# Supplementary material for: Real-time monitoring of the reversible capture and release of CO2 on anthraquinone and riboflavin-modified graphitic electrodes using ATR-SEIRAS
Source: Chem Sci. 2025 Nov 4;16(48):23189–202. doi: 10.1039/d5sc05427c (PMC12584010; doi:10.1039/d5sc05427c)
Supplement: SC-016-D5SC05427C-s001 [file SC-016-D5SC05427C-s001.zip]

Archive with 2,191 entries (2,112 files):
- Data Folders/Main Figures/
- Data Folders/Main Figures/Figure1/
- Data Folders/Main Figures/Figure1/062.ASC
- Data Folders/Main Figures/Figure2/
- Data Folders/Main Figures/Figure2/2a/
- Data Folders/Main Figures/Figure2/2a/postgraft AAQDZ 0.1M TBAPF6 MeCN 2 cycles 0.4 to -2.4v co2.txt
- Data Folders/Main Figures/Figure2/2a/postgraft AAQDZ 0.1M TBAPF6 MeCN 2 cycles 0.4 to -2.4v.txt
- Data Folders/Main Figures/Figure2/2b/
- Data Folders/Main Figures/Figure2/2b/-0.2v_ar_0.4VBKG01AQ_Graphenegold_MeCN-0.1M-TBAPF6.ASC
- Data Folders/Main Figures/Figure2/2b/-0.4v_ar_0.4VBKG02AQ_Graphenegold_MeCN-0.1M-TBAPF6.ASC
- Data Folders/Main Figures/Figure2/2b/0.4v_ar_0.4VBKG06AQ_Graphenegold_MeCN-0.1M-TBAPF6_1.ASC
- Data Folders/Main Figures/Figure2/2b/-0.6v_ar_0.4VBKG03AQ_Graphenegold_MeCN-0.1M-TBAPF6.ASC
- Data Folders/Main Figures/Figure2/2b/-0.8v_ar_0.4VBKG04AQ_Graphenegold_MeCN-0.1M-TBAPF6.ASC
- Data Folders/Main Figures/Figure2/2b/0v_ar_0.4VBKG02AQ_Graphenegold_MeCN-0.1M-TBAPF6.ASC
- Data Folders/Main Figures/Figure2/2b/-1.2v_ar_0.4VBKG06AQ_Graphenegold_MeCN-0.1M-TBAPF6.ASC
- Data Folders/Main Figures/Figure2/2b/-1.4v_ar_0.4VBKG07AQ_Graphenegold_MeCN-0.1M-TBAPF6.ASC
- Data Folders/Main Figures/Figure2/2b/-1.6v_ar_0.4VBKG08AQ_Graphenegold_MeCN-0.1M-TBAPF6.ASC
- Data Folders/Main Figures/Figure2/2b/-1.8v_ar_0.4VBKG09AQ_Graphenegold_MeCN-0.1M-TBAPF6.ASC
- Data Folders/Main Figures/Figure2/2b/-1v_ar_0.4VBKG05AQ_Graphenegold_MeCN-0.1M-TBAPF6.ASC
- Data Folders/Main Figures/Figure2/2b/-2v_ar_0.4VBKG10AQ_Graphenegold_MeCN-0.1M-TBAPF6.ASC
- Data Folders/Main Figures/Figure2/2c/
- Data Folders/Main Figures/Figure2/2c/-0.2v_co2_0.4VBKG03AQ_Graphenegold_MeCN-0.1M-TBAPF6_1.ASC
- Data Folders/Main Figures/Figure2/2c/-0.4v_co2_0.4VBKG04AQ_Graphenegold_MeCN-0.1M-TBAPF6_1.ASC
- Data Folders/Main Figures/Figure2/2c/-0.6v_co2_0.4VBKG05AQ_Graphenegold_MeCN-0.1M-TBAPF6_1.ASC
- Data Folders/Main Figures/Figure2/2c/-0.8v_co2_0.4VBKG06AQ_Graphenegold_MeCN-0.1M-TBAPF6_1.ASC
- Data Folders/Main Figures/Figure2/2c/0v_co2_0.4VBKG02AQ_Graphenegold_MeCN-0.1M-TBAPF6_1.ASC
- Data Folders/Main Figures/Figure2/2c/-1.2v_co2_0.4VBKG08AQ_Graphenegold_MeCN-0.1M-TBAPF6_1.ASC
- Data Folders/Main Figures/Figure2/2c/-1.4v_co2_0.4VBKG09AQ_Graphenegold_MeCN-0.1M-TBAPF6_1.ASC
- Data Folders/Main Figures/Figure2/2c/-1.6v_co2_0.4VBKG10AQ_Graphenegold_MeCN-0.1M-TBAPF6_1.ASC
- Data Folders/Main Figures/Figure2/2c/-1.8v_co2_0.4VBKG13AQ_Graphenegold_MeCN-0.1M-TBAPF6_1.ASC
- Data Folders/Main Figures/Figure2/2c/-1v_co2_0.4VBKG07AQ_Graphenegold_MeCN-0.1M-TBAPF6_1.ASC
- Data Folders/Main Figures/Figure2/2c/-2v_co2_0.4VBKG12AQ_Graphenegold_MeCN-0.1M-TBAPF6_1.ASC
- Data Folders/Main Figures/Figure3/
- Data Folders/Main Figures/Figure3/3a/
- Data Folders/Main Figures/Figure3/3a/001.ASC
- Data Folders/Main Figures/Figure3/3a/001.sp
- Data Folders/Main Figures/Figure3/3a/002.ASC
- Data Folders/Main Figures/Figure3/3a/002.sp
- Data Folders/Main Figures/Figure3/3a/003.ASC
- Data Folders/Main Figures/Figure3/3a/003.sp
- Data Folders/Main Figures/Figure3/3a/004.ASC
- Data Folders/Main Figures/Figure3/3a/004.sp
- Data Folders/Main Figures/Figure3/3a/005.ASC
- Data Folders/Main Figures/Figure3/3a/005.sp
- Data Folders/Main Figures/Figure3/3a/006.ASC
- Data Folders/Main Figures/Figure3/3a/006.sp
- Data Folders/Main Figures/Figure3/3a/007.ASC
- Data Folders/Main Figures/Figure3/3a/007.sp
- Data Folders/Main Figures/Figure3/3a/008.ASC
- Data Folders/Main Figures/Figure3/3a/008.sp
- Data Folders/Main Figures/Figure3/3a/009.ASC
- Data Folders/Main Figures/Figure3/3a/009.sp
- Data Folders/Main Figures/Figure3/3a/010.ASC
- Data Folders/Main Figures/Figure3/3a/010.sp
- Data Folders/Main Figures/Figure3/3a/011.ASC
- Data Folders/Main Figures/Figure3/3a/011.sp
- Data Folders/Main Figures/Figure3/3a/012.ASC
- Data Folders/Main Figures/Figure3/3a/012.sp
- Data Folders/Main Figures/Figure3/3a/013.ASC
- Data Folders/Main Figures/Figure3/3a/013.sp
- Data Folders/Main Figures/Figure3/3a/014.ASC
- Data Folders/Main Figures/Figure3/3a/014.sp
- Data Folders/Main Figures/Figure3/3a/015.ASC
- Data Folders/Main Figures/Figure3/3a/015.sp
- Data Folders/Main Figures/Figure3/3a/016.ASC
- Data Folders/Main Figures/Figure3/3a/016.sp
- Data Folders/Main Figures/Figure3/3a/017.ASC
- Data Folders/Main Figures/Figure3/3a/017.sp
- Data Folders/Main Figures/Figure3/3a/018.ASC
- Data Folders/Main Figures/Figure3/3a/018.sp
- Data Folders/Main Figures/Figure3/3a/019.ASC
- Data Folders/Main Figures/Figure3/3a/019.sp
- Data Folders/Main Figures/Figure3/3a/020.ASC
- Data Folders/Main Figures/Figure3/3a/020.sp
- Data Folders/Main Figures/Figure3/3a/021.ASC
- Data Folders/Main Figures/Figure3/3a/021.sp
- Data Folders/Main Figures/Figure3/3a/022.ASC
- Data Folders/Main Figures/Figure3/3a/022.sp
- Data Folders/Main Figures/Figure3/3a/023.ASC
- Data Folders/Main Figures/Figure3/3a/023.sp
- Data Folders/Main Figures/Figure3/3a/024.ASC
- Data Folders/Main Figures/Figure3/3a/024.sp
- Data Folders/Main Figures/Figure3/3a/025.ASC
- Data Folders/Main Figures/Figure3/3a/025.sp
- Data Folders/Main Figures/Figure3/3a/026.ASC
- Data Folders/Main Figures/Figure3/3a/026.sp
- Data Folders/Main Figures/Figure3/3a/027.ASC
- Data Folders/Main Figures/Figure3/3a/027.sp
- Data Folders/Main Figures/Figure3/3a/028.ASC
- Data Folders/Main Figures/Figure3/3a/028.sp
- Data Folders/Main Figures/Figure3/3a/029.ASC
- Data Folders/Main Figures/Figure3/3a/029.sp
- Data Folders/Main Figures/Figure3/3a/030.ASC
- Data Folders/Main Figures/Figure3/3a/030.sp
- Data Folders/Main Figures/Figure3/3a/031.ASC
- Data Folders/Main Figures/Figure3/3a/031.sp
- Data Folders/Main Figures/Figure3/3a/032.ASC
- Data Folders/Main Figures/Figure3/3a/032.sp
- Data Folders/Main Figures/Figure3/3a/033.ASC
- Data Folders/Main Figures/Figure3/3a/033.sp
- Data Folders/Main Figures/Figure3/3a/034.ASC
- Data Folders/Main Figures/Figure3/3a/034.sp
- Data Folders/Main Figures/Figure3/3a/035.ASC
- Data Folders/Main Figures/Figure3/3a/035.sp
- Data Folders/Main Figures/Figure3/3a/036.ASC
- Data Folders/Main Figures/Figure3/3a/036.sp
- Data Folders/Main Figures/Figure3/3a/037.ASC
- Data Folders/Main Figures/Figure3/3a/037.sp
- Data Folders/Main Figures/Figure3/3a/038.ASC
- Data Folders/Main Figures/Figure3/3a/038.sp
- Data Folders/Main Figures/Figure3/3a/039.ASC
- Data Folders/Main Figures/Figure3/3a/039.sp
- Data Folders/Main Figures/Figure3/3a/040.ASC
- Data Folders/Main Figures/Figure3/3a/040.sp
- Data Folders/Main Figures/Figure3/3a/041.ASC
- Data Folders/Main Figures/Figure3/3a/041.sp
- Data Folders/Main Figures/Figure3/3a/042.ASC
- Data Folders/Main Figures/Figure3/3a/042.sp
- Data Folders/Main Figures/Figure3/3a/043.ASC
- Data Folders/Main Figures/Figure3/3a/043.sp
- Data Folders/Main Figures/Figure3/3a/044.ASC
- Data Folders/Main Figures/Figure3/3a/044.sp
- Data Folders/Main Figures/Figure3/3a/045.ASC
- Data Folders/Main Figures/Figure3/3a/045.sp
- Data Folders/Main Figures/Figure3/3a/046.ASC
- Data Folders/Main Figures/Figure3/3a/046.sp
- Data Folders/Main Figures/Figure3/3a/047.ASC
- Data Folders/Main Figures/Figure3/3a/047.sp
- Data Folders/Main Figures/Figure3/3a/048.ASC
- Data Folders/Main Figures/Figure3/3a/048.sp
- Data Folders/Main Figures/Figure3/3a/049.ASC
- Data Folders/Main Figures/Figure3/3a/049.sp
- Data Folders/Main Figures/Figure3/3a/050.ASC
- Data Folders/Main Figures/Figure3/3a/050.sp
- Data Folders/Main Figures/Figure3/3a/051.ASC
- Data Folders/Main Figures/Figure3/3a/051.sp
- Data Folders/Main Figures/Figure3/3a/052.ASC
- Data Folders/Main Figures/Figure3/3a/052.sp
- Data Folders/Main Figures/Figure3/3a/053.ASC
- Data Folders/Main Figures/Figure3/3a/053.sp
- Data Folders/Main Figures/Figure3/3a/054.ASC
- Data Folders/Main Figures/Figure3/3a/054.sp
- Data Folders/Main Figures/Figure3/3a/055.ASC
- Data Folders/Main Figures/Figure3/3a/055.sp
- Data Folders/Main Figures/Figure3/3a/056.ASC
- Data Folders/Main Figures/Figure3/3a/056.sp
- Data Folders/Main Figures/Figure3/3a/057.ASC
- Data Folders/Main Figures/Figure3/3a/057.sp
- Data Folders/Main Figures/Figure3/3a/058.ASC
- Data Folders/Main Figures/Figure3/3a/058.sp
- Data Folders/Main Figures/Figure3/3a/059.ASC
- Data Folders/Main Figures/Figure3/3a/059.sp
- Data Folders/Main Figures/Figure3/3a/060.ASC
- Data Folders/Main Figures/Figure3/3a/060.sp
- Data Folders/Main Figures/Figure3/3a/061.ASC
- Data Folders/Main Figures/Figure3/3a/061.sp
- Data Folders/Main Figures/Figure3/3a/062.ASC
- Data Folders/Main Figures/Figure3/3a/062.sp
- Data Folders/Main Figures/Figure3/3b/
- Data Folders/Main Figures/Figure3/3b/001.ASC
- Data Folders/Main Figures/Figure3/3b/002.ASC
- Data Folders/Main Figures/Figure3/3b/003.ASC
- Data Folders/Main Figures/Figure3/3b/004.ASC
- Data Folders/Main Figures/Figure3/3b/005.ASC
- Data Folders/Main Figures/Figure3/3b/006.ASC
- Data Folders/Main Figures/Figure3/3b/007.ASC
- Data Folders/Main Figures/Figure3/3b/008.ASC
- Data Folders/Main Figures/Figure3/3b/009.ASC
- Data Folders/Main Figures/Figure3/3b/010.ASC
- Data Folders/Main Figures/Figure3/3b/011.ASC
- Data Folders/Main Figures/Figure3/3b/012.ASC
- Data Folders/Main Figures/Figure3/3b/013.ASC
- Data Folders/Main Figures/Figure3/3b/014.ASC
- Data Folders/Main Figures/Figure3/3b/015.ASC
- Data Folders/Main Figures/Figure3/3b/016.ASC
- Data Folders/Main Figures/Figure3/3b/017.ASC
- Data Folders/Main Figures/Figure3/3b/018.ASC
- Data Folders/Main Figures/Figure3/3b/019.ASC
- Data Folders/Main Figures/Figure3/3b/020.ASC
- Data Folders/Main Figures/Figure3/3b/021.ASC
- Data Folders/Main Figures/Figure3/3b/022.ASC
- Data Folders/Main Figures/Figure3/3b/023.ASC
- Data Folders/Main Figures/Figure3/3b/024.ASC
- Data Folders/Main Figures/Figure3/3b/025.ASC
- Data Folders/Main Figures/Figure3/3b/026.ASC
- Data Folders/Main Figures/Figure3/3b/027.ASC
- Data Folders/Main Figures/Figure3/3b/028.ASC
- Data Folders/Main Figures/Figure3/3b/029.ASC
- Data Folders/Main Figures/Figure3/3b/030.ASC
- Data Folders/Main Figures/Figure3/3b/031.ASC
- Data Folders/Main Figures/Figure3/3b/032.ASC
- Data Folders/Main Figures/Figure3/3b/033.ASC
- Data Folders/Main Figures/Figure3/3b/034.ASC
- Data Folders/Main Figures/Figure3/3b/035.ASC
- Data Folders/Main Figures/Figure3/3b/036.ASC
- Data Folders/Main Figures/Figure3/3b/037.ASC
- Data Folders/Main Figures/Figure3/3b/038.ASC
- Data Folders/Main Figures/Figure3/3b/039.ASC
- Data Folders/Main Figures/Figure3/3b/040.ASC
- Data Folders/Main Figures/Figure3/3b/041.ASC
- Data Folders/Main Figures/Figure3/3b/042.ASC
- Data Folders/Main Figures/Figure3/3b/043.ASC
- Data Folders/Main Figures/Figure3/3b/044.ASC
- Data Folders/Main Figures/Figure3/3b/045.ASC
- Data Folders/Main Figures/Figure3/3b/046.ASC
- Data Folders/Main Figures/Figure3/3b/047.ASC
- Data Folders/Main Figures/Figure3/3b/048.ASC
- Data Folders/Main Figures/Figure3/3b/049.ASC
- Data Folders/Main Figures/Figure3/3b/050.ASC
- Data Folders/Main Figures/Figure3/3b/051.ASC
- Data Folders/Main Figures/Figure3/3b/052.ASC
- Data Folders/Main Figures/Figure3/3b/053.ASC
- Data Folders/Main Figures/Figure3/3b/054.ASC
- Data Folders/Main Figures/Figure3/3b/055.ASC
- Data Folders/Main Figures/Figure3/3b/056.ASC
- Data Folders/Main Figures/Figure3/3b/057.ASC
- Data Folders/Main Figures/Figure3/3b/058.ASC
- Data Folders/Main Figures/Figure3/3b/059.ASC
- Data Folders/Main Figures/Figure3/3b/060.ASC
- Data Folders/Main Figures/Figure3/3b/061.ASC
- Data Folders/Main Figures/Figure3/3b/062.ASC
- Data Folders/Main Figures/Figure3/3c/
- Data Folders/Main Figures/Figure3/3c/-0.2v.ASC
- Data Folders/Main Figures/Figure3/3c/0.4v.ASC
- Data Folders/Main Figures/Figure3/3c/-0.6v.ASC
- Data Folders/Main Figures/Figure3/3c/-1v.ASC
- Data Folders/Main Figures/Figure3/3c/OCP.ASC
- Data Folders/Main Figures/Figure3/3d/
- Data Folders/Main Figures/Figure3/3d/tracking 1640.xlsx
- Data Folders/Main Figures/Figure3/3e/
- Data Folders/Main Figures/Figure3/3e/tracking 2110 and 1630.xlsx
- Data Folders/Main Figures/Figure4/
- Data Folders/Main Figures/Figure4/062.ASC
- Data Folders/Main Figures/Figure5/
- Data Folders/Main Figures/Figure5/5a/
- Data Folders/Main Figures/Figure5/5a/postgraft RFD MeCN TBAPF6 100mvs ar.txt
- Data Folders/Main Figures/Figure5/5a/postgraft RFD MeCN TBAPF6 100mvs co2.txt
- Data Folders/Main Figures/Figure5/5b/
- Data Folders/Main Figures/Figure5/5b/-0.2v_ar_0.4VBKG02MFD_Graphenegold_MeCN-0.1M-TBAPF6_1.ASC
- Data Folders/Main Figures/Figure5/5b/-0.4v_ar_0.4VBKG03MFD_Graphenegold_MeCN-0.1M-TBAPF6.ASC
- Data Folders/Main Figures/Figure5/5b/-0.6v_ar_0.4VBKG04MFD_Graphenegold_MeCN-0.1M-TBAPF6.ASC
- Data Folders/Main Figures/Figure5/5b/-0.8v_ar_0.4VBKG05MFD_Graphenegold_MeCN-0.1M-TBAPF6.ASC
- Data Folders/Main Figures/Figure5/5b/0v_ar_0.4VBKG01MFD_Graphenegold_MeCN-0.1M-TBAPF6.ASC
- Data Folders/Main Figures/Figure5/5b/-1.2v_ar_0.4VBKG07MFD_Graphenegold_MeCN-0.1M-TBAPF6.ASC
- Data Folders/Main Figures/Figure5/5b/-1.4v_ar_0.4VBKG08MFD_Graphenegold_MeCN-0.1M-TBAPF6.ASC
- Data Folders/Main Figures/Figure5/5b/-1.6v_ar_0.4VBKG09MFD_Graphenegold_MeCN-0.1M-TBAPF6.ASC
- Data Folders/Main Figures/Figure5/5b/-1.8v_ar_0.4VBKG10MFD_Graphenegold_MeCN-0.1M-TBAPF6.ASC
- Data Folders/Main Figures/Figure5/5b/-1v_ar_0.4VBKG06MFD_Graphenegold_MeCN-0.1M-TBAPF6.ASC
- Data Folders/Main Figures/Figure5/5b/-2v_ar_0.4VBKG11MFD_Graphenegold_MeCN-0.1M-TBAPF6_1.ASC
- Data Folders/Main Figures/Figure5/5c/
- Data Folders/Main Figures/Figure5/5c/-0.2_co2_0.4vBKGD_RFD_MeCNTBAPF612_1_1.ASC
- Data Folders/Main Figures/Figure5/5c/-0.4_co2_0.4vBKGD_RFD_MeCNTBAPF601.ASC
- Data Folders/Main Figures/Figure5/5c/-0.6_co2_0.4vBKGD_RFD_MeCNTBAPF602.ASC
- Data Folders/Main Figures/Figure5/5c/-0.8_co2_0.4vBKGD_RFD_MeCNTBAPF601.ASC
- Data Folders/Main Figures/Figure5/5c/-1.2_co2_0.4vBKGD_RFD_MeCNTBAPF603.ASC
- Data Folders/Main Figures/Figure5/5c/-1.4_co2_0.4vBKGD_RFD_MeCNTBAPF604.ASC
- Data Folders/Main Figures/Figure5/5c/-1.6_co2_0.4vBKGD_RFD_MeCNTBAPF605.ASC
- Data Folders/Main Figures/Figure5/5c/-1.8_co2_0.4vBKGD_RFD_MeCNTBAPF606.ASC
- Data Folders/Main Figures/Figure5/5c/-1_co2_0.4vBKGD_RFD_MeCNTBAPF602.ASC
- Data Folders/Main Figures/Figure5/5c/-2_co2_0.4vBKGD_RFD_MeCNTBAPF607.ASC
- Data Folders/Main Figures/Figure6/
- Data Folders/Main Figures/Figure6/6a/
- Data Folders/Main Figures/Figure6/6a/001.ASC
- Data Folders/Main Figures/Figure6/6a/001.sp
- Data Folders/Main Figures/Figure6/6a/002.ASC
- Data Folders/Main Figures/Figure6/6a/002.sp
- Data Folders/Main Figures/Figure6/6a/003.ASC
- Data Folders/Main Figures/Figure6/6a/003.sp
- Data Folders/Main Figures/Figure6/6a/004.ASC
- Data Folders/Main Figures/Figure6/6a/004.sp
- Data Folders/Main Figures/Figure6/6a/005.ASC
- Data Folders/Main Figures/Figure6/6a/005.sp
- Data Folders/Main Figures/Figure6/6a/006.ASC
- Data Folders/Main Figures/Figure6/6a/006.sp
- Data Folders/Main Figures/Figure6/6a/007.ASC
- Data Folders/Main Figures/Figure6/6a/007.sp
- Data Folders/Main Figures/Figure6/6a/008.ASC
- Data Folders/Main Figures/Figure6/6a/008.sp
- Data Folders/Main Figures/Figure6/6a/009.ASC
- Data Folders/Main Figures/Figure6/6a/009.sp
- Data Folders/Main Figures/Figure6/6a/010.ASC
- Data Folders/Main Figures/Figure6/6a/010.sp
- Data Folders/Main Figures/Figure6/6a/011.ASC
- Data Folders/Main Figures/Figure6/6a/011.sp
- Data Folders/Main Figures/Figure6/6a/012.ASC
- Data Folders/Main Figures/Figure6/6a/012.sp
- Data Folders/Main Figures/Figure6/6a/013.ASC
- Data Folders/Main Figures/Figure6/6a/013.sp
- Data Folders/Main Figures/Figure6/6a/014.ASC
- Data Folders/Main Figures/Figure6/6a/014.sp
- Data Folders/Main Figures/Figure6/6a/015.ASC
- Data Folders/Main Figures/Figure6/6a/015.sp
- Data Folders/Main Figures/Figure6/6a/016.ASC
- Data Folders/Main Figures/Figure6/6a/016.sp
- Data Folders/Main Figures/Figure6/6a/017.ASC
- Data Folders/Main Figures/Figure6/6a/017.sp
- Data Folders/Main Figures/Figure6/6a/018.ASC
- Data Folders/Main Figures/Figure6/6a/018.sp
- Data Folders/Main Figures/Figure6/6a/019.ASC
- Data Folders/Main Figures/Figure6/6a/019.sp
[truncated: 1,891 more entries]
