# Supplementary material for: Real-time monitoring of the reversible capture and release of CO2 on anthraquinone and riboflavin-modified graphitic electrodes using ATR-SEIRAS
Source: Chem Sci. 2025 Nov 4;16(48):23189–202. doi: 10.1039/d5sc05427c (PMC12584010; doi:10.1039/d5sc05427c)
Supplement: SC-016-D5SC05427C-s001 [file SC-016-D5SC05427C-s001.zip › Data Folders/Main Figures/Figure1/062.ASC]

PE IR       SUBTECH     SPECTRUM    ASCII       PEDS        4.00        
   -1
062.ASC
25/01/27
16:57:46.00
25/01/27
16:57:46.00
Administrator

700.000000
#HDR
-1
-1
#GR
Wavenumber
A
1.0
0.0
4000.000000
-1.000000
3301
8
0.004853
-0.004966
#DATA
4000.000000	-0.000036
3999.000000	-0.000012
3998.000000	0.000020
3997.000000	0.000046
3996.000000	0.000054
3995.000000	0.000040
3994.000000	0.000017
3993.000000	0.000003
3992.000000	0.000010
3991.000000	0.000035
3990.000000	0.000056
3989.000000	0.000044
3988.000000	-0.000007
3987.000000	-0.000073
3986.000000	-0.000119
3985.000000	-0.000126
3984.000000	-0.000106
3983.000000	-0.000082
3982.000000	-0.000063
3981.000000	-0.000038
3980.000000	0.000006
3979.000000	0.000067
3978.000000	0.000128
3977.000000	0.000168
3976.000000	0.000175
3975.000000	0.000152
3974.000000	0.000115
3973.000000	0.000085
3972.000000	0.000077
3971.000000	0.000090
3970.000000	0.000108
3969.000000	0.000109
3968.000000	0.000083
3967.000000	0.000044
3966.000000	0.000018
3965.000000	0.000024
3964.000000	0.000061
3963.000000	0.000110
3962.000000	0.000149
3961.000000	0.000159
3960.000000	0.000128
3959.000000	0.000061
3958.000000	-0.000019
3957.000000	-0.000078
3956.000000	-0.000091
3955.000000	-0.000058
3954.000000	-0.000011
3953.000000	0.000017
3952.000000	0.000013
3951.000000	-0.000011
3950.000000	-0.000032
3949.000000	-0.000044
3948.000000	-0.000052
3947.000000	-0.000062
3946.000000	-0.000072
3945.000000	-0.000078
3944.000000	-0.000086
3943.000000	-0.000104
3942.000000	-0.000127
3941.000000	-0.000137
3940.000000	-0.000122
3939.000000	-0.000095
3938.000000	-0.000074
3937.000000	-0.000064
3936.000000	-0.000050
3935.000000	-0.000017
3934.000000	0.000029
3933.000000	0.000064
3932.000000	0.000073
3931.000000	0.000064
3930.000000	0.000049
3929.000000	0.000026
3928.000000	-0.000015
3927.000000	-0.000071
3926.000000	-0.000118
3925.000000	-0.000131
3924.000000	-0.000103
3923.000000	-0.000057
3922.000000	-0.000013
3921.000000	0.000020
3920.000000	0.000039
3919.000000	0.000040
3918.000000	0.000021
3917.000000	-0.000009
3916.000000	-0.000032
3915.000000	-0.000035
3914.000000	-0.000021
3913.000000	0.000001
3912.000000	0.000024
3911.000000	0.000046
3910.000000	0.000065
3909.000000	0.000077
3908.000000	0.000083
3907.000000	0.000087
3906.000000	0.000087
3905.000000	0.000068
3904.000000	0.000021
3903.000000	-0.000039
3902.000000	-0.000078
3901.000000	-0.000073
3900.000000	-0.000033
3899.000000	0.000020
3898.000000	0.000058
3897.000000	0.000076
3896.000000	0.000079
3895.000000	0.000070
3894.000000	0.000046
3893.000000	0.000001
3892.000000	-0.000055
3891.000000	-0.000098
3890.000000	-0.000107
3889.000000	-0.000081
3888.000000	-0.000041
3887.000000	-0.000019
3886.000000	-0.000032
3885.000000	-0.000071
3884.000000	-0.000104
3883.000000	-0.000101
3882.000000	-0.000065
3881.000000	-0.000030
3880.000000	-0.000027
3879.000000	-0.000060
3878.000000	-0.000103
3877.000000	-0.000124
3876.000000	-0.000113
3875.000000	-0.000098
3874.000000	-0.000118
3873.000000	-0.000185
3872.000000	-0.000277
3871.000000	-0.000346
3870.000000	-0.000355
3869.000000	-0.000303
3868.000000	-0.000222
3867.000000	-0.000150
3866.000000	-0.000107
3865.000000	-0.000091
3864.000000	-0.000100
3863.000000	-0.000123
3862.000000	-0.000144
3861.000000	-0.000157
3860.000000	-0.000152
3859.000000	-0.000124
3858.000000	-0.000076
3857.000000	-0.000022
3856.000000	0.000014
3855.000000	0.000024
3854.000000	-0.000008
3853.000000	-0.000082
3852.000000	-0.000153
3851.000000	-0.000182
3850.000000	-0.000169
3849.000000	-0.000143
3848.000000	-0.000129
3847.000000	-0.000135
3846.000000	-0.000149
3845.000000	-0.000147
3844.000000	-0.000121
3843.000000	-0.000084
3842.000000	-0.000072
3841.000000	-0.000118
3840.000000	-0.000213
3839.000000	-0.000308
3838.000000	-0.000345
3837.000000	-0.000312
3836.000000	-0.000248
3835.000000	-0.000197
3834.000000	-0.000182
3833.000000	-0.000189
3832.000000	-0.000186
3831.000000	-0.000160
3830.000000	-0.000123
3829.000000	-0.000096
3828.000000	-0.000100
3827.000000	-0.000143
3826.000000	-0.000205
3825.000000	-0.000261
3824.000000	-0.000293
3823.000000	-0.000287
3822.000000	-0.000253
3821.000000	-0.000203
3820.000000	-0.000148
3819.000000	-0.000107
3818.000000	-0.000097
3817.000000	-0.000116
3816.000000	-0.000147
3815.000000	-0.000170
3814.000000	-0.000183
3813.000000	-0.000188
3812.000000	-0.000183
3811.000000	-0.000165
3810.000000	-0.000133
3809.000000	-0.000100
3808.000000	-0.000083
3807.000000	-0.000094
3806.000000	-0.000136
3805.000000	-0.000195
3804.000000	-0.000258
3803.000000	-0.000311
3802.000000	-0.000331
3801.000000	-0.000308
3800.000000	-0.000260
3799.000000	-0.000222
3798.000000	-0.000204
3797.000000	-0.000195
3796.000000	-0.000170
3795.000000	-0.000116
3794.000000	-0.000052
3793.000000	-0.000011
3792.000000	-0.000010
3791.000000	-0.000044
3790.000000	-0.000083
3789.000000	-0.000107
3788.000000	-0.000116
3787.000000	-0.000123
3786.000000	-0.000141
3785.000000	-0.000173
3784.000000	-0.000213
3783.000000	-0.000246
3782.000000	-0.000254
3781.000000	-0.000233
3780.000000	-0.000196
3779.000000	-0.000172
3778.000000	-0.000174
3777.000000	-0.000190
3776.000000	-0.000202
3775.000000	-0.000202
3774.000000	-0.000194
3773.000000	-0.000188
3772.000000	-0.000190
3771.000000	-0.000185
3770.000000	-0.000163
3769.000000	-0.000138
3768.000000	-0.000140
3767.000000	-0.000187
3766.000000	-0.000256
3765.000000	-0.000303
3764.000000	-0.000300
3763.000000	-0.000254
3762.000000	-0.000196
3761.000000	-0.000162
3760.000000	-0.000171
3759.000000	-0.000227
3758.000000	-0.000300
3757.000000	-0.000357
3756.000000	-0.000386
3755.000000	-0.000397
3754.000000	-0.000413
3753.000000	-0.000442
3752.000000	-0.000472
3751.000000	-0.000484
3750.000000	-0.000470
3749.000000	-0.000439
3748.000000	-0.000403
3747.000000	-0.000354
3746.000000	-0.000286
3745.000000	-0.000191
3744.000000	-0.000111
3743.000000	-0.000086
3742.000000	-0.000114
3741.000000	-0.000165
3740.000000	-0.000233
3739.000000	-0.000317
3738.000000	-0.000393
3737.000000	-0.000429
3736.000000	-0.000426
3735.000000	-0.000401
3734.000000	-0.000364
3733.000000	-0.000313
3732.000000	-0.000251
3731.000000	-0.000194
3730.000000	-0.000159
3729.000000	-0.000152
3728.000000	-0.000163
3727.000000	-0.000173
3726.000000	-0.000173
3725.000000	-0.000168
3724.000000	-0.000166
3723.000000	-0.000168
3722.000000	-0.000171
3721.000000	-0.000170
3720.000000	-0.000158
3719.000000	-0.000147
3718.000000	-0.000151
3717.000000	-0.000179
3716.000000	-0.000224
3715.000000	-0.000276
3714.000000	-0.000326
3713.000000	-0.000369
3712.000000	-0.000390
3711.000000	-0.000370
3710.000000	-0.000304
3709.000000	-0.000218
3708.000000	-0.000147
3707.000000	-0.000104
3706.000000	-0.000084
3705.000000	-0.000075
3704.000000	-0.000074
3703.000000	-0.000090
3702.000000	-0.000127
3701.000000	-0.000172
3700.000000	-0.000199
3699.000000	-0.000199
3698.000000	-0.000184
3697.000000	-0.000180
3696.000000	-0.000200
3695.000000	-0.000244
3694.000000	-0.000295
3693.000000	-0.000332
3692.000000	-0.000349
3691.000000	-0.000353
3690.000000	-0.000349
3689.000000	-0.000342
3688.000000	-0.000344
3687.000000	-0.000362
3686.000000	-0.000379
3685.000000	-0.000361
3684.000000	-0.000292
3683.000000	-0.000195
3682.000000	-0.000120
3681.000000	-0.000104
3680.000000	-0.000147
3679.000000	-0.000220
3678.000000	-0.000299
3677.000000	-0.000369
3676.000000	-0.000412
3675.000000	-0.000426
3674.000000	-0.000417
3673.000000	-0.000404
3672.000000	-0.000404
3671.000000	-0.000410
3670.000000	-0.000407
3669.000000	-0.000387
3668.000000	-0.000356
3667.000000	-0.000314
3666.000000	-0.000268
3665.000000	-0.000223
3664.000000	-0.000186
3663.000000	-0.000161
3662.000000	-0.000156
3661.000000	-0.000182
3660.000000	-0.000240
3659.000000	-0.000300
3658.000000	-0.000324
3657.000000	-0.000296
3656.000000	-0.000246
3655.000000	-0.000224
3654.000000	-0.000255
3653.000000	-0.000332
3652.000000	-0.000426
3651.000000	-0.000496
3650.000000	-0.000515
3649.000000	-0.000487
3648.000000	-0.000434
3647.000000	-0.000379
3646.000000	-0.000335
3645.000000	-0.000297
3644.000000	-0.000263
3643.000000	-0.000240
3642.000000	-0.000241
3641.000000	-0.000270
3640.000000	-0.000317
3639.000000	-0.000364
3638.000000	-0.000393
3637.000000	-0.000392
3636.000000	-0.000360
3635.000000	-0.000306
3634.000000	-0.000251
3633.000000	-0.000210
3632.000000	-0.000189
3631.000000	-0.000185
3630.000000	-0.000196
3629.000000	-0.000225
3628.000000	-0.000264
3627.000000	-0.000289
3626.000000	-0.000287
3625.000000	-0.000259
3624.000000	-0.000215
3623.000000	-0.000162
3622.000000	-0.000112
3621.000000	-0.000089
3620.000000	-0.000107
3619.000000	-0.000156
3618.000000	-0.000204
3617.000000	-0.000230
3616.000000	-0.000246
3615.000000	-0.000270
3614.000000	-0.000303
3613.000000	-0.000333
3612.000000	-0.000348
3611.000000	-0.000344
3610.000000	-0.000328
3609.000000	-0.000309
3608.000000	-0.000301
3607.000000	-0.000308
3606.000000	-0.000324
3605.000000	-0.000332
3604.000000	-0.000320
3603.000000	-0.000301
3602.000000	-0.000299
3601.000000	-0.000323
3600.000000	-0.000352
3599.000000	-0.000354
3598.000000	-0.000328
3597.000000	-0.000300
3596.000000	-0.000303
3595.000000	-0.000347
3594.000000	-0.000408
3593.000000	-0.000453
3592.000000	-0.000453
3591.000000	-0.000409
3590.000000	-0.000347
3589.000000	-0.000305
3588.000000	-0.000308
3587.000000	-0.000342
3586.000000	-0.000369
3585.000000	-0.000373
3584.000000	-0.000365
3583.000000	-0.000368
3582.000000	-0.000391
3581.000000	-0.000425
3580.000000	-0.000454
3579.000000	-0.000457
3578.000000	-0.000432
3577.000000	-0.000392
3576.000000	-0.000371
3575.000000	-0.000395
3574.000000	-0.000461
3573.000000	-0.000538
3572.000000	-0.000592
3571.000000	-0.000614
3570.000000	-0.000615
3569.000000	-0.000609
3568.000000	-0.000604
3567.000000	-0.000595
3566.000000	-0.000574
3565.000000	-0.000542
3564.000000	-0.000518
3563.000000	-0.000516
3562.000000	-0.000536
3561.000000	-0.000562
3560.000000	-0.000575
3559.000000	-0.000570
3558.000000	-0.000561
3557.000000	-0.000562
3556.000000	-0.000570
3555.000000	-0.000574
3554.000000	-0.000564
3553.000000	-0.000545
3552.000000	-0.000531
3551.000000	-0.000539
3550.000000	-0.000579
3549.000000	-0.000643
3548.000000	-0.000709
3547.000000	-0.000752
3546.000000	-0.000763
3545.000000	-0.000745
3544.000000	-0.000706
3543.000000	-0.000649
3542.000000	-0.000580
3541.000000	-0.000521
3540.000000	-0.000495
3539.000000	-0.000510
3538.000000	-0.000555
3537.000000	-0.000603
3536.000000	-0.000633
3535.000000	-0.000637
3534.000000	-0.000620
3533.000000	-0.000595
3532.000000	-0.000574
3531.000000	-0.000566
3530.000000	-0.000576
3529.000000	-0.000595
3528.000000	-0.000608
3527.000000	-0.000615
3526.000000	-0.000628
3525.000000	-0.000658
3524.000000	-0.000696
3523.000000	-0.000723
3522.000000	-0.000736
3521.000000	-0.000746
3520.000000	-0.000762
3519.000000	-0.000768
3518.000000	-0.000749
3517.000000	-0.000713
3516.000000	-0.000693
3515.000000	-0.000707
3514.000000	-0.000740
3513.000000	-0.000753
3512.000000	-0.000725
3511.000000	-0.000669
3510.000000	-0.000618
3509.000000	-0.000597
3508.000000	-0.000608
3507.000000	-0.000637
3506.000000	-0.000661
3505.000000	-0.000658
3504.000000	-0.000629
3503.000000	-0.000598
3502.000000	-0.000598
3501.000000	-0.000638
3500.000000	-0.000687
3499.000000	-0.000703
3498.000000	-0.000676
3497.000000	-0.000629
3496.000000	-0.000593
3495.000000	-0.000579
3494.000000	-0.000586
3493.000000	-0.000614
3492.000000	-0.000662
3491.000000	-0.000725
3490.000000	-0.000787
3489.000000	-0.000832
3488.000000	-0.000848
3487.000000	-0.000827
3486.000000	-0.000782
3485.000000	-0.000741
3484.000000	-0.000737
3483.000000	-0.000778
3482.000000	-0.000838
3481.000000	-0.000881
3480.000000	-0.000890
3479.000000	-0.000876
3478.000000	-0.000862
3477.000000	-0.000860
3476.000000	-0.000861
3475.000000	-0.000855
3474.000000	-0.000840
3473.000000	-0.000828
3472.000000	-0.000825
3471.000000	-0.000825
3470.000000	-0.000815
3469.000000	-0.000791
3468.000000	-0.000757
3467.000000	-0.000723
3466.000000	-0.000697
3465.000000	-0.000692
3464.000000	-0.000715
3463.000000	-0.000757
3462.000000	-0.000799
3461.000000	-0.000826
3460.000000	-0.000845
3459.000000	-0.000862
3458.000000	-0.000874
3457.000000	-0.000862
3456.000000	-0.000822
3455.000000	-0.000771
3454.000000	-0.000741
3453.000000	-0.000745
3452.000000	-0.000770
3451.000000	-0.000791
3450.000000	-0.000800
3449.000000	-0.000806
3448.000000	-0.000819
3447.000000	-0.000836
3446.000000	-0.000851
3445.000000	-0.000857
3444.000000	-0.000855
3443.000000	-0.000840
3442.000000	-0.000812
3441.000000	-0.000789
3440.000000	-0.000791
3439.000000	-0.000818
3438.000000	-0.000840
3437.000000	-0.000829
3436.000000	-0.000783
3435.000000	-0.000731
3434.000000	-0.000701
3433.000000	-0.000698
3432.000000	-0.000711
3431.000000	-0.000730
3430.000000	-0.000749
3429.000000	-0.000769
3428.000000	-0.000786
3427.000000	-0.000795
3426.000000	-0.000794
3425.000000	-0.000789
3424.000000	-0.000797
3423.000000	-0.000826
3422.000000	-0.000858
3421.000000	-0.000870
3420.000000	-0.000856
3419.000000	-0.000834
3418.000000	-0.000823
3417.000000	-0.000827
3416.000000	-0.000838
3415.000000	-0.000850
3414.000000	-0.000862
3413.000000	-0.000875
3412.000000	-0.000890
3411.000000	-0.000903
3410.000000	-0.000912
3409.000000	-0.000910
3408.000000	-0.000899
3407.000000	-0.000884
3406.000000	-0.000866
3405.000000	-0.000839
3404.000000	-0.000799
3403.000000	-0.000757
3402.000000	-0.000732
3401.000000	-0.000736
3400.000000	-0.000765
3399.000000	-0.000812
3398.000000	-0.000872
3397.000000	-0.000933
3396.000000	-0.000974
3395.000000	-0.000982
3394.000000	-0.000964
3393.000000	-0.000945
3392.000000	-0.000944
3391.000000	-0.000960
3390.000000	-0.000985
3389.000000	-0.001016
3388.000000	-0.001054
3387.000000	-0.001088
3386.000000	-0.001102
3385.000000	-0.001091
3384.000000	-0.001062
3383.000000	-0.001028
3382.000000	-0.001001
3381.000000	-0.000989
3380.000000	-0.000991
3379.000000	-0.001000
3378.000000	-0.001003
3377.000000	-0.001005
3376.000000	-0.001027
3375.000000	-0.001076
3374.000000	-0.001132
3373.000000	-0.001161
3372.000000	-0.001154
3371.000000	-0.001134
3370.000000	-0.001122
3369.000000	-0.001123
3368.000000	-0.001131
3367.000000	-0.001147
3366.000000	-0.001172
3365.000000	-0.001187
3364.000000	-0.001175
3363.000000	-0.001144
3362.000000	-0.001131
3361.000000	-0.001162
3360.000000	-0.001225
3359.000000	-0.001287
3358.000000	-0.001328
3357.000000	-0.001360
3356.000000	-0.001394
3355.000000	-0.001424
3354.000000	-0.001429
3353.000000	-0.001406
3352.000000	-0.001368
3351.000000	-0.001337
3350.000000	-0.001325
3349.000000	-0.001337
3348.000000	-0.001376
3347.000000	-0.001435
3346.000000	-0.001491
3345.000000	-0.001519
3344.000000	-0.001506
3343.000000	-0.001470
3342.000000	-0.001434
3341.000000	-0.001411
3340.000000	-0.001399
3339.000000	-0.001397
3338.000000	-0.001411
3337.000000	-0.001443
3336.000000	-0.001480
3335.000000	-0.001508
3334.000000	-0.001534
3333.000000	-0.001570
3332.000000	-0.001614
3331.000000	-0.001639
3330.000000	-0.001625
3329.000000	-0.001585
3328.000000	-0.001558
3327.000000	-0.001568
3326.000000	-0.001607
3325.000000	-0.001646
3324.000000	-0.001665
3323.000000	-0.001663
3322.000000	-0.001650
3321.000000	-0.001642
3320.000000	-0.001650
3319.000000	-0.001674
3318.000000	-0.001697
3317.000000	-0.001703
3316.000000	-0.001688
3315.000000	-0.001660
3314.000000	-0.001628
3313.000000	-0.001598
3312.000000	-0.001576
3311.000000	-0.001575
3310.000000	-0.001607
3309.000000	-0.001660
3308.000000	-0.001707
3307.000000	-0.001719
3306.000000	-0.001692
3305.000000	-0.001653
3304.000000	-0.001630
3303.000000	-0.001633
3302.000000	-0.001644
3301.000000	-0.001642
3300.000000	-0.001624
3299.000000	-0.001595
3298.000000	-0.001563
3297.000000	-0.001534
3296.000000	-0.001517
3295.000000	-0.001506
3294.000000	-0.001488
3293.000000	-0.001462
3292.000000	-0.001450
3291.000000	-0.001467
3290.000000	-0.001495
3289.000000	-0.001497
3288.000000	-0.001471
3287.000000	-0.001447
3286.000000	-0.001442
3285.000000	-0.001426
3284.000000	-0.001364
3283.000000	-0.001263
3282.000000	-0.001169
3281.000000	-0.001122
3280.000000	-0.001125
3279.000000	-0.001156
3278.000000	-0.001191
3277.000000	-0.001215
3276.000000	-0.001228
3275.000000	-0.001233
3274.000000	-0.001230
3273.000000	-0.001211
3272.000000	-0.001171
3271.000000	-0.001120
3270.000000	-0.001075
3269.000000	-0.001037
3268.000000	-0.000994
3267.000000	-0.000953
3266.000000	-0.000934
3265.000000	-0.000945
3264.000000	-0.000965
3263.000000	-0.000968
3262.000000	-0.000956
3261.000000	-0.000941
3260.000000	-0.000929
3259.000000	-0.000913
3258.000000	-0.000899
3257.000000	-0.000900
3256.000000	-0.000907
3255.000000	-0.000888
3254.000000	-0.000824
3253.000000	-0.000739
3252.000000	-0.000678
3251.000000	-0.000659
3250.000000	-0.000657
3249.000000	-0.000639
3248.000000	-0.000604
3247.000000	-0.000575
3246.000000	-0.000575
3245.000000	-0.000601
3244.000000	-0.000633
3243.000000	-0.000649
3242.000000	-0.000644
3241.000000	-0.000628
3240.000000	-0.000615
3239.000000	-0.000605
3238.000000	-0.000588
3237.000000	-0.000559
3236.000000	-0.000524
3235.000000	-0.000494
3234.000000	-0.000476
3233.000000	-0.000467
3232.000000	-0.000463
3231.000000	-0.000465
3230.000000	-0.000475
3229.000000	-0.000488
3228.000000	-0.000495
3227.000000	-0.000490
3226.000000	-0.000478
3225.000000	-0.000470
3224.000000	-0.000468
3223.000000	-0.000467
3222.000000	-0.000465
3221.000000	-0.000475
3220.000000	-0.000505
3219.000000	-0.000535
3218.000000	-0.000526
3217.000000	-0.000460
3216.000000	-0.000367
3215.000000	-0.000303
3214.000000	-0.000295
3213.000000	-0.000321
3212.000000	-0.000342
3211.000000	-0.000338
3210.000000	-0.000317
3209.000000	-0.000298
3208.000000	-0.000291
3207.000000	-0.000296
3206.000000	-0.000306
3205.000000	-0.000316
3204.000000	-0.000325
3203.000000	-0.000334
3202.000000	-0.000336
3201.000000	-0.000326
3200.000000	-0.000303
3199.000000	-0.000277
3198.000000	-0.000262
3197.000000	-0.000260
3196.000000	-0.000265
3195.000000	-0.000278
3194.000000	-0.000302
3193.000000	-0.000335
3192.000000	-0.000364
3191.000000	-0.000374
3190.000000	-0.000361
3189.000000	-0.000332
3188.000000	-0.000295
3187.000000	-0.000257
3186.000000	-0.000219
3185.000000	-0.000182
3184.000000	-0.000145
3183.000000	-0.000114
3182.000000	-0.000100
3181.000000	-0.000115
3180.000000	-0.000150
3179.000000	-0.000185
3178.000000	-0.000200
3177.000000	-0.000195
3176.000000	-0.000188
3175.000000	-0.000186
3174.000000	-0.000173
3173.000000	-0.000135
3172.000000	-0.000078
3171.000000	-0.000026
3170.000000	-0.000000
3169.000000	0.000001
3168.000000	-0.000011
3167.000000	-0.000023
3166.000000	-0.000020
3165.000000	0.000010
3164.000000	0.000061
3163.000000	0.000112
3162.000000	0.000138
3161.000000	0.000131
3160.000000	0.000101
3159.000000	0.000058
3158.000000	0.000009
3157.000000	-0.000048
3156.000000	-0.000101
3155.000000	-0.000138
3154.000000	-0.000151
3153.000000	-0.000149
3152.000000	-0.000139
3151.000000	-0.000113
3150.000000	-0.000061
3149.000000	0.000004
3148.000000	0.000047
3147.000000	0.000042
3146.000000	0.000007
3145.000000	-0.000017
3144.000000	-0.000010
3143.000000	0.000012
3142.000000	0.000028
3141.000000	0.000030
3140.000000	0.000023
3139.000000	0.000003
3138.000000	-0.000031
3137.000000	-0.000064
3136.000000	-0.000077
3135.000000	-0.000071
3134.000000	-0.000060
3133.000000	-0.000055
3132.000000	-0.000046
3131.000000	-0.000025
3130.000000	0.000002
3129.000000	0.000018
3128.000000	0.000018
3127.000000	0.000008
3126.000000	-0.000002
3125.000000	-0.000009
3124.000000	-0.000021
3123.000000	-0.000040
3122.000000	-0.000056
3121.000000	-0.000059
3120.000000	-0.000044
3119.000000	-0.000018
3118.000000	0.000006
3117.000000	0.000016
3116.000000	0.000001
3115.000000	-0.000038
3114.000000	-0.000086
3113.000000	-0.000111
3112.000000	-0.000099
3111.000000	-0.000064
3110.000000	-0.000031
3109.000000	-0.000013
3108.000000	-0.000008
3107.000000	-0.000010
3106.000000	-0.000017
3105.000000	-0.000020
3104.000000	-0.000015
3103.000000	-0.000008
3102.000000	-0.000014
3101.000000	-0.000038
3100.000000	-0.000066
3099.000000	-0.000084
3098.000000	-0.000094
3097.000000	-0.000109
3096.000000	-0.000128
3095.000000	-0.000136
3094.000000	-0.000120
3093.000000	-0.000091
3092.000000	-0.000072
3091.000000	-0.000086
3090.000000	-0.000130
3089.000000	-0.000173
3088.000000	-0.000180
3087.000000	-0.000141
3086.000000	-0.000086
3085.000000	-0.000056
3084.000000	-0.000060
3083.000000	-0.000071
3082.000000	-0.000056
3081.000000	-0.000021
3080.000000	-0.000003
3079.000000	-0.000031
3078.000000	-0.000092
3077.000000	-0.000141
3076.000000	-0.000146
3075.000000	-0.000114
3074.000000	-0.000073
3073.000000	-0.000040
3072.000000	-0.000010
3071.000000	0.000020
3070.000000	0.000035
3069.000000	0.000012
3068.000000	-0.000042
3067.000000	-0.000084
3066.000000	-0.000076
3065.000000	-0.000024
3064.000000	0.000033
3063.000000	0.000054
3062.000000	0.000031
3061.000000	-0.000013
3060.000000	-0.000043
3059.000000	-0.000040
3058.000000	-0.000006
3057.000000	0.000038
3056.000000	0.000068
3055.000000	0.000071
3054.000000	0.000043
3053.000000	-0.000010
3052.000000	-0.000067
3051.000000	-0.000101
3050.000000	-0.000099
3049.000000	-0.000081
3048.000000	-0.000079
3047.000000	-0.000106
3046.000000	-0.000132
3045.000000	-0.000127
3044.000000	-0.000091
3043.000000	-0.000059
3042.000000	-0.000058
3041.000000	-0.000079
3040.000000	-0.000088
3039.000000	-0.000066
3038.000000	-0.000022
3037.000000	0.000025
3036.000000	0.000062
3035.000000	0.000090
3034.000000	0.000104
3033.000000	0.000100
3032.000000	0.000087
3031.000000	0.000089
3030.000000	0.000122
3029.000000	0.000175
3028.000000	0.000220
3027.000000	0.000240
3026.000000	0.000236
3025.000000	0.000221
3024.000000	0.000211
3023.000000	0.000223
3022.000000	0.000267
3021.000000	0.000328
3020.000000	0.000368
3019.000000	0.000366
3018.000000	0.000339
3017.000000	0.000322
3016.000000	0.000331
3015.000000	0.000353
3014.000000	0.000373
3013.000000	0.000403
3012.000000	0.000458
3011.000000	0.000536
3010.000000	0.000616
3009.000000	0.000674
3008.000000	0.000703
3007.000000	0.000713
3006.000000	0.000724
3005.000000	0.000756
3004.000000	0.000812
3003.000000	0.000877
3002.000000	0.000931
3001.000000	0.000965
3000.000000	0.000983
2999.000000	0.000996
2998.000000	0.001006
2997.000000	0.001012
2996.000000	0.001014
2995.000000	0.001014
2994.000000	0.001022
2993.000000	0.001050
2992.000000	0.001109
2991.000000	0.001193
2990.000000	0.001276
2989.000000	0.001326
2988.000000	0.001347
2987.000000	0.001381
2986.000000	0.001474
2985.000000	0.001624
2984.000000	0.001792
2983.000000	0.001942
2982.000000	0.002083
2981.000000	0.002238
2980.000000	0.002403
2979.000000	0.002548
2978.000000	0.002658
2977.000000	0.002755
2976.000000	0.002879
2975.000000	0.003045
2974.000000	0.003234
2973.000000	0.003408
2972.000000	0.003543
2971.000000	0.003637
2970.000000	0.003701
2969.000000	0.003741
2968.000000	0.003757
2967.000000	0.003744
2966.000000	0.003697
2965.000000	0.003611
2964.000000	0.003488
2963.000000	0.003339
2962.000000	0.003189
2961.000000	0.003060
2960.000000	0.002958
2959.000000	0.002870
2958.000000	0.002785
2957.000000	0.002707
2956.000000	0.002649
2955.000000	0.002618
2954.000000	0.002615
2953.000000	0.002627
2952.000000	0.002631
2951.000000	0.002612
2950.000000	0.002578
2949.000000	0.002565
2948.000000	0.002613
2947.000000	0.002736
2946.000000	0.002907
2945.000000	0.003070
2944.000000	0.003178
2943.000000	0.003212
2942.000000	0.003192
2941.000000	0.003146
2940.000000	0.003094
2939.000000	0.003039
2938.000000	0.002978
2937.000000	0.002909
2936.000000	0.002825
2935.000000	0.002718
2934.000000	0.002588
2933.000000	0.002446
2932.000000	0.002311
2931.000000	0.002195
2930.000000	0.002103
2929.000000	0.002031
2928.000000	0.001963
2927.000000	0.001876
2926.000000	0.001761
2925.000000	0.001640
2924.000000	0.001549
2923.000000	0.001505
2922.000000	0.001490
2921.000000	0.001474
2920.000000	0.001441
2919.000000	0.001403
2918.000000	0.001382
2917.000000	0.001387
2916.000000	0.001399
2915.000000	0.001394
2914.000000	0.001366
2913.000000	0.001332
2912.000000	0.001309
2911.000000	0.001297
2910.000000	0.001286
2909.000000	0.001269
2908.000000	0.001246
2907.000000	0.001217
2906.000000	0.001182
2905.000000	0.001146
2904.000000	0.001122
2903.000000	0.001123
2902.000000	0.001144
2901.000000	0.001164
2900.000000	0.001161
2899.000000	0.001124
2898.000000	0.001067
2897.000000	0.001019
2896.000000	0.001003
2895.000000	0.001021
2894.000000	0.001056
2893.000000	0.001093
2892.000000	0.001132
2891.000000	0.001181
2890.000000	0.001231
2889.000000	0.001271
2888.000000	0.001301
2887.000000	0.001346
2886.000000	0.001422
2885.000000	0.001517
2884.000000	0.001608
2883.000000	0.001687
2882.000000	0.001760
2881.000000	0.001821
2880.000000	0.001850
2879.000000	0.001840
2878.000000	0.001812
2877.000000	0.001794
2876.000000	0.001790
2875.000000	0.001775
2874.000000	0.001733
2873.000000	0.001666
2872.000000	0.001586
2871.000000	0.001504
2870.000000	0.001430
2869.000000	0.001368
2868.000000	0.001322
2867.000000	0.001283
2866.000000	0.001243
2865.000000	0.001188
2864.000000	0.001105
2863.000000	0.000997
2862.000000	0.000883
2861.000000	0.000784
2860.000000	0.000703
2859.000000	0.000630
2858.000000	0.000561
2857.000000	0.000510
2856.000000	0.000489
2855.000000	0.000486
2854.000000	0.000479
2853.000000	0.000459
2852.000000	0.000434
2851.000000	0.000415
2850.000000	0.000402
2849.000000	0.000389
2848.000000	0.000370
2847.000000	0.000343
2846.000000	0.000313
2845.000000	0.000288
2844.000000	0.000280
2843.000000	0.000290
2842.000000	0.000305
2841.000000	0.000303
2840.000000	0.000279
2839.000000	0.000245
2838.000000	0.000228
2837.000000	0.000239
2836.000000	0.000266
2835.000000	0.000283
2834.000000	0.000278
2833.000000	0.000262
2832.000000	0.000259
2831.000000	0.000276
2830.000000	0.000308
2829.000000	0.000339
2828.000000	0.000356
2827.000000	0.000346
2826.000000	0.000303
2825.000000	0.000235
2824.000000	0.000170
2823.000000	0.000132
2822.000000	0.000124
2821.000000	0.000133
2820.000000	0.000143
2819.000000	0.000150
2818.000000	0.000156
2817.000000	0.000157
2816.000000	0.000151
2815.000000	0.000142
2814.000000	0.000139
2813.000000	0.000141
2812.000000	0.000136
2811.000000	0.000117
2810.000000	0.000095
2809.000000	0.000090
2808.000000	0.000109
2807.000000	0.000141
2806.000000	0.000168
2805.000000	0.000178
2804.000000	0.000170
2803.000000	0.000157
2802.000000	0.000156
2801.000000	0.000172
2800.000000	0.000190
2799.000000	0.000190
2798.000000	0.000167
2797.000000	0.000130
2796.000000	0.000095
2795.000000	0.000077
2794.000000	0.000082
2793.000000	0.000103
2792.000000	0.000120
2791.000000	0.000116
2790.000000	0.000102
2789.000000	0.000103
2788.000000	0.000126
2787.000000	0.000149
2786.000000	0.000152
2785.000000	0.000140
2784.000000	0.000131
2783.000000	0.000137
2782.000000	0.000148
2781.000000	0.000148
2780.000000	0.000124
2779.000000	0.000075
2778.000000	0.000020
2777.000000	-0.000011
2776.000000	-0.000000
2775.000000	0.000034
2774.000000	0.000058
2773.000000	0.000055
2772.000000	0.000042
2771.000000	0.000044
2770.000000	0.000070
2769.000000	0.000108
2768.000000	0.000136
2767.000000	0.000142
2766.000000	0.000125
2765.000000	0.000101
2764.000000	0.000087
2763.000000	0.000083
2762.000000	0.000078
2761.000000	0.000060
2760.000000	0.000033
2759.000000	0.000013
2758.000000	0.000010
2757.000000	0.000022
2756.000000	0.000040
2755.000000	0.000058
2754.000000	0.000072
2753.000000	0.000079
2752.000000	0.000074
2751.000000	0.000052
2750.000000	0.000014
2749.000000	-0.000027
2748.000000	-0.000053
2747.000000	-0.000050
2746.000000	-0.000015
2745.000000	0.000037
2744.000000	0.000084
2743.000000	0.000108
2742.000000	0.000107
2741.000000	0.000095
2740.000000	0.000091
2739.000000	0.000097
2738.000000	0.000100
2737.000000	0.000088
2736.000000	0.000066
2735.000000	0.000054
2734.000000	0.000064
2733.000000	0.000087
2732.000000	0.000097
2731.000000	0.000078
2730.000000	0.000039
2729.000000	0.000002
2728.000000	-0.000013
2727.000000	0.000000
2726.000000	0.000029
2725.000000	0.000054
2724.000000	0.000052
2723.000000	0.000021
2722.000000	-0.000016
2721.000000	-0.000025
2720.000000	0.000006
2719.000000	0.000051
2718.000000	0.000071
2717.000000	0.000051
2716.000000	0.000013
2715.000000	-0.000009
2714.000000	0.000001
2713.000000	0.000029
2712.000000	0.000045
2711.000000	0.000036
2710.000000	0.000011
2709.000000	-0.000007
2708.000000	-0.000007
2707.000000	0.000002
2706.000000	0.000006
2705.000000	-0.000004
2704.000000	-0.000025
2703.000000	-0.000052
2702.000000	-0.000070
2701.000000	-0.000068
2700.000000	-0.000045
2699.000000	-0.000011
2698.000000	0.000017
2697.000000	0.000030
2696.000000	0.000027
2695.000000	0.000010
2694.000000	-0.000013
2693.000000	-0.000030
2692.000000	-0.000028
2691.000000	-0.000008
2690.000000	0.000014
2689.000000	0.000024
2688.000000	0.000021
2687.000000	0.000010
2686.000000	-0.000001
2685.000000	-0.000008
2684.000000	-0.000010
2683.000000	-0.000005
2682.000000	0.000008
2681.000000	0.000030
2680.000000	0.000055
2679.000000	0.000075
2678.000000	0.000083
2677.000000	0.000078
2676.000000	0.000062
2675.000000	0.000037
2674.000000	0.000004
2673.000000	-0.000037
2672.000000	-0.000082
2671.000000	-0.000126
2670.000000	-0.000157
2669.000000	-0.000163
2668.000000	-0.000142
2667.000000	-0.000108
2666.000000	-0.000079
2665.000000	-0.000062
2664.000000	-0.000044
2663.000000	-0.000017
2662.000000	0.000013
2661.000000	0.000028
2660.000000	0.000017
2659.000000	-0.000012
2658.000000	-0.000041
2657.000000	-0.000054
2656.000000	-0.000053
2655.000000	-0.000039
2654.000000	-0.000011
2653.000000	0.000025
2652.000000	0.000051
2651.000000	0.000045
2650.000000	0.000003
2649.000000	-0.000053
2648.000000	-0.000089
2647.000000	-0.000093
2646.000000	-0.000070
2645.000000	-0.000039
2644.000000	-0.000018
2643.000000	-0.000016
2642.000000	-0.000028
2641.000000	-0.000043
2640.000000	-0.000047
2639.000000	-0.000039
2638.000000	-0.000021
2637.000000	-0.000007
2636.000000	-0.000005
2635.000000	-0.000016
2634.000000	-0.000030
2633.000000	-0.000034
2632.000000	-0.000027
2631.000000	-0.000021
2630.000000	-0.000024
2629.000000	-0.000032
2628.000000	-0.000035
2627.000000	-0.000036
2626.000000	-0.000041
2625.000000	-0.000049
2624.000000	-0.000053
2623.000000	-0.000051
2622.000000	-0.000051
2621.000000	-0.000063
2620.000000	-0.000084
2619.000000	-0.000103
2618.000000	-0.000107
2617.000000	-0.000090
2616.000000	-0.000060
2615.000000	-0.000030
2614.000000	-0.000018
2613.000000	-0.000026
2612.000000	-0.000041
2611.000000	-0.000044
2610.000000	-0.000032
2609.000000	-0.000016
2608.000000	-0.000008
2607.000000	-0.000009
2606.000000	-0.000012
2605.000000	-0.000014
2604.000000	-0.000021
2603.000000	-0.000036
2602.000000	-0.000052
2601.000000	-0.000056
2600.000000	-0.000045
2599.000000	-0.000029
2598.000000	-0.000025
2597.000000	-0.000034
2596.000000	-0.000045
2595.000000	-0.000041
2594.000000	-0.000019
2593.000000	0.000011
2592.000000	0.000029
2591.000000	0.000023
2590.000000	-0.000006
2589.000000	-0.000047
2588.000000	-0.000082
2587.000000	-0.000096
2586.000000	-0.000088
2585.000000	-0.000071
2584.000000	-0.000066
2583.000000	-0.000073
2582.000000	-0.000082
2581.000000	-0.000083
2580.000000	-0.000085
2579.000000	-0.000090
2578.000000	-0.000088
2577.000000	-0.000068
2576.000000	-0.000038
2575.000000	-0.000025
2574.000000	-0.000038
2573.000000	-0.000055
2572.000000	-0.000053
2571.000000	-0.000033
2570.000000	-0.000015
2569.000000	-0.000014
2568.000000	-0.000026
2567.000000	-0.000041
2566.000000	-0.000048
2565.000000	-0.000049
2564.000000	-0.000053
2563.000000	-0.000066
2562.000000	-0.000088
2561.000000	-0.000106
2560.000000	-0.000110
2559.000000	-0.000100
2558.000000	-0.000083
2557.000000	-0.000060
2556.000000	-0.000037
2555.000000	-0.000033
2554.000000	-0.000060
2553.000000	-0.000107
2552.000000	-0.000138
2551.000000	-0.000128
2550.000000	-0.000091
2549.000000	-0.000063
2548.000000	-0.000069
2547.000000	-0.000103
2546.000000	-0.000135
2545.000000	-0.000145
2544.000000	-0.000139
2543.000000	-0.000140
2542.000000	-0.000160
2541.000000	-0.000190
2540.000000	-0.000208
2539.000000	-0.000201
2538.000000	-0.000169
2537.000000	-0.000121
2536.000000	-0.000076
2535.000000	-0.000060
2534.000000	-0.000093
2533.000000	-0.000161
2532.000000	-0.000222
2531.000000	-0.000235
2530.000000	-0.000196
2529.000000	-0.000140
2528.000000	-0.000104
2527.000000	-0.000097
2526.000000	-0.000098
2525.000000	-0.000084
2524.000000	-0.000059
2523.000000	-0.000045
2522.000000	-0.000051
2521.000000	-0.000063
2520.000000	-0.000065
2519.000000	-0.000056
2518.000000	-0.000053
2517.000000	-0.000071
2516.000000	-0.000103
2515.000000	-0.000133
2514.000000	-0.000143
2513.000000	-0.000127
2512.000000	-0.000092
2511.000000	-0.000053
2510.000000	-0.000028
2509.000000	-0.000024
2508.000000	-0.000044
2507.000000	-0.000082
2506.000000	-0.000125
2505.000000	-0.000160
2504.000000	-0.000182
2503.000000	-0.000192
2502.000000	-0.000193
2501.000000	-0.000190
2500.000000	-0.000183
2499.000000	-0.000175
2498.000000	-0.000167
2497.000000	-0.000162
2496.000000	-0.000167
2495.000000	-0.000183
2494.000000	-0.000196
2493.000000	-0.000187
2492.000000	-0.000158
2491.000000	-0.000128
2490.000000	-0.000111
2489.000000	-0.000105
2488.000000	-0.000107
2487.000000	-0.000123
2486.000000	-0.000152
2485.000000	-0.000171
2484.000000	-0.000158
2483.000000	-0.000121
2482.000000	-0.000090
2481.000000	-0.000075
2480.000000	-0.000065
2479.000000	-0.000058
2478.000000	-0.000063
2477.000000	-0.000078
2476.000000	-0.000082
2475.000000	-0.000069
2474.000000	-0.000060
2473.000000	-0.000073
2472.000000	-0.000093
2471.000000	-0.000093
2470.000000	-0.000080
2469.000000	-0.000081
2468.000000	-0.000107
2467.000000	-0.000144
2466.000000	-0.000163
2465.000000	-0.000153
2464.000000	-0.000116
2463.000000	-0.000068
2462.000000	-0.000035
2461.000000	-0.000031
2460.000000	-0.000048
2459.000000	-0.000068
2458.000000	-0.000084
2457.000000	-0.000105
2456.000000	-0.000137
2455.000000	-0.000173
2454.000000	-0.000192
2453.000000	-0.000186
2452.000000	-0.000163
2451.000000	-0.000141
2450.000000	-0.000134
2449.000000	-0.000140
2448.000000	-0.000146
2447.000000	-0.000140
2446.000000	-0.000124
2445.000000	-0.000105
2444.000000	-0.000087
2443.000000	-0.000075
2442.000000	-0.000077
2441.000000	-0.000096
2440.000000	-0.000119
2439.000000	-0.000124
2438.000000	-0.000106
2437.000000	-0.000085
2436.000000	-0.000083
2435.000000	-0.000101
2434.000000	-0.000124
2433.000000	-0.000141
2432.000000	-0.000153
2431.000000	-0.000161
2430.000000	-0.000163
2429.000000	-0.000158
2428.000000	-0.000151
2427.000000	-0.000144
2426.000000	-0.000132
2425.000000	-0.000111
2424.000000	-0.000086
2423.000000	-0.000073
2422.000000	-0.000075
2421.000000	-0.000081
2420.000000	-0.000089
2419.000000	-0.000106
2418.000000	-0.000129
2417.000000	-0.000138
2416.000000	-0.000116
2415.000000	-0.000079
2414.000000	-0.000057
2413.000000	-0.000059
2412.000000	-0.000069
2411.000000	-0.000074
2410.000000	-0.000076
2409.000000	-0.000075
2408.000000	-0.000065
2407.000000	-0.000050
2406.000000	-0.000045
2405.000000	-0.000060
2404.000000	-0.000078
2403.000000	-0.000082
2402.000000	-0.000075
2401.000000	-0.000078
2400.000000	-0.000103
2399.000000	-0.000140
2398.000000	-0.000165
2397.000000	-0.000162
2396.000000	-0.000130
2395.000000	-0.000092
2394.000000	-0.000076
2393.000000	-0.000086
2392.000000	-0.000102
2391.000000	-0.000110
2390.000000	-0.000121
2389.000000	-0.000151
2388.000000	-0.000196
2387.000000	-0.000246
2386.000000	-0.000305
2385.000000	-0.000376
2384.000000	-0.000451
2383.000000	-0.000510
2382.000000	-0.000548
2381.000000	-0.000572
2380.000000	-0.000587
2379.000000	-0.000592
2378.000000	-0.000593
2377.000000	-0.000591
2376.000000	-0.000576
2375.000000	-0.000539
2374.000000	-0.000493
2373.000000	-0.000459
2372.000000	-0.000447
2371.000000	-0.000452
2370.000000	-0.000470
2369.000000	-0.000493
2368.000000	-0.000508
2367.000000	-0.000515
2366.000000	-0.000530
2365.000000	-0.000567
2364.000000	-0.000619
2363.000000	-0.000656
2362.000000	-0.000681
2361.000000	-0.000713
2360.000000	-0.000743
2359.000000	-0.000761
2358.000000	-0.000768
2357.000000	-0.000782
2356.000000	-0.000810
2355.000000	-0.000821
2354.000000	-0.000788
2353.000000	-0.000721
2352.000000	-0.000679
2351.000000	-0.000684
2350.000000	-0.000726
2349.000000	-0.000823
2348.000000	-0.000969
2347.000000	-0.001099
2346.000000	-0.001121
2345.000000	-0.001045
2344.000000	-0.000979
2343.000000	-0.000971
2342.000000	-0.001013
2341.000000	-0.001056
2340.000000	-0.001074
2339.000000	-0.001069
2338.000000	-0.001042
2337.000000	-0.001013
2336.000000	-0.001022
2335.000000	-0.001083
2334.000000	-0.001151
2333.000000	-0.001181
2332.000000	-0.001183
2331.000000	-0.001189
2330.000000	-0.001175
2329.000000	-0.001143
2328.000000	-0.001100
2327.000000	-0.001092
2326.000000	-0.001116
2325.000000	-0.001149
2324.000000	-0.001173
2323.000000	-0.001159
2322.000000	-0.001114
2321.000000	-0.001058
2320.000000	-0.001023
2319.000000	-0.001003
2318.000000	-0.000982
2317.000000	-0.000959
2316.000000	-0.000940
2315.000000	-0.000917
2314.000000	-0.000863
2313.000000	-0.000791
2312.000000	-0.000732
2311.000000	-0.000711
2310.000000	-0.000693
2309.000000	-0.000654
2308.000000	-0.000595
2307.000000	-0.000547
2306.000000	-0.000509
2305.000000	-0.000463
2304.000000	-0.000392
2303.000000	-0.000308
2302.000000	-0.000230
2301.000000	-0.000172
2300.000000	-0.000121
2299.000000	-0.000054
2298.000000	0.000044
2297.000000	0.000154
2296.000000	0.000247
2295.000000	0.000310
2294.000000	0.000352
2293.000000	0.000375
2292.000000	0.000370
2291.000000	0.000330
2290.000000	0.000273
2289.000000	0.000216
2288.000000	0.000156
2287.000000	0.000092
2286.000000	0.000034
2285.000000	-0.000006
2284.000000	-0.000040
2283.000000	-0.000080
2282.000000	-0.000121
2281.000000	-0.000143
2280.000000	-0.000145
2279.000000	-0.000141
2278.000000	-0.000144
2277.000000	-0.000145
2276.000000	-0.000135
2275.000000	-0.000108
2274.000000	-0.000065
2273.000000	-0.000008
2272.000000	0.000051
2271.000000	0.000090
2270.000000	0.000100
2269.000000	0.000093
2268.000000	0.000088
2267.000000	0.000092
2266.000000	0.000102
2265.000000	0.000107
2264.000000	0.000104
2263.000000	0.000104
2262.000000	0.000133
2261.000000	0.000218
2260.000000	0.000371
2259.000000	0.000599
2258.000000	0.000913
2257.000000	0.001329
2256.000000	0.001833
2255.000000	0.002361
2254.000000	0.002809
2253.000000	0.003092
2252.000000	0.003180
2251.000000	0.003099
2250.000000	0.002889
2249.000000	0.002578
2248.000000	0.002193
2247.000000	0.001790
2246.000000	0.001436
2245.000000	0.001173
2244.000000	0.000992
2243.000000	0.000860
2242.000000	0.000760
2241.000000	0.000691
2240.000000	0.000648
2239.000000	0.000608
2238.000000	0.000549
2237.000000	0.000466
2236.000000	0.000374
2235.000000	0.000285
2234.000000	0.000203
2233.000000	0.000128
2232.000000	0.000065
2231.000000	0.000021
2230.000000	-0.000005
2229.000000	-0.000023
2228.000000	-0.000050
2227.000000	-0.000087
2226.000000	-0.000125
2225.000000	-0.000151
2224.000000	-0.000159
2223.000000	-0.000159
2222.000000	-0.000161
2221.000000	-0.000169
2220.000000	-0.000172
2219.000000	-0.000155
2218.000000	-0.000116
2217.000000	-0.000073
2216.000000	-0.000049
2215.000000	-0.000053
2214.000000	-0.000078
2213.000000	-0.000115
2212.000000	-0.000155
2211.000000	-0.000185
2210.000000	-0.000195
2209.000000	-0.000190
2208.000000	-0.000182
2207.000000	-0.000173
2206.000000	-0.000157
2205.000000	-0.000132
2204.000000	-0.000117
2203.000000	-0.000123
2202.000000	-0.000141
2201.000000	-0.000152
2200.000000	-0.000159
2199.000000	-0.000178
2198.000000	-0.000215
2197.000000	-0.000248
2196.000000	-0.000255
2195.000000	-0.000235
2194.000000	-0.000209
2193.000000	-0.000191
2192.000000	-0.000177
2191.000000	-0.000158
2190.000000	-0.000137
2189.000000	-0.000127
2188.000000	-0.000134
2187.000000	-0.000145
2186.000000	-0.000146
2185.000000	-0.000136
2184.000000	-0.000127
2183.000000	-0.000128
2182.000000	-0.000135
2181.000000	-0.000148
2180.000000	-0.000171
2179.000000	-0.000212
2178.000000	-0.000260
2177.000000	-0.000299
2176.000000	-0.000315
2175.000000	-0.000310
2174.000000	-0.000293
2173.000000	-0.000270
2172.000000	-0.000243
2171.000000	-0.000214
2170.000000	-0.000185
2169.000000	-0.000163
2168.000000	-0.000151
2167.000000	-0.000147
2166.000000	-0.000148
2165.000000	-0.000151
2164.000000	-0.000155
2163.000000	-0.000155
2162.000000	-0.000152
2161.000000	-0.000153
2160.000000	-0.000166
2159.000000	-0.000192
2158.000000	-0.000219
2157.000000	-0.000234
2156.000000	-0.000233
2155.000000	-0.000218
2154.000000	-0.000199
2153.000000	-0.000190
2152.000000	-0.000204
2151.000000	-0.000234
2150.000000	-0.000260
2149.000000	-0.000267
2148.000000	-0.000256
2147.000000	-0.000237
2146.000000	-0.000227
2145.000000	-0.000238
2144.000000	-0.000273
2143.000000	-0.000316
2142.000000	-0.000341
2141.000000	-0.000336
2140.000000	-0.000317
2139.000000	-0.000302
2138.000000	-0.000298
2137.000000	-0.000297
2136.000000	-0.000298
2135.000000	-0.000300
2134.000000	-0.000300
2133.000000	-0.000297
2132.000000	-0.000300
2131.000000	-0.000314
2130.000000	-0.000333
2129.000000	-0.000340
2128.000000	-0.000325
2127.000000	-0.000296
2126.000000	-0.000266
2125.000000	-0.000243
2124.000000	-0.000224
2123.000000	-0.000208
2122.000000	-0.000192
2121.000000	-0.000180
2120.000000	-0.000175
2119.000000	-0.000168
2118.000000	-0.000144
2117.000000	-0.000093
2116.000000	-0.000024
2115.000000	0.000046
2114.000000	0.000104
2113.000000	0.000152
2112.000000	0.000195
2111.000000	0.000241
2110.000000	0.000297
2109.000000	0.000368
2108.000000	0.000450
2107.000000	0.000535
2106.000000	0.000614
2105.000000	0.000678
2104.000000	0.000714
2103.000000	0.000713
2102.000000	0.000677
2101.000000	0.000622
2100.000000	0.000569
2099.000000	0.000529
2098.000000	0.000494
2097.000000	0.000446
2096.000000	0.000377
2095.000000	0.000300
2094.000000	0.000229
2093.000000	0.000163
2092.000000	0.000096
2091.000000	0.000035
2090.000000	-0.000003
2089.000000	-0.000023
2088.000000	-0.000048
2087.000000	-0.000092
2086.000000	-0.000141
2085.000000	-0.000176
2084.000000	-0.000199
2083.000000	-0.000217
2082.000000	-0.000232
2081.000000	-0.000238
2080.000000	-0.000233
2079.000000	-0.000216
2078.000000	-0.000188
2077.000000	-0.000163
2076.000000	-0.000162
2075.000000	-0.000188
2074.000000	-0.000214
2073.000000	-0.000216
2072.000000	-0.000197
2071.000000	-0.000185
2070.000000	-0.000191
2069.000000	-0.000207
2068.000000	-0.000221
2067.000000	-0.000233
2066.000000	-0.000237
2065.000000	-0.000223
2064.000000	-0.000198
2063.000000	-0.000179
2062.000000	-0.000179
2061.000000	-0.000190
2060.000000	-0.000200
2059.000000	-0.000213
2058.000000	-0.000233
2057.000000	-0.000259
2056.000000	-0.000280
2055.000000	-0.000286
2054.000000	-0.000270
2053.000000	-0.000234
2052.000000	-0.000193
2051.000000	-0.000166
2050.000000	-0.000171
2049.000000	-0.000206
2048.000000	-0.000252
2047.000000	-0.000284
2046.000000	-0.000291
2045.000000	-0.000275
2044.000000	-0.000250
2043.000000	-0.000221
2042.000000	-0.000193
2041.000000	-0.000170
2040.000000	-0.000163
2039.000000	-0.000173
2038.000000	-0.000185
2037.000000	-0.000189
2036.000000	-0.000191
2035.000000	-0.000201
2034.000000	-0.000213
2033.000000	-0.000209
2032.000000	-0.000190
2031.000000	-0.000173
2030.000000	-0.000170
2029.000000	-0.000176
2028.000000	-0.000181
2027.000000	-0.000190
2026.000000	-0.000203
2025.000000	-0.000211
2024.000000	-0.000204
2023.000000	-0.000191
2022.000000	-0.000187
2021.000000	-0.000198
2020.000000	-0.000212
2019.000000	-0.000216
2018.000000	-0.000212
2017.000000	-0.000212
2016.000000	-0.000224
2015.000000	-0.000243
2014.000000	-0.000255
2013.000000	-0.000251
2012.000000	-0.000239
2011.000000	-0.000235
2010.000000	-0.000243
2009.000000	-0.000255
2008.000000	-0.000259
2007.000000	-0.000257
2006.000000	-0.000253
2005.000000	-0.000254
2004.000000	-0.000258
2003.000000	-0.000261
2002.000000	-0.000261
2001.000000	-0.000254
2000.000000	-0.000239
1999.000000	-0.000221
1998.000000	-0.000206
1997.000000	-0.000204
1996.000000	-0.000213
1995.000000	-0.000222
1994.000000	-0.000219
1993.000000	-0.000207
1992.000000	-0.000203
1991.000000	-0.000212
1990.000000	-0.000221
1989.000000	-0.000216
1988.000000	-0.000195
1987.000000	-0.000169
1986.000000	-0.000149
1985.000000	-0.000139
1984.000000	-0.000143
1983.000000	-0.000154
1982.000000	-0.000162
1981.000000	-0.000159
1980.000000	-0.000144
1979.000000	-0.000128
1978.000000	-0.000125
1977.000000	-0.000145
1976.000000	-0.000181
1975.000000	-0.000207
1974.000000	-0.000207
1973.000000	-0.000192
1972.000000	-0.000187
1971.000000	-0.000199
1970.000000	-0.000216
1969.000000	-0.000225
1968.000000	-0.000223
1967.000000	-0.000214
1966.000000	-0.000196
1965.000000	-0.000175
1964.000000	-0.000157
1963.000000	-0.000145
1962.000000	-0.000136
1961.000000	-0.000134
1960.000000	-0.000147
1959.000000	-0.000171
1958.000000	-0.000193
1957.000000	-0.000201
1956.000000	-0.000198
1955.000000	-0.000191
1954.000000	-0.000185
1953.000000	-0.000191
1952.000000	-0.000219
1951.000000	-0.000262
1950.000000	-0.000287
1949.000000	-0.000270
1948.000000	-0.000218
1947.000000	-0.000167
1946.000000	-0.000141
1945.000000	-0.000136
1944.000000	-0.000141
1943.000000	-0.000150
1942.000000	-0.000162
1941.000000	-0.000174
1940.000000	-0.000182
1939.000000	-0.000182
1938.000000	-0.000175
1937.000000	-0.000172
1936.000000	-0.000184
1935.000000	-0.000210
1934.000000	-0.000239
1933.000000	-0.000259
1932.000000	-0.000262
1931.000000	-0.000251
1930.000000	-0.000233
1929.000000	-0.000224
1928.000000	-0.000237
1927.000000	-0.000257
1926.000000	-0.000248
1925.000000	-0.000192
1924.000000	-0.000123
1923.000000	-0.000087
1922.000000	-0.000096
1921.000000	-0.000121
1920.000000	-0.000134
1919.000000	-0.000129
1918.000000	-0.000111
1917.000000	-0.000092
1916.000000	-0.000091
1915.000000	-0.000115
1914.000000	-0.000150
1913.000000	-0.000176
1912.000000	-0.000188
1911.000000	-0.000199
1910.000000	-0.000215
1909.000000	-0.000231
1908.000000	-0.000243
1907.000000	-0.000249
1906.000000	-0.000244
1905.000000	-0.000227
1904.000000	-0.000214
1903.000000	-0.000217
1902.000000	-0.000214
1901.000000	-0.000183
1900.000000	-0.000138
1899.000000	-0.000115
1898.000000	-0.000127
1897.000000	-0.000155
1896.000000	-0.000175
1895.000000	-0.000181
1894.000000	-0.000176
1893.000000	-0.000169
1892.000000	-0.000179
1891.000000	-0.000212
1890.000000	-0.000238
1889.000000	-0.000225
1888.000000	-0.000184
1887.000000	-0.000154
1886.000000	-0.000153
1885.000000	-0.000168
1884.000000	-0.000180
1883.000000	-0.000187
1882.000000	-0.000178
1881.000000	-0.000150
1880.000000	-0.000127
1879.000000	-0.000135
1878.000000	-0.000169
1877.000000	-0.000198
1876.000000	-0.000198
1875.000000	-0.000184
1874.000000	-0.000178
1873.000000	-0.000179
1872.000000	-0.000172
1871.000000	-0.000152
1870.000000	-0.000127
1869.000000	-0.000107
1868.000000	-0.000107
1867.000000	-0.000130
1866.000000	-0.000159
1865.000000	-0.000171
1864.000000	-0.000159
1863.000000	-0.000137
1862.000000	-0.000111
1861.000000	-0.000083
1860.000000	-0.000067
1859.000000	-0.000081
1858.000000	-0.000119
1857.000000	-0.000155
1856.000000	-0.000172
1855.000000	-0.000175
1854.000000	-0.000170
1853.000000	-0.000161
1852.000000	-0.000157
1851.000000	-0.000154
1850.000000	-0.000141
1849.000000	-0.000116
1848.000000	-0.000098
1847.000000	-0.000103
1846.000000	-0.000118
1845.000000	-0.000126
1844.000000	-0.000126
1843.000000	-0.000129
1842.000000	-0.000136
1841.000000	-0.000135
1840.000000	-0.000122
1839.000000	-0.000102
1838.000000	-0.000086
1837.000000	-0.000082
1836.000000	-0.000097
1835.000000	-0.000126
1834.000000	-0.000154
1833.000000	-0.000170
1832.000000	-0.000179
1831.000000	-0.000183
1830.000000	-0.000180
1829.000000	-0.000169
1828.000000	-0.000153
1827.000000	-0.000143
1826.000000	-0.000139
1825.000000	-0.000134
1824.000000	-0.000127
1823.000000	-0.000128
1822.000000	-0.000136
1821.000000	-0.000134
1820.000000	-0.000114
1819.000000	-0.000095
1818.000000	-0.000099
1817.000000	-0.000115
1816.000000	-0.000121
1815.000000	-0.000111
1814.000000	-0.000097
1813.000000	-0.000088
1812.000000	-0.000090
1811.000000	-0.000116
1810.000000	-0.000157
1809.000000	-0.000183
1808.000000	-0.000186
1807.000000	-0.000191
1806.000000	-0.000200
1805.000000	-0.000193
1804.000000	-0.000166
1803.000000	-0.000150
1802.000000	-0.000162
1801.000000	-0.000192
1800.000000	-0.000218
1799.000000	-0.000237
1798.000000	-0.000243
1797.000000	-0.000225
1796.000000	-0.000196
1795.000000	-0.000186
1794.000000	-0.000197
1793.000000	-0.000199
1792.000000	-0.000172
1791.000000	-0.000140
1790.000000	-0.000122
1789.000000	-0.000104
1788.000000	-0.000073
1787.000000	-0.000042
1786.000000	-0.000023
1785.000000	-0.000012
1784.000000	-0.000005
1783.000000	-0.000005
1782.000000	-0.000003
1781.000000	0.000014
1780.000000	0.000050
1779.000000	0.000093
1778.000000	0.000126
1777.000000	0.000141
1776.000000	0.000136
1775.000000	0.000117
1774.000000	0.000091
1773.000000	0.000063
1772.000000	0.000050
1771.000000	0.000057
1770.000000	0.000071
1769.000000	0.000086
1768.000000	0.000107
1767.000000	0.000122
1766.000000	0.000107
1765.000000	0.000070
1764.000000	0.000044
1763.000000	0.000040
1762.000000	0.000030
1761.000000	-0.000017
1760.000000	-0.000094
1759.000000	-0.000179
1758.000000	-0.000263
1757.000000	-0.000345
1756.000000	-0.000413
1755.000000	-0.000452
1754.000000	-0.000475
1753.000000	-0.000501
1752.000000	-0.000522
1751.000000	-0.000527
1750.000000	-0.000537
1749.000000	-0.000573
1748.000000	-0.000622
1747.000000	-0.000660
1746.000000	-0.000695
1745.000000	-0.000755
1744.000000	-0.000827
1743.000000	-0.000880
1742.000000	-0.000907
1741.000000	-0.000925
1740.000000	-0.000944
1739.000000	-0.000967
1738.000000	-0.000989
1737.000000	-0.001008
1736.000000	-0.001034
1735.000000	-0.001069
1734.000000	-0.001090
1733.000000	-0.001072
1732.000000	-0.001017
1731.000000	-0.000952
1730.000000	-0.000910
1729.000000	-0.000908
1728.000000	-0.000928
1727.000000	-0.000932
1726.000000	-0.000907
1725.000000	-0.000877
1724.000000	-0.000862
1723.000000	-0.000872
1722.000000	-0.000902
1721.000000	-0.000939
1720.000000	-0.000981
1719.000000	-0.001035
1718.000000	-0.001082
1717.000000	-0.001081
1716.000000	-0.001048
1715.000000	-0.001041
1714.000000	-0.001059
1713.000000	-0.001059
1712.000000	-0.001045
1711.000000	-0.001050
1710.000000	-0.001063
1709.000000	-0.001047
1708.000000	-0.001016
1707.000000	-0.001018
1706.000000	-0.001064
1705.000000	-0.001108
1704.000000	-0.001122
1703.000000	-0.001132
1702.000000	-0.001163
1701.000000	-0.001205
1700.000000	-0.001234
1699.000000	-0.001278
1698.000000	-0.001344
1697.000000	-0.001405
1696.000000	-0.001460
1695.000000	-0.001532
1694.000000	-0.001622
1693.000000	-0.001712
1692.000000	-0.001804
1691.000000	-0.001922
1690.000000	-0.002078
1689.000000	-0.002257
1688.000000	-0.002439
1687.000000	-0.002615
1686.000000	-0.002814
1685.000000	-0.003063
1684.000000	-0.003351
1683.000000	-0.003617
1682.000000	-0.003826
1681.000000	-0.004023
1680.000000	-0.004232
1679.000000	-0.004420
1678.000000	-0.004565
1677.000000	-0.004689
1676.000000	-0.004811
1675.000000	-0.004903
1674.000000	-0.004938
1673.000000	-0.004950
1672.000000	-0.004963
1671.000000	-0.004966
1670.000000	-0.004933
1669.000000	-0.004868
1668.000000	-0.004801
1667.000000	-0.004739
1666.000000	-0.004676
1665.000000	-0.004612
1664.000000	-0.004559
1663.000000	-0.004533
1662.000000	-0.004532
1661.000000	-0.004561
1660.000000	-0.004607
1659.000000	-0.004636
1658.000000	-0.004642
1657.000000	-0.004641
1656.000000	-0.004625
1655.000000	-0.004581
1654.000000	-0.004530
1653.000000	-0.004502
1652.000000	-0.004498
1651.000000	-0.004518
1650.000000	-0.004561
1649.000000	-0.004593
1648.000000	-0.004595
1647.000000	-0.004561
1646.000000	-0.004493
1645.000000	-0.004399
1644.000000	-0.004304
1643.000000	-0.004230
1642.000000	-0.004169
1641.000000	-0.004111
1640.000000	-0.004041
1639.000000	-0.003947
1638.000000	-0.003830
1637.000000	-0.003703
1636.000000	-0.003583
1635.000000	-0.003463
1634.000000	-0.003344
1633.000000	-0.003218
1632.000000	-0.003088
1631.000000	-0.002963
1630.000000	-0.002847
1629.000000	-0.002737
1628.000000	-0.002628
1627.000000	-0.002513
1626.000000	-0.002381
1625.000000	-0.002235
1624.000000	-0.002080
1623.000000	-0.001919
1622.000000	-0.001750
1621.000000	-0.001585
1620.000000	-0.001419
1619.000000	-0.001228
1618.000000	-0.001008
1617.000000	-0.000786
1616.000000	-0.000598
1615.000000	-0.000437
1614.000000	-0.000271
1613.000000	-0.000083
1612.000000	0.000120
1611.000000	0.000339
1610.000000	0.000573
1609.000000	0.000801
1608.000000	0.000995
1607.000000	0.001166
1606.000000	0.001339
1605.000000	0.001504
1604.000000	0.001655
1603.000000	0.001809
1602.000000	0.001978
1601.000000	0.002145
1600.000000	0.002296
1599.000000	0.002443
1598.000000	0.002607
1597.000000	0.002784
1596.000000	0.002959
1595.000000	0.003116
1594.000000	0.003250
1593.000000	0.003368
1592.000000	0.003485
1591.000000	0.003615
1590.000000	0.003746
1589.000000	0.003849
1588.000000	0.003912
1587.000000	0.003964
1586.000000	0.004050
1585.000000	0.004171
1584.000000	0.004290
1583.000000	0.004390
1582.000000	0.004469
1581.000000	0.004519
1580.000000	0.004548
1579.000000	0.004593
1578.000000	0.004661
1577.000000	0.004718
1576.000000	0.004733
1575.000000	0.004732
1574.000000	0.004744
1573.000000	0.004769
1572.000000	0.004796
1571.000000	0.004809
1570.000000	0.004801
1569.000000	0.004772
1568.000000	0.004738
1567.000000	0.004729
1566.000000	0.004738
1565.000000	0.004729
1564.000000	0.004693
1563.000000	0.004670
1562.000000	0.004672
1561.000000	0.004665
1560.000000	0.004640
1559.000000	0.004645
1558.000000	0.004682
1557.000000	0.004704
1556.000000	0.004678
1555.000000	0.004640
1554.000000	0.004620
1553.000000	0.004594
1552.000000	0.004552
1551.000000	0.004495
1550.000000	0.004419
1549.000000	0.004327
1548.000000	0.004230
1547.000000	0.004155
1546.000000	0.004111
1545.000000	0.004075
1544.000000	0.004007
1543.000000	0.003881
1542.000000	0.003684
1541.000000	0.003448
1540.000000	0.003240
1539.000000	0.003124
1538.000000	0.003096
1537.000000	0.003077
1536.000000	0.003009
1535.000000	0.002902
1534.000000	0.002803
1533.000000	0.002747
1532.000000	0.002712
1531.000000	0.002641
1530.000000	0.002518
1529.000000	0.002405
1528.000000	0.002378
1527.000000	0.002446
1526.000000	0.002548
1525.000000	0.002615
1524.000000	0.002654
1523.000000	0.002716
1522.000000	0.002830
1521.000000	0.002967
1520.000000	0.003074
1519.000000	0.003145
1518.000000	0.003199
1517.000000	0.003230
1516.000000	0.003232
1515.000000	0.003239
1514.000000	0.003317
1513.000000	0.003498
1512.000000	0.003737
1511.000000	0.003937
1510.000000	0.004047
1509.000000	0.004100
1508.000000	0.004148
1507.000000	0.004192
1506.000000	0.004222
1505.000000	0.004274
1504.000000	0.004341
1503.000000	0.004383
1502.000000	0.004378
1501.000000	0.004336
1500.000000	0.004289
1499.000000	0.004248
1498.000000	0.004191
1497.000000	0.004133
1496.000000	0.004127
1495.000000	0.004185
1494.000000	0.004285
1493.000000	0.004412
1492.000000	0.004557
1491.000000	0.004687
1490.000000	0.004774
1489.000000	0.004822
1488.000000	0.004853
1487.000000	0.004851
1486.000000	0.004802
1485.000000	0.004703
1484.000000	0.004565
1483.000000	0.004430
1482.000000	0.004344
1481.000000	0.004312
1480.000000	0.004309
1479.000000	0.004325
1478.000000	0.004382
1477.000000	0.004481
1476.000000	0.004564
1475.000000	0.004570
1474.000000	0.004514
1473.000000	0.004461
1472.000000	0.004445
1471.000000	0.004440
1470.000000	0.004419
1469.000000	0.004386
1468.000000	0.004337
1467.000000	0.004211
1466.000000	0.003944
1465.000000	0.003577
1464.000000	0.003300
1463.000000	0.003282
1462.000000	0.003499
1461.000000	0.003778
1460.000000	0.003956
1459.000000	0.003979
1458.000000	0.003877
1457.000000	0.003712
1456.000000	0.003538
1455.000000	0.003392
1454.000000	0.003285
1453.000000	0.003196
1452.000000	0.003092
1451.000000	0.002952
1450.000000	0.002811
1449.000000	0.002738
1448.000000	0.002758
1447.000000	0.002805
1446.000000	0.002797
1445.000000	0.002711
1444.000000	0.002609
1443.000000	0.002542
1442.000000	0.002477
1441.000000	0.002367
1440.000000	0.002222
1439.000000	0.002072
1438.000000	0.001904
1437.000000	0.001707
1436.000000	0.001546
1435.000000	0.001491
1434.000000	0.001527
1433.000000	0.001593
1432.000000	0.001644
1431.000000	0.001664
1430.000000	0.001641
1429.000000	0.001581
1428.000000	0.001510
1427.000000	0.001443
1426.000000	0.001359
1425.000000	0.001200
1424.000000	0.000967
1423.000000	0.000745
1422.000000	0.000638
1421.000000	0.000698
1420.000000	0.000906
1419.000000	0.001151
1418.000000	0.001275
1417.000000	0.001253
1416.000000	0.001186
1415.000000	0.001155
1414.000000	0.001152
1413.000000	0.001139
1412.000000	0.001114
1411.000000	0.001088
1410.000000	0.001046
1409.000000	0.000987
1408.000000	0.000953
1407.000000	0.000976
1406.000000	0.001036
1405.000000	0.001069
1404.000000	0.001043
1403.000000	0.000979
1402.000000	0.000912
1401.000000	0.000870
1400.000000	0.000867
1399.000000	0.000887
1398.000000	0.000885
1397.000000	0.000846
1396.000000	0.000813
1395.000000	0.000840
1394.000000	0.000932
1393.000000	0.001049
1392.000000	0.001164
1391.000000	0.001279
1390.000000	0.001387
1389.000000	0.001470
1388.000000	0.001528
1387.000000	0.001576
1386.000000	0.001635
1385.000000	0.001719
1384.000000	0.001837
1383.000000	0.001978
1382.000000	0.002103
1381.000000	0.002168
1380.000000	0.002156
1379.000000	0.002093
1378.000000	0.002028
1377.000000	0.001999
1376.000000	0.001998
1375.000000	0.001991
1374.000000	0.001946
1373.000000	0.001857
1372.000000	0.001745
1371.000000	0.001633
1370.000000	0.001534
1369.000000	0.001444
1368.000000	0.001362
1367.000000	0.001294
1366.000000	0.001245
1365.000000	0.001230
1364.000000	0.001261
1363.000000	0.001335
1362.000000	0.001415
1361.000000	0.001476
1360.000000	0.001526
1359.000000	0.001588
1358.000000	0.001657
1357.000000	0.001703
1356.000000	0.001709
1355.000000	0.001696
1354.000000	0.001694
1353.000000	0.001716
1352.000000	0.001752
1351.000000	0.001784
1350.000000	0.001800
1349.000000	0.001798
1348.000000	0.001786
1347.000000	0.001778
1346.000000	0.001772
1345.000000	0.001755
1344.000000	0.001725
1343.000000	0.001695
1342.000000	0.001676
1341.000000	0.001648
1340.000000	0.001588
1339.000000	0.001499
1338.000000	0.001415
1337.000000	0.001365
1336.000000	0.001351
1335.000000	0.001344
1334.000000	0.001316
1333.000000	0.001263
1332.000000	0.001207
1331.000000	0.001169
1330.000000	0.001151
1329.000000	0.001134
1328.000000	0.001102
1327.000000	0.001051
1326.000000	0.000987
1325.000000	0.000918
1324.000000	0.000858
1323.000000	0.000817
1322.000000	0.000788
1321.000000	0.000758
1320.000000	0.000728
1319.000000	0.000710
1318.000000	0.000700
1317.000000	0.000684
1316.000000	0.000666
1315.000000	0.000661
1314.000000	0.000666
1313.000000	0.000660
1312.000000	0.000632
1311.000000	0.000594
1310.000000	0.000561
1309.000000	0.000531
1308.000000	0.000505
1307.000000	0.000496
1306.000000	0.000502
1305.000000	0.000503
1304.000000	0.000484
1303.000000	0.000456
1302.000000	0.000446
1301.000000	0.000454
1300.000000	0.000469
1299.000000	0.000485
1298.000000	0.000510
1297.000000	0.000544
1296.000000	0.000578
1295.000000	0.000600
1294.000000	0.000607
1293.000000	0.000606
1292.000000	0.000605
1291.000000	0.000611
1290.000000	0.000624
1289.000000	0.000638
1288.000000	0.000647
1287.000000	0.000641
1286.000000	0.000599
1285.000000	0.000506
1284.000000	0.000373
1283.000000	0.000228
1282.000000	0.000092
1281.000000	-0.000030
1280.000000	-0.000127
1279.000000	-0.000184
1278.000000	-0.000191
1277.000000	-0.000144
1276.000000	-0.000038
1275.000000	0.000135
1274.000000	0.000360
1273.000000	0.000598
1272.000000	0.000809
1271.000000	0.000975
1270.000000	0.001089
1269.000000	0.001139
1268.000000	0.001124
1267.000000	0.001072
1266.000000	0.001024
1265.000000	0.000997
1264.000000	0.000980
1263.000000	0.000958
1262.000000	0.000934
1261.000000	0.000916
1260.000000	0.000901
1259.000000	0.000872
1258.000000	0.000822
1257.000000	0.000759
1256.000000	0.000704
1255.000000	0.000664
1254.000000	0.000639
1253.000000	0.000616
1252.000000	0.000584
1251.000000	0.000523
1250.000000	0.000416
1249.000000	0.000271
1248.000000	0.000123
1247.000000	-0.000000
1246.000000	-0.000112
1245.000000	-0.000248
1244.000000	-0.000421
1243.000000	-0.000610
1242.000000	-0.000789
1241.000000	-0.000948
1240.000000	-0.001081
1239.000000	-0.001180
1238.000000	-0.001242
1237.000000	-0.001272
1236.000000	-0.001273
1235.000000	-0.001243
1234.000000	-0.001197
1233.000000	-0.001151
1232.000000	-0.001109
1231.000000	-0.001054
1230.000000	-0.000982
1229.000000	-0.000908
1228.000000	-0.000851
1227.000000	-0.000814
1226.000000	-0.000789
1225.000000	-0.000763
1224.000000	-0.000723
1223.000000	-0.000667
1222.000000	-0.000615
1221.000000	-0.000595
1220.000000	-0.000612
1219.000000	-0.000638
1218.000000	-0.000645
1217.000000	-0.000627
1216.000000	-0.000588
1215.000000	-0.000535
1214.000000	-0.000483
1213.000000	-0.000456
1212.000000	-0.000469
1211.000000	-0.000517
1210.000000	-0.000580
1209.000000	-0.000633
1208.000000	-0.000657
1207.000000	-0.000646
1206.000000	-0.000624
1205.000000	-0.000627
1204.000000	-0.000655
1203.000000	-0.000669
1202.000000	-0.000638
1201.000000	-0.000574
1200.000000	-0.000518
1199.000000	-0.000487
1198.000000	-0.000470
1197.000000	-0.000451
1196.000000	-0.000432
1195.000000	-0.000427
1194.000000	-0.000446
1193.000000	-0.000485
1192.000000	-0.000520
1191.000000	-0.000533
1190.000000	-0.000532
1189.000000	-0.000544
1188.000000	-0.000579
1187.000000	-0.000610
1186.000000	-0.000603
1185.000000	-0.000556
1184.000000	-0.000499
1183.000000	-0.000456
1182.000000	-0.000422
1181.000000	-0.000370
1180.000000	-0.000283
1179.000000	-0.000178
1178.000000	-0.000093
1177.000000	-0.000058
1176.000000	-0.000062
1175.000000	-0.000070
1174.000000	-0.000053
1173.000000	-0.000016
1172.000000	0.000027
1171.000000	0.000082
1170.000000	0.000162
1169.000000	0.000262
1168.000000	0.000360
1167.000000	0.000435
1166.000000	0.000482
1165.000000	0.000489
1164.000000	0.000443
1163.000000	0.000346
1162.000000	0.000231
1161.000000	0.000146
1160.000000	0.000119
1159.000000	0.000135
1158.000000	0.000151
1157.000000	0.000128
1156.000000	0.000066
1155.000000	0.000002
1154.000000	-0.000024
1153.000000	0.000000
1152.000000	0.000048
1151.000000	0.000068
1150.000000	0.000024
1149.000000	-0.000080
1148.000000	-0.000195
1147.000000	-0.000261
1146.000000	-0.000257
1145.000000	-0.000221
1144.000000	-0.000205
1143.000000	-0.000234
1142.000000	-0.000282
1141.000000	-0.000311
1140.000000	-0.000300
1139.000000	-0.000259
1138.000000	-0.000213
1137.000000	-0.000185
1136.000000	-0.000185
1135.000000	-0.000202
1134.000000	-0.000215
1133.000000	-0.000212
1132.000000	-0.000200
1131.000000	-0.000197
1130.000000	-0.000203
1129.000000	-0.000198
1128.000000	-0.000165
1127.000000	-0.000106
1126.000000	-0.000047
1125.000000	-0.000013
1124.000000	-0.000012
1123.000000	-0.000036
1122.000000	-0.000064
1121.000000	-0.000069
1120.000000	-0.000031
1119.000000	0.000044
1118.000000	0.000123
1117.000000	0.000171
1116.000000	0.000180
1115.000000	0.000177
1114.000000	0.000198
1113.000000	0.000251
1112.000000	0.000312
1111.000000	0.000350
1110.000000	0.000355
1109.000000	0.000339
1108.000000	0.000316
1107.000000	0.000293
1106.000000	0.000277
1105.000000	0.000288
1104.000000	0.000340
1103.000000	0.000423
1102.000000	0.000499
1101.000000	0.000536
1100.000000	0.000532
1099.000000	0.000509
1098.000000	0.000491
1097.000000	0.000484
1096.000000	0.000476
1095.000000	0.000450
1094.000000	0.000419
1093.000000	0.000416
1092.000000	0.000461
1091.000000	0.000536
1090.000000	0.000611
1089.000000	0.000675
1088.000000	0.000742
1087.000000	0.000811
1086.000000	0.000874
1085.000000	0.000934
1084.000000	0.001008
1083.000000	0.001083
1082.000000	0.001123
1081.000000	0.001116
1080.000000	0.001095
1079.000000	0.001095
1078.000000	0.001114
1077.000000	0.001126
1076.000000	0.001132
1075.000000	0.001161
1074.000000	0.001229
1073.000000	0.001313
1072.000000	0.001377
1071.000000	0.001402
1070.000000	0.001406
1069.000000	0.001430
1068.000000	0.001490
1067.000000	0.001558
1066.000000	0.001586
1065.000000	0.001570
1064.000000	0.001554
1063.000000	0.001574
1062.000000	0.001620
1061.000000	0.001652
1060.000000	0.001655
1059.000000	0.001636
1058.000000	0.001612
1057.000000	0.001595
1056.000000	0.001605
1055.000000	0.001642
1054.000000	0.001691
1053.000000	0.001737
1052.000000	0.001788
1051.000000	0.001846
1050.000000	0.001884
1049.000000	0.001871
1048.000000	0.001822
1047.000000	0.001781
1046.000000	0.001769
1045.000000	0.001768
1044.000000	0.001776
1043.000000	0.001822
1042.000000	0.001923
1041.000000	0.002041
1040.000000	0.002102
1039.000000	0.002064
1038.000000	0.001957
1037.000000	0.001852
1036.000000	0.001804
1035.000000	0.001808
1034.000000	0.001805
1033.000000	0.001750
1032.000000	0.001651
1031.000000	0.001559
1030.000000	0.001506
1029.000000	0.001482
1028.000000	0.001454
1027.000000	0.001413
1026.000000	0.001377
1025.000000	0.001363
1024.000000	0.001359
1023.000000	0.001332
1022.000000	0.001272
1021.000000	0.001206
1020.000000	0.001171
1019.000000	0.001171
1018.000000	0.001184
1017.000000	0.001192
1016.000000	0.001198
1015.000000	0.001197
1014.000000	0.001172
1013.000000	0.001129
1012.000000	0.001103
1011.000000	0.001114
1010.000000	0.001131
1009.000000	0.001114
1008.000000	0.001055
1007.000000	0.000978
1006.000000	0.000898
1005.000000	0.000820
1004.000000	0.000757
1003.000000	0.000716
1002.000000	0.000677
1001.000000	0.000616
1000.000000	0.000548
999.000000	0.000509
998.000000	0.000507
997.000000	0.000515
996.000000	0.000514
995.000000	0.000522
994.000000	0.000558
993.000000	0.000607
992.000000	0.000635
991.000000	0.000620
990.000000	0.000573
989.000000	0.000525
988.000000	0.000499
987.000000	0.000481
986.000000	0.000428
985.000000	0.000320
984.000000	0.000193
983.000000	0.000102
982.000000	0.000053
981.000000	0.000012
980.000000	-0.000031
979.000000	-0.000048
978.000000	-0.000022
977.000000	0.000019
976.000000	0.000031
975.000000	-0.000001
974.000000	-0.000069
973.000000	-0.000160
972.000000	-0.000251
971.000000	-0.000313
970.000000	-0.000336
969.000000	-0.000346
968.000000	-0.000375
967.000000	-0.000434
966.000000	-0.000513
965.000000	-0.000606
964.000000	-0.000692
963.000000	-0.000744
962.000000	-0.000751
961.000000	-0.000736
960.000000	-0.000729
959.000000	-0.000738
958.000000	-0.000762
957.000000	-0.000793
956.000000	-0.000814
955.000000	-0.000801
954.000000	-0.000747
953.000000	-0.000677
952.000000	-0.000622
951.000000	-0.000592
950.000000	-0.000587
949.000000	-0.000624
948.000000	-0.000708
947.000000	-0.000808
946.000000	-0.000878
945.000000	-0.000899
944.000000	-0.000894
943.000000	-0.000885
942.000000	-0.000884
941.000000	-0.000890
940.000000	-0.000900
939.000000	-0.000902
938.000000	-0.000885
937.000000	-0.000852
936.000000	-0.000815
935.000000	-0.000777
934.000000	-0.000731
933.000000	-0.000677
932.000000	-0.000632
931.000000	-0.000605
930.000000	-0.000577
929.000000	-0.000517
928.000000	-0.000422
927.000000	-0.000327
926.000000	-0.000269
925.000000	-0.000255
924.000000	-0.000254
923.000000	-0.000236
922.000000	-0.000189
921.000000	-0.000120
920.000000	-0.000038
919.000000	0.000040
918.000000	0.000081
917.000000	0.000055
916.000000	-0.000027
915.000000	-0.000118
914.000000	-0.000172
913.000000	-0.000188
912.000000	-0.000196
911.000000	-0.000217
910.000000	-0.000243
909.000000	-0.000254
908.000000	-0.000236
907.000000	-0.000201
906.000000	-0.000190
905.000000	-0.000237
904.000000	-0.000327
903.000000	-0.000402
902.000000	-0.000416
901.000000	-0.000389
900.000000	-0.000379
899.000000	-0.000412
898.000000	-0.000456
897.000000	-0.000462
896.000000	-0.000418
895.000000	-0.000347
894.000000	-0.000269
893.000000	-0.000173
892.000000	-0.000055
891.000000	0.000056
890.000000	0.000105
889.000000	0.000070
888.000000	-0.000006
887.000000	-0.000049
886.000000	-0.000025
885.000000	0.000045
884.000000	0.000125
883.000000	0.000190
882.000000	0.000229
881.000000	0.000232
880.000000	0.000203
879.000000	0.000162
878.000000	0.000119
877.000000	0.000055
876.000000	-0.000051
875.000000	-0.000177
874.000000	-0.000263
873.000000	-0.000271
872.000000	-0.000228
871.000000	-0.000199
870.000000	-0.000236
869.000000	-0.000331
868.000000	-0.000430
867.000000	-0.000474
866.000000	-0.000452
865.000000	-0.000399
864.000000	-0.000358
863.000000	-0.000332
862.000000	-0.000288
861.000000	-0.000209
860.000000	-0.000125
859.000000	-0.000083
858.000000	-0.000102
857.000000	-0.000162
856.000000	-0.000236
855.000000	-0.000306
854.000000	-0.000350
853.000000	-0.000340
852.000000	-0.000258
851.000000	-0.000129
850.000000	0.000000
849.000000	0.000091
848.000000	0.000135
847.000000	0.000138
846.000000	0.000106
845.000000	0.000047
844.000000	-0.000022
843.000000	-0.000068
842.000000	-0.000057
841.000000	0.000024
840.000000	0.000134
839.000000	0.000200
838.000000	0.000184
837.000000	0.000128
836.000000	0.000113
835.000000	0.000171
834.000000	0.000246
833.000000	0.000259
832.000000	0.000192
831.000000	0.000096
830.000000	0.000042
829.000000	0.000064
828.000000	0.000140
827.000000	0.000216
826.000000	0.000252
825.000000	0.000258
824.000000	0.000274
823.000000	0.000315
822.000000	0.000363
821.000000	0.000406
820.000000	0.000449
819.000000	0.000485
818.000000	0.000481
817.000000	0.000409
816.000000	0.000283
815.000000	0.000131
814.000000	-0.000032
813.000000	-0.000194
812.000000	-0.000319
811.000000	-0.000381
810.000000	-0.000389
809.000000	-0.000378
808.000000	-0.000367
807.000000	-0.000360
806.000000	-0.000364
805.000000	-0.000389
804.000000	-0.000427
803.000000	-0.000467
802.000000	-0.000508
801.000000	-0.000550
800.000000	-0.000575
799.000000	-0.000572
798.000000	-0.000559
797.000000	-0.000564
796.000000	-0.000588
795.000000	-0.000624
794.000000	-0.000702
793.000000	-0.000847
792.000000	-0.001007
791.000000	-0.001088
790.000000	-0.001056
789.000000	-0.000971
788.000000	-0.000892
787.000000	-0.000814
786.000000	-0.000721
785.000000	-0.000658
784.000000	-0.000674
783.000000	-0.000743
782.000000	-0.000780
781.000000	-0.000758
780.000000	-0.000735
779.000000	-0.000763
778.000000	-0.000799
777.000000	-0.000738
776.000000	-0.000543
775.000000	-0.000310
774.000000	-0.000185
773.000000	-0.000225
772.000000	-0.000339
771.000000	-0.000409
770.000000	-0.000413
769.000000	-0.000417
768.000000	-0.000460
767.000000	-0.000500
766.000000	-0.000486
765.000000	-0.000432
764.000000	-0.000400
763.000000	-0.000421
762.000000	-0.000484
761.000000	-0.000552
760.000000	-0.000579
759.000000	-0.000525
758.000000	-0.000411
757.000000	-0.000332
756.000000	-0.000370
755.000000	-0.000491
754.000000	-0.000572
753.000000	-0.000531
752.000000	-0.000399
751.000000	-0.000269
750.000000	-0.000196
749.000000	-0.000187
748.000000	-0.000243
747.000000	-0.000372
746.000000	-0.000556
745.000000	-0.000719
744.000000	-0.000762
743.000000	-0.000634
742.000000	-0.000394
741.000000	-0.000181
740.000000	-0.000089
739.000000	-0.000098
738.000000	-0.000139
737.000000	-0.000206
736.000000	-0.000339
735.000000	-0.000525
734.000000	-0.000676
733.000000	-0.000742
732.000000	-0.000779
731.000000	-0.000866
730.000000	-0.000999
729.000000	-0.001111
728.000000	-0.001150
727.000000	-0.001108
726.000000	-0.001015
725.000000	-0.000953
724.000000	-0.001009
723.000000	-0.001183
722.000000	-0.001354
721.000000	-0.001386
720.000000	-0.001264
719.000000	-0.001081
718.000000	-0.000928
717.000000	-0.000843
716.000000	-0.000838
715.000000	-0.000901
714.000000	-0.000984
713.000000	-0.001037
712.000000	-0.001065
711.000000	-0.001096
710.000000	-0.001103
709.000000	-0.001017
708.000000	-0.000840
707.000000	-0.000672
706.000000	-0.000628
705.000000	-0.000735
704.000000	-0.000929
703.000000	-0.001121
702.000000	-0.001227
701.000000	-0.001173
700.000000	-0.000945
