# Supplementary material for: Real-time monitoring of the reversible capture and release of CO2 on anthraquinone and riboflavin-modified graphitic electrodes using ATR-SEIRAS
Source: Chem Sci. 2025 Nov 4;16(48):23189–202. doi: 10.1039/d5sc05427c (PMC12584010; doi:10.1039/d5sc05427c)
Supplement: SC-016-D5SC05427C-s001 [file SC-016-D5SC05427C-s001.zip › Data Folders/Main Figures/Figure2/2a/postgraft AAQDZ 0.1M TBAPF6 MeCN 2 cycles 0.4 to -2.4v co2.txt]

Results:

Channel 1:
Segment 3:
Ep = -1.205V
Eh = -1.095V
ip = 3.262e-5A
Ah = 3.755e-5C

Segment 4:
Ep = -0.980V
Eh = -1.074V
ip = -2.584e-5A
Ah = -2.582e-5C

Potential/V	Current/A


Segment 3:
0.400	-1.0619e-4
0.399	-1.0458e-4
0.398	-1.0319e-4
0.397	-1.0207e-4
0.396	-1.0081e-4
0.395	-9.9738e-5
0.394	-9.8646e-5
0.393	-9.7536e-5
0.392	-9.6602e-5
0.391	-9.5481e-5
0.390	-9.4528e-5
0.389	-9.3542e-5
0.388	-9.2504e-5
0.387	-9.1672e-5
0.386	-9.0652e-5
0.385	-8.9771e-5
0.384	-8.8854e-5
0.383	-8.7854e-5
0.382	-8.7077e-5
0.381	-8.6125e-5
0.380	-8.5324e-5
0.379	-8.4470e-5
0.378	-8.3586e-5
0.377	-8.2869e-5
0.376	-8.1949e-5
0.375	-8.1222e-5
0.374	-8.0425e-5
0.373	-7.9599e-5
0.372	-7.8939e-5
0.371	-7.8080e-5
0.370	-7.7394e-5
0.369	-7.6662e-5
0.368	-7.5869e-5
0.367	-7.5262e-5
0.366	-7.4437e-5
0.365	-7.3793e-5
0.364	-7.3088e-5
0.363	-7.2351e-5
0.362	-7.1772e-5
0.361	-7.1000e-5
0.360	-7.0401e-5
0.359	-6.9737e-5
0.358	-6.9037e-5
0.357	-6.8502e-5
0.356	-6.7764e-5
0.355	-6.7206e-5
0.354	-6.6575e-5
0.353	-6.5925e-5
0.352	-6.5423e-5
0.351	-6.4712e-5
0.350	-6.4190e-5
0.349	-6.3581e-5
0.348	-6.2951e-5
0.347	-6.2476e-5
0.346	-6.1813e-5
0.345	-6.1332e-5
0.344	-6.0758e-5
0.343	-6.0145e-5
0.342	-5.9713e-5
0.341	-5.9074e-5
0.340	-5.8617e-5
0.339	-5.8083e-5
0.338	-5.7505e-5
0.337	-5.7097e-5
0.336	-5.6492e-5
0.335	-5.6071e-5
0.334	-5.5552e-5
0.333	-5.4992e-5
0.332	-5.4608e-5
0.331	-5.4013e-5
0.330	-5.3614e-5
0.329	-5.3116e-5
0.328	-5.2601e-5
0.327	-5.2228e-5
0.326	-5.1667e-5
0.325	-5.1308e-5
0.324	-5.0840e-5
0.323	-5.0325e-5
0.322	-5.0001e-5
0.321	-4.9458e-5
0.320	-4.9116e-5
0.319	-4.8667e-5
0.318	-4.8189e-5
0.317	-4.7874e-5
0.316	-4.7357e-5
0.315	-4.7026e-5
0.314	-4.6613e-5
0.313	-4.6136e-5
0.312	-4.5849e-5
0.311	-4.5340e-5
0.310	-4.5026e-5
0.309	-4.4625e-5
0.308	-4.4176e-5
0.307	-4.3909e-5
0.306	-4.3418e-5
0.305	-4.3135e-5
0.304	-4.2754e-5
0.303	-4.2331e-5
0.302	-4.2075e-5
0.301	-4.1619e-5
0.300	-4.1347e-5
0.299	-4.0980e-5
0.298	-4.0583e-5
0.297	-4.0329e-5
0.296	-3.9883e-5
0.295	-3.9641e-5
0.294	-3.9285e-5
0.293	-3.8899e-5
0.292	-3.8670e-5
0.291	-3.8235e-5
0.290	-3.8007e-5
0.289	-3.7677e-5
0.288	-3.7302e-5
0.287	-3.7108e-5
0.286	-3.6678e-5
0.285	-3.6461e-5
0.284	-3.6133e-5
0.283	-3.5791e-5
0.282	-3.5595e-5
0.281	-3.5174e-5
0.280	-3.4971e-5
0.279	-3.4668e-5
0.278	-3.4333e-5
0.277	-3.4138e-5
0.276	-3.3736e-5
0.275	-3.3556e-5
0.274	-3.3256e-5
0.273	-3.2938e-5
0.272	-3.2759e-5
0.271	-3.2386e-5
0.270	-3.2220e-5
0.269	-3.1937e-5
0.268	-3.1632e-5
0.267	-3.1468e-5
0.266	-3.1100e-5
0.265	-3.0946e-5
0.264	-3.0660e-5
0.263	-3.0378e-5
0.262	-3.0228e-5
0.261	-2.9862e-5
0.260	-2.9710e-5
0.259	-2.9431e-5
0.258	-2.9184e-5
0.257	-2.9028e-5
0.256	-2.8691e-5
0.255	-2.8543e-5
0.254	-2.8287e-5
0.253	-2.8038e-5
0.252	-2.7896e-5
0.251	-2.7560e-5
0.250	-2.7450e-5
0.249	-2.7195e-5
0.248	-2.6946e-5
0.247	-2.6819e-5
0.246	-2.6487e-5
0.245	-2.6374e-5
0.244	-2.6125e-5
0.243	-2.5898e-5
0.242	-2.5782e-5
0.241	-2.5459e-5
0.240	-2.5353e-5
0.239	-2.5123e-5
0.238	-2.4883e-5
0.237	-2.4787e-5
0.236	-2.4489e-5
0.235	-2.4379e-5
0.234	-2.4147e-5
0.233	-2.3932e-5
0.232	-2.3841e-5
0.231	-2.3539e-5
0.230	-2.3449e-5
0.229	-2.3231e-5
0.228	-2.3020e-5
0.227	-2.2936e-5
0.226	-2.2656e-5
0.225	-2.2564e-5
0.224	-2.2348e-5
0.223	-2.2150e-5
0.222	-2.2081e-5
0.221	-2.1795e-5
0.220	-2.1721e-5
0.219	-2.1512e-5
0.218	-2.1310e-5
0.217	-2.1245e-5
0.216	-2.0972e-5
0.215	-2.0901e-5
0.214	-2.0692e-5
0.213	-2.0517e-5
0.212	-2.0452e-5
0.211	-2.0186e-5
0.210	-2.0129e-5
0.209	-1.9935e-5
0.208	-1.9742e-5
0.207	-1.9680e-5
0.206	-1.9430e-5
0.205	-1.9375e-5
0.204	-1.9184e-5
0.203	-1.9014e-5
0.202	-1.8956e-5
0.201	-1.8701e-5
0.200	-1.8660e-5
0.199	-1.8466e-5
0.198	-1.8305e-5
0.197	-1.8257e-5
0.196	-1.8014e-5
0.195	-1.7972e-5
0.194	-1.7788e-5
0.193	-1.7640e-5
0.192	-1.7588e-5
0.191	-1.7348e-5
0.190	-1.7306e-5
0.189	-1.7125e-5
0.188	-1.6974e-5
0.187	-1.6932e-5
0.186	-1.6687e-5
0.185	-1.6660e-5
0.184	-1.6477e-5
0.183	-1.6343e-5
0.182	-1.6303e-5
0.181	-1.6071e-5
0.180	-1.6046e-5
0.179	-1.5874e-5
0.178	-1.5735e-5
0.177	-1.5691e-5
0.176	-1.5467e-5
0.175	-1.5451e-5
0.174	-1.5272e-5
0.173	-1.5136e-5
0.172	-1.5108e-5
0.171	-1.4872e-5
0.170	-1.4872e-5
0.169	-1.4702e-5
0.168	-1.4574e-5
0.167	-1.4538e-5
0.166	-1.4321e-5
0.165	-1.4314e-5
0.164	-1.4155e-5
0.163	-1.4035e-5
0.162	-1.4003e-5
0.161	-1.3785e-5
0.160	-1.3776e-5
0.159	-1.3616e-5
0.158	-1.3496e-5
0.157	-1.3468e-5
0.156	-1.3249e-5
0.155	-1.3252e-5
0.154	-1.3105e-5
0.153	-1.2986e-5
0.152	-1.2968e-5
0.151	-1.2753e-5
0.150	-1.2762e-5
0.149	-1.2612e-5
0.148	-1.2503e-5
0.147	-1.2478e-5
0.146	-1.2282e-5
0.145	-1.2289e-5
0.144	-1.2128e-5
0.143	-1.2021e-5
0.142	-1.2002e-5
0.141	-1.1798e-5
0.140	-1.1808e-5
0.139	-1.1655e-5
0.138	-1.1545e-5
0.137	-1.1524e-5
0.136	-1.1342e-5
0.135	-1.1355e-5
0.134	-1.1214e-5
0.133	-1.1119e-5
0.132	-1.1098e-5
0.131	-1.0928e-5
0.130	-1.0949e-5
0.129	-1.0839e-5
0.128	-1.0758e-5
0.127	-1.0734e-5
0.126	-1.0588e-5
0.125	-1.0603e-5
0.124	-1.0492e-5
0.123	-1.0414e-5
0.122	-1.0404e-5
0.121	-1.0223e-5
0.120	-1.0251e-5
0.119	-1.0129e-5
0.118	-1.0031e-5
0.117	-1.0006e-5
0.116	-9.8366e-6
0.115	-9.8530e-6
0.114	-9.7100e-6
0.113	-9.6442e-6
0.112	-9.6294e-6
0.111	-9.4388e-6
0.110	-9.4577e-6
0.109	-9.3307e-6
0.108	-9.2504e-6
0.107	-9.2229e-6
0.106	-9.0345e-6
0.105	-9.0690e-6
0.104	-8.9189e-6
0.103	-8.8437e-6
0.102	-8.8369e-6
0.101	-8.6460e-6
0.100	-8.6693e-6
0.099	-8.5435e-6
0.098	-8.4794e-6
0.097	-8.4573e-6
0.096	-8.2873e-6
0.095	-8.3262e-6
0.094	-8.1866e-6
0.093	-8.1171e-6
0.092	-8.0973e-6
0.091	-7.9218e-6
0.090	-7.9451e-6
0.089	-7.8090e-6
0.088	-7.7507e-6
0.087	-7.7275e-6
0.086	-7.5603e-6
0.085	-7.5925e-6
0.084	-7.4556e-6
0.083	-7.3974e-6
0.082	-7.3842e-6
0.081	-7.2070e-6
0.080	-7.2380e-6
0.079	-7.1043e-6
0.078	-7.0420e-6
0.077	-7.0374e-6
0.076	-6.8637e-6
0.075	-6.9015e-6
0.074	-6.7636e-6
0.073	-6.6937e-6
0.072	-6.6830e-6
0.071	-6.5164e-6
0.070	-6.5508e-6
0.069	-6.4100e-6
0.068	-6.3359e-6
0.067	-6.3423e-6
0.066	-6.1745e-6
0.065	-6.2145e-6
0.064	-6.0763e-6
0.063	-6.0208e-6
0.062	-6.0122e-6
0.061	-5.8524e-6
0.060	-5.8876e-6
0.059	-5.7416e-6
0.058	-5.6930e-6
0.057	-5.6820e-6
0.056	-5.5163e-6
0.055	-5.5658e-6
0.054	-5.4289e-6
0.053	-5.3571e-6
0.052	-5.3593e-6
0.051	-5.1829e-6
0.050	-5.2331e-6
0.049	-5.0946e-6
0.048	-5.0362e-6
0.047	-5.0372e-6
0.046	-4.8756e-6
0.045	-4.9207e-6
0.044	-4.7845e-6
0.043	-4.7333e-6
0.042	-4.7289e-6
0.041	-4.5614e-6
0.040	-4.6187e-6
0.039	-4.4683e-6
0.038	-4.4257e-6
0.037	-4.4153e-6
0.036	-4.2428e-6
0.035	-4.2953e-6
0.034	-4.1516e-6
0.033	-4.1106e-6
0.032	-4.1094e-6
0.031	-3.9477e-6
0.030	-3.9988e-6
0.029	-3.8501e-6
0.028	-3.8057e-6
0.027	-3.8060e-6
0.026	-3.6455e-6
0.025	-3.7033e-6
0.024	-3.5581e-6
0.023	-3.5106e-6
0.022	-3.5045e-6
0.021	-3.3439e-6
0.020	-3.4040e-6
0.019	-3.2544e-6
0.018	-3.2187e-6
0.017	-3.2096e-6
0.016	-3.0558e-6
0.015	-3.1175e-6
0.014	-2.9725e-6
0.013	-2.9251e-6
0.012	-2.9180e-6
0.011	-2.7661e-6
0.010	-2.8272e-6
0.009	-2.6896e-6
0.008	-2.6421e-6
0.007	-2.6256e-6
0.006	-2.4741e-6
0.005	-2.5309e-6
0.004	-2.3938e-6
0.003	-2.3601e-6
0.002	-2.3444e-6
0.001	-2.1839e-6
0.000	-2.2455e-6
-0.001	-2.1181e-6
-0.002	-2.0786e-6
-0.003	-2.0545e-6
-0.004	-1.9015e-6
-0.005	-1.9629e-6
-0.006	-1.8167e-6
-0.007	-1.7836e-6
-0.008	-1.7778e-6
-0.009	-1.6271e-6
-0.010	-1.6833e-6
-0.011	-1.5444e-6
-0.012	-1.5258e-6
-0.013	-1.5004e-6
-0.014	-1.3564e-6
-0.015	-1.4116e-6
-0.016	-1.2612e-6
-0.017	-1.2334e-6
-0.018	-1.2226e-6
-0.019	-1.0860e-6
-0.020	-1.1385e-6
-0.021	-1.0035e-6
-0.022	-9.6876e-7
-0.023	-9.5765e-7
-0.024	-8.0292e-7
-0.025	-8.7148e-7
-0.026	-7.3620e-7
-0.027	-7.0486e-7
-0.028	-6.8787e-7
-0.029	-5.5414e-7
-0.030	-6.0618e-7
-0.031	-4.6875e-7
-0.032	-4.5593e-7
-0.033	-4.2458e-7
-0.034	-2.8498e-7
-0.035	-3.4768e-7
-0.036	-2.1441e-7
-0.037	-1.9712e-7
-0.038	-1.7612e-7
-0.039	-3.8217e-8
-0.040	-9.5199e-8
-0.041	4.1156e-8
-0.042	5.3201e-8
-0.043	7.7599e-8
-0.044	2.1395e-7
-0.045	1.5126e-7
-0.046	2.9333e-7
-0.047	3.0522e-7
-0.048	3.3193e-7
-0.049	4.6782e-7
-0.050	4.0961e-7
-0.051	5.5013e-7
-0.052	5.5723e-7
-0.053	5.7098e-7
-0.054	7.1876e-7
-0.055	6.4572e-7
-0.056	7.9226e-7
-0.057	7.9010e-7
-0.058	8.0894e-7
-0.059	9.4128e-7
-0.060	8.7380e-7
-0.061	1.0329e-6
-0.062	1.0066e-6
-0.063	1.0418e-6
-0.064	1.1780e-6
-0.065	1.1192e-6
-0.066	1.2463e-6
-0.067	1.2568e-6
-0.068	1.2756e-6
-0.069	1.4154e-6
-0.070	1.3493e-6
-0.071	1.4844e-6
-0.072	1.4748e-6
-0.073	1.4950e-6
-0.074	1.6218e-6
-0.075	1.5719e-6
-0.076	1.6990e-6
-0.077	1.6825e-6
-0.078	1.7125e-6
-0.079	1.8335e-6
-0.080	1.7735e-6
-0.081	1.9140e-6
-0.082	1.9137e-6
-0.083	1.9392e-6
-0.084	2.0574e-6
-0.085	1.9926e-6
-0.086	2.1271e-6
-0.087	2.1124e-6
-0.088	2.1374e-6
-0.089	2.2491e-6
-0.090	2.1801e-6
-0.091	2.3207e-6
-0.092	2.3166e-6
-0.093	2.3153e-6
-0.094	2.4301e-6
-0.095	2.3776e-6
-0.096	2.5181e-6
-0.097	2.5011e-6
-0.098	2.5212e-6
-0.099	2.6342e-6
-0.100	2.5724e-6
-0.101	2.7144e-6
-0.102	2.7001e-6
-0.103	2.7117e-6
-0.104	2.8266e-6
-0.105	2.7562e-6
-0.106	2.8938e-6
-0.107	2.8844e-6
-0.108	2.8983e-6
-0.109	3.0039e-6
-0.110	2.9403e-6
-0.111	3.0728e-6
-0.112	3.0545e-6
-0.113	3.0720e-6
-0.114	3.1906e-6
-0.115	3.1291e-6
-0.116	3.2609e-6
-0.117	3.2323e-6
-0.118	3.2545e-6
-0.119	3.3652e-6
-0.120	3.2902e-6
-0.121	3.4188e-6
-0.122	3.3980e-6
-0.123	3.4225e-6
-0.124	3.5181e-6
-0.125	3.4474e-6
-0.126	3.5731e-6
-0.127	3.5604e-6
-0.128	3.5828e-6
-0.129	3.6673e-6
-0.130	3.6012e-6
-0.131	3.7306e-6
-0.132	3.7144e-6
-0.133	3.7295e-6
-0.134	3.8307e-6
-0.135	3.7596e-6
-0.136	3.8864e-6
-0.137	3.8708e-6
-0.138	3.8863e-6
-0.139	3.9752e-6
-0.140	3.9040e-6
-0.141	4.0381e-6
-0.142	4.0151e-6
-0.143	4.0387e-6
-0.144	4.1230e-6
-0.145	4.0489e-6
-0.146	4.1704e-6
-0.147	4.1621e-6
-0.148	4.1704e-6
-0.149	4.2646e-6
-0.150	4.1866e-6
-0.151	4.3182e-6
-0.152	4.2942e-6
-0.153	4.3066e-6
-0.154	4.3989e-6
-0.155	4.3177e-6
-0.156	4.4457e-6
-0.157	4.4249e-6
-0.158	4.4440e-6
-0.159	4.5225e-6
-0.160	4.4376e-6
-0.161	4.5685e-6
-0.162	4.5376e-6
-0.163	4.5571e-6
-0.164	4.6524e-6
-0.165	4.5710e-6
-0.166	4.6910e-6
-0.167	4.6524e-6
-0.168	4.6789e-6
-0.169	4.7563e-6
-0.170	4.6729e-6
-0.171	4.8114e-6
-0.172	4.7594e-6
-0.173	4.7694e-6
-0.174	4.8540e-6
-0.175	4.7853e-6
-0.176	4.8937e-6
-0.177	4.8585e-6
-0.178	4.8832e-6
-0.179	4.9569e-6
-0.180	4.8712e-6
-0.181	4.9956e-6
-0.182	4.9614e-6
-0.183	4.9677e-6
-0.184	5.0583e-6
-0.185	4.9626e-6
-0.186	5.0769e-6
-0.187	5.0440e-6
-0.188	5.0698e-6
-0.189	5.1405e-6
-0.190	5.0443e-6
-0.191	5.1731e-6
-0.192	5.1207e-6
-0.193	5.1360e-6
-0.194	5.2274e-6
-0.195	5.1236e-6
-0.196	5.2470e-6
-0.197	5.1825e-6
-0.198	5.2075e-6
-0.199	5.2989e-6
-0.200	5.1829e-6
-0.201	5.3167e-6
-0.202	5.2557e-6
-0.203	5.2733e-6
-0.204	5.3599e-6
-0.205	5.2597e-6
-0.206	5.3832e-6
-0.207	5.3225e-6
-0.208	5.3363e-6
-0.209	5.4112e-6
-0.210	5.3032e-6
-0.211	5.4271e-6
-0.212	5.3658e-6
-0.213	5.3800e-6
-0.214	5.4502e-6
-0.215	5.3605e-6
-0.216	5.4711e-6
-0.217	5.4038e-6
-0.218	5.4248e-6
-0.219	5.5018e-6
-0.220	5.3943e-6
-0.221	5.5213e-6
-0.222	5.4450e-6
-0.223	5.4739e-6
-0.224	5.5261e-6
-0.225	5.4322e-6
-0.226	5.5583e-6
-0.227	5.4830e-6
-0.228	5.5032e-6
-0.229	5.5702e-6
-0.230	5.4666e-6
-0.231	5.5843e-6
-0.232	5.5103e-6
-0.233	5.5281e-6
-0.234	5.5857e-6
-0.235	5.4966e-6
-0.236	5.6172e-6
-0.237	5.5241e-6
-0.238	5.5542e-6
-0.239	5.6164e-6
-0.240	5.5219e-6
-0.241	5.6221e-6
-0.242	5.5444e-6
-0.243	5.5716e-6
-0.244	5.6300e-6
-0.245	5.5358e-6
-0.246	5.6529e-6
-0.247	5.5645e-6
-0.248	5.5846e-6
-0.249	5.6396e-6
-0.250	5.5451e-6
-0.251	5.6630e-6
-0.252	5.5851e-6
-0.253	5.5936e-6
-0.254	5.6674e-6
-0.255	5.5639e-6
-0.256	5.6814e-6
-0.257	5.5838e-6
-0.258	5.6107e-6
-0.259	5.6646e-6
-0.260	5.5656e-6
-0.261	5.6862e-6
-0.262	5.6053e-6
-0.263	5.6218e-6
-0.264	5.6732e-6
-0.265	5.5667e-6
-0.266	5.6851e-6
-0.267	5.6121e-6
-0.268	5.6197e-6
-0.269	5.6831e-6
-0.270	5.5781e-6
-0.271	5.6967e-6
-0.272	5.6095e-6
-0.273	5.6450e-6
-0.274	5.6842e-6
-0.275	5.5814e-6
-0.276	5.7037e-6
-0.277	5.6183e-6
-0.278	5.6431e-6
-0.279	5.6799e-6
-0.280	5.5849e-6
-0.281	5.7112e-6
-0.282	5.6112e-6
-0.283	5.6337e-6
-0.284	5.6853e-6
-0.285	5.5883e-6
-0.286	5.7047e-6
-0.287	5.6183e-6
-0.288	5.6479e-6
-0.289	5.6881e-6
-0.290	5.6010e-6
-0.291	5.7088e-6
-0.292	5.6322e-6
-0.293	5.6467e-6
-0.294	5.6938e-6
-0.295	5.5895e-6
-0.296	5.7134e-6
-0.297	5.6277e-6
-0.298	5.6609e-6
-0.299	5.6881e-6
-0.300	5.6073e-6
-0.301	5.7122e-6
-0.302	5.6244e-6
-0.303	5.6519e-6
-0.304	5.6925e-6
-0.305	5.5963e-6
-0.306	5.7274e-6
-0.307	5.6317e-6
-0.308	5.6658e-6
-0.309	5.7064e-6
-0.310	5.6095e-6
-0.311	5.7148e-6
-0.312	5.6405e-6
-0.313	5.6569e-6
-0.314	5.6966e-6
-0.315	5.6025e-6
-0.316	5.7177e-6
-0.317	5.6332e-6
-0.318	5.6689e-6
-0.319	5.7023e-6
-0.320	5.6152e-6
-0.321	5.7227e-6
-0.322	5.6393e-6
-0.323	5.6768e-6
-0.324	5.7168e-6
-0.325	5.6170e-6
-0.326	5.7307e-6
-0.327	5.6311e-6
-0.328	5.6850e-6
-0.329	5.7060e-6
-0.330	5.6243e-6
-0.331	5.7316e-6
-0.332	5.6427e-6
-0.333	5.6851e-6
-0.334	5.7109e-6
-0.335	5.6186e-6
-0.336	5.7325e-6
-0.337	5.6445e-6
-0.338	5.6973e-6
-0.339	5.7213e-6
-0.340	5.6405e-6
-0.341	5.7477e-6
-0.342	5.6678e-6
-0.343	5.7064e-6
-0.344	5.7291e-6
-0.345	5.6413e-6
-0.346	5.7579e-6
-0.347	5.6681e-6
-0.348	5.7010e-6
-0.349	5.7429e-6
-0.350	5.6578e-6
-0.351	5.7640e-6
-0.352	5.6774e-6
-0.353	5.7247e-6
-0.354	5.7589e-6
-0.355	5.6671e-6
-0.356	5.7892e-6
-0.357	5.6837e-6
-0.358	5.7509e-6
-0.359	5.7756e-6
-0.360	5.6913e-6
-0.361	5.7952e-6
-0.362	5.7009e-6
-0.363	5.7596e-6
-0.364	5.7847e-6
-0.365	5.6989e-6
-0.366	5.8131e-6
-0.367	5.7213e-6
-0.368	5.7668e-6
-0.369	5.8029e-6
-0.370	5.7264e-6
-0.371	5.8314e-6
-0.372	5.7470e-6
-0.373	5.8022e-6
-0.374	5.8172e-6
-0.375	5.7427e-6
-0.376	5.8619e-6
-0.377	5.7579e-6
-0.378	5.8178e-6
-0.379	5.8411e-6
-0.380	5.7730e-6
-0.381	5.8866e-6
-0.382	5.7897e-6
-0.383	5.8377e-6
-0.384	5.8576e-6
-0.385	5.7869e-6
-0.386	5.9030e-6
-0.387	5.8125e-6
-0.388	5.8590e-6
-0.389	5.8941e-6
-0.390	5.8190e-6
-0.391	5.9392e-6
-0.392	5.8456e-6
-0.393	5.8981e-6
-0.394	5.9240e-6
-0.395	5.8428e-6
-0.396	5.9526e-6
-0.397	5.8663e-6
-0.398	5.9234e-6
-0.399	5.9413e-6
-0.400	5.8771e-6
-0.401	6.0049e-6
-0.402	5.8933e-6
-0.403	5.9466e-6
-0.404	5.9730e-6
-0.405	5.9188e-6
-0.406	6.0355e-6
-0.407	5.9435e-6
-0.408	5.9876e-6
-0.409	5.9978e-6
-0.410	5.9575e-6
-0.411	6.0743e-6
-0.412	5.9770e-6
-0.413	6.0275e-6
-0.414	6.0440e-6
-0.415	5.9867e-6
-0.416	6.0913e-6
-0.417	6.0022e-6
-0.418	6.0760e-6
-0.419	6.0897e-6
-0.420	6.0292e-6
-0.421	6.1535e-6
-0.422	6.0494e-6
-0.423	6.1041e-6
-0.424	6.1346e-6
-0.425	6.0855e-6
-0.426	6.1935e-6
-0.427	6.1039e-6
-0.428	6.1712e-6
-0.429	6.1797e-6
-0.430	6.1204e-6
-0.431	6.2384e-6
-0.432	6.1380e-6
-0.433	6.1973e-6
-0.434	6.2341e-6
-0.435	6.1742e-6
-0.436	6.2915e-6
-0.437	6.2029e-6
-0.438	6.2647e-6
-0.439	6.2687e-6
-0.440	6.2281e-6
-0.441	6.3457e-6
-0.442	6.2662e-6
-0.443	6.3200e-6
-0.444	6.3467e-6
-0.445	6.3062e-6
-0.446	6.4146e-6
-0.447	6.3209e-6
-0.448	6.3907e-6
-0.449	6.4142e-6
-0.450	6.3511e-6
-0.451	6.4840e-6
-0.452	6.3958e-6
-0.453	6.4614e-6
-0.454	6.4785e-6
-0.455	6.4271e-6
-0.456	6.5534e-6
-0.457	6.4639e-6
-0.458	6.5420e-6
-0.459	6.5653e-6
-0.460	6.5116e-6
-0.461	6.6438e-6
-0.462	6.5510e-6
-0.463	6.6340e-6
-0.464	6.6470e-6
-0.465	6.5924e-6
-0.466	6.7378e-6
-0.467	6.6365e-6
-0.468	6.7298e-6
-0.469	6.7443e-6
-0.470	6.6898e-6
-0.471	6.8333e-6
-0.472	6.7377e-6
-0.473	6.8221e-6
-0.474	6.8505e-6
-0.475	6.8002e-6
-0.476	6.9339e-6
-0.477	6.8504e-6
-0.478	6.9410e-6
-0.479	6.9653e-6
-0.480	6.9120e-6
-0.481	7.0525e-6
-0.482	6.9636e-6
-0.483	7.0704e-6
-0.484	7.0884e-6
-0.485	7.0433e-6
-0.486	7.1799e-6
-0.487	7.0931e-6
-0.488	7.1835e-6
-0.489	7.2124e-6
-0.490	7.1730e-6
-0.491	7.3147e-6
-0.492	7.2147e-6
-0.493	7.3327e-6
-0.494	7.3444e-6
-0.495	7.3124e-6
-0.496	7.4542e-6
-0.497	7.3717e-6
-0.498	7.4710e-6
-0.499	7.4872e-6
-0.500	7.4594e-6
-0.501	7.6009e-6
-0.502	7.5170e-6
-0.503	7.6231e-6
-0.504	7.6546e-6
-0.505	7.6145e-6
-0.506	7.7423e-6
-0.507	7.6762e-6
-0.508	7.7904e-6
-0.509	7.8098e-6
-0.510	7.7806e-6
-0.511	7.9167e-6
-0.512	7.8372e-6
-0.513	7.9625e-6
-0.514	7.9840e-6
-0.515	7.9565e-6
-0.516	8.0819e-6
-0.517	8.0066e-6
-0.518	8.1275e-6
-0.519	8.1406e-6
-0.520	8.1194e-6
-0.521	8.2566e-6
-0.522	8.1658e-6
-0.523	8.2908e-6
-0.524	8.3148e-6
-0.525	8.2941e-6
-0.526	8.4195e-6
-0.527	8.3379e-6
-0.528	8.4485e-6
-0.529	8.4819e-6
-0.530	8.4485e-6
-0.531	8.5883e-6
-0.532	8.4964e-6
-0.533	8.6054e-6
-0.534	8.6250e-6
-0.535	8.6034e-6
-0.536	8.7385e-6
-0.537	8.6472e-6
-0.538	8.7614e-6
-0.539	8.7611e-6
-0.540	8.7371e-6
-0.541	8.8597e-6
-0.542	8.7833e-6
-0.543	8.8920e-6
-0.544	8.8926e-6
-0.545	8.8732e-6
-0.546	8.9834e-6
-0.547	8.9019e-6
-0.548	9.0114e-6
-0.549	9.0007e-6
-0.550	8.9717e-6
-0.551	9.0937e-6
-0.552	8.9921e-6
-0.553	9.0846e-6
-0.554	9.0884e-6
-0.555	9.0582e-6
-0.556	9.1630e-6
-0.557	9.0651e-6
-0.558	9.1757e-6
-0.559	9.1582e-6
-0.560	9.1270e-6
-0.561	9.2330e-6
-0.562	9.1283e-6
-0.563	9.2229e-6
-0.564	9.2123e-6
-0.565	9.1751e-6
-0.566	9.2754e-6
-0.567	9.1706e-6
-0.568	9.2611e-6
-0.569	9.2458e-6
-0.570	9.2098e-6
-0.571	9.3157e-6
-0.572	9.2027e-6
-0.573	9.2924e-6
-0.574	9.2679e-6
-0.575	9.2333e-6
-0.576	9.3337e-6
-0.577	9.2157e-6
-0.578	9.3008e-6
-0.579	9.2805e-6
-0.580	9.2527e-6
-0.581	9.3420e-6
-0.582	9.2308e-6
-0.583	9.3219e-6
-0.584	9.2926e-6
-0.585	9.2592e-6
-0.586	9.3661e-6
-0.587	9.2405e-6
-0.588	9.3303e-6
-0.589	9.2966e-6
-0.590	9.2549e-6
-0.591	9.3605e-6
-0.592	9.2537e-6
-0.593	9.3395e-6
-0.594	9.3054e-6
-0.595	9.2790e-6
-0.596	9.3715e-6
-0.597	9.2560e-6
-0.598	9.3489e-6
-0.599	9.3191e-6
-0.600	9.2937e-6
-0.601	9.3727e-6
-0.602	9.2631e-6
-0.603	9.3650e-6
-0.604	9.3272e-6
-0.605	9.3026e-6
-0.606	9.4013e-6
-0.607	9.2833e-6
-0.608	9.3670e-6
-0.609	9.3327e-6
-0.610	9.3151e-6
-0.611	9.3974e-6
-0.612	9.3037e-6
-0.613	9.3988e-6
-0.614	9.3517e-6
-0.615	9.3543e-6
-0.616	9.4504e-6
-0.617	9.3253e-6
-0.618	9.4218e-6
-0.619	9.3783e-6
-0.620	9.3675e-6
-0.621	9.4558e-6
-0.622	9.3528e-6
-0.623	9.4556e-6
-0.624	9.4099e-6
-0.625	9.3791e-6
-0.626	9.4856e-6
-0.627	9.3753e-6
-0.628	9.4898e-6
-0.629	9.4472e-6
-0.630	9.4203e-6
-0.631	9.5245e-6
-0.632	9.4175e-6
-0.633	9.5285e-6
-0.634	9.4969e-6
-0.635	9.4674e-6
-0.636	9.5554e-6
-0.637	9.4756e-6
-0.638	9.5758e-6
-0.639	9.5278e-6
-0.640	9.5032e-6
-0.641	9.6144e-6
-0.642	9.5097e-6
-0.643	9.6204e-6
-0.644	9.5750e-6
-0.645	9.5559e-6
-0.646	9.6620e-6
-0.647	9.5508e-6
-0.648	9.6768e-6
-0.649	9.6303e-6
-0.650	9.6243e-6
-0.651	9.7250e-6
-0.652	9.6187e-6
-0.653	9.7364e-6
-0.654	9.6851e-6
-0.655	9.6794e-6
-0.656	9.7867e-6
-0.657	9.6793e-6
-0.658	9.7940e-6
-0.659	9.7528e-6
-0.660	9.7524e-6
-0.661	9.8510e-6
-0.662	9.7549e-6
-0.663	9.8723e-6
-0.664	9.8437e-6
-0.665	9.8327e-6
-0.666	9.9203e-6
-0.667	9.8446e-6
-0.668	9.9665e-6
-0.669	9.9254e-6
-0.670	9.9181e-6
-0.671	1.0015e-5
-0.672	9.9243e-6
-0.673	1.0033e-5
-0.674	1.0015e-5
-0.675	1.0015e-5
-0.676	1.0096e-5
-0.677	9.9986e-6
-0.678	1.0134e-5
-0.679	1.0107e-5
-0.680	1.0092e-5
-0.681	1.0192e-5
-0.682	1.0113e-5
-0.683	1.0234e-5
-0.684	1.0223e-5
-0.685	1.0215e-5
-0.686	1.0312e-5
-0.687	1.0218e-5
-0.688	1.0352e-5
-0.689	1.0323e-5
-0.690	1.0329e-5
-0.691	1.0417e-5
-0.692	1.0352e-5
-0.693	1.0462e-5
-0.694	1.0428e-5
-0.695	1.0452e-5
-0.696	1.0554e-5
-0.697	1.0452e-5
-0.698	1.0588e-5
-0.699	1.0564e-5
-0.700	1.0567e-5
-0.701	1.0679e-5
-0.702	1.0592e-5
-0.703	1.0738e-5
-0.704	1.0697e-5
-0.705	1.0715e-5
-0.706	1.0821e-5
-0.707	1.0722e-5
-0.708	1.0856e-5
-0.709	1.0843e-5
-0.710	1.0852e-5
-0.711	1.0955e-5
-0.712	1.0875e-5
-0.713	1.1007e-5
-0.714	1.0971e-5
-0.715	1.0998e-5
-0.716	1.1105e-5
-0.717	1.1016e-5
-0.718	1.1157e-5
-0.719	1.1141e-5
-0.720	1.1168e-5
-0.721	1.1259e-5
-0.722	1.1187e-5
-0.723	1.1325e-5
-0.724	1.1290e-5
-0.725	1.1319e-5
-0.726	1.1429e-5
-0.727	1.1345e-5
-0.728	1.1477e-5
-0.729	1.1463e-5
-0.730	1.1487e-5
-0.731	1.1597e-5
-0.732	1.1513e-5
-0.733	1.1678e-5
-0.734	1.1630e-5
-0.735	1.1679e-5
-0.736	1.1789e-5
-0.737	1.1707e-5
-0.738	1.1838e-5
-0.739	1.1813e-5
-0.740	1.1856e-5
-0.741	1.1959e-5
-0.742	1.1891e-5
-0.743	1.2032e-5
-0.744	1.1998e-5
-0.745	1.2036e-5
-0.746	1.2147e-5
-0.747	1.2065e-5
-0.748	1.2219e-5
-0.749	1.2190e-5
-0.750	1.2239e-5
-0.751	1.2344e-5
-0.752	1.2261e-5
-0.753	1.2430e-5
-0.754	1.2394e-5
-0.755	1.2447e-5
-0.756	1.2547e-5
-0.757	1.2481e-5
-0.758	1.2631e-5
-0.759	1.2594e-5
-0.760	1.2656e-5
-0.761	1.2764e-5
-0.762	1.2684e-5
-0.763	1.2829e-5
-0.764	1.2813e-5
-0.765	1.2857e-5
-0.766	1.2970e-5
-0.767	1.2908e-5
-0.768	1.3064e-5
-0.769	1.3023e-5
-0.770	1.3092e-5
-0.771	1.3210e-5
-0.772	1.3125e-5
-0.773	1.3287e-5
-0.774	1.3253e-5
-0.775	1.3308e-5
-0.776	1.3427e-5
-0.777	1.3356e-5
-0.778	1.3519e-5
-0.779	1.3470e-5
-0.780	1.3529e-5
-0.781	1.3658e-5
-0.782	1.3589e-5
-0.783	1.3758e-5
-0.784	1.3728e-5
-0.785	1.3775e-5
-0.786	1.3899e-5
-0.787	1.3839e-5
-0.788	1.3997e-5
-0.789	1.3953e-5
-0.790	1.4035e-5
-0.791	1.4131e-5
-0.792	1.4073e-5
-0.793	1.4251e-5
-0.794	1.4207e-5
-0.795	1.4271e-5
-0.796	1.4391e-5
-0.797	1.4336e-5
-0.798	1.4501e-5
-0.799	1.4461e-5
-0.800	1.4534e-5
-0.801	1.4648e-5
-0.802	1.4591e-5
-0.803	1.4751e-5
-0.804	1.4727e-5
-0.805	1.4792e-5
-0.806	1.4911e-5
-0.807	1.4858e-5
-0.808	1.5021e-5
-0.809	1.4995e-5
-0.810	1.5071e-5
-0.811	1.5176e-5
-0.812	1.5137e-5
-0.813	1.5307e-5
-0.814	1.5258e-5
-0.815	1.5351e-5
-0.816	1.5455e-5
-0.817	1.5408e-5
-0.818	1.5581e-5
-0.819	1.5555e-5
-0.820	1.5625e-5
-0.821	1.5761e-5
-0.822	1.5714e-5
-0.823	1.5886e-5
-0.824	1.5847e-5
-0.825	1.5926e-5
-0.826	1.6032e-5
-0.827	1.5998e-5
-0.828	1.6168e-5
-0.829	1.6133e-5
-0.830	1.6214e-5
-0.831	1.6324e-5
-0.832	1.6280e-5
-0.833	1.6474e-5
-0.834	1.6430e-5
-0.835	1.6520e-5
-0.836	1.6632e-5
-0.837	1.6596e-5
-0.838	1.6789e-5
-0.839	1.6757e-5
-0.840	1.6855e-5
-0.841	1.6945e-5
-0.842	1.6903e-5
-0.843	1.7109e-5
-0.844	1.7068e-5
-0.845	1.7165e-5
-0.846	1.7269e-5
-0.847	1.7229e-5
-0.848	1.7426e-5
-0.849	1.7394e-5
-0.850	1.7495e-5
-0.851	1.7590e-5
-0.852	1.7562e-5
-0.853	1.7759e-5
-0.854	1.7734e-5
-0.855	1.7827e-5
-0.856	1.7931e-5
-0.857	1.7909e-5
-0.858	1.8105e-5
-0.859	1.8074e-5
-0.860	1.8182e-5
-0.861	1.8272e-5
-0.862	1.8249e-5
-0.863	1.8442e-5
-0.864	1.8415e-5
-0.865	1.8516e-5
-0.866	1.8619e-5
-0.867	1.8604e-5
-0.868	1.8793e-5
-0.869	1.8765e-5
-0.870	1.8877e-5
-0.871	1.8980e-5
-0.872	1.8958e-5
-0.873	1.9163e-5
-0.874	1.9137e-5
-0.875	1.9232e-5
-0.876	1.9350e-5
-0.877	1.9320e-5
-0.878	1.9522e-5
-0.879	1.9494e-5
-0.880	1.9607e-5
-0.881	1.9719e-5
-0.882	1.9684e-5
-0.883	1.9890e-5
-0.884	1.9868e-5
-0.885	1.9991e-5
-0.886	2.0100e-5
-0.887	2.0084e-5
-0.888	2.0299e-5
-0.889	2.0265e-5
-0.890	2.0393e-5
-0.891	2.0502e-5
-0.892	2.0484e-5
-0.893	2.0685e-5
-0.894	2.0664e-5
-0.895	2.0780e-5
-0.896	2.0885e-5
-0.897	2.0880e-5
-0.898	2.1086e-5
-0.899	2.1060e-5
-0.900	2.1195e-5
-0.901	2.1296e-5
-0.902	2.1287e-5
-0.903	2.1481e-5
-0.904	2.1475e-5
-0.905	2.1607e-5
-0.906	2.1707e-5
-0.907	2.1714e-5
-0.908	2.1913e-5
-0.909	2.1899e-5
-0.910	2.2045e-5
-0.911	2.2149e-5
-0.912	2.2129e-5
-0.913	2.2347e-5
-0.914	2.2333e-5
-0.915	2.2480e-5
-0.916	2.2573e-5
-0.917	2.2580e-5
-0.918	2.2792e-5
-0.919	2.2778e-5
-0.920	2.2927e-5
-0.921	2.3034e-5
-0.922	2.3049e-5
-0.923	2.3249e-5
-0.924	2.3247e-5
-0.925	2.3405e-5
-0.926	2.3513e-5
-0.927	2.3510e-5
-0.928	2.3728e-5
-0.929	2.3718e-5
-0.930	2.3877e-5
-0.931	2.3978e-5
-0.932	2.3993e-5
-0.933	2.4209e-5
-0.934	2.4201e-5
-0.935	2.4360e-5
-0.936	2.4482e-5
-0.937	2.4496e-5
-0.938	2.4718e-5
-0.939	2.4709e-5
-0.940	2.4868e-5
-0.941	2.4990e-5
-0.942	2.5006e-5
-0.943	2.5236e-5
-0.944	2.5224e-5
-0.945	2.5393e-5
-0.946	2.5505e-5
-0.947	2.5537e-5
-0.948	2.5756e-5
-0.949	2.5760e-5
-0.950	2.5919e-5
-0.951	2.6029e-5
-0.952	2.6058e-5
-0.953	2.6280e-5
-0.954	2.6282e-5
-0.955	2.6455e-5
-0.956	2.6579e-5
-0.957	2.6604e-5
-0.958	2.6841e-5
-0.959	2.6839e-5
-0.960	2.7025e-5
-0.961	2.7135e-5
-0.962	2.7171e-5
-0.963	2.7403e-5
-0.964	2.7402e-5
-0.965	2.7590e-5
-0.966	2.7720e-5
-0.967	2.7752e-5
-0.968	2.7983e-5
-0.969	2.7981e-5
-0.970	2.8171e-5
-0.971	2.8285e-5
-0.972	2.8335e-5
-0.973	2.8570e-5
-0.974	2.8570e-5
-0.975	2.8780e-5
-0.976	2.8913e-5
-0.977	2.8972e-5
-0.978	2.9200e-5
-0.979	2.9204e-5
-0.980	2.9398e-5
-0.981	2.9538e-5
-0.982	2.9604e-5
-0.983	2.9849e-5
-0.984	2.9871e-5
-0.985	3.0067e-5
-0.986	3.0199e-5
-0.987	3.0280e-5
-0.988	3.0521e-5
-0.989	3.0537e-5
-0.990	3.0760e-5
-0.991	3.0898e-5
-0.992	3.0974e-5
-0.993	3.1237e-5
-0.994	3.1270e-5
-0.995	3.1483e-5
-0.996	3.1622e-5
-0.997	3.1723e-5
-0.998	3.1991e-5
-0.999	3.2007e-5
-1.000	3.2243e-5
-1.001	3.2414e-5
-1.002	3.2504e-5
-1.003	3.2785e-5
-1.004	3.2833e-5
-1.005	3.3070e-5
-1.006	3.3239e-5
-1.007	3.3344e-5
-1.008	3.3633e-5
-1.009	3.3690e-5
-1.010	3.3946e-5
-1.011	3.4134e-5
-1.012	3.4249e-5
-1.013	3.4552e-5
-1.014	3.4625e-5
-1.015	3.4882e-5
-1.016	3.5072e-5
-1.017	3.5218e-5
-1.018	3.5524e-5
-1.019	3.5584e-5
-1.020	3.5866e-5
-1.021	3.6063e-5
-1.022	3.6210e-5
-1.023	3.6527e-5
-1.024	3.6625e-5
-1.025	3.6913e-5
-1.026	3.7125e-5
-1.027	3.7325e-5
-1.028	3.7664e-5
-1.029	3.7770e-5
-1.030	3.8066e-5
-1.031	3.8288e-5
-1.032	3.8467e-5
-1.033	3.8805e-5
-1.034	3.8939e-5
-1.035	3.9262e-5
-1.036	3.9481e-5
-1.037	3.9689e-5
-1.038	4.0058e-5
-1.039	4.0192e-5
-1.040	4.0523e-5
-1.041	4.0773e-5
-1.042	4.0975e-5
-1.043	4.1351e-5
-1.044	4.1510e-5
-1.045	4.1873e-5
-1.046	4.2129e-5
-1.047	4.2352e-5
-1.048	4.2753e-5
-1.049	4.2917e-5
-1.050	4.3288e-5
-1.051	4.3554e-5
-1.052	4.3804e-5
-1.053	4.4217e-5
-1.054	4.4388e-5
-1.055	4.4771e-5
-1.056	4.5035e-5
-1.057	4.5286e-5
-1.058	4.5698e-5
-1.059	4.5874e-5
-1.060	4.6266e-5
-1.061	4.6575e-5
-1.062	4.6841e-5
-1.063	4.7265e-5
-1.064	4.7449e-5
-1.065	4.7863e-5
-1.066	4.8153e-5
-1.067	4.8412e-5
-1.068	4.8865e-5
-1.069	4.9074e-5
-1.070	4.9483e-5
-1.071	4.9780e-5
-1.072	5.0075e-5
-1.073	5.0512e-5
-1.074	5.0713e-5
-1.075	5.1147e-5
-1.076	5.1455e-5
-1.077	5.1731e-5
-1.078	5.2200e-5
-1.079	5.2430e-5
-1.080	5.2869e-5
-1.081	5.3185e-5
-1.082	5.3485e-5
-1.083	5.3937e-5
-1.084	5.4177e-5
-1.085	5.4621e-5
-1.086	5.4934e-5
-1.087	5.5241e-5
-1.088	5.5696e-5
-1.089	5.5921e-5
-1.090	5.6381e-5
-1.091	5.6706e-5
-1.092	5.7018e-5
-1.093	5.7487e-5
-1.094	5.7708e-5
-1.095	5.8189e-5
-1.096	5.8520e-5
-1.097	5.8847e-5
-1.098	5.9320e-5
-1.099	5.9552e-5
-1.100	6.0020e-5
-1.101	6.0350e-5
-1.102	6.0675e-5
-1.103	6.1147e-5
-1.104	6.1384e-5
-1.105	6.1873e-5
-1.106	6.2203e-5
-1.107	6.2522e-5
-1.108	6.3001e-5
-1.109	6.3265e-5
-1.110	6.3736e-5
-1.111	6.4077e-5
-1.112	6.4411e-5
-1.113	6.4893e-5
-1.114	6.5135e-5
-1.115	6.5604e-5
-1.116	6.5946e-5
-1.117	6.6277e-5
-1.118	6.6756e-5
-1.119	6.6993e-5
-1.120	6.7484e-5
-1.121	6.7841e-5
-1.122	6.8184e-5
-1.123	6.8660e-5
-1.124	6.8917e-5
-1.125	6.9391e-5
-1.126	6.9718e-5
-1.127	7.0050e-5
-1.128	7.0495e-5
-1.129	7.0749e-5
-1.130	7.1232e-5
-1.131	7.1544e-5
-1.132	7.1867e-5
-1.133	7.2316e-5
-1.134	7.2544e-5
-1.135	7.3006e-5
-1.136	7.3313e-5
-1.137	7.3634e-5
-1.138	7.4075e-5
-1.139	7.4285e-5
-1.140	7.4725e-5
-1.141	7.5016e-5
-1.142	7.5315e-5
-1.143	7.5746e-5
-1.144	7.5938e-5
-1.145	7.6380e-5
-1.146	7.6656e-5
-1.147	7.6950e-5
-1.148	7.7356e-5
-1.149	7.7541e-5
-1.150	7.7956e-5
-1.151	7.8201e-5
-1.152	7.8463e-5
-1.153	7.8844e-5
-1.154	7.9015e-5
-1.155	7.9419e-5
-1.156	7.9642e-5
-1.157	7.9876e-5
-1.158	8.0246e-5
-1.159	8.0386e-5
-1.160	8.0747e-5
-1.161	8.0964e-5
-1.162	8.1194e-5
-1.163	8.1528e-5
-1.164	8.1653e-5
-1.165	8.1998e-5
-1.166	8.2171e-5
-1.167	8.2377e-5
-1.168	8.2690e-5
-1.169	8.2778e-5
-1.170	8.3098e-5
-1.171	8.3250e-5
-1.172	8.3430e-5
-1.173	8.3702e-5
-1.174	8.3755e-5
-1.175	8.4046e-5
-1.176	8.4171e-5
-1.177	8.4316e-5
-1.178	8.4562e-5
-1.179	8.4603e-5
-1.180	8.4845e-5
-1.181	8.4945e-5
-1.182	8.5079e-5
-1.183	8.5283e-5
-1.184	8.5289e-5
-1.185	8.5512e-5
-1.186	8.5566e-5
-1.187	8.5660e-5
-1.188	8.5853e-5
-1.189	8.5834e-5
-1.190	8.6016e-5
-1.191	8.6052e-5
-1.192	8.6113e-5
-1.193	8.6278e-5
-1.194	8.6222e-5
-1.195	8.6393e-5
-1.196	8.6393e-5
-1.197	8.6433e-5
-1.198	8.6563e-5
-1.199	8.6488e-5
-1.200	8.6626e-5
-1.201	8.6586e-5
-1.202	8.6611e-5
-1.203	8.6721e-5
-1.204	8.6614e-5
-1.205	8.6729e-5
-1.206	8.6658e-5
-1.207	8.6645e-5
-1.208	8.6728e-5
-1.209	8.6597e-5
-1.210	8.6687e-5
-1.211	8.6593e-5
-1.212	8.6550e-5
-1.213	8.6620e-5
-1.214	8.6456e-5
-1.215	8.6525e-5
-1.216	8.6402e-5
-1.217	8.6341e-5
-1.218	8.6374e-5
-1.219	8.6192e-5
-1.220	8.6236e-5
-1.221	8.6094e-5
-1.222	8.6009e-5
-1.223	8.6027e-5
-1.224	8.5819e-5
-1.225	8.5830e-5
-1.226	8.5671e-5
-1.227	8.5568e-5
-1.228	8.5548e-5
-1.229	8.5335e-5
-1.230	8.5352e-5
-1.231	8.5170e-5
-1.232	8.5058e-5
-1.233	8.5041e-5
-1.234	8.4790e-5
-1.235	8.4779e-5
-1.236	8.4575e-5
-1.237	8.4444e-5
-1.238	8.4399e-5
-1.239	8.4162e-5
-1.240	8.4130e-5
-1.241	8.3916e-5
-1.242	8.3755e-5
-1.243	8.3707e-5
-1.244	8.3440e-5
-1.245	8.3401e-5
-1.246	8.3201e-5
-1.247	8.3051e-5
-1.248	8.2974e-5
-1.249	8.2715e-5
-1.250	8.2674e-5
-1.251	8.2455e-5
-1.252	8.2282e-5
-1.253	8.2208e-5
-1.254	8.1932e-5
-1.255	8.1889e-5
-1.256	8.1668e-5
-1.257	8.1494e-5
-1.258	8.1431e-5
-1.259	8.1147e-5
-1.260	8.1095e-5
-1.261	8.0874e-5
-1.262	8.0708e-5
-1.263	8.0635e-5
-1.264	8.0374e-5
-1.265	8.0313e-5
-1.266	8.0091e-5
-1.267	7.9943e-5
-1.268	7.9852e-5
-1.269	7.9584e-5
-1.270	7.9542e-5
-1.271	7.9324e-5
-1.272	7.9147e-5
-1.273	7.9083e-5
-1.274	7.8811e-5
-1.275	7.8772e-5
-1.276	7.8540e-5
-1.277	7.8379e-5
-1.278	7.8307e-5
-1.279	7.8036e-5
-1.280	7.8001e-5
-1.281	7.7785e-5
-1.282	7.7618e-5
-1.283	7.7531e-5
-1.284	7.7282e-5
-1.285	7.7251e-5
-1.286	7.7028e-5
-1.287	7.6867e-5
-1.288	7.6789e-5
-1.289	7.6527e-5
-1.290	7.6487e-5
-1.291	7.6280e-5
-1.292	7.6124e-5
-1.293	7.6031e-5
-1.294	7.5766e-5
-1.295	7.5729e-5
-1.296	7.5527e-5
-1.297	7.5359e-5
-1.298	7.5297e-5
-1.299	7.5034e-5
-1.300	7.4999e-5
-1.301	7.4798e-5
-1.302	7.4644e-5
-1.303	7.4568e-5
-1.304	7.4308e-5
-1.305	7.4283e-5
-1.306	7.4065e-5
-1.307	7.3912e-5
-1.308	7.3852e-5
-1.309	7.3595e-5
-1.310	7.3559e-5
-1.311	7.3345e-5
-1.312	7.3192e-5
-1.313	7.3120e-5
-1.314	7.2864e-5
-1.315	7.2851e-5
-1.316	7.2637e-5
-1.317	7.2491e-5
-1.318	7.2414e-5
-1.319	7.2172e-5
-1.320	7.2142e-5
-1.321	7.1934e-5
-1.322	7.1813e-5
-1.323	7.1737e-5
-1.324	7.1489e-5
-1.325	7.1473e-5
-1.326	7.1268e-5
-1.327	7.1134e-5
-1.328	7.1060e-5
-1.329	7.0816e-5
-1.330	7.0794e-5
-1.331	7.0610e-5
-1.332	7.0484e-5
-1.333	7.0418e-5
-1.334	7.0177e-5
-1.335	7.0167e-5
-1.336	6.9985e-5
-1.337	6.9863e-5
-1.338	6.9801e-5
-1.339	6.9559e-5
-1.340	6.9555e-5
-1.341	6.9361e-5
-1.342	6.9252e-5
-1.343	6.9204e-5
-1.344	6.8959e-5
-1.345	6.8950e-5
-1.346	6.8766e-5
-1.347	6.8647e-5
-1.348	6.8593e-5
-1.349	6.8357e-5
-1.350	6.8349e-5
-1.351	6.8168e-5
-1.352	6.8051e-5
-1.353	6.8008e-5
-1.354	6.7768e-5
-1.355	6.7772e-5
-1.356	6.7575e-5
-1.357	6.7475e-5
-1.358	6.7425e-5
-1.359	6.7208e-5
-1.360	6.7221e-5
-1.361	6.7050e-5
-1.362	6.6941e-5
-1.363	6.6898e-5
-1.364	6.6689e-5
-1.365	6.6707e-5
-1.366	6.6536e-5
-1.367	6.6445e-5
-1.368	6.6404e-5
-1.369	6.6192e-5
-1.370	6.6232e-5
-1.371	6.6048e-5
-1.372	6.5967e-5
-1.373	6.5946e-5
-1.374	6.5743e-5
-1.375	6.5777e-5
-1.376	6.5612e-5
-1.377	6.5528e-5
-1.378	6.5509e-5
-1.379	6.5303e-5
-1.380	6.5336e-5
-1.381	6.5181e-5
-1.382	6.5118e-5
-1.383	6.5099e-5
-1.384	6.4903e-5
-1.385	6.4944e-5
-1.386	6.4784e-5
-1.387	6.4754e-5
-1.388	6.4733e-5
-1.389	6.4545e-5
-1.390	6.4587e-5
-1.391	6.4427e-5
-1.392	6.4380e-5
-1.393	6.4369e-5
-1.394	6.4202e-5
-1.395	6.4241e-5
-1.396	6.4094e-5
-1.397	6.4051e-5
-1.398	6.4047e-5
-1.399	6.3859e-5
-1.400	6.3922e-5
-1.401	6.3780e-5
-1.402	6.3742e-5
-1.403	6.3746e-5
-1.404	6.3571e-5
-1.405	6.3610e-5
-1.406	6.3485e-5
-1.407	6.3438e-5
-1.408	6.3429e-5
-1.409	6.3276e-5
-1.410	6.3343e-5
-1.411	6.3207e-5
-1.412	6.3176e-5
-1.413	6.3164e-5
-1.414	6.3013e-5
-1.415	6.3077e-5
-1.416	6.2944e-5
-1.417	6.2907e-5
-1.418	6.2933e-5
-1.419	6.2761e-5
-1.420	6.2833e-5
-1.421	6.2692e-5
-1.422	6.2670e-5
-1.423	6.2695e-5
-1.424	6.2538e-5
-1.425	6.2624e-5
-1.426	6.2493e-5
-1.427	6.2474e-5
-1.428	6.2491e-5
-1.429	6.2356e-5
-1.430	6.2434e-5
-1.431	6.2316e-5
-1.432	6.2295e-5
-1.433	6.2321e-5
-1.434	6.2191e-5
-1.435	6.2294e-5
-1.436	6.2168e-5
-1.437	6.2160e-5
-1.438	6.2219e-5
-1.439	6.2093e-5
-1.440	6.2193e-5
-1.441	6.2077e-5
-1.442	6.2086e-5
-1.443	6.2126e-5
-1.444	6.1992e-5
-1.445	6.2117e-5
-1.446	6.2012e-5
-1.447	6.2012e-5
-1.448	6.2055e-5
-1.449	6.1944e-5
-1.450	6.2067e-5
-1.451	6.1971e-5
-1.452	6.1984e-5
-1.453	6.2041e-5
-1.454	6.1933e-5
-1.455	6.2057e-5
-1.456	6.1961e-5
-1.457	6.1985e-5
-1.458	6.2029e-5
-1.459	6.1942e-5
-1.460	6.2087e-5
-1.461	6.1985e-5
-1.462	6.2017e-5
-1.463	6.2071e-5
-1.464	6.1980e-5
-1.465	6.2113e-5
-1.466	6.2034e-5
-1.467	6.2066e-5
-1.468	6.2129e-5
-1.469	6.2043e-5
-1.470	6.2189e-5
-1.471	6.2109e-5
-1.472	6.2153e-5
-1.473	6.2218e-5
-1.474	6.2135e-5
-1.475	6.2278e-5
-1.476	6.2204e-5
-1.477	6.2263e-5
-1.478	6.2322e-5
-1.479	6.2254e-5
-1.480	6.2407e-5
-1.481	6.2344e-5
-1.482	6.2396e-5
-1.483	6.2464e-5
-1.484	6.2406e-5
-1.485	6.2556e-5
-1.486	6.2493e-5
-1.487	6.2568e-5
-1.488	6.2638e-5
-1.489	6.2574e-5
-1.490	6.2751e-5
-1.491	6.2686e-5
-1.492	6.2762e-5
-1.493	6.2850e-5
-1.494	6.2795e-5
-1.495	6.2955e-5
-1.496	6.2907e-5
-1.497	6.2983e-5
-1.498	6.3069e-5
-1.499	6.3025e-5
-1.500	6.3195e-5
-1.501	6.3157e-5
-1.502	6.3241e-5
-1.503	6.3338e-5
-1.504	6.3303e-5
-1.505	6.3483e-5
-1.506	6.3440e-5
-1.507	6.3554e-5
-1.508	6.3648e-5
-1.509	6.3604e-5
-1.510	6.3794e-5
-1.511	6.3765e-5
-1.512	6.3876e-5
-1.513	6.3962e-5
-1.514	6.3946e-5
-1.515	6.4129e-5
-1.516	6.4097e-5
-1.517	6.4234e-5
-1.518	6.4336e-5
-1.519	6.4317e-5
-1.520	6.4518e-5
-1.521	6.4507e-5
-1.522	6.4633e-5
-1.523	6.4734e-5
-1.524	6.4751e-5
-1.525	6.4945e-5
-1.526	6.4915e-5
-1.527	6.5053e-5
-1.528	6.5163e-5
-1.529	6.5152e-5
-1.530	6.5366e-5
-1.531	6.5361e-5
-1.532	6.5493e-5
-1.533	6.5608e-5
-1.534	6.5623e-5
-1.535	6.5833e-5
-1.536	6.5818e-5
-1.537	6.5990e-5
-1.538	6.6106e-5
-1.539	6.6117e-5
-1.540	6.6342e-5
-1.541	6.6347e-5
-1.542	6.6507e-5
-1.543	6.6630e-5
-1.544	6.6648e-5
-1.545	6.6888e-5
-1.546	6.6892e-5
-1.547	6.7041e-5
-1.548	6.7182e-5
-1.549	6.7213e-5
-1.550	6.7435e-5
-1.551	6.7455e-5
-1.552	6.7636e-5
-1.553	6.7788e-5
-1.554	6.7835e-5
-1.555	6.8090e-5
-1.556	6.8104e-5
-1.557	6.8299e-5
-1.558	6.8451e-5
-1.559	6.8487e-5
-1.560	6.8734e-5
-1.561	6.8760e-5
-1.562	6.8938e-5
-1.563	6.9084e-5
-1.564	6.9148e-5
-1.565	6.9387e-5
-1.566	6.9427e-5
-1.567	6.9612e-5
-1.568	6.9767e-5
-1.569	6.9822e-5
-1.570	7.0081e-5
-1.571	7.0118e-5
-1.572	7.0334e-5
-1.573	7.0491e-5
-1.574	7.0558e-5
-1.575	7.0805e-5
-1.576	7.0856e-5
-1.577	7.1064e-5
-1.578	7.1230e-5
-1.579	7.1297e-5
-1.580	7.1570e-5
-1.581	7.1625e-5
-1.582	7.1852e-5
-1.583	7.2031e-5
-1.584	7.2098e-5
-1.585	7.2389e-5
-1.586	7.2450e-5
-1.587	7.2704e-5
-1.588	7.2890e-5
-1.589	7.2980e-5
-1.590	7.3274e-5
-1.591	7.3336e-5
-1.592	7.3590e-5
-1.593	7.3791e-5
-1.594	7.3891e-5
-1.595	7.4187e-5
-1.596	7.4259e-5
-1.597	7.4509e-5
-1.598	7.4714e-5
-1.599	7.4835e-5
-1.600	7.5144e-5
-1.601	7.5230e-5
-1.602	7.5485e-5
-1.603	7.5708e-5
-1.604	7.5843e-5
-1.605	7.6166e-5
-1.606	7.6266e-5
-1.607	7.6548e-5
-1.608	7.6766e-5
-1.609	7.6911e-5
-1.610	7.7260e-5
-1.611	7.7359e-5
-1.612	7.7649e-5
-1.613	7.7879e-5
-1.614	7.8032e-5
-1.615	7.8378e-5
-1.616	7.8501e-5
-1.617	7.8810e-5
-1.618	7.9065e-5
-1.619	7.9239e-5
-1.620	7.9597e-5
-1.621	7.9739e-5
-1.622	8.0045e-5
-1.623	8.0312e-5
-1.624	8.0512e-5
-1.625	8.0878e-5
-1.626	8.1023e-5
-1.627	8.1355e-5
-1.628	8.1636e-5
-1.629	8.1839e-5
-1.630	8.2231e-5
-1.631	8.2385e-5
-1.632	8.2736e-5
-1.633	8.3027e-5
-1.634	8.3248e-5
-1.635	8.3656e-5
-1.636	8.3826e-5
-1.637	8.4191e-5
-1.638	8.4497e-5
-1.639	8.4727e-5
-1.640	8.5147e-5
-1.641	8.5344e-5
-1.642	8.5704e-5
-1.643	8.6021e-5
-1.644	8.6308e-5
-1.645	8.6740e-5
-1.646	8.6934e-5
-1.647	8.7315e-5
-1.648	8.7646e-5
-1.649	8.7924e-5
-1.650	8.8366e-5
-1.651	8.8591e-5
-1.652	8.9001e-5
-1.653	8.9334e-5
-1.654	8.9623e-5
-1.655	9.0087e-5
-1.656	9.0314e-5
-1.657	9.0747e-5
-1.658	9.1109e-5
-1.659	9.1409e-5
-1.660	9.1880e-5
-1.661	9.2149e-5
-1.662	9.2594e-5
-1.663	9.2964e-5
-1.664	9.3280e-5
-1.665	9.3786e-5
-1.666	9.4038e-5
-1.667	9.4496e-5
-1.668	9.4884e-5
-1.669	9.5216e-5
-1.670	9.5721e-5
-1.671	9.6010e-5
-1.672	9.6484e-5
-1.673	9.6886e-5
-1.674	9.7229e-5
-1.675	9.7752e-5
-1.676	9.8035e-5
-1.677	9.8532e-5
-1.678	9.8937e-5
-1.679	9.9301e-5
-1.680	9.9836e-5
-1.681	1.0014e-4
-1.682	1.0066e-4
-1.683	1.0109e-4
-1.684	1.0148e-4
-1.685	1.0205e-4
-1.686	1.0237e-4
-1.687	1.0290e-4
-1.688	1.0334e-4
-1.689	1.0373e-4
-1.690	1.0430e-4
-1.691	1.0463e-4
-1.692	1.0517e-4
-1.693	1.0563e-4
-1.694	1.0604e-4
-1.695	1.0663e-4
-1.696	1.0698e-4
-1.697	1.0753e-4
-1.698	1.0800e-4
-1.699	1.0843e-4
-1.700	1.0903e-4
-1.701	1.0939e-4
-1.702	1.0997e-4
-1.703	1.1046e-4
-1.704	1.1089e-4
-1.705	1.1151e-4
-1.706	1.1190e-4
-1.707	1.1248e-4
-1.708	1.1298e-4
-1.709	1.1345e-4
-1.710	1.1408e-4
-1.711	1.1447e-4
-1.712	1.1506e-4
-1.713	1.1557e-4
-1.714	1.1606e-4
-1.715	1.1668e-4
-1.716	1.1711e-4
-1.717	1.1773e-4
-1.718	1.1824e-4
-1.719	1.1874e-4
-1.720	1.1939e-4
-1.721	1.1980e-4
-1.722	1.2044e-4
-1.723	1.2098e-4
-1.724	1.2148e-4
-1.725	1.2216e-4
-1.726	1.2261e-4
-1.727	1.2326e-4
-1.728	1.2380e-4
-1.729	1.2433e-4
-1.730	1.2502e-4
-1.731	1.2548e-4
-1.732	1.2615e-4
-1.733	1.2670e-4
-1.734	1.2724e-4
-1.735	1.2794e-4
-1.736	1.2841e-4
-1.737	1.2910e-4
-1.738	1.2967e-4
-1.739	1.3021e-4
-1.740	1.3093e-4
-1.741	1.3142e-4
-1.742	1.3212e-4
-1.743	1.3272e-4
-1.744	1.3328e-4
-1.745	1.3399e-4
-1.746	1.3448e-4
-1.747	1.3523e-4
-1.748	1.3582e-4
-1.749	1.3639e-4
-1.750	1.3713e-4
-1.751	1.3766e-4
-1.752	1.3838e-4
-1.753	1.3898e-4
-1.754	1.3959e-4
-1.755	1.4035e-4
-1.756	1.4086e-4
-1.757	1.4163e-4
-1.758	1.4225e-4
-1.759	1.4288e-4
-1.760	1.4363e-4
-1.761	1.4417e-4
-1.762	1.4495e-4
-1.763	1.4559e-4
-1.764	1.4625e-4
-1.765	1.4707e-4
-1.766	1.4763e-4
-1.767	1.4840e-4
-1.768	1.4905e-4
-1.769	1.4970e-4
-1.770	1.5049e-4
-1.771	1.5107e-4
-1.772	1.5187e-4
-1.773	1.5255e-4
-1.774	1.5321e-4
-1.775	1.5402e-4
-1.776	1.5461e-4
-1.777	1.5542e-4
-1.778	1.5609e-4
-1.779	1.5675e-4
-1.780	1.5758e-4
-1.781	1.5819e-4
-1.782	1.5901e-4
-1.783	1.5971e-4
-1.784	1.6041e-4
-1.785	1.6123e-4
-1.786	1.6185e-4
-1.787	1.6270e-4
-1.788	1.6341e-4
-1.789	1.6412e-4
-1.790	1.6496e-4
-1.791	1.6558e-4
-1.792	1.6644e-4
-1.793	1.6716e-4
-1.794	1.6788e-4
-1.795	1.6874e-4
-1.796	1.6938e-4
-1.797	1.7027e-4
-1.798	1.7101e-4
-1.799	1.7176e-4
-1.800	1.7263e-4
-1.801	1.7327e-4
-1.802	1.7418e-4
-1.803	1.7492e-4
-1.804	1.7566e-4
-1.805	1.7655e-4
-1.806	1.7722e-4
-1.807	1.7811e-4
-1.808	1.7886e-4
-1.809	1.7963e-4
-1.810	1.8053e-4
-1.811	1.8121e-4
-1.812	1.8213e-4
-1.813	1.8289e-4
-1.814	1.8367e-4
-1.815	1.8458e-4
-1.816	1.8526e-4
-1.817	1.8619e-4
-1.818	1.8697e-4
-1.819	1.8778e-4
-1.820	1.8872e-4
-1.821	1.8942e-4
-1.822	1.9036e-4
-1.823	1.9117e-4
-1.824	1.9197e-4
-1.825	1.9289e-4
-1.826	1.9360e-4
-1.827	1.9455e-4
-1.828	1.9536e-4
-1.829	1.9619e-4
-1.830	1.9713e-4
-1.831	1.9786e-4
-1.832	1.9883e-4
-1.833	1.9966e-4
-1.834	2.0052e-4
-1.835	2.0148e-4
-1.836	2.0221e-4
-1.837	2.0319e-4
-1.838	2.0402e-4
-1.839	2.0489e-4
-1.840	2.0586e-4
-1.841	2.0662e-4
-1.842	2.0760e-4
-1.843	2.0844e-4
-1.844	2.0930e-4
-1.845	2.1030e-4
-1.846	2.1107e-4
-1.847	2.1207e-4
-1.848	2.1289e-4
-1.849	2.1379e-4
-1.850	2.1480e-4
-1.851	2.1558e-4
-1.852	2.1659e-4
-1.853	2.1744e-4
-1.854	2.1835e-4
-1.855	2.1936e-4
-1.856	2.2015e-4
-1.857	2.2118e-4
-1.858	2.2203e-4
-1.859	2.2296e-4
-1.860	2.2397e-4
-1.861	2.2481e-4
-1.862	2.2588e-4
-1.863	2.2675e-4
-1.864	2.2769e-4
-1.865	2.2872e-4
-1.866	2.2954e-4
-1.867	2.3062e-4
-1.868	2.3151e-4
-1.869	2.3245e-4
-1.870	2.3349e-4
-1.871	2.3431e-4
-1.872	2.3538e-4
-1.873	2.3630e-4
-1.874	2.3725e-4
-1.875	2.3833e-4
-1.876	2.3915e-4
-1.877	2.4020e-4
-1.878	2.4110e-4
-1.879	2.4210e-4
-1.880	2.4318e-4
-1.881	2.4403e-4
-1.882	2.4510e-4
-1.883	2.4601e-4
-1.884	2.4700e-4
-1.885	2.4808e-4
-1.886	2.4895e-4
-1.887	2.5006e-4
-1.888	2.5098e-4
-1.889	2.5196e-4
-1.890	2.5305e-4
-1.891	2.5393e-4
-1.892	2.5503e-4
-1.893	2.5596e-4
-1.894	2.5695e-4
-1.895	2.5804e-4
-1.896	2.5892e-4
-1.897	2.6007e-4
-1.898	2.6101e-4
-1.899	2.6202e-4
-1.900	2.6311e-4
-1.901	2.6404e-4
-1.902	2.6518e-4
-1.903	2.6614e-4
-1.904	2.6716e-4
-1.905	2.6827e-4
-1.906	2.6919e-4
-1.907	2.7033e-4
-1.908	2.7128e-4
-1.909	2.7233e-4
-1.910	2.7342e-4
-1.911	2.7435e-4
-1.912	2.7551e-4
-1.913	2.7647e-4
-1.914	2.7753e-4
-1.915	2.7866e-4
-1.916	2.7961e-4
-1.917	2.8076e-4
-1.918	2.8175e-4
-1.919	2.8282e-4
-1.920	2.8395e-4
-1.921	2.8490e-4
-1.922	2.8606e-4
-1.923	2.8706e-4
-1.924	2.8813e-4
-1.925	2.8928e-4
-1.926	2.9023e-4
-1.927	2.9141e-4
-1.928	2.9240e-4
-1.929	2.9347e-4
-1.930	2.9463e-4
-1.931	2.9559e-4
-1.932	2.9679e-4
-1.933	2.9781e-4
-1.934	2.9890e-4
-1.935	3.0006e-4
-1.936	3.0104e-4
-1.937	3.0224e-4
-1.938	3.0330e-4
-1.939	3.0441e-4
-1.940	3.0559e-4
-1.941	3.0656e-4
-1.942	3.0779e-4
-1.943	3.0882e-4
-1.944	3.0991e-4
-1.945	3.1109e-4
-1.946	3.1208e-4
-1.947	3.1331e-4
-1.948	3.1435e-4
-1.949	3.1544e-4
-1.950	3.1662e-4
-1.951	3.1763e-4
-1.952	3.1887e-4
-1.953	3.1992e-4
-1.954	3.2105e-4
-1.955	3.2224e-4
-1.956	3.2326e-4
-1.957	3.2449e-4
-1.958	3.2554e-4
-1.959	3.2667e-4
-1.960	3.2788e-4
-1.961	3.2888e-4
-1.962	3.3013e-4
-1.963	3.3120e-4
-1.964	3.3232e-4
-1.965	3.3352e-4
-1.966	3.3455e-4
-1.967	3.3580e-4
-1.968	3.3687e-4
-1.969	3.3802e-4
-1.970	3.3923e-4
-1.971	3.4027e-4
-1.972	3.4152e-4
-1.973	3.4259e-4
-1.974	3.4376e-4
-1.975	3.4496e-4
-1.976	3.4601e-4
-1.977	3.4728e-4
-1.978	3.4839e-4
-1.979	3.4953e-4
-1.980	3.5075e-4
-1.981	3.5178e-4
-1.982	3.5308e-4
-1.983	3.5415e-4
-1.984	3.5532e-4
-1.985	3.5654e-4
-1.986	3.5762e-4
-1.987	3.5891e-4
-1.988	3.6000e-4
-1.989	3.6117e-4
-1.990	3.6240e-4
-1.991	3.6347e-4
-1.992	3.6477e-4
-1.993	3.6587e-4
-1.994	3.6707e-4
-1.995	3.6829e-4
-1.996	3.6934e-4
-1.997	3.7066e-4
-1.998	3.7174e-4
-1.999	3.7293e-4
-2.000	3.7416e-4
-2.001	3.7525e-4
-2.002	3.7657e-4
-2.003	3.7767e-4
-2.004	3.7888e-4
-2.005	3.8013e-4
-2.006	3.8127e-4
-2.007	3.8260e-4
-2.008	3.8371e-4
-2.009	3.8492e-4
-2.010	3.8618e-4
-2.011	3.8728e-4
-2.012	3.8859e-4
-2.013	3.8971e-4
-2.014	3.9094e-4
-2.015	3.9218e-4
-2.016	3.9326e-4
-2.017	3.9458e-4
-2.018	3.9573e-4
-2.019	3.9697e-4
-2.020	3.9820e-4
-2.021	3.9930e-4
-2.022	4.0065e-4
-2.023	4.0179e-4
-2.024	4.0302e-4
-2.025	4.0426e-4
-2.026	4.0539e-4
-2.027	4.0676e-4
-2.028	4.0788e-4
-2.029	4.0911e-4
-2.030	4.1038e-4
-2.031	4.1149e-4
-2.032	4.1282e-4
-2.033	4.1395e-4
-2.034	4.1521e-4
-2.035	4.1649e-4
-2.036	4.1758e-4
-2.037	4.1893e-4
-2.038	4.2007e-4
-2.039	4.2132e-4
-2.040	4.2258e-4
-2.041	4.2370e-4
-2.042	4.2506e-4
-2.043	4.2622e-4
-2.044	4.2745e-4
-2.045	4.2874e-4
-2.046	4.2987e-4
-2.047	4.3121e-4
-2.048	4.3237e-4
-2.049	4.3362e-4
-2.050	4.3492e-4
-2.051	4.3606e-4
-2.052	4.3741e-4
-2.053	4.3856e-4
-2.054	4.3984e-4
-2.055	4.4115e-4
-2.056	4.4228e-4
-2.057	4.4365e-4
-2.058	4.4482e-4
-2.059	4.4611e-4
-2.060	4.4739e-4
-2.061	4.4852e-4
-2.062	4.4989e-4
-2.063	4.5104e-4
-2.064	4.5231e-4
-2.065	4.5362e-4
-2.066	4.5478e-4
-2.067	4.5617e-4
-2.068	4.5732e-4
-2.069	4.5861e-4
-2.070	4.6000e-4
-2.071	4.6115e-4
-2.072	4.6253e-4
-2.073	4.6368e-4
-2.074	4.6499e-4
-2.075	4.6630e-4
-2.076	4.6745e-4
-2.077	4.6884e-4
-2.078	4.7000e-4
-2.079	4.7130e-4
-2.080	4.7260e-4
-2.081	4.7377e-4
-2.082	4.7517e-4
-2.083	4.7633e-4
-2.084	4.7763e-4
-2.085	4.7894e-4
-2.086	4.8013e-4
-2.087	4.8150e-4
-2.088	4.8269e-4
-2.089	4.8400e-4
-2.090	4.8533e-4
-2.091	4.8649e-4
-2.092	4.8789e-4
-2.093	4.8905e-4
-2.094	4.9037e-4
-2.095	4.9169e-4
-2.096	4.9283e-4
-2.097	4.9424e-4
-2.098	4.9542e-4
-2.099	4.9673e-4
-2.100	4.9803e-4
-2.101	4.9920e-4
-2.102	5.0060e-4
-2.103	5.0178e-4
-2.104	5.0312e-4
-2.105	5.0444e-4
-2.106	5.0562e-4
-2.107	5.0704e-4
-2.108	5.0820e-4
-2.109	5.0953e-4
-2.110	5.1085e-4
-2.111	5.1204e-4
-2.112	5.1346e-4
-2.113	5.1464e-4
-2.114	5.1598e-4
-2.115	5.1732e-4
-2.116	5.1850e-4
-2.117	5.1993e-4
-2.118	5.2113e-4
-2.119	5.2245e-4
-2.120	5.2379e-4
-2.121	5.2499e-4
-2.122	5.2641e-4
-2.123	5.2759e-4
-2.124	5.2892e-4
-2.125	5.3025e-4
-2.126	5.3146e-4
-2.127	5.3289e-4
-2.128	5.3407e-4
-2.129	5.3541e-4
-2.130	5.3677e-4
-2.131	5.3802e-4
-2.132	5.3946e-4
-2.133	5.4064e-4
-2.134	5.4199e-4
-2.135	5.4334e-4
-2.136	5.4454e-4
-2.137	5.4597e-4
-2.138	5.4716e-4
-2.139	5.4851e-4
-2.140	5.4984e-4
-2.141	5.5106e-4
-2.142	5.5250e-4
-2.143	5.5371e-4
-2.144	5.5504e-4
-2.145	5.5640e-4
-2.146	5.5761e-4
-2.147	5.5904e-4
-2.148	5.6024e-4
-2.149	5.6159e-4
-2.150	5.6294e-4
-2.151	5.6416e-4
-2.152	5.6562e-4
-2.153	5.6682e-4
-2.154	5.6817e-4
-2.155	5.6951e-4
-2.156	5.7075e-4
-2.157	5.7219e-4
-2.158	5.7342e-4
-2.159	5.7477e-4
-2.160	5.7612e-4
-2.161	5.7734e-4
-2.162	5.7879e-4
-2.163	5.7999e-4
-2.164	5.8137e-4
-2.165	5.8271e-4
-2.166	5.8395e-4
-2.167	5.8537e-4
-2.168	5.8658e-4
-2.169	5.8797e-4
-2.170	5.8931e-4
-2.171	5.9054e-4
-2.172	5.9199e-4
-2.173	5.9321e-4
-2.174	5.9456e-4
-2.175	5.9593e-4
-2.176	5.9717e-4
-2.177	5.9861e-4
-2.178	5.9983e-4
-2.179	6.0122e-4
-2.180	6.0256e-4
-2.181	6.0379e-4
-2.182	6.0525e-4
-2.183	6.0646e-4
-2.184	6.0784e-4
-2.185	6.0918e-4
-2.186	6.1043e-4
-2.187	6.1188e-4
-2.188	6.1310e-4
-2.189	6.1449e-4
-2.190	6.1580e-4
-2.191	6.1708e-4
-2.192	6.1854e-4
-2.193	6.1978e-4
-2.194	6.2119e-4
-2.195	6.2253e-4
-2.196	6.2377e-4
-2.197	6.2524e-4
-2.198	6.2646e-4
-2.199	6.2785e-4
-2.200	6.2920e-4
-2.201	6.3044e-4
-2.202	6.3191e-4
-2.203	6.3313e-4
-2.204	6.3452e-4
-2.205	6.3588e-4
-2.206	6.3713e-4
-2.207	6.3859e-4
-2.208	6.3983e-4
-2.209	6.4125e-4
-2.210	6.4261e-4
-2.211	6.4387e-4
-2.212	6.4534e-4
-2.213	6.4655e-4
-2.214	6.4797e-4
-2.215	6.4932e-4
-2.216	6.5060e-4
-2.217	6.5206e-4
-2.218	6.5328e-4
-2.219	6.5468e-4
-2.220	6.5602e-4
-2.221	6.5728e-4
-2.222	6.5875e-4
-2.223	6.5999e-4
-2.224	6.6141e-4
-2.225	6.6276e-4
-2.226	6.6403e-4
-2.227	6.6551e-4
-2.228	6.6674e-4
-2.229	6.6816e-4
-2.230	6.6952e-4
-2.231	6.7079e-4
-2.232	6.7226e-4
-2.233	6.7351e-4
-2.234	6.7493e-4
-2.235	6.7628e-4
-2.236	6.7753e-4
-2.237	6.7902e-4
-2.238	6.8025e-4
-2.239	6.8167e-4
-2.240	6.8303e-4
-2.241	6.8430e-4
-2.242	6.8577e-4
-2.243	6.8701e-4
-2.244	6.8844e-4
-2.245	6.8982e-4
-2.246	6.9111e-4
-2.247	6.9257e-4
-2.248	6.9382e-4
-2.249	6.9531e-4
-2.250	6.9666e-4
-2.251	6.9795e-4
-2.252	6.9945e-4
-2.253	7.0069e-4
-2.254	7.0211e-4
-2.255	7.0346e-4
-2.256	7.0474e-4
-2.257	7.0621e-4
-2.258	7.0748e-4
-2.259	7.0892e-4
-2.260	7.1029e-4
-2.261	7.1158e-4
-2.262	7.1308e-4
-2.263	7.1435e-4
-2.264	7.1578e-4
-2.265	7.1713e-4
-2.266	7.1843e-4
-2.267	7.1992e-4
-2.268	7.2115e-4
-2.269	7.2260e-4
-2.270	7.2396e-4
-2.271	7.2525e-4
-2.272	7.2673e-4
-2.273	7.2800e-4
-2.274	7.2947e-4
-2.275	7.3081e-4
-2.276	7.3210e-4
-2.277	7.3358e-4
-2.278	7.3485e-4
-2.279	7.3630e-4
-2.280	7.3767e-4
-2.281	7.3897e-4
-2.282	7.4046e-4
-2.283	7.4170e-4
-2.284	7.4317e-4
-2.285	7.4452e-4
-2.286	7.4580e-4
-2.287	7.4729e-4
-2.288	7.4855e-4
-2.289	7.5000e-4
-2.290	7.5136e-4
-2.291	7.5267e-4
-2.292	7.5418e-4
-2.293	7.5543e-4
-2.294	7.5690e-4
-2.295	7.5827e-4
-2.296	7.5959e-4
-2.297	7.6107e-4
-2.298	7.6233e-4
-2.299	7.6377e-4
-2.300	7.6515e-4
-2.301	7.6645e-4
-2.302	7.6795e-4
-2.303	7.6921e-4
-2.304	7.7067e-4
-2.305	7.7206e-4
-2.306	7.7343e-4
-2.307	7.7492e-4
-2.308	7.7619e-4
-2.309	7.7768e-4
-2.310	7.7907e-4
-2.311	7.8038e-4
-2.312	7.8188e-4
-2.313	7.8313e-4
-2.314	7.8459e-4
-2.315	7.8596e-4
-2.316	7.8729e-4
-2.317	7.8880e-4
-2.318	7.9006e-4
-2.319	7.9153e-4
-2.320	7.9293e-4
-2.321	7.9423e-4
-2.322	7.9573e-4
-2.323	7.9701e-4
-2.324	7.9849e-4
-2.325	7.9988e-4
-2.326	8.0121e-4
-2.327	8.0270e-4
-2.328	8.0395e-4
-2.329	8.0544e-4
-2.330	8.0682e-4
-2.331	8.0817e-4
-2.332	8.0966e-4
-2.333	8.1092e-4
-2.334	8.1238e-4
-2.335	8.1377e-4
-2.336	8.1511e-4
-2.337	8.1662e-4
-2.338	8.1790e-4
-2.339	8.1937e-4
-2.340	8.2075e-4
-2.341	8.2207e-4
-2.342	8.2357e-4
-2.343	8.2485e-4
-2.344	8.2634e-4
-2.345	8.2772e-4
-2.346	8.2905e-4
-2.347	8.3057e-4
-2.348	8.3184e-4
-2.349	8.3332e-4
-2.350	8.3470e-4
-2.351	8.3605e-4
-2.352	8.3756e-4
-2.353	8.3883e-4
-2.354	8.4032e-4
-2.355	8.4171e-4
-2.356	8.4303e-4
-2.357	8.4454e-4
-2.358	8.4580e-4
-2.359	8.4728e-4
-2.360	8.4867e-4
-2.361	8.5001e-4
-2.362	8.5158e-4
-2.363	8.5286e-4
-2.364	8.5435e-4
-2.365	8.5575e-4
-2.366	8.5711e-4
-2.367	8.5862e-4
-2.368	8.5987e-4
-2.369	8.6137e-4
-2.370	8.6276e-4
-2.371	8.6410e-4
-2.372	8.6563e-4
-2.373	8.6690e-4
-2.374	8.6839e-4
-2.375	8.6978e-4
-2.376	8.7115e-4
-2.377	8.7265e-4
-2.378	8.7394e-4
-2.379	8.7543e-4
-2.380	8.7682e-4
-2.381	8.7817e-4
-2.382	8.7970e-4
-2.383	8.8097e-4
-2.384	8.8244e-4
-2.385	8.8383e-4
-2.386	8.8520e-4
-2.387	8.8673e-4
-2.388	8.8800e-4
-2.389	8.8950e-4
-2.390	8.9089e-4
-2.391	8.9225e-4
-2.392	8.9376e-4
-2.393	8.9504e-4
-2.394	8.9653e-4
-2.395	8.9791e-4
-2.396	8.9927e-4
-2.397	9.0078e-4
-2.398	9.0207e-4
-2.399	9.0357e-4

Segment 4:
-2.400	9.0381e-4
-2.399	9.0226e-4
-2.398	9.0091e-4
-2.397	8.9933e-4
-2.396	8.9800e-4
-2.395	8.9657e-4
-2.394	8.9512e-4
-2.393	8.9384e-4
-2.392	8.9231e-4
-2.391	8.9102e-4
-2.390	8.8961e-4
-2.389	8.8823e-4
-2.388	8.8696e-4
-2.387	8.8545e-4
-2.386	8.8417e-4
-2.385	8.8278e-4
-2.384	8.8138e-4
-2.383	8.8013e-4
-2.382	8.7864e-4
-2.381	8.7736e-4
-2.380	8.7598e-4
-2.379	8.7459e-4
-2.378	8.7332e-4
-2.377	8.7184e-4
-2.376	8.7055e-4
-2.375	8.6915e-4
-2.374	8.6775e-4
-2.373	8.6650e-4
-2.372	8.6501e-4
-2.371	8.6373e-4
-2.370	8.6234e-4
-2.369	8.6095e-4
-2.368	8.5969e-4
-2.367	8.5820e-4
-2.366	8.5697e-4
-2.365	8.5558e-4
-2.364	8.5414e-4
-2.363	8.5289e-4
-2.362	8.5141e-4
-2.361	8.5007e-4
-2.360	8.4868e-4
-2.359	8.4728e-4
-2.358	8.4603e-4
-2.357	8.4455e-4
-2.356	8.4330e-4
-2.355	8.4192e-4
-2.354	8.4053e-4
-2.353	8.3929e-4
-2.352	8.3783e-4
-2.351	8.3658e-4
-2.350	8.3517e-4
-2.349	8.3378e-4
-2.348	8.3255e-4
-2.347	8.3103e-4
-2.346	8.2977e-4
-2.345	8.2840e-4
-2.344	8.2699e-4
-2.343	8.2574e-4
-2.342	8.2425e-4
-2.341	8.2301e-4
-2.340	8.2162e-4
-2.339	8.2025e-4
-2.338	8.1900e-4
-2.337	8.1753e-4
-2.336	8.1627e-4
-2.335	8.1487e-4
-2.334	8.1348e-4
-2.333	8.1224e-4
-2.332	8.1077e-4
-2.331	8.0952e-4
-2.330	8.0811e-4
-2.329	8.0671e-4
-2.328	8.0547e-4
-2.327	8.0401e-4
-2.326	8.0275e-4
-2.325	8.0137e-4
-2.324	7.9996e-4
-2.323	7.9872e-4
-2.322	7.9725e-4
-2.321	7.9601e-4
-2.320	7.9462e-4
-2.319	7.9322e-4
-2.318	7.9197e-4
-2.317	7.9049e-4
-2.316	7.8925e-4
-2.315	7.8786e-4
-2.314	7.8646e-4
-2.313	7.8520e-4
-2.312	7.8374e-4
-2.311	7.8250e-4
-2.310	7.8111e-4
-2.309	7.7971e-4
-2.308	7.7847e-4
-2.307	7.7699e-4
-2.306	7.7574e-4
-2.305	7.7434e-4
-2.304	7.7295e-4
-2.303	7.7164e-4
-2.302	7.7016e-4
-2.301	7.6893e-4
-2.300	7.6755e-4
-2.299	7.6616e-4
-2.298	7.6491e-4
-2.297	7.6342e-4
-2.296	7.6219e-4
-2.295	7.6079e-4
-2.294	7.5941e-4
-2.293	7.5818e-4
-2.292	7.5669e-4
-2.291	7.5546e-4
-2.290	7.5409e-4
-2.289	7.5270e-4
-2.288	7.5146e-4
-2.287	7.4999e-4
-2.286	7.4876e-4
-2.285	7.4736e-4
-2.284	7.4596e-4
-2.283	7.4472e-4
-2.282	7.4325e-4
-2.281	7.4204e-4
-2.280	7.4065e-4
-2.279	7.3927e-4
-2.278	7.3801e-4
-2.277	7.3653e-4
-2.276	7.3532e-4
-2.275	7.3391e-4
-2.274	7.3254e-4
-2.273	7.3130e-4
-2.272	7.2983e-4
-2.271	7.2860e-4
-2.270	7.2720e-4
-2.269	7.2584e-4
-2.268	7.2459e-4
-2.267	7.2311e-4
-2.266	7.2190e-4
-2.265	7.2051e-4
-2.264	7.1915e-4
-2.263	7.1790e-4
-2.262	7.1643e-4
-2.261	7.1520e-4
-2.260	7.1381e-4
-2.259	7.1244e-4
-2.258	7.1118e-4
-2.257	7.0972e-4
-2.256	7.0849e-4
-2.255	7.0709e-4
-2.254	7.0573e-4
-2.253	7.0448e-4
-2.252	7.0303e-4
-2.251	7.0180e-4
-2.250	7.0042e-4
-2.249	6.9905e-4
-2.248	6.9779e-4
-2.247	6.9634e-4
-2.246	6.9512e-4
-2.245	6.9367e-4
-2.244	6.9229e-4
-2.243	6.9106e-4
-2.242	6.8960e-4
-2.241	6.8838e-4
-2.240	6.8697e-4
-2.239	6.8563e-4
-2.238	6.8438e-4
-2.237	6.8293e-4
-2.236	6.8173e-4
-2.235	6.8034e-4
-2.234	6.7898e-4
-2.233	6.7775e-4
-2.232	6.7629e-4
-2.231	6.7507e-4
-2.230	6.7368e-4
-2.229	6.7233e-4
-2.228	6.7110e-4
-2.227	6.6963e-4
-2.226	6.6840e-4
-2.225	6.6704e-4
-2.224	6.6568e-4
-2.223	6.6444e-4
-2.222	6.6300e-4
-2.221	6.6179e-4
-2.220	6.6041e-4
-2.219	6.5905e-4
-2.218	6.5782e-4
-2.217	6.5637e-4
-2.216	6.5515e-4
-2.215	6.5378e-4
-2.214	6.5243e-4
-2.213	6.5119e-4
-2.212	6.4974e-4
-2.211	6.4853e-4
-2.210	6.4714e-4
-2.209	6.4580e-4
-2.208	6.4457e-4
-2.207	6.4311e-4
-2.206	6.4190e-4
-2.205	6.4052e-4
-2.204	6.3919e-4
-2.203	6.3794e-4
-2.202	6.3650e-4
-2.201	6.3529e-4
-2.200	6.3390e-4
-2.199	6.3258e-4
-2.198	6.3134e-4
-2.197	6.2990e-4
-2.196	6.2867e-4
-2.195	6.2730e-4
-2.194	6.2598e-4
-2.193	6.2475e-4
-2.192	6.2328e-4
-2.191	6.2207e-4
-2.190	6.2070e-4
-2.189	6.1935e-4
-2.188	6.1812e-4
-2.187	6.1669e-4
-2.186	6.1547e-4
-2.185	6.1411e-4
-2.184	6.1280e-4
-2.183	6.1156e-4
-2.182	6.1011e-4
-2.181	6.0892e-4
-2.180	6.0754e-4
-2.179	6.0623e-4
-2.178	6.0500e-4
-2.177	6.0358e-4
-2.176	6.0238e-4
-2.175	6.0098e-4
-2.174	5.9967e-4
-2.173	5.9844e-4
-2.172	5.9701e-4
-2.171	5.9581e-4
-2.170	5.9441e-4
-2.169	5.9311e-4
-2.168	5.9188e-4
-2.167	5.9046e-4
-2.166	5.8925e-4
-2.165	5.8787e-4
-2.164	5.8656e-4
-2.163	5.8535e-4
-2.162	5.8392e-4
-2.161	5.8274e-4
-2.160	5.8135e-4
-2.159	5.8004e-4
-2.158	5.7882e-4
-2.157	5.7739e-4
-2.156	5.7620e-4
-2.155	5.7482e-4
-2.154	5.7352e-4
-2.153	5.7230e-4
-2.152	5.7084e-4
-2.151	5.6966e-4
-2.150	5.6830e-4
-2.149	5.6700e-4
-2.148	5.6577e-4
-2.147	5.6436e-4
-2.146	5.6317e-4
-2.145	5.6180e-4
-2.144	5.6050e-4
-2.143	5.5927e-4
-2.142	5.5784e-4
-2.141	5.5666e-4
-2.140	5.5528e-4
-2.139	5.5400e-4
-2.138	5.5276e-4
-2.137	5.5134e-4
-2.136	5.5015e-4
-2.135	5.4878e-4
-2.134	5.4748e-4
-2.133	5.4628e-4
-2.132	5.4488e-4
-2.131	5.4370e-4
-2.130	5.4231e-4
-2.129	5.4102e-4
-2.128	5.3981e-4
-2.127	5.3839e-4
-2.126	5.3716e-4
-2.125	5.3576e-4
-2.124	5.3449e-4
-2.123	5.3327e-4
-2.122	5.3186e-4
-2.121	5.3067e-4
-2.120	5.2930e-4
-2.119	5.2802e-4
-2.118	5.2681e-4
-2.117	5.2542e-4
-2.116	5.2425e-4
-2.115	5.2289e-4
-2.114	5.2157e-4
-2.113	5.2037e-4
-2.112	5.1898e-4
-2.111	5.1781e-4
-2.110	5.1644e-4
-2.109	5.1517e-4
-2.108	5.1396e-4
-2.107	5.1254e-4
-2.106	5.1136e-4
-2.105	5.1001e-4
-2.104	5.0873e-4
-2.103	5.0752e-4
-2.102	5.0612e-4
-2.101	5.0496e-4
-2.100	5.0361e-4
-2.099	5.0232e-4
-2.098	5.0112e-4
-2.097	4.9973e-4
-2.096	4.9858e-4
-2.095	4.9722e-4
-2.094	4.9594e-4
-2.093	4.9475e-4
-2.092	4.9335e-4
-2.091	4.9219e-4
-2.090	4.9082e-4
-2.089	4.8956e-4
-2.088	4.8835e-4
-2.087	4.8696e-4
-2.086	4.8580e-4
-2.085	4.8446e-4
-2.084	4.8319e-4
-2.083	4.8197e-4
-2.082	4.8060e-4
-2.081	4.7946e-4
-2.080	4.7809e-4
-2.079	4.7682e-4
-2.078	4.7563e-4
-2.077	4.7424e-4
-2.076	4.7307e-4
-2.075	4.7173e-4
-2.074	4.7046e-4
-2.073	4.6925e-4
-2.072	4.6788e-4
-2.071	4.6674e-4
-2.070	4.6539e-4
-2.069	4.6412e-4
-2.068	4.6290e-4
-2.067	4.6153e-4
-2.066	4.6039e-4
-2.065	4.5900e-4
-2.064	4.5772e-4
-2.063	4.5653e-4
-2.062	4.5516e-4
-2.061	4.5401e-4
-2.060	4.5266e-4
-2.059	4.5142e-4
-2.058	4.5022e-4
-2.057	4.4886e-4
-2.056	4.4771e-4
-2.055	4.4637e-4
-2.054	4.4511e-4
-2.053	4.4390e-4
-2.052	4.4253e-4
-2.051	4.4141e-4
-2.050	4.4008e-4
-2.049	4.3883e-4
-2.048	4.3763e-4
-2.047	4.3628e-4
-2.046	4.3514e-4
-2.045	4.3382e-4
-2.044	4.3257e-4
-2.043	4.3139e-4
-2.042	4.3001e-4
-2.041	4.2889e-4
-2.040	4.2758e-4
-2.039	4.2634e-4
-2.038	4.2513e-4
-2.037	4.2378e-4
-2.036	4.2265e-4
-2.035	4.2132e-4
-2.034	4.2009e-4
-2.033	4.1891e-4
-2.032	4.1756e-4
-2.031	4.1643e-4
-2.030	4.1511e-4
-2.029	4.1387e-4
-2.028	4.1269e-4
-2.027	4.1134e-4
-2.026	4.1022e-4
-2.025	4.0891e-4
-2.024	4.0768e-4
-2.023	4.0649e-4
-2.022	4.0514e-4
-2.021	4.0401e-4
-2.020	4.0269e-4
-2.019	4.0148e-4
-2.018	4.0029e-4
-2.017	3.9893e-4
-2.016	3.9781e-4
-2.015	3.9651e-4
-2.014	3.9528e-4
-2.013	3.9410e-4
-2.012	3.9277e-4
-2.011	3.9166e-4
-2.010	3.9036e-4
-2.009	3.8914e-4
-2.008	3.8797e-4
-2.007	3.8662e-4
-2.006	3.8551e-4
-2.005	3.8419e-4
-2.004	3.8296e-4
-2.003	3.8180e-4
-2.002	3.8041e-4
-2.001	3.7929e-4
-2.000	3.7800e-4
-1.999	3.7679e-4
-1.998	3.7560e-4
-1.997	3.7427e-4
-1.996	3.7317e-4
-1.995	3.7190e-4
-1.994	3.7069e-4
-1.993	3.6952e-4
-1.992	3.6819e-4
-1.991	3.6710e-4
-1.990	3.6578e-4
-1.989	3.6458e-4
-1.988	3.6343e-4
-1.987	3.6209e-4
-1.986	3.6099e-4
-1.985	3.5970e-4
-1.984	3.5851e-4
-1.983	3.5735e-4
-1.982	3.5604e-4
-1.981	3.5495e-4
-1.980	3.5366e-4
-1.979	3.5248e-4
-1.978	3.5133e-4
-1.977	3.5000e-4
-1.976	3.4892e-4
-1.975	3.4764e-4
-1.974	3.4644e-4
-1.973	3.4527e-4
-1.972	3.4398e-4
-1.971	3.4289e-4
-1.970	3.4160e-4
-1.969	3.4042e-4
-1.968	3.3929e-4
-1.967	3.3798e-4
-1.966	3.3690e-4
-1.965	3.3561e-4
-1.964	3.3443e-4
-1.963	3.3330e-4
-1.962	3.3199e-4
-1.961	3.3094e-4
-1.960	3.2965e-4
-1.959	3.2849e-4
-1.958	3.2734e-4
-1.957	3.2604e-4
-1.956	3.2496e-4
-1.955	3.2370e-4
-1.954	3.2253e-4
-1.953	3.2138e-4
-1.952	3.2007e-4
-1.951	3.1903e-4
-1.950	3.1775e-4
-1.949	3.1658e-4
-1.948	3.1544e-4
-1.947	3.1415e-4
-1.946	3.1309e-4
-1.945	3.1184e-4
-1.944	3.1069e-4
-1.943	3.0956e-4
-1.942	3.0827e-4
-1.941	3.0721e-4
-1.940	3.0592e-4
-1.939	3.0479e-4
-1.938	3.0367e-4
-1.937	3.0235e-4
-1.936	3.0129e-4
-1.935	3.0003e-4
-1.934	2.9889e-4
-1.933	2.9776e-4
-1.932	2.9648e-4
-1.931	2.9543e-4
-1.930	2.9418e-4
-1.929	2.9305e-4
-1.928	2.9194e-4
-1.927	2.9068e-4
-1.926	2.8965e-4
-1.925	2.8839e-4
-1.924	2.8726e-4
-1.923	2.8615e-4
-1.922	2.8490e-4
-1.921	2.8387e-4
-1.920	2.8262e-4
-1.919	2.8148e-4
-1.918	2.8038e-4
-1.917	2.7912e-4
-1.916	2.7809e-4
-1.915	2.7683e-4
-1.914	2.7572e-4
-1.913	2.7464e-4
-1.912	2.7337e-4
-1.911	2.7235e-4
-1.910	2.7112e-4
-1.909	2.7002e-4
-1.908	2.6894e-4
-1.907	2.6768e-4
-1.906	2.6666e-4
-1.905	2.6542e-4
-1.904	2.6432e-4
-1.903	2.6324e-4
-1.902	2.6200e-4
-1.901	2.6098e-4
-1.900	2.5975e-4
-1.899	2.5865e-4
-1.898	2.5758e-4
-1.897	2.5633e-4
-1.896	2.5534e-4
-1.895	2.5411e-4
-1.894	2.5303e-4
-1.893	2.5196e-4
-1.892	2.5075e-4
-1.891	2.4974e-4
-1.890	2.4852e-4
-1.889	2.4743e-4
-1.888	2.4637e-4
-1.887	2.4515e-4
-1.886	2.4416e-4
-1.885	2.4294e-4
-1.884	2.4186e-4
-1.883	2.4081e-4
-1.882	2.3959e-4
-1.881	2.3860e-4
-1.880	2.3737e-4
-1.879	2.3633e-4
-1.878	2.3528e-4
-1.877	2.3408e-4
-1.876	2.3310e-4
-1.875	2.3190e-4
-1.874	2.3085e-4
-1.873	2.2979e-4
-1.872	2.2858e-4
-1.871	2.2761e-4
-1.870	2.2643e-4
-1.869	2.2537e-4
-1.868	2.2428e-4
-1.867	2.2307e-4
-1.866	2.2210e-4
-1.865	2.2093e-4
-1.864	2.1988e-4
-1.863	2.1884e-4
-1.862	2.1767e-4
-1.861	2.1672e-4
-1.860	2.1553e-4
-1.859	2.1451e-4
-1.858	2.1350e-4
-1.857	2.1232e-4
-1.856	2.1138e-4
-1.855	2.1022e-4
-1.854	2.0918e-4
-1.853	2.0816e-4
-1.852	2.0701e-4
-1.851	2.0608e-4
-1.850	2.0489e-4
-1.849	2.0387e-4
-1.848	2.0286e-4
-1.847	2.0171e-4
-1.846	2.0078e-4
-1.845	1.9962e-4
-1.844	1.9862e-4
-1.843	1.9762e-4
-1.842	1.9648e-4
-1.841	1.9558e-4
-1.840	1.9443e-4
-1.839	1.9343e-4
-1.838	1.9245e-4
-1.837	1.9132e-4
-1.836	1.9041e-4
-1.835	1.8927e-4
-1.834	1.8827e-4
-1.833	1.8730e-4
-1.832	1.8617e-4
-1.831	1.8527e-4
-1.830	1.8416e-4
-1.829	1.8318e-4
-1.828	1.8221e-4
-1.827	1.8111e-4
-1.826	1.8021e-4
-1.825	1.7909e-4
-1.824	1.7814e-4
-1.823	1.7717e-4
-1.822	1.7606e-4
-1.821	1.7520e-4
-1.820	1.7409e-4
-1.819	1.7313e-4
-1.818	1.7218e-4
-1.817	1.7108e-4
-1.816	1.7023e-4
-1.815	1.6912e-4
-1.814	1.6819e-4
-1.813	1.6724e-4
-1.812	1.6617e-4
-1.811	1.6530e-4
-1.810	1.6422e-4
-1.809	1.6329e-4
-1.808	1.6235e-4
-1.807	1.6130e-4
-1.806	1.6045e-4
-1.805	1.5936e-4
-1.804	1.5845e-4
-1.803	1.5753e-4
-1.802	1.5647e-4
-1.801	1.5565e-4
-1.800	1.5460e-4
-1.799	1.5367e-4
-1.798	1.5276e-4
-1.797	1.5173e-4
-1.796	1.5090e-4
-1.795	1.4984e-4
-1.794	1.4895e-4
-1.793	1.4806e-4
-1.792	1.4704e-4
-1.791	1.4620e-4
-1.790	1.4515e-4
-1.789	1.4426e-4
-1.788	1.4338e-4
-1.787	1.4237e-4
-1.786	1.4158e-4
-1.785	1.4055e-4
-1.784	1.3968e-4
-1.783	1.3881e-4
-1.782	1.3781e-4
-1.781	1.3704e-4
-1.780	1.3604e-4
-1.779	1.3520e-4
-1.778	1.3433e-4
-1.777	1.3336e-4
-1.776	1.3260e-4
-1.775	1.3162e-4
-1.774	1.3078e-4
-1.773	1.2993e-4
-1.772	1.2896e-4
-1.771	1.2822e-4
-1.770	1.2725e-4
-1.769	1.2644e-4
-1.768	1.2560e-4
-1.767	1.2466e-4
-1.766	1.2392e-4
-1.765	1.2297e-4
-1.764	1.2215e-4
-1.763	1.2134e-4
-1.762	1.2039e-4
-1.761	1.1967e-4
-1.760	1.1874e-4
-1.759	1.1796e-4
-1.758	1.1716e-4
-1.757	1.1625e-4
-1.756	1.1555e-4
-1.755	1.1464e-4
-1.754	1.1387e-4
-1.753	1.1309e-4
-1.752	1.1218e-4
-1.751	1.1151e-4
-1.750	1.1059e-4
-1.749	1.0985e-4
-1.748	1.0908e-4
-1.747	1.0817e-4
-1.746	1.0751e-4
-1.745	1.0663e-4
-1.744	1.0592e-4
-1.743	1.0515e-4
-1.742	1.0429e-4
-1.741	1.0367e-4
-1.740	1.0279e-4
-1.739	1.0209e-4
-1.738	1.0135e-4
-1.737	1.0048e-4
-1.736	9.9853e-5
-1.735	9.9022e-5
-1.734	9.8332e-5
-1.733	9.7600e-5
-1.732	9.6779e-5
-1.731	9.6181e-5
-1.730	9.5334e-5
-1.729	9.4677e-5
-1.728	9.3976e-5
-1.727	9.3165e-5
-1.726	9.2571e-5
-1.725	9.1752e-5
-1.724	9.1107e-5
-1.723	9.0420e-5
-1.722	8.9618e-5
-1.721	8.9069e-5
-1.720	8.8265e-5
-1.719	8.7642e-5
-1.718	8.6974e-5
-1.717	8.6198e-5
-1.716	8.5650e-5
-1.715	8.4880e-5
-1.714	8.4284e-5
-1.713	8.3615e-5
-1.712	8.2879e-5
-1.711	8.2346e-5
-1.710	8.1590e-5
-1.709	8.0992e-5
-1.708	8.0367e-5
-1.707	7.9650e-5
-1.706	7.9143e-5
-1.705	7.8404e-5
-1.704	7.7851e-5
-1.703	7.7252e-5
-1.702	7.6532e-5
-1.701	7.6051e-5
-1.700	7.5329e-5
-1.699	7.4801e-5
-1.698	7.4223e-5
-1.697	7.3542e-5
-1.696	7.3066e-5
-1.695	7.2351e-5
-1.694	7.1849e-5
-1.693	7.1269e-5
-1.692	7.0602e-5
-1.691	7.0167e-5
-1.690	6.9496e-5
-1.689	6.8996e-5
-1.688	6.8436e-5
-1.687	6.7763e-5
-1.686	6.7310e-5
-1.685	6.6650e-5
-1.684	6.6183e-5
-1.683	6.5656e-5
-1.682	6.5040e-5
-1.681	6.4639e-5
-1.680	6.4003e-5
-1.679	6.3537e-5
-1.678	6.3032e-5
-1.677	6.2430e-5
-1.676	6.2043e-5
-1.675	6.1432e-5
-1.674	6.0991e-5
-1.673	6.0518e-5
-1.672	5.9948e-5
-1.671	5.9573e-5
-1.670	5.8989e-5
-1.669	5.8582e-5
-1.668	5.8114e-5
-1.667	5.7564e-5
-1.666	5.7234e-5
-1.665	5.6655e-5
-1.664	5.6266e-5
-1.663	5.5829e-5
-1.662	5.5290e-5
-1.661	5.4958e-5
-1.660	5.4412e-5
-1.659	5.4044e-5
-1.658	5.3621e-5
-1.657	5.3101e-5
-1.656	5.2802e-5
-1.655	5.2259e-5
-1.654	5.1913e-5
-1.653	5.1514e-5
-1.652	5.1007e-5
-1.651	5.0733e-5
-1.650	5.0217e-5
-1.649	4.9900e-5
-1.648	4.9515e-5
-1.647	4.9040e-5
-1.646	4.8774e-5
-1.645	4.8268e-5
-1.644	4.7936e-5
-1.643	4.7584e-5
-1.642	4.7127e-5
-1.641	4.6876e-5
-1.640	4.6395e-5
-1.639	4.6109e-5
-1.638	4.5756e-5
-1.637	4.5333e-5
-1.636	4.5116e-5
-1.635	4.4647e-5
-1.634	4.4372e-5
-1.633	4.4053e-5
-1.632	4.3623e-5
-1.631	4.3403e-5
-1.630	4.2962e-5
-1.629	4.2713e-5
-1.628	4.2388e-5
-1.627	4.1992e-5
-1.626	4.1792e-5
-1.625	4.1355e-5
-1.624	4.1118e-5
-1.623	4.0826e-5
-1.622	4.0449e-5
-1.621	4.0271e-5
-1.620	3.9856e-5
-1.619	3.9640e-5
-1.618	3.9362e-5
-1.617	3.8994e-5
-1.616	3.8846e-5
-1.615	3.8442e-5
-1.614	3.8226e-5
-1.613	3.7966e-5
-1.612	3.7625e-5
-1.611	3.7475e-5
-1.610	3.7080e-5
-1.609	3.6875e-5
-1.608	3.6648e-5
-1.607	3.6312e-5
-1.606	3.6159e-5
-1.605	3.5800e-5
-1.604	3.5620e-5
-1.603	3.5391e-5
-1.602	3.5075e-5
-1.601	3.4957e-5
-1.600	3.4597e-5
-1.599	3.4420e-5
-1.598	3.4202e-5
-1.597	3.3900e-5
-1.596	3.3788e-5
-1.595	3.3436e-5
-1.594	3.3281e-5
-1.593	3.3058e-5
-1.592	3.2766e-5
-1.591	3.2675e-5
-1.590	3.2339e-5
-1.589	3.2184e-5
-1.588	3.1993e-5
-1.587	3.1707e-5
-1.586	3.1627e-5
-1.585	3.1298e-5
-1.584	3.1186e-5
-1.583	3.0991e-5
-1.582	3.0713e-5
-1.581	3.0641e-5
-1.580	3.0350e-5
-1.579	3.0219e-5
-1.578	3.0038e-5
-1.577	2.9775e-5
-1.576	2.9707e-5
-1.575	2.9402e-5
-1.574	2.9290e-5
-1.573	2.9114e-5
-1.572	2.8866e-5
-1.571	2.8816e-5
-1.570	2.8516e-5
-1.569	2.8411e-5
-1.568	2.8253e-5
-1.567	2.8030e-5
-1.566	2.7985e-5
-1.565	2.7700e-5
-1.564	2.7614e-5
-1.563	2.7458e-5
-1.562	2.7225e-5
-1.561	2.7188e-5
-1.560	2.6904e-5
-1.559	2.6813e-5
-1.558	2.6664e-5
-1.557	2.6453e-5
-1.556	2.6430e-5
-1.555	2.6158e-5
-1.554	2.6066e-5
-1.553	2.5934e-5
-1.552	2.5729e-5
-1.551	2.5709e-5
-1.550	2.5454e-5
-1.549	2.5369e-5
-1.548	2.5243e-5
-1.547	2.5044e-5
-1.546	2.5012e-5
-1.545	2.4750e-5
-1.544	2.4695e-5
-1.543	2.4564e-5
-1.542	2.4356e-5
-1.541	2.4356e-5
-1.540	2.4093e-5
-1.539	2.4033e-5
-1.538	2.3923e-5
-1.537	2.3726e-5
-1.536	2.3717e-5
-1.535	2.3473e-5
-1.534	2.3418e-5
-1.533	2.3303e-5
-1.532	2.3111e-5
-1.531	2.3111e-5
-1.530	2.2874e-5
-1.529	2.2826e-5
-1.528	2.2715e-5
-1.527	2.2521e-5
-1.526	2.2550e-5
-1.525	2.2305e-5
-1.524	2.2243e-5
-1.523	2.2158e-5
-1.522	2.1968e-5
-1.521	2.1984e-5
-1.520	2.1756e-5
-1.519	2.1722e-5
-1.518	2.1616e-5
-1.517	2.1437e-5
-1.516	2.1475e-5
-1.515	2.1247e-5
-1.514	2.1202e-5
-1.513	2.1110e-5
-1.512	2.0941e-5
-1.511	2.0964e-5
-1.510	2.0749e-5
-1.509	2.0721e-5
-1.508	2.0632e-5
-1.507	2.0443e-5
-1.506	2.0469e-5
-1.505	2.0257e-5
-1.504	2.0241e-5
-1.503	2.0141e-5
-1.502	1.9978e-5
-1.501	2.0015e-5
-1.500	1.9801e-5
-1.499	1.9791e-5
-1.498	1.9697e-5
-1.497	1.9535e-5
-1.496	1.9566e-5
-1.495	1.9364e-5
-1.494	1.9346e-5
-1.493	1.9265e-5
-1.492	1.9119e-5
-1.491	1.9154e-5
-1.490	1.8940e-5
-1.489	1.8921e-5
-1.488	1.8861e-5
-1.487	1.8703e-5
-1.486	1.8743e-5
-1.485	1.8540e-5
-1.484	1.8527e-5
-1.483	1.8468e-5
-1.482	1.8314e-5
-1.481	1.8364e-5
-1.480	1.8156e-5
-1.479	1.8148e-5
-1.478	1.8071e-5
-1.477	1.7937e-5
-1.476	1.7982e-5
-1.475	1.7795e-5
-1.474	1.7788e-5
-1.473	1.7716e-5
-1.472	1.7569e-5
-1.471	1.7627e-5
-1.470	1.7433e-5
-1.469	1.7420e-5
-1.468	1.7343e-5
-1.467	1.7221e-5
-1.466	1.7282e-5
-1.465	1.7079e-5
-1.464	1.7102e-5
-1.463	1.7018e-5
-1.462	1.6894e-5
-1.461	1.6953e-5
-1.460	1.6771e-5
-1.459	1.6772e-5
-1.458	1.6713e-5
-1.457	1.6583e-5
-1.456	1.6642e-5
-1.455	1.6450e-5
-1.454	1.6473e-5
-1.453	1.6410e-5
-1.452	1.6271e-5
-1.451	1.6343e-5
-1.450	1.6173e-5
-1.449	1.6183e-5
-1.448	1.6119e-5
-1.447	1.6009e-5
-1.446	1.6077e-5
-1.445	1.5885e-5
-1.444	1.5923e-5
-1.443	1.5852e-5
-1.442	1.5732e-5
-1.441	1.5809e-5
-1.440	1.5630e-5
-1.439	1.5653e-5
-1.438	1.5578e-5
-1.437	1.5477e-5
-1.436	1.5543e-5
-1.435	1.5372e-5
-1.434	1.5400e-5
-1.433	1.5353e-5
-1.432	1.5228e-5
-1.431	1.5301e-5
-1.430	1.5137e-5
-1.429	1.5168e-5
-1.428	1.5100e-5
-1.427	1.4987e-5
-1.426	1.5071e-5
-1.425	1.4898e-5
-1.424	1.4941e-5
-1.423	1.4883e-5
-1.422	1.4764e-5
-1.421	1.4854e-5
-1.420	1.4692e-5
-1.419	1.4734e-5
-1.418	1.4679e-5
-1.417	1.4572e-5
-1.416	1.4649e-5
-1.415	1.4490e-5
-1.414	1.4533e-5
-1.413	1.4483e-5
-1.412	1.4374e-5
-1.411	1.4445e-5
-1.410	1.4294e-5
-1.409	1.4338e-5
-1.408	1.4285e-5
-1.407	1.4184e-5
-1.406	1.4268e-5
-1.405	1.4109e-5
-1.404	1.4149e-5
-1.403	1.4105e-5
-1.402	1.4000e-5
-1.401	1.4081e-5
-1.400	1.3929e-5
-1.399	1.3989e-5
-1.398	1.3930e-5
-1.397	1.3832e-5
-1.396	1.3934e-5
-1.395	1.3771e-5
-1.394	1.3828e-5
-1.393	1.3767e-5
-1.392	1.3670e-5
-1.391	1.3768e-5
-1.390	1.3601e-5
-1.389	1.3668e-5
-1.388	1.3623e-5
-1.387	1.3499e-5
-1.386	1.3600e-5
-1.385	1.3465e-5
-1.384	1.3514e-5
-1.383	1.3465e-5
-1.382	1.3378e-5
-1.381	1.3460e-5
-1.380	1.3320e-5
-1.379	1.3382e-5
-1.378	1.3327e-5
-1.377	1.3229e-5
-1.376	1.3321e-5
-1.375	1.3169e-5
-1.374	1.3229e-5
-1.373	1.3188e-5
-1.372	1.3099e-5
-1.371	1.3185e-5
-1.370	1.3020e-5
-1.369	1.3089e-5
-1.368	1.3048e-5
-1.367	1.2956e-5
-1.366	1.3055e-5
-1.365	1.2897e-5
-1.364	1.2962e-5
-1.363	1.2924e-5
-1.362	1.2825e-5
-1.361	1.2920e-5
-1.360	1.2746e-5
-1.359	1.2826e-5
-1.358	1.2776e-5
-1.357	1.2689e-5
-1.356	1.2779e-5
-1.355	1.2643e-5
-1.354	1.2697e-5
-1.353	1.2656e-5
-1.352	1.2551e-5
-1.351	1.2650e-5
-1.350	1.2492e-5
-1.349	1.2558e-5
-1.348	1.2526e-5
-1.347	1.2422e-5
-1.346	1.2522e-5
-1.345	1.2364e-5
-1.344	1.2437e-5
-1.343	1.2387e-5
-1.342	1.2290e-5
-1.341	1.2380e-5
-1.340	1.2217e-5
-1.339	1.2287e-5
-1.338	1.2258e-5
-1.337	1.2153e-5
-1.336	1.2235e-5
-1.335	1.2080e-5
-1.334	1.2151e-5
-1.333	1.2105e-5
-1.332	1.2014e-5
-1.331	1.2102e-5
-1.330	1.1945e-5
-1.329	1.2019e-5
-1.328	1.1960e-5
-1.327	1.1873e-5
-1.326	1.1963e-5
-1.325	1.1790e-5
-1.324	1.1873e-5
-1.323	1.1804e-5
-1.322	1.1721e-5
-1.321	1.1809e-5
-1.320	1.1650e-5
-1.319	1.1709e-5
-1.318	1.1646e-5
-1.317	1.1557e-5
-1.316	1.1637e-5
-1.315	1.1487e-5
-1.314	1.1551e-5
-1.313	1.1503e-5
-1.312	1.1411e-5
-1.311	1.1491e-5
-1.310	1.1332e-5
-1.309	1.1397e-5
-1.308	1.1343e-5
-1.307	1.1249e-5
-1.306	1.1323e-5
-1.305	1.1167e-5
-1.304	1.1230e-5
-1.303	1.1174e-5
-1.302	1.1077e-5
-1.301	1.1151e-5
-1.300	1.0990e-5
-1.299	1.1058e-5
-1.298	1.0996e-5
-1.297	1.0912e-5
-1.296	1.0994e-5
-1.295	1.0818e-5
-1.294	1.0880e-5
-1.293	1.0827e-5
-1.292	1.0733e-5
-1.291	1.0807e-5
-1.290	1.0639e-5
-1.289	1.0700e-5
-1.288	1.0640e-5
-1.287	1.0560e-5
-1.286	1.0616e-5
-1.285	1.0447e-5
-1.284	1.0498e-5
-1.283	1.0447e-5
-1.282	1.0350e-5
-1.281	1.0428e-5
-1.280	1.0240e-5
-1.279	1.0323e-5
-1.278	1.0253e-5
-1.277	1.0147e-5
-1.276	1.0217e-5
-1.275	1.0053e-5
-1.274	1.0109e-5
-1.273	1.0060e-5
-1.272	9.9527e-6
-1.271	1.0027e-5
-1.270	9.8491e-6
-1.269	9.9155e-6
-1.268	9.8378e-6
-1.267	9.7449e-6
-1.266	9.7994e-6
-1.265	9.6535e-6
-1.264	9.6998e-6
-1.263	9.6351e-6
-1.262	9.5457e-6
-1.261	9.6078e-6
-1.260	9.4359e-6
-1.259	9.5088e-6
-1.258	9.4320e-6
-1.257	9.3312e-6
-1.256	9.3991e-6
-1.255	9.2178e-6
-1.254	9.2841e-6
-1.253	9.2015e-6
-1.252	9.1175e-6
-1.251	9.1780e-6
-1.250	8.9928e-6
-1.249	9.0404e-6
-1.248	8.9762e-6
-1.247	8.8806e-6
-1.246	8.9380e-6
-1.245	8.7736e-6
-1.244	8.8310e-6
-1.243	8.7540e-6
-1.242	8.6687e-6
-1.241	8.7245e-6
-1.240	8.5441e-6
-1.239	8.5893e-6
-1.238	8.5138e-6
-1.237	8.4257e-6
-1.236	8.4862e-6
-1.235	8.3067e-6
-1.234	8.3593e-6
-1.233	8.2692e-6
-1.232	8.1749e-6
-1.231	8.2391e-6
-1.230	8.0535e-6
-1.229	8.1113e-6
-1.228	8.0379e-6
-1.227	7.9303e-6
-1.226	7.9880e-6
-1.225	7.8154e-6
-1.224	7.8568e-6
-1.223	7.7728e-6
-1.222	7.6806e-6
-1.221	7.7280e-6
-1.220	7.5526e-6
-1.219	7.5969e-6
-1.218	7.5051e-6
-1.217	7.4046e-6
-1.216	7.4540e-6
-1.215	7.2797e-6
-1.214	7.3252e-6
-1.213	7.2366e-6
-1.212	7.1433e-6
-1.211	7.1850e-6
-1.210	7.0016e-6
-1.209	7.0454e-6
-1.208	6.9478e-6
-1.207	6.8575e-6
-1.206	6.8984e-6
-1.205	6.7069e-6
-1.204	6.7513e-6
-1.203	6.6541e-6
-1.202	6.5646e-6
-1.201	6.6050e-6
-1.200	6.4142e-6
-1.199	6.4375e-6
-1.198	6.3343e-6
-1.197	6.2519e-6
-1.196	6.2764e-6
-1.195	6.0750e-6
-1.194	6.1048e-6
-1.193	6.0026e-6
-1.192	5.8992e-6
-1.191	5.9305e-6
-1.190	5.7367e-6
-1.189	5.7640e-6
-1.188	5.6525e-6
-1.187	5.5387e-6
-1.186	5.5639e-6
-1.185	5.3666e-6
-1.184	5.3876e-6
-1.183	5.2563e-6
-1.182	5.1433e-6
-1.181	5.1530e-6
-1.180	4.9502e-6
-1.179	4.9703e-6
-1.178	4.8369e-6
-1.177	4.7259e-6
-1.176	4.7299e-6
-1.175	4.5145e-6
-1.174	4.5347e-6
-1.173	4.4016e-6
-1.172	4.2754e-6
-1.171	4.2680e-6
-1.170	4.0447e-6
-1.169	4.0546e-6
-1.168	3.8934e-6
-1.167	3.7785e-6
-1.166	3.7672e-6
-1.165	3.5291e-6
-1.164	3.5184e-6
-1.163	3.3765e-6
-1.162	3.2361e-6
-1.161	3.2227e-6
-1.160	2.9801e-6
-1.159	2.9778e-6
-1.158	2.8121e-6
-1.157	2.6581e-6
-1.156	2.6526e-6
-1.155	2.4043e-6
-1.154	2.3603e-6
-1.153	2.2089e-6
-1.152	2.0561e-6
-1.151	2.0199e-6
-1.150	1.7725e-6
-1.149	1.7464e-6
-1.148	1.5693e-6
-1.147	1.3967e-6
-1.146	1.3550e-6
-1.145	1.1051e-6
-1.144	1.0610e-6
-1.143	8.6824e-7
-1.142	7.0255e-7
-1.141	6.4803e-7
-1.140	3.8521e-7
-1.139	3.4073e-7
-1.138	1.4338e-7
-1.137	-3.7908e-8
-1.136	-9.7824e-8
-1.135	-3.6513e-7
-1.134	-4.2257e-7
-1.133	-6.3089e-7
-1.132	-8.0554e-7
-1.131	-8.7488e-7
-1.130	-1.1695e-6
-1.129	-1.2268e-6
-1.128	-1.4398e-6
-1.127	-1.6386e-6
-1.126	-1.7155e-6
-1.125	-1.9952e-6
-1.124	-2.0701e-6
-1.123	-2.3045e-6
-1.122	-2.4928e-6
-1.121	-2.5744e-6
-1.120	-2.8858e-6
-1.119	-2.9520e-6
-1.118	-3.1921e-6
-1.117	-3.4062e-6
-1.116	-3.5155e-6
-1.115	-3.8100e-6
-1.114	-3.8860e-6
-1.113	-4.1440e-6
-1.112	-4.3549e-6
-1.111	-4.4578e-6
-1.110	-4.7821e-6
-1.109	-4.8661e-6
-1.108	-5.1252e-6
-1.107	-5.3463e-6
-1.106	-5.4624e-6
-1.105	-5.7823e-6
-1.104	-5.8751e-6
-1.103	-6.1614e-6
-1.102	-6.3999e-6
-1.101	-6.5088e-6
-1.100	-6.8400e-6
-1.099	-6.9492e-6
-1.098	-7.2246e-6
-1.097	-7.4638e-6
-1.096	-7.6029e-6
-1.095	-7.9443e-6
-1.094	-8.0467e-6
-1.093	-8.3378e-6
-1.092	-8.5719e-6
-1.091	-8.7161e-6
-1.090	-9.0665e-6
-1.089	-9.1862e-6
-1.088	-9.4842e-6
-1.087	-9.7279e-6
-1.086	-9.8757e-6
-1.085	-1.0223e-5
-1.084	-1.0340e-5
-1.083	-1.0607e-5
-1.082	-1.0804e-5
-1.081	-1.0926e-5
-1.080	-1.1246e-5
-1.079	-1.1400e-5
-1.078	-1.1729e-5
-1.077	-1.1993e-5
-1.076	-1.2140e-5
-1.075	-1.2521e-5
-1.074	-1.2663e-5
-1.073	-1.2976e-5
-1.072	-1.3254e-5
-1.071	-1.3410e-5
-1.070	-1.3781e-5
-1.069	-1.3930e-5
-1.068	-1.4265e-5
-1.067	-1.4530e-5
-1.066	-1.4715e-5
-1.065	-1.5091e-5
-1.064	-1.5232e-5
-1.063	-1.5564e-5
-1.062	-1.5846e-5
-1.061	-1.6024e-5
-1.060	-1.6390e-5
-1.059	-1.6549e-5
-1.058	-1.6874e-5
-1.057	-1.7133e-5
-1.056	-1.7316e-5
-1.055	-1.7680e-5
-1.054	-1.7817e-5
-1.053	-1.8133e-5
-1.052	-1.8384e-5
-1.051	-1.8561e-5
-1.050	-1.8926e-5
-1.049	-1.9057e-5
-1.048	-1.9377e-5
-1.047	-1.9648e-5
-1.046	-1.9817e-5
-1.045	-2.0175e-5
-1.044	-2.0311e-5
-1.043	-2.0618e-5
-1.042	-2.0864e-5
-1.041	-2.1025e-5
-1.040	-2.1384e-5
-1.039	-2.1513e-5
-1.038	-2.1809e-5
-1.037	-2.2072e-5
-1.036	-2.2212e-5
-1.035	-2.2565e-5
-1.034	-2.2684e-5
-1.033	-2.2976e-5
-1.032	-2.3218e-5
-1.031	-2.3357e-5
-1.030	-2.3704e-5
-1.029	-2.3802e-5
-1.028	-2.4093e-5
-1.027	-2.4358e-5
-1.026	-2.4500e-5
-1.025	-2.4817e-5
-1.024	-2.4914e-5
-1.023	-2.5194e-5
-1.022	-2.5413e-5
-1.021	-2.5535e-5
-1.020	-2.5853e-5
-1.019	-2.5938e-5
-1.018	-2.6186e-5
-1.017	-2.6405e-5
-1.016	-2.6505e-5
-1.015	-2.6808e-5
-1.014	-2.6878e-5
-1.013	-2.7129e-5
-1.012	-2.7303e-5
-1.011	-2.7397e-5
-1.010	-2.7700e-5
-1.009	-2.7728e-5
-1.008	-2.7963e-5
-1.007	-2.8131e-5
-1.006	-2.8200e-5
-1.005	-2.8462e-5
-1.004	-2.8480e-5
-1.003	-2.8677e-5
-1.002	-2.8810e-5
-1.001	-2.8875e-5
-1.000	-2.9120e-5
-0.999	-2.9114e-5
-0.998	-2.9296e-5
-0.997	-2.9412e-5
-0.996	-2.9445e-5
-0.995	-2.9644e-5
-0.994	-2.9625e-5
-0.993	-2.9782e-5
-0.992	-2.9871e-5
-0.991	-2.9863e-5
-0.990	-3.0058e-5
-0.989	-3.0000e-5
-0.988	-3.0119e-5
-0.987	-3.0189e-5
-0.986	-3.0157e-5
-0.985	-3.0307e-5
-0.984	-3.0217e-5
-0.983	-3.0313e-5
-0.982	-3.0358e-5
-0.981	-3.0282e-5
-0.980	-3.0426e-5
-0.979	-3.0303e-5
-0.978	-3.0367e-5
-0.977	-3.0382e-5
-0.976	-3.0287e-5
-0.975	-3.0402e-5
-0.974	-3.0254e-5
-0.973	-3.0293e-5
-0.972	-3.0283e-5
-0.971	-3.0172e-5
-0.970	-3.0236e-5
-0.969	-3.0095e-5
-0.968	-3.0127e-5
-0.967	-3.0097e-5
-0.966	-2.9995e-5
-0.965	-3.0075e-5
-0.964	-2.9921e-5
-0.963	-2.9954e-5
-0.962	-2.9924e-5
-0.961	-2.9808e-5
-0.960	-2.9898e-5
-0.959	-2.9746e-5
-0.958	-2.9777e-5
-0.957	-2.9754e-5
-0.956	-2.9642e-5
-0.955	-2.9717e-5
-0.954	-2.9568e-5
-0.953	-2.9594e-5
-0.952	-2.9567e-5
-0.951	-2.9453e-5
-0.950	-2.9543e-5
-0.949	-2.9399e-5
-0.948	-2.9413e-5
-0.947	-2.9396e-5
-0.946	-2.9281e-5
-0.945	-2.9372e-5
-0.944	-2.9220e-5
-0.943	-2.9263e-5
-0.942	-2.9247e-5
-0.941	-2.9141e-5
-0.940	-2.9224e-5
-0.939	-2.9086e-5
-0.938	-2.9124e-5
-0.937	-2.9107e-5
-0.936	-2.9007e-5
-0.935	-2.9112e-5
-0.934	-2.8969e-5
-0.933	-2.8998e-5
-0.932	-2.8990e-5
-0.931	-2.8909e-5
-0.930	-2.8995e-5
-0.929	-2.8871e-5
-0.928	-2.8917e-5
-0.927	-2.8913e-5
-0.926	-2.8821e-5
-0.925	-2.8942e-5
-0.924	-2.8828e-5
-0.923	-2.8867e-5
-0.922	-2.8876e-5
-0.921	-2.8793e-5
-0.920	-2.8904e-5
-0.919	-2.8776e-5
-0.918	-2.8854e-5
-0.917	-2.8849e-5
-0.916	-2.8771e-5
-0.915	-2.8890e-5
-0.914	-2.8769e-5
-0.913	-2.8844e-5
-0.912	-2.8859e-5
-0.911	-2.8791e-5
-0.910	-2.8921e-5
-0.909	-2.8796e-5
-0.908	-2.8873e-5
-0.907	-2.8899e-5
-0.906	-2.8820e-5
-0.905	-2.8945e-5
-0.904	-2.8843e-5
-0.903	-2.8919e-5
-0.902	-2.8913e-5
-0.901	-2.8856e-5
-0.900	-2.8982e-5
-0.899	-2.8864e-5
-0.898	-2.8946e-5
-0.897	-2.8959e-5
-0.896	-2.8889e-5
-0.895	-2.9028e-5
-0.894	-2.8912e-5
-0.893	-2.8976e-5
-0.892	-2.8987e-5
-0.891	-2.8913e-5
-0.890	-2.9048e-5
-0.889	-2.8940e-5
-0.888	-2.8990e-5
-0.887	-2.9007e-5
-0.886	-2.8949e-5
-0.885	-2.9077e-5
-0.884	-2.8963e-5
-0.883	-2.9023e-5
-0.882	-2.9032e-5
-0.881	-2.8966e-5
-0.880	-2.9092e-5
-0.879	-2.8978e-5
-0.878	-2.9038e-5
-0.877	-2.9051e-5
-0.876	-2.8965e-5
-0.875	-2.9094e-5
-0.874	-2.8978e-5
-0.873	-2.9048e-5
-0.872	-2.9059e-5
-0.871	-2.8980e-5
-0.870	-2.9105e-5
-0.869	-2.8974e-5
-0.868	-2.9034e-5
-0.867	-2.9041e-5
-0.866	-2.8963e-5
-0.865	-2.9066e-5
-0.864	-2.8957e-5
-0.863	-2.9010e-5
-0.862	-2.9005e-5
-0.861	-2.8920e-5
-0.860	-2.9043e-5
-0.859	-2.8923e-5
-0.858	-2.8975e-5
-0.857	-2.8972e-5
-0.856	-2.8901e-5
-0.855	-2.9004e-5
-0.854	-2.8868e-5
-0.853	-2.8940e-5
-0.852	-2.8933e-5
-0.851	-2.8852e-5
-0.850	-2.8958e-5
-0.849	-2.8839e-5
-0.848	-2.8882e-5
-0.847	-2.8863e-5
-0.846	-2.8788e-5
-0.845	-2.8901e-5
-0.844	-2.8764e-5
-0.843	-2.8821e-5
-0.842	-2.8807e-5
-0.841	-2.8712e-5
-0.840	-2.8818e-5
-0.839	-2.8703e-5
-0.838	-2.8750e-5
-0.837	-2.8724e-5
-0.836	-2.8655e-5
-0.835	-2.8757e-5
-0.834	-2.8620e-5
-0.833	-2.8671e-5
-0.832	-2.8664e-5
-0.831	-2.8570e-5
-0.830	-2.8670e-5
-0.829	-2.8544e-5
-0.828	-2.8583e-5
-0.827	-2.8564e-5
-0.826	-2.8479e-5
-0.825	-2.8584e-5
-0.824	-2.8446e-5
-0.823	-2.8506e-5
-0.822	-2.8485e-5
-0.821	-2.8409e-5
-0.820	-2.8502e-5
-0.819	-2.8372e-5
-0.818	-2.8419e-5
-0.817	-2.8389e-5
-0.816	-2.8311e-5
-0.815	-2.8399e-5
-0.814	-2.8275e-5
-0.813	-2.8318e-5
-0.812	-2.8297e-5
-0.811	-2.8219e-5
-0.810	-2.8316e-5
-0.809	-2.8185e-5
-0.808	-2.8232e-5
-0.807	-2.8202e-5
-0.806	-2.8139e-5
-0.805	-2.8224e-5
-0.804	-2.8088e-5
-0.803	-2.8142e-5
-0.802	-2.8122e-5
-0.801	-2.8035e-5
-0.800	-2.8127e-5
-0.799	-2.7999e-5
-0.798	-2.8054e-5
-0.797	-2.8031e-5
-0.796	-2.7923e-5
-0.795	-2.8040e-5
-0.794	-2.7902e-5
-0.793	-2.7956e-5
-0.792	-2.7952e-5
-0.791	-2.7852e-5
-0.790	-2.7964e-5
-0.789	-2.7822e-5
-0.788	-2.7880e-5
-0.787	-2.7859e-5
-0.786	-2.7778e-5
-0.785	-2.7877e-5
-0.784	-2.7732e-5
-0.783	-2.7788e-5
-0.782	-2.7781e-5
-0.781	-2.7684e-5
-0.780	-2.7780e-5
-0.779	-2.7654e-5
-0.778	-2.7719e-5
-0.777	-2.7686e-5
-0.776	-2.7612e-5
-0.775	-2.7701e-5
-0.774	-2.7589e-5
-0.773	-2.7643e-5
-0.772	-2.7624e-5
-0.771	-2.7531e-5
-0.770	-2.7656e-5
-0.769	-2.7513e-5
-0.768	-2.7571e-5
-0.767	-2.7550e-5
-0.766	-2.7470e-5
-0.765	-2.7569e-5
-0.764	-2.7450e-5
-0.763	-2.7512e-5
-0.762	-2.7491e-5
-0.761	-2.7411e-5
-0.760	-2.7523e-5
-0.759	-2.7397e-5
-0.758	-2.7462e-5
-0.757	-2.7443e-5
-0.756	-2.7360e-5
-0.755	-2.7461e-5
-0.754	-2.7344e-5
-0.753	-2.7430e-5
-0.752	-2.7396e-5
-0.751	-2.7324e-5
-0.750	-2.7424e-5
-0.749	-2.7313e-5
-0.748	-2.7386e-5
-0.747	-2.7360e-5
-0.746	-2.7284e-5
-0.745	-2.7398e-5
-0.744	-2.7272e-5
-0.743	-2.7355e-5
-0.742	-2.7341e-5
-0.741	-2.7267e-5
-0.740	-2.7385e-5
-0.739	-2.7271e-5
-0.738	-2.7339e-5
-0.737	-2.7322e-5
-0.736	-2.7261e-5
-0.735	-2.7378e-5
-0.734	-2.7242e-5
-0.733	-2.7328e-5
-0.732	-2.7332e-5
-0.731	-2.7245e-5
-0.730	-2.7365e-5
-0.729	-2.7250e-5
-0.728	-2.7340e-5
-0.727	-2.7314e-5
-0.726	-2.7262e-5
-0.725	-2.7384e-5
-0.724	-2.7247e-5
-0.723	-2.7354e-5
-0.722	-2.7343e-5
-0.721	-2.7275e-5
-0.720	-2.7393e-5
-0.719	-2.7292e-5
-0.718	-2.7381e-5
-0.717	-2.7358e-5
-0.716	-2.7312e-5
-0.715	-2.7426e-5
-0.714	-2.7306e-5
-0.713	-2.7412e-5
-0.712	-2.7410e-5
-0.711	-2.7342e-5
-0.710	-2.7460e-5
-0.709	-2.7361e-5
-0.708	-2.7454e-5
-0.707	-2.7454e-5
-0.706	-2.7391e-5
-0.705	-2.7507e-5
-0.704	-2.7404e-5
-0.703	-2.7510e-5
-0.702	-2.7517e-5
-0.701	-2.7462e-5
-0.700	-2.7576e-5
-0.699	-2.7474e-5
-0.698	-2.7581e-5
-0.697	-2.7575e-5
-0.696	-2.7539e-5
-0.695	-2.7659e-5
-0.694	-2.7543e-5
-0.693	-2.7644e-5
-0.692	-2.7657e-5
-0.691	-2.7612e-5
-0.690	-2.7743e-5
-0.689	-2.7647e-5
-0.688	-2.7751e-5
-0.687	-2.7750e-5
-0.686	-2.7695e-5
-0.685	-2.7837e-5
-0.684	-2.7733e-5
-0.683	-2.7842e-5
-0.682	-2.7856e-5
-0.681	-2.7818e-5
-0.680	-2.7945e-5
-0.679	-2.7839e-5
-0.678	-2.7961e-5
-0.677	-2.7967e-5
-0.676	-2.7922e-5
-0.675	-2.8068e-5
-0.674	-2.7965e-5
-0.673	-2.8075e-5
-0.672	-2.8091e-5
-0.671	-2.8057e-5
-0.670	-2.8181e-5
-0.669	-2.8087e-5
-0.668	-2.8195e-5
-0.667	-2.8236e-5
-0.666	-2.8187e-5
-0.665	-2.8326e-5
-0.664	-2.8235e-5
-0.663	-2.8351e-5
-0.662	-2.8362e-5
-0.661	-2.8333e-5
-0.660	-2.8474e-5
-0.659	-2.8391e-5
-0.658	-2.8520e-5
-0.657	-2.8519e-5
-0.656	-2.8496e-5
-0.655	-2.8657e-5
-0.654	-2.8559e-5
-0.653	-2.8680e-5
-0.652	-2.8698e-5
-0.651	-2.8681e-5
-0.650	-2.8824e-5
-0.649	-2.8733e-5
-0.648	-2.8869e-5
-0.647	-2.8886e-5
-0.646	-2.8860e-5
-0.645	-2.9012e-5
-0.644	-2.8930e-5
-0.643	-2.9061e-5
-0.642	-2.9078e-5
-0.641	-2.9061e-5
-0.640	-2.9220e-5
-0.639	-2.9128e-5
-0.638	-2.9267e-5
-0.637	-2.9296e-5
-0.636	-2.9277e-5
-0.635	-2.9425e-5
-0.634	-2.9352e-5
-0.633	-2.9484e-5
-0.632	-2.9519e-5
-0.631	-2.9511e-5
-0.630	-2.9657e-5
-0.629	-2.9575e-5
-0.628	-2.9724e-5
-0.627	-2.9740e-5
-0.626	-2.9745e-5
-0.625	-2.9897e-5
-0.624	-2.9809e-5
-0.623	-2.9971e-5
-0.622	-3.0002e-5
-0.621	-2.9992e-5
-0.620	-3.0150e-5
-0.619	-3.0074e-5
-0.618	-3.0220e-5
-0.617	-3.0255e-5
-0.616	-3.0275e-5
-0.615	-3.0433e-5
-0.614	-3.0351e-5
-0.613	-3.0503e-5
-0.612	-3.0546e-5
-0.611	-3.0535e-5
-0.610	-3.0693e-5
-0.609	-3.0633e-5
-0.608	-3.0794e-5
-0.607	-3.0824e-5
-0.606	-3.0842e-5
-0.605	-3.0991e-5
-0.604	-3.0925e-5
-0.603	-3.1093e-5
-0.602	-3.1126e-5
-0.601	-3.1144e-5
-0.600	-3.1306e-5
-0.599	-3.1253e-5
-0.598	-3.1418e-5
-0.597	-3.1448e-5
-0.596	-3.1475e-5
-0.595	-3.1653e-5
-0.594	-3.1588e-5
-0.593	-3.1742e-5
-0.592	-3.1788e-5
-0.591	-3.1811e-5
-0.590	-3.1971e-5
-0.589	-3.1920e-5
-0.588	-3.2088e-5
-0.587	-3.2124e-5
-0.586	-3.2157e-5
-0.585	-3.2328e-5
-0.584	-3.2268e-5
-0.583	-3.2448e-5
-0.582	-3.2477e-5
-0.581	-3.2517e-5
-0.580	-3.2690e-5
-0.579	-3.2634e-5
-0.578	-3.2807e-5
-0.577	-3.2852e-5
-0.576	-3.2886e-5
-0.575	-3.3067e-5
-0.574	-3.3015e-5
-0.573	-3.3189e-5
-0.572	-3.3231e-5
-0.571	-3.3277e-5
-0.570	-3.3447e-5
-0.569	-3.3411e-5
-0.568	-3.3588e-5
-0.567	-3.3638e-5
-0.566	-3.3677e-5
-0.565	-3.3875e-5
-0.564	-3.3851e-5
-0.563	-3.4013e-5
-0.562	-3.4077e-5
-0.561	-3.4118e-5
-0.560	-3.4296e-5
-0.559	-3.4260e-5
-0.558	-3.4449e-5
-0.557	-3.4494e-5
-0.556	-3.4542e-5
-0.555	-3.4739e-5
-0.554	-3.4711e-5
-0.553	-3.4897e-5
-0.552	-3.4955e-5
-0.551	-3.5007e-5
-0.550	-3.5201e-5
-0.549	-3.5166e-5
-0.548	-3.5353e-5
-0.547	-3.5445e-5
-0.546	-3.5487e-5
-0.545	-3.5690e-5
-0.544	-3.5662e-5
-0.543	-3.5852e-5
-0.542	-3.5907e-5
-0.541	-3.5974e-5
-0.540	-3.6172e-5
-0.539	-3.6142e-5
-0.538	-3.6336e-5
-0.537	-3.6418e-5
-0.536	-3.6471e-5
-0.535	-3.6671e-5
-0.534	-3.6655e-5
-0.533	-3.6860e-5
-0.532	-3.6914e-5
-0.531	-3.6999e-5
-0.530	-3.7205e-5
-0.529	-3.7185e-5
-0.528	-3.7384e-5
-0.527	-3.7454e-5
-0.526	-3.7532e-5
-0.525	-3.7730e-5
-0.524	-3.7720e-5
-0.523	-3.7926e-5
-0.522	-3.7993e-5
-0.521	-3.8076e-5
-0.520	-3.8284e-5
-0.519	-3.8283e-5
-0.518	-3.8491e-5
-0.517	-3.8576e-5
-0.516	-3.8661e-5
-0.515	-3.8862e-5
-0.514	-3.8859e-5
-0.513	-3.9085e-5
-0.512	-3.9159e-5
-0.511	-3.9252e-5
-0.510	-3.9463e-5
-0.509	-3.9450e-5
-0.508	-3.9677e-5
-0.507	-3.9750e-5
-0.506	-3.9836e-5
-0.505	-4.0055e-5
-0.504	-4.0061e-5
-0.503	-4.0277e-5
-0.502	-4.0360e-5
-0.501	-4.0456e-5
-0.500	-4.0681e-5
-0.499	-4.0680e-5
-0.498	-4.0902e-5
-0.497	-4.0995e-5
-0.496	-4.1101e-5
-0.495	-4.1333e-5
-0.494	-4.1334e-5
-0.493	-4.1574e-5
-0.492	-4.1655e-5
-0.491	-4.1760e-5
-0.490	-4.1983e-5
-0.489	-4.2000e-5
-0.488	-4.2225e-5
-0.487	-4.2309e-5
-0.486	-4.2429e-5
-0.485	-4.2663e-5
-0.484	-4.2686e-5
-0.483	-4.2922e-5
-0.482	-4.3011e-5
-0.481	-4.3115e-5
-0.480	-4.3358e-5
-0.479	-4.3377e-5
-0.478	-4.3622e-5
-0.477	-4.3701e-5
-0.476	-4.3835e-5
-0.475	-4.4077e-5
-0.474	-4.4098e-5
-0.473	-4.4348e-5
-0.472	-4.4435e-5
-0.471	-4.4561e-5
-0.470	-4.4793e-5
-0.469	-4.4835e-5
-0.468	-4.5099e-5
-0.467	-4.5196e-5
-0.466	-4.5324e-5
-0.465	-4.5562e-5
-0.464	-4.5602e-5
-0.463	-4.5854e-5
-0.462	-4.5958e-5
-0.461	-4.6096e-5
-0.460	-4.6344e-5
-0.459	-4.6384e-5
-0.458	-4.6645e-5
-0.457	-4.6749e-5
-0.456	-4.6889e-5
-0.455	-4.7128e-5
-0.454	-4.7171e-5
-0.453	-4.7422e-5
-0.452	-4.7533e-5
-0.451	-4.7674e-5
-0.450	-4.7929e-5
-0.449	-4.7971e-5
-0.448	-4.8234e-5
-0.447	-4.8343e-5
-0.446	-4.8484e-5
-0.445	-4.8747e-5
-0.444	-4.8807e-5
-0.443	-4.9067e-5
-0.442	-4.9181e-5
-0.441	-4.9334e-5
-0.440	-4.9588e-5
-0.439	-4.9630e-5
-0.438	-4.9914e-5
-0.437	-5.0025e-5
-0.436	-5.0164e-5
-0.435	-5.0430e-5
-0.434	-5.0506e-5
-0.433	-5.0777e-5
-0.432	-5.0897e-5
-0.431	-5.1056e-5
-0.430	-5.1317e-5
-0.429	-5.1382e-5
-0.428	-5.1665e-5
-0.427	-5.1800e-5
-0.426	-5.1962e-5
-0.425	-5.2217e-5
-0.424	-5.2293e-5
-0.423	-5.2566e-5
-0.422	-5.2686e-5
-0.421	-5.2855e-5
-0.420	-5.3127e-5
-0.419	-5.3184e-5
-0.418	-5.3485e-5
-0.417	-5.3625e-5
-0.416	-5.3782e-5
-0.415	-5.4062e-5
-0.414	-5.4135e-5
-0.413	-5.4430e-5
-0.412	-5.4565e-5
-0.411	-5.4755e-5
-0.410	-5.5042e-5
-0.409	-5.5119e-5
-0.408	-5.5412e-5
-0.407	-5.5550e-5
-0.406	-5.5720e-5
-0.405	-5.6009e-5
-0.404	-5.6090e-5
-0.403	-5.6390e-5
-0.402	-5.6514e-5
-0.401	-5.6690e-5
-0.400	-5.6982e-5
-0.399	-5.7063e-5
-0.398	-5.7377e-5
-0.397	-5.7509e-5
-0.396	-5.7691e-5
-0.395	-5.7976e-5
-0.394	-5.8068e-5
-0.393	-5.8382e-5
-0.392	-5.8528e-5
-0.391	-5.8714e-5
-0.390	-5.8998e-5
-0.389	-5.9085e-5
-0.388	-5.9388e-5
-0.387	-5.9533e-5
-0.386	-5.9727e-5
-0.385	-6.0010e-5
-0.384	-6.0110e-5
-0.383	-6.0415e-5
-0.382	-6.0568e-5
-0.381	-6.0764e-5
-0.380	-6.1059e-5
-0.379	-6.1148e-5
-0.378	-6.1471e-5
-0.377	-6.1615e-5
-0.376	-6.1811e-5
-0.375	-6.2110e-5
-0.374	-6.2200e-5
-0.373	-6.2507e-5
-0.372	-6.2674e-5
-0.371	-6.2864e-5
-0.370	-6.3154e-5
-0.369	-6.3247e-5
-0.368	-6.3580e-5
-0.367	-6.3714e-5
-0.366	-6.3923e-5
-0.365	-6.4210e-5
-0.364	-6.4319e-5
-0.363	-6.4657e-5
-0.362	-6.4804e-5
-0.361	-6.4991e-5
-0.360	-6.5295e-5
-0.359	-6.5401e-5
-0.358	-6.5727e-5
-0.357	-6.5890e-5
-0.356	-6.6081e-5
-0.355	-6.6371e-5
-0.354	-6.6478e-5
-0.353	-6.6796e-5
-0.352	-6.6947e-5
-0.351	-6.7147e-5
-0.350	-6.7423e-5
-0.349	-6.7539e-5
-0.348	-6.7859e-5
-0.347	-6.8014e-5
-0.346	-6.8210e-5
-0.345	-6.8498e-5
-0.344	-6.8601e-5
-0.343	-6.8924e-5
-0.342	-6.9072e-5
-0.341	-6.9275e-5
-0.340	-6.9563e-5
-0.339	-6.9666e-5
-0.338	-6.9995e-5
-0.337	-7.0139e-5
-0.336	-7.0338e-5
-0.335	-7.0632e-5
-0.334	-7.0729e-5
-0.333	-7.1037e-5
-0.332	-7.1186e-5
-0.331	-7.1373e-5
-0.330	-7.1648e-5
-0.329	-7.1757e-5
-0.328	-7.2063e-5
-0.327	-7.2214e-5
-0.326	-7.2393e-5
-0.325	-7.2664e-5
-0.324	-7.2783e-5
-0.323	-7.3099e-5
-0.322	-7.3240e-5
-0.321	-7.3425e-5
-0.320	-7.3693e-5
-0.319	-7.3773e-5
-0.318	-7.4093e-5
-0.317	-7.4226e-5
-0.316	-7.4396e-5
-0.315	-7.4666e-5
-0.314	-7.4756e-5
-0.313	-7.5061e-5
-0.312	-7.5201e-5
-0.311	-7.5374e-5
-0.310	-7.5632e-5
-0.309	-7.5707e-5
-0.308	-7.6014e-5
-0.307	-7.6139e-5
-0.306	-7.6304e-5
-0.305	-7.6551e-5
-0.304	-7.6620e-5
-0.303	-7.6909e-5
-0.302	-7.7025e-5
-0.301	-7.7180e-5
-0.300	-7.7423e-5
-0.299	-7.7476e-5
-0.298	-7.7775e-5
-0.297	-7.7883e-5
-0.296	-7.8038e-5
-0.295	-7.8267e-5
-0.294	-7.8326e-5
-0.293	-7.8591e-5
-0.292	-7.8683e-5
-0.291	-7.8835e-5
-0.290	-7.9052e-5
-0.289	-7.9091e-5
-0.288	-7.9369e-5
-0.287	-7.9449e-5
-0.286	-7.9587e-5
-0.285	-7.9789e-5
-0.284	-7.9827e-5
-0.283	-8.0080e-5
-0.282	-8.0149e-5
-0.281	-8.0279e-5
-0.280	-8.0478e-5
-0.279	-8.0490e-5
-0.278	-8.0738e-5
-0.277	-8.0804e-5
-0.276	-8.0913e-5
-0.275	-8.1088e-5
-0.274	-8.1103e-5
-0.273	-8.1334e-5
-0.272	-8.1380e-5
-0.271	-8.1479e-5
-0.270	-8.1659e-5
-0.269	-8.1638e-5
-0.268	-8.1848e-5
-0.267	-8.1876e-5
-0.266	-8.1974e-5
-0.265	-8.2120e-5
-0.264	-8.2088e-5
-0.263	-8.2289e-5
-0.262	-8.2292e-5
-0.261	-8.2378e-5
-0.260	-8.2523e-5
-0.259	-8.2462e-5
-0.258	-8.2652e-5
-0.257	-8.2659e-5
-0.256	-8.2718e-5
-0.255	-8.2830e-5
-0.254	-8.2769e-5
-0.253	-8.2938e-5
-0.252	-8.2918e-5
-0.251	-8.2966e-5
-0.250	-8.3069e-5
-0.249	-8.2986e-5
-0.248	-8.3123e-5
-0.247	-8.3075e-5
-0.246	-8.3108e-5
-0.245	-8.3197e-5
-0.244	-8.3093e-5
-0.243	-8.3220e-5
-0.242	-8.3160e-5
-0.241	-8.3157e-5
-0.240	-8.3225e-5
-0.239	-8.3091e-5
-0.238	-8.3205e-5
-0.237	-8.3130e-5
-0.236	-8.3107e-5
-0.235	-8.3147e-5
-0.234	-8.3014e-5
-0.233	-8.3097e-5
-0.232	-8.2988e-5
-0.231	-8.2946e-5
-0.230	-8.2955e-5
-0.229	-8.2796e-5
-0.228	-8.2859e-5
-0.227	-8.2733e-5
-0.226	-8.2674e-5
-0.225	-8.2668e-5
-0.224	-8.2477e-5
-0.223	-8.2529e-5
-0.222	-8.2377e-5
-0.221	-8.2304e-5
-0.220	-8.2275e-5
-0.219	-8.2062e-5
-0.218	-8.2078e-5
-0.217	-8.1919e-5
-0.216	-8.1822e-5
-0.215	-8.1761e-5
-0.214	-8.1537e-5
-0.213	-8.1532e-5
-0.212	-8.1346e-5
-0.211	-8.1222e-5
-0.210	-8.1143e-5
-0.209	-8.0890e-5
-0.208	-8.0865e-5
-0.207	-8.0634e-5
-0.206	-8.0491e-5
-0.205	-8.0403e-5
-0.204	-8.0134e-5
-0.203	-8.0086e-5
-0.202	-7.9853e-5
-0.201	-7.9694e-5
-0.200	-7.9570e-5
-0.199	-7.9277e-5
-0.198	-7.9206e-5
-0.197	-7.8940e-5
-0.196	-7.8757e-5
-0.195	-7.8626e-5
-0.194	-7.8310e-5
-0.193	-7.8225e-5
-0.192	-7.7943e-5
-0.191	-7.7748e-5
-0.190	-7.7602e-5
-0.189	-7.7264e-5
-0.188	-7.7153e-5
-0.187	-7.6853e-5
-0.186	-7.6652e-5
-0.185	-7.6471e-5
-0.184	-7.6135e-5
-0.183	-7.6011e-5
-0.182	-7.5690e-5
-0.181	-7.5458e-5
-0.180	-7.5260e-5
-0.179	-7.4884e-5
-0.178	-7.4746e-5
-0.177	-7.4421e-5
-0.176	-7.4169e-5
-0.175	-7.3960e-5
-0.174	-7.3585e-5
-0.173	-7.3430e-5
-0.172	-7.3086e-5
-0.171	-7.2835e-5
-0.170	-7.2610e-5
-0.169	-7.2232e-5
-0.168	-7.2075e-5
-0.167	-7.1735e-5
-0.166	-7.1467e-5
-0.165	-7.1250e-5
-0.164	-7.0863e-5
-0.163	-7.0690e-5
-0.162	-7.0330e-5
-0.161	-7.0061e-5
-0.160	-6.9850e-5
-0.159	-6.9443e-5
-0.158	-6.9272e-5
-0.157	-6.8907e-5
-0.156	-6.8637e-5
-0.155	-6.8410e-5
-0.154	-6.8016e-5
-0.153	-6.7871e-5
-0.152	-6.7509e-5
-0.151	-6.7248e-5
-0.150	-6.7020e-5
-0.149	-6.6631e-5
-0.148	-6.6456e-5
-0.147	-6.6106e-5
-0.146	-6.5840e-5
-0.145	-6.5613e-5
-0.144	-6.5216e-5
-0.143	-6.5053e-5
-0.142	-6.4701e-5
-0.141	-6.4433e-5
-0.140	-6.4228e-5
-0.139	-6.3828e-5
-0.138	-6.3663e-5
-0.137	-6.3315e-5
-0.136	-6.3054e-5
-0.135	-6.2846e-5
-0.134	-6.2459e-5
-0.133	-6.2313e-5
-0.132	-6.1958e-5
-0.131	-6.1721e-5
-0.130	-6.1517e-5
-0.129	-6.1136e-5
-0.128	-6.0987e-5
-0.127	-6.0655e-5
-0.126	-6.0418e-5
-0.125	-6.0213e-5
-0.124	-5.9858e-5
-0.123	-5.9721e-5
-0.122	-5.9394e-5
-0.121	-5.9156e-5
-0.120	-5.8978e-5
-0.119	-5.8631e-5
-0.118	-5.8512e-5
-0.117	-5.8185e-5
-0.116	-5.7964e-5
-0.115	-5.7791e-5
-0.114	-5.7445e-5
-0.113	-5.7333e-5
-0.112	-5.7029e-5
-0.111	-5.6815e-5
-0.110	-5.6651e-5
-0.109	-5.6320e-5
-0.108	-5.6223e-5
-0.107	-5.5921e-5
-0.106	-5.5731e-5
-0.105	-5.5574e-5
-0.104	-5.5256e-5
-0.103	-5.5174e-5
-0.102	-5.4877e-5
-0.101	-5.4724e-5
-0.100	-5.4559e-5
-0.099	-5.4261e-5
-0.098	-5.4181e-5
-0.097	-5.3900e-5
-0.096	-5.3740e-5
-0.095	-5.3614e-5
-0.094	-5.3310e-5
-0.093	-5.3245e-5
-0.092	-5.2988e-5
-0.091	-5.2833e-5
-0.090	-5.2719e-5
-0.089	-5.2446e-5
-0.088	-5.2412e-5
-0.087	-5.2142e-5
-0.086	-5.2010e-5
-0.085	-5.1913e-5
-0.084	-5.1656e-5
-0.083	-5.1624e-5
-0.082	-5.1371e-5
-0.081	-5.1265e-5
-0.080	-5.1166e-5
-0.079	-5.0911e-5
-0.078	-5.0888e-5
-0.077	-5.0648e-5
-0.076	-5.0538e-5
-0.075	-5.0459e-5
-0.074	-5.0233e-5
-0.073	-5.0223e-5
-0.072	-5.0006e-5
-0.071	-4.9920e-5
-0.070	-4.9836e-5
-0.069	-4.9613e-5
-0.068	-4.9623e-5
-0.067	-4.9414e-5
-0.066	-4.9335e-5
-0.065	-4.9265e-5
-0.064	-4.9071e-5
-0.063	-4.9081e-5
-0.062	-4.8876e-5
-0.061	-4.8804e-5
-0.060	-4.8750e-5
-0.059	-4.8538e-5
-0.058	-4.8568e-5
-0.057	-4.8378e-5
-0.056	-4.8319e-5
-0.055	-4.8279e-5
-0.054	-4.8092e-5
-0.053	-4.8117e-5
-0.052	-4.7940e-5
-0.051	-4.7899e-5
-0.050	-4.7877e-5
-0.049	-4.7699e-5
-0.048	-4.7731e-5
-0.047	-4.7569e-5
-0.046	-4.7528e-5
-0.045	-4.7507e-5
-0.044	-4.7340e-5
-0.043	-4.7398e-5
-0.042	-4.7236e-5
-0.041	-4.7201e-5
-0.040	-4.7185e-5
-0.039	-4.7037e-5
-0.038	-4.7094e-5
-0.037	-4.6945e-5
-0.036	-4.6919e-5
-0.035	-4.6914e-5
-0.034	-4.6772e-5
-0.033	-4.6846e-5
-0.032	-4.6703e-5
-0.031	-4.6689e-5
-0.030	-4.6707e-5
-0.029	-4.6562e-5
-0.028	-4.6642e-5
-0.027	-4.6503e-5
-0.026	-4.6500e-5
-0.025	-4.6510e-5
-0.024	-4.6370e-5
-0.023	-4.6468e-5
-0.022	-4.6347e-5
-0.021	-4.6341e-5
-0.020	-4.6365e-5
-0.019	-4.6240e-5
-0.018	-4.6330e-5
-0.017	-4.6221e-5
-0.016	-4.6235e-5
-0.015	-4.6265e-5
-0.014	-4.6148e-5
-0.013	-4.6256e-5
-0.012	-4.6148e-5
-0.011	-4.6163e-5
-0.010	-4.6194e-5
-0.009	-4.6093e-5
-0.008	-4.6210e-5
-0.007	-4.6086e-5
-0.006	-4.6120e-5
-0.005	-4.6150e-5
-0.004	-4.6059e-5
-0.003	-4.6188e-5
-0.002	-4.6067e-5
-0.001	-4.6109e-5
-0.000	-4.6155e-5
0.001	-4.6066e-5
0.002	-4.6199e-5
0.003	-4.6111e-5
0.004	-4.6141e-5
0.005	-4.6189e-5
0.006	-4.6103e-5
0.007	-4.6241e-5
0.008	-4.6146e-5
0.009	-4.6187e-5
0.010	-4.6250e-5
0.011	-4.6163e-5
0.012	-4.6313e-5
0.013	-4.6226e-5
0.014	-4.6282e-5
0.015	-4.6335e-5
0.016	-4.6254e-5
0.017	-4.6407e-5
0.018	-4.6332e-5
0.019	-4.6394e-5
0.020	-4.6458e-5
0.021	-4.6385e-5
0.022	-4.6542e-5
0.023	-4.6467e-5
0.024	-4.6538e-5
0.025	-4.6601e-5
0.026	-4.6537e-5
0.027	-4.6693e-5
0.028	-4.6624e-5
0.029	-4.6693e-5
0.030	-4.6767e-5
0.031	-4.6724e-5
0.032	-4.6877e-5
0.033	-4.6810e-5
0.034	-4.6896e-5
0.035	-4.6969e-5
0.036	-4.6914e-5
0.037	-4.7086e-5
0.038	-4.7024e-5
0.039	-4.7105e-5
0.040	-4.7190e-5
0.041	-4.7143e-5
0.042	-4.7320e-5
0.043	-4.7261e-5
0.044	-4.7353e-5
0.045	-4.7430e-5
0.046	-4.7394e-5
0.047	-4.7576e-5
0.048	-4.7522e-5
0.049	-4.7609e-5
0.050	-4.7706e-5
0.051	-4.7666e-5
0.052	-4.7852e-5
0.053	-4.7825e-5
0.054	-4.7917e-5
0.055	-4.8010e-5
0.056	-4.7977e-5
0.057	-4.8157e-5
0.058	-4.8129e-5
0.059	-4.8240e-5
0.060	-4.8330e-5
0.061	-4.8302e-5
0.062	-4.8489e-5
0.063	-4.8467e-5
0.064	-4.8581e-5
0.065	-4.8679e-5
0.066	-4.8663e-5
0.067	-4.8858e-5
0.068	-4.8835e-5
0.069	-4.8942e-5
0.070	-4.9066e-5
0.071	-4.9047e-5
0.072	-4.9236e-5
0.073	-4.9218e-5
0.074	-4.9341e-5
0.075	-4.9448e-5
0.076	-4.9445e-5
0.077	-4.9638e-5
0.078	-4.9620e-5
0.079	-4.9742e-5
0.080	-4.9860e-5
0.081	-4.9862e-5
0.082	-5.0068e-5
0.083	-5.0052e-5
0.084	-5.0178e-5
0.085	-5.0285e-5
0.086	-5.0283e-5
0.087	-5.0509e-5
0.088	-5.0509e-5
0.089	-5.0647e-5
0.090	-5.0780e-5
0.091	-5.0775e-5
0.092	-5.0988e-5
0.093	-5.0985e-5
0.094	-5.1126e-5
0.095	-5.1242e-5
0.096	-5.1241e-5
0.097	-5.1463e-5
0.098	-5.1469e-5
0.099	-5.1609e-5
0.100	-5.1736e-5
0.101	-5.1746e-5
0.102	-5.1976e-5
0.103	-5.1985e-5
0.104	-5.2134e-5
0.105	-5.2275e-5
0.106	-5.2287e-5
0.107	-5.2519e-5
0.108	-5.2520e-5
0.109	-5.2675e-5
0.110	-5.2813e-5
0.111	-5.2833e-5
0.112	-5.3054e-5
0.113	-5.3068e-5
0.114	-5.3240e-5
0.115	-5.3373e-5
0.116	-5.3400e-5
0.117	-5.3659e-5
0.118	-5.3661e-5
0.119	-5.3827e-5
0.120	-5.3967e-5
0.121	-5.4000e-5
0.122	-5.4253e-5
0.123	-5.4263e-5
0.124	-5.4443e-5
0.125	-5.4586e-5
0.126	-5.4617e-5
0.127	-5.4868e-5
0.128	-5.4887e-5
0.129	-5.5054e-5
0.130	-5.5205e-5
0.131	-5.5246e-5
0.132	-5.5483e-5
0.133	-5.5510e-5
0.134	-5.5697e-5
0.135	-5.5835e-5
0.136	-5.5895e-5
0.137	-5.6135e-5
0.138	-5.6167e-5
0.139	-5.6362e-5
0.140	-5.6514e-5
0.141	-5.6558e-5
0.142	-5.6804e-5
0.143	-5.6846e-5
0.144	-5.7029e-5
0.145	-5.7186e-5
0.146	-5.7223e-5
0.147	-5.7474e-5
0.148	-5.7518e-5
0.149	-5.7712e-5
0.150	-5.7866e-5
0.151	-5.7919e-5
0.152	-5.8165e-5
0.153	-5.8209e-5
0.154	-5.8412e-5
0.155	-5.8584e-5
0.156	-5.8639e-5
0.157	-5.8895e-5
0.158	-5.8949e-5
0.159	-5.9136e-5
0.160	-5.9293e-5
0.161	-5.9350e-5
0.162	-5.9605e-5
0.163	-5.9662e-5
0.164	-5.9849e-5
0.165	-6.0011e-5
0.166	-6.0087e-5
0.167	-6.0347e-5
0.168	-6.0394e-5
0.169	-6.0605e-5
0.170	-6.0765e-5
0.171	-6.0825e-5
0.172	-6.1105e-5
0.173	-6.1164e-5
0.174	-6.1367e-5
0.175	-6.1529e-5
0.176	-6.1597e-5
0.177	-6.1870e-5
0.178	-6.1921e-5
0.179	-6.2144e-5
0.180	-6.2307e-5
0.181	-6.2370e-5
0.182	-6.2650e-5
0.183	-6.2703e-5
0.184	-6.2922e-5
0.185	-6.3099e-5
0.186	-6.3176e-5
0.187	-6.3454e-5
0.188	-6.3523e-5
0.189	-6.3748e-5
0.190	-6.3928e-5
0.191	-6.3996e-5
0.192	-6.4279e-5
0.193	-6.4335e-5
0.194	-6.4566e-5
0.195	-6.4747e-5
0.196	-6.4834e-5
0.197	-6.5112e-5
0.198	-6.5168e-5
0.199	-6.5406e-5
0.200	-6.5582e-5
0.201	-6.5664e-5
0.202	-6.5952e-5
0.203	-6.6026e-5
0.204	-6.6249e-5
0.205	-6.6433e-5
0.206	-6.6523e-5
0.207	-6.6815e-5
0.208	-6.6898e-5
0.209	-6.7125e-5
0.210	-6.7304e-5
0.211	-6.7406e-5
0.212	-6.7681e-5
0.213	-6.7767e-5
0.214	-6.8002e-5
0.215	-6.8193e-5
0.216	-6.8287e-5
0.217	-6.8574e-5
0.218	-6.8656e-5
0.219	-6.8884e-5
0.220	-6.9068e-5
0.221	-6.9173e-5
0.222	-6.9461e-5
0.223	-6.9546e-5
0.224	-6.9802e-5
0.225	-6.9999e-5
0.226	-7.0099e-5
0.227	-7.0400e-5
0.228	-7.0491e-5
0.229	-7.0732e-5
0.230	-7.0929e-5
0.231	-7.1030e-5
0.232	-7.1320e-5
0.233	-7.1401e-5
0.234	-7.1660e-5
0.235	-7.1849e-5
0.236	-7.1967e-5
0.237	-7.2271e-5
0.238	-7.2348e-5
0.239	-7.2596e-5
0.240	-7.2816e-5
0.241	-7.2915e-5
0.242	-7.3223e-5
0.243	-7.3306e-5
0.244	-7.3575e-5
0.245	-7.3774e-5
0.246	-7.3908e-5
0.247	-7.4218e-5
0.248	-7.4312e-5
0.249	-7.4570e-5
0.250	-7.4771e-5
0.251	-7.4898e-5
0.252	-7.5200e-5
0.253	-7.5299e-5
0.254	-7.5570e-5
0.255	-7.5780e-5
0.256	-7.5897e-5
0.257	-7.6204e-5
0.258	-7.6306e-5
0.259	-7.6592e-5
0.260	-7.6804e-5
0.261	-7.6926e-5
0.262	-7.7235e-5
0.263	-7.7339e-5
0.264	-7.7598e-5
0.265	-7.7823e-5
0.266	-7.7942e-5
0.267	-7.8259e-5
0.268	-7.8355e-5
0.269	-7.8629e-5
0.270	-7.8839e-5
0.271	-7.8981e-5
0.272	-7.9303e-5
0.273	-7.9397e-5
0.274	-7.9677e-5
0.275	-7.9910e-5
0.276	-8.0061e-5
0.277	-8.0401e-5
0.278	-8.0497e-5
0.279	-8.0764e-5
0.280	-8.0982e-5
0.281	-8.1134e-5
0.282	-8.1457e-5
0.283	-8.1551e-5
0.284	-8.1829e-5
0.285	-8.2060e-5
0.286	-8.2201e-5
0.287	-8.2525e-5
0.288	-8.2649e-5
0.289	-8.2934e-5
0.290	-8.3170e-5
0.291	-8.3318e-5
0.292	-8.3642e-5
0.293	-8.3762e-5
0.294	-8.4063e-5
0.295	-8.4293e-5
0.296	-8.4453e-5
0.297	-8.4785e-5
0.298	-8.4903e-5
0.299	-8.5198e-5
0.300	-8.5432e-5
0.301	-8.5592e-5
0.302	-8.5917e-5
0.303	-8.6045e-5
0.304	-8.6327e-5
0.305	-8.6568e-5
0.306	-8.6735e-5
0.307	-8.7065e-5
0.308	-8.7177e-5
0.309	-8.7466e-5
0.310	-8.7726e-5
0.311	-8.7899e-5
0.312	-8.8239e-5
0.313	-8.8365e-5
0.314	-8.8666e-5
0.315	-8.8930e-5
0.316	-8.9112e-5
0.317	-8.9462e-5
0.318	-8.9588e-5
0.319	-8.9884e-5
0.320	-9.0130e-5
0.321	-9.0314e-5
0.322	-9.0640e-5
0.323	-9.0767e-5
0.324	-9.1070e-5
0.325	-9.1308e-5
0.326	-9.1482e-5
0.327	-9.1825e-5
0.328	-9.1954e-5
0.329	-9.2251e-5
0.330	-9.2511e-5
0.331	-9.2693e-5
0.332	-9.3025e-5
0.333	-9.3160e-5
0.334	-9.3473e-5
0.335	-9.3718e-5
0.336	-9.3876e-5
0.337	-9.4226e-5
0.338	-9.4374e-5
0.339	-9.4664e-5
0.340	-9.4923e-5
0.341	-9.5100e-5
0.342	-9.5435e-5
0.343	-9.5574e-5
0.344	-9.5865e-5
0.345	-9.6112e-5
0.346	-9.6287e-5
0.347	-9.6637e-5
0.348	-9.6766e-5
0.349	-9.7062e-5
0.350	-9.7307e-5
0.351	-9.7487e-5
0.352	-9.7824e-5
0.353	-9.7955e-5
0.354	-9.8255e-5
0.355	-9.8504e-5
0.356	-9.8672e-5
0.357	-9.9023e-5
0.358	-9.9149e-5
0.359	-9.9438e-5
0.360	-9.9690e-5
0.361	-9.9869e-5
0.362	-1.0023e-4
0.363	-1.0035e-4
0.364	-1.0065e-4
0.365	-1.0088e-4
0.366	-1.0107e-4
0.367	-1.0140e-4
0.368	-1.0152e-4
0.369	-1.0181e-4
0.370	-1.0206e-4
0.371	-1.0224e-4
0.372	-1.0257e-4
0.373	-1.0270e-4
0.374	-1.0301e-4
0.375	-1.0325e-4
0.376	-1.0343e-4
0.377	-1.0377e-4
0.378	-1.0390e-4
0.379	-1.0419e-4
0.380	-1.0443e-4
0.381	-1.0460e-4
0.382	-1.0495e-4
0.383	-1.0507e-4
0.384	-1.0536e-4
0.385	-1.0559e-4
0.386	-1.0576e-4
0.387	-1.0609e-4
0.388	-1.0622e-4
0.389	-1.0650e-4
0.390	-1.0673e-4
0.391	-1.0691e-4
0.392	-1.0724e-4
0.393	-1.0735e-4
0.394	-1.0764e-4
0.395	-1.0786e-4
0.396	-1.0804e-4
0.397	-1.0837e-4
0.398	-1.0849e-4
