# Supplementary material for: Real-time monitoring of the reversible capture and release of CO2 on anthraquinone and riboflavin-modified graphitic electrodes using ATR-SEIRAS
Source: Chem Sci. 2025 Nov 4;16(48):23189–202. doi: 10.1039/d5sc05427c (PMC12584010; doi:10.1039/d5sc05427c)
Supplement: SC-016-D5SC05427C-s001 [file SC-016-D5SC05427C-s001.zip › Data Folders/Main Figures/Figure2/2a/postgraft AAQDZ 0.1M TBAPF6 MeCN 2 cycles 0.4 to -2.4v.txt]

Results:

Channel 1:
Segment 3:
Ep = -2.183V
Eh = -2.076V
ip = 6.228e-5A
Ah = 6.815e-5C

Segment 4:
Ep = -1.924V
Eh = -2.038V
ip = -3.972e-5A
Ah = -4.733e-5C

Ep = -1.067V
Eh = -1.167V
ip = -1.780e-5A
Ah = -1.915e-5C

Ep = -0.095V
Eh = -0.213V
ip = -6.160e-6A
Ah = -7.622e-6C

Potential/V	Current/A


Segment 3:
0.400	-3.8346e-5
0.399	-3.6823e-5
0.398	-3.5744e-5
0.397	-3.5028e-5
0.396	-3.4230e-5
0.395	-3.3695e-5
0.394	-3.3121e-5
0.393	-3.2566e-5
0.392	-3.2167e-5
0.391	-3.1598e-5
0.390	-3.1218e-5
0.389	-3.0760e-5
0.388	-3.0293e-5
0.387	-2.9983e-5
0.386	-2.9496e-5
0.385	-2.9188e-5
0.384	-2.8790e-5
0.383	-2.8389e-5
0.382	-2.8132e-5
0.381	-2.7696e-5
0.380	-2.7437e-5
0.379	-2.7086e-5
0.378	-2.6721e-5
0.377	-2.6499e-5
0.376	-2.6100e-5
0.375	-2.5880e-5
0.374	-2.5560e-5
0.373	-2.5231e-5
0.372	-2.5032e-5
0.371	-2.4654e-5
0.370	-2.4459e-5
0.369	-2.4171e-5
0.368	-2.3858e-5
0.367	-2.3690e-5
0.366	-2.3352e-5
0.365	-2.3179e-5
0.364	-2.2901e-5
0.363	-2.2625e-5
0.362	-2.2469e-5
0.361	-2.2142e-5
0.360	-2.1999e-5
0.359	-2.1738e-5
0.358	-2.1476e-5
0.357	-2.1353e-5
0.356	-2.1025e-5
0.355	-2.0899e-5
0.354	-2.0663e-5
0.353	-2.0425e-5
0.352	-2.0301e-5
0.351	-2.0008e-5
0.350	-1.9886e-5
0.349	-1.9674e-5
0.348	-1.9441e-5
0.347	-1.9333e-5
0.346	-1.9045e-5
0.345	-1.8937e-5
0.344	-1.8732e-5
0.343	-1.8509e-5
0.342	-1.8414e-5
0.341	-1.8138e-5
0.340	-1.8040e-5
0.339	-1.7853e-5
0.338	-1.7649e-5
0.337	-1.7571e-5
0.336	-1.7303e-5
0.335	-1.7208e-5
0.334	-1.7033e-5
0.333	-1.6834e-5
0.332	-1.6761e-5
0.331	-1.6504e-5
0.330	-1.6440e-5
0.329	-1.6257e-5
0.328	-1.6056e-5
0.327	-1.5993e-5
0.326	-1.5748e-5
0.325	-1.5678e-5
0.324	-1.5515e-5
0.323	-1.5337e-5
0.322	-1.5263e-5
0.321	-1.5027e-5
0.320	-1.4975e-5
0.319	-1.4798e-5
0.318	-1.4630e-5
0.317	-1.4593e-5
0.316	-1.4351e-5
0.315	-1.4302e-5
0.314	-1.4152e-5
0.313	-1.3986e-5
0.312	-1.3938e-5
0.311	-1.3717e-5
0.310	-1.3659e-5
0.309	-1.3514e-5
0.308	-1.3365e-5
0.307	-1.3318e-5
0.306	-1.3105e-5
0.305	-1.3070e-5
0.304	-1.2942e-5
0.303	-1.2773e-5
0.302	-1.2758e-5
0.301	-1.2544e-5
0.300	-1.2511e-5
0.299	-1.2371e-5
0.298	-1.2229e-5
0.297	-1.2204e-5
0.296	-1.1987e-5
0.295	-1.1966e-5
0.294	-1.1836e-5
0.293	-1.1698e-5
0.292	-1.1675e-5
0.291	-1.1469e-5
0.290	-1.1447e-5
0.289	-1.1317e-5
0.288	-1.1198e-5
0.287	-1.1180e-5
0.286	-1.1005e-5
0.285	-1.0990e-5
0.284	-1.0890e-5
0.283	-1.0793e-5
0.282	-1.0769e-5
0.281	-1.0628e-5
0.280	-1.0620e-5
0.279	-1.0528e-5
0.278	-1.0426e-5
0.277	-1.0417e-5
0.276	-1.0246e-5
0.275	-1.0223e-5
0.274	-1.0126e-5
0.273	-1.0019e-5
0.272	-1.0008e-5
0.271	-9.8185e-6
0.270	-9.8241e-6
0.269	-9.7052e-6
0.268	-9.6040e-6
0.267	-9.5931e-6
0.266	-9.4084e-6
0.265	-9.4123e-6
0.264	-9.3014e-6
0.263	-9.1961e-6
0.262	-9.1900e-6
0.261	-9.0114e-6
0.260	-9.0143e-6
0.259	-8.8977e-6
0.258	-8.7899e-6
0.257	-8.8066e-6
0.256	-8.6224e-6
0.255	-8.6434e-6
0.254	-8.5395e-6
0.253	-8.4450e-6
0.252	-8.4417e-6
0.251	-8.2757e-6
0.250	-8.2840e-6
0.249	-8.1750e-6
0.248	-8.0961e-6
0.247	-8.0873e-6
0.246	-7.9262e-6
0.245	-7.9360e-6
0.244	-7.8367e-6
0.243	-7.7460e-6
0.242	-7.7581e-6
0.241	-7.5891e-6
0.240	-7.6007e-6
0.239	-7.5079e-6
0.238	-7.4236e-6
0.237	-7.4367e-6
0.236	-7.2669e-6
0.235	-7.2820e-6
0.234	-7.1907e-6
0.233	-7.1053e-6
0.232	-7.1157e-6
0.231	-6.9566e-6
0.230	-6.9755e-6
0.229	-6.8830e-6
0.228	-6.7965e-6
0.227	-6.8064e-6
0.226	-6.6574e-6
0.225	-6.6676e-6
0.224	-6.5774e-6
0.223	-6.4915e-6
0.222	-6.5122e-6
0.221	-6.3586e-6
0.220	-6.3797e-6
0.219	-6.2979e-6
0.218	-6.2230e-6
0.217	-6.2488e-6
0.216	-6.0880e-6
0.215	-6.1109e-6
0.214	-6.0298e-6
0.213	-5.9552e-6
0.212	-5.9544e-6
0.211	-5.8179e-6
0.210	-5.8476e-6
0.209	-5.7622e-6
0.208	-5.6691e-6
0.207	-5.6959e-6
0.206	-5.5417e-6
0.205	-5.5721e-6
0.204	-5.4865e-6
0.203	-5.4269e-6
0.202	-5.4481e-6
0.201	-5.3009e-6
0.200	-5.3333e-6
0.199	-5.2424e-6
0.198	-5.1778e-6
0.197	-5.2115e-6
0.196	-5.0693e-6
0.195	-5.1056e-6
0.194	-5.0114e-6
0.193	-4.9535e-6
0.192	-4.9842e-6
0.191	-4.8417e-6
0.190	-4.8676e-6
0.189	-4.7910e-6
0.188	-4.7320e-6
0.187	-4.7666e-6
0.186	-4.6212e-6
0.185	-4.6527e-6
0.184	-4.5770e-6
0.183	-4.5112e-6
0.182	-4.5359e-6
0.181	-4.4104e-6
0.180	-4.4525e-6
0.179	-4.3827e-6
0.178	-4.3165e-6
0.177	-4.3489e-6
0.176	-4.2067e-6
0.175	-4.2538e-6
0.174	-4.1807e-6
0.173	-4.1261e-6
0.172	-4.1480e-6
0.171	-4.0177e-6
0.170	-4.0603e-6
0.169	-3.9919e-6
0.168	-3.9318e-6
0.167	-3.9701e-6
0.166	-3.8402e-6
0.165	-3.8798e-6
0.164	-3.8214e-6
0.163	-3.7616e-6
0.162	-3.8064e-6
0.161	-3.6644e-6
0.160	-3.7230e-6
0.159	-3.6452e-6
0.158	-3.5913e-6
0.157	-3.6378e-6
0.156	-3.4997e-6
0.155	-3.5495e-6
0.154	-3.4917e-6
0.153	-3.4497e-6
0.152	-3.4786e-6
0.151	-3.3574e-6
0.150	-3.4088e-6
0.149	-3.3347e-6
0.148	-3.2805e-6
0.147	-3.3330e-6
0.146	-3.2175e-6
0.145	-3.2595e-6
0.144	-3.1877e-6
0.143	-3.1429e-6
0.142	-3.1895e-6
0.141	-3.0687e-6
0.140	-3.1091e-6
0.139	-3.0365e-6
0.138	-3.0074e-6
0.137	-3.0473e-6
0.136	-2.9339e-6
0.135	-2.9793e-6
0.134	-2.9122e-6
0.133	-2.8734e-6
0.132	-2.9139e-6
0.131	-2.7996e-6
0.130	-2.8549e-6
0.129	-2.7959e-6
0.128	-2.7474e-6
0.127	-2.7934e-6
0.126	-2.6705e-6
0.125	-2.7236e-6
0.124	-2.6520e-6
0.123	-2.6214e-6
0.122	-2.6537e-6
0.121	-2.5429e-6
0.120	-2.6110e-6
0.119	-2.5306e-6
0.118	-2.5026e-6
0.117	-2.5571e-6
0.116	-2.4395e-6
0.115	-2.4911e-6
0.114	-2.4231e-6
0.113	-2.3953e-6
0.112	-2.4449e-6
0.111	-2.3342e-6
0.110	-2.3922e-6
0.109	-2.3112e-6
0.108	-2.2844e-6
0.107	-2.3354e-6
0.106	-2.2222e-6
0.105	-2.2659e-6
0.104	-2.2221e-6
0.103	-2.1848e-6
0.102	-2.2322e-6
0.101	-2.1146e-6
0.100	-2.1817e-6
0.099	-2.1116e-6
0.098	-2.0784e-6
0.097	-2.1254e-6
0.096	-2.0204e-6
0.095	-2.0826e-6
0.094	-2.0077e-6
0.093	-1.9802e-6
0.092	-2.0361e-6
0.091	-1.9223e-6
0.090	-1.9818e-6
0.089	-1.9202e-6
0.088	-1.8780e-6
0.087	-1.9280e-6
0.086	-1.8193e-6
0.085	-1.8850e-6
0.084	-1.8244e-6
0.083	-1.7963e-6
0.082	-1.8480e-6
0.081	-1.7307e-6
0.080	-1.7974e-6
0.079	-1.7296e-6
0.078	-1.6915e-6
0.077	-1.7643e-6
0.076	-1.6383e-6
0.075	-1.7142e-6
0.074	-1.6464e-6
0.073	-1.6119e-6
0.072	-1.6669e-6
0.071	-1.5526e-6
0.070	-1.6176e-6
0.069	-1.5621e-6
0.068	-1.5278e-6
0.067	-1.5781e-6
0.066	-1.4679e-6
0.065	-1.5268e-6
0.064	-1.4696e-6
0.063	-1.4370e-6
0.062	-1.4858e-6
0.061	-1.3959e-6
0.060	-1.4612e-6
0.059	-1.3925e-6
0.058	-1.3530e-6
0.057	-1.4101e-6
0.056	-1.2983e-6
0.055	-1.3684e-6
0.054	-1.3150e-6
0.053	-1.2812e-6
0.052	-1.3279e-6
0.051	-1.2251e-6
0.050	-1.2898e-6
0.049	-1.2338e-6
0.048	-1.2019e-6
0.047	-1.2569e-6
0.046	-1.1445e-6
0.045	-1.2128e-6
0.044	-1.1556e-6
0.043	-1.1306e-6
0.042	-1.1737e-6
0.041	-1.0803e-6
0.040	-1.1468e-6
0.039	-1.0750e-6
0.038	-1.0389e-6
0.037	-1.1022e-6
0.036	-9.9193e-7
0.035	-1.0518e-6
0.034	-1.0044e-6
0.033	-9.8235e-7
0.032	-1.0273e-6
0.031	-9.1950e-7
0.030	-9.9980e-7
0.029	-9.2707e-7
0.028	-8.8970e-7
0.027	-9.6151e-7
0.026	-8.4600e-7
0.025	-9.1734e-7
0.024	-8.6685e-7
0.023	-8.2299e-7
0.022	-8.7364e-7
0.021	-7.7126e-7
0.020	-8.4075e-7
0.019	-7.6956e-7
0.018	-7.4918e-7
0.017	-7.9102e-7
0.016	-6.9992e-7
0.015	-7.7852e-7
0.014	-7.1381e-7
0.013	-6.7737e-7
0.012	-7.2787e-7
0.011	-6.2564e-7
0.010	-7.0300e-7
0.009	-6.3846e-7
0.008	-6.1684e-7
0.007	-6.6548e-7
0.006	-5.5399e-7
0.005	-6.4154e-7
0.004	-5.7561e-7
0.003	-5.3376e-7
0.002	-5.7993e-7
0.001	-4.8048e-7
0.000	-5.5244e-7
-0.001	-4.8450e-7
-0.002	-4.6164e-7
-0.003	-5.0982e-7
-0.004	-4.0852e-7
-0.005	-4.8172e-7
-0.006	-4.1084e-7
-0.007	-4.0543e-7
-0.008	-4.5037e-7
-0.009	-3.4150e-7
-0.010	-4.0636e-7
-0.011	-3.5324e-7
-0.012	-3.3702e-7
-0.013	-3.7455e-7
-0.014	-2.7016e-7
-0.015	-3.4088e-7
-0.016	-2.8406e-7
-0.017	-2.4700e-7
-0.018	-2.9950e-7
-0.019	-1.8291e-7
-0.020	-2.7016e-7
-0.021	-2.0993e-7
-0.022	-1.8399e-7
-0.023	-2.1549e-7
-0.024	-1.2299e-7
-0.025	-1.9912e-7
-0.026	-1.5064e-7
-0.027	-1.0771e-7
-0.028	-1.6284e-7
-0.029	-5.7057e-8
-0.030	-1.2716e-7
-0.031	-6.6631e-8
-0.032	-4.1306e-8
-0.033	-8.4853e-8
-0.034	1.9382e-8
-0.035	-5.7674e-8
-0.036	8.2638e-9
-0.037	2.5096e-8
-0.038	-1.5054e-8
-0.039	8.4857e-8
-0.040	9.1903e-9
-0.041	8.4857e-8
-0.042	9.8601e-8
-0.043	5.5980e-8
-0.044	1.5774e-7
-0.045	9.1343e-8
-0.046	1.4138e-7
-0.047	1.7998e-7
-0.048	1.3149e-7
-0.049	2.2399e-7
-0.050	1.6408e-7
-0.051	2.2029e-7
-0.052	2.3990e-7
-0.053	2.0237e-7
-0.054	3.0707e-7
-0.055	2.3681e-7
-0.056	2.8885e-7
-0.057	3.1510e-7
-0.058	2.7418e-7
-0.059	3.7965e-7
-0.060	2.9981e-7
-0.061	3.6868e-7
-0.062	3.8243e-7
-0.063	3.3888e-7
-0.064	4.5532e-7
-0.065	3.7718e-7
-0.066	4.3262e-7
-0.067	4.6721e-7
-0.068	4.2181e-7
-0.069	5.3253e-7
-0.070	4.5161e-7
-0.071	5.0180e-7
-0.072	5.2496e-7
-0.073	4.8620e-7
-0.074	5.9507e-7
-0.075	5.2604e-7
-0.076	5.7082e-7
-0.077	5.9677e-7
-0.078	5.6727e-7
-0.079	6.5884e-7
-0.080	5.8488e-7
-0.081	6.5390e-7
-0.082	6.6749e-7
-0.083	6.3151e-7
-0.084	7.4609e-7
-0.085	6.6780e-7
-0.086	7.3003e-7
-0.087	7.4517e-7
-0.088	6.9652e-7
-0.089	8.0832e-7
-0.090	7.3853e-7
-0.091	7.8547e-7
-0.092	8.1327e-7
-0.093	7.5798e-7
-0.094	8.6747e-7
-0.095	7.9350e-7
-0.096	8.5928e-7
-0.097	8.6546e-7
-0.098	8.3272e-7
-0.099	9.4360e-7
-0.100	8.5836e-7
-0.101	9.3649e-7
-0.102	9.4700e-7
-0.103	9.0345e-7
-0.104	1.0089e-6
-0.105	9.4221e-7
-0.106	1.0166e-6
-0.107	1.0171e-6
-0.108	9.8390e-7
-0.109	1.0769e-6
-0.110	1.0140e-6
-0.111	1.0712e-6
-0.112	1.0633e-6
-0.113	1.0437e-6
-0.114	1.1405e-6
-0.115	1.0753e-6
-0.116	1.1397e-6
-0.117	1.1431e-6
-0.118	1.1159e-6
-0.119	1.2248e-6
-0.120	1.1462e-6
-0.121	1.2074e-6
-0.122	1.2160e-6
-0.123	1.1848e-6
-0.124	1.2858e-6
-0.125	1.2060e-6
-0.126	1.2830e-6
-0.127	1.2997e-6
-0.128	1.2515e-6
-0.129	1.3474e-6
-0.130	1.2722e-6
-0.131	1.3434e-6
-0.132	1.3531e-6
-0.133	1.3173e-6
-0.134	1.4150e-6
-0.135	1.3432e-6
-0.136	1.4197e-6
-0.137	1.4280e-6
-0.138	1.3775e-6
-0.139	1.4773e-6
-0.140	1.4130e-6
-0.141	1.4838e-6
-0.142	1.4967e-6
-0.143	1.4549e-6
-0.144	1.5466e-6
-0.145	1.4726e-6
-0.146	1.5332e-6
-0.147	1.5531e-6
-0.148	1.5184e-6
-0.149	1.6190e-6
-0.150	1.5452e-6
-0.151	1.6038e-6
-0.152	1.6248e-6
-0.153	1.6008e-6
-0.154	1.6972e-6
-0.155	1.6135e-6
-0.156	1.6876e-6
-0.157	1.6785e-6
-0.158	1.6373e-6
-0.159	1.7503e-6
-0.160	1.6830e-6
-0.161	1.7514e-6
-0.162	1.7483e-6
-0.163	1.7089e-6
-0.164	1.8108e-6
-0.165	1.7417e-6
-0.166	1.8053e-6
-0.167	1.8050e-6
-0.168	1.7756e-6
-0.169	1.8868e-6
-0.170	1.8057e-6
-0.171	1.8856e-6
-0.172	1.8901e-6
-0.173	1.8397e-6
-0.174	1.9523e-6
-0.175	1.8772e-6
-0.176	1.9413e-6
-0.177	1.9492e-6
-0.178	1.9283e-6
-0.179	2.0096e-6
-0.180	1.9390e-6
-0.181	2.0111e-6
-0.182	2.0184e-6
-0.183	1.9591e-6
-0.184	2.0664e-6
-0.185	1.9917e-6
-0.186	2.0695e-6
-0.187	2.0625e-6
-0.188	2.0320e-6
-0.189	2.1402e-6
-0.190	2.0548e-6
-0.191	2.1413e-6
-0.192	2.1377e-6
-0.193	2.0934e-6
-0.194	2.1896e-6
-0.195	2.1177e-6
-0.196	2.1853e-6
-0.197	2.1932e-6
-0.198	2.1608e-6
-0.199	2.2580e-6
-0.200	2.1852e-6
-0.201	2.2579e-6
-0.202	2.2565e-6
-0.203	2.2233e-6
-0.204	2.3362e-6
-0.205	2.2588e-6
-0.206	2.3269e-6
-0.207	2.3312e-6
-0.208	2.2865e-6
-0.209	2.3913e-6
-0.210	2.2966e-6
-0.211	2.3814e-6
-0.212	2.3868e-6
-0.213	2.3380e-6
-0.214	2.4443e-6
-0.215	2.3643e-6
-0.216	2.4452e-6
-0.217	2.4501e-6
-0.218	2.4066e-6
-0.219	2.5054e-6
-0.220	2.4282e-6
-0.221	2.5130e-6
-0.222	2.5045e-6
-0.223	2.4603e-6
-0.224	2.5519e-6
-0.225	2.4833e-6
-0.226	2.5528e-6
-0.227	2.5579e-6
-0.228	2.5196e-6
-0.229	2.6248e-6
-0.230	2.5372e-6
-0.231	2.6146e-6
-0.232	2.6026e-6
-0.233	2.5761e-6
-0.234	2.6790e-6
-0.235	2.5984e-6
-0.236	2.6818e-6
-0.237	2.6802e-6
-0.238	2.6274e-6
-0.239	2.7293e-6
-0.240	2.6632e-6
-0.241	2.7241e-6
-0.242	2.7284e-6
-0.243	2.6900e-6
-0.244	2.7840e-6
-0.245	2.7114e-6
-0.246	2.7894e-6
-0.247	2.7902e-6
-0.248	2.7378e-6
-0.249	2.8345e-6
-0.250	2.7633e-6
-0.251	2.8489e-6
-0.252	2.8436e-6
-0.253	2.7922e-6
-0.254	2.8989e-6
-0.255	2.8174e-6
-0.256	2.8921e-6
-0.257	2.9028e-6
-0.258	2.8527e-6
-0.259	2.9491e-6
-0.260	2.8708e-6
-0.261	2.9593e-6
-0.262	2.9607e-6
-0.263	2.9148e-6
-0.264	3.0062e-6
-0.265	2.9194e-6
-0.266	3.0020e-6
-0.267	2.9999e-6
-0.268	2.9502e-6
-0.269	3.0584e-6
-0.270	2.9820e-6
-0.271	3.0564e-6
-0.272	3.0657e-6
-0.273	3.0405e-6
-0.274	3.1284e-6
-0.275	3.0403e-6
-0.276	3.1166e-6
-0.277	3.1160e-6
-0.278	3.0752e-6
-0.279	3.1637e-6
-0.280	3.0793e-6
-0.281	3.1722e-6
-0.282	3.1531e-6
-0.283	3.1282e-6
-0.284	3.2138e-6
-0.285	3.1282e-6
-0.286	3.2201e-6
-0.287	3.2235e-6
-0.288	3.1775e-6
-0.289	3.2655e-6
-0.290	3.1898e-6
-0.291	3.2704e-6
-0.292	3.2596e-6
-0.293	3.2267e-6
-0.294	3.3211e-6
-0.295	3.2445e-6
-0.296	3.3147e-6
-0.297	3.3146e-6
-0.298	3.2754e-6
-0.299	3.3659e-6
-0.300	3.2768e-6
-0.301	3.3705e-6
-0.302	3.3509e-6
-0.303	3.3195e-6
-0.304	3.4173e-6
-0.305	3.3151e-6
-0.306	3.4094e-6
-0.307	3.4020e-6
-0.308	3.3663e-6
-0.309	3.4718e-6
-0.310	3.3696e-6
-0.311	3.4627e-6
-0.312	3.4568e-6
-0.313	3.4199e-6
-0.314	3.5052e-6
-0.315	3.4201e-6
-0.316	3.4982e-6
-0.317	3.4897e-6
-0.318	3.4669e-6
-0.319	3.5536e-6
-0.320	3.4673e-6
-0.321	3.5462e-6
-0.322	3.5370e-6
-0.323	3.5048e-6
-0.324	3.6091e-6
-0.325	3.5144e-6
-0.326	3.6009e-6
-0.327	3.5776e-6
-0.328	3.5649e-6
-0.329	3.6497e-6
-0.330	3.5530e-6
-0.331	3.6404e-6
-0.332	3.6318e-6
-0.333	3.6077e-6
-0.334	3.6940e-6
-0.335	3.6043e-6
-0.336	3.6884e-6
-0.337	3.6744e-6
-0.338	3.6486e-6
-0.339	3.7403e-6
-0.340	3.6472e-6
-0.341	3.7343e-6
-0.342	3.7217e-6
-0.343	3.6973e-6
-0.344	3.7783e-6
-0.345	3.6821e-6
-0.346	3.7725e-6
-0.347	3.7439e-6
-0.348	3.7247e-6
-0.349	3.8143e-6
-0.350	3.7246e-6
-0.351	3.7965e-6
-0.352	3.7887e-6
-0.353	3.7717e-6
-0.354	3.8565e-6
-0.355	3.7663e-6
-0.356	3.8457e-6
-0.357	3.8424e-6
-0.358	3.8166e-6
-0.359	3.9076e-6
-0.360	3.8225e-6
-0.361	3.8821e-6
-0.362	3.8727e-6
-0.363	3.8512e-6
-0.364	3.9380e-6
-0.365	3.8436e-6
-0.366	3.9300e-6
-0.367	3.9085e-6
-0.368	3.8861e-6
-0.369	3.9747e-6
-0.370	3.8954e-6
-0.371	3.9701e-6
-0.372	3.9505e-6
-0.373	3.9400e-6
-0.374	4.0200e-6
-0.375	3.9247e-6
-0.376	4.0160e-6
-0.377	3.9993e-6
-0.378	3.9567e-6
-0.379	4.0571e-6
-0.380	3.9656e-6
-0.381	4.0481e-6
-0.382	4.0339e-6
-0.383	4.0126e-6
-0.384	4.0895e-6
-0.385	3.9999e-6
-0.386	4.0909e-6
-0.387	4.0719e-6
-0.388	4.0449e-6
-0.389	4.1287e-6
-0.390	4.0515e-6
-0.391	4.1235e-6
-0.392	4.1018e-6
-0.393	4.0819e-6
-0.394	4.1648e-6
-0.395	4.0744e-6
-0.396	4.1644e-6
-0.397	4.1546e-6
-0.398	4.1316e-6
-0.399	4.2130e-6
-0.400	4.1173e-6
-0.401	4.2000e-6
-0.402	4.1726e-6
-0.403	4.1601e-6
-0.404	4.2492e-6
-0.405	4.1502e-6
-0.406	4.2515e-6
-0.407	4.2232e-6
-0.408	4.1990e-6
-0.409	4.2814e-6
-0.410	4.2180e-6
-0.411	4.2950e-6
-0.412	4.2649e-6
-0.413	4.2433e-6
-0.414	4.3273e-6
-0.415	4.2382e-6
-0.416	4.3186e-6
-0.417	4.3109e-6
-0.418	4.2905e-6
-0.419	4.3679e-6
-0.420	4.2884e-6
-0.421	4.3662e-6
-0.422	4.3420e-6
-0.423	4.3285e-6
-0.424	4.4138e-6
-0.425	4.3298e-6
-0.426	4.4079e-6
-0.427	4.3874e-6
-0.428	4.3773e-6
-0.429	4.4538e-6
-0.430	4.3699e-6
-0.431	4.4530e-6
-0.432	4.4220e-6
-0.433	4.4162e-6
-0.434	4.5134e-6
-0.435	4.4303e-6
-0.436	4.4955e-6
-0.437	4.4700e-6
-0.438	4.4562e-6
-0.439	4.5439e-6
-0.440	4.4607e-6
-0.441	4.5339e-6
-0.442	4.5183e-6
-0.443	4.5066e-6
-0.444	4.5963e-6
-0.445	4.5064e-6
-0.446	4.5931e-6
-0.447	4.5557e-6
-0.448	4.5469e-6
-0.449	4.6389e-6
-0.450	4.5495e-6
-0.451	4.6394e-6
-0.452	4.6162e-6
-0.453	4.5954e-6
-0.454	4.6815e-6
-0.455	4.6022e-6
-0.456	4.6886e-6
-0.457	4.6491e-6
-0.458	4.6466e-6
-0.459	4.7507e-6
-0.460	4.6561e-6
-0.461	4.7482e-6
-0.462	4.7285e-6
-0.463	4.7252e-6
-0.464	4.7938e-6
-0.465	4.7066e-6
-0.466	4.8001e-6
-0.467	4.7696e-6
-0.468	4.7643e-6
-0.469	4.8553e-6
-0.470	4.7615e-6
-0.471	4.8560e-6
-0.472	4.8312e-6
-0.473	4.8251e-6
-0.474	4.9122e-6
-0.475	4.8333e-6
-0.476	4.9237e-6
-0.477	4.8860e-6
-0.478	4.8684e-6
-0.479	4.9793e-6
-0.480	4.9019e-6
-0.481	4.9830e-6
-0.482	4.9508e-6
-0.483	4.9482e-6
-0.484	5.0415e-6
-0.485	4.9475e-6
-0.486	5.0611e-6
-0.487	5.0233e-6
-0.488	5.0086e-6
-0.489	5.0989e-6
-0.490	5.0231e-6
-0.491	5.1148e-6
-0.492	5.1023e-6
-0.493	5.0799e-6
-0.494	5.1704e-6
-0.495	5.1047e-6
-0.496	5.1993e-6
-0.497	5.1623e-6
-0.498	5.1480e-6
-0.499	5.2483e-6
-0.500	5.1641e-6
-0.501	5.2588e-6
-0.502	5.2424e-6
-0.503	5.2285e-6
-0.504	5.3205e-6
-0.505	5.2294e-6
-0.506	5.3266e-6
-0.507	5.2969e-6
-0.508	5.2954e-6
-0.509	5.4042e-6
-0.510	5.3193e-6
-0.511	5.4059e-6
-0.512	5.3967e-6
-0.513	5.3948e-6
-0.514	5.4703e-6
-0.515	5.3888e-6
-0.516	5.4919e-6
-0.517	5.4634e-6
-0.518	5.4536e-6
-0.519	5.5461e-6
-0.520	5.4612e-6
-0.521	5.5729e-6
-0.522	5.5395e-6
-0.523	5.5373e-6
-0.524	5.6408e-6
-0.525	5.5497e-6
-0.526	5.6553e-6
-0.527	5.6184e-6
-0.528	5.6153e-6
-0.529	5.6973e-6
-0.530	5.6356e-6
-0.531	5.7276e-6
-0.532	5.6955e-6
-0.533	5.6853e-6
-0.534	5.7664e-6
-0.535	5.7027e-6
-0.536	5.8011e-6
-0.537	5.7637e-6
-0.538	5.7705e-6
-0.539	5.8499e-6
-0.540	5.7702e-6
-0.541	5.8802e-6
-0.542	5.8283e-6
-0.543	5.8351e-6
-0.544	5.9257e-6
-0.545	5.8402e-6
-0.546	5.9449e-6
-0.547	5.9203e-6
-0.548	5.9098e-6
-0.549	5.9938e-6
-0.550	5.9148e-6
-0.551	6.0046e-6
-0.552	5.9782e-6
-0.553	5.9796e-6
-0.554	6.0560e-6
-0.555	5.9740e-6
-0.556	6.0804e-6
-0.557	6.0401e-6
-0.558	6.0398e-6
-0.559	6.1221e-6
-0.560	6.0505e-6
-0.561	6.1405e-6
-0.562	6.1129e-6
-0.563	6.1113e-6
-0.564	6.1918e-6
-0.565	6.1112e-6
-0.566	6.2044e-6
-0.567	6.1626e-6
-0.568	6.1714e-6
-0.569	6.2415e-6
-0.570	6.1688e-6
-0.571	6.2673e-6
-0.572	6.2420e-6
-0.573	6.2326e-6
-0.574	6.3008e-6
-0.575	6.2188e-6
-0.576	6.3175e-6
-0.577	6.2880e-6
-0.578	6.2881e-6
-0.579	6.3768e-6
-0.580	6.2869e-6
-0.581	6.3879e-6
-0.582	6.3542e-6
-0.583	6.3609e-6
-0.584	6.4290e-6
-0.585	6.3515e-6
-0.586	6.4504e-6
-0.587	6.4118e-6
-0.588	6.4115e-6
-0.589	6.5046e-6
-0.590	6.4080e-6
-0.591	6.5022e-6
-0.592	6.4880e-6
-0.593	6.4787e-6
-0.594	6.5530e-6
-0.595	6.4716e-6
-0.596	6.5792e-6
-0.597	6.5466e-6
-0.598	6.5436e-6
-0.599	6.6313e-6
-0.600	6.5556e-6
-0.601	6.6438e-6
-0.602	6.6200e-6
-0.603	6.6154e-6
-0.604	6.6893e-6
-0.605	6.6206e-6
-0.606	6.7099e-6
-0.607	6.6804e-6
-0.608	6.6949e-6
-0.609	6.7669e-6
-0.610	6.6895e-6
-0.611	6.7875e-6
-0.612	6.7619e-6
-0.613	6.7741e-6
-0.614	6.8337e-6
-0.615	6.7753e-6
-0.616	6.8760e-6
-0.617	6.8397e-6
-0.618	6.8512e-6
-0.619	6.9179e-6
-0.620	6.8465e-6
-0.621	6.9427e-6
-0.622	6.9248e-6
-0.623	6.9287e-6
-0.624	6.9986e-6
-0.625	6.9270e-6
-0.626	7.0255e-6
-0.627	6.9974e-6
-0.628	7.0019e-6
-0.629	7.0930e-6
-0.630	7.0152e-6
-0.631	7.1236e-6
-0.632	7.1038e-6
-0.633	7.1115e-6
-0.634	7.1807e-6
-0.635	7.0956e-6
-0.636	7.2094e-6
-0.637	7.1787e-6
-0.638	7.1952e-6
-0.639	7.2669e-6
-0.640	7.1909e-6
-0.641	7.3007e-6
-0.642	7.2815e-6
-0.643	7.2795e-6
-0.644	7.3521e-6
-0.645	7.2885e-6
-0.646	7.3915e-6
-0.647	7.3632e-6
-0.648	7.3929e-6
-0.649	7.4639e-6
-0.650	7.3836e-6
-0.651	7.4960e-6
-0.652	7.4684e-6
-0.653	7.4763e-6
-0.654	7.5461e-6
-0.655	7.4811e-6
-0.656	7.5932e-6
-0.657	7.5683e-6
-0.658	7.5978e-6
-0.659	7.6512e-6
-0.660	7.5890e-6
-0.661	7.6999e-6
-0.662	7.6773e-6
-0.663	7.6821e-6
-0.664	7.7586e-6
-0.665	7.6921e-6
-0.666	7.8155e-6
-0.667	7.7752e-6
-0.668	7.8012e-6
-0.669	7.8717e-6
-0.670	7.8052e-6
-0.671	7.9227e-6
-0.672	7.8903e-6
-0.673	7.9029e-6
-0.674	7.9927e-6
-0.675	7.9191e-6
-0.676	8.0356e-6
-0.677	7.9999e-6
-0.678	8.0174e-6
-0.679	8.0924e-6
-0.680	8.0269e-6
-0.681	8.1398e-6
-0.682	8.1174e-6
-0.683	8.1463e-6
-0.684	8.2260e-6
-0.685	8.1492e-6
-0.686	8.2507e-6
-0.687	8.2232e-6
-0.688	8.2539e-6
-0.689	8.3310e-6
-0.690	8.2600e-6
-0.691	8.3767e-6
-0.692	8.3506e-6
-0.693	8.3793e-6
-0.694	8.4497e-6
-0.695	8.3878e-6
-0.696	8.5089e-6
-0.697	8.4686e-6
-0.698	8.4993e-6
-0.699	8.5878e-6
-0.700	8.5103e-6
-0.701	8.6199e-6
-0.702	8.6002e-6
-0.703	8.6338e-6
-0.704	8.7048e-6
-0.705	8.6354e-6
-0.706	8.7560e-6
-0.707	8.7221e-6
-0.708	8.7577e-6
-0.709	8.8406e-6
-0.710	8.7611e-6
-0.711	8.8800e-6
-0.712	8.8588e-6
-0.713	8.8960e-6
-0.714	8.9714e-6
-0.715	8.8909e-6
-0.716	9.0208e-6
-0.717	8.9847e-6
-0.718	9.0273e-6
-0.719	9.1187e-6
-0.720	9.0531e-6
-0.721	9.1602e-6
-0.722	9.1391e-6
-0.723	9.1789e-6
-0.724	9.2555e-6
-0.725	9.1953e-6
-0.726	9.3148e-6
-0.727	9.2739e-6
-0.728	9.3148e-6
-0.729	9.4035e-6
-0.730	9.3477e-6
-0.731	9.4581e-6
-0.732	9.4277e-6
-0.733	9.4694e-6
-0.734	9.5509e-6
-0.735	9.4981e-6
-0.736	9.6249e-6
-0.737	9.5817e-6
-0.738	9.6156e-6
-0.739	9.7149e-6
-0.740	9.6582e-6
-0.741	9.7694e-6
-0.742	9.7413e-6
-0.743	9.7812e-6
-0.744	9.8675e-6
-0.745	9.8122e-6
-0.746	9.9265e-6
-0.747	9.9066e-6
-0.748	9.9421e-6
-0.749	1.0037e-5
-0.750	9.9754e-6
-0.751	1.0093e-5
-0.752	1.0074e-5
-0.753	1.0116e-5
-0.754	1.0212e-5
-0.755	1.0155e-5
-0.756	1.0294e-5
-0.757	1.0255e-5
-0.758	1.0297e-5
-0.759	1.0389e-5
-0.760	1.0333e-5
-0.761	1.0456e-5
-0.762	1.0427e-5
-0.763	1.0469e-5
-0.764	1.0569e-5
-0.765	1.0518e-5
-0.766	1.0649e-5
-0.767	1.0618e-5
-0.768	1.0670e-5
-0.769	1.0769e-5
-0.770	1.0718e-5
-0.771	1.0834e-5
-0.772	1.0809e-5
-0.773	1.0861e-5
-0.774	1.0957e-5
-0.775	1.0905e-5
-0.776	1.1028e-5
-0.777	1.1010e-5
-0.778	1.1071e-5
-0.779	1.1144e-5
-0.780	1.1085e-5
-0.781	1.1220e-5
-0.782	1.1197e-5
-0.783	1.1267e-5
-0.784	1.1358e-5
-0.785	1.1307e-5
-0.786	1.1445e-5
-0.787	1.1421e-5
-0.788	1.1478e-5
-0.789	1.1572e-5
-0.790	1.1517e-5
-0.791	1.1655e-5
-0.792	1.1638e-5
-0.793	1.1692e-5
-0.794	1.1797e-5
-0.795	1.1760e-5
-0.796	1.1890e-5
-0.797	1.1865e-5
-0.798	1.1921e-5
-0.799	1.2020e-5
-0.800	1.1968e-5
-0.801	1.2121e-5
-0.802	1.2095e-5
-0.803	1.2154e-5
-0.804	1.2240e-5
-0.805	1.2212e-5
-0.806	1.2359e-5
-0.807	1.2322e-5
-0.808	1.2394e-5
-0.809	1.2498e-5
-0.810	1.2454e-5
-0.811	1.2606e-5
-0.812	1.2598e-5
-0.813	1.2649e-5
-0.814	1.2741e-5
-0.815	1.2715e-5
-0.816	1.2856e-5
-0.817	1.2835e-5
-0.818	1.2924e-5
-0.819	1.3015e-5
-0.820	1.2988e-5
-0.821	1.3148e-5
-0.822	1.3129e-5
-0.823	1.3196e-5
-0.824	1.3284e-5
-0.825	1.3266e-5
-0.826	1.3424e-5
-0.827	1.3395e-5
-0.828	1.3475e-5
-0.829	1.3575e-5
-0.830	1.3541e-5
-0.831	1.3696e-5
-0.832	1.3684e-5
-0.833	1.3762e-5
-0.834	1.3865e-5
-0.835	1.3838e-5
-0.836	1.3996e-5
-0.837	1.3982e-5
-0.838	1.4082e-5
-0.839	1.4180e-5
-0.840	1.4163e-5
-0.841	1.4319e-5
-0.842	1.4308e-5
-0.843	1.4377e-5
-0.844	1.4492e-5
-0.845	1.4473e-5
-0.846	1.4636e-5
-0.847	1.4621e-5
-0.848	1.4716e-5
-0.849	1.4813e-5
-0.850	1.4811e-5
-0.851	1.4961e-5
-0.852	1.4962e-5
-0.853	1.5053e-5
-0.854	1.5160e-5
-0.855	1.5156e-5
-0.856	1.5330e-5
-0.857	1.5323e-5
-0.858	1.5412e-5
-0.859	1.5516e-5
-0.860	1.5498e-5
-0.861	1.5682e-5
-0.862	1.5681e-5
-0.863	1.5776e-5
-0.864	1.5878e-5
-0.865	1.5870e-5
-0.866	1.6042e-5
-0.867	1.6054e-5
-0.868	1.6144e-5
-0.869	1.6255e-5
-0.870	1.6257e-5
-0.871	1.6417e-5
-0.872	1.6418e-5
-0.873	1.6546e-5
-0.874	1.6663e-5
-0.875	1.6657e-5
-0.876	1.6815e-5
-0.877	1.6831e-5
-0.878	1.6936e-5
-0.879	1.7035e-5
-0.880	1.7043e-5
-0.881	1.7227e-5
-0.882	1.7228e-5
-0.883	1.7336e-5
-0.884	1.7454e-5
-0.885	1.7456e-5
-0.886	1.7644e-5
-0.887	1.7659e-5
-0.888	1.7751e-5
-0.889	1.7878e-5
-0.890	1.7891e-5
-0.891	1.8075e-5
-0.892	1.8067e-5
-0.893	1.8195e-5
-0.894	1.8322e-5
-0.895	1.8322e-5
-0.896	1.8499e-5
-0.897	1.8505e-5
-0.898	1.8619e-5
-0.899	1.8733e-5
-0.900	1.8748e-5
-0.901	1.8942e-5
-0.902	1.8939e-5
-0.903	1.9061e-5
-0.904	1.9186e-5
-0.905	1.9190e-5
-0.906	1.9368e-5
-0.907	1.9379e-5
-0.908	1.9498e-5
-0.909	1.9611e-5
-0.910	1.9635e-5
-0.911	1.9810e-5
-0.912	1.9822e-5
-0.913	1.9950e-5
-0.914	2.0075e-5
-0.915	2.0089e-5
-0.916	2.0266e-5
-0.917	2.0263e-5
-0.918	2.0384e-5
-0.919	2.0502e-5
-0.920	2.0520e-5
-0.921	2.0716e-5
-0.922	2.0732e-5
-0.923	2.0847e-5
-0.924	2.0972e-5
-0.925	2.0990e-5
-0.926	2.1155e-5
-0.927	2.1150e-5
-0.928	2.1272e-5
-0.929	2.1387e-5
-0.930	2.1391e-5
-0.931	2.1586e-5
-0.932	2.1594e-5
-0.933	2.1713e-5
-0.934	2.1820e-5
-0.935	2.1825e-5
-0.936	2.2008e-5
-0.937	2.2006e-5
-0.938	2.2141e-5
-0.939	2.2254e-5
-0.940	2.2260e-5
-0.941	2.2445e-5
-0.942	2.2447e-5
-0.943	2.2584e-5
-0.944	2.2683e-5
-0.945	2.2700e-5
-0.946	2.2874e-5
-0.947	2.2871e-5
-0.948	2.3012e-5
-0.949	2.3115e-5
-0.950	2.3117e-5
-0.951	2.3295e-5
-0.952	2.3296e-5
-0.953	2.3418e-5
-0.954	2.3511e-5
-0.955	2.3519e-5
-0.956	2.3705e-5
-0.957	2.3695e-5
-0.958	2.3822e-5
-0.959	2.3934e-5
-0.960	2.3945e-5
-0.961	2.4128e-5
-0.962	2.4132e-5
-0.963	2.4247e-5
-0.964	2.4336e-5
-0.965	2.4350e-5
-0.966	2.4527e-5
-0.967	2.4516e-5
-0.968	2.4637e-5
-0.969	2.4720e-5
-0.970	2.4738e-5
-0.971	2.4918e-5
-0.972	2.4927e-5
-0.973	2.5047e-5
-0.974	2.5143e-5
-0.975	2.5150e-5
-0.976	2.5329e-5
-0.977	2.5323e-5
-0.978	2.5446e-5
-0.979	2.5538e-5
-0.980	2.5539e-5
-0.981	2.5703e-5
-0.982	2.5712e-5
-0.983	2.5828e-5
-0.984	2.5910e-5
-0.985	2.5925e-5
-0.986	2.6108e-5
-0.987	2.6106e-5
-0.988	2.6223e-5
-0.989	2.6301e-5
-0.990	2.6318e-5
-0.991	2.6491e-5
-0.992	2.6480e-5
-0.993	2.6614e-5
-0.994	2.6698e-5
-0.995	2.6703e-5
-0.996	2.6877e-5
-0.997	2.6873e-5
-0.998	2.7005e-5
-0.999	2.7070e-5
-1.000	2.7101e-5
-1.001	2.7276e-5
-1.002	2.7270e-5
-1.003	2.7403e-5
-1.004	2.7483e-5
-1.005	2.7507e-5
-1.006	2.7681e-5
-1.007	2.7678e-5
-1.008	2.7797e-5
-1.009	2.7897e-5
-1.010	2.7916e-5
-1.011	2.8081e-5
-1.012	2.8064e-5
-1.013	2.8193e-5
-1.014	2.8283e-5
-1.015	2.8297e-5
-1.016	2.8446e-5
-1.017	2.8463e-5
-1.018	2.8595e-5
-1.019	2.8683e-5
-1.020	2.8699e-5
-1.021	2.8867e-5
-1.022	2.8858e-5
-1.023	2.9006e-5
-1.024	2.9099e-5
-1.025	2.9107e-5
-1.026	2.9295e-5
-1.027	2.9313e-5
-1.028	2.9454e-5
-1.029	2.9528e-5
-1.030	2.9549e-5
-1.031	2.9720e-5
-1.032	2.9728e-5
-1.033	2.9871e-5
-1.034	2.9964e-5
-1.035	3.0000e-5
-1.036	3.0164e-5
-1.037	3.0164e-5
-1.038	3.0307e-5
-1.039	3.0390e-5
-1.040	3.0419e-5
-1.041	3.0605e-5
-1.042	3.0596e-5
-1.043	3.0743e-5
-1.044	3.0848e-5
-1.045	3.0873e-5
-1.046	3.1050e-5
-1.047	3.1048e-5
-1.048	3.1200e-5
-1.049	3.1298e-5
-1.050	3.1311e-5
-1.051	3.1522e-5
-1.052	3.1523e-5
-1.053	3.1649e-5
-1.054	3.1755e-5
-1.055	3.1787e-5
-1.056	3.1987e-5
-1.057	3.1971e-5
-1.058	3.2141e-5
-1.059	3.2240e-5
-1.060	3.2278e-5
-1.061	3.2464e-5
-1.062	3.2484e-5
-1.063	3.2633e-5
-1.064	3.2737e-5
-1.065	3.2786e-5
-1.066	3.2975e-5
-1.067	3.2984e-5
-1.068	3.3160e-5
-1.069	3.3260e-5
-1.070	3.3287e-5
-1.071	3.3485e-5
-1.072	3.3510e-5
-1.073	3.3673e-5
-1.074	3.3768e-5
-1.075	3.3834e-5
-1.076	3.4028e-5
-1.077	3.4041e-5
-1.078	3.4204e-5
-1.079	3.4311e-5
-1.080	3.4376e-5
-1.081	3.4581e-5
-1.082	3.4576e-5
-1.083	3.4754e-5
-1.084	3.4865e-5
-1.085	3.4949e-5
-1.086	3.5140e-5
-1.087	3.5138e-5
-1.088	3.5307e-5
-1.089	3.5414e-5
-1.090	3.5474e-5
-1.091	3.5687e-5
-1.092	3.5717e-5
-1.093	3.5882e-5
-1.094	3.6002e-5
-1.095	3.6078e-5
-1.096	3.6296e-5
-1.097	3.6322e-5
-1.098	3.6489e-5
-1.099	3.6604e-5
-1.100	3.6673e-5
-1.101	3.6888e-5
-1.102	3.6919e-5
-1.103	3.7096e-5
-1.104	3.7232e-5
-1.105	3.7299e-5
-1.106	3.7504e-5
-1.107	3.7516e-5
-1.108	3.7724e-5
-1.109	3.7840e-5
-1.110	3.7935e-5
-1.111	3.8148e-5
-1.112	3.8164e-5
-1.113	3.8368e-5
-1.114	3.8498e-5
-1.115	3.8585e-5
-1.116	3.8804e-5
-1.117	3.8841e-5
-1.118	3.9020e-5
-1.119	3.9153e-5
-1.120	3.9244e-5
-1.121	3.9470e-5
-1.122	3.9498e-5
-1.123	3.9691e-5
-1.124	3.9853e-5
-1.125	3.9927e-5
-1.126	4.0171e-5
-1.127	4.0203e-5
-1.128	4.0394e-5
-1.129	4.0516e-5
-1.130	4.0639e-5
-1.131	4.0869e-5
-1.132	4.0909e-5
-1.133	4.1104e-5
-1.134	4.1255e-5
-1.135	4.1370e-5
-1.136	4.1597e-5
-1.137	4.1652e-5
-1.138	4.1861e-5
-1.139	4.1988e-5
-1.140	4.2091e-5
-1.141	4.2341e-5
-1.142	4.2408e-5
-1.143	4.2631e-5
-1.144	4.2772e-5
-1.145	4.2875e-5
-1.146	4.3135e-5
-1.147	4.3213e-5
-1.148	4.3431e-5
-1.149	4.3583e-5
-1.150	4.3718e-5
-1.151	4.3967e-5
-1.152	4.4020e-5
-1.153	4.4239e-5
-1.154	4.4401e-5
-1.155	4.4523e-5
-1.156	4.4776e-5
-1.157	4.4839e-5
-1.158	4.5068e-5
-1.159	4.5242e-5
-1.160	4.5372e-5
-1.161	4.5639e-5
-1.162	4.5713e-5
-1.163	4.5934e-5
-1.164	4.6108e-5
-1.165	4.6252e-5
-1.166	4.6502e-5
-1.167	4.6580e-5
-1.168	4.6835e-5
-1.169	4.7018e-5
-1.170	4.7164e-5
-1.171	4.7448e-5
-1.172	4.7513e-5
-1.173	4.7744e-5
-1.174	4.7901e-5
-1.175	4.8049e-5
-1.176	4.8329e-5
-1.177	4.8434e-5
-1.178	4.8688e-5
-1.179	4.8861e-5
-1.180	4.9011e-5
-1.181	4.9282e-5
-1.182	4.9375e-5
-1.183	4.9656e-5
-1.184	4.9818e-5
-1.185	4.9957e-5
-1.186	5.0241e-5
-1.187	5.0354e-5
-1.188	5.0628e-5
-1.189	5.0793e-5
-1.190	5.0932e-5
-1.191	5.1201e-5
-1.192	5.1307e-5
-1.193	5.1578e-5
-1.194	5.1754e-5
-1.195	5.1910e-5
-1.196	5.2209e-5
-1.197	5.2312e-5
-1.198	5.2583e-5
-1.199	5.2758e-5
-1.200	5.2906e-5
-1.201	5.3181e-5
-1.202	5.3274e-5
-1.203	5.3555e-5
-1.204	5.3714e-5
-1.205	5.3883e-5
-1.206	5.4184e-5
-1.207	5.4283e-5
-1.208	5.4543e-5
-1.209	5.4692e-5
-1.210	5.4844e-5
-1.211	5.5120e-5
-1.212	5.5219e-5
-1.213	5.5481e-5
-1.214	5.5645e-5
-1.215	5.5820e-5
-1.216	5.6103e-5
-1.217	5.6185e-5
-1.218	5.6437e-5
-1.219	5.6582e-5
-1.220	5.6727e-5
-1.221	5.7011e-5
-1.222	5.7072e-5
-1.223	5.7350e-5
-1.224	5.7491e-5
-1.225	5.7636e-5
-1.226	5.7877e-5
-1.227	5.7974e-5
-1.228	5.8234e-5
-1.229	5.8370e-5
-1.230	5.8499e-5
-1.231	5.8748e-5
-1.232	5.8835e-5
-1.233	5.9098e-5
-1.234	5.9224e-5
-1.235	5.9341e-5
-1.236	5.9572e-5
-1.237	5.9651e-5
-1.238	5.9920e-5
-1.239	6.0027e-5
-1.240	6.0139e-5
-1.241	6.0380e-5
-1.242	6.0433e-5
-1.243	6.0666e-5
-1.244	6.0769e-5
-1.245	6.0859e-5
-1.246	6.1083e-5
-1.247	6.1138e-5
-1.248	6.1359e-5
-1.249	6.1458e-5
-1.250	6.1570e-5
-1.251	6.1812e-5
-1.252	6.1859e-5
-1.253	6.2043e-5
-1.254	6.2128e-5
-1.255	6.2203e-5
-1.256	6.2410e-5
-1.257	6.2447e-5
-1.258	6.2657e-5
-1.259	6.2732e-5
-1.260	6.2830e-5
-1.261	6.3036e-5
-1.262	6.3044e-5
-1.263	6.3235e-5
-1.264	6.3312e-5
-1.265	6.3386e-5
-1.266	6.3576e-5
-1.267	6.3591e-5
-1.268	6.3768e-5
-1.269	6.3834e-5
-1.270	6.3906e-5
-1.271	6.4087e-5
-1.272	6.4077e-5
-1.273	6.4270e-5
-1.274	6.4340e-5
-1.275	6.4390e-5
-1.276	6.4545e-5
-1.277	6.4539e-5
-1.278	6.4720e-5
-1.279	6.4758e-5
-1.280	6.4789e-5
-1.281	6.4976e-5
-1.282	6.4965e-5
-1.283	6.5125e-5
-1.284	6.5165e-5
-1.285	6.5213e-5
-1.286	6.5360e-5
-1.287	6.5323e-5
-1.288	6.5477e-5
-1.289	6.5531e-5
-1.290	6.5576e-5
-1.291	6.5708e-5
-1.292	6.5658e-5
-1.293	6.5802e-5
-1.294	6.5826e-5
-1.295	6.5847e-5
-1.296	6.5978e-5
-1.297	6.5962e-5
-1.298	6.6116e-5
-1.299	6.6123e-5
-1.300	6.6129e-5
-1.301	6.6281e-5
-1.302	6.6239e-5
-1.303	6.6351e-5
-1.304	6.6370e-5
-1.305	6.6414e-5
-1.306	6.6534e-5
-1.307	6.6462e-5
-1.308	6.6596e-5
-1.309	6.6611e-5
-1.310	6.6598e-5
-1.311	6.6710e-5
-1.312	6.6641e-5
-1.313	6.6758e-5
-1.314	6.6757e-5
-1.315	6.6769e-5
-1.316	6.6879e-5
-1.317	6.6795e-5
-1.318	6.6905e-5
-1.319	6.6903e-5
-1.320	6.6896e-5
-1.321	6.6966e-5
-1.322	6.6891e-5
-1.323	6.6986e-5
-1.324	6.6968e-5
-1.325	6.6954e-5
-1.326	6.7026e-5
-1.327	6.6927e-5
-1.328	6.7029e-5
-1.329	6.6987e-5
-1.330	6.6946e-5
-1.331	6.7020e-5
-1.332	6.6909e-5
-1.333	6.7003e-5
-1.334	6.6954e-5
-1.335	6.6909e-5
-1.336	6.6960e-5
-1.337	6.6818e-5
-1.338	6.6874e-5
-1.339	6.6814e-5
-1.340	6.6782e-5
-1.341	6.6827e-5
-1.342	6.6696e-5
-1.343	6.6720e-5
-1.344	6.6613e-5
-1.345	6.6539e-5
-1.346	6.6572e-5
-1.347	6.6437e-5
-1.348	6.6480e-5
-1.349	6.6368e-5
-1.350	6.6284e-5
-1.351	6.6285e-5
-1.352	6.6125e-5
-1.353	6.6129e-5
-1.354	6.6008e-5
-1.355	6.5915e-5
-1.356	6.5910e-5
-1.357	6.5736e-5
-1.358	6.5732e-5
-1.359	6.5613e-5
-1.360	6.5501e-5
-1.361	6.5473e-5
-1.362	6.5257e-5
-1.363	6.5269e-5
-1.364	6.5134e-5
-1.365	6.4995e-5
-1.366	6.4960e-5
-1.367	6.4770e-5
-1.368	6.4741e-5
-1.369	6.4573e-5
-1.370	6.4474e-5
-1.371	6.4443e-5
-1.372	6.4224e-5
-1.373	6.4172e-5
-1.374	6.4008e-5
-1.375	6.3881e-5
-1.376	6.3820e-5
-1.377	6.3600e-5
-1.378	6.3561e-5
-1.379	6.3399e-5
-1.380	6.3262e-5
-1.381	6.3211e-5
-1.382	6.2977e-5
-1.383	6.2961e-5
-1.384	6.2786e-5
-1.385	6.2631e-5
-1.386	6.2566e-5
-1.387	6.2349e-5
-1.388	6.2286e-5
-1.389	6.2126e-5
-1.390	6.1997e-5
-1.391	6.1920e-5
-1.392	6.1685e-5
-1.393	6.1648e-5
-1.394	6.1483e-5
-1.395	6.1333e-5
-1.396	6.1239e-5
-1.397	6.0998e-5
-1.398	6.0941e-5
-1.399	6.0789e-5
-1.400	6.0653e-5
-1.401	6.0607e-5
-1.402	6.0357e-5
-1.403	6.0331e-5
-1.404	6.0155e-5
-1.405	5.9995e-5
-1.406	5.9934e-5
-1.407	5.9718e-5
-1.408	5.9679e-5
-1.409	5.9495e-5
-1.410	5.9359e-5
-1.411	5.9310e-5
-1.412	5.9067e-5
-1.413	5.9008e-5
-1.414	5.8842e-5
-1.415	5.8705e-5
-1.416	5.8659e-5
-1.417	5.8421e-5
-1.418	5.8373e-5
-1.419	5.8203e-5
-1.420	5.8075e-5
-1.421	5.8014e-5
-1.422	5.7786e-5
-1.423	5.7775e-5
-1.424	5.7603e-5
-1.425	5.7464e-5
-1.426	5.7414e-5
-1.427	5.7180e-5
-1.428	5.7144e-5
-1.429	5.6974e-5
-1.430	5.6826e-5
-1.431	5.6801e-5
-1.432	5.6593e-5
-1.433	5.6557e-5
-1.434	5.6381e-5
-1.435	5.6246e-5
-1.436	5.6217e-5
-1.437	5.6000e-5
-1.438	5.5959e-5
-1.439	5.5801e-5
-1.440	5.5696e-5
-1.441	5.5667e-5
-1.442	5.5451e-5
-1.443	5.5406e-5
-1.444	5.5263e-5
-1.445	5.5141e-5
-1.446	5.5107e-5
-1.447	5.4894e-5
-1.448	5.4880e-5
-1.449	5.4728e-5
-1.450	5.4597e-5
-1.451	5.4561e-5
-1.452	5.4371e-5
-1.453	5.4341e-5
-1.454	5.4180e-5
-1.455	5.4067e-5
-1.456	5.4064e-5
-1.457	5.3870e-5
-1.458	5.3856e-5
-1.459	5.3683e-5
-1.460	5.3590e-5
-1.461	5.3569e-5
-1.462	5.3369e-5
-1.463	5.3354e-5
-1.464	5.3211e-5
-1.465	5.3114e-5
-1.466	5.3085e-5
-1.467	5.2883e-5
-1.468	5.2883e-5
-1.469	5.2732e-5
-1.470	5.2637e-5
-1.471	5.2627e-5
-1.472	5.2457e-5
-1.473	5.2455e-5
-1.474	5.2324e-5
-1.475	5.2206e-5
-1.476	5.2198e-5
-1.477	5.2033e-5
-1.478	5.2029e-5
-1.479	5.1893e-5
-1.480	5.1808e-5
-1.481	5.1802e-5
-1.482	5.1627e-5
-1.483	5.1617e-5
-1.484	5.1487e-5
-1.485	5.1408e-5
-1.486	5.1397e-5
-1.487	5.1229e-5
-1.488	5.1242e-5
-1.489	5.1138e-5
-1.490	5.1044e-5
-1.491	5.1041e-5
-1.492	5.0883e-5
-1.493	5.0900e-5
-1.494	5.0784e-5
-1.495	5.0706e-5
-1.496	5.0710e-5
-1.497	5.0543e-5
-1.498	5.0566e-5
-1.499	5.0440e-5
-1.500	5.0376e-5
-1.501	5.0382e-5
-1.502	5.0220e-5
-1.503	5.0252e-5
-1.504	5.0138e-5
-1.505	5.0059e-5
-1.506	5.0060e-5
-1.507	4.9929e-5
-1.508	4.9970e-5
-1.509	4.9859e-5
-1.510	4.9795e-5
-1.511	4.9806e-5
-1.512	4.9646e-5
-1.513	4.9682e-5
-1.514	4.9577e-5
-1.515	4.9517e-5
-1.516	4.9532e-5
-1.517	4.9385e-5
-1.518	4.9426e-5
-1.519	4.9317e-5
-1.520	4.9265e-5
-1.521	4.9281e-5
-1.522	4.9123e-5
-1.523	4.9187e-5
-1.524	4.9111e-5
-1.525	4.9049e-5
-1.526	4.9049e-5
-1.527	4.8892e-5
-1.528	4.8952e-5
-1.529	4.8865e-5
-1.530	4.8805e-5
-1.531	4.8834e-5
-1.532	4.8710e-5
-1.533	4.8759e-5
-1.534	4.8676e-5
-1.535	4.8632e-5
-1.536	4.8629e-5
-1.537	4.8501e-5
-1.538	4.8561e-5
-1.539	4.8474e-5
-1.540	4.8439e-5
-1.541	4.8460e-5
-1.542	4.8323e-5
-1.543	4.8383e-5
-1.544	4.8307e-5
-1.545	4.8264e-5
-1.546	4.8293e-5
-1.547	4.8163e-5
-1.548	4.8222e-5
-1.549	4.8135e-5
-1.550	4.8101e-5
-1.551	4.8125e-5
-1.552	4.7993e-5
-1.553	4.8058e-5
-1.554	4.7999e-5
-1.555	4.7963e-5
-1.556	4.7987e-5
-1.557	4.7870e-5
-1.558	4.7950e-5
-1.559	4.7865e-5
-1.560	4.7819e-5
-1.561	4.7873e-5
-1.562	4.7741e-5
-1.563	4.7818e-5
-1.564	4.7725e-5
-1.565	4.7696e-5
-1.566	4.7728e-5
-1.567	4.7605e-5
-1.568	4.7666e-5
-1.569	4.7604e-5
-1.570	4.7593e-5
-1.571	4.7624e-5
-1.572	4.7506e-5
-1.573	4.7593e-5
-1.574	4.7514e-5
-1.575	4.7495e-5
-1.576	4.7526e-5
-1.577	4.7414e-5
-1.578	4.7488e-5
-1.579	4.7421e-5
-1.580	4.7389e-5
-1.581	4.7413e-5
-1.582	4.7324e-5
-1.583	4.7399e-5
-1.584	4.7303e-5
-1.585	4.7288e-5
-1.586	4.7345e-5
-1.587	4.7247e-5
-1.588	4.7308e-5
-1.589	4.7248e-5
-1.590	4.7229e-5
-1.591	4.7269e-5
-1.592	4.7150e-5
-1.593	4.7241e-5
-1.594	4.7174e-5
-1.595	4.7161e-5
-1.596	4.7203e-5
-1.597	4.7079e-5
-1.598	4.7172e-5
-1.599	4.7104e-5
-1.600	4.7106e-5
-1.601	4.7129e-5
-1.602	4.7011e-5
-1.603	4.7105e-5
-1.604	4.7039e-5
-1.605	4.7033e-5
-1.606	4.7071e-5
-1.607	4.6975e-5
-1.608	4.7072e-5
-1.609	4.7013e-5
-1.610	4.7015e-5
-1.611	4.7048e-5
-1.612	4.6926e-5
-1.613	4.6997e-5
-1.614	4.6949e-5
-1.615	4.6938e-5
-1.616	4.6974e-5
-1.617	4.6885e-5
-1.618	4.6976e-5
-1.619	4.6910e-5
-1.620	4.6922e-5
-1.621	4.6966e-5
-1.622	4.6863e-5
-1.623	4.6943e-5
-1.624	4.6888e-5
-1.625	4.6895e-5
-1.626	4.6928e-5
-1.627	4.6832e-5
-1.628	4.6925e-5
-1.629	4.6867e-5
-1.630	4.6871e-5
-1.631	4.6919e-5
-1.632	4.6827e-5
-1.633	4.6910e-5
-1.634	4.6841e-5
-1.635	4.6866e-5
-1.636	4.6906e-5
-1.637	4.6817e-5
-1.638	4.6905e-5
-1.639	4.6834e-5
-1.640	4.6833e-5
-1.641	4.6897e-5
-1.642	4.6798e-5
-1.643	4.6897e-5
-1.644	4.6871e-5
-1.645	4.6874e-5
-1.646	4.6941e-5
-1.647	4.6837e-5
-1.648	4.6912e-5
-1.649	4.6855e-5
-1.650	4.6884e-5
-1.651	4.6943e-5
-1.652	4.6847e-5
-1.653	4.6937e-5
-1.654	4.6888e-5
-1.655	4.6914e-5
-1.656	4.6959e-5
-1.657	4.6865e-5
-1.658	4.6964e-5
-1.659	4.6889e-5
-1.660	4.6918e-5
-1.661	4.7012e-5
-1.662	4.6925e-5
-1.663	4.7020e-5
-1.664	4.6952e-5
-1.665	4.6987e-5
-1.666	4.7035e-5
-1.667	4.6942e-5
-1.668	4.7055e-5
-1.669	4.6990e-5
-1.670	4.7011e-5
-1.671	4.7074e-5
-1.672	4.7018e-5
-1.673	4.7124e-5
-1.674	4.7053e-5
-1.675	4.7084e-5
-1.676	4.7146e-5
-1.677	4.7077e-5
-1.678	4.7181e-5
-1.679	4.7129e-5
-1.680	4.7168e-5
-1.681	4.7242e-5
-1.682	4.7163e-5
-1.683	4.7273e-5
-1.684	4.7221e-5
-1.685	4.7257e-5
-1.686	4.7315e-5
-1.687	4.7239e-5
-1.688	4.7357e-5
-1.689	4.7306e-5
-1.690	4.7337e-5
-1.691	4.7415e-5
-1.692	4.7349e-5
-1.693	4.7467e-5
-1.694	4.7406e-5
-1.695	4.7438e-5
-1.696	4.7519e-5
-1.697	4.7470e-5
-1.698	4.7579e-5
-1.699	4.7513e-5
-1.700	4.7567e-5
-1.701	4.7638e-5
-1.702	4.7585e-5
-1.703	4.7711e-5
-1.704	4.7649e-5
-1.705	4.7684e-5
-1.706	4.7760e-5
-1.707	4.7715e-5
-1.708	4.7836e-5
-1.709	4.7779e-5
-1.710	4.7836e-5
-1.711	4.7911e-5
-1.712	4.7876e-5
-1.713	4.7997e-5
-1.714	4.7948e-5
-1.715	4.7975e-5
-1.716	4.8061e-5
-1.717	4.8020e-5
-1.718	4.8151e-5
-1.719	4.8103e-5
-1.720	4.8163e-5
-1.721	4.8233e-5
-1.722	4.8197e-5
-1.723	4.8315e-5
-1.724	4.8271e-5
-1.725	4.8335e-5
-1.726	4.8417e-5
-1.727	4.8368e-5
-1.728	4.8497e-5
-1.729	4.8463e-5
-1.730	4.8547e-5
-1.731	4.8616e-5
-1.732	4.8565e-5
-1.733	4.8700e-5
-1.734	4.8641e-5
-1.735	4.8711e-5
-1.736	4.8793e-5
-1.737	4.8751e-5
-1.738	4.8898e-5
-1.739	4.8867e-5
-1.740	4.8930e-5
-1.741	4.8998e-5
-1.742	4.8964e-5
-1.743	4.9109e-5
-1.744	4.9077e-5
-1.745	4.9124e-5
-1.746	4.9218e-5
-1.747	4.9211e-5
-1.748	4.9343e-5
-1.749	4.9316e-5
-1.750	4.9379e-5
-1.751	4.9460e-5
-1.752	4.9421e-5
-1.753	4.9585e-5
-1.754	4.9562e-5
-1.755	4.9617e-5
-1.756	4.9694e-5
-1.757	4.9661e-5
-1.758	4.9817e-5
-1.759	4.9808e-5
-1.760	4.9874e-5
-1.761	4.9947e-5
-1.762	4.9938e-5
-1.763	5.0088e-5
-1.764	5.0045e-5
-1.765	5.0117e-5
-1.766	5.0212e-5
-1.767	5.0200e-5
-1.768	5.0346e-5
-1.769	5.0319e-5
-1.770	5.0390e-5
-1.771	5.0484e-5
-1.772	5.0468e-5
-1.773	5.0604e-5
-1.774	5.0573e-5
-1.775	5.0653e-5
-1.776	5.0748e-5
-1.777	5.0733e-5
-1.778	5.0880e-5
-1.779	5.0850e-5
-1.780	5.0943e-5
-1.781	5.1026e-5
-1.782	5.0992e-5
-1.783	5.1164e-5
-1.784	5.1136e-5
-1.785	5.1227e-5
-1.786	5.1289e-5
-1.787	5.1281e-5
-1.788	5.1453e-5
-1.789	5.1423e-5
-1.790	5.1494e-5
-1.791	5.1567e-5
-1.792	5.1575e-5
-1.793	5.1730e-5
-1.794	5.1689e-5
-1.795	5.1796e-5
-1.796	5.1879e-5
-1.797	5.1851e-5
-1.798	5.2012e-5
-1.799	5.1989e-5
-1.800	5.2093e-5
-1.801	5.2162e-5
-1.802	5.2151e-5
-1.803	5.2286e-5
-1.804	5.2256e-5
-1.805	5.2372e-5
-1.806	5.2460e-5
-1.807	5.2424e-5
-1.808	5.2568e-5
-1.809	5.2566e-5
-1.810	5.2671e-5
-1.811	5.2723e-5
-1.812	5.2695e-5
-1.813	5.2860e-5
-1.814	5.2844e-5
-1.815	5.2927e-5
-1.816	5.3016e-5
-1.817	5.3000e-5
-1.818	5.3148e-5
-1.819	5.3103e-5
-1.820	5.3192e-5
-1.821	5.3275e-5
-1.822	5.3260e-5
-1.823	5.3415e-5
-1.824	5.3386e-5
-1.825	5.3499e-5
-1.826	5.3570e-5
-1.827	5.3541e-5
-1.828	5.3681e-5
-1.829	5.3646e-5
-1.830	5.3750e-5
-1.831	5.3820e-5
-1.832	5.3787e-5
-1.833	5.3942e-5
-1.834	5.3923e-5
-1.835	5.4028e-5
-1.836	5.4071e-5
-1.837	5.4048e-5
-1.838	5.4207e-5
-1.839	5.4186e-5
-1.840	5.4259e-5
-1.841	5.4346e-5
-1.842	5.4314e-5
-1.843	5.4442e-5
-1.844	5.4407e-5
-1.845	5.4505e-5
-1.846	5.4591e-5
-1.847	5.4586e-5
-1.848	5.4702e-5
-1.849	5.4677e-5
-1.850	5.4777e-5
-1.851	5.4837e-5
-1.852	5.4801e-5
-1.853	5.4957e-5
-1.854	5.4918e-5
-1.855	5.5002e-5
-1.856	5.5069e-5
-1.857	5.5042e-5
-1.858	5.5181e-5
-1.859	5.5151e-5
-1.860	5.5228e-5
-1.861	5.5281e-5
-1.862	5.5269e-5
-1.863	5.5417e-5
-1.864	5.5376e-5
-1.865	5.5447e-5
-1.866	5.5509e-5
-1.867	5.5503e-5
-1.868	5.5641e-5
-1.869	5.5603e-5
-1.870	5.5670e-5
-1.871	5.5736e-5
-1.872	5.5707e-5
-1.873	5.5836e-5
-1.874	5.5773e-5
-1.875	5.5866e-5
-1.876	5.5935e-5
-1.877	5.5907e-5
-1.878	5.6038e-5
-1.879	5.5988e-5
-1.880	5.6090e-5
-1.881	5.6132e-5
-1.882	5.6086e-5
-1.883	5.6232e-5
-1.884	5.6196e-5
-1.885	5.6292e-5
-1.886	5.6329e-5
-1.887	5.6296e-5
-1.888	5.6434e-5
-1.889	5.6388e-5
-1.890	5.6462e-5
-1.891	5.6509e-5
-1.892	5.6484e-5
-1.893	5.6603e-5
-1.894	5.6560e-5
-1.895	5.6638e-5
-1.896	5.6692e-5
-1.897	5.6668e-5
-1.898	5.6815e-5
-1.899	5.6731e-5
-1.900	5.6818e-5
-1.901	5.6885e-5
-1.902	5.6847e-5
-1.903	5.6968e-5
-1.904	5.6914e-5
-1.905	5.7009e-5
-1.906	5.7068e-5
-1.907	5.7032e-5
-1.908	5.7150e-5
-1.909	5.7099e-5
-1.910	5.7157e-5
-1.911	5.7225e-5
-1.912	5.7209e-5
-1.913	5.7328e-5
-1.914	5.7274e-5
-1.915	5.7364e-5
-1.916	5.7431e-5
-1.917	5.7404e-5
-1.918	5.7547e-5
-1.919	5.7470e-5
-1.920	5.7544e-5
-1.921	5.7593e-5
-1.922	5.7587e-5
-1.923	5.7713e-5
-1.924	5.7661e-5
-1.925	5.7773e-5
-1.926	5.7833e-5
-1.927	5.7801e-5
-1.928	5.7922e-5
-1.929	5.7865e-5
-1.930	5.7966e-5
-1.931	5.8030e-5
-1.932	5.8021e-5
-1.933	5.8145e-5
-1.934	5.8124e-5
-1.935	5.8237e-5
-1.936	5.8285e-5
-1.937	5.8281e-5
-1.938	5.8409e-5
-1.939	5.8361e-5
-1.940	5.8450e-5
-1.941	5.8522e-5
-1.942	5.8552e-5
-1.943	5.8701e-5
-1.944	5.8651e-5
-1.945	5.8765e-5
-1.946	5.8845e-5
-1.947	5.8852e-5
-1.948	5.9017e-5
-1.949	5.9001e-5
-1.950	5.9115e-5
-1.951	5.9175e-5
-1.952	5.9214e-5
-1.953	5.9406e-5
-1.954	5.9371e-5
-1.955	5.9497e-5
-1.956	5.9591e-5
-1.957	5.9634e-5
-1.958	5.9811e-5
-1.959	5.9799e-5
-1.960	5.9946e-5
-1.961	6.0048e-5
-1.962	6.0070e-5
-1.963	6.0247e-5
-1.964	6.0262e-5
-1.965	6.0416e-5
-1.966	6.0525e-5
-1.967	6.0607e-5
-1.968	6.0795e-5
-1.969	6.0804e-5
-1.970	6.0995e-5
-1.971	6.1123e-5
-1.972	6.1183e-5
-1.973	6.1396e-5
-1.974	6.1439e-5
-1.975	6.1629e-5
-1.976	6.1757e-5
-1.977	6.1845e-5
-1.978	6.2097e-5
-1.979	6.2173e-5
-1.980	6.2373e-5
-1.981	6.2526e-5
-1.982	6.2624e-5
-1.983	6.2874e-5
-1.984	6.2961e-5
-1.985	6.3177e-5
-1.986	6.3337e-5
-1.987	6.3483e-5
-1.988	6.3771e-5
-1.989	6.3862e-5
-1.990	6.4123e-5
-1.991	6.4300e-5
-1.992	6.4467e-5
-1.993	6.4756e-5
-1.994	6.4855e-5
-1.995	6.5122e-5
-1.996	6.5335e-5
-1.997	6.5501e-5
-1.998	6.5836e-5
-1.999	6.5973e-5
-2.000	6.6274e-5
-2.001	6.6506e-5
-2.002	6.6700e-5
-2.003	6.7054e-5
-2.004	6.7215e-5
-2.005	6.7543e-5
-2.006	6.7807e-5
-2.007	6.8061e-5
-2.008	6.8461e-5
-2.009	6.8659e-5
-2.010	6.9011e-5
-2.011	6.9277e-5
-2.012	6.9542e-5
-2.013	6.9919e-5
-2.014	7.0112e-5
-2.015	7.0515e-5
-2.016	7.0812e-5
-2.017	7.1095e-5
-2.018	7.1493e-5
-2.019	7.1722e-5
-2.020	7.2149e-5
-2.021	7.2474e-5
-2.022	7.2775e-5
-2.023	7.3219e-5
-2.024	7.3477e-5
-2.025	7.3893e-5
-2.026	7.4233e-5
-2.027	7.4554e-5
-2.028	7.5019e-5
-2.029	7.5301e-5
-2.030	7.5721e-5
-2.031	7.6103e-5
-2.032	7.6460e-5
-2.033	7.6940e-5
-2.034	7.7248e-5
-2.035	7.7707e-5
-2.036	7.8089e-5
-2.037	7.8457e-5
-2.038	7.8960e-5
-2.039	7.9254e-5
-2.040	7.9732e-5
-2.041	8.0119e-5
-2.042	8.0507e-5
-2.043	8.1039e-5
-2.044	8.1373e-5
-2.045	8.1872e-5
-2.046	8.2292e-5
-2.047	8.2713e-5
-2.048	8.3244e-5
-2.049	8.3599e-5
-2.050	8.4106e-5
-2.051	8.4540e-5
-2.052	8.4948e-5
-2.053	8.5472e-5
-2.054	8.5842e-5
-2.055	8.6417e-5
-2.056	8.6849e-5
-2.057	8.7280e-5
-2.058	8.7854e-5
-2.059	8.8254e-5
-2.060	8.8802e-5
-2.061	8.9228e-5
-2.062	8.9666e-5
-2.063	9.0231e-5
-2.064	9.0649e-5
-2.065	9.1238e-5
-2.066	9.1675e-5
-2.067	9.2121e-5
-2.068	9.2689e-5
-2.069	9.3103e-5
-2.070	9.3705e-5
-2.071	9.4159e-5
-2.072	9.4607e-5
-2.073	9.5201e-5
-2.074	9.5616e-5
-2.075	9.6192e-5
-2.076	9.6650e-5
-2.077	9.7115e-5
-2.078	9.7689e-5
-2.079	9.8106e-5
-2.080	9.8682e-5
-2.081	9.9154e-5
-2.082	9.9634e-5
-2.083	1.0021e-4
-2.084	1.0060e-4
-2.085	1.0121e-4
-2.086	1.0167e-4
-2.087	1.0212e-4
-2.088	1.0268e-4
-2.089	1.0309e-4
-2.090	1.0370e-4
-2.091	1.0416e-4
-2.092	1.0461e-4
-2.093	1.0520e-4
-2.094	1.0561e-4
-2.095	1.0619e-4
-2.096	1.0666e-4
-2.097	1.0710e-4
-2.098	1.0763e-4
-2.099	1.0799e-4
-2.100	1.0857e-4
-2.101	1.0903e-4
-2.102	1.0948e-4
-2.103	1.1003e-4
-2.104	1.1039e-4
-2.105	1.1094e-4
-2.106	1.1138e-4
-2.107	1.1185e-4
-2.108	1.1239e-4
-2.109	1.1277e-4
-2.110	1.1334e-4
-2.111	1.1376e-4
-2.112	1.1418e-4
-2.113	1.1469e-4
-2.114	1.1503e-4
-2.115	1.1555e-4
-2.116	1.1596e-4
-2.117	1.1638e-4
-2.118	1.1689e-4
-2.119	1.1722e-4
-2.120	1.1774e-4
-2.121	1.1814e-4
-2.122	1.1854e-4
-2.123	1.1903e-4
-2.124	1.1932e-4
-2.125	1.1985e-4
-2.126	1.2024e-4
-2.127	1.2060e-4
-2.128	1.2104e-4
-2.129	1.2134e-4
-2.130	1.2184e-4
-2.131	1.2219e-4
-2.132	1.2253e-4
-2.133	1.2298e-4
-2.134	1.2327e-4
-2.135	1.2372e-4
-2.136	1.2404e-4
-2.137	1.2436e-4
-2.138	1.2478e-4
-2.139	1.2501e-4
-2.140	1.2541e-4
-2.141	1.2574e-4
-2.142	1.2609e-4
-2.143	1.2649e-4
-2.144	1.2669e-4
-2.145	1.2706e-4
-2.146	1.2733e-4
-2.147	1.2760e-4
-2.148	1.2796e-4
-2.149	1.2816e-4
-2.150	1.2852e-4
-2.151	1.2874e-4
-2.152	1.2896e-4
-2.153	1.2929e-4
-2.154	1.2945e-4
-2.155	1.2979e-4
-2.156	1.2996e-4
-2.157	1.3016e-4
-2.158	1.3049e-4
-2.159	1.3065e-4
-2.160	1.3092e-4
-2.161	1.3103e-4
-2.162	1.3121e-4
-2.163	1.3146e-4
-2.164	1.3151e-4
-2.165	1.3177e-4
-2.166	1.3192e-4
-2.167	1.3205e-4
-2.168	1.3224e-4
-2.169	1.3226e-4
-2.170	1.3249e-4
-2.171	1.3257e-4
-2.172	1.3267e-4
-2.173	1.3281e-4
-2.174	1.3282e-4
-2.175	1.3301e-4
-2.176	1.3303e-4
-2.177	1.3304e-4
-2.178	1.3315e-4
-2.179	1.3312e-4
-2.180	1.3322e-4
-2.181	1.3321e-4
-2.182	1.3322e-4
-2.183	1.3333e-4
-2.184	1.3324e-4
-2.185	1.3329e-4
-2.186	1.3325e-4
-2.187	1.3322e-4
-2.188	1.3325e-4
-2.189	1.3312e-4
-2.190	1.3318e-4
-2.191	1.3309e-4
-2.192	1.3301e-4
-2.193	1.3303e-4
-2.194	1.3284e-4
-2.195	1.3285e-4
-2.196	1.3273e-4
-2.197	1.3264e-4
-2.198	1.3261e-4
-2.199	1.3242e-4
-2.200	1.3238e-4
-2.201	1.3225e-4
-2.202	1.3213e-4
-2.203	1.3208e-4
-2.204	1.3182e-4
-2.205	1.3179e-4
-2.206	1.3161e-4
-2.207	1.3145e-4
-2.208	1.3138e-4
-2.209	1.3117e-4
-2.210	1.3113e-4
-2.211	1.3094e-4
-2.212	1.3075e-4
-2.213	1.3068e-4
-2.214	1.3043e-4
-2.215	1.3037e-4
-2.216	1.3017e-4
-2.217	1.2998e-4
-2.218	1.2989e-4
-2.219	1.2964e-4
-2.220	1.2959e-4
-2.221	1.2936e-4
-2.222	1.2918e-4
-2.223	1.2911e-4
-2.224	1.2885e-4
-2.225	1.2879e-4
-2.226	1.2858e-4
-2.227	1.2839e-4
-2.228	1.2827e-4
-2.229	1.2803e-4
-2.230	1.2796e-4
-2.231	1.2773e-4
-2.232	1.2757e-4
-2.233	1.2749e-4
-2.234	1.2725e-4
-2.235	1.2719e-4
-2.236	1.2701e-4
-2.237	1.2682e-4
-2.238	1.2671e-4
-2.239	1.2645e-4
-2.240	1.2637e-4
-2.241	1.2618e-4
-2.242	1.2603e-4
-2.243	1.2597e-4
-2.244	1.2574e-4
-2.245	1.2568e-4
-2.246	1.2549e-4
-2.247	1.2533e-4
-2.248	1.2528e-4
-2.249	1.2501e-4
-2.250	1.2495e-4
-2.251	1.2476e-4
-2.252	1.2460e-4
-2.253	1.2457e-4
-2.254	1.2438e-4
-2.255	1.2432e-4
-2.256	1.2413e-4
-2.257	1.2397e-4
-2.258	1.2393e-4
-2.259	1.2371e-4
-2.260	1.2371e-4
-2.261	1.2356e-4
-2.262	1.2341e-4
-2.263	1.2338e-4
-2.264	1.2314e-4
-2.265	1.2310e-4
-2.266	1.2293e-4
-2.267	1.2283e-4
-2.268	1.2280e-4
-2.269	1.2260e-4
-2.270	1.2256e-4
-2.271	1.2240e-4
-2.272	1.2229e-4
-2.273	1.2227e-4
-2.274	1.2208e-4
-2.275	1.2206e-4
-2.276	1.2190e-4
-2.277	1.2177e-4
-2.278	1.2174e-4
-2.279	1.2158e-4
-2.280	1.2158e-4
-2.281	1.2141e-4
-2.282	1.2130e-4
-2.283	1.2131e-4
-2.284	1.2113e-4
-2.285	1.2113e-4
-2.286	1.2097e-4
-2.287	1.2084e-4
-2.288	1.2080e-4
-2.289	1.2064e-4
-2.290	1.2069e-4
-2.291	1.2060e-4
-2.292	1.2050e-4
-2.293	1.2045e-4
-2.294	1.2027e-4
-2.295	1.2031e-4
-2.296	1.2018e-4
-2.297	1.2007e-4
-2.298	1.2009e-4
-2.299	1.1992e-4
-2.300	1.1994e-4
-2.301	1.1984e-4
-2.302	1.1978e-4
-2.303	1.1978e-4
-2.304	1.1959e-4
-2.305	1.1960e-4
-2.306	1.1948e-4
-2.307	1.1942e-4
-2.308	1.1945e-4
-2.309	1.1931e-4
-2.310	1.1932e-4
-2.311	1.1924e-4
-2.312	1.1918e-4
-2.313	1.1919e-4
-2.314	1.1902e-4
-2.315	1.1904e-4
-2.316	1.1894e-4
-2.317	1.1888e-4
-2.318	1.1893e-4
-2.319	1.1880e-4
-2.320	1.1881e-4
-2.321	1.1872e-4
-2.322	1.1869e-4
-2.323	1.1873e-4
-2.324	1.1858e-4
-2.325	1.1862e-4
-2.326	1.1851e-4
-2.327	1.1848e-4
-2.328	1.1851e-4
-2.329	1.1836e-4
-2.330	1.1841e-4
-2.331	1.1835e-4
-2.332	1.1830e-4
-2.333	1.1834e-4
-2.334	1.1822e-4
-2.335	1.1830e-4
-2.336	1.1823e-4
-2.337	1.1818e-4
-2.338	1.1821e-4
-2.339	1.1811e-4
-2.340	1.1820e-4
-2.341	1.1814e-4
-2.342	1.1810e-4
-2.343	1.1814e-4
-2.344	1.1797e-4
-2.345	1.1806e-4
-2.346	1.1803e-4
-2.347	1.1803e-4
-2.348	1.1806e-4
-2.349	1.1796e-4
-2.350	1.1808e-4
-2.351	1.1798e-4
-2.352	1.1796e-4
-2.353	1.1804e-4
-2.354	1.1795e-4
-2.355	1.1800e-4
-2.356	1.1795e-4
-2.357	1.1798e-4
-2.358	1.1807e-4
-2.359	1.1797e-4
-2.360	1.1806e-4
-2.361	1.1802e-4
-2.362	1.1803e-4
-2.363	1.1810e-4
-2.364	1.1802e-4
-2.365	1.1811e-4
-2.366	1.1810e-4
-2.367	1.1815e-4
-2.368	1.1824e-4
-2.369	1.1816e-4
-2.370	1.1828e-4
-2.371	1.1827e-4
-2.372	1.1832e-4
-2.373	1.1838e-4
-2.374	1.1830e-4
-2.375	1.1844e-4
-2.376	1.1844e-4
-2.377	1.1849e-4
-2.378	1.1856e-4
-2.379	1.1853e-4
-2.380	1.1868e-4
-2.381	1.1869e-4
-2.382	1.1876e-4
-2.383	1.1888e-4
-2.384	1.1885e-4
-2.385	1.1902e-4
-2.386	1.1900e-4
-2.387	1.1908e-4
-2.388	1.1922e-4
-2.389	1.1924e-4
-2.390	1.1942e-4
-2.391	1.1944e-4
-2.392	1.1955e-4
-2.393	1.1970e-4
-2.394	1.1970e-4
-2.395	1.1991e-4
-2.396	1.1996e-4
-2.397	1.2011e-4
-2.398	1.2029e-4
-2.399	1.2033e-4

Segment 4:
-2.400	1.1973e-4
-2.399	1.1820e-4
-2.398	1.1714e-4
-2.397	1.1627e-4
-2.396	1.1535e-4
-2.395	1.1471e-4
-2.394	1.1393e-4
-2.393	1.1328e-4
-2.392	1.1271e-4
-2.391	1.1201e-4
-2.390	1.1157e-4
-2.389	1.1095e-4
-2.388	1.1045e-4
-2.387	1.1003e-4
-2.386	1.0948e-4
-2.385	1.0914e-4
-2.384	1.0861e-4
-2.383	1.0819e-4
-2.382	1.0780e-4
-2.381	1.0729e-4
-2.380	1.0702e-4
-2.379	1.0658e-4
-2.378	1.0622e-4
-2.377	1.0590e-4
-2.376	1.0545e-4
-2.375	1.0521e-4
-2.374	1.0482e-4
-2.373	1.0451e-4
-2.372	1.0422e-4
-2.371	1.0379e-4
-2.370	1.0358e-4
-2.369	1.0321e-4
-2.368	1.0293e-4
-2.367	1.0268e-4
-2.366	1.0228e-4
-2.365	1.0212e-4
-2.364	1.0173e-4
-2.363	1.0144e-4
-2.362	1.0123e-4
-2.361	1.0088e-4
-2.360	1.0068e-4
-2.359	1.0033e-4
-2.358	1.0009e-4
-2.357	9.9908e-5
-2.356	9.9550e-5
-2.355	9.9368e-5
-2.354	9.9068e-5
-2.353	9.8831e-5
-2.352	9.8619e-5
-2.351	9.8278e-5
-2.350	9.8173e-5
-2.349	9.7868e-5
-2.348	9.7612e-5
-2.347	9.7403e-5
-2.346	9.7101e-5
-2.345	9.6997e-5
-2.344	9.6655e-5
-2.343	9.6461e-5
-2.342	9.6310e-5
-2.341	9.5977e-5
-2.340	9.5838e-5
-2.339	9.5536e-5
-2.338	9.5356e-5
-2.337	9.5198e-5
-2.336	9.4892e-5
-2.335	9.4769e-5
-2.334	9.4479e-5
-2.333	9.4296e-5
-2.332	9.4148e-5
-2.331	9.3838e-5
-2.330	9.3699e-5
-2.329	9.3422e-5
-2.328	9.3256e-5
-2.327	9.3126e-5
-2.326	9.2836e-5
-2.325	9.2712e-5
-2.324	9.2419e-5
-2.323	9.2234e-5
-2.322	9.2073e-5
-2.321	9.1819e-5
-2.320	9.1730e-5
-2.319	9.1487e-5
-2.318	9.1318e-5
-2.317	9.1154e-5
-2.316	9.0870e-5
-2.315	9.0784e-5
-2.314	9.0504e-5
-2.313	9.0345e-5
-2.312	9.0196e-5
-2.311	8.9915e-5
-2.310	8.9851e-5
-2.309	8.9596e-5
-2.308	8.9412e-5
-2.307	8.9287e-5
-2.306	8.9038e-5
-2.305	8.8959e-5
-2.304	8.8701e-5
-2.303	8.8534e-5
-2.302	8.8408e-5
-2.301	8.8142e-5
-2.300	8.8055e-5
-2.299	8.7799e-5
-2.298	8.7673e-5
-2.297	8.7547e-5
-2.296	8.7294e-5
-2.295	8.7189e-5
-2.294	8.6932e-5
-2.293	8.6793e-5
-2.292	8.6649e-5
-2.291	8.6391e-5
-2.290	8.6338e-5
-2.289	8.6103e-5
-2.288	8.5966e-5
-2.287	8.5827e-5
-2.286	8.5556e-5
-2.285	8.5498e-5
-2.284	8.5270e-5
-2.283	8.5121e-5
-2.282	8.4981e-5
-2.281	8.4746e-5
-2.280	8.4695e-5
-2.279	8.4432e-5
-2.278	8.4279e-5
-2.277	8.4143e-5
-2.276	8.3936e-5
-2.275	8.3876e-5
-2.274	8.3630e-5
-2.273	8.3486e-5
-2.272	8.3338e-5
-2.271	8.3103e-5
-2.270	8.3061e-5
-2.269	8.2810e-5
-2.268	8.2662e-5
-2.267	8.2554e-5
-2.266	8.2320e-5
-2.265	8.2257e-5
-2.264	8.1994e-5
-2.263	8.1870e-5
-2.262	8.1749e-5
-2.261	8.1487e-5
-2.260	8.1420e-5
-2.259	8.1195e-5
-2.258	8.1100e-5
-2.257	8.0953e-5
-2.256	8.0721e-5
-2.255	8.0642e-5
-2.254	8.0395e-5
-2.253	8.0298e-5
-2.252	8.0182e-5
-2.251	7.9935e-5
-2.250	7.9859e-5
-2.249	7.9652e-5
-2.248	7.9535e-5
-2.247	7.9374e-5
-2.246	7.9139e-5
-2.245	7.9094e-5
-2.244	7.8862e-5
-2.243	7.8728e-5
-2.242	7.8595e-5
-2.241	7.8376e-5
-2.240	7.8342e-5
-2.239	7.8094e-5
-2.238	7.7950e-5
-2.237	7.7808e-5
-2.236	7.7572e-5
-2.235	7.7529e-5
-2.234	7.7304e-5
-2.233	7.7183e-5
-2.232	7.7040e-5
-2.231	7.6798e-5
-2.230	7.6755e-5
-2.229	7.6516e-5
-2.228	7.6420e-5
-2.227	7.6260e-5
-2.226	7.6012e-5
-2.225	7.5955e-5
-2.224	7.5715e-5
-2.223	7.5609e-5
-2.222	7.5482e-5
-2.221	7.5247e-5
-2.220	7.5176e-5
-2.219	7.4925e-5
-2.218	7.4795e-5
-2.217	7.4669e-5
-2.216	7.4456e-5
-2.215	7.4379e-5
-2.214	7.4121e-5
-2.213	7.4016e-5
-2.212	7.3863e-5
-2.211	7.3611e-5
-2.210	7.3561e-5
-2.209	7.3316e-5
-2.208	7.3176e-5
-2.207	7.3007e-5
-2.206	7.2771e-5
-2.205	7.2717e-5
-2.204	7.2461e-5
-2.203	7.2366e-5
-2.202	7.2237e-5
-2.201	7.1991e-5
-2.200	7.1894e-5
-2.199	7.1629e-5
-2.198	7.1514e-5
-2.197	7.1346e-5
-2.196	7.1090e-5
-2.195	7.1028e-5
-2.194	7.0777e-5
-2.193	7.0670e-5
-2.192	7.0501e-5
-2.191	7.0244e-5
-2.190	7.0153e-5
-2.189	6.9871e-5
-2.188	6.9750e-5
-2.187	6.9623e-5
-2.186	6.9375e-5
-2.185	6.9274e-5
-2.184	6.9003e-5
-2.183	6.8870e-5
-2.182	6.8702e-5
-2.181	6.8440e-5
-2.180	6.8348e-5
-2.179	6.8052e-5
-2.178	6.7921e-5
-2.177	6.7731e-5
-2.176	6.7463e-5
-2.175	6.7371e-5
-2.174	6.7082e-5
-2.173	6.6910e-5
-2.172	6.6710e-5
-2.171	6.6457e-5
-2.170	6.6379e-5
-2.169	6.6109e-5
-2.168	6.5929e-5
-2.167	6.5753e-5
-2.166	6.5487e-5
-2.165	6.5364e-5
-2.164	6.5071e-5
-2.163	6.4904e-5
-2.162	6.4717e-5
-2.161	6.4464e-5
-2.160	6.4329e-5
-2.159	6.3993e-5
-2.158	6.3854e-5
-2.157	6.3663e-5
-2.156	6.3388e-5
-2.155	6.3252e-5
-2.154	6.2903e-5
-2.153	6.2709e-5
-2.152	6.2494e-5
-2.151	6.2224e-5
-2.150	6.2095e-5
-2.149	6.1774e-5
-2.148	6.1587e-5
-2.147	6.1348e-5
-2.146	6.1053e-5
-2.145	6.0918e-5
-2.144	6.0591e-5
-2.143	6.0396e-5
-2.142	6.0140e-5
-2.141	5.9805e-5
-2.140	5.9669e-5
-2.139	5.9351e-5
-2.138	5.9154e-5
-2.137	5.8882e-5
-2.136	5.8562e-5
-2.135	5.8366e-5
-2.134	5.8031e-5
-2.133	5.7835e-5
-2.132	5.7571e-5
-2.131	5.7239e-5
-2.130	5.7053e-5
-2.129	5.6686e-5
-2.128	5.6433e-5
-2.127	5.6142e-5
-2.126	5.5803e-5
-2.125	5.5630e-5
-2.124	5.5255e-5
-2.123	5.4993e-5
-2.122	5.4712e-5
-2.121	5.4364e-5
-2.120	5.4144e-5
-2.119	5.3724e-5
-2.118	5.3488e-5
-2.117	5.3195e-5
-2.116	5.2821e-5
-2.115	5.2597e-5
-2.114	5.2196e-5
-2.113	5.1940e-5
-2.112	5.1595e-5
-2.111	5.1195e-5
-2.110	5.0967e-5
-2.109	5.0537e-5
-2.108	5.0273e-5
-2.107	4.9961e-5
-2.106	4.9542e-5
-2.105	4.9273e-5
-2.104	4.8845e-5
-2.103	4.8554e-5
-2.102	4.8215e-5
-2.101	4.7823e-5
-2.100	4.7538e-5
-2.099	4.7055e-5
-2.098	4.6753e-5
-2.097	4.6397e-5
-2.096	4.5974e-5
-2.095	4.5689e-5
-2.094	4.5232e-5
-2.093	4.4908e-5
-2.092	4.4530e-5
-2.091	4.4105e-5
-2.090	4.3806e-5
-2.089	4.3332e-5
-2.088	4.2979e-5
-2.087	4.2582e-5
-2.086	4.2158e-5
-2.085	4.1857e-5
-2.084	4.1345e-5
-2.083	4.0988e-5
-2.082	4.0570e-5
-2.081	4.0143e-5
-2.080	3.9838e-5
-2.079	3.9317e-5
-2.078	3.8948e-5
-2.077	3.8518e-5
-2.076	3.8037e-5
-2.075	3.7718e-5
-2.074	3.7221e-5
-2.073	3.6853e-5
-2.072	3.6405e-5
-2.071	3.5949e-5
-2.070	3.5609e-5
-2.069	3.5087e-5
-2.068	3.4702e-5
-2.067	3.4221e-5
-2.066	3.3719e-5
-2.065	3.3367e-5
-2.064	3.2856e-5
-2.063	3.2465e-5
-2.062	3.1976e-5
-2.061	3.1482e-5
-2.060	3.1113e-5
-2.059	3.0573e-5
-2.058	3.0192e-5
-2.057	2.9695e-5
-2.056	2.9188e-5
-2.055	2.8800e-5
-2.054	2.8245e-5
-2.053	2.7846e-5
-2.052	2.7343e-5
-2.051	2.6839e-5
-2.050	2.6474e-5
-2.049	2.5921e-5
-2.048	2.5501e-5
-2.047	2.4999e-5
-2.046	2.4474e-5
-2.045	2.4075e-5
-2.044	2.3488e-5
-2.043	2.3077e-5
-2.042	2.2608e-5
-2.041	2.2087e-5
-2.040	2.1705e-5
-2.039	2.1109e-5
-2.038	2.0703e-5
-2.037	2.0185e-5
-2.036	1.9636e-5
-2.035	1.9226e-5
-2.034	1.8640e-5
-2.033	1.8266e-5
-2.032	1.7750e-5
-2.031	1.7203e-5
-2.030	1.6806e-5
-2.029	1.6210e-5
-2.028	1.5766e-5
-2.027	1.5264e-5
-2.026	1.4739e-5
-2.025	1.4333e-5
-2.024	1.3735e-5
-2.023	1.3307e-5
-2.022	1.2798e-5
-2.021	1.2255e-5
-2.020	1.1849e-5
-2.019	1.1253e-5
-2.018	1.0832e-5
-2.017	1.0295e-5
-2.016	9.7849e-6
-2.015	9.3911e-6
-2.014	8.7762e-6
-2.013	8.3736e-6
-2.012	7.8469e-6
-2.011	7.2968e-6
-2.010	6.8845e-6
-2.009	6.3045e-6
-2.008	5.9141e-6
-2.007	5.4147e-6
-2.006	4.8647e-6
-2.005	4.4496e-6
-2.004	3.8486e-6
-2.003	3.4462e-6
-2.002	2.9258e-6
-2.001	2.4080e-6
-2.000	2.0164e-6
-1.999	1.4569e-6
-1.998	1.0528e-6
-1.997	5.4781e-7
-1.996	3.0037e-8
-1.995	-3.6806e-7
-1.994	-9.3525e-7
-1.993	-1.3017e-6
-1.992	-1.7908e-6
-1.991	-2.2838e-6
-1.990	-2.6595e-6
-1.989	-3.2066e-6
-1.988	-3.6143e-6
-1.987	-4.1199e-6
-1.986	-4.6051e-6
-1.985	-4.9666e-6
-1.984	-5.5162e-6
-1.983	-5.8761e-6
-1.982	-6.3482e-6
-1.981	-6.8232e-6
-1.980	-7.1829e-6
-1.979	-7.7153e-6
-1.978	-8.0476e-6
-1.977	-8.4981e-6
-1.976	-8.9511e-6
-1.975	-9.2870e-6
-1.974	-9.8003e-6
-1.973	-1.0110e-5
-1.972	-1.0495e-5
-1.971	-1.0846e-5
-1.970	-1.1127e-5
-1.969	-1.1601e-5
-1.968	-1.1906e-5
-1.967	-1.2301e-5
-1.966	-1.2713e-5
-1.965	-1.3004e-5
-1.964	-1.3464e-5
-1.963	-1.3739e-5
-1.962	-1.4109e-5
-1.961	-1.4473e-5
-1.960	-1.4737e-5
-1.959	-1.5180e-5
-1.958	-1.5417e-5
-1.957	-1.5784e-5
-1.956	-1.6134e-5
-1.955	-1.6377e-5
-1.954	-1.6771e-5
-1.953	-1.6987e-5
-1.952	-1.7314e-5
-1.951	-1.7616e-5
-1.950	-1.7806e-5
-1.949	-1.8183e-5
-1.948	-1.8361e-5
-1.947	-1.8616e-5
-1.946	-1.8887e-5
-1.945	-1.9051e-5
-1.944	-1.9359e-5
-1.943	-1.9473e-5
-1.942	-1.9710e-5
-1.941	-1.9934e-5
-1.940	-2.0061e-5
-1.939	-2.0339e-5
-1.938	-2.0409e-5
-1.937	-2.0585e-5
-1.936	-2.0751e-5
-1.935	-2.0817e-5
-1.934	-2.1037e-5
-1.933	-2.1062e-5
-1.932	-2.1209e-5
-1.931	-2.1331e-5
-1.930	-2.1329e-5
-1.929	-2.1502e-5
-1.928	-2.1456e-5
-1.927	-2.1518e-5
-1.926	-2.1587e-5
-1.925	-2.1524e-5
-1.924	-2.1639e-5
-1.923	-2.1541e-5
-1.922	-2.1560e-5
-1.921	-2.1571e-5
-1.920	-2.1442e-5
-1.919	-2.1483e-5
-1.918	-2.1348e-5
-1.917	-2.1288e-5
-1.916	-2.1219e-5
-1.915	-2.1046e-5
-1.914	-2.1024e-5
-1.913	-2.0818e-5
-1.912	-2.0722e-5
-1.911	-2.0607e-5
-1.910	-2.0350e-5
-1.909	-2.0280e-5
-1.908	-2.0036e-5
-1.907	-1.9850e-5
-1.906	-1.9679e-5
-1.905	-1.9390e-5
-1.904	-1.9259e-5
-1.903	-1.8945e-5
-1.902	-1.8727e-5
-1.901	-1.8502e-5
-1.900	-1.8180e-5
-1.899	-1.8029e-5
-1.898	-1.7687e-5
-1.897	-1.7422e-5
-1.896	-1.7167e-5
-1.895	-1.6794e-5
-1.894	-1.6590e-5
-1.893	-1.6200e-5
-1.892	-1.5936e-5
-1.891	-1.5652e-5
-1.890	-1.5269e-5
-1.889	-1.5067e-5
-1.888	-1.4679e-5
-1.887	-1.4383e-5
-1.886	-1.4083e-5
-1.885	-1.3695e-5
-1.884	-1.3484e-5
-1.883	-1.3086e-5
-1.882	-1.2806e-5
-1.881	-1.2519e-5
-1.880	-1.2147e-5
-1.879	-1.1942e-5
-1.878	-1.1560e-5
-1.877	-1.1288e-5
-1.876	-1.1030e-5
-1.875	-1.0710e-5
-1.874	-1.0550e-5
-1.873	-1.0245e-5
-1.872	-9.9998e-6
-1.871	-9.7500e-6
-1.870	-9.3777e-6
-1.869	-9.1896e-6
-1.868	-8.8359e-6
-1.867	-8.6091e-6
-1.866	-8.3637e-6
-1.865	-8.0092e-6
-1.864	-7.8632e-6
-1.863	-7.5366e-6
-1.862	-7.3272e-6
-1.861	-7.0968e-6
-1.860	-6.7743e-6
-1.859	-6.6345e-6
-1.858	-6.3105e-6
-1.857	-6.1183e-6
-1.856	-5.9249e-6
-1.855	-5.6067e-6
-1.854	-5.4964e-6
-1.853	-5.1985e-6
-1.852	-5.0389e-6
-1.851	-4.8407e-6
-1.850	-4.5668e-6
-1.849	-4.4812e-6
-1.848	-4.1803e-6
-1.847	-4.0220e-6
-1.846	-3.8648e-6
-1.845	-3.6010e-6
-1.844	-3.5340e-6
-1.843	-3.2780e-6
-1.842	-3.1529e-6
-1.841	-2.9965e-6
-1.840	-2.7587e-6
-1.839	-2.7051e-6
-1.838	-2.4565e-6
-1.837	-2.3431e-6
-1.836	-2.2094e-6
-1.835	-1.9873e-6
-1.834	-1.9375e-6
-1.833	-1.7236e-6
-1.832	-1.6393e-6
-1.831	-1.5043e-6
-1.830	-1.3056e-6
-1.829	-1.2836e-6
-1.828	-1.0674e-6
-1.827	-9.8452e-7
-1.826	-8.8522e-7
-1.825	-6.8416e-7
-1.824	-6.7922e-7
-1.823	-4.8867e-7
-1.822	-4.2458e-7
-1.821	-3.3038e-7
-1.820	-1.6268e-7
-1.819	-1.5681e-7
-1.818	1.6448e-8
-1.817	6.2775e-8
-1.816	1.3304e-7
-1.815	2.9765e-7
-1.814	2.9719e-7
-1.813	4.6767e-7
-1.812	5.0226e-7
-1.811	5.6557e-7
-1.810	7.4131e-7
-1.809	7.1227e-7
-1.808	8.5450e-7
-1.807	8.5666e-7
-1.806	9.0530e-7
-1.805	1.0667e-6
-1.804	1.0285e-6
-1.803	1.1816e-6
-1.802	1.1868e-6
-1.801	1.2246e-6
-1.800	1.3391e-6
-1.799	1.2788e-6
-1.798	1.4146e-6
-1.797	1.4130e-6
-1.796	1.4350e-6
-1.795	1.5545e-6
-1.794	1.5021e-6
-1.793	1.6223e-6
-1.792	1.6113e-6
-1.791	1.6203e-6
-1.790	1.7321e-6
-1.789	1.6525e-6
-1.788	1.7736e-6
-1.787	1.7345e-6
-1.786	1.7298e-6
-1.785	1.8167e-6
-1.784	1.7398e-6
-1.783	1.8533e-6
-1.782	1.8114e-6
-1.781	1.8070e-6
-1.780	1.8812e-6
-1.779	1.7951e-6
-1.778	1.8941e-6
-1.777	1.8428e-6
-1.776	1.8153e-6
-1.775	1.8812e-6
-1.774	1.7801e-6
-1.773	1.8874e-6
-1.772	1.8346e-6
-1.771	1.7960e-6
-1.770	1.8555e-6
-1.769	1.7593e-6
-1.768	1.8406e-6
-1.767	1.7571e-6
-1.766	1.7131e-6
-1.765	1.7654e-6
-1.764	1.6539e-6
-1.763	1.7191e-6
-1.762	1.6404e-6
-1.761	1.6107e-6
-1.760	1.6487e-6
-1.759	1.5389e-6
-1.758	1.5914e-6
-1.757	1.5052e-6
-1.756	1.4516e-6
-1.755	1.4654e-6
-1.754	1.3361e-6
-1.753	1.4067e-6
-1.752	1.3156e-6
-1.751	1.2734e-6
-1.750	1.2931e-6
-1.749	1.1626e-6
-1.748	1.2092e-6
-1.747	1.0869e-6
-1.746	1.0389e-6
-1.745	1.0529e-6
-1.744	9.1148e-7
-1.743	9.6336e-7
-1.742	8.6901e-7
-1.741	8.0724e-7
-1.740	8.3473e-7
-1.739	6.8324e-7
-1.738	7.1629e-7
-1.737	5.9584e-7
-1.736	5.3407e-7
-1.735	5.6218e-7
-1.734	4.1208e-7
-1.733	4.5161e-7
-1.732	3.4151e-7
-1.731	2.6383e-7
-1.730	2.5163e-7
-1.729	1.1219e-7
-1.728	1.5697e-7
-1.727	5.1965e-8
-1.726	-1.0730e-8
-1.725	-1.1559e-9
-1.724	-1.3875e-7
-1.723	-1.0215e-7
-1.722	-2.2785e-7
-1.721	-2.9178e-7
-1.720	-2.9317e-7
-1.719	-4.3724e-7
-1.718	-3.8381e-7
-1.717	-4.8172e-7
-1.716	-5.4333e-7
-1.715	-5.3669e-7
-1.714	-6.8710e-7
-1.713	-6.4880e-7
-1.712	-7.6554e-7
-1.711	-8.1511e-7
-1.710	-8.2546e-7
-1.709	-9.7540e-7
-1.708	-9.3000e-7
-1.707	-1.0352e-6
-1.706	-1.0659e-6
-1.705	-1.0591e-6
-1.704	-1.2089e-6
-1.703	-1.1712e-6
-1.702	-1.2875e-6
-1.701	-1.3385e-6
-1.700	-1.3313e-6
-1.699	-1.4642e-6
-1.698	-1.3967e-6
-1.697	-1.4958e-6
-1.696	-1.5582e-6
-1.695	-1.5471e-6
-1.694	-1.6927e-6
-1.693	-1.6600e-6
-1.692	-1.7593e-6
-1.691	-1.7941e-6
-1.690	-1.7803e-6
-1.689	-1.9061e-6
-1.688	-1.8437e-6
-1.687	-1.9294e-6
-1.686	-1.9805e-6
-1.685	-1.9815e-6
-1.684	-2.1132e-6
-1.683	-2.0607e-6
-1.682	-2.1587e-6
-1.681	-2.1868e-6
-1.680	-2.1720e-6
-1.679	-2.2983e-6
-1.678	-2.2344e-6
-1.677	-2.3175e-6
-1.676	-2.3589e-6
-1.675	-2.3369e-6
-1.674	-2.4713e-6
-1.673	-2.3959e-6
-1.672	-2.4858e-6
-1.671	-2.5148e-6
-1.670	-2.4889e-6
-1.669	-2.6214e-6
-1.668	-2.5399e-6
-1.667	-2.6350e-6
-1.666	-2.6328e-6
-1.665	-2.6019e-6
-1.664	-2.7338e-6
-1.663	-2.6676e-6
-1.662	-2.7553e-6
-1.661	-2.7913e-6
-1.660	-2.7468e-6
-1.659	-2.8644e-6
-1.658	-2.7894e-6
-1.657	-2.8665e-6
-1.656	-2.8671e-6
-1.655	-2.8277e-6
-1.654	-2.9653e-6
-1.653	-2.8975e-6
-1.652	-2.9668e-6
-1.651	-2.9750e-6
-1.650	-2.9458e-6
-1.649	-3.0471e-6
-1.648	-2.9651e-6
-1.647	-3.0467e-6
-1.646	-3.0459e-6
-1.645	-3.0235e-6
-1.644	-3.1579e-6
-1.643	-3.0860e-6
-1.642	-3.1424e-6
-1.641	-3.1427e-6
-1.640	-3.1192e-6
-1.639	-3.2028e-6
-1.638	-3.1223e-6
-1.637	-3.2005e-6
-1.636	-3.1841e-6
-1.635	-3.1470e-6
-1.634	-3.2781e-6
-1.633	-3.1954e-6
-1.632	-3.2675e-6
-1.631	-3.2613e-6
-1.630	-3.2236e-6
-1.629	-3.3175e-6
-1.628	-3.2412e-6
-1.627	-3.3012e-6
-1.626	-3.3218e-6
-1.625	-3.2817e-6
-1.624	-3.3969e-6
-1.623	-3.3069e-6
-1.622	-3.3672e-6
-1.621	-3.3700e-6
-1.620	-3.3239e-6
-1.619	-3.4048e-6
-1.618	-3.3348e-6
-1.617	-3.4089e-6
-1.616	-3.4142e-6
-1.615	-3.3794e-6
-1.614	-3.4764e-6
-1.613	-3.3984e-6
-1.612	-3.4701e-6
-1.611	-3.4580e-6
-1.610	-3.4370e-6
-1.609	-3.5404e-6
-1.608	-3.4431e-6
-1.607	-3.5246e-6
-1.606	-3.5169e-6
-1.605	-3.4681e-6
-1.604	-3.5807e-6
-1.603	-3.4838e-6
-1.602	-3.5649e-6
-1.601	-3.5566e-6
-1.600	-3.5258e-6
-1.599	-3.6239e-6
-1.598	-3.5473e-6
-1.597	-3.6327e-6
-1.596	-3.6119e-6
-1.595	-3.5643e-6
-1.594	-3.6665e-6
-1.593	-3.5828e-6
-1.592	-3.6749e-6
-1.591	-3.6679e-6
-1.590	-3.6279e-6
-1.589	-3.7342e-6
-1.588	-3.6501e-6
-1.587	-3.7422e-6
-1.586	-3.7178e-6
-1.585	-3.6883e-6
-1.584	-3.7808e-6
-1.583	-3.6823e-6
-1.582	-3.7877e-6
-1.581	-3.7870e-6
-1.580	-3.7371e-6
-1.579	-3.8438e-6
-1.578	-3.7484e-6
-1.577	-3.8520e-6
-1.576	-3.8452e-6
-1.575	-3.8154e-6
-1.574	-3.8980e-6
-1.573	-3.8245e-6
-1.572	-3.9056e-6
-1.571	-3.8872e-6
-1.570	-3.8565e-6
-1.569	-3.9621e-6
-1.568	-3.8785e-6
-1.567	-3.9788e-6
-1.566	-3.9687e-6
-1.565	-3.9372e-6
-1.564	-4.0506e-6
-1.563	-3.9520e-6
-1.562	-4.0385e-6
-1.561	-4.0316e-6
-1.560	-4.0126e-6
-1.559	-4.1190e-6
-1.558	-4.0259e-6
-1.557	-4.1216e-6
-1.556	-4.1199e-6
-1.555	-4.0872e-6
-1.554	-4.1838e-6
-1.553	-4.1052e-6
-1.552	-4.1980e-6
-1.551	-4.2102e-6
-1.550	-4.1628e-6
-1.549	-4.2773e-6
-1.548	-4.1875e-6
-1.547	-4.2800e-6
-1.546	-4.2783e-6
-1.545	-4.2575e-6
-1.544	-4.3779e-6
-1.543	-4.2803e-6
-1.542	-4.3745e-6
-1.541	-4.3735e-6
-1.540	-4.3440e-6
-1.539	-4.4602e-6
-1.538	-4.3786e-6
-1.537	-4.4853e-6
-1.536	-4.4593e-6
-1.535	-4.4439e-6
-1.534	-4.5776e-6
-1.533	-4.4553e-6
-1.532	-4.5804e-6
-1.531	-4.5855e-6
-1.530	-4.5504e-6
-1.529	-4.6468e-6
-1.528	-4.5705e-6
-1.527	-4.6829e-6
-1.526	-4.6653e-6
-1.525	-4.6418e-6
-1.524	-4.7777e-6
-1.523	-4.6933e-6
-1.522	-4.7958e-6
-1.521	-4.7895e-6
-1.520	-4.7822e-6
-1.519	-4.8687e-6
-1.518	-4.7889e-6
-1.517	-4.8920e-6
-1.516	-4.8809e-6
-1.515	-4.8807e-6
-1.514	-4.9850e-6
-1.513	-4.9061e-6
-1.512	-5.0185e-6
-1.511	-5.0171e-6
-1.510	-4.9970e-6
-1.509	-5.1036e-6
-1.508	-5.0245e-6
-1.507	-5.1493e-6
-1.506	-5.1328e-6
-1.505	-5.1179e-6
-1.504	-5.2398e-6
-1.503	-5.1575e-6
-1.502	-5.2733e-6
-1.501	-5.2781e-6
-1.500	-5.2568e-6
-1.499	-5.3516e-6
-1.498	-5.2700e-6
-1.497	-5.3783e-6
-1.496	-5.3732e-6
-1.495	-5.3757e-6
-1.494	-5.4902e-6
-1.493	-5.4055e-6
-1.492	-5.5264e-6
-1.491	-5.5234e-6
-1.490	-5.5204e-6
-1.489	-5.6339e-6
-1.488	-5.5509e-6
-1.487	-5.6499e-6
-1.486	-5.6630e-6
-1.485	-5.6620e-6
-1.484	-5.7795e-6
-1.483	-5.6921e-6
-1.482	-5.8113e-6
-1.481	-5.8071e-6
-1.480	-5.8025e-6
-1.479	-5.9175e-6
-1.478	-5.8331e-6
-1.477	-5.9591e-6
-1.476	-5.9543e-6
-1.475	-5.9659e-6
-1.474	-6.0670e-6
-1.473	-5.9995e-6
-1.472	-6.1126e-6
-1.471	-6.1028e-6
-1.470	-6.1076e-6
-1.469	-6.2210e-6
-1.468	-6.1513e-6
-1.467	-6.2639e-6
-1.466	-6.2559e-6
-1.465	-6.2682e-6
-1.464	-6.3618e-6
-1.463	-6.3087e-6
-1.462	-6.4160e-6
-1.461	-6.3992e-6
-1.460	-6.4168e-6
-1.459	-6.5252e-6
-1.458	-6.4418e-6
-1.457	-6.5788e-6
-1.456	-6.5974e-6
-1.455	-6.5953e-6
-1.454	-6.7048e-6
-1.453	-6.6342e-6
-1.452	-6.7429e-6
-1.451	-6.7506e-6
-1.450	-6.7633e-6
-1.449	-6.8680e-6
-1.448	-6.7988e-6
-1.447	-6.9160e-6
-1.446	-6.9125e-6
-1.445	-6.9324e-6
-1.444	-7.0380e-6
-1.443	-6.9631e-6
-1.442	-7.0857e-6
-1.441	-7.0947e-6
-1.440	-7.1185e-6
-1.439	-7.2392e-6
-1.438	-7.1728e-6
-1.437	-7.2766e-6
-1.436	-7.2686e-6
-1.435	-7.2936e-6
-1.434	-7.4082e-6
-1.433	-7.3354e-6
-1.432	-7.4699e-6
-1.431	-7.4659e-6
-1.430	-7.4781e-6
-1.429	-7.6120e-6
-1.428	-7.5441e-6
-1.427	-7.6636e-6
-1.426	-7.6540e-6
-1.425	-7.6781e-6
-1.424	-7.7936e-6
-1.423	-7.7346e-6
-1.422	-7.8639e-6
-1.421	-7.8720e-6
-1.420	-7.8917e-6
-1.419	-8.0058e-6
-1.418	-7.9540e-6
-1.417	-8.0848e-6
-1.416	-8.0601e-6
-1.415	-8.1054e-6
-1.414	-8.2400e-6
-1.413	-8.1752e-6
-1.412	-8.3072e-6
-1.411	-8.3172e-6
-1.410	-8.3344e-6
-1.409	-8.4601e-6
-1.408	-8.4053e-6
-1.407	-8.5336e-6
-1.406	-8.5350e-6
-1.405	-8.5815e-6
-1.404	-8.6990e-6
-1.403	-8.6434e-6
-1.402	-8.7916e-6
-1.401	-8.7893e-6
-1.400	-8.8221e-6
-1.399	-8.9471e-6
-1.398	-8.9037e-6
-1.397	-9.0446e-6
-1.396	-9.0378e-6
-1.395	-9.0855e-6
-1.394	-9.2032e-6
-1.393	-9.1539e-6
-1.392	-9.3077e-6
-1.391	-9.3267e-6
-1.390	-9.3656e-6
-1.389	-9.5003e-6
-1.388	-9.4658e-6
-1.387	-9.6303e-6
-1.386	-9.6201e-6
-1.385	-9.6604e-6
-1.384	-9.7968e-6
-1.383	-9.7668e-6
-1.382	-9.9183e-6
-1.381	-9.9259e-6
-1.380	-9.9770e-6
-1.379	-1.0103e-5
-1.378	-1.0062e-5
-1.377	-1.0217e-5
-1.376	-1.0222e-5
-1.375	-1.0283e-5
-1.374	-1.0399e-5
-1.373	-1.0377e-5
-1.372	-1.0513e-5
-1.371	-1.0515e-5
-1.370	-1.0569e-5
-1.369	-1.0687e-5
-1.368	-1.0655e-5
-1.367	-1.0794e-5
-1.366	-1.0809e-5
-1.365	-1.0850e-5
-1.364	-1.0952e-5
-1.363	-1.0933e-5
-1.362	-1.1071e-5
-1.361	-1.1088e-5
-1.360	-1.1161e-5
-1.359	-1.1286e-5
-1.358	-1.1268e-5
-1.357	-1.1427e-5
-1.356	-1.1435e-5
-1.355	-1.1496e-5
-1.354	-1.1642e-5
-1.353	-1.1632e-5
-1.352	-1.1811e-5
-1.351	-1.1829e-5
-1.350	-1.1900e-5
-1.349	-1.2027e-5
-1.348	-1.2003e-5
-1.347	-1.2178e-5
-1.346	-1.2198e-5
-1.345	-1.2276e-5
-1.344	-1.2425e-5
-1.343	-1.2413e-5
-1.342	-1.2580e-5
-1.341	-1.2603e-5
-1.340	-1.2671e-5
-1.339	-1.2808e-5
-1.338	-1.2797e-5
-1.337	-1.2973e-5
-1.336	-1.3003e-5
-1.335	-1.3077e-5
-1.334	-1.3216e-5
-1.333	-1.3211e-5
-1.332	-1.3390e-5
-1.331	-1.3410e-5
-1.330	-1.3476e-5
-1.329	-1.3622e-5
-1.328	-1.3615e-5
-1.327	-1.3800e-5
-1.326	-1.3832e-5
-1.325	-1.3915e-5
-1.324	-1.4051e-5
-1.323	-1.4044e-5
-1.322	-1.4227e-5
-1.321	-1.4256e-5
-1.320	-1.4341e-5
-1.319	-1.4501e-5
-1.318	-1.4491e-5
-1.317	-1.4663e-5
-1.316	-1.4712e-5
-1.315	-1.4786e-5
-1.314	-1.4939e-5
-1.313	-1.4932e-5
-1.312	-1.5123e-5
-1.311	-1.5159e-5
-1.310	-1.5248e-5
-1.309	-1.5396e-5
-1.308	-1.5394e-5
-1.307	-1.5585e-5
-1.306	-1.5610e-5
-1.305	-1.5709e-5
-1.304	-1.5867e-5
-1.303	-1.5864e-5
-1.302	-1.6068e-5
-1.301	-1.6115e-5
-1.300	-1.6204e-5
-1.299	-1.6346e-5
-1.298	-1.6352e-5
-1.297	-1.6549e-5
-1.296	-1.6594e-5
-1.295	-1.6702e-5
-1.294	-1.6852e-5
-1.293	-1.6860e-5
-1.292	-1.7059e-5
-1.291	-1.7099e-5
-1.290	-1.7186e-5
-1.289	-1.7349e-5
-1.288	-1.7359e-5
-1.287	-1.7563e-5
-1.286	-1.7621e-5
-1.285	-1.7718e-5
-1.284	-1.7877e-5
-1.283	-1.7893e-5
-1.282	-1.8081e-5
-1.281	-1.8132e-5
-1.280	-1.8242e-5
-1.279	-1.8386e-5
-1.278	-1.8408e-5
-1.277	-1.8616e-5
-1.276	-1.8672e-5
-1.275	-1.8784e-5
-1.274	-1.8944e-5
-1.273	-1.8962e-5
-1.272	-1.9176e-5
-1.271	-1.9221e-5
-1.270	-1.9340e-5
-1.269	-1.9497e-5
-1.268	-1.9512e-5
-1.267	-1.9738e-5
-1.266	-1.9805e-5
-1.265	-1.9921e-5
-1.264	-2.0085e-5
-1.263	-2.0095e-5
-1.262	-2.0312e-5
-1.261	-2.0361e-5
-1.260	-2.0492e-5
-1.259	-2.0642e-5
-1.258	-2.0677e-5
-1.257	-2.0916e-5
-1.256	-2.0967e-5
-1.255	-2.1104e-5
-1.254	-2.1267e-5
-1.253	-2.1296e-5
-1.252	-2.1522e-5
-1.251	-2.1580e-5
-1.250	-2.1732e-5
-1.249	-2.1910e-5
-1.248	-2.1947e-5
-1.247	-2.2183e-5
-1.246	-2.2247e-5
-1.245	-2.2391e-5
-1.244	-2.2565e-5
-1.243	-2.2608e-5
-1.242	-2.2834e-5
-1.241	-2.2917e-5
-1.240	-2.3069e-5
-1.239	-2.3251e-5
-1.238	-2.3305e-5
-1.237	-2.3544e-5
-1.236	-2.3609e-5
-1.235	-2.3766e-5
-1.234	-2.3968e-5
-1.233	-2.4024e-5
-1.232	-2.4289e-5
-1.231	-2.4360e-5
-1.230	-2.4534e-5
-1.229	-2.4747e-5
-1.228	-2.4797e-5
-1.227	-2.5053e-5
-1.226	-2.5139e-5
-1.225	-2.5314e-5
-1.224	-2.5502e-5
-1.223	-2.5583e-5
-1.222	-2.5857e-5
-1.221	-2.5943e-5
-1.220	-2.6154e-5
-1.219	-2.6361e-5
-1.218	-2.6425e-5
-1.217	-2.6704e-5
-1.216	-2.6796e-5
-1.215	-2.6988e-5
-1.214	-2.7207e-5
-1.213	-2.7303e-5
-1.212	-2.7576e-5
-1.211	-2.7670e-5
-1.210	-2.7871e-5
-1.209	-2.8102e-5
-1.208	-2.8181e-5
-1.207	-2.8472e-5
-1.206	-2.8592e-5
-1.205	-2.8801e-5
-1.204	-2.9036e-5
-1.203	-2.9156e-5
-1.202	-2.9450e-5
-1.201	-2.9544e-5
-1.200	-2.9775e-5
-1.199	-3.0017e-5
-1.198	-3.0129e-5
-1.197	-3.0436e-5
-1.196	-3.0574e-5
-1.195	-3.0803e-5
-1.194	-3.1057e-5
-1.193	-3.1168e-5
-1.192	-3.1499e-5
-1.191	-3.1623e-5
-1.190	-3.1861e-5
-1.189	-3.2100e-5
-1.188	-3.2230e-5
-1.187	-3.2550e-5
-1.186	-3.2693e-5
-1.185	-3.2944e-5
-1.184	-3.3204e-5
-1.183	-3.3344e-5
-1.182	-3.3684e-5
-1.181	-3.3833e-5
-1.180	-3.4089e-5
-1.179	-3.4350e-5
-1.178	-3.4500e-5
-1.177	-3.4840e-5
-1.176	-3.4988e-5
-1.175	-3.5252e-5
-1.174	-3.5526e-5
-1.173	-3.5675e-5
-1.172	-3.6038e-5
-1.171	-3.6185e-5
-1.170	-3.6466e-5
-1.169	-3.6746e-5
-1.168	-3.6907e-5
-1.167	-3.7257e-5
-1.166	-3.7405e-5
-1.165	-3.7685e-5
-1.164	-3.7984e-5
-1.163	-3.8125e-5
-1.162	-3.8482e-5
-1.161	-3.8648e-5
-1.160	-3.8934e-5
-1.159	-3.9205e-5
-1.158	-3.9387e-5
-1.157	-3.9733e-5
-1.156	-3.9902e-5
-1.155	-4.0185e-5
-1.154	-4.0463e-5
-1.153	-4.0632e-5
-1.152	-4.0981e-5
-1.151	-4.1165e-5
-1.150	-4.1444e-5
-1.149	-4.1741e-5
-1.148	-4.1900e-5
-1.147	-4.2278e-5
-1.146	-4.2414e-5
-1.145	-4.2692e-5
-1.144	-4.2990e-5
-1.143	-4.3148e-5
-1.142	-4.3516e-5
-1.141	-4.3688e-5
-1.140	-4.3967e-5
-1.139	-4.4244e-5
-1.138	-4.4393e-5
-1.137	-4.4747e-5
-1.136	-4.4900e-5
-1.135	-4.5176e-5
-1.134	-4.5459e-5
-1.133	-4.5616e-5
-1.132	-4.5976e-5
-1.131	-4.6125e-5
-1.130	-4.6411e-5
-1.129	-4.6677e-5
-1.128	-4.6820e-5
-1.127	-4.7160e-5
-1.126	-4.7294e-5
-1.125	-4.7552e-5
-1.124	-4.7817e-5
-1.123	-4.7959e-5
-1.122	-4.8265e-5
-1.121	-4.8395e-5
-1.120	-4.8646e-5
-1.119	-4.8897e-5
-1.118	-4.9028e-5
-1.117	-4.9349e-5
-1.116	-4.9471e-5
-1.115	-4.9697e-5
-1.114	-4.9919e-5
-1.113	-5.0051e-5
-1.112	-5.0346e-5
-1.111	-5.0451e-5
-1.110	-5.0688e-5
-1.109	-5.0893e-5
-1.108	-5.1004e-5
-1.107	-5.1296e-5
-1.106	-5.1371e-5
-1.105	-5.1581e-5
-1.104	-5.1752e-5
-1.103	-5.1847e-5
-1.102	-5.2121e-5
-1.101	-5.2170e-5
-1.100	-5.2373e-5
-1.099	-5.2558e-5
-1.098	-5.2625e-5
-1.097	-5.2872e-5
-1.096	-5.2901e-5
-1.095	-5.3087e-5
-1.094	-5.3240e-5
-1.093	-5.3289e-5
-1.092	-5.3528e-5
-1.091	-5.3556e-5
-1.090	-5.3710e-5
-1.089	-5.3847e-5
-1.088	-5.3864e-5
-1.087	-5.4063e-5
-1.086	-5.4068e-5
-1.085	-5.4211e-5
-1.084	-5.4320e-5
-1.083	-5.4334e-5
-1.082	-5.4529e-5
-1.081	-5.4491e-5
-1.080	-5.4593e-5
-1.079	-5.4688e-5
-1.078	-5.4684e-5
-1.077	-5.4847e-5
-1.076	-5.4813e-5
-1.075	-5.4920e-5
-1.074	-5.4978e-5
-1.073	-5.4941e-5
-1.072	-5.5069e-5
-1.071	-5.5008e-5
-1.070	-5.5072e-5
-1.069	-5.5098e-5
-1.068	-5.5058e-5
-1.067	-5.5187e-5
-1.066	-5.5113e-5
-1.065	-5.5155e-5
-1.064	-5.5167e-5
-1.063	-5.5069e-5
-1.062	-5.5187e-5
-1.061	-5.5094e-5
-1.060	-5.5128e-5
-1.059	-5.5112e-5
-1.058	-5.5013e-5
-1.057	-5.5110e-5
-1.056	-5.4977e-5
-1.055	-5.4987e-5
-1.054	-5.4965e-5
-1.053	-5.4846e-5
-1.052	-5.4907e-5
-1.051	-5.4775e-5
-1.050	-5.4764e-5
-1.049	-5.4728e-5
-1.048	-5.4592e-5
-1.047	-5.4634e-5
-1.046	-5.4466e-5
-1.045	-5.4447e-5
-1.044	-5.4398e-5
-1.043	-5.4245e-5
-1.042	-5.4269e-5
-1.041	-5.4102e-5
-1.040	-5.4077e-5
-1.039	-5.3996e-5
-1.038	-5.3827e-5
-1.037	-5.3833e-5
-1.036	-5.3634e-5
-1.035	-5.3597e-5
-1.034	-5.3516e-5
-1.033	-5.3330e-5
-1.032	-5.3340e-5
-1.031	-5.3117e-5
-1.030	-5.3051e-5
-1.029	-5.2956e-5
-1.028	-5.2762e-5
-1.027	-5.2759e-5
-1.026	-5.2552e-5
-1.025	-5.2479e-5
-1.024	-5.2377e-5
-1.023	-5.2167e-5
-1.022	-5.2137e-5
-1.021	-5.1927e-5
-1.020	-5.1821e-5
-1.019	-5.1681e-5
-1.018	-5.1469e-5
-1.017	-5.1428e-5
-1.016	-5.1198e-5
-1.015	-5.1116e-5
-1.014	-5.0984e-5
-1.013	-5.0758e-5
-1.012	-5.0698e-5
-1.011	-5.0446e-5
-1.010	-5.0353e-5
-1.009	-5.0203e-5
-1.008	-4.9979e-5
-1.007	-4.9923e-5
-1.006	-4.9678e-5
-1.005	-4.9587e-5
-1.004	-4.9414e-5
-1.003	-4.9171e-5
-1.002	-4.9099e-5
-1.001	-4.8842e-5
-1.000	-4.8725e-5
-0.999	-4.8559e-5
-0.998	-4.8315e-5
-0.997	-4.8255e-5
-0.996	-4.7989e-5
-0.995	-4.7863e-5
-0.994	-4.7688e-5
-0.993	-4.7462e-5
-0.992	-4.7377e-5
-0.991	-4.7120e-5
-0.990	-4.6992e-5
-0.989	-4.6831e-5
-0.988	-4.6568e-5
-0.987	-4.6487e-5
-0.986	-4.6225e-5
-0.985	-4.6093e-5
-0.984	-4.5906e-5
-0.983	-4.5654e-5
-0.982	-4.5590e-5
-0.981	-4.5305e-5
-0.980	-4.5181e-5
-0.979	-4.4995e-5
-0.978	-4.4736e-5
-0.977	-4.4652e-5
-0.976	-4.4385e-5
-0.975	-4.4265e-5
-0.974	-4.4097e-5
-0.973	-4.3852e-5
-0.972	-4.3758e-5
-0.971	-4.3469e-5
-0.970	-4.3338e-5
-0.969	-4.3170e-5
-0.968	-4.2910e-5
-0.967	-4.2832e-5
-0.966	-4.2564e-5
-0.965	-4.2436e-5
-0.964	-4.2261e-5
-0.963	-4.2022e-5
-0.962	-4.1942e-5
-0.961	-4.1664e-5
-0.960	-4.1539e-5
-0.959	-4.1384e-5
-0.958	-4.1143e-5
-0.957	-4.1054e-5
-0.956	-4.0788e-5
-0.955	-4.0666e-5
-0.954	-4.0494e-5
-0.953	-4.0254e-5
-0.952	-4.0164e-5
-0.951	-3.9912e-5
-0.950	-3.9786e-5
-0.949	-3.9631e-5
-0.948	-3.9396e-5
-0.947	-3.9318e-5
-0.946	-3.9052e-5
-0.945	-3.8944e-5
-0.944	-3.8793e-5
-0.943	-3.8568e-5
-0.942	-3.8498e-5
-0.941	-3.8224e-5
-0.940	-3.8118e-5
-0.939	-3.7964e-5
-0.938	-3.7747e-5
-0.937	-3.7683e-5
-0.936	-3.7416e-5
-0.935	-3.7314e-5
-0.934	-3.7165e-5
-0.933	-3.6935e-5
-0.932	-3.6891e-5
-0.931	-3.6633e-5
-0.930	-3.6531e-5
-0.929	-3.6402e-5
-0.928	-3.6181e-5
-0.927	-3.6107e-5
-0.926	-3.5863e-5
-0.925	-3.5771e-5
-0.924	-3.5643e-5
-0.923	-3.5429e-5
-0.922	-3.5380e-5
-0.921	-3.5145e-5
-0.920	-3.5048e-5
-0.919	-3.4905e-5
-0.918	-3.4695e-5
-0.917	-3.4630e-5
-0.916	-3.4406e-5
-0.915	-3.4321e-5
-0.914	-3.4194e-5
-0.913	-3.3990e-5
-0.912	-3.3957e-5
-0.911	-3.3733e-5
-0.910	-3.3628e-5
-0.909	-3.3506e-5
-0.908	-3.3308e-5
-0.907	-3.3290e-5
-0.906	-3.3068e-5
-0.905	-3.2987e-5
-0.904	-3.2866e-5
-0.903	-3.2672e-5
-0.902	-3.2643e-5
-0.901	-3.2422e-5
-0.900	-3.2346e-5
-0.899	-3.2248e-5
-0.898	-3.2063e-5
-0.897	-3.2042e-5
-0.896	-3.1826e-5
-0.895	-3.1745e-5
-0.894	-3.1632e-5
-0.893	-3.1448e-5
-0.892	-3.1439e-5
-0.891	-3.1229e-5
-0.890	-3.1162e-5
-0.889	-3.1057e-5
-0.888	-3.0883e-5
-0.887	-3.0868e-5
-0.886	-3.0651e-5
-0.885	-3.0589e-5
-0.884	-3.0495e-5
-0.883	-3.0321e-5
-0.882	-3.0315e-5
-0.881	-3.0111e-5
-0.880	-3.0042e-5
-0.879	-2.9952e-5
-0.878	-2.9782e-5
-0.877	-2.9778e-5
-0.876	-2.9585e-5
-0.875	-2.9524e-5
-0.874	-2.9441e-5
-0.873	-2.9293e-5
-0.872	-2.9283e-5
-0.871	-2.9079e-5
-0.870	-2.9031e-5
-0.869	-2.8946e-5
-0.868	-2.8795e-5
-0.867	-2.8790e-5
-0.866	-2.8596e-5
-0.865	-2.8549e-5
-0.864	-2.8458e-5
-0.863	-2.8313e-5
-0.862	-2.8331e-5
-0.861	-2.8130e-5
-0.860	-2.8104e-5
-0.859	-2.8032e-5
-0.858	-2.7875e-5
-0.857	-2.7881e-5
-0.856	-2.7710e-5
-0.855	-2.7665e-5
-0.854	-2.7572e-5
-0.853	-2.7438e-5
-0.852	-2.7457e-5
-0.851	-2.7275e-5
-0.850	-2.7243e-5
-0.849	-2.7169e-5
-0.848	-2.7030e-5
-0.847	-2.7024e-5
-0.846	-2.6865e-5
-0.845	-2.6839e-5
-0.844	-2.6760e-5
-0.843	-2.6627e-5
-0.842	-2.6652e-5
-0.841	-2.6471e-5
-0.840	-2.6430e-5
-0.839	-2.6362e-5
-0.838	-2.6240e-5
-0.837	-2.6260e-5
-0.836	-2.6093e-5
-0.835	-2.6072e-5
-0.834	-2.5995e-5
-0.833	-2.5861e-5
-0.832	-2.5884e-5
-0.831	-2.5731e-5
-0.830	-2.5701e-5
-0.829	-2.5635e-5
-0.828	-2.5510e-5
-0.827	-2.5522e-5
-0.826	-2.5371e-5
-0.825	-2.5360e-5
-0.824	-2.5278e-5
-0.823	-2.5157e-5
-0.822	-2.5185e-5
-0.821	-2.5029e-5
-0.820	-2.5019e-5
-0.819	-2.4938e-5
-0.818	-2.4821e-5
-0.817	-2.4842e-5
-0.816	-2.4693e-5
-0.815	-2.4680e-5
-0.814	-2.4617e-5
-0.813	-2.4488e-5
-0.812	-2.4522e-5
-0.811	-2.4376e-5
-0.810	-2.4377e-5
-0.809	-2.4311e-5
-0.808	-2.4170e-5
-0.807	-2.4214e-5
-0.806	-2.4062e-5
-0.805	-2.4060e-5
-0.804	-2.3994e-5
-0.803	-2.3881e-5
-0.802	-2.3919e-5
-0.801	-2.3769e-5
-0.800	-2.3766e-5
-0.799	-2.3709e-5
-0.798	-2.3590e-5
-0.797	-2.3627e-5
-0.796	-2.3472e-5
-0.795	-2.3478e-5
-0.794	-2.3424e-5
-0.793	-2.3308e-5
-0.792	-2.3351e-5
-0.791	-2.3184e-5
-0.790	-2.3207e-5
-0.789	-2.3151e-5
-0.788	-2.3048e-5
-0.787	-2.3090e-5
-0.786	-2.2936e-5
-0.785	-2.2953e-5
-0.784	-2.2885e-5
-0.783	-2.2793e-5
-0.782	-2.2823e-5
-0.781	-2.2682e-5
-0.780	-2.2699e-5
-0.779	-2.2632e-5
-0.778	-2.2533e-5
-0.777	-2.2592e-5
-0.776	-2.2442e-5
-0.775	-2.2461e-5
-0.774	-2.2398e-5
-0.773	-2.2292e-5
-0.772	-2.2335e-5
-0.771	-2.2190e-5
-0.770	-2.2226e-5
-0.769	-2.2173e-5
-0.768	-2.2071e-5
-0.767	-2.2122e-5
-0.766	-2.1966e-5
-0.765	-2.1989e-5
-0.764	-2.1933e-5
-0.763	-2.1833e-5
-0.762	-2.1884e-5
-0.761	-2.1746e-5
-0.760	-2.1774e-5
-0.759	-2.1715e-5
-0.758	-2.1615e-5
-0.757	-2.1662e-5
-0.756	-2.1525e-5
-0.755	-2.1552e-5
-0.754	-2.1502e-5
-0.753	-2.1420e-5
-0.752	-2.1465e-5
-0.751	-2.1323e-5
-0.750	-2.1360e-5
-0.749	-2.1300e-5
-0.748	-2.1191e-5
-0.747	-2.1260e-5
-0.746	-2.1124e-5
-0.745	-2.1157e-5
-0.744	-2.1109e-5
-0.743	-2.1018e-5
-0.742	-2.1069e-5
-0.741	-2.0935e-5
-0.740	-2.0986e-5
-0.739	-2.0919e-5
-0.738	-2.0821e-5
-0.737	-2.0889e-5
-0.736	-2.0761e-5
-0.735	-2.0792e-5
-0.734	-2.0741e-5
-0.733	-2.0661e-5
-0.732	-2.0705e-5
-0.731	-2.0583e-5
-0.730	-2.0624e-5
-0.729	-2.0569e-5
-0.728	-2.0482e-5
-0.727	-2.0538e-5
-0.726	-2.0401e-5
-0.725	-2.0446e-5
-0.724	-2.0403e-5
-0.723	-2.0322e-5
-0.722	-2.0375e-5
-0.721	-2.0237e-5
-0.720	-2.0283e-5
-0.719	-2.0241e-5
-0.718	-2.0157e-5
-0.717	-2.0212e-5
-0.716	-2.0087e-5
-0.715	-2.0135e-5
-0.714	-2.0076e-5
-0.713	-2.0005e-5
-0.712	-2.0048e-5
-0.711	-1.9919e-5
-0.710	-1.9973e-5
-0.709	-1.9931e-5
-0.708	-1.9869e-5
-0.707	-1.9919e-5
-0.706	-1.9785e-5
-0.705	-1.9834e-5
-0.704	-1.9793e-5
-0.703	-1.9718e-5
-0.702	-1.9775e-5
-0.701	-1.9648e-5
-0.700	-1.9703e-5
-0.699	-1.9656e-5
-0.698	-1.9593e-5
-0.697	-1.9658e-5
-0.696	-1.9521e-5
-0.695	-1.9567e-5
-0.694	-1.9518e-5
-0.693	-1.9457e-5
-0.692	-1.9515e-5
-0.691	-1.9408e-5
-0.690	-1.9443e-5
-0.689	-1.9387e-5
-0.688	-1.9341e-5
-0.687	-1.9399e-5
-0.686	-1.9260e-5
-0.685	-1.9320e-5
-0.684	-1.9281e-5
-0.683	-1.9223e-5
-0.682	-1.9280e-5
-0.681	-1.9148e-5
-0.680	-1.9204e-5
-0.679	-1.9162e-5
-0.678	-1.9103e-5
-0.677	-1.9164e-5
-0.676	-1.9030e-5
-0.675	-1.9084e-5
-0.674	-1.9043e-5
-0.673	-1.8985e-5
-0.672	-1.9051e-5
-0.671	-1.8932e-5
-0.670	-1.8979e-5
-0.669	-1.8926e-5
-0.668	-1.8872e-5
-0.667	-1.8951e-5
-0.666	-1.8830e-5
-0.665	-1.8872e-5
-0.664	-1.8828e-5
-0.663	-1.8788e-5
-0.662	-1.8840e-5
-0.661	-1.8727e-5
-0.660	-1.8791e-5
-0.659	-1.8736e-5
-0.658	-1.8683e-5
-0.657	-1.8751e-5
-0.656	-1.8624e-5
-0.655	-1.8680e-5
-0.654	-1.8646e-5
-0.653	-1.8589e-5
-0.652	-1.8657e-5
-0.651	-1.8535e-5
-0.650	-1.8593e-5
-0.649	-1.8547e-5
-0.648	-1.8494e-5
-0.647	-1.8571e-5
-0.646	-1.8453e-5
-0.645	-1.8511e-5
-0.644	-1.8467e-5
-0.643	-1.8407e-5
-0.642	-1.8477e-5
-0.641	-1.8365e-5
-0.640	-1.8419e-5
-0.639	-1.8370e-5
-0.638	-1.8335e-5
-0.637	-1.8404e-5
-0.636	-1.8287e-5
-0.635	-1.8339e-5
-0.634	-1.8304e-5
-0.633	-1.8257e-5
-0.632	-1.8317e-5
-0.631	-1.8216e-5
-0.630	-1.8273e-5
-0.629	-1.8229e-5
-0.628	-1.8190e-5
-0.627	-1.8250e-5
-0.626	-1.8133e-5
-0.625	-1.8191e-5
-0.624	-1.8143e-5
-0.623	-1.8105e-5
-0.622	-1.8176e-5
-0.621	-1.8059e-5
-0.620	-1.8132e-5
-0.619	-1.8076e-5
-0.618	-1.8035e-5
-0.617	-1.8103e-5
-0.616	-1.8006e-5
-0.615	-1.8075e-5
-0.614	-1.8005e-5
-0.613	-1.7974e-5
-0.612	-1.8039e-5
-0.611	-1.7933e-5
-0.610	-1.7999e-5
-0.609	-1.7947e-5
-0.608	-1.7914e-5
-0.607	-1.7979e-5
-0.606	-1.7871e-5
-0.605	-1.7933e-5
-0.604	-1.7886e-5
-0.603	-1.7869e-5
-0.602	-1.7918e-5
-0.601	-1.7811e-5
-0.600	-1.7883e-5
-0.599	-1.7822e-5
-0.598	-1.7794e-5
-0.597	-1.7874e-5
-0.596	-1.7758e-5
-0.595	-1.7841e-5
-0.594	-1.7785e-5
-0.593	-1.7745e-5
-0.592	-1.7811e-5
-0.591	-1.7698e-5
-0.590	-1.7767e-5
-0.589	-1.7728e-5
-0.588	-1.7692e-5
-0.587	-1.7750e-5
-0.586	-1.7641e-5
-0.585	-1.7730e-5
-0.584	-1.7667e-5
-0.583	-1.7645e-5
-0.582	-1.7710e-5
-0.581	-1.7603e-5
-0.580	-1.7687e-5
-0.579	-1.7631e-5
-0.578	-1.7606e-5
-0.577	-1.7669e-5
-0.576	-1.7555e-5
-0.575	-1.7636e-5
-0.574	-1.7588e-5
-0.573	-1.7561e-5
-0.572	-1.7635e-5
-0.571	-1.7527e-5
-0.570	-1.7593e-5
-0.569	-1.7547e-5
-0.568	-1.7520e-5
-0.567	-1.7580e-5
-0.566	-1.7480e-5
-0.565	-1.7563e-5
-0.564	-1.7522e-5
-0.563	-1.7493e-5
-0.562	-1.7552e-5
-0.561	-1.7456e-5
-0.560	-1.7524e-5
-0.559	-1.7478e-5
-0.558	-1.7461e-5
-0.557	-1.7526e-5
-0.556	-1.7421e-5
-0.555	-1.7493e-5
-0.554	-1.7450e-5
-0.553	-1.7412e-5
-0.552	-1.7477e-5
-0.551	-1.7386e-5
-0.550	-1.7464e-5
-0.549	-1.7414e-5
-0.548	-1.7398e-5
-0.547	-1.7476e-5
-0.546	-1.7363e-5
-0.545	-1.7438e-5
-0.544	-1.7382e-5
-0.543	-1.7357e-5
-0.542	-1.7428e-5
-0.541	-1.7329e-5
-0.540	-1.7413e-5
-0.539	-1.7360e-5
-0.538	-1.7339e-5
-0.537	-1.7418e-5
-0.536	-1.7305e-5
-0.535	-1.7395e-5
-0.534	-1.7341e-5
-0.533	-1.7314e-5
-0.532	-1.7386e-5
-0.531	-1.7289e-5
-0.530	-1.7392e-5
-0.529	-1.7329e-5
-0.528	-1.7306e-5
-0.527	-1.7375e-5
-0.526	-1.7270e-5
-0.525	-1.7362e-5
-0.524	-1.7316e-5
-0.523	-1.7298e-5
-0.522	-1.7346e-5
-0.521	-1.7247e-5
-0.520	-1.7349e-5
-0.519	-1.7293e-5
-0.518	-1.7284e-5
-0.517	-1.7344e-5
-0.516	-1.7253e-5
-0.515	-1.7337e-5
-0.514	-1.7279e-5
-0.513	-1.7275e-5
-0.512	-1.7349e-5
-0.511	-1.7239e-5
-0.510	-1.7339e-5
-0.509	-1.7293e-5
-0.508	-1.7262e-5
-0.507	-1.7329e-5
-0.506	-1.7226e-5
-0.505	-1.7307e-5
-0.504	-1.7268e-5
-0.503	-1.7252e-5
-0.502	-1.7315e-5
-0.501	-1.7227e-5
-0.500	-1.7321e-5
-0.499	-1.7275e-5
-0.498	-1.7252e-5
-0.497	-1.7310e-5
-0.496	-1.7227e-5
-0.495	-1.7309e-5
-0.494	-1.7255e-5
-0.493	-1.7244e-5
-0.492	-1.7319e-5
-0.491	-1.7215e-5
-0.490	-1.7306e-5
-0.489	-1.7260e-5
-0.488	-1.7248e-5
-0.487	-1.7302e-5
-0.486	-1.7215e-5
-0.485	-1.7318e-5
-0.484	-1.7258e-5
-0.483	-1.7245e-5
-0.482	-1.7305e-5
-0.481	-1.7215e-5
-0.480	-1.7307e-5
-0.479	-1.7259e-5
-0.478	-1.7254e-5
-0.477	-1.7300e-5
-0.476	-1.7218e-5
-0.475	-1.7312e-5
-0.474	-1.7263e-5
-0.473	-1.7251e-5
-0.472	-1.7300e-5
-0.471	-1.7200e-5
-0.470	-1.7291e-5
-0.469	-1.7256e-5
-0.468	-1.7246e-5
-0.467	-1.7296e-5
-0.466	-1.7208e-5
-0.465	-1.7299e-5
-0.464	-1.7253e-5
-0.463	-1.7245e-5
-0.462	-1.7296e-5
-0.461	-1.7221e-5
-0.460	-1.7306e-5
-0.459	-1.7276e-5
-0.458	-1.7271e-5
-0.457	-1.7314e-5
-0.456	-1.7219e-5
-0.455	-1.7319e-5
-0.454	-1.7259e-5
-0.453	-1.7257e-5
-0.452	-1.7324e-5
-0.451	-1.7218e-5
-0.450	-1.7324e-5
-0.449	-1.7273e-5
-0.448	-1.7272e-5
-0.447	-1.7315e-5
-0.446	-1.7230e-5
-0.445	-1.7326e-5
-0.444	-1.7293e-5
-0.443	-1.7287e-5
-0.442	-1.7339e-5
-0.441	-1.7249e-5
-0.440	-1.7342e-5
-0.439	-1.7283e-5
-0.438	-1.7285e-5
-0.437	-1.7340e-5
-0.436	-1.7242e-5
-0.435	-1.7353e-5
-0.434	-1.7309e-5
-0.433	-1.7298e-5
-0.432	-1.7351e-5
-0.431	-1.7252e-5
-0.430	-1.7348e-5
-0.429	-1.7310e-5
-0.428	-1.7310e-5
-0.427	-1.7372e-5
-0.426	-1.7282e-5
-0.425	-1.7374e-5
-0.424	-1.7321e-5
-0.423	-1.7324e-5
-0.422	-1.7393e-5
-0.421	-1.7298e-5
-0.420	-1.7387e-5
-0.419	-1.7330e-5
-0.418	-1.7344e-5
-0.417	-1.7398e-5
-0.416	-1.7306e-5
-0.415	-1.7400e-5
-0.414	-1.7355e-5
-0.413	-1.7369e-5
-0.412	-1.7442e-5
-0.411	-1.7338e-5
-0.410	-1.7459e-5
-0.409	-1.7395e-5
-0.408	-1.7393e-5
-0.407	-1.7447e-5
-0.406	-1.7353e-5
-0.405	-1.7457e-5
-0.404	-1.7403e-5
-0.403	-1.7423e-5
-0.402	-1.7484e-5
-0.401	-1.7389e-5
-0.400	-1.7488e-5
-0.399	-1.7423e-5
-0.398	-1.7444e-5
-0.397	-1.7504e-5
-0.396	-1.7421e-5
-0.395	-1.7522e-5
-0.394	-1.7467e-5
-0.393	-1.7490e-5
-0.392	-1.7547e-5
-0.391	-1.7464e-5
-0.390	-1.7562e-5
-0.389	-1.7502e-5
-0.388	-1.7515e-5
-0.387	-1.7589e-5
-0.386	-1.7504e-5
-0.385	-1.7602e-5
-0.384	-1.7537e-5
-0.383	-1.7571e-5
-0.382	-1.7631e-5
-0.381	-1.7540e-5
-0.380	-1.7646e-5
-0.379	-1.7596e-5
-0.378	-1.7606e-5
-0.377	-1.7672e-5
-0.376	-1.7593e-5
-0.375	-1.7706e-5
-0.374	-1.7636e-5
-0.373	-1.7664e-5
-0.372	-1.7735e-5
-0.371	-1.7661e-5
-0.370	-1.7754e-5
-0.369	-1.7691e-5
-0.368	-1.7717e-5
-0.367	-1.7775e-5
-0.366	-1.7712e-5
-0.365	-1.7814e-5
-0.364	-1.7756e-5
-0.363	-1.7779e-5
-0.362	-1.7854e-5
-0.361	-1.7767e-5
-0.360	-1.7877e-5
-0.359	-1.7826e-5
-0.358	-1.7863e-5
-0.357	-1.7915e-5
-0.356	-1.7848e-5
-0.355	-1.7966e-5
-0.354	-1.7892e-5
-0.353	-1.7933e-5
-0.352	-1.8002e-5
-0.351	-1.7918e-5
-0.350	-1.8031e-5
-0.349	-1.7969e-5
-0.348	-1.8018e-5
-0.347	-1.8069e-5
-0.346	-1.8006e-5
-0.345	-1.8123e-5
-0.344	-1.8051e-5
-0.343	-1.8096e-5
-0.342	-1.8170e-5
-0.341	-1.8089e-5
-0.340	-1.8221e-5
-0.339	-1.8146e-5
-0.338	-1.8180e-5
-0.337	-1.8252e-5
-0.336	-1.8184e-5
-0.335	-1.8305e-5
-0.334	-1.8247e-5
-0.333	-1.8292e-5
-0.332	-1.8355e-5
-0.331	-1.8285e-5
-0.330	-1.8407e-5
-0.329	-1.8360e-5
-0.328	-1.8395e-5
-0.327	-1.8469e-5
-0.326	-1.8405e-5
-0.325	-1.8526e-5
-0.324	-1.8469e-5
-0.323	-1.8511e-5
-0.322	-1.8576e-5
-0.321	-1.8520e-5
-0.320	-1.8649e-5
-0.319	-1.8587e-5
-0.318	-1.8633e-5
-0.317	-1.8697e-5
-0.316	-1.8637e-5
-0.315	-1.8760e-5
-0.314	-1.8705e-5
-0.313	-1.8754e-5
-0.312	-1.8828e-5
-0.311	-1.8775e-5
-0.310	-1.8905e-5
-0.309	-1.8855e-5
-0.308	-1.8905e-5
-0.307	-1.8969e-5
-0.306	-1.8906e-5
-0.305	-1.9046e-5
-0.304	-1.8999e-5
-0.303	-1.9036e-5
-0.302	-1.9114e-5
-0.301	-1.9062e-5
-0.300	-1.9202e-5
-0.299	-1.9147e-5
-0.298	-1.9188e-5
-0.297	-1.9266e-5
-0.296	-1.9214e-5
-0.295	-1.9352e-5
-0.294	-1.9294e-5
-0.293	-1.9355e-5
-0.292	-1.9420e-5
-0.291	-1.9381e-5
-0.290	-1.9523e-5
-0.289	-1.9477e-5
-0.288	-1.9529e-5
-0.287	-1.9602e-5
-0.286	-1.9550e-5
-0.285	-1.9680e-5
-0.284	-1.9655e-5
-0.283	-1.9720e-5
-0.282	-1.9769e-5
-0.281	-1.9725e-5
-0.280	-1.9879e-5
-0.279	-1.9839e-5
-0.278	-1.9896e-5
-0.277	-1.9960e-5
-0.276	-1.9926e-5
-0.275	-2.0062e-5
-0.274	-2.0017e-5
-0.273	-2.0105e-5
-0.272	-2.0173e-5
-0.271	-2.0133e-5
-0.270	-2.0286e-5
-0.269	-2.0240e-5
-0.268	-2.0296e-5
-0.267	-2.0383e-5
-0.266	-2.0353e-5
-0.265	-2.0491e-5
-0.264	-2.0459e-5
-0.263	-2.0548e-5
-0.262	-2.0613e-5
-0.261	-2.0582e-5
-0.260	-2.0722e-5
-0.259	-2.0699e-5
-0.258	-2.0775e-5
-0.257	-2.0860e-5
-0.256	-2.0839e-5
-0.255	-2.0991e-5
-0.254	-2.0956e-5
-0.253	-2.1045e-5
-0.252	-2.1117e-5
-0.251	-2.1087e-5
-0.250	-2.1239e-5
-0.249	-2.1211e-5
-0.248	-2.1308e-5
-0.247	-2.1394e-5
-0.246	-2.1372e-5
-0.245	-2.1518e-5
-0.244	-2.1487e-5
-0.243	-2.1595e-5
-0.242	-2.1678e-5
-0.241	-2.1662e-5
-0.240	-2.1816e-5
-0.239	-2.1813e-5
-0.238	-2.1904e-5
-0.237	-2.1986e-5
-0.236	-2.1968e-5
-0.235	-2.2119e-5
-0.234	-2.2107e-5
-0.233	-2.2197e-5
-0.232	-2.2288e-5
-0.231	-2.2272e-5
-0.230	-2.2434e-5
-0.229	-2.2418e-5
-0.228	-2.2519e-5
-0.227	-2.2605e-5
-0.226	-2.2590e-5
-0.225	-2.2761e-5
-0.224	-2.2742e-5
-0.223	-2.2854e-5
-0.222	-2.2927e-5
-0.221	-2.2927e-5
-0.220	-2.3100e-5
-0.219	-2.3087e-5
-0.218	-2.3192e-5
-0.217	-2.3261e-5
-0.216	-2.3263e-5
-0.215	-2.3425e-5
-0.214	-2.3409e-5
-0.213	-2.3532e-5
-0.212	-2.3612e-5
-0.211	-2.3608e-5
-0.210	-2.3778e-5
-0.209	-2.3771e-5
-0.208	-2.3879e-5
-0.207	-2.3968e-5
-0.206	-2.3967e-5
-0.205	-2.4131e-5
-0.204	-2.4148e-5
-0.203	-2.4245e-5
-0.202	-2.4328e-5
-0.201	-2.4328e-5
-0.200	-2.4480e-5
-0.199	-2.4477e-5
-0.198	-2.4606e-5
-0.197	-2.4685e-5
-0.196	-2.4670e-5
-0.195	-2.4834e-5
-0.194	-2.4829e-5
-0.193	-2.4937e-5
-0.192	-2.5041e-5
-0.191	-2.5034e-5
-0.190	-2.5195e-5
-0.189	-2.5173e-5
-0.188	-2.5286e-5
-0.187	-2.5376e-5
-0.186	-2.5383e-5
-0.185	-2.5547e-5
-0.184	-2.5519e-5
-0.183	-2.5638e-5
-0.182	-2.5708e-5
-0.181	-2.5711e-5
-0.180	-2.5878e-5
-0.179	-2.5852e-5
-0.178	-2.5968e-5
-0.177	-2.6047e-5
-0.176	-2.6033e-5
-0.175	-2.6192e-5
-0.174	-2.6181e-5
-0.173	-2.6283e-5
-0.172	-2.6350e-5
-0.171	-2.6350e-5
-0.170	-2.6505e-5
-0.169	-2.6485e-5
-0.168	-2.6589e-5
-0.167	-2.6665e-5
-0.166	-2.6658e-5
-0.165	-2.6800e-5
-0.164	-2.6779e-5
-0.163	-2.6867e-5
-0.162	-2.6934e-5
-0.161	-2.6920e-5
-0.160	-2.7072e-5
-0.159	-2.7025e-5
-0.158	-2.7140e-5
-0.157	-2.7205e-5
-0.156	-2.7177e-5
-0.155	-2.7322e-5
-0.154	-2.7284e-5
-0.153	-2.7388e-5
-0.152	-2.7450e-5
-0.151	-2.7428e-5
-0.150	-2.7573e-5
-0.149	-2.7512e-5
-0.148	-2.7613e-5
-0.147	-2.7667e-5
-0.146	-2.7632e-5
-0.145	-2.7759e-5
-0.144	-2.7716e-5
-0.143	-2.7800e-5
-0.142	-2.7855e-5
-0.141	-2.7839e-5
-0.140	-2.7957e-5
-0.139	-2.7887e-5
-0.138	-2.7973e-5
-0.137	-2.8028e-5
-0.136	-2.8002e-5
-0.135	-2.8120e-5
-0.134	-2.8058e-5
-0.133	-2.8141e-5
-0.132	-2.8170e-5
-0.131	-2.8141e-5
-0.130	-2.8255e-5
-0.129	-2.8185e-5
-0.128	-2.8266e-5
-0.127	-2.8297e-5
-0.126	-2.8263e-5
-0.125	-2.8372e-5
-0.124	-2.8305e-5
-0.123	-2.8365e-5
-0.122	-2.8393e-5
-0.121	-2.8359e-5
-0.120	-2.8468e-5
-0.119	-2.8400e-5
-0.118	-2.8464e-5
-0.117	-2.8479e-5
-0.116	-2.8440e-5
-0.115	-2.8543e-5
-0.114	-2.8461e-5
-0.113	-2.8528e-5
-0.112	-2.8541e-5
-0.111	-2.8489e-5
-0.110	-2.8590e-5
-0.109	-2.8494e-5
-0.108	-2.8565e-5
-0.107	-2.8579e-5
-0.106	-2.8537e-5
-0.105	-2.8631e-5
-0.104	-2.8539e-5
-0.103	-2.8592e-5
-0.102	-2.8601e-5
-0.101	-2.8563e-5
-0.100	-2.8643e-5
-0.099	-2.8557e-5
-0.098	-2.8608e-5
-0.097	-2.8615e-5
-0.096	-2.8551e-5
-0.095	-2.8649e-5
-0.094	-2.8548e-5
-0.093	-2.8591e-5
-0.092	-2.8599e-5
-0.091	-2.8540e-5
-0.090	-2.8639e-5
-0.089	-2.8536e-5
-0.088	-2.8585e-5
-0.087	-2.8586e-5
-0.086	-2.8525e-5
-0.085	-2.8620e-5
-0.084	-2.8523e-5
-0.083	-2.8566e-5
-0.082	-2.8556e-5
-0.081	-2.8508e-5
-0.080	-2.8588e-5
-0.079	-2.8469e-5
-0.078	-2.8518e-5
-0.077	-2.8508e-5
-0.076	-2.8448e-5
-0.075	-2.8540e-5
-0.074	-2.8440e-5
-0.073	-2.8473e-5
-0.072	-2.8472e-5
-0.071	-2.8413e-5
-0.070	-2.8493e-5
-0.069	-2.8388e-5
-0.068	-2.8433e-5
-0.067	-2.8416e-5
-0.066	-2.8356e-5
-0.065	-2.8441e-5
-0.064	-2.8336e-5
-0.063	-2.8392e-5
-0.062	-2.8373e-5
-0.061	-2.8305e-5
-0.060	-2.8385e-5
-0.059	-2.8280e-5
-0.058	-2.8315e-5
-0.057	-2.8306e-5
-0.056	-2.8243e-5
-0.055	-2.8325e-5
-0.054	-2.8214e-5
-0.053	-2.8256e-5
-0.052	-2.8235e-5
-0.051	-2.8177e-5
-0.050	-2.8265e-5
-0.049	-2.8158e-5
-0.048	-2.8196e-5
-0.047	-2.8174e-5
-0.046	-2.8106e-5
-0.045	-2.8186e-5
-0.044	-2.8076e-5
-0.043	-2.8124e-5
-0.042	-2.8102e-5
-0.041	-2.8042e-5
-0.040	-2.8115e-5
-0.039	-2.8016e-5
-0.038	-2.8068e-5
-0.037	-2.8032e-5
-0.036	-2.7971e-5
-0.035	-2.8045e-5
-0.034	-2.7944e-5
-0.033	-2.7986e-5
-0.032	-2.7969e-5
-0.031	-2.7900e-5
-0.030	-2.7971e-5
-0.029	-2.7858e-5
-0.028	-2.7913e-5
-0.027	-2.7891e-5
-0.026	-2.7830e-5
-0.025	-2.7899e-5
-0.024	-2.7784e-5
-0.023	-2.7841e-5
-0.022	-2.7817e-5
-0.021	-2.7743e-5
-0.020	-2.7824e-5
-0.019	-2.7718e-5
-0.018	-2.7772e-5
-0.017	-2.7740e-5
-0.016	-2.7681e-5
-0.015	-2.7765e-5
-0.014	-2.7656e-5
-0.013	-2.7704e-5
-0.012	-2.7673e-5
-0.011	-2.7613e-5
-0.010	-2.7689e-5
-0.009	-2.7579e-5
-0.008	-2.7632e-5
-0.007	-2.7615e-5
-0.006	-2.7536e-5
-0.005	-2.7618e-5
-0.004	-2.7515e-5
-0.003	-2.7573e-5
-0.002	-2.7534e-5
-0.001	-2.7480e-5
-0.000	-2.7553e-5
0.001	-2.7456e-5
0.002	-2.7530e-5
0.003	-2.7488e-5
0.004	-2.7406e-5
0.005	-2.7494e-5
0.006	-2.7383e-5
0.007	-2.7437e-5
0.008	-2.7416e-5
0.009	-2.7369e-5
0.010	-2.7427e-5
0.011	-2.7327e-5
0.012	-2.7396e-5
0.013	-2.7357e-5
0.014	-2.7307e-5
0.015	-2.7386e-5
0.016	-2.7283e-5
0.017	-2.7356e-5
0.018	-2.7319e-5
0.019	-2.7258e-5
0.020	-2.7322e-5
0.021	-2.7225e-5
0.022	-2.7287e-5
0.023	-2.7265e-5
0.024	-2.7205e-5
0.025	-2.7288e-5
0.026	-2.7189e-5
0.027	-2.7229e-5
0.028	-2.7217e-5
0.029	-2.7154e-5
0.030	-2.7250e-5
0.031	-2.7141e-5
0.032	-2.7207e-5
0.033	-2.7180e-5
0.034	-2.7133e-5
0.035	-2.7216e-5
0.036	-2.7107e-5
0.037	-2.7182e-5
0.038	-2.7155e-5
0.039	-2.7108e-5
0.040	-2.7190e-5
0.041	-2.7079e-5
0.042	-2.7157e-5
0.043	-2.7122e-5
0.044	-2.7074e-5
0.045	-2.7163e-5
0.046	-2.7066e-5
0.047	-2.7134e-5
0.048	-2.7121e-5
0.049	-2.7070e-5
0.050	-2.7132e-5
0.051	-2.7038e-5
0.052	-2.7124e-5
0.053	-2.7097e-5
0.054	-2.7061e-5
0.055	-2.7134e-5
0.056	-2.7039e-5
0.057	-2.7118e-5
0.058	-2.7096e-5
0.059	-2.7052e-5
0.060	-2.7132e-5
0.061	-2.7032e-5
0.062	-2.7110e-5
0.063	-2.7096e-5
0.064	-2.7069e-5
0.065	-2.7145e-5
0.066	-2.7042e-5
0.067	-2.7124e-5
0.068	-2.7090e-5
0.069	-2.7068e-5
0.070	-2.7154e-5
0.071	-2.7050e-5
0.072	-2.7134e-5
0.073	-2.7112e-5
0.074	-2.7091e-5
0.075	-2.7166e-5
0.076	-2.7047e-5
0.077	-2.7146e-5
0.078	-2.7137e-5
0.079	-2.7106e-5
0.080	-2.7196e-5
0.081	-2.7103e-5
0.082	-2.7195e-5
0.083	-2.7160e-5
0.084	-2.7132e-5
0.085	-2.7221e-5
0.086	-2.7128e-5
0.087	-2.7228e-5
0.088	-2.7209e-5
0.089	-2.7182e-5
0.090	-2.7258e-5
0.091	-2.7173e-5
0.092	-2.7267e-5
0.093	-2.7247e-5
0.094	-2.7215e-5
0.095	-2.7311e-5
0.096	-2.7217e-5
0.097	-2.7300e-5
0.098	-2.7297e-5
0.099	-2.7276e-5
0.100	-2.7370e-5
0.101	-2.7273e-5
0.102	-2.7363e-5
0.103	-2.7359e-5
0.104	-2.7333e-5
0.105	-2.7428e-5
0.106	-2.7335e-5
0.107	-2.7436e-5
0.108	-2.7419e-5
0.109	-2.7403e-5
0.110	-2.7506e-5
0.111	-2.7410e-5
0.112	-2.7510e-5
0.113	-2.7486e-5
0.114	-2.7483e-5
0.115	-2.7582e-5
0.116	-2.7484e-5
0.117	-2.7595e-5
0.118	-2.7585e-5
0.119	-2.7574e-5
0.120	-2.7668e-5
0.121	-2.7578e-5
0.122	-2.7696e-5
0.123	-2.7680e-5
0.124	-2.7678e-5
0.125	-2.7762e-5
0.126	-2.7680e-5
0.127	-2.7775e-5
0.128	-2.7776e-5
0.129	-2.7776e-5
0.130	-2.7862e-5
0.131	-2.7799e-5
0.132	-2.7898e-5
0.133	-2.7884e-5
0.134	-2.7882e-5
0.135	-2.7985e-5
0.136	-2.7895e-5
0.137	-2.8012e-5
0.138	-2.8002e-5
0.139	-2.8028e-5
0.140	-2.8118e-5
0.141	-2.8050e-5
0.142	-2.8151e-5
0.143	-2.8128e-5
0.144	-2.8144e-5
0.145	-2.8253e-5
0.146	-2.8177e-5
0.147	-2.8286e-5
0.148	-2.8276e-5
0.149	-2.8294e-5
0.150	-2.8398e-5
0.151	-2.8321e-5
0.152	-2.8436e-5
0.153	-2.8412e-5
0.154	-2.8428e-5
0.155	-2.8550e-5
0.156	-2.8494e-5
0.157	-2.8592e-5
0.158	-2.8583e-5
0.159	-2.8599e-5
0.160	-2.8708e-5
0.161	-2.8641e-5
0.162	-2.8764e-5
0.163	-2.8763e-5
0.164	-2.8792e-5
0.165	-2.8883e-5
0.166	-2.8818e-5
0.167	-2.8950e-5
0.168	-2.8940e-5
0.169	-2.8943e-5
0.170	-2.9058e-5
0.171	-2.9011e-5
0.172	-2.9126e-5
0.173	-2.9112e-5
0.174	-2.9157e-5
0.175	-2.9255e-5
0.176	-2.9198e-5
0.177	-2.9317e-5
0.178	-2.9314e-5
0.179	-2.9347e-5
0.180	-2.9457e-5
0.181	-2.9400e-5
0.182	-2.9520e-5
0.183	-2.9521e-5
0.184	-2.9540e-5
0.185	-2.9659e-5
0.186	-2.9596e-5
0.187	-2.9742e-5
0.188	-2.9722e-5
0.189	-2.9756e-5
0.190	-2.9872e-5
0.191	-2.9819e-5
0.192	-2.9940e-5
0.193	-2.9939e-5
0.194	-2.9986e-5
0.195	-3.0094e-5
0.196	-3.0037e-5
0.197	-3.0172e-5
0.198	-3.0163e-5
0.199	-3.0191e-5
0.200	-3.0309e-5
0.201	-3.0262e-5
0.202	-3.0394e-5
0.203	-3.0396e-5
0.204	-3.0430e-5
0.205	-3.0550e-5
0.206	-3.0522e-5
0.207	-3.0648e-5
0.208	-3.0639e-5
0.209	-3.0669e-5
0.210	-3.0789e-5
0.211	-3.0742e-5
0.212	-3.0879e-5
0.213	-3.0881e-5
0.214	-3.0913e-5
0.215	-3.1020e-5
0.216	-3.0979e-5
0.217	-3.1123e-5
0.218	-3.1119e-5
0.219	-3.1167e-5
0.220	-3.1280e-5
0.221	-3.1236e-5
0.222	-3.1368e-5
0.223	-3.1376e-5
0.224	-3.1421e-5
0.225	-3.1525e-5
0.226	-3.1479e-5
0.227	-3.1628e-5
0.228	-3.1622e-5
0.229	-3.1657e-5
0.230	-3.1771e-5
0.231	-3.1732e-5
0.232	-3.1869e-5
0.233	-3.1862e-5
0.234	-3.1906e-5
0.235	-3.2015e-5
0.236	-3.1982e-5
0.237	-3.2140e-5
0.238	-3.2128e-5
0.239	-3.2156e-5
0.240	-3.2273e-5
0.241	-3.2236e-5
0.242	-3.2385e-5
0.243	-3.2374e-5
0.244	-3.2420e-5
0.245	-3.2531e-5
0.246	-3.2488e-5
0.247	-3.2631e-5
0.248	-3.2624e-5
0.249	-3.2671e-5
0.250	-3.2773e-5
0.251	-3.2748e-5
0.252	-3.2888e-5
0.253	-3.2878e-5
0.254	-3.2927e-5
0.255	-3.3025e-5
0.256	-3.2976e-5
0.257	-3.3127e-5
0.258	-3.3126e-5
0.259	-3.3182e-5
0.260	-3.3301e-5
0.261	-3.3244e-5
0.262	-3.3390e-5
0.263	-3.3367e-5
0.264	-3.3424e-5
0.265	-3.3531e-5
0.266	-3.3493e-5
0.267	-3.3639e-5
0.268	-3.3627e-5
0.269	-3.3681e-5
0.270	-3.3787e-5
0.271	-3.3747e-5
0.272	-3.3896e-5
0.273	-3.3884e-5
0.274	-3.3929e-5
0.275	-3.4024e-5
0.276	-3.4005e-5
0.277	-3.4148e-5
0.278	-3.4147e-5
0.279	-3.4185e-5
0.280	-3.4279e-5
0.281	-3.4245e-5
0.282	-3.4377e-5
0.283	-3.4380e-5
0.284	-3.4428e-5
0.285	-3.4526e-5
0.286	-3.4468e-5
0.287	-3.4617e-5
0.288	-3.4606e-5
0.289	-3.4657e-5
0.290	-3.4749e-5
0.291	-3.4719e-5
0.292	-3.4851e-5
0.293	-3.4858e-5
0.294	-3.4899e-5
0.295	-3.5001e-5
0.296	-3.4950e-5
0.297	-3.5098e-5
0.298	-3.5082e-5
0.299	-3.5131e-5
0.300	-3.5247e-5
0.301	-3.5188e-5
0.302	-3.5328e-5
0.303	-3.5321e-5
0.304	-3.5360e-5
0.305	-3.5450e-5
0.306	-3.5413e-5
0.307	-3.5557e-5
0.308	-3.5544e-5
0.309	-3.5594e-5
0.310	-3.5700e-5
0.311	-3.5646e-5
0.312	-3.5766e-5
0.313	-3.5773e-5
0.314	-3.5815e-5
0.315	-3.5910e-5
0.316	-3.5861e-5
0.317	-3.6011e-5
0.318	-3.5982e-5
0.319	-3.6014e-5
0.320	-3.6114e-5
0.321	-3.6066e-5
0.322	-3.6216e-5
0.323	-3.6196e-5
0.324	-3.6244e-5
0.325	-3.6336e-5
0.326	-3.6289e-5
0.327	-3.6445e-5
0.328	-3.6430e-5
0.329	-3.6466e-5
0.330	-3.6557e-5
0.331	-3.6498e-5
0.332	-3.6643e-5
0.333	-3.6633e-5
0.334	-3.6687e-5
0.335	-3.6758e-5
0.336	-3.6708e-5
0.337	-3.6836e-5
0.338	-3.6826e-5
0.339	-3.6868e-5
0.340	-3.6960e-5
0.341	-3.6902e-5
0.342	-3.7037e-5
0.343	-3.7016e-5
0.344	-3.7065e-5
0.345	-3.7156e-5
0.346	-3.7113e-5
0.347	-3.7230e-5
0.348	-3.7216e-5
0.349	-3.7261e-5
0.350	-3.7339e-5
0.351	-3.7298e-5
0.352	-3.7428e-5
0.353	-3.7397e-5
0.354	-3.7456e-5
0.355	-3.7531e-5
0.356	-3.7476e-5
0.357	-3.7621e-5
0.358	-3.7582e-5
0.359	-3.7630e-5
0.360	-3.7726e-5
0.361	-3.7679e-5
0.362	-3.7810e-5
0.363	-3.7764e-5
0.364	-3.7830e-5
0.365	-3.7905e-5
0.366	-3.7841e-5
0.367	-3.7978e-5
0.368	-3.7957e-5
0.369	-3.8017e-5
0.370	-3.8083e-5
0.371	-3.8018e-5
0.372	-3.8156e-5
0.373	-3.8125e-5
0.374	-3.8177e-5
0.375	-3.8257e-5
0.376	-3.8197e-5
0.377	-3.8334e-5
0.378	-3.8304e-5
0.379	-3.8361e-5
0.380	-3.8436e-5
0.381	-3.8368e-5
0.382	-3.8509e-5
0.383	-3.8476e-5
0.384	-3.8528e-5
0.385	-3.8606e-5
0.386	-3.8553e-5
0.387	-3.8682e-5
0.388	-3.8647e-5
0.389	-3.8700e-5
0.390	-3.8777e-5
0.391	-3.8725e-5
0.392	-3.8844e-5
0.393	-3.8810e-5
0.394	-3.8872e-5
0.395	-3.8949e-5
0.396	-3.8910e-5
0.397	-3.9030e-5
0.398	-3.8984e-5
