# Supplementary material for: Real-time monitoring of the reversible capture and release of CO2 on anthraquinone and riboflavin-modified graphitic electrodes using ATR-SEIRAS
Source: Chem Sci. 2025 Nov 4;16(48):23189–202. doi: 10.1039/d5sc05427c (PMC12584010; doi:10.1039/d5sc05427c)
Supplement: SC-016-D5SC05427C-s001 [file SC-016-D5SC05427C-s001.zip › Data Folders/Main Figures/Figure2/2b/-0.2v_ar_0.4VBKG01AQ_Graphenegold_MeCN-0.1M-TBAPF6.ASC]

PE IR       SUBTECH     SPECTRUM    ASCII       PEDS        4.00        
   -1
-0.2v_ar_0.4VBKG01AQ_Graphenegold_MeCN-0.1M-TBAPF6.ASC
25/01/27
16:29:29.00
25/01/27
16:29:29.00
Administrator
Sample 001 By Administrator Date Monday, January 27 2025
700.000000
#HDR
-1
-1
#GR
cm-1
A
1.0
0.0
4000.000000
-1.000000
3301
8
0.001891
-0.003003
#DATA
4000.000000	0.000033
3999.000000	0.000031
3998.000000	0.000041
3997.000000	0.000061
3996.000000	0.000086
3995.000000	0.000106
3994.000000	0.000118
3993.000000	0.000124
3992.000000	0.000128
3991.000000	0.000130
3990.000000	0.000129
3989.000000	0.000120
3988.000000	0.000107
3987.000000	0.000098
3986.000000	0.000097
3985.000000	0.000102
3984.000000	0.000102
3983.000000	0.000095
3982.000000	0.000083
3981.000000	0.000071
3980.000000	0.000062
3979.000000	0.000059
3978.000000	0.000061
3977.000000	0.000069
3976.000000	0.000077
3975.000000	0.000077
3974.000000	0.000069
3973.000000	0.000057
3972.000000	0.000055
3971.000000	0.000065
3970.000000	0.000085
3969.000000	0.000106
3968.000000	0.000124
3967.000000	0.000138
3966.000000	0.000148
3965.000000	0.000152
3964.000000	0.000149
3963.000000	0.000141
3962.000000	0.000135
3961.000000	0.000133
3960.000000	0.000133
3959.000000	0.000130
3958.000000	0.000124
3957.000000	0.000118
3956.000000	0.000115
3955.000000	0.000118
3954.000000	0.000126
3953.000000	0.000132
3952.000000	0.000134
3951.000000	0.000132
3950.000000	0.000131
3949.000000	0.000133
3948.000000	0.000140
3947.000000	0.000151
3946.000000	0.000161
3945.000000	0.000166
3944.000000	0.000159
3943.000000	0.000140
3942.000000	0.000117
3941.000000	0.000101
3940.000000	0.000098
3939.000000	0.000100
3938.000000	0.000099
3937.000000	0.000092
3936.000000	0.000085
3935.000000	0.000086
3934.000000	0.000099
3933.000000	0.000119
3932.000000	0.000139
3931.000000	0.000154
3930.000000	0.000159
3929.000000	0.000155
3928.000000	0.000145
3927.000000	0.000136
3926.000000	0.000135
3925.000000	0.000140
3924.000000	0.000145
3923.000000	0.000145
3922.000000	0.000139
3921.000000	0.000127
3920.000000	0.000112
3919.000000	0.000104
3918.000000	0.000110
3917.000000	0.000127
3916.000000	0.000145
3915.000000	0.000156
3914.000000	0.000159
3913.000000	0.000151
3912.000000	0.000133
3911.000000	0.000112
3910.000000	0.000102
3909.000000	0.000107
3908.000000	0.000120
3907.000000	0.000131
3906.000000	0.000134
3905.000000	0.000132
3904.000000	0.000121
3903.000000	0.000107
3902.000000	0.000100
3901.000000	0.000107
3900.000000	0.000127
3899.000000	0.000145
3898.000000	0.000151
3897.000000	0.000147
3896.000000	0.000139
3895.000000	0.000134
3894.000000	0.000136
3893.000000	0.000141
3892.000000	0.000143
3891.000000	0.000134
3890.000000	0.000111
3889.000000	0.000086
3888.000000	0.000072
3887.000000	0.000073
3886.000000	0.000083
3885.000000	0.000096
3884.000000	0.000105
3883.000000	0.000116
3882.000000	0.000127
3881.000000	0.000132
3880.000000	0.000132
3879.000000	0.000135
3878.000000	0.000143
3877.000000	0.000151
3876.000000	0.000152
3875.000000	0.000143
3874.000000	0.000131
3873.000000	0.000129
3872.000000	0.000146
3871.000000	0.000170
3870.000000	0.000179
3869.000000	0.000161
3868.000000	0.000140
3867.000000	0.000136
3866.000000	0.000147
3865.000000	0.000150
3864.000000	0.000135
3863.000000	0.000115
3862.000000	0.000112
3861.000000	0.000126
3860.000000	0.000147
3859.000000	0.000163
3858.000000	0.000172
3857.000000	0.000174
3856.000000	0.000169
3855.000000	0.000168
3854.000000	0.000164
3853.000000	0.000140
3852.000000	0.000108
3851.000000	0.000092
3850.000000	0.000096
3849.000000	0.000101
3848.000000	0.000096
3847.000000	0.000089
3846.000000	0.000091
3845.000000	0.000104
3844.000000	0.000120
3843.000000	0.000130
3842.000000	0.000136
3841.000000	0.000144
3840.000000	0.000162
3839.000000	0.000180
3838.000000	0.000186
3837.000000	0.000181
3836.000000	0.000173
3835.000000	0.000169
3834.000000	0.000166
3833.000000	0.000157
3832.000000	0.000138
3831.000000	0.000111
3830.000000	0.000089
3829.000000	0.000087
3828.000000	0.000104
3827.000000	0.000125
3826.000000	0.000133
3825.000000	0.000123
3824.000000	0.000110
3823.000000	0.000110
3822.000000	0.000122
3821.000000	0.000133
3820.000000	0.000138
3819.000000	0.000147
3818.000000	0.000170
3817.000000	0.000195
3816.000000	0.000199
3815.000000	0.000185
3814.000000	0.000169
3813.000000	0.000165
3812.000000	0.000162
3811.000000	0.000150
3810.000000	0.000135
3809.000000	0.000133
3808.000000	0.000146
3807.000000	0.000155
3806.000000	0.000143
3805.000000	0.000123
3804.000000	0.000116
3803.000000	0.000126
3802.000000	0.000139
3801.000000	0.000140
3800.000000	0.000135
3799.000000	0.000141
3798.000000	0.000160
3797.000000	0.000177
3796.000000	0.000180
3795.000000	0.000174
3794.000000	0.000171
3793.000000	0.000173
3792.000000	0.000173
3791.000000	0.000164
3790.000000	0.000148
3789.000000	0.000134
3788.000000	0.000129
3787.000000	0.000135
3786.000000	0.000146
3785.000000	0.000150
3784.000000	0.000141
3783.000000	0.000127
3782.000000	0.000123
3781.000000	0.000137
3780.000000	0.000161
3779.000000	0.000179
3778.000000	0.000185
3777.000000	0.000186
3776.000000	0.000182
3775.000000	0.000168
3774.000000	0.000144
3773.000000	0.000117
3772.000000	0.000100
3771.000000	0.000106
3770.000000	0.000130
3769.000000	0.000163
3768.000000	0.000191
3767.000000	0.000205
3766.000000	0.000202
3765.000000	0.000187
3764.000000	0.000172
3763.000000	0.000165
3762.000000	0.000168
3761.000000	0.000175
3760.000000	0.000180
3759.000000	0.000179
3758.000000	0.000179
3757.000000	0.000181
3756.000000	0.000183
3755.000000	0.000183
3754.000000	0.000176
3753.000000	0.000164
3752.000000	0.000153
3751.000000	0.000149
3750.000000	0.000151
3749.000000	0.000153
3748.000000	0.000151
3747.000000	0.000148
3746.000000	0.000152
3745.000000	0.000166
3744.000000	0.000175
3743.000000	0.000175
3742.000000	0.000173
3741.000000	0.000168
3740.000000	0.000155
3739.000000	0.000136
3738.000000	0.000129
3737.000000	0.000149
3736.000000	0.000185
3735.000000	0.000218
3734.000000	0.000235
3733.000000	0.000237
3732.000000	0.000221
3731.000000	0.000189
3730.000000	0.000153
3729.000000	0.000126
3728.000000	0.000116
3727.000000	0.000123
3726.000000	0.000143
3725.000000	0.000165
3724.000000	0.000180
3723.000000	0.000180
3722.000000	0.000166
3721.000000	0.000147
3720.000000	0.000139
3719.000000	0.000139
3718.000000	0.000144
3717.000000	0.000147
3716.000000	0.000149
3715.000000	0.000157
3714.000000	0.000167
3713.000000	0.000173
3712.000000	0.000169
3711.000000	0.000156
3710.000000	0.000140
3709.000000	0.000126
3708.000000	0.000122
3707.000000	0.000127
3706.000000	0.000141
3705.000000	0.000159
3704.000000	0.000178
3703.000000	0.000192
3702.000000	0.000196
3701.000000	0.000190
3700.000000	0.000183
3699.000000	0.000178
3698.000000	0.000175
3697.000000	0.000170
3696.000000	0.000163
3695.000000	0.000157
3694.000000	0.000159
3693.000000	0.000171
3692.000000	0.000193
3691.000000	0.000217
3690.000000	0.000231
3689.000000	0.000218
3688.000000	0.000187
3687.000000	0.000159
3686.000000	0.000150
3685.000000	0.000160
3684.000000	0.000175
3683.000000	0.000187
3682.000000	0.000195
3681.000000	0.000200
3680.000000	0.000199
3679.000000	0.000188
3678.000000	0.000177
3677.000000	0.000181
3676.000000	0.000201
3675.000000	0.000212
3674.000000	0.000213
3673.000000	0.000221
3672.000000	0.000234
3671.000000	0.000238
3670.000000	0.000225
3669.000000	0.000206
3668.000000	0.000199
3667.000000	0.000206
3666.000000	0.000208
3665.000000	0.000194
3664.000000	0.000176
3663.000000	0.000172
3662.000000	0.000188
3661.000000	0.000207
3660.000000	0.000214
3659.000000	0.000208
3658.000000	0.000206
3657.000000	0.000215
3656.000000	0.000225
3655.000000	0.000227
3654.000000	0.000217
3653.000000	0.000200
3652.000000	0.000181
3651.000000	0.000169
3650.000000	0.000170
3649.000000	0.000175
3648.000000	0.000177
3647.000000	0.000181
3646.000000	0.000196
3645.000000	0.000221
3644.000000	0.000245
3643.000000	0.000256
3642.000000	0.000251
3641.000000	0.000234
3640.000000	0.000213
3639.000000	0.000193
3638.000000	0.000179
3637.000000	0.000172
3636.000000	0.000178
3635.000000	0.000198
3634.000000	0.000225
3633.000000	0.000243
3632.000000	0.000241
3631.000000	0.000226
3630.000000	0.000210
3629.000000	0.000198
3628.000000	0.000187
3627.000000	0.000186
3626.000000	0.000200
3625.000000	0.000220
3624.000000	0.000235
3623.000000	0.000248
3622.000000	0.000264
3621.000000	0.000285
3620.000000	0.000298
3619.000000	0.000290
3618.000000	0.000265
3617.000000	0.000240
3616.000000	0.000231
3615.000000	0.000233
3614.000000	0.000234
3613.000000	0.000223
3612.000000	0.000203
3611.000000	0.000185
3610.000000	0.000175
3609.000000	0.000176
3608.000000	0.000185
3607.000000	0.000203
3606.000000	0.000227
3605.000000	0.000249
3604.000000	0.000261
3603.000000	0.000261
3602.000000	0.000258
3601.000000	0.000263
3600.000000	0.000277
3599.000000	0.000287
3598.000000	0.000278
3597.000000	0.000250
3596.000000	0.000216
3595.000000	0.000190
3594.000000	0.000178
3593.000000	0.000175
3592.000000	0.000178
3591.000000	0.000186
3590.000000	0.000202
3589.000000	0.000222
3588.000000	0.000237
3587.000000	0.000233
3586.000000	0.000210
3585.000000	0.000185
3584.000000	0.000176
3583.000000	0.000182
3582.000000	0.000194
3581.000000	0.000205
3580.000000	0.000210
3579.000000	0.000212
3578.000000	0.000213
3577.000000	0.000214
3576.000000	0.000216
3575.000000	0.000220
3574.000000	0.000224
3573.000000	0.000225
3572.000000	0.000219
3571.000000	0.000208
3570.000000	0.000196
3569.000000	0.000193
3568.000000	0.000203
3567.000000	0.000221
3566.000000	0.000238
3565.000000	0.000249
3564.000000	0.000251
3563.000000	0.000240
3562.000000	0.000221
3561.000000	0.000204
3560.000000	0.000196
3559.000000	0.000196
3558.000000	0.000202
3557.000000	0.000211
3556.000000	0.000224
3555.000000	0.000234
3554.000000	0.000238
3553.000000	0.000235
3552.000000	0.000229
3551.000000	0.000226
3550.000000	0.000228
3549.000000	0.000235
3548.000000	0.000247
3547.000000	0.000263
3546.000000	0.000276
3545.000000	0.000279
3544.000000	0.000267
3543.000000	0.000246
3542.000000	0.000227
3541.000000	0.000218
3540.000000	0.000221
3539.000000	0.000229
3538.000000	0.000234
3537.000000	0.000235
3536.000000	0.000233
3535.000000	0.000232
3534.000000	0.000233
3533.000000	0.000235
3532.000000	0.000237
3531.000000	0.000240
3530.000000	0.000242
3529.000000	0.000242
3528.000000	0.000240
3527.000000	0.000242
3526.000000	0.000248
3525.000000	0.000256
3524.000000	0.000261
3523.000000	0.000260
3522.000000	0.000254
3521.000000	0.000245
3520.000000	0.000238
3519.000000	0.000235
3518.000000	0.000232
3517.000000	0.000227
3516.000000	0.000221
3515.000000	0.000219
3514.000000	0.000223
3513.000000	0.000228
3512.000000	0.000227
3511.000000	0.000220
3510.000000	0.000212
3509.000000	0.000210
3508.000000	0.000218
3507.000000	0.000229
3506.000000	0.000235
3505.000000	0.000233
3504.000000	0.000227
3503.000000	0.000224
3502.000000	0.000225
3501.000000	0.000225
3500.000000	0.000222
3499.000000	0.000220
3498.000000	0.000221
3497.000000	0.000225
3496.000000	0.000227
3495.000000	0.000225
3494.000000	0.000219
3493.000000	0.000210
3492.000000	0.000203
3491.000000	0.000203
3490.000000	0.000209
3489.000000	0.000212
3488.000000	0.000208
3487.000000	0.000201
3486.000000	0.000199
3485.000000	0.000199
3484.000000	0.000198
3483.000000	0.000195
3482.000000	0.000195
3481.000000	0.000199
3480.000000	0.000199
3479.000000	0.000191
3478.000000	0.000177
3477.000000	0.000166
3476.000000	0.000162
3475.000000	0.000166
3474.000000	0.000174
3473.000000	0.000181
3472.000000	0.000180
3471.000000	0.000171
3470.000000	0.000159
3469.000000	0.000151
3468.000000	0.000145
3467.000000	0.000137
3466.000000	0.000128
3465.000000	0.000123
3464.000000	0.000124
3463.000000	0.000132
3462.000000	0.000144
3461.000000	0.000154
3460.000000	0.000158
3459.000000	0.000159
3458.000000	0.000161
3457.000000	0.000167
3456.000000	0.000175
3455.000000	0.000180
3454.000000	0.000178
3453.000000	0.000171
3452.000000	0.000162
3451.000000	0.000158
3450.000000	0.000162
3449.000000	0.000171
3448.000000	0.000177
3447.000000	0.000177
3446.000000	0.000177
3445.000000	0.000185
3444.000000	0.000196
3443.000000	0.000200
3442.000000	0.000191
3441.000000	0.000175
3440.000000	0.000159
3439.000000	0.000141
3438.000000	0.000124
3437.000000	0.000112
3436.000000	0.000108
3435.000000	0.000111
3434.000000	0.000118
3433.000000	0.000126
3432.000000	0.000132
3431.000000	0.000134
3430.000000	0.000133
3429.000000	0.000129
3428.000000	0.000124
3427.000000	0.000122
3426.000000	0.000126
3425.000000	0.000139
3424.000000	0.000156
3423.000000	0.000168
3422.000000	0.000166
3421.000000	0.000153
3420.000000	0.000137
3419.000000	0.000122
3418.000000	0.000113
3417.000000	0.000110
3416.000000	0.000112
3415.000000	0.000117
3414.000000	0.000124
3413.000000	0.000127
3412.000000	0.000126
3411.000000	0.000122
3410.000000	0.000120
3409.000000	0.000120
3408.000000	0.000116
3407.000000	0.000108
3406.000000	0.000101
3405.000000	0.000100
3404.000000	0.000105
3403.000000	0.000112
3402.000000	0.000119
3401.000000	0.000124
3400.000000	0.000129
3399.000000	0.000131
3398.000000	0.000131
3397.000000	0.000130
3396.000000	0.000131
3395.000000	0.000133
3394.000000	0.000138
3393.000000	0.000140
3392.000000	0.000138
3391.000000	0.000131
3390.000000	0.000124
3389.000000	0.000118
3388.000000	0.000115
3387.000000	0.000113
3386.000000	0.000112
3385.000000	0.000112
3384.000000	0.000110
3383.000000	0.000104
3382.000000	0.000096
3381.000000	0.000089
3380.000000	0.000084
3379.000000	0.000080
3378.000000	0.000079
3377.000000	0.000084
3376.000000	0.000091
3375.000000	0.000091
3374.000000	0.000085
3373.000000	0.000080
3372.000000	0.000083
3371.000000	0.000095
3370.000000	0.000109
3369.000000	0.000118
3368.000000	0.000122
3367.000000	0.000119
3366.000000	0.000112
3365.000000	0.000104
3364.000000	0.000100
3363.000000	0.000104
3362.000000	0.000112
3361.000000	0.000119
3360.000000	0.000115
3359.000000	0.000100
3358.000000	0.000080
3357.000000	0.000064
3356.000000	0.000057
3355.000000	0.000061
3354.000000	0.000073
3353.000000	0.000090
3352.000000	0.000108
3351.000000	0.000118
3350.000000	0.000117
3349.000000	0.000111
3348.000000	0.000108
3347.000000	0.000111
3346.000000	0.000117
3345.000000	0.000120
3344.000000	0.000117
3343.000000	0.000112
3342.000000	0.000106
3341.000000	0.000102
3340.000000	0.000102
3339.000000	0.000109
3338.000000	0.000120
3337.000000	0.000128
3336.000000	0.000125
3335.000000	0.000117
3334.000000	0.000112
3333.000000	0.000117
3332.000000	0.000126
3331.000000	0.000128
3330.000000	0.000124
3329.000000	0.000117
3328.000000	0.000111
3327.000000	0.000107
3326.000000	0.000106
3325.000000	0.000113
3324.000000	0.000127
3323.000000	0.000142
3322.000000	0.000150
3321.000000	0.000151
3320.000000	0.000149
3319.000000	0.000153
3318.000000	0.000163
3317.000000	0.000174
3316.000000	0.000176
3315.000000	0.000166
3314.000000	0.000152
3313.000000	0.000148
3312.000000	0.000159
3311.000000	0.000175
3310.000000	0.000187
3309.000000	0.000188
3308.000000	0.000183
3307.000000	0.000174
3306.000000	0.000164
3305.000000	0.000157
3304.000000	0.000156
3303.000000	0.000159
3302.000000	0.000161
3301.000000	0.000156
3300.000000	0.000148
3299.000000	0.000144
3298.000000	0.000148
3297.000000	0.000159
3296.000000	0.000171
3295.000000	0.000181
3294.000000	0.000189
3293.000000	0.000194
3292.000000	0.000200
3291.000000	0.000209
3290.000000	0.000220
3289.000000	0.000223
3288.000000	0.000214
3287.000000	0.000197
3286.000000	0.000183
3285.000000	0.000177
3284.000000	0.000175
3283.000000	0.000172
3282.000000	0.000171
3281.000000	0.000177
3280.000000	0.000187
3279.000000	0.000193
3278.000000	0.000195
3277.000000	0.000193
3276.000000	0.000192
3275.000000	0.000195
3274.000000	0.000203
3273.000000	0.000209
3272.000000	0.000208
3271.000000	0.000200
3270.000000	0.000193
3269.000000	0.000192
3268.000000	0.000191
3267.000000	0.000183
3266.000000	0.000172
3265.000000	0.000169
3264.000000	0.000178
3263.000000	0.000189
3262.000000	0.000195
3261.000000	0.000192
3260.000000	0.000187
3259.000000	0.000186
3258.000000	0.000191
3257.000000	0.000201
3256.000000	0.000211
3255.000000	0.000216
3254.000000	0.000221
3253.000000	0.000228
3252.000000	0.000235
3251.000000	0.000236
3250.000000	0.000229
3249.000000	0.000218
3248.000000	0.000207
3247.000000	0.000203
3246.000000	0.000207
3245.000000	0.000214
3244.000000	0.000215
3243.000000	0.000208
3242.000000	0.000200
3241.000000	0.000203
3240.000000	0.000220
3239.000000	0.000238
3238.000000	0.000249
3237.000000	0.000252
3236.000000	0.000253
3235.000000	0.000253
3234.000000	0.000250
3233.000000	0.000241
3232.000000	0.000226
3231.000000	0.000212
3230.000000	0.000206
3229.000000	0.000214
3228.000000	0.000230
3227.000000	0.000241
3226.000000	0.000242
3225.000000	0.000239
3224.000000	0.000242
3223.000000	0.000251
3222.000000	0.000261
3221.000000	0.000264
3220.000000	0.000260
3219.000000	0.000255
3218.000000	0.000253
3217.000000	0.000253
3216.000000	0.000251
3215.000000	0.000244
3214.000000	0.000236
3213.000000	0.000232
3212.000000	0.000233
3211.000000	0.000239
3210.000000	0.000247
3209.000000	0.000254
3208.000000	0.000258
3207.000000	0.000257
3206.000000	0.000252
3205.000000	0.000247
3204.000000	0.000244
3203.000000	0.000240
3202.000000	0.000232
3201.000000	0.000224
3200.000000	0.000223
3199.000000	0.000231
3198.000000	0.000245
3197.000000	0.000260
3196.000000	0.000271
3195.000000	0.000279
3194.000000	0.000288
3193.000000	0.000300
3192.000000	0.000313
3191.000000	0.000318
3190.000000	0.000312
3189.000000	0.000298
3188.000000	0.000283
3187.000000	0.000273
3186.000000	0.000268
3185.000000	0.000267
3184.000000	0.000267
3183.000000	0.000265
3182.000000	0.000261
3181.000000	0.000259
3180.000000	0.000264
3179.000000	0.000275
3178.000000	0.000288
3177.000000	0.000298
3176.000000	0.000301
3175.000000	0.000293
3174.000000	0.000277
3173.000000	0.000259
3172.000000	0.000245
3171.000000	0.000237
3170.000000	0.000238
3169.000000	0.000248
3168.000000	0.000265
3167.000000	0.000279
3166.000000	0.000284
3165.000000	0.000281
3164.000000	0.000279
3163.000000	0.000282
3162.000000	0.000288
3161.000000	0.000292
3160.000000	0.000292
3159.000000	0.000289
3158.000000	0.000286
3157.000000	0.000285
3156.000000	0.000280
3155.000000	0.000273
3154.000000	0.000266
3153.000000	0.000264
3152.000000	0.000266
3151.000000	0.000264
3150.000000	0.000254
3149.000000	0.000240
3148.000000	0.000230
3147.000000	0.000233
3146.000000	0.000246
3145.000000	0.000259
3144.000000	0.000265
3143.000000	0.000264
3142.000000	0.000260
3141.000000	0.000258
3140.000000	0.000255
3139.000000	0.000248
3138.000000	0.000240
3137.000000	0.000239
3136.000000	0.000249
3135.000000	0.000265
3134.000000	0.000279
3133.000000	0.000286
3132.000000	0.000281
3131.000000	0.000268
3130.000000	0.000253
3129.000000	0.000239
3128.000000	0.000228
3127.000000	0.000218
3126.000000	0.000215
3125.000000	0.000225
3124.000000	0.000246
3123.000000	0.000267
3122.000000	0.000278
3121.000000	0.000277
3120.000000	0.000270
3119.000000	0.000261
3118.000000	0.000253
3117.000000	0.000248
3116.000000	0.000246
3115.000000	0.000245
3114.000000	0.000247
3113.000000	0.000251
3112.000000	0.000256
3111.000000	0.000256
3110.000000	0.000250
3109.000000	0.000243
3108.000000	0.000243
3107.000000	0.000248
3106.000000	0.000253
3105.000000	0.000252
3104.000000	0.000246
3103.000000	0.000243
3102.000000	0.000251
3101.000000	0.000267
3100.000000	0.000279
3099.000000	0.000281
3098.000000	0.000278
3097.000000	0.000280
3096.000000	0.000289
3095.000000	0.000301
3094.000000	0.000311
3093.000000	0.000320
3092.000000	0.000325
3091.000000	0.000321
3090.000000	0.000308
3089.000000	0.000293
3088.000000	0.000285
3087.000000	0.000283
3086.000000	0.000279
3085.000000	0.000271
3084.000000	0.000262
3083.000000	0.000259
3082.000000	0.000262
3081.000000	0.000271
3080.000000	0.000280
3079.000000	0.000287
3078.000000	0.000292
3077.000000	0.000303
3076.000000	0.000318
3075.000000	0.000331
3074.000000	0.000335
3073.000000	0.000333
3072.000000	0.000331
3071.000000	0.000334
3070.000000	0.000341
3069.000000	0.000345
3068.000000	0.000339
3067.000000	0.000323
3066.000000	0.000303
3065.000000	0.000293
3064.000000	0.000298
3063.000000	0.000315
3062.000000	0.000336
3061.000000	0.000351
3060.000000	0.000357
3059.000000	0.000353
3058.000000	0.000347
3057.000000	0.000345
3056.000000	0.000349
3055.000000	0.000356
3054.000000	0.000363
3053.000000	0.000371
3052.000000	0.000385
3051.000000	0.000397
3050.000000	0.000400
3049.000000	0.000387
3048.000000	0.000368
3047.000000	0.000353
3046.000000	0.000348
3045.000000	0.000358
3044.000000	0.000388
3043.000000	0.000431
3042.000000	0.000471
3041.000000	0.000483
3040.000000	0.000460
3039.000000	0.000412
3038.000000	0.000366
3037.000000	0.000342
3036.000000	0.000345
3035.000000	0.000363
3034.000000	0.000384
3033.000000	0.000398
3032.000000	0.000399
3031.000000	0.000390
3030.000000	0.000380
3029.000000	0.000373
3028.000000	0.000369
3027.000000	0.000367
3026.000000	0.000372
3025.000000	0.000391
3024.000000	0.000421
3023.000000	0.000444
3022.000000	0.000443
3021.000000	0.000415
3020.000000	0.000377
3019.000000	0.000347
3018.000000	0.000334
3017.000000	0.000344
3016.000000	0.000378
3015.000000	0.000423
3014.000000	0.000458
3013.000000	0.000462
3012.000000	0.000436
3011.000000	0.000403
3010.000000	0.000383
3009.000000	0.000384
3008.000000	0.000401
3007.000000	0.000426
3006.000000	0.000452
3005.000000	0.000468
3004.000000	0.000467
3003.000000	0.000449
3002.000000	0.000430
3001.000000	0.000420
3000.000000	0.000419
2999.000000	0.000421
2998.000000	0.000424
2997.000000	0.000432
2996.000000	0.000445
2995.000000	0.000456
2994.000000	0.000454
2993.000000	0.000441
2992.000000	0.000425
2991.000000	0.000419
2990.000000	0.000434
2989.000000	0.000471
2988.000000	0.000519
2987.000000	0.000564
2986.000000	0.000588
2985.000000	0.000589
2984.000000	0.000572
2983.000000	0.000552
2982.000000	0.000545
2981.000000	0.000557
2980.000000	0.000583
2979.000000	0.000613
2978.000000	0.000642
2977.000000	0.000667
2976.000000	0.000685
2975.000000	0.000694
2974.000000	0.000701
2973.000000	0.000713
2972.000000	0.000732
2971.000000	0.000755
2970.000000	0.000778
2969.000000	0.000799
2968.000000	0.000813
2967.000000	0.000814
2966.000000	0.000798
2965.000000	0.000771
2964.000000	0.000739
2963.000000	0.000706
2962.000000	0.000671
2961.000000	0.000635
2960.000000	0.000600
2959.000000	0.000575
2958.000000	0.000570
2957.000000	0.000588
2956.000000	0.000614
2955.000000	0.000629
2954.000000	0.000619
2953.000000	0.000591
2952.000000	0.000562
2951.000000	0.000547
2950.000000	0.000551
2949.000000	0.000567
2948.000000	0.000585
2947.000000	0.000602
2946.000000	0.000622
2945.000000	0.000644
2944.000000	0.000662
2943.000000	0.000674
2942.000000	0.000681
2941.000000	0.000692
2940.000000	0.000706
2939.000000	0.000716
2938.000000	0.000713
2937.000000	0.000701
2936.000000	0.000687
2935.000000	0.000675
2934.000000	0.000670
2933.000000	0.000671
2932.000000	0.000671
2931.000000	0.000664
2930.000000	0.000647
2929.000000	0.000629
2928.000000	0.000619
2927.000000	0.000618
2926.000000	0.000621
2925.000000	0.000624
2924.000000	0.000626
2923.000000	0.000628
2922.000000	0.000625
2921.000000	0.000616
2920.000000	0.000602
2919.000000	0.000591
2918.000000	0.000586
2917.000000	0.000591
2916.000000	0.000600
2915.000000	0.000606
2914.000000	0.000601
2913.000000	0.000583
2912.000000	0.000561
2911.000000	0.000551
2910.000000	0.000559
2909.000000	0.000577
2908.000000	0.000588
2907.000000	0.000582
2906.000000	0.000565
2905.000000	0.000548
2904.000000	0.000540
2903.000000	0.000541
2902.000000	0.000545
2901.000000	0.000548
2900.000000	0.000542
2899.000000	0.000528
2898.000000	0.000513
2897.000000	0.000503
2896.000000	0.000499
2895.000000	0.000498
2894.000000	0.000500
2893.000000	0.000506
2892.000000	0.000516
2891.000000	0.000525
2890.000000	0.000531
2889.000000	0.000536
2888.000000	0.000547
2887.000000	0.000558
2886.000000	0.000566
2885.000000	0.000568
2884.000000	0.000571
2883.000000	0.000580
2882.000000	0.000592
2881.000000	0.000597
2880.000000	0.000592
2879.000000	0.000578
2878.000000	0.000566
2877.000000	0.000561
2876.000000	0.000563
2875.000000	0.000568
2874.000000	0.000573
2873.000000	0.000577
2872.000000	0.000578
2871.000000	0.000574
2870.000000	0.000567
2869.000000	0.000566
2868.000000	0.000571
2867.000000	0.000574
2866.000000	0.000569
2865.000000	0.000553
2864.000000	0.000530
2863.000000	0.000506
2862.000000	0.000490
2861.000000	0.000489
2860.000000	0.000504
2859.000000	0.000523
2858.000000	0.000533
2857.000000	0.000532
2856.000000	0.000525
2855.000000	0.000520
2854.000000	0.000522
2853.000000	0.000528
2852.000000	0.000533
2851.000000	0.000528
2850.000000	0.000514
2849.000000	0.000496
2848.000000	0.000484
2847.000000	0.000480
2846.000000	0.000483
2845.000000	0.000488
2844.000000	0.000491
2843.000000	0.000494
2842.000000	0.000495
2841.000000	0.000496
2840.000000	0.000495
2839.000000	0.000493
2838.000000	0.000491
2837.000000	0.000488
2836.000000	0.000486
2835.000000	0.000485
2834.000000	0.000483
2833.000000	0.000480
2832.000000	0.000470
2831.000000	0.000452
2830.000000	0.000436
2829.000000	0.000428
2828.000000	0.000432
2827.000000	0.000438
2826.000000	0.000440
2825.000000	0.000433
2824.000000	0.000422
2823.000000	0.000411
2822.000000	0.000404
2821.000000	0.000404
2820.000000	0.000410
2819.000000	0.000421
2818.000000	0.000435
2817.000000	0.000446
2816.000000	0.000453
2815.000000	0.000453
2814.000000	0.000450
2813.000000	0.000447
2812.000000	0.000444
2811.000000	0.000442
2810.000000	0.000442
2809.000000	0.000444
2808.000000	0.000443
2807.000000	0.000437
2806.000000	0.000423
2805.000000	0.000405
2804.000000	0.000391
2803.000000	0.000386
2802.000000	0.000395
2801.000000	0.000414
2800.000000	0.000433
2799.000000	0.000445
2798.000000	0.000450
2797.000000	0.000453
2796.000000	0.000457
2795.000000	0.000460
2794.000000	0.000459
2793.000000	0.000454
2792.000000	0.000447
2791.000000	0.000442
2790.000000	0.000443
2789.000000	0.000448
2788.000000	0.000452
2787.000000	0.000451
2786.000000	0.000449
2785.000000	0.000449
2784.000000	0.000454
2783.000000	0.000458
2782.000000	0.000457
2781.000000	0.000452
2780.000000	0.000449
2779.000000	0.000448
2778.000000	0.000448
2777.000000	0.000446
2776.000000	0.000441
2775.000000	0.000435
2774.000000	0.000431
2773.000000	0.000431
2772.000000	0.000432
2771.000000	0.000434
2770.000000	0.000437
2769.000000	0.000442
2768.000000	0.000449
2767.000000	0.000451
2766.000000	0.000447
2765.000000	0.000440
2764.000000	0.000433
2763.000000	0.000429
2762.000000	0.000428
2761.000000	0.000430
2760.000000	0.000429
2759.000000	0.000424
2758.000000	0.000418
2757.000000	0.000417
2756.000000	0.000422
2755.000000	0.000428
2754.000000	0.000432
2753.000000	0.000433
2752.000000	0.000430
2751.000000	0.000422
2750.000000	0.000414
2749.000000	0.000415
2748.000000	0.000431
2747.000000	0.000454
2746.000000	0.000470
2745.000000	0.000471
2744.000000	0.000460
2743.000000	0.000447
2742.000000	0.000440
2741.000000	0.000439
2740.000000	0.000441
2739.000000	0.000441
2738.000000	0.000441
2737.000000	0.000443
2736.000000	0.000444
2735.000000	0.000442
2734.000000	0.000437
2733.000000	0.000433
2732.000000	0.000433
2731.000000	0.000432
2730.000000	0.000431
2729.000000	0.000431
2728.000000	0.000433
2727.000000	0.000434
2726.000000	0.000438
2725.000000	0.000447
2724.000000	0.000458
2723.000000	0.000463
2722.000000	0.000458
2721.000000	0.000450
2720.000000	0.000447
2719.000000	0.000451
2718.000000	0.000454
2717.000000	0.000453
2716.000000	0.000448
2715.000000	0.000441
2714.000000	0.000433
2713.000000	0.000427
2712.000000	0.000428
2711.000000	0.000436
2710.000000	0.000447
2709.000000	0.000455
2708.000000	0.000456
2707.000000	0.000452
2706.000000	0.000446
2705.000000	0.000440
2704.000000	0.000433
2703.000000	0.000428
2702.000000	0.000430
2701.000000	0.000444
2700.000000	0.000467
2699.000000	0.000485
2698.000000	0.000488
2697.000000	0.000476
2696.000000	0.000455
2695.000000	0.000437
2694.000000	0.000428
2693.000000	0.000427
2692.000000	0.000430
2691.000000	0.000434
2690.000000	0.000441
2689.000000	0.000452
2688.000000	0.000463
2687.000000	0.000467
2686.000000	0.000464
2685.000000	0.000459
2684.000000	0.000455
2683.000000	0.000453
2682.000000	0.000454
2681.000000	0.000456
2680.000000	0.000462
2679.000000	0.000466
2678.000000	0.000468
2677.000000	0.000466
2676.000000	0.000464
2675.000000	0.000459
2674.000000	0.000452
2673.000000	0.000444
2672.000000	0.000436
2671.000000	0.000434
2670.000000	0.000439
2669.000000	0.000449
2668.000000	0.000461
2667.000000	0.000470
2666.000000	0.000474
2665.000000	0.000476
2664.000000	0.000477
2663.000000	0.000477
2662.000000	0.000474
2661.000000	0.000467
2660.000000	0.000459
2659.000000	0.000452
2658.000000	0.000450
2657.000000	0.000454
2656.000000	0.000463
2655.000000	0.000471
2654.000000	0.000474
2653.000000	0.000473
2652.000000	0.000475
2651.000000	0.000483
2650.000000	0.000492
2649.000000	0.000493
2648.000000	0.000481
2647.000000	0.000463
2646.000000	0.000452
2645.000000	0.000452
2644.000000	0.000460
2643.000000	0.000467
2642.000000	0.000471
2641.000000	0.000473
2640.000000	0.000472
2639.000000	0.000468
2638.000000	0.000462
2637.000000	0.000459
2636.000000	0.000462
2635.000000	0.000467
2634.000000	0.000472
2633.000000	0.000476
2632.000000	0.000479
2631.000000	0.000478
2630.000000	0.000477
2629.000000	0.000479
2628.000000	0.000488
2627.000000	0.000500
2626.000000	0.000510
2625.000000	0.000517
2624.000000	0.000522
2623.000000	0.000528
2622.000000	0.000533
2621.000000	0.000537
2620.000000	0.000535
2619.000000	0.000527
2618.000000	0.000520
2617.000000	0.000517
2616.000000	0.000519
2615.000000	0.000520
2614.000000	0.000516
2613.000000	0.000509
2612.000000	0.000504
2611.000000	0.000502
2610.000000	0.000501
2609.000000	0.000501
2608.000000	0.000500
2607.000000	0.000494
2606.000000	0.000485
2605.000000	0.000474
2604.000000	0.000468
2603.000000	0.000469
2602.000000	0.000476
2601.000000	0.000485
2600.000000	0.000491
2599.000000	0.000495
2598.000000	0.000495
2597.000000	0.000491
2596.000000	0.000482
2595.000000	0.000470
2594.000000	0.000461
2593.000000	0.000458
2592.000000	0.000461
2591.000000	0.000468
2590.000000	0.000477
2589.000000	0.000487
2588.000000	0.000493
2587.000000	0.000492
2586.000000	0.000485
2585.000000	0.000475
2584.000000	0.000466
2583.000000	0.000459
2582.000000	0.000454
2581.000000	0.000452
2580.000000	0.000450
2579.000000	0.000450
2578.000000	0.000456
2577.000000	0.000471
2576.000000	0.000489
2575.000000	0.000505
2574.000000	0.000514
2573.000000	0.000516
2572.000000	0.000510
2571.000000	0.000498
2570.000000	0.000485
2569.000000	0.000480
2568.000000	0.000486
2567.000000	0.000494
2566.000000	0.000497
2565.000000	0.000491
2564.000000	0.000478
2563.000000	0.000466
2562.000000	0.000461
2561.000000	0.000466
2560.000000	0.000477
2559.000000	0.000485
2558.000000	0.000489
2557.000000	0.000496
2556.000000	0.000506
2555.000000	0.000517
2554.000000	0.000521
2553.000000	0.000514
2552.000000	0.000502
2551.000000	0.000493
2550.000000	0.000490
2549.000000	0.000490
2548.000000	0.000488
2547.000000	0.000484
2546.000000	0.000483
2545.000000	0.000485
2544.000000	0.000487
2543.000000	0.000483
2542.000000	0.000480
2541.000000	0.000486
2540.000000	0.000502
2539.000000	0.000517
2538.000000	0.000525
2537.000000	0.000527
2536.000000	0.000524
2535.000000	0.000516
2534.000000	0.000505
2533.000000	0.000497
2532.000000	0.000499
2531.000000	0.000504
2530.000000	0.000503
2529.000000	0.000496
2528.000000	0.000489
2527.000000	0.000490
2526.000000	0.000498
2525.000000	0.000508
2524.000000	0.000513
2523.000000	0.000508
2522.000000	0.000499
2521.000000	0.000495
2520.000000	0.000501
2519.000000	0.000515
2518.000000	0.000526
2517.000000	0.000527
2516.000000	0.000521
2515.000000	0.000513
2514.000000	0.000505
2513.000000	0.000497
2512.000000	0.000492
2511.000000	0.000494
2510.000000	0.000504
2509.000000	0.000519
2508.000000	0.000533
2507.000000	0.000538
2506.000000	0.000531
2505.000000	0.000515
2504.000000	0.000496
2503.000000	0.000482
2502.000000	0.000481
2501.000000	0.000493
2500.000000	0.000512
2499.000000	0.000524
2498.000000	0.000523
2497.000000	0.000512
2496.000000	0.000498
2495.000000	0.000492
2494.000000	0.000497
2493.000000	0.000507
2492.000000	0.000512
2491.000000	0.000510
2490.000000	0.000504
2489.000000	0.000503
2488.000000	0.000509
2487.000000	0.000517
2486.000000	0.000522
2485.000000	0.000525
2484.000000	0.000528
2483.000000	0.000532
2482.000000	0.000531
2481.000000	0.000521
2480.000000	0.000504
2479.000000	0.000485
2478.000000	0.000474
2477.000000	0.000476
2476.000000	0.000491
2475.000000	0.000512
2474.000000	0.000531
2473.000000	0.000543
2472.000000	0.000549
2471.000000	0.000550
2470.000000	0.000547
2469.000000	0.000537
2468.000000	0.000519
2467.000000	0.000499
2466.000000	0.000486
2465.000000	0.000485
2464.000000	0.000493
2463.000000	0.000500
2462.000000	0.000499
2461.000000	0.000492
2460.000000	0.000489
2459.000000	0.000495
2458.000000	0.000509
2457.000000	0.000524
2456.000000	0.000532
2455.000000	0.000532
2454.000000	0.000529
2453.000000	0.000529
2452.000000	0.000535
2451.000000	0.000543
2450.000000	0.000550
2449.000000	0.000554
2448.000000	0.000556
2447.000000	0.000555
2446.000000	0.000552
2445.000000	0.000550
2444.000000	0.000547
2443.000000	0.000543
2442.000000	0.000536
2441.000000	0.000529
2440.000000	0.000523
2439.000000	0.000519
2438.000000	0.000516
2437.000000	0.000513
2436.000000	0.000515
2435.000000	0.000524
2434.000000	0.000537
2433.000000	0.000548
2432.000000	0.000549
2431.000000	0.000545
2430.000000	0.000540
2429.000000	0.000539
2428.000000	0.000538
2427.000000	0.000536
2426.000000	0.000533
2425.000000	0.000529
2424.000000	0.000528
2423.000000	0.000531
2422.000000	0.000539
2421.000000	0.000551
2420.000000	0.000558
2419.000000	0.000557
2418.000000	0.000548
2417.000000	0.000535
2416.000000	0.000524
2415.000000	0.000521
2414.000000	0.000526
2413.000000	0.000538
2412.000000	0.000549
2411.000000	0.000555
2410.000000	0.000554
2409.000000	0.000550
2408.000000	0.000541
2407.000000	0.000528
2406.000000	0.000517
2405.000000	0.000518
2404.000000	0.000527
2403.000000	0.000536
2402.000000	0.000535
2401.000000	0.000526
2400.000000	0.000515
2399.000000	0.000509
2398.000000	0.000508
2397.000000	0.000514
2396.000000	0.000523
2395.000000	0.000531
2394.000000	0.000534
2393.000000	0.000537
2392.000000	0.000540
2391.000000	0.000539
2390.000000	0.000533
2389.000000	0.000525
2388.000000	0.000518
2387.000000	0.000507
2386.000000	0.000487
2385.000000	0.000458
2384.000000	0.000429
2383.000000	0.000402
2382.000000	0.000374
2381.000000	0.000341
2380.000000	0.000305
2379.000000	0.000270
2378.000000	0.000240
2377.000000	0.000221
2376.000000	0.000219
2375.000000	0.000233
2374.000000	0.000255
2373.000000	0.000282
2372.000000	0.000312
2371.000000	0.000341
2370.000000	0.000358
2369.000000	0.000363
2368.000000	0.000353
2367.000000	0.000325
2366.000000	0.000278
2365.000000	0.000228
2364.000000	0.000188
2363.000000	0.000164
2362.000000	0.000142
2361.000000	0.000110
2360.000000	0.000082
2359.000000	0.000063
2358.000000	0.000054
2357.000000	0.000053
2356.000000	0.000056
2355.000000	0.000067
2354.000000	0.000086
2353.000000	0.000103
2352.000000	0.000099
2351.000000	0.000075
2350.000000	0.000057
2349.000000	0.000052
2348.000000	0.000050
2347.000000	0.000040
2346.000000	0.000028
2345.000000	0.000021
2344.000000	0.000011
2343.000000	0.000005
2342.000000	-0.000008
2341.000000	-0.000025
2340.000000	-0.000042
2339.000000	-0.000050
2338.000000	-0.000037
2337.000000	-0.000011
2336.000000	0.000004
2335.000000	-0.000005
2334.000000	-0.000023
2333.000000	-0.000032
2332.000000	-0.000031
2331.000000	-0.000026
2330.000000	0.000004
2329.000000	0.000046
2328.000000	0.000080
2327.000000	0.000079
2326.000000	0.000058
2325.000000	0.000036
2324.000000	0.000019
2323.000000	0.000014
2322.000000	0.000021
2321.000000	0.000042
2320.000000	0.000064
2319.000000	0.000079
2318.000000	0.000091
2317.000000	0.000101
2316.000000	0.000108
2315.000000	0.000113
2314.000000	0.000127
2313.000000	0.000145
2312.000000	0.000160
2311.000000	0.000168
2310.000000	0.000183
2309.000000	0.000209
2308.000000	0.000239
2307.000000	0.000256
2306.000000	0.000258
2305.000000	0.000249
2304.000000	0.000241
2303.000000	0.000240
2302.000000	0.000255
2301.000000	0.000279
2300.000000	0.000304
2299.000000	0.000322
2298.000000	0.000332
2297.000000	0.000339
2296.000000	0.000349
2295.000000	0.000367
2294.000000	0.000402
2293.000000	0.000447
2292.000000	0.000485
2291.000000	0.000507
2290.000000	0.000520
2289.000000	0.000534
2288.000000	0.000548
2287.000000	0.000557
2286.000000	0.000561
2285.000000	0.000561
2284.000000	0.000555
2283.000000	0.000545
2282.000000	0.000537
2281.000000	0.000535
2280.000000	0.000539
2279.000000	0.000541
2278.000000	0.000544
2277.000000	0.000548
2276.000000	0.000553
2275.000000	0.000551
2274.000000	0.000538
2273.000000	0.000514
2272.000000	0.000482
2271.000000	0.000450
2270.000000	0.000431
2269.000000	0.000432
2268.000000	0.000444
2267.000000	0.000449
2266.000000	0.000439
2265.000000	0.000418
2264.000000	0.000397
2263.000000	0.000382
2262.000000	0.000376
2261.000000	0.000379
2260.000000	0.000386
2259.000000	0.000388
2258.000000	0.000384
2257.000000	0.000379
2256.000000	0.000386
2255.000000	0.000411
2254.000000	0.000456
2253.000000	0.000511
2252.000000	0.000565
2251.000000	0.000610
2250.000000	0.000644
2249.000000	0.000667
2248.000000	0.000680
2247.000000	0.000683
2246.000000	0.000679
2245.000000	0.000670
2244.000000	0.000657
2243.000000	0.000641
2242.000000	0.000622
2241.000000	0.000603
2240.000000	0.000587
2239.000000	0.000575
2238.000000	0.000569
2237.000000	0.000569
2236.000000	0.000567
2235.000000	0.000560
2234.000000	0.000550
2233.000000	0.000541
2232.000000	0.000533
2231.000000	0.000526
2230.000000	0.000524
2229.000000	0.000525
2228.000000	0.000524
2227.000000	0.000518
2226.000000	0.000511
2225.000000	0.000511
2224.000000	0.000515
2223.000000	0.000518
2222.000000	0.000519
2221.000000	0.000515
2220.000000	0.000507
2219.000000	0.000499
2218.000000	0.000498
2217.000000	0.000503
2216.000000	0.000508
2215.000000	0.000508
2214.000000	0.000504
2213.000000	0.000502
2212.000000	0.000500
2211.000000	0.000500
2210.000000	0.000502
2209.000000	0.000509
2208.000000	0.000512
2207.000000	0.000510
2206.000000	0.000506
2205.000000	0.000506
2204.000000	0.000509
2203.000000	0.000513
2202.000000	0.000518
2201.000000	0.000524
2200.000000	0.000526
2199.000000	0.000521
2198.000000	0.000513
2197.000000	0.000508
2196.000000	0.000503
2195.000000	0.000497
2194.000000	0.000490
2193.000000	0.000487
2192.000000	0.000484
2191.000000	0.000481
2190.000000	0.000479
2189.000000	0.000483
2188.000000	0.000493
2187.000000	0.000502
2186.000000	0.000502
2185.000000	0.000492
2184.000000	0.000475
2183.000000	0.000456
2182.000000	0.000444
2181.000000	0.000441
2180.000000	0.000444
2179.000000	0.000445
2178.000000	0.000445
2177.000000	0.000447
2176.000000	0.000448
2175.000000	0.000444
2174.000000	0.000434
2173.000000	0.000425
2172.000000	0.000419
2171.000000	0.000419
2170.000000	0.000422
2169.000000	0.000425
2168.000000	0.000424
2167.000000	0.000420
2166.000000	0.000417
2165.000000	0.000423
2164.000000	0.000436
2163.000000	0.000448
2162.000000	0.000455
2161.000000	0.000456
2160.000000	0.000453
2159.000000	0.000446
2158.000000	0.000441
2157.000000	0.000440
2156.000000	0.000439
2155.000000	0.000437
2154.000000	0.000438
2153.000000	0.000447
2152.000000	0.000460
2151.000000	0.000472
2150.000000	0.000487
2149.000000	0.000508
2148.000000	0.000534
2147.000000	0.000558
2146.000000	0.000575
2145.000000	0.000588
2144.000000	0.000599
2143.000000	0.000611
2142.000000	0.000626
2141.000000	0.000646
2140.000000	0.000667
2139.000000	0.000686
2138.000000	0.000702
2137.000000	0.000714
2136.000000	0.000719
2135.000000	0.000714
2134.000000	0.000703
2133.000000	0.000693
2132.000000	0.000690
2131.000000	0.000692
2130.000000	0.000701
2129.000000	0.000715
2128.000000	0.000728
2127.000000	0.000733
2126.000000	0.000731
2125.000000	0.000726
2124.000000	0.000721
2123.000000	0.000712
2122.000000	0.000703
2121.000000	0.000695
2120.000000	0.000682
2119.000000	0.000659
2118.000000	0.000629
2117.000000	0.000604
2116.000000	0.000591
2115.000000	0.000586
2114.000000	0.000581
2113.000000	0.000570
2112.000000	0.000553
2111.000000	0.000535
2110.000000	0.000523
2109.000000	0.000521
2108.000000	0.000524
2107.000000	0.000528
2106.000000	0.000532
2105.000000	0.000537
2104.000000	0.000543
2103.000000	0.000543
2102.000000	0.000538
2101.000000	0.000534
2100.000000	0.000535
2099.000000	0.000542
2098.000000	0.000553
2097.000000	0.000564
2096.000000	0.000569
2095.000000	0.000567
2094.000000	0.000563
2093.000000	0.000563
2092.000000	0.000564
2091.000000	0.000561
2090.000000	0.000553
2089.000000	0.000541
2088.000000	0.000532
2087.000000	0.000532
2086.000000	0.000541
2085.000000	0.000552
2084.000000	0.000552
2083.000000	0.000539
2082.000000	0.000521
2081.000000	0.000510
2080.000000	0.000507
2079.000000	0.000508
2078.000000	0.000511
2077.000000	0.000514
2076.000000	0.000514
2075.000000	0.000511
2074.000000	0.000510
2073.000000	0.000514
2072.000000	0.000514
2071.000000	0.000503
2070.000000	0.000489
2069.000000	0.000481
2068.000000	0.000483
2067.000000	0.000488
2066.000000	0.000489
2065.000000	0.000487
2064.000000	0.000481
2063.000000	0.000472
2062.000000	0.000466
2061.000000	0.000468
2060.000000	0.000473
2059.000000	0.000474
2058.000000	0.000471
2057.000000	0.000468
2056.000000	0.000464
2055.000000	0.000457
2054.000000	0.000450
2053.000000	0.000450
2052.000000	0.000456
2051.000000	0.000462
2050.000000	0.000464
2049.000000	0.000467
2048.000000	0.000471
2047.000000	0.000474
2046.000000	0.000471
2045.000000	0.000463
2044.000000	0.000454
2043.000000	0.000447
2042.000000	0.000445
2041.000000	0.000447
2040.000000	0.000448
2039.000000	0.000446
2038.000000	0.000447
2037.000000	0.000456
2036.000000	0.000469
2035.000000	0.000474
2034.000000	0.000467
2033.000000	0.000457
2032.000000	0.000453
2031.000000	0.000457
2030.000000	0.000467
2029.000000	0.000477
2028.000000	0.000482
2027.000000	0.000480
2026.000000	0.000480
2025.000000	0.000487
2024.000000	0.000499
2023.000000	0.000508
2022.000000	0.000510
2021.000000	0.000508
2020.000000	0.000506
2019.000000	0.000505
2018.000000	0.000507
2017.000000	0.000512
2016.000000	0.000519
2015.000000	0.000521
2014.000000	0.000519
2013.000000	0.000516
2012.000000	0.000515
2011.000000	0.000515
2010.000000	0.000515
2009.000000	0.000515
2008.000000	0.000513
2007.000000	0.000509
2006.000000	0.000506
2005.000000	0.000508
2004.000000	0.000511
2003.000000	0.000509
2002.000000	0.000503
2001.000000	0.000499
2000.000000	0.000501
1999.000000	0.000507
1998.000000	0.000510
1997.000000	0.000509
1996.000000	0.000508
1995.000000	0.000512
1994.000000	0.000525
1993.000000	0.000543
1992.000000	0.000557
1991.000000	0.000559
1990.000000	0.000551
1989.000000	0.000537
1988.000000	0.000525
1987.000000	0.000519
1986.000000	0.000520
1985.000000	0.000528
1984.000000	0.000535
1983.000000	0.000538
1982.000000	0.000541
1981.000000	0.000545
1980.000000	0.000546
1979.000000	0.000542
1978.000000	0.000536
1977.000000	0.000530
1976.000000	0.000524
1975.000000	0.000518
1974.000000	0.000514
1973.000000	0.000514
1972.000000	0.000516
1971.000000	0.000519
1970.000000	0.000524
1969.000000	0.000530
1968.000000	0.000537
1967.000000	0.000543
1966.000000	0.000549
1965.000000	0.000552
1964.000000	0.000544
1963.000000	0.000528
1962.000000	0.000514
1961.000000	0.000508
1960.000000	0.000512
1959.000000	0.000521
1958.000000	0.000530
1957.000000	0.000535
1956.000000	0.000534
1955.000000	0.000531
1954.000000	0.000531
1953.000000	0.000532
1952.000000	0.000529
1951.000000	0.000524
1950.000000	0.000524
1949.000000	0.000531
1948.000000	0.000536
1947.000000	0.000535
1946.000000	0.000531
1945.000000	0.000534
1944.000000	0.000545
1943.000000	0.000559
1942.000000	0.000572
1941.000000	0.000580
1940.000000	0.000581
1939.000000	0.000574
1938.000000	0.000564
1937.000000	0.000552
1936.000000	0.000538
1935.000000	0.000526
1934.000000	0.000524
1933.000000	0.000531
1932.000000	0.000538
1931.000000	0.000538
1930.000000	0.000536
1929.000000	0.000537
1928.000000	0.000538
1927.000000	0.000536
1926.000000	0.000536
1925.000000	0.000542
1924.000000	0.000547
1923.000000	0.000544
1922.000000	0.000539
1921.000000	0.000543
1920.000000	0.000554
1919.000000	0.000560
1918.000000	0.000563
1917.000000	0.000568
1916.000000	0.000572
1915.000000	0.000571
1914.000000	0.000569
1913.000000	0.000572
1912.000000	0.000575
1911.000000	0.000568
1910.000000	0.000557
1909.000000	0.000553
1908.000000	0.000557
1907.000000	0.000564
1906.000000	0.000568
1905.000000	0.000570
1904.000000	0.000567
1903.000000	0.000559
1902.000000	0.000553
1901.000000	0.000555
1900.000000	0.000558
1899.000000	0.000553
1898.000000	0.000549
1897.000000	0.000556
1896.000000	0.000566
1895.000000	0.000567
1894.000000	0.000562
1893.000000	0.000566
1892.000000	0.000574
1891.000000	0.000571
1890.000000	0.000559
1889.000000	0.000553
1888.000000	0.000554
1887.000000	0.000557
1886.000000	0.000561
1885.000000	0.000569
1884.000000	0.000576
1883.000000	0.000576
1882.000000	0.000576
1881.000000	0.000585
1880.000000	0.000595
1879.000000	0.000595
1878.000000	0.000584
1877.000000	0.000574
1876.000000	0.000570
1875.000000	0.000566
1874.000000	0.000565
1873.000000	0.000574
1872.000000	0.000593
1871.000000	0.000607
1870.000000	0.000609
1869.000000	0.000606
1868.000000	0.000599
1867.000000	0.000584
1866.000000	0.000565
1865.000000	0.000556
1864.000000	0.000556
1863.000000	0.000554
1862.000000	0.000550
1861.000000	0.000557
1860.000000	0.000572
1859.000000	0.000580
1858.000000	0.000578
1857.000000	0.000576
1856.000000	0.000580
1855.000000	0.000581
1854.000000	0.000579
1853.000000	0.000581
1852.000000	0.000584
1851.000000	0.000582
1850.000000	0.000578
1849.000000	0.000578
1848.000000	0.000584
1847.000000	0.000594
1846.000000	0.000608
1845.000000	0.000625
1844.000000	0.000633
1843.000000	0.000624
1842.000000	0.000609
1841.000000	0.000600
1840.000000	0.000598
1839.000000	0.000597
1838.000000	0.000593
1837.000000	0.000592
1836.000000	0.000595
1835.000000	0.000603
1834.000000	0.000614
1833.000000	0.000627
1832.000000	0.000636
1831.000000	0.000637
1830.000000	0.000629
1829.000000	0.000618
1828.000000	0.000608
1827.000000	0.000601
1826.000000	0.000603
1825.000000	0.000613
1824.000000	0.000623
1823.000000	0.000621
1822.000000	0.000609
1821.000000	0.000601
1820.000000	0.000602
1819.000000	0.000606
1818.000000	0.000604
1817.000000	0.000601
1816.000000	0.000602
1815.000000	0.000596
1814.000000	0.000582
1813.000000	0.000572
1812.000000	0.000573
1811.000000	0.000575
1810.000000	0.000573
1809.000000	0.000576
1808.000000	0.000585
1807.000000	0.000589
1806.000000	0.000587
1805.000000	0.000594
1804.000000	0.000612
1803.000000	0.000623
1802.000000	0.000618
1801.000000	0.000608
1800.000000	0.000602
1799.000000	0.000597
1798.000000	0.000593
1797.000000	0.000598
1796.000000	0.000608
1795.000000	0.000607
1794.000000	0.000595
1793.000000	0.000586
1792.000000	0.000585
1791.000000	0.000579
1790.000000	0.000568
1789.000000	0.000566
1788.000000	0.000579
1787.000000	0.000592
1786.000000	0.000598
1785.000000	0.000604
1784.000000	0.000609
1783.000000	0.000607
1782.000000	0.000600
1781.000000	0.000597
1780.000000	0.000600
1779.000000	0.000604
1778.000000	0.000605
1777.000000	0.000605
1776.000000	0.000606
1775.000000	0.000603
1774.000000	0.000595
1773.000000	0.000583
1772.000000	0.000579
1771.000000	0.000590
1770.000000	0.000606
1769.000000	0.000620
1768.000000	0.000632
1767.000000	0.000640
1766.000000	0.000640
1765.000000	0.000638
1764.000000	0.000645
1763.000000	0.000657
1762.000000	0.000653
1761.000000	0.000628
1760.000000	0.000603
1759.000000	0.000591
1758.000000	0.000591
1757.000000	0.000593
1756.000000	0.000590
1755.000000	0.000590
1754.000000	0.000589
1753.000000	0.000583
1752.000000	0.000581
1751.000000	0.000589
1750.000000	0.000592
1749.000000	0.000579
1748.000000	0.000562
1747.000000	0.000560
1746.000000	0.000572
1745.000000	0.000579
1744.000000	0.000577
1743.000000	0.000574
1742.000000	0.000574
1741.000000	0.000577
1740.000000	0.000583
1739.000000	0.000588
1738.000000	0.000588
1737.000000	0.000579
1736.000000	0.000567
1735.000000	0.000561
1734.000000	0.000565
1733.000000	0.000573
1732.000000	0.000580
1731.000000	0.000586
1730.000000	0.000595
1729.000000	0.000610
1728.000000	0.000623
1727.000000	0.000627
1726.000000	0.000625
1725.000000	0.000622
1724.000000	0.000622
1723.000000	0.000616
1722.000000	0.000607
1721.000000	0.000609
1720.000000	0.000620
1719.000000	0.000621
1718.000000	0.000603
1717.000000	0.000601
1716.000000	0.000625
1715.000000	0.000640
1714.000000	0.000638
1713.000000	0.000644
1712.000000	0.000661
1711.000000	0.000662
1710.000000	0.000646
1709.000000	0.000637
1708.000000	0.000643
1707.000000	0.000642
1706.000000	0.000625
1705.000000	0.000614
1704.000000	0.000611
1703.000000	0.000596
1702.000000	0.000571
1701.000000	0.000569
1700.000000	0.000592
1699.000000	0.000597
1698.000000	0.000582
1697.000000	0.000578
1696.000000	0.000592
1695.000000	0.000593
1694.000000	0.000565
1693.000000	0.000532
1692.000000	0.000510
1691.000000	0.000499
1690.000000	0.000494
1689.000000	0.000488
1688.000000	0.000472
1687.000000	0.000449
1686.000000	0.000428
1685.000000	0.000415
1684.000000	0.000397
1683.000000	0.000373
1682.000000	0.000348
1681.000000	0.000311
1680.000000	0.000268
1679.000000	0.000241
1678.000000	0.000237
1677.000000	0.000234
1676.000000	0.000216
1675.000000	0.000201
1674.000000	0.000204
1673.000000	0.000212
1672.000000	0.000214
1671.000000	0.000213
1670.000000	0.000216
1669.000000	0.000212
1668.000000	0.000185
1667.000000	0.000146
1666.000000	0.000116
1665.000000	0.000096
1664.000000	0.000078
1663.000000	0.000061
1662.000000	0.000054
1661.000000	0.000049
1660.000000	0.000035
1659.000000	0.000026
1658.000000	0.000040
1657.000000	0.000069
1656.000000	0.000103
1655.000000	0.000141
1654.000000	0.000170
1653.000000	0.000171
1652.000000	0.000150
1651.000000	0.000135
1650.000000	0.000133
1649.000000	0.000134
1648.000000	0.000130
1647.000000	0.000123
1646.000000	0.000121
1645.000000	0.000132
1644.000000	0.000152
1643.000000	0.000168
1642.000000	0.000179
1641.000000	0.000189
1640.000000	0.000205
1639.000000	0.000230
1638.000000	0.000262
1637.000000	0.000292
1636.000000	0.000316
1635.000000	0.000333
1634.000000	0.000340
1633.000000	0.000347
1632.000000	0.000351
1631.000000	0.000350
1630.000000	0.000352
1629.000000	0.000362
1628.000000	0.000375
1627.000000	0.000386
1626.000000	0.000398
1625.000000	0.000408
1624.000000	0.000410
1623.000000	0.000407
1622.000000	0.000412
1621.000000	0.000423
1620.000000	0.000432
1619.000000	0.000441
1618.000000	0.000456
1617.000000	0.000473
1616.000000	0.000479
1615.000000	0.000481
1614.000000	0.000493
1613.000000	0.000508
1612.000000	0.000512
1611.000000	0.000505
1610.000000	0.000505
1609.000000	0.000515
1608.000000	0.000525
1607.000000	0.000539
1606.000000	0.000566
1605.000000	0.000592
1604.000000	0.000605
1603.000000	0.000614
1602.000000	0.000627
1601.000000	0.000634
1600.000000	0.000630
1599.000000	0.000625
1598.000000	0.000628
1597.000000	0.000633
1596.000000	0.000633
1595.000000	0.000631
1594.000000	0.000638
1593.000000	0.000646
1592.000000	0.000646
1591.000000	0.000640
1590.000000	0.000642
1589.000000	0.000654
1588.000000	0.000666
1587.000000	0.000676
1586.000000	0.000688
1585.000000	0.000697
1584.000000	0.000692
1583.000000	0.000688
1582.000000	0.000705
1581.000000	0.000732
1580.000000	0.000752
1579.000000	0.000763
1578.000000	0.000768
1577.000000	0.000756
1576.000000	0.000723
1575.000000	0.000698
1574.000000	0.000702
1573.000000	0.000718
1572.000000	0.000731
1571.000000	0.000743
1570.000000	0.000769
1569.000000	0.000797
1568.000000	0.000807
1567.000000	0.000800
1566.000000	0.000783
1565.000000	0.000755
1564.000000	0.000719
1563.000000	0.000698
1562.000000	0.000700
1561.000000	0.000714
1560.000000	0.000723
1559.000000	0.000723
1558.000000	0.000736
1557.000000	0.000754
1556.000000	0.000756
1555.000000	0.000745
1554.000000	0.000724
1553.000000	0.000687
1552.000000	0.000651
1551.000000	0.000634
1550.000000	0.000632
1549.000000	0.000626
1548.000000	0.000605
1547.000000	0.000586
1546.000000	0.000593
1545.000000	0.000633
1544.000000	0.000693
1543.000000	0.000750
1542.000000	0.000774
1541.000000	0.000747
1540.000000	0.000674
1539.000000	0.000599
1538.000000	0.000565
1537.000000	0.000569
1536.000000	0.000581
1535.000000	0.000582
1534.000000	0.000568
1533.000000	0.000543
1532.000000	0.000527
1531.000000	0.000549
1530.000000	0.000621
1529.000000	0.000709
1528.000000	0.000741
1527.000000	0.000677
1526.000000	0.000566
1525.000000	0.000490
1524.000000	0.000479
1523.000000	0.000509
1522.000000	0.000549
1521.000000	0.000585
1520.000000	0.000602
1519.000000	0.000596
1518.000000	0.000599
1517.000000	0.000667
1516.000000	0.000816
1515.000000	0.000973
1514.000000	0.001046
1513.000000	0.001017
1512.000000	0.000951
1511.000000	0.000912
1510.000000	0.000920
1509.000000	0.000956
1508.000000	0.001004
1507.000000	0.001052
1506.000000	0.001092
1505.000000	0.001120
1504.000000	0.001151
1503.000000	0.001194
1502.000000	0.001256
1501.000000	0.001339
1500.000000	0.001424
1499.000000	0.001482
1498.000000	0.001502
1497.000000	0.001505
1496.000000	0.001499
1495.000000	0.001462
1494.000000	0.001397
1493.000000	0.001343
1492.000000	0.001326
1491.000000	0.001327
1490.000000	0.001321
1489.000000	0.001313
1488.000000	0.001309
1487.000000	0.001306
1486.000000	0.001339
1485.000000	0.001443
1484.000000	0.001585
1483.000000	0.001688
1482.000000	0.001703
1481.000000	0.001652
1480.000000	0.001579
1479.000000	0.001501
1478.000000	0.001418
1477.000000	0.001338
1476.000000	0.001272
1475.000000	0.001217
1474.000000	0.001173
1473.000000	0.001144
1472.000000	0.001135
1471.000000	0.001138
1470.000000	0.001141
1469.000000	0.001140
1468.000000	0.001161
1467.000000	0.001251
1466.000000	0.001455
1465.000000	0.001722
1464.000000	0.001891
1463.000000	0.001827
1462.000000	0.001555
1461.000000	0.001239
1460.000000	0.001030
1459.000000	0.000957
1458.000000	0.000955
1457.000000	0.000959
1456.000000	0.000962
1455.000000	0.000967
1454.000000	0.000968
1453.000000	0.000976
1452.000000	0.001033
1451.000000	0.001141
1450.000000	0.001230
1449.000000	0.001226
1448.000000	0.001141
1447.000000	0.001046
1446.000000	0.000997
1445.000000	0.000979
1444.000000	0.000961
1443.000000	0.000930
1442.000000	0.000887
1441.000000	0.000849
1440.000000	0.000843
1439.000000	0.000888
1438.000000	0.000978
1437.000000	0.001092
1436.000000	0.001182
1435.000000	0.001189
1434.000000	0.001097
1433.000000	0.000959
1432.000000	0.000858
1431.000000	0.000824
1430.000000	0.000819
1429.000000	0.000811
1428.000000	0.000813
1427.000000	0.000849
1426.000000	0.000922
1425.000000	0.001031
1424.000000	0.001192
1423.000000	0.001377
1422.000000	0.001488
1421.000000	0.001444
1420.000000	0.001275
1419.000000	0.001086
1418.000000	0.000951
1417.000000	0.000869
1416.000000	0.000825
1415.000000	0.000816
1414.000000	0.000831
1413.000000	0.000854
1412.000000	0.000888
1411.000000	0.000942
1410.000000	0.001004
1409.000000	0.001052
1408.000000	0.001073
1407.000000	0.001061
1406.000000	0.001018
1405.000000	0.000962
1404.000000	0.000929
1403.000000	0.000937
1402.000000	0.000964
1401.000000	0.000979
1400.000000	0.000977
1399.000000	0.000970
1398.000000	0.000969
1397.000000	0.000974
1396.000000	0.000985
1395.000000	0.000992
1394.000000	0.000976
1393.000000	0.000927
1392.000000	0.000874
1391.000000	0.000846
1390.000000	0.000843
1389.000000	0.000846
1388.000000	0.000849
1387.000000	0.000856
1386.000000	0.000866
1385.000000	0.000874
1384.000000	0.000883
1383.000000	0.000904
1382.000000	0.000942
1381.000000	0.001004
1380.000000	0.001096
1379.000000	0.001205
1378.000000	0.001288
1377.000000	0.001309
1376.000000	0.001268
1375.000000	0.001199
1374.000000	0.001141
1373.000000	0.001098
1372.000000	0.001061
1371.000000	0.001027
1370.000000	0.000997
1369.000000	0.000960
1368.000000	0.000917
1367.000000	0.000879
1366.000000	0.000862
1365.000000	0.000861
1364.000000	0.000858
1363.000000	0.000843
1362.000000	0.000814
1361.000000	0.000774
1360.000000	0.000734
1359.000000	0.000701
1358.000000	0.000684
1357.000000	0.000678
1356.000000	0.000674
1355.000000	0.000668
1354.000000	0.000663
1353.000000	0.000667
1352.000000	0.000677
1351.000000	0.000677
1350.000000	0.000659
1349.000000	0.000623
1348.000000	0.000587
1347.000000	0.000565
1346.000000	0.000558
1345.000000	0.000554
1344.000000	0.000546
1343.000000	0.000538
1342.000000	0.000534
1341.000000	0.000541
1340.000000	0.000562
1339.000000	0.000599
1338.000000	0.000635
1337.000000	0.000644
1336.000000	0.000621
1335.000000	0.000582
1334.000000	0.000552
1333.000000	0.000540
1332.000000	0.000543
1331.000000	0.000549
1330.000000	0.000554
1329.000000	0.000556
1328.000000	0.000559
1327.000000	0.000565
1326.000000	0.000571
1325.000000	0.000570
1324.000000	0.000558
1323.000000	0.000541
1322.000000	0.000527
1321.000000	0.000518
1320.000000	0.000513
1319.000000	0.000511
1318.000000	0.000507
1317.000000	0.000497
1316.000000	0.000485
1315.000000	0.000479
1314.000000	0.000478
1313.000000	0.000474
1312.000000	0.000464
1311.000000	0.000455
1310.000000	0.000449
1309.000000	0.000446
1308.000000	0.000447
1307.000000	0.000452
1306.000000	0.000458
1305.000000	0.000459
1304.000000	0.000457
1303.000000	0.000459
1302.000000	0.000465
1301.000000	0.000472
1300.000000	0.000477
1299.000000	0.000486
1298.000000	0.000494
1297.000000	0.000494
1296.000000	0.000482
1295.000000	0.000470
1294.000000	0.000467
1293.000000	0.000475
1292.000000	0.000486
1291.000000	0.000496
1290.000000	0.000507
1289.000000	0.000516
1288.000000	0.000521
1287.000000	0.000520
1286.000000	0.000509
1285.000000	0.000490
1284.000000	0.000465
1283.000000	0.000440
1282.000000	0.000419
1281.000000	0.000405
1280.000000	0.000404
1279.000000	0.000424
1278.000000	0.000467
1277.000000	0.000529
1276.000000	0.000596
1275.000000	0.000655
1274.000000	0.000693
1273.000000	0.000707
1272.000000	0.000704
1271.000000	0.000694
1270.000000	0.000682
1269.000000	0.000668
1268.000000	0.000653
1267.000000	0.000638
1266.000000	0.000626
1265.000000	0.000616
1264.000000	0.000614
1263.000000	0.000620
1262.000000	0.000627
1261.000000	0.000628
1260.000000	0.000622
1259.000000	0.000623
1258.000000	0.000636
1257.000000	0.000655
1256.000000	0.000673
1255.000000	0.000683
1254.000000	0.000681
1253.000000	0.000665
1252.000000	0.000641
1251.000000	0.000619
1250.000000	0.000607
1249.000000	0.000604
1248.000000	0.000603
1247.000000	0.000604
1246.000000	0.000604
1245.000000	0.000603
1244.000000	0.000605
1243.000000	0.000618
1242.000000	0.000646
1241.000000	0.000680
1240.000000	0.000705
1239.000000	0.000714
1238.000000	0.000711
1237.000000	0.000712
1236.000000	0.000731
1235.000000	0.000764
1234.000000	0.000797
1233.000000	0.000814
1232.000000	0.000817
1231.000000	0.000817
1230.000000	0.000823
1229.000000	0.000836
1228.000000	0.000851
1227.000000	0.000866
1226.000000	0.000874
1225.000000	0.000872
1224.000000	0.000864
1223.000000	0.000858
1222.000000	0.000855
1221.000000	0.000847
1220.000000	0.000830
1219.000000	0.000809
1218.000000	0.000792
1217.000000	0.000784
1216.000000	0.000786
1215.000000	0.000793
1214.000000	0.000799
1213.000000	0.000796
1212.000000	0.000787
1211.000000	0.000776
1210.000000	0.000764
1209.000000	0.000752
1208.000000	0.000745
1207.000000	0.000748
1206.000000	0.000755
1205.000000	0.000757
1204.000000	0.000754
1203.000000	0.000750
1202.000000	0.000747
1201.000000	0.000741
1200.000000	0.000731
1199.000000	0.000724
1198.000000	0.000721
1197.000000	0.000720
1196.000000	0.000715
1195.000000	0.000708
1194.000000	0.000702
1193.000000	0.000703
1192.000000	0.000714
1191.000000	0.000734
1190.000000	0.000753
1189.000000	0.000763
1188.000000	0.000761
1187.000000	0.000751
1186.000000	0.000740
1185.000000	0.000734
1184.000000	0.000743
1183.000000	0.000767
1182.000000	0.000796
1181.000000	0.000814
1180.000000	0.000812
1179.000000	0.000794
1178.000000	0.000760
1177.000000	0.000717
1176.000000	0.000682
1175.000000	0.000671
1174.000000	0.000681
1173.000000	0.000692
1172.000000	0.000696
1171.000000	0.000703
1170.000000	0.000720
1169.000000	0.000737
1168.000000	0.000744
1167.000000	0.000740
1166.000000	0.000734
1165.000000	0.000726
1164.000000	0.000713
1163.000000	0.000701
1162.000000	0.000697
1161.000000	0.000699
1160.000000	0.000700
1159.000000	0.000693
1158.000000	0.000677
1157.000000	0.000660
1156.000000	0.000648
1155.000000	0.000652
1154.000000	0.000674
1153.000000	0.000701
1152.000000	0.000718
1151.000000	0.000720
1150.000000	0.000716
1149.000000	0.000716
1148.000000	0.000720
1147.000000	0.000719
1146.000000	0.000714
1145.000000	0.000711
1144.000000	0.000717
1143.000000	0.000730
1142.000000	0.000743
1141.000000	0.000751
1140.000000	0.000756
1139.000000	0.000763
1138.000000	0.000773
1137.000000	0.000784
1136.000000	0.000796
1135.000000	0.000807
1134.000000	0.000810
1133.000000	0.000801
1132.000000	0.000782
1131.000000	0.000760
1130.000000	0.000742
1129.000000	0.000733
1128.000000	0.000733
1127.000000	0.000738
1126.000000	0.000742
1125.000000	0.000743
1124.000000	0.000743
1123.000000	0.000748
1122.000000	0.000756
1121.000000	0.000765
1120.000000	0.000774
1119.000000	0.000781
1118.000000	0.000778
1117.000000	0.000765
1116.000000	0.000750
1115.000000	0.000743
1114.000000	0.000738
1113.000000	0.000730
1112.000000	0.000722
1111.000000	0.000722
1110.000000	0.000730
1109.000000	0.000732
1108.000000	0.000723
1107.000000	0.000708
1106.000000	0.000697
1105.000000	0.000689
1104.000000	0.000687
1103.000000	0.000700
1102.000000	0.000728
1101.000000	0.000760
1100.000000	0.000781
1099.000000	0.000786
1098.000000	0.000785
1097.000000	0.000789
1096.000000	0.000797
1095.000000	0.000800
1094.000000	0.000794
1093.000000	0.000780
1092.000000	0.000770
1091.000000	0.000767
1090.000000	0.000767
1089.000000	0.000763
1088.000000	0.000761
1087.000000	0.000774
1086.000000	0.000800
1085.000000	0.000818
1084.000000	0.000810
1083.000000	0.000780
1082.000000	0.000748
1081.000000	0.000740
1080.000000	0.000760
1079.000000	0.000799
1078.000000	0.000838
1077.000000	0.000860
1076.000000	0.000858
1075.000000	0.000838
1074.000000	0.000816
1073.000000	0.000807
1072.000000	0.000813
1071.000000	0.000826
1070.000000	0.000829
1069.000000	0.000821
1068.000000	0.000816
1067.000000	0.000827
1066.000000	0.000850
1065.000000	0.000861
1064.000000	0.000845
1063.000000	0.000815
1062.000000	0.000805
1061.000000	0.000836
1060.000000	0.000893
1059.000000	0.000932
1058.000000	0.000922
1057.000000	0.000879
1056.000000	0.000845
1055.000000	0.000848
1054.000000	0.000874
1053.000000	0.000893
1052.000000	0.000892
1051.000000	0.000882
1050.000000	0.000874
1049.000000	0.000861
1048.000000	0.000837
1047.000000	0.000816
1046.000000	0.000825
1045.000000	0.000877
1044.000000	0.000947
1043.000000	0.000986
1042.000000	0.000963
1041.000000	0.000895
1040.000000	0.000835
1039.000000	0.000822
1038.000000	0.000845
1037.000000	0.000866
1036.000000	0.000860
1035.000000	0.000837
1034.000000	0.000822
1033.000000	0.000823
1032.000000	0.000827
1031.000000	0.000825
1030.000000	0.000826
1029.000000	0.000846
1028.000000	0.000886
1027.000000	0.000920
1026.000000	0.000918
1025.000000	0.000876
1024.000000	0.000823
1023.000000	0.000796
1022.000000	0.000806
1021.000000	0.000828
1020.000000	0.000835
1019.000000	0.000821
1018.000000	0.000803
1017.000000	0.000798
1016.000000	0.000804
1015.000000	0.000808
1014.000000	0.000802
1013.000000	0.000791
1012.000000	0.000783
1011.000000	0.000782
1010.000000	0.000787
1009.000000	0.000799
1008.000000	0.000822
1007.000000	0.000859
1006.000000	0.000895
1005.000000	0.000912
1004.000000	0.000900
1003.000000	0.000867
1002.000000	0.000828
1001.000000	0.000792
1000.000000	0.000764
999.000000	0.000750
998.000000	0.000751
997.000000	0.000763
996.000000	0.000777
995.000000	0.000785
994.000000	0.000787
993.000000	0.000780
992.000000	0.000763
991.000000	0.000739
990.000000	0.000717
989.000000	0.000704
988.000000	0.000702
987.000000	0.000702
986.000000	0.000697
985.000000	0.000689
984.000000	0.000685
983.000000	0.000691
982.000000	0.000703
981.000000	0.000711
980.000000	0.000711
979.000000	0.000705
978.000000	0.000691
977.000000	0.000671
976.000000	0.000651
975.000000	0.000646
974.000000	0.000662
973.000000	0.000689
972.000000	0.000712
971.000000	0.000724
970.000000	0.000725
969.000000	0.000719
968.000000	0.000713
967.000000	0.000713
966.000000	0.000717
965.000000	0.000710
964.000000	0.000687
963.000000	0.000658
962.000000	0.000646
961.000000	0.000656
960.000000	0.000672
959.000000	0.000679
958.000000	0.000678
957.000000	0.000681
956.000000	0.000694
955.000000	0.000712
954.000000	0.000728
953.000000	0.000735
952.000000	0.000732
951.000000	0.000726
950.000000	0.000725
949.000000	0.000733
948.000000	0.000738
947.000000	0.000731
946.000000	0.000715
945.000000	0.000700
944.000000	0.000694
943.000000	0.000700
942.000000	0.000716
941.000000	0.000737
940.000000	0.000750
939.000000	0.000744
938.000000	0.000723
937.000000	0.000707
936.000000	0.000709
935.000000	0.000725
934.000000	0.000740
933.000000	0.000743
932.000000	0.000735
931.000000	0.000721
930.000000	0.000704
929.000000	0.000685
928.000000	0.000664
927.000000	0.000643
926.000000	0.000625
925.000000	0.000615
924.000000	0.000614
923.000000	0.000623
922.000000	0.000638
921.000000	0.000648
920.000000	0.000644
919.000000	0.000625
918.000000	0.000609
917.000000	0.000611
916.000000	0.000628
915.000000	0.000641
914.000000	0.000651
913.000000	0.000671
912.000000	0.000711
911.000000	0.000750
910.000000	0.000758
909.000000	0.000734
908.000000	0.000701
907.000000	0.000682
906.000000	0.000683
905.000000	0.000698
904.000000	0.000714
903.000000	0.000720
902.000000	0.000712
901.000000	0.000693
900.000000	0.000670
899.000000	0.000647
898.000000	0.000621
897.000000	0.000597
896.000000	0.000581
895.000000	0.000570
894.000000	0.000557
893.000000	0.000535
892.000000	0.000505
891.000000	0.000480
890.000000	0.000467
889.000000	0.000473
888.000000	0.000498
887.000000	0.000532
886.000000	0.000554
885.000000	0.000548
884.000000	0.000504
883.000000	0.000429
882.000000	0.000343
881.000000	0.000270
880.000000	0.000222
879.000000	0.000190
878.000000	0.000164
877.000000	0.000149
876.000000	0.000157
875.000000	0.000187
874.000000	0.000216
873.000000	0.000222
872.000000	0.000211
871.000000	0.000198
870.000000	0.000191
869.000000	0.000182
868.000000	0.000159
867.000000	0.000117
866.000000	0.000056
865.000000	-0.000019
864.000000	-0.000100
863.000000	-0.000178
862.000000	-0.000262
861.000000	-0.000371
860.000000	-0.000524
859.000000	-0.000725
858.000000	-0.000964
857.000000	-0.001231
856.000000	-0.001523
855.000000	-0.001834
854.000000	-0.002155
853.000000	-0.002469
852.000000	-0.002743
851.000000	-0.002934
850.000000	-0.003003
849.000000	-0.002931
848.000000	-0.002735
847.000000	-0.002461
846.000000	-0.002163
845.000000	-0.001876
844.000000	-0.001610
843.000000	-0.001358
842.000000	-0.001121
841.000000	-0.000912
840.000000	-0.000744
839.000000	-0.000610
838.000000	-0.000481
837.000000	-0.000338
836.000000	-0.000183
835.000000	-0.000036
834.000000	0.000086
833.000000	0.000179
832.000000	0.000248
831.000000	0.000297
830.000000	0.000336
829.000000	0.000378
828.000000	0.000428
827.000000	0.000471
826.000000	0.000490
825.000000	0.000483
824.000000	0.000469
823.000000	0.000473
822.000000	0.000501
821.000000	0.000539
820.000000	0.000561
819.000000	0.000558
818.000000	0.000547
817.000000	0.000551
816.000000	0.000569
815.000000	0.000577
814.000000	0.000561
813.000000	0.000538
812.000000	0.000532
811.000000	0.000543
810.000000	0.000549
809.000000	0.000537
808.000000	0.000519
807.000000	0.000513
806.000000	0.000523
805.000000	0.000535
804.000000	0.000539
803.000000	0.000535
802.000000	0.000531
801.000000	0.000535
800.000000	0.000540
799.000000	0.000536
798.000000	0.000514
797.000000	0.000479
796.000000	0.000437
795.000000	0.000400
794.000000	0.000381
793.000000	0.000388
792.000000	0.000420
791.000000	0.000465
790.000000	0.000519
789.000000	0.000581
788.000000	0.000647
787.000000	0.000699
786.000000	0.000719
785.000000	0.000697
784.000000	0.000637
783.000000	0.000558
782.000000	0.000487
781.000000	0.000448
780.000000	0.000447
779.000000	0.000468
778.000000	0.000497
777.000000	0.000532
776.000000	0.000563
775.000000	0.000576
774.000000	0.000567
773.000000	0.000551
772.000000	0.000542
771.000000	0.000538
770.000000	0.000527
769.000000	0.000507
768.000000	0.000486
767.000000	0.000467
766.000000	0.000456
765.000000	0.000460
764.000000	0.000476
763.000000	0.000485
762.000000	0.000470
761.000000	0.000435
760.000000	0.000401
759.000000	0.000387
758.000000	0.000396
757.000000	0.000420
756.000000	0.000442
755.000000	0.000448
754.000000	0.000436
753.000000	0.000426
752.000000	0.000436
751.000000	0.000459
750.000000	0.000477
749.000000	0.000481
748.000000	0.000479
747.000000	0.000478
746.000000	0.000477
745.000000	0.000479
744.000000	0.000482
743.000000	0.000484
742.000000	0.000481
741.000000	0.000479
740.000000	0.000478
739.000000	0.000475
738.000000	0.000474
737.000000	0.000483
736.000000	0.000500
735.000000	0.000509
734.000000	0.000503
733.000000	0.000497
732.000000	0.000505
731.000000	0.000519
730.000000	0.000527
729.000000	0.000527
728.000000	0.000523
727.000000	0.000516
726.000000	0.000510
725.000000	0.000513
724.000000	0.000526
723.000000	0.000529
722.000000	0.000501
721.000000	0.000454
720.000000	0.000418
719.000000	0.000407
718.000000	0.000412
717.000000	0.000417
716.000000	0.000421
715.000000	0.000440
714.000000	0.000486
713.000000	0.000552
712.000000	0.000602
711.000000	0.000603
710.000000	0.000561
709.000000	0.000516
708.000000	0.000499
707.000000	0.000505
706.000000	0.000511
705.000000	0.000511
704.000000	0.000511
703.000000	0.000516
702.000000	0.000525
701.000000	0.000542
700.000000	0.000555
