# Supplementary material for: Real-time monitoring of the reversible capture and release of CO2 on anthraquinone and riboflavin-modified graphitic electrodes using ATR-SEIRAS
Source: Chem Sci. 2025 Nov 4;16(48):23189–202. doi: 10.1039/d5sc05427c (PMC12584010; doi:10.1039/d5sc05427c)
Supplement: SC-016-D5SC05427C-s001 [file SC-016-D5SC05427C-s001.zip › Data Folders/Main Figures/Figure2/2b/-0.4v_ar_0.4VBKG02AQ_Graphenegold_MeCN-0.1M-TBAPF6.ASC]

PE IR       SUBTECH     SPECTRUM    ASCII       PEDS        4.00        
   -1
-0.4v_ar_0.4VBKG02AQ_Graphenegold_MeCN-0.1M-TBAPF6.ASC
25/01/27
16:30:39.00
25/01/27
16:30:39.00
Administrator
Sample 002 By Administrator Date Monday, January 27 2025
700.000000
#HDR
-1
-1
#GR
cm-1
A
1.0
0.0
4000.000000
-1.000000
3301
8
0.002827
-0.003035
#DATA
4000.000000	0.000489
3999.000000	0.000487
3998.000000	0.000499
3997.000000	0.000519
3996.000000	0.000536
3995.000000	0.000542
3994.000000	0.000544
3993.000000	0.000549
3992.000000	0.000563
3991.000000	0.000579
3990.000000	0.000588
3989.000000	0.000585
3988.000000	0.000571
3987.000000	0.000552
3986.000000	0.000533
3985.000000	0.000517
3984.000000	0.000506
3983.000000	0.000502
3982.000000	0.000503
3981.000000	0.000507
3980.000000	0.000511
3979.000000	0.000513
3978.000000	0.000516
3977.000000	0.000520
3976.000000	0.000524
3975.000000	0.000527
3974.000000	0.000529
3973.000000	0.000533
3972.000000	0.000543
3971.000000	0.000553
3970.000000	0.000559
3969.000000	0.000557
3968.000000	0.000551
3967.000000	0.000551
3966.000000	0.000563
3965.000000	0.000585
3964.000000	0.000607
3963.000000	0.000619
3962.000000	0.000617
3961.000000	0.000608
3960.000000	0.000599
3959.000000	0.000595
3958.000000	0.000592
3957.000000	0.000588
3956.000000	0.000582
3955.000000	0.000578
3954.000000	0.000580
3953.000000	0.000586
3952.000000	0.000592
3951.000000	0.000597
3950.000000	0.000600
3949.000000	0.000601
3948.000000	0.000601
3947.000000	0.000602
3946.000000	0.000609
3945.000000	0.000618
3944.000000	0.000623
3943.000000	0.000619
3942.000000	0.000607
3941.000000	0.000599
3940.000000	0.000600
3939.000000	0.000607
3938.000000	0.000610
3937.000000	0.000604
3936.000000	0.000593
3935.000000	0.000585
3934.000000	0.000584
3933.000000	0.000591
3932.000000	0.000604
3931.000000	0.000621
3930.000000	0.000635
3929.000000	0.000640
3928.000000	0.000634
3927.000000	0.000626
3926.000000	0.000621
3925.000000	0.000616
3924.000000	0.000604
3923.000000	0.000585
3922.000000	0.000568
3921.000000	0.000559
3920.000000	0.000556
3919.000000	0.000560
3918.000000	0.000572
3917.000000	0.000588
3916.000000	0.000601
3915.000000	0.000607
3914.000000	0.000606
3913.000000	0.000602
3912.000000	0.000599
3911.000000	0.000600
3910.000000	0.000606
3909.000000	0.000614
3908.000000	0.000619
3907.000000	0.000622
3906.000000	0.000626
3905.000000	0.000629
3904.000000	0.000622
3903.000000	0.000603
3902.000000	0.000587
3901.000000	0.000589
3900.000000	0.000606
3899.000000	0.000622
3898.000000	0.000624
3897.000000	0.000615
3896.000000	0.000604
3895.000000	0.000602
3894.000000	0.000613
3893.000000	0.000631
3892.000000	0.000643
3891.000000	0.000637
3890.000000	0.000611
3889.000000	0.000582
3888.000000	0.000563
3887.000000	0.000561
3886.000000	0.000574
3885.000000	0.000595
3884.000000	0.000618
3883.000000	0.000641
3882.000000	0.000657
3881.000000	0.000656
3880.000000	0.000640
3879.000000	0.000622
3878.000000	0.000615
3877.000000	0.000619
3876.000000	0.000625
3875.000000	0.000625
3874.000000	0.000616
3873.000000	0.000608
3872.000000	0.000614
3871.000000	0.000634
3870.000000	0.000646
3869.000000	0.000634
3868.000000	0.000613
3867.000000	0.000605
3866.000000	0.000609
3865.000000	0.000612
3864.000000	0.000603
3863.000000	0.000593
3862.000000	0.000595
3861.000000	0.000604
3860.000000	0.000615
3859.000000	0.000620
3858.000000	0.000619
3857.000000	0.000615
3856.000000	0.000614
3855.000000	0.000628
3854.000000	0.000645
3853.000000	0.000627
3852.000000	0.000584
3851.000000	0.000552
3850.000000	0.000547
3849.000000	0.000553
3848.000000	0.000555
3847.000000	0.000553
3846.000000	0.000556
3845.000000	0.000570
3844.000000	0.000593
3843.000000	0.000614
3842.000000	0.000628
3841.000000	0.000634
3840.000000	0.000640
3839.000000	0.000644
3838.000000	0.000640
3837.000000	0.000632
3836.000000	0.000624
3835.000000	0.000624
3834.000000	0.000625
3833.000000	0.000621
3832.000000	0.000606
3831.000000	0.000580
3830.000000	0.000553
3829.000000	0.000542
3828.000000	0.000551
3827.000000	0.000568
3826.000000	0.000579
3825.000000	0.000577
3824.000000	0.000575
3823.000000	0.000584
3822.000000	0.000598
3821.000000	0.000598
3820.000000	0.000582
3819.000000	0.000576
3818.000000	0.000600
3817.000000	0.000640
3816.000000	0.000664
3815.000000	0.000658
3814.000000	0.000641
3813.000000	0.000631
3812.000000	0.000626
3811.000000	0.000614
3810.000000	0.000599
3809.000000	0.000593
3808.000000	0.000600
3807.000000	0.000606
3806.000000	0.000596
3805.000000	0.000580
3804.000000	0.000574
3803.000000	0.000583
3802.000000	0.000598
3801.000000	0.000608
3800.000000	0.000612
3799.000000	0.000616
3798.000000	0.000619
3797.000000	0.000615
3796.000000	0.000604
3795.000000	0.000603
3794.000000	0.000616
3793.000000	0.000635
3792.000000	0.000642
3791.000000	0.000632
3790.000000	0.000617
3789.000000	0.000611
3788.000000	0.000617
3787.000000	0.000631
3786.000000	0.000643
3785.000000	0.000646
3784.000000	0.000635
3783.000000	0.000615
3782.000000	0.000601
3781.000000	0.000603
3780.000000	0.000618
3779.000000	0.000632
3778.000000	0.000641
3777.000000	0.000646
3776.000000	0.000646
3775.000000	0.000635
3774.000000	0.000615
3773.000000	0.000594
3772.000000	0.000584
3771.000000	0.000591
3770.000000	0.000608
3769.000000	0.000628
3768.000000	0.000648
3767.000000	0.000665
3766.000000	0.000675
3765.000000	0.000674
3764.000000	0.000662
3763.000000	0.000648
3762.000000	0.000636
3761.000000	0.000631
3760.000000	0.000627
3759.000000	0.000622
3758.000000	0.000623
3757.000000	0.000633
3756.000000	0.000648
3755.000000	0.000660
3754.000000	0.000659
3753.000000	0.000643
3752.000000	0.000619
3751.000000	0.000601
3750.000000	0.000600
3749.000000	0.000612
3748.000000	0.000619
3747.000000	0.000616
3746.000000	0.000604
3745.000000	0.000600
3744.000000	0.000600
3743.000000	0.000609
3742.000000	0.000628
3741.000000	0.000648
3740.000000	0.000655
3739.000000	0.000653
3738.000000	0.000664
3737.000000	0.000705
3736.000000	0.000765
3735.000000	0.000821
3734.000000	0.000858
3733.000000	0.000874
3732.000000	0.000865
3731.000000	0.000836
3730.000000	0.000803
3729.000000	0.000783
3728.000000	0.000784
3727.000000	0.000808
3726.000000	0.000841
3725.000000	0.000870
3724.000000	0.000884
3723.000000	0.000879
3722.000000	0.000860
3721.000000	0.000836
3720.000000	0.000817
3719.000000	0.000803
3718.000000	0.000791
3717.000000	0.000779
3716.000000	0.000764
3715.000000	0.000747
3714.000000	0.000727
3713.000000	0.000709
3712.000000	0.000700
3711.000000	0.000701
3710.000000	0.000708
3709.000000	0.000717
3708.000000	0.000728
3707.000000	0.000740
3706.000000	0.000751
3705.000000	0.000764
3704.000000	0.000780
3703.000000	0.000797
3702.000000	0.000807
3701.000000	0.000808
3700.000000	0.000805
3699.000000	0.000803
3698.000000	0.000802
3697.000000	0.000797
3696.000000	0.000786
3695.000000	0.000770
3694.000000	0.000755
3693.000000	0.000748
3692.000000	0.000757
3691.000000	0.000777
3690.000000	0.000791
3689.000000	0.000781
3688.000000	0.000751
3687.000000	0.000723
3686.000000	0.000716
3685.000000	0.000727
3684.000000	0.000739
3683.000000	0.000739
3682.000000	0.000731
3681.000000	0.000717
3680.000000	0.000698
3679.000000	0.000673
3678.000000	0.000652
3677.000000	0.000654
3676.000000	0.000676
3675.000000	0.000689
3674.000000	0.000693
3673.000000	0.000708
3672.000000	0.000734
3671.000000	0.000754
3670.000000	0.000752
3669.000000	0.000735
3668.000000	0.000724
3667.000000	0.000728
3666.000000	0.000730
3665.000000	0.000720
3664.000000	0.000702
3663.000000	0.000694
3662.000000	0.000705
3661.000000	0.000724
3660.000000	0.000735
3659.000000	0.000733
3658.000000	0.000725
3657.000000	0.000718
3656.000000	0.000711
3655.000000	0.000706
3654.000000	0.000704
3653.000000	0.000702
3652.000000	0.000694
3651.000000	0.000686
3650.000000	0.000686
3649.000000	0.000693
3648.000000	0.000698
3647.000000	0.000703
3646.000000	0.000710
3645.000000	0.000719
3644.000000	0.000727
3643.000000	0.000733
3642.000000	0.000738
3641.000000	0.000742
3640.000000	0.000743
3639.000000	0.000737
3638.000000	0.000724
3637.000000	0.000712
3636.000000	0.000711
3635.000000	0.000728
3634.000000	0.000754
3633.000000	0.000776
3632.000000	0.000785
3631.000000	0.000786
3630.000000	0.000789
3629.000000	0.000790
3628.000000	0.000783
3627.000000	0.000781
3626.000000	0.000797
3625.000000	0.000819
3624.000000	0.000837
3623.000000	0.000852
3622.000000	0.000870
3621.000000	0.000892
3620.000000	0.000905
3619.000000	0.000896
3618.000000	0.000865
3617.000000	0.000833
3616.000000	0.000812
3615.000000	0.000801
3614.000000	0.000787
3613.000000	0.000762
3612.000000	0.000727
3611.000000	0.000695
3610.000000	0.000679
3609.000000	0.000687
3608.000000	0.000712
3607.000000	0.000743
3606.000000	0.000772
3605.000000	0.000798
3604.000000	0.000821
3603.000000	0.000841
3602.000000	0.000852
3601.000000	0.000856
3600.000000	0.000852
3599.000000	0.000842
3598.000000	0.000826
3597.000000	0.000809
3596.000000	0.000796
3595.000000	0.000789
3594.000000	0.000779
3593.000000	0.000762
3592.000000	0.000743
3591.000000	0.000736
3590.000000	0.000746
3589.000000	0.000768
3588.000000	0.000784
3587.000000	0.000777
3586.000000	0.000750
3585.000000	0.000722
3584.000000	0.000708
3583.000000	0.000707
3582.000000	0.000711
3581.000000	0.000715
3580.000000	0.000716
3579.000000	0.000717
3578.000000	0.000722
3577.000000	0.000727
3576.000000	0.000730
3575.000000	0.000724
3574.000000	0.000711
3573.000000	0.000697
3572.000000	0.000688
3571.000000	0.000684
3570.000000	0.000680
3569.000000	0.000679
3568.000000	0.000684
3567.000000	0.000697
3566.000000	0.000715
3565.000000	0.000735
3564.000000	0.000749
3563.000000	0.000747
3562.000000	0.000729
3561.000000	0.000704
3560.000000	0.000682
3559.000000	0.000667
3558.000000	0.000659
3557.000000	0.000660
3556.000000	0.000672
3555.000000	0.000691
3554.000000	0.000709
3553.000000	0.000720
3552.000000	0.000721
3551.000000	0.000714
3550.000000	0.000705
3549.000000	0.000698
3548.000000	0.000700
3547.000000	0.000711
3546.000000	0.000721
3545.000000	0.000723
3544.000000	0.000712
3543.000000	0.000698
3542.000000	0.000689
3541.000000	0.000689
3540.000000	0.000696
3539.000000	0.000705
3538.000000	0.000708
3537.000000	0.000704
3536.000000	0.000696
3535.000000	0.000691
3534.000000	0.000697
3533.000000	0.000712
3532.000000	0.000730
3531.000000	0.000743
3530.000000	0.000748
3529.000000	0.000747
3528.000000	0.000742
3527.000000	0.000736
3526.000000	0.000731
3525.000000	0.000726
3524.000000	0.000720
3523.000000	0.000713
3522.000000	0.000705
3521.000000	0.000698
3520.000000	0.000692
3519.000000	0.000689
3518.000000	0.000689
3517.000000	0.000694
3516.000000	0.000708
3515.000000	0.000725
3514.000000	0.000738
3513.000000	0.000737
3512.000000	0.000721
3511.000000	0.000698
3510.000000	0.000680
3509.000000	0.000674
3508.000000	0.000679
3507.000000	0.000690
3506.000000	0.000695
3505.000000	0.000692
3504.000000	0.000687
3503.000000	0.000688
3502.000000	0.000696
3501.000000	0.000702
3500.000000	0.000701
3499.000000	0.000690
3498.000000	0.000675
3497.000000	0.000662
3496.000000	0.000654
3495.000000	0.000651
3494.000000	0.000653
3493.000000	0.000654
3492.000000	0.000655
3491.000000	0.000655
3490.000000	0.000658
3489.000000	0.000662
3488.000000	0.000665
3487.000000	0.000663
3486.000000	0.000658
3485.000000	0.000656
3484.000000	0.000660
3483.000000	0.000669
3482.000000	0.000676
3481.000000	0.000676
3480.000000	0.000667
3479.000000	0.000657
3478.000000	0.000651
3477.000000	0.000650
3476.000000	0.000650
3475.000000	0.000650
3474.000000	0.000652
3473.000000	0.000656
3472.000000	0.000655
3471.000000	0.000646
3470.000000	0.000630
3469.000000	0.000610
3468.000000	0.000592
3467.000000	0.000575
3466.000000	0.000560
3465.000000	0.000552
3464.000000	0.000552
3463.000000	0.000561
3462.000000	0.000575
3461.000000	0.000585
3460.000000	0.000585
3459.000000	0.000575
3458.000000	0.000567
3457.000000	0.000572
3456.000000	0.000591
3455.000000	0.000613
3454.000000	0.000625
3453.000000	0.000624
3452.000000	0.000616
3451.000000	0.000610
3450.000000	0.000611
3449.000000	0.000615
3448.000000	0.000616
3447.000000	0.000610
3446.000000	0.000604
3445.000000	0.000606
3444.000000	0.000611
3443.000000	0.000612
3442.000000	0.000602
3441.000000	0.000584
3440.000000	0.000567
3439.000000	0.000556
3438.000000	0.000552
3437.000000	0.000554
3436.000000	0.000559
3435.000000	0.000567
3434.000000	0.000577
3433.000000	0.000586
3432.000000	0.000589
3431.000000	0.000586
3430.000000	0.000580
3429.000000	0.000573
3428.000000	0.000568
3427.000000	0.000562
3426.000000	0.000557
3425.000000	0.000553
3424.000000	0.000550
3423.000000	0.000550
3422.000000	0.000554
3421.000000	0.000564
3420.000000	0.000573
3419.000000	0.000576
3418.000000	0.000569
3417.000000	0.000552
3416.000000	0.000535
3415.000000	0.000525
3414.000000	0.000526
3413.000000	0.000534
3412.000000	0.000547
3411.000000	0.000560
3410.000000	0.000572
3409.000000	0.000579
3408.000000	0.000571
3407.000000	0.000549
3406.000000	0.000526
3405.000000	0.000517
3404.000000	0.000524
3403.000000	0.000538
3402.000000	0.000550
3401.000000	0.000553
3400.000000	0.000549
3399.000000	0.000540
3398.000000	0.000530
3397.000000	0.000526
3396.000000	0.000529
3395.000000	0.000539
3394.000000	0.000548
3393.000000	0.000551
3392.000000	0.000546
3391.000000	0.000538
3390.000000	0.000533
3389.000000	0.000531
3388.000000	0.000529
3387.000000	0.000522
3386.000000	0.000511
3385.000000	0.000500
3384.000000	0.000493
3383.000000	0.000492
3382.000000	0.000491
3381.000000	0.000490
3380.000000	0.000491
3379.000000	0.000496
3378.000000	0.000506
3377.000000	0.000521
3376.000000	0.000535
3375.000000	0.000541
3374.000000	0.000536
3373.000000	0.000524
3372.000000	0.000514
3371.000000	0.000512
3370.000000	0.000517
3369.000000	0.000523
3368.000000	0.000527
3367.000000	0.000529
3366.000000	0.000532
3365.000000	0.000532
3364.000000	0.000523
3363.000000	0.000510
3362.000000	0.000499
3361.000000	0.000499
3360.000000	0.000505
3359.000000	0.000507
3358.000000	0.000502
3357.000000	0.000490
3356.000000	0.000476
3355.000000	0.000463
3354.000000	0.000458
3353.000000	0.000472
3352.000000	0.000503
3351.000000	0.000538
3350.000000	0.000556
3349.000000	0.000551
3348.000000	0.000533
3347.000000	0.000520
3346.000000	0.000519
3345.000000	0.000525
3344.000000	0.000529
3343.000000	0.000527
3342.000000	0.000520
3341.000000	0.000511
3340.000000	0.000502
3339.000000	0.000495
3338.000000	0.000492
3337.000000	0.000492
3336.000000	0.000493
3335.000000	0.000495
3334.000000	0.000500
3333.000000	0.000510
3332.000000	0.000526
3331.000000	0.000539
3330.000000	0.000547
3329.000000	0.000548
3328.000000	0.000544
3327.000000	0.000536
3326.000000	0.000529
3325.000000	0.000524
3324.000000	0.000520
3323.000000	0.000518
3322.000000	0.000520
3321.000000	0.000530
3320.000000	0.000546
3319.000000	0.000559
3318.000000	0.000562
3317.000000	0.000553
3316.000000	0.000539
3315.000000	0.000528
3314.000000	0.000525
3313.000000	0.000531
3312.000000	0.000543
3311.000000	0.000557
3310.000000	0.000567
3309.000000	0.000571
3308.000000	0.000569
3307.000000	0.000564
3306.000000	0.000560
3305.000000	0.000559
3304.000000	0.000562
3303.000000	0.000569
3302.000000	0.000576
3301.000000	0.000581
3300.000000	0.000583
3299.000000	0.000581
3298.000000	0.000579
3297.000000	0.000578
3296.000000	0.000580
3295.000000	0.000587
3294.000000	0.000595
3293.000000	0.000601
3292.000000	0.000604
3291.000000	0.000609
3290.000000	0.000617
3289.000000	0.000623
3288.000000	0.000619
3287.000000	0.000605
3286.000000	0.000589
3285.000000	0.000581
3284.000000	0.000581
3283.000000	0.000585
3282.000000	0.000594
3281.000000	0.000605
3280.000000	0.000615
3279.000000	0.000620
3278.000000	0.000619
3277.000000	0.000614
3276.000000	0.000605
3275.000000	0.000592
3274.000000	0.000578
3273.000000	0.000569
3272.000000	0.000569
3271.000000	0.000575
3270.000000	0.000585
3269.000000	0.000596
3268.000000	0.000604
3267.000000	0.000608
3266.000000	0.000610
3265.000000	0.000612
3264.000000	0.000614
3263.000000	0.000616
3262.000000	0.000615
3261.000000	0.000616
3260.000000	0.000622
3259.000000	0.000635
3258.000000	0.000649
3257.000000	0.000654
3256.000000	0.000647
3255.000000	0.000634
3254.000000	0.000626
3253.000000	0.000627
3252.000000	0.000635
3251.000000	0.000641
3250.000000	0.000645
3249.000000	0.000649
3248.000000	0.000653
3247.000000	0.000655
3246.000000	0.000657
3245.000000	0.000661
3244.000000	0.000666
3243.000000	0.000665
3242.000000	0.000657
3241.000000	0.000650
3240.000000	0.000647
3239.000000	0.000646
3238.000000	0.000642
3237.000000	0.000638
3236.000000	0.000643
3235.000000	0.000656
3234.000000	0.000673
3233.000000	0.000683
3232.000000	0.000682
3231.000000	0.000675
3230.000000	0.000668
3229.000000	0.000669
3228.000000	0.000673
3227.000000	0.000672
3226.000000	0.000663
3225.000000	0.000654
3224.000000	0.000651
3223.000000	0.000655
3222.000000	0.000662
3221.000000	0.000667
3220.000000	0.000673
3219.000000	0.000681
3218.000000	0.000690
3217.000000	0.000695
3216.000000	0.000691
3215.000000	0.000682
3214.000000	0.000674
3213.000000	0.000669
3212.000000	0.000665
3211.000000	0.000659
3210.000000	0.000651
3209.000000	0.000650
3208.000000	0.000656
3207.000000	0.000665
3206.000000	0.000672
3205.000000	0.000679
3204.000000	0.000685
3203.000000	0.000687
3202.000000	0.000681
3201.000000	0.000674
3200.000000	0.000673
3199.000000	0.000685
3198.000000	0.000706
3197.000000	0.000726
3196.000000	0.000737
3195.000000	0.000740
3194.000000	0.000745
3193.000000	0.000758
3192.000000	0.000774
3191.000000	0.000779
3190.000000	0.000767
3189.000000	0.000742
3188.000000	0.000720
3187.000000	0.000708
3186.000000	0.000703
3185.000000	0.000701
3184.000000	0.000695
3183.000000	0.000687
3182.000000	0.000685
3181.000000	0.000693
3180.000000	0.000707
3179.000000	0.000715
3178.000000	0.000713
3177.000000	0.000706
3176.000000	0.000702
3175.000000	0.000701
3174.000000	0.000700
3173.000000	0.000699
3172.000000	0.000696
3171.000000	0.000690
3170.000000	0.000682
3169.000000	0.000678
3168.000000	0.000685
3167.000000	0.000699
3166.000000	0.000709
3165.000000	0.000712
3164.000000	0.000711
3163.000000	0.000713
3162.000000	0.000716
3161.000000	0.000717
3160.000000	0.000716
3159.000000	0.000714
3158.000000	0.000712
3157.000000	0.000709
3156.000000	0.000706
3155.000000	0.000704
3154.000000	0.000703
3153.000000	0.000700
3152.000000	0.000691
3151.000000	0.000680
3150.000000	0.000671
3149.000000	0.000670
3148.000000	0.000675
3147.000000	0.000683
3146.000000	0.000690
3145.000000	0.000692
3144.000000	0.000688
3143.000000	0.000680
3142.000000	0.000672
3141.000000	0.000672
3140.000000	0.000676
3139.000000	0.000676
3138.000000	0.000671
3137.000000	0.000666
3136.000000	0.000672
3135.000000	0.000686
3134.000000	0.000700
3133.000000	0.000704
3132.000000	0.000698
3131.000000	0.000686
3130.000000	0.000673
3129.000000	0.000660
3128.000000	0.000647
3127.000000	0.000636
3126.000000	0.000632
3125.000000	0.000641
3124.000000	0.000660
3123.000000	0.000684
3122.000000	0.000706
3121.000000	0.000719
3120.000000	0.000721
3119.000000	0.000710
3118.000000	0.000691
3117.000000	0.000672
3116.000000	0.000661
3115.000000	0.000659
3114.000000	0.000661
3113.000000	0.000666
3112.000000	0.000671
3111.000000	0.000677
3110.000000	0.000683
3109.000000	0.000692
3108.000000	0.000703
3107.000000	0.000712
3106.000000	0.000713
3105.000000	0.000706
3104.000000	0.000695
3103.000000	0.000689
3102.000000	0.000692
3101.000000	0.000699
3100.000000	0.000702
3099.000000	0.000697
3098.000000	0.000688
3097.000000	0.000684
3096.000000	0.000690
3095.000000	0.000703
3094.000000	0.000715
3093.000000	0.000725
3092.000000	0.000734
3091.000000	0.000740
3090.000000	0.000741
3089.000000	0.000739
3088.000000	0.000736
3087.000000	0.000732
3086.000000	0.000726
3085.000000	0.000717
3084.000000	0.000712
3083.000000	0.000718
3082.000000	0.000730
3081.000000	0.000741
3080.000000	0.000745
3079.000000	0.000749
3078.000000	0.000758
3077.000000	0.000774
3076.000000	0.000789
3075.000000	0.000795
3074.000000	0.000791
3073.000000	0.000782
3072.000000	0.000775
3071.000000	0.000776
3070.000000	0.000784
3069.000000	0.000795
3068.000000	0.000800
3067.000000	0.000795
3066.000000	0.000786
3065.000000	0.000781
3064.000000	0.000783
3063.000000	0.000791
3062.000000	0.000801
3061.000000	0.000812
3060.000000	0.000820
3059.000000	0.000821
3058.000000	0.000817
3057.000000	0.000812
3056.000000	0.000810
3055.000000	0.000812
3054.000000	0.000818
3053.000000	0.000830
3052.000000	0.000850
3051.000000	0.000870
3050.000000	0.000881
3049.000000	0.000876
3048.000000	0.000859
3047.000000	0.000840
3046.000000	0.000828
3045.000000	0.000831
3044.000000	0.000855
3043.000000	0.000899
3042.000000	0.000948
3041.000000	0.000971
3040.000000	0.000950
3039.000000	0.000893
3038.000000	0.000835
3037.000000	0.000804
3036.000000	0.000805
3035.000000	0.000826
3034.000000	0.000850
3033.000000	0.000869
3032.000000	0.000876
3031.000000	0.000869
3030.000000	0.000855
3029.000000	0.000842
3028.000000	0.000835
3027.000000	0.000835
3026.000000	0.000847
3025.000000	0.000874
3024.000000	0.000910
3023.000000	0.000933
3022.000000	0.000926
3021.000000	0.000891
3020.000000	0.000845
3019.000000	0.000807
3018.000000	0.000792
3017.000000	0.000809
3016.000000	0.000860
3015.000000	0.000925
3014.000000	0.000970
3013.000000	0.000969
3012.000000	0.000924
3011.000000	0.000869
3010.000000	0.000838
3009.000000	0.000842
3008.000000	0.000870
3007.000000	0.000904
3006.000000	0.000936
3005.000000	0.000958
3004.000000	0.000962
3003.000000	0.000948
3002.000000	0.000928
3001.000000	0.000912
3000.000000	0.000908
2999.000000	0.000914
2998.000000	0.000930
2997.000000	0.000955
2996.000000	0.000980
2995.000000	0.000991
2994.000000	0.000977
2993.000000	0.000948
2992.000000	0.000921
2991.000000	0.000910
2990.000000	0.000923
2989.000000	0.000960
2988.000000	0.001014
2987.000000	0.001071
2986.000000	0.001112
2985.000000	0.001124
2984.000000	0.001111
2983.000000	0.001092
2982.000000	0.001087
2981.000000	0.001099
2980.000000	0.001126
2979.000000	0.001163
2978.000000	0.001209
2977.000000	0.001256
2976.000000	0.001294
2975.000000	0.001316
2974.000000	0.001331
2973.000000	0.001348
2972.000000	0.001370
2971.000000	0.001392
2970.000000	0.001411
2969.000000	0.001431
2968.000000	0.001449
2967.000000	0.001454
2966.000000	0.001440
2965.000000	0.001410
2964.000000	0.001371
2963.000000	0.001326
2962.000000	0.001277
2961.000000	0.001230
2960.000000	0.001192
2959.000000	0.001170
2958.000000	0.001167
2957.000000	0.001178
2956.000000	0.001193
2955.000000	0.001198
2954.000000	0.001187
2953.000000	0.001168
2952.000000	0.001155
2951.000000	0.001152
2950.000000	0.001158
2949.000000	0.001167
2948.000000	0.001179
2947.000000	0.001192
2946.000000	0.001209
2945.000000	0.001229
2944.000000	0.001253
2943.000000	0.001278
2942.000000	0.001302
2941.000000	0.001321
2940.000000	0.001336
2939.000000	0.001339
2938.000000	0.001328
2937.000000	0.001306
2936.000000	0.001280
2935.000000	0.001264
2934.000000	0.001263
2933.000000	0.001271
2932.000000	0.001278
2931.000000	0.001274
2930.000000	0.001261
2929.000000	0.001246
2928.000000	0.001236
2927.000000	0.001231
2926.000000	0.001228
2925.000000	0.001224
2924.000000	0.001219
2923.000000	0.001216
2922.000000	0.001216
2921.000000	0.001213
2920.000000	0.001203
2919.000000	0.001186
2918.000000	0.001168
2917.000000	0.001160
2916.000000	0.001161
2915.000000	0.001165
2914.000000	0.001165
2913.000000	0.001158
2912.000000	0.001148
2911.000000	0.001140
2910.000000	0.001138
2909.000000	0.001139
2908.000000	0.001135
2907.000000	0.001121
2906.000000	0.001104
2905.000000	0.001093
2904.000000	0.001095
2903.000000	0.001105
2902.000000	0.001114
2901.000000	0.001112
2900.000000	0.001099
2899.000000	0.001082
2898.000000	0.001069
2897.000000	0.001063
2896.000000	0.001062
2895.000000	0.001059
2894.000000	0.001052
2893.000000	0.001046
2892.000000	0.001046
2891.000000	0.001053
2890.000000	0.001068
2889.000000	0.001087
2888.000000	0.001104
2887.000000	0.001119
2886.000000	0.001134
2885.000000	0.001149
2884.000000	0.001163
2883.000000	0.001173
2882.000000	0.001177
2881.000000	0.001175
2880.000000	0.001167
2879.000000	0.001152
2878.000000	0.001134
2877.000000	0.001118
2876.000000	0.001110
2875.000000	0.001107
2874.000000	0.001106
2873.000000	0.001103
2872.000000	0.001101
2871.000000	0.001105
2870.000000	0.001114
2869.000000	0.001124
2868.000000	0.001126
2867.000000	0.001115
2866.000000	0.001094
2865.000000	0.001070
2864.000000	0.001046
2863.000000	0.001025
2862.000000	0.001012
2861.000000	0.001013
2860.000000	0.001026
2859.000000	0.001041
2858.000000	0.001048
2857.000000	0.001045
2856.000000	0.001039
2855.000000	0.001039
2854.000000	0.001046
2853.000000	0.001057
2852.000000	0.001065
2851.000000	0.001068
2850.000000	0.001068
2849.000000	0.001065
2848.000000	0.001057
2847.000000	0.001045
2846.000000	0.001031
2845.000000	0.001021
2844.000000	0.001016
2843.000000	0.001019
2842.000000	0.001025
2841.000000	0.001026
2840.000000	0.001018
2839.000000	0.001005
2838.000000	0.000999
2837.000000	0.001003
2836.000000	0.001010
2835.000000	0.001011
2834.000000	0.001003
2833.000000	0.000991
2832.000000	0.000976
2831.000000	0.000963
2830.000000	0.000956
2829.000000	0.000962
2828.000000	0.000973
2827.000000	0.000979
2826.000000	0.000972
2825.000000	0.000959
2824.000000	0.000943
2823.000000	0.000931
2822.000000	0.000921
2821.000000	0.000917
2820.000000	0.000919
2819.000000	0.000926
2818.000000	0.000936
2817.000000	0.000943
2816.000000	0.000944
2815.000000	0.000938
2814.000000	0.000930
2813.000000	0.000930
2812.000000	0.000940
2811.000000	0.000953
2810.000000	0.000962
2809.000000	0.000961
2808.000000	0.000953
2807.000000	0.000940
2806.000000	0.000927
2805.000000	0.000918
2804.000000	0.000913
2803.000000	0.000914
2802.000000	0.000920
2801.000000	0.000928
2800.000000	0.000936
2799.000000	0.000942
2798.000000	0.000949
2797.000000	0.000960
2796.000000	0.000972
2795.000000	0.000982
2794.000000	0.000982
2793.000000	0.000973
2792.000000	0.000957
2791.000000	0.000942
2790.000000	0.000933
2789.000000	0.000930
2788.000000	0.000930
2787.000000	0.000932
2786.000000	0.000941
2785.000000	0.000957
2784.000000	0.000967
2783.000000	0.000961
2782.000000	0.000943
2781.000000	0.000927
2780.000000	0.000922
2779.000000	0.000927
2778.000000	0.000933
2777.000000	0.000939
2776.000000	0.000945
2775.000000	0.000949
2774.000000	0.000949
2773.000000	0.000945
2772.000000	0.000937
2771.000000	0.000929
2770.000000	0.000925
2769.000000	0.000928
2768.000000	0.000933
2767.000000	0.000931
2766.000000	0.000924
2765.000000	0.000920
2764.000000	0.000922
2763.000000	0.000931
2762.000000	0.000938
2761.000000	0.000941
2760.000000	0.000940
2759.000000	0.000937
2758.000000	0.000935
2757.000000	0.000938
2756.000000	0.000944
2755.000000	0.000949
2754.000000	0.000951
2753.000000	0.000951
2752.000000	0.000946
2751.000000	0.000936
2750.000000	0.000926
2749.000000	0.000922
2748.000000	0.000930
2747.000000	0.000942
2746.000000	0.000949
2745.000000	0.000948
2744.000000	0.000940
2743.000000	0.000932
2742.000000	0.000927
2741.000000	0.000927
2740.000000	0.000929
2739.000000	0.000927
2738.000000	0.000921
2737.000000	0.000918
2736.000000	0.000919
2735.000000	0.000924
2734.000000	0.000929
2733.000000	0.000934
2732.000000	0.000940
2731.000000	0.000943
2730.000000	0.000939
2729.000000	0.000933
2728.000000	0.000927
2727.000000	0.000924
2726.000000	0.000923
2725.000000	0.000927
2724.000000	0.000935
2723.000000	0.000944
2722.000000	0.000950
2721.000000	0.000952
2720.000000	0.000951
2719.000000	0.000951
2718.000000	0.000951
2717.000000	0.000952
2716.000000	0.000951
2715.000000	0.000944
2714.000000	0.000934
2713.000000	0.000927
2712.000000	0.000927
2711.000000	0.000934
2710.000000	0.000941
2709.000000	0.000945
2708.000000	0.000945
2707.000000	0.000943
2706.000000	0.000941
2705.000000	0.000939
2704.000000	0.000936
2703.000000	0.000930
2702.000000	0.000925
2701.000000	0.000926
2700.000000	0.000933
2699.000000	0.000941
2698.000000	0.000945
2697.000000	0.000946
2696.000000	0.000946
2695.000000	0.000946
2694.000000	0.000943
2693.000000	0.000938
2692.000000	0.000933
2691.000000	0.000931
2690.000000	0.000934
2689.000000	0.000941
2688.000000	0.000947
2687.000000	0.000948
2686.000000	0.000944
2685.000000	0.000941
2684.000000	0.000940
2683.000000	0.000940
2682.000000	0.000939
2681.000000	0.000938
2680.000000	0.000942
2679.000000	0.000947
2678.000000	0.000950
2677.000000	0.000948
2676.000000	0.000941
2675.000000	0.000930
2674.000000	0.000915
2673.000000	0.000903
2672.000000	0.000901
2671.000000	0.000909
2670.000000	0.000923
2669.000000	0.000936
2668.000000	0.000948
2667.000000	0.000960
2666.000000	0.000969
2665.000000	0.000971
2664.000000	0.000965
2663.000000	0.000958
2662.000000	0.000954
2661.000000	0.000956
2660.000000	0.000957
2659.000000	0.000954
2658.000000	0.000946
2657.000000	0.000937
2656.000000	0.000929
2655.000000	0.000923
2654.000000	0.000921
2653.000000	0.000924
2652.000000	0.000934
2651.000000	0.000950
2650.000000	0.000966
2649.000000	0.000975
2648.000000	0.000974
2647.000000	0.000967
2646.000000	0.000961
2645.000000	0.000962
2644.000000	0.000966
2643.000000	0.000971
2642.000000	0.000974
2641.000000	0.000973
2640.000000	0.000968
2639.000000	0.000960
2638.000000	0.000958
2637.000000	0.000965
2636.000000	0.000976
2635.000000	0.000984
2634.000000	0.000984
2633.000000	0.000979
2632.000000	0.000972
2631.000000	0.000968
2630.000000	0.000968
2629.000000	0.000976
2628.000000	0.000986
2627.000000	0.000996
2626.000000	0.001004
2625.000000	0.001017
2624.000000	0.001034
2623.000000	0.001047
2622.000000	0.001047
2621.000000	0.001038
2620.000000	0.001027
2619.000000	0.001022
2618.000000	0.001024
2617.000000	0.001029
2616.000000	0.001030
2615.000000	0.001024
2614.000000	0.001015
2613.000000	0.001006
2612.000000	0.001004
2611.000000	0.001006
2610.000000	0.001010
2609.000000	0.001012
2608.000000	0.001011
2607.000000	0.001004
2606.000000	0.000992
2605.000000	0.000980
2604.000000	0.000975
2603.000000	0.000978
2602.000000	0.000983
2601.000000	0.000988
2600.000000	0.000988
2599.000000	0.000985
2598.000000	0.000980
2597.000000	0.000977
2596.000000	0.000977
2595.000000	0.000980
2594.000000	0.000983
2593.000000	0.000984
2592.000000	0.000980
2591.000000	0.000973
2590.000000	0.000965
2589.000000	0.000962
2588.000000	0.000962
2587.000000	0.000962
2586.000000	0.000959
2585.000000	0.000959
2584.000000	0.000965
2583.000000	0.000974
2582.000000	0.000979
2581.000000	0.000975
2580.000000	0.000962
2579.000000	0.000952
2578.000000	0.000953
2577.000000	0.000966
2576.000000	0.000981
2575.000000	0.000989
2574.000000	0.000988
2573.000000	0.000979
2572.000000	0.000967
2571.000000	0.000954
2570.000000	0.000945
2569.000000	0.000946
2568.000000	0.000954
2567.000000	0.000965
2566.000000	0.000971
2565.000000	0.000971
2564.000000	0.000969
2563.000000	0.000969
2562.000000	0.000976
2561.000000	0.000986
2560.000000	0.000994
2559.000000	0.000994
2558.000000	0.000988
2557.000000	0.000987
2556.000000	0.000996
2555.000000	0.001011
2554.000000	0.001023
2553.000000	0.001024
2552.000000	0.001018
2551.000000	0.001012
2550.000000	0.001009
2549.000000	0.001007
2548.000000	0.001000
2547.000000	0.000990
2546.000000	0.000981
2545.000000	0.000979
2544.000000	0.000981
2543.000000	0.000983
2542.000000	0.000988
2541.000000	0.000995
2540.000000	0.001004
2539.000000	0.001009
2538.000000	0.001011
2537.000000	0.001014
2536.000000	0.001019
2535.000000	0.001021
2534.000000	0.001018
2533.000000	0.001013
2532.000000	0.001013
2531.000000	0.001015
2530.000000	0.001012
2529.000000	0.001004
2528.000000	0.000995
2527.000000	0.000990
2526.000000	0.000994
2525.000000	0.001005
2524.000000	0.001015
2523.000000	0.001013
2522.000000	0.000999
2521.000000	0.000983
2520.000000	0.000980
2519.000000	0.000991
2518.000000	0.001005
2517.000000	0.001015
2516.000000	0.001018
2515.000000	0.001019
2514.000000	0.001018
2513.000000	0.001015
2512.000000	0.001011
2511.000000	0.001010
2510.000000	0.001014
2509.000000	0.001021
2508.000000	0.001028
2507.000000	0.001030
2506.000000	0.001028
2505.000000	0.001021
2504.000000	0.001010
2503.000000	0.001001
2502.000000	0.001001
2501.000000	0.001012
2500.000000	0.001024
2499.000000	0.001028
2498.000000	0.001019
2497.000000	0.001004
2496.000000	0.000992
2495.000000	0.000991
2494.000000	0.001004
2493.000000	0.001023
2492.000000	0.001034
2491.000000	0.001030
2490.000000	0.001013
2489.000000	0.000997
2488.000000	0.000988
2487.000000	0.000980
2486.000000	0.000971
2485.000000	0.000966
2484.000000	0.000970
2483.000000	0.000983
2482.000000	0.000995
2481.000000	0.000998
2480.000000	0.000993
2479.000000	0.000982
2478.000000	0.000973
2477.000000	0.000972
2476.000000	0.000982
2475.000000	0.000998
2474.000000	0.001014
2473.000000	0.001026
2472.000000	0.001034
2471.000000	0.001036
2470.000000	0.001033
2469.000000	0.001026
2468.000000	0.001020
2467.000000	0.001015
2466.000000	0.001012
2465.000000	0.001010
2464.000000	0.001008
2463.000000	0.001007
2462.000000	0.001006
2461.000000	0.001008
2460.000000	0.001015
2459.000000	0.001023
2458.000000	0.001031
2457.000000	0.001035
2456.000000	0.001031
2455.000000	0.001022
2454.000000	0.001012
2453.000000	0.001008
2452.000000	0.001011
2451.000000	0.001019
2450.000000	0.001026
2449.000000	0.001028
2448.000000	0.001026
2447.000000	0.001021
2446.000000	0.001017
2445.000000	0.001017
2444.000000	0.001019
2443.000000	0.001022
2442.000000	0.001023
2441.000000	0.001025
2440.000000	0.001028
2439.000000	0.001032
2438.000000	0.001034
2437.000000	0.001033
2436.000000	0.001029
2435.000000	0.001025
2434.000000	0.001024
2433.000000	0.001025
2432.000000	0.001025
2431.000000	0.001024
2430.000000	0.001026
2429.000000	0.001035
2428.000000	0.001047
2427.000000	0.001057
2426.000000	0.001062
2425.000000	0.001060
2424.000000	0.001052
2423.000000	0.001038
2422.000000	0.001026
2421.000000	0.001024
2420.000000	0.001036
2419.000000	0.001051
2418.000000	0.001058
2417.000000	0.001052
2416.000000	0.001039
2415.000000	0.001026
2414.000000	0.001019
2413.000000	0.001020
2412.000000	0.001024
2411.000000	0.001026
2410.000000	0.001024
2409.000000	0.001021
2408.000000	0.001018
2407.000000	0.001015
2406.000000	0.001012
2405.000000	0.001010
2404.000000	0.001012
2403.000000	0.001019
2402.000000	0.001026
2401.000000	0.001029
2400.000000	0.001023
2399.000000	0.001006
2398.000000	0.000987
2397.000000	0.000981
2396.000000	0.000994
2395.000000	0.001014
2394.000000	0.001026
2393.000000	0.001024
2392.000000	0.001015
2391.000000	0.001005
2390.000000	0.000994
2389.000000	0.000982
2388.000000	0.000965
2387.000000	0.000940
2386.000000	0.000904
2385.000000	0.000860
2384.000000	0.000815
2383.000000	0.000766
2382.000000	0.000710
2381.000000	0.000644
2380.000000	0.000572
2379.000000	0.000500
2378.000000	0.000430
2377.000000	0.000360
2376.000000	0.000290
2375.000000	0.000216
2374.000000	0.000145
2373.000000	0.000093
2372.000000	0.000078
2371.000000	0.000095
2370.000000	0.000127
2369.000000	0.000166
2368.000000	0.000216
2367.000000	0.000279
2366.000000	0.000344
2365.000000	0.000411
2364.000000	0.000494
2363.000000	0.000589
2362.000000	0.000667
2361.000000	0.000722
2360.000000	0.000775
2359.000000	0.000844
2358.000000	0.000931
2357.000000	0.001022
2356.000000	0.001136
2355.000000	0.001289
2354.000000	0.001507
2353.000000	0.001786
2352.000000	0.002084
2351.000000	0.002310
2350.000000	0.002322
2349.000000	0.002032
2348.000000	0.001500
2347.000000	0.000972
2346.000000	0.000711
2345.000000	0.000724
2344.000000	0.000829
2343.000000	0.000854
2342.000000	0.000790
2341.000000	0.000700
2340.000000	0.000619
2339.000000	0.000560
2338.000000	0.000517
2337.000000	0.000489
2336.000000	0.000454
2335.000000	0.000409
2334.000000	0.000358
2333.000000	0.000332
2332.000000	0.000325
2331.000000	0.000355
2330.000000	0.000399
2329.000000	0.000460
2328.000000	0.000493
2327.000000	0.000482
2326.000000	0.000440
2325.000000	0.000407
2324.000000	0.000417
2323.000000	0.000469
2322.000000	0.000540
2321.000000	0.000604
2320.000000	0.000637
2319.000000	0.000648
2318.000000	0.000639
2317.000000	0.000636
2316.000000	0.000636
2315.000000	0.000668
2314.000000	0.000726
2313.000000	0.000810
2312.000000	0.000879
2311.000000	0.000929
2310.000000	0.000955
2309.000000	0.000977
2308.000000	0.000984
2307.000000	0.000976
2306.000000	0.000947
2305.000000	0.000914
2304.000000	0.000884
2303.000000	0.000874
2302.000000	0.000880
2301.000000	0.000901
2300.000000	0.000920
2299.000000	0.000934
2298.000000	0.000944
2297.000000	0.000958
2296.000000	0.000977
2295.000000	0.001000
2294.000000	0.001025
2293.000000	0.001052
2292.000000	0.001073
2291.000000	0.001088
2290.000000	0.001100
2289.000000	0.001109
2288.000000	0.001112
2287.000000	0.001109
2286.000000	0.001107
2285.000000	0.001105
2284.000000	0.001100
2283.000000	0.001088
2282.000000	0.001077
2281.000000	0.001078
2280.000000	0.001091
2279.000000	0.001108
2278.000000	0.001120
2277.000000	0.001128
2276.000000	0.001132
2275.000000	0.001126
2274.000000	0.001108
2273.000000	0.001083
2272.000000	0.001055
2271.000000	0.001031
2270.000000	0.001013
2269.000000	0.001001
2268.000000	0.000992
2267.000000	0.000978
2266.000000	0.000959
2265.000000	0.000937
2264.000000	0.000919
2263.000000	0.000908
2262.000000	0.000905
2261.000000	0.000904
2260.000000	0.000898
2259.000000	0.000882
2258.000000	0.000861
2257.000000	0.000846
2256.000000	0.000848
2255.000000	0.000875
2254.000000	0.000926
2253.000000	0.000990
2252.000000	0.001053
2251.000000	0.001108
2250.000000	0.001155
2249.000000	0.001194
2248.000000	0.001221
2247.000000	0.001235
2246.000000	0.001237
2245.000000	0.001227
2244.000000	0.001206
2243.000000	0.001177
2242.000000	0.001149
2241.000000	0.001128
2240.000000	0.001109
2239.000000	0.001084
2238.000000	0.001058
2237.000000	0.001041
2236.000000	0.001035
2235.000000	0.001034
2234.000000	0.001032
2233.000000	0.001027
2232.000000	0.001022
2231.000000	0.001015
2230.000000	0.001007
2229.000000	0.000997
2228.000000	0.000987
2227.000000	0.000980
2226.000000	0.000980
2225.000000	0.000985
2224.000000	0.000991
2223.000000	0.000991
2222.000000	0.000986
2221.000000	0.000977
2220.000000	0.000967
2219.000000	0.000960
2218.000000	0.000960
2217.000000	0.000968
2216.000000	0.000977
2215.000000	0.000978
2214.000000	0.000971
2213.000000	0.000961
2212.000000	0.000955
2211.000000	0.000956
2210.000000	0.000962
2209.000000	0.000969
2208.000000	0.000973
2207.000000	0.000975
2206.000000	0.000976
2205.000000	0.000977
2204.000000	0.000975
2203.000000	0.000971
2202.000000	0.000971
2201.000000	0.000975
2200.000000	0.000980
2199.000000	0.000981
2198.000000	0.000982
2197.000000	0.000985
2196.000000	0.000986
2195.000000	0.000983
2194.000000	0.000975
2193.000000	0.000967
2192.000000	0.000959
2191.000000	0.000952
2190.000000	0.000950
2189.000000	0.000953
2188.000000	0.000957
2187.000000	0.000958
2186.000000	0.000953
2185.000000	0.000942
2184.000000	0.000928
2183.000000	0.000914
2182.000000	0.000907
2181.000000	0.000906
2180.000000	0.000907
2179.000000	0.000904
2178.000000	0.000900
2177.000000	0.000897
2176.000000	0.000890
2175.000000	0.000875
2174.000000	0.000858
2173.000000	0.000850
2172.000000	0.000855
2171.000000	0.000865
2170.000000	0.000874
2169.000000	0.000874
2168.000000	0.000865
2167.000000	0.000849
2166.000000	0.000839
2165.000000	0.000841
2164.000000	0.000852
2163.000000	0.000863
2162.000000	0.000870
2161.000000	0.000875
2160.000000	0.000877
2159.000000	0.000877
2158.000000	0.000875
2157.000000	0.000872
2156.000000	0.000868
2155.000000	0.000865
2154.000000	0.000867
2153.000000	0.000875
2152.000000	0.000884
2151.000000	0.000892
2150.000000	0.000902
2149.000000	0.000920
2148.000000	0.000945
2147.000000	0.000971
2146.000000	0.000996
2145.000000	0.001020
2144.000000	0.001044
2143.000000	0.001066
2142.000000	0.001090
2141.000000	0.001116
2140.000000	0.001142
2139.000000	0.001167
2138.000000	0.001191
2137.000000	0.001215
2136.000000	0.001235
2135.000000	0.001247
2134.000000	0.001253
2133.000000	0.001262
2132.000000	0.001276
2131.000000	0.001291
2130.000000	0.001303
2129.000000	0.001314
2128.000000	0.001325
2127.000000	0.001337
2126.000000	0.001347
2125.000000	0.001355
2124.000000	0.001355
2123.000000	0.001344
2122.000000	0.001325
2121.000000	0.001304
2120.000000	0.001283
2119.000000	0.001259
2118.000000	0.001232
2117.000000	0.001203
2116.000000	0.001176
2115.000000	0.001154
2114.000000	0.001134
2113.000000	0.001115
2112.000000	0.001090
2111.000000	0.001062
2110.000000	0.001037
2109.000000	0.001019
2108.000000	0.001010
2107.000000	0.001010
2106.000000	0.001018
2105.000000	0.001033
2104.000000	0.001042
2103.000000	0.001039
2102.000000	0.001027
2101.000000	0.001015
2100.000000	0.001013
2099.000000	0.001018
2098.000000	0.001027
2097.000000	0.001032
2096.000000	0.001028
2095.000000	0.001022
2094.000000	0.001020
2093.000000	0.001026
2092.000000	0.001032
2091.000000	0.001031
2090.000000	0.001027
2089.000000	0.001026
2088.000000	0.001030
2087.000000	0.001038
2086.000000	0.001052
2085.000000	0.001065
2084.000000	0.001071
2083.000000	0.001063
2082.000000	0.001047
2081.000000	0.001032
2080.000000	0.001019
2079.000000	0.001006
2078.000000	0.000995
2077.000000	0.000987
2076.000000	0.000979
2075.000000	0.000972
2074.000000	0.000969
2073.000000	0.000972
2072.000000	0.000974
2071.000000	0.000970
2070.000000	0.000961
2069.000000	0.000957
2068.000000	0.000960
2067.000000	0.000963
2066.000000	0.000962
2065.000000	0.000957
2064.000000	0.000951
2063.000000	0.000945
2062.000000	0.000943
2061.000000	0.000947
2060.000000	0.000951
2059.000000	0.000949
2058.000000	0.000942
2057.000000	0.000937
2056.000000	0.000933
2055.000000	0.000928
2054.000000	0.000923
2053.000000	0.000924
2052.000000	0.000930
2051.000000	0.000937
2050.000000	0.000943
2049.000000	0.000946
2048.000000	0.000946
2047.000000	0.000940
2046.000000	0.000931
2045.000000	0.000923
2044.000000	0.000916
2043.000000	0.000907
2042.000000	0.000899
2041.000000	0.000898
2040.000000	0.000900
2039.000000	0.000902
2038.000000	0.000906
2037.000000	0.000916
2036.000000	0.000928
2035.000000	0.000937
2034.000000	0.000939
2033.000000	0.000936
2032.000000	0.000935
2031.000000	0.000937
2030.000000	0.000945
2029.000000	0.000956
2028.000000	0.000961
2027.000000	0.000957
2026.000000	0.000948
2025.000000	0.000942
2024.000000	0.000941
2023.000000	0.000942
2022.000000	0.000943
2021.000000	0.000945
2020.000000	0.000950
2019.000000	0.000955
2018.000000	0.000962
2017.000000	0.000971
2016.000000	0.000978
2015.000000	0.000978
2014.000000	0.000970
2013.000000	0.000959
2012.000000	0.000952
2011.000000	0.000952
2010.000000	0.000958
2009.000000	0.000966
2008.000000	0.000970
2007.000000	0.000973
2006.000000	0.000982
2005.000000	0.000998
2004.000000	0.001015
2003.000000	0.001023
2002.000000	0.001019
2001.000000	0.001011
2000.000000	0.001002
1999.000000	0.000996
1998.000000	0.000994
1997.000000	0.000994
1996.000000	0.000995
1995.000000	0.000997
1994.000000	0.001005
1993.000000	0.001019
1992.000000	0.001031
1991.000000	0.001034
1990.000000	0.001030
1989.000000	0.001020
1988.000000	0.001011
1987.000000	0.001005
1986.000000	0.001006
1985.000000	0.001012
1984.000000	0.001017
1983.000000	0.001019
1982.000000	0.001022
1981.000000	0.001028
1980.000000	0.001030
1979.000000	0.001022
1978.000000	0.001010
1977.000000	0.001002
1976.000000	0.001001
1975.000000	0.001003
1974.000000	0.001004
1973.000000	0.001001
1972.000000	0.000996
1971.000000	0.000997
1970.000000	0.001008
1969.000000	0.001026
1968.000000	0.001043
1967.000000	0.001051
1966.000000	0.001054
1965.000000	0.001051
1964.000000	0.001040
1963.000000	0.001024
1962.000000	0.001008
1961.000000	0.001001
1960.000000	0.001001
1959.000000	0.001003
1958.000000	0.001007
1957.000000	0.001012
1956.000000	0.001015
1955.000000	0.001018
1954.000000	0.001020
1953.000000	0.001019
1952.000000	0.001012
1951.000000	0.001004
1950.000000	0.001002
1949.000000	0.001010
1948.000000	0.001020
1947.000000	0.001024
1946.000000	0.001023
1945.000000	0.001026
1944.000000	0.001034
1943.000000	0.001042
1942.000000	0.001051
1941.000000	0.001059
1940.000000	0.001064
1939.000000	0.001058
1938.000000	0.001043
1937.000000	0.001027
1936.000000	0.001018
1935.000000	0.001018
1934.000000	0.001024
1933.000000	0.001029
1932.000000	0.001024
1931.000000	0.001013
1930.000000	0.001007
1929.000000	0.001013
1928.000000	0.001026
1927.000000	0.001041
1926.000000	0.001054
1925.000000	0.001065
1924.000000	0.001068
1923.000000	0.001062
1922.000000	0.001057
1921.000000	0.001062
1920.000000	0.001069
1919.000000	0.001070
1918.000000	0.001064
1917.000000	0.001059
1916.000000	0.001053
1915.000000	0.001041
1914.000000	0.001030
1913.000000	0.001030
1912.000000	0.001037
1911.000000	0.001040
1910.000000	0.001039
1909.000000	0.001041
1908.000000	0.001046
1907.000000	0.001049
1906.000000	0.001052
1905.000000	0.001060
1904.000000	0.001066
1903.000000	0.001062
1902.000000	0.001057
1901.000000	0.001057
1900.000000	0.001059
1899.000000	0.001058
1898.000000	0.001059
1897.000000	0.001068
1896.000000	0.001076
1895.000000	0.001070
1894.000000	0.001061
1893.000000	0.001063
1892.000000	0.001072
1891.000000	0.001072
1890.000000	0.001065
1889.000000	0.001064
1888.000000	0.001072
1887.000000	0.001078
1886.000000	0.001080
1885.000000	0.001083
1884.000000	0.001081
1883.000000	0.001071
1882.000000	0.001062
1881.000000	0.001068
1880.000000	0.001081
1879.000000	0.001085
1878.000000	0.001080
1877.000000	0.001076
1876.000000	0.001074
1875.000000	0.001068
1874.000000	0.001065
1873.000000	0.001079
1872.000000	0.001105
1871.000000	0.001123
1870.000000	0.001127
1869.000000	0.001124
1868.000000	0.001117
1867.000000	0.001099
1866.000000	0.001075
1865.000000	0.001062
1864.000000	0.001061
1863.000000	0.001063
1862.000000	0.001067
1861.000000	0.001078
1860.000000	0.001091
1859.000000	0.001090
1858.000000	0.001077
1857.000000	0.001072
1856.000000	0.001076
1855.000000	0.001081
1854.000000	0.001083
1853.000000	0.001088
1852.000000	0.001091
1851.000000	0.001087
1850.000000	0.001081
1849.000000	0.001085
1848.000000	0.001094
1847.000000	0.001100
1846.000000	0.001103
1845.000000	0.001112
1844.000000	0.001121
1843.000000	0.001120
1842.000000	0.001115
1841.000000	0.001114
1840.000000	0.001116
1839.000000	0.001111
1838.000000	0.001098
1837.000000	0.001084
1836.000000	0.001078
1835.000000	0.001082
1834.000000	0.001094
1833.000000	0.001113
1832.000000	0.001130
1831.000000	0.001137
1830.000000	0.001132
1829.000000	0.001122
1828.000000	0.001113
1827.000000	0.001112
1826.000000	0.001118
1825.000000	0.001130
1824.000000	0.001138
1823.000000	0.001133
1822.000000	0.001120
1821.000000	0.001114
1820.000000	0.001122
1819.000000	0.001131
1818.000000	0.001130
1817.000000	0.001124
1816.000000	0.001120
1815.000000	0.001112
1814.000000	0.001098
1813.000000	0.001088
1812.000000	0.001087
1811.000000	0.001085
1810.000000	0.001078
1809.000000	0.001081
1808.000000	0.001094
1807.000000	0.001101
1806.000000	0.001096
1805.000000	0.001096
1804.000000	0.001104
1803.000000	0.001108
1802.000000	0.001103
1801.000000	0.001100
1800.000000	0.001104
1799.000000	0.001099
1798.000000	0.001086
1797.000000	0.001081
1796.000000	0.001090
1795.000000	0.001097
1794.000000	0.001095
1793.000000	0.001092
1792.000000	0.001089
1791.000000	0.001077
1790.000000	0.001062
1789.000000	0.001062
1788.000000	0.001079
1787.000000	0.001095
1786.000000	0.001102
1785.000000	0.001105
1784.000000	0.001105
1783.000000	0.001094
1782.000000	0.001078
1781.000000	0.001072
1780.000000	0.001081
1779.000000	0.001091
1778.000000	0.001091
1777.000000	0.001086
1776.000000	0.001083
1775.000000	0.001082
1774.000000	0.001080
1773.000000	0.001074
1772.000000	0.001074
1771.000000	0.001087
1770.000000	0.001101
1769.000000	0.001107
1768.000000	0.001111
1767.000000	0.001113
1766.000000	0.001109
1765.000000	0.001102
1764.000000	0.001106
1763.000000	0.001116
1762.000000	0.001114
1761.000000	0.001093
1760.000000	0.001073
1759.000000	0.001067
1758.000000	0.001071
1757.000000	0.001070
1756.000000	0.001066
1755.000000	0.001067
1754.000000	0.001067
1753.000000	0.001059
1752.000000	0.001053
1751.000000	0.001059
1750.000000	0.001064
1749.000000	0.001057
1748.000000	0.001044
1747.000000	0.001040
1746.000000	0.001042
1745.000000	0.001040
1744.000000	0.001039
1743.000000	0.001048
1742.000000	0.001061
1741.000000	0.001062
1740.000000	0.001052
1739.000000	0.001037
1738.000000	0.001025
1737.000000	0.001017
1736.000000	0.001008
1735.000000	0.001006
1734.000000	0.001014
1733.000000	0.001024
1732.000000	0.001037
1731.000000	0.001045
1730.000000	0.001051
1729.000000	0.001058
1728.000000	0.001067
1727.000000	0.001077
1726.000000	0.001086
1725.000000	0.001095
1724.000000	0.001102
1723.000000	0.001098
1722.000000	0.001086
1721.000000	0.001082
1720.000000	0.001092
1719.000000	0.001097
1718.000000	0.001091
1717.000000	0.001098
1716.000000	0.001119
1715.000000	0.001124
1714.000000	0.001111
1713.000000	0.001114
1712.000000	0.001132
1711.000000	0.001133
1710.000000	0.001115
1709.000000	0.001106
1708.000000	0.001114
1707.000000	0.001116
1706.000000	0.001104
1705.000000	0.001101
1704.000000	0.001103
1703.000000	0.001079
1702.000000	0.001030
1701.000000	0.001006
1700.000000	0.001026
1699.000000	0.001037
1698.000000	0.001024
1697.000000	0.001011
1696.000000	0.001013
1695.000000	0.001011
1694.000000	0.000991
1693.000000	0.000967
1692.000000	0.000944
1691.000000	0.000922
1690.000000	0.000903
1689.000000	0.000886
1688.000000	0.000862
1687.000000	0.000828
1686.000000	0.000792
1685.000000	0.000764
1684.000000	0.000734
1683.000000	0.000702
1682.000000	0.000677
1681.000000	0.000640
1680.000000	0.000594
1679.000000	0.000562
1678.000000	0.000552
1677.000000	0.000541
1676.000000	0.000518
1675.000000	0.000506
1674.000000	0.000514
1673.000000	0.000522
1672.000000	0.000514
1671.000000	0.000498
1670.000000	0.000489
1669.000000	0.000475
1668.000000	0.000444
1667.000000	0.000412
1666.000000	0.000393
1665.000000	0.000380
1664.000000	0.000359
1663.000000	0.000333
1662.000000	0.000317
1661.000000	0.000305
1660.000000	0.000284
1659.000000	0.000271
1658.000000	0.000286
1657.000000	0.000318
1656.000000	0.000352
1655.000000	0.000392
1654.000000	0.000434
1653.000000	0.000449
1652.000000	0.000429
1651.000000	0.000418
1650.000000	0.000421
1649.000000	0.000421
1648.000000	0.000409
1647.000000	0.000397
1646.000000	0.000398
1645.000000	0.000419
1644.000000	0.000455
1643.000000	0.000485
1642.000000	0.000501
1641.000000	0.000509
1640.000000	0.000518
1639.000000	0.000536
1638.000000	0.000564
1637.000000	0.000599
1636.000000	0.000635
1635.000000	0.000664
1634.000000	0.000681
1633.000000	0.000692
1632.000000	0.000698
1631.000000	0.000701
1630.000000	0.000710
1629.000000	0.000730
1628.000000	0.000749
1627.000000	0.000761
1626.000000	0.000773
1625.000000	0.000785
1624.000000	0.000792
1623.000000	0.000796
1622.000000	0.000810
1621.000000	0.000829
1620.000000	0.000839
1619.000000	0.000845
1618.000000	0.000865
1617.000000	0.000899
1616.000000	0.000926
1615.000000	0.000944
1614.000000	0.000967
1613.000000	0.000988
1612.000000	0.000993
1611.000000	0.000991
1610.000000	0.001001
1609.000000	0.001020
1608.000000	0.001033
1607.000000	0.001047
1606.000000	0.001079
1605.000000	0.001115
1604.000000	0.001137
1603.000000	0.001147
1602.000000	0.001155
1601.000000	0.001155
1600.000000	0.001146
1599.000000	0.001142
1598.000000	0.001155
1597.000000	0.001173
1596.000000	0.001184
1595.000000	0.001192
1594.000000	0.001207
1593.000000	0.001224
1592.000000	0.001231
1591.000000	0.001233
1590.000000	0.001242
1589.000000	0.001257
1588.000000	0.001264
1587.000000	0.001265
1586.000000	0.001274
1585.000000	0.001286
1584.000000	0.001284
1583.000000	0.001280
1582.000000	0.001301
1581.000000	0.001340
1580.000000	0.001373
1579.000000	0.001393
1578.000000	0.001403
1577.000000	0.001398
1576.000000	0.001372
1575.000000	0.001345
1574.000000	0.001336
1573.000000	0.001333
1572.000000	0.001323
1571.000000	0.001321
1570.000000	0.001344
1569.000000	0.001376
1568.000000	0.001386
1567.000000	0.001376
1566.000000	0.001357
1565.000000	0.001328
1564.000000	0.001292
1563.000000	0.001265
1562.000000	0.001254
1561.000000	0.001256
1560.000000	0.001265
1559.000000	0.001267
1558.000000	0.001271
1557.000000	0.001286
1556.000000	0.001295
1555.000000	0.001288
1554.000000	0.001264
1553.000000	0.001225
1552.000000	0.001190
1551.000000	0.001176
1550.000000	0.001176
1549.000000	0.001174
1548.000000	0.001156
1547.000000	0.001138
1546.000000	0.001143
1545.000000	0.001183
1544.000000	0.001246
1543.000000	0.001309
1542.000000	0.001339
1541.000000	0.001314
1540.000000	0.001232
1539.000000	0.001140
1538.000000	0.001096
1537.000000	0.001104
1536.000000	0.001123
1535.000000	0.001125
1534.000000	0.001103
1533.000000	0.001058
1532.000000	0.001019
1531.000000	0.001028
1530.000000	0.001106
1529.000000	0.001220
1528.000000	0.001276
1527.000000	0.001218
1526.000000	0.001095
1525.000000	0.001005
1524.000000	0.000986
1523.000000	0.001005
1522.000000	0.001030
1521.000000	0.001058
1520.000000	0.001079
1519.000000	0.001080
1518.000000	0.001085
1517.000000	0.001163
1516.000000	0.001342
1515.000000	0.001536
1514.000000	0.001625
1513.000000	0.001582
1512.000000	0.001487
1511.000000	0.001431
1510.000000	0.001436
1509.000000	0.001477
1508.000000	0.001537
1507.000000	0.001605
1506.000000	0.001669
1505.000000	0.001720
1504.000000	0.001773
1503.000000	0.001834
1502.000000	0.001912
1501.000000	0.002016
1500.000000	0.002131
1499.000000	0.002225
1498.000000	0.002278
1497.000000	0.002306
1496.000000	0.002314
1495.000000	0.002282
1494.000000	0.002216
1493.000000	0.002157
1492.000000	0.002133
1491.000000	0.002127
1490.000000	0.002117
1489.000000	0.002108
1488.000000	0.002107
1487.000000	0.002112
1486.000000	0.002158
1485.000000	0.002280
1484.000000	0.002437
1483.000000	0.002547
1482.000000	0.002563
1481.000000	0.002511
1480.000000	0.002436
1479.000000	0.002350
1478.000000	0.002244
1477.000000	0.002136
1476.000000	0.002049
1475.000000	0.001985
1474.000000	0.001931
1473.000000	0.001887
1472.000000	0.001861
1471.000000	0.001859
1470.000000	0.001867
1469.000000	0.001872
1468.000000	0.001895
1467.000000	0.002001
1466.000000	0.002257
1465.000000	0.002603
1464.000000	0.002827
1463.000000	0.002746
1462.000000	0.002394
1461.000000	0.001988
1460.000000	0.001720
1459.000000	0.001625
1458.000000	0.001608
1457.000000	0.001589
1456.000000	0.001569
1455.000000	0.001573
1454.000000	0.001587
1453.000000	0.001614
1452.000000	0.001697
1451.000000	0.001834
1450.000000	0.001936
1449.000000	0.001921
1448.000000	0.001807
1447.000000	0.001688
1446.000000	0.001627
1445.000000	0.001602
1444.000000	0.001578
1443.000000	0.001542
1442.000000	0.001497
1441.000000	0.001461
1440.000000	0.001462
1439.000000	0.001516
1438.000000	0.001620
1437.000000	0.001753
1436.000000	0.001859
1435.000000	0.001865
1434.000000	0.001746
1433.000000	0.001565
1432.000000	0.001425
1431.000000	0.001371
1430.000000	0.001362
1429.000000	0.001353
1428.000000	0.001356
1427.000000	0.001394
1426.000000	0.001479
1425.000000	0.001625
1424.000000	0.001849
1423.000000	0.002101
1422.000000	0.002244
1421.000000	0.002175
1420.000000	0.001943
1419.000000	0.001697
1418.000000	0.001531
1417.000000	0.001441
1416.000000	0.001397
1415.000000	0.001391
1414.000000	0.001412
1413.000000	0.001442
1412.000000	0.001483
1411.000000	0.001547
1410.000000	0.001622
1409.000000	0.001679
1408.000000	0.001699
1407.000000	0.001670
1406.000000	0.001601
1405.000000	0.001522
1404.000000	0.001484
1403.000000	0.001508
1402.000000	0.001558
1401.000000	0.001588
1400.000000	0.001590
1399.000000	0.001585
1398.000000	0.001586
1397.000000	0.001595
1396.000000	0.001607
1395.000000	0.001608
1394.000000	0.001576
1393.000000	0.001503
1392.000000	0.001424
1391.000000	0.001377
1390.000000	0.001364
1389.000000	0.001364
1388.000000	0.001365
1387.000000	0.001368
1386.000000	0.001371
1385.000000	0.001372
1384.000000	0.001377
1383.000000	0.001404
1382.000000	0.001460
1381.000000	0.001551
1380.000000	0.001678
1379.000000	0.001822
1378.000000	0.001935
1377.000000	0.001975
1376.000000	0.001940
1375.000000	0.001873
1374.000000	0.001818
1373.000000	0.001781
1372.000000	0.001744
1371.000000	0.001702
1370.000000	0.001656
1369.000000	0.001603
1368.000000	0.001546
1367.000000	0.001499
1366.000000	0.001474
1365.000000	0.001463
1364.000000	0.001450
1363.000000	0.001425
1362.000000	0.001389
1361.000000	0.001345
1360.000000	0.001302
1359.000000	0.001272
1358.000000	0.001266
1357.000000	0.001277
1356.000000	0.001287
1355.000000	0.001283
1354.000000	0.001266
1353.000000	0.001249
1352.000000	0.001238
1351.000000	0.001226
1350.000000	0.001203
1349.000000	0.001163
1348.000000	0.001116
1347.000000	0.001078
1346.000000	0.001054
1345.000000	0.001040
1344.000000	0.001030
1343.000000	0.001024
1342.000000	0.001023
1341.000000	0.001026
1340.000000	0.001044
1339.000000	0.001079
1338.000000	0.001112
1337.000000	0.001112
1336.000000	0.001071
1335.000000	0.001015
1334.000000	0.000979
1333.000000	0.000974
1332.000000	0.000988
1331.000000	0.001006
1330.000000	0.001019
1329.000000	0.001025
1328.000000	0.001025
1327.000000	0.001022
1326.000000	0.001018
1325.000000	0.001014
1324.000000	0.001006
1323.000000	0.000995
1322.000000	0.000983
1321.000000	0.000968
1320.000000	0.000951
1319.000000	0.000937
1318.000000	0.000929
1317.000000	0.000928
1316.000000	0.000931
1315.000000	0.000934
1314.000000	0.000927
1313.000000	0.000912
1312.000000	0.000897
1311.000000	0.000893
1310.000000	0.000894
1309.000000	0.000892
1308.000000	0.000886
1307.000000	0.000884
1306.000000	0.000888
1305.000000	0.000894
1304.000000	0.000898
1303.000000	0.000898
1302.000000	0.000894
1301.000000	0.000887
1300.000000	0.000882
1299.000000	0.000888
1298.000000	0.000901
1297.000000	0.000907
1296.000000	0.000903
1295.000000	0.000899
1294.000000	0.000902
1293.000000	0.000909
1292.000000	0.000914
1291.000000	0.000915
1290.000000	0.000915
1289.000000	0.000920
1288.000000	0.000929
1287.000000	0.000938
1286.000000	0.000936
1285.000000	0.000923
1284.000000	0.000903
1283.000000	0.000887
1282.000000	0.000873
1281.000000	0.000860
1280.000000	0.000855
1279.000000	0.000871
1278.000000	0.000913
1277.000000	0.000975
1276.000000	0.001046
1275.000000	0.001115
1274.000000	0.001169
1273.000000	0.001196
1272.000000	0.001197
1271.000000	0.001186
1270.000000	0.001171
1269.000000	0.001153
1268.000000	0.001132
1267.000000	0.001112
1266.000000	0.001099
1265.000000	0.001094
1264.000000	0.001097
1263.000000	0.001105
1262.000000	0.001111
1261.000000	0.001109
1260.000000	0.001103
1259.000000	0.001101
1258.000000	0.001102
1257.000000	0.001099
1256.000000	0.001092
1255.000000	0.001092
1254.000000	0.001097
1253.000000	0.001101
1252.000000	0.001093
1251.000000	0.001079
1250.000000	0.001061
1249.000000	0.001040
1248.000000	0.001023
1247.000000	0.001022
1246.000000	0.001043
1245.000000	0.001074
1244.000000	0.001097
1243.000000	0.001106
1242.000000	0.001111
1241.000000	0.001124
1240.000000	0.001145
1239.000000	0.001166
1238.000000	0.001184
1237.000000	0.001204
1236.000000	0.001235
1235.000000	0.001273
1234.000000	0.001308
1233.000000	0.001328
1232.000000	0.001337
1231.000000	0.001346
1230.000000	0.001362
1229.000000	0.001379
1228.000000	0.001391
1227.000000	0.001394
1226.000000	0.001390
1225.000000	0.001383
1224.000000	0.001381
1223.000000	0.001389
1222.000000	0.001394
1221.000000	0.001385
1220.000000	0.001359
1219.000000	0.001330
1218.000000	0.001308
1217.000000	0.001295
1216.000000	0.001292
1215.000000	0.001295
1214.000000	0.001298
1213.000000	0.001293
1212.000000	0.001281
1211.000000	0.001268
1210.000000	0.001260
1209.000000	0.001256
1208.000000	0.001250
1207.000000	0.001238
1206.000000	0.001219
1205.000000	0.001200
1204.000000	0.001192
1203.000000	0.001197
1202.000000	0.001202
1201.000000	0.001197
1200.000000	0.001187
1199.000000	0.001188
1198.000000	0.001203
1197.000000	0.001218
1196.000000	0.001223
1195.000000	0.001221
1194.000000	0.001219
1193.000000	0.001214
1192.000000	0.001204
1191.000000	0.001194
1190.000000	0.001193
1189.000000	0.001201
1188.000000	0.001211
1187.000000	0.001213
1186.000000	0.001204
1185.000000	0.001192
1184.000000	0.001192
1183.000000	0.001212
1182.000000	0.001242
1181.000000	0.001263
1180.000000	0.001264
1179.000000	0.001249
1178.000000	0.001228
1177.000000	0.001207
1176.000000	0.001195
1175.000000	0.001194
1174.000000	0.001196
1173.000000	0.001191
1172.000000	0.001180
1171.000000	0.001180
1170.000000	0.001199
1169.000000	0.001219
1168.000000	0.001222
1167.000000	0.001207
1166.000000	0.001192
1165.000000	0.001187
1164.000000	0.001187
1163.000000	0.001189
1162.000000	0.001193
1161.000000	0.001200
1160.000000	0.001206
1159.000000	0.001207
1158.000000	0.001201
1157.000000	0.001190
1156.000000	0.001181
1155.000000	0.001182
1154.000000	0.001196
1153.000000	0.001216
1152.000000	0.001230
1151.000000	0.001231
1150.000000	0.001225
1149.000000	0.001222
1148.000000	0.001227
1147.000000	0.001240
1146.000000	0.001257
1145.000000	0.001273
1144.000000	0.001284
1143.000000	0.001284
1142.000000	0.001273
1141.000000	0.001255
1140.000000	0.001241
1139.000000	0.001240
1138.000000	0.001253
1137.000000	0.001277
1136.000000	0.001301
1135.000000	0.001317
1134.000000	0.001323
1133.000000	0.001322
1132.000000	0.001316
1131.000000	0.001304
1130.000000	0.001290
1129.000000	0.001282
1128.000000	0.001286
1127.000000	0.001295
1126.000000	0.001302
1125.000000	0.001304
1124.000000	0.001307
1123.000000	0.001310
1122.000000	0.001307
1121.000000	0.001297
1120.000000	0.001290
1119.000000	0.001290
1118.000000	0.001289
1117.000000	0.001279
1116.000000	0.001261
1115.000000	0.001248
1114.000000	0.001247
1113.000000	0.001258
1112.000000	0.001278
1111.000000	0.001297
1110.000000	0.001302
1109.000000	0.001287
1108.000000	0.001259
1107.000000	0.001231
1106.000000	0.001209
1105.000000	0.001198
1104.000000	0.001209
1103.000000	0.001247
1102.000000	0.001304
1101.000000	0.001352
1100.000000	0.001374
1099.000000	0.001373
1098.000000	0.001368
1097.000000	0.001367
1096.000000	0.001369
1095.000000	0.001361
1094.000000	0.001342
1093.000000	0.001322
1092.000000	0.001315
1091.000000	0.001324
1090.000000	0.001337
1089.000000	0.001340
1088.000000	0.001334
1087.000000	0.001330
1086.000000	0.001335
1085.000000	0.001343
1084.000000	0.001344
1083.000000	0.001337
1082.000000	0.001331
1081.000000	0.001338
1080.000000	0.001360
1079.000000	0.001391
1078.000000	0.001414
1077.000000	0.001418
1076.000000	0.001398
1075.000000	0.001369
1074.000000	0.001352
1073.000000	0.001358
1072.000000	0.001382
1071.000000	0.001403
1070.000000	0.001408
1069.000000	0.001406
1068.000000	0.001414
1067.000000	0.001440
1066.000000	0.001469
1065.000000	0.001479
1064.000000	0.001465
1063.000000	0.001439
1062.000000	0.001426
1061.000000	0.001440
1060.000000	0.001468
1059.000000	0.001480
1058.000000	0.001459
1057.000000	0.001423
1056.000000	0.001403
1055.000000	0.001415
1054.000000	0.001444
1053.000000	0.001462
1052.000000	0.001465
1051.000000	0.001463
1050.000000	0.001462
1049.000000	0.001453
1048.000000	0.001423
1047.000000	0.001380
1046.000000	0.001352
1045.000000	0.001369
1044.000000	0.001426
1043.000000	0.001478
1042.000000	0.001483
1041.000000	0.001440
1040.000000	0.001396
1039.000000	0.001387
1038.000000	0.001408
1037.000000	0.001422
1036.000000	0.001408
1035.000000	0.001381
1034.000000	0.001366
1033.000000	0.001377
1032.000000	0.001397
1031.000000	0.001403
1030.000000	0.001391
1029.000000	0.001383
1028.000000	0.001404
1027.000000	0.001447
1026.000000	0.001478
1025.000000	0.001470
1024.000000	0.001428
1023.000000	0.001384
1022.000000	0.001357
1021.000000	0.001345
1020.000000	0.001335
1019.000000	0.001322
1018.000000	0.001310
1017.000000	0.001305
1016.000000	0.001306
1015.000000	0.001310
1014.000000	0.001311
1013.000000	0.001310
1012.000000	0.001313
1011.000000	0.001318
1010.000000	0.001321
1009.000000	0.001324
1008.000000	0.001338
1007.000000	0.001372
1006.000000	0.001410
1005.000000	0.001430
1004.000000	0.001417
1003.000000	0.001380
1002.000000	0.001337
1001.000000	0.001303
1000.000000	0.001289
999.000000	0.001295
998.000000	0.001316
997.000000	0.001342
996.000000	0.001365
995.000000	0.001377
994.000000	0.001374
993.000000	0.001354
992.000000	0.001324
991.000000	0.001290
990.000000	0.001255
989.000000	0.001220
988.000000	0.001194
987.000000	0.001185
986.000000	0.001192
985.000000	0.001207
984.000000	0.001224
983.000000	0.001241
982.000000	0.001254
981.000000	0.001257
980.000000	0.001252
979.000000	0.001250
978.000000	0.001256
977.000000	0.001258
976.000000	0.001249
975.000000	0.001233
974.000000	0.001224
973.000000	0.001224
972.000000	0.001228
971.000000	0.001230
970.000000	0.001229
969.000000	0.001226
968.000000	0.001219
967.000000	0.001210
966.000000	0.001204
965.000000	0.001207
964.000000	0.001217
963.000000	0.001228
962.000000	0.001233
961.000000	0.001231
960.000000	0.001220
959.000000	0.001207
958.000000	0.001199
957.000000	0.001205
956.000000	0.001225
955.000000	0.001247
954.000000	0.001261
953.000000	0.001261
952.000000	0.001248
951.000000	0.001229
950.000000	0.001213
949.000000	0.001209
948.000000	0.001215
947.000000	0.001217
946.000000	0.001205
945.000000	0.001185
944.000000	0.001173
943.000000	0.001179
942.000000	0.001199
941.000000	0.001221
940.000000	0.001236
939.000000	0.001242
938.000000	0.001243
937.000000	0.001251
936.000000	0.001280
935.000000	0.001326
934.000000	0.001367
933.000000	0.001381
932.000000	0.001371
931.000000	0.001355
930.000000	0.001341
929.000000	0.001322
928.000000	0.001286
927.000000	0.001238
926.000000	0.001191
925.000000	0.001154
924.000000	0.001128
923.000000	0.001111
922.000000	0.001106
921.000000	0.001114
920.000000	0.001125
919.000000	0.001131
918.000000	0.001132
917.000000	0.001140
916.000000	0.001163
915.000000	0.001196
914.000000	0.001231
913.000000	0.001267
912.000000	0.001302
911.000000	0.001316
910.000000	0.001297
909.000000	0.001256
908.000000	0.001224
907.000000	0.001222
906.000000	0.001240
905.000000	0.001256
904.000000	0.001256
903.000000	0.001244
902.000000	0.001227
901.000000	0.001209
900.000000	0.001195
899.000000	0.001187
898.000000	0.001181
897.000000	0.001173
896.000000	0.001156
895.000000	0.001128
894.000000	0.001091
893.000000	0.001060
892.000000	0.001051
891.000000	0.001063
890.000000	0.001080
889.000000	0.001086
888.000000	0.001078
887.000000	0.001056
886.000000	0.001020
885.000000	0.000968
884.000000	0.000910
883.000000	0.000858
882.000000	0.000814
881.000000	0.000772
880.000000	0.000735
879.000000	0.000708
878.000000	0.000692
877.000000	0.000691
876.000000	0.000707
875.000000	0.000734
874.000000	0.000753
873.000000	0.000746
872.000000	0.000713
871.000000	0.000672
870.000000	0.000641
869.000000	0.000621
868.000000	0.000604
867.000000	0.000581
866.000000	0.000545
865.000000	0.000493
864.000000	0.000419
863.000000	0.000320
862.000000	0.000197
861.000000	0.000047
860.000000	-0.000139
859.000000	-0.000369
858.000000	-0.000639
857.000000	-0.000938
856.000000	-0.001255
855.000000	-0.001591
854.000000	-0.001947
853.000000	-0.002308
852.000000	-0.002643
851.000000	-0.002903
850.000000	-0.003035
849.000000	-0.003005
848.000000	-0.002816
847.000000	-0.002519
846.000000	-0.002189
845.000000	-0.001871
844.000000	-0.001571
843.000000	-0.001276
842.000000	-0.000989
841.000000	-0.000722
840.000000	-0.000483
839.000000	-0.000276
838.000000	-0.000098
837.000000	0.000053
836.000000	0.000183
835.000000	0.000300
834.000000	0.000405
833.000000	0.000501
832.000000	0.000589
831.000000	0.000666
830.000000	0.000727
829.000000	0.000773
828.000000	0.000812
827.000000	0.000847
826.000000	0.000877
825.000000	0.000904
824.000000	0.000932
823.000000	0.000960
822.000000	0.000975
821.000000	0.000975
820.000000	0.000969
819.000000	0.000973
818.000000	0.000990
817.000000	0.001006
816.000000	0.001010
815.000000	0.001005
814.000000	0.001002
813.000000	0.001017
812.000000	0.001050
811.000000	0.001086
810.000000	0.001104
809.000000	0.001098
808.000000	0.001081
807.000000	0.001069
806.000000	0.001065
805.000000	0.001067
804.000000	0.001072
803.000000	0.001079
802.000000	0.001084
801.000000	0.001077
800.000000	0.001055
799.000000	0.001025
798.000000	0.000995
797.000000	0.000959
796.000000	0.000915
795.000000	0.000871
794.000000	0.000845
793.000000	0.000846
792.000000	0.000868
791.000000	0.000895
790.000000	0.000916
789.000000	0.000937
788.000000	0.000972
787.000000	0.001025
786.000000	0.001081
785.000000	0.001110
784.000000	0.001095
783.000000	0.001050
782.000000	0.001010
781.000000	0.000997
780.000000	0.001001
779.000000	0.001001
778.000000	0.000993
777.000000	0.000993
776.000000	0.001008
775.000000	0.001025
774.000000	0.001030
773.000000	0.001028
772.000000	0.001031
771.000000	0.001042
770.000000	0.001053
769.000000	0.001056
768.000000	0.001050
767.000000	0.001034
766.000000	0.001014
765.000000	0.000995
764.000000	0.000982
763.000000	0.000975
762.000000	0.000973
761.000000	0.000971
760.000000	0.000963
759.000000	0.000952
758.000000	0.000949
757.000000	0.000963
756.000000	0.000981
755.000000	0.000989
754.000000	0.000993
753.000000	0.001008
752.000000	0.001032
751.000000	0.001044
750.000000	0.001037
749.000000	0.001027
748.000000	0.001030
747.000000	0.001035
746.000000	0.001031
745.000000	0.001026
744.000000	0.001028
743.000000	0.001032
742.000000	0.001030
741.000000	0.001034
740.000000	0.001049
739.000000	0.001061
738.000000	0.001059
737.000000	0.001058
736.000000	0.001072
735.000000	0.001089
734.000000	0.001093
733.000000	0.001089
732.000000	0.001090
731.000000	0.001090
730.000000	0.001075
729.000000	0.001048
728.000000	0.001030
727.000000	0.001040
726.000000	0.001078
725.000000	0.001124
724.000000	0.001145
723.000000	0.001113
722.000000	0.001038
721.000000	0.000960
720.000000	0.000915
719.000000	0.000903
718.000000	0.000907
717.000000	0.000920
716.000000	0.000933
715.000000	0.000939
714.000000	0.000943
713.000000	0.000962
712.000000	0.000999
711.000000	0.001026
710.000000	0.001025
709.000000	0.001009
708.000000	0.001005
707.000000	0.001016
706.000000	0.001030
705.000000	0.001048
704.000000	0.001080
703.000000	0.001119
702.000000	0.001147
701.000000	0.001166
700.000000	0.001182
