# Supplementary material for: Real-time monitoring of the reversible capture and release of CO2 on anthraquinone and riboflavin-modified graphitic electrodes using ATR-SEIRAS
Source: Chem Sci. 2025 Nov 4;16(48):23189–202. doi: 10.1039/d5sc05427c (PMC12584010; doi:10.1039/d5sc05427c)
Supplement: SC-016-D5SC05427C-s001 [file SC-016-D5SC05427C-s001.zip › Data Folders/Main Figures/Figure2/2b/0.4v_ar_0.4VBKG06AQ_Graphenegold_MeCN-0.1M-TBAPF6_1.ASC]

PE IR       SUBTECH     SPECTRUM    ASCII       PEDS        4.00        
   -1
0.4v_ar_0.4VBKG06AQ_Graphenegold_MeCN-0.1M-TBAPF6_1.ASC
25/01/27
16:25:13.00
25/01/27
16:25:13.00
Administrator
Sample 006 By Administrator Date Monday, January 27 2025
700.000000
#HDR
-1
-1
#GR
cm-1
A
1.0
0.0
4000.000000
-1.000000
3301
8
0.000006
-0.000543
#DATA
4000.000000	-0.000360
3999.000000	-0.000371
3998.000000	-0.000372
3997.000000	-0.000363
3996.000000	-0.000354
3995.000000	-0.000348
3994.000000	-0.000343
3993.000000	-0.000329
3992.000000	-0.000305
3991.000000	-0.000278
3990.000000	-0.000262
3989.000000	-0.000264
3988.000000	-0.000277
3987.000000	-0.000288
3986.000000	-0.000291
3985.000000	-0.000289
3984.000000	-0.000289
3983.000000	-0.000296
3982.000000	-0.000308
3981.000000	-0.000321
3980.000000	-0.000332
3979.000000	-0.000338
3978.000000	-0.000338
3977.000000	-0.000335
3976.000000	-0.000332
3975.000000	-0.000336
3974.000000	-0.000345
3973.000000	-0.000349
3972.000000	-0.000342
3971.000000	-0.000322
3970.000000	-0.000301
3969.000000	-0.000287
3968.000000	-0.000282
3967.000000	-0.000280
3966.000000	-0.000273
3965.000000	-0.000261
3964.000000	-0.000254
3963.000000	-0.000258
3962.000000	-0.000272
3961.000000	-0.000287
3960.000000	-0.000294
3959.000000	-0.000293
3958.000000	-0.000291
3957.000000	-0.000295
3956.000000	-0.000305
3955.000000	-0.000317
3954.000000	-0.000327
3953.000000	-0.000332
3952.000000	-0.000333
3951.000000	-0.000334
3950.000000	-0.000333
3949.000000	-0.000327
3948.000000	-0.000314
3947.000000	-0.000298
3946.000000	-0.000284
3945.000000	-0.000280
3944.000000	-0.000289
3943.000000	-0.000305
3942.000000	-0.000317
3941.000000	-0.000315
3940.000000	-0.000300
3939.000000	-0.000283
3938.000000	-0.000274
3937.000000	-0.000280
3936.000000	-0.000294
3935.000000	-0.000308
3934.000000	-0.000313
3933.000000	-0.000309
3932.000000	-0.000302
3931.000000	-0.000299
3930.000000	-0.000299
3929.000000	-0.000298
3928.000000	-0.000292
3927.000000	-0.000282
3926.000000	-0.000273
3925.000000	-0.000272
3924.000000	-0.000278
3923.000000	-0.000286
3922.000000	-0.000293
3921.000000	-0.000299
3920.000000	-0.000309
3919.000000	-0.000319
3918.000000	-0.000327
3917.000000	-0.000331
3916.000000	-0.000331
3915.000000	-0.000326
3914.000000	-0.000317
3913.000000	-0.000305
3912.000000	-0.000297
3911.000000	-0.000297
3910.000000	-0.000300
3909.000000	-0.000301
3908.000000	-0.000297
3907.000000	-0.000289
3906.000000	-0.000285
3905.000000	-0.000291
3904.000000	-0.000311
3903.000000	-0.000333
3902.000000	-0.000341
3901.000000	-0.000329
3900.000000	-0.000304
3899.000000	-0.000284
3898.000000	-0.000278
3897.000000	-0.000282
3896.000000	-0.000289
3895.000000	-0.000291
3894.000000	-0.000287
3893.000000	-0.000277
3892.000000	-0.000270
3891.000000	-0.000273
3890.000000	-0.000289
3889.000000	-0.000312
3888.000000	-0.000333
3887.000000	-0.000345
3886.000000	-0.000346
3885.000000	-0.000337
3884.000000	-0.000326
3883.000000	-0.000317
3882.000000	-0.000313
3881.000000	-0.000312
3880.000000	-0.000311
3879.000000	-0.000308
3878.000000	-0.000305
3877.000000	-0.000306
3876.000000	-0.000312
3875.000000	-0.000316
3874.000000	-0.000311
3873.000000	-0.000295
3872.000000	-0.000271
3871.000000	-0.000254
3870.000000	-0.000263
3869.000000	-0.000297
3868.000000	-0.000334
3867.000000	-0.000352
3866.000000	-0.000352
3865.000000	-0.000346
3864.000000	-0.000347
3863.000000	-0.000351
3862.000000	-0.000346
3861.000000	-0.000332
3860.000000	-0.000313
3859.000000	-0.000301
3858.000000	-0.000300
3857.000000	-0.000306
3856.000000	-0.000310
3855.000000	-0.000305
3854.000000	-0.000297
3853.000000	-0.000308
3852.000000	-0.000333
3851.000000	-0.000352
3850.000000	-0.000356
3849.000000	-0.000352
3848.000000	-0.000346
3847.000000	-0.000341
3846.000000	-0.000337
3845.000000	-0.000334
3844.000000	-0.000330
3843.000000	-0.000326
3842.000000	-0.000320
3841.000000	-0.000312
3840.000000	-0.000303
3839.000000	-0.000300
3838.000000	-0.000303
3837.000000	-0.000302
3836.000000	-0.000288
3835.000000	-0.000267
3834.000000	-0.000254
3833.000000	-0.000260
3832.000000	-0.000287
3831.000000	-0.000324
3830.000000	-0.000358
3829.000000	-0.000376
3828.000000	-0.000379
3827.000000	-0.000370
3826.000000	-0.000358
3825.000000	-0.000352
3824.000000	-0.000352
3823.000000	-0.000355
3822.000000	-0.000355
3821.000000	-0.000351
3820.000000	-0.000343
3819.000000	-0.000327
3818.000000	-0.000306
3817.000000	-0.000292
3816.000000	-0.000296
3815.000000	-0.000313
3814.000000	-0.000325
3813.000000	-0.000325
3812.000000	-0.000321
3811.000000	-0.000326
3810.000000	-0.000337
3809.000000	-0.000345
3808.000000	-0.000341
3807.000000	-0.000334
3806.000000	-0.000333
3805.000000	-0.000337
3804.000000	-0.000339
3803.000000	-0.000336
3802.000000	-0.000332
3801.000000	-0.000330
3800.000000	-0.000328
3799.000000	-0.000325
3798.000000	-0.000324
3797.000000	-0.000329
3796.000000	-0.000337
3795.000000	-0.000337
3794.000000	-0.000324
3793.000000	-0.000304
3792.000000	-0.000290
3791.000000	-0.000289
3790.000000	-0.000300
3789.000000	-0.000315
3788.000000	-0.000326
3787.000000	-0.000330
3786.000000	-0.000328
3785.000000	-0.000325
3784.000000	-0.000325
3783.000000	-0.000329
3782.000000	-0.000330
3781.000000	-0.000325
3780.000000	-0.000317
3779.000000	-0.000312
3778.000000	-0.000312
3777.000000	-0.000312
3776.000000	-0.000312
3775.000000	-0.000317
3774.000000	-0.000326
3773.000000	-0.000336
3772.000000	-0.000340
3771.000000	-0.000333
3770.000000	-0.000318
3769.000000	-0.000303
3768.000000	-0.000292
3767.000000	-0.000286
3766.000000	-0.000287
3765.000000	-0.000292
3764.000000	-0.000300
3763.000000	-0.000310
3762.000000	-0.000321
3761.000000	-0.000334
3760.000000	-0.000344
3759.000000	-0.000348
3758.000000	-0.000341
3757.000000	-0.000325
3756.000000	-0.000306
3755.000000	-0.000291
3754.000000	-0.000286
3753.000000	-0.000294
3752.000000	-0.000312
3751.000000	-0.000334
3750.000000	-0.000351
3749.000000	-0.000359
3748.000000	-0.000363
3747.000000	-0.000368
3746.000000	-0.000377
3745.000000	-0.000379
3744.000000	-0.000374
3743.000000	-0.000358
3742.000000	-0.000334
3741.000000	-0.000313
3740.000000	-0.000305
3739.000000	-0.000306
3738.000000	-0.000308
3737.000000	-0.000302
3736.000000	-0.000294
3735.000000	-0.000295
3734.000000	-0.000305
3733.000000	-0.000321
3732.000000	-0.000337
3731.000000	-0.000351
3730.000000	-0.000359
3729.000000	-0.000358
3728.000000	-0.000349
3727.000000	-0.000332
3726.000000	-0.000316
3725.000000	-0.000309
3724.000000	-0.000314
3723.000000	-0.000328
3722.000000	-0.000341
3721.000000	-0.000345
3720.000000	-0.000342
3719.000000	-0.000338
3718.000000	-0.000333
3717.000000	-0.000327
3716.000000	-0.000320
3715.000000	-0.000318
3714.000000	-0.000326
3713.000000	-0.000343
3712.000000	-0.000358
3711.000000	-0.000366
3710.000000	-0.000367
3709.000000	-0.000365
3708.000000	-0.000365
3707.000000	-0.000366
3706.000000	-0.000364
3705.000000	-0.000354
3704.000000	-0.000338
3703.000000	-0.000324
3702.000000	-0.000318
3701.000000	-0.000319
3700.000000	-0.000318
3699.000000	-0.000312
3698.000000	-0.000308
3697.000000	-0.000312
3696.000000	-0.000324
3695.000000	-0.000336
3694.000000	-0.000338
3693.000000	-0.000326
3692.000000	-0.000305
3691.000000	-0.000287
3690.000000	-0.000289
3689.000000	-0.000314
3688.000000	-0.000345
3687.000000	-0.000361
3686.000000	-0.000356
3685.000000	-0.000338
3684.000000	-0.000321
3683.000000	-0.000309
3682.000000	-0.000300
3681.000000	-0.000292
3680.000000	-0.000287
3679.000000	-0.000288
3678.000000	-0.000292
3677.000000	-0.000291
3676.000000	-0.000286
3675.000000	-0.000292
3674.000000	-0.000305
3673.000000	-0.000312
3672.000000	-0.000312
3671.000000	-0.000315
3670.000000	-0.000324
3669.000000	-0.000334
3668.000000	-0.000337
3667.000000	-0.000333
3666.000000	-0.000332
3665.000000	-0.000337
3664.000000	-0.000341
3663.000000	-0.000335
3662.000000	-0.000319
3661.000000	-0.000307
3660.000000	-0.000307
3659.000000	-0.000315
3658.000000	-0.000321
3657.000000	-0.000320
3656.000000	-0.000314
3655.000000	-0.000308
3654.000000	-0.000307
3653.000000	-0.000312
3652.000000	-0.000323
3651.000000	-0.000335
3650.000000	-0.000344
3649.000000	-0.000352
3648.000000	-0.000360
3647.000000	-0.000362
3646.000000	-0.000351
3645.000000	-0.000329
3644.000000	-0.000306
3643.000000	-0.000294
3642.000000	-0.000297
3641.000000	-0.000306
3640.000000	-0.000311
3639.000000	-0.000308
3638.000000	-0.000302
3637.000000	-0.000300
3636.000000	-0.000303
3635.000000	-0.000308
3634.000000	-0.000310
3633.000000	-0.000309
3632.000000	-0.000307
3631.000000	-0.000305
3630.000000	-0.000307
3629.000000	-0.000323
3628.000000	-0.000352
3627.000000	-0.000374
3626.000000	-0.000376
3625.000000	-0.000360
3624.000000	-0.000340
3623.000000	-0.000326
3622.000000	-0.000318
3621.000000	-0.000311
3620.000000	-0.000303
3619.000000	-0.000297
3618.000000	-0.000294
3617.000000	-0.000290
3616.000000	-0.000283
3615.000000	-0.000279
3614.000000	-0.000284
3613.000000	-0.000302
3612.000000	-0.000323
3611.000000	-0.000334
3610.000000	-0.000325
3609.000000	-0.000300
3608.000000	-0.000274
3607.000000	-0.000260
3606.000000	-0.000259
3605.000000	-0.000262
3604.000000	-0.000265
3603.000000	-0.000271
3602.000000	-0.000277
3601.000000	-0.000279
3600.000000	-0.000275
3599.000000	-0.000271
3598.000000	-0.000276
3597.000000	-0.000293
3596.000000	-0.000317
3595.000000	-0.000336
3594.000000	-0.000345
3593.000000	-0.000346
3592.000000	-0.000340
3591.000000	-0.000332
3590.000000	-0.000325
3589.000000	-0.000319
3588.000000	-0.000315
3587.000000	-0.000316
3586.000000	-0.000323
3585.000000	-0.000327
3584.000000	-0.000323
3583.000000	-0.000311
3582.000000	-0.000299
3581.000000	-0.000294
3580.000000	-0.000296
3579.000000	-0.000302
3578.000000	-0.000305
3577.000000	-0.000302
3576.000000	-0.000295
3575.000000	-0.000290
3574.000000	-0.000289
3573.000000	-0.000292
3572.000000	-0.000295
3571.000000	-0.000296
3570.000000	-0.000297
3569.000000	-0.000299
3568.000000	-0.000301
3567.000000	-0.000298
3566.000000	-0.000287
3565.000000	-0.000275
3564.000000	-0.000273
3563.000000	-0.000289
3562.000000	-0.000313
3561.000000	-0.000328
3560.000000	-0.000324
3559.000000	-0.000313
3558.000000	-0.000309
3557.000000	-0.000316
3556.000000	-0.000322
3555.000000	-0.000317
3554.000000	-0.000303
3553.000000	-0.000287
3552.000000	-0.000279
3551.000000	-0.000282
3550.000000	-0.000291
3549.000000	-0.000300
3548.000000	-0.000304
3547.000000	-0.000299
3546.000000	-0.000291
3545.000000	-0.000287
3544.000000	-0.000289
3543.000000	-0.000294
3542.000000	-0.000298
3541.000000	-0.000297
3540.000000	-0.000293
3539.000000	-0.000287
3538.000000	-0.000283
3537.000000	-0.000282
3536.000000	-0.000285
3535.000000	-0.000287
3534.000000	-0.000289
3533.000000	-0.000289
3532.000000	-0.000285
3531.000000	-0.000277
3530.000000	-0.000265
3529.000000	-0.000254
3528.000000	-0.000246
3527.000000	-0.000244
3526.000000	-0.000246
3525.000000	-0.000250
3524.000000	-0.000254
3523.000000	-0.000257
3522.000000	-0.000262
3521.000000	-0.000269
3520.000000	-0.000277
3519.000000	-0.000283
3518.000000	-0.000288
3517.000000	-0.000292
3516.000000	-0.000296
3515.000000	-0.000295
3514.000000	-0.000288
3513.000000	-0.000279
3512.000000	-0.000278
3511.000000	-0.000287
3510.000000	-0.000302
3509.000000	-0.000310
3508.000000	-0.000307
3507.000000	-0.000297
3506.000000	-0.000287
3505.000000	-0.000283
3504.000000	-0.000281
3503.000000	-0.000279
3502.000000	-0.000276
3501.000000	-0.000276
3500.000000	-0.000283
3499.000000	-0.000294
3498.000000	-0.000299
3497.000000	-0.000295
3496.000000	-0.000283
3495.000000	-0.000272
3494.000000	-0.000272
3493.000000	-0.000282
3492.000000	-0.000296
3491.000000	-0.000305
3490.000000	-0.000306
3489.000000	-0.000302
3488.000000	-0.000297
3487.000000	-0.000293
3486.000000	-0.000285
3485.000000	-0.000275
3484.000000	-0.000267
3483.000000	-0.000262
3482.000000	-0.000261
3481.000000	-0.000266
3480.000000	-0.000282
3479.000000	-0.000306
3478.000000	-0.000327
3477.000000	-0.000336
3476.000000	-0.000333
3475.000000	-0.000321
3474.000000	-0.000308
3473.000000	-0.000298
3472.000000	-0.000295
3471.000000	-0.000295
3470.000000	-0.000295
3469.000000	-0.000293
3468.000000	-0.000293
3467.000000	-0.000301
3466.000000	-0.000316
3465.000000	-0.000328
3464.000000	-0.000326
3463.000000	-0.000311
3462.000000	-0.000291
3461.000000	-0.000278
3460.000000	-0.000280
3459.000000	-0.000290
3458.000000	-0.000300
3457.000000	-0.000300
3456.000000	-0.000291
3455.000000	-0.000279
3454.000000	-0.000273
3453.000000	-0.000276
3452.000000	-0.000286
3451.000000	-0.000296
3450.000000	-0.000296
3449.000000	-0.000284
3448.000000	-0.000267
3447.000000	-0.000257
3446.000000	-0.000257
3445.000000	-0.000260
3444.000000	-0.000261
3443.000000	-0.000261
3442.000000	-0.000262
3441.000000	-0.000264
3440.000000	-0.000268
3439.000000	-0.000278
3438.000000	-0.000294
3437.000000	-0.000313
3436.000000	-0.000325
3435.000000	-0.000322
3434.000000	-0.000306
3433.000000	-0.000283
3432.000000	-0.000264
3431.000000	-0.000254
3430.000000	-0.000255
3429.000000	-0.000262
3428.000000	-0.000271
3427.000000	-0.000276
3426.000000	-0.000278
3425.000000	-0.000276
3424.000000	-0.000275
3423.000000	-0.000273
3422.000000	-0.000271
3421.000000	-0.000268
3420.000000	-0.000266
3419.000000	-0.000268
3418.000000	-0.000275
3417.000000	-0.000284
3416.000000	-0.000288
3415.000000	-0.000283
3414.000000	-0.000267
3413.000000	-0.000248
3412.000000	-0.000239
3411.000000	-0.000245
3410.000000	-0.000260
3409.000000	-0.000275
3408.000000	-0.000285
3407.000000	-0.000291
3406.000000	-0.000295
3405.000000	-0.000294
3404.000000	-0.000289
3403.000000	-0.000285
3402.000000	-0.000285
3401.000000	-0.000288
3400.000000	-0.000290
3399.000000	-0.000291
3398.000000	-0.000290
3397.000000	-0.000288
3396.000000	-0.000287
3395.000000	-0.000287
3394.000000	-0.000286
3393.000000	-0.000287
3392.000000	-0.000289
3391.000000	-0.000291
3390.000000	-0.000289
3389.000000	-0.000284
3388.000000	-0.000278
3387.000000	-0.000279
3386.000000	-0.000285
3385.000000	-0.000290
3384.000000	-0.000290
3383.000000	-0.000286
3382.000000	-0.000282
3381.000000	-0.000282
3380.000000	-0.000283
3379.000000	-0.000284
3378.000000	-0.000282
3377.000000	-0.000277
3376.000000	-0.000272
3375.000000	-0.000275
3374.000000	-0.000285
3373.000000	-0.000296
3372.000000	-0.000298
3371.000000	-0.000291
3370.000000	-0.000281
3369.000000	-0.000277
3368.000000	-0.000279
3367.000000	-0.000281
3366.000000	-0.000276
3365.000000	-0.000267
3364.000000	-0.000263
3363.000000	-0.000266
3362.000000	-0.000271
3361.000000	-0.000272
3360.000000	-0.000269
3359.000000	-0.000267
3358.000000	-0.000267
3357.000000	-0.000267
3356.000000	-0.000265
3355.000000	-0.000265
3354.000000	-0.000267
3353.000000	-0.000268
3352.000000	-0.000262
3351.000000	-0.000255
3350.000000	-0.000256
3349.000000	-0.000267
3348.000000	-0.000278
3347.000000	-0.000278
3346.000000	-0.000268
3345.000000	-0.000257
3344.000000	-0.000254
3343.000000	-0.000261
3342.000000	-0.000273
3341.000000	-0.000282
3340.000000	-0.000280
3339.000000	-0.000267
3338.000000	-0.000250
3337.000000	-0.000240
3336.000000	-0.000246
3335.000000	-0.000262
3334.000000	-0.000276
3333.000000	-0.000277
3332.000000	-0.000268
3331.000000	-0.000260
3330.000000	-0.000261
3329.000000	-0.000269
3328.000000	-0.000276
3327.000000	-0.000280
3326.000000	-0.000278
3325.000000	-0.000269
3324.000000	-0.000255
3323.000000	-0.000241
3322.000000	-0.000236
3321.000000	-0.000239
3320.000000	-0.000242
3319.000000	-0.000240
3318.000000	-0.000235
3317.000000	-0.000232
3316.000000	-0.000233
3315.000000	-0.000238
3314.000000	-0.000245
3313.000000	-0.000252
3312.000000	-0.000258
3311.000000	-0.000261
3310.000000	-0.000263
3309.000000	-0.000266
3308.000000	-0.000271
3307.000000	-0.000274
3306.000000	-0.000271
3305.000000	-0.000263
3304.000000	-0.000255
3303.000000	-0.000248
3302.000000	-0.000245
3301.000000	-0.000245
3300.000000	-0.000251
3299.000000	-0.000261
3298.000000	-0.000271
3297.000000	-0.000276
3296.000000	-0.000276
3295.000000	-0.000273
3294.000000	-0.000268
3293.000000	-0.000260
3292.000000	-0.000248
3291.000000	-0.000232
3290.000000	-0.000210
3289.000000	-0.000188
3288.000000	-0.000179
3287.000000	-0.000188
3286.000000	-0.000212
3285.000000	-0.000238
3284.000000	-0.000256
3283.000000	-0.000259
3282.000000	-0.000251
3281.000000	-0.000240
3280.000000	-0.000233
3279.000000	-0.000236
3278.000000	-0.000243
3277.000000	-0.000252
3276.000000	-0.000261
3275.000000	-0.000270
3274.000000	-0.000275
3273.000000	-0.000271
3272.000000	-0.000263
3271.000000	-0.000255
3270.000000	-0.000253
3269.000000	-0.000255
3268.000000	-0.000262
3267.000000	-0.000272
3266.000000	-0.000279
3265.000000	-0.000278
3264.000000	-0.000268
3263.000000	-0.000256
3262.000000	-0.000248
3261.000000	-0.000243
3260.000000	-0.000241
3259.000000	-0.000241
3258.000000	-0.000244
3257.000000	-0.000249
3256.000000	-0.000256
3255.000000	-0.000263
3254.000000	-0.000269
3253.000000	-0.000271
3252.000000	-0.000271
3251.000000	-0.000272
3250.000000	-0.000271
3249.000000	-0.000262
3248.000000	-0.000245
3247.000000	-0.000232
3246.000000	-0.000232
3245.000000	-0.000242
3244.000000	-0.000255
3243.000000	-0.000263
3242.000000	-0.000262
3241.000000	-0.000247
3240.000000	-0.000226
3239.000000	-0.000210
3238.000000	-0.000211
3237.000000	-0.000226
3236.000000	-0.000240
3235.000000	-0.000245
3234.000000	-0.000240
3233.000000	-0.000234
3232.000000	-0.000235
3231.000000	-0.000244
3230.000000	-0.000257
3229.000000	-0.000264
3228.000000	-0.000266
3227.000000	-0.000271
3226.000000	-0.000287
3225.000000	-0.000306
3224.000000	-0.000316
3223.000000	-0.000308
3222.000000	-0.000290
3221.000000	-0.000270
3220.000000	-0.000254
3219.000000	-0.000241
3218.000000	-0.000231
3217.000000	-0.000227
3216.000000	-0.000229
3215.000000	-0.000235
3214.000000	-0.000241
3213.000000	-0.000247
3212.000000	-0.000253
3211.000000	-0.000256
3210.000000	-0.000255
3209.000000	-0.000248
3208.000000	-0.000236
3207.000000	-0.000225
3206.000000	-0.000219
3205.000000	-0.000221
3204.000000	-0.000228
3203.000000	-0.000237
3202.000000	-0.000249
3201.000000	-0.000262
3200.000000	-0.000272
3199.000000	-0.000275
3198.000000	-0.000274
3197.000000	-0.000272
3196.000000	-0.000272
3195.000000	-0.000272
3194.000000	-0.000269
3193.000000	-0.000262
3192.000000	-0.000255
3191.000000	-0.000252
3190.000000	-0.000254
3189.000000	-0.000258
3188.000000	-0.000261
3187.000000	-0.000262
3186.000000	-0.000259
3185.000000	-0.000251
3184.000000	-0.000242
3183.000000	-0.000235
3182.000000	-0.000232
3181.000000	-0.000231
3180.000000	-0.000232
3179.000000	-0.000232
3178.000000	-0.000231
3177.000000	-0.000230
3176.000000	-0.000236
3175.000000	-0.000249
3174.000000	-0.000266
3173.000000	-0.000278
3172.000000	-0.000281
3171.000000	-0.000277
3170.000000	-0.000268
3169.000000	-0.000256
3168.000000	-0.000245
3167.000000	-0.000245
3166.000000	-0.000258
3165.000000	-0.000275
3164.000000	-0.000283
3163.000000	-0.000275
3162.000000	-0.000257
3161.000000	-0.000242
3160.000000	-0.000231
3159.000000	-0.000223
3158.000000	-0.000220
3157.000000	-0.000223
3156.000000	-0.000232
3155.000000	-0.000241
3154.000000	-0.000242
3153.000000	-0.000234
3152.000000	-0.000225
3151.000000	-0.000223
3150.000000	-0.000231
3149.000000	-0.000241
3148.000000	-0.000244
3147.000000	-0.000240
3146.000000	-0.000235
3145.000000	-0.000234
3144.000000	-0.000241
3143.000000	-0.000253
3142.000000	-0.000264
3141.000000	-0.000270
3140.000000	-0.000270
3139.000000	-0.000266
3138.000000	-0.000264
3137.000000	-0.000264
3136.000000	-0.000261
3135.000000	-0.000254
3134.000000	-0.000246
3133.000000	-0.000243
3132.000000	-0.000248
3131.000000	-0.000259
3130.000000	-0.000270
3129.000000	-0.000275
3128.000000	-0.000274
3127.000000	-0.000270
3126.000000	-0.000264
3125.000000	-0.000254
3124.000000	-0.000238
3123.000000	-0.000221
3122.000000	-0.000211
3121.000000	-0.000210
3120.000000	-0.000216
3119.000000	-0.000226
3118.000000	-0.000237
3117.000000	-0.000246
3116.000000	-0.000257
3115.000000	-0.000272
3114.000000	-0.000291
3113.000000	-0.000305
3112.000000	-0.000309
3111.000000	-0.000301
3110.000000	-0.000283
3109.000000	-0.000264
3108.000000	-0.000247
3107.000000	-0.000239
3106.000000	-0.000242
3105.000000	-0.000253
3104.000000	-0.000265
3103.000000	-0.000269
3102.000000	-0.000262
3101.000000	-0.000250
3100.000000	-0.000243
3099.000000	-0.000244
3098.000000	-0.000251
3097.000000	-0.000257
3096.000000	-0.000260
3095.000000	-0.000264
3094.000000	-0.000269
3093.000000	-0.000271
3092.000000	-0.000268
3091.000000	-0.000262
3090.000000	-0.000259
3089.000000	-0.000259
3088.000000	-0.000261
3087.000000	-0.000263
3086.000000	-0.000269
3085.000000	-0.000278
3084.000000	-0.000284
3083.000000	-0.000282
3082.000000	-0.000273
3081.000000	-0.000265
3080.000000	-0.000259
3079.000000	-0.000257
3078.000000	-0.000256
3077.000000	-0.000258
3076.000000	-0.000260
3075.000000	-0.000260
3074.000000	-0.000255
3073.000000	-0.000250
3072.000000	-0.000250
3071.000000	-0.000258
3070.000000	-0.000270
3069.000000	-0.000283
3068.000000	-0.000295
3067.000000	-0.000304
3066.000000	-0.000303
3065.000000	-0.000291
3064.000000	-0.000270
3063.000000	-0.000253
3062.000000	-0.000248
3061.000000	-0.000253
3060.000000	-0.000260
3059.000000	-0.000264
3058.000000	-0.000265
3057.000000	-0.000264
3056.000000	-0.000258
3055.000000	-0.000248
3054.000000	-0.000239
3053.000000	-0.000236
3052.000000	-0.000241
3051.000000	-0.000248
3050.000000	-0.000250
3049.000000	-0.000243
3048.000000	-0.000231
3047.000000	-0.000222
3046.000000	-0.000224
3045.000000	-0.000235
3044.000000	-0.000246
3043.000000	-0.000251
3042.000000	-0.000252
3041.000000	-0.000255
3040.000000	-0.000260
3039.000000	-0.000263
3038.000000	-0.000263
3037.000000	-0.000263
3036.000000	-0.000265
3035.000000	-0.000269
3034.000000	-0.000273
3033.000000	-0.000276
3032.000000	-0.000277
3031.000000	-0.000275
3030.000000	-0.000272
3029.000000	-0.000273
3028.000000	-0.000281
3027.000000	-0.000289
3026.000000	-0.000289
3025.000000	-0.000274
3024.000000	-0.000252
3023.000000	-0.000233
3022.000000	-0.000227
3021.000000	-0.000236
3020.000000	-0.000253
3019.000000	-0.000272
3018.000000	-0.000289
3017.000000	-0.000303
3016.000000	-0.000314
3015.000000	-0.000320
3014.000000	-0.000318
3013.000000	-0.000306
3012.000000	-0.000286
3011.000000	-0.000263
3010.000000	-0.000246
3009.000000	-0.000238
3008.000000	-0.000240
3007.000000	-0.000248
3006.000000	-0.000258
3005.000000	-0.000263
3004.000000	-0.000262
3003.000000	-0.000258
3002.000000	-0.000251
3001.000000	-0.000245
3000.000000	-0.000240
2999.000000	-0.000239
2998.000000	-0.000243
2997.000000	-0.000252
2996.000000	-0.000264
2995.000000	-0.000273
2994.000000	-0.000275
2993.000000	-0.000274
2992.000000	-0.000273
2991.000000	-0.000274
2990.000000	-0.000273
2989.000000	-0.000269
2988.000000	-0.000267
2987.000000	-0.000269
2986.000000	-0.000275
2985.000000	-0.000276
2984.000000	-0.000271
2983.000000	-0.000262
2982.000000	-0.000254
2981.000000	-0.000252
2980.000000	-0.000259
2979.000000	-0.000271
2978.000000	-0.000286
2977.000000	-0.000297
2976.000000	-0.000301
2975.000000	-0.000300
2974.000000	-0.000298
2973.000000	-0.000298
2972.000000	-0.000300
2971.000000	-0.000298
2970.000000	-0.000289
2969.000000	-0.000276
2968.000000	-0.000267
2967.000000	-0.000267
2966.000000	-0.000273
2965.000000	-0.000278
2964.000000	-0.000281
2963.000000	-0.000284
2962.000000	-0.000291
2961.000000	-0.000301
2960.000000	-0.000308
2959.000000	-0.000309
2958.000000	-0.000308
2957.000000	-0.000307
2956.000000	-0.000307
2955.000000	-0.000308
2954.000000	-0.000309
2953.000000	-0.000311
2952.000000	-0.000313
2951.000000	-0.000314
2950.000000	-0.000314
2949.000000	-0.000313
2948.000000	-0.000309
2947.000000	-0.000301
2946.000000	-0.000288
2945.000000	-0.000274
2944.000000	-0.000264
2943.000000	-0.000260
2942.000000	-0.000259
2941.000000	-0.000259
2940.000000	-0.000258
2939.000000	-0.000258
2938.000000	-0.000260
2937.000000	-0.000265
2936.000000	-0.000267
2935.000000	-0.000262
2934.000000	-0.000249
2933.000000	-0.000234
2932.000000	-0.000223
2931.000000	-0.000225
2930.000000	-0.000239
2929.000000	-0.000257
2928.000000	-0.000269
2927.000000	-0.000273
2926.000000	-0.000272
2925.000000	-0.000273
2924.000000	-0.000276
2923.000000	-0.000276
2922.000000	-0.000270
2921.000000	-0.000261
2920.000000	-0.000252
2919.000000	-0.000246
2918.000000	-0.000241
2917.000000	-0.000241
2916.000000	-0.000245
2915.000000	-0.000253
2914.000000	-0.000262
2913.000000	-0.000271
2912.000000	-0.000275
2911.000000	-0.000271
2910.000000	-0.000261
2909.000000	-0.000252
2908.000000	-0.000254
2907.000000	-0.000265
2906.000000	-0.000279
2905.000000	-0.000286
2904.000000	-0.000286
2903.000000	-0.000281
2902.000000	-0.000274
2901.000000	-0.000268
2900.000000	-0.000266
2899.000000	-0.000273
2898.000000	-0.000287
2897.000000	-0.000299
2896.000000	-0.000302
2895.000000	-0.000294
2894.000000	-0.000282
2893.000000	-0.000276
2892.000000	-0.000281
2891.000000	-0.000288
2890.000000	-0.000291
2889.000000	-0.000284
2888.000000	-0.000276
2887.000000	-0.000274
2886.000000	-0.000283
2885.000000	-0.000295
2884.000000	-0.000299
2883.000000	-0.000291
2882.000000	-0.000276
2881.000000	-0.000267
2880.000000	-0.000270
2879.000000	-0.000281
2878.000000	-0.000290
2877.000000	-0.000295
2876.000000	-0.000297
2875.000000	-0.000297
2874.000000	-0.000293
2873.000000	-0.000283
2872.000000	-0.000273
2871.000000	-0.000266
2870.000000	-0.000262
2869.000000	-0.000254
2868.000000	-0.000244
2867.000000	-0.000237
2866.000000	-0.000238
2865.000000	-0.000249
2864.000000	-0.000267
2863.000000	-0.000285
2862.000000	-0.000294
2861.000000	-0.000290
2860.000000	-0.000278
2859.000000	-0.000270
2858.000000	-0.000270
2857.000000	-0.000271
2856.000000	-0.000269
2855.000000	-0.000261
2854.000000	-0.000254
2853.000000	-0.000253
2852.000000	-0.000256
2851.000000	-0.000259
2850.000000	-0.000264
2849.000000	-0.000272
2848.000000	-0.000282
2847.000000	-0.000288
2846.000000	-0.000286
2845.000000	-0.000277
2844.000000	-0.000267
2843.000000	-0.000261
2842.000000	-0.000260
2841.000000	-0.000264
2840.000000	-0.000268
2839.000000	-0.000269
2838.000000	-0.000264
2837.000000	-0.000257
2836.000000	-0.000251
2835.000000	-0.000249
2834.000000	-0.000249
2833.000000	-0.000250
2832.000000	-0.000257
2831.000000	-0.000272
2830.000000	-0.000285
2829.000000	-0.000288
2828.000000	-0.000279
2827.000000	-0.000269
2826.000000	-0.000267
2825.000000	-0.000276
2824.000000	-0.000291
2823.000000	-0.000304
2822.000000	-0.000311
2821.000000	-0.000311
2820.000000	-0.000307
2819.000000	-0.000303
2818.000000	-0.000299
2817.000000	-0.000294
2816.000000	-0.000288
2815.000000	-0.000283
2814.000000	-0.000281
2813.000000	-0.000284
2812.000000	-0.000285
2811.000000	-0.000282
2810.000000	-0.000278
2809.000000	-0.000278
2808.000000	-0.000284
2807.000000	-0.000292
2806.000000	-0.000295
2805.000000	-0.000291
2804.000000	-0.000282
2803.000000	-0.000275
2802.000000	-0.000273
2801.000000	-0.000276
2800.000000	-0.000282
2799.000000	-0.000291
2798.000000	-0.000297
2797.000000	-0.000295
2796.000000	-0.000281
2795.000000	-0.000263
2794.000000	-0.000251
2793.000000	-0.000254
2792.000000	-0.000267
2791.000000	-0.000284
2790.000000	-0.000295
2789.000000	-0.000297
2788.000000	-0.000288
2787.000000	-0.000270
2786.000000	-0.000248
2785.000000	-0.000235
2784.000000	-0.000238
2783.000000	-0.000255
2782.000000	-0.000276
2781.000000	-0.000289
2780.000000	-0.000292
2779.000000	-0.000284
2778.000000	-0.000271
2777.000000	-0.000258
2776.000000	-0.000253
2775.000000	-0.000258
2774.000000	-0.000271
2773.000000	-0.000282
2772.000000	-0.000289
2771.000000	-0.000292
2770.000000	-0.000290
2769.000000	-0.000287
2768.000000	-0.000286
2767.000000	-0.000288
2766.000000	-0.000292
2765.000000	-0.000292
2764.000000	-0.000286
2763.000000	-0.000276
2762.000000	-0.000267
2761.000000	-0.000263
2760.000000	-0.000266
2759.000000	-0.000273
2758.000000	-0.000280
2757.000000	-0.000284
2756.000000	-0.000286
2755.000000	-0.000289
2754.000000	-0.000293
2753.000000	-0.000293
2752.000000	-0.000292
2751.000000	-0.000290
2750.000000	-0.000289
2749.000000	-0.000283
2748.000000	-0.000273
2747.000000	-0.000262
2746.000000	-0.000259
2745.000000	-0.000263
2744.000000	-0.000268
2743.000000	-0.000267
2742.000000	-0.000258
2741.000000	-0.000247
2740.000000	-0.000244
2739.000000	-0.000252
2738.000000	-0.000265
2737.000000	-0.000274
2736.000000	-0.000276
2735.000000	-0.000276
2734.000000	-0.000278
2733.000000	-0.000286
2732.000000	-0.000294
2731.000000	-0.000298
2730.000000	-0.000296
2729.000000	-0.000289
2728.000000	-0.000281
2727.000000	-0.000275
2726.000000	-0.000270
2725.000000	-0.000265
2724.000000	-0.000260
2723.000000	-0.000256
2722.000000	-0.000256
2721.000000	-0.000259
2720.000000	-0.000266
2719.000000	-0.000271
2718.000000	-0.000272
2717.000000	-0.000269
2716.000000	-0.000265
2715.000000	-0.000263
2714.000000	-0.000262
2713.000000	-0.000263
2712.000000	-0.000262
2711.000000	-0.000261
2710.000000	-0.000262
2709.000000	-0.000267
2708.000000	-0.000276
2707.000000	-0.000282
2706.000000	-0.000281
2705.000000	-0.000278
2704.000000	-0.000275
2703.000000	-0.000275
2702.000000	-0.000273
2701.000000	-0.000267
2700.000000	-0.000259
2699.000000	-0.000256
2698.000000	-0.000257
2697.000000	-0.000260
2696.000000	-0.000264
2695.000000	-0.000268
2694.000000	-0.000272
2693.000000	-0.000272
2692.000000	-0.000269
2691.000000	-0.000266
2690.000000	-0.000265
2689.000000	-0.000265
2688.000000	-0.000266
2687.000000	-0.000264
2686.000000	-0.000260
2685.000000	-0.000255
2684.000000	-0.000254
2683.000000	-0.000256
2682.000000	-0.000258
2681.000000	-0.000256
2680.000000	-0.000251
2679.000000	-0.000250
2678.000000	-0.000255
2677.000000	-0.000266
2676.000000	-0.000278
2675.000000	-0.000288
2674.000000	-0.000295
2673.000000	-0.000296
2672.000000	-0.000290
2671.000000	-0.000278
2670.000000	-0.000264
2669.000000	-0.000253
2668.000000	-0.000246
2667.000000	-0.000242
2666.000000	-0.000240
2665.000000	-0.000242
2664.000000	-0.000248
2663.000000	-0.000256
2662.000000	-0.000263
2661.000000	-0.000269
2660.000000	-0.000278
2659.000000	-0.000290
2658.000000	-0.000298
2657.000000	-0.000299
2656.000000	-0.000293
2655.000000	-0.000286
2654.000000	-0.000280
2653.000000	-0.000274
2652.000000	-0.000267
2651.000000	-0.000260
2650.000000	-0.000255
2649.000000	-0.000254
2648.000000	-0.000258
2647.000000	-0.000263
2646.000000	-0.000265
2645.000000	-0.000265
2644.000000	-0.000266
2643.000000	-0.000269
2642.000000	-0.000272
2641.000000	-0.000270
2640.000000	-0.000268
2639.000000	-0.000267
2638.000000	-0.000268
2637.000000	-0.000270
2636.000000	-0.000272
2635.000000	-0.000272
2634.000000	-0.000272
2633.000000	-0.000272
2632.000000	-0.000276
2631.000000	-0.000286
2630.000000	-0.000295
2629.000000	-0.000295
2628.000000	-0.000289
2627.000000	-0.000283
2626.000000	-0.000282
2625.000000	-0.000282
2624.000000	-0.000278
2623.000000	-0.000269
2622.000000	-0.000262
2621.000000	-0.000261
2620.000000	-0.000267
2619.000000	-0.000275
2618.000000	-0.000278
2617.000000	-0.000272
2616.000000	-0.000262
2615.000000	-0.000256
2614.000000	-0.000257
2613.000000	-0.000264
2612.000000	-0.000272
2611.000000	-0.000275
2610.000000	-0.000271
2609.000000	-0.000262
2608.000000	-0.000257
2607.000000	-0.000264
2606.000000	-0.000278
2605.000000	-0.000288
2604.000000	-0.000288
2603.000000	-0.000279
2602.000000	-0.000267
2601.000000	-0.000259
2600.000000	-0.000256
2599.000000	-0.000260
2598.000000	-0.000268
2597.000000	-0.000273
2596.000000	-0.000276
2595.000000	-0.000277
2594.000000	-0.000278
2593.000000	-0.000278
2592.000000	-0.000276
2591.000000	-0.000272
2590.000000	-0.000267
2589.000000	-0.000259
2588.000000	-0.000252
2587.000000	-0.000249
2586.000000	-0.000251
2585.000000	-0.000253
2584.000000	-0.000252
2583.000000	-0.000249
2582.000000	-0.000246
2581.000000	-0.000249
2580.000000	-0.000260
2579.000000	-0.000272
2578.000000	-0.000276
2577.000000	-0.000268
2576.000000	-0.000252
2575.000000	-0.000234
2574.000000	-0.000222
2573.000000	-0.000215
2572.000000	-0.000214
2571.000000	-0.000221
2570.000000	-0.000231
2569.000000	-0.000240
2568.000000	-0.000245
2567.000000	-0.000250
2566.000000	-0.000257
2565.000000	-0.000265
2564.000000	-0.000270
2563.000000	-0.000268
2562.000000	-0.000261
2561.000000	-0.000252
2560.000000	-0.000247
2559.000000	-0.000248
2558.000000	-0.000253
2557.000000	-0.000253
2556.000000	-0.000244
2555.000000	-0.000231
2554.000000	-0.000222
2553.000000	-0.000223
2552.000000	-0.000231
2551.000000	-0.000238
2550.000000	-0.000240
2549.000000	-0.000238
2548.000000	-0.000239
2547.000000	-0.000241
2546.000000	-0.000240
2545.000000	-0.000234
2544.000000	-0.000231
2543.000000	-0.000237
2542.000000	-0.000249
2541.000000	-0.000257
2540.000000	-0.000255
2539.000000	-0.000245
2538.000000	-0.000234
2537.000000	-0.000226
2536.000000	-0.000225
2535.000000	-0.000231
2534.000000	-0.000238
2533.000000	-0.000240
2532.000000	-0.000238
2531.000000	-0.000238
2530.000000	-0.000244
2529.000000	-0.000250
2528.000000	-0.000253
2527.000000	-0.000251
2526.000000	-0.000250
2525.000000	-0.000253
2524.000000	-0.000260
2523.000000	-0.000270
2522.000000	-0.000278
2521.000000	-0.000277
2520.000000	-0.000263
2519.000000	-0.000241
2518.000000	-0.000222
2517.000000	-0.000215
2516.000000	-0.000218
2515.000000	-0.000225
2514.000000	-0.000231
2513.000000	-0.000235
2512.000000	-0.000237
2511.000000	-0.000238
2510.000000	-0.000234
2509.000000	-0.000228
2508.000000	-0.000223
2507.000000	-0.000220
2506.000000	-0.000222
2505.000000	-0.000227
2504.000000	-0.000235
2503.000000	-0.000243
2502.000000	-0.000248
2501.000000	-0.000247
2500.000000	-0.000240
2499.000000	-0.000235
2498.000000	-0.000237
2497.000000	-0.000247
2496.000000	-0.000260
2495.000000	-0.000268
2494.000000	-0.000265
2493.000000	-0.000253
2492.000000	-0.000242
2491.000000	-0.000242
2490.000000	-0.000252
2489.000000	-0.000267
2488.000000	-0.000278
2487.000000	-0.000280
2486.000000	-0.000275
2485.000000	-0.000263
2484.000000	-0.000249
2483.000000	-0.000240
2482.000000	-0.000241
2481.000000	-0.000251
2480.000000	-0.000262
2479.000000	-0.000268
2478.000000	-0.000266
2477.000000	-0.000257
2476.000000	-0.000245
2475.000000	-0.000233
2474.000000	-0.000225
2473.000000	-0.000219
2472.000000	-0.000212
2471.000000	-0.000204
2470.000000	-0.000202
2469.000000	-0.000212
2468.000000	-0.000227
2467.000000	-0.000238
2466.000000	-0.000239
2465.000000	-0.000235
2464.000000	-0.000231
2463.000000	-0.000233
2462.000000	-0.000237
2461.000000	-0.000241
2460.000000	-0.000239
2459.000000	-0.000230
2458.000000	-0.000215
2457.000000	-0.000206
2456.000000	-0.000209
2455.000000	-0.000221
2454.000000	-0.000231
2453.000000	-0.000234
2452.000000	-0.000233
2451.000000	-0.000231
2450.000000	-0.000228
2449.000000	-0.000224
2448.000000	-0.000219
2447.000000	-0.000215
2446.000000	-0.000212
2445.000000	-0.000212
2444.000000	-0.000217
2443.000000	-0.000223
2442.000000	-0.000228
2441.000000	-0.000229
2440.000000	-0.000230
2439.000000	-0.000230
2438.000000	-0.000230
2437.000000	-0.000228
2436.000000	-0.000224
2435.000000	-0.000218
2434.000000	-0.000212
2433.000000	-0.000212
2432.000000	-0.000222
2431.000000	-0.000238
2430.000000	-0.000247
2429.000000	-0.000242
2428.000000	-0.000227
2427.000000	-0.000212
2426.000000	-0.000199
2425.000000	-0.000193
2424.000000	-0.000194
2423.000000	-0.000203
2422.000000	-0.000212
2421.000000	-0.000216
2420.000000	-0.000213
2419.000000	-0.000211
2418.000000	-0.000216
2417.000000	-0.000228
2416.000000	-0.000244
2415.000000	-0.000259
2414.000000	-0.000265
2413.000000	-0.000258
2412.000000	-0.000247
2411.000000	-0.000239
2410.000000	-0.000235
2409.000000	-0.000232
2408.000000	-0.000230
2407.000000	-0.000232
2406.000000	-0.000233
2405.000000	-0.000230
2404.000000	-0.000223
2403.000000	-0.000218
2402.000000	-0.000220
2401.000000	-0.000228
2400.000000	-0.000239
2399.000000	-0.000251
2398.000000	-0.000258
2397.000000	-0.000255
2396.000000	-0.000245
2395.000000	-0.000235
2394.000000	-0.000227
2393.000000	-0.000222
2392.000000	-0.000218
2391.000000	-0.000218
2390.000000	-0.000221
2389.000000	-0.000223
2388.000000	-0.000222
2387.000000	-0.000222
2386.000000	-0.000225
2385.000000	-0.000229
2384.000000	-0.000229
2383.000000	-0.000222
2382.000000	-0.000215
2381.000000	-0.000212
2380.000000	-0.000218
2379.000000	-0.000227
2378.000000	-0.000233
2377.000000	-0.000232
2376.000000	-0.000230
2375.000000	-0.000232
2374.000000	-0.000239
2373.000000	-0.000242
2372.000000	-0.000236
2371.000000	-0.000228
2370.000000	-0.000225
2369.000000	-0.000228
2368.000000	-0.000232
2367.000000	-0.000234
2366.000000	-0.000233
2365.000000	-0.000223
2364.000000	-0.000208
2363.000000	-0.000195
2362.000000	-0.000196
2361.000000	-0.000215
2360.000000	-0.000242
2359.000000	-0.000260
2358.000000	-0.000261
2357.000000	-0.000247
2356.000000	-0.000229
2355.000000	-0.000219
2354.000000	-0.000220
2353.000000	-0.000227
2352.000000	-0.000233
2351.000000	-0.000233
2350.000000	-0.000230
2349.000000	-0.000227
2348.000000	-0.000226
2347.000000	-0.000226
2346.000000	-0.000228
2345.000000	-0.000228
2344.000000	-0.000227
2343.000000	-0.000223
2342.000000	-0.000218
2341.000000	-0.000216
2340.000000	-0.000220
2339.000000	-0.000228
2338.000000	-0.000234
2337.000000	-0.000234
2336.000000	-0.000231
2335.000000	-0.000228
2334.000000	-0.000225
2333.000000	-0.000225
2332.000000	-0.000227
2331.000000	-0.000230
2330.000000	-0.000226
2329.000000	-0.000214
2328.000000	-0.000202
2327.000000	-0.000196
2326.000000	-0.000193
2325.000000	-0.000188
2324.000000	-0.000182
2323.000000	-0.000181
2322.000000	-0.000187
2321.000000	-0.000197
2320.000000	-0.000207
2319.000000	-0.000217
2318.000000	-0.000229
2317.000000	-0.000241
2316.000000	-0.000252
2315.000000	-0.000257
2314.000000	-0.000254
2313.000000	-0.000244
2312.000000	-0.000234
2311.000000	-0.000231
2310.000000	-0.000232
2309.000000	-0.000230
2308.000000	-0.000226
2307.000000	-0.000226
2306.000000	-0.000233
2305.000000	-0.000246
2304.000000	-0.000257
2303.000000	-0.000257
2302.000000	-0.000246
2301.000000	-0.000229
2300.000000	-0.000216
2299.000000	-0.000212
2298.000000	-0.000214
2297.000000	-0.000215
2296.000000	-0.000213
2295.000000	-0.000210
2294.000000	-0.000210
2293.000000	-0.000211
2292.000000	-0.000213
2291.000000	-0.000215
2290.000000	-0.000217
2289.000000	-0.000218
2288.000000	-0.000218
2287.000000	-0.000219
2286.000000	-0.000221
2285.000000	-0.000227
2284.000000	-0.000239
2283.000000	-0.000256
2282.000000	-0.000272
2281.000000	-0.000274
2280.000000	-0.000264
2279.000000	-0.000251
2278.000000	-0.000239
2277.000000	-0.000225
2276.000000	-0.000211
2275.000000	-0.000201
2274.000000	-0.000204
2273.000000	-0.000219
2272.000000	-0.000237
2271.000000	-0.000252
2270.000000	-0.000256
2269.000000	-0.000246
2268.000000	-0.000229
2267.000000	-0.000214
2266.000000	-0.000212
2265.000000	-0.000220
2264.000000	-0.000231
2263.000000	-0.000237
2262.000000	-0.000236
2261.000000	-0.000228
2260.000000	-0.000219
2259.000000	-0.000216
2258.000000	-0.000223
2257.000000	-0.000235
2256.000000	-0.000241
2255.000000	-0.000239
2254.000000	-0.000230
2253.000000	-0.000222
2252.000000	-0.000217
2251.000000	-0.000218
2250.000000	-0.000225
2249.000000	-0.000237
2248.000000	-0.000247
2247.000000	-0.000248
2246.000000	-0.000238
2245.000000	-0.000223
2244.000000	-0.000215
2243.000000	-0.000214
2242.000000	-0.000217
2241.000000	-0.000219
2240.000000	-0.000220
2239.000000	-0.000222
2238.000000	-0.000225
2237.000000	-0.000225
2236.000000	-0.000222
2235.000000	-0.000215
2234.000000	-0.000207
2233.000000	-0.000197
2232.000000	-0.000190
2231.000000	-0.000191
2230.000000	-0.000200
2229.000000	-0.000211
2228.000000	-0.000219
2227.000000	-0.000225
2226.000000	-0.000228
2225.000000	-0.000227
2224.000000	-0.000217
2223.000000	-0.000203
2222.000000	-0.000193
2221.000000	-0.000195
2220.000000	-0.000208
2219.000000	-0.000223
2218.000000	-0.000231
2217.000000	-0.000229
2216.000000	-0.000222
2215.000000	-0.000218
2214.000000	-0.000218
2213.000000	-0.000218
2212.000000	-0.000218
2211.000000	-0.000218
2210.000000	-0.000217
2209.000000	-0.000213
2208.000000	-0.000207
2207.000000	-0.000203
2206.000000	-0.000204
2205.000000	-0.000211
2204.000000	-0.000220
2203.000000	-0.000229
2202.000000	-0.000232
2201.000000	-0.000228
2200.000000	-0.000220
2199.000000	-0.000212
2198.000000	-0.000209
2197.000000	-0.000208
2196.000000	-0.000210
2195.000000	-0.000216
2194.000000	-0.000223
2193.000000	-0.000229
2192.000000	-0.000230
2191.000000	-0.000224
2190.000000	-0.000213
2189.000000	-0.000199
2188.000000	-0.000189
2187.000000	-0.000188
2186.000000	-0.000198
2185.000000	-0.000211
2184.000000	-0.000223
2183.000000	-0.000232
2182.000000	-0.000236
2181.000000	-0.000235
2180.000000	-0.000231
2179.000000	-0.000224
2178.000000	-0.000216
2177.000000	-0.000208
2176.000000	-0.000204
2175.000000	-0.000209
2174.000000	-0.000222
2173.000000	-0.000236
2172.000000	-0.000240
2171.000000	-0.000232
2170.000000	-0.000219
2169.000000	-0.000213
2168.000000	-0.000216
2167.000000	-0.000226
2166.000000	-0.000234
2165.000000	-0.000235
2164.000000	-0.000229
2163.000000	-0.000221
2162.000000	-0.000213
2161.000000	-0.000208
2160.000000	-0.000205
2159.000000	-0.000207
2158.000000	-0.000210
2157.000000	-0.000213
2156.000000	-0.000217
2155.000000	-0.000223
2154.000000	-0.000230
2153.000000	-0.000236
2152.000000	-0.000241
2151.000000	-0.000247
2150.000000	-0.000250
2149.000000	-0.000247
2148.000000	-0.000240
2147.000000	-0.000235
2146.000000	-0.000236
2145.000000	-0.000237
2144.000000	-0.000234
2143.000000	-0.000227
2142.000000	-0.000220
2141.000000	-0.000217
2140.000000	-0.000218
2139.000000	-0.000222
2138.000000	-0.000227
2137.000000	-0.000232
2136.000000	-0.000237
2135.000000	-0.000245
2134.000000	-0.000255
2133.000000	-0.000265
2132.000000	-0.000268
2131.000000	-0.000265
2130.000000	-0.000256
2129.000000	-0.000244
2128.000000	-0.000231
2127.000000	-0.000221
2126.000000	-0.000212
2125.000000	-0.000206
2124.000000	-0.000204
2123.000000	-0.000206
2122.000000	-0.000211
2121.000000	-0.000216
2120.000000	-0.000221
2119.000000	-0.000228
2118.000000	-0.000236
2117.000000	-0.000240
2116.000000	-0.000240
2115.000000	-0.000236
2114.000000	-0.000232
2113.000000	-0.000228
2112.000000	-0.000228
2111.000000	-0.000233
2110.000000	-0.000240
2109.000000	-0.000244
2108.000000	-0.000241
2107.000000	-0.000232
2106.000000	-0.000222
2105.000000	-0.000215
2104.000000	-0.000212
2103.000000	-0.000215
2102.000000	-0.000223
2101.000000	-0.000229
2100.000000	-0.000229
2099.000000	-0.000221
2098.000000	-0.000211
2097.000000	-0.000208
2096.000000	-0.000214
2095.000000	-0.000224
2094.000000	-0.000231
2093.000000	-0.000233
2092.000000	-0.000232
2091.000000	-0.000232
2090.000000	-0.000235
2089.000000	-0.000237
2088.000000	-0.000236
2087.000000	-0.000229
2086.000000	-0.000220
2085.000000	-0.000214
2084.000000	-0.000218
2083.000000	-0.000227
2082.000000	-0.000235
2081.000000	-0.000239
2080.000000	-0.000240
2079.000000	-0.000240
2078.000000	-0.000237
2077.000000	-0.000233
2076.000000	-0.000233
2075.000000	-0.000234
2074.000000	-0.000233
2073.000000	-0.000230
2072.000000	-0.000231
2071.000000	-0.000240
2070.000000	-0.000250
2069.000000	-0.000253
2068.000000	-0.000250
2067.000000	-0.000248
2066.000000	-0.000250
2065.000000	-0.000253
2064.000000	-0.000254
2063.000000	-0.000255
2062.000000	-0.000258
2061.000000	-0.000260
2060.000000	-0.000263
2059.000000	-0.000264
2058.000000	-0.000264
2057.000000	-0.000259
2056.000000	-0.000252
2055.000000	-0.000245
2054.000000	-0.000240
2053.000000	-0.000236
2052.000000	-0.000233
2051.000000	-0.000234
2050.000000	-0.000234
2049.000000	-0.000230
2048.000000	-0.000222
2047.000000	-0.000218
2046.000000	-0.000223
2045.000000	-0.000231
2044.000000	-0.000237
2043.000000	-0.000236
2042.000000	-0.000230
2041.000000	-0.000224
2040.000000	-0.000224
2039.000000	-0.000232
2038.000000	-0.000239
2037.000000	-0.000238
2036.000000	-0.000228
2035.000000	-0.000220
2034.000000	-0.000221
2033.000000	-0.000228
2032.000000	-0.000234
2031.000000	-0.000235
2030.000000	-0.000234
2029.000000	-0.000229
2028.000000	-0.000220
2027.000000	-0.000210
2026.000000	-0.000202
2025.000000	-0.000199
2024.000000	-0.000201
2023.000000	-0.000209
2022.000000	-0.000219
2021.000000	-0.000225
2020.000000	-0.000224
2019.000000	-0.000219
2018.000000	-0.000215
2017.000000	-0.000214
2016.000000	-0.000213
2015.000000	-0.000215
2014.000000	-0.000221
2013.000000	-0.000229
2012.000000	-0.000235
2011.000000	-0.000240
2010.000000	-0.000243
2009.000000	-0.000243
2008.000000	-0.000241
2007.000000	-0.000240
2006.000000	-0.000239
2005.000000	-0.000236
2004.000000	-0.000230
2003.000000	-0.000225
2002.000000	-0.000224
2001.000000	-0.000226
2000.000000	-0.000228
1999.000000	-0.000227
1998.000000	-0.000227
1997.000000	-0.000228
1996.000000	-0.000231
1995.000000	-0.000235
1994.000000	-0.000235
1993.000000	-0.000228
1992.000000	-0.000217
1991.000000	-0.000210
1990.000000	-0.000215
1989.000000	-0.000231
1988.000000	-0.000248
1987.000000	-0.000257
1986.000000	-0.000258
1985.000000	-0.000252
1984.000000	-0.000245
1983.000000	-0.000239
1982.000000	-0.000234
1981.000000	-0.000232
1980.000000	-0.000231
1979.000000	-0.000237
1978.000000	-0.000248
1977.000000	-0.000260
1976.000000	-0.000264
1975.000000	-0.000259
1974.000000	-0.000249
1973.000000	-0.000244
1972.000000	-0.000243
1971.000000	-0.000242
1970.000000	-0.000239
1969.000000	-0.000234
1968.000000	-0.000230
1967.000000	-0.000229
1966.000000	-0.000230
1965.000000	-0.000234
1964.000000	-0.000241
1963.000000	-0.000247
1962.000000	-0.000250
1961.000000	-0.000247
1960.000000	-0.000243
1959.000000	-0.000240
1958.000000	-0.000241
1957.000000	-0.000244
1956.000000	-0.000246
1955.000000	-0.000246
1954.000000	-0.000245
1953.000000	-0.000248
1952.000000	-0.000256
1951.000000	-0.000264
1950.000000	-0.000265
1949.000000	-0.000257
1948.000000	-0.000245
1947.000000	-0.000237
1946.000000	-0.000235
1945.000000	-0.000237
1944.000000	-0.000237
1943.000000	-0.000232
1942.000000	-0.000223
1941.000000	-0.000214
1940.000000	-0.000211
1939.000000	-0.000218
1938.000000	-0.000231
1937.000000	-0.000245
1936.000000	-0.000253
1935.000000	-0.000252
1934.000000	-0.000244
1933.000000	-0.000238
1932.000000	-0.000238
1931.000000	-0.000243
1930.000000	-0.000245
1929.000000	-0.000244
1928.000000	-0.000243
1927.000000	-0.000244
1926.000000	-0.000246
1925.000000	-0.000250
1924.000000	-0.000253
1923.000000	-0.000255
1922.000000	-0.000249
1921.000000	-0.000236
1920.000000	-0.000225
1919.000000	-0.000223
1918.000000	-0.000230
1917.000000	-0.000239
1916.000000	-0.000243
1915.000000	-0.000244
1914.000000	-0.000241
1913.000000	-0.000234
1912.000000	-0.000228
1911.000000	-0.000232
1910.000000	-0.000247
1909.000000	-0.000263
1908.000000	-0.000272
1907.000000	-0.000269
1906.000000	-0.000259
1905.000000	-0.000248
1904.000000	-0.000239
1903.000000	-0.000234
1902.000000	-0.000230
1901.000000	-0.000231
1900.000000	-0.000241
1899.000000	-0.000255
1898.000000	-0.000261
1897.000000	-0.000252
1896.000000	-0.000239
1895.000000	-0.000233
1894.000000	-0.000232
1893.000000	-0.000230
1892.000000	-0.000231
1891.000000	-0.000242
1890.000000	-0.000258
1889.000000	-0.000264
1888.000000	-0.000257
1887.000000	-0.000244
1886.000000	-0.000233
1885.000000	-0.000225
1884.000000	-0.000222
1883.000000	-0.000226
1882.000000	-0.000235
1881.000000	-0.000241
1880.000000	-0.000242
1879.000000	-0.000239
1878.000000	-0.000234
1877.000000	-0.000231
1876.000000	-0.000233
1875.000000	-0.000240
1874.000000	-0.000245
1873.000000	-0.000243
1872.000000	-0.000238
1871.000000	-0.000236
1870.000000	-0.000238
1869.000000	-0.000238
1868.000000	-0.000238
1867.000000	-0.000243
1866.000000	-0.000250
1865.000000	-0.000252
1864.000000	-0.000247
1863.000000	-0.000240
1862.000000	-0.000234
1861.000000	-0.000228
1860.000000	-0.000225
1859.000000	-0.000228
1858.000000	-0.000236
1857.000000	-0.000246
1856.000000	-0.000255
1855.000000	-0.000262
1854.000000	-0.000264
1853.000000	-0.000257
1852.000000	-0.000249
1851.000000	-0.000247
1850.000000	-0.000249
1849.000000	-0.000249
1848.000000	-0.000245
1847.000000	-0.000241
1846.000000	-0.000237
1845.000000	-0.000230
1844.000000	-0.000222
1843.000000	-0.000219
1842.000000	-0.000221
1841.000000	-0.000223
1840.000000	-0.000223
1839.000000	-0.000225
1838.000000	-0.000233
1837.000000	-0.000244
1836.000000	-0.000252
1835.000000	-0.000252
1834.000000	-0.000241
1833.000000	-0.000225
1832.000000	-0.000212
1831.000000	-0.000212
1830.000000	-0.000224
1829.000000	-0.000240
1828.000000	-0.000253
1827.000000	-0.000257
1826.000000	-0.000250
1825.000000	-0.000233
1824.000000	-0.000215
1823.000000	-0.000209
1822.000000	-0.000217
1821.000000	-0.000227
1820.000000	-0.000227
1819.000000	-0.000217
1818.000000	-0.000209
1817.000000	-0.000207
1816.000000	-0.000210
1815.000000	-0.000217
1814.000000	-0.000228
1813.000000	-0.000239
1812.000000	-0.000247
1811.000000	-0.000250
1810.000000	-0.000251
1809.000000	-0.000246
1808.000000	-0.000236
1807.000000	-0.000230
1806.000000	-0.000230
1805.000000	-0.000229
1804.000000	-0.000228
1803.000000	-0.000230
1802.000000	-0.000238
1801.000000	-0.000242
1800.000000	-0.000239
1799.000000	-0.000237
1798.000000	-0.000240
1797.000000	-0.000242
1796.000000	-0.000238
1795.000000	-0.000229
1794.000000	-0.000222
1793.000000	-0.000222
1792.000000	-0.000228
1791.000000	-0.000237
1790.000000	-0.000243
1789.000000	-0.000240
1788.000000	-0.000230
1787.000000	-0.000221
1786.000000	-0.000215
1785.000000	-0.000210
1784.000000	-0.000208
1783.000000	-0.000216
1782.000000	-0.000229
1781.000000	-0.000239
1780.000000	-0.000238
1779.000000	-0.000231
1778.000000	-0.000226
1777.000000	-0.000225
1776.000000	-0.000226
1775.000000	-0.000224
1774.000000	-0.000221
1773.000000	-0.000222
1772.000000	-0.000225
1771.000000	-0.000227
1770.000000	-0.000231
1769.000000	-0.000236
1768.000000	-0.000238
1767.000000	-0.000232
1766.000000	-0.000222
1765.000000	-0.000208
1764.000000	-0.000193
1763.000000	-0.000186
1762.000000	-0.000194
1761.000000	-0.000210
1760.000000	-0.000218
1759.000000	-0.000212
1758.000000	-0.000201
1757.000000	-0.000195
1756.000000	-0.000198
1755.000000	-0.000202
1754.000000	-0.000206
1753.000000	-0.000209
1752.000000	-0.000210
1751.000000	-0.000210
1750.000000	-0.000215
1749.000000	-0.000226
1748.000000	-0.000236
1747.000000	-0.000237
1746.000000	-0.000234
1745.000000	-0.000231
1744.000000	-0.000229
1743.000000	-0.000224
1742.000000	-0.000221
1741.000000	-0.000224
1740.000000	-0.000232
1739.000000	-0.000240
1738.000000	-0.000246
1737.000000	-0.000250
1736.000000	-0.000252
1735.000000	-0.000247
1734.000000	-0.000237
1733.000000	-0.000227
1732.000000	-0.000222
1731.000000	-0.000224
1730.000000	-0.000228
1729.000000	-0.000226
1728.000000	-0.000216
1727.000000	-0.000204
1726.000000	-0.000195
1725.000000	-0.000191
1724.000000	-0.000190
1723.000000	-0.000193
1722.000000	-0.000199
1721.000000	-0.000201
1720.000000	-0.000195
1719.000000	-0.000186
1718.000000	-0.000184
1717.000000	-0.000186
1716.000000	-0.000191
1715.000000	-0.000201
1714.000000	-0.000211
1713.000000	-0.000209
1712.000000	-0.000200
1711.000000	-0.000200
1710.000000	-0.000210
1709.000000	-0.000215
1708.000000	-0.000212
1707.000000	-0.000207
1706.000000	-0.000206
1705.000000	-0.000204
1704.000000	-0.000205
1703.000000	-0.000213
1702.000000	-0.000224
1701.000000	-0.000226
1700.000000	-0.000220
1699.000000	-0.000218
1698.000000	-0.000217
1697.000000	-0.000206
1696.000000	-0.000189
1695.000000	-0.000182
1694.000000	-0.000191
1693.000000	-0.000203
1692.000000	-0.000210
1691.000000	-0.000213
1690.000000	-0.000213
1689.000000	-0.000213
1688.000000	-0.000212
1687.000000	-0.000211
1686.000000	-0.000212
1685.000000	-0.000212
1684.000000	-0.000209
1683.000000	-0.000201
1682.000000	-0.000194
1681.000000	-0.000198
1680.000000	-0.000213
1679.000000	-0.000224
1678.000000	-0.000227
1677.000000	-0.000230
1676.000000	-0.000235
1675.000000	-0.000233
1674.000000	-0.000218
1673.000000	-0.000204
1672.000000	-0.000199
1671.000000	-0.000201
1670.000000	-0.000200
1669.000000	-0.000195
1668.000000	-0.000194
1667.000000	-0.000199
1666.000000	-0.000206
1665.000000	-0.000213
1664.000000	-0.000219
1663.000000	-0.000223
1662.000000	-0.000219
1661.000000	-0.000215
1660.000000	-0.000218
1659.000000	-0.000221
1658.000000	-0.000216
1657.000000	-0.000206
1656.000000	-0.000196
1655.000000	-0.000190
1654.000000	-0.000188
1653.000000	-0.000191
1652.000000	-0.000190
1651.000000	-0.000183
1650.000000	-0.000179
1649.000000	-0.000185
1648.000000	-0.000202
1647.000000	-0.000224
1646.000000	-0.000237
1645.000000	-0.000237
1644.000000	-0.000229
1643.000000	-0.000224
1642.000000	-0.000224
1641.000000	-0.000224
1640.000000	-0.000220
1639.000000	-0.000213
1638.000000	-0.000205
1637.000000	-0.000198
1636.000000	-0.000194
1635.000000	-0.000192
1634.000000	-0.000197
1633.000000	-0.000204
1632.000000	-0.000211
1631.000000	-0.000218
1630.000000	-0.000222
1629.000000	-0.000221
1628.000000	-0.000220
1627.000000	-0.000221
1626.000000	-0.000222
1625.000000	-0.000220
1624.000000	-0.000215
1623.000000	-0.000209
1622.000000	-0.000201
1621.000000	-0.000196
1620.000000	-0.000196
1619.000000	-0.000201
1618.000000	-0.000207
1617.000000	-0.000211
1616.000000	-0.000213
1615.000000	-0.000213
1614.000000	-0.000215
1613.000000	-0.000223
1612.000000	-0.000237
1611.000000	-0.000247
1610.000000	-0.000248
1609.000000	-0.000245
1608.000000	-0.000247
1607.000000	-0.000253
1606.000000	-0.000253
1605.000000	-0.000247
1604.000000	-0.000237
1603.000000	-0.000225
1602.000000	-0.000216
1601.000000	-0.000212
1600.000000	-0.000212
1599.000000	-0.000208
1598.000000	-0.000201
1597.000000	-0.000197
1596.000000	-0.000198
1595.000000	-0.000201
1594.000000	-0.000202
1593.000000	-0.000203
1592.000000	-0.000204
1591.000000	-0.000201
1590.000000	-0.000194
1589.000000	-0.000190
1588.000000	-0.000191
1587.000000	-0.000195
1586.000000	-0.000194
1585.000000	-0.000191
1584.000000	-0.000191
1583.000000	-0.000192
1582.000000	-0.000190
1581.000000	-0.000187
1580.000000	-0.000187
1579.000000	-0.000185
1578.000000	-0.000181
1577.000000	-0.000186
1576.000000	-0.000204
1575.000000	-0.000218
1574.000000	-0.000214
1573.000000	-0.000198
1572.000000	-0.000183
1571.000000	-0.000178
1570.000000	-0.000184
1569.000000	-0.000197
1568.000000	-0.000211
1567.000000	-0.000217
1566.000000	-0.000219
1565.000000	-0.000225
1564.000000	-0.000236
1563.000000	-0.000240
1562.000000	-0.000231
1561.000000	-0.000214
1560.000000	-0.000201
1559.000000	-0.000201
1558.000000	-0.000200
1557.000000	-0.000197
1556.000000	-0.000196
1555.000000	-0.000195
1554.000000	-0.000199
1553.000000	-0.000211
1552.000000	-0.000223
1551.000000	-0.000225
1550.000000	-0.000218
1549.000000	-0.000213
1548.000000	-0.000216
1547.000000	-0.000221
1546.000000	-0.000219
1545.000000	-0.000209
1544.000000	-0.000202
1543.000000	-0.000202
1542.000000	-0.000207
1541.000000	-0.000211
1540.000000	-0.000211
1539.000000	-0.000208
1538.000000	-0.000205
1537.000000	-0.000202
1536.000000	-0.000205
1535.000000	-0.000213
1534.000000	-0.000219
1533.000000	-0.000221
1532.000000	-0.000221
1531.000000	-0.000226
1530.000000	-0.000238
1529.000000	-0.000247
1528.000000	-0.000243
1527.000000	-0.000231
1526.000000	-0.000219
1525.000000	-0.000214
1524.000000	-0.000213
1523.000000	-0.000210
1522.000000	-0.000204
1521.000000	-0.000201
1520.000000	-0.000202
1519.000000	-0.000205
1518.000000	-0.000209
1517.000000	-0.000215
1516.000000	-0.000227
1515.000000	-0.000239
1514.000000	-0.000243
1513.000000	-0.000232
1512.000000	-0.000211
1511.000000	-0.000198
1510.000000	-0.000205
1509.000000	-0.000225
1508.000000	-0.000238
1507.000000	-0.000238
1506.000000	-0.000229
1505.000000	-0.000224
1504.000000	-0.000218
1503.000000	-0.000214
1502.000000	-0.000215
1501.000000	-0.000220
1500.000000	-0.000226
1499.000000	-0.000232
1498.000000	-0.000237
1497.000000	-0.000233
1496.000000	-0.000216
1495.000000	-0.000196
1494.000000	-0.000183
1493.000000	-0.000174
1492.000000	-0.000165
1491.000000	-0.000160
1490.000000	-0.000164
1489.000000	-0.000171
1488.000000	-0.000178
1487.000000	-0.000191
1486.000000	-0.000205
1485.000000	-0.000213
1484.000000	-0.000216
1483.000000	-0.000218
1482.000000	-0.000218
1481.000000	-0.000213
1480.000000	-0.000208
1479.000000	-0.000207
1478.000000	-0.000210
1477.000000	-0.000207
1476.000000	-0.000201
1475.000000	-0.000201
1474.000000	-0.000208
1473.000000	-0.000217
1472.000000	-0.000221
1471.000000	-0.000221
1470.000000	-0.000218
1469.000000	-0.000210
1468.000000	-0.000201
1467.000000	-0.000201
1466.000000	-0.000222
1465.000000	-0.000260
1464.000000	-0.000289
1463.000000	-0.000291
1462.000000	-0.000271
1461.000000	-0.000248
1460.000000	-0.000237
1459.000000	-0.000237
1458.000000	-0.000239
1457.000000	-0.000237
1456.000000	-0.000234
1455.000000	-0.000234
1454.000000	-0.000236
1453.000000	-0.000235
1452.000000	-0.000228
1451.000000	-0.000219
1450.000000	-0.000214
1449.000000	-0.000210
1448.000000	-0.000202
1447.000000	-0.000194
1446.000000	-0.000193
1445.000000	-0.000201
1444.000000	-0.000207
1443.000000	-0.000204
1442.000000	-0.000198
1441.000000	-0.000199
1440.000000	-0.000206
1439.000000	-0.000211
1438.000000	-0.000220
1437.000000	-0.000232
1436.000000	-0.000240
1435.000000	-0.000234
1434.000000	-0.000222
1433.000000	-0.000214
1432.000000	-0.000210
1431.000000	-0.000204
1430.000000	-0.000199
1429.000000	-0.000199
1428.000000	-0.000205
1427.000000	-0.000215
1426.000000	-0.000232
1425.000000	-0.000258
1424.000000	-0.000285
1423.000000	-0.000297
1422.000000	-0.000288
1421.000000	-0.000262
1420.000000	-0.000228
1419.000000	-0.000204
1418.000000	-0.000207
1417.000000	-0.000225
1416.000000	-0.000236
1415.000000	-0.000229
1414.000000	-0.000216
1413.000000	-0.000210
1412.000000	-0.000211
1411.000000	-0.000210
1410.000000	-0.000210
1409.000000	-0.000214
1408.000000	-0.000216
1407.000000	-0.000212
1406.000000	-0.000206
1405.000000	-0.000204
1404.000000	-0.000202
1403.000000	-0.000191
1402.000000	-0.000176
1401.000000	-0.000172
1400.000000	-0.000186
1399.000000	-0.000212
1398.000000	-0.000236
1397.000000	-0.000250
1396.000000	-0.000253
1395.000000	-0.000247
1394.000000	-0.000241
1393.000000	-0.000239
1392.000000	-0.000234
1391.000000	-0.000222
1390.000000	-0.000209
1389.000000	-0.000207
1388.000000	-0.000214
1387.000000	-0.000222
1386.000000	-0.000222
1385.000000	-0.000214
1384.000000	-0.000206
1383.000000	-0.000200
1382.000000	-0.000195
1381.000000	-0.000192
1380.000000	-0.000194
1379.000000	-0.000201
1378.000000	-0.000208
1377.000000	-0.000211
1376.000000	-0.000210
1375.000000	-0.000207
1374.000000	-0.000203
1373.000000	-0.000199
1372.000000	-0.000198
1371.000000	-0.000197
1370.000000	-0.000194
1369.000000	-0.000190
1368.000000	-0.000190
1367.000000	-0.000196
1366.000000	-0.000208
1365.000000	-0.000217
1364.000000	-0.000218
1363.000000	-0.000211
1362.000000	-0.000204
1361.000000	-0.000201
1360.000000	-0.000198
1359.000000	-0.000188
1358.000000	-0.000172
1357.000000	-0.000157
1356.000000	-0.000152
1355.000000	-0.000154
1354.000000	-0.000156
1353.000000	-0.000159
1352.000000	-0.000167
1351.000000	-0.000181
1350.000000	-0.000193
1349.000000	-0.000194
1348.000000	-0.000188
1347.000000	-0.000182
1346.000000	-0.000183
1345.000000	-0.000190
1344.000000	-0.000199
1343.000000	-0.000207
1342.000000	-0.000208
1341.000000	-0.000200
1340.000000	-0.000187
1339.000000	-0.000175
1338.000000	-0.000168
1337.000000	-0.000163
1336.000000	-0.000159
1335.000000	-0.000160
1334.000000	-0.000166
1333.000000	-0.000174
1332.000000	-0.000175
1331.000000	-0.000167
1330.000000	-0.000154
1329.000000	-0.000145
1328.000000	-0.000144
1327.000000	-0.000152
1326.000000	-0.000167
1325.000000	-0.000182
1324.000000	-0.000189
1323.000000	-0.000183
1322.000000	-0.000169
1321.000000	-0.000156
1320.000000	-0.000149
1319.000000	-0.000147
1318.000000	-0.000149
1317.000000	-0.000151
1316.000000	-0.000154
1315.000000	-0.000155
1314.000000	-0.000155
1313.000000	-0.000154
1312.000000	-0.000156
1311.000000	-0.000165
1310.000000	-0.000181
1309.000000	-0.000197
1308.000000	-0.000202
1307.000000	-0.000192
1306.000000	-0.000176
1305.000000	-0.000166
1304.000000	-0.000162
1303.000000	-0.000160
1302.000000	-0.000155
1301.000000	-0.000149
1300.000000	-0.000143
1299.000000	-0.000139
1298.000000	-0.000139
1297.000000	-0.000145
1296.000000	-0.000157
1295.000000	-0.000166
1294.000000	-0.000163
1293.000000	-0.000151
1292.000000	-0.000140
1291.000000	-0.000139
1290.000000	-0.000148
1289.000000	-0.000156
1288.000000	-0.000156
1287.000000	-0.000148
1286.000000	-0.000140
1285.000000	-0.000139
1284.000000	-0.000149
1283.000000	-0.000166
1282.000000	-0.000181
1281.000000	-0.000186
1280.000000	-0.000181
1279.000000	-0.000174
1278.000000	-0.000173
1277.000000	-0.000172
1276.000000	-0.000166
1275.000000	-0.000157
1274.000000	-0.000151
1273.000000	-0.000150
1272.000000	-0.000151
1271.000000	-0.000150
1270.000000	-0.000151
1269.000000	-0.000155
1268.000000	-0.000162
1267.000000	-0.000173
1266.000000	-0.000191
1265.000000	-0.000207
1264.000000	-0.000209
1263.000000	-0.000195
1262.000000	-0.000179
1261.000000	-0.000172
1260.000000	-0.000171
1259.000000	-0.000167
1258.000000	-0.000158
1257.000000	-0.000151
1256.000000	-0.000149
1255.000000	-0.000150
1254.000000	-0.000157
1253.000000	-0.000171
1252.000000	-0.000185
1251.000000	-0.000188
1250.000000	-0.000180
1249.000000	-0.000169
1248.000000	-0.000158
1247.000000	-0.000150
1246.000000	-0.000145
1245.000000	-0.000146
1244.000000	-0.000150
1243.000000	-0.000146
1242.000000	-0.000131
1241.000000	-0.000112
1240.000000	-0.000102
1239.000000	-0.000102
1238.000000	-0.000104
1237.000000	-0.000097
1236.000000	-0.000082
1235.000000	-0.000070
1234.000000	-0.000073
1233.000000	-0.000085
1232.000000	-0.000091
1231.000000	-0.000079
1230.000000	-0.000054
1229.000000	-0.000028
1228.000000	-0.000015
1227.000000	-0.000015
1226.000000	-0.000023
1225.000000	-0.000031
1224.000000	-0.000033
1223.000000	-0.000032
1222.000000	-0.000040
1221.000000	-0.000062
1220.000000	-0.000091
1219.000000	-0.000109
1218.000000	-0.000110
1217.000000	-0.000098
1216.000000	-0.000083
1215.000000	-0.000068
1214.000000	-0.000057
1213.000000	-0.000051
1212.000000	-0.000050
1211.000000	-0.000056
1210.000000	-0.000067
1209.000000	-0.000078
1208.000000	-0.000081
1207.000000	-0.000075
1206.000000	-0.000069
1205.000000	-0.000069
1204.000000	-0.000076
1203.000000	-0.000084
1202.000000	-0.000093
1201.000000	-0.000105
1200.000000	-0.000118
1199.000000	-0.000125
1198.000000	-0.000129
1197.000000	-0.000134
1196.000000	-0.000143
1195.000000	-0.000148
1194.000000	-0.000142
1193.000000	-0.000125
1192.000000	-0.000109
1191.000000	-0.000098
1190.000000	-0.000095
1189.000000	-0.000095
1188.000000	-0.000097
1187.000000	-0.000102
1186.000000	-0.000111
1185.000000	-0.000121
1184.000000	-0.000120
1183.000000	-0.000107
1182.000000	-0.000087
1181.000000	-0.000075
1180.000000	-0.000075
1179.000000	-0.000084
1178.000000	-0.000100
1177.000000	-0.000122
1176.000000	-0.000144
1175.000000	-0.000156
1174.000000	-0.000159
1173.000000	-0.000157
1172.000000	-0.000153
1171.000000	-0.000142
1170.000000	-0.000124
1169.000000	-0.000111
1168.000000	-0.000115
1167.000000	-0.000130
1166.000000	-0.000143
1165.000000	-0.000148
1164.000000	-0.000152
1163.000000	-0.000160
1162.000000	-0.000163
1161.000000	-0.000155
1160.000000	-0.000136
1159.000000	-0.000120
1158.000000	-0.000118
1157.000000	-0.000133
1156.000000	-0.000153
1155.000000	-0.000163
1154.000000	-0.000155
1153.000000	-0.000137
1152.000000	-0.000123
1151.000000	-0.000121
1150.000000	-0.000124
1149.000000	-0.000121
1148.000000	-0.000109
1147.000000	-0.000094
1146.000000	-0.000087
1145.000000	-0.000090
1144.000000	-0.000098
1143.000000	-0.000106
1142.000000	-0.000114
1141.000000	-0.000127
1140.000000	-0.000146
1139.000000	-0.000162
1138.000000	-0.000163
1137.000000	-0.000141
1136.000000	-0.000107
1135.000000	-0.000084
1134.000000	-0.000091
1133.000000	-0.000121
1132.000000	-0.000152
1131.000000	-0.000171
1130.000000	-0.000181
1129.000000	-0.000186
1128.000000	-0.000183
1127.000000	-0.000170
1126.000000	-0.000154
1125.000000	-0.000146
1124.000000	-0.000147
1123.000000	-0.000153
1122.000000	-0.000163
1121.000000	-0.000174
1120.000000	-0.000176
1119.000000	-0.000165
1118.000000	-0.000149
1117.000000	-0.000144
1116.000000	-0.000152
1115.000000	-0.000166
1114.000000	-0.000179
1113.000000	-0.000191
1112.000000	-0.000194
1111.000000	-0.000182
1110.000000	-0.000162
1109.000000	-0.000153
1108.000000	-0.000166
1107.000000	-0.000192
1106.000000	-0.000210
1105.000000	-0.000216
1104.000000	-0.000210
1103.000000	-0.000194
1102.000000	-0.000169
1101.000000	-0.000149
1100.000000	-0.000144
1099.000000	-0.000153
1098.000000	-0.000161
1097.000000	-0.000154
1096.000000	-0.000137
1095.000000	-0.000122
1094.000000	-0.000120
1093.000000	-0.000129
1092.000000	-0.000137
1091.000000	-0.000137
1090.000000	-0.000129
1089.000000	-0.000122
1088.000000	-0.000121
1087.000000	-0.000124
1086.000000	-0.000129
1085.000000	-0.000143
1084.000000	-0.000169
1083.000000	-0.000198
1082.000000	-0.000217
1081.000000	-0.000218
1080.000000	-0.000211
1079.000000	-0.000207
1078.000000	-0.000207
1077.000000	-0.000210
1076.000000	-0.000215
1075.000000	-0.000222
1074.000000	-0.000226
1073.000000	-0.000223
1072.000000	-0.000213
1071.000000	-0.000205
1070.000000	-0.000203
1069.000000	-0.000203
1068.000000	-0.000197
1067.000000	-0.000185
1066.000000	-0.000175
1065.000000	-0.000173
1064.000000	-0.000182
1063.000000	-0.000195
1062.000000	-0.000205
1061.000000	-0.000203
1060.000000	-0.000194
1059.000000	-0.000187
1058.000000	-0.000190
1057.000000	-0.000203
1056.000000	-0.000214
1055.000000	-0.000217
1054.000000	-0.000211
1053.000000	-0.000201
1052.000000	-0.000191
1051.000000	-0.000185
1050.000000	-0.000189
1049.000000	-0.000205
1048.000000	-0.000225
1047.000000	-0.000234
1046.000000	-0.000223
1045.000000	-0.000200
1044.000000	-0.000182
1043.000000	-0.000182
1042.000000	-0.000197
1041.000000	-0.000209
1040.000000	-0.000208
1039.000000	-0.000196
1038.000000	-0.000187
1037.000000	-0.000192
1036.000000	-0.000204
1035.000000	-0.000217
1034.000000	-0.000230
1033.000000	-0.000243
1032.000000	-0.000253
1031.000000	-0.000252
1030.000000	-0.000236
1029.000000	-0.000215
1028.000000	-0.000200
1027.000000	-0.000196
1026.000000	-0.000197
1025.000000	-0.000202
1024.000000	-0.000209
1023.000000	-0.000220
1022.000000	-0.000228
1021.000000	-0.000226
1020.000000	-0.000213
1019.000000	-0.000198
1018.000000	-0.000191
1017.000000	-0.000190
1016.000000	-0.000188
1015.000000	-0.000180
1014.000000	-0.000172
1013.000000	-0.000173
1012.000000	-0.000184
1011.000000	-0.000198
1010.000000	-0.000205
1009.000000	-0.000201
1008.000000	-0.000184
1007.000000	-0.000162
1006.000000	-0.000149
1005.000000	-0.000155
1004.000000	-0.000182
1003.000000	-0.000219
1002.000000	-0.000253
1001.000000	-0.000274
1000.000000	-0.000276
999.000000	-0.000261
998.000000	-0.000240
997.000000	-0.000222
996.000000	-0.000211
995.000000	-0.000202
994.000000	-0.000190
993.000000	-0.000177
992.000000	-0.000169
991.000000	-0.000175
990.000000	-0.000192
989.000000	-0.000215
988.000000	-0.000233
987.000000	-0.000244
986.000000	-0.000250
985.000000	-0.000253
984.000000	-0.000246
983.000000	-0.000229
982.000000	-0.000208
981.000000	-0.000198
980.000000	-0.000198
979.000000	-0.000196
978.000000	-0.000185
977.000000	-0.000172
976.000000	-0.000167
975.000000	-0.000166
974.000000	-0.000162
973.000000	-0.000153
972.000000	-0.000147
971.000000	-0.000155
970.000000	-0.000174
969.000000	-0.000196
968.000000	-0.000210
967.000000	-0.000209
966.000000	-0.000202
965.000000	-0.000202
964.000000	-0.000216
963.000000	-0.000233
962.000000	-0.000237
961.000000	-0.000224
960.000000	-0.000212
959.000000	-0.000215
958.000000	-0.000227
957.000000	-0.000234
956.000000	-0.000228
955.000000	-0.000216
954.000000	-0.000207
953.000000	-0.000205
952.000000	-0.000207
951.000000	-0.000208
950.000000	-0.000201
949.000000	-0.000188
948.000000	-0.000179
947.000000	-0.000189
946.000000	-0.000219
945.000000	-0.000254
944.000000	-0.000274
943.000000	-0.000277
942.000000	-0.000275
941.000000	-0.000276
940.000000	-0.000281
939.000000	-0.000285
938.000000	-0.000287
937.000000	-0.000289
936.000000	-0.000292
935.000000	-0.000300
934.000000	-0.000310
933.000000	-0.000317
932.000000	-0.000310
931.000000	-0.000283
930.000000	-0.000247
929.000000	-0.000225
928.000000	-0.000232
927.000000	-0.000259
926.000000	-0.000283
925.000000	-0.000287
924.000000	-0.000273
923.000000	-0.000256
922.000000	-0.000252
921.000000	-0.000262
920.000000	-0.000279
919.000000	-0.000294
918.000000	-0.000299
917.000000	-0.000291
916.000000	-0.000278
915.000000	-0.000267
914.000000	-0.000260
913.000000	-0.000251
912.000000	-0.000236
911.000000	-0.000223
910.000000	-0.000221
909.000000	-0.000229
908.000000	-0.000238
907.000000	-0.000243
906.000000	-0.000246
905.000000	-0.000248
904.000000	-0.000251
903.000000	-0.000255
902.000000	-0.000261
901.000000	-0.000265
900.000000	-0.000262
899.000000	-0.000255
898.000000	-0.000252
897.000000	-0.000259
896.000000	-0.000274
895.000000	-0.000296
894.000000	-0.000321
893.000000	-0.000342
892.000000	-0.000352
891.000000	-0.000352
890.000000	-0.000349
889.000000	-0.000343
888.000000	-0.000322
887.000000	-0.000287
886.000000	-0.000255
885.000000	-0.000247
884.000000	-0.000264
883.000000	-0.000291
882.000000	-0.000320
881.000000	-0.000346
880.000000	-0.000367
879.000000	-0.000380
878.000000	-0.000383
877.000000	-0.000376
876.000000	-0.000353
875.000000	-0.000313
874.000000	-0.000267
873.000000	-0.000235
872.000000	-0.000222
871.000000	-0.000219
870.000000	-0.000214
869.000000	-0.000213
868.000000	-0.000225
867.000000	-0.000256
866.000000	-0.000299
865.000000	-0.000334
864.000000	-0.000343
863.000000	-0.000322
862.000000	-0.000296
861.000000	-0.000297
860.000000	-0.000331
859.000000	-0.000377
858.000000	-0.000407
857.000000	-0.000416
856.000000	-0.000420
855.000000	-0.000434
854.000000	-0.000461
853.000000	-0.000493
852.000000	-0.000523
851.000000	-0.000543
850.000000	-0.000542
849.000000	-0.000513
848.000000	-0.000461
847.000000	-0.000404
846.000000	-0.000366
845.000000	-0.000354
844.000000	-0.000360
843.000000	-0.000370
842.000000	-0.000379
841.000000	-0.000389
840.000000	-0.000395
839.000000	-0.000383
838.000000	-0.000349
837.000000	-0.000307
836.000000	-0.000275
835.000000	-0.000261
834.000000	-0.000258
833.000000	-0.000256
832.000000	-0.000252
831.000000	-0.000246
830.000000	-0.000237
829.000000	-0.000228
828.000000	-0.000217
827.000000	-0.000206
826.000000	-0.000194
825.000000	-0.000180
824.000000	-0.000167
823.000000	-0.000163
822.000000	-0.000177
821.000000	-0.000206
820.000000	-0.000235
819.000000	-0.000247
818.000000	-0.000240
817.000000	-0.000228
816.000000	-0.000229
815.000000	-0.000248
814.000000	-0.000276
813.000000	-0.000300
812.000000	-0.000307
811.000000	-0.000294
810.000000	-0.000267
809.000000	-0.000242
808.000000	-0.000228
807.000000	-0.000225
806.000000	-0.000224
805.000000	-0.000225
804.000000	-0.000231
803.000000	-0.000245
802.000000	-0.000262
801.000000	-0.000276
800.000000	-0.000287
799.000000	-0.000292
798.000000	-0.000290
797.000000	-0.000283
796.000000	-0.000275
795.000000	-0.000276
794.000000	-0.000286
793.000000	-0.000294
792.000000	-0.000285
791.000000	-0.000256
790.000000	-0.000222
789.000000	-0.000192
788.000000	-0.000152
787.000000	-0.000089
786.000000	-0.000022
785.000000	0.000006
784.000000	-0.000033
783.000000	-0.000117
782.000000	-0.000196
781.000000	-0.000241
780.000000	-0.000261
779.000000	-0.000278
778.000000	-0.000301
777.000000	-0.000319
776.000000	-0.000325
775.000000	-0.000316
774.000000	-0.000299
773.000000	-0.000276
772.000000	-0.000251
771.000000	-0.000229
770.000000	-0.000215
769.000000	-0.000211
768.000000	-0.000216
767.000000	-0.000233
766.000000	-0.000261
765.000000	-0.000290
764.000000	-0.000305
763.000000	-0.000297
762.000000	-0.000275
761.000000	-0.000256
760.000000	-0.000242
759.000000	-0.000225
758.000000	-0.000203
757.000000	-0.000189
756.000000	-0.000196
755.000000	-0.000219
754.000000	-0.000235
753.000000	-0.000229
752.000000	-0.000205
751.000000	-0.000183
750.000000	-0.000182
749.000000	-0.000203
748.000000	-0.000234
747.000000	-0.000258
746.000000	-0.000263
745.000000	-0.000250
744.000000	-0.000232
743.000000	-0.000228
742.000000	-0.000247
741.000000	-0.000285
740.000000	-0.000321
739.000000	-0.000329
738.000000	-0.000301
737.000000	-0.000247
736.000000	-0.000194
735.000000	-0.000167
734.000000	-0.000182
733.000000	-0.000228
732.000000	-0.000276
731.000000	-0.000302
730.000000	-0.000310
729.000000	-0.000325
728.000000	-0.000353
727.000000	-0.000370
726.000000	-0.000352
725.000000	-0.000312
724.000000	-0.000289
723.000000	-0.000304
722.000000	-0.000339
721.000000	-0.000360
720.000000	-0.000352
719.000000	-0.000332
718.000000	-0.000324
717.000000	-0.000345
716.000000	-0.000392
715.000000	-0.000442
714.000000	-0.000470
713.000000	-0.000460
712.000000	-0.000428
711.000000	-0.000400
710.000000	-0.000394
709.000000	-0.000403
708.000000	-0.000401
707.000000	-0.000372
706.000000	-0.000329
705.000000	-0.000300
704.000000	-0.000296
703.000000	-0.000305
702.000000	-0.000311
701.000000	-0.000316
700.000000	-0.000331
