# Supplementary material for: Real-time monitoring of the reversible capture and release of CO2 on anthraquinone and riboflavin-modified graphitic electrodes using ATR-SEIRAS
Source: Chem Sci. 2025 Nov 4;16(48):23189–202. doi: 10.1039/d5sc05427c (PMC12584010; doi:10.1039/d5sc05427c)
Supplement: SC-016-D5SC05427C-s001 [file SC-016-D5SC05427C-s001.zip › Data Folders/Main Figures/Figure2/2b/-0.6v_ar_0.4VBKG03AQ_Graphenegold_MeCN-0.1M-TBAPF6.ASC]

PE IR       SUBTECH     SPECTRUM    ASCII       PEDS        4.00        
   -1
-0.6v_ar_0.4VBKG03AQ_Graphenegold_MeCN-0.1M-TBAPF6.ASC
25/01/27
16:32:00.00
25/01/27
16:32:00.00
Administrator
Sample 003 By Administrator Date Monday, January 27 2025
700.000000
#HDR
-1
-1
#GR
cm-1
A
1.0
0.0
4000.000000
-1.000000
3301
8
0.003661
-0.002875
#DATA
4000.000000	0.001141
3999.000000	0.001131
3998.000000	0.001137
3997.000000	0.001154
3996.000000	0.001172
3995.000000	0.001181
3994.000000	0.001182
3993.000000	0.001185
3992.000000	0.001198
3991.000000	0.001216
3990.000000	0.001227
3989.000000	0.001220
3988.000000	0.001197
3987.000000	0.001169
3986.000000	0.001150
3985.000000	0.001144
3984.000000	0.001147
3983.000000	0.001154
3982.000000	0.001163
3981.000000	0.001172
3980.000000	0.001177
3979.000000	0.001176
3978.000000	0.001170
3977.000000	0.001162
3976.000000	0.001156
3975.000000	0.001152
3974.000000	0.001149
3973.000000	0.001146
3972.000000	0.001148
3971.000000	0.001156
3970.000000	0.001167
3969.000000	0.001176
3968.000000	0.001181
3967.000000	0.001184
3966.000000	0.001189
3965.000000	0.001196
3964.000000	0.001202
3963.000000	0.001206
3962.000000	0.001208
3961.000000	0.001212
3960.000000	0.001217
3959.000000	0.001222
3958.000000	0.001221
3957.000000	0.001211
3956.000000	0.001197
3955.000000	0.001189
3954.000000	0.001190
3953.000000	0.001198
3952.000000	0.001206
3951.000000	0.001213
3950.000000	0.001216
3949.000000	0.001219
3948.000000	0.001225
3947.000000	0.001234
3946.000000	0.001244
3945.000000	0.001252
3944.000000	0.001251
3943.000000	0.001238
3942.000000	0.001219
3941.000000	0.001204
3940.000000	0.001201
3939.000000	0.001203
3938.000000	0.001201
3937.000000	0.001192
3936.000000	0.001183
3935.000000	0.001181
3934.000000	0.001187
3933.000000	0.001197
3932.000000	0.001205
3931.000000	0.001211
3930.000000	0.001215
3929.000000	0.001217
3928.000000	0.001220
3927.000000	0.001229
3926.000000	0.001240
3925.000000	0.001241
3924.000000	0.001223
3923.000000	0.001194
3922.000000	0.001168
3921.000000	0.001155
3920.000000	0.001154
3919.000000	0.001161
3918.000000	0.001176
3917.000000	0.001191
3916.000000	0.001199
3915.000000	0.001199
3914.000000	0.001199
3913.000000	0.001205
3912.000000	0.001215
3911.000000	0.001223
3910.000000	0.001229
3909.000000	0.001233
3908.000000	0.001237
3907.000000	0.001243
3906.000000	0.001251
3905.000000	0.001255
3904.000000	0.001245
3903.000000	0.001221
3902.000000	0.001197
3901.000000	0.001186
3900.000000	0.001191
3899.000000	0.001202
3898.000000	0.001213
3897.000000	0.001224
3896.000000	0.001235
3895.000000	0.001240
3894.000000	0.001243
3893.000000	0.001243
3892.000000	0.001242
3891.000000	0.001227
3890.000000	0.001195
3889.000000	0.001163
3888.000000	0.001153
3887.000000	0.001171
3886.000000	0.001199
3885.000000	0.001214
3884.000000	0.001211
3883.000000	0.001212
3882.000000	0.001226
3881.000000	0.001241
3880.000000	0.001246
3879.000000	0.001235
3878.000000	0.001218
3877.000000	0.001206
3876.000000	0.001201
3875.000000	0.001199
3874.000000	0.001196
3873.000000	0.001194
3872.000000	0.001208
3871.000000	0.001235
3870.000000	0.001254
3869.000000	0.001242
3868.000000	0.001217
3867.000000	0.001205
3866.000000	0.001207
3865.000000	0.001208
3864.000000	0.001197
3863.000000	0.001188
3862.000000	0.001190
3861.000000	0.001195
3860.000000	0.001195
3859.000000	0.001194
3858.000000	0.001196
3857.000000	0.001204
3856.000000	0.001215
3855.000000	0.001239
3854.000000	0.001253
3853.000000	0.001224
3852.000000	0.001171
3851.000000	0.001138
3850.000000	0.001138
3849.000000	0.001149
3848.000000	0.001154
3847.000000	0.001159
3846.000000	0.001172
3845.000000	0.001197
3844.000000	0.001221
3843.000000	0.001231
3842.000000	0.001223
3841.000000	0.001204
3840.000000	0.001193
3839.000000	0.001195
3838.000000	0.001207
3837.000000	0.001226
3836.000000	0.001243
3835.000000	0.001253
3834.000000	0.001252
3833.000000	0.001242
3832.000000	0.001223
3831.000000	0.001195
3830.000000	0.001165
3829.000000	0.001150
3828.000000	0.001158
3827.000000	0.001177
3826.000000	0.001186
3825.000000	0.001173
3824.000000	0.001153
3823.000000	0.001150
3822.000000	0.001166
3821.000000	0.001179
3820.000000	0.001176
3819.000000	0.001175
3818.000000	0.001196
3817.000000	0.001230
3816.000000	0.001246
3815.000000	0.001232
3814.000000	0.001209
3813.000000	0.001206
3812.000000	0.001214
3811.000000	0.001213
3810.000000	0.001201
3809.000000	0.001191
3808.000000	0.001193
3807.000000	0.001195
3806.000000	0.001181
3805.000000	0.001163
3804.000000	0.001161
3803.000000	0.001176
3802.000000	0.001189
3801.000000	0.001184
3800.000000	0.001172
3799.000000	0.001178
3798.000000	0.001205
3797.000000	0.001231
3796.000000	0.001238
3795.000000	0.001235
3794.000000	0.001238
3793.000000	0.001254
3792.000000	0.001273
3791.000000	0.001283
3790.000000	0.001286
3789.000000	0.001284
3788.000000	0.001281
3787.000000	0.001276
3786.000000	0.001273
3785.000000	0.001270
3784.000000	0.001264
3783.000000	0.001252
3782.000000	0.001244
3781.000000	0.001246
3780.000000	0.001255
3779.000000	0.001262
3778.000000	0.001265
3777.000000	0.001270
3776.000000	0.001274
3775.000000	0.001270
3774.000000	0.001252
3773.000000	0.001231
3772.000000	0.001220
3771.000000	0.001226
3770.000000	0.001241
3769.000000	0.001253
3768.000000	0.001262
3767.000000	0.001269
3766.000000	0.001272
3765.000000	0.001268
3764.000000	0.001255
3763.000000	0.001244
3762.000000	0.001244
3761.000000	0.001252
3760.000000	0.001260
3759.000000	0.001258
3758.000000	0.001257
3757.000000	0.001257
3756.000000	0.001254
3755.000000	0.001244
3754.000000	0.001226
3753.000000	0.001202
3752.000000	0.001178
3751.000000	0.001163
3750.000000	0.001164
3749.000000	0.001171
3748.000000	0.001170
3747.000000	0.001162
3746.000000	0.001163
3745.000000	0.001183
3744.000000	0.001197
3743.000000	0.001196
3742.000000	0.001200
3741.000000	0.001214
3740.000000	0.001217
3739.000000	0.001201
3738.000000	0.001191
3737.000000	0.001204
3736.000000	0.001234
3735.000000	0.001264
3734.000000	0.001289
3733.000000	0.001306
3732.000000	0.001303
3731.000000	0.001272
3730.000000	0.001233
3729.000000	0.001209
3728.000000	0.001215
3727.000000	0.001245
3726.000000	0.001281
3725.000000	0.001305
3724.000000	0.001314
3723.000000	0.001309
3722.000000	0.001295
3721.000000	0.001281
3720.000000	0.001275
3719.000000	0.001276
3718.000000	0.001278
3717.000000	0.001278
3716.000000	0.001274
3715.000000	0.001270
3714.000000	0.001264
3713.000000	0.001257
3712.000000	0.001248
3711.000000	0.001240
3710.000000	0.001236
3709.000000	0.001237
3708.000000	0.001241
3707.000000	0.001245
3706.000000	0.001253
3705.000000	0.001271
3704.000000	0.001300
3703.000000	0.001331
3702.000000	0.001347
3701.000000	0.001345
3700.000000	0.001336
3699.000000	0.001331
3698.000000	0.001330
3697.000000	0.001326
3696.000000	0.001311
3695.000000	0.001292
3694.000000	0.001281
3693.000000	0.001285
3692.000000	0.001302
3691.000000	0.001317
3690.000000	0.001318
3689.000000	0.001298
3688.000000	0.001268
3687.000000	0.001248
3686.000000	0.001252
3685.000000	0.001270
3684.000000	0.001287
3683.000000	0.001296
3682.000000	0.001303
3681.000000	0.001311
3680.000000	0.001309
3679.000000	0.001289
3678.000000	0.001266
3677.000000	0.001266
3676.000000	0.001290
3675.000000	0.001302
3674.000000	0.001293
3673.000000	0.001287
3672.000000	0.001294
3671.000000	0.001305
3670.000000	0.001307
3669.000000	0.001302
3668.000000	0.001305
3667.000000	0.001323
3666.000000	0.001336
3665.000000	0.001334
3664.000000	0.001322
3663.000000	0.001315
3662.000000	0.001321
3661.000000	0.001331
3660.000000	0.001332
3659.000000	0.001330
3658.000000	0.001335
3657.000000	0.001348
3656.000000	0.001352
3655.000000	0.001340
3654.000000	0.001322
3653.000000	0.001308
3652.000000	0.001296
3651.000000	0.001282
3650.000000	0.001264
3649.000000	0.001246
3648.000000	0.001238
3647.000000	0.001244
3646.000000	0.001265
3645.000000	0.001296
3644.000000	0.001326
3643.000000	0.001344
3642.000000	0.001346
3641.000000	0.001337
3640.000000	0.001326
3639.000000	0.001321
3638.000000	0.001321
3637.000000	0.001322
3636.000000	0.001326
3635.000000	0.001336
3634.000000	0.001344
3633.000000	0.001337
3632.000000	0.001315
3631.000000	0.001295
3630.000000	0.001288
3629.000000	0.001284
3628.000000	0.001267
3627.000000	0.001257
3626.000000	0.001273
3625.000000	0.001302
3624.000000	0.001324
3623.000000	0.001334
3622.000000	0.001343
3621.000000	0.001361
3620.000000	0.001381
3619.000000	0.001389
3618.000000	0.001380
3617.000000	0.001367
3616.000000	0.001358
3615.000000	0.001351
3614.000000	0.001340
3613.000000	0.001321
3612.000000	0.001297
3611.000000	0.001279
3610.000000	0.001278
3609.000000	0.001297
3608.000000	0.001327
3607.000000	0.001356
3606.000000	0.001376
3605.000000	0.001384
3604.000000	0.001381
3603.000000	0.001367
3602.000000	0.001349
3601.000000	0.001335
3600.000000	0.001331
3599.000000	0.001338
3598.000000	0.001346
3597.000000	0.001348
3596.000000	0.001342
3595.000000	0.001331
3594.000000	0.001317
3593.000000	0.001305
3592.000000	0.001302
3591.000000	0.001308
3590.000000	0.001322
3589.000000	0.001339
3588.000000	0.001349
3587.000000	0.001341
3586.000000	0.001315
3585.000000	0.001288
3584.000000	0.001274
3583.000000	0.001279
3582.000000	0.001298
3581.000000	0.001319
3580.000000	0.001336
3579.000000	0.001346
3578.000000	0.001346
3577.000000	0.001338
3576.000000	0.001323
3575.000000	0.001304
3574.000000	0.001290
3573.000000	0.001285
3572.000000	0.001291
3571.000000	0.001299
3570.000000	0.001302
3569.000000	0.001300
3568.000000	0.001298
3567.000000	0.001299
3566.000000	0.001306
3565.000000	0.001317
3564.000000	0.001319
3563.000000	0.001306
3562.000000	0.001284
3561.000000	0.001268
3560.000000	0.001266
3559.000000	0.001272
3558.000000	0.001279
3557.000000	0.001284
3556.000000	0.001291
3555.000000	0.001299
3554.000000	0.001305
3553.000000	0.001307
3552.000000	0.001307
3551.000000	0.001309
3550.000000	0.001311
3549.000000	0.001313
3548.000000	0.001317
3547.000000	0.001323
3546.000000	0.001329
3545.000000	0.001331
3544.000000	0.001330
3543.000000	0.001326
3542.000000	0.001324
3541.000000	0.001321
3540.000000	0.001318
3539.000000	0.001316
3538.000000	0.001317
3537.000000	0.001325
3536.000000	0.001337
3535.000000	0.001351
3534.000000	0.001360
3533.000000	0.001362
3532.000000	0.001356
3531.000000	0.001347
3530.000000	0.001334
3529.000000	0.001320
3528.000000	0.001309
3527.000000	0.001307
3526.000000	0.001317
3525.000000	0.001333
3524.000000	0.001345
3523.000000	0.001345
3522.000000	0.001334
3521.000000	0.001318
3520.000000	0.001301
3519.000000	0.001287
3518.000000	0.001277
3517.000000	0.001275
3516.000000	0.001283
3515.000000	0.001297
3514.000000	0.001308
3513.000000	0.001312
3512.000000	0.001312
3511.000000	0.001315
3510.000000	0.001321
3509.000000	0.001329
3508.000000	0.001335
3507.000000	0.001335
3506.000000	0.001330
3505.000000	0.001321
3504.000000	0.001316
3503.000000	0.001318
3502.000000	0.001326
3501.000000	0.001329
3500.000000	0.001323
3499.000000	0.001309
3498.000000	0.001297
3497.000000	0.001293
3496.000000	0.001294
3495.000000	0.001294
3494.000000	0.001291
3493.000000	0.001285
3492.000000	0.001280
3491.000000	0.001278
3490.000000	0.001280
3489.000000	0.001286
3488.000000	0.001295
3487.000000	0.001304
3486.000000	0.001307
3485.000000	0.001300
3484.000000	0.001283
3483.000000	0.001269
3482.000000	0.001266
3481.000000	0.001270
3480.000000	0.001272
3479.000000	0.001265
3478.000000	0.001252
3477.000000	0.001241
3476.000000	0.001235
3475.000000	0.001235
3474.000000	0.001241
3473.000000	0.001249
3472.000000	0.001253
3471.000000	0.001248
3470.000000	0.001236
3469.000000	0.001220
3468.000000	0.001203
3467.000000	0.001184
3466.000000	0.001165
3465.000000	0.001152
3464.000000	0.001150
3463.000000	0.001160
3462.000000	0.001175
3461.000000	0.001189
3460.000000	0.001192
3459.000000	0.001186
3458.000000	0.001174
3457.000000	0.001168
3456.000000	0.001171
3455.000000	0.001183
3454.000000	0.001198
3453.000000	0.001213
3452.000000	0.001223
3451.000000	0.001225
3450.000000	0.001220
3449.000000	0.001208
3448.000000	0.001193
3447.000000	0.001176
3446.000000	0.001165
3445.000000	0.001164
3444.000000	0.001173
3443.000000	0.001184
3442.000000	0.001187
3441.000000	0.001180
3440.000000	0.001166
3439.000000	0.001150
3438.000000	0.001135
3437.000000	0.001125
3436.000000	0.001125
3435.000000	0.001135
3434.000000	0.001148
3433.000000	0.001156
3432.000000	0.001158
3431.000000	0.001158
3430.000000	0.001160
3429.000000	0.001165
3428.000000	0.001169
3427.000000	0.001166
3426.000000	0.001158
3425.000000	0.001149
3424.000000	0.001142
3423.000000	0.001136
3422.000000	0.001129
3421.000000	0.001122
3420.000000	0.001120
3419.000000	0.001125
3418.000000	0.001134
3417.000000	0.001140
3416.000000	0.001137
3415.000000	0.001127
3414.000000	0.001120
3413.000000	0.001122
3412.000000	0.001129
3411.000000	0.001132
3410.000000	0.001130
3409.000000	0.001126
3408.000000	0.001125
3407.000000	0.001126
3406.000000	0.001130
3405.000000	0.001134
3404.000000	0.001136
3403.000000	0.001131
3402.000000	0.001123
3401.000000	0.001116
3400.000000	0.001115
3399.000000	0.001118
3398.000000	0.001121
3397.000000	0.001121
3396.000000	0.001117
3395.000000	0.001109
3394.000000	0.001097
3393.000000	0.001083
3392.000000	0.001074
3391.000000	0.001073
3390.000000	0.001079
3389.000000	0.001086
3388.000000	0.001090
3387.000000	0.001090
3386.000000	0.001087
3385.000000	0.001083
3384.000000	0.001077
3383.000000	0.001073
3382.000000	0.001069
3381.000000	0.001068
3380.000000	0.001067
3379.000000	0.001066
3378.000000	0.001063
3377.000000	0.001058
3376.000000	0.001052
3375.000000	0.001043
3374.000000	0.001031
3373.000000	0.001015
3372.000000	0.000999
3371.000000	0.000990
3370.000000	0.000991
3369.000000	0.000998
3368.000000	0.001005
3367.000000	0.001008
3366.000000	0.001008
3365.000000	0.001007
3364.000000	0.001005
3363.000000	0.001000
3362.000000	0.000996
3361.000000	0.000994
3360.000000	0.000995
3359.000000	0.000995
3358.000000	0.000996
3357.000000	0.000998
3356.000000	0.000997
3355.000000	0.000988
3354.000000	0.000977
3353.000000	0.000973
3352.000000	0.000983
3351.000000	0.000999
3350.000000	0.001006
3349.000000	0.001001
3348.000000	0.000989
3347.000000	0.000981
3346.000000	0.000981
3345.000000	0.000986
3344.000000	0.000993
3343.000000	0.000999
3342.000000	0.001005
3341.000000	0.001010
3340.000000	0.001011
3339.000000	0.001006
3338.000000	0.000996
3337.000000	0.000985
3336.000000	0.000978
3335.000000	0.000977
3334.000000	0.000983
3333.000000	0.000991
3332.000000	0.000998
3331.000000	0.001003
3330.000000	0.001006
3329.000000	0.001009
3328.000000	0.001008
3327.000000	0.001002
3326.000000	0.000994
3325.000000	0.000993
3324.000000	0.000999
3323.000000	0.001008
3322.000000	0.001012
3321.000000	0.001009
3320.000000	0.001005
3319.000000	0.001007
3318.000000	0.001014
3317.000000	0.001021
3316.000000	0.001023
3315.000000	0.001021
3314.000000	0.001017
3313.000000	0.001016
3312.000000	0.001021
3311.000000	0.001032
3310.000000	0.001044
3309.000000	0.001049
3308.000000	0.001045
3307.000000	0.001038
3306.000000	0.001038
3305.000000	0.001049
3304.000000	0.001069
3303.000000	0.001087
3302.000000	0.001097
3301.000000	0.001100
3300.000000	0.001098
3299.000000	0.001095
3298.000000	0.001092
3297.000000	0.001090
3296.000000	0.001089
3295.000000	0.001090
3294.000000	0.001091
3293.000000	0.001092
3292.000000	0.001094
3291.000000	0.001102
3290.000000	0.001116
3289.000000	0.001131
3288.000000	0.001138
3287.000000	0.001134
3286.000000	0.001122
3285.000000	0.001110
3284.000000	0.001106
3283.000000	0.001114
3282.000000	0.001131
3281.000000	0.001145
3280.000000	0.001146
3279.000000	0.001135
3278.000000	0.001120
3277.000000	0.001109
3276.000000	0.001104
3275.000000	0.001105
3274.000000	0.001113
3273.000000	0.001122
3272.000000	0.001126
3271.000000	0.001123
3270.000000	0.001119
3269.000000	0.001121
3268.000000	0.001125
3267.000000	0.001126
3266.000000	0.001120
3265.000000	0.001112
3264.000000	0.001108
3263.000000	0.001108
3262.000000	0.001111
3261.000000	0.001117
3260.000000	0.001125
3259.000000	0.001135
3258.000000	0.001145
3257.000000	0.001153
3256.000000	0.001156
3255.000000	0.001155
3254.000000	0.001154
3253.000000	0.001156
3252.000000	0.001158
3251.000000	0.001159
3250.000000	0.001159
3249.000000	0.001161
3248.000000	0.001164
3247.000000	0.001167
3246.000000	0.001171
3245.000000	0.001176
3244.000000	0.001181
3243.000000	0.001184
3242.000000	0.001185
3241.000000	0.001187
3240.000000	0.001188
3239.000000	0.001186
3238.000000	0.001181
3237.000000	0.001181
3236.000000	0.001188
3235.000000	0.001199
3234.000000	0.001206
3233.000000	0.001206
3232.000000	0.001203
3231.000000	0.001200
3230.000000	0.001201
3229.000000	0.001207
3228.000000	0.001214
3227.000000	0.001216
3226.000000	0.001211
3225.000000	0.001202
3224.000000	0.001195
3223.000000	0.001190
3222.000000	0.001185
3221.000000	0.001178
3220.000000	0.001173
3219.000000	0.001177
3218.000000	0.001195
3217.000000	0.001219
3216.000000	0.001237
3215.000000	0.001239
3214.000000	0.001225
3213.000000	0.001205
3212.000000	0.001187
3211.000000	0.001175
3210.000000	0.001172
3209.000000	0.001174
3208.000000	0.001178
3207.000000	0.001179
3206.000000	0.001178
3205.000000	0.001178
3204.000000	0.001183
3203.000000	0.001191
3202.000000	0.001196
3201.000000	0.001199
3200.000000	0.001202
3199.000000	0.001211
3198.000000	0.001224
3197.000000	0.001237
3196.000000	0.001248
3195.000000	0.001258
3194.000000	0.001273
3193.000000	0.001293
3192.000000	0.001312
3191.000000	0.001318
3190.000000	0.001307
3189.000000	0.001283
3188.000000	0.001256
3187.000000	0.001236
3186.000000	0.001231
3185.000000	0.001237
3184.000000	0.001244
3183.000000	0.001243
3182.000000	0.001235
3181.000000	0.001227
3180.000000	0.001229
3179.000000	0.001236
3178.000000	0.001243
3177.000000	0.001245
3176.000000	0.001241
3175.000000	0.001236
3174.000000	0.001234
3173.000000	0.001237
3172.000000	0.001242
3171.000000	0.001244
3170.000000	0.001241
3169.000000	0.001236
3168.000000	0.001234
3167.000000	0.001234
3166.000000	0.001234
3165.000000	0.001234
3164.000000	0.001240
3163.000000	0.001250
3162.000000	0.001262
3161.000000	0.001272
3160.000000	0.001279
3159.000000	0.001285
3158.000000	0.001287
3157.000000	0.001278
3156.000000	0.001260
3155.000000	0.001240
3154.000000	0.001231
3153.000000	0.001235
3152.000000	0.001246
3151.000000	0.001253
3150.000000	0.001251
3149.000000	0.001242
3148.000000	0.001232
3147.000000	0.001226
3146.000000	0.001227
3145.000000	0.001234
3144.000000	0.001240
3143.000000	0.001241
3142.000000	0.001235
3141.000000	0.001226
3140.000000	0.001217
3139.000000	0.001208
3138.000000	0.001199
3137.000000	0.001195
3136.000000	0.001198
3135.000000	0.001207
3134.000000	0.001219
3133.000000	0.001229
3132.000000	0.001234
3131.000000	0.001232
3130.000000	0.001224
3129.000000	0.001211
3128.000000	0.001196
3127.000000	0.001182
3126.000000	0.001177
3125.000000	0.001186
3124.000000	0.001209
3123.000000	0.001236
3122.000000	0.001254
3121.000000	0.001259
3120.000000	0.001253
3119.000000	0.001240
3118.000000	0.001226
3117.000000	0.001213
3116.000000	0.001199
3115.000000	0.001186
3114.000000	0.001177
3113.000000	0.001177
3112.000000	0.001187
3111.000000	0.001205
3110.000000	0.001223
3109.000000	0.001238
3108.000000	0.001247
3107.000000	0.001248
3106.000000	0.001242
3105.000000	0.001232
3104.000000	0.001221
3103.000000	0.001216
3102.000000	0.001221
3101.000000	0.001233
3100.000000	0.001242
3099.000000	0.001243
3098.000000	0.001238
3097.000000	0.001239
3096.000000	0.001252
3095.000000	0.001270
3094.000000	0.001284
3093.000000	0.001290
3092.000000	0.001286
3091.000000	0.001276
3090.000000	0.001267
3089.000000	0.001263
3088.000000	0.001268
3087.000000	0.001275
3086.000000	0.001277
3085.000000	0.001273
3084.000000	0.001268
3083.000000	0.001266
3082.000000	0.001270
3081.000000	0.001277
3080.000000	0.001281
3079.000000	0.001285
3078.000000	0.001291
3077.000000	0.001299
3076.000000	0.001306
3075.000000	0.001310
3074.000000	0.001313
3073.000000	0.001316
3072.000000	0.001318
3071.000000	0.001321
3070.000000	0.001333
3069.000000	0.001351
3068.000000	0.001366
3067.000000	0.001364
3066.000000	0.001347
3065.000000	0.001328
3064.000000	0.001323
3063.000000	0.001333
3062.000000	0.001353
3061.000000	0.001372
3060.000000	0.001382
3059.000000	0.001377
3058.000000	0.001363
3057.000000	0.001351
3056.000000	0.001350
3055.000000	0.001357
3054.000000	0.001368
3053.000000	0.001383
3052.000000	0.001401
3051.000000	0.001418
3050.000000	0.001426
3049.000000	0.001422
3048.000000	0.001409
3047.000000	0.001394
3046.000000	0.001388
3045.000000	0.001399
3044.000000	0.001432
3043.000000	0.001481
3042.000000	0.001523
3041.000000	0.001531
3040.000000	0.001496
3039.000000	0.001434
3038.000000	0.001381
3037.000000	0.001359
3036.000000	0.001369
3035.000000	0.001394
3034.000000	0.001419
3033.000000	0.001435
3032.000000	0.001439
3031.000000	0.001431
3030.000000	0.001417
3029.000000	0.001407
3028.000000	0.001404
3027.000000	0.001407
3026.000000	0.001420
3025.000000	0.001448
3024.000000	0.001480
3023.000000	0.001498
3022.000000	0.001488
3021.000000	0.001454
3020.000000	0.001415
3019.000000	0.001388
3018.000000	0.001382
3017.000000	0.001403
3016.000000	0.001445
3015.000000	0.001495
3014.000000	0.001528
3013.000000	0.001528
3012.000000	0.001499
3011.000000	0.001463
3010.000000	0.001444
3009.000000	0.001448
3008.000000	0.001469
3007.000000	0.001495
3006.000000	0.001522
3005.000000	0.001541
3004.000000	0.001542
3003.000000	0.001524
3002.000000	0.001499
3001.000000	0.001488
3000.000000	0.001499
2999.000000	0.001522
2998.000000	0.001548
2997.000000	0.001571
2996.000000	0.001591
2995.000000	0.001600
2994.000000	0.001594
2993.000000	0.001576
2992.000000	0.001558
2991.000000	0.001555
2990.000000	0.001573
2989.000000	0.001611
2988.000000	0.001663
2987.000000	0.001718
2986.000000	0.001762
2985.000000	0.001784
2984.000000	0.001785
2983.000000	0.001782
2982.000000	0.001788
2981.000000	0.001808
2980.000000	0.001836
2979.000000	0.001867
2978.000000	0.001902
2977.000000	0.001941
2976.000000	0.001977
2975.000000	0.002007
2974.000000	0.002035
2973.000000	0.002070
2972.000000	0.002111
2971.000000	0.002150
2970.000000	0.002183
2969.000000	0.002210
2968.000000	0.002227
2967.000000	0.002229
2966.000000	0.002210
2965.000000	0.002173
2964.000000	0.002126
2963.000000	0.002074
2962.000000	0.002026
2961.000000	0.001985
2960.000000	0.001951
2959.000000	0.001922
2958.000000	0.001904
2957.000000	0.001900
2956.000000	0.001904
2955.000000	0.001903
2954.000000	0.001888
2953.000000	0.001867
2952.000000	0.001853
2951.000000	0.001854
2950.000000	0.001864
2949.000000	0.001876
2948.000000	0.001886
2947.000000	0.001899
2946.000000	0.001919
2945.000000	0.001946
2944.000000	0.001974
2943.000000	0.001999
2942.000000	0.002020
2941.000000	0.002037
2940.000000	0.002048
2939.000000	0.002048
2938.000000	0.002037
2937.000000	0.002020
2936.000000	0.002003
2935.000000	0.001990
2934.000000	0.001982
2933.000000	0.001977
2932.000000	0.001970
2931.000000	0.001957
2930.000000	0.001939
2929.000000	0.001920
2928.000000	0.001903
2927.000000	0.001892
2926.000000	0.001892
2925.000000	0.001901
2924.000000	0.001913
2923.000000	0.001920
2922.000000	0.001919
2921.000000	0.001914
2920.000000	0.001904
2919.000000	0.001892
2918.000000	0.001882
2917.000000	0.001876
2916.000000	0.001874
2915.000000	0.001873
2914.000000	0.001869
2913.000000	0.001862
2912.000000	0.001852
2911.000000	0.001843
2910.000000	0.001837
2909.000000	0.001835
2908.000000	0.001832
2907.000000	0.001821
2906.000000	0.001803
2905.000000	0.001784
2904.000000	0.001774
2903.000000	0.001773
2902.000000	0.001775
2901.000000	0.001776
2900.000000	0.001773
2899.000000	0.001764
2898.000000	0.001750
2897.000000	0.001733
2896.000000	0.001719
2895.000000	0.001710
2894.000000	0.001705
2893.000000	0.001704
2892.000000	0.001706
2891.000000	0.001712
2890.000000	0.001727
2889.000000	0.001751
2888.000000	0.001779
2887.000000	0.001803
2886.000000	0.001820
2885.000000	0.001830
2884.000000	0.001838
2883.000000	0.001846
2882.000000	0.001856
2881.000000	0.001867
2880.000000	0.001873
2879.000000	0.001871
2878.000000	0.001859
2877.000000	0.001843
2876.000000	0.001825
2875.000000	0.001812
2874.000000	0.001804
2873.000000	0.001800
2872.000000	0.001796
2871.000000	0.001790
2870.000000	0.001786
2869.000000	0.001783
2868.000000	0.001780
2867.000000	0.001771
2866.000000	0.001758
2865.000000	0.001743
2864.000000	0.001728
2863.000000	0.001714
2862.000000	0.001704
2861.000000	0.001699
2860.000000	0.001695
2859.000000	0.001690
2858.000000	0.001684
2857.000000	0.001684
2856.000000	0.001692
2855.000000	0.001702
2854.000000	0.001709
2853.000000	0.001713
2852.000000	0.001713
2851.000000	0.001706
2850.000000	0.001691
2849.000000	0.001672
2848.000000	0.001655
2847.000000	0.001645
2846.000000	0.001644
2845.000000	0.001646
2844.000000	0.001647
2843.000000	0.001645
2842.000000	0.001641
2841.000000	0.001638
2840.000000	0.001634
2839.000000	0.001627
2838.000000	0.001620
2837.000000	0.001614
2836.000000	0.001610
2835.000000	0.001607
2834.000000	0.001607
2833.000000	0.001608
2832.000000	0.001605
2831.000000	0.001596
2830.000000	0.001587
2829.000000	0.001589
2828.000000	0.001600
2827.000000	0.001609
2826.000000	0.001602
2825.000000	0.001580
2824.000000	0.001557
2823.000000	0.001544
2822.000000	0.001544
2821.000000	0.001551
2820.000000	0.001558
2819.000000	0.001563
2818.000000	0.001568
2817.000000	0.001576
2816.000000	0.001584
2815.000000	0.001589
2814.000000	0.001590
2813.000000	0.001586
2812.000000	0.001579
2811.000000	0.001570
2810.000000	0.001562
2809.000000	0.001559
2808.000000	0.001556
2807.000000	0.001552
2806.000000	0.001547
2805.000000	0.001547
2804.000000	0.001551
2803.000000	0.001556
2802.000000	0.001558
2801.000000	0.001558
2800.000000	0.001554
2799.000000	0.001545
2798.000000	0.001537
2797.000000	0.001538
2796.000000	0.001550
2795.000000	0.001568
2794.000000	0.001582
2793.000000	0.001583
2792.000000	0.001573
2791.000000	0.001556
2790.000000	0.001544
2789.000000	0.001544
2788.000000	0.001553
2787.000000	0.001563
2786.000000	0.001569
2785.000000	0.001572
2784.000000	0.001577
2783.000000	0.001581
2782.000000	0.001582
2781.000000	0.001575
2780.000000	0.001560
2779.000000	0.001545
2778.000000	0.001537
2777.000000	0.001541
2776.000000	0.001553
2775.000000	0.001562
2774.000000	0.001565
2773.000000	0.001565
2772.000000	0.001566
2771.000000	0.001568
2770.000000	0.001568
2769.000000	0.001567
2768.000000	0.001565
2767.000000	0.001563
2766.000000	0.001561
2765.000000	0.001557
2764.000000	0.001555
2763.000000	0.001557
2762.000000	0.001562
2761.000000	0.001565
2760.000000	0.001561
2759.000000	0.001550
2758.000000	0.001541
2757.000000	0.001539
2756.000000	0.001542
2755.000000	0.001545
2754.000000	0.001549
2753.000000	0.001553
2752.000000	0.001553
2751.000000	0.001543
2750.000000	0.001528
2749.000000	0.001519
2748.000000	0.001526
2747.000000	0.001543
2746.000000	0.001561
2745.000000	0.001571
2744.000000	0.001570
2743.000000	0.001565
2742.000000	0.001561
2741.000000	0.001561
2740.000000	0.001559
2739.000000	0.001551
2738.000000	0.001540
2737.000000	0.001530
2736.000000	0.001523
2735.000000	0.001518
2734.000000	0.001515
2733.000000	0.001519
2732.000000	0.001531
2731.000000	0.001546
2730.000000	0.001561
2729.000000	0.001572
2728.000000	0.001574
2727.000000	0.001570
2726.000000	0.001565
2725.000000	0.001566
2724.000000	0.001572
2723.000000	0.001576
2722.000000	0.001573
2721.000000	0.001568
2720.000000	0.001565
2719.000000	0.001564
2718.000000	0.001561
2717.000000	0.001557
2716.000000	0.001551
2715.000000	0.001548
2714.000000	0.001549
2713.000000	0.001555
2712.000000	0.001561
2711.000000	0.001561
2710.000000	0.001558
2709.000000	0.001554
2708.000000	0.001552
2707.000000	0.001548
2706.000000	0.001543
2705.000000	0.001538
2704.000000	0.001537
2703.000000	0.001537
2702.000000	0.001538
2701.000000	0.001541
2700.000000	0.001546
2699.000000	0.001550
2698.000000	0.001552
2697.000000	0.001550
2696.000000	0.001544
2695.000000	0.001537
2694.000000	0.001531
2693.000000	0.001531
2692.000000	0.001537
2691.000000	0.001543
2690.000000	0.001545
2689.000000	0.001544
2688.000000	0.001541
2687.000000	0.001537
2686.000000	0.001535
2685.000000	0.001538
2684.000000	0.001546
2683.000000	0.001555
2682.000000	0.001562
2681.000000	0.001565
2680.000000	0.001566
2679.000000	0.001563
2678.000000	0.001559
2677.000000	0.001557
2676.000000	0.001557
2675.000000	0.001555
2674.000000	0.001552
2673.000000	0.001547
2672.000000	0.001540
2671.000000	0.001534
2670.000000	0.001533
2669.000000	0.001544
2668.000000	0.001564
2667.000000	0.001585
2666.000000	0.001596
2665.000000	0.001594
2664.000000	0.001586
2663.000000	0.001578
2662.000000	0.001577
2661.000000	0.001583
2660.000000	0.001587
2659.000000	0.001584
2658.000000	0.001573
2657.000000	0.001563
2656.000000	0.001561
2655.000000	0.001562
2654.000000	0.001564
2653.000000	0.001568
2652.000000	0.001575
2651.000000	0.001586
2650.000000	0.001594
2649.000000	0.001595
2648.000000	0.001585
2647.000000	0.001570
2646.000000	0.001557
2645.000000	0.001554
2644.000000	0.001561
2643.000000	0.001572
2642.000000	0.001583
2641.000000	0.001592
2640.000000	0.001600
2639.000000	0.001602
2638.000000	0.001602
2637.000000	0.001600
2636.000000	0.001602
2635.000000	0.001605
2634.000000	0.001604
2633.000000	0.001596
2632.000000	0.001582
2631.000000	0.001570
2630.000000	0.001569
2629.000000	0.001580
2628.000000	0.001602
2627.000000	0.001622
2626.000000	0.001636
2625.000000	0.001645
2624.000000	0.001652
2623.000000	0.001662
2622.000000	0.001669
2621.000000	0.001670
2620.000000	0.001665
2619.000000	0.001659
2618.000000	0.001654
2617.000000	0.001651
2616.000000	0.001647
2615.000000	0.001640
2614.000000	0.001632
2613.000000	0.001624
2612.000000	0.001615
2611.000000	0.001607
2610.000000	0.001607
2609.000000	0.001614
2608.000000	0.001618
2607.000000	0.001612
2606.000000	0.001597
2605.000000	0.001584
2604.000000	0.001581
2603.000000	0.001586
2602.000000	0.001594
2601.000000	0.001599
2600.000000	0.001600
2599.000000	0.001598
2598.000000	0.001592
2597.000000	0.001580
2596.000000	0.001565
2595.000000	0.001551
2594.000000	0.001547
2593.000000	0.001551
2592.000000	0.001557
2591.000000	0.001557
2590.000000	0.001554
2589.000000	0.001555
2588.000000	0.001563
2587.000000	0.001572
2586.000000	0.001579
2585.000000	0.001584
2584.000000	0.001588
2583.000000	0.001594
2582.000000	0.001600
2581.000000	0.001605
2580.000000	0.001603
2579.000000	0.001594
2578.000000	0.001587
2577.000000	0.001592
2576.000000	0.001604
2575.000000	0.001613
2574.000000	0.001614
2573.000000	0.001609
2572.000000	0.001601
2571.000000	0.001591
2570.000000	0.001579
2569.000000	0.001571
2568.000000	0.001572
2567.000000	0.001575
2566.000000	0.001575
2565.000000	0.001574
2564.000000	0.001574
2563.000000	0.001575
2562.000000	0.001580
2561.000000	0.001589
2560.000000	0.001602
2559.000000	0.001610
2558.000000	0.001611
2557.000000	0.001609
2556.000000	0.001614
2555.000000	0.001624
2554.000000	0.001634
2553.000000	0.001633
2552.000000	0.001624
2551.000000	0.001613
2550.000000	0.001609
2549.000000	0.001609
2548.000000	0.001609
2547.000000	0.001609
2546.000000	0.001612
2545.000000	0.001617
2544.000000	0.001615
2543.000000	0.001606
2542.000000	0.001600
2541.000000	0.001604
2540.000000	0.001615
2539.000000	0.001622
2538.000000	0.001626
2537.000000	0.001631
2536.000000	0.001636
2535.000000	0.001635
2534.000000	0.001625
2533.000000	0.001614
2532.000000	0.001607
2531.000000	0.001601
2530.000000	0.001594
2529.000000	0.001590
2528.000000	0.001595
2527.000000	0.001608
2526.000000	0.001621
2525.000000	0.001629
2524.000000	0.001629
2523.000000	0.001624
2522.000000	0.001616
2521.000000	0.001612
2520.000000	0.001616
2519.000000	0.001628
2518.000000	0.001639
2517.000000	0.001644
2516.000000	0.001644
2515.000000	0.001640
2514.000000	0.001635
2513.000000	0.001629
2512.000000	0.001622
2511.000000	0.001618
2510.000000	0.001619
2509.000000	0.001625
2508.000000	0.001632
2507.000000	0.001635
2506.000000	0.001636
2505.000000	0.001636
2504.000000	0.001636
2503.000000	0.001632
2502.000000	0.001629
2501.000000	0.001630
2500.000000	0.001636
2499.000000	0.001636
2498.000000	0.001624
2497.000000	0.001604
2496.000000	0.001589
2495.000000	0.001585
2494.000000	0.001596
2493.000000	0.001614
2492.000000	0.001629
2491.000000	0.001631
2490.000000	0.001624
2489.000000	0.001617
2488.000000	0.001616
2487.000000	0.001619
2486.000000	0.001621
2485.000000	0.001625
2484.000000	0.001631
2483.000000	0.001636
2482.000000	0.001633
2481.000000	0.001625
2480.000000	0.001615
2479.000000	0.001609
2478.000000	0.001608
2477.000000	0.001610
2476.000000	0.001614
2475.000000	0.001615
2474.000000	0.001615
2473.000000	0.001618
2472.000000	0.001627
2471.000000	0.001639
2470.000000	0.001644
2469.000000	0.001636
2468.000000	0.001617
2467.000000	0.001599
2466.000000	0.001590
2465.000000	0.001589
2464.000000	0.001591
2463.000000	0.001591
2462.000000	0.001590
2461.000000	0.001593
2460.000000	0.001603
2459.000000	0.001618
2458.000000	0.001637
2457.000000	0.001650
2456.000000	0.001651
2455.000000	0.001638
2454.000000	0.001620
2453.000000	0.001610
2452.000000	0.001611
2451.000000	0.001620
2450.000000	0.001628
2449.000000	0.001633
2448.000000	0.001635
2447.000000	0.001631
2446.000000	0.001623
2445.000000	0.001617
2444.000000	0.001617
2443.000000	0.001620
2442.000000	0.001623
2441.000000	0.001627
2440.000000	0.001634
2439.000000	0.001644
2438.000000	0.001650
2437.000000	0.001649
2436.000000	0.001647
2435.000000	0.001648
2434.000000	0.001647
2433.000000	0.001642
2432.000000	0.001630
2431.000000	0.001620
2430.000000	0.001617
2429.000000	0.001623
2428.000000	0.001630
2427.000000	0.001635
2426.000000	0.001636
2425.000000	0.001634
2424.000000	0.001630
2423.000000	0.001629
2422.000000	0.001633
2421.000000	0.001642
2420.000000	0.001651
2419.000000	0.001656
2418.000000	0.001656
2417.000000	0.001652
2416.000000	0.001643
2415.000000	0.001632
2414.000000	0.001626
2413.000000	0.001627
2412.000000	0.001631
2411.000000	0.001631
2410.000000	0.001628
2409.000000	0.001625
2408.000000	0.001623
2407.000000	0.001621
2406.000000	0.001620
2405.000000	0.001624
2404.000000	0.001631
2403.000000	0.001637
2402.000000	0.001638
2401.000000	0.001637
2400.000000	0.001632
2399.000000	0.001618
2398.000000	0.001597
2397.000000	0.001583
2396.000000	0.001583
2395.000000	0.001594
2394.000000	0.001604
2393.000000	0.001610
2392.000000	0.001613
2391.000000	0.001613
2390.000000	0.001609
2389.000000	0.001604
2388.000000	0.001599
2387.000000	0.001587
2386.000000	0.001563
2385.000000	0.001528
2384.000000	0.001488
2383.000000	0.001447
2382.000000	0.001401
2381.000000	0.001354
2380.000000	0.001307
2379.000000	0.001263
2378.000000	0.001221
2377.000000	0.001189
2376.000000	0.001177
2375.000000	0.001181
2374.000000	0.001189
2373.000000	0.001197
2372.000000	0.001213
2371.000000	0.001238
2370.000000	0.001261
2369.000000	0.001273
2368.000000	0.001271
2367.000000	0.001249
2366.000000	0.001209
2365.000000	0.001161
2364.000000	0.001122
2363.000000	0.001101
2362.000000	0.001085
2361.000000	0.001058
2360.000000	0.001027
2359.000000	0.000998
2358.000000	0.000977
2357.000000	0.000964
2356.000000	0.000957
2355.000000	0.000962
2354.000000	0.000983
2353.000000	0.001015
2352.000000	0.001025
2351.000000	0.001005
2350.000000	0.000987
2349.000000	0.000981
2348.000000	0.000984
2347.000000	0.000979
2346.000000	0.000969
2345.000000	0.000964
2344.000000	0.000959
2343.000000	0.000962
2342.000000	0.000957
2341.000000	0.000944
2340.000000	0.000930
2339.000000	0.000918
2338.000000	0.000916
2337.000000	0.000924
2336.000000	0.000931
2335.000000	0.000929
2334.000000	0.000930
2333.000000	0.000938
2332.000000	0.000945
2331.000000	0.000944
2330.000000	0.000963
2329.000000	0.000993
2328.000000	0.001025
2327.000000	0.001030
2326.000000	0.001020
2325.000000	0.001012
2324.000000	0.001008
2323.000000	0.001013
2322.000000	0.001024
2321.000000	0.001042
2320.000000	0.001057
2319.000000	0.001066
2318.000000	0.001077
2317.000000	0.001089
2316.000000	0.001103
2315.000000	0.001112
2314.000000	0.001127
2313.000000	0.001143
2312.000000	0.001157
2311.000000	0.001163
2310.000000	0.001177
2309.000000	0.001205
2308.000000	0.001242
2307.000000	0.001267
2306.000000	0.001275
2305.000000	0.001266
2304.000000	0.001256
2303.000000	0.001252
2302.000000	0.001265
2301.000000	0.001286
2300.000000	0.001308
2299.000000	0.001320
2298.000000	0.001331
2297.000000	0.001346
2296.000000	0.001369
2295.000000	0.001395
2294.000000	0.001428
2293.000000	0.001466
2292.000000	0.001506
2291.000000	0.001537
2290.000000	0.001560
2289.000000	0.001578
2288.000000	0.001592
2287.000000	0.001600
2286.000000	0.001606
2285.000000	0.001611
2284.000000	0.001617
2283.000000	0.001625
2282.000000	0.001635
2281.000000	0.001645
2280.000000	0.001650
2279.000000	0.001649
2278.000000	0.001647
2277.000000	0.001649
2276.000000	0.001650
2275.000000	0.001641
2274.000000	0.001618
2273.000000	0.001583
2272.000000	0.001539
2271.000000	0.001494
2270.000000	0.001460
2269.000000	0.001447
2268.000000	0.001447
2267.000000	0.001442
2266.000000	0.001421
2265.000000	0.001389
2264.000000	0.001358
2263.000000	0.001340
2262.000000	0.001335
2261.000000	0.001335
2260.000000	0.001329
2259.000000	0.001313
2258.000000	0.001294
2257.000000	0.001283
2256.000000	0.001289
2255.000000	0.001322
2254.000000	0.001389
2253.000000	0.001483
2252.000000	0.001581
2251.000000	0.001661
2250.000000	0.001718
2249.000000	0.001763
2248.000000	0.001803
2247.000000	0.001838
2246.000000	0.001864
2245.000000	0.001870
2244.000000	0.001854
2243.000000	0.001819
2242.000000	0.001778
2241.000000	0.001743
2240.000000	0.001714
2239.000000	0.001689
2238.000000	0.001670
2237.000000	0.001656
2236.000000	0.001642
2235.000000	0.001626
2234.000000	0.001613
2233.000000	0.001607
2232.000000	0.001604
2231.000000	0.001596
2230.000000	0.001583
2229.000000	0.001574
2228.000000	0.001570
2227.000000	0.001568
2226.000000	0.001567
2225.000000	0.001569
2224.000000	0.001574
2223.000000	0.001578
2222.000000	0.001574
2221.000000	0.001563
2220.000000	0.001548
2219.000000	0.001536
2218.000000	0.001533
2217.000000	0.001539
2216.000000	0.001549
2215.000000	0.001554
2214.000000	0.001551
2213.000000	0.001544
2212.000000	0.001535
2211.000000	0.001531
2210.000000	0.001536
2209.000000	0.001548
2208.000000	0.001559
2207.000000	0.001562
2206.000000	0.001560
2205.000000	0.001555
2204.000000	0.001550
2203.000000	0.001545
2202.000000	0.001543
2201.000000	0.001546
2200.000000	0.001552
2199.000000	0.001557
2198.000000	0.001560
2197.000000	0.001560
2196.000000	0.001554
2195.000000	0.001540
2194.000000	0.001523
2193.000000	0.001512
2192.000000	0.001512
2191.000000	0.001521
2190.000000	0.001533
2189.000000	0.001543
2188.000000	0.001547
2187.000000	0.001544
2186.000000	0.001536
2185.000000	0.001527
2184.000000	0.001517
2183.000000	0.001508
2182.000000	0.001501
2181.000000	0.001498
2180.000000	0.001494
2179.000000	0.001487
2178.000000	0.001484
2177.000000	0.001487
2176.000000	0.001487
2175.000000	0.001477
2174.000000	0.001456
2173.000000	0.001438
2172.000000	0.001430
2171.000000	0.001432
2170.000000	0.001438
2169.000000	0.001441
2168.000000	0.001434
2167.000000	0.001417
2166.000000	0.001401
2165.000000	0.001396
2164.000000	0.001400
2163.000000	0.001402
2162.000000	0.001399
2161.000000	0.001393
2160.000000	0.001389
2159.000000	0.001390
2158.000000	0.001395
2157.000000	0.001400
2156.000000	0.001399
2155.000000	0.001388
2154.000000	0.001378
2153.000000	0.001376
2152.000000	0.001385
2151.000000	0.001398
2150.000000	0.001411
2149.000000	0.001426
2148.000000	0.001445
2147.000000	0.001468
2146.000000	0.001495
2145.000000	0.001526
2144.000000	0.001558
2143.000000	0.001588
2142.000000	0.001617
2141.000000	0.001651
2140.000000	0.001686
2139.000000	0.001718
2138.000000	0.001750
2137.000000	0.001784
2136.000000	0.001816
2135.000000	0.001840
2134.000000	0.001858
2133.000000	0.001879
2132.000000	0.001906
2131.000000	0.001936
2130.000000	0.001965
2129.000000	0.001994
2128.000000	0.002019
2127.000000	0.002038
2126.000000	0.002050
2125.000000	0.002062
2124.000000	0.002072
2123.000000	0.002077
2122.000000	0.002072
2121.000000	0.002062
2120.000000	0.002048
2119.000000	0.002029
2118.000000	0.002004
2117.000000	0.001975
2116.000000	0.001944
2115.000000	0.001914
2114.000000	0.001888
2113.000000	0.001864
2112.000000	0.001836
2111.000000	0.001800
2110.000000	0.001763
2109.000000	0.001733
2108.000000	0.001712
2107.000000	0.001696
2106.000000	0.001682
2105.000000	0.001672
2104.000000	0.001661
2103.000000	0.001645
2102.000000	0.001629
2101.000000	0.001618
2100.000000	0.001617
2099.000000	0.001621
2098.000000	0.001626
2097.000000	0.001630
2096.000000	0.001627
2095.000000	0.001619
2094.000000	0.001611
2093.000000	0.001612
2092.000000	0.001621
2091.000000	0.001628
2090.000000	0.001628
2089.000000	0.001622
2088.000000	0.001618
2087.000000	0.001618
2086.000000	0.001622
2085.000000	0.001624
2084.000000	0.001621
2083.000000	0.001611
2082.000000	0.001601
2081.000000	0.001596
2080.000000	0.001596
2079.000000	0.001596
2078.000000	0.001594
2077.000000	0.001591
2076.000000	0.001584
2075.000000	0.001577
2074.000000	0.001572
2073.000000	0.001573
2072.000000	0.001572
2071.000000	0.001564
2070.000000	0.001554
2069.000000	0.001550
2068.000000	0.001551
2067.000000	0.001552
2066.000000	0.001550
2065.000000	0.001545
2064.000000	0.001540
2063.000000	0.001535
2062.000000	0.001533
2061.000000	0.001536
2060.000000	0.001536
2059.000000	0.001528
2058.000000	0.001513
2057.000000	0.001502
2056.000000	0.001496
2055.000000	0.001494
2054.000000	0.001494
2053.000000	0.001496
2052.000000	0.001501
2051.000000	0.001503
2050.000000	0.001502
2049.000000	0.001503
2048.000000	0.001507
2047.000000	0.001512
2046.000000	0.001517
2045.000000	0.001521
2044.000000	0.001523
2043.000000	0.001519
2042.000000	0.001509
2041.000000	0.001501
2040.000000	0.001497
2039.000000	0.001499
2038.000000	0.001507
2037.000000	0.001521
2036.000000	0.001535
2035.000000	0.001540
2034.000000	0.001533
2033.000000	0.001521
2032.000000	0.001511
2031.000000	0.001509
2030.000000	0.001513
2029.000000	0.001520
2028.000000	0.001525
2027.000000	0.001528
2026.000000	0.001531
2025.000000	0.001540
2024.000000	0.001552
2023.000000	0.001559
2022.000000	0.001559
2021.000000	0.001557
2020.000000	0.001560
2019.000000	0.001567
2018.000000	0.001575
2017.000000	0.001580
2016.000000	0.001578
2015.000000	0.001569
2014.000000	0.001560
2013.000000	0.001557
2012.000000	0.001562
2011.000000	0.001568
2010.000000	0.001571
2009.000000	0.001572
2008.000000	0.001572
2007.000000	0.001573
2006.000000	0.001578
2005.000000	0.001591
2004.000000	0.001604
2003.000000	0.001611
2002.000000	0.001607
2001.000000	0.001600
2000.000000	0.001595
1999.000000	0.001593
1998.000000	0.001594
1997.000000	0.001599
1996.000000	0.001609
1995.000000	0.001624
1994.000000	0.001640
1993.000000	0.001655
1992.000000	0.001663
1991.000000	0.001661
1990.000000	0.001651
1989.000000	0.001636
1988.000000	0.001621
1987.000000	0.001611
1986.000000	0.001609
1985.000000	0.001612
1984.000000	0.001616
1983.000000	0.001619
1982.000000	0.001626
1981.000000	0.001635
1980.000000	0.001638
1979.000000	0.001630
1978.000000	0.001614
1977.000000	0.001601
1976.000000	0.001600
1975.000000	0.001608
1974.000000	0.001616
1973.000000	0.001615
1972.000000	0.001607
1971.000000	0.001604
1970.000000	0.001612
1969.000000	0.001629
1968.000000	0.001643
1967.000000	0.001651
1966.000000	0.001654
1965.000000	0.001653
1964.000000	0.001648
1963.000000	0.001638
1962.000000	0.001629
1961.000000	0.001623
1960.000000	0.001618
1959.000000	0.001612
1958.000000	0.001610
1957.000000	0.001611
1956.000000	0.001617
1955.000000	0.001624
1954.000000	0.001631
1953.000000	0.001637
1952.000000	0.001638
1951.000000	0.001634
1950.000000	0.001629
1949.000000	0.001627
1948.000000	0.001629
1947.000000	0.001633
1946.000000	0.001637
1945.000000	0.001642
1944.000000	0.001645
1943.000000	0.001648
1942.000000	0.001651
1941.000000	0.001652
1940.000000	0.001647
1939.000000	0.001636
1938.000000	0.001627
1937.000000	0.001624
1936.000000	0.001624
1935.000000	0.001626
1934.000000	0.001632
1933.000000	0.001638
1932.000000	0.001641
1931.000000	0.001639
1930.000000	0.001639
1929.000000	0.001644
1928.000000	0.001649
1927.000000	0.001651
1926.000000	0.001652
1925.000000	0.001656
1924.000000	0.001658
1923.000000	0.001653
1922.000000	0.001647
1921.000000	0.001649
1920.000000	0.001656
1919.000000	0.001660
1918.000000	0.001662
1917.000000	0.001667
1916.000000	0.001671
1915.000000	0.001672
1914.000000	0.001670
1913.000000	0.001671
1912.000000	0.001670
1911.000000	0.001664
1910.000000	0.001656
1909.000000	0.001656
1908.000000	0.001660
1907.000000	0.001666
1906.000000	0.001674
1905.000000	0.001687
1904.000000	0.001694
1903.000000	0.001689
1902.000000	0.001678
1901.000000	0.001674
1900.000000	0.001673
1899.000000	0.001668
1898.000000	0.001663
1897.000000	0.001665
1896.000000	0.001670
1895.000000	0.001669
1894.000000	0.001671
1893.000000	0.001684
1892.000000	0.001700
1891.000000	0.001702
1890.000000	0.001690
1889.000000	0.001680
1888.000000	0.001675
1887.000000	0.001671
1886.000000	0.001668
1885.000000	0.001671
1884.000000	0.001673
1883.000000	0.001670
1882.000000	0.001669
1881.000000	0.001676
1880.000000	0.001685
1879.000000	0.001687
1878.000000	0.001684
1877.000000	0.001681
1876.000000	0.001680
1875.000000	0.001676
1874.000000	0.001675
1873.000000	0.001686
1872.000000	0.001702
1871.000000	0.001710
1870.000000	0.001709
1869.000000	0.001708
1868.000000	0.001705
1867.000000	0.001690
1866.000000	0.001671
1865.000000	0.001664
1864.000000	0.001670
1863.000000	0.001677
1862.000000	0.001682
1861.000000	0.001691
1860.000000	0.001699
1859.000000	0.001695
1858.000000	0.001684
1857.000000	0.001679
1856.000000	0.001680
1855.000000	0.001678
1854.000000	0.001677
1853.000000	0.001687
1852.000000	0.001700
1851.000000	0.001704
1850.000000	0.001700
1849.000000	0.001697
1848.000000	0.001696
1847.000000	0.001689
1846.000000	0.001685
1845.000000	0.001695
1844.000000	0.001714
1843.000000	0.001727
1842.000000	0.001731
1841.000000	0.001734
1840.000000	0.001736
1839.000000	0.001731
1838.000000	0.001717
1837.000000	0.001702
1836.000000	0.001694
1835.000000	0.001700
1834.000000	0.001720
1833.000000	0.001745
1832.000000	0.001760
1831.000000	0.001758
1830.000000	0.001743
1829.000000	0.001726
1828.000000	0.001714
1827.000000	0.001710
1826.000000	0.001715
1825.000000	0.001729
1824.000000	0.001744
1823.000000	0.001744
1822.000000	0.001730
1821.000000	0.001720
1820.000000	0.001728
1819.000000	0.001744
1818.000000	0.001750
1817.000000	0.001747
1816.000000	0.001741
1815.000000	0.001730
1814.000000	0.001718
1813.000000	0.001713
1812.000000	0.001720
1811.000000	0.001724
1810.000000	0.001719
1809.000000	0.001718
1808.000000	0.001725
1807.000000	0.001724
1806.000000	0.001714
1805.000000	0.001712
1804.000000	0.001724
1803.000000	0.001734
1802.000000	0.001734
1801.000000	0.001730
1800.000000	0.001727
1799.000000	0.001719
1798.000000	0.001710
1797.000000	0.001711
1796.000000	0.001721
1795.000000	0.001719
1794.000000	0.001702
1793.000000	0.001687
1792.000000	0.001687
1791.000000	0.001690
1790.000000	0.001687
1789.000000	0.001686
1788.000000	0.001695
1787.000000	0.001705
1786.000000	0.001713
1785.000000	0.001724
1784.000000	0.001731
1783.000000	0.001724
1782.000000	0.001707
1781.000000	0.001693
1780.000000	0.001691
1779.000000	0.001697
1778.000000	0.001705
1777.000000	0.001712
1776.000000	0.001715
1775.000000	0.001715
1774.000000	0.001709
1773.000000	0.001696
1772.000000	0.001682
1771.000000	0.001680
1770.000000	0.001686
1769.000000	0.001691
1768.000000	0.001694
1767.000000	0.001696
1766.000000	0.001696
1765.000000	0.001698
1764.000000	0.001709
1763.000000	0.001721
1762.000000	0.001714
1761.000000	0.001686
1760.000000	0.001662
1759.000000	0.001660
1758.000000	0.001673
1757.000000	0.001681
1756.000000	0.001675
1755.000000	0.001663
1754.000000	0.001651
1753.000000	0.001637
1752.000000	0.001629
1751.000000	0.001635
1750.000000	0.001639
1749.000000	0.001631
1748.000000	0.001617
1747.000000	0.001615
1746.000000	0.001626
1745.000000	0.001632
1744.000000	0.001630
1743.000000	0.001625
1742.000000	0.001621
1741.000000	0.001618
1740.000000	0.001618
1739.000000	0.001618
1738.000000	0.001611
1737.000000	0.001598
1736.000000	0.001584
1735.000000	0.001583
1734.000000	0.001592
1733.000000	0.001602
1732.000000	0.001611
1731.000000	0.001619
1730.000000	0.001628
1729.000000	0.001640
1728.000000	0.001650
1727.000000	0.001655
1726.000000	0.001656
1725.000000	0.001657
1724.000000	0.001659
1723.000000	0.001653
1722.000000	0.001639
1721.000000	0.001631
1720.000000	0.001631
1719.000000	0.001628
1718.000000	0.001615
1717.000000	0.001618
1716.000000	0.001640
1715.000000	0.001644
1714.000000	0.001629
1713.000000	0.001631
1712.000000	0.001653
1711.000000	0.001663
1710.000000	0.001657
1709.000000	0.001655
1708.000000	0.001663
1707.000000	0.001662
1706.000000	0.001649
1705.000000	0.001647
1704.000000	0.001649
1703.000000	0.001623
1702.000000	0.001577
1701.000000	0.001556
1700.000000	0.001568
1699.000000	0.001566
1698.000000	0.001543
1697.000000	0.001527
1696.000000	0.001528
1695.000000	0.001517
1694.000000	0.001483
1693.000000	0.001443
1692.000000	0.001404
1691.000000	0.001364
1690.000000	0.001324
1689.000000	0.001284
1688.000000	0.001236
1687.000000	0.001181
1686.000000	0.001129
1685.000000	0.001089
1684.000000	0.001046
1683.000000	0.001004
1682.000000	0.000976
1681.000000	0.000942
1680.000000	0.000896
1679.000000	0.000857
1678.000000	0.000836
1677.000000	0.000818
1676.000000	0.000794
1675.000000	0.000780
1674.000000	0.000780
1673.000000	0.000773
1672.000000	0.000751
1671.000000	0.000728
1670.000000	0.000721
1669.000000	0.000719
1668.000000	0.000703
1667.000000	0.000679
1666.000000	0.000660
1665.000000	0.000645
1664.000000	0.000624
1663.000000	0.000598
1662.000000	0.000579
1661.000000	0.000559
1660.000000	0.000529
1659.000000	0.000509
1658.000000	0.000512
1657.000000	0.000526
1656.000000	0.000537
1655.000000	0.000559
1654.000000	0.000600
1653.000000	0.000630
1652.000000	0.000628
1651.000000	0.000628
1650.000000	0.000639
1649.000000	0.000647
1648.000000	0.000646
1647.000000	0.000642
1646.000000	0.000643
1645.000000	0.000657
1644.000000	0.000684
1643.000000	0.000710
1642.000000	0.000733
1641.000000	0.000757
1640.000000	0.000781
1639.000000	0.000804
1638.000000	0.000829
1637.000000	0.000861
1636.000000	0.000901
1635.000000	0.000946
1634.000000	0.000985
1633.000000	0.001022
1632.000000	0.001052
1631.000000	0.001067
1630.000000	0.001079
1629.000000	0.001102
1628.000000	0.001128
1627.000000	0.001148
1626.000000	0.001164
1625.000000	0.001182
1624.000000	0.001204
1623.000000	0.001235
1622.000000	0.001276
1621.000000	0.001312
1620.000000	0.001329
1619.000000	0.001339
1618.000000	0.001362
1617.000000	0.001404
1616.000000	0.001445
1615.000000	0.001480
1614.000000	0.001519
1613.000000	0.001549
1612.000000	0.001556
1611.000000	0.001550
1610.000000	0.001556
1609.000000	0.001579
1608.000000	0.001606
1607.000000	0.001640
1606.000000	0.001689
1605.000000	0.001736
1604.000000	0.001767
1603.000000	0.001790
1602.000000	0.001816
1601.000000	0.001838
1600.000000	0.001846
1599.000000	0.001851
1598.000000	0.001864
1597.000000	0.001883
1596.000000	0.001901
1595.000000	0.001924
1594.000000	0.001957
1593.000000	0.001987
1592.000000	0.001997
1591.000000	0.001995
1590.000000	0.002000
1589.000000	0.002019
1588.000000	0.002040
1587.000000	0.002061
1586.000000	0.002090
1585.000000	0.002120
1584.000000	0.002131
1583.000000	0.002133
1582.000000	0.002146
1581.000000	0.002170
1580.000000	0.002189
1579.000000	0.002202
1578.000000	0.002210
1577.000000	0.002201
1576.000000	0.002168
1575.000000	0.002133
1574.000000	0.002122
1573.000000	0.002120
1572.000000	0.002112
1571.000000	0.002109
1570.000000	0.002131
1569.000000	0.002163
1568.000000	0.002175
1567.000000	0.002166
1566.000000	0.002143
1565.000000	0.002105
1564.000000	0.002055
1563.000000	0.002019
1562.000000	0.002005
1561.000000	0.002005
1560.000000	0.002006
1559.000000	0.001995
1558.000000	0.001995
1557.000000	0.002013
1556.000000	0.002026
1555.000000	0.002022
1554.000000	0.001999
1553.000000	0.001957
1552.000000	0.001920
1551.000000	0.001903
1550.000000	0.001896
1549.000000	0.001884
1548.000000	0.001855
1547.000000	0.001826
1546.000000	0.001818
1545.000000	0.001837
1544.000000	0.001874
1543.000000	0.001916
1542.000000	0.001940
1541.000000	0.001921
1540.000000	0.001850
1539.000000	0.001761
1538.000000	0.001709
1537.000000	0.001708
1536.000000	0.001720
1535.000000	0.001719
1534.000000	0.001694
1533.000000	0.001648
1532.000000	0.001610
1531.000000	0.001626
1530.000000	0.001716
1529.000000	0.001840
1528.000000	0.001899
1527.000000	0.001830
1526.000000	0.001683
1525.000000	0.001565
1524.000000	0.001526
1523.000000	0.001542
1522.000000	0.001581
1521.000000	0.001620
1520.000000	0.001635
1519.000000	0.001619
1518.000000	0.001616
1517.000000	0.001706
1516.000000	0.001906
1515.000000	0.002119
1514.000000	0.002222
1513.000000	0.002190
1512.000000	0.002104
1511.000000	0.002052
1510.000000	0.002052
1509.000000	0.002083
1508.000000	0.002131
1507.000000	0.002196
1506.000000	0.002272
1505.000000	0.002348
1504.000000	0.002430
1503.000000	0.002518
1502.000000	0.002619
1501.000000	0.002744
1500.000000	0.002875
1499.000000	0.002980
1498.000000	0.003043
1497.000000	0.003082
1496.000000	0.003108
1495.000000	0.003094
1494.000000	0.003040
1493.000000	0.002989
1492.000000	0.002969
1491.000000	0.002970
1490.000000	0.002975
1489.000000	0.002986
1488.000000	0.003004
1487.000000	0.003022
1486.000000	0.003078
1485.000000	0.003208
1484.000000	0.003366
1483.000000	0.003468
1482.000000	0.003466
1481.000000	0.003394
1480.000000	0.003303
1479.000000	0.003208
1478.000000	0.003099
1477.000000	0.002987
1476.000000	0.002894
1475.000000	0.002821
1474.000000	0.002763
1473.000000	0.002714
1472.000000	0.002683
1471.000000	0.002673
1470.000000	0.002678
1469.000000	0.002687
1468.000000	0.002717
1467.000000	0.002827
1466.000000	0.003086
1465.000000	0.003436
1464.000000	0.003661
1463.000000	0.003571
1462.000000	0.003200
1461.000000	0.002767
1460.000000	0.002470
1459.000000	0.002351
1458.000000	0.002320
1457.000000	0.002297
1456.000000	0.002278
1455.000000	0.002281
1454.000000	0.002293
1453.000000	0.002315
1452.000000	0.002392
1451.000000	0.002522
1450.000000	0.002617
1449.000000	0.002593
1448.000000	0.002465
1447.000000	0.002333
1446.000000	0.002266
1445.000000	0.002243
1444.000000	0.002219
1443.000000	0.002173
1442.000000	0.002112
1441.000000	0.002065
1440.000000	0.002062
1439.000000	0.002120
1438.000000	0.002229
1437.000000	0.002363
1436.000000	0.002466
1435.000000	0.002469
1434.000000	0.002348
1433.000000	0.002169
1432.000000	0.002031
1431.000000	0.001978
1430.000000	0.001966
1429.000000	0.001951
1428.000000	0.001946
1427.000000	0.001983
1426.000000	0.002077
1425.000000	0.002236
1424.000000	0.002473
1423.000000	0.002733
1422.000000	0.002877
1421.000000	0.002801
1420.000000	0.002552
1419.000000	0.002285
1418.000000	0.002109
1417.000000	0.002025
1416.000000	0.001994
1415.000000	0.001994
1414.000000	0.002014
1413.000000	0.002043
1412.000000	0.002087
1411.000000	0.002153
1410.000000	0.002225
1409.000000	0.002274
1408.000000	0.002285
1407.000000	0.002255
1406.000000	0.002193
1405.000000	0.002128
1404.000000	0.002099
1403.000000	0.002121
1402.000000	0.002161
1401.000000	0.002181
1400.000000	0.002178
1399.000000	0.002167
1398.000000	0.002161
1397.000000	0.002164
1396.000000	0.002172
1395.000000	0.002174
1394.000000	0.002143
1393.000000	0.002069
1392.000000	0.001989
1391.000000	0.001940
1390.000000	0.001928
1389.000000	0.001933
1388.000000	0.001939
1387.000000	0.001943
1386.000000	0.001942
1385.000000	0.001935
1384.000000	0.001933
1383.000000	0.001952
1382.000000	0.002005
1381.000000	0.002101
1380.000000	0.002240
1379.000000	0.002400
1378.000000	0.002527
1377.000000	0.002580
1376.000000	0.002561
1375.000000	0.002517
1374.000000	0.002489
1373.000000	0.002476
1372.000000	0.002459
1371.000000	0.002431
1370.000000	0.002394
1369.000000	0.002346
1368.000000	0.002289
1367.000000	0.002239
1366.000000	0.002210
1365.000000	0.002198
1364.000000	0.002189
1363.000000	0.002170
1362.000000	0.002133
1361.000000	0.002079
1360.000000	0.002019
1359.000000	0.001973
1358.000000	0.001956
1357.000000	0.001961
1356.000000	0.001965
1355.000000	0.001953
1354.000000	0.001927
1353.000000	0.001904
1352.000000	0.001891
1351.000000	0.001874
1350.000000	0.001838
1349.000000	0.001781
1348.000000	0.001721
1347.000000	0.001676
1346.000000	0.001646
1345.000000	0.001623
1344.000000	0.001606
1343.000000	0.001598
1342.000000	0.001604
1341.000000	0.001619
1340.000000	0.001646
1339.000000	0.001679
1338.000000	0.001699
1337.000000	0.001681
1336.000000	0.001623
1335.000000	0.001556
1334.000000	0.001512
1333.000000	0.001504
1332.000000	0.001520
1331.000000	0.001544
1330.000000	0.001563
1329.000000	0.001572
1328.000000	0.001571
1327.000000	0.001569
1326.000000	0.001570
1325.000000	0.001570
1324.000000	0.001565
1323.000000	0.001553
1322.000000	0.001537
1321.000000	0.001524
1320.000000	0.001515
1319.000000	0.001511
1318.000000	0.001505
1317.000000	0.001491
1316.000000	0.001476
1315.000000	0.001468
1314.000000	0.001471
1313.000000	0.001476
1312.000000	0.001477
1311.000000	0.001473
1310.000000	0.001465
1309.000000	0.001451
1308.000000	0.001437
1307.000000	0.001429
1306.000000	0.001428
1305.000000	0.001427
1304.000000	0.001424
1303.000000	0.001421
1302.000000	0.001420
1301.000000	0.001414
1300.000000	0.001409
1299.000000	0.001412
1298.000000	0.001427
1297.000000	0.001443
1296.000000	0.001450
1295.000000	0.001448
1294.000000	0.001444
1293.000000	0.001443
1292.000000	0.001445
1291.000000	0.001449
1290.000000	0.001455
1289.000000	0.001461
1288.000000	0.001469
1287.000000	0.001474
1286.000000	0.001469
1285.000000	0.001449
1284.000000	0.001419
1283.000000	0.001389
1282.000000	0.001366
1281.000000	0.001352
1280.000000	0.001353
1279.000000	0.001378
1278.000000	0.001432
1277.000000	0.001509
1276.000000	0.001599
1275.000000	0.001689
1274.000000	0.001761
1273.000000	0.001805
1272.000000	0.001819
1271.000000	0.001814
1270.000000	0.001800
1269.000000	0.001781
1268.000000	0.001757
1267.000000	0.001731
1266.000000	0.001707
1265.000000	0.001693
1264.000000	0.001696
1263.000000	0.001712
1262.000000	0.001731
1261.000000	0.001739
1260.000000	0.001737
1259.000000	0.001731
1258.000000	0.001730
1257.000000	0.001731
1256.000000	0.001731
1255.000000	0.001725
1254.000000	0.001713
1253.000000	0.001695
1252.000000	0.001678
1251.000000	0.001663
1250.000000	0.001649
1249.000000	0.001631
1248.000000	0.001616
1247.000000	0.001614
1246.000000	0.001622
1245.000000	0.001630
1244.000000	0.001634
1243.000000	0.001638
1242.000000	0.001648
1241.000000	0.001665
1240.000000	0.001686
1239.000000	0.001708
1238.000000	0.001729
1237.000000	0.001752
1236.000000	0.001784
1235.000000	0.001824
1234.000000	0.001856
1233.000000	0.001872
1232.000000	0.001883
1231.000000	0.001904
1230.000000	0.001938
1229.000000	0.001969
1228.000000	0.001988
1227.000000	0.002000
1226.000000	0.002011
1225.000000	0.002017
1224.000000	0.002018
1223.000000	0.002018
1222.000000	0.002016
1221.000000	0.002002
1220.000000	0.001974
1219.000000	0.001943
1218.000000	0.001922
1217.000000	0.001914
1216.000000	0.001913
1215.000000	0.001914
1214.000000	0.001909
1213.000000	0.001897
1212.000000	0.001880
1211.000000	0.001867
1210.000000	0.001861
1209.000000	0.001858
1208.000000	0.001850
1207.000000	0.001839
1206.000000	0.001828
1205.000000	0.001818
1204.000000	0.001808
1203.000000	0.001803
1202.000000	0.001801
1201.000000	0.001799
1200.000000	0.001793
1199.000000	0.001784
1198.000000	0.001776
1197.000000	0.001766
1196.000000	0.001755
1195.000000	0.001749
1194.000000	0.001752
1193.000000	0.001761
1192.000000	0.001770
1191.000000	0.001777
1190.000000	0.001780
1189.000000	0.001783
1188.000000	0.001790
1187.000000	0.001799
1186.000000	0.001807
1185.000000	0.001809
1184.000000	0.001809
1183.000000	0.001817
1182.000000	0.001834
1181.000000	0.001851
1180.000000	0.001863
1179.000000	0.001861
1178.000000	0.001839
1177.000000	0.001804
1176.000000	0.001777
1175.000000	0.001779
1174.000000	0.001803
1173.000000	0.001821
1172.000000	0.001814
1171.000000	0.001796
1170.000000	0.001788
1169.000000	0.001793
1168.000000	0.001801
1167.000000	0.001802
1166.000000	0.001800
1165.000000	0.001800
1164.000000	0.001803
1163.000000	0.001809
1162.000000	0.001818
1161.000000	0.001824
1160.000000	0.001824
1159.000000	0.001821
1158.000000	0.001816
1157.000000	0.001806
1156.000000	0.001792
1155.000000	0.001779
1154.000000	0.001774
1153.000000	0.001773
1152.000000	0.001771
1151.000000	0.001772
1150.000000	0.001785
1149.000000	0.001806
1148.000000	0.001824
1147.000000	0.001832
1146.000000	0.001836
1145.000000	0.001840
1144.000000	0.001842
1143.000000	0.001839
1142.000000	0.001830
1141.000000	0.001820
1140.000000	0.001817
1139.000000	0.001825
1138.000000	0.001845
1137.000000	0.001868
1136.000000	0.001880
1135.000000	0.001883
1134.000000	0.001887
1133.000000	0.001899
1132.000000	0.001914
1131.000000	0.001926
1130.000000	0.001938
1129.000000	0.001956
1128.000000	0.001975
1127.000000	0.001980
1126.000000	0.001966
1125.000000	0.001946
1124.000000	0.001936
1123.000000	0.001938
1122.000000	0.001938
1121.000000	0.001931
1120.000000	0.001924
1119.000000	0.001927
1118.000000	0.001940
1117.000000	0.001954
1116.000000	0.001967
1115.000000	0.001979
1114.000000	0.001983
1113.000000	0.001971
1112.000000	0.001944
1111.000000	0.001917
1110.000000	0.001902
1109.000000	0.001899
1108.000000	0.001897
1107.000000	0.001893
1106.000000	0.001889
1105.000000	0.001888
1104.000000	0.001893
1103.000000	0.001907
1102.000000	0.001928
1101.000000	0.001947
1100.000000	0.001955
1099.000000	0.001952
1098.000000	0.001953
1097.000000	0.001970
1096.000000	0.002000
1095.000000	0.002024
1094.000000	0.002024
1093.000000	0.002000
1092.000000	0.001969
1091.000000	0.001953
1090.000000	0.001960
1089.000000	0.001978
1088.000000	0.001993
1087.000000	0.001999
1086.000000	0.002003
1085.000000	0.002004
1084.000000	0.001996
1083.000000	0.001976
1082.000000	0.001955
1081.000000	0.001950
1080.000000	0.001964
1079.000000	0.001993
1078.000000	0.002026
1077.000000	0.002049
1076.000000	0.002054
1075.000000	0.002039
1074.000000	0.002018
1073.000000	0.002007
1072.000000	0.002015
1071.000000	0.002035
1070.000000	0.002058
1069.000000	0.002078
1068.000000	0.002095
1067.000000	0.002106
1066.000000	0.002108
1065.000000	0.002097
1064.000000	0.002074
1063.000000	0.002053
1062.000000	0.002056
1061.000000	0.002091
1060.000000	0.002133
1059.000000	0.002144
1058.000000	0.002113
1057.000000	0.002067
1056.000000	0.002044
1055.000000	0.002052
1054.000000	0.002069
1053.000000	0.002077
1052.000000	0.002075
1051.000000	0.002069
1050.000000	0.002057
1049.000000	0.002036
1048.000000	0.002007
1047.000000	0.001981
1046.000000	0.001980
1045.000000	0.002021
1044.000000	0.002096
1043.000000	0.002161
1042.000000	0.002169
1041.000000	0.002119
1040.000000	0.002056
1039.000000	0.002029
1038.000000	0.002040
1037.000000	0.002053
1036.000000	0.002046
1035.000000	0.002033
1034.000000	0.002037
1033.000000	0.002062
1032.000000	0.002084
1031.000000	0.002082
1030.000000	0.002066
1029.000000	0.002065
1028.000000	0.002093
1027.000000	0.002132
1026.000000	0.002148
1025.000000	0.002122
1024.000000	0.002069
1023.000000	0.002021
1022.000000	0.001993
1021.000000	0.001976
1020.000000	0.001956
1019.000000	0.001936
1018.000000	0.001929
1017.000000	0.001940
1016.000000	0.001961
1015.000000	0.001978
1014.000000	0.001984
1013.000000	0.001981
1012.000000	0.001975
1011.000000	0.001966
1010.000000	0.001953
1009.000000	0.001940
1008.000000	0.001939
1007.000000	0.001960
1006.000000	0.002000
1005.000000	0.002038
1004.000000	0.002048
1003.000000	0.002022
1002.000000	0.001979
1001.000000	0.001943
1000.000000	0.001929
999.000000	0.001934
998.000000	0.001949
997.000000	0.001969
996.000000	0.001986
995.000000	0.001993
994.000000	0.001980
993.000000	0.001952
992.000000	0.001924
991.000000	0.001908
990.000000	0.001901
989.000000	0.001895
988.000000	0.001887
987.000000	0.001880
986.000000	0.001875
985.000000	0.001870
984.000000	0.001870
983.000000	0.001880
982.000000	0.001895
981.000000	0.001905
980.000000	0.001902
979.000000	0.001895
978.000000	0.001896
977.000000	0.001900
976.000000	0.001896
975.000000	0.001881
974.000000	0.001868
973.000000	0.001862
972.000000	0.001858
971.000000	0.001848
970.000000	0.001836
969.000000	0.001827
968.000000	0.001830
967.000000	0.001846
966.000000	0.001877
965.000000	0.001910
964.000000	0.001926
963.000000	0.001911
962.000000	0.001880
961.000000	0.001859
960.000000	0.001859
959.000000	0.001866
958.000000	0.001865
957.000000	0.001858
956.000000	0.001863
955.000000	0.001884
954.000000	0.001907
953.000000	0.001914
952.000000	0.001901
951.000000	0.001882
950.000000	0.001877
949.000000	0.001892
948.000000	0.001913
947.000000	0.001919
946.000000	0.001902
945.000000	0.001875
944.000000	0.001855
943.000000	0.001853
942.000000	0.001861
941.000000	0.001871
940.000000	0.001879
939.000000	0.001885
938.000000	0.001892
937.000000	0.001903
936.000000	0.001912
935.000000	0.001914
934.000000	0.001910
933.000000	0.001907
932.000000	0.001916
931.000000	0.001933
930.000000	0.001945
929.000000	0.001935
928.000000	0.001897
927.000000	0.001840
926.000000	0.001785
925.000000	0.001747
924.000000	0.001729
923.000000	0.001722
922.000000	0.001716
921.000000	0.001705
920.000000	0.001691
919.000000	0.001685
918.000000	0.001701
917.000000	0.001745
916.000000	0.001799
915.000000	0.001837
914.000000	0.001854
913.000000	0.001865
912.000000	0.001887
911.000000	0.001912
910.000000	0.001923
909.000000	0.001913
908.000000	0.001898
907.000000	0.001893
906.000000	0.001903
905.000000	0.001920
904.000000	0.001927
903.000000	0.001910
902.000000	0.001874
901.000000	0.001835
900.000000	0.001810
899.000000	0.001797
898.000000	0.001787
897.000000	0.001776
896.000000	0.001762
895.000000	0.001748
894.000000	0.001738
893.000000	0.001727
892.000000	0.001708
891.000000	0.001678
890.000000	0.001651
889.000000	0.001648
888.000000	0.001672
887.000000	0.001695
886.000000	0.001692
885.000000	0.001661
884.000000	0.001614
883.000000	0.001553
882.000000	0.001477
881.000000	0.001401
880.000000	0.001345
879.000000	0.001313
878.000000	0.001291
877.000000	0.001279
876.000000	0.001293
875.000000	0.001332
874.000000	0.001364
873.000000	0.001356
872.000000	0.001309
871.000000	0.001253
870.000000	0.001214
869.000000	0.001197
868.000000	0.001188
867.000000	0.001171
866.000000	0.001130
865.000000	0.001062
864.000000	0.000974
863.000000	0.000875
862.000000	0.000759
861.000000	0.000609
860.000000	0.000411
859.000000	0.000166
858.000000	-0.000119
857.000000	-0.000438
856.000000	-0.000793
855.000000	-0.001184
854.000000	-0.001598
853.000000	-0.002011
852.000000	-0.002387
851.000000	-0.002685
850.000000	-0.002861
849.000000	-0.002875
848.000000	-0.002718
847.000000	-0.002424
846.000000	-0.002057
845.000000	-0.001675
844.000000	-0.001305
843.000000	-0.000954
842.000000	-0.000626
841.000000	-0.000335
840.000000	-0.000089
839.000000	0.000120
838.000000	0.000312
837.000000	0.000498
836.000000	0.000677
835.000000	0.000834
834.000000	0.000959
833.000000	0.001052
832.000000	0.001120
831.000000	0.001175
830.000000	0.001234
829.000000	0.001309
828.000000	0.001389
827.000000	0.001447
826.000000	0.001474
825.000000	0.001490
824.000000	0.001523
823.000000	0.001572
822.000000	0.001619
821.000000	0.001651
820.000000	0.001681
819.000000	0.001718
818.000000	0.001761
817.000000	0.001790
816.000000	0.001792
815.000000	0.001771
814.000000	0.001744
813.000000	0.001731
812.000000	0.001731
811.000000	0.001729
810.000000	0.001711
809.000000	0.001679
808.000000	0.001649
807.000000	0.001634
806.000000	0.001639
805.000000	0.001655
804.000000	0.001668
803.000000	0.001668
802.000000	0.001655
801.000000	0.001635
800.000000	0.001608
799.000000	0.001568
798.000000	0.001519
797.000000	0.001475
796.000000	0.001447
795.000000	0.001432
794.000000	0.001422
793.000000	0.001422
792.000000	0.001432
791.000000	0.001449
790.000000	0.001471
789.000000	0.001507
788.000000	0.001568
787.000000	0.001646
786.000000	0.001717
785.000000	0.001755
784.000000	0.001747
783.000000	0.001702
782.000000	0.001643
781.000000	0.001594
780.000000	0.001563
779.000000	0.001546
778.000000	0.001538
777.000000	0.001547
776.000000	0.001578
775.000000	0.001614
774.000000	0.001635
773.000000	0.001632
772.000000	0.001614
771.000000	0.001593
770.000000	0.001582
769.000000	0.001583
768.000000	0.001586
767.000000	0.001577
766.000000	0.001561
765.000000	0.001557
764.000000	0.001575
763.000000	0.001601
762.000000	0.001613
761.000000	0.001608
760.000000	0.001596
759.000000	0.001596
758.000000	0.001615
757.000000	0.001646
756.000000	0.001666
755.000000	0.001659
754.000000	0.001636
753.000000	0.001623
752.000000	0.001626
751.000000	0.001626
750.000000	0.001609
749.000000	0.001593
748.000000	0.001602
747.000000	0.001634
746.000000	0.001663
745.000000	0.001670
744.000000	0.001655
743.000000	0.001625
742.000000	0.001596
741.000000	0.001585
740.000000	0.001590
739.000000	0.001597
738.000000	0.001601
737.000000	0.001616
736.000000	0.001650
735.000000	0.001689
734.000000	0.001712
733.000000	0.001714
732.000000	0.001700
731.000000	0.001672
730.000000	0.001645
729.000000	0.001638
728.000000	0.001650
727.000000	0.001664
726.000000	0.001672
725.000000	0.001678
724.000000	0.001683
723.000000	0.001669
722.000000	0.001627
721.000000	0.001573
720.000000	0.001529
719.000000	0.001499
718.000000	0.001480
717.000000	0.001478
716.000000	0.001490
715.000000	0.001503
714.000000	0.001515
713.000000	0.001538
712.000000	0.001574
711.000000	0.001600
710.000000	0.001600
709.000000	0.001590
708.000000	0.001591
707.000000	0.001609
706.000000	0.001638
705.000000	0.001670
704.000000	0.001698
703.000000	0.001711
702.000000	0.001707
701.000000	0.001706
700.000000	0.001705
