# Supplementary material for: Real-time monitoring of the reversible capture and release of CO2 on anthraquinone and riboflavin-modified graphitic electrodes using ATR-SEIRAS
Source: Chem Sci. 2025 Nov 4;16(48):23189–202. doi: 10.1039/d5sc05427c (PMC12584010; doi:10.1039/d5sc05427c)
Supplement: SC-016-D5SC05427C-s001 [file SC-016-D5SC05427C-s001.zip › Data Folders/Main Figures/Figure2/2b/-0.8v_ar_0.4VBKG04AQ_Graphenegold_MeCN-0.1M-TBAPF6.ASC]

PE IR       SUBTECH     SPECTRUM    ASCII       PEDS        4.00        
   -1
-0.8v_ar_0.4VBKG04AQ_Graphenegold_MeCN-0.1M-TBAPF6.ASC
25/01/27
16:33:13.00
25/01/27
16:33:13.00
Administrator
Sample 004 By Administrator Date Monday, January 27 2025
700.000000
#HDR
-1
-1
#GR
cm-1
A
1.0
0.0
4000.000000
-1.000000
3301
8
0.004251
-0.002707
#DATA
4000.000000	0.001756
3999.000000	0.001762
3998.000000	0.001774
3997.000000	0.001788
3996.000000	0.001799
3995.000000	0.001804
3994.000000	0.001802
3993.000000	0.001801
3992.000000	0.001806
3991.000000	0.001819
3990.000000	0.001831
3989.000000	0.001835
3988.000000	0.001825
3987.000000	0.001805
3986.000000	0.001784
3985.000000	0.001769
3984.000000	0.001767
3983.000000	0.001777
3982.000000	0.001790
3981.000000	0.001795
3980.000000	0.001787
3979.000000	0.001772
3978.000000	0.001763
3977.000000	0.001767
3976.000000	0.001781
3975.000000	0.001792
3974.000000	0.001793
3973.000000	0.001784
3972.000000	0.001777
3971.000000	0.001780
3970.000000	0.001793
3969.000000	0.001807
3968.000000	0.001814
3967.000000	0.001815
3966.000000	0.001815
3965.000000	0.001819
3964.000000	0.001823
3963.000000	0.001822
3962.000000	0.001816
3961.000000	0.001811
3960.000000	0.001813
3959.000000	0.001821
3958.000000	0.001826
3957.000000	0.001820
3956.000000	0.001807
3955.000000	0.001794
3954.000000	0.001791
3953.000000	0.001799
3952.000000	0.001812
3951.000000	0.001823
3950.000000	0.001827
3949.000000	0.001826
3948.000000	0.001830
3947.000000	0.001843
3946.000000	0.001863
3945.000000	0.001879
3944.000000	0.001880
3943.000000	0.001867
3942.000000	0.001847
3941.000000	0.001836
3940.000000	0.001834
3939.000000	0.001835
3938.000000	0.001831
3937.000000	0.001824
3936.000000	0.001818
3935.000000	0.001817
3934.000000	0.001822
3933.000000	0.001830
3932.000000	0.001841
3931.000000	0.001851
3930.000000	0.001858
3929.000000	0.001859
3928.000000	0.001855
3927.000000	0.001849
3926.000000	0.001844
3925.000000	0.001841
3924.000000	0.001838
3923.000000	0.001838
3922.000000	0.001840
3921.000000	0.001839
3920.000000	0.001831
3919.000000	0.001822
3918.000000	0.001820
3917.000000	0.001828
3916.000000	0.001840
3915.000000	0.001850
3914.000000	0.001859
3913.000000	0.001864
3912.000000	0.001859
3911.000000	0.001844
3910.000000	0.001827
3909.000000	0.001818
3908.000000	0.001823
3907.000000	0.001839
3906.000000	0.001856
3905.000000	0.001863
3904.000000	0.001855
3903.000000	0.001839
3902.000000	0.001834
3901.000000	0.001847
3900.000000	0.001870
3899.000000	0.001885
3898.000000	0.001884
3897.000000	0.001875
3896.000000	0.001867
3895.000000	0.001864
3894.000000	0.001869
3893.000000	0.001876
3892.000000	0.001879
3891.000000	0.001870
3890.000000	0.001850
3889.000000	0.001828
3888.000000	0.001814
3887.000000	0.001811
3886.000000	0.001811
3885.000000	0.001807
3884.000000	0.001801
3883.000000	0.001805
3882.000000	0.001822
3881.000000	0.001839
3880.000000	0.001844
3879.000000	0.001838
3878.000000	0.001831
3877.000000	0.001833
3876.000000	0.001843
3875.000000	0.001855
3874.000000	0.001860
3873.000000	0.001864
3872.000000	0.001876
3871.000000	0.001893
3870.000000	0.001893
3869.000000	0.001862
3868.000000	0.001825
3867.000000	0.001813
3866.000000	0.001824
3865.000000	0.001834
3864.000000	0.001824
3863.000000	0.001806
3862.000000	0.001800
3861.000000	0.001808
3860.000000	0.001826
3859.000000	0.001847
3858.000000	0.001867
3857.000000	0.001884
3856.000000	0.001894
3855.000000	0.001907
3854.000000	0.001907
3853.000000	0.001865
3852.000000	0.001802
3851.000000	0.001757
3850.000000	0.001745
3849.000000	0.001746
3848.000000	0.001750
3847.000000	0.001761
3846.000000	0.001784
3845.000000	0.001817
3844.000000	0.001846
3843.000000	0.001858
3842.000000	0.001855
3841.000000	0.001848
3840.000000	0.001851
3839.000000	0.001862
3838.000000	0.001871
3837.000000	0.001879
3836.000000	0.001886
3835.000000	0.001894
3834.000000	0.001895
3833.000000	0.001886
3832.000000	0.001868
3831.000000	0.001844
3830.000000	0.001823
3829.000000	0.001818
3828.000000	0.001827
3827.000000	0.001839
3826.000000	0.001843
3825.000000	0.001834
3824.000000	0.001822
3823.000000	0.001822
3822.000000	0.001829
3821.000000	0.001830
3820.000000	0.001820
3819.000000	0.001819
3818.000000	0.001838
3817.000000	0.001865
3816.000000	0.001875
3815.000000	0.001860
3814.000000	0.001844
3813.000000	0.001848
3812.000000	0.001866
3811.000000	0.001876
3810.000000	0.001875
3809.000000	0.001875
3808.000000	0.001882
3807.000000	0.001887
3806.000000	0.001873
3805.000000	0.001852
3804.000000	0.001841
3803.000000	0.001844
3802.000000	0.001849
3801.000000	0.001843
3800.000000	0.001831
3799.000000	0.001829
3798.000000	0.001844
3797.000000	0.001862
3796.000000	0.001872
3795.000000	0.001877
3794.000000	0.001882
3793.000000	0.001893
3792.000000	0.001906
3791.000000	0.001918
3790.000000	0.001932
3789.000000	0.001945
3788.000000	0.001949
3787.000000	0.001940
3786.000000	0.001923
3785.000000	0.001909
3784.000000	0.001898
3783.000000	0.001888
3782.000000	0.001883
3781.000000	0.001887
3780.000000	0.001896
3779.000000	0.001902
3778.000000	0.001905
3777.000000	0.001914
3776.000000	0.001930
3775.000000	0.001943
3774.000000	0.001944
3773.000000	0.001931
3772.000000	0.001914
3771.000000	0.001903
3770.000000	0.001903
3769.000000	0.001911
3768.000000	0.001925
3767.000000	0.001937
3766.000000	0.001944
3765.000000	0.001943
3764.000000	0.001935
3763.000000	0.001926
3762.000000	0.001922
3761.000000	0.001922
3760.000000	0.001924
3759.000000	0.001921
3758.000000	0.001919
3757.000000	0.001920
3756.000000	0.001920
3755.000000	0.001916
3754.000000	0.001908
3753.000000	0.001896
3752.000000	0.001886
3751.000000	0.001882
3750.000000	0.001882
3749.000000	0.001884
3748.000000	0.001880
3747.000000	0.001874
3746.000000	0.001874
3745.000000	0.001888
3744.000000	0.001896
3743.000000	0.001894
3742.000000	0.001892
3741.000000	0.001897
3740.000000	0.001894
3739.000000	0.001880
3738.000000	0.001873
3737.000000	0.001889
3736.000000	0.001921
3735.000000	0.001956
3734.000000	0.001983
3733.000000	0.001995
3732.000000	0.001979
3731.000000	0.001938
3730.000000	0.001893
3729.000000	0.001864
3728.000000	0.001862
3727.000000	0.001883
3726.000000	0.001914
3725.000000	0.001941
3724.000000	0.001955
3723.000000	0.001955
3722.000000	0.001946
3721.000000	0.001938
3720.000000	0.001940
3719.000000	0.001943
3718.000000	0.001943
3717.000000	0.001938
3716.000000	0.001933
3715.000000	0.001931
3714.000000	0.001927
3713.000000	0.001916
3712.000000	0.001900
3711.000000	0.001887
3710.000000	0.001885
3709.000000	0.001892
3708.000000	0.001903
3707.000000	0.001916
3706.000000	0.001928
3705.000000	0.001941
3704.000000	0.001957
3703.000000	0.001969
3702.000000	0.001969
3701.000000	0.001960
3700.000000	0.001952
3699.000000	0.001958
3698.000000	0.001972
3697.000000	0.001983
3696.000000	0.001981
3695.000000	0.001967
3694.000000	0.001955
3693.000000	0.001955
3692.000000	0.001967
3691.000000	0.001981
3690.000000	0.001980
3689.000000	0.001959
3688.000000	0.001928
3687.000000	0.001909
3686.000000	0.001912
3685.000000	0.001933
3684.000000	0.001956
3683.000000	0.001973
3682.000000	0.001988
3681.000000	0.002000
3680.000000	0.002001
3679.000000	0.001985
3678.000000	0.001961
3677.000000	0.001951
3676.000000	0.001959
3675.000000	0.001960
3674.000000	0.001948
3673.000000	0.001943
3672.000000	0.001947
3671.000000	0.001955
3670.000000	0.001957
3669.000000	0.001954
3668.000000	0.001955
3667.000000	0.001965
3666.000000	0.001970
3665.000000	0.001967
3664.000000	0.001964
3663.000000	0.001970
3662.000000	0.001986
3661.000000	0.002000
3660.000000	0.002000
3659.000000	0.001991
3658.000000	0.001987
3657.000000	0.001993
3656.000000	0.001999
3655.000000	0.002000
3654.000000	0.001998
3653.000000	0.001991
3652.000000	0.001977
3651.000000	0.001958
3650.000000	0.001944
3649.000000	0.001935
3648.000000	0.001934
3647.000000	0.001939
3646.000000	0.001951
3645.000000	0.001967
3644.000000	0.001983
3643.000000	0.001988
3642.000000	0.001983
3641.000000	0.001975
3640.000000	0.001974
3639.000000	0.001983
3638.000000	0.001992
3637.000000	0.001992
3636.000000	0.001983
3635.000000	0.001977
3634.000000	0.001977
3633.000000	0.001980
3632.000000	0.001977
3631.000000	0.001967
3630.000000	0.001952
3629.000000	0.001932
3628.000000	0.001908
3627.000000	0.001901
3626.000000	0.001921
3625.000000	0.001952
3624.000000	0.001974
3623.000000	0.001988
3622.000000	0.002002
3621.000000	0.002027
3620.000000	0.002052
3619.000000	0.002059
3618.000000	0.002043
3617.000000	0.002017
3616.000000	0.001994
3615.000000	0.001978
3614.000000	0.001963
3613.000000	0.001946
3612.000000	0.001928
3611.000000	0.001921
3610.000000	0.001927
3609.000000	0.001945
3608.000000	0.001966
3607.000000	0.001980
3606.000000	0.001986
3605.000000	0.001987
3604.000000	0.001988
3603.000000	0.001988
3602.000000	0.001987
3601.000000	0.001987
3600.000000	0.001989
3599.000000	0.001988
3598.000000	0.001977
3597.000000	0.001956
3596.000000	0.001931
3595.000000	0.001912
3594.000000	0.001901
3593.000000	0.001900
3592.000000	0.001909
3591.000000	0.001928
3590.000000	0.001952
3589.000000	0.001975
3588.000000	0.001986
3587.000000	0.001979
3586.000000	0.001958
3585.000000	0.001934
3584.000000	0.001922
3583.000000	0.001926
3582.000000	0.001940
3581.000000	0.001956
3580.000000	0.001964
3579.000000	0.001966
3578.000000	0.001965
3577.000000	0.001963
3576.000000	0.001959
3575.000000	0.001949
3574.000000	0.001935
3573.000000	0.001923
3572.000000	0.001920
3571.000000	0.001924
3570.000000	0.001925
3569.000000	0.001918
3568.000000	0.001908
3567.000000	0.001905
3566.000000	0.001915
3565.000000	0.001934
3564.000000	0.001949
3563.000000	0.001951
3562.000000	0.001940
3561.000000	0.001925
3560.000000	0.001914
3559.000000	0.001907
3558.000000	0.001900
3557.000000	0.001898
3556.000000	0.001905
3555.000000	0.001922
3554.000000	0.001940
3553.000000	0.001948
3552.000000	0.001946
3551.000000	0.001940
3550.000000	0.001937
3549.000000	0.001936
3548.000000	0.001935
3547.000000	0.001937
3546.000000	0.001939
3545.000000	0.001936
3544.000000	0.001923
3543.000000	0.001906
3542.000000	0.001894
3541.000000	0.001892
3540.000000	0.001895
3539.000000	0.001898
3538.000000	0.001901
3537.000000	0.001909
3536.000000	0.001924
3535.000000	0.001945
3534.000000	0.001965
3533.000000	0.001979
3532.000000	0.001982
3531.000000	0.001976
3530.000000	0.001965
3529.000000	0.001957
3528.000000	0.001955
3527.000000	0.001958
3526.000000	0.001963
3525.000000	0.001966
3524.000000	0.001964
3523.000000	0.001955
3522.000000	0.001939
3521.000000	0.001917
3520.000000	0.001895
3519.000000	0.001881
3518.000000	0.001877
3517.000000	0.001880
3516.000000	0.001885
3515.000000	0.001891
3514.000000	0.001900
3513.000000	0.001910
3512.000000	0.001914
3511.000000	0.001909
3510.000000	0.001899
3509.000000	0.001895
3508.000000	0.001902
3507.000000	0.001914
3506.000000	0.001921
3505.000000	0.001915
3504.000000	0.001899
3503.000000	0.001882
3502.000000	0.001872
3501.000000	0.001868
3500.000000	0.001869
3499.000000	0.001875
3498.000000	0.001884
3497.000000	0.001894
3496.000000	0.001900
3495.000000	0.001899
3494.000000	0.001891
3493.000000	0.001879
3492.000000	0.001868
3491.000000	0.001862
3490.000000	0.001860
3489.000000	0.001859
3488.000000	0.001856
3487.000000	0.001856
3486.000000	0.001862
3485.000000	0.001871
3484.000000	0.001874
3483.000000	0.001868
3482.000000	0.001857
3481.000000	0.001845
3480.000000	0.001831
3479.000000	0.001815
3478.000000	0.001798
3477.000000	0.001782
3476.000000	0.001769
3475.000000	0.001762
3474.000000	0.001761
3473.000000	0.001764
3472.000000	0.001764
3471.000000	0.001756
3470.000000	0.001740
3469.000000	0.001723
3468.000000	0.001711
3467.000000	0.001704
3466.000000	0.001702
3465.000000	0.001698
3464.000000	0.001693
3463.000000	0.001692
3462.000000	0.001700
3461.000000	0.001715
3460.000000	0.001726
3459.000000	0.001727
3458.000000	0.001721
3457.000000	0.001716
3456.000000	0.001716
3455.000000	0.001719
3454.000000	0.001721
3453.000000	0.001719
3452.000000	0.001714
3451.000000	0.001710
3450.000000	0.001713
3449.000000	0.001719
3448.000000	0.001720
3447.000000	0.001712
3446.000000	0.001700
3445.000000	0.001693
3444.000000	0.001689
3443.000000	0.001683
3442.000000	0.001670
3441.000000	0.001658
3440.000000	0.001649
3439.000000	0.001641
3438.000000	0.001631
3437.000000	0.001623
3436.000000	0.001623
3435.000000	0.001629
3434.000000	0.001635
3433.000000	0.001637
3432.000000	0.001636
3431.000000	0.001636
3430.000000	0.001637
3429.000000	0.001635
3428.000000	0.001628
3427.000000	0.001620
3426.000000	0.001617
3425.000000	0.001617
3424.000000	0.001613
3423.000000	0.001603
3422.000000	0.001591
3421.000000	0.001584
3420.000000	0.001582
3419.000000	0.001584
3418.000000	0.001587
3417.000000	0.001592
3416.000000	0.001601
3415.000000	0.001611
3414.000000	0.001620
3413.000000	0.001627
3412.000000	0.001628
3411.000000	0.001624
3410.000000	0.001620
3409.000000	0.001617
3408.000000	0.001610
3407.000000	0.001591
3406.000000	0.001567
3405.000000	0.001549
3404.000000	0.001547
3403.000000	0.001559
3402.000000	0.001575
3401.000000	0.001588
3400.000000	0.001596
3399.000000	0.001599
3398.000000	0.001595
3397.000000	0.001587
3396.000000	0.001576
3395.000000	0.001564
3394.000000	0.001551
3393.000000	0.001542
3392.000000	0.001540
3391.000000	0.001544
3390.000000	0.001551
3389.000000	0.001555
3388.000000	0.001554
3387.000000	0.001549
3386.000000	0.001542
3385.000000	0.001533
3384.000000	0.001525
3383.000000	0.001518
3382.000000	0.001513
3381.000000	0.001509
3380.000000	0.001503
3379.000000	0.001496
3378.000000	0.001490
3377.000000	0.001489
3376.000000	0.001489
3375.000000	0.001486
3374.000000	0.001476
3373.000000	0.001465
3372.000000	0.001460
3371.000000	0.001461
3370.000000	0.001465
3369.000000	0.001466
3368.000000	0.001462
3367.000000	0.001455
3366.000000	0.001450
3365.000000	0.001446
3364.000000	0.001441
3363.000000	0.001439
3362.000000	0.001440
3361.000000	0.001442
3360.000000	0.001439
3359.000000	0.001428
3358.000000	0.001413
3357.000000	0.001398
3356.000000	0.001386
3355.000000	0.001376
3354.000000	0.001369
3353.000000	0.001371
3352.000000	0.001381
3351.000000	0.001394
3350.000000	0.001401
3349.000000	0.001397
3348.000000	0.001386
3347.000000	0.001374
3346.000000	0.001368
3345.000000	0.001368
3344.000000	0.001372
3343.000000	0.001377
3342.000000	0.001379
3341.000000	0.001377
3340.000000	0.001376
3339.000000	0.001380
3338.000000	0.001392
3337.000000	0.001405
3336.000000	0.001410
3335.000000	0.001406
3334.000000	0.001399
3333.000000	0.001396
3332.000000	0.001394
3331.000000	0.001390
3330.000000	0.001382
3329.000000	0.001377
3328.000000	0.001378
3327.000000	0.001386
3326.000000	0.001399
3325.000000	0.001413
3324.000000	0.001422
3323.000000	0.001421
3322.000000	0.001412
3321.000000	0.001404
3320.000000	0.001403
3319.000000	0.001407
3318.000000	0.001410
3317.000000	0.001405
3316.000000	0.001397
3315.000000	0.001391
3314.000000	0.001394
3313.000000	0.001406
3312.000000	0.001424
3311.000000	0.001444
3310.000000	0.001462
3309.000000	0.001475
3308.000000	0.001477
3307.000000	0.001472
3306.000000	0.001467
3305.000000	0.001470
3304.000000	0.001479
3303.000000	0.001489
3302.000000	0.001494
3301.000000	0.001493
3300.000000	0.001488
3299.000000	0.001480
3298.000000	0.001474
3297.000000	0.001476
3296.000000	0.001487
3295.000000	0.001503
3294.000000	0.001516
3293.000000	0.001524
3292.000000	0.001530
3291.000000	0.001539
3290.000000	0.001548
3289.000000	0.001550
3288.000000	0.001539
3287.000000	0.001521
3286.000000	0.001508
3285.000000	0.001509
3284.000000	0.001519
3283.000000	0.001530
3282.000000	0.001534
3281.000000	0.001530
3280.000000	0.001518
3279.000000	0.001502
3278.000000	0.001491
3277.000000	0.001490
3276.000000	0.001501
3275.000000	0.001515
3274.000000	0.001527
3273.000000	0.001536
3272.000000	0.001541
3271.000000	0.001547
3270.000000	0.001555
3269.000000	0.001565
3268.000000	0.001571
3267.000000	0.001570
3266.000000	0.001564
3265.000000	0.001561
3264.000000	0.001564
3263.000000	0.001568
3262.000000	0.001572
3261.000000	0.001576
3260.000000	0.001583
3259.000000	0.001596
3258.000000	0.001611
3257.000000	0.001621
3256.000000	0.001621
3255.000000	0.001614
3254.000000	0.001607
3253.000000	0.001603
3252.000000	0.001600
3251.000000	0.001594
3250.000000	0.001585
3249.000000	0.001581
3248.000000	0.001588
3247.000000	0.001603
3246.000000	0.001619
3245.000000	0.001630
3244.000000	0.001633
3243.000000	0.001632
3242.000000	0.001634
3241.000000	0.001645
3240.000000	0.001660
3239.000000	0.001666
3238.000000	0.001658
3237.000000	0.001645
3236.000000	0.001634
3235.000000	0.001630
3234.000000	0.001630
3233.000000	0.001632
3232.000000	0.001633
3231.000000	0.001633
3230.000000	0.001632
3229.000000	0.001635
3228.000000	0.001642
3227.000000	0.001650
3226.000000	0.001654
3225.000000	0.001656
3224.000000	0.001658
3223.000000	0.001659
3222.000000	0.001656
3221.000000	0.001650
3220.000000	0.001645
3219.000000	0.001648
3218.000000	0.001656
3217.000000	0.001663
3216.000000	0.001663
3215.000000	0.001658
3214.000000	0.001656
3213.000000	0.001656
3212.000000	0.001655
3211.000000	0.001647
3210.000000	0.001640
3209.000000	0.001643
3208.000000	0.001658
3207.000000	0.001675
3206.000000	0.001684
3205.000000	0.001684
3204.000000	0.001679
3203.000000	0.001672
3202.000000	0.001668
3201.000000	0.001670
3200.000000	0.001679
3199.000000	0.001692
3198.000000	0.001702
3197.000000	0.001706
3196.000000	0.001704
3195.000000	0.001699
3194.000000	0.001697
3193.000000	0.001701
3192.000000	0.001710
3191.000000	0.001717
3190.000000	0.001713
3189.000000	0.001699
3188.000000	0.001684
3187.000000	0.001678
3186.000000	0.001684
3185.000000	0.001695
3184.000000	0.001700
3183.000000	0.001693
3182.000000	0.001681
3181.000000	0.001676
3180.000000	0.001680
3179.000000	0.001685
3178.000000	0.001685
3177.000000	0.001685
3176.000000	0.001688
3175.000000	0.001694
3174.000000	0.001697
3173.000000	0.001697
3172.000000	0.001692
3171.000000	0.001684
3170.000000	0.001676
3169.000000	0.001673
3168.000000	0.001677
3167.000000	0.001686
3166.000000	0.001698
3165.000000	0.001708
3164.000000	0.001716
3163.000000	0.001721
3162.000000	0.001724
3161.000000	0.001730
3160.000000	0.001739
3159.000000	0.001751
3158.000000	0.001759
3157.000000	0.001763
3156.000000	0.001763
3155.000000	0.001762
3154.000000	0.001762
3153.000000	0.001763
3152.000000	0.001762
3151.000000	0.001756
3150.000000	0.001747
3149.000000	0.001736
3148.000000	0.001725
3147.000000	0.001718
3146.000000	0.001717
3145.000000	0.001722
3144.000000	0.001730
3143.000000	0.001735
3142.000000	0.001731
3141.000000	0.001720
3140.000000	0.001707
3139.000000	0.001699
3138.000000	0.001699
3137.000000	0.001711
3136.000000	0.001730
3135.000000	0.001748
3134.000000	0.001754
3133.000000	0.001745
3132.000000	0.001726
3131.000000	0.001712
3130.000000	0.001708
3129.000000	0.001711
3128.000000	0.001710
3127.000000	0.001702
3126.000000	0.001695
3125.000000	0.001699
3124.000000	0.001715
3123.000000	0.001733
3122.000000	0.001745
3121.000000	0.001750
3120.000000	0.001751
3119.000000	0.001748
3118.000000	0.001737
3117.000000	0.001719
3116.000000	0.001699
3115.000000	0.001686
3114.000000	0.001685
3113.000000	0.001693
3112.000000	0.001704
3111.000000	0.001708
3110.000000	0.001707
3109.000000	0.001709
3108.000000	0.001718
3107.000000	0.001731
3106.000000	0.001740
3105.000000	0.001742
3104.000000	0.001740
3103.000000	0.001739
3102.000000	0.001741
3101.000000	0.001745
3100.000000	0.001750
3099.000000	0.001753
3098.000000	0.001755
3097.000000	0.001758
3096.000000	0.001761
3095.000000	0.001763
3094.000000	0.001764
3093.000000	0.001768
3092.000000	0.001772
3091.000000	0.001774
3090.000000	0.001770
3089.000000	0.001766
3088.000000	0.001766
3087.000000	0.001768
3086.000000	0.001768
3085.000000	0.001764
3084.000000	0.001757
3083.000000	0.001754
3082.000000	0.001760
3081.000000	0.001772
3080.000000	0.001783
3079.000000	0.001789
3078.000000	0.001789
3077.000000	0.001789
3076.000000	0.001793
3075.000000	0.001803
3074.000000	0.001817
3073.000000	0.001834
3072.000000	0.001850
3071.000000	0.001862
3070.000000	0.001865
3069.000000	0.001860
3068.000000	0.001849
3067.000000	0.001835
3066.000000	0.001826
3065.000000	0.001828
3064.000000	0.001840
3063.000000	0.001854
3062.000000	0.001865
3061.000000	0.001872
3060.000000	0.001874
3059.000000	0.001872
3058.000000	0.001869
3057.000000	0.001868
3056.000000	0.001871
3055.000000	0.001876
3054.000000	0.001879
3053.000000	0.001883
3052.000000	0.001896
3051.000000	0.001916
3050.000000	0.001934
3049.000000	0.001939
3048.000000	0.001931
3047.000000	0.001918
3046.000000	0.001909
3045.000000	0.001914
3044.000000	0.001935
3043.000000	0.001969
3042.000000	0.002001
3041.000000	0.002012
3040.000000	0.001992
3039.000000	0.001954
3038.000000	0.001916
3037.000000	0.001895
3036.000000	0.001890
3035.000000	0.001898
3034.000000	0.001913
3033.000000	0.001931
3032.000000	0.001943
3031.000000	0.001945
3030.000000	0.001939
3029.000000	0.001932
3028.000000	0.001927
3027.000000	0.001927
3026.000000	0.001939
3025.000000	0.001964
3024.000000	0.001995
3023.000000	0.002016
3022.000000	0.002014
3021.000000	0.001988
3020.000000	0.001952
3019.000000	0.001921
3018.000000	0.001907
3017.000000	0.001916
3016.000000	0.001948
3015.000000	0.001990
3014.000000	0.002018
3013.000000	0.002017
3012.000000	0.001993
3011.000000	0.001969
3010.000000	0.001965
3009.000000	0.001980
3008.000000	0.002006
3007.000000	0.002036
3006.000000	0.002068
3005.000000	0.002097
3004.000000	0.002114
3003.000000	0.002112
3002.000000	0.002099
3001.000000	0.002086
3000.000000	0.002085
2999.000000	0.002099
2998.000000	0.002124
2997.000000	0.002152
2996.000000	0.002173
2995.000000	0.002181
2994.000000	0.002176
2993.000000	0.002167
2992.000000	0.002165
2991.000000	0.002174
2990.000000	0.002198
2989.000000	0.002236
2988.000000	0.002284
2987.000000	0.002336
2986.000000	0.002381
2985.000000	0.002410
2984.000000	0.002424
2983.000000	0.002436
2982.000000	0.002462
2981.000000	0.002508
2980.000000	0.002562
2979.000000	0.002613
2978.000000	0.002658
2977.000000	0.002700
2976.000000	0.002742
2975.000000	0.002785
2974.000000	0.002826
2973.000000	0.002865
2972.000000	0.002902
2971.000000	0.002939
2970.000000	0.002980
2969.000000	0.003019
2968.000000	0.003043
2967.000000	0.003038
2966.000000	0.003008
2965.000000	0.002963
2964.000000	0.002914
2963.000000	0.002866
2962.000000	0.002818
2961.000000	0.002770
2960.000000	0.002723
2959.000000	0.002682
2958.000000	0.002656
2957.000000	0.002647
2956.000000	0.002646
2955.000000	0.002639
2954.000000	0.002621
2953.000000	0.002600
2952.000000	0.002586
2951.000000	0.002582
2950.000000	0.002586
2949.000000	0.002595
2948.000000	0.002608
2947.000000	0.002622
2946.000000	0.002641
2945.000000	0.002664
2944.000000	0.002691
2943.000000	0.002716
2942.000000	0.002740
2941.000000	0.002763
2940.000000	0.002783
2939.000000	0.002791
2938.000000	0.002783
2937.000000	0.002763
2936.000000	0.002743
2935.000000	0.002731
2934.000000	0.002727
2933.000000	0.002725
2932.000000	0.002720
2931.000000	0.002708
2930.000000	0.002692
2929.000000	0.002676
2928.000000	0.002666
2927.000000	0.002662
2926.000000	0.002662
2925.000000	0.002661
2924.000000	0.002656
2923.000000	0.002647
2922.000000	0.002638
2921.000000	0.002628
2920.000000	0.002617
2919.000000	0.002605
2918.000000	0.002595
2917.000000	0.002593
2916.000000	0.002596
2915.000000	0.002599
2914.000000	0.002595
2913.000000	0.002585
2912.000000	0.002571
2911.000000	0.002561
2910.000000	0.002558
2909.000000	0.002562
2908.000000	0.002564
2907.000000	0.002557
2906.000000	0.002539
2905.000000	0.002519
2904.000000	0.002507
2903.000000	0.002502
2902.000000	0.002494
2901.000000	0.002478
2900.000000	0.002453
2899.000000	0.002428
2898.000000	0.002407
2897.000000	0.002393
2896.000000	0.002386
2895.000000	0.002384
2894.000000	0.002386
2893.000000	0.002390
2892.000000	0.002393
2891.000000	0.002398
2890.000000	0.002412
2889.000000	0.002437
2888.000000	0.002470
2887.000000	0.002504
2886.000000	0.002536
2885.000000	0.002563
2884.000000	0.002585
2883.000000	0.002604
2882.000000	0.002613
2881.000000	0.002611
2880.000000	0.002597
2879.000000	0.002582
2878.000000	0.002576
2877.000000	0.002578
2876.000000	0.002577
2875.000000	0.002567
2874.000000	0.002548
2873.000000	0.002531
2872.000000	0.002518
2871.000000	0.002507
2870.000000	0.002494
2869.000000	0.002482
2868.000000	0.002473
2867.000000	0.002465
2866.000000	0.002452
2865.000000	0.002430
2864.000000	0.002399
2863.000000	0.002367
2862.000000	0.002345
2861.000000	0.002339
2860.000000	0.002347
2859.000000	0.002356
2858.000000	0.002356
2857.000000	0.002349
2856.000000	0.002340
2855.000000	0.002333
2854.000000	0.002331
2853.000000	0.002333
2852.000000	0.002332
2851.000000	0.002326
2850.000000	0.002315
2849.000000	0.002305
2848.000000	0.002300
2847.000000	0.002300
2846.000000	0.002302
2845.000000	0.002300
2844.000000	0.002291
2843.000000	0.002276
2842.000000	0.002262
2841.000000	0.002254
2840.000000	0.002254
2839.000000	0.002256
2838.000000	0.002259
2837.000000	0.002260
2836.000000	0.002256
2835.000000	0.002245
2834.000000	0.002231
2833.000000	0.002216
2832.000000	0.002200
2831.000000	0.002183
2830.000000	0.002172
2829.000000	0.002175
2828.000000	0.002191
2827.000000	0.002203
2826.000000	0.002200
2825.000000	0.002183
2824.000000	0.002164
2823.000000	0.002153
2822.000000	0.002155
2821.000000	0.002163
2820.000000	0.002169
2819.000000	0.002168
2818.000000	0.002167
2817.000000	0.002175
2816.000000	0.002188
2815.000000	0.002197
2814.000000	0.002198
2813.000000	0.002195
2812.000000	0.002192
2811.000000	0.002188
2810.000000	0.002183
2809.000000	0.002179
2808.000000	0.002175
2807.000000	0.002170
2806.000000	0.002162
2805.000000	0.002153
2804.000000	0.002152
2803.000000	0.002159
2802.000000	0.002172
2801.000000	0.002186
2800.000000	0.002195
2799.000000	0.002199
2798.000000	0.002197
2797.000000	0.002197
2796.000000	0.002200
2795.000000	0.002204
2794.000000	0.002203
2793.000000	0.002192
2792.000000	0.002174
2791.000000	0.002161
2790.000000	0.002157
2789.000000	0.002160
2788.000000	0.002165
2787.000000	0.002170
2786.000000	0.002177
2785.000000	0.002187
2784.000000	0.002193
2783.000000	0.002191
2782.000000	0.002183
2781.000000	0.002174
2780.000000	0.002167
2779.000000	0.002161
2778.000000	0.002160
2777.000000	0.002164
2776.000000	0.002165
2775.000000	0.002159
2774.000000	0.002149
2773.000000	0.002145
2772.000000	0.002148
2771.000000	0.002152
2770.000000	0.002157
2769.000000	0.002162
2768.000000	0.002164
2767.000000	0.002161
2766.000000	0.002152
2765.000000	0.002145
2764.000000	0.002146
2763.000000	0.002152
2762.000000	0.002158
2761.000000	0.002161
2760.000000	0.002160
2759.000000	0.002156
2758.000000	0.002153
2757.000000	0.002155
2756.000000	0.002163
2755.000000	0.002175
2754.000000	0.002183
2753.000000	0.002186
2752.000000	0.002181
2751.000000	0.002170
2750.000000	0.002162
2749.000000	0.002162
2748.000000	0.002172
2747.000000	0.002181
2746.000000	0.002184
2745.000000	0.002182
2744.000000	0.002179
2743.000000	0.002178
2742.000000	0.002179
2741.000000	0.002183
2740.000000	0.002188
2739.000000	0.002191
2738.000000	0.002192
2737.000000	0.002189
2736.000000	0.002181
2735.000000	0.002166
2734.000000	0.002148
2733.000000	0.002139
2732.000000	0.002145
2731.000000	0.002157
2730.000000	0.002165
2729.000000	0.002165
2728.000000	0.002158
2727.000000	0.002150
2726.000000	0.002147
2725.000000	0.002152
2724.000000	0.002162
2723.000000	0.002167
2722.000000	0.002165
2721.000000	0.002162
2720.000000	0.002164
2719.000000	0.002170
2718.000000	0.002175
2717.000000	0.002175
2716.000000	0.002172
2715.000000	0.002167
2714.000000	0.002164
2713.000000	0.002163
2712.000000	0.002166
2711.000000	0.002172
2710.000000	0.002180
2709.000000	0.002187
2708.000000	0.002189
2707.000000	0.002185
2706.000000	0.002178
2705.000000	0.002173
2704.000000	0.002169
2703.000000	0.002168
2702.000000	0.002169
2701.000000	0.002172
2700.000000	0.002178
2699.000000	0.002180
2698.000000	0.002178
2697.000000	0.002174
2696.000000	0.002171
2695.000000	0.002168
2694.000000	0.002166
2693.000000	0.002166
2692.000000	0.002171
2691.000000	0.002179
2690.000000	0.002184
2689.000000	0.002183
2688.000000	0.002179
2687.000000	0.002176
2686.000000	0.002176
2685.000000	0.002176
2684.000000	0.002175
2683.000000	0.002170
2682.000000	0.002165
2681.000000	0.002162
2680.000000	0.002165
2679.000000	0.002170
2678.000000	0.002174
2677.000000	0.002173
2676.000000	0.002168
2675.000000	0.002162
2674.000000	0.002156
2673.000000	0.002155
2672.000000	0.002159
2671.000000	0.002165
2670.000000	0.002173
2669.000000	0.002182
2668.000000	0.002191
2667.000000	0.002196
2666.000000	0.002196
2665.000000	0.002191
2664.000000	0.002183
2663.000000	0.002177
2662.000000	0.002174
2661.000000	0.002173
2660.000000	0.002170
2659.000000	0.002163
2658.000000	0.002157
2657.000000	0.002156
2656.000000	0.002162
2655.000000	0.002170
2654.000000	0.002175
2653.000000	0.002177
2652.000000	0.002180
2651.000000	0.002184
2650.000000	0.002185
2649.000000	0.002181
2648.000000	0.002171
2647.000000	0.002162
2646.000000	0.002161
2645.000000	0.002166
2644.000000	0.002173
2643.000000	0.002179
2642.000000	0.002185
2641.000000	0.002190
2640.000000	0.002191
2639.000000	0.002186
2638.000000	0.002180
2637.000000	0.002176
2636.000000	0.002173
2635.000000	0.002173
2634.000000	0.002174
2633.000000	0.002177
2632.000000	0.002179
2631.000000	0.002179
2630.000000	0.002180
2629.000000	0.002187
2628.000000	0.002199
2627.000000	0.002212
2626.000000	0.002225
2625.000000	0.002235
2624.000000	0.002240
2623.000000	0.002242
2622.000000	0.002241
2621.000000	0.002239
2620.000000	0.002237
2619.000000	0.002235
2618.000000	0.002235
2617.000000	0.002241
2616.000000	0.002244
2615.000000	0.002237
2614.000000	0.002219
2613.000000	0.002201
2612.000000	0.002191
2611.000000	0.002192
2610.000000	0.002199
2609.000000	0.002208
2608.000000	0.002211
2607.000000	0.002205
2606.000000	0.002194
2605.000000	0.002186
2604.000000	0.002185
2603.000000	0.002190
2602.000000	0.002198
2601.000000	0.002205
2600.000000	0.002209
2599.000000	0.002209
2598.000000	0.002202
2597.000000	0.002192
2596.000000	0.002181
2595.000000	0.002175
2594.000000	0.002174
2593.000000	0.002177
2592.000000	0.002180
2591.000000	0.002182
2590.000000	0.002185
2589.000000	0.002193
2588.000000	0.002200
2587.000000	0.002200
2586.000000	0.002194
2585.000000	0.002187
2584.000000	0.002183
2583.000000	0.002181
2582.000000	0.002179
2581.000000	0.002179
2580.000000	0.002176
2579.000000	0.002170
2578.000000	0.002166
2577.000000	0.002170
2576.000000	0.002182
2575.000000	0.002196
2574.000000	0.002207
2573.000000	0.002212
2572.000000	0.002210
2571.000000	0.002201
2570.000000	0.002188
2569.000000	0.002179
2568.000000	0.002177
2567.000000	0.002179
2566.000000	0.002179
2565.000000	0.002177
2564.000000	0.002174
2563.000000	0.002174
2562.000000	0.002176
2561.000000	0.002180
2560.000000	0.002185
2559.000000	0.002189
2558.000000	0.002192
2557.000000	0.002198
2556.000000	0.002208
2555.000000	0.002217
2554.000000	0.002222
2553.000000	0.002222
2552.000000	0.002220
2551.000000	0.002219
2550.000000	0.002219
2549.000000	0.002216
2548.000000	0.002210
2547.000000	0.002203
2546.000000	0.002203
2545.000000	0.002206
2544.000000	0.002206
2543.000000	0.002198
2542.000000	0.002191
2541.000000	0.002193
2540.000000	0.002205
2539.000000	0.002218
2538.000000	0.002228
2537.000000	0.002233
2536.000000	0.002234
2535.000000	0.002227
2534.000000	0.002214
2533.000000	0.002204
2532.000000	0.002200
2531.000000	0.002198
2530.000000	0.002192
2529.000000	0.002183
2528.000000	0.002179
2527.000000	0.002182
2526.000000	0.002192
2525.000000	0.002207
2524.000000	0.002217
2523.000000	0.002214
2522.000000	0.002202
2521.000000	0.002191
2520.000000	0.002190
2519.000000	0.002199
2518.000000	0.002211
2517.000000	0.002221
2516.000000	0.002229
2515.000000	0.002234
2514.000000	0.002234
2513.000000	0.002229
2512.000000	0.002220
2511.000000	0.002211
2510.000000	0.002203
2509.000000	0.002200
2508.000000	0.002199
2507.000000	0.002199
2506.000000	0.002199
2505.000000	0.002199
2504.000000	0.002198
2503.000000	0.002195
2502.000000	0.002193
2501.000000	0.002198
2500.000000	0.002212
2499.000000	0.002224
2498.000000	0.002225
2497.000000	0.002213
2496.000000	0.002197
2495.000000	0.002187
2494.000000	0.002188
2493.000000	0.002197
2492.000000	0.002206
2491.000000	0.002206
2490.000000	0.002201
2489.000000	0.002198
2488.000000	0.002203
2487.000000	0.002215
2486.000000	0.002224
2485.000000	0.002224
2484.000000	0.002218
2483.000000	0.002210
2482.000000	0.002205
2481.000000	0.002203
2480.000000	0.002199
2479.000000	0.002190
2478.000000	0.002179
2477.000000	0.002172
2476.000000	0.002175
2475.000000	0.002186
2474.000000	0.002198
2473.000000	0.002207
2472.000000	0.002214
2471.000000	0.002219
2470.000000	0.002222
2469.000000	0.002221
2468.000000	0.002218
2467.000000	0.002216
2466.000000	0.002215
2465.000000	0.002213
2464.000000	0.002211
2463.000000	0.002207
2462.000000	0.002200
2461.000000	0.002193
2460.000000	0.002190
2459.000000	0.002194
2458.000000	0.002204
2457.000000	0.002211
2456.000000	0.002212
2455.000000	0.002205
2454.000000	0.002196
2453.000000	0.002189
2452.000000	0.002185
2451.000000	0.002186
2450.000000	0.002193
2449.000000	0.002204
2448.000000	0.002212
2447.000000	0.002211
2446.000000	0.002201
2445.000000	0.002189
2444.000000	0.002180
2443.000000	0.002179
2442.000000	0.002184
2441.000000	0.002193
2440.000000	0.002203
2439.000000	0.002209
2438.000000	0.002211
2437.000000	0.002206
2436.000000	0.002197
2435.000000	0.002188
2434.000000	0.002183
2433.000000	0.002180
2432.000000	0.002179
2431.000000	0.002179
2430.000000	0.002186
2429.000000	0.002202
2428.000000	0.002219
2427.000000	0.002230
2426.000000	0.002233
2425.000000	0.002232
2424.000000	0.002228
2423.000000	0.002224
2422.000000	0.002219
2421.000000	0.002217
2420.000000	0.002216
2419.000000	0.002214
2418.000000	0.002212
2417.000000	0.002208
2416.000000	0.002203
2415.000000	0.002197
2414.000000	0.002195
2413.000000	0.002202
2412.000000	0.002213
2411.000000	0.002220
2410.000000	0.002216
2409.000000	0.002207
2408.000000	0.002199
2407.000000	0.002197
2406.000000	0.002201
2405.000000	0.002208
2404.000000	0.002215
2403.000000	0.002216
2402.000000	0.002209
2401.000000	0.002201
2400.000000	0.002193
2399.000000	0.002184
2398.000000	0.002174
2397.000000	0.002169
2396.000000	0.002172
2395.000000	0.002177
2394.000000	0.002181
2393.000000	0.002183
2392.000000	0.002186
2391.000000	0.002186
2390.000000	0.002183
2389.000000	0.002179
2388.000000	0.002175
2387.000000	0.002165
2386.000000	0.002147
2385.000000	0.002123
2384.000000	0.002102
2383.000000	0.002082
2382.000000	0.002057
2381.000000	0.002020
2380.000000	0.001978
2379.000000	0.001940
2378.000000	0.001913
2377.000000	0.001899
2376.000000	0.001895
2375.000000	0.001894
2374.000000	0.001892
2373.000000	0.001896
2372.000000	0.001913
2371.000000	0.001936
2370.000000	0.001956
2369.000000	0.001967
2368.000000	0.001968
2367.000000	0.001950
2366.000000	0.001913
2365.000000	0.001871
2364.000000	0.001837
2363.000000	0.001814
2362.000000	0.001792
2361.000000	0.001758
2360.000000	0.001723
2359.000000	0.001688
2358.000000	0.001656
2357.000000	0.001636
2356.000000	0.001632
2355.000000	0.001647
2354.000000	0.001676
2353.000000	0.001710
2352.000000	0.001720
2351.000000	0.001699
2350.000000	0.001677
2349.000000	0.001666
2348.000000	0.001663
2347.000000	0.001654
2346.000000	0.001644
2345.000000	0.001639
2344.000000	0.001635
2343.000000	0.001642
2342.000000	0.001643
2341.000000	0.001634
2340.000000	0.001617
2339.000000	0.001601
2338.000000	0.001597
2337.000000	0.001600
2336.000000	0.001598
2335.000000	0.001590
2334.000000	0.001596
2333.000000	0.001622
2332.000000	0.001646
2331.000000	0.001645
2330.000000	0.001650
2329.000000	0.001666
2328.000000	0.001693
2327.000000	0.001700
2326.000000	0.001695
2325.000000	0.001689
2324.000000	0.001681
2323.000000	0.001681
2322.000000	0.001689
2321.000000	0.001704
2320.000000	0.001712
2319.000000	0.001707
2318.000000	0.001702
2317.000000	0.001706
2316.000000	0.001726
2315.000000	0.001751
2314.000000	0.001784
2313.000000	0.001813
2312.000000	0.001835
2311.000000	0.001843
2310.000000	0.001851
2309.000000	0.001864
2308.000000	0.001878
2307.000000	0.001881
2306.000000	0.001874
2305.000000	0.001861
2304.000000	0.001851
2303.000000	0.001846
2302.000000	0.001856
2301.000000	0.001874
2300.000000	0.001890
2299.000000	0.001893
2298.000000	0.001889
2297.000000	0.001886
2296.000000	0.001890
2295.000000	0.001899
2294.000000	0.001923
2293.000000	0.001960
2292.000000	0.002004
2291.000000	0.002042
2290.000000	0.002073
2289.000000	0.002106
2288.000000	0.002136
2287.000000	0.002156
2286.000000	0.002162
2285.000000	0.002157
2284.000000	0.002148
2283.000000	0.002143
2282.000000	0.002147
2281.000000	0.002162
2280.000000	0.002179
2279.000000	0.002185
2278.000000	0.002181
2277.000000	0.002173
2276.000000	0.002166
2275.000000	0.002155
2274.000000	0.002130
2273.000000	0.002090
2272.000000	0.002041
2271.000000	0.001996
2270.000000	0.001963
2269.000000	0.001945
2268.000000	0.001933
2267.000000	0.001917
2266.000000	0.001892
2265.000000	0.001861
2264.000000	0.001832
2263.000000	0.001811
2262.000000	0.001798
2261.000000	0.001790
2260.000000	0.001776
2259.000000	0.001747
2258.000000	0.001707
2257.000000	0.001668
2256.000000	0.001650
2255.000000	0.001677
2254.000000	0.001761
2253.000000	0.001889
2252.000000	0.002031
2251.000000	0.002156
2250.000000	0.002253
2249.000000	0.002326
2248.000000	0.002382
2247.000000	0.002427
2246.000000	0.002463
2245.000000	0.002485
2244.000000	0.002485
2243.000000	0.002461
2242.000000	0.002427
2241.000000	0.002395
2240.000000	0.002366
2239.000000	0.002336
2238.000000	0.002305
2237.000000	0.002281
2236.000000	0.002265
2235.000000	0.002251
2234.000000	0.002235
2233.000000	0.002218
2232.000000	0.002199
2231.000000	0.002179
2230.000000	0.002161
2229.000000	0.002149
2228.000000	0.002145
2227.000000	0.002144
2226.000000	0.002145
2225.000000	0.002149
2224.000000	0.002155
2223.000000	0.002162
2222.000000	0.002166
2221.000000	0.002165
2220.000000	0.002156
2219.000000	0.002142
2218.000000	0.002129
2217.000000	0.002123
2216.000000	0.002123
2215.000000	0.002125
2214.000000	0.002126
2213.000000	0.002128
2212.000000	0.002132
2211.000000	0.002136
2210.000000	0.002142
2209.000000	0.002148
2208.000000	0.002153
2207.000000	0.002152
2206.000000	0.002146
2205.000000	0.002135
2204.000000	0.002125
2203.000000	0.002119
2202.000000	0.002122
2201.000000	0.002128
2200.000000	0.002130
2199.000000	0.002127
2198.000000	0.002123
2197.000000	0.002126
2196.000000	0.002132
2195.000000	0.002132
2194.000000	0.002124
2193.000000	0.002114
2192.000000	0.002108
2191.000000	0.002106
2190.000000	0.002109
2189.000000	0.002116
2188.000000	0.002122
2187.000000	0.002124
2186.000000	0.002120
2185.000000	0.002113
2184.000000	0.002100
2183.000000	0.002084
2182.000000	0.002069
2181.000000	0.002061
2180.000000	0.002058
2179.000000	0.002058
2178.000000	0.002057
2177.000000	0.002056
2176.000000	0.002050
2175.000000	0.002035
2174.000000	0.002016
2173.000000	0.002001
2172.000000	0.001994
2171.000000	0.001992
2170.000000	0.001993
2169.000000	0.001991
2168.000000	0.001983
2167.000000	0.001968
2166.000000	0.001955
2165.000000	0.001950
2164.000000	0.001953
2163.000000	0.001956
2162.000000	0.001955
2161.000000	0.001950
2160.000000	0.001940
2159.000000	0.001931
2158.000000	0.001927
2157.000000	0.001926
2156.000000	0.001924
2155.000000	0.001917
2154.000000	0.001910
2153.000000	0.001908
2152.000000	0.001910
2151.000000	0.001912
2150.000000	0.001921
2149.000000	0.001940
2148.000000	0.001967
2147.000000	0.001993
2146.000000	0.002013
2145.000000	0.002033
2144.000000	0.002056
2143.000000	0.002080
2142.000000	0.002108
2141.000000	0.002141
2140.000000	0.002173
2139.000000	0.002202
2138.000000	0.002230
2137.000000	0.002263
2136.000000	0.002303
2135.000000	0.002342
2134.000000	0.002379
2133.000000	0.002416
2132.000000	0.002455
2131.000000	0.002496
2130.000000	0.002538
2129.000000	0.002581
2128.000000	0.002623
2127.000000	0.002660
2126.000000	0.002694
2125.000000	0.002725
2124.000000	0.002750
2123.000000	0.002763
2122.000000	0.002767
2121.000000	0.002766
2120.000000	0.002760
2119.000000	0.002745
2118.000000	0.002721
2117.000000	0.002690
2116.000000	0.002657
2115.000000	0.002625
2114.000000	0.002598
2113.000000	0.002575
2112.000000	0.002548
2111.000000	0.002512
2110.000000	0.002470
2109.000000	0.002433
2108.000000	0.002406
2107.000000	0.002384
2106.000000	0.002364
2105.000000	0.002344
2104.000000	0.002322
2103.000000	0.002299
2102.000000	0.002276
2101.000000	0.002259
2100.000000	0.002250
2099.000000	0.002246
2098.000000	0.002242
2097.000000	0.002235
2096.000000	0.002222
2095.000000	0.002207
2094.000000	0.002199
2093.000000	0.002202
2092.000000	0.002211
2091.000000	0.002212
2090.000000	0.002204
2089.000000	0.002191
2088.000000	0.002182
2087.000000	0.002181
2086.000000	0.002190
2085.000000	0.002204
2084.000000	0.002213
2083.000000	0.002209
2082.000000	0.002194
2081.000000	0.002178
2080.000000	0.002167
2079.000000	0.002162
2078.000000	0.002161
2077.000000	0.002162
2076.000000	0.002164
2075.000000	0.002163
2074.000000	0.002160
2073.000000	0.002155
2072.000000	0.002147
2071.000000	0.002138
2070.000000	0.002133
2069.000000	0.002137
2068.000000	0.002147
2067.000000	0.002154
2066.000000	0.002155
2065.000000	0.002147
2064.000000	0.002135
2063.000000	0.002123
2062.000000	0.002117
2061.000000	0.002117
2060.000000	0.002116
2059.000000	0.002109
2058.000000	0.002102
2057.000000	0.002102
2056.000000	0.002104
2055.000000	0.002104
2054.000000	0.002103
2053.000000	0.002107
2052.000000	0.002116
2051.000000	0.002122
2050.000000	0.002124
2049.000000	0.002122
2048.000000	0.002118
2047.000000	0.002111
2046.000000	0.002103
2045.000000	0.002099
2044.000000	0.002099
2043.000000	0.002098
2042.000000	0.002094
2041.000000	0.002087
2040.000000	0.002078
2039.000000	0.002068
2038.000000	0.002067
2037.000000	0.002082
2036.000000	0.002107
2035.000000	0.002121
2034.000000	0.002118
2033.000000	0.002107
2032.000000	0.002099
2031.000000	0.002098
2030.000000	0.002103
2029.000000	0.002112
2028.000000	0.002124
2027.000000	0.002135
2026.000000	0.002141
2025.000000	0.002144
2024.000000	0.002143
2023.000000	0.002136
2022.000000	0.002128
2021.000000	0.002126
2020.000000	0.002132
2019.000000	0.002141
2018.000000	0.002146
2017.000000	0.002149
2016.000000	0.002151
2015.000000	0.002151
2014.000000	0.002151
2013.000000	0.002151
2012.000000	0.002152
2011.000000	0.002149
2010.000000	0.002144
2009.000000	0.002143
2008.000000	0.002149
2007.000000	0.002159
2006.000000	0.002173
2005.000000	0.002192
2004.000000	0.002212
2003.000000	0.002223
2002.000000	0.002221
2001.000000	0.002214
2000.000000	0.002210
1999.000000	0.002208
1998.000000	0.002206
1997.000000	0.002201
1996.000000	0.002192
1995.000000	0.002187
1994.000000	0.002191
1993.000000	0.002208
1992.000000	0.002229
1991.000000	0.002243
1990.000000	0.002242
1989.000000	0.002231
1988.000000	0.002219
1987.000000	0.002216
1986.000000	0.002220
1985.000000	0.002223
1984.000000	0.002219
1983.000000	0.002212
1982.000000	0.002208
1981.000000	0.002211
1980.000000	0.002214
1979.000000	0.002209
1978.000000	0.002197
1977.000000	0.002185
1976.000000	0.002179
1975.000000	0.002182
1974.000000	0.002191
1973.000000	0.002200
1972.000000	0.002206
1971.000000	0.002213
1970.000000	0.002226
1969.000000	0.002243
1968.000000	0.002258
1967.000000	0.002265
1966.000000	0.002265
1965.000000	0.002259
1964.000000	0.002249
1963.000000	0.002239
1962.000000	0.002230
1961.000000	0.002223
1960.000000	0.002215
1959.000000	0.002209
1958.000000	0.002207
1957.000000	0.002208
1956.000000	0.002209
1955.000000	0.002211
1954.000000	0.002217
1953.000000	0.002225
1952.000000	0.002229
1951.000000	0.002227
1950.000000	0.002223
1949.000000	0.002226
1948.000000	0.002232
1947.000000	0.002236
1946.000000	0.002238
1945.000000	0.002237
1944.000000	0.002238
1943.000000	0.002244
1942.000000	0.002257
1941.000000	0.002273
1940.000000	0.002283
1939.000000	0.002283
1938.000000	0.002277
1937.000000	0.002270
1936.000000	0.002262
1935.000000	0.002256
1934.000000	0.002253
1933.000000	0.002255
1932.000000	0.002257
1931.000000	0.002256
1930.000000	0.002254
1929.000000	0.002252
1928.000000	0.002249
1927.000000	0.002246
1926.000000	0.002247
1925.000000	0.002257
1924.000000	0.002265
1923.000000	0.002264
1922.000000	0.002261
1921.000000	0.002264
1920.000000	0.002268
1919.000000	0.002266
1918.000000	0.002263
1917.000000	0.002265
1916.000000	0.002265
1915.000000	0.002260
1914.000000	0.002254
1913.000000	0.002257
1912.000000	0.002265
1911.000000	0.002267
1910.000000	0.002266
1909.000000	0.002268
1908.000000	0.002274
1907.000000	0.002277
1906.000000	0.002277
1905.000000	0.002280
1904.000000	0.002283
1903.000000	0.002280
1902.000000	0.002278
1901.000000	0.002283
1900.000000	0.002286
1899.000000	0.002280
1898.000000	0.002274
1897.000000	0.002276
1896.000000	0.002278
1895.000000	0.002270
1894.000000	0.002260
1893.000000	0.002264
1892.000000	0.002275
1891.000000	0.002277
1890.000000	0.002270
1889.000000	0.002266
1888.000000	0.002269
1887.000000	0.002268
1886.000000	0.002265
1885.000000	0.002268
1884.000000	0.002271
1883.000000	0.002265
1882.000000	0.002258
1881.000000	0.002263
1880.000000	0.002275
1879.000000	0.002281
1878.000000	0.002282
1877.000000	0.002287
1876.000000	0.002297
1875.000000	0.002305
1874.000000	0.002311
1873.000000	0.002324
1872.000000	0.002339
1871.000000	0.002343
1870.000000	0.002336
1869.000000	0.002332
1868.000000	0.002329
1867.000000	0.002319
1866.000000	0.002302
1865.000000	0.002295
1864.000000	0.002298
1863.000000	0.002296
1862.000000	0.002288
1861.000000	0.002286
1860.000000	0.002291
1859.000000	0.002291
1858.000000	0.002285
1857.000000	0.002285
1856.000000	0.002289
1855.000000	0.002288
1854.000000	0.002285
1853.000000	0.002289
1852.000000	0.002295
1851.000000	0.002296
1850.000000	0.002294
1849.000000	0.002299
1848.000000	0.002312
1847.000000	0.002322
1846.000000	0.002329
1845.000000	0.002340
1844.000000	0.002352
1843.000000	0.002354
1842.000000	0.002347
1841.000000	0.002340
1840.000000	0.002337
1839.000000	0.002337
1838.000000	0.002333
1837.000000	0.002329
1836.000000	0.002329
1835.000000	0.002334
1834.000000	0.002351
1833.000000	0.002375
1832.000000	0.002392
1831.000000	0.002392
1830.000000	0.002374
1829.000000	0.002350
1828.000000	0.002331
1827.000000	0.002320
1826.000000	0.002323
1825.000000	0.002339
1824.000000	0.002358
1823.000000	0.002359
1822.000000	0.002343
1821.000000	0.002330
1820.000000	0.002333
1819.000000	0.002342
1818.000000	0.002339
1817.000000	0.002330
1816.000000	0.002325
1815.000000	0.002320
1814.000000	0.002312
1813.000000	0.002309
1812.000000	0.002312
1811.000000	0.002312
1810.000000	0.002303
1809.000000	0.002304
1808.000000	0.002319
1807.000000	0.002330
1806.000000	0.002330
1805.000000	0.002335
1804.000000	0.002347
1803.000000	0.002353
1802.000000	0.002346
1801.000000	0.002337
1800.000000	0.002337
1799.000000	0.002334
1798.000000	0.002324
1797.000000	0.002323
1796.000000	0.002330
1795.000000	0.002328
1794.000000	0.002312
1793.000000	0.002295
1792.000000	0.002290
1791.000000	0.002288
1790.000000	0.002284
1789.000000	0.002289
1788.000000	0.002304
1787.000000	0.002317
1786.000000	0.002321
1785.000000	0.002325
1784.000000	0.002327
1783.000000	0.002319
1782.000000	0.002302
1781.000000	0.002289
1780.000000	0.002289
1779.000000	0.002294
1778.000000	0.002297
1777.000000	0.002297
1776.000000	0.002299
1775.000000	0.002303
1774.000000	0.002301
1773.000000	0.002289
1772.000000	0.002279
1771.000000	0.002285
1770.000000	0.002293
1769.000000	0.002294
1768.000000	0.002290
1767.000000	0.002283
1766.000000	0.002272
1765.000000	0.002261
1764.000000	0.002261
1763.000000	0.002269
1762.000000	0.002270
1761.000000	0.002258
1760.000000	0.002248
1759.000000	0.002246
1758.000000	0.002244
1757.000000	0.002231
1756.000000	0.002213
1755.000000	0.002202
1754.000000	0.002196
1753.000000	0.002184
1752.000000	0.002175
1751.000000	0.002174
1750.000000	0.002167
1749.000000	0.002142
1748.000000	0.002116
1747.000000	0.002110
1746.000000	0.002121
1745.000000	0.002128
1744.000000	0.002129
1743.000000	0.002134
1742.000000	0.002140
1741.000000	0.002139
1740.000000	0.002134
1739.000000	0.002132
1738.000000	0.002134
1737.000000	0.002130
1736.000000	0.002117
1735.000000	0.002103
1734.000000	0.002104
1733.000000	0.002125
1732.000000	0.002153
1731.000000	0.002174
1730.000000	0.002185
1729.000000	0.002189
1728.000000	0.002187
1727.000000	0.002179
1726.000000	0.002170
1725.000000	0.002166
1724.000000	0.002172
1723.000000	0.002174
1722.000000	0.002166
1721.000000	0.002157
1720.000000	0.002150
1719.000000	0.002131
1718.000000	0.002101
1717.000000	0.002094
1716.000000	0.002117
1715.000000	0.002131
1714.000000	0.002130
1713.000000	0.002143
1712.000000	0.002165
1711.000000	0.002169
1710.000000	0.002157
1709.000000	0.002155
1708.000000	0.002164
1707.000000	0.002158
1706.000000	0.002132
1705.000000	0.002118
1704.000000	0.002118
1703.000000	0.002097
1702.000000	0.002047
1701.000000	0.002006
1700.000000	0.002000
1699.000000	0.001992
1698.000000	0.001962
1697.000000	0.001928
1696.000000	0.001907
1695.000000	0.001883
1694.000000	0.001844
1693.000000	0.001794
1692.000000	0.001738
1691.000000	0.001673
1690.000000	0.001604
1689.000000	0.001536
1688.000000	0.001468
1687.000000	0.001399
1686.000000	0.001333
1685.000000	0.001269
1684.000000	0.001202
1683.000000	0.001141
1682.000000	0.001089
1681.000000	0.001022
1680.000000	0.000944
1679.000000	0.000886
1678.000000	0.000862
1677.000000	0.000846
1676.000000	0.000821
1675.000000	0.000806
1674.000000	0.000811
1673.000000	0.000814
1672.000000	0.000800
1671.000000	0.000775
1670.000000	0.000757
1669.000000	0.000741
1668.000000	0.000713
1667.000000	0.000682
1666.000000	0.000660
1665.000000	0.000639
1664.000000	0.000607
1663.000000	0.000568
1662.000000	0.000540
1661.000000	0.000516
1660.000000	0.000483
1659.000000	0.000461
1658.000000	0.000468
1657.000000	0.000501
1656.000000	0.000545
1655.000000	0.000598
1654.000000	0.000645
1653.000000	0.000664
1652.000000	0.000661
1651.000000	0.000656
1650.000000	0.000655
1649.000000	0.000654
1648.000000	0.000648
1647.000000	0.000646
1646.000000	0.000658
1645.000000	0.000687
1644.000000	0.000720
1643.000000	0.000744
1642.000000	0.000762
1641.000000	0.000786
1640.000000	0.000819
1639.000000	0.000858
1638.000000	0.000898
1637.000000	0.000940
1636.000000	0.000988
1635.000000	0.001044
1634.000000	0.001095
1633.000000	0.001135
1632.000000	0.001166
1631.000000	0.001197
1630.000000	0.001239
1629.000000	0.001296
1628.000000	0.001353
1627.000000	0.001402
1626.000000	0.001449
1625.000000	0.001498
1624.000000	0.001545
1623.000000	0.001592
1622.000000	0.001643
1621.000000	0.001686
1620.000000	0.001717
1619.000000	0.001751
1618.000000	0.001806
1617.000000	0.001880
1616.000000	0.001944
1615.000000	0.001994
1614.000000	0.002042
1613.000000	0.002087
1612.000000	0.002119
1611.000000	0.002142
1610.000000	0.002175
1609.000000	0.002214
1608.000000	0.002250
1607.000000	0.002290
1606.000000	0.002352
1605.000000	0.002419
1604.000000	0.002472
1603.000000	0.002516
1602.000000	0.002563
1601.000000	0.002605
1600.000000	0.002631
1599.000000	0.002653
1598.000000	0.002683
1597.000000	0.002718
1596.000000	0.002750
1595.000000	0.002783
1594.000000	0.002824
1593.000000	0.002866
1592.000000	0.002898
1591.000000	0.002921
1590.000000	0.002952
1589.000000	0.002992
1588.000000	0.003027
1587.000000	0.003052
1586.000000	0.003074
1585.000000	0.003093
1584.000000	0.003100
1583.000000	0.003111
1582.000000	0.003139
1581.000000	0.003174
1580.000000	0.003199
1579.000000	0.003216
1578.000000	0.003225
1577.000000	0.003212
1576.000000	0.003172
1575.000000	0.003136
1574.000000	0.003125
1573.000000	0.003124
1572.000000	0.003117
1571.000000	0.003111
1570.000000	0.003118
1569.000000	0.003127
1568.000000	0.003116
1567.000000	0.003088
1566.000000	0.003055
1565.000000	0.003017
1564.000000	0.002977
1563.000000	0.002956
1562.000000	0.002953
1561.000000	0.002947
1560.000000	0.002918
1559.000000	0.002880
1558.000000	0.002878
1557.000000	0.002893
1556.000000	0.002886
1555.000000	0.002860
1554.000000	0.002824
1553.000000	0.002779
1552.000000	0.002739
1551.000000	0.002716
1550.000000	0.002700
1549.000000	0.002677
1548.000000	0.002636
1547.000000	0.002595
1546.000000	0.002576
1545.000000	0.002585
1544.000000	0.002611
1543.000000	0.002631
1542.000000	0.002618
1541.000000	0.002557
1540.000000	0.002461
1539.000000	0.002375
1538.000000	0.002331
1537.000000	0.002321
1536.000000	0.002309
1535.000000	0.002281
1534.000000	0.002239
1533.000000	0.002194
1532.000000	0.002164
1531.000000	0.002165
1530.000000	0.002208
1529.000000	0.002268
1528.000000	0.002288
1527.000000	0.002229
1526.000000	0.002130
1525.000000	0.002062
1524.000000	0.002052
1523.000000	0.002074
1522.000000	0.002103
1521.000000	0.002134
1520.000000	0.002151
1519.000000	0.002144
1518.000000	0.002142
1517.000000	0.002205
1516.000000	0.002354
1515.000000	0.002520
1514.000000	0.002611
1513.000000	0.002612
1512.000000	0.002582
1511.000000	0.002577
1510.000000	0.002605
1509.000000	0.002652
1508.000000	0.002712
1507.000000	0.002788
1506.000000	0.002879
1505.000000	0.002970
1504.000000	0.003056
1503.000000	0.003138
1502.000000	0.003229
1501.000000	0.003344
1500.000000	0.003474
1499.000000	0.003585
1498.000000	0.003660
1497.000000	0.003720
1496.000000	0.003785
1495.000000	0.003826
1494.000000	0.003829
1493.000000	0.003825
1492.000000	0.003843
1491.000000	0.003875
1490.000000	0.003901
1489.000000	0.003925
1488.000000	0.003951
1487.000000	0.003968
1486.000000	0.004003
1485.000000	0.004086
1484.000000	0.004189
1483.000000	0.004251
1482.000000	0.004242
1481.000000	0.004184
1480.000000	0.004114
1479.000000	0.004040
1478.000000	0.003955
1477.000000	0.003868
1476.000000	0.003792
1475.000000	0.003724
1474.000000	0.003663
1473.000000	0.003611
1472.000000	0.003575
1471.000000	0.003554
1470.000000	0.003539
1469.000000	0.003528
1468.000000	0.003537
1467.000000	0.003603
1466.000000	0.003763
1465.000000	0.003974
1464.000000	0.004095
1463.000000	0.004005
1462.000000	0.003730
1461.000000	0.003416
1460.000000	0.003198
1459.000000	0.003101
1458.000000	0.003057
1457.000000	0.003017
1456.000000	0.002981
1455.000000	0.002955
1454.000000	0.002927
1453.000000	0.002906
1452.000000	0.002935
1451.000000	0.003014
1450.000000	0.003073
1449.000000	0.003045
1448.000000	0.002944
1447.000000	0.002836
1446.000000	0.002769
1445.000000	0.002725
1444.000000	0.002685
1443.000000	0.002644
1442.000000	0.002601
1441.000000	0.002566
1440.000000	0.002561
1439.000000	0.002597
1438.000000	0.002661
1437.000000	0.002737
1436.000000	0.002801
1435.000000	0.002812
1434.000000	0.002741
1433.000000	0.002621
1432.000000	0.002524
1431.000000	0.002484
1430.000000	0.002470
1429.000000	0.002455
1428.000000	0.002452
1427.000000	0.002479
1426.000000	0.002540
1425.000000	0.002635
1424.000000	0.002782
1423.000000	0.002957
1422.000000	0.003056
1421.000000	0.003005
1420.000000	0.002842
1419.000000	0.002676
1418.000000	0.002564
1417.000000	0.002490
1416.000000	0.002441
1415.000000	0.002424
1414.000000	0.002435
1413.000000	0.002454
1412.000000	0.002484
1411.000000	0.002533
1410.000000	0.002589
1409.000000	0.002628
1408.000000	0.002642
1407.000000	0.002631
1406.000000	0.002596
1405.000000	0.002551
1404.000000	0.002526
1403.000000	0.002542
1402.000000	0.002575
1401.000000	0.002590
1400.000000	0.002579
1399.000000	0.002563
1398.000000	0.002555
1397.000000	0.002557
1396.000000	0.002564
1395.000000	0.002563
1394.000000	0.002536
1393.000000	0.002479
1392.000000	0.002421
1391.000000	0.002395
1390.000000	0.002397
1389.000000	0.002401
1388.000000	0.002396
1387.000000	0.002392
1386.000000	0.002394
1385.000000	0.002399
1384.000000	0.002408
1383.000000	0.002430
1382.000000	0.002473
1381.000000	0.002540
1380.000000	0.002634
1379.000000	0.002743
1378.000000	0.002841
1377.000000	0.002901
1376.000000	0.002923
1375.000000	0.002932
1374.000000	0.002951
1373.000000	0.002976
1372.000000	0.002992
1371.000000	0.002992
1370.000000	0.002983
1369.000000	0.002965
1368.000000	0.002937
1367.000000	0.002910
1366.000000	0.002893
1365.000000	0.002882
1364.000000	0.002866
1363.000000	0.002835
1362.000000	0.002792
1361.000000	0.002742
1360.000000	0.002699
1359.000000	0.002673
1358.000000	0.002666
1357.000000	0.002666
1356.000000	0.002657
1355.000000	0.002633
1354.000000	0.002601
1353.000000	0.002572
1352.000000	0.002550
1351.000000	0.002523
1350.000000	0.002483
1349.000000	0.002429
1348.000000	0.002374
1347.000000	0.002328
1346.000000	0.002290
1345.000000	0.002255
1344.000000	0.002222
1343.000000	0.002197
1342.000000	0.002183
1341.000000	0.002179
1340.000000	0.002185
1339.000000	0.002201
1338.000000	0.002210
1337.000000	0.002194
1336.000000	0.002150
1335.000000	0.002101
1334.000000	0.002067
1333.000000	0.002055
1332.000000	0.002057
1331.000000	0.002065
1330.000000	0.002071
1329.000000	0.002072
1328.000000	0.002068
1327.000000	0.002064
1326.000000	0.002064
1325.000000	0.002063
1324.000000	0.002061
1323.000000	0.002062
1322.000000	0.002065
1321.000000	0.002066
1320.000000	0.002060
1319.000000	0.002051
1318.000000	0.002041
1317.000000	0.002029
1316.000000	0.002019
1315.000000	0.002016
1314.000000	0.002021
1313.000000	0.002028
1312.000000	0.002031
1311.000000	0.002023
1310.000000	0.002004
1309.000000	0.001980
1308.000000	0.001966
1307.000000	0.001969
1306.000000	0.001976
1305.000000	0.001973
1304.000000	0.001962
1303.000000	0.001959
1302.000000	0.001969
1301.000000	0.001976
1300.000000	0.001972
1299.000000	0.001962
1298.000000	0.001954
1297.000000	0.001950
1296.000000	0.001947
1295.000000	0.001948
1294.000000	0.001954
1293.000000	0.001962
1292.000000	0.001968
1291.000000	0.001974
1290.000000	0.001980
1289.000000	0.001985
1288.000000	0.001987
1287.000000	0.001981
1286.000000	0.001964
1285.000000	0.001933
1284.000000	0.001894
1283.000000	0.001852
1282.000000	0.001807
1281.000000	0.001764
1280.000000	0.001739
1279.000000	0.001751
1278.000000	0.001811
1277.000000	0.001909
1276.000000	0.002035
1275.000000	0.002174
1274.000000	0.002303
1273.000000	0.002396
1272.000000	0.002441
1271.000000	0.002444
1270.000000	0.002423
1269.000000	0.002390
1268.000000	0.002351
1267.000000	0.002312
1266.000000	0.002282
1265.000000	0.002267
1264.000000	0.002270
1263.000000	0.002288
1262.000000	0.002306
1261.000000	0.002312
1260.000000	0.002307
1259.000000	0.002300
1258.000000	0.002296
1257.000000	0.002289
1256.000000	0.002276
1255.000000	0.002260
1254.000000	0.002240
1253.000000	0.002214
1252.000000	0.002183
1251.000000	0.002155
1250.000000	0.002133
1249.000000	0.002110
1248.000000	0.002083
1247.000000	0.002059
1246.000000	0.002043
1245.000000	0.002029
1244.000000	0.002018
1243.000000	0.002015
1242.000000	0.002031
1241.000000	0.002059
1240.000000	0.002089
1239.000000	0.002113
1238.000000	0.002138
1237.000000	0.002178
1236.000000	0.002234
1235.000000	0.002296
1234.000000	0.002342
1233.000000	0.002365
1232.000000	0.002376
1231.000000	0.002397
1230.000000	0.002433
1229.000000	0.002476
1228.000000	0.002512
1227.000000	0.002535
1226.000000	0.002547
1225.000000	0.002552
1224.000000	0.002554
1223.000000	0.002556
1222.000000	0.002551
1221.000000	0.002535
1220.000000	0.002516
1219.000000	0.002502
1218.000000	0.002495
1217.000000	0.002489
1216.000000	0.002482
1215.000000	0.002472
1214.000000	0.002459
1213.000000	0.002442
1212.000000	0.002425
1211.000000	0.002411
1210.000000	0.002397
1209.000000	0.002379
1208.000000	0.002358
1207.000000	0.002341
1206.000000	0.002330
1205.000000	0.002318
1204.000000	0.002303
1203.000000	0.002290
1202.000000	0.002275
1201.000000	0.002257
1200.000000	0.002242
1199.000000	0.002242
1198.000000	0.002257
1197.000000	0.002274
1196.000000	0.002283
1195.000000	0.002284
1194.000000	0.002288
1193.000000	0.002298
1192.000000	0.002311
1191.000000	0.002323
1190.000000	0.002329
1189.000000	0.002329
1188.000000	0.002331
1187.000000	0.002339
1186.000000	0.002349
1185.000000	0.002354
1184.000000	0.002357
1183.000000	0.002370
1182.000000	0.002394
1181.000000	0.002413
1180.000000	0.002416
1179.000000	0.002404
1178.000000	0.002382
1177.000000	0.002360
1176.000000	0.002351
1175.000000	0.002359
1174.000000	0.002375
1173.000000	0.002381
1172.000000	0.002376
1171.000000	0.002375
1170.000000	0.002383
1169.000000	0.002387
1168.000000	0.002375
1167.000000	0.002357
1166.000000	0.002351
1165.000000	0.002360
1164.000000	0.002372
1163.000000	0.002377
1162.000000	0.002374
1161.000000	0.002371
1160.000000	0.002370
1159.000000	0.002377
1158.000000	0.002387
1157.000000	0.002395
1156.000000	0.002398
1155.000000	0.002398
1154.000000	0.002400
1153.000000	0.002395
1152.000000	0.002382
1151.000000	0.002364
1150.000000	0.002354
1149.000000	0.002354
1148.000000	0.002363
1147.000000	0.002377
1146.000000	0.002398
1145.000000	0.002420
1144.000000	0.002437
1143.000000	0.002448
1142.000000	0.002456
1141.000000	0.002459
1140.000000	0.002455
1139.000000	0.002445
1138.000000	0.002439
1137.000000	0.002449
1136.000000	0.002474
1135.000000	0.002503
1134.000000	0.002522
1133.000000	0.002528
1132.000000	0.002523
1131.000000	0.002512
1130.000000	0.002502
1129.000000	0.002500
1128.000000	0.002511
1127.000000	0.002525
1126.000000	0.002528
1125.000000	0.002518
1124.000000	0.002507
1123.000000	0.002506
1122.000000	0.002513
1121.000000	0.002519
1120.000000	0.002525
1119.000000	0.002535
1118.000000	0.002545
1117.000000	0.002547
1116.000000	0.002540
1115.000000	0.002532
1114.000000	0.002527
1113.000000	0.002523
1112.000000	0.002518
1111.000000	0.002516
1110.000000	0.002512
1109.000000	0.002499
1108.000000	0.002483
1107.000000	0.002477
1106.000000	0.002486
1105.000000	0.002502
1104.000000	0.002519
1103.000000	0.002537
1102.000000	0.002559
1101.000000	0.002574
1100.000000	0.002575
1099.000000	0.002566
1098.000000	0.002558
1097.000000	0.002561
1096.000000	0.002574
1095.000000	0.002585
1094.000000	0.002585
1093.000000	0.002575
1092.000000	0.002568
1091.000000	0.002573
1090.000000	0.002585
1089.000000	0.002589
1088.000000	0.002582
1087.000000	0.002580
1086.000000	0.002590
1085.000000	0.002600
1084.000000	0.002595
1083.000000	0.002578
1082.000000	0.002565
1081.000000	0.002568
1080.000000	0.002584
1079.000000	0.002605
1078.000000	0.002626
1077.000000	0.002639
1076.000000	0.002637
1075.000000	0.002622
1074.000000	0.002610
1073.000000	0.002613
1072.000000	0.002632
1071.000000	0.002655
1070.000000	0.002669
1069.000000	0.002671
1068.000000	0.002668
1067.000000	0.002670
1066.000000	0.002682
1065.000000	0.002696
1064.000000	0.002697
1063.000000	0.002684
1062.000000	0.002672
1061.000000	0.002676
1060.000000	0.002690
1059.000000	0.002695
1058.000000	0.002681
1057.000000	0.002663
1056.000000	0.002659
1055.000000	0.002677
1054.000000	0.002703
1053.000000	0.002724
1052.000000	0.002732
1051.000000	0.002726
1050.000000	0.002702
1049.000000	0.002664
1048.000000	0.002617
1047.000000	0.002579
1046.000000	0.002572
1045.000000	0.002607
1044.000000	0.002666
1043.000000	0.002706
1042.000000	0.002693
1041.000000	0.002638
1040.000000	0.002586
1039.000000	0.002572
1038.000000	0.002590
1037.000000	0.002612
1036.000000	0.002623
1035.000000	0.002630
1034.000000	0.002640
1033.000000	0.002647
1032.000000	0.002639
1031.000000	0.002620
1030.000000	0.002604
1029.000000	0.002613
1028.000000	0.002651
1027.000000	0.002694
1026.000000	0.002708
1025.000000	0.002681
1024.000000	0.002632
1023.000000	0.002591
1022.000000	0.002566
1021.000000	0.002544
1020.000000	0.002517
1019.000000	0.002497
1018.000000	0.002499
1017.000000	0.002518
1016.000000	0.002538
1015.000000	0.002548
1014.000000	0.002549
1013.000000	0.002548
1012.000000	0.002547
1011.000000	0.002543
1010.000000	0.002537
1009.000000	0.002533
1008.000000	0.002540
1007.000000	0.002566
1006.000000	0.002605
1005.000000	0.002638
1004.000000	0.002648
1003.000000	0.002626
1002.000000	0.002583
1001.000000	0.002545
1000.000000	0.002528
999.000000	0.002533
998.000000	0.002550
997.000000	0.002564
996.000000	0.002572
995.000000	0.002576
994.000000	0.002577
993.000000	0.002571
992.000000	0.002557
991.000000	0.002533
990.000000	0.002507
989.000000	0.002488
988.000000	0.002482
987.000000	0.002480
986.000000	0.002468
985.000000	0.002445
984.000000	0.002425
983.000000	0.002424
982.000000	0.002445
981.000000	0.002474
980.000000	0.002495
979.000000	0.002503
978.000000	0.002493
977.000000	0.002464
976.000000	0.002424
975.000000	0.002392
974.000000	0.002380
973.000000	0.002381
972.000000	0.002380
971.000000	0.002372
970.000000	0.002366
969.000000	0.002374
968.000000	0.002394
967.000000	0.002413
966.000000	0.002421
965.000000	0.002416
964.000000	0.002405
963.000000	0.002399
962.000000	0.002400
961.000000	0.002401
960.000000	0.002389
959.000000	0.002362
958.000000	0.002338
957.000000	0.002339
956.000000	0.002364
955.000000	0.002395
954.000000	0.002415
953.000000	0.002420
952.000000	0.002416
951.000000	0.002413
950.000000	0.002418
949.000000	0.002435
948.000000	0.002455
947.000000	0.002461
946.000000	0.002441
945.000000	0.002409
944.000000	0.002389
943.000000	0.002395
942.000000	0.002419
941.000000	0.002444
940.000000	0.002458
939.000000	0.002457
938.000000	0.002442
937.000000	0.002424
936.000000	0.002418
935.000000	0.002424
934.000000	0.002434
933.000000	0.002434
932.000000	0.002424
931.000000	0.002412
930.000000	0.002403
929.000000	0.002394
928.000000	0.002381
927.000000	0.002359
926.000000	0.002331
925.000000	0.002300
924.000000	0.002273
923.000000	0.002253
922.000000	0.002241
921.000000	0.002238
920.000000	0.002244
919.000000	0.002257
918.000000	0.002279
917.000000	0.002313
916.000000	0.002352
915.000000	0.002383
914.000000	0.002397
913.000000	0.002401
912.000000	0.002405
911.000000	0.002405
910.000000	0.002394
909.000000	0.002380
908.000000	0.002386
907.000000	0.002415
906.000000	0.002447
905.000000	0.002460
904.000000	0.002453
903.000000	0.002438
902.000000	0.002423
901.000000	0.002406
900.000000	0.002392
899.000000	0.002385
898.000000	0.002385
897.000000	0.002381
896.000000	0.002368
895.000000	0.002350
894.000000	0.002333
893.000000	0.002321
892.000000	0.002307
891.000000	0.002286
890.000000	0.002262
889.000000	0.002248
888.000000	0.002252
887.000000	0.002262
886.000000	0.002255
885.000000	0.002215
884.000000	0.002151
883.000000	0.002080
882.000000	0.002013
881.000000	0.001955
880.000000	0.001902
879.000000	0.001850
878.000000	0.001803
877.000000	0.001776
876.000000	0.001789
875.000000	0.001839
874.000000	0.001900
873.000000	0.001942
872.000000	0.001953
871.000000	0.001935
870.000000	0.001886
869.000000	0.001813
868.000000	0.001733
867.000000	0.001664
866.000000	0.001605
865.000000	0.001537
864.000000	0.001445
863.000000	0.001333
862.000000	0.001205
861.000000	0.001057
860.000000	0.000874
859.000000	0.000645
858.000000	0.000363
857.000000	0.000029
856.000000	-0.000356
855.000000	-0.000781
854.000000	-0.001231
853.000000	-0.001690
852.000000	-0.002127
851.000000	-0.002485
850.000000	-0.002695
849.000000	-0.002707
848.000000	-0.002521
847.000000	-0.002195
846.000000	-0.001806
845.000000	-0.001403
844.000000	-0.001003
843.000000	-0.000611
842.000000	-0.000241
841.000000	0.000087
840.000000	0.000365
839.000000	0.000603
838.000000	0.000812
837.000000	0.001000
836.000000	0.001170
835.000000	0.001326
834.000000	0.001466
833.000000	0.001587
832.000000	0.001682
831.000000	0.001754
830.000000	0.001816
829.000000	0.001884
828.000000	0.001961
827.000000	0.002034
826.000000	0.002086
825.000000	0.002121
824.000000	0.002152
823.000000	0.002191
822.000000	0.002231
821.000000	0.002264
820.000000	0.002290
819.000000	0.002318
818.000000	0.002353
817.000000	0.002386
816.000000	0.002405
815.000000	0.002402
814.000000	0.002384
813.000000	0.002365
812.000000	0.002348
811.000000	0.002328
810.000000	0.002300
809.000000	0.002269
808.000000	0.002247
807.000000	0.002234
806.000000	0.002225
805.000000	0.002213
804.000000	0.002201
803.000000	0.002190
802.000000	0.002178
801.000000	0.002158
800.000000	0.002122
799.000000	0.002074
798.000000	0.002025
797.000000	0.001989
796.000000	0.001972
795.000000	0.001961
794.000000	0.001947
793.000000	0.001932
792.000000	0.001931
791.000000	0.001956
790.000000	0.002005
789.000000	0.002068
788.000000	0.002134
787.000000	0.002194
786.000000	0.002239
785.000000	0.002258
784.000000	0.002247
783.000000	0.002211
782.000000	0.002168
781.000000	0.002135
780.000000	0.002117
779.000000	0.002112
778.000000	0.002122
777.000000	0.002150
776.000000	0.002183
775.000000	0.002198
774.000000	0.002186
773.000000	0.002164
772.000000	0.002151
771.000000	0.002149
770.000000	0.002145
769.000000	0.002135
768.000000	0.002127
767.000000	0.002122
766.000000	0.002113
765.000000	0.002106
764.000000	0.002115
763.000000	0.002143
762.000000	0.002170
761.000000	0.002166
760.000000	0.002132
759.000000	0.002099
758.000000	0.002097
757.000000	0.002126
756.000000	0.002157
755.000000	0.002174
754.000000	0.002187
753.000000	0.002211
752.000000	0.002232
751.000000	0.002224
750.000000	0.002188
749.000000	0.002156
748.000000	0.002152
747.000000	0.002168
746.000000	0.002186
745.000000	0.002208
744.000000	0.002237
743.000000	0.002257
742.000000	0.002242
741.000000	0.002189
740.000000	0.002126
739.000000	0.002085
738.000000	0.002084
737.000000	0.002115
736.000000	0.002156
735.000000	0.002181
734.000000	0.002186
733.000000	0.002184
732.000000	0.002179
731.000000	0.002166
730.000000	0.002147
729.000000	0.002136
728.000000	0.002144
727.000000	0.002172
726.000000	0.002219
725.000000	0.002269
724.000000	0.002294
723.000000	0.002265
722.000000	0.002184
721.000000	0.002093
720.000000	0.002026
719.000000	0.001993
718.000000	0.001991
717.000000	0.002011
716.000000	0.002036
715.000000	0.002045
714.000000	0.002044
713.000000	0.002060
712.000000	0.002101
711.000000	0.002142
710.000000	0.002165
709.000000	0.002176
708.000000	0.002187
707.000000	0.002194
706.000000	0.002196
705.000000	0.002203
704.000000	0.002219
703.000000	0.002229
702.000000	0.002221
701.000000	0.002208
700.000000	0.002199
