# Supplementary material for: Real-time monitoring of the reversible capture and release of CO2 on anthraquinone and riboflavin-modified graphitic electrodes using ATR-SEIRAS
Source: Chem Sci. 2025 Nov 4;16(48):23189–202. doi: 10.1039/d5sc05427c (PMC12584010; doi:10.1039/d5sc05427c)
Supplement: SC-016-D5SC05427C-s001 [file SC-016-D5SC05427C-s001.zip › Data Folders/Main Figures/Figure2/2b/0v_ar_0.4VBKG02AQ_Graphenegold_MeCN-0.1M-TBAPF6.ASC]

PE IR       SUBTECH     SPECTRUM    ASCII       PEDS        4.00        
   -1
0v_ar_0.4VBKG02AQ_Graphenegold_MeCN-0.1M-TBAPF6.ASC
25/01/27
16:27:59.00
25/01/27
16:27:59.00
Administrator
Sample 002 By Administrator Date Monday, January 27 2025
700.000000
#HDR
-1
-1
#GR
cm-1
A
1.0
0.0
4000.000000
-1.000000
3301
8
0.000913
-0.002641
#DATA
4000.000000	-0.000342
3999.000000	-0.000342
3998.000000	-0.000334
3997.000000	-0.000324
3996.000000	-0.000316
3995.000000	-0.000312
3994.000000	-0.000305
3993.000000	-0.000288
3992.000000	-0.000260
3991.000000	-0.000232
3990.000000	-0.000220
3989.000000	-0.000232
3988.000000	-0.000263
3987.000000	-0.000297
3986.000000	-0.000322
3985.000000	-0.000336
3984.000000	-0.000344
3983.000000	-0.000350
3982.000000	-0.000352
3981.000000	-0.000350
3980.000000	-0.000345
3979.000000	-0.000340
3978.000000	-0.000339
3977.000000	-0.000342
3976.000000	-0.000344
3975.000000	-0.000344
3974.000000	-0.000341
3973.000000	-0.000338
3972.000000	-0.000337
3971.000000	-0.000332
3970.000000	-0.000322
3969.000000	-0.000306
3968.000000	-0.000290
3967.000000	-0.000279
3966.000000	-0.000273
3965.000000	-0.000271
3964.000000	-0.000269
3963.000000	-0.000269
3962.000000	-0.000271
3961.000000	-0.000275
3960.000000	-0.000278
3959.000000	-0.000283
3958.000000	-0.000290
3957.000000	-0.000298
3956.000000	-0.000303
3955.000000	-0.000301
3954.000000	-0.000292
3953.000000	-0.000280
3952.000000	-0.000274
3951.000000	-0.000278
3950.000000	-0.000289
3949.000000	-0.000296
3948.000000	-0.000292
3947.000000	-0.000277
3946.000000	-0.000264
3945.000000	-0.000266
3944.000000	-0.000290
3943.000000	-0.000321
3942.000000	-0.000339
3941.000000	-0.000332
3940.000000	-0.000307
3939.000000	-0.000282
3938.000000	-0.000273
3937.000000	-0.000277
3936.000000	-0.000284
3935.000000	-0.000286
3934.000000	-0.000283
3933.000000	-0.000278
3932.000000	-0.000275
3931.000000	-0.000274
3930.000000	-0.000273
3929.000000	-0.000274
3928.000000	-0.000275
3927.000000	-0.000280
3926.000000	-0.000290
3925.000000	-0.000306
3924.000000	-0.000323
3923.000000	-0.000338
3922.000000	-0.000347
3921.000000	-0.000352
3920.000000	-0.000356
3919.000000	-0.000358
3918.000000	-0.000355
3917.000000	-0.000346
3916.000000	-0.000332
3915.000000	-0.000320
3914.000000	-0.000311
3913.000000	-0.000306
3912.000000	-0.000302
3911.000000	-0.000296
3910.000000	-0.000289
3909.000000	-0.000280
3908.000000	-0.000270
3907.000000	-0.000262
3906.000000	-0.000262
3905.000000	-0.000276
3904.000000	-0.000306
3903.000000	-0.000338
3902.000000	-0.000354
3901.000000	-0.000345
3900.000000	-0.000320
3899.000000	-0.000295
3898.000000	-0.000282
3897.000000	-0.000282
3896.000000	-0.000287
3895.000000	-0.000292
3894.000000	-0.000294
3893.000000	-0.000295
3892.000000	-0.000297
3891.000000	-0.000298
3890.000000	-0.000299
3889.000000	-0.000303
3888.000000	-0.000311
3887.000000	-0.000324
3886.000000	-0.000331
3885.000000	-0.000327
3884.000000	-0.000315
3883.000000	-0.000300
3882.000000	-0.000289
3881.000000	-0.000286
3880.000000	-0.000288
3879.000000	-0.000288
3878.000000	-0.000283
3877.000000	-0.000278
3876.000000	-0.000278
3875.000000	-0.000284
3874.000000	-0.000289
3873.000000	-0.000290
3872.000000	-0.000288
3871.000000	-0.000290
3870.000000	-0.000299
3869.000000	-0.000312
3868.000000	-0.000323
3867.000000	-0.000331
3866.000000	-0.000338
3865.000000	-0.000342
3864.000000	-0.000343
3863.000000	-0.000338
3862.000000	-0.000324
3861.000000	-0.000308
3860.000000	-0.000293
3859.000000	-0.000282
3858.000000	-0.000275
3857.000000	-0.000275
3856.000000	-0.000284
3855.000000	-0.000289
3854.000000	-0.000290
3853.000000	-0.000299
3852.000000	-0.000314
3851.000000	-0.000323
3850.000000	-0.000325
3849.000000	-0.000324
3848.000000	-0.000324
3847.000000	-0.000323
3846.000000	-0.000319
3845.000000	-0.000312
3844.000000	-0.000306
3843.000000	-0.000301
3842.000000	-0.000296
3841.000000	-0.000295
3840.000000	-0.000296
3839.000000	-0.000300
3838.000000	-0.000306
3837.000000	-0.000306
3836.000000	-0.000301
3835.000000	-0.000290
3834.000000	-0.000282
3833.000000	-0.000285
3832.000000	-0.000299
3831.000000	-0.000321
3830.000000	-0.000341
3829.000000	-0.000350
3828.000000	-0.000349
3827.000000	-0.000341
3826.000000	-0.000329
3825.000000	-0.000314
3824.000000	-0.000299
3823.000000	-0.000291
3822.000000	-0.000294
3821.000000	-0.000303
3820.000000	-0.000308
3819.000000	-0.000300
3818.000000	-0.000284
3817.000000	-0.000270
3816.000000	-0.000264
3815.000000	-0.000266
3814.000000	-0.000275
3813.000000	-0.000283
3812.000000	-0.000290
3811.000000	-0.000295
3810.000000	-0.000294
3809.000000	-0.000288
3808.000000	-0.000283
3807.000000	-0.000284
3806.000000	-0.000291
3805.000000	-0.000299
3804.000000	-0.000304
3803.000000	-0.000308
3802.000000	-0.000310
3801.000000	-0.000306
3800.000000	-0.000297
3799.000000	-0.000289
3798.000000	-0.000285
3797.000000	-0.000289
3796.000000	-0.000296
3795.000000	-0.000297
3794.000000	-0.000292
3793.000000	-0.000284
3792.000000	-0.000278
3791.000000	-0.000279
3790.000000	-0.000286
3789.000000	-0.000294
3788.000000	-0.000298
3787.000000	-0.000294
3786.000000	-0.000285
3785.000000	-0.000277
3784.000000	-0.000274
3783.000000	-0.000280
3782.000000	-0.000285
3781.000000	-0.000284
3780.000000	-0.000276
3779.000000	-0.000268
3778.000000	-0.000265
3777.000000	-0.000266
3776.000000	-0.000269
3775.000000	-0.000273
3774.000000	-0.000278
3773.000000	-0.000285
3772.000000	-0.000295
3771.000000	-0.000298
3770.000000	-0.000288
3769.000000	-0.000266
3768.000000	-0.000245
3767.000000	-0.000240
3766.000000	-0.000250
3765.000000	-0.000263
3764.000000	-0.000270
3763.000000	-0.000273
3762.000000	-0.000279
3761.000000	-0.000287
3760.000000	-0.000295
3759.000000	-0.000303
3758.000000	-0.000304
3757.000000	-0.000297
3756.000000	-0.000285
3755.000000	-0.000275
3754.000000	-0.000274
3753.000000	-0.000279
3752.000000	-0.000282
3751.000000	-0.000285
3750.000000	-0.000291
3749.000000	-0.000296
3748.000000	-0.000299
3747.000000	-0.000304
3746.000000	-0.000313
3745.000000	-0.000318
3744.000000	-0.000315
3743.000000	-0.000307
3742.000000	-0.000301
3741.000000	-0.000301
3740.000000	-0.000310
3739.000000	-0.000323
3738.000000	-0.000330
3737.000000	-0.000323
3736.000000	-0.000302
3735.000000	-0.000273
3734.000000	-0.000245
3733.000000	-0.000228
3732.000000	-0.000234
3731.000000	-0.000264
3730.000000	-0.000300
3729.000000	-0.000325
3728.000000	-0.000325
3727.000000	-0.000302
3726.000000	-0.000268
3725.000000	-0.000244
3724.000000	-0.000241
3723.000000	-0.000259
3722.000000	-0.000284
3721.000000	-0.000301
3720.000000	-0.000303
3719.000000	-0.000293
3718.000000	-0.000282
3717.000000	-0.000272
3716.000000	-0.000265
3715.000000	-0.000259
3714.000000	-0.000261
3713.000000	-0.000271
3712.000000	-0.000288
3711.000000	-0.000301
3710.000000	-0.000304
3709.000000	-0.000296
3708.000000	-0.000283
3707.000000	-0.000274
3706.000000	-0.000267
3705.000000	-0.000258
3704.000000	-0.000245
3703.000000	-0.000236
3702.000000	-0.000239
3701.000000	-0.000252
3700.000000	-0.000263
3699.000000	-0.000265
3698.000000	-0.000260
3697.000000	-0.000254
3696.000000	-0.000253
3695.000000	-0.000257
3694.000000	-0.000263
3693.000000	-0.000263
3692.000000	-0.000254
3691.000000	-0.000242
3690.000000	-0.000238
3689.000000	-0.000249
3688.000000	-0.000270
3687.000000	-0.000286
3686.000000	-0.000289
3685.000000	-0.000281
3684.000000	-0.000269
3683.000000	-0.000260
3682.000000	-0.000256
3681.000000	-0.000258
3680.000000	-0.000262
3679.000000	-0.000265
3678.000000	-0.000266
3677.000000	-0.000266
3676.000000	-0.000267
3675.000000	-0.000275
3674.000000	-0.000281
3673.000000	-0.000278
3672.000000	-0.000273
3671.000000	-0.000273
3670.000000	-0.000279
3669.000000	-0.000284
3668.000000	-0.000283
3667.000000	-0.000276
3666.000000	-0.000275
3665.000000	-0.000285
3664.000000	-0.000296
3663.000000	-0.000296
3662.000000	-0.000281
3661.000000	-0.000259
3660.000000	-0.000242
3659.000000	-0.000232
3658.000000	-0.000227
3657.000000	-0.000227
3656.000000	-0.000231
3655.000000	-0.000239
3654.000000	-0.000248
3653.000000	-0.000261
3652.000000	-0.000278
3651.000000	-0.000294
3650.000000	-0.000301
3649.000000	-0.000303
3648.000000	-0.000305
3647.000000	-0.000304
3646.000000	-0.000296
3645.000000	-0.000280
3644.000000	-0.000264
3643.000000	-0.000252
3642.000000	-0.000245
3641.000000	-0.000240
3640.000000	-0.000237
3639.000000	-0.000237
3638.000000	-0.000240
3637.000000	-0.000244
3636.000000	-0.000245
3635.000000	-0.000239
3634.000000	-0.000230
3633.000000	-0.000223
3632.000000	-0.000225
3631.000000	-0.000236
3630.000000	-0.000253
3629.000000	-0.000272
3628.000000	-0.000288
3627.000000	-0.000291
3626.000000	-0.000277
3625.000000	-0.000255
3624.000000	-0.000235
3623.000000	-0.000223
3622.000000	-0.000215
3621.000000	-0.000206
3620.000000	-0.000200
3619.000000	-0.000206
3618.000000	-0.000225
3617.000000	-0.000247
3616.000000	-0.000261
3615.000000	-0.000268
3614.000000	-0.000274
3613.000000	-0.000284
3612.000000	-0.000295
3611.000000	-0.000298
3610.000000	-0.000290
3609.000000	-0.000274
3608.000000	-0.000258
3607.000000	-0.000247
3606.000000	-0.000239
3605.000000	-0.000229
3604.000000	-0.000215
3603.000000	-0.000202
3602.000000	-0.000196
3601.000000	-0.000196
3600.000000	-0.000200
3599.000000	-0.000206
3598.000000	-0.000215
3597.000000	-0.000227
3596.000000	-0.000239
3595.000000	-0.000249
3594.000000	-0.000257
3593.000000	-0.000263
3592.000000	-0.000266
3591.000000	-0.000267
3590.000000	-0.000266
3589.000000	-0.000265
3588.000000	-0.000265
3587.000000	-0.000269
3586.000000	-0.000280
3585.000000	-0.000291
3584.000000	-0.000295
3583.000000	-0.000289
3582.000000	-0.000275
3581.000000	-0.000261
3580.000000	-0.000250
3579.000000	-0.000241
3578.000000	-0.000231
3577.000000	-0.000223
3576.000000	-0.000221
3575.000000	-0.000226
3574.000000	-0.000234
3573.000000	-0.000240
3572.000000	-0.000244
3571.000000	-0.000251
3570.000000	-0.000265
3569.000000	-0.000285
3568.000000	-0.000299
3567.000000	-0.000298
3566.000000	-0.000278
3565.000000	-0.000252
3564.000000	-0.000237
3563.000000	-0.000245
3562.000000	-0.000266
3561.000000	-0.000280
3560.000000	-0.000278
3559.000000	-0.000265
3558.000000	-0.000255
3557.000000	-0.000251
3556.000000	-0.000248
3555.000000	-0.000243
3554.000000	-0.000238
3553.000000	-0.000233
3552.000000	-0.000228
3551.000000	-0.000223
3550.000000	-0.000221
3549.000000	-0.000223
3548.000000	-0.000224
3547.000000	-0.000221
3546.000000	-0.000213
3545.000000	-0.000204
3544.000000	-0.000198
3543.000000	-0.000198
3542.000000	-0.000201
3541.000000	-0.000206
3540.000000	-0.000211
3539.000000	-0.000214
3538.000000	-0.000218
3537.000000	-0.000219
3536.000000	-0.000215
3535.000000	-0.000202
3534.000000	-0.000182
3533.000000	-0.000169
3532.000000	-0.000169
3531.000000	-0.000183
3530.000000	-0.000201
3529.000000	-0.000215
3528.000000	-0.000222
3527.000000	-0.000226
3526.000000	-0.000229
3525.000000	-0.000230
3524.000000	-0.000229
3523.000000	-0.000226
3522.000000	-0.000222
3521.000000	-0.000218
3520.000000	-0.000214
3519.000000	-0.000209
3518.000000	-0.000204
3517.000000	-0.000203
3516.000000	-0.000204
3515.000000	-0.000204
3514.000000	-0.000203
3513.000000	-0.000206
3512.000000	-0.000217
3511.000000	-0.000236
3510.000000	-0.000252
3509.000000	-0.000255
3508.000000	-0.000242
3507.000000	-0.000223
3506.000000	-0.000211
3505.000000	-0.000210
3504.000000	-0.000213
3503.000000	-0.000213
3502.000000	-0.000212
3501.000000	-0.000215
3500.000000	-0.000225
3499.000000	-0.000234
3498.000000	-0.000238
3497.000000	-0.000232
3496.000000	-0.000224
3495.000000	-0.000217
3494.000000	-0.000215
3493.000000	-0.000218
3492.000000	-0.000225
3491.000000	-0.000232
3490.000000	-0.000237
3489.000000	-0.000240
3488.000000	-0.000239
3487.000000	-0.000232
3486.000000	-0.000220
3485.000000	-0.000208
3484.000000	-0.000204
3483.000000	-0.000211
3482.000000	-0.000224
3481.000000	-0.000238
3480.000000	-0.000252
3479.000000	-0.000266
3478.000000	-0.000278
3477.000000	-0.000285
3476.000000	-0.000282
3475.000000	-0.000269
3474.000000	-0.000251
3473.000000	-0.000238
3472.000000	-0.000234
3471.000000	-0.000239
3470.000000	-0.000244
3469.000000	-0.000248
3468.000000	-0.000251
3467.000000	-0.000256
3466.000000	-0.000262
3465.000000	-0.000263
3464.000000	-0.000259
3463.000000	-0.000253
3462.000000	-0.000251
3461.000000	-0.000253
3460.000000	-0.000257
3459.000000	-0.000258
3458.000000	-0.000254
3457.000000	-0.000242
3456.000000	-0.000226
3455.000000	-0.000212
3454.000000	-0.000207
3453.000000	-0.000211
3452.000000	-0.000220
3451.000000	-0.000228
3450.000000	-0.000229
3449.000000	-0.000226
3448.000000	-0.000223
3447.000000	-0.000226
3446.000000	-0.000235
3445.000000	-0.000241
3444.000000	-0.000242
3443.000000	-0.000242
3442.000000	-0.000242
3441.000000	-0.000244
3440.000000	-0.000246
3439.000000	-0.000248
3438.000000	-0.000254
3437.000000	-0.000265
3436.000000	-0.000276
3435.000000	-0.000280
3434.000000	-0.000275
3433.000000	-0.000267
3432.000000	-0.000261
3431.000000	-0.000260
3430.000000	-0.000261
3429.000000	-0.000262
3428.000000	-0.000262
3427.000000	-0.000262
3426.000000	-0.000264
3425.000000	-0.000267
3424.000000	-0.000269
3423.000000	-0.000270
3422.000000	-0.000272
3421.000000	-0.000276
3420.000000	-0.000281
3419.000000	-0.000284
3418.000000	-0.000288
3417.000000	-0.000292
3416.000000	-0.000297
3415.000000	-0.000297
3414.000000	-0.000291
3413.000000	-0.000278
3412.000000	-0.000266
3411.000000	-0.000255
3410.000000	-0.000246
3409.000000	-0.000238
3408.000000	-0.000237
3407.000000	-0.000245
3406.000000	-0.000261
3405.000000	-0.000276
3404.000000	-0.000282
3403.000000	-0.000276
3402.000000	-0.000262
3401.000000	-0.000248
3400.000000	-0.000242
3399.000000	-0.000244
3398.000000	-0.000249
3397.000000	-0.000254
3396.000000	-0.000258
3395.000000	-0.000264
3394.000000	-0.000273
3393.000000	-0.000280
3392.000000	-0.000284
3391.000000	-0.000287
3390.000000	-0.000289
3389.000000	-0.000287
3388.000000	-0.000280
3387.000000	-0.000270
3386.000000	-0.000263
3385.000000	-0.000264
3384.000000	-0.000271
3383.000000	-0.000279
3382.000000	-0.000283
3381.000000	-0.000282
3380.000000	-0.000279
3379.000000	-0.000277
3378.000000	-0.000277
3377.000000	-0.000281
3376.000000	-0.000288
3375.000000	-0.000296
3374.000000	-0.000301
3373.000000	-0.000301
3372.000000	-0.000298
3371.000000	-0.000291
3370.000000	-0.000280
3369.000000	-0.000269
3368.000000	-0.000263
3367.000000	-0.000263
3366.000000	-0.000268
3365.000000	-0.000271
3364.000000	-0.000270
3363.000000	-0.000267
3362.000000	-0.000262
3361.000000	-0.000259
3360.000000	-0.000260
3359.000000	-0.000267
3358.000000	-0.000281
3357.000000	-0.000293
3356.000000	-0.000299
3355.000000	-0.000299
3354.000000	-0.000296
3353.000000	-0.000289
3352.000000	-0.000278
3351.000000	-0.000268
3350.000000	-0.000264
3349.000000	-0.000269
3348.000000	-0.000276
3347.000000	-0.000278
3346.000000	-0.000271
3345.000000	-0.000259
3344.000000	-0.000246
3343.000000	-0.000234
3342.000000	-0.000225
3341.000000	-0.000223
3340.000000	-0.000226
3339.000000	-0.000233
3338.000000	-0.000240
3337.000000	-0.000250
3336.000000	-0.000262
3335.000000	-0.000271
3334.000000	-0.000269
3333.000000	-0.000261
3332.000000	-0.000255
3331.000000	-0.000259
3330.000000	-0.000265
3329.000000	-0.000263
3328.000000	-0.000251
3327.000000	-0.000238
3326.000000	-0.000231
3325.000000	-0.000230
3324.000000	-0.000231
3323.000000	-0.000233
3322.000000	-0.000239
3321.000000	-0.000246
3320.000000	-0.000249
3319.000000	-0.000243
3318.000000	-0.000232
3317.000000	-0.000223
3316.000000	-0.000223
3315.000000	-0.000229
3314.000000	-0.000234
3313.000000	-0.000229
3312.000000	-0.000216
3311.000000	-0.000199
3310.000000	-0.000187
3309.000000	-0.000183
3308.000000	-0.000187
3307.000000	-0.000193
3306.000000	-0.000199
3305.000000	-0.000201
3304.000000	-0.000199
3303.000000	-0.000199
3302.000000	-0.000200
3301.000000	-0.000203
3300.000000	-0.000205
3299.000000	-0.000209
3298.000000	-0.000212
3297.000000	-0.000212
3296.000000	-0.000208
3295.000000	-0.000202
3294.000000	-0.000195
3293.000000	-0.000189
3292.000000	-0.000183
3291.000000	-0.000177
3290.000000	-0.000172
3289.000000	-0.000173
3288.000000	-0.000178
3287.000000	-0.000188
3286.000000	-0.000201
3285.000000	-0.000217
3284.000000	-0.000231
3283.000000	-0.000236
3282.000000	-0.000227
3281.000000	-0.000208
3280.000000	-0.000192
3279.000000	-0.000185
3278.000000	-0.000188
3277.000000	-0.000193
3276.000000	-0.000198
3275.000000	-0.000201
3274.000000	-0.000204
3273.000000	-0.000208
3272.000000	-0.000216
3271.000000	-0.000225
3270.000000	-0.000228
3269.000000	-0.000221
3268.000000	-0.000208
3267.000000	-0.000197
3266.000000	-0.000194
3265.000000	-0.000199
3264.000000	-0.000209
3263.000000	-0.000218
3262.000000	-0.000225
3261.000000	-0.000223
3260.000000	-0.000214
3259.000000	-0.000201
3258.000000	-0.000189
3257.000000	-0.000182
3256.000000	-0.000182
3255.000000	-0.000188
3254.000000	-0.000193
3253.000000	-0.000195
3252.000000	-0.000191
3251.000000	-0.000187
3250.000000	-0.000182
3249.000000	-0.000175
3248.000000	-0.000167
3247.000000	-0.000160
3246.000000	-0.000160
3245.000000	-0.000169
3244.000000	-0.000184
3243.000000	-0.000197
3242.000000	-0.000203
3241.000000	-0.000195
3240.000000	-0.000179
3239.000000	-0.000166
3238.000000	-0.000164
3237.000000	-0.000167
3236.000000	-0.000168
3235.000000	-0.000163
3234.000000	-0.000156
3233.000000	-0.000151
3232.000000	-0.000153
3231.000000	-0.000160
3230.000000	-0.000172
3229.000000	-0.000184
3228.000000	-0.000190
3227.000000	-0.000189
3226.000000	-0.000185
3225.000000	-0.000182
3224.000000	-0.000181
3223.000000	-0.000180
3222.000000	-0.000181
3221.000000	-0.000183
3220.000000	-0.000188
3219.000000	-0.000190
3218.000000	-0.000188
3217.000000	-0.000180
3216.000000	-0.000172
3215.000000	-0.000168
3214.000000	-0.000169
3213.000000	-0.000176
3212.000000	-0.000187
3211.000000	-0.000196
3210.000000	-0.000201
3209.000000	-0.000200
3208.000000	-0.000193
3207.000000	-0.000184
3206.000000	-0.000178
3205.000000	-0.000177
3204.000000	-0.000181
3203.000000	-0.000187
3202.000000	-0.000188
3201.000000	-0.000181
3200.000000	-0.000167
3199.000000	-0.000151
3198.000000	-0.000136
3197.000000	-0.000127
3196.000000	-0.000127
3195.000000	-0.000134
3194.000000	-0.000143
3193.000000	-0.000148
3192.000000	-0.000151
3191.000000	-0.000149
3190.000000	-0.000147
3189.000000	-0.000145
3188.000000	-0.000150
3187.000000	-0.000159
3186.000000	-0.000170
3185.000000	-0.000180
3184.000000	-0.000188
3183.000000	-0.000192
3182.000000	-0.000189
3181.000000	-0.000178
3180.000000	-0.000167
3179.000000	-0.000164
3178.000000	-0.000164
3177.000000	-0.000158
3176.000000	-0.000145
3175.000000	-0.000136
3174.000000	-0.000140
3173.000000	-0.000153
3172.000000	-0.000165
3171.000000	-0.000173
3170.000000	-0.000174
3169.000000	-0.000173
3168.000000	-0.000170
3167.000000	-0.000170
3166.000000	-0.000169
3165.000000	-0.000165
3164.000000	-0.000155
3163.000000	-0.000147
3162.000000	-0.000145
3161.000000	-0.000151
3160.000000	-0.000158
3159.000000	-0.000157
3158.000000	-0.000147
3157.000000	-0.000130
3156.000000	-0.000118
3155.000000	-0.000113
3154.000000	-0.000114
3153.000000	-0.000115
3152.000000	-0.000119
3151.000000	-0.000129
3150.000000	-0.000147
3149.000000	-0.000168
3148.000000	-0.000187
3147.000000	-0.000197
3146.000000	-0.000196
3145.000000	-0.000186
3144.000000	-0.000174
3143.000000	-0.000171
3142.000000	-0.000175
3141.000000	-0.000179
3140.000000	-0.000175
3139.000000	-0.000170
3138.000000	-0.000169
3137.000000	-0.000171
3136.000000	-0.000168
3135.000000	-0.000159
3134.000000	-0.000147
3133.000000	-0.000144
3132.000000	-0.000152
3131.000000	-0.000166
3130.000000	-0.000176
3129.000000	-0.000177
3128.000000	-0.000174
3127.000000	-0.000175
3126.000000	-0.000179
3125.000000	-0.000180
3124.000000	-0.000175
3123.000000	-0.000168
3122.000000	-0.000164
3121.000000	-0.000163
3120.000000	-0.000163
3119.000000	-0.000163
3118.000000	-0.000167
3117.000000	-0.000174
3116.000000	-0.000181
3115.000000	-0.000184
3114.000000	-0.000182
3113.000000	-0.000177
3112.000000	-0.000173
3111.000000	-0.000174
3110.000000	-0.000180
3109.000000	-0.000181
3108.000000	-0.000173
3107.000000	-0.000160
3106.000000	-0.000151
3105.000000	-0.000149
3104.000000	-0.000151
3103.000000	-0.000149
3102.000000	-0.000143
3101.000000	-0.000136
3100.000000	-0.000136
3099.000000	-0.000142
3098.000000	-0.000150
3097.000000	-0.000152
3096.000000	-0.000147
3095.000000	-0.000139
3094.000000	-0.000135
3093.000000	-0.000136
3092.000000	-0.000139
3091.000000	-0.000143
3090.000000	-0.000148
3089.000000	-0.000154
3088.000000	-0.000158
3087.000000	-0.000159
3086.000000	-0.000158
3085.000000	-0.000158
3084.000000	-0.000156
3083.000000	-0.000149
3082.000000	-0.000138
3081.000000	-0.000128
3080.000000	-0.000123
3079.000000	-0.000125
3078.000000	-0.000129
3077.000000	-0.000131
3076.000000	-0.000132
3075.000000	-0.000131
3074.000000	-0.000128
3073.000000	-0.000125
3072.000000	-0.000124
3071.000000	-0.000124
3070.000000	-0.000122
3069.000000	-0.000115
3068.000000	-0.000107
3067.000000	-0.000107
3066.000000	-0.000114
3065.000000	-0.000122
3064.000000	-0.000120
3063.000000	-0.000111
3062.000000	-0.000099
3061.000000	-0.000091
3060.000000	-0.000088
3059.000000	-0.000088
3058.000000	-0.000086
3057.000000	-0.000082
3056.000000	-0.000078
3055.000000	-0.000078
3054.000000	-0.000084
3053.000000	-0.000091
3052.000000	-0.000092
3051.000000	-0.000085
3050.000000	-0.000077
3049.000000	-0.000074
3048.000000	-0.000077
3047.000000	-0.000081
3046.000000	-0.000082
3045.000000	-0.000076
3044.000000	-0.000061
3043.000000	-0.000039
3042.000000	-0.000017
3041.000000	-0.000009
3040.000000	-0.000021
3039.000000	-0.000050
3038.000000	-0.000080
3037.000000	-0.000101
3036.000000	-0.000109
3035.000000	-0.000106
3034.000000	-0.000092
3033.000000	-0.000074
3032.000000	-0.000060
3031.000000	-0.000057
3030.000000	-0.000064
3029.000000	-0.000078
3028.000000	-0.000093
3027.000000	-0.000104
3026.000000	-0.000103
3025.000000	-0.000085
3024.000000	-0.000057
3023.000000	-0.000036
3022.000000	-0.000035
3021.000000	-0.000052
3020.000000	-0.000079
3019.000000	-0.000107
3018.000000	-0.000130
3017.000000	-0.000141
3016.000000	-0.000132
3015.000000	-0.000105
3014.000000	-0.000074
3013.000000	-0.000057
3012.000000	-0.000058
3011.000000	-0.000066
3010.000000	-0.000068
3009.000000	-0.000059
3008.000000	-0.000046
3007.000000	-0.000035
3006.000000	-0.000030
3005.000000	-0.000034
3004.000000	-0.000047
3003.000000	-0.000066
3002.000000	-0.000080
3001.000000	-0.000084
3000.000000	-0.000079
2999.000000	-0.000067
2998.000000	-0.000052
2997.000000	-0.000034
2996.000000	-0.000018
2995.000000	-0.000012
2994.000000	-0.000021
2993.000000	-0.000043
2992.000000	-0.000065
2991.000000	-0.000073
2990.000000	-0.000060
2989.000000	-0.000029
2988.000000	0.000007
2987.000000	0.000035
2986.000000	0.000048
2985.000000	0.000046
2984.000000	0.000033
2983.000000	0.000017
2982.000000	0.000007
2981.000000	0.000011
2980.000000	0.000025
2979.000000	0.000045
2978.000000	0.000065
2977.000000	0.000083
2976.000000	0.000096
2975.000000	0.000102
2974.000000	0.000106
2973.000000	0.000113
2972.000000	0.000124
2971.000000	0.000139
2970.000000	0.000157
2969.000000	0.000174
2968.000000	0.000184
2967.000000	0.000183
2966.000000	0.000167
2965.000000	0.000140
2964.000000	0.000108
2963.000000	0.000076
2962.000000	0.000048
2961.000000	0.000030
2960.000000	0.000022
2959.000000	0.000023
2958.000000	0.000032
2957.000000	0.000044
2956.000000	0.000051
2955.000000	0.000046
2954.000000	0.000030
2953.000000	0.000015
2952.000000	0.000010
2951.000000	0.000013
2950.000000	0.000019
2949.000000	0.000021
2948.000000	0.000027
2947.000000	0.000041
2946.000000	0.000063
2945.000000	0.000081
2944.000000	0.000092
2943.000000	0.000098
2942.000000	0.000108
2941.000000	0.000121
2940.000000	0.000132
2939.000000	0.000133
2938.000000	0.000124
2937.000000	0.000109
2936.000000	0.000092
2935.000000	0.000080
2934.000000	0.000079
2933.000000	0.000088
2932.000000	0.000100
2931.000000	0.000103
2930.000000	0.000091
2929.000000	0.000071
2928.000000	0.000053
2927.000000	0.000043
2926.000000	0.000041
2925.000000	0.000044
2924.000000	0.000047
2923.000000	0.000049
2922.000000	0.000047
2921.000000	0.000043
2920.000000	0.000035
2919.000000	0.000028
2918.000000	0.000027
2917.000000	0.000035
2916.000000	0.000046
2915.000000	0.000052
2914.000000	0.000046
2913.000000	0.000032
2912.000000	0.000020
2911.000000	0.000018
2910.000000	0.000024
2909.000000	0.000032
2908.000000	0.000033
2907.000000	0.000027
2906.000000	0.000016
2905.000000	0.000004
2904.000000	-0.000005
2903.000000	-0.000005
2902.000000	0.000004
2901.000000	0.000020
2900.000000	0.000033
2899.000000	0.000035
2898.000000	0.000026
2897.000000	0.000012
2896.000000	-0.000001
2895.000000	-0.000008
2894.000000	-0.000012
2893.000000	-0.000014
2892.000000	-0.000017
2891.000000	-0.000019
2890.000000	-0.000017
2889.000000	-0.000007
2888.000000	0.000008
2887.000000	0.000023
2886.000000	0.000032
2885.000000	0.000032
2884.000000	0.000029
2883.000000	0.000034
2882.000000	0.000046
2881.000000	0.000056
2880.000000	0.000053
2879.000000	0.000037
2878.000000	0.000018
2877.000000	0.000005
2876.000000	-0.000002
2875.000000	-0.000001
2874.000000	0.000010
2873.000000	0.000027
2872.000000	0.000039
2871.000000	0.000039
2870.000000	0.000031
2869.000000	0.000026
2868.000000	0.000027
2867.000000	0.000029
2866.000000	0.000029
2865.000000	0.000024
2864.000000	0.000014
2863.000000	0.000001
2862.000000	-0.000006
2861.000000	-0.000002
2860.000000	0.000010
2859.000000	0.000021
2858.000000	0.000023
2857.000000	0.000016
2856.000000	0.000004
2855.000000	-0.000005
2854.000000	-0.000008
2853.000000	-0.000004
2852.000000	-0.000001
2851.000000	-0.000004
2850.000000	-0.000012
2849.000000	-0.000026
2848.000000	-0.000038
2847.000000	-0.000042
2846.000000	-0.000037
2845.000000	-0.000028
2844.000000	-0.000025
2843.000000	-0.000030
2842.000000	-0.000034
2841.000000	-0.000033
2840.000000	-0.000031
2839.000000	-0.000034
2838.000000	-0.000042
2837.000000	-0.000049
2836.000000	-0.000052
2835.000000	-0.000050
2834.000000	-0.000042
2833.000000	-0.000030
2832.000000	-0.000024
2831.000000	-0.000028
2830.000000	-0.000033
2829.000000	-0.000032
2828.000000	-0.000026
2827.000000	-0.000026
2826.000000	-0.000036
2825.000000	-0.000050
2824.000000	-0.000058
2823.000000	-0.000062
2822.000000	-0.000062
2821.000000	-0.000059
2820.000000	-0.000054
2819.000000	-0.000052
2818.000000	-0.000057
2817.000000	-0.000065
2816.000000	-0.000072
2815.000000	-0.000075
2814.000000	-0.000074
2813.000000	-0.000072
2812.000000	-0.000069
2811.000000	-0.000065
2810.000000	-0.000061
2809.000000	-0.000056
2808.000000	-0.000052
2807.000000	-0.000052
2806.000000	-0.000054
2805.000000	-0.000057
2804.000000	-0.000059
2803.000000	-0.000064
2802.000000	-0.000069
2801.000000	-0.000073
2800.000000	-0.000073
2799.000000	-0.000072
2798.000000	-0.000070
2797.000000	-0.000065
2796.000000	-0.000055
2795.000000	-0.000046
2794.000000	-0.000044
2793.000000	-0.000053
2792.000000	-0.000065
2791.000000	-0.000076
2790.000000	-0.000082
2789.000000	-0.000083
2788.000000	-0.000080
2787.000000	-0.000072
2786.000000	-0.000062
2785.000000	-0.000051
2784.000000	-0.000042
2783.000000	-0.000037
2782.000000	-0.000036
2781.000000	-0.000040
2780.000000	-0.000047
2779.000000	-0.000056
2778.000000	-0.000062
2777.000000	-0.000062
2776.000000	-0.000054
2775.000000	-0.000045
2774.000000	-0.000038
2773.000000	-0.000034
2772.000000	-0.000033
2771.000000	-0.000035
2770.000000	-0.000038
2769.000000	-0.000040
2768.000000	-0.000044
2767.000000	-0.000050
2766.000000	-0.000058
2765.000000	-0.000065
2764.000000	-0.000071
2763.000000	-0.000073
2762.000000	-0.000071
2761.000000	-0.000068
2760.000000	-0.000064
2759.000000	-0.000061
2758.000000	-0.000055
2757.000000	-0.000048
2756.000000	-0.000045
2755.000000	-0.000047
2754.000000	-0.000050
2753.000000	-0.000048
2752.000000	-0.000042
2751.000000	-0.000041
2750.000000	-0.000043
2749.000000	-0.000042
2748.000000	-0.000035
2747.000000	-0.000028
2746.000000	-0.000025
2745.000000	-0.000028
2744.000000	-0.000033
2743.000000	-0.000038
2742.000000	-0.000041
2741.000000	-0.000040
2740.000000	-0.000039
2739.000000	-0.000042
2738.000000	-0.000049
2737.000000	-0.000055
2736.000000	-0.000061
2735.000000	-0.000071
2734.000000	-0.000085
2733.000000	-0.000093
2732.000000	-0.000091
2731.000000	-0.000080
2730.000000	-0.000068
2729.000000	-0.000059
2728.000000	-0.000054
2727.000000	-0.000053
2726.000000	-0.000052
2725.000000	-0.000049
2724.000000	-0.000042
2723.000000	-0.000038
2722.000000	-0.000039
2721.000000	-0.000043
2720.000000	-0.000043
2719.000000	-0.000042
2718.000000	-0.000043
2717.000000	-0.000047
2716.000000	-0.000050
2715.000000	-0.000053
2714.000000	-0.000058
2713.000000	-0.000063
2712.000000	-0.000064
2711.000000	-0.000061
2710.000000	-0.000057
2709.000000	-0.000055
2708.000000	-0.000053
2707.000000	-0.000047
2706.000000	-0.000039
2705.000000	-0.000034
2704.000000	-0.000037
2703.000000	-0.000048
2702.000000	-0.000058
2701.000000	-0.000059
2700.000000	-0.000048
2699.000000	-0.000036
2698.000000	-0.000036
2697.000000	-0.000049
2696.000000	-0.000065
2695.000000	-0.000075
2694.000000	-0.000075
2693.000000	-0.000066
2692.000000	-0.000054
2691.000000	-0.000047
2690.000000	-0.000048
2689.000000	-0.000053
2688.000000	-0.000052
2687.000000	-0.000045
2686.000000	-0.000037
2685.000000	-0.000036
2684.000000	-0.000042
2683.000000	-0.000046
2682.000000	-0.000043
2681.000000	-0.000035
2680.000000	-0.000026
2679.000000	-0.000016
2678.000000	-0.000006
2677.000000	0.000002
2676.000000	0.000004
2675.000000	-0.000001
2674.000000	-0.000013
2673.000000	-0.000030
2672.000000	-0.000049
2671.000000	-0.000061
2670.000000	-0.000062
2669.000000	-0.000053
2668.000000	-0.000041
2667.000000	-0.000029
2666.000000	-0.000023
2665.000000	-0.000024
2664.000000	-0.000028
2663.000000	-0.000032
2662.000000	-0.000033
2661.000000	-0.000034
2660.000000	-0.000036
2659.000000	-0.000040
2658.000000	-0.000042
2657.000000	-0.000044
2656.000000	-0.000045
2655.000000	-0.000045
2654.000000	-0.000041
2653.000000	-0.000035
2652.000000	-0.000026
2651.000000	-0.000017
2650.000000	-0.000010
2649.000000	-0.000008
2648.000000	-0.000014
2647.000000	-0.000024
2646.000000	-0.000032
2645.000000	-0.000035
2644.000000	-0.000033
2643.000000	-0.000029
2642.000000	-0.000022
2641.000000	-0.000014
2640.000000	-0.000010
2639.000000	-0.000012
2638.000000	-0.000014
2637.000000	-0.000011
2636.000000	-0.000002
2635.000000	0.000006
2634.000000	0.000007
2633.000000	0.000000
2632.000000	-0.000009
2631.000000	-0.000014
2630.000000	-0.000014
2629.000000	-0.000008
2628.000000	-0.000002
2627.000000	-0.000000
2626.000000	-0.000001
2625.000000	-0.000001
2624.000000	0.000002
2623.000000	0.000005
2622.000000	0.000007
2621.000000	0.000009
2620.000000	0.000010
2619.000000	0.000008
2618.000000	0.000005
2617.000000	0.000005
2616.000000	0.000007
2615.000000	0.000008
2614.000000	0.000007
2613.000000	0.000007
2612.000000	0.000009
2611.000000	0.000014
2610.000000	0.000019
2609.000000	0.000022
2608.000000	0.000017
2607.000000	0.000006
2606.000000	-0.000008
2605.000000	-0.000016
2604.000000	-0.000013
2603.000000	-0.000004
2602.000000	0.000003
2601.000000	0.000003
2600.000000	-0.000003
2599.000000	-0.000011
2598.000000	-0.000018
2597.000000	-0.000024
2596.000000	-0.000031
2595.000000	-0.000035
2594.000000	-0.000032
2593.000000	-0.000024
2592.000000	-0.000015
2591.000000	-0.000010
2590.000000	-0.000011
2589.000000	-0.000014
2588.000000	-0.000019
2587.000000	-0.000025
2586.000000	-0.000027
2585.000000	-0.000024
2584.000000	-0.000020
2583.000000	-0.000018
2582.000000	-0.000018
2581.000000	-0.000018
2580.000000	-0.000017
2579.000000	-0.000015
2578.000000	-0.000010
2577.000000	-0.000003
2576.000000	0.000002
2575.000000	0.000003
2574.000000	0.000001
2573.000000	0.000002
2572.000000	0.000003
2571.000000	0.000001
2570.000000	-0.000007
2569.000000	-0.000016
2568.000000	-0.000019
2567.000000	-0.000015
2566.000000	-0.000013
2565.000000	-0.000017
2564.000000	-0.000023
2563.000000	-0.000024
2562.000000	-0.000014
2561.000000	0.000001
2560.000000	0.000011
2559.000000	0.000011
2558.000000	0.000006
2557.000000	0.000005
2556.000000	0.000011
2555.000000	0.000021
2554.000000	0.000027
2553.000000	0.000024
2552.000000	0.000016
2551.000000	0.000010
2550.000000	0.000011
2549.000000	0.000014
2548.000000	0.000012
2547.000000	0.000006
2546.000000	-0.000002
2545.000000	-0.000008
2544.000000	-0.000012
2543.000000	-0.000010
2542.000000	-0.000002
2541.000000	0.000010
2540.000000	0.000017
2539.000000	0.000018
2538.000000	0.000021
2537.000000	0.000029
2536.000000	0.000035
2535.000000	0.000029
2534.000000	0.000014
2533.000000	0.000004
2532.000000	0.000005
2531.000000	0.000011
2530.000000	0.000011
2529.000000	0.000005
2528.000000	-0.000001
2527.000000	-0.000001
2526.000000	0.000007
2525.000000	0.000019
2524.000000	0.000029
2523.000000	0.000027
2522.000000	0.000015
2521.000000	0.000002
2520.000000	0.000001
2519.000000	0.000009
2518.000000	0.000019
2517.000000	0.000024
2516.000000	0.000026
2515.000000	0.000030
2514.000000	0.000041
2513.000000	0.000051
2512.000000	0.000053
2511.000000	0.000045
2510.000000	0.000035
2509.000000	0.000031
2508.000000	0.000034
2507.000000	0.000036
2506.000000	0.000032
2505.000000	0.000023
2504.000000	0.000012
2503.000000	0.000006
2502.000000	0.000008
2501.000000	0.000018
2500.000000	0.000031
2499.000000	0.000038
2498.000000	0.000035
2497.000000	0.000025
2496.000000	0.000016
2495.000000	0.000010
2494.000000	0.000009
2493.000000	0.000011
2492.000000	0.000013
2491.000000	0.000009
2490.000000	0.000001
2489.000000	-0.000008
2488.000000	-0.000010
2487.000000	-0.000005
2486.000000	0.000003
2485.000000	0.000012
2484.000000	0.000021
2483.000000	0.000027
2482.000000	0.000027
2481.000000	0.000022
2480.000000	0.000014
2479.000000	0.000007
2478.000000	0.000003
2477.000000	0.000004
2476.000000	0.000009
2475.000000	0.000017
2474.000000	0.000027
2473.000000	0.000036
2472.000000	0.000043
2471.000000	0.000047
2470.000000	0.000047
2469.000000	0.000044
2468.000000	0.000038
2467.000000	0.000032
2466.000000	0.000026
2465.000000	0.000020
2464.000000	0.000015
2463.000000	0.000012
2462.000000	0.000010
2461.000000	0.000012
2460.000000	0.000022
2459.000000	0.000038
2458.000000	0.000055
2457.000000	0.000062
2456.000000	0.000057
2455.000000	0.000045
2454.000000	0.000035
2453.000000	0.000034
2452.000000	0.000037
2451.000000	0.000038
2450.000000	0.000040
2449.000000	0.000046
2448.000000	0.000055
2447.000000	0.000059
2446.000000	0.000051
2445.000000	0.000036
2444.000000	0.000023
2443.000000	0.000018
2442.000000	0.000021
2441.000000	0.000028
2440.000000	0.000036
2439.000000	0.000043
2438.000000	0.000046
2437.000000	0.000045
2436.000000	0.000043
2435.000000	0.000041
2434.000000	0.000039
2433.000000	0.000035
2432.000000	0.000029
2431.000000	0.000025
2430.000000	0.000027
2429.000000	0.000033
2428.000000	0.000040
2427.000000	0.000044
2426.000000	0.000045
2425.000000	0.000044
2424.000000	0.000040
2423.000000	0.000037
2422.000000	0.000038
2421.000000	0.000044
2420.000000	0.000052
2419.000000	0.000060
2418.000000	0.000066
2417.000000	0.000065
2416.000000	0.000056
2415.000000	0.000043
2414.000000	0.000035
2413.000000	0.000038
2412.000000	0.000043
2411.000000	0.000043
2410.000000	0.000042
2409.000000	0.000047
2408.000000	0.000057
2407.000000	0.000064
2406.000000	0.000063
2405.000000	0.000059
2404.000000	0.000057
2403.000000	0.000055
2402.000000	0.000052
2401.000000	0.000047
2400.000000	0.000041
2399.000000	0.000032
2398.000000	0.000022
2397.000000	0.000020
2396.000000	0.000030
2395.000000	0.000044
2394.000000	0.000050
2393.000000	0.000047
2392.000000	0.000042
2391.000000	0.000040
2390.000000	0.000040
2389.000000	0.000039
2388.000000	0.000035
2387.000000	0.000025
2386.000000	0.000010
2385.000000	-0.000005
2384.000000	-0.000019
2383.000000	-0.000033
2382.000000	-0.000054
2381.000000	-0.000081
2380.000000	-0.000111
2379.000000	-0.000139
2378.000000	-0.000163
2377.000000	-0.000180
2376.000000	-0.000188
2375.000000	-0.000187
2374.000000	-0.000178
2373.000000	-0.000160
2372.000000	-0.000132
2371.000000	-0.000102
2370.000000	-0.000082
2369.000000	-0.000077
2368.000000	-0.000082
2367.000000	-0.000099
2366.000000	-0.000128
2365.000000	-0.000160
2364.000000	-0.000189
2363.000000	-0.000208
2362.000000	-0.000224
2361.000000	-0.000242
2360.000000	-0.000255
2359.000000	-0.000265
2358.000000	-0.000278
2357.000000	-0.000291
2356.000000	-0.000301
2355.000000	-0.000294
2354.000000	-0.000271
2353.000000	-0.000244
2352.000000	-0.000239
2351.000000	-0.000260
2350.000000	-0.000282
2349.000000	-0.000294
2348.000000	-0.000298
2347.000000	-0.000304
2346.000000	-0.000309
2345.000000	-0.000311
2344.000000	-0.000317
2343.000000	-0.000318
2342.000000	-0.000320
2341.000000	-0.000323
2340.000000	-0.000330
2339.000000	-0.000337
2338.000000	-0.000336
2337.000000	-0.000329
2336.000000	-0.000330
2335.000000	-0.000345
2334.000000	-0.000356
2333.000000	-0.000351
2332.000000	-0.000337
2331.000000	-0.000327
2330.000000	-0.000305
2329.000000	-0.000278
2328.000000	-0.000257
2327.000000	-0.000262
2326.000000	-0.000280
2325.000000	-0.000292
2324.000000	-0.000296
2323.000000	-0.000292
2322.000000	-0.000287
2321.000000	-0.000279
2320.000000	-0.000273
2319.000000	-0.000269
2318.000000	-0.000264
2317.000000	-0.000259
2316.000000	-0.000251
2315.000000	-0.000241
2314.000000	-0.000219
2313.000000	-0.000192
2312.000000	-0.000171
2311.000000	-0.000168
2310.000000	-0.000170
2309.000000	-0.000170
2308.000000	-0.000164
2307.000000	-0.000160
2306.000000	-0.000160
2305.000000	-0.000162
2304.000000	-0.000164
2303.000000	-0.000163
2302.000000	-0.000156
2301.000000	-0.000142
2300.000000	-0.000128
2299.000000	-0.000116
2298.000000	-0.000102
2297.000000	-0.000082
2296.000000	-0.000060
2295.000000	-0.000041
2294.000000	-0.000022
2293.000000	0.000000
2292.000000	0.000025
2291.000000	0.000045
2290.000000	0.000060
2289.000000	0.000072
2288.000000	0.000079
2287.000000	0.000075
2286.000000	0.000063
2285.000000	0.000050
2284.000000	0.000039
2283.000000	0.000034
2282.000000	0.000035
2281.000000	0.000043
2280.000000	0.000050
2279.000000	0.000054
2278.000000	0.000056
2277.000000	0.000061
2276.000000	0.000069
2275.000000	0.000069
2274.000000	0.000054
2273.000000	0.000027
2272.000000	-0.000004
2271.000000	-0.000027
2270.000000	-0.000035
2269.000000	-0.000028
2268.000000	-0.000014
2267.000000	-0.000008
2266.000000	-0.000015
2265.000000	-0.000031
2264.000000	-0.000043
2263.000000	-0.000047
2262.000000	-0.000042
2261.000000	-0.000036
2260.000000	-0.000036
2259.000000	-0.000045
2258.000000	-0.000054
2257.000000	-0.000059
2256.000000	-0.000056
2255.000000	-0.000044
2254.000000	-0.000021
2253.000000	0.000015
2252.000000	0.000061
2251.000000	0.000104
2250.000000	0.000136
2249.000000	0.000153
2248.000000	0.000158
2247.000000	0.000160
2246.000000	0.000163
2245.000000	0.000163
2244.000000	0.000153
2243.000000	0.000134
2242.000000	0.000115
2241.000000	0.000100
2240.000000	0.000087
2239.000000	0.000075
2238.000000	0.000068
2237.000000	0.000069
2236.000000	0.000076
2235.000000	0.000079
2234.000000	0.000075
2233.000000	0.000067
2232.000000	0.000060
2231.000000	0.000054
2230.000000	0.000049
2229.000000	0.000042
2228.000000	0.000034
2227.000000	0.000022
2226.000000	0.000014
2225.000000	0.000016
2224.000000	0.000028
2223.000000	0.000043
2222.000000	0.000052
2221.000000	0.000052
2220.000000	0.000047
2219.000000	0.000041
2218.000000	0.000042
2217.000000	0.000049
2216.000000	0.000056
2215.000000	0.000057
2214.000000	0.000049
2213.000000	0.000033
2212.000000	0.000015
2211.000000	0.000008
2210.000000	0.000017
2209.000000	0.000038
2208.000000	0.000056
2207.000000	0.000062
2206.000000	0.000060
2205.000000	0.000056
2204.000000	0.000050
2203.000000	0.000044
2202.000000	0.000040
2201.000000	0.000040
2200.000000	0.000042
2199.000000	0.000042
2198.000000	0.000039
2197.000000	0.000038
2196.000000	0.000039
2195.000000	0.000042
2194.000000	0.000044
2193.000000	0.000044
2192.000000	0.000041
2191.000000	0.000035
2190.000000	0.000032
2189.000000	0.000034
2188.000000	0.000035
2187.000000	0.000031
2186.000000	0.000022
2185.000000	0.000012
2184.000000	0.000005
2183.000000	0.000004
2182.000000	0.000011
2181.000000	0.000022
2180.000000	0.000029
2179.000000	0.000032
2178.000000	0.000034
2177.000000	0.000036
2176.000000	0.000030
2175.000000	0.000015
2174.000000	-0.000004
2173.000000	-0.000016
2172.000000	-0.000018
2171.000000	-0.000011
2170.000000	-0.000001
2169.000000	0.000007
2168.000000	0.000007
2167.000000	0.000001
2166.000000	-0.000001
2165.000000	0.000006
2164.000000	0.000016
2163.000000	0.000021
2162.000000	0.000019
2161.000000	0.000017
2160.000000	0.000016
2159.000000	0.000015
2158.000000	0.000016
2157.000000	0.000022
2156.000000	0.000031
2155.000000	0.000037
2154.000000	0.000038
2153.000000	0.000037
2152.000000	0.000032
2151.000000	0.000028
2150.000000	0.000034
2149.000000	0.000055
2148.000000	0.000083
2147.000000	0.000104
2146.000000	0.000115
2145.000000	0.000120
2144.000000	0.000128
2143.000000	0.000138
2142.000000	0.000148
2141.000000	0.000155
2140.000000	0.000156
2139.000000	0.000153
2138.000000	0.000149
2137.000000	0.000149
2136.000000	0.000149
2135.000000	0.000143
2134.000000	0.000130
2133.000000	0.000122
2132.000000	0.000126
2131.000000	0.000139
2130.000000	0.000151
2129.000000	0.000159
2128.000000	0.000162
2127.000000	0.000163
2126.000000	0.000168
2125.000000	0.000173
2124.000000	0.000172
2123.000000	0.000159
2122.000000	0.000137
2121.000000	0.000118
2120.000000	0.000106
2119.000000	0.000097
2118.000000	0.000086
2117.000000	0.000074
2116.000000	0.000064
2115.000000	0.000061
2114.000000	0.000062
2113.000000	0.000063
2112.000000	0.000057
2111.000000	0.000044
2110.000000	0.000029
2109.000000	0.000023
2108.000000	0.000031
2107.000000	0.000049
2106.000000	0.000067
2105.000000	0.000077
2104.000000	0.000078
2103.000000	0.000073
2102.000000	0.000068
2101.000000	0.000065
2100.000000	0.000068
2099.000000	0.000074
2098.000000	0.000082
2097.000000	0.000085
2096.000000	0.000080
2095.000000	0.000071
2094.000000	0.000066
2093.000000	0.000069
2092.000000	0.000074
2091.000000	0.000073
2090.000000	0.000066
2089.000000	0.000058
2088.000000	0.000056
2087.000000	0.000062
2086.000000	0.000076
2085.000000	0.000086
2084.000000	0.000085
2083.000000	0.000072
2082.000000	0.000057
2081.000000	0.000047
2080.000000	0.000040
2079.000000	0.000033
2078.000000	0.000029
2077.000000	0.000030
2076.000000	0.000035
2075.000000	0.000037
2074.000000	0.000035
2073.000000	0.000030
2072.000000	0.000020
2071.000000	0.000009
2070.000000	0.000003
2069.000000	0.000007
2068.000000	0.000016
2067.000000	0.000023
2066.000000	0.000023
2065.000000	0.000021
2064.000000	0.000019
2063.000000	0.000018
2062.000000	0.000019
2061.000000	0.000023
2060.000000	0.000023
2059.000000	0.000017
2058.000000	0.000008
2057.000000	0.000004
2056.000000	0.000005
2055.000000	0.000004
2054.000000	-0.000001
2053.000000	-0.000003
2052.000000	0.000002
2051.000000	0.000011
2050.000000	0.000022
2049.000000	0.000030
2048.000000	0.000032
2047.000000	0.000027
2046.000000	0.000017
2045.000000	0.000008
2044.000000	0.000001
2043.000000	-0.000002
2042.000000	0.000001
2041.000000	0.000008
2040.000000	0.000011
2039.000000	0.000008
2038.000000	0.000002
2037.000000	0.000006
2036.000000	0.000018
2035.000000	0.000030
2034.000000	0.000033
2033.000000	0.000027
2032.000000	0.000016
2031.000000	0.000005
2030.000000	-0.000001
2029.000000	0.000001
2028.000000	0.000008
2027.000000	0.000014
2026.000000	0.000016
2025.000000	0.000016
2024.000000	0.000012
2023.000000	0.000005
2022.000000	-0.000001
2021.000000	0.000001
2020.000000	0.000010
2019.000000	0.000020
2018.000000	0.000027
2017.000000	0.000033
2016.000000	0.000038
2015.000000	0.000043
2014.000000	0.000042
2013.000000	0.000035
2012.000000	0.000023
2011.000000	0.000011
2010.000000	0.000006
2009.000000	0.000008
2008.000000	0.000012
2007.000000	0.000016
2006.000000	0.000021
2005.000000	0.000030
2004.000000	0.000040
2003.000000	0.000044
2002.000000	0.000041
2001.000000	0.000037
2000.000000	0.000035
1999.000000	0.000034
1998.000000	0.000032
1997.000000	0.000029
1996.000000	0.000027
1995.000000	0.000029
1994.000000	0.000037
1993.000000	0.000049
1992.000000	0.000060
1991.000000	0.000063
1990.000000	0.000057
1989.000000	0.000047
1988.000000	0.000039
1987.000000	0.000036
1986.000000	0.000042
1985.000000	0.000050
1984.000000	0.000054
1983.000000	0.000052
1982.000000	0.000049
1981.000000	0.000051
1980.000000	0.000056
1979.000000	0.000052
1978.000000	0.000039
1977.000000	0.000025
1976.000000	0.000022
1975.000000	0.000032
1974.000000	0.000045
1973.000000	0.000052
1972.000000	0.000046
1971.000000	0.000037
1970.000000	0.000034
1969.000000	0.000041
1968.000000	0.000049
1967.000000	0.000051
1966.000000	0.000050
1965.000000	0.000051
1964.000000	0.000053
1963.000000	0.000054
1962.000000	0.000052
1961.000000	0.000049
1960.000000	0.000044
1959.000000	0.000036
1958.000000	0.000027
1957.000000	0.000022
1956.000000	0.000024
1955.000000	0.000032
1954.000000	0.000041
1953.000000	0.000043
1952.000000	0.000036
1951.000000	0.000023
1950.000000	0.000015
1949.000000	0.000017
1948.000000	0.000026
1947.000000	0.000036
1946.000000	0.000047
1945.000000	0.000056
1944.000000	0.000062
1943.000000	0.000065
1942.000000	0.000068
1941.000000	0.000073
1940.000000	0.000078
1939.000000	0.000076
1938.000000	0.000067
1937.000000	0.000053
1936.000000	0.000039
1935.000000	0.000031
1934.000000	0.000033
1933.000000	0.000042
1932.000000	0.000051
1931.000000	0.000054
1930.000000	0.000054
1929.000000	0.000055
1928.000000	0.000053
1927.000000	0.000049
1926.000000	0.000045
1925.000000	0.000046
1924.000000	0.000050
1923.000000	0.000053
1922.000000	0.000057
1921.000000	0.000063
1920.000000	0.000066
1919.000000	0.000063
1918.000000	0.000059
1917.000000	0.000062
1916.000000	0.000066
1915.000000	0.000063
1914.000000	0.000058
1913.000000	0.000058
1912.000000	0.000060
1911.000000	0.000056
1910.000000	0.000049
1909.000000	0.000045
1908.000000	0.000048
1907.000000	0.000053
1906.000000	0.000057
1905.000000	0.000060
1904.000000	0.000062
1903.000000	0.000062
1902.000000	0.000064
1901.000000	0.000069
1900.000000	0.000065
1899.000000	0.000051
1898.000000	0.000039
1897.000000	0.000041
1896.000000	0.000051
1895.000000	0.000055
1894.000000	0.000055
1893.000000	0.000060
1892.000000	0.000069
1891.000000	0.000068
1890.000000	0.000057
1889.000000	0.000050
1888.000000	0.000050
1887.000000	0.000053
1886.000000	0.000057
1885.000000	0.000061
1884.000000	0.000062
1883.000000	0.000056
1882.000000	0.000050
1881.000000	0.000052
1880.000000	0.000058
1879.000000	0.000062
1878.000000	0.000061
1877.000000	0.000062
1876.000000	0.000061
1875.000000	0.000056
1874.000000	0.000052
1873.000000	0.000061
1872.000000	0.000078
1871.000000	0.000091
1870.000000	0.000092
1869.000000	0.000088
1868.000000	0.000083
1867.000000	0.000073
1866.000000	0.000059
1865.000000	0.000049
1864.000000	0.000042
1863.000000	0.000035
1862.000000	0.000031
1861.000000	0.000037
1860.000000	0.000048
1859.000000	0.000051
1858.000000	0.000045
1857.000000	0.000041
1856.000000	0.000043
1855.000000	0.000045
1854.000000	0.000045
1853.000000	0.000048
1852.000000	0.000049
1851.000000	0.000048
1850.000000	0.000051
1849.000000	0.000064
1848.000000	0.000079
1847.000000	0.000088
1846.000000	0.000094
1845.000000	0.000099
1844.000000	0.000101
1843.000000	0.000091
1842.000000	0.000076
1841.000000	0.000067
1840.000000	0.000069
1839.000000	0.000073
1838.000000	0.000069
1837.000000	0.000060
1836.000000	0.000051
1835.000000	0.000050
1834.000000	0.000064
1833.000000	0.000090
1832.000000	0.000119
1831.000000	0.000134
1830.000000	0.000130
1829.000000	0.000112
1828.000000	0.000092
1827.000000	0.000080
1826.000000	0.000080
1825.000000	0.000090
1824.000000	0.000100
1823.000000	0.000096
1822.000000	0.000080
1821.000000	0.000067
1820.000000	0.000067
1819.000000	0.000075
1818.000000	0.000076
1817.000000	0.000073
1816.000000	0.000071
1815.000000	0.000067
1814.000000	0.000061
1813.000000	0.000056
1812.000000	0.000057
1811.000000	0.000053
1810.000000	0.000042
1809.000000	0.000037
1808.000000	0.000043
1807.000000	0.000050
1806.000000	0.000056
1805.000000	0.000070
1804.000000	0.000087
1803.000000	0.000092
1802.000000	0.000081
1801.000000	0.000065
1800.000000	0.000057
1799.000000	0.000054
1798.000000	0.000051
1797.000000	0.000053
1796.000000	0.000059
1795.000000	0.000060
1794.000000	0.000055
1793.000000	0.000054
1792.000000	0.000058
1791.000000	0.000055
1790.000000	0.000043
1789.000000	0.000038
1788.000000	0.000047
1787.000000	0.000062
1786.000000	0.000071
1785.000000	0.000077
1784.000000	0.000078
1783.000000	0.000070
1782.000000	0.000055
1781.000000	0.000041
1780.000000	0.000035
1779.000000	0.000039
1778.000000	0.000050
1777.000000	0.000063
1776.000000	0.000070
1775.000000	0.000069
1774.000000	0.000061
1773.000000	0.000051
1772.000000	0.000048
1771.000000	0.000057
1770.000000	0.000067
1769.000000	0.000071
1768.000000	0.000070
1767.000000	0.000069
1766.000000	0.000069
1765.000000	0.000073
1764.000000	0.000084
1763.000000	0.000096
1762.000000	0.000096
1761.000000	0.000083
1760.000000	0.000072
1759.000000	0.000072
1758.000000	0.000077
1757.000000	0.000077
1756.000000	0.000072
1755.000000	0.000068
1754.000000	0.000066
1753.000000	0.000062
1752.000000	0.000062
1751.000000	0.000067
1750.000000	0.000068
1749.000000	0.000059
1748.000000	0.000048
1747.000000	0.000047
1746.000000	0.000054
1745.000000	0.000058
1744.000000	0.000059
1743.000000	0.000062
1742.000000	0.000066
1741.000000	0.000067
1740.000000	0.000064
1739.000000	0.000057
1738.000000	0.000049
1737.000000	0.000042
1736.000000	0.000038
1735.000000	0.000037
1734.000000	0.000042
1733.000000	0.000054
1732.000000	0.000070
1731.000000	0.000081
1730.000000	0.000085
1729.000000	0.000085
1728.000000	0.000083
1727.000000	0.000081
1726.000000	0.000080
1725.000000	0.000080
1724.000000	0.000084
1723.000000	0.000085
1722.000000	0.000081
1721.000000	0.000080
1720.000000	0.000082
1719.000000	0.000079
1718.000000	0.000071
1717.000000	0.000077
1716.000000	0.000097
1715.000000	0.000103
1714.000000	0.000096
1713.000000	0.000099
1712.000000	0.000111
1711.000000	0.000109
1710.000000	0.000097
1709.000000	0.000095
1708.000000	0.000108
1707.000000	0.000117
1706.000000	0.000110
1705.000000	0.000103
1704.000000	0.000103
1703.000000	0.000095
1702.000000	0.000079
1701.000000	0.000076
1700.000000	0.000090
1699.000000	0.000091
1698.000000	0.000080
1697.000000	0.000076
1696.000000	0.000084
1695.000000	0.000083
1694.000000	0.000066
1693.000000	0.000044
1692.000000	0.000026
1691.000000	0.000010
1690.000000	-0.000003
1689.000000	-0.000009
1688.000000	-0.000013
1687.000000	-0.000022
1686.000000	-0.000035
1685.000000	-0.000049
1684.000000	-0.000063
1683.000000	-0.000072
1682.000000	-0.000076
1681.000000	-0.000090
1680.000000	-0.000114
1679.000000	-0.000129
1678.000000	-0.000131
1677.000000	-0.000137
1676.000000	-0.000154
1675.000000	-0.000162
1674.000000	-0.000151
1673.000000	-0.000137
1672.000000	-0.000134
1671.000000	-0.000140
1670.000000	-0.000145
1669.000000	-0.000156
1668.000000	-0.000179
1667.000000	-0.000203
1666.000000	-0.000217
1665.000000	-0.000223
1664.000000	-0.000233
1663.000000	-0.000251
1662.000000	-0.000264
1661.000000	-0.000274
1660.000000	-0.000287
1659.000000	-0.000292
1658.000000	-0.000280
1657.000000	-0.000255
1656.000000	-0.000229
1655.000000	-0.000202
1654.000000	-0.000183
1653.000000	-0.000181
1652.000000	-0.000188
1651.000000	-0.000189
1650.000000	-0.000188
1649.000000	-0.000190
1648.000000	-0.000203
1647.000000	-0.000224
1646.000000	-0.000237
1645.000000	-0.000231
1644.000000	-0.000211
1643.000000	-0.000192
1642.000000	-0.000178
1641.000000	-0.000165
1640.000000	-0.000149
1639.000000	-0.000130
1638.000000	-0.000112
1637.000000	-0.000097
1636.000000	-0.000084
1635.000000	-0.000071
1634.000000	-0.000063
1633.000000	-0.000060
1632.000000	-0.000062
1631.000000	-0.000067
1630.000000	-0.000066
1629.000000	-0.000057
1628.000000	-0.000049
1627.000000	-0.000049
1626.000000	-0.000051
1625.000000	-0.000051
1624.000000	-0.000051
1623.000000	-0.000051
1622.000000	-0.000046
1621.000000	-0.000041
1620.000000	-0.000040
1619.000000	-0.000037
1618.000000	-0.000027
1617.000000	-0.000013
1616.000000	-0.000004
1615.000000	0.000002
1614.000000	0.000010
1613.000000	0.000016
1612.000000	0.000010
1611.000000	-0.000000
1610.000000	-0.000000
1609.000000	0.000008
1608.000000	0.000014
1607.000000	0.000022
1606.000000	0.000041
1605.000000	0.000059
1604.000000	0.000066
1603.000000	0.000071
1602.000000	0.000079
1601.000000	0.000083
1600.000000	0.000076
1599.000000	0.000066
1598.000000	0.000064
1597.000000	0.000067
1596.000000	0.000069
1595.000000	0.000071
1594.000000	0.000079
1593.000000	0.000088
1592.000000	0.000092
1591.000000	0.000091
1590.000000	0.000095
1589.000000	0.000104
1588.000000	0.000110
1587.000000	0.000114
1586.000000	0.000122
1585.000000	0.000129
1584.000000	0.000124
1583.000000	0.000120
1582.000000	0.000132
1581.000000	0.000156
1580.000000	0.000176
1579.000000	0.000190
1578.000000	0.000198
1577.000000	0.000191
1576.000000	0.000168
1575.000000	0.000146
1574.000000	0.000142
1573.000000	0.000150
1572.000000	0.000158
1571.000000	0.000165
1570.000000	0.000174
1569.000000	0.000182
1568.000000	0.000184
1567.000000	0.000186
1566.000000	0.000192
1565.000000	0.000188
1564.000000	0.000172
1563.000000	0.000158
1562.000000	0.000155
1561.000000	0.000155
1560.000000	0.000146
1559.000000	0.000126
1558.000000	0.000124
1557.000000	0.000137
1556.000000	0.000140
1555.000000	0.000134
1554.000000	0.000119
1553.000000	0.000096
1552.000000	0.000076
1551.000000	0.000072
1550.000000	0.000079
1549.000000	0.000082
1548.000000	0.000072
1547.000000	0.000060
1546.000000	0.000062
1545.000000	0.000084
1544.000000	0.000119
1543.000000	0.000155
1542.000000	0.000174
1541.000000	0.000160
1540.000000	0.000116
1539.000000	0.000069
1538.000000	0.000045
1537.000000	0.000041
1536.000000	0.000040
1535.000000	0.000036
1534.000000	0.000026
1533.000000	0.000010
1532.000000	0.000003
1531.000000	0.000021
1530.000000	0.000071
1529.000000	0.000134
1528.000000	0.000161
1527.000000	0.000123
1526.000000	0.000047
1525.000000	-0.000010
1524.000000	-0.000021
1523.000000	0.000002
1522.000000	0.000038
1521.000000	0.000075
1520.000000	0.000096
1519.000000	0.000094
1518.000000	0.000089
1517.000000	0.000127
1516.000000	0.000224
1515.000000	0.000336
1514.000000	0.000397
1513.000000	0.000394
1512.000000	0.000367
1511.000000	0.000354
1510.000000	0.000357
1509.000000	0.000365
1508.000000	0.000376
1507.000000	0.000398
1506.000000	0.000431
1505.000000	0.000460
1504.000000	0.000480
1503.000000	0.000497
1502.000000	0.000524
1501.000000	0.000570
1500.000000	0.000623
1499.000000	0.000662
1498.000000	0.000674
1497.000000	0.000675
1496.000000	0.000673
1495.000000	0.000652
1494.000000	0.000606
1493.000000	0.000559
1492.000000	0.000534
1491.000000	0.000526
1490.000000	0.000523
1489.000000	0.000525
1488.000000	0.000530
1487.000000	0.000537
1486.000000	0.000567
1485.000000	0.000641
1484.000000	0.000733
1483.000000	0.000794
1482.000000	0.000800
1481.000000	0.000769
1480.000000	0.000724
1479.000000	0.000675
1478.000000	0.000621
1477.000000	0.000572
1476.000000	0.000530
1475.000000	0.000489
1474.000000	0.000446
1473.000000	0.000410
1472.000000	0.000394
1471.000000	0.000398
1470.000000	0.000411
1469.000000	0.000425
1468.000000	0.000447
1467.000000	0.000510
1466.000000	0.000642
1465.000000	0.000811
1464.000000	0.000913
1463.000000	0.000864
1462.000000	0.000687
1461.000000	0.000489
1460.000000	0.000363
1459.000000	0.000323
1458.000000	0.000320
1457.000000	0.000319
1456.000000	0.000319
1455.000000	0.000323
1454.000000	0.000323
1453.000000	0.000330
1452.000000	0.000368
1451.000000	0.000437
1450.000000	0.000493
1449.000000	0.000497
1448.000000	0.000453
1447.000000	0.000403
1446.000000	0.000375
1445.000000	0.000360
1444.000000	0.000345
1443.000000	0.000325
1442.000000	0.000300
1441.000000	0.000279
1440.000000	0.000280
1439.000000	0.000314
1438.000000	0.000370
1437.000000	0.000431
1436.000000	0.000477
1435.000000	0.000480
1434.000000	0.000426
1433.000000	0.000344
1432.000000	0.000281
1431.000000	0.000258
1430.000000	0.000253
1429.000000	0.000246
1428.000000	0.000246
1427.000000	0.000268
1426.000000	0.000313
1425.000000	0.000381
1424.000000	0.000485
1423.000000	0.000605
1422.000000	0.000677
1421.000000	0.000648
1420.000000	0.000538
1419.000000	0.000417
1418.000000	0.000330
1417.000000	0.000280
1416.000000	0.000260
1415.000000	0.000265
1414.000000	0.000280
1413.000000	0.000292
1412.000000	0.000305
1411.000000	0.000333
1410.000000	0.000371
1409.000000	0.000403
1408.000000	0.000421
1407.000000	0.000417
1406.000000	0.000389
1405.000000	0.000350
1404.000000	0.000329
1403.000000	0.000343
1402.000000	0.000374
1401.000000	0.000389
1400.000000	0.000380
1399.000000	0.000363
1398.000000	0.000356
1397.000000	0.000363
1396.000000	0.000377
1395.000000	0.000381
1394.000000	0.000361
1393.000000	0.000314
1392.000000	0.000269
1391.000000	0.000253
1390.000000	0.000264
1389.000000	0.000283
1388.000000	0.000295
1387.000000	0.000301
1386.000000	0.000308
1385.000000	0.000315
1384.000000	0.000325
1383.000000	0.000342
1382.000000	0.000369
1381.000000	0.000407
1380.000000	0.000455
1379.000000	0.000506
1378.000000	0.000542
1377.000000	0.000548
1376.000000	0.000520
1375.000000	0.000478
1374.000000	0.000441
1373.000000	0.000413
1372.000000	0.000388
1371.000000	0.000361
1370.000000	0.000335
1369.000000	0.000306
1368.000000	0.000275
1367.000000	0.000253
1366.000000	0.000246
1365.000000	0.000249
1364.000000	0.000248
1363.000000	0.000237
1362.000000	0.000214
1361.000000	0.000187
1360.000000	0.000161
1359.000000	0.000142
1358.000000	0.000138
1357.000000	0.000144
1356.000000	0.000152
1355.000000	0.000156
1354.000000	0.000153
1353.000000	0.000149
1352.000000	0.000144
1351.000000	0.000134
1350.000000	0.000118
1349.000000	0.000099
1348.000000	0.000083
1347.000000	0.000073
1346.000000	0.000067
1345.000000	0.000062
1344.000000	0.000058
1343.000000	0.000058
1342.000000	0.000064
1341.000000	0.000075
1340.000000	0.000092
1339.000000	0.000114
1338.000000	0.000133
1337.000000	0.000133
1336.000000	0.000114
1335.000000	0.000088
1334.000000	0.000068
1333.000000	0.000062
1332.000000	0.000067
1331.000000	0.000079
1330.000000	0.000095
1329.000000	0.000106
1328.000000	0.000109
1327.000000	0.000103
1326.000000	0.000095
1325.000000	0.000085
1324.000000	0.000075
1323.000000	0.000067
1322.000000	0.000063
1321.000000	0.000063
1320.000000	0.000066
1319.000000	0.000072
1318.000000	0.000079
1317.000000	0.000082
1316.000000	0.000080
1315.000000	0.000075
1314.000000	0.000071
1313.000000	0.000068
1312.000000	0.000062
1311.000000	0.000050
1310.000000	0.000031
1309.000000	0.000014
1308.000000	0.000010
1307.000000	0.000023
1306.000000	0.000043
1305.000000	0.000055
1304.000000	0.000054
1303.000000	0.000048
1302.000000	0.000044
1301.000000	0.000045
1300.000000	0.000050
1299.000000	0.000058
1298.000000	0.000067
1297.000000	0.000069
1296.000000	0.000061
1295.000000	0.000049
1294.000000	0.000042
1293.000000	0.000043
1292.000000	0.000050
1291.000000	0.000057
1290.000000	0.000060
1289.000000	0.000057
1288.000000	0.000051
1287.000000	0.000048
1286.000000	0.000044
1285.000000	0.000034
1284.000000	0.000019
1283.000000	0.000002
1282.000000	-0.000005
1281.000000	0.000002
1280.000000	0.000022
1279.000000	0.000046
1278.000000	0.000065
1277.000000	0.000083
1276.000000	0.000104
1275.000000	0.000129
1274.000000	0.000148
1273.000000	0.000152
1272.000000	0.000146
1271.000000	0.000143
1270.000000	0.000149
1269.000000	0.000159
1268.000000	0.000162
1267.000000	0.000155
1266.000000	0.000144
1265.000000	0.000139
1264.000000	0.000144
1263.000000	0.000153
1262.000000	0.000159
1261.000000	0.000158
1260.000000	0.000156
1259.000000	0.000156
1258.000000	0.000157
1257.000000	0.000155
1256.000000	0.000152
1255.000000	0.000154
1254.000000	0.000159
1253.000000	0.000159
1252.000000	0.000152
1251.000000	0.000144
1250.000000	0.000141
1249.000000	0.000143
1248.000000	0.000146
1247.000000	0.000146
1246.000000	0.000144
1245.000000	0.000145
1244.000000	0.000151
1243.000000	0.000165
1242.000000	0.000181
1241.000000	0.000195
1240.000000	0.000202
1239.000000	0.000202
1238.000000	0.000204
1237.000000	0.000216
1236.000000	0.000241
1235.000000	0.000268
1234.000000	0.000280
1233.000000	0.000274
1232.000000	0.000265
1231.000000	0.000269
1230.000000	0.000285
1229.000000	0.000300
1228.000000	0.000306
1227.000000	0.000307
1226.000000	0.000306
1225.000000	0.000304
1224.000000	0.000302
1223.000000	0.000302
1222.000000	0.000303
1221.000000	0.000300
1220.000000	0.000296
1219.000000	0.000295
1218.000000	0.000300
1217.000000	0.000304
1216.000000	0.000302
1215.000000	0.000296
1214.000000	0.000291
1213.000000	0.000284
1212.000000	0.000274
1211.000000	0.000263
1210.000000	0.000256
1209.000000	0.000252
1208.000000	0.000247
1207.000000	0.000238
1206.000000	0.000231
1205.000000	0.000235
1204.000000	0.000251
1203.000000	0.000268
1202.000000	0.000275
1201.000000	0.000270
1200.000000	0.000257
1199.000000	0.000247
1198.000000	0.000242
1197.000000	0.000237
1196.000000	0.000230
1195.000000	0.000224
1194.000000	0.000219
1193.000000	0.000216
1192.000000	0.000211
1191.000000	0.000206
1190.000000	0.000204
1189.000000	0.000208
1188.000000	0.000219
1187.000000	0.000229
1186.000000	0.000234
1185.000000	0.000232
1184.000000	0.000233
1183.000000	0.000241
1182.000000	0.000251
1181.000000	0.000251
1180.000000	0.000239
1179.000000	0.000221
1178.000000	0.000204
1177.000000	0.000192
1176.000000	0.000191
1175.000000	0.000206
1174.000000	0.000230
1173.000000	0.000247
1172.000000	0.000249
1171.000000	0.000241
1170.000000	0.000233
1169.000000	0.000229
1168.000000	0.000226
1167.000000	0.000221
1166.000000	0.000216
1165.000000	0.000210
1164.000000	0.000199
1163.000000	0.000187
1162.000000	0.000183
1161.000000	0.000196
1160.000000	0.000221
1159.000000	0.000243
1158.000000	0.000250
1157.000000	0.000237
1156.000000	0.000216
1155.000000	0.000203
1154.000000	0.000207
1153.000000	0.000217
1152.000000	0.000216
1151.000000	0.000198
1150.000000	0.000174
1149.000000	0.000160
1148.000000	0.000166
1147.000000	0.000188
1146.000000	0.000213
1145.000000	0.000231
1144.000000	0.000235
1143.000000	0.000229
1142.000000	0.000218
1141.000000	0.000207
1140.000000	0.000199
1139.000000	0.000194
1138.000000	0.000192
1137.000000	0.000193
1136.000000	0.000194
1135.000000	0.000191
1134.000000	0.000189
1133.000000	0.000190
1132.000000	0.000195
1131.000000	0.000199
1130.000000	0.000201
1129.000000	0.000203
1128.000000	0.000202
1127.000000	0.000192
1126.000000	0.000174
1125.000000	0.000157
1124.000000	0.000151
1123.000000	0.000153
1122.000000	0.000157
1121.000000	0.000165
1120.000000	0.000182
1119.000000	0.000205
1118.000000	0.000219
1117.000000	0.000217
1116.000000	0.000203
1115.000000	0.000186
1114.000000	0.000167
1113.000000	0.000148
1112.000000	0.000134
1111.000000	0.000131
1110.000000	0.000134
1109.000000	0.000136
1108.000000	0.000133
1107.000000	0.000131
1106.000000	0.000133
1105.000000	0.000137
1104.000000	0.000140
1103.000000	0.000148
1102.000000	0.000169
1101.000000	0.000196
1100.000000	0.000216
1099.000000	0.000219
1098.000000	0.000214
1097.000000	0.000217
1096.000000	0.000232
1095.000000	0.000243
1094.000000	0.000233
1093.000000	0.000207
1092.000000	0.000187
1091.000000	0.000189
1090.000000	0.000207
1089.000000	0.000221
1088.000000	0.000225
1087.000000	0.000223
1086.000000	0.000223
1085.000000	0.000220
1084.000000	0.000203
1083.000000	0.000176
1082.000000	0.000156
1081.000000	0.000154
1080.000000	0.000166
1079.000000	0.000180
1078.000000	0.000188
1077.000000	0.000187
1076.000000	0.000178
1075.000000	0.000163
1074.000000	0.000155
1073.000000	0.000166
1072.000000	0.000198
1071.000000	0.000231
1070.000000	0.000247
1069.000000	0.000242
1068.000000	0.000230
1067.000000	0.000226
1066.000000	0.000232
1065.000000	0.000240
1064.000000	0.000240
1063.000000	0.000232
1062.000000	0.000230
1061.000000	0.000246
1060.000000	0.000273
1059.000000	0.000287
1058.000000	0.000277
1057.000000	0.000256
1056.000000	0.000248
1055.000000	0.000258
1054.000000	0.000273
1053.000000	0.000284
1052.000000	0.000292
1051.000000	0.000297
1050.000000	0.000292
1049.000000	0.000267
1048.000000	0.000229
1047.000000	0.000194
1046.000000	0.000185
1045.000000	0.000211
1044.000000	0.000259
1043.000000	0.000293
1042.000000	0.000284
1041.000000	0.000240
1040.000000	0.000202
1039.000000	0.000199
1038.000000	0.000223
1037.000000	0.000248
1036.000000	0.000258
1035.000000	0.000264
1034.000000	0.000271
1033.000000	0.000272
1032.000000	0.000252
1031.000000	0.000213
1030.000000	0.000177
1029.000000	0.000168
1028.000000	0.000188
1027.000000	0.000215
1026.000000	0.000226
1025.000000	0.000219
1024.000000	0.000206
1023.000000	0.000198
1022.000000	0.000192
1021.000000	0.000184
1020.000000	0.000180
1019.000000	0.000185
1018.000000	0.000195
1017.000000	0.000205
1016.000000	0.000219
1015.000000	0.000238
1014.000000	0.000255
1013.000000	0.000263
1012.000000	0.000260
1011.000000	0.000247
1010.000000	0.000226
1009.000000	0.000204
1008.000000	0.000197
1007.000000	0.000218
1006.000000	0.000256
1005.000000	0.000286
1004.000000	0.000288
1003.000000	0.000267
1002.000000	0.000238
1001.000000	0.000213
1000.000000	0.000195
999.000000	0.000184
998.000000	0.000177
997.000000	0.000173
996.000000	0.000173
995.000000	0.000180
994.000000	0.000186
993.000000	0.000184
992.000000	0.000172
991.000000	0.000156
990.000000	0.000140
989.000000	0.000123
988.000000	0.000107
987.000000	0.000096
986.000000	0.000093
985.000000	0.000100
984.000000	0.000116
983.000000	0.000144
982.000000	0.000176
981.000000	0.000198
980.000000	0.000202
979.000000	0.000196
978.000000	0.000190
977.000000	0.000185
976.000000	0.000177
975.000000	0.000171
974.000000	0.000175
973.000000	0.000182
972.000000	0.000179
971.000000	0.000161
970.000000	0.000142
969.000000	0.000134
968.000000	0.000142
967.000000	0.000157
966.000000	0.000173
965.000000	0.000177
964.000000	0.000165
963.000000	0.000140
962.000000	0.000113
961.000000	0.000093
960.000000	0.000077
959.000000	0.000067
958.000000	0.000072
957.000000	0.000095
956.000000	0.000125
955.000000	0.000144
954.000000	0.000150
953.000000	0.000147
952.000000	0.000141
951.000000	0.000131
950.000000	0.000123
949.000000	0.000127
948.000000	0.000138
947.000000	0.000141
946.000000	0.000129
945.000000	0.000109
944.000000	0.000095
943.000000	0.000092
942.000000	0.000096
941.000000	0.000103
940.000000	0.000114
939.000000	0.000126
938.000000	0.000137
937.000000	0.000142
936.000000	0.000135
935.000000	0.000114
934.000000	0.000091
933.000000	0.000081
932.000000	0.000092
931.000000	0.000115
930.000000	0.000135
929.000000	0.000136
928.000000	0.000115
927.000000	0.000077
926.000000	0.000038
925.000000	0.000012
924.000000	0.000005
923.000000	0.000013
922.000000	0.000031
921.000000	0.000051
920.000000	0.000061
919.000000	0.000054
918.000000	0.000047
917.000000	0.000062
916.000000	0.000095
915.000000	0.000124
914.000000	0.000134
913.000000	0.000137
912.000000	0.000149
911.000000	0.000159
910.000000	0.000152
909.000000	0.000132
908.000000	0.000122
907.000000	0.000129
906.000000	0.000138
905.000000	0.000135
904.000000	0.000128
903.000000	0.000127
902.000000	0.000127
901.000000	0.000118
900.000000	0.000096
899.000000	0.000076
898.000000	0.000072
897.000000	0.000085
896.000000	0.000098
895.000000	0.000090
894.000000	0.000062
893.000000	0.000032
892.000000	0.000012
891.000000	-0.000003
890.000000	-0.000022
889.000000	-0.000040
888.000000	-0.000043
887.000000	-0.000027
886.000000	-0.000004
885.000000	0.000013
884.000000	0.000014
883.000000	-0.000014
882.000000	-0.000079
881.000000	-0.000168
880.000000	-0.000248
879.000000	-0.000296
878.000000	-0.000308
877.000000	-0.000291
876.000000	-0.000249
875.000000	-0.000196
874.000000	-0.000158
873.000000	-0.000156
872.000000	-0.000185
871.000000	-0.000219
870.000000	-0.000235
869.000000	-0.000233
868.000000	-0.000229
867.000000	-0.000245
866.000000	-0.000296
865.000000	-0.000380
864.000000	-0.000479
863.000000	-0.000572
862.000000	-0.000657
861.000000	-0.000753
860.000000	-0.000884
859.000000	-0.001054
858.000000	-0.001250
857.000000	-0.001456
856.000000	-0.001672
855.000000	-0.001901
854.000000	-0.002132
853.000000	-0.002339
852.000000	-0.002501
851.000000	-0.002606
850.000000	-0.002641
849.000000	-0.002585
848.000000	-0.002430
847.000000	-0.002206
846.000000	-0.001965
845.000000	-0.001742
844.000000	-0.001538
843.000000	-0.001345
842.000000	-0.001169
841.000000	-0.001023
840.000000	-0.000907
839.000000	-0.000808
838.000000	-0.000713
837.000000	-0.000616
836.000000	-0.000515
835.000000	-0.000412
834.000000	-0.000315
833.000000	-0.000232
832.000000	-0.000164
831.000000	-0.000110
830.000000	-0.000071
829.000000	-0.000044
828.000000	-0.000025
827.000000	-0.000013
826.000000	-0.000006
825.000000	-0.000001
824.000000	0.000009
823.000000	0.000025
822.000000	0.000036
821.000000	0.000035
820.000000	0.000028
819.000000	0.000025
818.000000	0.000035
817.000000	0.000049
816.000000	0.000056
815.000000	0.000049
814.000000	0.000034
813.000000	0.000019
812.000000	0.000013
811.000000	0.000017
810.000000	0.000022
809.000000	0.000021
808.000000	0.000019
807.000000	0.000023
806.000000	0.000030
805.000000	0.000029
804.000000	0.000010
803.000000	-0.000020
802.000000	-0.000046
801.000000	-0.000060
800.000000	-0.000066
799.000000	-0.000072
798.000000	-0.000077
797.000000	-0.000080
796.000000	-0.000083
795.000000	-0.000087
794.000000	-0.000085
793.000000	-0.000066
792.000000	-0.000033
791.000000	-0.000003
790.000000	0.000007
789.000000	0.000002
788.000000	0.000003
787.000000	0.000025
786.000000	0.000061
785.000000	0.000083
784.000000	0.000071
783.000000	0.000037
782.000000	0.000011
781.000000	0.000007
780.000000	0.000008
779.000000	-0.000005
778.000000	-0.000023
777.000000	-0.000020
776.000000	0.000008
775.000000	0.000032
774.000000	0.000031
773.000000	0.000015
772.000000	0.000009
771.000000	0.000018
770.000000	0.000029
769.000000	0.000031
768.000000	0.000024
767.000000	0.000012
766.000000	-0.000002
765.000000	-0.000015
764.000000	-0.000025
763.000000	-0.000033
762.000000	-0.000041
761.000000	-0.000054
760.000000	-0.000072
759.000000	-0.000083
758.000000	-0.000077
757.000000	-0.000054
756.000000	-0.000033
755.000000	-0.000029
754.000000	-0.000031
753.000000	-0.000020
752.000000	0.000002
751.000000	0.000012
750.000000	-0.000003
749.000000	-0.000026
748.000000	-0.000032
747.000000	-0.000013
746.000000	0.000027
745.000000	0.000073
744.000000	0.000100
743.000000	0.000086
742.000000	0.000042
741.000000	0.000003
740.000000	-0.000013
739.000000	-0.000022
738.000000	-0.000037
737.000000	-0.000048
736.000000	-0.000041
735.000000	-0.000028
734.000000	-0.000023
733.000000	-0.000021
732.000000	-0.000007
731.000000	0.000009
730.000000	0.000010
729.000000	-0.000005
728.000000	-0.000022
727.000000	-0.000028
726.000000	-0.000024
725.000000	-0.000018
724.000000	-0.000024
723.000000	-0.000049
722.000000	-0.000084
721.000000	-0.000115
720.000000	-0.000132
719.000000	-0.000142
718.000000	-0.000152
717.000000	-0.000160
716.000000	-0.000169
715.000000	-0.000181
714.000000	-0.000181
713.000000	-0.000151
712.000000	-0.000102
711.000000	-0.000077
710.000000	-0.000098
709.000000	-0.000134
708.000000	-0.000145
707.000000	-0.000117
706.000000	-0.000072
705.000000	-0.000035
704.000000	-0.000018
703.000000	-0.000023
702.000000	-0.000038
701.000000	-0.000043
700.000000	-0.000041
