# Supplementary material for: Real-time monitoring of the reversible capture and release of CO2 on anthraquinone and riboflavin-modified graphitic electrodes using ATR-SEIRAS
Source: Chem Sci. 2025 Nov 4;16(48):23189–202. doi: 10.1039/d5sc05427c (PMC12584010; doi:10.1039/d5sc05427c)
Supplement: SC-016-D5SC05427C-s001 [file SC-016-D5SC05427C-s001.zip › Data Folders/Main Figures/Figure2/2b/-1.2v_ar_0.4VBKG06AQ_Graphenegold_MeCN-0.1M-TBAPF6.ASC]

PE IR       SUBTECH     SPECTRUM    ASCII       PEDS        4.00        
   -1
-1.2v_ar_0.4VBKG06AQ_Graphenegold_MeCN-0.1M-TBAPF6.ASC
25/01/27
16:35:34.00
25/01/27
16:35:34.00
Administrator
Sample 006 By Administrator Date Monday, January 27 2025
700.000000
#HDR
-1
-1
#GR
cm-1
A
1.0
0.0
4000.000000
-1.000000
3301
8
0.006668
-0.002145
#DATA
4000.000000	0.002905
3999.000000	0.002893
3998.000000	0.002893
3997.000000	0.002904
3996.000000	0.002917
3995.000000	0.002922
3994.000000	0.002919
3993.000000	0.002915
3992.000000	0.002921
3991.000000	0.002937
3990.000000	0.002953
3989.000000	0.002960
3988.000000	0.002955
3987.000000	0.002945
3986.000000	0.002932
3985.000000	0.002920
3984.000000	0.002910
3983.000000	0.002908
3982.000000	0.002918
3981.000000	0.002937
3980.000000	0.002954
3979.000000	0.002960
3978.000000	0.002956
3977.000000	0.002948
3976.000000	0.002941
3975.000000	0.002935
3974.000000	0.002928
3973.000000	0.002921
3972.000000	0.002918
3971.000000	0.002920
3970.000000	0.002927
3969.000000	0.002931
3968.000000	0.002930
3967.000000	0.002929
3966.000000	0.002933
3965.000000	0.002943
3964.000000	0.002952
3963.000000	0.002953
3962.000000	0.002947
3961.000000	0.002942
3960.000000	0.002943
3959.000000	0.002949
3958.000000	0.002954
3957.000000	0.002955
3956.000000	0.002954
3955.000000	0.002956
3954.000000	0.002962
3953.000000	0.002965
3952.000000	0.002962
3951.000000	0.002953
3950.000000	0.002942
3949.000000	0.002935
3948.000000	0.002938
3947.000000	0.002948
3946.000000	0.002964
3945.000000	0.002976
3944.000000	0.002979
3943.000000	0.002973
3942.000000	0.002967
3941.000000	0.002969
3940.000000	0.002979
3939.000000	0.002985
3938.000000	0.002978
3937.000000	0.002957
3936.000000	0.002936
3935.000000	0.002925
3934.000000	0.002926
3933.000000	0.002933
3932.000000	0.002942
3931.000000	0.002951
3930.000000	0.002959
3929.000000	0.002964
3928.000000	0.002967
3927.000000	0.002970
3926.000000	0.002975
3925.000000	0.002975
3924.000000	0.002964
3923.000000	0.002942
3922.000000	0.002917
3921.000000	0.002898
3920.000000	0.002888
3919.000000	0.002890
3918.000000	0.002906
3917.000000	0.002926
3916.000000	0.002941
3915.000000	0.002944
3914.000000	0.002944
3913.000000	0.002944
3912.000000	0.002949
3911.000000	0.002959
3910.000000	0.002975
3909.000000	0.002992
3908.000000	0.003002
3907.000000	0.003000
3906.000000	0.002986
3905.000000	0.002965
3904.000000	0.002935
3903.000000	0.002904
3902.000000	0.002889
3901.000000	0.002900
3900.000000	0.002931
3899.000000	0.002962
3898.000000	0.002978
3897.000000	0.002982
3896.000000	0.002980
3895.000000	0.002975
3894.000000	0.002971
3893.000000	0.002969
3892.000000	0.002969
3891.000000	0.002963
3890.000000	0.002942
3889.000000	0.002917
3888.000000	0.002905
3887.000000	0.002914
3886.000000	0.002937
3885.000000	0.002959
3884.000000	0.002971
3883.000000	0.002981
3882.000000	0.002993
3881.000000	0.002997
3880.000000	0.002990
3879.000000	0.002976
3878.000000	0.002963
3877.000000	0.002954
3876.000000	0.002950
3875.000000	0.002947
3874.000000	0.002945
3873.000000	0.002946
3872.000000	0.002958
3871.000000	0.002977
3870.000000	0.002985
3869.000000	0.002971
3868.000000	0.002951
3867.000000	0.002950
3866.000000	0.002962
3865.000000	0.002965
3864.000000	0.002949
3863.000000	0.002930
3862.000000	0.002932
3861.000000	0.002952
3860.000000	0.002979
3859.000000	0.003002
3858.000000	0.003013
3857.000000	0.003009
3856.000000	0.002995
3855.000000	0.002993
3854.000000	0.003002
3853.000000	0.002987
3852.000000	0.002951
3851.000000	0.002926
3850.000000	0.002926
3849.000000	0.002935
3848.000000	0.002939
3847.000000	0.002939
3846.000000	0.002942
3845.000000	0.002950
3844.000000	0.002959
3843.000000	0.002961
3842.000000	0.002957
3841.000000	0.002958
3840.000000	0.002974
3839.000000	0.002997
3838.000000	0.003014
3837.000000	0.003024
3836.000000	0.003033
3835.000000	0.003044
3834.000000	0.003050
3833.000000	0.003040
3832.000000	0.003014
3831.000000	0.002975
3830.000000	0.002940
3829.000000	0.002932
3828.000000	0.002951
3827.000000	0.002980
3826.000000	0.002993
3825.000000	0.002981
3824.000000	0.002959
3823.000000	0.002952
3822.000000	0.002965
3821.000000	0.002977
3820.000000	0.002977
3819.000000	0.002979
3818.000000	0.003002
3817.000000	0.003036
3816.000000	0.003054
3815.000000	0.003048
3814.000000	0.003038
3813.000000	0.003045
3812.000000	0.003055
3811.000000	0.003045
3810.000000	0.003018
3809.000000	0.002998
3808.000000	0.003001
3807.000000	0.003012
3806.000000	0.003007
3805.000000	0.002993
3804.000000	0.002992
3803.000000	0.003014
3802.000000	0.003041
3801.000000	0.003050
3800.000000	0.003039
3799.000000	0.003028
3798.000000	0.003030
3797.000000	0.003036
3796.000000	0.003041
3795.000000	0.003051
3794.000000	0.003071
3793.000000	0.003096
3792.000000	0.003113
3791.000000	0.003114
3790.000000	0.003103
3789.000000	0.003085
3788.000000	0.003062
3787.000000	0.003038
3786.000000	0.003021
3785.000000	0.003014
3784.000000	0.003013
3783.000000	0.003011
3782.000000	0.003013
3781.000000	0.003025
3780.000000	0.003044
3779.000000	0.003058
3778.000000	0.003064
3777.000000	0.003066
3776.000000	0.003066
3775.000000	0.003057
3774.000000	0.003040
3773.000000	0.003022
3772.000000	0.003017
3771.000000	0.003028
3770.000000	0.003045
3769.000000	0.003061
3768.000000	0.003075
3767.000000	0.003088
3766.000000	0.003095
3765.000000	0.003092
3764.000000	0.003080
3763.000000	0.003066
3762.000000	0.003057
3761.000000	0.003053
3760.000000	0.003048
3759.000000	0.003044
3758.000000	0.003053
3757.000000	0.003074
3756.000000	0.003089
3755.000000	0.003085
3754.000000	0.003062
3753.000000	0.003029
3752.000000	0.003002
3751.000000	0.002992
3750.000000	0.002998
3749.000000	0.003006
3748.000000	0.002999
3747.000000	0.002983
3746.000000	0.002975
3745.000000	0.002994
3744.000000	0.003010
3743.000000	0.003007
3742.000000	0.002996
3741.000000	0.002993
3740.000000	0.002990
3739.000000	0.002980
3738.000000	0.002975
3737.000000	0.002985
3736.000000	0.003006
3735.000000	0.003028
3734.000000	0.003054
3733.000000	0.003083
3732.000000	0.003096
3731.000000	0.003080
3730.000000	0.003047
3729.000000	0.003021
3728.000000	0.003018
3727.000000	0.003040
3726.000000	0.003071
3725.000000	0.003092
3724.000000	0.003099
3723.000000	0.003094
3722.000000	0.003082
3721.000000	0.003072
3720.000000	0.003070
3719.000000	0.003072
3718.000000	0.003072
3717.000000	0.003069
3716.000000	0.003067
3715.000000	0.003071
3714.000000	0.003073
3713.000000	0.003067
3712.000000	0.003053
3711.000000	0.003039
3710.000000	0.003035
3709.000000	0.003043
3708.000000	0.003058
3707.000000	0.003073
3706.000000	0.003083
3705.000000	0.003091
3704.000000	0.003102
3703.000000	0.003111
3702.000000	0.003112
3701.000000	0.003106
3700.000000	0.003101
3699.000000	0.003102
3698.000000	0.003105
3697.000000	0.003103
3696.000000	0.003099
3695.000000	0.003096
3694.000000	0.003102
3693.000000	0.003113
3692.000000	0.003125
3691.000000	0.003133
3690.000000	0.003134
3689.000000	0.003123
3688.000000	0.003106
3687.000000	0.003099
3686.000000	0.003107
3685.000000	0.003123
3684.000000	0.003132
3683.000000	0.003127
3682.000000	0.003116
3681.000000	0.003105
3680.000000	0.003089
3679.000000	0.003062
3678.000000	0.003036
3677.000000	0.003033
3676.000000	0.003056
3675.000000	0.003067
3674.000000	0.003059
3673.000000	0.003056
3672.000000	0.003070
3671.000000	0.003090
3670.000000	0.003100
3669.000000	0.003097
3668.000000	0.003095
3667.000000	0.003103
3666.000000	0.003110
3665.000000	0.003108
3664.000000	0.003103
3663.000000	0.003107
3662.000000	0.003120
3661.000000	0.003131
3660.000000	0.003128
3659.000000	0.003120
3658.000000	0.003119
3657.000000	0.003128
3656.000000	0.003132
3655.000000	0.003123
3654.000000	0.003102
3653.000000	0.003074
3652.000000	0.003037
3651.000000	0.003000
3650.000000	0.002977
3649.000000	0.002974
3648.000000	0.002990
3647.000000	0.003019
3646.000000	0.003048
3645.000000	0.003074
3644.000000	0.003092
3643.000000	0.003100
3642.000000	0.003100
3641.000000	0.003095
3640.000000	0.003092
3639.000000	0.003090
3638.000000	0.003085
3637.000000	0.003076
3636.000000	0.003068
3635.000000	0.003072
3634.000000	0.003081
3633.000000	0.003084
3632.000000	0.003074
3631.000000	0.003062
3630.000000	0.003059
3629.000000	0.003056
3628.000000	0.003043
3627.000000	0.003034
3626.000000	0.003043
3625.000000	0.003058
3624.000000	0.003065
3623.000000	0.003068
3622.000000	0.003081
3621.000000	0.003109
3620.000000	0.003133
3619.000000	0.003129
3618.000000	0.003095
3617.000000	0.003050
3616.000000	0.003016
3615.000000	0.002999
3614.000000	0.002990
3613.000000	0.002979
3612.000000	0.002964
3611.000000	0.002954
3610.000000	0.002956
3609.000000	0.002970
3608.000000	0.002991
3607.000000	0.003012
3606.000000	0.003031
3605.000000	0.003044
3604.000000	0.003053
3603.000000	0.003054
3602.000000	0.003053
3601.000000	0.003053
3600.000000	0.003058
3599.000000	0.003064
3598.000000	0.003064
3597.000000	0.003052
3596.000000	0.003030
3595.000000	0.003008
3594.000000	0.002992
3593.000000	0.002984
3592.000000	0.002986
3591.000000	0.002993
3590.000000	0.002998
3589.000000	0.002999
3588.000000	0.002995
3587.000000	0.002985
3586.000000	0.002975
3585.000000	0.002971
3584.000000	0.002971
3583.000000	0.002971
3582.000000	0.002967
3581.000000	0.002965
3580.000000	0.002972
3579.000000	0.002988
3578.000000	0.003006
3577.000000	0.003016
3576.000000	0.003014
3575.000000	0.003004
3574.000000	0.002995
3573.000000	0.002989
3572.000000	0.002984
3571.000000	0.002970
3570.000000	0.002945
3569.000000	0.002912
3568.000000	0.002887
3567.000000	0.002882
3566.000000	0.002898
3565.000000	0.002928
3564.000000	0.002950
3563.000000	0.002952
3562.000000	0.002937
3561.000000	0.002921
3560.000000	0.002916
3559.000000	0.002919
3558.000000	0.002924
3557.000000	0.002925
3556.000000	0.002925
3555.000000	0.002928
3554.000000	0.002932
3553.000000	0.002934
3552.000000	0.002931
3551.000000	0.002922
3550.000000	0.002910
3549.000000	0.002895
3548.000000	0.002885
3547.000000	0.002884
3546.000000	0.002892
3545.000000	0.002899
3544.000000	0.002898
3543.000000	0.002893
3542.000000	0.002891
3541.000000	0.002895
3540.000000	0.002902
3539.000000	0.002907
3538.000000	0.002909
3537.000000	0.002911
3536.000000	0.002919
3535.000000	0.002934
3534.000000	0.002950
3533.000000	0.002960
3532.000000	0.002957
3531.000000	0.002944
3530.000000	0.002929
3529.000000	0.002917
3528.000000	0.002911
3527.000000	0.002912
3526.000000	0.002921
3525.000000	0.002930
3524.000000	0.002931
3523.000000	0.002922
3522.000000	0.002906
3521.000000	0.002895
3520.000000	0.002893
3519.000000	0.002897
3518.000000	0.002899
3517.000000	0.002899
3516.000000	0.002899
3515.000000	0.002899
3514.000000	0.002895
3513.000000	0.002885
3512.000000	0.002871
3511.000000	0.002858
3510.000000	0.002847
3509.000000	0.002839
3508.000000	0.002836
3507.000000	0.002836
3506.000000	0.002835
3505.000000	0.002831
3504.000000	0.002822
3503.000000	0.002815
3502.000000	0.002813
3501.000000	0.002817
3500.000000	0.002820
3499.000000	0.002821
3498.000000	0.002821
3497.000000	0.002822
3496.000000	0.002823
3495.000000	0.002818
3494.000000	0.002807
3493.000000	0.002791
3492.000000	0.002782
3491.000000	0.002780
3490.000000	0.002781
3489.000000	0.002775
3488.000000	0.002762
3487.000000	0.002749
3486.000000	0.002738
3485.000000	0.002726
3484.000000	0.002711
3483.000000	0.002697
3482.000000	0.002689
3481.000000	0.002683
3480.000000	0.002672
3479.000000	0.002657
3478.000000	0.002643
3477.000000	0.002630
3476.000000	0.002619
3475.000000	0.002610
3474.000000	0.002609
3473.000000	0.002612
3472.000000	0.002612
3471.000000	0.002601
3470.000000	0.002584
3469.000000	0.002567
3468.000000	0.002554
3467.000000	0.002541
3466.000000	0.002525
3465.000000	0.002511
3464.000000	0.002508
3463.000000	0.002517
3462.000000	0.002533
3461.000000	0.002543
3460.000000	0.002540
3459.000000	0.002524
3458.000000	0.002502
3457.000000	0.002489
3456.000000	0.002489
3455.000000	0.002500
3454.000000	0.002509
3453.000000	0.002507
3452.000000	0.002495
3451.000000	0.002482
3450.000000	0.002474
3449.000000	0.002470
3448.000000	0.002461
3447.000000	0.002447
3446.000000	0.002436
3445.000000	0.002434
3444.000000	0.002439
3443.000000	0.002440
3442.000000	0.002431
3441.000000	0.002416
3440.000000	0.002401
3439.000000	0.002391
3438.000000	0.002387
3437.000000	0.002391
3436.000000	0.002399
3435.000000	0.002406
3434.000000	0.002407
3433.000000	0.002403
3432.000000	0.002394
3431.000000	0.002384
3430.000000	0.002373
3429.000000	0.002365
3428.000000	0.002359
3427.000000	0.002355
3426.000000	0.002350
3425.000000	0.002346
3424.000000	0.002342
3423.000000	0.002341
3422.000000	0.002340
3421.000000	0.002336
3420.000000	0.002326
3419.000000	0.002313
3418.000000	0.002301
3417.000000	0.002293
3416.000000	0.002289
3415.000000	0.002289
3414.000000	0.002293
3413.000000	0.002301
3412.000000	0.002309
3411.000000	0.002312
3410.000000	0.002307
3409.000000	0.002294
3408.000000	0.002275
3407.000000	0.002256
3406.000000	0.002244
3405.000000	0.002244
3404.000000	0.002247
3403.000000	0.002246
3402.000000	0.002236
3401.000000	0.002224
3400.000000	0.002218
3399.000000	0.002222
3398.000000	0.002230
3397.000000	0.002234
3396.000000	0.002230
3395.000000	0.002219
3394.000000	0.002207
3393.000000	0.002200
3392.000000	0.002197
3391.000000	0.002197
3390.000000	0.002198
3389.000000	0.002197
3388.000000	0.002190
3387.000000	0.002176
3386.000000	0.002164
3385.000000	0.002159
3384.000000	0.002161
3383.000000	0.002160
3382.000000	0.002150
3381.000000	0.002130
3380.000000	0.002107
3379.000000	0.002093
3378.000000	0.002092
3377.000000	0.002099
3376.000000	0.002107
3375.000000	0.002106
3374.000000	0.002092
3373.000000	0.002069
3372.000000	0.002048
3371.000000	0.002039
3370.000000	0.002043
3369.000000	0.002052
3368.000000	0.002056
3367.000000	0.002051
3366.000000	0.002040
3365.000000	0.002027
3364.000000	0.002014
3363.000000	0.002003
3362.000000	0.001995
3361.000000	0.001989
3360.000000	0.001982
3359.000000	0.001975
3358.000000	0.001972
3357.000000	0.001970
3356.000000	0.001963
3355.000000	0.001947
3354.000000	0.001932
3353.000000	0.001930
3352.000000	0.001941
3351.000000	0.001954
3350.000000	0.001956
3349.000000	0.001947
3348.000000	0.001932
3347.000000	0.001919
3346.000000	0.001912
3345.000000	0.001912
3344.000000	0.001918
3343.000000	0.001926
3342.000000	0.001931
3341.000000	0.001935
3340.000000	0.001941
3339.000000	0.001952
3338.000000	0.001965
3337.000000	0.001976
3336.000000	0.001977
3335.000000	0.001970
3334.000000	0.001958
3333.000000	0.001947
3332.000000	0.001937
3331.000000	0.001927
3330.000000	0.001920
3329.000000	0.001922
3328.000000	0.001931
3327.000000	0.001945
3326.000000	0.001960
3325.000000	0.001973
3324.000000	0.001982
3323.000000	0.001985
3322.000000	0.001983
3321.000000	0.001979
3320.000000	0.001980
3319.000000	0.001991
3318.000000	0.002005
3317.000000	0.002013
3316.000000	0.002012
3315.000000	0.002005
3314.000000	0.002001
3313.000000	0.002005
3312.000000	0.002017
3311.000000	0.002030
3310.000000	0.002042
3309.000000	0.002049
3308.000000	0.002052
3307.000000	0.002053
3306.000000	0.002057
3305.000000	0.002065
3304.000000	0.002074
3303.000000	0.002077
3302.000000	0.002073
3301.000000	0.002067
3300.000000	0.002067
3299.000000	0.002076
3298.000000	0.002090
3297.000000	0.002103
3296.000000	0.002112
3295.000000	0.002118
3294.000000	0.002125
3293.000000	0.002134
3292.000000	0.002143
3291.000000	0.002153
3290.000000	0.002164
3289.000000	0.002178
3288.000000	0.002188
3287.000000	0.002189
3286.000000	0.002181
3285.000000	0.002174
3284.000000	0.002175
3283.000000	0.002186
3282.000000	0.002199
3281.000000	0.002208
3280.000000	0.002208
3279.000000	0.002201
3278.000000	0.002196
3277.000000	0.002200
3276.000000	0.002213
3275.000000	0.002228
3274.000000	0.002237
3273.000000	0.002238
3272.000000	0.002233
3271.000000	0.002227
3270.000000	0.002225
3269.000000	0.002231
3268.000000	0.002242
3267.000000	0.002254
3266.000000	0.002264
3265.000000	0.002272
3264.000000	0.002277
3263.000000	0.002283
3262.000000	0.002288
3261.000000	0.002295
3260.000000	0.002303
3259.000000	0.002309
3258.000000	0.002313
3257.000000	0.002317
3256.000000	0.002319
3255.000000	0.002321
3254.000000	0.002328
3253.000000	0.002340
3252.000000	0.002351
3251.000000	0.002356
3250.000000	0.002355
3249.000000	0.002354
3248.000000	0.002357
3247.000000	0.002364
3246.000000	0.002372
3245.000000	0.002381
3244.000000	0.002387
3243.000000	0.002389
3242.000000	0.002387
3241.000000	0.002385
3240.000000	0.002389
3239.000000	0.002397
3238.000000	0.002404
3237.000000	0.002412
3236.000000	0.002424
3235.000000	0.002438
3234.000000	0.002448
3233.000000	0.002449
3232.000000	0.002441
3231.000000	0.002431
3230.000000	0.002427
3229.000000	0.002430
3228.000000	0.002437
3227.000000	0.002444
3226.000000	0.002445
3225.000000	0.002442
3224.000000	0.002440
3223.000000	0.002443
3222.000000	0.002446
3221.000000	0.002442
3220.000000	0.002429
3219.000000	0.002417
3218.000000	0.002414
3217.000000	0.002422
3216.000000	0.002432
3215.000000	0.002440
3214.000000	0.002448
3213.000000	0.002458
3212.000000	0.002466
3211.000000	0.002465
3210.000000	0.002455
3209.000000	0.002447
3208.000000	0.002452
3207.000000	0.002469
3206.000000	0.002492
3205.000000	0.002507
3204.000000	0.002509
3203.000000	0.002500
3202.000000	0.002491
3201.000000	0.002490
3200.000000	0.002496
3199.000000	0.002506
3198.000000	0.002514
3197.000000	0.002524
3196.000000	0.002541
3195.000000	0.002566
3194.000000	0.002594
3193.000000	0.002617
3192.000000	0.002626
3191.000000	0.002621
3190.000000	0.002608
3189.000000	0.002594
3188.000000	0.002585
3187.000000	0.002583
3186.000000	0.002585
3185.000000	0.002585
3184.000000	0.002582
3183.000000	0.002576
3182.000000	0.002573
3181.000000	0.002577
3180.000000	0.002585
3179.000000	0.002591
3178.000000	0.002592
3177.000000	0.002588
3176.000000	0.002581
3175.000000	0.002574
3174.000000	0.002569
3173.000000	0.002569
3172.000000	0.002571
3171.000000	0.002571
3170.000000	0.002569
3169.000000	0.002570
3168.000000	0.002573
3167.000000	0.002576
3166.000000	0.002578
3165.000000	0.002583
3164.000000	0.002593
3163.000000	0.002606
3162.000000	0.002619
3161.000000	0.002631
3160.000000	0.002642
3159.000000	0.002651
3158.000000	0.002661
3157.000000	0.002672
3156.000000	0.002681
3155.000000	0.002687
3154.000000	0.002688
3153.000000	0.002683
3152.000000	0.002674
3151.000000	0.002663
3150.000000	0.002654
3149.000000	0.002647
3148.000000	0.002643
3147.000000	0.002640
3146.000000	0.002639
3145.000000	0.002641
3144.000000	0.002642
3143.000000	0.002639
3142.000000	0.002633
3141.000000	0.002627
3140.000000	0.002623
3139.000000	0.002620
3138.000000	0.002617
3137.000000	0.002616
3136.000000	0.002620
3135.000000	0.002628
3134.000000	0.002638
3133.000000	0.002645
3132.000000	0.002641
3131.000000	0.002629
3130.000000	0.002616
3129.000000	0.002613
3128.000000	0.002619
3127.000000	0.002626
3126.000000	0.002628
3125.000000	0.002629
3124.000000	0.002633
3123.000000	0.002642
3122.000000	0.002650
3121.000000	0.002651
3120.000000	0.002645
3119.000000	0.002637
3118.000000	0.002634
3117.000000	0.002634
3116.000000	0.002634
3115.000000	0.002628
3114.000000	0.002621
3113.000000	0.002617
3112.000000	0.002619
3111.000000	0.002621
3110.000000	0.002622
3109.000000	0.002628
3108.000000	0.002643
3107.000000	0.002664
3106.000000	0.002680
3105.000000	0.002684
3104.000000	0.002677
3103.000000	0.002668
3102.000000	0.002666
3101.000000	0.002671
3100.000000	0.002676
3099.000000	0.002678
3098.000000	0.002679
3097.000000	0.002683
3096.000000	0.002689
3095.000000	0.002691
3094.000000	0.002692
3093.000000	0.002694
3092.000000	0.002702
3091.000000	0.002712
3090.000000	0.002718
3089.000000	0.002716
3088.000000	0.002709
3087.000000	0.002700
3086.000000	0.002694
3085.000000	0.002695
3084.000000	0.002700
3083.000000	0.002706
3082.000000	0.002711
3081.000000	0.002712
3080.000000	0.002708
3079.000000	0.002703
3078.000000	0.002702
3077.000000	0.002711
3076.000000	0.002725
3075.000000	0.002735
3074.000000	0.002740
3073.000000	0.002744
3072.000000	0.002753
3071.000000	0.002766
3070.000000	0.002781
3069.000000	0.002795
3068.000000	0.002805
3067.000000	0.002803
3066.000000	0.002795
3065.000000	0.002790
3064.000000	0.002796
3063.000000	0.002809
3062.000000	0.002825
3061.000000	0.002835
3060.000000	0.002839
3059.000000	0.002836
3058.000000	0.002831
3057.000000	0.002829
3056.000000	0.002835
3055.000000	0.002845
3054.000000	0.002855
3053.000000	0.002868
3052.000000	0.002882
3051.000000	0.002897
3050.000000	0.002906
3049.000000	0.002907
3048.000000	0.002900
3047.000000	0.002889
3046.000000	0.002879
3045.000000	0.002879
3044.000000	0.002902
3043.000000	0.002944
3042.000000	0.002990
3041.000000	0.003013
3040.000000	0.003001
3039.000000	0.002965
3038.000000	0.002928
3037.000000	0.002902
3036.000000	0.002894
3035.000000	0.002903
3034.000000	0.002929
3033.000000	0.002958
3032.000000	0.002974
3031.000000	0.002965
3030.000000	0.002943
3029.000000	0.002925
3028.000000	0.002917
3027.000000	0.002919
3026.000000	0.002929
3025.000000	0.002955
3024.000000	0.002988
3023.000000	0.003011
3022.000000	0.003006
3021.000000	0.002974
3020.000000	0.002934
3019.000000	0.002904
3018.000000	0.002898
3017.000000	0.002920
3016.000000	0.002970
3015.000000	0.003030
3014.000000	0.003075
3013.000000	0.003084
3012.000000	0.003061
3011.000000	0.003030
3010.000000	0.003020
3009.000000	0.003036
3008.000000	0.003068
3007.000000	0.003104
3006.000000	0.003138
3005.000000	0.003166
3004.000000	0.003183
3003.000000	0.003185
3002.000000	0.003180
3001.000000	0.003181
3000.000000	0.003196
2999.000000	0.003226
2998.000000	0.003268
2997.000000	0.003318
2996.000000	0.003363
2995.000000	0.003394
2994.000000	0.003406
2993.000000	0.003409
2992.000000	0.003416
2991.000000	0.003437
2990.000000	0.003480
2989.000000	0.003545
2988.000000	0.003629
2987.000000	0.003719
2986.000000	0.003799
2985.000000	0.003859
2984.000000	0.003901
2983.000000	0.003941
2982.000000	0.003995
2981.000000	0.004069
2980.000000	0.004159
2979.000000	0.004259
2978.000000	0.004367
2977.000000	0.004476
2976.000000	0.004578
2975.000000	0.004672
2974.000000	0.004762
2973.000000	0.004854
2972.000000	0.004944
2971.000000	0.005021
2970.000000	0.005082
2969.000000	0.005131
2968.000000	0.005166
2967.000000	0.005177
2966.000000	0.005156
2965.000000	0.005105
2964.000000	0.005031
2963.000000	0.004939
2962.000000	0.004834
2961.000000	0.004728
2960.000000	0.004634
2959.000000	0.004562
2958.000000	0.004512
2957.000000	0.004482
2956.000000	0.004461
2955.000000	0.004436
2954.000000	0.004402
2953.000000	0.004362
2952.000000	0.004329
2951.000000	0.004309
2950.000000	0.004304
2949.000000	0.004312
2948.000000	0.004332
2947.000000	0.004360
2946.000000	0.004394
2945.000000	0.004433
2944.000000	0.004476
2943.000000	0.004521
2942.000000	0.004563
2941.000000	0.004595
2940.000000	0.004612
2939.000000	0.004609
2938.000000	0.004587
2937.000000	0.004550
2936.000000	0.004509
2935.000000	0.004472
2934.000000	0.004443
2933.000000	0.004418
2932.000000	0.004386
2931.000000	0.004342
2930.000000	0.004289
2929.000000	0.004238
2928.000000	0.004199
2927.000000	0.004176
2926.000000	0.004166
2925.000000	0.004163
2924.000000	0.004160
2923.000000	0.004153
2922.000000	0.004138
2921.000000	0.004117
2920.000000	0.004094
2919.000000	0.004074
2918.000000	0.004063
2917.000000	0.004061
2916.000000	0.004065
2915.000000	0.004070
2914.000000	0.004066
2913.000000	0.004050
2912.000000	0.004025
2911.000000	0.004006
2910.000000	0.004003
2909.000000	0.004012
2908.000000	0.004019
2907.000000	0.004011
2906.000000	0.003987
2905.000000	0.003958
2904.000000	0.003931
2903.000000	0.003913
2902.000000	0.003902
2901.000000	0.003892
2900.000000	0.003873
2899.000000	0.003845
2898.000000	0.003816
2897.000000	0.003797
2896.000000	0.003789
2895.000000	0.003788
2894.000000	0.003791
2893.000000	0.003796
2892.000000	0.003802
2891.000000	0.003811
2890.000000	0.003827
2889.000000	0.003853
2888.000000	0.003885
2887.000000	0.003925
2886.000000	0.003973
2885.000000	0.004034
2884.000000	0.004101
2883.000000	0.004164
2882.000000	0.004215
2881.000000	0.004249
2880.000000	0.004261
2879.000000	0.004253
2878.000000	0.004233
2877.000000	0.004210
2876.000000	0.004188
2875.000000	0.004160
2874.000000	0.004125
2873.000000	0.004086
2872.000000	0.004047
2871.000000	0.004012
2870.000000	0.003983
2869.000000	0.003961
2868.000000	0.003940
2867.000000	0.003908
2866.000000	0.003858
2865.000000	0.003797
2864.000000	0.003737
2863.000000	0.003689
2862.000000	0.003656
2861.000000	0.003637
2860.000000	0.003626
2859.000000	0.003615
2858.000000	0.003600
2857.000000	0.003580
2856.000000	0.003557
2855.000000	0.003534
2854.000000	0.003517
2853.000000	0.003508
2852.000000	0.003502
2851.000000	0.003494
2850.000000	0.003479
2849.000000	0.003461
2848.000000	0.003444
2847.000000	0.003431
2846.000000	0.003425
2845.000000	0.003423
2844.000000	0.003418
2843.000000	0.003409
2842.000000	0.003399
2841.000000	0.003391
2840.000000	0.003384
2839.000000	0.003381
2838.000000	0.003385
2837.000000	0.003397
2836.000000	0.003408
2835.000000	0.003411
2834.000000	0.003403
2833.000000	0.003387
2832.000000	0.003360
2831.000000	0.003327
2830.000000	0.003301
2829.000000	0.003297
2828.000000	0.003311
2827.000000	0.003322
2826.000000	0.003317
2825.000000	0.003299
2824.000000	0.003282
2823.000000	0.003272
2822.000000	0.003266
2821.000000	0.003259
2820.000000	0.003253
2819.000000	0.003249
2818.000000	0.003252
2817.000000	0.003262
2816.000000	0.003275
2815.000000	0.003283
2814.000000	0.003286
2813.000000	0.003285
2812.000000	0.003285
2811.000000	0.003288
2810.000000	0.003288
2809.000000	0.003283
2808.000000	0.003271
2807.000000	0.003257
2806.000000	0.003246
2805.000000	0.003243
2804.000000	0.003249
2803.000000	0.003260
2802.000000	0.003270
2801.000000	0.003276
2800.000000	0.003275
2799.000000	0.003268
2798.000000	0.003262
2797.000000	0.003264
2796.000000	0.003270
2795.000000	0.003272
2794.000000	0.003266
2793.000000	0.003254
2792.000000	0.003240
2791.000000	0.003230
2790.000000	0.003227
2789.000000	0.003229
2788.000000	0.003234
2787.000000	0.003240
2786.000000	0.003244
2785.000000	0.003249
2784.000000	0.003252
2783.000000	0.003250
2782.000000	0.003245
2781.000000	0.003238
2780.000000	0.003231
2779.000000	0.003223
2778.000000	0.003216
2777.000000	0.003216
2776.000000	0.003222
2775.000000	0.003229
2774.000000	0.003231
2773.000000	0.003230
2772.000000	0.003227
2771.000000	0.003224
2770.000000	0.003222
2769.000000	0.003219
2768.000000	0.003216
2767.000000	0.003214
2766.000000	0.003215
2765.000000	0.003220
2764.000000	0.003227
2763.000000	0.003232
2762.000000	0.003232
2761.000000	0.003228
2760.000000	0.003224
2759.000000	0.003223
2758.000000	0.003228
2757.000000	0.003238
2756.000000	0.003248
2755.000000	0.003251
2754.000000	0.003247
2753.000000	0.003242
2752.000000	0.003238
2751.000000	0.003236
2750.000000	0.003238
2749.000000	0.003246
2748.000000	0.003258
2747.000000	0.003270
2746.000000	0.003279
2745.000000	0.003282
2744.000000	0.003280
2743.000000	0.003278
2742.000000	0.003279
2741.000000	0.003283
2740.000000	0.003283
2739.000000	0.003272
2738.000000	0.003254
2737.000000	0.003239
2736.000000	0.003233
2735.000000	0.003234
2734.000000	0.003239
2733.000000	0.003247
2732.000000	0.003257
2731.000000	0.003265
2730.000000	0.003269
2729.000000	0.003270
2728.000000	0.003267
2727.000000	0.003260
2726.000000	0.003252
2725.000000	0.003250
2724.000000	0.003255
2723.000000	0.003259
2722.000000	0.003259
2721.000000	0.003256
2720.000000	0.003255
2719.000000	0.003254
2718.000000	0.003250
2717.000000	0.003240
2716.000000	0.003224
2715.000000	0.003207
2714.000000	0.003195
2713.000000	0.003193
2712.000000	0.003199
2711.000000	0.003208
2710.000000	0.003213
2709.000000	0.003213
2708.000000	0.003209
2707.000000	0.003207
2706.000000	0.003208
2705.000000	0.003211
2704.000000	0.003211
2703.000000	0.003204
2702.000000	0.003197
2701.000000	0.003200
2700.000000	0.003214
2699.000000	0.003231
2698.000000	0.003240
2697.000000	0.003243
2696.000000	0.003242
2695.000000	0.003241
2694.000000	0.003240
2693.000000	0.003240
2692.000000	0.003240
2691.000000	0.003237
2690.000000	0.003235
2689.000000	0.003238
2688.000000	0.003245
2687.000000	0.003251
2686.000000	0.003249
2685.000000	0.003242
2684.000000	0.003234
2683.000000	0.003228
2682.000000	0.003226
2681.000000	0.003227
2680.000000	0.003230
2679.000000	0.003234
2678.000000	0.003235
2677.000000	0.003233
2676.000000	0.003228
2675.000000	0.003220
2674.000000	0.003208
2673.000000	0.003199
2672.000000	0.003198
2671.000000	0.003205
2670.000000	0.003217
2669.000000	0.003228
2668.000000	0.003234
2667.000000	0.003235
2666.000000	0.003234
2665.000000	0.003233
2664.000000	0.003233
2663.000000	0.003231
2662.000000	0.003224
2661.000000	0.003212
2660.000000	0.003199
2659.000000	0.003187
2658.000000	0.003180
2657.000000	0.003181
2656.000000	0.003186
2655.000000	0.003192
2654.000000	0.003193
2653.000000	0.003193
2652.000000	0.003198
2651.000000	0.003210
2650.000000	0.003224
2649.000000	0.003231
2648.000000	0.003227
2647.000000	0.003217
2646.000000	0.003208
2645.000000	0.003208
2644.000000	0.003212
2643.000000	0.003215
2642.000000	0.003215
2641.000000	0.003213
2640.000000	0.003214
2639.000000	0.003218
2638.000000	0.003225
2637.000000	0.003230
2636.000000	0.003230
2635.000000	0.003226
2634.000000	0.003223
2633.000000	0.003223
2632.000000	0.003221
2631.000000	0.003213
2630.000000	0.003204
2629.000000	0.003202
2628.000000	0.003209
2627.000000	0.003221
2626.000000	0.003237
2625.000000	0.003255
2624.000000	0.003274
2623.000000	0.003290
2622.000000	0.003298
2621.000000	0.003296
2620.000000	0.003287
2619.000000	0.003274
2618.000000	0.003264
2617.000000	0.003263
2616.000000	0.003267
2615.000000	0.003272
2614.000000	0.003273
2613.000000	0.003267
2612.000000	0.003254
2611.000000	0.003240
2610.000000	0.003231
2609.000000	0.003232
2608.000000	0.003236
2607.000000	0.003237
2606.000000	0.003230
2605.000000	0.003220
2604.000000	0.003212
2603.000000	0.003212
2602.000000	0.003217
2601.000000	0.003226
2600.000000	0.003232
2599.000000	0.003231
2598.000000	0.003226
2597.000000	0.003218
2596.000000	0.003212
2595.000000	0.003209
2594.000000	0.003209
2593.000000	0.003211
2592.000000	0.003212
2591.000000	0.003211
2590.000000	0.003210
2589.000000	0.003215
2588.000000	0.003225
2587.000000	0.003233
2586.000000	0.003235
2585.000000	0.003233
2584.000000	0.003228
2583.000000	0.003225
2582.000000	0.003227
2581.000000	0.003232
2580.000000	0.003233
2579.000000	0.003229
2578.000000	0.003225
2577.000000	0.003229
2576.000000	0.003236
2575.000000	0.003238
2574.000000	0.003234
2573.000000	0.003232
2572.000000	0.003232
2571.000000	0.003230
2570.000000	0.003224
2569.000000	0.003221
2568.000000	0.003223
2567.000000	0.003227
2566.000000	0.003226
2565.000000	0.003219
2564.000000	0.003211
2563.000000	0.003205
2562.000000	0.003202
2561.000000	0.003205
2560.000000	0.003213
2559.000000	0.003223
2558.000000	0.003235
2557.000000	0.003250
2556.000000	0.003264
2555.000000	0.003268
2554.000000	0.003259
2553.000000	0.003244
2552.000000	0.003235
2551.000000	0.003235
2550.000000	0.003238
2549.000000	0.003238
2548.000000	0.003233
2547.000000	0.003226
2546.000000	0.003224
2545.000000	0.003227
2544.000000	0.003231
2543.000000	0.003232
2542.000000	0.003233
2541.000000	0.003238
2540.000000	0.003243
2539.000000	0.003243
2538.000000	0.003238
2537.000000	0.003232
2536.000000	0.003228
2535.000000	0.003227
2534.000000	0.003226
2533.000000	0.003228
2532.000000	0.003234
2531.000000	0.003238
2530.000000	0.003236
2529.000000	0.003229
2528.000000	0.003224
2527.000000	0.003222
2526.000000	0.003225
2525.000000	0.003230
2524.000000	0.003234
2523.000000	0.003232
2522.000000	0.003227
2521.000000	0.003225
2520.000000	0.003231
2519.000000	0.003240
2518.000000	0.003242
2517.000000	0.003235
2516.000000	0.003226
2515.000000	0.003221
2514.000000	0.003221
2513.000000	0.003222
2512.000000	0.003224
2511.000000	0.003227
2510.000000	0.003233
2509.000000	0.003240
2508.000000	0.003244
2507.000000	0.003243
2506.000000	0.003235
2505.000000	0.003224
2504.000000	0.003212
2503.000000	0.003202
2502.000000	0.003197
2501.000000	0.003198
2500.000000	0.003202
2499.000000	0.003205
2498.000000	0.003203
2497.000000	0.003197
2496.000000	0.003195
2495.000000	0.003200
2494.000000	0.003214
2493.000000	0.003228
2492.000000	0.003236
2491.000000	0.003232
2490.000000	0.003220
2489.000000	0.003209
2488.000000	0.003201
2487.000000	0.003196
2486.000000	0.003192
2485.000000	0.003193
2484.000000	0.003201
2483.000000	0.003214
2482.000000	0.003224
2481.000000	0.003226
2480.000000	0.003221
2479.000000	0.003213
2478.000000	0.003209
2477.000000	0.003209
2476.000000	0.003213
2475.000000	0.003219
2474.000000	0.003225
2473.000000	0.003231
2472.000000	0.003236
2471.000000	0.003239
2470.000000	0.003237
2469.000000	0.003230
2468.000000	0.003220
2467.000000	0.003209
2466.000000	0.003205
2465.000000	0.003207
2464.000000	0.003213
2463.000000	0.003213
2462.000000	0.003208
2461.000000	0.003202
2460.000000	0.003200
2459.000000	0.003203
2458.000000	0.003210
2457.000000	0.003221
2456.000000	0.003229
2455.000000	0.003231
2454.000000	0.003227
2453.000000	0.003223
2452.000000	0.003219
2451.000000	0.003215
2450.000000	0.003212
2449.000000	0.003213
2448.000000	0.003217
2447.000000	0.003220
2446.000000	0.003221
2445.000000	0.003220
2444.000000	0.003218
2443.000000	0.003212
2442.000000	0.003203
2441.000000	0.003196
2440.000000	0.003198
2439.000000	0.003205
2438.000000	0.003208
2437.000000	0.003204
2436.000000	0.003197
2435.000000	0.003195
2434.000000	0.003197
2433.000000	0.003198
2432.000000	0.003193
2431.000000	0.003186
2430.000000	0.003184
2429.000000	0.003193
2428.000000	0.003206
2427.000000	0.003211
2426.000000	0.003206
2425.000000	0.003195
2424.000000	0.003186
2423.000000	0.003183
2422.000000	0.003189
2421.000000	0.003204
2420.000000	0.003223
2419.000000	0.003237
2418.000000	0.003236
2417.000000	0.003222
2416.000000	0.003203
2415.000000	0.003186
2414.000000	0.003179
2413.000000	0.003182
2412.000000	0.003189
2411.000000	0.003193
2410.000000	0.003188
2409.000000	0.003180
2408.000000	0.003174
2407.000000	0.003176
2406.000000	0.003183
2405.000000	0.003192
2404.000000	0.003199
2403.000000	0.003203
2402.000000	0.003204
2401.000000	0.003204
2400.000000	0.003197
2399.000000	0.003180
2398.000000	0.003158
2397.000000	0.003143
2396.000000	0.003146
2395.000000	0.003160
2394.000000	0.003172
2393.000000	0.003175
2392.000000	0.003174
2391.000000	0.003175
2390.000000	0.003177
2389.000000	0.003177
2388.000000	0.003171
2387.000000	0.003153
2386.000000	0.003123
2385.000000	0.003085
2384.000000	0.003049
2383.000000	0.003017
2382.000000	0.002982
2381.000000	0.002938
2380.000000	0.002884
2379.000000	0.002827
2378.000000	0.002782
2377.000000	0.002759
2376.000000	0.002759
2375.000000	0.002771
2374.000000	0.002783
2373.000000	0.002804
2372.000000	0.002843
2371.000000	0.002889
2370.000000	0.002919
2369.000000	0.002923
2368.000000	0.002908
2367.000000	0.002883
2366.000000	0.002851
2365.000000	0.002819
2364.000000	0.002789
2363.000000	0.002761
2362.000000	0.002726
2361.000000	0.002677
2360.000000	0.002635
2359.000000	0.002606
2358.000000	0.002590
2357.000000	0.002582
2356.000000	0.002576
2355.000000	0.002580
2354.000000	0.002597
2353.000000	0.002621
2352.000000	0.002622
2351.000000	0.002598
2350.000000	0.002579
2349.000000	0.002575
2348.000000	0.002577
2347.000000	0.002568
2346.000000	0.002553
2345.000000	0.002550
2344.000000	0.002556
2343.000000	0.002576
2342.000000	0.002581
2341.000000	0.002566
2340.000000	0.002538
2339.000000	0.002511
2338.000000	0.002498
2337.000000	0.002496
2336.000000	0.002494
2335.000000	0.002483
2334.000000	0.002479
2333.000000	0.002486
2332.000000	0.002494
2331.000000	0.002495
2330.000000	0.002514
2329.000000	0.002541
2328.000000	0.002566
2327.000000	0.002564
2326.000000	0.002554
2325.000000	0.002553
2324.000000	0.002555
2323.000000	0.002561
2322.000000	0.002566
2321.000000	0.002574
2320.000000	0.002577
2319.000000	0.002575
2318.000000	0.002580
2317.000000	0.002587
2316.000000	0.002594
2315.000000	0.002597
2314.000000	0.002610
2313.000000	0.002633
2312.000000	0.002660
2311.000000	0.002675
2310.000000	0.002686
2309.000000	0.002698
2308.000000	0.002714
2307.000000	0.002724
2306.000000	0.002729
2305.000000	0.002728
2304.000000	0.002722
2303.000000	0.002714
2302.000000	0.002712
2301.000000	0.002711
2300.000000	0.002709
2299.000000	0.002704
2298.000000	0.002706
2297.000000	0.002717
2296.000000	0.002735
2295.000000	0.002756
2294.000000	0.002788
2293.000000	0.002833
2292.000000	0.002886
2291.000000	0.002935
2290.000000	0.002980
2289.000000	0.003024
2288.000000	0.003064
2287.000000	0.003098
2286.000000	0.003125
2285.000000	0.003144
2284.000000	0.003152
2283.000000	0.003153
2282.000000	0.003157
2281.000000	0.003169
2280.000000	0.003184
2279.000000	0.003195
2278.000000	0.003200
2277.000000	0.003203
2276.000000	0.003200
2275.000000	0.003186
2274.000000	0.003159
2273.000000	0.003119
2272.000000	0.003065
2271.000000	0.003004
2270.000000	0.002950
2269.000000	0.002909
2268.000000	0.002874
2267.000000	0.002829
2266.000000	0.002772
2265.000000	0.002713
2264.000000	0.002662
2263.000000	0.002626
2262.000000	0.002603
2261.000000	0.002584
2260.000000	0.002549
2259.000000	0.002487
2258.000000	0.002400
2257.000000	0.002311
2256.000000	0.002253
2255.000000	0.002270
2254.000000	0.002395
2253.000000	0.002618
2252.000000	0.002887
2251.000000	0.003137
2250.000000	0.003332
2249.000000	0.003468
2248.000000	0.003558
2247.000000	0.003617
2246.000000	0.003658
2245.000000	0.003686
2244.000000	0.003702
2243.000000	0.003703
2242.000000	0.003693
2241.000000	0.003673
2240.000000	0.003639
2239.000000	0.003587
2238.000000	0.003522
2237.000000	0.003455
2236.000000	0.003392
2235.000000	0.003338
2234.000000	0.003293
2233.000000	0.003260
2232.000000	0.003233
2231.000000	0.003205
2230.000000	0.003181
2229.000000	0.003168
2228.000000	0.003163
2227.000000	0.003160
2226.000000	0.003154
2225.000000	0.003149
2224.000000	0.003148
2223.000000	0.003149
2222.000000	0.003147
2221.000000	0.003141
2220.000000	0.003130
2219.000000	0.003121
2218.000000	0.003118
2217.000000	0.003125
2216.000000	0.003137
2215.000000	0.003143
2214.000000	0.003139
2213.000000	0.003125
2212.000000	0.003108
2211.000000	0.003096
2210.000000	0.003097
2209.000000	0.003110
2208.000000	0.003123
2207.000000	0.003127
2206.000000	0.003122
2205.000000	0.003115
2204.000000	0.003111
2203.000000	0.003111
2202.000000	0.003116
2201.000000	0.003123
2200.000000	0.003128
2199.000000	0.003130
2198.000000	0.003132
2197.000000	0.003135
2196.000000	0.003134
2195.000000	0.003125
2194.000000	0.003112
2193.000000	0.003104
2192.000000	0.003104
2191.000000	0.003108
2190.000000	0.003114
2189.000000	0.003118
2188.000000	0.003115
2187.000000	0.003102
2186.000000	0.003084
2185.000000	0.003068
2184.000000	0.003057
2183.000000	0.003050
2182.000000	0.003045
2181.000000	0.003039
2180.000000	0.003031
2179.000000	0.003022
2178.000000	0.003021
2177.000000	0.003029
2176.000000	0.003035
2175.000000	0.003025
2174.000000	0.003000
2173.000000	0.002974
2172.000000	0.002959
2171.000000	0.002958
2170.000000	0.002962
2169.000000	0.002965
2168.000000	0.002959
2167.000000	0.002942
2166.000000	0.002922
2165.000000	0.002910
2164.000000	0.002910
2163.000000	0.002913
2162.000000	0.002911
2161.000000	0.002899
2160.000000	0.002879
2159.000000	0.002859
2158.000000	0.002844
2157.000000	0.002835
2156.000000	0.002827
2155.000000	0.002817
2154.000000	0.002808
2153.000000	0.002803
2152.000000	0.002797
2151.000000	0.002790
2150.000000	0.002789
2149.000000	0.002798
2148.000000	0.002814
2147.000000	0.002828
2146.000000	0.002841
2145.000000	0.002855
2144.000000	0.002869
2143.000000	0.002879
2142.000000	0.002888
2141.000000	0.002902
2140.000000	0.002923
2139.000000	0.002945
2138.000000	0.002968
2137.000000	0.002996
2136.000000	0.003029
2135.000000	0.003061
2134.000000	0.003089
2133.000000	0.003119
2132.000000	0.003156
2131.000000	0.003202
2130.000000	0.003255
2129.000000	0.003315
2128.000000	0.003378
2127.000000	0.003439
2126.000000	0.003499
2125.000000	0.003559
2124.000000	0.003613
2123.000000	0.003656
2122.000000	0.003691
2121.000000	0.003725
2120.000000	0.003760
2119.000000	0.003792
2118.000000	0.003818
2117.000000	0.003837
2116.000000	0.003847
2115.000000	0.003847
2114.000000	0.003838
2113.000000	0.003820
2112.000000	0.003796
2111.000000	0.003769
2110.000000	0.003742
2109.000000	0.003718
2108.000000	0.003693
2107.000000	0.003665
2106.000000	0.003634
2105.000000	0.003601
2104.000000	0.003565
2103.000000	0.003524
2102.000000	0.003481
2101.000000	0.003439
2100.000000	0.003402
2099.000000	0.003374
2098.000000	0.003356
2097.000000	0.003345
2096.000000	0.003328
2095.000000	0.003303
2094.000000	0.003276
2093.000000	0.003255
2092.000000	0.003239
2091.000000	0.003225
2090.000000	0.003214
2089.000000	0.003211
2088.000000	0.003213
2087.000000	0.003217
2086.000000	0.003223
2085.000000	0.003227
2084.000000	0.003226
2083.000000	0.003216
2082.000000	0.003203
2081.000000	0.003193
2080.000000	0.003186
2079.000000	0.003180
2078.000000	0.003179
2077.000000	0.003183
2076.000000	0.003189
2075.000000	0.003190
2074.000000	0.003191
2073.000000	0.003193
2072.000000	0.003192
2071.000000	0.003182
2070.000000	0.003171
2069.000000	0.003168
2068.000000	0.003175
2067.000000	0.003182
2066.000000	0.003183
2065.000000	0.003177
2064.000000	0.003169
2063.000000	0.003162
2062.000000	0.003158
2061.000000	0.003157
2060.000000	0.003156
2059.000000	0.003150
2058.000000	0.003143
2057.000000	0.003141
2056.000000	0.003143
2055.000000	0.003145
2054.000000	0.003145
2053.000000	0.003145
2052.000000	0.003143
2051.000000	0.003137
2050.000000	0.003128
2049.000000	0.003123
2048.000000	0.003123
2047.000000	0.003125
2046.000000	0.003126
2045.000000	0.003128
2044.000000	0.003129
2043.000000	0.003127
2042.000000	0.003122
2041.000000	0.003117
2040.000000	0.003110
2039.000000	0.003101
2038.000000	0.003099
2037.000000	0.003109
2036.000000	0.003124
2035.000000	0.003131
2034.000000	0.003126
2033.000000	0.003115
2032.000000	0.003106
2031.000000	0.003099
2030.000000	0.003097
2029.000000	0.003103
2028.000000	0.003114
2027.000000	0.003124
2026.000000	0.003130
2025.000000	0.003133
2024.000000	0.003133
2023.000000	0.003128
2022.000000	0.003123
2021.000000	0.003125
2020.000000	0.003134
2019.000000	0.003145
2018.000000	0.003155
2017.000000	0.003165
2016.000000	0.003174
2015.000000	0.003173
2014.000000	0.003162
2013.000000	0.003147
2012.000000	0.003137
2011.000000	0.003133
2010.000000	0.003133
2009.000000	0.003133
2008.000000	0.003134
2007.000000	0.003136
2006.000000	0.003144
2005.000000	0.003157
2004.000000	0.003171
2003.000000	0.003178
2002.000000	0.003179
2001.000000	0.003181
2000.000000	0.003184
1999.000000	0.003185
1998.000000	0.003185
1997.000000	0.003182
1996.000000	0.003179
1995.000000	0.003178
1994.000000	0.003186
1993.000000	0.003201
1992.000000	0.003217
1991.000000	0.003225
1990.000000	0.003223
1989.000000	0.003214
1988.000000	0.003204
1987.000000	0.003198
1986.000000	0.003200
1985.000000	0.003204
1984.000000	0.003207
1983.000000	0.003209
1982.000000	0.003215
1981.000000	0.003225
1980.000000	0.003230
1979.000000	0.003226
1978.000000	0.003216
1977.000000	0.003207
1976.000000	0.003203
1975.000000	0.003203
1974.000000	0.003207
1973.000000	0.003214
1972.000000	0.003221
1971.000000	0.003225
1970.000000	0.003229
1969.000000	0.003233
1968.000000	0.003237
1967.000000	0.003242
1966.000000	0.003246
1965.000000	0.003246
1964.000000	0.003243
1963.000000	0.003238
1962.000000	0.003236
1961.000000	0.003234
1960.000000	0.003227
1959.000000	0.003216
1958.000000	0.003209
1957.000000	0.003212
1956.000000	0.003223
1955.000000	0.003237
1954.000000	0.003246
1953.000000	0.003244
1952.000000	0.003231
1951.000000	0.003217
1950.000000	0.003212
1949.000000	0.003218
1948.000000	0.003226
1947.000000	0.003228
1946.000000	0.003229
1945.000000	0.003235
1944.000000	0.003245
1943.000000	0.003256
1942.000000	0.003266
1941.000000	0.003273
1940.000000	0.003274
1939.000000	0.003269
1938.000000	0.003261
1937.000000	0.003251
1936.000000	0.003237
1935.000000	0.003224
1934.000000	0.003218
1933.000000	0.003220
1932.000000	0.003222
1931.000000	0.003222
1930.000000	0.003225
1929.000000	0.003236
1928.000000	0.003246
1927.000000	0.003251
1926.000000	0.003256
1925.000000	0.003266
1924.000000	0.003274
1923.000000	0.003274
1922.000000	0.003272
1921.000000	0.003274
1920.000000	0.003273
1919.000000	0.003266
1918.000000	0.003260
1917.000000	0.003265
1916.000000	0.003270
1915.000000	0.003266
1914.000000	0.003257
1913.000000	0.003254
1912.000000	0.003258
1911.000000	0.003259
1910.000000	0.003262
1909.000000	0.003274
1908.000000	0.003287
1907.000000	0.003293
1906.000000	0.003294
1905.000000	0.003296
1904.000000	0.003296
1903.000000	0.003289
1902.000000	0.003283
1901.000000	0.003286
1900.000000	0.003291
1899.000000	0.003288
1898.000000	0.003285
1897.000000	0.003292
1896.000000	0.003300
1895.000000	0.003296
1894.000000	0.003287
1893.000000	0.003288
1892.000000	0.003295
1891.000000	0.003292
1890.000000	0.003283
1889.000000	0.003281
1888.000000	0.003286
1887.000000	0.003285
1886.000000	0.003281
1885.000000	0.003282
1884.000000	0.003281
1883.000000	0.003269
1882.000000	0.003254
1881.000000	0.003253
1880.000000	0.003264
1879.000000	0.003271
1878.000000	0.003269
1877.000000	0.003267
1876.000000	0.003267
1875.000000	0.003265
1874.000000	0.003268
1873.000000	0.003284
1872.000000	0.003307
1871.000000	0.003318
1870.000000	0.003317
1869.000000	0.003317
1868.000000	0.003318
1867.000000	0.003309
1866.000000	0.003292
1865.000000	0.003283
1864.000000	0.003288
1863.000000	0.003295
1862.000000	0.003301
1861.000000	0.003315
1860.000000	0.003329
1859.000000	0.003329
1858.000000	0.003316
1857.000000	0.003308
1856.000000	0.003308
1855.000000	0.003306
1854.000000	0.003306
1853.000000	0.003317
1852.000000	0.003332
1851.000000	0.003336
1850.000000	0.003333
1849.000000	0.003333
1848.000000	0.003337
1847.000000	0.003337
1846.000000	0.003333
1845.000000	0.003333
1844.000000	0.003336
1843.000000	0.003332
1842.000000	0.003323
1841.000000	0.003320
1840.000000	0.003324
1839.000000	0.003327
1838.000000	0.003319
1837.000000	0.003307
1836.000000	0.003301
1835.000000	0.003309
1834.000000	0.003332
1833.000000	0.003362
1832.000000	0.003383
1831.000000	0.003388
1830.000000	0.003378
1829.000000	0.003362
1828.000000	0.003348
1827.000000	0.003339
1826.000000	0.003340
1825.000000	0.003353
1824.000000	0.003370
1823.000000	0.003373
1822.000000	0.003361
1821.000000	0.003350
1820.000000	0.003355
1819.000000	0.003367
1818.000000	0.003372
1817.000000	0.003371
1816.000000	0.003367
1815.000000	0.003354
1814.000000	0.003332
1813.000000	0.003317
1812.000000	0.003317
1811.000000	0.003319
1810.000000	0.003314
1809.000000	0.003316
1808.000000	0.003326
1807.000000	0.003330
1806.000000	0.003323
1805.000000	0.003323
1804.000000	0.003332
1803.000000	0.003333
1802.000000	0.003320
1801.000000	0.003307
1800.000000	0.003306
1799.000000	0.003308
1798.000000	0.003309
1797.000000	0.003315
1796.000000	0.003319
1795.000000	0.003302
1794.000000	0.003269
1793.000000	0.003249
1792.000000	0.003253
1791.000000	0.003260
1790.000000	0.003260
1789.000000	0.003263
1788.000000	0.003274
1787.000000	0.003280
1786.000000	0.003275
1785.000000	0.003274
1784.000000	0.003278
1783.000000	0.003273
1782.000000	0.003257
1781.000000	0.003243
1780.000000	0.003247
1779.000000	0.003263
1778.000000	0.003278
1777.000000	0.003288
1776.000000	0.003294
1775.000000	0.003293
1774.000000	0.003283
1773.000000	0.003264
1772.000000	0.003254
1771.000000	0.003261
1770.000000	0.003269
1769.000000	0.003265
1768.000000	0.003258
1767.000000	0.003257
1766.000000	0.003256
1765.000000	0.003250
1764.000000	0.003242
1763.000000	0.003235
1762.000000	0.003219
1761.000000	0.003195
1760.000000	0.003180
1759.000000	0.003180
1758.000000	0.003181
1757.000000	0.003170
1756.000000	0.003150
1755.000000	0.003132
1754.000000	0.003112
1753.000000	0.003080
1752.000000	0.003051
1751.000000	0.003041
1750.000000	0.003036
1749.000000	0.003014
1748.000000	0.002984
1747.000000	0.002966
1746.000000	0.002963
1745.000000	0.002958
1744.000000	0.002951
1743.000000	0.002949
1742.000000	0.002946
1741.000000	0.002932
1740.000000	0.002913
1739.000000	0.002902
1738.000000	0.002901
1737.000000	0.002894
1736.000000	0.002872
1735.000000	0.002851
1734.000000	0.002857
1733.000000	0.002888
1732.000000	0.002922
1731.000000	0.002943
1730.000000	0.002953
1729.000000	0.002962
1728.000000	0.002967
1727.000000	0.002967
1726.000000	0.002965
1725.000000	0.002963
1724.000000	0.002962
1723.000000	0.002953
1722.000000	0.002934
1721.000000	0.002917
1720.000000	0.002901
1719.000000	0.002874
1718.000000	0.002840
1717.000000	0.002833
1716.000000	0.002850
1715.000000	0.002848
1714.000000	0.002824
1713.000000	0.002814
1712.000000	0.002821
1711.000000	0.002812
1710.000000	0.002789
1709.000000	0.002782
1708.000000	0.002795
1707.000000	0.002797
1706.000000	0.002780
1705.000000	0.002769
1704.000000	0.002761
1703.000000	0.002714
1702.000000	0.002625
1701.000000	0.002551
1700.000000	0.002539
1699.000000	0.002539
1698.000000	0.002509
1697.000000	0.002455
1696.000000	0.002393
1695.000000	0.002318
1694.000000	0.002228
1693.000000	0.002133
1692.000000	0.002035
1691.000000	0.001932
1690.000000	0.001829
1689.000000	0.001730
1688.000000	0.001634
1687.000000	0.001537
1686.000000	0.001434
1685.000000	0.001320
1684.000000	0.001188
1683.000000	0.001063
1682.000000	0.000964
1681.000000	0.000865
1680.000000	0.000762
1679.000000	0.000679
1678.000000	0.000623
1677.000000	0.000567
1676.000000	0.000499
1675.000000	0.000453
1674.000000	0.000449
1673.000000	0.000457
1672.000000	0.000453
1671.000000	0.000443
1670.000000	0.000444
1669.000000	0.000438
1668.000000	0.000407
1667.000000	0.000365
1666.000000	0.000330
1665.000000	0.000300
1664.000000	0.000265
1663.000000	0.000235
1662.000000	0.000222
1661.000000	0.000210
1660.000000	0.000183
1659.000000	0.000160
1658.000000	0.000165
1657.000000	0.000190
1656.000000	0.000221
1655.000000	0.000263
1654.000000	0.000316
1653.000000	0.000351
1652.000000	0.000354
1651.000000	0.000352
1650.000000	0.000348
1649.000000	0.000343
1648.000000	0.000339
1647.000000	0.000343
1646.000000	0.000360
1645.000000	0.000394
1644.000000	0.000437
1643.000000	0.000473
1642.000000	0.000505
1641.000000	0.000541
1640.000000	0.000587
1639.000000	0.000640
1638.000000	0.000695
1637.000000	0.000754
1636.000000	0.000821
1635.000000	0.000898
1634.000000	0.000980
1633.000000	0.001061
1632.000000	0.001131
1631.000000	0.001189
1630.000000	0.001254
1629.000000	0.001343
1628.000000	0.001446
1627.000000	0.001553
1626.000000	0.001660
1625.000000	0.001766
1624.000000	0.001869
1623.000000	0.001975
1622.000000	0.002089
1621.000000	0.002198
1620.000000	0.002290
1619.000000	0.002376
1618.000000	0.002482
1617.000000	0.002609
1616.000000	0.002729
1615.000000	0.002834
1614.000000	0.002933
1613.000000	0.003025
1612.000000	0.003100
1611.000000	0.003169
1610.000000	0.003253
1609.000000	0.003354
1608.000000	0.003453
1607.000000	0.003552
1606.000000	0.003662
1605.000000	0.003769
1604.000000	0.003855
1603.000000	0.003926
1602.000000	0.003995
1601.000000	0.004057
1600.000000	0.004108
1599.000000	0.004162
1598.000000	0.004234
1597.000000	0.004317
1596.000000	0.004398
1595.000000	0.004473
1594.000000	0.004551
1593.000000	0.004627
1592.000000	0.004694
1591.000000	0.004754
1590.000000	0.004821
1589.000000	0.004896
1588.000000	0.004966
1587.000000	0.005031
1586.000000	0.005098
1585.000000	0.005156
1584.000000	0.005189
1583.000000	0.005211
1582.000000	0.005249
1581.000000	0.005298
1580.000000	0.005337
1579.000000	0.005361
1578.000000	0.005371
1577.000000	0.005358
1576.000000	0.005315
1575.000000	0.005268
1574.000000	0.005240
1573.000000	0.005218
1572.000000	0.005185
1571.000000	0.005152
1570.000000	0.005145
1569.000000	0.005156
1568.000000	0.005155
1567.000000	0.005134
1566.000000	0.005095
1565.000000	0.005041
1564.000000	0.004984
1563.000000	0.004944
1562.000000	0.004921
1561.000000	0.004898
1560.000000	0.004874
1559.000000	0.004854
1558.000000	0.004843
1557.000000	0.004836
1556.000000	0.004811
1555.000000	0.004768
1554.000000	0.004717
1553.000000	0.004658
1552.000000	0.004601
1551.000000	0.004559
1550.000000	0.004526
1549.000000	0.004484
1548.000000	0.004422
1547.000000	0.004352
1546.000000	0.004303
1545.000000	0.004292
1544.000000	0.004309
1543.000000	0.004327
1542.000000	0.004314
1541.000000	0.004244
1540.000000	0.004112
1539.000000	0.003966
1538.000000	0.003869
1537.000000	0.003824
1536.000000	0.003788
1535.000000	0.003736
1534.000000	0.003669
1533.000000	0.003591
1532.000000	0.003529
1531.000000	0.003515
1530.000000	0.003567
1529.000000	0.003649
1528.000000	0.003670
1527.000000	0.003575
1526.000000	0.003419
1525.000000	0.003309
1524.000000	0.003284
1523.000000	0.003310
1522.000000	0.003348
1521.000000	0.003389
1520.000000	0.003414
1519.000000	0.003409
1518.000000	0.003414
1517.000000	0.003508
1516.000000	0.003715
1515.000000	0.003938
1514.000000	0.004051
1513.000000	0.004030
1512.000000	0.003959
1511.000000	0.003923
1510.000000	0.003940
1509.000000	0.003992
1508.000000	0.004073
1507.000000	0.004170
1506.000000	0.004268
1505.000000	0.004361
1504.000000	0.004453
1503.000000	0.004549
1502.000000	0.004664
1501.000000	0.004811
1500.000000	0.004974
1499.000000	0.005121
1498.000000	0.005237
1497.000000	0.005344
1496.000000	0.005450
1495.000000	0.005520
1494.000000	0.005550
1493.000000	0.005582
1492.000000	0.005650
1491.000000	0.005745
1490.000000	0.005844
1489.000000	0.005946
1488.000000	0.006045
1487.000000	0.006127
1486.000000	0.006228
1485.000000	0.006385
1484.000000	0.006560
1483.000000	0.006668
1482.000000	0.006668
1481.000000	0.006595
1480.000000	0.006502
1479.000000	0.006402
1478.000000	0.006291
1477.000000	0.006184
1476.000000	0.006102
1475.000000	0.006036
1474.000000	0.005967
1473.000000	0.005892
1472.000000	0.005832
1471.000000	0.005799
1470.000000	0.005786
1469.000000	0.005776
1468.000000	0.005781
1467.000000	0.005855
1466.000000	0.006059
1465.000000	0.006338
1464.000000	0.006496
1463.000000	0.006360
1462.000000	0.005964
1461.000000	0.005509
1460.000000	0.005181
1459.000000	0.005010
1458.000000	0.004904
1457.000000	0.004795
1456.000000	0.004702
1455.000000	0.004646
1454.000000	0.004599
1453.000000	0.004559
1452.000000	0.004576
1451.000000	0.004651
1450.000000	0.004698
1449.000000	0.004634
1448.000000	0.004476
1447.000000	0.004316
1446.000000	0.004218
1445.000000	0.004161
1444.000000	0.004108
1443.000000	0.004043
1442.000000	0.003970
1441.000000	0.003911
1440.000000	0.003895
1439.000000	0.003933
1438.000000	0.004013
1437.000000	0.004119
1436.000000	0.004210
1435.000000	0.004216
1434.000000	0.004098
1433.000000	0.003909
1432.000000	0.003756
1431.000000	0.003690
1430.000000	0.003672
1429.000000	0.003663
1428.000000	0.003672
1427.000000	0.003718
1426.000000	0.003802
1425.000000	0.003929
1424.000000	0.004132
1423.000000	0.004371
1422.000000	0.004509
1421.000000	0.004437
1420.000000	0.004201
1419.000000	0.003956
1418.000000	0.003798
1417.000000	0.003712
1416.000000	0.003671
1415.000000	0.003669
1414.000000	0.003698
1413.000000	0.003737
1412.000000	0.003788
1411.000000	0.003862
1410.000000	0.003943
1409.000000	0.004000
1408.000000	0.004015
1407.000000	0.003986
1406.000000	0.003924
1405.000000	0.003858
1404.000000	0.003832
1403.000000	0.003865
1402.000000	0.003918
1401.000000	0.003945
1400.000000	0.003940
1399.000000	0.003930
1398.000000	0.003932
1397.000000	0.003944
1396.000000	0.003957
1395.000000	0.003955
1394.000000	0.003920
1393.000000	0.003846
1392.000000	0.003769
1391.000000	0.003728
1390.000000	0.003721
1389.000000	0.003723
1388.000000	0.003722
1387.000000	0.003722
1386.000000	0.003721
1385.000000	0.003713
1384.000000	0.003698
1383.000000	0.003687
1382.000000	0.003692
1381.000000	0.003725
1380.000000	0.003793
1379.000000	0.003882
1378.000000	0.003951
1377.000000	0.003966
1376.000000	0.003936
1375.000000	0.003910
1374.000000	0.003929
1373.000000	0.003986
1372.000000	0.004049
1371.000000	0.004100
1370.000000	0.004134
1369.000000	0.004145
1368.000000	0.004136
1367.000000	0.004132
1366.000000	0.004149
1365.000000	0.004181
1364.000000	0.004201
1363.000000	0.004193
1362.000000	0.004162
1361.000000	0.004123
1360.000000	0.004091
1359.000000	0.004074
1358.000000	0.004072
1357.000000	0.004075
1356.000000	0.004069
1355.000000	0.004044
1354.000000	0.004006
1353.000000	0.003968
1352.000000	0.003937
1351.000000	0.003904
1350.000000	0.003856
1349.000000	0.003793
1348.000000	0.003727
1347.000000	0.003668
1346.000000	0.003616
1345.000000	0.003562
1344.000000	0.003505
1343.000000	0.003455
1342.000000	0.003419
1341.000000	0.003401
1340.000000	0.003403
1339.000000	0.003422
1338.000000	0.003434
1337.000000	0.003408
1336.000000	0.003338
1335.000000	0.003251
1334.000000	0.003180
1333.000000	0.003137
1332.000000	0.003117
1331.000000	0.003110
1330.000000	0.003107
1329.000000	0.003099
1328.000000	0.003085
1327.000000	0.003073
1326.000000	0.003069
1325.000000	0.003072
1324.000000	0.003076
1323.000000	0.003076
1322.000000	0.003070
1321.000000	0.003061
1320.000000	0.003052
1319.000000	0.003048
1318.000000	0.003045
1317.000000	0.003037
1316.000000	0.003025
1315.000000	0.003018
1314.000000	0.003017
1313.000000	0.003017
1312.000000	0.003018
1311.000000	0.003023
1310.000000	0.003029
1309.000000	0.003030
1308.000000	0.003023
1307.000000	0.003015
1306.000000	0.003005
1305.000000	0.002988
1304.000000	0.002965
1303.000000	0.002944
1302.000000	0.002929
1301.000000	0.002919
1300.000000	0.002916
1299.000000	0.002923
1298.000000	0.002935
1297.000000	0.002942
1296.000000	0.002942
1295.000000	0.002943
1294.000000	0.002950
1293.000000	0.002954
1292.000000	0.002952
1291.000000	0.002947
1290.000000	0.002945
1289.000000	0.002946
1288.000000	0.002946
1287.000000	0.002939
1286.000000	0.002918
1285.000000	0.002874
1284.000000	0.002805
1283.000000	0.002716
1282.000000	0.002616
1281.000000	0.002518
1280.000000	0.002445
1279.000000	0.002423
1278.000000	0.002472
1277.000000	0.002596
1276.000000	0.002782
1275.000000	0.003005
1274.000000	0.003224
1273.000000	0.003402
1272.000000	0.003519
1271.000000	0.003575
1270.000000	0.003578
1269.000000	0.003541
1268.000000	0.003482
1267.000000	0.003421
1266.000000	0.003370
1265.000000	0.003337
1264.000000	0.003323
1263.000000	0.003327
1262.000000	0.003336
1261.000000	0.003337
1260.000000	0.003325
1259.000000	0.003305
1258.000000	0.003281
1257.000000	0.003254
1256.000000	0.003223
1255.000000	0.003185
1254.000000	0.003136
1253.000000	0.003075
1252.000000	0.003009
1251.000000	0.002948
1250.000000	0.002887
1249.000000	0.002815
1248.000000	0.002733
1247.000000	0.002659
1246.000000	0.002606
1245.000000	0.002568
1244.000000	0.002535
1243.000000	0.002507
1242.000000	0.002494
1241.000000	0.002502
1240.000000	0.002529
1239.000000	0.002568
1238.000000	0.002614
1237.000000	0.002669
1236.000000	0.002737
1235.000000	0.002816
1234.000000	0.002895
1233.000000	0.002964
1232.000000	0.003027
1231.000000	0.003094
1230.000000	0.003168
1229.000000	0.003239
1228.000000	0.003301
1227.000000	0.003353
1226.000000	0.003393
1225.000000	0.003417
1224.000000	0.003430
1223.000000	0.003440
1222.000000	0.003445
1221.000000	0.003440
1220.000000	0.003423
1219.000000	0.003406
1218.000000	0.003398
1217.000000	0.003398
1216.000000	0.003398
1215.000000	0.003391
1214.000000	0.003373
1213.000000	0.003343
1212.000000	0.003309
1211.000000	0.003281
1210.000000	0.003263
1209.000000	0.003249
1208.000000	0.003230
1207.000000	0.003206
1206.000000	0.003180
1205.000000	0.003155
1204.000000	0.003138
1203.000000	0.003133
1202.000000	0.003134
1201.000000	0.003131
1200.000000	0.003118
1199.000000	0.003101
1198.000000	0.003085
1197.000000	0.003070
1196.000000	0.003060
1195.000000	0.003066
1194.000000	0.003088
1193.000000	0.003118
1192.000000	0.003145
1191.000000	0.003168
1190.000000	0.003189
1189.000000	0.003212
1188.000000	0.003237
1187.000000	0.003263
1186.000000	0.003291
1185.000000	0.003321
1184.000000	0.003356
1183.000000	0.003395
1182.000000	0.003431
1181.000000	0.003455
1180.000000	0.003462
1179.000000	0.003453
1178.000000	0.003427
1177.000000	0.003392
1176.000000	0.003361
1175.000000	0.003346
1174.000000	0.003347
1173.000000	0.003350
1172.000000	0.003347
1171.000000	0.003342
1170.000000	0.003340
1169.000000	0.003338
1168.000000	0.003338
1167.000000	0.003343
1166.000000	0.003350
1165.000000	0.003351
1164.000000	0.003343
1163.000000	0.003337
1162.000000	0.003342
1161.000000	0.003356
1160.000000	0.003373
1159.000000	0.003387
1158.000000	0.003397
1157.000000	0.003399
1156.000000	0.003392
1155.000000	0.003387
1154.000000	0.003395
1153.000000	0.003410
1152.000000	0.003415
1151.000000	0.003401
1150.000000	0.003377
1149.000000	0.003360
1148.000000	0.003355
1147.000000	0.003351
1146.000000	0.003340
1145.000000	0.003327
1144.000000	0.003321
1143.000000	0.003327
1142.000000	0.003344
1141.000000	0.003363
1140.000000	0.003379
1139.000000	0.003392
1138.000000	0.003406
1137.000000	0.003429
1136.000000	0.003458
1135.000000	0.003483
1134.000000	0.003496
1133.000000	0.003498
1132.000000	0.003502
1131.000000	0.003512
1130.000000	0.003524
1129.000000	0.003533
1128.000000	0.003542
1127.000000	0.003554
1126.000000	0.003562
1125.000000	0.003561
1124.000000	0.003556
1123.000000	0.003554
1122.000000	0.003557
1121.000000	0.003565
1120.000000	0.003581
1119.000000	0.003604
1118.000000	0.003623
1117.000000	0.003624
1116.000000	0.003608
1115.000000	0.003587
1114.000000	0.003577
1113.000000	0.003581
1112.000000	0.003596
1111.000000	0.003615
1110.000000	0.003626
1109.000000	0.003623
1108.000000	0.003607
1107.000000	0.003585
1106.000000	0.003565
1105.000000	0.003550
1104.000000	0.003554
1103.000000	0.003582
1102.000000	0.003629
1101.000000	0.003675
1100.000000	0.003705
1099.000000	0.003714
1098.000000	0.003710
1097.000000	0.003704
1096.000000	0.003703
1095.000000	0.003706
1094.000000	0.003705
1093.000000	0.003694
1092.000000	0.003680
1091.000000	0.003672
1090.000000	0.003673
1089.000000	0.003676
1088.000000	0.003676
1087.000000	0.003678
1086.000000	0.003685
1085.000000	0.003684
1084.000000	0.003666
1083.000000	0.003635
1082.000000	0.003613
1081.000000	0.003617
1080.000000	0.003648
1079.000000	0.003694
1078.000000	0.003738
1077.000000	0.003767
1076.000000	0.003778
1075.000000	0.003778
1074.000000	0.003785
1073.000000	0.003814
1072.000000	0.003860
1071.000000	0.003900
1070.000000	0.003912
1069.000000	0.003900
1068.000000	0.003887
1067.000000	0.003898
1066.000000	0.003928
1065.000000	0.003952
1064.000000	0.003952
1063.000000	0.003935
1062.000000	0.003927
1061.000000	0.003946
1060.000000	0.003981
1059.000000	0.004002
1058.000000	0.003990
1057.000000	0.003958
1056.000000	0.003933
1055.000000	0.003929
1054.000000	0.003938
1053.000000	0.003940
1052.000000	0.003927
1051.000000	0.003905
1050.000000	0.003882
1049.000000	0.003857
1048.000000	0.003824
1047.000000	0.003787
1046.000000	0.003769
1045.000000	0.003794
1044.000000	0.003853
1043.000000	0.003902
1042.000000	0.003894
1041.000000	0.003839
1040.000000	0.003789
1039.000000	0.003787
1038.000000	0.003823
1037.000000	0.003855
1036.000000	0.003859
1035.000000	0.003849
1034.000000	0.003849
1033.000000	0.003864
1032.000000	0.003879
1031.000000	0.003879
1030.000000	0.003872
1029.000000	0.003877
1028.000000	0.003908
1027.000000	0.003945
1026.000000	0.003956
1025.000000	0.003925
1024.000000	0.003874
1023.000000	0.003836
1022.000000	0.003821
1021.000000	0.003814
1020.000000	0.003795
1019.000000	0.003766
1018.000000	0.003745
1017.000000	0.003749
1016.000000	0.003776
1015.000000	0.003805
1014.000000	0.003814
1013.000000	0.003798
1012.000000	0.003776
1011.000000	0.003762
1010.000000	0.003752
1009.000000	0.003743
1008.000000	0.003742
1007.000000	0.003761
1006.000000	0.003794
1005.000000	0.003818
1004.000000	0.003816
1003.000000	0.003794
1002.000000	0.003773
1001.000000	0.003765
1000.000000	0.003766
999.000000	0.003773
998.000000	0.003783
997.000000	0.003798
996.000000	0.003812
995.000000	0.003819
994.000000	0.003816
993.000000	0.003809
992.000000	0.003800
991.000000	0.003787
990.000000	0.003771
989.000000	0.003755
988.000000	0.003742
987.000000	0.003728
986.000000	0.003707
985.000000	0.003684
984.000000	0.003670
983.000000	0.003668
982.000000	0.003668
981.000000	0.003656
980.000000	0.003629
979.000000	0.003598
978.000000	0.003568
977.000000	0.003538
976.000000	0.003507
975.000000	0.003480
974.000000	0.003463
973.000000	0.003451
972.000000	0.003435
971.000000	0.003408
970.000000	0.003376
969.000000	0.003351
968.000000	0.003339
967.000000	0.003334
966.000000	0.003321
965.000000	0.003289
964.000000	0.003241
963.000000	0.003185
962.000000	0.003127
961.000000	0.003072
960.000000	0.003034
959.000000	0.003031
958.000000	0.003058
957.000000	0.003094
956.000000	0.003116
955.000000	0.003127
954.000000	0.003138
953.000000	0.003155
952.000000	0.003168
951.000000	0.003174
950.000000	0.003180
949.000000	0.003195
948.000000	0.003210
947.000000	0.003211
946.000000	0.003194
945.000000	0.003176
944.000000	0.003176
943.000000	0.003200
942.000000	0.003232
941.000000	0.003249
940.000000	0.003247
939.000000	0.003238
938.000000	0.003241
937.000000	0.003260
936.000000	0.003288
935.000000	0.003313
934.000000	0.003328
933.000000	0.003331
932.000000	0.003329
931.000000	0.003329
930.000000	0.003334
929.000000	0.003334
928.000000	0.003314
927.000000	0.003271
926.000000	0.003220
925.000000	0.003181
924.000000	0.003161
923.000000	0.003156
922.000000	0.003162
921.000000	0.003174
920.000000	0.003187
919.000000	0.003201
918.000000	0.003226
917.000000	0.003280
916.000000	0.003354
915.000000	0.003422
914.000000	0.003458
913.000000	0.003466
912.000000	0.003464
911.000000	0.003463
910.000000	0.003458
909.000000	0.003451
908.000000	0.003450
907.000000	0.003459
906.000000	0.003472
905.000000	0.003484
904.000000	0.003496
903.000000	0.003508
902.000000	0.003511
901.000000	0.003506
900.000000	0.003496
899.000000	0.003487
898.000000	0.003478
897.000000	0.003469
896.000000	0.003466
895.000000	0.003467
894.000000	0.003460
893.000000	0.003440
892.000000	0.003411
891.000000	0.003383
890.000000	0.003360
889.000000	0.003348
888.000000	0.003356
887.000000	0.003379
886.000000	0.003396
885.000000	0.003381
884.000000	0.003326
883.000000	0.003246
882.000000	0.003158
881.000000	0.003071
880.000000	0.002998
879.000000	0.002950
878.000000	0.002931
877.000000	0.002929
876.000000	0.002936
875.000000	0.002951
874.000000	0.002968
873.000000	0.002974
872.000000	0.002955
871.000000	0.002918
870.000000	0.002875
869.000000	0.002832
868.000000	0.002780
867.000000	0.002710
866.000000	0.002626
865.000000	0.002532
864.000000	0.002432
863.000000	0.002322
862.000000	0.002195
861.000000	0.002038
860.000000	0.001834
859.000000	0.001571
858.000000	0.001252
857.000000	0.000885
856.000000	0.000474
855.000000	0.000019
854.000000	-0.000473
853.000000	-0.000984
852.000000	-0.001470
851.000000	-0.001869
850.000000	-0.002109
849.000000	-0.002145
848.000000	-0.001979
847.000000	-0.001660
846.000000	-0.001249
845.000000	-0.000798
844.000000	-0.000341
843.000000	0.000099
842.000000	0.000508
841.000000	0.000878
840.000000	0.001204
839.000000	0.001480
838.000000	0.001708
837.000000	0.001897
836.000000	0.002063
835.000000	0.002215
834.000000	0.002360
833.000000	0.002496
832.000000	0.002617
831.000000	0.002717
830.000000	0.002804
829.000000	0.002895
828.000000	0.002995
827.000000	0.003086
826.000000	0.003151
825.000000	0.003198
824.000000	0.003248
823.000000	0.003310
822.000000	0.003376
821.000000	0.003437
820.000000	0.003489
819.000000	0.003535
818.000000	0.003572
817.000000	0.003592
816.000000	0.003585
815.000000	0.003546
814.000000	0.003489
813.000000	0.003439
812.000000	0.003414
811.000000	0.003401
810.000000	0.003374
809.000000	0.003327
808.000000	0.003273
807.000000	0.003235
806.000000	0.003223
805.000000	0.003229
804.000000	0.003239
803.000000	0.003234
802.000000	0.003206
801.000000	0.003158
800.000000	0.003094
799.000000	0.003020
798.000000	0.002948
797.000000	0.002898
796.000000	0.002874
795.000000	0.002861
794.000000	0.002846
793.000000	0.002833
792.000000	0.002840
791.000000	0.002872
790.000000	0.002924
789.000000	0.002994
788.000000	0.003083
787.000000	0.003177
786.000000	0.003246
785.000000	0.003267
784.000000	0.003245
783.000000	0.003206
782.000000	0.003171
781.000000	0.003141
780.000000	0.003117
779.000000	0.003112
778.000000	0.003145
777.000000	0.003211
776.000000	0.003271
775.000000	0.003284
774.000000	0.003253
773.000000	0.003211
772.000000	0.003187
771.000000	0.003175
770.000000	0.003165
769.000000	0.003159
768.000000	0.003165
767.000000	0.003177
766.000000	0.003184
765.000000	0.003178
764.000000	0.003165
763.000000	0.003156
762.000000	0.003160
761.000000	0.003182
760.000000	0.003215
759.000000	0.003246
758.000000	0.003266
757.000000	0.003278
756.000000	0.003283
755.000000	0.003276
754.000000	0.003266
753.000000	0.003264
752.000000	0.003270
751.000000	0.003265
750.000000	0.003247
749.000000	0.003233
748.000000	0.003239
747.000000	0.003261
746.000000	0.003286
745.000000	0.003312
744.000000	0.003334
743.000000	0.003341
742.000000	0.003331
741.000000	0.003323
740.000000	0.003334
739.000000	0.003356
738.000000	0.003373
737.000000	0.003383
736.000000	0.003386
735.000000	0.003377
734.000000	0.003359
733.000000	0.003352
732.000000	0.003364
731.000000	0.003372
730.000000	0.003354
729.000000	0.003309
728.000000	0.003263
727.000000	0.003238
726.000000	0.003243
725.000000	0.003269
724.000000	0.003286
723.000000	0.003257
722.000000	0.003177
721.000000	0.003087
720.000000	0.003033
719.000000	0.003022
718.000000	0.003038
717.000000	0.003061
716.000000	0.003076
715.000000	0.003071
714.000000	0.003056
713.000000	0.003059
712.000000	0.003093
711.000000	0.003141
710.000000	0.003178
709.000000	0.003198
708.000000	0.003209
707.000000	0.003215
706.000000	0.003222
705.000000	0.003237
704.000000	0.003250
703.000000	0.003241
702.000000	0.003210
701.000000	0.003185
700.000000	0.003182
