# Supplementary material for: Real-time monitoring of the reversible capture and release of CO2 on anthraquinone and riboflavin-modified graphitic electrodes using ATR-SEIRAS
Source: Chem Sci. 2025 Nov 4;16(48):23189–202. doi: 10.1039/d5sc05427c (PMC12584010; doi:10.1039/d5sc05427c)
Supplement: SC-016-D5SC05427C-s001 [file SC-016-D5SC05427C-s001.zip › Data Folders/Main Figures/Figure2/2b/-1.4v_ar_0.4VBKG07AQ_Graphenegold_MeCN-0.1M-TBAPF6.ASC]

PE IR       SUBTECH     SPECTRUM    ASCII       PEDS        4.00        
   -1
-1.4v_ar_0.4VBKG07AQ_Graphenegold_MeCN-0.1M-TBAPF6.ASC
25/01/27
16:36:43.00
25/01/27
16:36:43.00
Administrator
Sample 007 By Administrator Date Monday, January 27 2025
700.000000
#HDR
-1
-1
#GR
cm-1
A
1.0
0.0
4000.000000
-1.000000
3301
8
0.007475
-0.001809
#DATA
4000.000000	0.003285
3999.000000	0.003298
3998.000000	0.003318
3997.000000	0.003338
3996.000000	0.003349
3995.000000	0.003350
3994.000000	0.003350
3993.000000	0.003362
3992.000000	0.003386
3991.000000	0.003410
3990.000000	0.003418
3989.000000	0.003407
3988.000000	0.003384
3987.000000	0.003360
3986.000000	0.003344
3985.000000	0.003337
3984.000000	0.003337
3983.000000	0.003343
3982.000000	0.003351
3981.000000	0.003356
3980.000000	0.003356
3979.000000	0.003351
3978.000000	0.003347
3977.000000	0.003349
3976.000000	0.003354
3975.000000	0.003356
3974.000000	0.003350
3973.000000	0.003339
3972.000000	0.003336
3971.000000	0.003346
3970.000000	0.003365
3969.000000	0.003380
3968.000000	0.003386
3967.000000	0.003386
3966.000000	0.003392
3965.000000	0.003405
3964.000000	0.003418
3963.000000	0.003419
3962.000000	0.003406
3961.000000	0.003389
3960.000000	0.003379
3959.000000	0.003377
3958.000000	0.003375
3957.000000	0.003364
3956.000000	0.003349
3955.000000	0.003340
3954.000000	0.003346
3953.000000	0.003362
3952.000000	0.003376
3951.000000	0.003380
3950.000000	0.003374
3949.000000	0.003370
3948.000000	0.003374
3947.000000	0.003383
3946.000000	0.003390
3945.000000	0.003386
3944.000000	0.003372
3943.000000	0.003354
3942.000000	0.003345
3941.000000	0.003354
3940.000000	0.003376
3939.000000	0.003394
3938.000000	0.003396
3937.000000	0.003380
3936.000000	0.003361
3935.000000	0.003354
3934.000000	0.003361
3933.000000	0.003373
3932.000000	0.003383
3931.000000	0.003389
3930.000000	0.003394
3929.000000	0.003399
3928.000000	0.003404
3927.000000	0.003412
3926.000000	0.003423
3925.000000	0.003433
3924.000000	0.003434
3923.000000	0.003425
3922.000000	0.003411
3921.000000	0.003392
3920.000000	0.003368
3919.000000	0.003346
3918.000000	0.003339
3917.000000	0.003347
3916.000000	0.003362
3915.000000	0.003373
3914.000000	0.003380
3913.000000	0.003385
3912.000000	0.003389
3911.000000	0.003395
3910.000000	0.003404
3909.000000	0.003414
3908.000000	0.003419
3907.000000	0.003417
3906.000000	0.003408
3905.000000	0.003390
3904.000000	0.003356
3903.000000	0.003313
3902.000000	0.003288
3901.000000	0.003297
3900.000000	0.003331
3899.000000	0.003364
3898.000000	0.003381
3897.000000	0.003386
3896.000000	0.003391
3895.000000	0.003398
3894.000000	0.003408
3893.000000	0.003419
3892.000000	0.003425
3891.000000	0.003408
3890.000000	0.003364
3889.000000	0.003314
3888.000000	0.003287
3887.000000	0.003294
3886.000000	0.003323
3885.000000	0.003349
3884.000000	0.003366
3883.000000	0.003387
3882.000000	0.003415
3881.000000	0.003434
3880.000000	0.003431
3879.000000	0.003414
3878.000000	0.003402
3877.000000	0.003406
3876.000000	0.003420
3875.000000	0.003429
3874.000000	0.003420
3873.000000	0.003399
3872.000000	0.003389
3871.000000	0.003394
3870.000000	0.003389
3869.000000	0.003350
3868.000000	0.003308
3867.000000	0.003301
3866.000000	0.003327
3865.000000	0.003352
3864.000000	0.003357
3863.000000	0.003360
3862.000000	0.003381
3861.000000	0.003410
3860.000000	0.003430
3859.000000	0.003430
3858.000000	0.003409
3857.000000	0.003372
3856.000000	0.003334
3855.000000	0.003330
3854.000000	0.003352
3853.000000	0.003344
3852.000000	0.003306
3851.000000	0.003289
3850.000000	0.003313
3849.000000	0.003349
3848.000000	0.003377
3847.000000	0.003395
3846.000000	0.003409
3845.000000	0.003420
3844.000000	0.003425
3843.000000	0.003422
3842.000000	0.003414
3841.000000	0.003412
3840.000000	0.003424
3839.000000	0.003437
3838.000000	0.003440
3837.000000	0.003435
3836.000000	0.003431
3835.000000	0.003435
3834.000000	0.003436
3833.000000	0.003428
3832.000000	0.003409
3831.000000	0.003385
3830.000000	0.003367
3829.000000	0.003366
3828.000000	0.003384
3827.000000	0.003405
3826.000000	0.003414
3825.000000	0.003408
3824.000000	0.003406
3823.000000	0.003420
3822.000000	0.003437
3821.000000	0.003427
3820.000000	0.003387
3819.000000	0.003362
3818.000000	0.003384
3817.000000	0.003430
3816.000000	0.003453
3815.000000	0.003440
3814.000000	0.003424
3813.000000	0.003434
3812.000000	0.003451
3811.000000	0.003444
3810.000000	0.003422
3809.000000	0.003414
3808.000000	0.003430
3807.000000	0.003441
3806.000000	0.003417
3805.000000	0.003379
3804.000000	0.003364
3803.000000	0.003384
3802.000000	0.003414
3801.000000	0.003416
3800.000000	0.003398
3799.000000	0.003398
3798.000000	0.003425
3797.000000	0.003453
3796.000000	0.003458
3795.000000	0.003448
3794.000000	0.003444
3793.000000	0.003456
3792.000000	0.003473
3791.000000	0.003482
3790.000000	0.003483
3789.000000	0.003483
3788.000000	0.003484
3787.000000	0.003489
3786.000000	0.003500
3785.000000	0.003512
3784.000000	0.003515
3783.000000	0.003506
3782.000000	0.003498
3781.000000	0.003504
3780.000000	0.003516
3779.000000	0.003520
3778.000000	0.003512
3777.000000	0.003508
3776.000000	0.003512
3775.000000	0.003513
3774.000000	0.003501
3773.000000	0.003480
3772.000000	0.003468
3771.000000	0.003472
3770.000000	0.003481
3769.000000	0.003484
3768.000000	0.003484
3767.000000	0.003484
3766.000000	0.003486
3765.000000	0.003486
3764.000000	0.003483
3763.000000	0.003483
3762.000000	0.003489
3761.000000	0.003494
3760.000000	0.003490
3759.000000	0.003478
3758.000000	0.003475
3757.000000	0.003486
3756.000000	0.003502
3755.000000	0.003511
3754.000000	0.003507
3753.000000	0.003486
3752.000000	0.003452
3751.000000	0.003419
3750.000000	0.003394
3749.000000	0.003376
3748.000000	0.003355
3747.000000	0.003334
3746.000000	0.003323
3745.000000	0.003330
3744.000000	0.003328
3743.000000	0.003325
3742.000000	0.003350
3741.000000	0.003395
3740.000000	0.003422
3739.000000	0.003415
3738.000000	0.003408
3737.000000	0.003429
3736.000000	0.003471
3735.000000	0.003510
3734.000000	0.003537
3733.000000	0.003556
3732.000000	0.003552
3731.000000	0.003521
3730.000000	0.003482
3729.000000	0.003460
3728.000000	0.003464
3727.000000	0.003487
3726.000000	0.003511
3725.000000	0.003526
3724.000000	0.003530
3723.000000	0.003526
3722.000000	0.003515
3721.000000	0.003507
3720.000000	0.003512
3719.000000	0.003524
3718.000000	0.003530
3717.000000	0.003521
3716.000000	0.003503
3715.000000	0.003486
3714.000000	0.003477
3713.000000	0.003471
3712.000000	0.003465
3711.000000	0.003459
3710.000000	0.003456
3709.000000	0.003463
3708.000000	0.003481
3707.000000	0.003503
3706.000000	0.003523
3705.000000	0.003540
3704.000000	0.003559
3703.000000	0.003584
3702.000000	0.003606
3701.000000	0.003615
3700.000000	0.003611
3699.000000	0.003602
3698.000000	0.003593
3697.000000	0.003581
3696.000000	0.003565
3695.000000	0.003546
3694.000000	0.003534
3693.000000	0.003534
3692.000000	0.003541
3691.000000	0.003546
3690.000000	0.003540
3689.000000	0.003511
3688.000000	0.003473
3687.000000	0.003454
3686.000000	0.003473
3685.000000	0.003517
3684.000000	0.003557
3683.000000	0.003575
3682.000000	0.003578
3681.000000	0.003578
3680.000000	0.003569
3679.000000	0.003536
3678.000000	0.003487
3677.000000	0.003457
3676.000000	0.003459
3675.000000	0.003453
3674.000000	0.003436
3673.000000	0.003435
3672.000000	0.003457
3671.000000	0.003484
3670.000000	0.003498
3669.000000	0.003500
3668.000000	0.003509
3667.000000	0.003534
3666.000000	0.003551
3665.000000	0.003546
3664.000000	0.003529
3663.000000	0.003522
3662.000000	0.003536
3661.000000	0.003555
3660.000000	0.003561
3659.000000	0.003554
3658.000000	0.003547
3657.000000	0.003552
3656.000000	0.003556
3655.000000	0.003549
3654.000000	0.003536
3653.000000	0.003520
3652.000000	0.003499
3651.000000	0.003477
3650.000000	0.003459
3649.000000	0.003446
3648.000000	0.003441
3647.000000	0.003454
3646.000000	0.003486
3645.000000	0.003530
3644.000000	0.003570
3643.000000	0.003588
3642.000000	0.003582
3641.000000	0.003562
3640.000000	0.003548
3639.000000	0.003546
3638.000000	0.003546
3637.000000	0.003543
3636.000000	0.003542
3635.000000	0.003551
3634.000000	0.003559
3633.000000	0.003544
3632.000000	0.003500
3631.000000	0.003450
3630.000000	0.003421
3629.000000	0.003407
3628.000000	0.003388
3627.000000	0.003381
3626.000000	0.003405
3625.000000	0.003445
3624.000000	0.003478
3623.000000	0.003503
3622.000000	0.003530
3621.000000	0.003562
3620.000000	0.003584
3619.000000	0.003578
3618.000000	0.003547
3617.000000	0.003512
3616.000000	0.003490
3615.000000	0.003480
3614.000000	0.003470
3613.000000	0.003451
3612.000000	0.003423
3611.000000	0.003399
3610.000000	0.003391
3609.000000	0.003404
3608.000000	0.003431
3607.000000	0.003462
3606.000000	0.003489
3605.000000	0.003503
3604.000000	0.003503
3603.000000	0.003494
3602.000000	0.003486
3601.000000	0.003487
3600.000000	0.003492
3599.000000	0.003495
3598.000000	0.003488
3597.000000	0.003478
3596.000000	0.003470
3595.000000	0.003466
3594.000000	0.003457
3593.000000	0.003442
3592.000000	0.003426
3591.000000	0.003419
3590.000000	0.003423
3589.000000	0.003432
3588.000000	0.003433
3587.000000	0.003418
3586.000000	0.003395
3585.000000	0.003384
3584.000000	0.003396
3583.000000	0.003419
3582.000000	0.003437
3581.000000	0.003445
3580.000000	0.003447
3579.000000	0.003449
3578.000000	0.003452
3577.000000	0.003450
3576.000000	0.003440
3575.000000	0.003422
3574.000000	0.003400
3573.000000	0.003379
3572.000000	0.003362
3571.000000	0.003351
3570.000000	0.003346
3569.000000	0.003345
3568.000000	0.003348
3567.000000	0.003352
3566.000000	0.003357
3565.000000	0.003367
3564.000000	0.003377
3563.000000	0.003377
3562.000000	0.003366
3561.000000	0.003349
3560.000000	0.003335
3559.000000	0.003323
3558.000000	0.003309
3557.000000	0.003295
3556.000000	0.003287
3555.000000	0.003290
3554.000000	0.003303
3553.000000	0.003318
3552.000000	0.003326
3551.000000	0.003325
3550.000000	0.003320
3549.000000	0.003312
3548.000000	0.003307
3547.000000	0.003305
3546.000000	0.003307
3545.000000	0.003310
3544.000000	0.003306
3543.000000	0.003296
3542.000000	0.003285
3541.000000	0.003280
3540.000000	0.003284
3539.000000	0.003291
3538.000000	0.003296
3537.000000	0.003297
3536.000000	0.003297
3535.000000	0.003298
3534.000000	0.003299
3533.000000	0.003298
3532.000000	0.003293
3531.000000	0.003287
3530.000000	0.003282
3529.000000	0.003279
3528.000000	0.003279
3527.000000	0.003281
3526.000000	0.003287
3525.000000	0.003295
3524.000000	0.003299
3523.000000	0.003293
3522.000000	0.003278
3521.000000	0.003261
3520.000000	0.003252
3519.000000	0.003252
3518.000000	0.003255
3517.000000	0.003256
3516.000000	0.003258
3515.000000	0.003262
3514.000000	0.003264
3513.000000	0.003253
3512.000000	0.003229
3511.000000	0.003205
3510.000000	0.003193
3509.000000	0.003198
3508.000000	0.003213
3507.000000	0.003225
3506.000000	0.003229
3505.000000	0.003225
3504.000000	0.003217
3503.000000	0.003206
3502.000000	0.003193
3501.000000	0.003179
3500.000000	0.003167
3499.000000	0.003161
3498.000000	0.003157
3497.000000	0.003153
3496.000000	0.003147
3495.000000	0.003142
3494.000000	0.003137
3493.000000	0.003126
3492.000000	0.003107
3491.000000	0.003089
3490.000000	0.003078
3489.000000	0.003076
3488.000000	0.003076
3487.000000	0.003071
3486.000000	0.003064
3485.000000	0.003058
3484.000000	0.003057
3483.000000	0.003055
3482.000000	0.003046
3481.000000	0.003030
3480.000000	0.003009
3479.000000	0.002989
3478.000000	0.002970
3477.000000	0.002947
3476.000000	0.002922
3475.000000	0.002903
3474.000000	0.002897
3473.000000	0.002901
3472.000000	0.002902
3471.000000	0.002889
3470.000000	0.002867
3469.000000	0.002845
3468.000000	0.002829
3467.000000	0.002819
3466.000000	0.002809
3465.000000	0.002803
3464.000000	0.002802
3463.000000	0.002807
3462.000000	0.002811
3461.000000	0.002806
3460.000000	0.002791
3459.000000	0.002769
3458.000000	0.002752
3457.000000	0.002749
3456.000000	0.002759
3455.000000	0.002774
3454.000000	0.002782
3453.000000	0.002780
3452.000000	0.002772
3451.000000	0.002766
3450.000000	0.002765
3449.000000	0.002765
3448.000000	0.002759
3447.000000	0.002745
3446.000000	0.002729
3445.000000	0.002722
3444.000000	0.002722
3443.000000	0.002719
3442.000000	0.002704
3441.000000	0.002677
3440.000000	0.002647
3439.000000	0.002623
3438.000000	0.002609
3437.000000	0.002606
3436.000000	0.002609
3435.000000	0.002615
3434.000000	0.002619
3433.000000	0.002622
3432.000000	0.002622
3431.000000	0.002620
3430.000000	0.002616
3429.000000	0.002609
3428.000000	0.002599
3427.000000	0.002588
3426.000000	0.002580
3425.000000	0.002577
3424.000000	0.002577
3423.000000	0.002573
3422.000000	0.002564
3421.000000	0.002553
3420.000000	0.002547
3419.000000	0.002549
3418.000000	0.002554
3417.000000	0.002556
3416.000000	0.002548
3415.000000	0.002537
3414.000000	0.002531
3413.000000	0.002532
3412.000000	0.002535
3411.000000	0.002535
3410.000000	0.002533
3409.000000	0.002529
3408.000000	0.002518
3407.000000	0.002499
3406.000000	0.002478
3405.000000	0.002465
3404.000000	0.002464
3403.000000	0.002469
3402.000000	0.002473
3401.000000	0.002470
3400.000000	0.002464
3399.000000	0.002456
3398.000000	0.002450
3397.000000	0.002445
3396.000000	0.002441
3395.000000	0.002436
3394.000000	0.002431
3393.000000	0.002424
3392.000000	0.002415
3391.000000	0.002406
3390.000000	0.002396
3389.000000	0.002389
3388.000000	0.002383
3387.000000	0.002379
3386.000000	0.002376
3385.000000	0.002373
3384.000000	0.002369
3383.000000	0.002363
3382.000000	0.002354
3381.000000	0.002339
3380.000000	0.002323
3379.000000	0.002307
3378.000000	0.002297
3377.000000	0.002292
3376.000000	0.002290
3375.000000	0.002286
3374.000000	0.002275
3373.000000	0.002259
3372.000000	0.002245
3371.000000	0.002242
3370.000000	0.002251
3369.000000	0.002259
3368.000000	0.002254
3367.000000	0.002233
3366.000000	0.002207
3365.000000	0.002185
3364.000000	0.002173
3363.000000	0.002168
3362.000000	0.002167
3361.000000	0.002166
3360.000000	0.002162
3359.000000	0.002155
3358.000000	0.002149
3357.000000	0.002143
3356.000000	0.002134
3355.000000	0.002117
3354.000000	0.002098
3353.000000	0.002091
3352.000000	0.002104
3351.000000	0.002130
3350.000000	0.002152
3349.000000	0.002156
3348.000000	0.002141
3347.000000	0.002121
3346.000000	0.002112
3345.000000	0.002117
3344.000000	0.002129
3343.000000	0.002137
3342.000000	0.002136
3341.000000	0.002130
3340.000000	0.002125
3339.000000	0.002126
3338.000000	0.002135
3337.000000	0.002145
3336.000000	0.002147
3335.000000	0.002137
3334.000000	0.002125
3333.000000	0.002121
3332.000000	0.002126
3331.000000	0.002135
3330.000000	0.002143
3329.000000	0.002151
3328.000000	0.002155
3327.000000	0.002157
3326.000000	0.002157
3325.000000	0.002163
3324.000000	0.002177
3323.000000	0.002191
3322.000000	0.002199
3321.000000	0.002198
3320.000000	0.002197
3319.000000	0.002202
3318.000000	0.002214
3317.000000	0.002224
3316.000000	0.002226
3315.000000	0.002221
3314.000000	0.002216
3313.000000	0.002218
3312.000000	0.002230
3311.000000	0.002248
3310.000000	0.002266
3309.000000	0.002279
3308.000000	0.002284
3307.000000	0.002285
3306.000000	0.002286
3305.000000	0.002294
3304.000000	0.002304
3303.000000	0.002310
3302.000000	0.002307
3301.000000	0.002301
3300.000000	0.002299
3299.000000	0.002305
3298.000000	0.002316
3297.000000	0.002328
3296.000000	0.002339
3295.000000	0.002348
3294.000000	0.002353
3293.000000	0.002358
3292.000000	0.002367
3291.000000	0.002382
3290.000000	0.002400
3289.000000	0.002411
3288.000000	0.002411
3287.000000	0.002405
3286.000000	0.002405
3285.000000	0.002416
3284.000000	0.002435
3283.000000	0.002456
3282.000000	0.002473
3281.000000	0.002485
3280.000000	0.002492
3279.000000	0.002493
3278.000000	0.002489
3277.000000	0.002480
3276.000000	0.002470
3275.000000	0.002466
3274.000000	0.002469
3273.000000	0.002476
3272.000000	0.002481
3271.000000	0.002487
3270.000000	0.002501
3269.000000	0.002523
3268.000000	0.002544
3267.000000	0.002556
3266.000000	0.002556
3265.000000	0.002552
3264.000000	0.002549
3263.000000	0.002552
3262.000000	0.002561
3261.000000	0.002574
3260.000000	0.002590
3259.000000	0.002608
3258.000000	0.002621
3257.000000	0.002623
3256.000000	0.002610
3255.000000	0.002595
3254.000000	0.002593
3253.000000	0.002610
3252.000000	0.002635
3251.000000	0.002653
3250.000000	0.002662
3249.000000	0.002667
3248.000000	0.002672
3247.000000	0.002676
3246.000000	0.002678
3245.000000	0.002680
3244.000000	0.002682
3243.000000	0.002681
3242.000000	0.002677
3241.000000	0.002675
3240.000000	0.002678
3239.000000	0.002686
3238.000000	0.002695
3237.000000	0.002706
3236.000000	0.002720
3235.000000	0.002733
3234.000000	0.002742
3233.000000	0.002749
3232.000000	0.002756
3231.000000	0.002762
3230.000000	0.002769
3229.000000	0.002774
3228.000000	0.002778
3227.000000	0.002779
3226.000000	0.002773
3225.000000	0.002763
3224.000000	0.002752
3223.000000	0.002744
3222.000000	0.002740
3221.000000	0.002739
3220.000000	0.002741
3219.000000	0.002749
3218.000000	0.002761
3217.000000	0.002773
3216.000000	0.002779
3215.000000	0.002778
3214.000000	0.002775
3213.000000	0.002774
3212.000000	0.002774
3211.000000	0.002772
3210.000000	0.002770
3209.000000	0.002772
3208.000000	0.002782
3207.000000	0.002793
3206.000000	0.002797
3205.000000	0.002790
3204.000000	0.002778
3203.000000	0.002772
3202.000000	0.002781
3201.000000	0.002801
3200.000000	0.002826
3199.000000	0.002846
3198.000000	0.002860
3197.000000	0.002871
3196.000000	0.002880
3195.000000	0.002888
3194.000000	0.002897
3193.000000	0.002910
3192.000000	0.002927
3191.000000	0.002942
3190.000000	0.002948
3189.000000	0.002943
3188.000000	0.002931
3187.000000	0.002921
3186.000000	0.002921
3185.000000	0.002928
3184.000000	0.002934
3183.000000	0.002929
3182.000000	0.002914
3181.000000	0.002903
3180.000000	0.002906
3179.000000	0.002922
3178.000000	0.002940
3177.000000	0.002950
3176.000000	0.002951
3175.000000	0.002947
3174.000000	0.002947
3173.000000	0.002952
3172.000000	0.002958
3171.000000	0.002955
3170.000000	0.002943
3169.000000	0.002934
3168.000000	0.002936
3167.000000	0.002944
3166.000000	0.002950
3165.000000	0.002947
3164.000000	0.002943
3163.000000	0.002945
3162.000000	0.002958
3161.000000	0.002976
3160.000000	0.002994
3159.000000	0.003006
3158.000000	0.003013
3157.000000	0.003016
3156.000000	0.003018
3155.000000	0.003021
3154.000000	0.003026
3153.000000	0.003035
3152.000000	0.003044
3151.000000	0.003046
3150.000000	0.003041
3149.000000	0.003030
3148.000000	0.003020
3147.000000	0.003015
3146.000000	0.003014
3145.000000	0.003014
3144.000000	0.003011
3143.000000	0.003004
3142.000000	0.002995
3141.000000	0.002988
3140.000000	0.002985
3139.000000	0.002984
3138.000000	0.002985
3137.000000	0.002990
3136.000000	0.002999
3135.000000	0.003012
3134.000000	0.003022
3133.000000	0.003026
3132.000000	0.003021
3131.000000	0.003012
3130.000000	0.003004
3129.000000	0.002999
3128.000000	0.002991
3127.000000	0.002976
3126.000000	0.002961
3125.000000	0.002957
3124.000000	0.002966
3123.000000	0.002982
3122.000000	0.002998
3121.000000	0.003009
3120.000000	0.003013
3119.000000	0.003011
3118.000000	0.003006
3117.000000	0.003000
3116.000000	0.002991
3115.000000	0.002981
3114.000000	0.002976
3113.000000	0.002982
3112.000000	0.002997
3111.000000	0.003013
3110.000000	0.003023
3109.000000	0.003025
3108.000000	0.003023
3107.000000	0.003021
3106.000000	0.003017
3105.000000	0.003015
3104.000000	0.003015
3103.000000	0.003021
3102.000000	0.003031
3101.000000	0.003044
3100.000000	0.003052
3099.000000	0.003051
3098.000000	0.003046
3097.000000	0.003043
3096.000000	0.003047
3095.000000	0.003055
3094.000000	0.003063
3093.000000	0.003066
3092.000000	0.003065
3091.000000	0.003060
3090.000000	0.003057
3089.000000	0.003058
3088.000000	0.003064
3087.000000	0.003074
3086.000000	0.003084
3085.000000	0.003090
3084.000000	0.003089
3083.000000	0.003080
3082.000000	0.003069
3081.000000	0.003064
3080.000000	0.003067
3079.000000	0.003077
3078.000000	0.003092
3077.000000	0.003108
3076.000000	0.003118
3075.000000	0.003124
3074.000000	0.003130
3073.000000	0.003139
3072.000000	0.003149
3071.000000	0.003156
3070.000000	0.003162
3069.000000	0.003169
3068.000000	0.003173
3067.000000	0.003170
3066.000000	0.003159
3065.000000	0.003152
3064.000000	0.003160
3063.000000	0.003180
3062.000000	0.003203
3061.000000	0.003220
3060.000000	0.003226
3059.000000	0.003219
3058.000000	0.003204
3057.000000	0.003190
3056.000000	0.003185
3055.000000	0.003187
3054.000000	0.003197
3053.000000	0.003217
3052.000000	0.003246
3051.000000	0.003274
3050.000000	0.003287
3049.000000	0.003281
3048.000000	0.003264
3047.000000	0.003249
3046.000000	0.003242
3045.000000	0.003248
3044.000000	0.003274
3043.000000	0.003318
3042.000000	0.003361
3041.000000	0.003380
3040.000000	0.003359
3039.000000	0.003311
3038.000000	0.003263
3037.000000	0.003237
3036.000000	0.003237
3035.000000	0.003259
3034.000000	0.003294
3033.000000	0.003331
3032.000000	0.003353
3031.000000	0.003353
3030.000000	0.003335
3029.000000	0.003313
3028.000000	0.003297
3027.000000	0.003292
3026.000000	0.003302
3025.000000	0.003330
3024.000000	0.003369
3023.000000	0.003401
3022.000000	0.003405
3021.000000	0.003379
3020.000000	0.003340
3019.000000	0.003308
3018.000000	0.003298
3017.000000	0.003320
3016.000000	0.003374
3015.000000	0.003442
3014.000000	0.003491
3013.000000	0.003498
3012.000000	0.003472
3011.000000	0.003445
3010.000000	0.003446
3009.000000	0.003475
3008.000000	0.003515
3007.000000	0.003553
3006.000000	0.003586
3005.000000	0.003611
3004.000000	0.003623
3003.000000	0.003622
3002.000000	0.003620
3001.000000	0.003629
3000.000000	0.003652
2999.000000	0.003688
2998.000000	0.003734
2997.000000	0.003788
2996.000000	0.003844
2995.000000	0.003888
2994.000000	0.003914
2993.000000	0.003929
2992.000000	0.003945
2991.000000	0.003976
2990.000000	0.004028
2989.000000	0.004103
2988.000000	0.004196
2987.000000	0.004297
2986.000000	0.004390
2985.000000	0.004460
2984.000000	0.004510
2983.000000	0.004562
2982.000000	0.004638
2981.000000	0.004741
2980.000000	0.004860
2979.000000	0.004982
2978.000000	0.005110
2977.000000	0.005243
2976.000000	0.005377
2975.000000	0.005504
2974.000000	0.005620
2973.000000	0.005731
2972.000000	0.005840
2971.000000	0.005945
2970.000000	0.006040
2969.000000	0.006114
2968.000000	0.006156
2967.000000	0.006156
2966.000000	0.006116
2965.000000	0.006049
2964.000000	0.005968
2963.000000	0.005876
2962.000000	0.005772
2961.000000	0.005661
2960.000000	0.005550
2959.000000	0.005452
2958.000000	0.005378
2957.000000	0.005331
2956.000000	0.005297
2955.000000	0.005258
2954.000000	0.005204
2953.000000	0.005145
2952.000000	0.005099
2951.000000	0.005077
2950.000000	0.005078
2949.000000	0.005100
2948.000000	0.005134
2947.000000	0.005173
2946.000000	0.005214
2945.000000	0.005257
2944.000000	0.005307
2943.000000	0.005362
2942.000000	0.005415
2941.000000	0.005456
2940.000000	0.005475
2939.000000	0.005470
2938.000000	0.005442
2937.000000	0.005398
2936.000000	0.005350
2935.000000	0.005304
2934.000000	0.005263
2933.000000	0.005224
2932.000000	0.005180
2931.000000	0.005127
2930.000000	0.005063
2929.000000	0.004995
2928.000000	0.004934
2927.000000	0.004890
2926.000000	0.004866
2925.000000	0.004851
2924.000000	0.004832
2923.000000	0.004805
2922.000000	0.004774
2921.000000	0.004748
2920.000000	0.004724
2919.000000	0.004701
2918.000000	0.004681
2917.000000	0.004669
2916.000000	0.004663
2915.000000	0.004656
2914.000000	0.004642
2913.000000	0.004624
2912.000000	0.004606
2911.000000	0.004597
2910.000000	0.004600
2909.000000	0.004610
2908.000000	0.004616
2907.000000	0.004610
2906.000000	0.004592
2905.000000	0.004570
2904.000000	0.004550
2903.000000	0.004532
2902.000000	0.004518
2901.000000	0.004509
2900.000000	0.004503
2899.000000	0.004493
2898.000000	0.004474
2897.000000	0.004447
2896.000000	0.004420
2895.000000	0.004400
2894.000000	0.004392
2893.000000	0.004397
2892.000000	0.004411
2891.000000	0.004431
2890.000000	0.004457
2889.000000	0.004491
2888.000000	0.004534
2887.000000	0.004585
2886.000000	0.004640
2885.000000	0.004703
2884.000000	0.004774
2883.000000	0.004852
2882.000000	0.004926
2881.000000	0.004982
2880.000000	0.005009
2879.000000	0.005010
2878.000000	0.004993
2877.000000	0.004966
2876.000000	0.004934
2875.000000	0.004898
2874.000000	0.004858
2873.000000	0.004813
2872.000000	0.004760
2871.000000	0.004703
2870.000000	0.004649
2869.000000	0.004602
2868.000000	0.004560
2867.000000	0.004516
2866.000000	0.004463
2865.000000	0.004404
2864.000000	0.004343
2863.000000	0.004287
2862.000000	0.004240
2861.000000	0.004202
2860.000000	0.004171
2859.000000	0.004145
2858.000000	0.004119
2857.000000	0.004095
2856.000000	0.004071
2855.000000	0.004049
2854.000000	0.004028
2853.000000	0.004009
2852.000000	0.003988
2851.000000	0.003962
2850.000000	0.003929
2849.000000	0.003892
2848.000000	0.003860
2847.000000	0.003843
2846.000000	0.003845
2845.000000	0.003854
2844.000000	0.003859
2843.000000	0.003855
2842.000000	0.003849
2841.000000	0.003843
2840.000000	0.003835
2839.000000	0.003824
2838.000000	0.003814
2837.000000	0.003809
2836.000000	0.003804
2835.000000	0.003799
2834.000000	0.003792
2833.000000	0.003786
2832.000000	0.003774
2831.000000	0.003755
2830.000000	0.003739
2829.000000	0.003738
2828.000000	0.003752
2827.000000	0.003764
2826.000000	0.003763
2825.000000	0.003747
2824.000000	0.003727
2823.000000	0.003712
2822.000000	0.003705
2821.000000	0.003704
2820.000000	0.003702
2819.000000	0.003694
2818.000000	0.003684
2817.000000	0.003676
2816.000000	0.003674
2815.000000	0.003673
2814.000000	0.003672
2813.000000	0.003671
2812.000000	0.003673
2811.000000	0.003674
2810.000000	0.003672
2809.000000	0.003665
2808.000000	0.003651
2807.000000	0.003632
2806.000000	0.003612
2805.000000	0.003601
2804.000000	0.003602
2803.000000	0.003612
2802.000000	0.003624
2801.000000	0.003634
2800.000000	0.003639
2799.000000	0.003642
2798.000000	0.003643
2797.000000	0.003648
2796.000000	0.003656
2795.000000	0.003667
2794.000000	0.003673
2793.000000	0.003671
2792.000000	0.003661
2791.000000	0.003646
2790.000000	0.003633
2789.000000	0.003627
2788.000000	0.003625
2787.000000	0.003624
2786.000000	0.003624
2785.000000	0.003627
2784.000000	0.003631
2783.000000	0.003635
2782.000000	0.003639
2781.000000	0.003639
2780.000000	0.003631
2779.000000	0.003616
2778.000000	0.003605
2777.000000	0.003605
2776.000000	0.003613
2775.000000	0.003616
2774.000000	0.003609
2773.000000	0.003599
2772.000000	0.003595
2771.000000	0.003599
2770.000000	0.003607
2769.000000	0.003617
2768.000000	0.003626
2767.000000	0.003631
2766.000000	0.003629
2765.000000	0.003620
2764.000000	0.003614
2763.000000	0.003618
2762.000000	0.003630
2761.000000	0.003636
2760.000000	0.003630
2759.000000	0.003617
2758.000000	0.003613
2757.000000	0.003618
2756.000000	0.003627
2755.000000	0.003631
2754.000000	0.003633
2753.000000	0.003633
2752.000000	0.003626
2751.000000	0.003609
2750.000000	0.003590
2749.000000	0.003585
2748.000000	0.003598
2747.000000	0.003619
2746.000000	0.003636
2745.000000	0.003644
2744.000000	0.003641
2743.000000	0.003632
2742.000000	0.003625
2741.000000	0.003625
2740.000000	0.003630
2739.000000	0.003634
2738.000000	0.003636
2737.000000	0.003639
2736.000000	0.003644
2735.000000	0.003648
2734.000000	0.003645
2733.000000	0.003635
2732.000000	0.003623
2731.000000	0.003618
2730.000000	0.003622
2729.000000	0.003632
2728.000000	0.003638
2727.000000	0.003633
2726.000000	0.003625
2725.000000	0.003625
2724.000000	0.003635
2723.000000	0.003646
2722.000000	0.003650
2721.000000	0.003648
2720.000000	0.003646
2719.000000	0.003645
2718.000000	0.003645
2717.000000	0.003641
2716.000000	0.003632
2715.000000	0.003621
2714.000000	0.003611
2713.000000	0.003606
2712.000000	0.003609
2711.000000	0.003615
2710.000000	0.003620
2709.000000	0.003618
2708.000000	0.003613
2707.000000	0.003609
2706.000000	0.003613
2705.000000	0.003618
2704.000000	0.003616
2703.000000	0.003604
2702.000000	0.003592
2701.000000	0.003592
2700.000000	0.003602
2699.000000	0.003615
2698.000000	0.003624
2697.000000	0.003628
2696.000000	0.003626
2695.000000	0.003617
2694.000000	0.003605
2693.000000	0.003598
2692.000000	0.003599
2691.000000	0.003604
2690.000000	0.003607
2689.000000	0.003606
2688.000000	0.003604
2687.000000	0.003600
2686.000000	0.003594
2685.000000	0.003585
2684.000000	0.003578
2683.000000	0.003575
2682.000000	0.003580
2681.000000	0.003589
2680.000000	0.003597
2679.000000	0.003602
2678.000000	0.003604
2677.000000	0.003606
2676.000000	0.003609
2675.000000	0.003607
2674.000000	0.003600
2673.000000	0.003594
2672.000000	0.003590
2671.000000	0.003588
2670.000000	0.003585
2669.000000	0.003585
2668.000000	0.003590
2667.000000	0.003597
2666.000000	0.003603
2665.000000	0.003605
2664.000000	0.003600
2663.000000	0.003590
2662.000000	0.003580
2661.000000	0.003574
2660.000000	0.003572
2659.000000	0.003573
2658.000000	0.003575
2657.000000	0.003580
2656.000000	0.003588
2655.000000	0.003593
2654.000000	0.003591
2653.000000	0.003583
2652.000000	0.003576
2651.000000	0.003576
2650.000000	0.003580
2649.000000	0.003584
2648.000000	0.003583
2647.000000	0.003579
2646.000000	0.003577
2645.000000	0.003582
2644.000000	0.003593
2643.000000	0.003607
2642.000000	0.003619
2641.000000	0.003627
2640.000000	0.003627
2639.000000	0.003617
2638.000000	0.003603
2637.000000	0.003591
2636.000000	0.003586
2635.000000	0.003587
2634.000000	0.003589
2633.000000	0.003588
2632.000000	0.003583
2631.000000	0.003577
2630.000000	0.003576
2629.000000	0.003583
2628.000000	0.003593
2627.000000	0.003602
2626.000000	0.003612
2625.000000	0.003627
2624.000000	0.003645
2623.000000	0.003658
2622.000000	0.003660
2621.000000	0.003651
2620.000000	0.003638
2619.000000	0.003627
2618.000000	0.003625
2617.000000	0.003633
2616.000000	0.003642
2615.000000	0.003642
2614.000000	0.003635
2613.000000	0.003627
2612.000000	0.003621
2611.000000	0.003618
2610.000000	0.003618
2609.000000	0.003622
2608.000000	0.003630
2607.000000	0.003635
2606.000000	0.003630
2605.000000	0.003619
2604.000000	0.003610
2603.000000	0.003608
2602.000000	0.003609
2601.000000	0.003608
2600.000000	0.003604
2599.000000	0.003599
2598.000000	0.003595
2597.000000	0.003591
2596.000000	0.003587
2595.000000	0.003587
2594.000000	0.003592
2593.000000	0.003597
2592.000000	0.003597
2591.000000	0.003592
2590.000000	0.003590
2589.000000	0.003600
2588.000000	0.003614
2587.000000	0.003618
2586.000000	0.003608
2585.000000	0.003593
2584.000000	0.003583
2583.000000	0.003580
2582.000000	0.003580
2581.000000	0.003581
2580.000000	0.003583
2579.000000	0.003587
2578.000000	0.003591
2577.000000	0.003595
2576.000000	0.003595
2575.000000	0.003591
2574.000000	0.003588
2573.000000	0.003589
2572.000000	0.003592
2571.000000	0.003592
2570.000000	0.003591
2569.000000	0.003596
2568.000000	0.003606
2567.000000	0.003612
2566.000000	0.003605
2565.000000	0.003590
2564.000000	0.003577
2563.000000	0.003571
2562.000000	0.003575
2561.000000	0.003585
2560.000000	0.003597
2559.000000	0.003603
2558.000000	0.003601
2557.000000	0.003599
2556.000000	0.003604
2555.000000	0.003616
2554.000000	0.003623
2553.000000	0.003618
2552.000000	0.003603
2551.000000	0.003590
2550.000000	0.003588
2549.000000	0.003595
2548.000000	0.003601
2547.000000	0.003603
2546.000000	0.003603
2545.000000	0.003602
2544.000000	0.003597
2543.000000	0.003587
2542.000000	0.003581
2541.000000	0.003583
2540.000000	0.003593
2539.000000	0.003603
2538.000000	0.003608
2537.000000	0.003607
2536.000000	0.003601
2535.000000	0.003589
2534.000000	0.003578
2533.000000	0.003579
2532.000000	0.003594
2531.000000	0.003614
2530.000000	0.003624
2529.000000	0.003618
2528.000000	0.003602
2527.000000	0.003586
2526.000000	0.003577
2525.000000	0.003578
2524.000000	0.003583
2523.000000	0.003585
2522.000000	0.003582
2521.000000	0.003580
2520.000000	0.003586
2519.000000	0.003597
2518.000000	0.003608
2517.000000	0.003611
2516.000000	0.003608
2515.000000	0.003605
2514.000000	0.003602
2513.000000	0.003597
2512.000000	0.003589
2511.000000	0.003583
2510.000000	0.003586
2509.000000	0.003596
2508.000000	0.003607
2507.000000	0.003612
2506.000000	0.003611
2505.000000	0.003605
2504.000000	0.003596
2503.000000	0.003585
2502.000000	0.003575
2501.000000	0.003576
2500.000000	0.003588
2499.000000	0.003602
2498.000000	0.003608
2497.000000	0.003600
2496.000000	0.003586
2495.000000	0.003574
2494.000000	0.003573
2493.000000	0.003580
2492.000000	0.003588
2491.000000	0.003585
2490.000000	0.003570
2489.000000	0.003554
2488.000000	0.003546
2487.000000	0.003549
2486.000000	0.003557
2485.000000	0.003566
2484.000000	0.003573
2483.000000	0.003579
2482.000000	0.003579
2481.000000	0.003574
2480.000000	0.003564
2479.000000	0.003553
2478.000000	0.003546
2477.000000	0.003544
2476.000000	0.003551
2475.000000	0.003566
2474.000000	0.003583
2473.000000	0.003597
2472.000000	0.003604
2471.000000	0.003605
2470.000000	0.003602
2469.000000	0.003597
2468.000000	0.003587
2467.000000	0.003575
2466.000000	0.003568
2465.000000	0.003568
2464.000000	0.003570
2463.000000	0.003571
2462.000000	0.003569
2461.000000	0.003565
2460.000000	0.003559
2459.000000	0.003552
2458.000000	0.003549
2457.000000	0.003549
2456.000000	0.003552
2455.000000	0.003553
2454.000000	0.003553
2453.000000	0.003552
2452.000000	0.003554
2451.000000	0.003558
2450.000000	0.003565
2449.000000	0.003574
2448.000000	0.003579
2447.000000	0.003576
2446.000000	0.003565
2445.000000	0.003553
2444.000000	0.003547
2443.000000	0.003549
2442.000000	0.003556
2441.000000	0.003565
2440.000000	0.003572
2439.000000	0.003577
2438.000000	0.003578
2437.000000	0.003577
2436.000000	0.003574
2435.000000	0.003572
2434.000000	0.003569
2433.000000	0.003562
2432.000000	0.003553
2431.000000	0.003547
2430.000000	0.003550
2429.000000	0.003562
2428.000000	0.003577
2427.000000	0.003586
2426.000000	0.003589
2425.000000	0.003585
2424.000000	0.003575
2423.000000	0.003562
2422.000000	0.003555
2421.000000	0.003558
2420.000000	0.003568
2419.000000	0.003577
2418.000000	0.003576
2417.000000	0.003566
2416.000000	0.003548
2415.000000	0.003529
2414.000000	0.003519
2413.000000	0.003519
2412.000000	0.003522
2411.000000	0.003517
2410.000000	0.003506
2409.000000	0.003501
2408.000000	0.003505
2407.000000	0.003512
2406.000000	0.003516
2405.000000	0.003517
2404.000000	0.003517
2403.000000	0.003518
2402.000000	0.003519
2401.000000	0.003520
2400.000000	0.003519
2399.000000	0.003512
2398.000000	0.003503
2397.000000	0.003499
2396.000000	0.003504
2395.000000	0.003513
2394.000000	0.003521
2393.000000	0.003526
2392.000000	0.003527
2391.000000	0.003523
2390.000000	0.003513
2389.000000	0.003500
2388.000000	0.003490
2387.000000	0.003480
2386.000000	0.003465
2385.000000	0.003444
2384.000000	0.003417
2383.000000	0.003380
2382.000000	0.003330
2381.000000	0.003269
2380.000000	0.003206
2379.000000	0.003149
2378.000000	0.003105
2377.000000	0.003078
2376.000000	0.003068
2375.000000	0.003066
2374.000000	0.003063
2373.000000	0.003062
2372.000000	0.003073
2371.000000	0.003093
2370.000000	0.003110
2369.000000	0.003119
2368.000000	0.003118
2367.000000	0.003100
2366.000000	0.003070
2365.000000	0.003041
2364.000000	0.003018
2363.000000	0.002998
2362.000000	0.002964
2361.000000	0.002911
2360.000000	0.002864
2359.000000	0.002831
2358.000000	0.002809
2357.000000	0.002794
2356.000000	0.002781
2355.000000	0.002784
2354.000000	0.002810
2353.000000	0.002853
2352.000000	0.002871
2351.000000	0.002849
2350.000000	0.002825
2349.000000	0.002816
2348.000000	0.002819
2347.000000	0.002814
2346.000000	0.002802
2345.000000	0.002794
2344.000000	0.002790
2343.000000	0.002803
2342.000000	0.002809
2341.000000	0.002800
2340.000000	0.002778
2339.000000	0.002758
2338.000000	0.002755
2337.000000	0.002766
2336.000000	0.002777
2335.000000	0.002773
2334.000000	0.002768
2333.000000	0.002771
2332.000000	0.002778
2331.000000	0.002778
2330.000000	0.002803
2329.000000	0.002839
2328.000000	0.002873
2327.000000	0.002874
2326.000000	0.002860
2325.000000	0.002849
2324.000000	0.002843
2323.000000	0.002849
2322.000000	0.002863
2321.000000	0.002885
2320.000000	0.002896
2319.000000	0.002894
2318.000000	0.002894
2317.000000	0.002901
2316.000000	0.002923
2315.000000	0.002952
2314.000000	0.002998
2313.000000	0.003045
2312.000000	0.003082
2311.000000	0.003095
2310.000000	0.003104
2309.000000	0.003116
2308.000000	0.003131
2307.000000	0.003133
2306.000000	0.003123
2305.000000	0.003104
2304.000000	0.003083
2303.000000	0.003064
2302.000000	0.003056
2301.000000	0.003057
2300.000000	0.003058
2299.000000	0.003054
2298.000000	0.003055
2297.000000	0.003066
2296.000000	0.003086
2295.000000	0.003108
2294.000000	0.003139
2293.000000	0.003184
2292.000000	0.003239
2291.000000	0.003296
2290.000000	0.003348
2289.000000	0.003396
2288.000000	0.003435
2287.000000	0.003461
2286.000000	0.003478
2285.000000	0.003491
2284.000000	0.003502
2283.000000	0.003512
2282.000000	0.003526
2281.000000	0.003547
2280.000000	0.003568
2279.000000	0.003583
2278.000000	0.003588
2277.000000	0.003586
2276.000000	0.003578
2275.000000	0.003559
2274.000000	0.003528
2273.000000	0.003483
2272.000000	0.003425
2271.000000	0.003361
2270.000000	0.003305
2269.000000	0.003263
2268.000000	0.003224
2267.000000	0.003174
2266.000000	0.003111
2265.000000	0.003046
2264.000000	0.002989
2263.000000	0.002940
2262.000000	0.002899
2261.000000	0.002861
2260.000000	0.002817
2259.000000	0.002756
2258.000000	0.002671
2257.000000	0.002575
2256.000000	0.002505
2255.000000	0.002518
2254.000000	0.002663
2253.000000	0.002938
2252.000000	0.003279
2251.000000	0.003600
2250.000000	0.003844
2249.000000	0.003999
2248.000000	0.004085
2247.000000	0.004129
2246.000000	0.004152
2245.000000	0.004164
2244.000000	0.004167
2243.000000	0.004160
2242.000000	0.004146
2241.000000	0.004126
2240.000000	0.004098
2239.000000	0.004053
2238.000000	0.003994
2237.000000	0.003925
2236.000000	0.003854
2235.000000	0.003784
2234.000000	0.003720
2233.000000	0.003666
2232.000000	0.003622
2231.000000	0.003586
2230.000000	0.003557
2229.000000	0.003536
2228.000000	0.003522
2227.000000	0.003510
2226.000000	0.003501
2225.000000	0.003494
2224.000000	0.003490
2223.000000	0.003487
2222.000000	0.003485
2221.000000	0.003482
2220.000000	0.003478
2219.000000	0.003475
2218.000000	0.003479
2217.000000	0.003491
2216.000000	0.003500
2215.000000	0.003499
2214.000000	0.003490
2213.000000	0.003479
2212.000000	0.003469
2211.000000	0.003462
2210.000000	0.003460
2209.000000	0.003465
2208.000000	0.003474
2207.000000	0.003481
2206.000000	0.003482
2205.000000	0.003478
2204.000000	0.003471
2203.000000	0.003464
2202.000000	0.003460
2201.000000	0.003464
2200.000000	0.003472
2199.000000	0.003479
2198.000000	0.003481
2197.000000	0.003479
2196.000000	0.003471
2195.000000	0.003460
2194.000000	0.003452
2193.000000	0.003450
2192.000000	0.003453
2191.000000	0.003459
2190.000000	0.003468
2189.000000	0.003474
2188.000000	0.003470
2187.000000	0.003453
2186.000000	0.003429
2185.000000	0.003405
2184.000000	0.003384
2183.000000	0.003368
2182.000000	0.003362
2181.000000	0.003364
2180.000000	0.003367
2179.000000	0.003365
2178.000000	0.003363
2177.000000	0.003362
2176.000000	0.003354
2175.000000	0.003333
2174.000000	0.003306
2173.000000	0.003293
2172.000000	0.003298
2171.000000	0.003309
2170.000000	0.003312
2169.000000	0.003303
2168.000000	0.003284
2167.000000	0.003263
2166.000000	0.003247
2165.000000	0.003242
2164.000000	0.003245
2163.000000	0.003247
2162.000000	0.003241
2161.000000	0.003228
2160.000000	0.003211
2159.000000	0.003192
2158.000000	0.003177
2157.000000	0.003168
2156.000000	0.003159
2155.000000	0.003148
2154.000000	0.003132
2153.000000	0.003116
2152.000000	0.003098
2151.000000	0.003082
2150.000000	0.003072
2149.000000	0.003072
2148.000000	0.003080
2147.000000	0.003092
2146.000000	0.003106
2145.000000	0.003121
2144.000000	0.003130
2143.000000	0.003132
2142.000000	0.003135
2141.000000	0.003147
2140.000000	0.003167
2139.000000	0.003187
2138.000000	0.003206
2137.000000	0.003230
2136.000000	0.003256
2135.000000	0.003279
2134.000000	0.003298
2133.000000	0.003320
2132.000000	0.003354
2131.000000	0.003399
2130.000000	0.003451
2129.000000	0.003507
2128.000000	0.003563
2127.000000	0.003617
2126.000000	0.003671
2125.000000	0.003726
2124.000000	0.003780
2123.000000	0.003829
2122.000000	0.003876
2121.000000	0.003925
2120.000000	0.003975
2119.000000	0.004021
2118.000000	0.004061
2117.000000	0.004098
2116.000000	0.004134
2115.000000	0.004166
2114.000000	0.004191
2113.000000	0.004206
2112.000000	0.004211
2111.000000	0.004209
2110.000000	0.004205
2109.000000	0.004205
2108.000000	0.004204
2107.000000	0.004197
2106.000000	0.004177
2105.000000	0.004143
2104.000000	0.004097
2103.000000	0.004046
2102.000000	0.003995
2101.000000	0.003949
2100.000000	0.003905
2099.000000	0.003865
2098.000000	0.003829
2097.000000	0.003795
2096.000000	0.003762
2095.000000	0.003731
2094.000000	0.003706
2093.000000	0.003688
2092.000000	0.003670
2091.000000	0.003648
2090.000000	0.003624
2089.000000	0.003608
2088.000000	0.003600
2087.000000	0.003601
2086.000000	0.003608
2085.000000	0.003617
2084.000000	0.003617
2083.000000	0.003606
2082.000000	0.003588
2081.000000	0.003572
2080.000000	0.003562
2079.000000	0.003559
2078.000000	0.003564
2077.000000	0.003573
2076.000000	0.003578
2075.000000	0.003575
2074.000000	0.003572
2073.000000	0.003575
2072.000000	0.003576
2071.000000	0.003568
2070.000000	0.003554
2069.000000	0.003544
2068.000000	0.003541
2067.000000	0.003540
2066.000000	0.003537
2065.000000	0.003534
2064.000000	0.003533
2063.000000	0.003532
2062.000000	0.003535
2061.000000	0.003543
2060.000000	0.003546
2059.000000	0.003537
2058.000000	0.003520
2057.000000	0.003505
2056.000000	0.003495
2055.000000	0.003485
2054.000000	0.003477
2053.000000	0.003477
2052.000000	0.003486
2051.000000	0.003495
2050.000000	0.003498
2049.000000	0.003494
2048.000000	0.003487
2047.000000	0.003479
2046.000000	0.003473
2045.000000	0.003472
2044.000000	0.003475
2043.000000	0.003477
2042.000000	0.003477
2041.000000	0.003476
2040.000000	0.003470
2039.000000	0.003461
2038.000000	0.003455
2037.000000	0.003462
2036.000000	0.003478
2035.000000	0.003491
2034.000000	0.003491
2033.000000	0.003483
2032.000000	0.003471
2031.000000	0.003461
2030.000000	0.003459
2029.000000	0.003467
2028.000000	0.003481
2027.000000	0.003491
2026.000000	0.003491
2025.000000	0.003486
2024.000000	0.003479
2023.000000	0.003473
2022.000000	0.003472
2021.000000	0.003477
2020.000000	0.003486
2019.000000	0.003496
2018.000000	0.003503
2017.000000	0.003511
2016.000000	0.003516
2015.000000	0.003517
2014.000000	0.003512
2013.000000	0.003505
2012.000000	0.003497
2011.000000	0.003487
2010.000000	0.003477
2009.000000	0.003473
2008.000000	0.003477
2007.000000	0.003487
2006.000000	0.003498
2005.000000	0.003509
2004.000000	0.003515
2003.000000	0.003516
2002.000000	0.003516
2001.000000	0.003522
2000.000000	0.003532
1999.000000	0.003542
1998.000000	0.003548
1997.000000	0.003547
1996.000000	0.003541
1995.000000	0.003533
1994.000000	0.003533
1993.000000	0.003544
1992.000000	0.003562
1991.000000	0.003573
1990.000000	0.003571
1989.000000	0.003559
1988.000000	0.003549
1987.000000	0.003548
1986.000000	0.003555
1985.000000	0.003562
1984.000000	0.003563
1983.000000	0.003563
1982.000000	0.003569
1981.000000	0.003581
1980.000000	0.003588
1979.000000	0.003583
1978.000000	0.003571
1977.000000	0.003561
1976.000000	0.003558
1975.000000	0.003563
1974.000000	0.003568
1973.000000	0.003569
1972.000000	0.003564
1971.000000	0.003559
1970.000000	0.003560
1969.000000	0.003566
1968.000000	0.003574
1967.000000	0.003582
1966.000000	0.003589
1965.000000	0.003593
1964.000000	0.003591
1963.000000	0.003586
1962.000000	0.003582
1961.000000	0.003580
1960.000000	0.003578
1959.000000	0.003571
1958.000000	0.003564
1957.000000	0.003560
1956.000000	0.003560
1955.000000	0.003569
1954.000000	0.003586
1953.000000	0.003600
1952.000000	0.003602
1951.000000	0.003590
1950.000000	0.003576
1949.000000	0.003570
1948.000000	0.003571
1947.000000	0.003573
1946.000000	0.003572
1945.000000	0.003570
1944.000000	0.003570
1943.000000	0.003578
1942.000000	0.003595
1941.000000	0.003616
1940.000000	0.003627
1939.000000	0.003622
1938.000000	0.003610
1937.000000	0.003599
1936.000000	0.003593
1935.000000	0.003590
1934.000000	0.003590
1933.000000	0.003591
1932.000000	0.003587
1931.000000	0.003580
1930.000000	0.003580
1929.000000	0.003588
1928.000000	0.003598
1927.000000	0.003604
1926.000000	0.003609
1925.000000	0.003617
1924.000000	0.003620
1923.000000	0.003616
1922.000000	0.003612
1921.000000	0.003618
1920.000000	0.003627
1919.000000	0.003629
1918.000000	0.003629
1917.000000	0.003635
1916.000000	0.003639
1915.000000	0.003633
1914.000000	0.003626
1913.000000	0.003627
1912.000000	0.003627
1911.000000	0.003620
1910.000000	0.003610
1909.000000	0.003612
1908.000000	0.003624
1907.000000	0.003635
1906.000000	0.003643
1905.000000	0.003650
1904.000000	0.003650
1903.000000	0.003639
1902.000000	0.003628
1901.000000	0.003627
1900.000000	0.003629
1899.000000	0.003624
1898.000000	0.003622
1897.000000	0.003629
1896.000000	0.003638
1895.000000	0.003635
1894.000000	0.003627
1893.000000	0.003631
1892.000000	0.003640
1891.000000	0.003638
1890.000000	0.003630
1889.000000	0.003632
1888.000000	0.003643
1887.000000	0.003649
1886.000000	0.003648
1885.000000	0.003649
1884.000000	0.003650
1883.000000	0.003645
1882.000000	0.003641
1881.000000	0.003648
1880.000000	0.003662
1879.000000	0.003667
1878.000000	0.003663
1877.000000	0.003657
1876.000000	0.003652
1875.000000	0.003645
1874.000000	0.003643
1873.000000	0.003653
1872.000000	0.003667
1871.000000	0.003671
1870.000000	0.003667
1869.000000	0.003670
1868.000000	0.003675
1867.000000	0.003666
1866.000000	0.003647
1865.000000	0.003636
1864.000000	0.003636
1863.000000	0.003637
1862.000000	0.003642
1861.000000	0.003658
1860.000000	0.003675
1859.000000	0.003673
1858.000000	0.003656
1857.000000	0.003649
1856.000000	0.003657
1855.000000	0.003666
1854.000000	0.003673
1853.000000	0.003684
1852.000000	0.003693
1851.000000	0.003687
1850.000000	0.003675
1849.000000	0.003672
1848.000000	0.003679
1847.000000	0.003685
1846.000000	0.003688
1845.000000	0.003696
1844.000000	0.003708
1843.000000	0.003713
1842.000000	0.003710
1841.000000	0.003707
1840.000000	0.003706
1839.000000	0.003700
1838.000000	0.003688
1837.000000	0.003678
1836.000000	0.003675
1835.000000	0.003679
1834.000000	0.003695
1833.000000	0.003718
1832.000000	0.003739
1831.000000	0.003746
1830.000000	0.003741
1829.000000	0.003729
1828.000000	0.003717
1827.000000	0.003704
1826.000000	0.003695
1825.000000	0.003701
1824.000000	0.003717
1823.000000	0.003723
1822.000000	0.003712
1821.000000	0.003700
1820.000000	0.003701
1819.000000	0.003707
1818.000000	0.003704
1817.000000	0.003701
1816.000000	0.003706
1815.000000	0.003706
1814.000000	0.003697
1813.000000	0.003688
1812.000000	0.003690
1811.000000	0.003691
1810.000000	0.003683
1809.000000	0.003682
1808.000000	0.003695
1807.000000	0.003705
1806.000000	0.003703
1805.000000	0.003702
1804.000000	0.003705
1803.000000	0.003698
1802.000000	0.003682
1801.000000	0.003672
1800.000000	0.003676
1799.000000	0.003677
1798.000000	0.003670
1797.000000	0.003670
1796.000000	0.003677
1795.000000	0.003675
1794.000000	0.003658
1793.000000	0.003641
1792.000000	0.003634
1791.000000	0.003624
1790.000000	0.003612
1789.000000	0.003614
1788.000000	0.003633
1787.000000	0.003649
1786.000000	0.003652
1785.000000	0.003651
1784.000000	0.003652
1783.000000	0.003643
1782.000000	0.003623
1781.000000	0.003604
1780.000000	0.003603
1779.000000	0.003615
1778.000000	0.003628
1777.000000	0.003634
1776.000000	0.003634
1775.000000	0.003630
1774.000000	0.003622
1773.000000	0.003610
1772.000000	0.003605
1771.000000	0.003610
1770.000000	0.003611
1769.000000	0.003600
1768.000000	0.003590
1767.000000	0.003591
1766.000000	0.003596
1765.000000	0.003598
1764.000000	0.003597
1763.000000	0.003591
1762.000000	0.003572
1761.000000	0.003542
1760.000000	0.003522
1759.000000	0.003515
1758.000000	0.003510
1757.000000	0.003492
1756.000000	0.003466
1755.000000	0.003446
1754.000000	0.003426
1753.000000	0.003395
1752.000000	0.003369
1751.000000	0.003359
1750.000000	0.003349
1749.000000	0.003325
1748.000000	0.003293
1747.000000	0.003273
1746.000000	0.003261
1745.000000	0.003241
1744.000000	0.003221
1743.000000	0.003214
1742.000000	0.003216
1741.000000	0.003210
1740.000000	0.003195
1739.000000	0.003184
1738.000000	0.003180
1737.000000	0.003173
1736.000000	0.003159
1735.000000	0.003155
1734.000000	0.003175
1733.000000	0.003208
1732.000000	0.003229
1731.000000	0.003232
1730.000000	0.003228
1729.000000	0.003229
1728.000000	0.003234
1727.000000	0.003234
1726.000000	0.003223
1725.000000	0.003207
1724.000000	0.003193
1723.000000	0.003176
1722.000000	0.003157
1721.000000	0.003145
1720.000000	0.003138
1719.000000	0.003117
1718.000000	0.003081
1717.000000	0.003062
1716.000000	0.003062
1715.000000	0.003044
1714.000000	0.003013
1713.000000	0.003004
1712.000000	0.003016
1711.000000	0.003013
1710.000000	0.002995
1709.000000	0.002989
1708.000000	0.003001
1707.000000	0.003001
1706.000000	0.002979
1705.000000	0.002964
1704.000000	0.002957
1703.000000	0.002916
1702.000000	0.002832
1701.000000	0.002756
1700.000000	0.002727
1699.000000	0.002703
1698.000000	0.002654
1697.000000	0.002589
1696.000000	0.002519
1695.000000	0.002436
1694.000000	0.002332
1693.000000	0.002222
1692.000000	0.002109
1691.000000	0.001990
1690.000000	0.001872
1689.000000	0.001761
1688.000000	0.001660
1687.000000	0.001559
1686.000000	0.001447
1685.000000	0.001314
1684.000000	0.001156
1683.000000	0.001002
1682.000000	0.000876
1681.000000	0.000755
1680.000000	0.000636
1679.000000	0.000549
1678.000000	0.000498
1677.000000	0.000448
1676.000000	0.000386
1675.000000	0.000343
1674.000000	0.000336
1673.000000	0.000337
1672.000000	0.000327
1671.000000	0.000312
1670.000000	0.000305
1669.000000	0.000290
1668.000000	0.000253
1667.000000	0.000216
1666.000000	0.000195
1665.000000	0.000181
1664.000000	0.000155
1663.000000	0.000120
1662.000000	0.000090
1661.000000	0.000061
1660.000000	0.000024
1659.000000	0.000004
1658.000000	0.000018
1657.000000	0.000052
1656.000000	0.000090
1655.000000	0.000141
1654.000000	0.000208
1653.000000	0.000256
1652.000000	0.000263
1651.000000	0.000259
1650.000000	0.000255
1649.000000	0.000249
1648.000000	0.000240
1647.000000	0.000235
1646.000000	0.000244
1645.000000	0.000273
1644.000000	0.000319
1643.000000	0.000364
1642.000000	0.000403
1641.000000	0.000438
1640.000000	0.000477
1639.000000	0.000526
1638.000000	0.000585
1637.000000	0.000655
1636.000000	0.000731
1635.000000	0.000809
1634.000000	0.000882
1633.000000	0.000955
1632.000000	0.001026
1631.000000	0.001098
1630.000000	0.001185
1629.000000	0.001293
1628.000000	0.001408
1627.000000	0.001520
1626.000000	0.001632
1625.000000	0.001746
1624.000000	0.001857
1623.000000	0.001968
1622.000000	0.002087
1621.000000	0.002207
1620.000000	0.002319
1619.000000	0.002435
1618.000000	0.002580
1617.000000	0.002751
1616.000000	0.002910
1615.000000	0.003042
1614.000000	0.003163
1613.000000	0.003272
1612.000000	0.003365
1611.000000	0.003454
1610.000000	0.003561
1609.000000	0.003684
1608.000000	0.003803
1607.000000	0.003919
1606.000000	0.004043
1605.000000	0.004162
1604.000000	0.004263
1603.000000	0.004355
1602.000000	0.004450
1601.000000	0.004539
1600.000000	0.004612
1599.000000	0.004683
1598.000000	0.004767
1597.000000	0.004857
1596.000000	0.004941
1595.000000	0.005021
1594.000000	0.005110
1593.000000	0.005202
1592.000000	0.005283
1591.000000	0.005356
1590.000000	0.005436
1589.000000	0.005526
1588.000000	0.005613
1587.000000	0.005689
1586.000000	0.005761
1585.000000	0.005823
1584.000000	0.005861
1583.000000	0.005892
1582.000000	0.005944
1581.000000	0.006010
1580.000000	0.006066
1579.000000	0.006104
1578.000000	0.006121
1577.000000	0.006110
1576.000000	0.006069
1575.000000	0.006025
1574.000000	0.005999
1573.000000	0.005977
1572.000000	0.005941
1571.000000	0.005908
1570.000000	0.005905
1569.000000	0.005920
1568.000000	0.005917
1567.000000	0.005886
1566.000000	0.005837
1565.000000	0.005776
1564.000000	0.005719
1563.000000	0.005686
1562.000000	0.005671
1561.000000	0.005654
1560.000000	0.005633
1559.000000	0.005612
1558.000000	0.005604
1557.000000	0.005600
1556.000000	0.005570
1555.000000	0.005517
1554.000000	0.005457
1553.000000	0.005393
1552.000000	0.005332
1551.000000	0.005283
1550.000000	0.005245
1549.000000	0.005203
1548.000000	0.005141
1547.000000	0.005064
1546.000000	0.005003
1545.000000	0.004983
1544.000000	0.005004
1543.000000	0.005036
1542.000000	0.005032
1541.000000	0.004956
1540.000000	0.004803
1539.000000	0.004629
1538.000000	0.004507
1537.000000	0.004445
1536.000000	0.004397
1535.000000	0.004331
1534.000000	0.004243
1533.000000	0.004144
1532.000000	0.004066
1531.000000	0.004044
1530.000000	0.004088
1529.000000	0.004160
1528.000000	0.004169
1527.000000	0.004065
1526.000000	0.003909
1525.000000	0.003806
1524.000000	0.003790
1523.000000	0.003817
1522.000000	0.003847
1521.000000	0.003879
1520.000000	0.003899
1519.000000	0.003887
1518.000000	0.003878
1517.000000	0.003954
1516.000000	0.004155
1515.000000	0.004383
1514.000000	0.004505
1513.000000	0.004485
1512.000000	0.004410
1511.000000	0.004366
1510.000000	0.004376
1509.000000	0.004421
1508.000000	0.004496
1507.000000	0.004599
1506.000000	0.004714
1505.000000	0.004820
1504.000000	0.004917
1503.000000	0.005012
1502.000000	0.005129
1501.000000	0.005285
1500.000000	0.005465
1499.000000	0.005628
1498.000000	0.005754
1497.000000	0.005868
1496.000000	0.005987
1495.000000	0.006083
1494.000000	0.006147
1493.000000	0.006213
1492.000000	0.006311
1491.000000	0.006431
1490.000000	0.006552
1489.000000	0.006677
1488.000000	0.006796
1487.000000	0.006893
1486.000000	0.007003
1485.000000	0.007167
1484.000000	0.007349
1483.000000	0.007466
1482.000000	0.007475
1481.000000	0.007413
1480.000000	0.007335
1479.000000	0.007252
1478.000000	0.007153
1477.000000	0.007049
1476.000000	0.006961
1475.000000	0.006890
1474.000000	0.006828
1473.000000	0.006773
1472.000000	0.006733
1471.000000	0.006712
1470.000000	0.006697
1469.000000	0.006676
1468.000000	0.006671
1467.000000	0.006748
1466.000000	0.006967
1465.000000	0.007260
1464.000000	0.007415
1463.000000	0.007256
1462.000000	0.006825
1461.000000	0.006338
1460.000000	0.005983
1459.000000	0.005791
1458.000000	0.005665
1457.000000	0.005540
1456.000000	0.005435
1455.000000	0.005370
1454.000000	0.005316
1453.000000	0.005272
1452.000000	0.005286
1451.000000	0.005361
1450.000000	0.005408
1449.000000	0.005337
1448.000000	0.005163
1447.000000	0.004984
1446.000000	0.004865
1445.000000	0.004791
1444.000000	0.004721
1443.000000	0.004641
1442.000000	0.004554
1441.000000	0.004485
1440.000000	0.004464
1439.000000	0.004501
1438.000000	0.004576
1437.000000	0.004667
1436.000000	0.004737
1435.000000	0.004724
1434.000000	0.004592
1433.000000	0.004397
1432.000000	0.004241
1431.000000	0.004171
1430.000000	0.004147
1429.000000	0.004129
1428.000000	0.004135
1427.000000	0.004189
1426.000000	0.004286
1425.000000	0.004424
1424.000000	0.004628
1423.000000	0.004864
1422.000000	0.005000
1421.000000	0.004927
1420.000000	0.004681
1419.000000	0.004418
1418.000000	0.004242
1417.000000	0.004152
1416.000000	0.004116
1415.000000	0.004118
1414.000000	0.004142
1413.000000	0.004171
1412.000000	0.004213
1411.000000	0.004283
1410.000000	0.004367
1409.000000	0.004433
1408.000000	0.004460
1407.000000	0.004437
1406.000000	0.004373
1405.000000	0.004301
1404.000000	0.004275
1403.000000	0.004316
1402.000000	0.004382
1401.000000	0.004417
1400.000000	0.004414
1399.000000	0.004400
1398.000000	0.004399
1397.000000	0.004410
1396.000000	0.004426
1395.000000	0.004432
1394.000000	0.004406
1393.000000	0.004341
1392.000000	0.004271
1391.000000	0.004231
1390.000000	0.004219
1389.000000	0.004215
1388.000000	0.004212
1387.000000	0.004217
1386.000000	0.004226
1385.000000	0.004223
1384.000000	0.004205
1383.000000	0.004185
1382.000000	0.004176
1381.000000	0.004187
1380.000000	0.004226
1379.000000	0.004283
1378.000000	0.004323
1377.000000	0.004313
1376.000000	0.004258
1375.000000	0.004212
1374.000000	0.004219
1373.000000	0.004275
1372.000000	0.004341
1371.000000	0.004393
1370.000000	0.004421
1369.000000	0.004422
1368.000000	0.004408
1367.000000	0.004405
1366.000000	0.004427
1365.000000	0.004461
1364.000000	0.004487
1363.000000	0.004497
1362.000000	0.004496
1361.000000	0.004490
1360.000000	0.004479
1359.000000	0.004474
1358.000000	0.004486
1357.000000	0.004511
1356.000000	0.004529
1355.000000	0.004523
1354.000000	0.004497
1353.000000	0.004469
1352.000000	0.004450
1351.000000	0.004424
1350.000000	0.004379
1349.000000	0.004312
1348.000000	0.004242
1347.000000	0.004186
1346.000000	0.004145
1345.000000	0.004103
1344.000000	0.004048
1343.000000	0.003988
1342.000000	0.003935
1341.000000	0.003899
1340.000000	0.003888
1339.000000	0.003898
1338.000000	0.003905
1337.000000	0.003879
1336.000000	0.003812
1335.000000	0.003730
1334.000000	0.003664
1333.000000	0.003624
1332.000000	0.003604
1331.000000	0.003590
1330.000000	0.003576
1329.000000	0.003555
1328.000000	0.003528
1327.000000	0.003504
1326.000000	0.003490
1325.000000	0.003484
1324.000000	0.003483
1323.000000	0.003482
1322.000000	0.003481
1321.000000	0.003476
1320.000000	0.003469
1319.000000	0.003462
1318.000000	0.003456
1317.000000	0.003449
1316.000000	0.003440
1315.000000	0.003434
1314.000000	0.003434
1313.000000	0.003440
1312.000000	0.003449
1311.000000	0.003456
1310.000000	0.003452
1309.000000	0.003437
1308.000000	0.003422
1307.000000	0.003415
1306.000000	0.003416
1305.000000	0.003418
1304.000000	0.003416
1303.000000	0.003412
1302.000000	0.003403
1301.000000	0.003386
1300.000000	0.003366
1299.000000	0.003352
1298.000000	0.003343
1297.000000	0.003331
1296.000000	0.003314
1295.000000	0.003301
1294.000000	0.003299
1293.000000	0.003304
1292.000000	0.003307
1291.000000	0.003307
1290.000000	0.003310
1289.000000	0.003322
1288.000000	0.003336
1287.000000	0.003339
1286.000000	0.003315
1285.000000	0.003257
1284.000000	0.003168
1283.000000	0.003057
1282.000000	0.002933
1281.000000	0.002812
1280.000000	0.002718
1279.000000	0.002677
1278.000000	0.002707
1277.000000	0.002818
1276.000000	0.003007
1275.000000	0.003250
1274.000000	0.003503
1273.000000	0.003722
1272.000000	0.003886
1271.000000	0.003988
1270.000000	0.004030
1269.000000	0.004017
1268.000000	0.003965
1267.000000	0.003894
1266.000000	0.003823
1265.000000	0.003772
1264.000000	0.003751
1263.000000	0.003755
1262.000000	0.003765
1261.000000	0.003761
1260.000000	0.003744
1259.000000	0.003719
1258.000000	0.003683
1257.000000	0.003625
1256.000000	0.003552
1255.000000	0.003480
1254.000000	0.003415
1253.000000	0.003349
1252.000000	0.003276
1251.000000	0.003197
1250.000000	0.003115
1249.000000	0.003028
1248.000000	0.002938
1247.000000	0.002852
1246.000000	0.002774
1245.000000	0.002704
1244.000000	0.002646
1243.000000	0.002603
1242.000000	0.002581
1241.000000	0.002577
1240.000000	0.002591
1239.000000	0.002623
1238.000000	0.002676
1237.000000	0.002748
1236.000000	0.002840
1235.000000	0.002944
1234.000000	0.003046
1233.000000	0.003133
1232.000000	0.003214
1231.000000	0.003302
1230.000000	0.003403
1229.000000	0.003505
1228.000000	0.003598
1227.000000	0.003675
1226.000000	0.003734
1225.000000	0.003772
1224.000000	0.003793
1223.000000	0.003798
1222.000000	0.003788
1221.000000	0.003765
1220.000000	0.003741
1219.000000	0.003729
1218.000000	0.003729
1217.000000	0.003733
1216.000000	0.003736
1215.000000	0.003736
1214.000000	0.003726
1213.000000	0.003695
1212.000000	0.003646
1211.000000	0.003596
1210.000000	0.003559
1209.000000	0.003535
1208.000000	0.003520
1207.000000	0.003508
1206.000000	0.003497
1205.000000	0.003480
1204.000000	0.003459
1203.000000	0.003436
1202.000000	0.003414
1201.000000	0.003392
1200.000000	0.003374
1199.000000	0.003368
1198.000000	0.003370
1197.000000	0.003370
1196.000000	0.003361
1195.000000	0.003347
1194.000000	0.003335
1193.000000	0.003332
1192.000000	0.003345
1191.000000	0.003381
1190.000000	0.003438
1189.000000	0.003502
1188.000000	0.003565
1187.000000	0.003619
1186.000000	0.003661
1185.000000	0.003690
1184.000000	0.003716
1183.000000	0.003748
1182.000000	0.003783
1181.000000	0.003814
1180.000000	0.003834
1179.000000	0.003839
1178.000000	0.003825
1177.000000	0.003794
1176.000000	0.003760
1175.000000	0.003739
1174.000000	0.003730
1173.000000	0.003720
1172.000000	0.003701
1171.000000	0.003686
1170.000000	0.003680
1169.000000	0.003675
1168.000000	0.003661
1167.000000	0.003647
1166.000000	0.003644
1165.000000	0.003649
1164.000000	0.003652
1163.000000	0.003651
1162.000000	0.003656
1161.000000	0.003672
1160.000000	0.003694
1159.000000	0.003715
1158.000000	0.003730
1157.000000	0.003745
1156.000000	0.003761
1155.000000	0.003781
1154.000000	0.003797
1153.000000	0.003803
1152.000000	0.003793
1151.000000	0.003772
1150.000000	0.003747
1149.000000	0.003725
1148.000000	0.003709
1147.000000	0.003697
1146.000000	0.003686
1145.000000	0.003673
1144.000000	0.003658
1143.000000	0.003644
1142.000000	0.003634
1141.000000	0.003633
1140.000000	0.003643
1139.000000	0.003661
1138.000000	0.003688
1137.000000	0.003723
1136.000000	0.003769
1135.000000	0.003815
1134.000000	0.003848
1133.000000	0.003859
1132.000000	0.003852
1131.000000	0.003837
1130.000000	0.003825
1129.000000	0.003824
1128.000000	0.003839
1127.000000	0.003865
1126.000000	0.003892
1125.000000	0.003914
1124.000000	0.003934
1123.000000	0.003951
1122.000000	0.003961
1121.000000	0.003963
1120.000000	0.003970
1119.000000	0.003991
1118.000000	0.004018
1117.000000	0.004034
1116.000000	0.004034
1115.000000	0.004024
1114.000000	0.004011
1113.000000	0.004000
1112.000000	0.004000
1111.000000	0.004017
1110.000000	0.004039
1109.000000	0.004043
1108.000000	0.004028
1107.000000	0.004008
1106.000000	0.004003
1105.000000	0.004014
1104.000000	0.004038
1103.000000	0.004072
1102.000000	0.004112
1101.000000	0.004145
1100.000000	0.004159
1099.000000	0.004157
1098.000000	0.004151
1097.000000	0.004156
1096.000000	0.004171
1095.000000	0.004181
1094.000000	0.004171
1093.000000	0.004141
1092.000000	0.004114
1091.000000	0.004107
1090.000000	0.004120
1089.000000	0.004137
1088.000000	0.004147
1087.000000	0.004154
1086.000000	0.004164
1085.000000	0.004172
1084.000000	0.004170
1083.000000	0.004158
1082.000000	0.004147
1081.000000	0.004148
1080.000000	0.004167
1079.000000	0.004206
1078.000000	0.004251
1077.000000	0.004280
1076.000000	0.004280
1075.000000	0.004262
1074.000000	0.004254
1073.000000	0.004282
1072.000000	0.004342
1071.000000	0.004408
1070.000000	0.004456
1069.000000	0.004480
1068.000000	0.004493
1067.000000	0.004504
1066.000000	0.004508
1065.000000	0.004494
1064.000000	0.004461
1063.000000	0.004429
1062.000000	0.004428
1061.000000	0.004465
1060.000000	0.004516
1059.000000	0.004542
1058.000000	0.004527
1057.000000	0.004493
1056.000000	0.004469
1055.000000	0.004465
1054.000000	0.004468
1053.000000	0.004462
1052.000000	0.004447
1051.000000	0.004433
1050.000000	0.004422
1049.000000	0.004405
1048.000000	0.004371
1047.000000	0.004326
1046.000000	0.004297
1045.000000	0.004309
1044.000000	0.004358
1043.000000	0.004403
1042.000000	0.004405
1041.000000	0.004363
1040.000000	0.004321
1039.000000	0.004316
1038.000000	0.004343
1037.000000	0.004372
1036.000000	0.004381
1035.000000	0.004383
1034.000000	0.004398
1033.000000	0.004429
1032.000000	0.004455
1031.000000	0.004451
1030.000000	0.004425
1029.000000	0.004409
1028.000000	0.004431
1027.000000	0.004476
1026.000000	0.004505
1025.000000	0.004491
1024.000000	0.004449
1023.000000	0.004407
1022.000000	0.004379
1021.000000	0.004355
1020.000000	0.004328
1019.000000	0.004301
1018.000000	0.004284
1017.000000	0.004283
1016.000000	0.004297
1015.000000	0.004314
1014.000000	0.004322
1013.000000	0.004318
1012.000000	0.004314
1011.000000	0.004315
1010.000000	0.004310
1009.000000	0.004293
1008.000000	0.004282
1007.000000	0.004302
1006.000000	0.004350
1005.000000	0.004391
1004.000000	0.004393
1003.000000	0.004358
1002.000000	0.004314
1001.000000	0.004286
1000.000000	0.004277
999.000000	0.004277
998.000000	0.004277
997.000000	0.004276
996.000000	0.004280
995.000000	0.004288
994.000000	0.004291
993.000000	0.004284
992.000000	0.004271
991.000000	0.004260
990.000000	0.004249
989.000000	0.004229
988.000000	0.004199
987.000000	0.004169
986.000000	0.004143
985.000000	0.004123
984.000000	0.004107
983.000000	0.004098
982.000000	0.004096
981.000000	0.004090
980.000000	0.004069
979.000000	0.004035
978.000000	0.003996
977.000000	0.003952
976.000000	0.003903
975.000000	0.003856
974.000000	0.003813
973.000000	0.003774
972.000000	0.003737
971.000000	0.003704
970.000000	0.003681
969.000000	0.003669
968.000000	0.003659
967.000000	0.003651
966.000000	0.003643
965.000000	0.003624
964.000000	0.003587
963.000000	0.003535
962.000000	0.003492
961.000000	0.003471
960.000000	0.003463
959.000000	0.003448
958.000000	0.003421
957.000000	0.003397
956.000000	0.003391
955.000000	0.003405
954.000000	0.003431
953.000000	0.003453
952.000000	0.003460
951.000000	0.003453
950.000000	0.003445
949.000000	0.003449
948.000000	0.003463
947.000000	0.003471
946.000000	0.003465
945.000000	0.003453
944.000000	0.003455
943.000000	0.003480
942.000000	0.003519
941.000000	0.003560
940.000000	0.003591
939.000000	0.003608
938.000000	0.003609
937.000000	0.003605
936.000000	0.003610
935.000000	0.003632
934.000000	0.003662
933.000000	0.003685
932.000000	0.003700
931.000000	0.003711
930.000000	0.003718
929.000000	0.003709
928.000000	0.003672
927.000000	0.003617
926.000000	0.003562
925.000000	0.003525
924.000000	0.003510
923.000000	0.003519
922.000000	0.003553
921.000000	0.003596
920.000000	0.003626
919.000000	0.003631
918.000000	0.003634
917.000000	0.003668
916.000000	0.003736
915.000000	0.003805
914.000000	0.003847
913.000000	0.003869
912.000000	0.003889
911.000000	0.003907
910.000000	0.003904
909.000000	0.003881
908.000000	0.003858
907.000000	0.003853
906.000000	0.003866
905.000000	0.003887
904.000000	0.003911
903.000000	0.003935
902.000000	0.003948
901.000000	0.003945
900.000000	0.003929
899.000000	0.003910
898.000000	0.003895
897.000000	0.003888
896.000000	0.003886
895.000000	0.003886
894.000000	0.003886
893.000000	0.003888
892.000000	0.003891
891.000000	0.003887
890.000000	0.003871
889.000000	0.003855
888.000000	0.003857
887.000000	0.003886
886.000000	0.003920
885.000000	0.003927
884.000000	0.003889
883.000000	0.003809
882.000000	0.003707
881.000000	0.003611
880.000000	0.003539
879.000000	0.003495
878.000000	0.003470
877.000000	0.003456
876.000000	0.003457
875.000000	0.003464
874.000000	0.003458
873.000000	0.003419
872.000000	0.003356
871.000000	0.003297
870.000000	0.003259
869.000000	0.003239
868.000000	0.003214
867.000000	0.003166
866.000000	0.003089
865.000000	0.002987
864.000000	0.002869
863.000000	0.002740
862.000000	0.002596
861.000000	0.002426
860.000000	0.002219
859.000000	0.001966
858.000000	0.001662
857.000000	0.001305
856.000000	0.000896
855.000000	0.000440
854.000000	-0.000059
853.000000	-0.000583
852.000000	-0.001090
851.000000	-0.001509
850.000000	-0.001765
849.000000	-0.001809
848.000000	-0.001646
847.000000	-0.001326
846.000000	-0.000914
845.000000	-0.000458
844.000000	0.000013
843.000000	0.000477
842.000000	0.000906
841.000000	0.001280
840.000000	0.001594
839.000000	0.001864
838.000000	0.002107
837.000000	0.002334
836.000000	0.002545
835.000000	0.002737
834.000000	0.002907
833.000000	0.003054
832.000000	0.003170
831.000000	0.003255
830.000000	0.003325
829.000000	0.003400
828.000000	0.003484
827.000000	0.003562
826.000000	0.003624
825.000000	0.003683
824.000000	0.003753
823.000000	0.003830
822.000000	0.003893
821.000000	0.003939
820.000000	0.003984
819.000000	0.004036
818.000000	0.004085
817.000000	0.004110
816.000000	0.004100
815.000000	0.004060
814.000000	0.004003
813.000000	0.003947
812.000000	0.003901
811.000000	0.003864
810.000000	0.003828
809.000000	0.003789
808.000000	0.003748
807.000000	0.003708
806.000000	0.003671
805.000000	0.003646
804.000000	0.003639
803.000000	0.003643
802.000000	0.003642
801.000000	0.003618
800.000000	0.003570
799.000000	0.003504
798.000000	0.003432
797.000000	0.003362
796.000000	0.003303
795.000000	0.003258
794.000000	0.003232
793.000000	0.003229
792.000000	0.003251
791.000000	0.003288
790.000000	0.003331
789.000000	0.003384
788.000000	0.003465
787.000000	0.003575
786.000000	0.003682
785.000000	0.003742
784.000000	0.003740
783.000000	0.003702
782.000000	0.003663
781.000000	0.003638
780.000000	0.003625
779.000000	0.003626
778.000000	0.003655
777.000000	0.003708
776.000000	0.003751
775.000000	0.003750
774.000000	0.003707
773.000000	0.003658
772.000000	0.003635
771.000000	0.003641
770.000000	0.003661
769.000000	0.003681
768.000000	0.003690
767.000000	0.003690
766.000000	0.003689
765.000000	0.003697
764.000000	0.003711
763.000000	0.003718
762.000000	0.003719
761.000000	0.003717
760.000000	0.003712
759.000000	0.003695
758.000000	0.003672
757.000000	0.003653
756.000000	0.003643
755.000000	0.003637
754.000000	0.003638
753.000000	0.003657
752.000000	0.003692
751.000000	0.003718
750.000000	0.003726
749.000000	0.003727
748.000000	0.003738
747.000000	0.003758
746.000000	0.003781
745.000000	0.003808
744.000000	0.003829
743.000000	0.003829
742.000000	0.003814
741.000000	0.003809
740.000000	0.003828
739.000000	0.003857
738.000000	0.003883
737.000000	0.003911
736.000000	0.003940
735.000000	0.003943
734.000000	0.003908
733.000000	0.003855
732.000000	0.003816
731.000000	0.003791
730.000000	0.003765
729.000000	0.003740
728.000000	0.003729
727.000000	0.003740
726.000000	0.003760
725.000000	0.003771
724.000000	0.003755
723.000000	0.003707
722.000000	0.003647
721.000000	0.003605
720.000000	0.003586
719.000000	0.003571
718.000000	0.003553
717.000000	0.003550
716.000000	0.003567
715.000000	0.003582
714.000000	0.003581
713.000000	0.003581
712.000000	0.003598
711.000000	0.003615
710.000000	0.003615
709.000000	0.003610
708.000000	0.003619
707.000000	0.003646
706.000000	0.003679
705.000000	0.003710
704.000000	0.003735
703.000000	0.003739
702.000000	0.003720
701.000000	0.003700
700.000000	0.003702
