# Supplementary material for: Real-time monitoring of the reversible capture and release of CO2 on anthraquinone and riboflavin-modified graphitic electrodes using ATR-SEIRAS
Source: Chem Sci. 2025 Nov 4;16(48):23189–202. doi: 10.1039/d5sc05427c (PMC12584010; doi:10.1039/d5sc05427c)
Supplement: SC-016-D5SC05427C-s001 [file SC-016-D5SC05427C-s001.zip › Data Folders/Main Figures/Figure2/2b/-1.6v_ar_0.4VBKG08AQ_Graphenegold_MeCN-0.1M-TBAPF6.ASC]

PE IR       SUBTECH     SPECTRUM    ASCII       PEDS        4.00        
   -1
-1.6v_ar_0.4VBKG08AQ_Graphenegold_MeCN-0.1M-TBAPF6.ASC
25/01/27
16:37:49.00
25/01/27
16:37:49.00
Administrator
Sample 008 By Administrator Date Monday, January 27 2025
700.000000
#HDR
-1
-1
#GR
cm-1
A
1.0
0.0
4000.000000
-1.000000
3301
8
0.008237
-0.001307
#DATA
4000.000000	0.003750
3999.000000	0.003756
3998.000000	0.003768
3997.000000	0.003784
3996.000000	0.003799
3995.000000	0.003808
3994.000000	0.003818
3993.000000	0.003829
3992.000000	0.003841
3991.000000	0.003843
3990.000000	0.003831
3989.000000	0.003805
3988.000000	0.003778
3987.000000	0.003758
3986.000000	0.003746
3985.000000	0.003738
3984.000000	0.003733
3983.000000	0.003735
3982.000000	0.003743
3981.000000	0.003754
3980.000000	0.003763
3979.000000	0.003764
3978.000000	0.003760
3977.000000	0.003759
3976.000000	0.003762
3975.000000	0.003767
3974.000000	0.003768
3973.000000	0.003765
3972.000000	0.003762
3971.000000	0.003766
3970.000000	0.003777
3969.000000	0.003788
3968.000000	0.003794
3967.000000	0.003797
3966.000000	0.003800
3965.000000	0.003805
3964.000000	0.003806
3963.000000	0.003800
3962.000000	0.003791
3961.000000	0.003786
3960.000000	0.003790
3959.000000	0.003803
3958.000000	0.003813
3957.000000	0.003814
3956.000000	0.003809
3955.000000	0.003807
3954.000000	0.003815
3953.000000	0.003826
3952.000000	0.003830
3951.000000	0.003820
3950.000000	0.003799
3949.000000	0.003782
3948.000000	0.003778
3947.000000	0.003788
3946.000000	0.003806
3945.000000	0.003819
3944.000000	0.003820
3943.000000	0.003809
3942.000000	0.003795
3941.000000	0.003790
3940.000000	0.003798
3939.000000	0.003809
3938.000000	0.003813
3937.000000	0.003809
3936.000000	0.003806
3935.000000	0.003812
3934.000000	0.003825
3933.000000	0.003835
3932.000000	0.003835
3931.000000	0.003831
3930.000000	0.003829
3929.000000	0.003832
3928.000000	0.003838
3927.000000	0.003843
3926.000000	0.003841
3925.000000	0.003828
3924.000000	0.003805
3923.000000	0.003782
3922.000000	0.003767
3921.000000	0.003758
3920.000000	0.003751
3919.000000	0.003748
3918.000000	0.003754
3917.000000	0.003767
3916.000000	0.003777
3915.000000	0.003783
3914.000000	0.003794
3913.000000	0.003811
3912.000000	0.003828
3911.000000	0.003837
3910.000000	0.003838
3909.000000	0.003833
3908.000000	0.003827
3907.000000	0.003822
3906.000000	0.003817
3905.000000	0.003808
3904.000000	0.003787
3903.000000	0.003762
3902.000000	0.003750
3901.000000	0.003760
3900.000000	0.003782
3899.000000	0.003798
3898.000000	0.003800
3897.000000	0.003798
3896.000000	0.003801
3895.000000	0.003806
3894.000000	0.003812
3893.000000	0.003818
3892.000000	0.003822
3891.000000	0.003819
3890.000000	0.003806
3889.000000	0.003790
3888.000000	0.003785
3887.000000	0.003791
3886.000000	0.003801
3885.000000	0.003806
3884.000000	0.003811
3883.000000	0.003828
3882.000000	0.003852
3881.000000	0.003864
3880.000000	0.003857
3879.000000	0.003841
3878.000000	0.003834
3877.000000	0.003844
3876.000000	0.003860
3875.000000	0.003866
3874.000000	0.003854
3873.000000	0.003836
3872.000000	0.003836
3871.000000	0.003851
3870.000000	0.003852
3869.000000	0.003823
3868.000000	0.003791
3867.000000	0.003786
3866.000000	0.003801
3865.000000	0.003808
3864.000000	0.003798
3863.000000	0.003790
3862.000000	0.003799
3861.000000	0.003816
3860.000000	0.003829
3859.000000	0.003836
3858.000000	0.003833
3857.000000	0.003824
3856.000000	0.003812
3855.000000	0.003817
3854.000000	0.003826
3853.000000	0.003804
3852.000000	0.003769
3851.000000	0.003756
3850.000000	0.003776
3849.000000	0.003803
3848.000000	0.003822
3847.000000	0.003832
3846.000000	0.003839
3845.000000	0.003847
3844.000000	0.003855
3843.000000	0.003858
3842.000000	0.003856
3841.000000	0.003853
3840.000000	0.003857
3839.000000	0.003863
3838.000000	0.003868
3837.000000	0.003873
3836.000000	0.003876
3835.000000	0.003881
3834.000000	0.003884
3833.000000	0.003883
3832.000000	0.003875
3831.000000	0.003854
3830.000000	0.003827
3829.000000	0.003812
3828.000000	0.003816
3827.000000	0.003826
3826.000000	0.003831
3825.000000	0.003825
3824.000000	0.003822
3823.000000	0.003836
3822.000000	0.003854
3821.000000	0.003857
3820.000000	0.003843
3819.000000	0.003838
3818.000000	0.003854
3817.000000	0.003880
3816.000000	0.003886
3815.000000	0.003875
3814.000000	0.003870
3813.000000	0.003886
3812.000000	0.003901
3811.000000	0.003893
3810.000000	0.003872
3809.000000	0.003865
3808.000000	0.003877
3807.000000	0.003887
3806.000000	0.003872
3805.000000	0.003846
3804.000000	0.003836
3803.000000	0.003844
3802.000000	0.003852
3801.000000	0.003843
3800.000000	0.003832
3799.000000	0.003837
3798.000000	0.003857
3797.000000	0.003871
3796.000000	0.003870
3795.000000	0.003871
3794.000000	0.003888
3793.000000	0.003918
3792.000000	0.003942
3791.000000	0.003949
3790.000000	0.003944
3789.000000	0.003938
3788.000000	0.003933
3787.000000	0.003931
3786.000000	0.003929
3785.000000	0.003922
3784.000000	0.003905
3783.000000	0.003885
3782.000000	0.003878
3781.000000	0.003894
3780.000000	0.003919
3779.000000	0.003933
3778.000000	0.003936
3777.000000	0.003938
3776.000000	0.003944
3775.000000	0.003943
3774.000000	0.003929
3773.000000	0.003910
3772.000000	0.003900
3771.000000	0.003906
3770.000000	0.003919
3769.000000	0.003933
3768.000000	0.003950
3767.000000	0.003966
3766.000000	0.003973
3765.000000	0.003967
3764.000000	0.003953
3763.000000	0.003945
3762.000000	0.003948
3761.000000	0.003952
3760.000000	0.003946
3759.000000	0.003929
3758.000000	0.003918
3757.000000	0.003918
3756.000000	0.003921
3755.000000	0.003921
3754.000000	0.003911
3753.000000	0.003890
3752.000000	0.003865
3751.000000	0.003853
3750.000000	0.003863
3749.000000	0.003881
3748.000000	0.003886
3747.000000	0.003880
3746.000000	0.003875
3745.000000	0.003882
3744.000000	0.003879
3743.000000	0.003868
3742.000000	0.003868
3741.000000	0.003875
3740.000000	0.003872
3739.000000	0.003855
3738.000000	0.003852
3737.000000	0.003879
3736.000000	0.003925
3735.000000	0.003969
3734.000000	0.004004
3733.000000	0.004024
3732.000000	0.004011
3731.000000	0.003967
3730.000000	0.003917
3729.000000	0.003886
3728.000000	0.003884
3727.000000	0.003902
3726.000000	0.003923
3725.000000	0.003936
3724.000000	0.003941
3723.000000	0.003940
3722.000000	0.003936
3721.000000	0.003936
3720.000000	0.003945
3719.000000	0.003956
3718.000000	0.003960
3717.000000	0.003955
3716.000000	0.003949
3715.000000	0.003946
3714.000000	0.003943
3713.000000	0.003929
3712.000000	0.003908
3711.000000	0.003896
3710.000000	0.003903
3709.000000	0.003925
3708.000000	0.003948
3707.000000	0.003963
3706.000000	0.003972
3705.000000	0.003984
3704.000000	0.004002
3703.000000	0.004020
3702.000000	0.004025
3701.000000	0.004017
3700.000000	0.004007
3699.000000	0.004004
3698.000000	0.004006
3697.000000	0.004005
3696.000000	0.003998
3695.000000	0.003987
3694.000000	0.003977
3693.000000	0.003967
3692.000000	0.003959
3691.000000	0.003952
3690.000000	0.003947
3689.000000	0.003937
3688.000000	0.003925
3687.000000	0.003920
3686.000000	0.003930
3685.000000	0.003949
3684.000000	0.003965
3683.000000	0.003972
3682.000000	0.003979
3681.000000	0.003989
3680.000000	0.003987
3679.000000	0.003960
3678.000000	0.003922
3677.000000	0.003907
3676.000000	0.003920
3675.000000	0.003928
3674.000000	0.003923
3673.000000	0.003922
3672.000000	0.003930
3671.000000	0.003936
3670.000000	0.003935
3669.000000	0.003939
3668.000000	0.003962
3667.000000	0.003991
3666.000000	0.004001
3665.000000	0.003984
3664.000000	0.003961
3663.000000	0.003954
3662.000000	0.003968
3661.000000	0.003987
3660.000000	0.003992
3659.000000	0.003989
3658.000000	0.003989
3657.000000	0.003996
3656.000000	0.004001
3655.000000	0.003999
3654.000000	0.003997
3653.000000	0.003994
3652.000000	0.003981
3651.000000	0.003954
3650.000000	0.003921
3649.000000	0.003896
3648.000000	0.003888
3647.000000	0.003894
3646.000000	0.003908
3645.000000	0.003926
3644.000000	0.003943
3643.000000	0.003956
3642.000000	0.003963
3641.000000	0.003967
3640.000000	0.003971
3639.000000	0.003973
3638.000000	0.003970
3637.000000	0.003966
3636.000000	0.003969
3635.000000	0.003983
3634.000000	0.003997
3633.000000	0.003997
3632.000000	0.003978
3631.000000	0.003953
3630.000000	0.003930
3629.000000	0.003908
3628.000000	0.003885
3627.000000	0.003879
3626.000000	0.003898
3625.000000	0.003923
3624.000000	0.003940
3623.000000	0.003956
3622.000000	0.003978
3621.000000	0.004003
3620.000000	0.004014
3619.000000	0.003997
3618.000000	0.003965
3617.000000	0.003939
3616.000000	0.003929
3615.000000	0.003925
3614.000000	0.003913
3613.000000	0.003888
3612.000000	0.003861
3611.000000	0.003849
3610.000000	0.003856
3609.000000	0.003876
3608.000000	0.003901
3607.000000	0.003921
3606.000000	0.003932
3605.000000	0.003932
3604.000000	0.003923
3603.000000	0.003912
3602.000000	0.003905
3601.000000	0.003910
3600.000000	0.003924
3599.000000	0.003935
3598.000000	0.003931
3597.000000	0.003909
3596.000000	0.003881
3595.000000	0.003861
3594.000000	0.003851
3593.000000	0.003844
3592.000000	0.003834
3591.000000	0.003824
3590.000000	0.003821
3589.000000	0.003824
3588.000000	0.003829
3587.000000	0.003827
3586.000000	0.003820
3585.000000	0.003816
3584.000000	0.003817
3583.000000	0.003821
3582.000000	0.003824
3581.000000	0.003823
3580.000000	0.003822
3579.000000	0.003825
3578.000000	0.003833
3577.000000	0.003844
3576.000000	0.003852
3575.000000	0.003852
3574.000000	0.003840
3573.000000	0.003818
3572.000000	0.003792
3571.000000	0.003767
3570.000000	0.003746
3569.000000	0.003730
3568.000000	0.003715
3567.000000	0.003701
3566.000000	0.003695
3565.000000	0.003707
3564.000000	0.003729
3563.000000	0.003747
3562.000000	0.003748
3561.000000	0.003737
3560.000000	0.003725
3559.000000	0.003717
3558.000000	0.003712
3557.000000	0.003710
3556.000000	0.003711
3555.000000	0.003717
3554.000000	0.003724
3553.000000	0.003726
3552.000000	0.003722
3551.000000	0.003716
3550.000000	0.003707
3549.000000	0.003696
3548.000000	0.003688
3547.000000	0.003688
3546.000000	0.003695
3545.000000	0.003700
3544.000000	0.003697
3543.000000	0.003686
3542.000000	0.003675
3541.000000	0.003669
3540.000000	0.003668
3539.000000	0.003667
3538.000000	0.003665
3537.000000	0.003664
3536.000000	0.003665
3535.000000	0.003668
3534.000000	0.003667
3533.000000	0.003663
3532.000000	0.003661
3531.000000	0.003666
3530.000000	0.003676
3529.000000	0.003678
3528.000000	0.003667
3527.000000	0.003651
3526.000000	0.003642
3525.000000	0.003646
3524.000000	0.003655
3523.000000	0.003659
3522.000000	0.003654
3521.000000	0.003643
3520.000000	0.003631
3519.000000	0.003619
3518.000000	0.003606
3517.000000	0.003593
3516.000000	0.003584
3515.000000	0.003585
3514.000000	0.003592
3513.000000	0.003597
3512.000000	0.003595
3511.000000	0.003585
3510.000000	0.003573
3509.000000	0.003563
3508.000000	0.003555
3507.000000	0.003548
3506.000000	0.003539
3505.000000	0.003527
3504.000000	0.003516
3503.000000	0.003509
3502.000000	0.003507
3501.000000	0.003503
3500.000000	0.003491
3499.000000	0.003476
3498.000000	0.003466
3497.000000	0.003468
3496.000000	0.003474
3495.000000	0.003475
3494.000000	0.003462
3493.000000	0.003440
3492.000000	0.003420
3491.000000	0.003411
3490.000000	0.003412
3489.000000	0.003416
3488.000000	0.003415
3487.000000	0.003405
3486.000000	0.003389
3485.000000	0.003368
3484.000000	0.003346
3483.000000	0.003324
3482.000000	0.003308
3481.000000	0.003295
3480.000000	0.003283
3479.000000	0.003268
3478.000000	0.003254
3477.000000	0.003245
3476.000000	0.003242
3475.000000	0.003243
3474.000000	0.003245
3473.000000	0.003246
3472.000000	0.003245
3471.000000	0.003238
3470.000000	0.003224
3469.000000	0.003202
3468.000000	0.003177
3467.000000	0.003152
3466.000000	0.003130
3465.000000	0.003115
3464.000000	0.003109
3463.000000	0.003112
3462.000000	0.003118
3461.000000	0.003118
3460.000000	0.003108
3459.000000	0.003091
3458.000000	0.003077
3457.000000	0.003073
3456.000000	0.003075
3455.000000	0.003075
3454.000000	0.003066
3453.000000	0.003052
3452.000000	0.003037
3451.000000	0.003027
3450.000000	0.003025
3449.000000	0.003026
3448.000000	0.003020
3447.000000	0.003006
3446.000000	0.002995
3445.000000	0.002998
3444.000000	0.003014
3443.000000	0.003027
3442.000000	0.003029
3441.000000	0.003020
3440.000000	0.003005
3439.000000	0.002986
3438.000000	0.002968
3437.000000	0.002954
3436.000000	0.002949
3435.000000	0.002948
3434.000000	0.002943
3433.000000	0.002932
3432.000000	0.002914
3431.000000	0.002895
3430.000000	0.002877
3429.000000	0.002863
3428.000000	0.002855
3427.000000	0.002854
3426.000000	0.002858
3425.000000	0.002864
3424.000000	0.002869
3423.000000	0.002868
3422.000000	0.002860
3421.000000	0.002848
3420.000000	0.002834
3419.000000	0.002820
3418.000000	0.002810
3417.000000	0.002804
3416.000000	0.002802
3415.000000	0.002800
3414.000000	0.002801
3413.000000	0.002805
3412.000000	0.002810
3411.000000	0.002810
3410.000000	0.002801
3409.000000	0.002786
3408.000000	0.002770
3407.000000	0.002753
3406.000000	0.002734
3405.000000	0.002715
3404.000000	0.002699
3403.000000	0.002690
3402.000000	0.002688
3401.000000	0.002694
3400.000000	0.002701
3399.000000	0.002708
3398.000000	0.002709
3397.000000	0.002702
3396.000000	0.002686
3395.000000	0.002663
3394.000000	0.002643
3393.000000	0.002635
3392.000000	0.002638
3391.000000	0.002645
3390.000000	0.002649
3389.000000	0.002644
3388.000000	0.002631
3387.000000	0.002612
3386.000000	0.002598
3385.000000	0.002595
3384.000000	0.002600
3383.000000	0.002601
3382.000000	0.002591
3381.000000	0.002572
3380.000000	0.002552
3379.000000	0.002538
3378.000000	0.002530
3377.000000	0.002524
3376.000000	0.002513
3375.000000	0.002495
3374.000000	0.002470
3373.000000	0.002448
3372.000000	0.002434
3371.000000	0.002431
3370.000000	0.002432
3369.000000	0.002431
3368.000000	0.002424
3367.000000	0.002414
3366.000000	0.002404
3365.000000	0.002397
3364.000000	0.002392
3363.000000	0.002387
3362.000000	0.002382
3361.000000	0.002374
3360.000000	0.002364
3359.000000	0.002350
3358.000000	0.002338
3357.000000	0.002331
3356.000000	0.002331
3355.000000	0.002332
3354.000000	0.002332
3353.000000	0.002336
3352.000000	0.002348
3351.000000	0.002363
3350.000000	0.002368
3349.000000	0.002356
3348.000000	0.002334
3347.000000	0.002319
3346.000000	0.002320
3345.000000	0.002335
3344.000000	0.002351
3343.000000	0.002358
3342.000000	0.002355
3341.000000	0.002347
3340.000000	0.002344
3339.000000	0.002350
3338.000000	0.002366
3337.000000	0.002383
3336.000000	0.002392
3335.000000	0.002394
3334.000000	0.002393
3333.000000	0.002395
3332.000000	0.002395
3331.000000	0.002391
3330.000000	0.002384
3329.000000	0.002385
3328.000000	0.002398
3327.000000	0.002419
3326.000000	0.002439
3325.000000	0.002452
3324.000000	0.002457
3323.000000	0.002457
3322.000000	0.002458
3321.000000	0.002465
3320.000000	0.002479
3319.000000	0.002495
3318.000000	0.002503
3317.000000	0.002500
3316.000000	0.002487
3315.000000	0.002476
3314.000000	0.002475
3313.000000	0.002487
3312.000000	0.002509
3311.000000	0.002531
3310.000000	0.002547
3309.000000	0.002554
3308.000000	0.002554
3307.000000	0.002556
3306.000000	0.002567
3305.000000	0.002586
3304.000000	0.002603
3303.000000	0.002609
3302.000000	0.002602
3301.000000	0.002591
3300.000000	0.002582
3299.000000	0.002581
3298.000000	0.002592
3297.000000	0.002612
3296.000000	0.002633
3295.000000	0.002647
3294.000000	0.002653
3293.000000	0.002661
3292.000000	0.002678
3291.000000	0.002703
3290.000000	0.002726
3289.000000	0.002738
3288.000000	0.002735
3287.000000	0.002725
3286.000000	0.002717
3285.000000	0.002715
3284.000000	0.002718
3283.000000	0.002725
3282.000000	0.002739
3281.000000	0.002760
3280.000000	0.002780
3279.000000	0.002793
3278.000000	0.002798
3277.000000	0.002800
3276.000000	0.002804
3275.000000	0.002811
3274.000000	0.002822
3273.000000	0.002833
3272.000000	0.002841
3271.000000	0.002846
3270.000000	0.002853
3269.000000	0.002866
3268.000000	0.002884
3267.000000	0.002896
3266.000000	0.002897
3265.000000	0.002891
3264.000000	0.002885
3263.000000	0.002884
3262.000000	0.002890
3261.000000	0.002901
3260.000000	0.002919
3259.000000	0.002940
3258.000000	0.002957
3257.000000	0.002964
3256.000000	0.002962
3255.000000	0.002961
3254.000000	0.002967
3253.000000	0.002980
3252.000000	0.002988
3251.000000	0.002987
3250.000000	0.002983
3249.000000	0.002986
3248.000000	0.002996
3247.000000	0.003007
3246.000000	0.003017
3245.000000	0.003025
3244.000000	0.003032
3243.000000	0.003038
3242.000000	0.003044
3241.000000	0.003056
3240.000000	0.003073
3239.000000	0.003087
3238.000000	0.003096
3237.000000	0.003103
3236.000000	0.003113
3235.000000	0.003126
3234.000000	0.003135
3233.000000	0.003137
3232.000000	0.003134
3231.000000	0.003126
3230.000000	0.003118
3229.000000	0.003116
3228.000000	0.003125
3227.000000	0.003138
3226.000000	0.003141
3225.000000	0.003132
3224.000000	0.003119
3223.000000	0.003111
3222.000000	0.003111
3221.000000	0.003115
3220.000000	0.003119
3219.000000	0.003124
3218.000000	0.003133
3217.000000	0.003147
3216.000000	0.003161
3215.000000	0.003171
3214.000000	0.003175
3213.000000	0.003173
3212.000000	0.003167
3211.000000	0.003163
3210.000000	0.003164
3209.000000	0.003176
3208.000000	0.003193
3207.000000	0.003205
3206.000000	0.003207
3205.000000	0.003200
3204.000000	0.003193
3203.000000	0.003192
3202.000000	0.003196
3201.000000	0.003202
3200.000000	0.003210
3199.000000	0.003224
3198.000000	0.003243
3197.000000	0.003263
3196.000000	0.003279
3195.000000	0.003292
3194.000000	0.003308
3193.000000	0.003327
3192.000000	0.003342
3191.000000	0.003345
3190.000000	0.003336
3189.000000	0.003322
3188.000000	0.003316
3187.000000	0.003322
3186.000000	0.003338
3185.000000	0.003352
3184.000000	0.003352
3183.000000	0.003338
3182.000000	0.003323
3181.000000	0.003322
3180.000000	0.003334
3179.000000	0.003347
3178.000000	0.003352
3177.000000	0.003353
3176.000000	0.003357
3175.000000	0.003364
3174.000000	0.003364
3173.000000	0.003353
3172.000000	0.003338
3171.000000	0.003325
3170.000000	0.003320
3169.000000	0.003324
3168.000000	0.003335
3167.000000	0.003349
3166.000000	0.003365
3165.000000	0.003381
3164.000000	0.003398
3163.000000	0.003415
3162.000000	0.003426
3161.000000	0.003429
3160.000000	0.003429
3159.000000	0.003433
3158.000000	0.003443
3157.000000	0.003454
3156.000000	0.003459
3155.000000	0.003458
3154.000000	0.003459
3153.000000	0.003464
3152.000000	0.003472
3151.000000	0.003474
3150.000000	0.003465
3149.000000	0.003450
3148.000000	0.003437
3147.000000	0.003431
3146.000000	0.003434
3145.000000	0.003439
3144.000000	0.003442
3143.000000	0.003441
3142.000000	0.003437
3141.000000	0.003432
3140.000000	0.003428
3139.000000	0.003423
3138.000000	0.003419
3137.000000	0.003416
3136.000000	0.003415
3135.000000	0.003416
3134.000000	0.003419
3133.000000	0.003426
3132.000000	0.003433
3131.000000	0.003436
3130.000000	0.003431
3129.000000	0.003418
3128.000000	0.003402
3127.000000	0.003388
3126.000000	0.003381
3125.000000	0.003387
3124.000000	0.003404
3123.000000	0.003423
3122.000000	0.003434
3121.000000	0.003434
3120.000000	0.003425
3119.000000	0.003413
3118.000000	0.003403
3117.000000	0.003395
3116.000000	0.003389
3115.000000	0.003387
3114.000000	0.003393
3113.000000	0.003401
3112.000000	0.003405
3111.000000	0.003403
3110.000000	0.003400
3109.000000	0.003402
3108.000000	0.003410
3107.000000	0.003417
3106.000000	0.003418
3105.000000	0.003415
3104.000000	0.003413
3103.000000	0.003419
3102.000000	0.003433
3101.000000	0.003446
3100.000000	0.003450
3099.000000	0.003444
3098.000000	0.003437
3097.000000	0.003439
3096.000000	0.003449
3095.000000	0.003460
3094.000000	0.003469
3093.000000	0.003477
3092.000000	0.003483
3091.000000	0.003484
3090.000000	0.003478
3089.000000	0.003473
3088.000000	0.003474
3087.000000	0.003478
3086.000000	0.003481
3085.000000	0.003478
3084.000000	0.003471
3083.000000	0.003465
3082.000000	0.003463
3081.000000	0.003466
3080.000000	0.003472
3079.000000	0.003481
3078.000000	0.003495
3077.000000	0.003510
3076.000000	0.003522
3075.000000	0.003525
3074.000000	0.003525
3073.000000	0.003528
3072.000000	0.003537
3071.000000	0.003548
3070.000000	0.003558
3069.000000	0.003566
3068.000000	0.003569
3067.000000	0.003564
3066.000000	0.003557
3065.000000	0.003556
3064.000000	0.003567
3063.000000	0.003586
3062.000000	0.003604
3061.000000	0.003617
3060.000000	0.003624
3059.000000	0.003627
3058.000000	0.003625
3057.000000	0.003621
3056.000000	0.003619
3055.000000	0.003622
3054.000000	0.003630
3053.000000	0.003643
3052.000000	0.003659
3051.000000	0.003672
3050.000000	0.003679
3049.000000	0.003676
3048.000000	0.003667
3047.000000	0.003654
3046.000000	0.003645
3045.000000	0.003649
3044.000000	0.003677
3043.000000	0.003725
3042.000000	0.003771
3041.000000	0.003786
3040.000000	0.003762
3039.000000	0.003718
3038.000000	0.003681
3037.000000	0.003666
3036.000000	0.003670
3035.000000	0.003685
3034.000000	0.003709
3033.000000	0.003735
3032.000000	0.003752
3031.000000	0.003750
3030.000000	0.003734
3029.000000	0.003716
3028.000000	0.003706
3027.000000	0.003709
3026.000000	0.003728
3025.000000	0.003769
3024.000000	0.003819
3023.000000	0.003854
3022.000000	0.003852
3021.000000	0.003817
3020.000000	0.003774
3019.000000	0.003747
3018.000000	0.003746
3017.000000	0.003773
3016.000000	0.003823
3015.000000	0.003883
3014.000000	0.003930
3013.000000	0.003943
3012.000000	0.003927
3011.000000	0.003907
3010.000000	0.003909
3009.000000	0.003935
3008.000000	0.003973
3007.000000	0.004015
3006.000000	0.004059
3005.000000	0.004101
3004.000000	0.004130
3003.000000	0.004144
3002.000000	0.004153
3001.000000	0.004170
3000.000000	0.004201
2999.000000	0.004242
2998.000000	0.004289
2997.000000	0.004341
2996.000000	0.004396
2995.000000	0.004445
2994.000000	0.004481
2993.000000	0.004502
2992.000000	0.004516
2991.000000	0.004542
2990.000000	0.004597
2989.000000	0.004687
2988.000000	0.004804
2987.000000	0.004930
2986.000000	0.005046
2985.000000	0.005139
2984.000000	0.005213
2983.000000	0.005288
2982.000000	0.005384
2981.000000	0.005509
2980.000000	0.005658
2979.000000	0.005818
2978.000000	0.005981
2977.000000	0.006140
2976.000000	0.006292
2975.000000	0.006439
2974.000000	0.006584
2973.000000	0.006726
2972.000000	0.006858
2971.000000	0.006973
2970.000000	0.007070
2969.000000	0.007147
2968.000000	0.007196
2967.000000	0.007209
2966.000000	0.007181
2965.000000	0.007115
2964.000000	0.007014
2963.000000	0.006887
2962.000000	0.006746
2961.000000	0.006607
2960.000000	0.006479
2959.000000	0.006367
2958.000000	0.006276
2957.000000	0.006208
2956.000000	0.006154
2955.000000	0.006104
2954.000000	0.006050
2953.000000	0.005995
2952.000000	0.005951
2951.000000	0.005930
2950.000000	0.005936
2949.000000	0.005960
2948.000000	0.005991
2947.000000	0.006027
2946.000000	0.006073
2945.000000	0.006135
2944.000000	0.006206
2943.000000	0.006278
2942.000000	0.006346
2941.000000	0.006406
2940.000000	0.006450
2939.000000	0.006466
2938.000000	0.006448
2937.000000	0.006402
2936.000000	0.006338
2935.000000	0.006270
2934.000000	0.006204
2933.000000	0.006143
2932.000000	0.006080
2931.000000	0.006009
2930.000000	0.005928
2929.000000	0.005844
2928.000000	0.005768
2927.000000	0.005706
2926.000000	0.005658
2925.000000	0.005617
2924.000000	0.005577
2923.000000	0.005536
2922.000000	0.005497
2921.000000	0.005463
2920.000000	0.005430
2919.000000	0.005399
2918.000000	0.005371
2917.000000	0.005352
2916.000000	0.005344
2915.000000	0.005341
2914.000000	0.005337
2913.000000	0.005325
2912.000000	0.005307
2911.000000	0.005292
2910.000000	0.005286
2909.000000	0.005289
2908.000000	0.005289
2907.000000	0.005280
2906.000000	0.005261
2905.000000	0.005239
2904.000000	0.005217
2903.000000	0.005198
2902.000000	0.005183
2901.000000	0.005169
2900.000000	0.005152
2899.000000	0.005129
2898.000000	0.005104
2897.000000	0.005079
2896.000000	0.005056
2895.000000	0.005040
2894.000000	0.005035
2893.000000	0.005045
2892.000000	0.005064
2891.000000	0.005090
2890.000000	0.005125
2889.000000	0.005174
2888.000000	0.005236
2887.000000	0.005308
2886.000000	0.005387
2885.000000	0.005470
2884.000000	0.005553
2883.000000	0.005634
2882.000000	0.005710
2881.000000	0.005775
2880.000000	0.005816
2879.000000	0.005826
2878.000000	0.005808
2877.000000	0.005772
2876.000000	0.005727
2875.000000	0.005676
2874.000000	0.005619
2873.000000	0.005557
2872.000000	0.005486
2871.000000	0.005411
2870.000000	0.005343
2869.000000	0.005288
2868.000000	0.005239
2867.000000	0.005186
2866.000000	0.005123
2865.000000	0.005053
2864.000000	0.004981
2863.000000	0.004913
2862.000000	0.004858
2861.000000	0.004818
2860.000000	0.004787
2859.000000	0.004757
2858.000000	0.004724
2857.000000	0.004688
2856.000000	0.004652
2855.000000	0.004619
2854.000000	0.004592
2853.000000	0.004574
2852.000000	0.004555
2851.000000	0.004528
2850.000000	0.004491
2849.000000	0.004454
2848.000000	0.004424
2847.000000	0.004401
2846.000000	0.004385
2845.000000	0.004374
2844.000000	0.004366
2843.000000	0.004353
2842.000000	0.004337
2841.000000	0.004319
2840.000000	0.004303
2839.000000	0.004292
2838.000000	0.004285
2837.000000	0.004285
2836.000000	0.004287
2835.000000	0.004291
2834.000000	0.004296
2833.000000	0.004298
2832.000000	0.004291
2831.000000	0.004267
2830.000000	0.004236
2829.000000	0.004216
2828.000000	0.004214
2827.000000	0.004220
2826.000000	0.004217
2825.000000	0.004203
2824.000000	0.004184
2823.000000	0.004169
2822.000000	0.004158
2821.000000	0.004151
2820.000000	0.004145
2819.000000	0.004141
2818.000000	0.004139
2817.000000	0.004141
2816.000000	0.004143
2815.000000	0.004143
2814.000000	0.004142
2813.000000	0.004142
2812.000000	0.004142
2811.000000	0.004141
2810.000000	0.004137
2809.000000	0.004127
2808.000000	0.004110
2807.000000	0.004090
2806.000000	0.004075
2805.000000	0.004071
2804.000000	0.004077
2803.000000	0.004086
2802.000000	0.004096
2801.000000	0.004102
2800.000000	0.004102
2799.000000	0.004096
2798.000000	0.004090
2797.000000	0.004093
2796.000000	0.004104
2795.000000	0.004117
2794.000000	0.004122
2793.000000	0.004119
2792.000000	0.004108
2791.000000	0.004094
2790.000000	0.004079
2789.000000	0.004066
2788.000000	0.004058
2787.000000	0.004056
2786.000000	0.004062
2785.000000	0.004074
2784.000000	0.004086
2783.000000	0.004091
2782.000000	0.004087
2781.000000	0.004075
2780.000000	0.004060
2779.000000	0.004048
2778.000000	0.004045
2777.000000	0.004055
2776.000000	0.004070
2775.000000	0.004078
2774.000000	0.004077
2773.000000	0.004072
2772.000000	0.004066
2771.000000	0.004059
2770.000000	0.004050
2769.000000	0.004041
2768.000000	0.004037
2767.000000	0.004041
2766.000000	0.004049
2765.000000	0.004057
2764.000000	0.004063
2763.000000	0.004067
2762.000000	0.004068
2761.000000	0.004064
2760.000000	0.004054
2759.000000	0.004044
2758.000000	0.004041
2757.000000	0.004046
2756.000000	0.004052
2755.000000	0.004052
2754.000000	0.004048
2753.000000	0.004044
2752.000000	0.004041
2751.000000	0.004037
2750.000000	0.004035
2749.000000	0.004042
2748.000000	0.004058
2747.000000	0.004079
2746.000000	0.004095
2745.000000	0.004099
2744.000000	0.004092
2743.000000	0.004081
2742.000000	0.004076
2741.000000	0.004079
2740.000000	0.004083
2739.000000	0.004082
2738.000000	0.004077
2737.000000	0.004071
2736.000000	0.004064
2735.000000	0.004056
2734.000000	0.004052
2733.000000	0.004055
2732.000000	0.004064
2731.000000	0.004068
2730.000000	0.004065
2729.000000	0.004061
2728.000000	0.004058
2727.000000	0.004055
2726.000000	0.004054
2725.000000	0.004059
2724.000000	0.004070
2723.000000	0.004078
2722.000000	0.004078
2721.000000	0.004073
2720.000000	0.004068
2719.000000	0.004068
2718.000000	0.004070
2717.000000	0.004071
2716.000000	0.004068
2715.000000	0.004061
2714.000000	0.004050
2713.000000	0.004042
2712.000000	0.004037
2711.000000	0.004035
2710.000000	0.004034
2709.000000	0.004034
2708.000000	0.004035
2707.000000	0.004037
2706.000000	0.004038
2705.000000	0.004036
2704.000000	0.004029
2703.000000	0.004017
2702.000000	0.004011
2701.000000	0.004021
2700.000000	0.004041
2699.000000	0.004058
2698.000000	0.004058
2697.000000	0.004044
2696.000000	0.004028
2695.000000	0.004015
2694.000000	0.004010
2693.000000	0.004011
2692.000000	0.004017
2691.000000	0.004023
2690.000000	0.004028
2689.000000	0.004031
2688.000000	0.004031
2687.000000	0.004027
2686.000000	0.004022
2685.000000	0.004017
2684.000000	0.004018
2683.000000	0.004021
2682.000000	0.004026
2681.000000	0.004031
2680.000000	0.004037
2679.000000	0.004044
2678.000000	0.004049
2677.000000	0.004050
2676.000000	0.004042
2675.000000	0.004026
2674.000000	0.004010
2673.000000	0.004003
2672.000000	0.004004
2671.000000	0.004009
2670.000000	0.004013
2669.000000	0.004016
2668.000000	0.004018
2667.000000	0.004019
2666.000000	0.004021
2665.000000	0.004025
2664.000000	0.004025
2663.000000	0.004018
2662.000000	0.004006
2661.000000	0.003997
2660.000000	0.003992
2659.000000	0.003988
2658.000000	0.003982
2657.000000	0.003982
2656.000000	0.003991
2655.000000	0.004003
2654.000000	0.004015
2653.000000	0.004025
2652.000000	0.004038
2651.000000	0.004050
2650.000000	0.004056
2649.000000	0.004050
2648.000000	0.004033
2647.000000	0.004012
2646.000000	0.003998
2645.000000	0.003994
2644.000000	0.003997
2643.000000	0.004002
2642.000000	0.004012
2641.000000	0.004027
2640.000000	0.004044
2639.000000	0.004054
2638.000000	0.004052
2637.000000	0.004040
2636.000000	0.004027
2635.000000	0.004019
2634.000000	0.004020
2633.000000	0.004029
2632.000000	0.004038
2631.000000	0.004038
2630.000000	0.004028
2629.000000	0.004017
2628.000000	0.004012
2627.000000	0.004015
2626.000000	0.004024
2625.000000	0.004043
2624.000000	0.004069
2623.000000	0.004091
2622.000000	0.004101
2621.000000	0.004099
2620.000000	0.004092
2619.000000	0.004085
2618.000000	0.004078
2617.000000	0.004071
2616.000000	0.004062
2615.000000	0.004054
2614.000000	0.004049
2613.000000	0.004048
2612.000000	0.004049
2611.000000	0.004049
2610.000000	0.004048
2609.000000	0.004049
2608.000000	0.004047
2607.000000	0.004040
2606.000000	0.004028
2605.000000	0.004018
2604.000000	0.004015
2603.000000	0.004018
2602.000000	0.004023
2601.000000	0.004026
2600.000000	0.004029
2599.000000	0.004030
2598.000000	0.004028
2597.000000	0.004025
2596.000000	0.004021
2595.000000	0.004016
2594.000000	0.004011
2593.000000	0.004005
2592.000000	0.003997
2591.000000	0.003988
2590.000000	0.003982
2589.000000	0.003984
2588.000000	0.003992
2587.000000	0.004000
2586.000000	0.004004
2585.000000	0.004006
2584.000000	0.004009
2583.000000	0.004013
2582.000000	0.004014
2581.000000	0.004011
2580.000000	0.004003
2579.000000	0.003994
2578.000000	0.003993
2577.000000	0.004004
2576.000000	0.004024
2575.000000	0.004043
2574.000000	0.004052
2573.000000	0.004049
2572.000000	0.004037
2571.000000	0.004020
2570.000000	0.004006
2569.000000	0.003999
2568.000000	0.003997
2567.000000	0.003995
2566.000000	0.003989
2565.000000	0.003982
2564.000000	0.003973
2563.000000	0.003967
2562.000000	0.003969
2561.000000	0.003984
2560.000000	0.004008
2559.000000	0.004027
2558.000000	0.004032
2557.000000	0.004029
2556.000000	0.004030
2555.000000	0.004039
2554.000000	0.004049
2553.000000	0.004052
2552.000000	0.004047
2551.000000	0.004040
2550.000000	0.004039
2549.000000	0.004043
2548.000000	0.004045
2547.000000	0.004041
2546.000000	0.004035
2545.000000	0.004032
2544.000000	0.004031
2543.000000	0.004026
2542.000000	0.004019
2541.000000	0.004017
2540.000000	0.004022
2539.000000	0.004029
2538.000000	0.004033
2537.000000	0.004034
2536.000000	0.004030
2535.000000	0.004019
2534.000000	0.004007
2533.000000	0.004001
2532.000000	0.004005
2531.000000	0.004010
2530.000000	0.004007
2529.000000	0.004001
2528.000000	0.004000
2527.000000	0.004006
2526.000000	0.004017
2525.000000	0.004028
2524.000000	0.004036
2523.000000	0.004038
2522.000000	0.004034
2521.000000	0.004028
2520.000000	0.004029
2519.000000	0.004035
2518.000000	0.004041
2517.000000	0.004041
2516.000000	0.004035
2515.000000	0.004028
2514.000000	0.004023
2513.000000	0.004019
2512.000000	0.004015
2511.000000	0.004008
2510.000000	0.004002
2509.000000	0.004001
2508.000000	0.004009
2507.000000	0.004020
2506.000000	0.004029
2505.000000	0.004027
2504.000000	0.004015
2503.000000	0.004000
2502.000000	0.003992
2501.000000	0.004001
2500.000000	0.004020
2499.000000	0.004034
2498.000000	0.004031
2497.000000	0.004012
2496.000000	0.003993
2495.000000	0.003986
2494.000000	0.003996
2493.000000	0.004011
2492.000000	0.004020
2491.000000	0.004016
2490.000000	0.004003
2489.000000	0.003995
2488.000000	0.003994
2487.000000	0.003996
2486.000000	0.003993
2485.000000	0.003986
2484.000000	0.003981
2483.000000	0.003982
2482.000000	0.003984
2481.000000	0.003983
2480.000000	0.003975
2479.000000	0.003964
2478.000000	0.003954
2477.000000	0.003950
2476.000000	0.003954
2475.000000	0.003964
2474.000000	0.003974
2473.000000	0.003982
2472.000000	0.003988
2471.000000	0.003988
2470.000000	0.003984
2469.000000	0.003977
2468.000000	0.003968
2467.000000	0.003962
2466.000000	0.003958
2465.000000	0.003957
2464.000000	0.003961
2463.000000	0.003969
2462.000000	0.003976
2461.000000	0.003981
2460.000000	0.003982
2459.000000	0.003982
2458.000000	0.003981
2457.000000	0.003980
2456.000000	0.003978
2455.000000	0.003974
2454.000000	0.003971
2453.000000	0.003970
2452.000000	0.003975
2451.000000	0.003983
2450.000000	0.003993
2449.000000	0.004002
2448.000000	0.004007
2447.000000	0.004007
2446.000000	0.004002
2445.000000	0.003994
2444.000000	0.003981
2443.000000	0.003966
2442.000000	0.003957
2441.000000	0.003957
2440.000000	0.003967
2439.000000	0.003980
2438.000000	0.003988
2437.000000	0.003990
2436.000000	0.003988
2435.000000	0.003988
2434.000000	0.003990
2433.000000	0.003989
2432.000000	0.003983
2431.000000	0.003975
2430.000000	0.003972
2429.000000	0.003976
2428.000000	0.003984
2427.000000	0.003990
2426.000000	0.003995
2425.000000	0.004001
2424.000000	0.004004
2423.000000	0.004000
2422.000000	0.003990
2421.000000	0.003983
2420.000000	0.003985
2419.000000	0.003993
2418.000000	0.004001
2417.000000	0.004002
2416.000000	0.003993
2415.000000	0.003976
2414.000000	0.003959
2413.000000	0.003949
2412.000000	0.003946
2411.000000	0.003946
2410.000000	0.003947
2409.000000	0.003951
2408.000000	0.003955
2407.000000	0.003959
2406.000000	0.003960
2405.000000	0.003960
2404.000000	0.003959
2403.000000	0.003954
2402.000000	0.003946
2401.000000	0.003939
2400.000000	0.003933
2399.000000	0.003929
2398.000000	0.003925
2397.000000	0.003924
2396.000000	0.003927
2395.000000	0.003930
2394.000000	0.003932
2393.000000	0.003934
2392.000000	0.003937
2391.000000	0.003937
2390.000000	0.003935
2389.000000	0.003932
2388.000000	0.003927
2387.000000	0.003915
2386.000000	0.003892
2385.000000	0.003863
2384.000000	0.003833
2383.000000	0.003801
2382.000000	0.003762
2381.000000	0.003715
2380.000000	0.003665
2379.000000	0.003620
2378.000000	0.003580
2377.000000	0.003550
2376.000000	0.003532
2375.000000	0.003524
2374.000000	0.003522
2373.000000	0.003534
2372.000000	0.003564
2371.000000	0.003600
2370.000000	0.003627
2369.000000	0.003636
2368.000000	0.003628
2367.000000	0.003601
2366.000000	0.003562
2365.000000	0.003526
2364.000000	0.003502
2363.000000	0.003488
2362.000000	0.003470
2361.000000	0.003440
2360.000000	0.003412
2359.000000	0.003389
2358.000000	0.003368
2357.000000	0.003349
2356.000000	0.003333
2355.000000	0.003331
2354.000000	0.003349
2353.000000	0.003381
2352.000000	0.003396
2351.000000	0.003382
2350.000000	0.003366
2349.000000	0.003357
2348.000000	0.003352
2347.000000	0.003341
2346.000000	0.003332
2345.000000	0.003330
2344.000000	0.003327
2343.000000	0.003332
2342.000000	0.003330
2341.000000	0.003318
2340.000000	0.003297
2339.000000	0.003271
2338.000000	0.003258
2337.000000	0.003264
2336.000000	0.003279
2335.000000	0.003286
2334.000000	0.003292
2333.000000	0.003298
2332.000000	0.003298
2331.000000	0.003289
2330.000000	0.003302
2329.000000	0.003329
2328.000000	0.003359
2327.000000	0.003362
2326.000000	0.003353
2325.000000	0.003348
2324.000000	0.003347
2323.000000	0.003354
2322.000000	0.003363
2321.000000	0.003376
2320.000000	0.003381
2319.000000	0.003379
2318.000000	0.003382
2317.000000	0.003390
2316.000000	0.003406
2315.000000	0.003423
2314.000000	0.003449
2313.000000	0.003474
2312.000000	0.003494
2311.000000	0.003504
2310.000000	0.003519
2309.000000	0.003540
2308.000000	0.003561
2307.000000	0.003568
2306.000000	0.003563
2305.000000	0.003548
2304.000000	0.003529
2303.000000	0.003507
2302.000000	0.003497
2301.000000	0.003499
2300.000000	0.003508
2299.000000	0.003512
2298.000000	0.003515
2297.000000	0.003520
2296.000000	0.003532
2295.000000	0.003552
2294.000000	0.003588
2293.000000	0.003644
2292.000000	0.003708
2291.000000	0.003768
2290.000000	0.003817
2289.000000	0.003857
2288.000000	0.003888
2287.000000	0.003910
2286.000000	0.003923
2285.000000	0.003929
2284.000000	0.003927
2283.000000	0.003922
2282.000000	0.003920
2281.000000	0.003926
2280.000000	0.003938
2279.000000	0.003950
2278.000000	0.003959
2277.000000	0.003966
2276.000000	0.003968
2275.000000	0.003961
2274.000000	0.003940
2273.000000	0.003907
2272.000000	0.003862
2271.000000	0.003812
2270.000000	0.003765
2269.000000	0.003725
2268.000000	0.003683
2267.000000	0.003627
2266.000000	0.003560
2265.000000	0.003490
2264.000000	0.003428
2263.000000	0.003376
2262.000000	0.003335
2261.000000	0.003302
2260.000000	0.003263
2259.000000	0.003206
2258.000000	0.003129
2257.000000	0.003053
2256.000000	0.003020
2255.000000	0.003089
2254.000000	0.003298
2253.000000	0.003629
2252.000000	0.004013
2251.000000	0.004363
2250.000000	0.004624
2249.000000	0.004781
2248.000000	0.004850
2247.000000	0.004860
2246.000000	0.004840
2245.000000	0.004809
2244.000000	0.004774
2243.000000	0.004743
2242.000000	0.004723
2241.000000	0.004708
2240.000000	0.004686
2239.000000	0.004646
2238.000000	0.004590
2237.000000	0.004523
2236.000000	0.004443
2235.000000	0.004354
2234.000000	0.004267
2233.000000	0.004194
2232.000000	0.004133
2231.000000	0.004077
2230.000000	0.004029
2229.000000	0.003992
2228.000000	0.003964
2227.000000	0.003942
2226.000000	0.003925
2225.000000	0.003918
2224.000000	0.003919
2223.000000	0.003924
2222.000000	0.003929
2221.000000	0.003934
2220.000000	0.003934
2219.000000	0.003929
2218.000000	0.003921
2217.000000	0.003916
2216.000000	0.003913
2215.000000	0.003906
2214.000000	0.003894
2213.000000	0.003882
2212.000000	0.003875
2211.000000	0.003875
2210.000000	0.003885
2209.000000	0.003898
2208.000000	0.003906
2207.000000	0.003906
2206.000000	0.003902
2205.000000	0.003902
2204.000000	0.003904
2203.000000	0.003905
2202.000000	0.003906
2201.000000	0.003912
2200.000000	0.003919
2199.000000	0.003921
2198.000000	0.003915
2197.000000	0.003904
2196.000000	0.003893
2195.000000	0.003884
2194.000000	0.003881
2193.000000	0.003885
2192.000000	0.003886
2191.000000	0.003880
2190.000000	0.003873
2189.000000	0.003871
2188.000000	0.003874
2187.000000	0.003874
2186.000000	0.003867
2185.000000	0.003854
2184.000000	0.003836
2183.000000	0.003819
2182.000000	0.003811
2181.000000	0.003813
2180.000000	0.003814
2179.000000	0.003806
2178.000000	0.003793
2177.000000	0.003784
2176.000000	0.003777
2175.000000	0.003764
2174.000000	0.003745
2173.000000	0.003729
2172.000000	0.003722
2171.000000	0.003721
2170.000000	0.003721
2169.000000	0.003718
2168.000000	0.003706
2167.000000	0.003686
2166.000000	0.003665
2165.000000	0.003655
2164.000000	0.003656
2163.000000	0.003661
2162.000000	0.003659
2161.000000	0.003647
2160.000000	0.003627
2159.000000	0.003604
2158.000000	0.003587
2157.000000	0.003578
2156.000000	0.003568
2155.000000	0.003551
2154.000000	0.003534
2153.000000	0.003524
2152.000000	0.003518
2151.000000	0.003509
2150.000000	0.003497
2149.000000	0.003492
2148.000000	0.003492
2147.000000	0.003493
2146.000000	0.003492
2145.000000	0.003492
2144.000000	0.003493
2143.000000	0.003498
2142.000000	0.003508
2141.000000	0.003522
2140.000000	0.003532
2139.000000	0.003532
2138.000000	0.003530
2137.000000	0.003539
2136.000000	0.003559
2135.000000	0.003580
2134.000000	0.003596
2133.000000	0.003612
2132.000000	0.003637
2131.000000	0.003672
2130.000000	0.003714
2129.000000	0.003761
2128.000000	0.003810
2127.000000	0.003861
2126.000000	0.003912
2125.000000	0.003963
2124.000000	0.004011
2123.000000	0.004054
2122.000000	0.004098
2121.000000	0.004147
2120.000000	0.004199
2119.000000	0.004249
2118.000000	0.004294
2117.000000	0.004341
2116.000000	0.004388
2115.000000	0.004435
2114.000000	0.004481
2113.000000	0.004523
2112.000000	0.004560
2111.000000	0.004590
2110.000000	0.004617
2109.000000	0.004646
2108.000000	0.004675
2107.000000	0.004696
2106.000000	0.004706
2105.000000	0.004705
2104.000000	0.004694
2103.000000	0.004675
2102.000000	0.004651
2101.000000	0.004623
2100.000000	0.004590
2099.000000	0.004552
2098.000000	0.004511
2097.000000	0.004469
2096.000000	0.004425
2095.000000	0.004376
2094.000000	0.004331
2093.000000	0.004296
2092.000000	0.004268
2091.000000	0.004239
2090.000000	0.004207
2089.000000	0.004177
2088.000000	0.004154
2087.000000	0.004135
2086.000000	0.004121
2085.000000	0.004110
2084.000000	0.004098
2083.000000	0.004082
2082.000000	0.004066
2081.000000	0.004051
2080.000000	0.004038
2079.000000	0.004030
2078.000000	0.004029
2077.000000	0.004033
2076.000000	0.004033
2075.000000	0.004025
2074.000000	0.004016
2073.000000	0.004013
2072.000000	0.004011
2071.000000	0.004005
2070.000000	0.003999
2069.000000	0.004002
2068.000000	0.004013
2067.000000	0.004021
2066.000000	0.004022
2065.000000	0.004019
2064.000000	0.004014
2063.000000	0.004007
2062.000000	0.004002
2061.000000	0.004002
2060.000000	0.004005
2059.000000	0.004003
2058.000000	0.003994
2057.000000	0.003980
2056.000000	0.003966
2055.000000	0.003957
2054.000000	0.003956
2053.000000	0.003966
2052.000000	0.003980
2051.000000	0.003985
2050.000000	0.003979
2049.000000	0.003968
2048.000000	0.003958
2047.000000	0.003951
2046.000000	0.003951
2045.000000	0.003957
2044.000000	0.003963
2043.000000	0.003960
2042.000000	0.003949
2041.000000	0.003935
2040.000000	0.003923
2039.000000	0.003913
2038.000000	0.003913
2037.000000	0.003925
2036.000000	0.003940
2035.000000	0.003947
2034.000000	0.003942
2033.000000	0.003932
2032.000000	0.003922
2031.000000	0.003913
2030.000000	0.003908
2029.000000	0.003910
2028.000000	0.003917
2027.000000	0.003921
2026.000000	0.003921
2025.000000	0.003923
2024.000000	0.003931
2023.000000	0.003943
2022.000000	0.003952
2021.000000	0.003957
2020.000000	0.003955
2019.000000	0.003946
2018.000000	0.003935
2017.000000	0.003929
2016.000000	0.003929
2015.000000	0.003929
2014.000000	0.003925
2013.000000	0.003922
2012.000000	0.003921
2011.000000	0.003921
2010.000000	0.003920
2009.000000	0.003924
2008.000000	0.003932
2007.000000	0.003942
2006.000000	0.003948
2005.000000	0.003952
2004.000000	0.003953
2003.000000	0.003955
2002.000000	0.003960
2001.000000	0.003971
2000.000000	0.003982
1999.000000	0.003989
1998.000000	0.003990
1997.000000	0.003991
1996.000000	0.003990
1995.000000	0.003988
1994.000000	0.003989
1993.000000	0.003996
1992.000000	0.004009
1991.000000	0.004019
1990.000000	0.004019
1989.000000	0.004012
1988.000000	0.004005
1987.000000	0.004003
1986.000000	0.004006
1985.000000	0.004010
1984.000000	0.004008
1983.000000	0.004003
1982.000000	0.004004
1981.000000	0.004014
1980.000000	0.004025
1979.000000	0.004029
1978.000000	0.004024
1977.000000	0.004013
1976.000000	0.004005
1975.000000	0.004002
1974.000000	0.004006
1973.000000	0.004014
1972.000000	0.004024
1971.000000	0.004036
1970.000000	0.004050
1969.000000	0.004063
1968.000000	0.004068
1967.000000	0.004065
1966.000000	0.004057
1965.000000	0.004051
1964.000000	0.004044
1963.000000	0.004036
1962.000000	0.004031
1961.000000	0.004027
1960.000000	0.004022
1959.000000	0.004014
1958.000000	0.004007
1957.000000	0.004004
1956.000000	0.004006
1955.000000	0.004013
1954.000000	0.004024
1953.000000	0.004037
1952.000000	0.004045
1951.000000	0.004042
1950.000000	0.004035
1949.000000	0.004031
1948.000000	0.004032
1947.000000	0.004034
1946.000000	0.004038
1945.000000	0.004046
1944.000000	0.004054
1943.000000	0.004061
1942.000000	0.004065
1941.000000	0.004065
1940.000000	0.004060
1939.000000	0.004052
1938.000000	0.004043
1937.000000	0.004036
1936.000000	0.004031
1935.000000	0.004029
1934.000000	0.004033
1933.000000	0.004040
1932.000000	0.004043
1931.000000	0.004038
1930.000000	0.004034
1929.000000	0.004037
1928.000000	0.004043
1927.000000	0.004051
1926.000000	0.004062
1925.000000	0.004077
1924.000000	0.004086
1923.000000	0.004083
1922.000000	0.004077
1921.000000	0.004078
1920.000000	0.004080
1919.000000	0.004079
1918.000000	0.004082
1917.000000	0.004092
1916.000000	0.004098
1915.000000	0.004088
1914.000000	0.004071
1913.000000	0.004063
1912.000000	0.004061
1911.000000	0.004058
1910.000000	0.004059
1909.000000	0.004068
1908.000000	0.004080
1907.000000	0.004082
1906.000000	0.004076
1905.000000	0.004073
1904.000000	0.004075
1903.000000	0.004073
1902.000000	0.004074
1901.000000	0.004082
1900.000000	0.004086
1899.000000	0.004080
1898.000000	0.004074
1897.000000	0.004082
1896.000000	0.004093
1895.000000	0.004089
1894.000000	0.004075
1893.000000	0.004071
1892.000000	0.004078
1891.000000	0.004084
1890.000000	0.004088
1889.000000	0.004096
1888.000000	0.004103
1887.000000	0.004099
1886.000000	0.004091
1885.000000	0.004090
1884.000000	0.004093
1883.000000	0.004088
1882.000000	0.004082
1881.000000	0.004086
1880.000000	0.004093
1879.000000	0.004094
1878.000000	0.004091
1877.000000	0.004095
1876.000000	0.004105
1875.000000	0.004107
1874.000000	0.004106
1873.000000	0.004113
1872.000000	0.004130
1871.000000	0.004140
1870.000000	0.004142
1869.000000	0.004145
1868.000000	0.004142
1867.000000	0.004125
1866.000000	0.004103
1865.000000	0.004098
1864.000000	0.004109
1863.000000	0.004121
1862.000000	0.004128
1861.000000	0.004139
1860.000000	0.004151
1859.000000	0.004146
1858.000000	0.004126
1857.000000	0.004111
1856.000000	0.004110
1855.000000	0.004114
1854.000000	0.004119
1853.000000	0.004129
1852.000000	0.004139
1851.000000	0.004140
1850.000000	0.004137
1849.000000	0.004141
1848.000000	0.004152
1847.000000	0.004161
1846.000000	0.004170
1845.000000	0.004186
1844.000000	0.004202
1843.000000	0.004206
1842.000000	0.004199
1841.000000	0.004189
1840.000000	0.004180
1839.000000	0.004170
1838.000000	0.004158
1837.000000	0.004147
1836.000000	0.004142
1835.000000	0.004148
1834.000000	0.004172
1833.000000	0.004210
1832.000000	0.004241
1831.000000	0.004250
1830.000000	0.004237
1829.000000	0.004215
1828.000000	0.004198
1827.000000	0.004188
1826.000000	0.004186
1825.000000	0.004195
1824.000000	0.004207
1823.000000	0.004206
1822.000000	0.004189
1821.000000	0.004174
1820.000000	0.004174
1819.000000	0.004181
1818.000000	0.004183
1817.000000	0.004186
1816.000000	0.004193
1815.000000	0.004191
1814.000000	0.004178
1813.000000	0.004165
1812.000000	0.004163
1811.000000	0.004159
1810.000000	0.004145
1809.000000	0.004139
1808.000000	0.004147
1807.000000	0.004153
1806.000000	0.004154
1805.000000	0.004164
1804.000000	0.004181
1803.000000	0.004184
1802.000000	0.004164
1801.000000	0.004144
1800.000000	0.004138
1799.000000	0.004134
1798.000000	0.004128
1797.000000	0.004134
1796.000000	0.004152
1795.000000	0.004160
1794.000000	0.004144
1793.000000	0.004121
1792.000000	0.004108
1791.000000	0.004100
1790.000000	0.004092
1789.000000	0.004096
1788.000000	0.004109
1787.000000	0.004118
1786.000000	0.004117
1785.000000	0.004115
1784.000000	0.004113
1783.000000	0.004101
1782.000000	0.004082
1781.000000	0.004071
1780.000000	0.004076
1779.000000	0.004087
1778.000000	0.004092
1777.000000	0.004090
1776.000000	0.004087
1775.000000	0.004086
1774.000000	0.004081
1773.000000	0.004071
1772.000000	0.004065
1771.000000	0.004071
1770.000000	0.004077
1769.000000	0.004070
1768.000000	0.004061
1767.000000	0.004056
1766.000000	0.004052
1765.000000	0.004047
1764.000000	0.004045
1763.000000	0.004046
1762.000000	0.004037
1761.000000	0.004015
1760.000000	0.003995
1759.000000	0.003982
1758.000000	0.003968
1757.000000	0.003945
1756.000000	0.003925
1755.000000	0.003916
1754.000000	0.003902
1753.000000	0.003870
1752.000000	0.003836
1751.000000	0.003823
1750.000000	0.003817
1749.000000	0.003793
1748.000000	0.003754
1747.000000	0.003720
1746.000000	0.003698
1745.000000	0.003677
1744.000000	0.003662
1743.000000	0.003661
1742.000000	0.003664
1741.000000	0.003655
1740.000000	0.003637
1739.000000	0.003620
1738.000000	0.003605
1737.000000	0.003582
1736.000000	0.003546
1735.000000	0.003524
1734.000000	0.003539
1733.000000	0.003580
1732.000000	0.003616
1731.000000	0.003629
1730.000000	0.003624
1729.000000	0.003618
1728.000000	0.003615
1727.000000	0.003612
1726.000000	0.003608
1725.000000	0.003603
1724.000000	0.003601
1723.000000	0.003595
1722.000000	0.003582
1721.000000	0.003573
1720.000000	0.003564
1719.000000	0.003539
1718.000000	0.003498
1717.000000	0.003472
1716.000000	0.003461
1715.000000	0.003429
1714.000000	0.003382
1713.000000	0.003365
1712.000000	0.003375
1711.000000	0.003372
1710.000000	0.003351
1709.000000	0.003346
1708.000000	0.003364
1707.000000	0.003376
1706.000000	0.003366
1705.000000	0.003356
1704.000000	0.003344
1703.000000	0.003293
1702.000000	0.003200
1701.000000	0.003120
1700.000000	0.003095
1699.000000	0.003073
1698.000000	0.003015
1697.000000	0.002933
1696.000000	0.002846
1695.000000	0.002752
1694.000000	0.002647
1693.000000	0.002534
1692.000000	0.002414
1691.000000	0.002285
1690.000000	0.002153
1689.000000	0.002026
1688.000000	0.001906
1687.000000	0.001792
1686.000000	0.001681
1685.000000	0.001564
1684.000000	0.001420
1683.000000	0.001268
1682.000000	0.001135
1681.000000	0.001005
1680.000000	0.000878
1679.000000	0.000783
1678.000000	0.000721
1677.000000	0.000658
1676.000000	0.000584
1675.000000	0.000537
1674.000000	0.000535
1673.000000	0.000541
1672.000000	0.000527
1671.000000	0.000502
1670.000000	0.000486
1669.000000	0.000464
1668.000000	0.000419
1667.000000	0.000369
1666.000000	0.000335
1665.000000	0.000312
1664.000000	0.000284
1663.000000	0.000252
1662.000000	0.000231
1661.000000	0.000209
1660.000000	0.000177
1659.000000	0.000156
1658.000000	0.000166
1657.000000	0.000199
1656.000000	0.000243
1655.000000	0.000304
1654.000000	0.000381
1653.000000	0.000434
1652.000000	0.000439
1651.000000	0.000434
1650.000000	0.000430
1649.000000	0.000424
1648.000000	0.000417
1647.000000	0.000412
1646.000000	0.000415
1645.000000	0.000437
1644.000000	0.000476
1643.000000	0.000509
1642.000000	0.000532
1641.000000	0.000554
1640.000000	0.000588
1639.000000	0.000642
1638.000000	0.000713
1637.000000	0.000794
1636.000000	0.000874
1635.000000	0.000944
1634.000000	0.001003
1633.000000	0.001064
1632.000000	0.001129
1631.000000	0.001201
1630.000000	0.001292
1629.000000	0.001403
1628.000000	0.001518
1627.000000	0.001626
1626.000000	0.001735
1625.000000	0.001856
1624.000000	0.001985
1623.000000	0.002120
1622.000000	0.002263
1621.000000	0.002401
1620.000000	0.002528
1619.000000	0.002656
1618.000000	0.002808
1617.000000	0.002981
1616.000000	0.003141
1615.000000	0.003279
1614.000000	0.003412
1613.000000	0.003541
1612.000000	0.003655
1611.000000	0.003763
1610.000000	0.003883
1609.000000	0.004011
1608.000000	0.004135
1607.000000	0.004263
1606.000000	0.004406
1605.000000	0.004544
1604.000000	0.004658
1603.000000	0.004757
1602.000000	0.004856
1601.000000	0.004950
1600.000000	0.005031
1599.000000	0.005112
1598.000000	0.005207
1597.000000	0.005308
1596.000000	0.005405
1595.000000	0.005501
1594.000000	0.005607
1593.000000	0.005715
1592.000000	0.005811
1591.000000	0.005895
1590.000000	0.005987
1589.000000	0.006086
1588.000000	0.006175
1587.000000	0.006251
1586.000000	0.006330
1585.000000	0.006407
1584.000000	0.006463
1583.000000	0.006505
1582.000000	0.006556
1581.000000	0.006620
1580.000000	0.006680
1579.000000	0.006730
1578.000000	0.006764
1577.000000	0.006763
1576.000000	0.006721
1575.000000	0.006667
1574.000000	0.006633
1573.000000	0.006609
1572.000000	0.006582
1571.000000	0.006569
1570.000000	0.006586
1569.000000	0.006612
1568.000000	0.006605
1567.000000	0.006565
1566.000000	0.006510
1565.000000	0.006451
1564.000000	0.006402
1563.000000	0.006376
1562.000000	0.006369
1561.000000	0.006362
1560.000000	0.006356
1559.000000	0.006350
1558.000000	0.006345
1557.000000	0.006341
1556.000000	0.006313
1555.000000	0.006257
1554.000000	0.006188
1553.000000	0.006109
1552.000000	0.006036
1551.000000	0.005982
1550.000000	0.005946
1549.000000	0.005913
1548.000000	0.005864
1547.000000	0.005802
1546.000000	0.005754
1545.000000	0.005740
1544.000000	0.005754
1543.000000	0.005765
1542.000000	0.005739
1541.000000	0.005651
1540.000000	0.005495
1539.000000	0.005317
1538.000000	0.005193
1537.000000	0.005128
1536.000000	0.005076
1535.000000	0.005005
1534.000000	0.004911
1533.000000	0.004807
1532.000000	0.004723
1531.000000	0.004691
1530.000000	0.004723
1529.000000	0.004781
1528.000000	0.004782
1527.000000	0.004676
1526.000000	0.004522
1525.000000	0.004420
1524.000000	0.004403
1523.000000	0.004426
1522.000000	0.004449
1521.000000	0.004470
1520.000000	0.004482
1519.000000	0.004474
1518.000000	0.004475
1517.000000	0.004556
1516.000000	0.004746
1515.000000	0.004953
1514.000000	0.005060
1513.000000	0.005043
1512.000000	0.004985
1511.000000	0.004963
1510.000000	0.004988
1509.000000	0.005046
1508.000000	0.005133
1507.000000	0.005237
1506.000000	0.005335
1505.000000	0.005417
1504.000000	0.005498
1503.000000	0.005586
1502.000000	0.005705
1501.000000	0.005867
1500.000000	0.006052
1499.000000	0.006216
1498.000000	0.006342
1497.000000	0.006462
1496.000000	0.006596
1495.000000	0.006708
1494.000000	0.006789
1493.000000	0.006879
1492.000000	0.007012
1491.000000	0.007172
1490.000000	0.007328
1489.000000	0.007470
1488.000000	0.007591
1487.000000	0.007682
1486.000000	0.007784
1485.000000	0.007939
1484.000000	0.008111
1483.000000	0.008222
1482.000000	0.008232
1481.000000	0.008181
1480.000000	0.008116
1479.000000	0.008042
1478.000000	0.007953
1477.000000	0.007870
1476.000000	0.007818
1475.000000	0.007783
1474.000000	0.007744
1473.000000	0.007696
1472.000000	0.007655
1471.000000	0.007633
1470.000000	0.007622
1469.000000	0.007610
1468.000000	0.007611
1467.000000	0.007677
1466.000000	0.007860
1465.000000	0.008109
1464.000000	0.008237
1463.000000	0.008081
1462.000000	0.007675
1461.000000	0.007218
1460.000000	0.006888
1459.000000	0.006707
1458.000000	0.006578
1457.000000	0.006433
1456.000000	0.006305
1455.000000	0.006223
1454.000000	0.006154
1453.000000	0.006089
1452.000000	0.006081
1451.000000	0.006136
1450.000000	0.006165
1449.000000	0.006086
1448.000000	0.005915
1447.000000	0.005745
1446.000000	0.005632
1445.000000	0.005549
1444.000000	0.005463
1443.000000	0.005369
1442.000000	0.005271
1441.000000	0.005188
1440.000000	0.005147
1439.000000	0.005161
1438.000000	0.005218
1437.000000	0.005298
1436.000000	0.005365
1435.000000	0.005355
1434.000000	0.005229
1433.000000	0.005038
1432.000000	0.004883
1431.000000	0.004816
1430.000000	0.004792
1429.000000	0.004767
1428.000000	0.004755
1427.000000	0.004784
1426.000000	0.004858
1425.000000	0.004981
1424.000000	0.005176
1423.000000	0.005405
1422.000000	0.005533
1421.000000	0.005459
1420.000000	0.005227
1419.000000	0.004984
1418.000000	0.004815
1417.000000	0.004714
1416.000000	0.004661
1415.000000	0.004654
1414.000000	0.004676
1413.000000	0.004705
1412.000000	0.004744
1411.000000	0.004806
1410.000000	0.004878
1409.000000	0.004930
1408.000000	0.004949
1407.000000	0.004930
1406.000000	0.004881
1405.000000	0.004824
1404.000000	0.004804
1403.000000	0.004837
1402.000000	0.004886
1401.000000	0.004906
1400.000000	0.004896
1399.000000	0.004887
1398.000000	0.004893
1397.000000	0.004910
1396.000000	0.004928
1395.000000	0.004937
1394.000000	0.004916
1393.000000	0.004859
1392.000000	0.004800
1391.000000	0.004778
1390.000000	0.004787
1389.000000	0.004802
1388.000000	0.004810
1387.000000	0.004817
1386.000000	0.004825
1385.000000	0.004825
1384.000000	0.004813
1383.000000	0.004800
1382.000000	0.004797
1381.000000	0.004812
1380.000000	0.004848
1379.000000	0.004888
1378.000000	0.004904
1377.000000	0.004878
1376.000000	0.004825
1375.000000	0.004783
1374.000000	0.004776
1373.000000	0.004793
1372.000000	0.004808
1371.000000	0.004814
1370.000000	0.004813
1369.000000	0.004808
1368.000000	0.004803
1367.000000	0.004811
1366.000000	0.004837
1365.000000	0.004874
1364.000000	0.004906
1363.000000	0.004926
1362.000000	0.004928
1361.000000	0.004914
1360.000000	0.004896
1359.000000	0.004893
1358.000000	0.004916
1357.000000	0.004957
1356.000000	0.004995
1355.000000	0.005015
1354.000000	0.005016
1353.000000	0.005009
1352.000000	0.005000
1351.000000	0.004977
1350.000000	0.004932
1349.000000	0.004869
1348.000000	0.004808
1347.000000	0.004761
1346.000000	0.004722
1345.000000	0.004677
1344.000000	0.004626
1343.000000	0.004579
1342.000000	0.004540
1341.000000	0.004512
1340.000000	0.004501
1339.000000	0.004509
1338.000000	0.004513
1337.000000	0.004482
1336.000000	0.004408
1335.000000	0.004318
1334.000000	0.004243
1333.000000	0.004195
1332.000000	0.004166
1331.000000	0.004143
1330.000000	0.004118
1329.000000	0.004087
1328.000000	0.004057
1327.000000	0.004035
1326.000000	0.004025
1325.000000	0.004018
1324.000000	0.004014
1323.000000	0.004013
1322.000000	0.004010
1321.000000	0.003998
1320.000000	0.003979
1319.000000	0.003960
1318.000000	0.003945
1317.000000	0.003934
1316.000000	0.003927
1315.000000	0.003927
1314.000000	0.003931
1313.000000	0.003934
1312.000000	0.003932
1311.000000	0.003928
1310.000000	0.003920
1309.000000	0.003908
1308.000000	0.003900
1307.000000	0.003900
1306.000000	0.003899
1305.000000	0.003885
1304.000000	0.003862
1303.000000	0.003844
1302.000000	0.003836
1301.000000	0.003830
1300.000000	0.003823
1299.000000	0.003822
1298.000000	0.003824
1297.000000	0.003820
1296.000000	0.003806
1295.000000	0.003792
1294.000000	0.003788
1293.000000	0.003793
1292.000000	0.003799
1291.000000	0.003801
1290.000000	0.003800
1289.000000	0.003795
1288.000000	0.003786
1287.000000	0.003772
1286.000000	0.003740
1285.000000	0.003678
1284.000000	0.003582
1283.000000	0.003458
1282.000000	0.003313
1281.000000	0.003164
1280.000000	0.003040
1279.000000	0.002976
1278.000000	0.002997
1277.000000	0.003112
1276.000000	0.003311
1275.000000	0.003573
1274.000000	0.003857
1273.000000	0.004116
1272.000000	0.004318
1271.000000	0.004450
1270.000000	0.004514
1269.000000	0.004515
1268.000000	0.004470
1267.000000	0.004400
1266.000000	0.004325
1265.000000	0.004265
1264.000000	0.004233
1263.000000	0.004231
1262.000000	0.004238
1261.000000	0.004229
1260.000000	0.004197
1259.000000	0.004148
1258.000000	0.004087
1257.000000	0.004018
1256.000000	0.003945
1255.000000	0.003875
1254.000000	0.003804
1253.000000	0.003720
1252.000000	0.003620
1251.000000	0.003514
1250.000000	0.003406
1249.000000	0.003289
1248.000000	0.003165
1247.000000	0.003046
1246.000000	0.002944
1245.000000	0.002858
1244.000000	0.002781
1243.000000	0.002715
1242.000000	0.002669
1241.000000	0.002646
1240.000000	0.002649
1239.000000	0.002677
1238.000000	0.002731
1237.000000	0.002811
1236.000000	0.002915
1235.000000	0.003032
1234.000000	0.003148
1233.000000	0.003254
1232.000000	0.003359
1231.000000	0.003474
1230.000000	0.003597
1229.000000	0.003709
1228.000000	0.003804
1227.000000	0.003883
1226.000000	0.003952
1225.000000	0.004006
1224.000000	0.004042
1223.000000	0.004059
1222.000000	0.004059
1221.000000	0.004042
1220.000000	0.004020
1219.000000	0.004008
1218.000000	0.004008
1217.000000	0.004010
1216.000000	0.004008
1215.000000	0.003999
1214.000000	0.003984
1213.000000	0.003958
1212.000000	0.003924
1211.000000	0.003893
1210.000000	0.003869
1209.000000	0.003848
1208.000000	0.003822
1207.000000	0.003793
1206.000000	0.003762
1205.000000	0.003733
1204.000000	0.003709
1203.000000	0.003694
1202.000000	0.003681
1201.000000	0.003665
1200.000000	0.003647
1199.000000	0.003638
1198.000000	0.003638
1197.000000	0.003636
1196.000000	0.003633
1195.000000	0.003638
1194.000000	0.003658
1193.000000	0.003686
1192.000000	0.003714
1191.000000	0.003741
1190.000000	0.003775
1189.000000	0.003816
1188.000000	0.003861
1187.000000	0.003901
1186.000000	0.003932
1185.000000	0.003958
1184.000000	0.003996
1183.000000	0.004055
1182.000000	0.004122
1181.000000	0.004176
1180.000000	0.004207
1179.000000	0.004221
1178.000000	0.004221
1177.000000	0.004206
1176.000000	0.004184
1175.000000	0.004169
1174.000000	0.004163
1173.000000	0.004148
1172.000000	0.004118
1171.000000	0.004087
1170.000000	0.004072
1169.000000	0.004070
1168.000000	0.004073
1167.000000	0.004077
1166.000000	0.004080
1165.000000	0.004079
1164.000000	0.004075
1163.000000	0.004078
1162.000000	0.004098
1161.000000	0.004128
1160.000000	0.004155
1159.000000	0.004170
1158.000000	0.004178
1157.000000	0.004179
1156.000000	0.004175
1155.000000	0.004168
1154.000000	0.004169
1153.000000	0.004179
1152.000000	0.004195
1151.000000	0.004207
1150.000000	0.004207
1149.000000	0.004194
1148.000000	0.004169
1147.000000	0.004141
1146.000000	0.004114
1145.000000	0.004093
1144.000000	0.004082
1143.000000	0.004088
1142.000000	0.004104
1141.000000	0.004115
1140.000000	0.004115
1139.000000	0.004115
1138.000000	0.004123
1137.000000	0.004138
1136.000000	0.004148
1135.000000	0.004157
1134.000000	0.004176
1133.000000	0.004210
1132.000000	0.004246
1131.000000	0.004269
1130.000000	0.004280
1129.000000	0.004295
1128.000000	0.004319
1127.000000	0.004343
1126.000000	0.004352
1125.000000	0.004348
1124.000000	0.004343
1123.000000	0.004346
1122.000000	0.004358
1121.000000	0.004381
1120.000000	0.004413
1119.000000	0.004449
1118.000000	0.004478
1117.000000	0.004491
1116.000000	0.004498
1115.000000	0.004508
1114.000000	0.004520
1113.000000	0.004528
1112.000000	0.004537
1111.000000	0.004555
1110.000000	0.004581
1109.000000	0.004602
1108.000000	0.004611
1107.000000	0.004612
1106.000000	0.004612
1105.000000	0.004615
1104.000000	0.004629
1103.000000	0.004661
1102.000000	0.004705
1101.000000	0.004743
1100.000000	0.004761
1099.000000	0.004758
1098.000000	0.004746
1097.000000	0.004742
1096.000000	0.004752
1095.000000	0.004762
1094.000000	0.004756
1093.000000	0.004739
1092.000000	0.004731
1091.000000	0.004748
1090.000000	0.004780
1089.000000	0.004801
1088.000000	0.004802
1087.000000	0.004795
1086.000000	0.004792
1085.000000	0.004789
1084.000000	0.004782
1083.000000	0.004772
1082.000000	0.004770
1081.000000	0.004781
1080.000000	0.004809
1079.000000	0.004850
1078.000000	0.004895
1077.000000	0.004928
1076.000000	0.004939
1075.000000	0.004940
1074.000000	0.004951
1073.000000	0.004979
1072.000000	0.005010
1071.000000	0.005033
1070.000000	0.005047
1069.000000	0.005065
1068.000000	0.005094
1067.000000	0.005128
1066.000000	0.005157
1065.000000	0.005169
1064.000000	0.005161
1063.000000	0.005148
1062.000000	0.005151
1061.000000	0.005181
1060.000000	0.005221
1059.000000	0.005240
1058.000000	0.005228
1057.000000	0.005202
1056.000000	0.005190
1055.000000	0.005196
1054.000000	0.005207
1053.000000	0.005212
1052.000000	0.005216
1051.000000	0.005221
1050.000000	0.005216
1049.000000	0.005185
1048.000000	0.005125
1047.000000	0.005060
1046.000000	0.005026
1045.000000	0.005047
1044.000000	0.005110
1043.000000	0.005168
1042.000000	0.005174
1041.000000	0.005128
1040.000000	0.005079
1039.000000	0.005074
1038.000000	0.005111
1037.000000	0.005148
1036.000000	0.005155
1035.000000	0.005143
1034.000000	0.005146
1033.000000	0.005177
1032.000000	0.005217
1031.000000	0.005235
1030.000000	0.005224
1029.000000	0.005212
1028.000000	0.005228
1027.000000	0.005261
1026.000000	0.005274
1025.000000	0.005237
1024.000000	0.005165
1023.000000	0.005093
1022.000000	0.005041
1021.000000	0.005007
1020.000000	0.004984
1019.000000	0.004975
1018.000000	0.004985
1017.000000	0.005004
1016.000000	0.005017
1015.000000	0.005016
1014.000000	0.005003
1013.000000	0.004987
1012.000000	0.004976
1011.000000	0.004969
1010.000000	0.004959
1009.000000	0.004945
1008.000000	0.004940
1007.000000	0.004957
1006.000000	0.004992
1005.000000	0.005021
1004.000000	0.005022
1003.000000	0.004996
1002.000000	0.004961
1001.000000	0.004932
1000.000000	0.004913
999.000000	0.004901
998.000000	0.004894
997.000000	0.004891
996.000000	0.004893
995.000000	0.004894
994.000000	0.004887
993.000000	0.004867
992.000000	0.004842
991.000000	0.004821
990.000000	0.004807
989.000000	0.004793
988.000000	0.004771
987.000000	0.004742
986.000000	0.004713
985.000000	0.004691
984.000000	0.004679
983.000000	0.004675
982.000000	0.004665
981.000000	0.004640
980.000000	0.004600
979.000000	0.004555
978.000000	0.004511
977.000000	0.004460
976.000000	0.004401
975.000000	0.004343
974.000000	0.004302
973.000000	0.004279
972.000000	0.004260
971.000000	0.004230
970.000000	0.004187
969.000000	0.004137
968.000000	0.004094
967.000000	0.004069
966.000000	0.004063
965.000000	0.004065
964.000000	0.004059
963.000000	0.004040
962.000000	0.004023
961.000000	0.004014
960.000000	0.004004
959.000000	0.003979
958.000000	0.003940
957.000000	0.003905
956.000000	0.003891
955.000000	0.003901
954.000000	0.003921
953.000000	0.003938
952.000000	0.003942
951.000000	0.003933
950.000000	0.003920
949.000000	0.003915
948.000000	0.003919
947.000000	0.003923
946.000000	0.003921
945.000000	0.003920
944.000000	0.003930
943.000000	0.003953
942.000000	0.003980
941.000000	0.004000
940.000000	0.004014
939.000000	0.004027
938.000000	0.004040
937.000000	0.004051
936.000000	0.004061
935.000000	0.004069
934.000000	0.004081
933.000000	0.004100
932.000000	0.004125
931.000000	0.004150
930.000000	0.004168
929.000000	0.004175
928.000000	0.004169
927.000000	0.004156
926.000000	0.004141
925.000000	0.004129
924.000000	0.004123
923.000000	0.004122
922.000000	0.004129
921.000000	0.004138
920.000000	0.004143
919.000000	0.004146
918.000000	0.004162
917.000000	0.004209
916.000000	0.004281
915.000000	0.004350
914.000000	0.004392
913.000000	0.004410
912.000000	0.004423
911.000000	0.004435
910.000000	0.004442
909.000000	0.004442
908.000000	0.004446
907.000000	0.004464
906.000000	0.004492
905.000000	0.004520
904.000000	0.004538
903.000000	0.004542
902.000000	0.004534
901.000000	0.004519
900.000000	0.004506
899.000000	0.004505
898.000000	0.004523
897.000000	0.004554
896.000000	0.004577
895.000000	0.004571
894.000000	0.004537
893.000000	0.004501
892.000000	0.004491
891.000000	0.004503
890.000000	0.004519
889.000000	0.004535
888.000000	0.004557
887.000000	0.004580
886.000000	0.004580
885.000000	0.004534
884.000000	0.004446
883.000000	0.004338
882.000000	0.004233
881.000000	0.004148
880.000000	0.004090
879.000000	0.004054
878.000000	0.004026
877.000000	0.004000
876.000000	0.003989
875.000000	0.004004
874.000000	0.004033
873.000000	0.004046
872.000000	0.004026
871.000000	0.003978
870.000000	0.003917
869.000000	0.003852
868.000000	0.003787
867.000000	0.003721
866.000000	0.003643
865.000000	0.003548
864.000000	0.003438
863.000000	0.003325
862.000000	0.003204
861.000000	0.003050
860.000000	0.002831
859.000000	0.002546
858.000000	0.002209
857.000000	0.001833
856.000000	0.001408
855.000000	0.000930
854.000000	0.000420
853.000000	-0.000090
852.000000	-0.000565
851.000000	-0.000967
850.000000	-0.001237
849.000000	-0.001307
848.000000	-0.001147
847.000000	-0.000798
846.000000	-0.000345
845.000000	0.000140
844.000000	0.000620
843.000000	0.001083
842.000000	0.001512
841.000000	0.001887
840.000000	0.002200
839.000000	0.002459
838.000000	0.002684
837.000000	0.002894
836.000000	0.003100
835.000000	0.003300
834.000000	0.003481
833.000000	0.003628
832.000000	0.003741
831.000000	0.003828
830.000000	0.003904
829.000000	0.003976
828.000000	0.004042
827.000000	0.004096
826.000000	0.004142
825.000000	0.004190
824.000000	0.004254
823.000000	0.004332
822.000000	0.004418
821.000000	0.004504
820.000000	0.004583
819.000000	0.004647
818.000000	0.004686
817.000000	0.004694
816.000000	0.004669
815.000000	0.004612
814.000000	0.004534
813.000000	0.004455
812.000000	0.004396
811.000000	0.004360
810.000000	0.004333
809.000000	0.004300
808.000000	0.004258
807.000000	0.004217
806.000000	0.004187
805.000000	0.004169
804.000000	0.004158
803.000000	0.004152
802.000000	0.004149
801.000000	0.004142
800.000000	0.004116
799.000000	0.004067
798.000000	0.004005
797.000000	0.003945
796.000000	0.003890
795.000000	0.003845
794.000000	0.003818
793.000000	0.003823
792.000000	0.003859
791.000000	0.003912
790.000000	0.003972
789.000000	0.004031
788.000000	0.004085
787.000000	0.004139
786.000000	0.004200
785.000000	0.004262
784.000000	0.004298
783.000000	0.004288
782.000000	0.004251
781.000000	0.004227
780.000000	0.004235
779.000000	0.004260
778.000000	0.004293
777.000000	0.004333
776.000000	0.004372
775.000000	0.004388
774.000000	0.004375
773.000000	0.004355
772.000000	0.004347
771.000000	0.004342
770.000000	0.004326
769.000000	0.004310
768.000000	0.004308
767.000000	0.004314
766.000000	0.004311
765.000000	0.004301
764.000000	0.004292
763.000000	0.004285
762.000000	0.004274
761.000000	0.004264
760.000000	0.004263
759.000000	0.004275
758.000000	0.004298
757.000000	0.004325
756.000000	0.004344
755.000000	0.004351
754.000000	0.004361
753.000000	0.004393
752.000000	0.004442
751.000000	0.004472
750.000000	0.004468
749.000000	0.004457
748.000000	0.004466
747.000000	0.004488
746.000000	0.004501
745.000000	0.004504
744.000000	0.004512
743.000000	0.004530
742.000000	0.004549
741.000000	0.004557
740.000000	0.004548
739.000000	0.004519
738.000000	0.004488
737.000000	0.004485
736.000000	0.004511
735.000000	0.004535
734.000000	0.004530
733.000000	0.004506
732.000000	0.004480
731.000000	0.004445
730.000000	0.004391
729.000000	0.004333
728.000000	0.004293
727.000000	0.004273
726.000000	0.004260
725.000000	0.004253
724.000000	0.004251
723.000000	0.004238
722.000000	0.004205
721.000000	0.004160
720.000000	0.004117
719.000000	0.004076
718.000000	0.004036
717.000000	0.004013
716.000000	0.004023
715.000000	0.004063
714.000000	0.004119
713.000000	0.004183
712.000000	0.004236
711.000000	0.004251
710.000000	0.004227
709.000000	0.004202
708.000000	0.004213
707.000000	0.004247
706.000000	0.004271
705.000000	0.004270
704.000000	0.004262
703.000000	0.004257
702.000000	0.004255
701.000000	0.004259
700.000000	0.004262
