# Supplementary material for: Real-time monitoring of the reversible capture and release of CO2 on anthraquinone and riboflavin-modified graphitic electrodes using ATR-SEIRAS
Source: Chem Sci. 2025 Nov 4;16(48):23189–202. doi: 10.1039/d5sc05427c (PMC12584010; doi:10.1039/d5sc05427c)
Supplement: SC-016-D5SC05427C-s001 [file SC-016-D5SC05427C-s001.zip › Data Folders/Main Figures/Figure2/2b/-1.8v_ar_0.4VBKG09AQ_Graphenegold_MeCN-0.1M-TBAPF6.ASC]

PE IR       SUBTECH     SPECTRUM    ASCII       PEDS        4.00        
   -1
-1.8v_ar_0.4VBKG09AQ_Graphenegold_MeCN-0.1M-TBAPF6.ASC
25/01/27
16:39:02.00
25/01/27
16:39:02.00
Administrator
Sample 009 By Administrator Date Monday, January 27 2025
700.000000
#HDR
-1
-1
#GR
cm-1
A
1.0
0.0
4000.000000
-1.000000
3301
8
0.009493
-0.000523
#DATA
4000.000000	0.004577
3999.000000	0.004592
3998.000000	0.004617
3997.000000	0.004636
3996.000000	0.004639
3995.000000	0.004624
3994.000000	0.004607
3993.000000	0.004607
3992.000000	0.004629
3991.000000	0.004659
3990.000000	0.004677
3989.000000	0.004677
3988.000000	0.004665
3987.000000	0.004653
3986.000000	0.004645
3985.000000	0.004638
3984.000000	0.004628
3983.000000	0.004619
3982.000000	0.004614
3981.000000	0.004615
3980.000000	0.004617
3979.000000	0.004615
3978.000000	0.004612
3977.000000	0.004613
3976.000000	0.004622
3975.000000	0.004637
3974.000000	0.004652
3973.000000	0.004661
3972.000000	0.004663
3971.000000	0.004661
3970.000000	0.004657
3969.000000	0.004652
3968.000000	0.004647
3967.000000	0.004648
3966.000000	0.004658
3965.000000	0.004676
3964.000000	0.004692
3963.000000	0.004697
3962.000000	0.004693
3961.000000	0.004685
3960.000000	0.004680
3959.000000	0.004677
3958.000000	0.004670
3957.000000	0.004656
3956.000000	0.004642
3955.000000	0.004637
3954.000000	0.004642
3953.000000	0.004653
3952.000000	0.004659
3951.000000	0.004655
3950.000000	0.004641
3949.000000	0.004626
3948.000000	0.004621
3947.000000	0.004630
3946.000000	0.004649
3945.000000	0.004667
3944.000000	0.004676
3943.000000	0.004672
3942.000000	0.004661
3941.000000	0.004655
3940.000000	0.004658
3939.000000	0.004662
3938.000000	0.004658
3937.000000	0.004648
3936.000000	0.004640
3935.000000	0.004640
3934.000000	0.004646
3933.000000	0.004653
3932.000000	0.004660
3931.000000	0.004671
3930.000000	0.004682
3929.000000	0.004687
3928.000000	0.004682
3927.000000	0.004672
3926.000000	0.004664
3925.000000	0.004658
3924.000000	0.004654
3923.000000	0.004653
3922.000000	0.004656
3921.000000	0.004657
3920.000000	0.004652
3919.000000	0.004648
3918.000000	0.004654
3917.000000	0.004665
3916.000000	0.004667
3915.000000	0.004656
3914.000000	0.004641
3913.000000	0.004632
3912.000000	0.004630
3911.000000	0.004635
3910.000000	0.004648
3909.000000	0.004669
3908.000000	0.004691
3907.000000	0.004709
3906.000000	0.004716
3905.000000	0.004709
3904.000000	0.004681
3903.000000	0.004641
3902.000000	0.004613
3901.000000	0.004615
3900.000000	0.004640
3899.000000	0.004666
3898.000000	0.004681
3897.000000	0.004689
3896.000000	0.004694
3895.000000	0.004698
3894.000000	0.004702
3893.000000	0.004704
3892.000000	0.004700
3891.000000	0.004681
3890.000000	0.004646
3889.000000	0.004612
3888.000000	0.004601
3887.000000	0.004611
3886.000000	0.004630
3885.000000	0.004642
3884.000000	0.004651
3883.000000	0.004673
3882.000000	0.004702
3881.000000	0.004717
3880.000000	0.004709
3879.000000	0.004691
3878.000000	0.004679
3877.000000	0.004682
3876.000000	0.004692
3875.000000	0.004699
3874.000000	0.004692
3873.000000	0.004680
3872.000000	0.004681
3871.000000	0.004696
3870.000000	0.004698
3869.000000	0.004671
3868.000000	0.004642
3867.000000	0.004641
3866.000000	0.004661
3865.000000	0.004671
3864.000000	0.004660
3863.000000	0.004650
3862.000000	0.004661
3861.000000	0.004686
3860.000000	0.004708
3859.000000	0.004718
3858.000000	0.004709
3857.000000	0.004683
3856.000000	0.004654
3855.000000	0.004651
3854.000000	0.004663
3853.000000	0.004647
3852.000000	0.004615
3851.000000	0.004607
3850.000000	0.004628
3849.000000	0.004649
3848.000000	0.004656
3847.000000	0.004661
3846.000000	0.004676
3845.000000	0.004701
3844.000000	0.004719
3843.000000	0.004718
3842.000000	0.004702
3841.000000	0.004688
3840.000000	0.004692
3839.000000	0.004705
3838.000000	0.004712
3837.000000	0.004711
3836.000000	0.004708
3835.000000	0.004712
3834.000000	0.004720
3833.000000	0.004726
3832.000000	0.004724
3831.000000	0.004711
3830.000000	0.004695
3829.000000	0.004693
3828.000000	0.004706
3827.000000	0.004718
3826.000000	0.004712
3825.000000	0.004687
3824.000000	0.004664
3823.000000	0.004664
3822.000000	0.004678
3821.000000	0.004675
3820.000000	0.004649
3819.000000	0.004631
3818.000000	0.004648
3817.000000	0.004688
3816.000000	0.004713
3815.000000	0.004713
3814.000000	0.004711
3813.000000	0.004727
3812.000000	0.004744
3811.000000	0.004738
3810.000000	0.004723
3809.000000	0.004728
3808.000000	0.004755
3807.000000	0.004769
3806.000000	0.004739
3805.000000	0.004691
3804.000000	0.004666
3803.000000	0.004675
3802.000000	0.004694
3801.000000	0.004692
3800.000000	0.004683
3799.000000	0.004695
3798.000000	0.004728
3797.000000	0.004753
3796.000000	0.004753
3795.000000	0.004745
3794.000000	0.004751
3793.000000	0.004774
3792.000000	0.004795
3791.000000	0.004800
3790.000000	0.004793
3789.000000	0.004781
3788.000000	0.004769
3787.000000	0.004759
3786.000000	0.004758
3785.000000	0.004763
3784.000000	0.004765
3783.000000	0.004759
3782.000000	0.004753
3781.000000	0.004758
3780.000000	0.004771
3779.000000	0.004780
3778.000000	0.004785
3777.000000	0.004796
3776.000000	0.004812
3775.000000	0.004820
3774.000000	0.004809
3773.000000	0.004787
3772.000000	0.004772
3771.000000	0.004776
3770.000000	0.004790
3769.000000	0.004803
3768.000000	0.004812
3767.000000	0.004816
3766.000000	0.004813
3765.000000	0.004801
3764.000000	0.004783
3763.000000	0.004771
3762.000000	0.004771
3761.000000	0.004778
3760.000000	0.004778
3759.000000	0.004769
3758.000000	0.004765
3757.000000	0.004771
3756.000000	0.004782
3755.000000	0.004790
3754.000000	0.004786
3753.000000	0.004766
3752.000000	0.004739
3751.000000	0.004721
3750.000000	0.004717
3749.000000	0.004713
3748.000000	0.004694
3747.000000	0.004671
3746.000000	0.004663
3745.000000	0.004676
3744.000000	0.004681
3743.000000	0.004679
3742.000000	0.004692
3741.000000	0.004716
3740.000000	0.004724
3739.000000	0.004713
3738.000000	0.004714
3737.000000	0.004743
3736.000000	0.004781
3735.000000	0.004808
3734.000000	0.004829
3733.000000	0.004845
3732.000000	0.004840
3731.000000	0.004806
3730.000000	0.004764
3729.000000	0.004742
3728.000000	0.004750
3727.000000	0.004778
3726.000000	0.004806
3725.000000	0.004822
3724.000000	0.004827
3723.000000	0.004820
3722.000000	0.004802
3721.000000	0.004784
3720.000000	0.004779
3719.000000	0.004785
3718.000000	0.004794
3717.000000	0.004796
3716.000000	0.004790
3715.000000	0.004783
3714.000000	0.004778
3713.000000	0.004772
3712.000000	0.004763
3711.000000	0.004754
3710.000000	0.004753
3709.000000	0.004762
3708.000000	0.004779
3707.000000	0.004799
3706.000000	0.004818
3705.000000	0.004838
3704.000000	0.004864
3703.000000	0.004890
3702.000000	0.004899
3701.000000	0.004884
3700.000000	0.004853
3699.000000	0.004826
3698.000000	0.004811
3697.000000	0.004808
3696.000000	0.004807
3695.000000	0.004805
3694.000000	0.004807
3693.000000	0.004816
3692.000000	0.004828
3691.000000	0.004835
3690.000000	0.004830
3689.000000	0.004808
3688.000000	0.004781
3687.000000	0.004768
3686.000000	0.004779
3685.000000	0.004805
3684.000000	0.004822
3683.000000	0.004825
3682.000000	0.004822
3681.000000	0.004825
3680.000000	0.004824
3679.000000	0.004804
3678.000000	0.004775
3677.000000	0.004766
3676.000000	0.004780
3675.000000	0.004779
3674.000000	0.004764
3673.000000	0.004763
3672.000000	0.004781
3671.000000	0.004797
3670.000000	0.004793
3669.000000	0.004776
3668.000000	0.004774
3667.000000	0.004796
3666.000000	0.004819
3665.000000	0.004825
3664.000000	0.004815
3663.000000	0.004807
3662.000000	0.004811
3661.000000	0.004818
3660.000000	0.004820
3659.000000	0.004821
3658.000000	0.004833
3657.000000	0.004854
3656.000000	0.004861
3655.000000	0.004843
3654.000000	0.004814
3653.000000	0.004794
3652.000000	0.004783
3651.000000	0.004777
3650.000000	0.004768
3649.000000	0.004752
3648.000000	0.004738
3647.000000	0.004738
3646.000000	0.004755
3645.000000	0.004786
3644.000000	0.004818
3643.000000	0.004834
3642.000000	0.004833
3641.000000	0.004822
3640.000000	0.004815
3639.000000	0.004814
3638.000000	0.004809
3637.000000	0.004795
3636.000000	0.004784
3635.000000	0.004788
3634.000000	0.004800
3633.000000	0.004799
3632.000000	0.004780
3631.000000	0.004755
3630.000000	0.004741
3629.000000	0.004727
3628.000000	0.004708
3627.000000	0.004702
3626.000000	0.004723
3625.000000	0.004751
3624.000000	0.004768
3623.000000	0.004780
3622.000000	0.004801
3621.000000	0.004833
3620.000000	0.004860
3619.000000	0.004858
3618.000000	0.004829
3617.000000	0.004795
3616.000000	0.004772
3615.000000	0.004758
3614.000000	0.004740
3613.000000	0.004711
3612.000000	0.004680
3611.000000	0.004664
3610.000000	0.004671
3609.000000	0.004691
3608.000000	0.004712
3607.000000	0.004728
3606.000000	0.004744
3605.000000	0.004759
3604.000000	0.004771
3603.000000	0.004773
3602.000000	0.004767
3601.000000	0.004760
3600.000000	0.004757
3599.000000	0.004752
3598.000000	0.004736
3597.000000	0.004709
3596.000000	0.004679
3595.000000	0.004659
3594.000000	0.004652
3593.000000	0.004651
3592.000000	0.004652
3591.000000	0.004656
3590.000000	0.004661
3589.000000	0.004670
3588.000000	0.004673
3587.000000	0.004659
3586.000000	0.004633
3585.000000	0.004613
3584.000000	0.004615
3583.000000	0.004638
3582.000000	0.004665
3581.000000	0.004681
3580.000000	0.004680
3579.000000	0.004668
3578.000000	0.004656
3577.000000	0.004649
3576.000000	0.004646
3575.000000	0.004641
3574.000000	0.004630
3573.000000	0.004614
3572.000000	0.004599
3571.000000	0.004586
3570.000000	0.004572
3569.000000	0.004552
3568.000000	0.004530
3567.000000	0.004518
3566.000000	0.004525
3565.000000	0.004552
3564.000000	0.004583
3563.000000	0.004599
3562.000000	0.004594
3561.000000	0.004577
3560.000000	0.004559
3559.000000	0.004548
3558.000000	0.004542
3557.000000	0.004541
3556.000000	0.004545
3555.000000	0.004553
3554.000000	0.004558
3553.000000	0.004552
3552.000000	0.004537
3551.000000	0.004519
3550.000000	0.004504
3549.000000	0.004492
3548.000000	0.004485
3547.000000	0.004485
3546.000000	0.004495
3545.000000	0.004507
3544.000000	0.004511
3543.000000	0.004505
3542.000000	0.004493
3541.000000	0.004478
3540.000000	0.004461
3539.000000	0.004442
3538.000000	0.004429
3537.000000	0.004427
3536.000000	0.004439
3535.000000	0.004457
3534.000000	0.004470
3533.000000	0.004474
3532.000000	0.004472
3531.000000	0.004467
3530.000000	0.004462
3529.000000	0.004455
3528.000000	0.004446
3527.000000	0.004439
3526.000000	0.004438
3525.000000	0.004444
3524.000000	0.004451
3523.000000	0.004450
3522.000000	0.004436
3521.000000	0.004409
3520.000000	0.004379
3519.000000	0.004353
3518.000000	0.004338
3517.000000	0.004336
3516.000000	0.004344
3515.000000	0.004357
3514.000000	0.004366
3513.000000	0.004367
3512.000000	0.004363
3511.000000	0.004355
3510.000000	0.004348
3509.000000	0.004343
3508.000000	0.004339
3507.000000	0.004335
3506.000000	0.004323
3505.000000	0.004300
3504.000000	0.004270
3503.000000	0.004244
3502.000000	0.004231
3501.000000	0.004227
3500.000000	0.004226
3499.000000	0.004222
3498.000000	0.004216
3497.000000	0.004209
3496.000000	0.004203
3495.000000	0.004199
3494.000000	0.004194
3493.000000	0.004186
3492.000000	0.004176
3491.000000	0.004166
3490.000000	0.004157
3489.000000	0.004146
3488.000000	0.004132
3487.000000	0.004117
3486.000000	0.004106
3485.000000	0.004100
3484.000000	0.004094
3483.000000	0.004087
3482.000000	0.004075
3481.000000	0.004056
3480.000000	0.004033
3479.000000	0.004009
3478.000000	0.003990
3477.000000	0.003976
3476.000000	0.003966
3475.000000	0.003961
3474.000000	0.003959
3473.000000	0.003955
3472.000000	0.003943
3471.000000	0.003922
3470.000000	0.003901
3469.000000	0.003888
3468.000000	0.003881
3467.000000	0.003873
3466.000000	0.003860
3465.000000	0.003840
3464.000000	0.003817
3463.000000	0.003800
3462.000000	0.003792
3461.000000	0.003788
3460.000000	0.003783
3459.000000	0.003776
3458.000000	0.003771
3457.000000	0.003774
3456.000000	0.003783
3455.000000	0.003789
3454.000000	0.003786
3453.000000	0.003772
3452.000000	0.003753
3451.000000	0.003739
3450.000000	0.003738
3449.000000	0.003746
3448.000000	0.003748
3447.000000	0.003734
3446.000000	0.003712
3445.000000	0.003696
3444.000000	0.003692
3443.000000	0.003693
3442.000000	0.003686
3441.000000	0.003672
3440.000000	0.003655
3439.000000	0.003640
3438.000000	0.003628
3437.000000	0.003618
3436.000000	0.003610
3435.000000	0.003603
3434.000000	0.003600
3433.000000	0.003602
3432.000000	0.003606
3431.000000	0.003608
3430.000000	0.003604
3429.000000	0.003593
3428.000000	0.003578
3427.000000	0.003561
3426.000000	0.003546
3425.000000	0.003530
3424.000000	0.003515
3423.000000	0.003501
3422.000000	0.003490
3421.000000	0.003484
3420.000000	0.003480
3419.000000	0.003476
3418.000000	0.003470
3417.000000	0.003463
3416.000000	0.003454
3415.000000	0.003442
3414.000000	0.003431
3413.000000	0.003422
3412.000000	0.003419
3411.000000	0.003421
3410.000000	0.003425
3409.000000	0.003428
3408.000000	0.003422
3407.000000	0.003405
3406.000000	0.003384
3405.000000	0.003367
3404.000000	0.003360
3403.000000	0.003362
3402.000000	0.003364
3401.000000	0.003361
3400.000000	0.003351
3399.000000	0.003339
3398.000000	0.003331
3397.000000	0.003326
3396.000000	0.003320
3395.000000	0.003311
3394.000000	0.003303
3393.000000	0.003300
3392.000000	0.003301
3391.000000	0.003300
3390.000000	0.003293
3389.000000	0.003279
3388.000000	0.003261
3387.000000	0.003245
3386.000000	0.003238
3385.000000	0.003237
3384.000000	0.003238
3383.000000	0.003232
3382.000000	0.003216
3381.000000	0.003192
3380.000000	0.003169
3379.000000	0.003151
3378.000000	0.003143
3377.000000	0.003145
3376.000000	0.003149
3375.000000	0.003147
3374.000000	0.003137
3373.000000	0.003121
3372.000000	0.003110
3371.000000	0.003110
3370.000000	0.003118
3369.000000	0.003125
3368.000000	0.003118
3367.000000	0.003098
3366.000000	0.003071
3365.000000	0.003049
3364.000000	0.003035
3363.000000	0.003030
3362.000000	0.003033
3361.000000	0.003041
3360.000000	0.003043
3359.000000	0.003035
3358.000000	0.003021
3357.000000	0.003008
3356.000000	0.003002
3355.000000	0.002996
3354.000000	0.002988
3353.000000	0.002980
3352.000000	0.002982
3351.000000	0.002991
3350.000000	0.002999
3349.000000	0.002999
3348.000000	0.002991
3347.000000	0.002984
3346.000000	0.002985
3345.000000	0.002993
3344.000000	0.003001
3343.000000	0.003008
3342.000000	0.003014
3341.000000	0.003020
3340.000000	0.003024
3339.000000	0.003026
3338.000000	0.003029
3337.000000	0.003034
3336.000000	0.003040
3335.000000	0.003047
3334.000000	0.003055
3333.000000	0.003061
3332.000000	0.003062
3331.000000	0.003052
3330.000000	0.003038
3329.000000	0.003029
3328.000000	0.003034
3327.000000	0.003050
3326.000000	0.003072
3325.000000	0.003091
3324.000000	0.003103
3323.000000	0.003110
3322.000000	0.003117
3321.000000	0.003128
3320.000000	0.003144
3319.000000	0.003158
3318.000000	0.003164
3317.000000	0.003163
3316.000000	0.003160
3315.000000	0.003163
3314.000000	0.003174
3313.000000	0.003191
3312.000000	0.003211
3311.000000	0.003229
3310.000000	0.003243
3309.000000	0.003251
3308.000000	0.003251
3307.000000	0.003252
3306.000000	0.003259
3305.000000	0.003277
3304.000000	0.003297
3303.000000	0.003314
3302.000000	0.003324
3301.000000	0.003333
3300.000000	0.003340
3299.000000	0.003341
3298.000000	0.003335
3297.000000	0.003330
3296.000000	0.003332
3295.000000	0.003343
3294.000000	0.003360
3293.000000	0.003381
3292.000000	0.003408
3291.000000	0.003435
3290.000000	0.003456
3289.000000	0.003463
3288.000000	0.003455
3287.000000	0.003442
3286.000000	0.003437
3285.000000	0.003444
3284.000000	0.003462
3283.000000	0.003481
3282.000000	0.003497
3281.000000	0.003507
3280.000000	0.003514
3279.000000	0.003516
3278.000000	0.003515
3277.000000	0.003513
3276.000000	0.003517
3275.000000	0.003528
3274.000000	0.003546
3273.000000	0.003567
3272.000000	0.003585
3271.000000	0.003599
3270.000000	0.003612
3269.000000	0.003625
3268.000000	0.003635
3267.000000	0.003638
3266.000000	0.003640
3265.000000	0.003645
3264.000000	0.003653
3263.000000	0.003660
3262.000000	0.003665
3261.000000	0.003670
3260.000000	0.003679
3259.000000	0.003690
3258.000000	0.003699
3257.000000	0.003705
3256.000000	0.003707
3255.000000	0.003710
3254.000000	0.003716
3253.000000	0.003726
3252.000000	0.003736
3251.000000	0.003742
3250.000000	0.003746
3249.000000	0.003753
3248.000000	0.003767
3247.000000	0.003788
3246.000000	0.003810
3245.000000	0.003828
3244.000000	0.003836
3243.000000	0.003835
3242.000000	0.003832
3241.000000	0.003837
3240.000000	0.003849
3239.000000	0.003861
3238.000000	0.003868
3237.000000	0.003873
3236.000000	0.003881
3235.000000	0.003890
3234.000000	0.003893
3233.000000	0.003890
3232.000000	0.003889
3231.000000	0.003896
3230.000000	0.003911
3229.000000	0.003928
3228.000000	0.003941
3227.000000	0.003944
3226.000000	0.003940
3225.000000	0.003934
3224.000000	0.003932
3223.000000	0.003933
3222.000000	0.003933
3221.000000	0.003933
3220.000000	0.003936
3219.000000	0.003947
3218.000000	0.003963
3217.000000	0.003977
3216.000000	0.003986
3215.000000	0.003987
3214.000000	0.003983
3213.000000	0.003980
3212.000000	0.003978
3211.000000	0.003978
3210.000000	0.003978
3209.000000	0.003982
3208.000000	0.003989
3207.000000	0.003998
3206.000000	0.004006
3205.000000	0.004011
3204.000000	0.004017
3203.000000	0.004025
3202.000000	0.004034
3201.000000	0.004042
3200.000000	0.004050
3199.000000	0.004059
3198.000000	0.004072
3197.000000	0.004087
3196.000000	0.004102
3195.000000	0.004120
3194.000000	0.004139
3193.000000	0.004159
3192.000000	0.004174
3191.000000	0.004181
3190.000000	0.004177
3189.000000	0.004165
3188.000000	0.004151
3187.000000	0.004143
3186.000000	0.004145
3185.000000	0.004152
3184.000000	0.004156
3183.000000	0.004156
3182.000000	0.004157
3181.000000	0.004163
3180.000000	0.004175
3179.000000	0.004190
3178.000000	0.004207
3177.000000	0.004222
3176.000000	0.004227
3175.000000	0.004219
3174.000000	0.004205
3173.000000	0.004199
3172.000000	0.004205
3171.000000	0.004215
3170.000000	0.004220
3169.000000	0.004220
3168.000000	0.004224
3167.000000	0.004237
3166.000000	0.004259
3165.000000	0.004286
3164.000000	0.004314
3163.000000	0.004338
3162.000000	0.004354
3161.000000	0.004361
3160.000000	0.004359
3159.000000	0.004356
3158.000000	0.004356
3157.000000	0.004359
3156.000000	0.004357
3155.000000	0.004348
3154.000000	0.004338
3153.000000	0.004333
3152.000000	0.004333
3151.000000	0.004332
3150.000000	0.004326
3149.000000	0.004318
3148.000000	0.004312
3147.000000	0.004310
3146.000000	0.004312
3145.000000	0.004316
3144.000000	0.004317
3143.000000	0.004314
3142.000000	0.004309
3141.000000	0.004303
3140.000000	0.004297
3139.000000	0.004292
3138.000000	0.004288
3137.000000	0.004286
3136.000000	0.004285
3135.000000	0.004286
3134.000000	0.004290
3133.000000	0.004299
3132.000000	0.004306
3131.000000	0.004304
3130.000000	0.004295
3129.000000	0.004284
3128.000000	0.004277
3127.000000	0.004274
3126.000000	0.004277
3125.000000	0.004285
3124.000000	0.004298
3123.000000	0.004311
3122.000000	0.004322
3121.000000	0.004329
3120.000000	0.004329
3119.000000	0.004318
3118.000000	0.004299
3117.000000	0.004282
3116.000000	0.004273
3115.000000	0.004272
3114.000000	0.004276
3113.000000	0.004281
3112.000000	0.004286
3111.000000	0.004288
3110.000000	0.004288
3109.000000	0.004289
3108.000000	0.004296
3107.000000	0.004310
3106.000000	0.004326
3105.000000	0.004339
3104.000000	0.004344
3103.000000	0.004345
3102.000000	0.004343
3101.000000	0.004340
3100.000000	0.004333
3099.000000	0.004324
3098.000000	0.004321
3097.000000	0.004327
3096.000000	0.004339
3095.000000	0.004350
3094.000000	0.004358
3093.000000	0.004366
3092.000000	0.004373
3091.000000	0.004377
3090.000000	0.004374
3089.000000	0.004366
3088.000000	0.004357
3087.000000	0.004349
3086.000000	0.004345
3085.000000	0.004344
3084.000000	0.004346
3083.000000	0.004349
3082.000000	0.004355
3081.000000	0.004360
3080.000000	0.004364
3079.000000	0.004367
3078.000000	0.004373
3077.000000	0.004383
3076.000000	0.004395
3075.000000	0.004404
3074.000000	0.004409
3073.000000	0.004409
3072.000000	0.004407
3071.000000	0.004406
3070.000000	0.004411
3069.000000	0.004421
3068.000000	0.004425
3067.000000	0.004420
3066.000000	0.004413
3065.000000	0.004414
3064.000000	0.004427
3063.000000	0.004443
3062.000000	0.004457
3061.000000	0.004468
3060.000000	0.004475
3059.000000	0.004476
3058.000000	0.004473
3057.000000	0.004472
3056.000000	0.004475
3055.000000	0.004479
3054.000000	0.004487
3053.000000	0.004500
3052.000000	0.004520
3051.000000	0.004536
3050.000000	0.004540
3049.000000	0.004535
3048.000000	0.004527
3047.000000	0.004519
3046.000000	0.004513
3045.000000	0.004516
3044.000000	0.004540
3043.000000	0.004586
3042.000000	0.004637
3041.000000	0.004668
3040.000000	0.004666
3039.000000	0.004640
3038.000000	0.004608
3037.000000	0.004585
3036.000000	0.004577
3035.000000	0.004582
3034.000000	0.004602
3033.000000	0.004627
3032.000000	0.004644
3031.000000	0.004646
3030.000000	0.004640
3029.000000	0.004634
3028.000000	0.004634
3027.000000	0.004639
3026.000000	0.004652
3025.000000	0.004679
3024.000000	0.004718
3023.000000	0.004749
3022.000000	0.004756
3021.000000	0.004739
3020.000000	0.004712
3019.000000	0.004693
3018.000000	0.004692
3017.000000	0.004715
3016.000000	0.004762
3015.000000	0.004822
3014.000000	0.004871
3013.000000	0.004892
3012.000000	0.004886
3011.000000	0.004876
3010.000000	0.004883
3009.000000	0.004910
3008.000000	0.004951
3007.000000	0.005000
3006.000000	0.005057
3005.000000	0.005115
3004.000000	0.005162
3003.000000	0.005192
3002.000000	0.005211
3001.000000	0.005230
3000.000000	0.005257
2999.000000	0.005292
2998.000000	0.005337
2997.000000	0.005393
2996.000000	0.005452
2995.000000	0.005503
2994.000000	0.005540
2993.000000	0.005571
2992.000000	0.005605
2991.000000	0.005654
2990.000000	0.005727
2989.000000	0.005827
2988.000000	0.005947
2987.000000	0.006071
2986.000000	0.006185
2985.000000	0.006285
2984.000000	0.006376
2983.000000	0.006475
2982.000000	0.006596
2981.000000	0.006742
2980.000000	0.006904
2979.000000	0.007075
2978.000000	0.007255
2977.000000	0.007445
2976.000000	0.007638
2975.000000	0.007823
2974.000000	0.007998
2973.000000	0.008168
2972.000000	0.008331
2971.000000	0.008477
2970.000000	0.008599
2969.000000	0.008688
2968.000000	0.008736
2967.000000	0.008739
2966.000000	0.008695
2965.000000	0.008614
2964.000000	0.008505
2963.000000	0.008374
2962.000000	0.008226
2961.000000	0.008071
2960.000000	0.007920
2959.000000	0.007783
2958.000000	0.007670
2957.000000	0.007586
2956.000000	0.007524
2955.000000	0.007465
2954.000000	0.007401
2953.000000	0.007340
2952.000000	0.007297
2951.000000	0.007283
2950.000000	0.007297
2949.000000	0.007332
2948.000000	0.007382
2947.000000	0.007446
2946.000000	0.007522
2945.000000	0.007609
2944.000000	0.007703
2943.000000	0.007792
2942.000000	0.007866
2941.000000	0.007920
2940.000000	0.007950
2939.000000	0.007953
2938.000000	0.007929
2937.000000	0.007881
2936.000000	0.007812
2935.000000	0.007731
2934.000000	0.007648
2933.000000	0.007570
2932.000000	0.007496
2931.000000	0.007415
2930.000000	0.007319
2929.000000	0.007214
2928.000000	0.007115
2927.000000	0.007036
2926.000000	0.006977
2925.000000	0.006929
2924.000000	0.006880
2923.000000	0.006828
2922.000000	0.006777
2921.000000	0.006735
2920.000000	0.006699
2919.000000	0.006662
2918.000000	0.006621
2917.000000	0.006579
2916.000000	0.006546
2915.000000	0.006523
2914.000000	0.006507
2913.000000	0.006493
2912.000000	0.006481
2911.000000	0.006476
2910.000000	0.006477
2909.000000	0.006481
2908.000000	0.006477
2907.000000	0.006460
2906.000000	0.006431
2905.000000	0.006398
2904.000000	0.006368
2903.000000	0.006349
2902.000000	0.006338
2901.000000	0.006325
2900.000000	0.006299
2899.000000	0.006261
2898.000000	0.006221
2897.000000	0.006192
2896.000000	0.006181
2895.000000	0.006182
2894.000000	0.006189
2893.000000	0.006197
2892.000000	0.006206
2891.000000	0.006226
2890.000000	0.006269
2889.000000	0.006340
2888.000000	0.006426
2887.000000	0.006517
2886.000000	0.006610
2885.000000	0.006706
2884.000000	0.006807
2883.000000	0.006908
2882.000000	0.007002
2881.000000	0.007078
2880.000000	0.007124
2879.000000	0.007135
2878.000000	0.007119
2877.000000	0.007084
2876.000000	0.007033
2875.000000	0.006968
2874.000000	0.006893
2873.000000	0.006818
2872.000000	0.006742
2871.000000	0.006665
2870.000000	0.006589
2869.000000	0.006517
2868.000000	0.006445
2867.000000	0.006369
2866.000000	0.006288
2865.000000	0.006207
2864.000000	0.006129
2863.000000	0.006052
2862.000000	0.005980
2861.000000	0.005920
2860.000000	0.005876
2859.000000	0.005837
2858.000000	0.005794
2857.000000	0.005744
2856.000000	0.005695
2855.000000	0.005652
2854.000000	0.005618
2853.000000	0.005588
2852.000000	0.005561
2851.000000	0.005531
2850.000000	0.005498
2849.000000	0.005460
2848.000000	0.005420
2847.000000	0.005381
2846.000000	0.005353
2845.000000	0.005337
2844.000000	0.005331
2843.000000	0.005325
2842.000000	0.005316
2841.000000	0.005307
2840.000000	0.005297
2839.000000	0.005286
2838.000000	0.005276
2837.000000	0.005265
2836.000000	0.005253
2835.000000	0.005242
2834.000000	0.005233
2833.000000	0.005225
2832.000000	0.005212
2831.000000	0.005194
2830.000000	0.005177
2829.000000	0.005168
2828.000000	0.005166
2827.000000	0.005161
2826.000000	0.005148
2825.000000	0.005127
2824.000000	0.005104
2823.000000	0.005085
2822.000000	0.005072
2821.000000	0.005066
2820.000000	0.005063
2819.000000	0.005058
2818.000000	0.005053
2817.000000	0.005054
2816.000000	0.005057
2815.000000	0.005054
2814.000000	0.005041
2813.000000	0.005027
2812.000000	0.005019
2811.000000	0.005019
2810.000000	0.005023
2809.000000	0.005022
2808.000000	0.005013
2807.000000	0.004994
2806.000000	0.004973
2805.000000	0.004960
2804.000000	0.004955
2803.000000	0.004955
2802.000000	0.004954
2801.000000	0.004954
2800.000000	0.004954
2799.000000	0.004955
2798.000000	0.004958
2797.000000	0.004965
2796.000000	0.004973
2795.000000	0.004978
2794.000000	0.004973
2793.000000	0.004960
2792.000000	0.004946
2791.000000	0.004936
2790.000000	0.004933
2789.000000	0.004935
2788.000000	0.004936
2787.000000	0.004937
2786.000000	0.004940
2785.000000	0.004947
2784.000000	0.004951
2783.000000	0.004946
2782.000000	0.004935
2781.000000	0.004925
2780.000000	0.004918
2779.000000	0.004916
2778.000000	0.004919
2777.000000	0.004927
2776.000000	0.004934
2775.000000	0.004933
2774.000000	0.004924
2773.000000	0.004917
2772.000000	0.004919
2771.000000	0.004928
2770.000000	0.004934
2769.000000	0.004934
2768.000000	0.004927
2767.000000	0.004918
2766.000000	0.004908
2765.000000	0.004901
2764.000000	0.004899
2763.000000	0.004900
2762.000000	0.004903
2761.000000	0.004903
2760.000000	0.004900
2759.000000	0.004895
2758.000000	0.004895
2757.000000	0.004900
2756.000000	0.004907
2755.000000	0.004911
2754.000000	0.004913
2753.000000	0.004914
2752.000000	0.004914
2751.000000	0.004911
2750.000000	0.004905
2749.000000	0.004907
2748.000000	0.004918
2747.000000	0.004935
2746.000000	0.004950
2745.000000	0.004959
2744.000000	0.004960
2743.000000	0.004959
2742.000000	0.004962
2741.000000	0.004969
2740.000000	0.004974
2739.000000	0.004969
2738.000000	0.004954
2737.000000	0.004938
2736.000000	0.004927
2735.000000	0.004921
2734.000000	0.004918
2733.000000	0.004920
2732.000000	0.004926
2731.000000	0.004933
2730.000000	0.004939
2729.000000	0.004942
2728.000000	0.004939
2727.000000	0.004932
2726.000000	0.004926
2725.000000	0.004927
2724.000000	0.004932
2723.000000	0.004934
2722.000000	0.004928
2721.000000	0.004918
2720.000000	0.004906
2719.000000	0.004895
2718.000000	0.004891
2717.000000	0.004896
2716.000000	0.004908
2715.000000	0.004917
2714.000000	0.004916
2713.000000	0.004910
2712.000000	0.004908
2711.000000	0.004910
2710.000000	0.004910
2709.000000	0.004904
2708.000000	0.004894
2707.000000	0.004886
2706.000000	0.004883
2705.000000	0.004885
2704.000000	0.004886
2703.000000	0.004879
2702.000000	0.004868
2701.000000	0.004861
2700.000000	0.004862
2699.000000	0.004867
2698.000000	0.004870
2697.000000	0.004871
2696.000000	0.004873
2695.000000	0.004876
2694.000000	0.004879
2693.000000	0.004881
2692.000000	0.004881
2691.000000	0.004881
2690.000000	0.004882
2689.000000	0.004885
2688.000000	0.004887
2687.000000	0.004882
2686.000000	0.004870
2685.000000	0.004858
2684.000000	0.004851
2683.000000	0.004849
2682.000000	0.004849
2681.000000	0.004851
2680.000000	0.004859
2679.000000	0.004869
2678.000000	0.004874
2677.000000	0.004872
2676.000000	0.004864
2675.000000	0.004854
2674.000000	0.004847
2673.000000	0.004843
2672.000000	0.004843
2671.000000	0.004845
2670.000000	0.004852
2669.000000	0.004860
2668.000000	0.004867
2667.000000	0.004871
2666.000000	0.004874
2665.000000	0.004876
2664.000000	0.004877
2663.000000	0.004874
2662.000000	0.004867
2661.000000	0.004858
2660.000000	0.004851
2659.000000	0.004843
2658.000000	0.004835
2657.000000	0.004830
2656.000000	0.004830
2655.000000	0.004832
2654.000000	0.004832
2653.000000	0.004829
2652.000000	0.004828
2651.000000	0.004833
2650.000000	0.004843
2649.000000	0.004848
2648.000000	0.004840
2647.000000	0.004826
2646.000000	0.004814
2645.000000	0.004810
2644.000000	0.004813
2643.000000	0.004819
2642.000000	0.004827
2641.000000	0.004837
2640.000000	0.004845
2639.000000	0.004850
2638.000000	0.004852
2637.000000	0.004855
2636.000000	0.004856
2635.000000	0.004850
2634.000000	0.004840
2633.000000	0.004832
2632.000000	0.004832
2631.000000	0.004837
2630.000000	0.004845
2629.000000	0.004854
2628.000000	0.004862
2627.000000	0.004871
2626.000000	0.004883
2625.000000	0.004897
2624.000000	0.004909
2623.000000	0.004915
2622.000000	0.004916
2621.000000	0.004914
2620.000000	0.004913
2619.000000	0.004911
2618.000000	0.004912
2617.000000	0.004913
2616.000000	0.004910
2615.000000	0.004899
2614.000000	0.004885
2613.000000	0.004875
2612.000000	0.004877
2611.000000	0.004885
2610.000000	0.004892
2609.000000	0.004893
2608.000000	0.004886
2607.000000	0.004871
2606.000000	0.004852
2605.000000	0.004835
2604.000000	0.004826
2603.000000	0.004826
2602.000000	0.004832
2601.000000	0.004839
2600.000000	0.004845
2599.000000	0.004848
2598.000000	0.004850
2597.000000	0.004851
2596.000000	0.004849
2595.000000	0.004845
2594.000000	0.004843
2593.000000	0.004844
2592.000000	0.004845
2591.000000	0.004841
2590.000000	0.004838
2589.000000	0.004841
2588.000000	0.004846
2587.000000	0.004847
2586.000000	0.004840
2585.000000	0.004832
2584.000000	0.004829
2583.000000	0.004829
2582.000000	0.004830
2581.000000	0.004828
2580.000000	0.004821
2579.000000	0.004815
2578.000000	0.004814
2577.000000	0.004823
2576.000000	0.004837
2575.000000	0.004851
2574.000000	0.004861
2573.000000	0.004867
2572.000000	0.004863
2571.000000	0.004850
2570.000000	0.004832
2569.000000	0.004822
2568.000000	0.004823
2567.000000	0.004829
2566.000000	0.004829
2565.000000	0.004824
2564.000000	0.004817
2563.000000	0.004817
2562.000000	0.004827
2561.000000	0.004843
2560.000000	0.004855
2559.000000	0.004858
2558.000000	0.004855
2557.000000	0.004853
2556.000000	0.004855
2555.000000	0.004863
2554.000000	0.004870
2553.000000	0.004876
2552.000000	0.004878
2551.000000	0.004880
2550.000000	0.004882
2549.000000	0.004878
2548.000000	0.004864
2547.000000	0.004842
2546.000000	0.004825
2545.000000	0.004820
2544.000000	0.004821
2543.000000	0.004820
2542.000000	0.004818
2541.000000	0.004823
2540.000000	0.004834
2539.000000	0.004842
2538.000000	0.004843
2537.000000	0.004841
2536.000000	0.004837
2535.000000	0.004830
2534.000000	0.004820
2533.000000	0.004816
2532.000000	0.004820
2531.000000	0.004827
2530.000000	0.004829
2529.000000	0.004824
2528.000000	0.004816
2527.000000	0.004811
2526.000000	0.004815
2525.000000	0.004829
2524.000000	0.004842
2523.000000	0.004844
2522.000000	0.004830
2521.000000	0.004814
2520.000000	0.004810
2519.000000	0.004820
2518.000000	0.004834
2517.000000	0.004845
2516.000000	0.004849
2515.000000	0.004849
2514.000000	0.004846
2513.000000	0.004840
2512.000000	0.004834
2511.000000	0.004830
2510.000000	0.004830
2509.000000	0.004833
2508.000000	0.004836
2507.000000	0.004835
2506.000000	0.004831
2505.000000	0.004823
2504.000000	0.004811
2503.000000	0.004798
2502.000000	0.004791
2501.000000	0.004795
2500.000000	0.004806
2499.000000	0.004813
2498.000000	0.004812
2497.000000	0.004805
2496.000000	0.004797
2495.000000	0.004793
2494.000000	0.004796
2493.000000	0.004806
2492.000000	0.004813
2491.000000	0.004809
2490.000000	0.004797
2489.000000	0.004786
2488.000000	0.004784
2487.000000	0.004788
2486.000000	0.004795
2485.000000	0.004804
2484.000000	0.004815
2483.000000	0.004822
2482.000000	0.004816
2481.000000	0.004799
2480.000000	0.004779
2479.000000	0.004764
2478.000000	0.004758
2477.000000	0.004761
2476.000000	0.004771
2475.000000	0.004783
2474.000000	0.004793
2473.000000	0.004802
2472.000000	0.004808
2471.000000	0.004810
2470.000000	0.004804
2469.000000	0.004792
2468.000000	0.004780
2467.000000	0.004772
2466.000000	0.004771
2465.000000	0.004773
2464.000000	0.004776
2463.000000	0.004776
2462.000000	0.004774
2461.000000	0.004772
2460.000000	0.004776
2459.000000	0.004784
2458.000000	0.004793
2457.000000	0.004797
2456.000000	0.004792
2455.000000	0.004786
2454.000000	0.004784
2453.000000	0.004789
2452.000000	0.004796
2451.000000	0.004802
2450.000000	0.004805
2449.000000	0.004809
2448.000000	0.004811
2447.000000	0.004807
2446.000000	0.004796
2445.000000	0.004782
2444.000000	0.004771
2443.000000	0.004765
2442.000000	0.004762
2441.000000	0.004762
2440.000000	0.004766
2439.000000	0.004775
2438.000000	0.004785
2437.000000	0.004793
2436.000000	0.004796
2435.000000	0.004794
2434.000000	0.004789
2433.000000	0.004782
2432.000000	0.004773
2431.000000	0.004767
2430.000000	0.004766
2429.000000	0.004770
2428.000000	0.004775
2427.000000	0.004774
2426.000000	0.004770
2425.000000	0.004767
2424.000000	0.004769
2423.000000	0.004772
2422.000000	0.004775
2421.000000	0.004781
2420.000000	0.004792
2419.000000	0.004806
2418.000000	0.004815
2417.000000	0.004814
2416.000000	0.004800
2415.000000	0.004780
2414.000000	0.004767
2413.000000	0.004764
2412.000000	0.004766
2411.000000	0.004764
2410.000000	0.004756
2409.000000	0.004751
2408.000000	0.004753
2407.000000	0.004757
2406.000000	0.004760
2405.000000	0.004763
2404.000000	0.004767
2403.000000	0.004771
2402.000000	0.004773
2401.000000	0.004770
2400.000000	0.004760
2399.000000	0.004740
2398.000000	0.004720
2397.000000	0.004715
2396.000000	0.004726
2395.000000	0.004742
2394.000000	0.004747
2393.000000	0.004741
2392.000000	0.004732
2391.000000	0.004725
2390.000000	0.004717
2389.000000	0.004710
2388.000000	0.004704
2387.000000	0.004695
2386.000000	0.004679
2385.000000	0.004655
2384.000000	0.004622
2383.000000	0.004578
2382.000000	0.004523
2381.000000	0.004466
2380.000000	0.004419
2379.000000	0.004383
2378.000000	0.004354
2377.000000	0.004331
2376.000000	0.004317
2375.000000	0.004311
2374.000000	0.004312
2373.000000	0.004323
2372.000000	0.004350
2371.000000	0.004386
2370.000000	0.004412
2369.000000	0.004419
2368.000000	0.004406
2367.000000	0.004368
2366.000000	0.004315
2365.000000	0.004265
2364.000000	0.004230
2363.000000	0.004210
2362.000000	0.004185
2361.000000	0.004147
2360.000000	0.004114
2359.000000	0.004093
2358.000000	0.004080
2357.000000	0.004068
2356.000000	0.004055
2355.000000	0.004054
2354.000000	0.004074
2353.000000	0.004108
2352.000000	0.004118
2351.000000	0.004093
2350.000000	0.004068
2349.000000	0.004060
2348.000000	0.004061
2347.000000	0.004054
2346.000000	0.004041
2345.000000	0.004035
2344.000000	0.004032
2343.000000	0.004041
2342.000000	0.004035
2341.000000	0.004013
2340.000000	0.003984
2339.000000	0.003960
2338.000000	0.003952
2337.000000	0.003951
2336.000000	0.003948
2335.000000	0.003939
2334.000000	0.003943
2333.000000	0.003966
2332.000000	0.003990
2331.000000	0.003998
2330.000000	0.004023
2329.000000	0.004059
2328.000000	0.004101
2327.000000	0.004114
2326.000000	0.004108
2325.000000	0.004096
2324.000000	0.004085
2323.000000	0.004085
2322.000000	0.004093
2321.000000	0.004106
2320.000000	0.004109
2319.000000	0.004104
2318.000000	0.004107
2317.000000	0.004118
2316.000000	0.004134
2315.000000	0.004146
2314.000000	0.004171
2313.000000	0.004204
2312.000000	0.004238
2311.000000	0.004257
2310.000000	0.004278
2309.000000	0.004305
2308.000000	0.004334
2307.000000	0.004348
2306.000000	0.004347
2305.000000	0.004334
2304.000000	0.004319
2303.000000	0.004304
2302.000000	0.004301
2301.000000	0.004309
2300.000000	0.004323
2299.000000	0.004337
2298.000000	0.004358
2297.000000	0.004391
2296.000000	0.004432
2295.000000	0.004474
2294.000000	0.004522
2293.000000	0.004581
2292.000000	0.004645
2291.000000	0.004699
2290.000000	0.004733
2289.000000	0.004753
2288.000000	0.004763
2287.000000	0.004769
2286.000000	0.004770
2285.000000	0.004766
2284.000000	0.004755
2283.000000	0.004744
2282.000000	0.004738
2281.000000	0.004744
2280.000000	0.004755
2279.000000	0.004761
2278.000000	0.004763
2277.000000	0.004764
2276.000000	0.004764
2275.000000	0.004758
2274.000000	0.004743
2273.000000	0.004718
2272.000000	0.004685
2271.000000	0.004650
2270.000000	0.004620
2269.000000	0.004596
2268.000000	0.004569
2267.000000	0.004524
2266.000000	0.004457
2265.000000	0.004383
2264.000000	0.004317
2263.000000	0.004269
2262.000000	0.004238
2261.000000	0.004219
2260.000000	0.004204
2259.000000	0.004185
2258.000000	0.004170
2257.000000	0.004182
2256.000000	0.004262
2255.000000	0.004450
2254.000000	0.004758
2253.000000	0.005151
2252.000000	0.005555
2251.000000	0.005892
2250.000000	0.006115
2249.000000	0.006216
2248.000000	0.006218
2247.000000	0.006154
2246.000000	0.006057
2245.000000	0.005950
2244.000000	0.005848
2243.000000	0.005763
2242.000000	0.005704
2241.000000	0.005667
2240.000000	0.005643
2239.000000	0.005618
2238.000000	0.005584
2237.000000	0.005533
2236.000000	0.005458
2235.000000	0.005362
2234.000000	0.005256
2233.000000	0.005154
2232.000000	0.005063
2231.000000	0.004984
2230.000000	0.004922
2229.000000	0.004878
2228.000000	0.004844
2227.000000	0.004815
2226.000000	0.004795
2225.000000	0.004787
2224.000000	0.004784
2223.000000	0.004775
2222.000000	0.004759
2221.000000	0.004741
2220.000000	0.004728
2219.000000	0.004719
2218.000000	0.004714
2217.000000	0.004711
2216.000000	0.004709
2215.000000	0.004705
2214.000000	0.004698
2213.000000	0.004689
2212.000000	0.004683
2211.000000	0.004681
2210.000000	0.004687
2209.000000	0.004697
2208.000000	0.004705
2207.000000	0.004708
2206.000000	0.004709
2205.000000	0.004713
2204.000000	0.004716
2203.000000	0.004713
2202.000000	0.004708
2201.000000	0.004708
2200.000000	0.004712
2199.000000	0.004716
2198.000000	0.004719
2197.000000	0.004718
2196.000000	0.004714
2195.000000	0.004705
2194.000000	0.004695
2193.000000	0.004686
2192.000000	0.004680
2191.000000	0.004675
2190.000000	0.004674
2189.000000	0.004676
2188.000000	0.004678
2187.000000	0.004678
2186.000000	0.004672
2185.000000	0.004661
2184.000000	0.004646
2183.000000	0.004630
2182.000000	0.004618
2181.000000	0.004611
2180.000000	0.004604
2179.000000	0.004596
2178.000000	0.004592
2177.000000	0.004592
2176.000000	0.004587
2175.000000	0.004567
2174.000000	0.004538
2173.000000	0.004516
2172.000000	0.004507
2171.000000	0.004507
2170.000000	0.004507
2169.000000	0.004502
2168.000000	0.004488
2167.000000	0.004470
2166.000000	0.004456
2165.000000	0.004453
2164.000000	0.004456
2163.000000	0.004458
2162.000000	0.004455
2161.000000	0.004447
2160.000000	0.004433
2159.000000	0.004415
2158.000000	0.004399
2157.000000	0.004387
2156.000000	0.004374
2155.000000	0.004355
2154.000000	0.004332
2153.000000	0.004309
2152.000000	0.004288
2151.000000	0.004269
2150.000000	0.004257
2149.000000	0.004254
2148.000000	0.004253
2147.000000	0.004250
2146.000000	0.004247
2145.000000	0.004249
2144.000000	0.004253
2143.000000	0.004256
2142.000000	0.004257
2141.000000	0.004260
2140.000000	0.004263
2139.000000	0.004260
2138.000000	0.004254
2137.000000	0.004253
2136.000000	0.004260
2135.000000	0.004269
2134.000000	0.004278
2133.000000	0.004288
2132.000000	0.004302
2131.000000	0.004320
2130.000000	0.004342
2129.000000	0.004371
2128.000000	0.004401
2127.000000	0.004431
2126.000000	0.004464
2125.000000	0.004503
2124.000000	0.004546
2123.000000	0.004587
2122.000000	0.004625
2121.000000	0.004661
2120.000000	0.004697
2119.000000	0.004730
2118.000000	0.004766
2117.000000	0.004807
2116.000000	0.004852
2115.000000	0.004896
2114.000000	0.004937
2113.000000	0.004978
2112.000000	0.005021
2111.000000	0.005067
2110.000000	0.005119
2109.000000	0.005179
2108.000000	0.005241
2107.000000	0.005300
2106.000000	0.005352
2105.000000	0.005401
2104.000000	0.005443
2103.000000	0.005475
2102.000000	0.005495
2101.000000	0.005503
2100.000000	0.005505
2099.000000	0.005500
2098.000000	0.005487
2097.000000	0.005460
2096.000000	0.005419
2095.000000	0.005369
2094.000000	0.005322
2093.000000	0.005281
2092.000000	0.005240
2091.000000	0.005197
2090.000000	0.005156
2089.000000	0.005122
2088.000000	0.005094
2087.000000	0.005071
2086.000000	0.005050
2085.000000	0.005029
2084.000000	0.005004
2083.000000	0.004974
2082.000000	0.004946
2081.000000	0.004926
2080.000000	0.004910
2079.000000	0.004891
2078.000000	0.004871
2077.000000	0.004856
2076.000000	0.004845
2075.000000	0.004832
2074.000000	0.004822
2073.000000	0.004815
2072.000000	0.004806
2071.000000	0.004793
2070.000000	0.004780
2069.000000	0.004777
2068.000000	0.004786
2067.000000	0.004796
2066.000000	0.004801
2065.000000	0.004799
2064.000000	0.004790
2063.000000	0.004779
2062.000000	0.004773
2061.000000	0.004775
2060.000000	0.004781
2059.000000	0.004783
2058.000000	0.004780
2057.000000	0.004778
2056.000000	0.004778
2055.000000	0.004777
2054.000000	0.004776
2053.000000	0.004778
2052.000000	0.004781
2051.000000	0.004783
2050.000000	0.004785
2049.000000	0.004787
2048.000000	0.004784
2047.000000	0.004776
2046.000000	0.004769
2045.000000	0.004771
2044.000000	0.004780
2043.000000	0.004786
2042.000000	0.004784
2041.000000	0.004776
2040.000000	0.004764
2039.000000	0.004752
2038.000000	0.004748
2037.000000	0.004755
2036.000000	0.004769
2035.000000	0.004777
2034.000000	0.004775
2033.000000	0.004765
2032.000000	0.004753
2031.000000	0.004740
2030.000000	0.004732
2029.000000	0.004732
2028.000000	0.004737
2027.000000	0.004742
2026.000000	0.004744
2025.000000	0.004747
2024.000000	0.004750
2023.000000	0.004750
2022.000000	0.004744
2021.000000	0.004737
2020.000000	0.004735
2019.000000	0.004737
2018.000000	0.004741
2017.000000	0.004745
2016.000000	0.004744
2015.000000	0.004735
2014.000000	0.004725
2013.000000	0.004722
2012.000000	0.004727
2011.000000	0.004736
2010.000000	0.004742
2009.000000	0.004741
2008.000000	0.004734
2007.000000	0.004727
2006.000000	0.004726
2005.000000	0.004735
2004.000000	0.004747
2003.000000	0.004756
2002.000000	0.004761
2001.000000	0.004767
2000.000000	0.004774
1999.000000	0.004777
1998.000000	0.004774
1997.000000	0.004768
1996.000000	0.004763
1995.000000	0.004765
1994.000000	0.004775
1993.000000	0.004792
1992.000000	0.004808
1991.000000	0.004815
1990.000000	0.004811
1989.000000	0.004803
1988.000000	0.004797
1987.000000	0.004800
1986.000000	0.004809
1985.000000	0.004815
1984.000000	0.004813
1983.000000	0.004809
1982.000000	0.004810
1981.000000	0.004820
1980.000000	0.004827
1979.000000	0.004823
1978.000000	0.004813
1977.000000	0.004804
1976.000000	0.004802
1975.000000	0.004807
1974.000000	0.004817
1973.000000	0.004825
1972.000000	0.004828
1971.000000	0.004829
1970.000000	0.004835
1969.000000	0.004844
1968.000000	0.004851
1967.000000	0.004852
1966.000000	0.004850
1965.000000	0.004845
1964.000000	0.004837
1963.000000	0.004829
1962.000000	0.004826
1961.000000	0.004830
1960.000000	0.004836
1959.000000	0.004838
1958.000000	0.004839
1957.000000	0.004839
1956.000000	0.004840
1955.000000	0.004841
1954.000000	0.004845
1953.000000	0.004848
1952.000000	0.004843
1951.000000	0.004831
1950.000000	0.004823
1949.000000	0.004827
1948.000000	0.004836
1947.000000	0.004843
1946.000000	0.004847
1945.000000	0.004851
1944.000000	0.004854
1943.000000	0.004855
1942.000000	0.004858
1941.000000	0.004864
1940.000000	0.004867
1939.000000	0.004864
1938.000000	0.004857
1937.000000	0.004849
1936.000000	0.004841
1935.000000	0.004839
1934.000000	0.004844
1933.000000	0.004853
1932.000000	0.004856
1931.000000	0.004852
1930.000000	0.004850
1929.000000	0.004853
1928.000000	0.004859
1927.000000	0.004863
1926.000000	0.004871
1925.000000	0.004884
1924.000000	0.004892
1923.000000	0.004888
1922.000000	0.004884
1921.000000	0.004889
1920.000000	0.004897
1919.000000	0.004896
1918.000000	0.004893
1917.000000	0.004898
1916.000000	0.004906
1915.000000	0.004906
1914.000000	0.004898
1913.000000	0.004894
1912.000000	0.004893
1911.000000	0.004888
1910.000000	0.004881
1909.000000	0.004880
1908.000000	0.004885
1907.000000	0.004890
1906.000000	0.004896
1905.000000	0.004903
1904.000000	0.004903
1903.000000	0.004891
1902.000000	0.004882
1901.000000	0.004884
1900.000000	0.004889
1899.000000	0.004886
1898.000000	0.004882
1897.000000	0.004890
1896.000000	0.004899
1895.000000	0.004895
1894.000000	0.004887
1893.000000	0.004892
1892.000000	0.004908
1891.000000	0.004916
1890.000000	0.004913
1889.000000	0.004909
1888.000000	0.004907
1887.000000	0.004904
1886.000000	0.004901
1885.000000	0.004904
1884.000000	0.004904
1883.000000	0.004895
1882.000000	0.004888
1881.000000	0.004894
1880.000000	0.004907
1879.000000	0.004912
1878.000000	0.004912
1877.000000	0.004917
1876.000000	0.004922
1875.000000	0.004920
1874.000000	0.004919
1873.000000	0.004935
1872.000000	0.004959
1871.000000	0.004971
1870.000000	0.004971
1869.000000	0.004972
1868.000000	0.004971
1867.000000	0.004957
1866.000000	0.004936
1865.000000	0.004926
1864.000000	0.004928
1863.000000	0.004928
1862.000000	0.004927
1861.000000	0.004936
1860.000000	0.004950
1859.000000	0.004949
1858.000000	0.004935
1857.000000	0.004927
1856.000000	0.004931
1855.000000	0.004935
1854.000000	0.004940
1853.000000	0.004952
1852.000000	0.004964
1851.000000	0.004966
1850.000000	0.004963
1849.000000	0.004968
1848.000000	0.004976
1847.000000	0.004977
1846.000000	0.004973
1845.000000	0.004979
1844.000000	0.004991
1843.000000	0.004997
1842.000000	0.004994
1841.000000	0.004989
1840.000000	0.004984
1839.000000	0.004977
1838.000000	0.004968
1837.000000	0.004964
1836.000000	0.004968
1835.000000	0.004980
1834.000000	0.005002
1833.000000	0.005029
1832.000000	0.005046
1831.000000	0.005044
1830.000000	0.005027
1829.000000	0.005005
1828.000000	0.004993
1827.000000	0.004990
1826.000000	0.004993
1825.000000	0.005001
1824.000000	0.005007
1823.000000	0.005000
1822.000000	0.004983
1821.000000	0.004976
1820.000000	0.004987
1819.000000	0.005001
1818.000000	0.005004
1817.000000	0.005003
1816.000000	0.005008
1815.000000	0.005010
1814.000000	0.005001
1813.000000	0.004990
1812.000000	0.004984
1811.000000	0.004974
1810.000000	0.004957
1809.000000	0.004951
1808.000000	0.004961
1807.000000	0.004965
1806.000000	0.004960
1805.000000	0.004963
1804.000000	0.004976
1803.000000	0.004976
1802.000000	0.004958
1801.000000	0.004941
1800.000000	0.004936
1799.000000	0.004935
1798.000000	0.004939
1797.000000	0.004958
1796.000000	0.004983
1795.000000	0.004982
1794.000000	0.004948
1793.000000	0.004908
1792.000000	0.004888
1791.000000	0.004881
1790.000000	0.004883
1789.000000	0.004896
1788.000000	0.004914
1787.000000	0.004919
1786.000000	0.004910
1785.000000	0.004904
1784.000000	0.004906
1783.000000	0.004898
1782.000000	0.004879
1781.000000	0.004861
1780.000000	0.004859
1779.000000	0.004867
1778.000000	0.004877
1777.000000	0.004885
1776.000000	0.004893
1775.000000	0.004895
1774.000000	0.004885
1773.000000	0.004860
1772.000000	0.004838
1771.000000	0.004835
1770.000000	0.004842
1769.000000	0.004843
1768.000000	0.004838
1767.000000	0.004829
1766.000000	0.004818
1765.000000	0.004810
1764.000000	0.004811
1763.000000	0.004814
1762.000000	0.004800
1761.000000	0.004772
1760.000000	0.004752
1759.000000	0.004745
1758.000000	0.004735
1757.000000	0.004711
1756.000000	0.004684
1755.000000	0.004673
1754.000000	0.004667
1753.000000	0.004649
1752.000000	0.004627
1751.000000	0.004615
1750.000000	0.004598
1749.000000	0.004562
1748.000000	0.004515
1747.000000	0.004484
1746.000000	0.004472
1745.000000	0.004456
1744.000000	0.004433
1743.000000	0.004409
1742.000000	0.004383
1741.000000	0.004353
1740.000000	0.004331
1739.000000	0.004322
1738.000000	0.004317
1737.000000	0.004302
1736.000000	0.004276
1735.000000	0.004260
1734.000000	0.004277
1733.000000	0.004317
1732.000000	0.004353
1731.000000	0.004365
1730.000000	0.004360
1729.000000	0.004354
1728.000000	0.004353
1727.000000	0.004356
1726.000000	0.004360
1725.000000	0.004361
1724.000000	0.004357
1723.000000	0.004340
1722.000000	0.004308
1721.000000	0.004278
1720.000000	0.004252
1719.000000	0.004217
1718.000000	0.004172
1717.000000	0.004141
1716.000000	0.004124
1715.000000	0.004087
1714.000000	0.004040
1713.000000	0.004025
1712.000000	0.004037
1711.000000	0.004033
1710.000000	0.004011
1709.000000	0.003998
1708.000000	0.004002
1707.000000	0.003996
1706.000000	0.003974
1705.000000	0.003961
1704.000000	0.003952
1703.000000	0.003905
1702.000000	0.003805
1701.000000	0.003707
1700.000000	0.003672
1699.000000	0.003666
1698.000000	0.003645
1697.000000	0.003602
1696.000000	0.003537
1695.000000	0.003441
1694.000000	0.003323
1693.000000	0.003198
1692.000000	0.003069
1691.000000	0.002936
1690.000000	0.002805
1689.000000	0.002684
1688.000000	0.002575
1687.000000	0.002474
1686.000000	0.002361
1685.000000	0.002219
1684.000000	0.002037
1683.000000	0.001856
1682.000000	0.001723
1681.000000	0.001609
1680.000000	0.001491
1679.000000	0.001389
1678.000000	0.001313
1677.000000	0.001238
1676.000000	0.001151
1675.000000	0.001084
1674.000000	0.001058
1673.000000	0.001044
1672.000000	0.001019
1671.000000	0.000993
1670.000000	0.000980
1669.000000	0.000964
1668.000000	0.000931
1667.000000	0.000899
1666.000000	0.000877
1665.000000	0.000854
1664.000000	0.000815
1663.000000	0.000770
1662.000000	0.000744
1661.000000	0.000733
1660.000000	0.000720
1659.000000	0.000714
1658.000000	0.000729
1657.000000	0.000757
1656.000000	0.000798
1655.000000	0.000859
1654.000000	0.000928
1653.000000	0.000962
1652.000000	0.000960
1651.000000	0.000965
1650.000000	0.000965
1649.000000	0.000960
1648.000000	0.000953
1647.000000	0.000943
1646.000000	0.000935
1645.000000	0.000952
1644.000000	0.000991
1643.000000	0.001026
1642.000000	0.001056
1641.000000	0.001091
1640.000000	0.001134
1639.000000	0.001184
1638.000000	0.001236
1637.000000	0.001283
1636.000000	0.001321
1635.000000	0.001362
1634.000000	0.001424
1633.000000	0.001508
1632.000000	0.001590
1631.000000	0.001662
1630.000000	0.001736
1629.000000	0.001829
1628.000000	0.001935
1627.000000	0.002041
1626.000000	0.002149
1625.000000	0.002263
1624.000000	0.002383
1623.000000	0.002513
1622.000000	0.002657
1621.000000	0.002806
1620.000000	0.002949
1619.000000	0.003098
1618.000000	0.003273
1617.000000	0.003465
1616.000000	0.003636
1615.000000	0.003784
1614.000000	0.003928
1613.000000	0.004071
1612.000000	0.004200
1611.000000	0.004321
1610.000000	0.004452
1609.000000	0.004591
1608.000000	0.004720
1607.000000	0.004845
1606.000000	0.004980
1605.000000	0.005115
1604.000000	0.005240
1603.000000	0.005364
1602.000000	0.005489
1601.000000	0.005598
1600.000000	0.005682
1599.000000	0.005761
1598.000000	0.005857
1597.000000	0.005967
1596.000000	0.006077
1595.000000	0.006184
1594.000000	0.006292
1593.000000	0.006398
1592.000000	0.006490
1591.000000	0.006576
1590.000000	0.006670
1589.000000	0.006773
1588.000000	0.006873
1587.000000	0.006966
1586.000000	0.007064
1585.000000	0.007154
1584.000000	0.007215
1583.000000	0.007261
1582.000000	0.007320
1581.000000	0.007391
1580.000000	0.007453
1579.000000	0.007500
1578.000000	0.007531
1577.000000	0.007533
1576.000000	0.007496
1575.000000	0.007452
1574.000000	0.007430
1573.000000	0.007414
1572.000000	0.007385
1571.000000	0.007356
1570.000000	0.007353
1569.000000	0.007367
1568.000000	0.007366
1567.000000	0.007348
1566.000000	0.007319
1565.000000	0.007280
1564.000000	0.007240
1563.000000	0.007217
1562.000000	0.007211
1561.000000	0.007203
1560.000000	0.007191
1559.000000	0.007188
1558.000000	0.007181
1557.000000	0.007188
1556.000000	0.007181
1555.000000	0.007144
1554.000000	0.007091
1553.000000	0.007031
1552.000000	0.006979
1551.000000	0.006944
1550.000000	0.006918
1549.000000	0.006886
1548.000000	0.006835
1547.000000	0.006776
1546.000000	0.006736
1545.000000	0.006727
1544.000000	0.006736
1543.000000	0.006735
1542.000000	0.006697
1541.000000	0.006611
1540.000000	0.006470
1539.000000	0.006313
1538.000000	0.006212
1537.000000	0.006159
1536.000000	0.006097
1535.000000	0.006003
1534.000000	0.005887
1533.000000	0.005774
1532.000000	0.005696
1531.000000	0.005673
1530.000000	0.005703
1529.000000	0.005753
1528.000000	0.005750
1527.000000	0.005644
1526.000000	0.005481
1525.000000	0.005358
1524.000000	0.005319
1523.000000	0.005334
1522.000000	0.005360
1521.000000	0.005379
1520.000000	0.005380
1519.000000	0.005363
1518.000000	0.005365
1517.000000	0.005451
1516.000000	0.005637
1515.000000	0.005836
1514.000000	0.005945
1513.000000	0.005948
1512.000000	0.005919
1511.000000	0.005924
1510.000000	0.005973
1509.000000	0.006049
1508.000000	0.006142
1507.000000	0.006224
1506.000000	0.006280
1505.000000	0.006358
1504.000000	0.006465
1503.000000	0.006574
1502.000000	0.006696
1501.000000	0.006847
1500.000000	0.007016
1499.000000	0.007172
1498.000000	0.007304
1497.000000	0.007442
1496.000000	0.007598
1495.000000	0.007732
1494.000000	0.007831
1493.000000	0.007938
1492.000000	0.008088
1491.000000	0.008265
1490.000000	0.008437
1489.000000	0.008591
1488.000000	0.008724
1487.000000	0.008829
1486.000000	0.008942
1485.000000	0.009100
1484.000000	0.009264
1483.000000	0.009364
1482.000000	0.009368
1481.000000	0.009317
1480.000000	0.009261
1479.000000	0.009206
1478.000000	0.009144
1477.000000	0.009088
1476.000000	0.009051
1475.000000	0.009016
1474.000000	0.008972
1473.000000	0.008922
1472.000000	0.008888
1471.000000	0.008880
1470.000000	0.008884
1469.000000	0.008879
1468.000000	0.008877
1467.000000	0.008934
1466.000000	0.009110
1465.000000	0.009357
1464.000000	0.009493
1463.000000	0.009357
1462.000000	0.008976
1461.000000	0.008535
1460.000000	0.008207
1459.000000	0.008022
1458.000000	0.007893
1457.000000	0.007749
1456.000000	0.007618
1455.000000	0.007532
1454.000000	0.007456
1453.000000	0.007386
1452.000000	0.007372
1451.000000	0.007419
1450.000000	0.007448
1449.000000	0.007375
1448.000000	0.007211
1447.000000	0.007037
1446.000000	0.006912
1445.000000	0.006818
1444.000000	0.006727
1443.000000	0.006630
1442.000000	0.006528
1441.000000	0.006436
1440.000000	0.006380
1439.000000	0.006371
1438.000000	0.006399
1437.000000	0.006453
1436.000000	0.006507
1435.000000	0.006499
1434.000000	0.006386
1433.000000	0.006205
1432.000000	0.006048
1431.000000	0.005963
1430.000000	0.005919
1429.000000	0.005882
1428.000000	0.005865
1427.000000	0.005886
1426.000000	0.005947
1425.000000	0.006056
1424.000000	0.006235
1423.000000	0.006444
1422.000000	0.006556
1421.000000	0.006475
1420.000000	0.006250
1419.000000	0.006019
1418.000000	0.005857
1417.000000	0.005755
1416.000000	0.005700
1415.000000	0.005688
1414.000000	0.005704
1413.000000	0.005722
1412.000000	0.005746
1411.000000	0.005791
1410.000000	0.005843
1409.000000	0.005880
1408.000000	0.005888
1407.000000	0.005860
1406.000000	0.005801
1405.000000	0.005739
1404.000000	0.005719
1403.000000	0.005758
1402.000000	0.005813
1401.000000	0.005836
1400.000000	0.005826
1399.000000	0.005814
1398.000000	0.005816
1397.000000	0.005829
1396.000000	0.005847
1395.000000	0.005859
1394.000000	0.005845
1393.000000	0.005801
1392.000000	0.005761
1391.000000	0.005752
1390.000000	0.005768
1389.000000	0.005785
1388.000000	0.005799
1387.000000	0.005822
1386.000000	0.005848
1385.000000	0.005866
1384.000000	0.005872
1383.000000	0.005877
1382.000000	0.005889
1381.000000	0.005913
1380.000000	0.005952
1379.000000	0.005995
1378.000000	0.006014
1377.000000	0.005987
1376.000000	0.005924
1375.000000	0.005860
1374.000000	0.005822
1373.000000	0.005800
1372.000000	0.005776
1371.000000	0.005740
1370.000000	0.005697
1369.000000	0.005651
1368.000000	0.005612
1367.000000	0.005598
1366.000000	0.005614
1365.000000	0.005645
1364.000000	0.005672
1363.000000	0.005685
1362.000000	0.005685
1361.000000	0.005680
1360.000000	0.005680
1359.000000	0.005695
1358.000000	0.005730
1357.000000	0.005783
1356.000000	0.005839
1355.000000	0.005881
1354.000000	0.005900
1353.000000	0.005903
1352.000000	0.005895
1351.000000	0.005873
1350.000000	0.005832
1349.000000	0.005774
1348.000000	0.005714
1347.000000	0.005665
1346.000000	0.005627
1345.000000	0.005590
1344.000000	0.005552
1343.000000	0.005518
1342.000000	0.005494
1341.000000	0.005484
1340.000000	0.005486
1339.000000	0.005494
1338.000000	0.005488
1337.000000	0.005447
1336.000000	0.005370
1335.000000	0.005275
1334.000000	0.005186
1333.000000	0.005122
1332.000000	0.005084
1331.000000	0.005065
1330.000000	0.005049
1329.000000	0.005024
1328.000000	0.004989
1327.000000	0.004953
1326.000000	0.004925
1325.000000	0.004902
1324.000000	0.004883
1323.000000	0.004865
1322.000000	0.004846
1321.000000	0.004828
1320.000000	0.004818
1319.000000	0.004815
1318.000000	0.004809
1317.000000	0.004794
1316.000000	0.004779
1315.000000	0.004774
1314.000000	0.004779
1313.000000	0.004782
1312.000000	0.004779
1311.000000	0.004773
1310.000000	0.004764
1309.000000	0.004748
1308.000000	0.004728
1307.000000	0.004708
1306.000000	0.004684
1305.000000	0.004653
1304.000000	0.004623
1303.000000	0.004608
1302.000000	0.004609
1301.000000	0.004611
1300.000000	0.004605
1299.000000	0.004598
1298.000000	0.004595
1297.000000	0.004590
1296.000000	0.004578
1295.000000	0.004561
1294.000000	0.004545
1293.000000	0.004534
1292.000000	0.004530
1291.000000	0.004530
1290.000000	0.004527
1289.000000	0.004515
1288.000000	0.004494
1287.000000	0.004465
1286.000000	0.004415
1285.000000	0.004329
1284.000000	0.004204
1283.000000	0.004048
1282.000000	0.003874
1281.000000	0.003698
1280.000000	0.003548
1279.000000	0.003461
1278.000000	0.003468
1277.000000	0.003580
1276.000000	0.003792
1275.000000	0.004083
1274.000000	0.004408
1273.000000	0.004716
1272.000000	0.004965
1271.000000	0.005134
1270.000000	0.005224
1269.000000	0.005246
1268.000000	0.005218
1267.000000	0.005156
1266.000000	0.005075
1265.000000	0.004994
1264.000000	0.004934
1263.000000	0.004905
1262.000000	0.004892
1261.000000	0.004870
1260.000000	0.004830
1259.000000	0.004773
1258.000000	0.004701
1257.000000	0.004616
1256.000000	0.004522
1255.000000	0.004426
1254.000000	0.004327
1253.000000	0.004216
1252.000000	0.004091
1251.000000	0.003958
1250.000000	0.003816
1249.000000	0.003661
1248.000000	0.003501
1247.000000	0.003348
1246.000000	0.003208
1245.000000	0.003069
1244.000000	0.002929
1243.000000	0.002804
1242.000000	0.002715
1241.000000	0.002668
1240.000000	0.002657
1239.000000	0.002678
1238.000000	0.002733
1237.000000	0.002830
1236.000000	0.002965
1235.000000	0.003120
1234.000000	0.003271
1233.000000	0.003405
1232.000000	0.003531
1231.000000	0.003666
1230.000000	0.003808
1229.000000	0.003944
1228.000000	0.004069
1227.000000	0.004182
1226.000000	0.004280
1225.000000	0.004355
1224.000000	0.004405
1223.000000	0.004434
1222.000000	0.004448
1221.000000	0.004447
1220.000000	0.004437
1219.000000	0.004424
1218.000000	0.004414
1217.000000	0.004404
1216.000000	0.004398
1215.000000	0.004396
1214.000000	0.004392
1213.000000	0.004378
1212.000000	0.004354
1211.000000	0.004328
1210.000000	0.004305
1209.000000	0.004283
1208.000000	0.004260
1207.000000	0.004236
1206.000000	0.004213
1205.000000	0.004190
1204.000000	0.004172
1203.000000	0.004165
1202.000000	0.004164
1201.000000	0.004161
1200.000000	0.004154
1199.000000	0.004145
1198.000000	0.004134
1197.000000	0.004120
1196.000000	0.004107
1195.000000	0.004106
1194.000000	0.004123
1193.000000	0.004155
1192.000000	0.004195
1191.000000	0.004235
1190.000000	0.004270
1189.000000	0.004299
1188.000000	0.004330
1187.000000	0.004369
1186.000000	0.004408
1185.000000	0.004443
1184.000000	0.004477
1183.000000	0.004522
1182.000000	0.004576
1181.000000	0.004625
1180.000000	0.004657
1179.000000	0.004667
1178.000000	0.004655
1177.000000	0.004629
1176.000000	0.004610
1175.000000	0.004615
1174.000000	0.004639
1173.000000	0.004661
1172.000000	0.004673
1171.000000	0.004680
1170.000000	0.004690
1169.000000	0.004694
1168.000000	0.004687
1167.000000	0.004677
1166.000000	0.004676
1165.000000	0.004686
1164.000000	0.004700
1163.000000	0.004715
1162.000000	0.004735
1161.000000	0.004759
1160.000000	0.004781
1159.000000	0.004799
1158.000000	0.004814
1157.000000	0.004828
1156.000000	0.004842
1155.000000	0.004857
1154.000000	0.004873
1153.000000	0.004885
1152.000000	0.004885
1151.000000	0.004871
1150.000000	0.004845
1149.000000	0.004817
1148.000000	0.004794
1147.000000	0.004782
1146.000000	0.004775
1145.000000	0.004766
1144.000000	0.004750
1143.000000	0.004729
1142.000000	0.004707
1141.000000	0.004690
1140.000000	0.004678
1139.000000	0.004675
1138.000000	0.004680
1137.000000	0.004696
1136.000000	0.004721
1135.000000	0.004749
1134.000000	0.004775
1133.000000	0.004798
1132.000000	0.004821
1131.000000	0.004842
1130.000000	0.004862
1129.000000	0.004885
1128.000000	0.004922
1127.000000	0.004970
1126.000000	0.005013
1125.000000	0.005035
1124.000000	0.005040
1123.000000	0.005044
1122.000000	0.005057
1121.000000	0.005083
1120.000000	0.005117
1119.000000	0.005154
1118.000000	0.005186
1117.000000	0.005212
1116.000000	0.005236
1115.000000	0.005258
1114.000000	0.005274
1113.000000	0.005287
1112.000000	0.005312
1111.000000	0.005353
1110.000000	0.005394
1109.000000	0.005412
1108.000000	0.005407
1107.000000	0.005399
1106.000000	0.005403
1105.000000	0.005419
1104.000000	0.005441
1103.000000	0.005469
1102.000000	0.005507
1101.000000	0.005550
1100.000000	0.005588
1099.000000	0.005612
1098.000000	0.005623
1097.000000	0.005632
1096.000000	0.005647
1095.000000	0.005662
1094.000000	0.005662
1093.000000	0.005644
1092.000000	0.005629
1091.000000	0.005645
1090.000000	0.005689
1089.000000	0.005735
1088.000000	0.005761
1087.000000	0.005768
1086.000000	0.005769
1085.000000	0.005769
1084.000000	0.005766
1083.000000	0.005758
1082.000000	0.005756
1081.000000	0.005768
1080.000000	0.005802
1079.000000	0.005852
1078.000000	0.005904
1077.000000	0.005940
1076.000000	0.005956
1075.000000	0.005965
1074.000000	0.005989
1073.000000	0.006037
1072.000000	0.006096
1071.000000	0.006144
1070.000000	0.006171
1069.000000	0.006190
1068.000000	0.006219
1067.000000	0.006255
1066.000000	0.006285
1065.000000	0.006296
1064.000000	0.006292
1063.000000	0.006285
1062.000000	0.006294
1061.000000	0.006323
1060.000000	0.006362
1059.000000	0.006384
1058.000000	0.006376
1057.000000	0.006348
1056.000000	0.006328
1055.000000	0.006330
1054.000000	0.006339
1053.000000	0.006338
1052.000000	0.006325
1051.000000	0.006314
1050.000000	0.006311
1049.000000	0.006311
1048.000000	0.006305
1047.000000	0.006296
1046.000000	0.006301
1045.000000	0.006339
1044.000000	0.006403
1043.000000	0.006458
1042.000000	0.006466
1041.000000	0.006431
1040.000000	0.006400
1039.000000	0.006412
1038.000000	0.006453
1037.000000	0.006481
1036.000000	0.006474
1035.000000	0.006449
1034.000000	0.006438
1033.000000	0.006453
1032.000000	0.006474
1031.000000	0.006477
1030.000000	0.006455
1029.000000	0.006428
1028.000000	0.006417
1027.000000	0.006418
1026.000000	0.006406
1025.000000	0.006363
1024.000000	0.006297
1023.000000	0.006230
1022.000000	0.006173
1021.000000	0.006122
1020.000000	0.006076
1019.000000	0.006045
1018.000000	0.006041
1017.000000	0.006058
1016.000000	0.006080
1015.000000	0.006090
1014.000000	0.006080
1013.000000	0.006058
1012.000000	0.006037
1011.000000	0.006021
1010.000000	0.006001
1009.000000	0.005975
1008.000000	0.005958
1007.000000	0.005963
1006.000000	0.005985
1005.000000	0.005997
1004.000000	0.005978
1003.000000	0.005931
1002.000000	0.005876
1001.000000	0.005831
1000.000000	0.005808
999.000000	0.005802
998.000000	0.005805
997.000000	0.005808
996.000000	0.005806
995.000000	0.005801
994.000000	0.005788
993.000000	0.005762
992.000000	0.005726
991.000000	0.005689
990.000000	0.005657
989.000000	0.005624
988.000000	0.005588
987.000000	0.005551
986.000000	0.005522
985.000000	0.005505
984.000000	0.005499
983.000000	0.005492
982.000000	0.005475
981.000000	0.005443
980.000000	0.005404
979.000000	0.005369
978.000000	0.005334
977.000000	0.005284
976.000000	0.005211
975.000000	0.005134
974.000000	0.005075
973.000000	0.005041
972.000000	0.005018
971.000000	0.004993
970.000000	0.004968
969.000000	0.004950
968.000000	0.004937
967.000000	0.004922
966.000000	0.004899
965.000000	0.004867
964.000000	0.004829
963.000000	0.004789
962.000000	0.004751
961.000000	0.004721
960.000000	0.004696
959.000000	0.004676
958.000000	0.004658
957.000000	0.004643
956.000000	0.004637
955.000000	0.004641
954.000000	0.004653
953.000000	0.004665
952.000000	0.004670
951.000000	0.004669
950.000000	0.004670
949.000000	0.004685
948.000000	0.004709
947.000000	0.004724
946.000000	0.004715
945.000000	0.004690
944.000000	0.004674
943.000000	0.004688
942.000000	0.004726
941.000000	0.004765
940.000000	0.004792
939.000000	0.004806
938.000000	0.004814
937.000000	0.004823
936.000000	0.004836
935.000000	0.004853
934.000000	0.004871
933.000000	0.004889
932.000000	0.004903
931.000000	0.004913
930.000000	0.004918
929.000000	0.004918
928.000000	0.004908
927.000000	0.004893
926.000000	0.004882
925.000000	0.004883
924.000000	0.004897
923.000000	0.004922
922.000000	0.004952
921.000000	0.004986
920.000000	0.005017
919.000000	0.005040
918.000000	0.005064
917.000000	0.005101
916.000000	0.005148
915.000000	0.005189
914.000000	0.005217
913.000000	0.005244
912.000000	0.005279
911.000000	0.005301
910.000000	0.005281
909.000000	0.005227
908.000000	0.005186
907.000000	0.005199
906.000000	0.005255
905.000000	0.005310
904.000000	0.005333
903.000000	0.005329
902.000000	0.005323
901.000000	0.005333
900.000000	0.005356
899.000000	0.005376
898.000000	0.005382
897.000000	0.005376
896.000000	0.005368
895.000000	0.005361
894.000000	0.005350
893.000000	0.005334
892.000000	0.005322
891.000000	0.005319
890.000000	0.005325
889.000000	0.005342
888.000000	0.005369
887.000000	0.005396
886.000000	0.005404
885.000000	0.005383
884.000000	0.005334
883.000000	0.005265
882.000000	0.005183
881.000000	0.005103
880.000000	0.005037
879.000000	0.004986
878.000000	0.004936
877.000000	0.004882
876.000000	0.004840
875.000000	0.004830
874.000000	0.004848
873.000000	0.004867
872.000000	0.004860
871.000000	0.004819
870.000000	0.004755
869.000000	0.004677
868.000000	0.004593
867.000000	0.004504
866.000000	0.004406
865.000000	0.004298
864.000000	0.004181
863.000000	0.004059
862.000000	0.003929
861.000000	0.003780
860.000000	0.003598
859.000000	0.003370
858.000000	0.003082
857.000000	0.002725
856.000000	0.002296
855.000000	0.001806
854.000000	0.001273
853.000000	0.000721
852.000000	0.000194
851.000000	-0.000240
850.000000	-0.000497
849.000000	-0.000523
848.000000	-0.000318
847.000000	0.000053
846.000000	0.000503
845.000000	0.000969
844.000000	0.001431
843.000000	0.001888
842.000000	0.002321
841.000000	0.002700
840.000000	0.003015
839.000000	0.003282
838.000000	0.003523
837.000000	0.003746
836.000000	0.003945
835.000000	0.004119
834.000000	0.004273
833.000000	0.004416
832.000000	0.004543
831.000000	0.004648
830.000000	0.004731
829.000000	0.004797
828.000000	0.004852
827.000000	0.004900
826.000000	0.004951
825.000000	0.005024
824.000000	0.005121
823.000000	0.005224
822.000000	0.005310
821.000000	0.005372
820.000000	0.005421
819.000000	0.005466
818.000000	0.005509
817.000000	0.005537
816.000000	0.005531
815.000000	0.005477
814.000000	0.005380
813.000000	0.005270
812.000000	0.005184
811.000000	0.005138
810.000000	0.005122
809.000000	0.005119
808.000000	0.005118
807.000000	0.005117
806.000000	0.005111
805.000000	0.005091
804.000000	0.005055
803.000000	0.005006
802.000000	0.004956
801.000000	0.004908
800.000000	0.004861
799.000000	0.004814
798.000000	0.004770
797.000000	0.004733
796.000000	0.004699
795.000000	0.004663
794.000000	0.004638
793.000000	0.004641
792.000000	0.004683
791.000000	0.004754
790.000000	0.004840
789.000000	0.004927
788.000000	0.005005
787.000000	0.005059
786.000000	0.005080
785.000000	0.005070
784.000000	0.005036
783.000000	0.004992
782.000000	0.004962
781.000000	0.004968
780.000000	0.005008
779.000000	0.005056
778.000000	0.005094
777.000000	0.005129
776.000000	0.005165
775.000000	0.005191
774.000000	0.005186
773.000000	0.005153
772.000000	0.005117
771.000000	0.005097
770.000000	0.005098
769.000000	0.005103
768.000000	0.005094
767.000000	0.005063
766.000000	0.005026
765.000000	0.005011
764.000000	0.005030
763.000000	0.005068
762.000000	0.005099
761.000000	0.005118
760.000000	0.005135
759.000000	0.005162
758.000000	0.005196
757.000000	0.005229
756.000000	0.005247
755.000000	0.005247
754.000000	0.005247
753.000000	0.005269
752.000000	0.005308
751.000000	0.005337
750.000000	0.005339
749.000000	0.005325
748.000000	0.005314
747.000000	0.005309
746.000000	0.005314
745.000000	0.005337
744.000000	0.005375
743.000000	0.005403
742.000000	0.005407
741.000000	0.005398
740.000000	0.005392
739.000000	0.005379
738.000000	0.005346
737.000000	0.005301
736.000000	0.005260
735.000000	0.005230
734.000000	0.005212
733.000000	0.005215
732.000000	0.005236
731.000000	0.005249
730.000000	0.005231
729.000000	0.005186
728.000000	0.005138
727.000000	0.005109
726.000000	0.005105
725.000000	0.005120
724.000000	0.005132
723.000000	0.005115
722.000000	0.005071
721.000000	0.005027
720.000000	0.005002
719.000000	0.004990
718.000000	0.004981
717.000000	0.004976
716.000000	0.004982
715.000000	0.004993
714.000000	0.005011
713.000000	0.005047
712.000000	0.005090
711.000000	0.005107
710.000000	0.005086
709.000000	0.005064
708.000000	0.005075
707.000000	0.005115
706.000000	0.005157
705.000000	0.005190
704.000000	0.005227
703.000000	0.005268
702.000000	0.005301
701.000000	0.005315
700.000000	0.005297
