# Supplementary material for: Real-time monitoring of the reversible capture and release of CO2 on anthraquinone and riboflavin-modified graphitic electrodes using ATR-SEIRAS
Source: Chem Sci. 2025 Nov 4;16(48):23189–202. doi: 10.1039/d5sc05427c (PMC12584010; doi:10.1039/d5sc05427c)
Supplement: SC-016-D5SC05427C-s001 [file SC-016-D5SC05427C-s001.zip › Data Folders/Main Figures/Figure2/2b/-1v_ar_0.4VBKG05AQ_Graphenegold_MeCN-0.1M-TBAPF6.ASC]

PE IR       SUBTECH     SPECTRUM    ASCII       PEDS        4.00        
   -1
-1v_ar_0.4VBKG05AQ_Graphenegold_MeCN-0.1M-TBAPF6.ASC
25/01/27
16:34:26.00
25/01/27
16:34:26.00
Administrator
Sample 005 By Administrator Date Monday, January 27 2025
700.000000
#HDR
-1
-1
#GR
cm-1
A
1.0
0.0
4000.000000
-1.000000
3301
8
0.005494
-0.002384
#DATA
4000.000000	0.002397
3999.000000	0.002394
3998.000000	0.002406
3997.000000	0.002430
3996.000000	0.002453
3995.000000	0.002461
3994.000000	0.002455
3993.000000	0.002446
3992.000000	0.002445
3991.000000	0.002455
3990.000000	0.002463
3989.000000	0.002461
3988.000000	0.002450
3987.000000	0.002438
3986.000000	0.002430
3985.000000	0.002427
3984.000000	0.002427
3983.000000	0.002431
3982.000000	0.002441
3981.000000	0.002454
3980.000000	0.002466
3979.000000	0.002471
3978.000000	0.002468
3977.000000	0.002456
3976.000000	0.002442
3975.000000	0.002429
3974.000000	0.002420
3973.000000	0.002415
3972.000000	0.002414
3971.000000	0.002419
3970.000000	0.002433
3969.000000	0.002450
3968.000000	0.002465
3967.000000	0.002475
3966.000000	0.002483
3965.000000	0.002489
3964.000000	0.002493
3963.000000	0.002492
3962.000000	0.002488
3961.000000	0.002486
3960.000000	0.002486
3959.000000	0.002487
3958.000000	0.002485
3957.000000	0.002477
3956.000000	0.002468
3955.000000	0.002461
3954.000000	0.002458
3953.000000	0.002458
3952.000000	0.002459
3951.000000	0.002462
3950.000000	0.002469
3949.000000	0.002477
3948.000000	0.002487
3947.000000	0.002496
3946.000000	0.002502
3945.000000	0.002504
3944.000000	0.002497
3943.000000	0.002485
3942.000000	0.002472
3941.000000	0.002471
3940.000000	0.002483
3939.000000	0.002497
3938.000000	0.002495
3937.000000	0.002474
3936.000000	0.002447
3935.000000	0.002434
3934.000000	0.002443
3933.000000	0.002464
3932.000000	0.002483
3931.000000	0.002495
3930.000000	0.002501
3929.000000	0.002502
3928.000000	0.002500
3927.000000	0.002496
3926.000000	0.002493
3925.000000	0.002491
3924.000000	0.002485
3923.000000	0.002477
3922.000000	0.002469
3921.000000	0.002463
3920.000000	0.002459
3919.000000	0.002459
3918.000000	0.002465
3917.000000	0.002470
3916.000000	0.002468
3915.000000	0.002460
3914.000000	0.002454
3913.000000	0.002455
3912.000000	0.002463
3911.000000	0.002474
3910.000000	0.002490
3909.000000	0.002508
3908.000000	0.002527
3907.000000	0.002539
3906.000000	0.002538
3905.000000	0.002520
3904.000000	0.002481
3903.000000	0.002435
3902.000000	0.002409
3901.000000	0.002421
3900.000000	0.002462
3899.000000	0.002502
3898.000000	0.002519
3897.000000	0.002514
3896.000000	0.002503
3895.000000	0.002496
3894.000000	0.002502
3893.000000	0.002520
3892.000000	0.002535
3891.000000	0.002525
3890.000000	0.002485
3889.000000	0.002437
3888.000000	0.002412
3887.000000	0.002419
3886.000000	0.002447
3885.000000	0.002470
3884.000000	0.002480
3883.000000	0.002491
3882.000000	0.002507
3881.000000	0.002513
3880.000000	0.002501
3879.000000	0.002475
3878.000000	0.002458
3877.000000	0.002463
3876.000000	0.002490
3875.000000	0.002522
3874.000000	0.002537
3873.000000	0.002532
3872.000000	0.002527
3871.000000	0.002530
3870.000000	0.002524
3869.000000	0.002496
3868.000000	0.002467
3867.000000	0.002463
3866.000000	0.002479
3865.000000	0.002485
3864.000000	0.002470
3863.000000	0.002454
3862.000000	0.002462
3861.000000	0.002486
3860.000000	0.002508
3859.000000	0.002518
3858.000000	0.002512
3857.000000	0.002494
3856.000000	0.002471
3855.000000	0.002469
3854.000000	0.002481
3853.000000	0.002459
3852.000000	0.002412
3851.000000	0.002384
3850.000000	0.002390
3849.000000	0.002409
3848.000000	0.002425
3847.000000	0.002442
3846.000000	0.002466
3845.000000	0.002498
3844.000000	0.002525
3843.000000	0.002536
3842.000000	0.002532
3841.000000	0.002522
3840.000000	0.002519
3839.000000	0.002519
3838.000000	0.002515
3837.000000	0.002512
3836.000000	0.002514
3835.000000	0.002525
3834.000000	0.002538
3833.000000	0.002541
3832.000000	0.002526
3831.000000	0.002494
3830.000000	0.002461
3829.000000	0.002450
3828.000000	0.002467
3827.000000	0.002495
3826.000000	0.002510
3825.000000	0.002498
3824.000000	0.002477
3823.000000	0.002471
3822.000000	0.002482
3821.000000	0.002489
3820.000000	0.002477
3819.000000	0.002469
3818.000000	0.002485
3817.000000	0.002516
3816.000000	0.002530
3815.000000	0.002516
3814.000000	0.002501
3813.000000	0.002508
3812.000000	0.002524
3811.000000	0.002526
3810.000000	0.002516
3809.000000	0.002516
3808.000000	0.002534
3807.000000	0.002546
3806.000000	0.002524
3805.000000	0.002482
3804.000000	0.002457
3803.000000	0.002462
3802.000000	0.002483
3801.000000	0.002492
3800.000000	0.002490
3799.000000	0.002496
3798.000000	0.002517
3797.000000	0.002533
3796.000000	0.002533
3795.000000	0.002529
3794.000000	0.002538
3793.000000	0.002560
3792.000000	0.002583
3791.000000	0.002595
3790.000000	0.002597
3789.000000	0.002593
3788.000000	0.002584
3787.000000	0.002571
3786.000000	0.002561
3785.000000	0.002555
3784.000000	0.002549
3783.000000	0.002543
3782.000000	0.002547
3781.000000	0.002564
3780.000000	0.002588
3779.000000	0.002600
3778.000000	0.002600
3777.000000	0.002599
3776.000000	0.002600
3775.000000	0.002595
3774.000000	0.002579
3773.000000	0.002558
3772.000000	0.002548
3771.000000	0.002556
3770.000000	0.002572
3769.000000	0.002584
3768.000000	0.002589
3767.000000	0.002589
3766.000000	0.002585
3765.000000	0.002577
3764.000000	0.002565
3763.000000	0.002557
3762.000000	0.002559
3761.000000	0.002566
3760.000000	0.002570
3759.000000	0.002563
3758.000000	0.002555
3757.000000	0.002549
3756.000000	0.002542
3755.000000	0.002531
3754.000000	0.002516
3753.000000	0.002497
3752.000000	0.002477
3751.000000	0.002459
3750.000000	0.002447
3749.000000	0.002441
3748.000000	0.002432
3747.000000	0.002423
3746.000000	0.002422
3745.000000	0.002439
3744.000000	0.002449
3743.000000	0.002453
3742.000000	0.002472
3741.000000	0.002504
3740.000000	0.002523
3739.000000	0.002516
3738.000000	0.002506
3737.000000	0.002512
3736.000000	0.002529
3735.000000	0.002545
3734.000000	0.002561
3733.000000	0.002579
3732.000000	0.002581
3731.000000	0.002557
3730.000000	0.002524
3729.000000	0.002509
3728.000000	0.002522
3727.000000	0.002555
3726.000000	0.002584
3725.000000	0.002596
3724.000000	0.002598
3723.000000	0.002598
3722.000000	0.002597
3721.000000	0.002597
3720.000000	0.002600
3719.000000	0.002600
3718.000000	0.002597
3717.000000	0.002591
3716.000000	0.002587
3715.000000	0.002589
3714.000000	0.002592
3713.000000	0.002587
3712.000000	0.002570
3711.000000	0.002553
3710.000000	0.002547
3709.000000	0.002555
3708.000000	0.002570
3707.000000	0.002583
3706.000000	0.002591
3705.000000	0.002601
3704.000000	0.002617
3703.000000	0.002633
3702.000000	0.002637
3701.000000	0.002629
3700.000000	0.002622
3699.000000	0.002625
3698.000000	0.002631
3697.000000	0.002626
3696.000000	0.002608
3695.000000	0.002590
3694.000000	0.002587
3693.000000	0.002598
3692.000000	0.002612
3691.000000	0.002613
3690.000000	0.002600
3689.000000	0.002573
3688.000000	0.002545
3687.000000	0.002535
3686.000000	0.002552
3685.000000	0.002585
3684.000000	0.002613
3683.000000	0.002626
3682.000000	0.002634
3681.000000	0.002646
3680.000000	0.002650
3679.000000	0.002628
3678.000000	0.002586
3677.000000	0.002557
3676.000000	0.002555
3675.000000	0.002553
3674.000000	0.002541
3673.000000	0.002539
3672.000000	0.002551
3671.000000	0.002567
3670.000000	0.002576
3669.000000	0.002582
3668.000000	0.002596
3667.000000	0.002619
3666.000000	0.002630
3665.000000	0.002621
3664.000000	0.002605
3663.000000	0.002601
3662.000000	0.002613
3661.000000	0.002628
3660.000000	0.002630
3659.000000	0.002625
3658.000000	0.002626
3657.000000	0.002635
3656.000000	0.002637
3655.000000	0.002627
3654.000000	0.002612
3653.000000	0.002599
3652.000000	0.002584
3651.000000	0.002563
3650.000000	0.002540
3649.000000	0.002519
3648.000000	0.002510
3647.000000	0.002520
3646.000000	0.002545
3645.000000	0.002580
3644.000000	0.002613
3643.000000	0.002636
3642.000000	0.002646
3641.000000	0.002646
3640.000000	0.002642
3639.000000	0.002636
3638.000000	0.002624
3637.000000	0.002606
3636.000000	0.002592
3635.000000	0.002597
3634.000000	0.002613
3633.000000	0.002620
3632.000000	0.002610
3631.000000	0.002591
3630.000000	0.002580
3629.000000	0.002567
3628.000000	0.002542
3627.000000	0.002527
3626.000000	0.002543
3625.000000	0.002575
3624.000000	0.002602
3623.000000	0.002618
3622.000000	0.002636
3621.000000	0.002662
3620.000000	0.002685
3619.000000	0.002688
3618.000000	0.002667
3617.000000	0.002641
3616.000000	0.002623
3615.000000	0.002612
3614.000000	0.002598
3613.000000	0.002574
3612.000000	0.002546
3611.000000	0.002530
3610.000000	0.002534
3609.000000	0.002553
3608.000000	0.002578
3607.000000	0.002599
3606.000000	0.002614
3605.000000	0.002623
3604.000000	0.002623
3603.000000	0.002620
3602.000000	0.002618
3601.000000	0.002625
3600.000000	0.002637
3599.000000	0.002645
3598.000000	0.002640
3597.000000	0.002623
3596.000000	0.002602
3595.000000	0.002588
3594.000000	0.002578
3593.000000	0.002567
3592.000000	0.002554
3591.000000	0.002545
3590.000000	0.002549
3589.000000	0.002570
3588.000000	0.002596
3587.000000	0.002606
3586.000000	0.002592
3585.000000	0.002570
3584.000000	0.002555
3583.000000	0.002554
3582.000000	0.002560
3581.000000	0.002564
3580.000000	0.002563
3579.000000	0.002563
3578.000000	0.002568
3577.000000	0.002578
3576.000000	0.002583
3575.000000	0.002578
3574.000000	0.002565
3573.000000	0.002551
3572.000000	0.002540
3571.000000	0.002531
3570.000000	0.002523
3569.000000	0.002518
3568.000000	0.002518
3567.000000	0.002521
3566.000000	0.002527
3565.000000	0.002537
3564.000000	0.002544
3563.000000	0.002538
3562.000000	0.002517
3561.000000	0.002493
3560.000000	0.002481
3559.000000	0.002484
3558.000000	0.002495
3557.000000	0.002504
3556.000000	0.002511
3555.000000	0.002518
3554.000000	0.002528
3553.000000	0.002535
3552.000000	0.002534
3551.000000	0.002526
3550.000000	0.002516
3549.000000	0.002511
3548.000000	0.002515
3547.000000	0.002526
3546.000000	0.002541
3545.000000	0.002548
3544.000000	0.002543
3543.000000	0.002529
3542.000000	0.002512
3541.000000	0.002497
3540.000000	0.002487
3539.000000	0.002482
3538.000000	0.002484
3537.000000	0.002493
3536.000000	0.002508
3535.000000	0.002526
3534.000000	0.002541
3533.000000	0.002546
3532.000000	0.002539
3531.000000	0.002527
3530.000000	0.002517
3529.000000	0.002511
3528.000000	0.002511
3527.000000	0.002518
3526.000000	0.002532
3525.000000	0.002547
3524.000000	0.002553
3523.000000	0.002543
3522.000000	0.002520
3521.000000	0.002497
3520.000000	0.002480
3519.000000	0.002474
3518.000000	0.002477
3517.000000	0.002486
3516.000000	0.002498
3515.000000	0.002509
3514.000000	0.002515
3513.000000	0.002511
3512.000000	0.002497
3511.000000	0.002476
3510.000000	0.002461
3509.000000	0.002458
3508.000000	0.002470
3507.000000	0.002487
3506.000000	0.002497
3505.000000	0.002492
3504.000000	0.002474
3503.000000	0.002453
3502.000000	0.002439
3501.000000	0.002433
3500.000000	0.002430
3499.000000	0.002425
3498.000000	0.002420
3497.000000	0.002418
3496.000000	0.002421
3495.000000	0.002424
3494.000000	0.002424
3493.000000	0.002419
3492.000000	0.002413
3491.000000	0.002411
3490.000000	0.002411
3489.000000	0.002409
3488.000000	0.002402
3487.000000	0.002394
3486.000000	0.002386
3485.000000	0.002378
3484.000000	0.002370
3483.000000	0.002362
3482.000000	0.002356
3481.000000	0.002352
3480.000000	0.002346
3479.000000	0.002338
3478.000000	0.002329
3477.000000	0.002319
3476.000000	0.002305
3475.000000	0.002291
3474.000000	0.002283
3473.000000	0.002284
3472.000000	0.002287
3471.000000	0.002282
3470.000000	0.002262
3469.000000	0.002235
3468.000000	0.002209
3467.000000	0.002191
3466.000000	0.002181
3465.000000	0.002177
3464.000000	0.002179
3463.000000	0.002189
3462.000000	0.002201
3461.000000	0.002206
3460.000000	0.002195
3459.000000	0.002170
3458.000000	0.002143
3457.000000	0.002130
3456.000000	0.002134
3455.000000	0.002152
3454.000000	0.002171
3453.000000	0.002184
3452.000000	0.002187
3451.000000	0.002181
3450.000000	0.002173
3449.000000	0.002167
3448.000000	0.002160
3447.000000	0.002148
3446.000000	0.002138
3445.000000	0.002135
3444.000000	0.002141
3443.000000	0.002147
3442.000000	0.002147
3441.000000	0.002141
3440.000000	0.002130
3439.000000	0.002118
3438.000000	0.002106
3437.000000	0.002098
3436.000000	0.002097
3435.000000	0.002099
3434.000000	0.002100
3433.000000	0.002098
3432.000000	0.002096
3431.000000	0.002096
3430.000000	0.002094
3429.000000	0.002088
3428.000000	0.002076
3427.000000	0.002065
3426.000000	0.002061
3425.000000	0.002063
3424.000000	0.002063
3423.000000	0.002059
3422.000000	0.002056
3421.000000	0.002056
3420.000000	0.002058
3419.000000	0.002054
3418.000000	0.002045
3417.000000	0.002035
3416.000000	0.002030
3415.000000	0.002031
3414.000000	0.002037
3413.000000	0.002042
3412.000000	0.002044
3411.000000	0.002045
3410.000000	0.002049
3409.000000	0.002053
3408.000000	0.002050
3407.000000	0.002037
3406.000000	0.002019
3405.000000	0.002006
3404.000000	0.002000
3403.000000	0.001996
3402.000000	0.001997
3401.000000	0.002003
3400.000000	0.002013
3399.000000	0.002019
3398.000000	0.002017
3397.000000	0.002010
3396.000000	0.002004
3395.000000	0.001999
3394.000000	0.001994
3393.000000	0.001984
3392.000000	0.001972
3391.000000	0.001964
3390.000000	0.001963
3389.000000	0.001964
3388.000000	0.001962
3387.000000	0.001952
3386.000000	0.001939
3385.000000	0.001929
3384.000000	0.001925
3383.000000	0.001923
3382.000000	0.001921
3381.000000	0.001918
3380.000000	0.001915
3379.000000	0.001909
3378.000000	0.001901
3377.000000	0.001894
3376.000000	0.001890
3375.000000	0.001888
3374.000000	0.001885
3373.000000	0.001880
3372.000000	0.001875
3371.000000	0.001871
3370.000000	0.001866
3369.000000	0.001859
3368.000000	0.001847
3367.000000	0.001829
3366.000000	0.001811
3365.000000	0.001796
3364.000000	0.001789
3363.000000	0.001790
3362.000000	0.001789
3361.000000	0.001780
3360.000000	0.001761
3359.000000	0.001742
3358.000000	0.001732
3357.000000	0.001731
3356.000000	0.001729
3355.000000	0.001721
3354.000000	0.001710
3353.000000	0.001707
3352.000000	0.001716
3351.000000	0.001731
3350.000000	0.001739
3349.000000	0.001733
3348.000000	0.001721
3347.000000	0.001714
3346.000000	0.001717
3345.000000	0.001727
3344.000000	0.001733
3343.000000	0.001732
3342.000000	0.001729
3341.000000	0.001730
3340.000000	0.001736
3339.000000	0.001744
3338.000000	0.001748
3337.000000	0.001744
3336.000000	0.001731
3335.000000	0.001714
3334.000000	0.001699
3333.000000	0.001691
3332.000000	0.001691
3331.000000	0.001698
3330.000000	0.001711
3329.000000	0.001730
3328.000000	0.001748
3327.000000	0.001758
3326.000000	0.001758
3325.000000	0.001753
3324.000000	0.001747
3323.000000	0.001744
3322.000000	0.001742
3321.000000	0.001744
3320.000000	0.001753
3319.000000	0.001766
3318.000000	0.001779
3317.000000	0.001784
3316.000000	0.001779
3315.000000	0.001769
3314.000000	0.001762
3313.000000	0.001762
3312.000000	0.001767
3311.000000	0.001774
3310.000000	0.001781
3309.000000	0.001790
3308.000000	0.001798
3307.000000	0.001808
3306.000000	0.001820
3305.000000	0.001837
3304.000000	0.001856
3303.000000	0.001869
3302.000000	0.001872
3301.000000	0.001862
3300.000000	0.001848
3299.000000	0.001837
3298.000000	0.001838
3297.000000	0.001850
3296.000000	0.001863
3295.000000	0.001871
3294.000000	0.001875
3293.000000	0.001878
3292.000000	0.001884
3291.000000	0.001894
3290.000000	0.001906
3289.000000	0.001916
3288.000000	0.001917
3287.000000	0.001908
3286.000000	0.001898
3285.000000	0.001896
3284.000000	0.001903
3283.000000	0.001915
3282.000000	0.001928
3281.000000	0.001938
3280.000000	0.001944
3279.000000	0.001942
3278.000000	0.001933
3277.000000	0.001924
3276.000000	0.001920
3275.000000	0.001921
3274.000000	0.001924
3273.000000	0.001928
3272.000000	0.001931
3271.000000	0.001937
3270.000000	0.001948
3269.000000	0.001958
3268.000000	0.001966
3267.000000	0.001970
3266.000000	0.001975
3265.000000	0.001985
3264.000000	0.001994
3263.000000	0.001999
3262.000000	0.002000
3261.000000	0.002003
3260.000000	0.002011
3259.000000	0.002019
3258.000000	0.002023
3257.000000	0.002019
3256.000000	0.002009
3255.000000	0.002001
3254.000000	0.002002
3253.000000	0.002011
3252.000000	0.002024
3251.000000	0.002031
3250.000000	0.002032
3249.000000	0.002030
3248.000000	0.002029
3247.000000	0.002032
3246.000000	0.002039
3245.000000	0.002045
3244.000000	0.002045
3243.000000	0.002035
3242.000000	0.002025
3241.000000	0.002027
3240.000000	0.002040
3239.000000	0.002058
3238.000000	0.002073
3237.000000	0.002087
3236.000000	0.002098
3235.000000	0.002104
3234.000000	0.002100
3233.000000	0.002088
3232.000000	0.002077
3231.000000	0.002073
3230.000000	0.002082
3229.000000	0.002100
3228.000000	0.002119
3227.000000	0.002125
3226.000000	0.002117
3225.000000	0.002104
3224.000000	0.002098
3223.000000	0.002103
3222.000000	0.002112
3221.000000	0.002117
3220.000000	0.002115
3219.000000	0.002106
3218.000000	0.002095
3217.000000	0.002091
3216.000000	0.002099
3215.000000	0.002113
3214.000000	0.002125
3213.000000	0.002124
3212.000000	0.002112
3211.000000	0.002095
3210.000000	0.002084
3209.000000	0.002087
3208.000000	0.002103
3207.000000	0.002123
3206.000000	0.002137
3205.000000	0.002139
3204.000000	0.002129
3203.000000	0.002114
3202.000000	0.002105
3201.000000	0.002108
3200.000000	0.002124
3199.000000	0.002147
3198.000000	0.002169
3197.000000	0.002183
3196.000000	0.002191
3195.000000	0.002197
3194.000000	0.002211
3193.000000	0.002231
3192.000000	0.002249
3191.000000	0.002252
3190.000000	0.002239
3189.000000	0.002216
3188.000000	0.002192
3187.000000	0.002179
3186.000000	0.002182
3185.000000	0.002200
3184.000000	0.002220
3183.000000	0.002225
3182.000000	0.002214
3181.000000	0.002198
3180.000000	0.002191
3179.000000	0.002195
3178.000000	0.002203
3177.000000	0.002207
3176.000000	0.002203
3175.000000	0.002195
3174.000000	0.002186
3173.000000	0.002184
3172.000000	0.002187
3171.000000	0.002189
3170.000000	0.002185
3169.000000	0.002179
3168.000000	0.002177
3167.000000	0.002182
3166.000000	0.002191
3165.000000	0.002203
3164.000000	0.002215
3163.000000	0.002226
3162.000000	0.002233
3161.000000	0.002237
3160.000000	0.002241
3159.000000	0.002252
3158.000000	0.002268
3157.000000	0.002283
3156.000000	0.002290
3155.000000	0.002289
3154.000000	0.002289
3153.000000	0.002293
3152.000000	0.002299
3151.000000	0.002299
3150.000000	0.002288
3149.000000	0.002272
3148.000000	0.002257
3147.000000	0.002245
3146.000000	0.002237
3145.000000	0.002235
3144.000000	0.002238
3143.000000	0.002242
3142.000000	0.002244
3141.000000	0.002243
3140.000000	0.002239
3139.000000	0.002232
3138.000000	0.002224
3137.000000	0.002218
3136.000000	0.002219
3135.000000	0.002226
3134.000000	0.002237
3133.000000	0.002244
3132.000000	0.002245
3131.000000	0.002242
3130.000000	0.002239
3129.000000	0.002235
3128.000000	0.002228
3127.000000	0.002219
3126.000000	0.002216
3125.000000	0.002225
3124.000000	0.002244
3123.000000	0.002263
3122.000000	0.002271
3121.000000	0.002267
3120.000000	0.002257
3119.000000	0.002248
3118.000000	0.002243
3117.000000	0.002240
3116.000000	0.002236
3115.000000	0.002226
3114.000000	0.002218
3113.000000	0.002218
3112.000000	0.002228
3111.000000	0.002241
3110.000000	0.002252
3109.000000	0.002257
3108.000000	0.002258
3107.000000	0.002259
3106.000000	0.002260
3105.000000	0.002261
3104.000000	0.002258
3103.000000	0.002254
3102.000000	0.002253
3101.000000	0.002258
3100.000000	0.002261
3099.000000	0.002257
3098.000000	0.002251
3097.000000	0.002254
3096.000000	0.002267
3095.000000	0.002281
3094.000000	0.002287
3093.000000	0.002289
3092.000000	0.002294
3091.000000	0.002300
3090.000000	0.002304
3089.000000	0.002306
3088.000000	0.002307
3087.000000	0.002304
3086.000000	0.002298
3085.000000	0.002292
3084.000000	0.002292
3083.000000	0.002301
3082.000000	0.002312
3081.000000	0.002317
3080.000000	0.002315
3079.000000	0.002313
3078.000000	0.002317
3077.000000	0.002329
3076.000000	0.002345
3075.000000	0.002358
3074.000000	0.002365
3073.000000	0.002367
3072.000000	0.002366
3071.000000	0.002368
3070.000000	0.002377
3069.000000	0.002391
3068.000000	0.002401
3067.000000	0.002400
3066.000000	0.002391
3065.000000	0.002388
3064.000000	0.002395
3063.000000	0.002410
3062.000000	0.002427
3061.000000	0.002440
3060.000000	0.002448
3059.000000	0.002452
3058.000000	0.002451
3057.000000	0.002446
3056.000000	0.002439
3055.000000	0.002433
3054.000000	0.002432
3053.000000	0.002442
3052.000000	0.002460
3051.000000	0.002479
3050.000000	0.002489
3049.000000	0.002487
3048.000000	0.002476
3047.000000	0.002464
3046.000000	0.002458
3045.000000	0.002467
3044.000000	0.002493
3043.000000	0.002530
3042.000000	0.002561
3041.000000	0.002569
3040.000000	0.002548
3039.000000	0.002511
3038.000000	0.002477
3037.000000	0.002459
3036.000000	0.002459
3035.000000	0.002473
3034.000000	0.002496
3033.000000	0.002517
3032.000000	0.002527
3031.000000	0.002522
3030.000000	0.002509
3029.000000	0.002495
3028.000000	0.002486
3027.000000	0.002485
3026.000000	0.002497
3025.000000	0.002524
3024.000000	0.002555
3023.000000	0.002572
3022.000000	0.002562
3021.000000	0.002531
3020.000000	0.002496
3019.000000	0.002474
3018.000000	0.002471
3017.000000	0.002487
3016.000000	0.002519
3015.000000	0.002561
3014.000000	0.002598
3013.000000	0.002613
3012.000000	0.002604
3011.000000	0.002584
3010.000000	0.002571
3009.000000	0.002576
3008.000000	0.002596
3007.000000	0.002623
3006.000000	0.002651
3005.000000	0.002675
3004.000000	0.002689
3003.000000	0.002695
3002.000000	0.002697
3001.000000	0.002700
3000.000000	0.002706
2999.000000	0.002717
2998.000000	0.002738
2997.000000	0.002773
2996.000000	0.002814
2995.000000	0.002846
2994.000000	0.002860
2993.000000	0.002859
2992.000000	0.002858
2991.000000	0.002870
2990.000000	0.002902
2989.000000	0.002953
2988.000000	0.003013
2987.000000	0.003074
2986.000000	0.003126
2985.000000	0.003167
2984.000000	0.003202
2983.000000	0.003239
2982.000000	0.003287
2981.000000	0.003344
2980.000000	0.003406
2979.000000	0.003472
2978.000000	0.003547
2977.000000	0.003629
2976.000000	0.003708
2975.000000	0.003775
2974.000000	0.003834
2973.000000	0.003891
2972.000000	0.003949
2971.000000	0.004004
2970.000000	0.004049
2969.000000	0.004084
2968.000000	0.004106
2967.000000	0.004109
2966.000000	0.004091
2965.000000	0.004056
2964.000000	0.004012
2963.000000	0.003959
2962.000000	0.003897
2961.000000	0.003822
2960.000000	0.003742
2959.000000	0.003669
2958.000000	0.003615
2957.000000	0.003588
2956.000000	0.003577
2955.000000	0.003565
2954.000000	0.003541
2953.000000	0.003509
2952.000000	0.003482
2951.000000	0.003468
2950.000000	0.003464
2949.000000	0.003465
2948.000000	0.003472
2947.000000	0.003489
2946.000000	0.003518
2945.000000	0.003555
2944.000000	0.003592
2943.000000	0.003624
2942.000000	0.003649
2941.000000	0.003668
2940.000000	0.003681
2939.000000	0.003686
2938.000000	0.003682
2937.000000	0.003669
2936.000000	0.003652
2935.000000	0.003632
2934.000000	0.003616
2933.000000	0.003605
2932.000000	0.003597
2931.000000	0.003584
2930.000000	0.003563
2929.000000	0.003533
2928.000000	0.003502
2927.000000	0.003477
2926.000000	0.003458
2925.000000	0.003443
2924.000000	0.003429
2923.000000	0.003420
2922.000000	0.003420
2921.000000	0.003424
2920.000000	0.003428
2919.000000	0.003425
2918.000000	0.003421
2917.000000	0.003418
2916.000000	0.003418
2915.000000	0.003416
2914.000000	0.003409
2913.000000	0.003395
2912.000000	0.003380
2911.000000	0.003366
2910.000000	0.003360
2909.000000	0.003355
2908.000000	0.003346
2907.000000	0.003329
2906.000000	0.003309
2905.000000	0.003294
2904.000000	0.003283
2903.000000	0.003274
2902.000000	0.003264
2901.000000	0.003251
2900.000000	0.003235
2899.000000	0.003213
2898.000000	0.003189
2897.000000	0.003166
2896.000000	0.003149
2895.000000	0.003140
2894.000000	0.003139
2893.000000	0.003142
2892.000000	0.003148
2891.000000	0.003159
2890.000000	0.003182
2889.000000	0.003215
2888.000000	0.003250
2887.000000	0.003282
2886.000000	0.003312
2885.000000	0.003346
2884.000000	0.003388
2883.000000	0.003433
2882.000000	0.003471
2881.000000	0.003494
2880.000000	0.003497
2879.000000	0.003485
2878.000000	0.003466
2877.000000	0.003443
2876.000000	0.003416
2875.000000	0.003387
2874.000000	0.003361
2873.000000	0.003342
2872.000000	0.003322
2871.000000	0.003298
2870.000000	0.003273
2869.000000	0.003254
2868.000000	0.003240
2867.000000	0.003225
2866.000000	0.003201
2865.000000	0.003169
2864.000000	0.003132
2863.000000	0.003097
2862.000000	0.003071
2861.000000	0.003057
2860.000000	0.003050
2859.000000	0.003043
2858.000000	0.003033
2857.000000	0.003023
2856.000000	0.003013
2855.000000	0.003004
2854.000000	0.002998
2853.000000	0.002997
2852.000000	0.002997
2851.000000	0.002989
2850.000000	0.002970
2849.000000	0.002946
2848.000000	0.002925
2847.000000	0.002913
2846.000000	0.002910
2845.000000	0.002910
2844.000000	0.002910
2843.000000	0.002909
2842.000000	0.002909
2841.000000	0.002909
2840.000000	0.002905
2839.000000	0.002898
2838.000000	0.002893
2837.000000	0.002891
2836.000000	0.002889
2835.000000	0.002885
2834.000000	0.002880
2833.000000	0.002874
2832.000000	0.002863
2831.000000	0.002848
2830.000000	0.002835
2829.000000	0.002833
2828.000000	0.002839
2827.000000	0.002843
2826.000000	0.002840
2825.000000	0.002836
2824.000000	0.002836
2823.000000	0.002838
2822.000000	0.002839
2821.000000	0.002836
2820.000000	0.002829
2819.000000	0.002818
2818.000000	0.002805
2817.000000	0.002797
2816.000000	0.002793
2815.000000	0.002791
2814.000000	0.002789
2813.000000	0.002787
2812.000000	0.002787
2811.000000	0.002790
2810.000000	0.002796
2809.000000	0.002802
2808.000000	0.002801
2807.000000	0.002793
2806.000000	0.002783
2805.000000	0.002779
2804.000000	0.002782
2803.000000	0.002787
2802.000000	0.002792
2801.000000	0.002796
2800.000000	0.002796
2799.000000	0.002793
2798.000000	0.002792
2797.000000	0.002798
2796.000000	0.002812
2795.000000	0.002825
2794.000000	0.002825
2793.000000	0.002814
2792.000000	0.002800
2791.000000	0.002792
2790.000000	0.002792
2789.000000	0.002794
2788.000000	0.002793
2787.000000	0.002790
2786.000000	0.002790
2785.000000	0.002798
2784.000000	0.002807
2783.000000	0.002810
2782.000000	0.002807
2781.000000	0.002800
2780.000000	0.002792
2779.000000	0.002786
2778.000000	0.002788
2777.000000	0.002800
2776.000000	0.002813
2775.000000	0.002815
2774.000000	0.002805
2773.000000	0.002792
2772.000000	0.002783
2771.000000	0.002779
2770.000000	0.002778
2769.000000	0.002779
2768.000000	0.002780
2767.000000	0.002779
2766.000000	0.002777
2765.000000	0.002775
2764.000000	0.002774
2763.000000	0.002773
2762.000000	0.002774
2761.000000	0.002776
2760.000000	0.002778
2759.000000	0.002778
2758.000000	0.002777
2757.000000	0.002777
2756.000000	0.002779
2755.000000	0.002779
2754.000000	0.002778
2753.000000	0.002780
2752.000000	0.002782
2751.000000	0.002780
2750.000000	0.002779
2749.000000	0.002787
2748.000000	0.002804
2747.000000	0.002818
2746.000000	0.002820
2745.000000	0.002813
2744.000000	0.002807
2743.000000	0.002806
2742.000000	0.002810
2741.000000	0.002815
2740.000000	0.002816
2739.000000	0.002811
2738.000000	0.002799
2737.000000	0.002782
2736.000000	0.002765
2735.000000	0.002754
2734.000000	0.002755
2733.000000	0.002768
2732.000000	0.002786
2731.000000	0.002799
2730.000000	0.002805
2729.000000	0.002804
2728.000000	0.002800
2727.000000	0.002796
2726.000000	0.002796
2725.000000	0.002806
2724.000000	0.002819
2723.000000	0.002825
2722.000000	0.002819
2721.000000	0.002807
2720.000000	0.002799
2719.000000	0.002797
2718.000000	0.002798
2717.000000	0.002798
2716.000000	0.002793
2715.000000	0.002784
2714.000000	0.002774
2713.000000	0.002770
2712.000000	0.002773
2711.000000	0.002778
2710.000000	0.002779
2709.000000	0.002776
2708.000000	0.002774
2707.000000	0.002777
2706.000000	0.002782
2705.000000	0.002785
2704.000000	0.002779
2703.000000	0.002769
2702.000000	0.002766
2701.000000	0.002775
2700.000000	0.002793
2699.000000	0.002810
2698.000000	0.002819
2697.000000	0.002818
2696.000000	0.002809
2695.000000	0.002793
2694.000000	0.002777
2693.000000	0.002770
2692.000000	0.002771
2691.000000	0.002773
2690.000000	0.002773
2689.000000	0.002773
2688.000000	0.002777
2687.000000	0.002787
2686.000000	0.002798
2685.000000	0.002808
2684.000000	0.002810
2683.000000	0.002801
2682.000000	0.002787
2681.000000	0.002779
2680.000000	0.002785
2679.000000	0.002800
2678.000000	0.002812
2677.000000	0.002813
2676.000000	0.002802
2675.000000	0.002785
2674.000000	0.002768
2673.000000	0.002758
2672.000000	0.002756
2671.000000	0.002759
2670.000000	0.002765
2669.000000	0.002773
2668.000000	0.002785
2667.000000	0.002798
2666.000000	0.002807
2665.000000	0.002807
2664.000000	0.002800
2663.000000	0.002788
2662.000000	0.002778
2661.000000	0.002773
2660.000000	0.002775
2659.000000	0.002782
2658.000000	0.002790
2657.000000	0.002795
2656.000000	0.002794
2655.000000	0.002788
2654.000000	0.002781
2653.000000	0.002777
2652.000000	0.002778
2651.000000	0.002782
2650.000000	0.002785
2649.000000	0.002782
2648.000000	0.002773
2647.000000	0.002763
2646.000000	0.002759
2645.000000	0.002765
2644.000000	0.002777
2643.000000	0.002789
2642.000000	0.002798
2641.000000	0.002803
2640.000000	0.002802
2639.000000	0.002798
2638.000000	0.002794
2637.000000	0.002794
2636.000000	0.002796
2635.000000	0.002799
2634.000000	0.002801
2633.000000	0.002802
2632.000000	0.002800
2631.000000	0.002794
2630.000000	0.002788
2629.000000	0.002788
2628.000000	0.002793
2627.000000	0.002800
2626.000000	0.002808
2625.000000	0.002815
2624.000000	0.002823
2623.000000	0.002827
2622.000000	0.002827
2621.000000	0.002826
2620.000000	0.002828
2619.000000	0.002837
2618.000000	0.002851
2617.000000	0.002863
2616.000000	0.002863
2615.000000	0.002846
2614.000000	0.002820
2613.000000	0.002797
2612.000000	0.002786
2611.000000	0.002788
2610.000000	0.002801
2609.000000	0.002821
2608.000000	0.002840
2607.000000	0.002846
2606.000000	0.002833
2605.000000	0.002810
2604.000000	0.002789
2603.000000	0.002778
2602.000000	0.002779
2601.000000	0.002788
2600.000000	0.002799
2599.000000	0.002804
2598.000000	0.002802
2597.000000	0.002795
2596.000000	0.002786
2595.000000	0.002780
2594.000000	0.002780
2593.000000	0.002786
2592.000000	0.002793
2591.000000	0.002797
2590.000000	0.002801
2589.000000	0.002809
2588.000000	0.002819
2587.000000	0.002825
2586.000000	0.002825
2585.000000	0.002821
2584.000000	0.002814
2583.000000	0.002806
2582.000000	0.002796
2581.000000	0.002788
2580.000000	0.002780
2579.000000	0.002772
2578.000000	0.002769
2577.000000	0.002775
2576.000000	0.002786
2575.000000	0.002797
2574.000000	0.002803
2573.000000	0.002805
2572.000000	0.002804
2571.000000	0.002798
2570.000000	0.002792
2569.000000	0.002790
2568.000000	0.002794
2567.000000	0.002798
2566.000000	0.002800
2565.000000	0.002800
2564.000000	0.002798
2563.000000	0.002795
2562.000000	0.002793
2561.000000	0.002797
2560.000000	0.002806
2559.000000	0.002811
2558.000000	0.002811
2557.000000	0.002811
2556.000000	0.002818
2555.000000	0.002828
2554.000000	0.002833
2553.000000	0.002829
2552.000000	0.002824
2551.000000	0.002825
2550.000000	0.002830
2549.000000	0.002832
2548.000000	0.002824
2547.000000	0.002810
2546.000000	0.002801
2545.000000	0.002799
2544.000000	0.002798
2543.000000	0.002794
2542.000000	0.002794
2541.000000	0.002803
2540.000000	0.002817
2539.000000	0.002825
2538.000000	0.002823
2537.000000	0.002817
2536.000000	0.002815
2535.000000	0.002813
2534.000000	0.002812
2533.000000	0.002811
2532.000000	0.002811
2531.000000	0.002808
2530.000000	0.002801
2529.000000	0.002794
2528.000000	0.002790
2527.000000	0.002791
2526.000000	0.002795
2525.000000	0.002802
2524.000000	0.002806
2523.000000	0.002804
2522.000000	0.002794
2521.000000	0.002786
2520.000000	0.002790
2519.000000	0.002804
2518.000000	0.002824
2517.000000	0.002842
2516.000000	0.002854
2515.000000	0.002858
2514.000000	0.002852
2513.000000	0.002842
2512.000000	0.002833
2511.000000	0.002827
2510.000000	0.002824
2509.000000	0.002822
2508.000000	0.002822
2507.000000	0.002823
2506.000000	0.002821
2505.000000	0.002813
2504.000000	0.002801
2503.000000	0.002788
2502.000000	0.002782
2501.000000	0.002789
2500.000000	0.002807
2499.000000	0.002823
2498.000000	0.002822
2497.000000	0.002806
2496.000000	0.002789
2495.000000	0.002784
2494.000000	0.002797
2493.000000	0.002817
2492.000000	0.002828
2491.000000	0.002821
2490.000000	0.002801
2489.000000	0.002785
2488.000000	0.002781
2487.000000	0.002788
2486.000000	0.002795
2485.000000	0.002800
2484.000000	0.002803
2483.000000	0.002806
2482.000000	0.002806
2481.000000	0.002800
2480.000000	0.002789
2479.000000	0.002774
2478.000000	0.002761
2477.000000	0.002759
2476.000000	0.002770
2475.000000	0.002787
2474.000000	0.002802
2473.000000	0.002809
2472.000000	0.002815
2471.000000	0.002821
2470.000000	0.002824
2469.000000	0.002819
2468.000000	0.002806
2467.000000	0.002791
2466.000000	0.002782
2465.000000	0.002781
2464.000000	0.002784
2463.000000	0.002784
2462.000000	0.002782
2461.000000	0.002779
2460.000000	0.002783
2459.000000	0.002795
2458.000000	0.002810
2457.000000	0.002820
2456.000000	0.002817
2455.000000	0.002806
2454.000000	0.002799
2453.000000	0.002801
2452.000000	0.002811
2451.000000	0.002819
2450.000000	0.002819
2449.000000	0.002813
2448.000000	0.002806
2447.000000	0.002803
2446.000000	0.002801
2445.000000	0.002796
2444.000000	0.002790
2443.000000	0.002783
2442.000000	0.002783
2441.000000	0.002790
2440.000000	0.002805
2439.000000	0.002818
2438.000000	0.002821
2437.000000	0.002810
2436.000000	0.002796
2435.000000	0.002791
2434.000000	0.002796
2433.000000	0.002804
2432.000000	0.002802
2431.000000	0.002794
2430.000000	0.002790
2429.000000	0.002799
2428.000000	0.002813
2427.000000	0.002823
2426.000000	0.002825
2425.000000	0.002823
2424.000000	0.002818
2423.000000	0.002811
2422.000000	0.002806
2421.000000	0.002806
2420.000000	0.002812
2419.000000	0.002814
2418.000000	0.002810
2417.000000	0.002802
2416.000000	0.002794
2415.000000	0.002790
2414.000000	0.002792
2413.000000	0.002797
2412.000000	0.002799
2411.000000	0.002793
2410.000000	0.002784
2409.000000	0.002779
2408.000000	0.002780
2407.000000	0.002778
2406.000000	0.002773
2405.000000	0.002770
2404.000000	0.002772
2403.000000	0.002779
2402.000000	0.002784
2401.000000	0.002788
2400.000000	0.002788
2399.000000	0.002779
2398.000000	0.002763
2397.000000	0.002754
2396.000000	0.002764
2395.000000	0.002785
2394.000000	0.002801
2393.000000	0.002801
2392.000000	0.002791
2391.000000	0.002780
2390.000000	0.002772
2389.000000	0.002765
2388.000000	0.002756
2387.000000	0.002736
2386.000000	0.002704
2385.000000	0.002661
2384.000000	0.002618
2383.000000	0.002574
2382.000000	0.002523
2381.000000	0.002463
2380.000000	0.002403
2379.000000	0.002349
2378.000000	0.002307
2377.000000	0.002281
2376.000000	0.002276
2375.000000	0.002285
2374.000000	0.002301
2373.000000	0.002325
2372.000000	0.002360
2371.000000	0.002398
2370.000000	0.002421
2369.000000	0.002420
2368.000000	0.002400
2367.000000	0.002363
2366.000000	0.002316
2365.000000	0.002272
2364.000000	0.002243
2363.000000	0.002230
2362.000000	0.002212
2361.000000	0.002173
2360.000000	0.002130
2359.000000	0.002096
2358.000000	0.002081
2357.000000	0.002080
2356.000000	0.002084
2355.000000	0.002098
2354.000000	0.002123
2353.000000	0.002151
2352.000000	0.002150
2351.000000	0.002115
2350.000000	0.002086
2349.000000	0.002077
2348.000000	0.002078
2347.000000	0.002070
2346.000000	0.002057
2345.000000	0.002048
2344.000000	0.002038
2343.000000	0.002038
2342.000000	0.002035
2341.000000	0.002030
2340.000000	0.002024
2339.000000	0.002018
2338.000000	0.002020
2337.000000	0.002031
2336.000000	0.002035
2335.000000	0.002018
2334.000000	0.001997
2333.000000	0.001984
2332.000000	0.001979
2331.000000	0.001975
2330.000000	0.002003
2329.000000	0.002049
2328.000000	0.002094
2327.000000	0.002102
2326.000000	0.002083
2325.000000	0.002060
2324.000000	0.002039
2323.000000	0.002032
2322.000000	0.002040
2321.000000	0.002065
2320.000000	0.002088
2319.000000	0.002099
2318.000000	0.002102
2317.000000	0.002099
2316.000000	0.002099
2315.000000	0.002102
2314.000000	0.002122
2313.000000	0.002148
2312.000000	0.002173
2311.000000	0.002186
2310.000000	0.002201
2309.000000	0.002222
2308.000000	0.002248
2307.000000	0.002264
2306.000000	0.002271
2305.000000	0.002271
2304.000000	0.002271
2303.000000	0.002275
2302.000000	0.002289
2301.000000	0.002308
2300.000000	0.002321
2299.000000	0.002320
2298.000000	0.002319
2297.000000	0.002326
2296.000000	0.002348
2295.000000	0.002379
2294.000000	0.002421
2293.000000	0.002472
2292.000000	0.002525
2291.000000	0.002571
2290.000000	0.002608
2289.000000	0.002638
2288.000000	0.002663
2287.000000	0.002681
2286.000000	0.002691
2285.000000	0.002695
2284.000000	0.002697
2283.000000	0.002704
2282.000000	0.002721
2281.000000	0.002747
2280.000000	0.002768
2279.000000	0.002775
2278.000000	0.002768
2277.000000	0.002754
2276.000000	0.002737
2275.000000	0.002719
2274.000000	0.002694
2273.000000	0.002661
2272.000000	0.002618
2271.000000	0.002572
2270.000000	0.002534
2269.000000	0.002508
2268.000000	0.002483
2267.000000	0.002448
2266.000000	0.002401
2265.000000	0.002353
2264.000000	0.002316
2263.000000	0.002294
2262.000000	0.002281
2261.000000	0.002265
2260.000000	0.002235
2259.000000	0.002188
2258.000000	0.002129
2257.000000	0.002072
2256.000000	0.002038
2255.000000	0.002056
2254.000000	0.002149
2253.000000	0.002314
2252.000000	0.002516
2251.000000	0.002711
2250.000000	0.002868
2249.000000	0.002975
2248.000000	0.003044
2247.000000	0.003090
2246.000000	0.003130
2245.000000	0.003161
2244.000000	0.003175
2243.000000	0.003169
2242.000000	0.003151
2241.000000	0.003129
2240.000000	0.003101
2239.000000	0.003059
2238.000000	0.003008
2237.000000	0.002958
2236.000000	0.002915
2235.000000	0.002882
2234.000000	0.002859
2233.000000	0.002842
2232.000000	0.002823
2231.000000	0.002796
2230.000000	0.002769
2229.000000	0.002748
2228.000000	0.002733
2227.000000	0.002721
2226.000000	0.002715
2225.000000	0.002722
2224.000000	0.002738
2223.000000	0.002750
2222.000000	0.002751
2221.000000	0.002741
2220.000000	0.002730
2219.000000	0.002725
2218.000000	0.002727
2217.000000	0.002731
2216.000000	0.002730
2215.000000	0.002723
2214.000000	0.002720
2213.000000	0.002722
2212.000000	0.002725
2211.000000	0.002725
2210.000000	0.002727
2209.000000	0.002734
2208.000000	0.002739
2207.000000	0.002736
2206.000000	0.002730
2205.000000	0.002725
2204.000000	0.002723
2203.000000	0.002722
2202.000000	0.002723
2201.000000	0.002728
2200.000000	0.002729
2199.000000	0.002724
2198.000000	0.002717
2197.000000	0.002714
2196.000000	0.002713
2195.000000	0.002709
2194.000000	0.002703
2193.000000	0.002700
2192.000000	0.002700
2191.000000	0.002698
2190.000000	0.002696
2189.000000	0.002696
2188.000000	0.002699
2187.000000	0.002702
2186.000000	0.002703
2185.000000	0.002700
2184.000000	0.002688
2183.000000	0.002669
2182.000000	0.002650
2181.000000	0.002639
2180.000000	0.002637
2179.000000	0.002639
2178.000000	0.002640
2177.000000	0.002637
2176.000000	0.002626
2175.000000	0.002604
2174.000000	0.002581
2173.000000	0.002568
2172.000000	0.002566
2171.000000	0.002571
2170.000000	0.002575
2169.000000	0.002573
2168.000000	0.002560
2167.000000	0.002536
2166.000000	0.002515
2165.000000	0.002505
2164.000000	0.002506
2163.000000	0.002506
2162.000000	0.002503
2161.000000	0.002496
2160.000000	0.002487
2159.000000	0.002478
2158.000000	0.002471
2157.000000	0.002469
2156.000000	0.002466
2155.000000	0.002460
2154.000000	0.002452
2153.000000	0.002446
2152.000000	0.002443
2151.000000	0.002442
2150.000000	0.002447
2149.000000	0.002462
2148.000000	0.002482
2147.000000	0.002499
2146.000000	0.002515
2145.000000	0.002534
2144.000000	0.002555
2143.000000	0.002574
2142.000000	0.002592
2141.000000	0.002614
2140.000000	0.002638
2139.000000	0.002661
2138.000000	0.002684
2137.000000	0.002716
2136.000000	0.002758
2135.000000	0.002801
2134.000000	0.002840
2133.000000	0.002877
2132.000000	0.002915
2131.000000	0.002957
2130.000000	0.003007
2129.000000	0.003065
2128.000000	0.003126
2127.000000	0.003181
2126.000000	0.003231
2125.000000	0.003279
2124.000000	0.003325
2123.000000	0.003361
2122.000000	0.003386
2121.000000	0.003403
2120.000000	0.003415
2119.000000	0.003418
2118.000000	0.003412
2117.000000	0.003401
2116.000000	0.003389
2115.000000	0.003376
2114.000000	0.003360
2113.000000	0.003339
2112.000000	0.003307
2111.000000	0.003266
2110.000000	0.003222
2109.000000	0.003183
2108.000000	0.003152
2107.000000	0.003124
2106.000000	0.003096
2105.000000	0.003064
2104.000000	0.003027
2103.000000	0.002989
2102.000000	0.002955
2101.000000	0.002928
2100.000000	0.002911
2099.000000	0.002901
2098.000000	0.002896
2097.000000	0.002886
2096.000000	0.002867
2095.000000	0.002843
2094.000000	0.002828
2093.000000	0.002827
2092.000000	0.002826
2091.000000	0.002816
2090.000000	0.002798
2089.000000	0.002784
2088.000000	0.002781
2087.000000	0.002789
2086.000000	0.002804
2085.000000	0.002819
2084.000000	0.002821
2083.000000	0.002809
2082.000000	0.002793
2081.000000	0.002786
2080.000000	0.002786
2079.000000	0.002785
2078.000000	0.002782
2077.000000	0.002780
2076.000000	0.002778
2075.000000	0.002774
2074.000000	0.002772
2073.000000	0.002774
2072.000000	0.002774
2071.000000	0.002764
2070.000000	0.002753
2069.000000	0.002751
2068.000000	0.002757
2067.000000	0.002762
2066.000000	0.002760
2065.000000	0.002753
2064.000000	0.002746
2063.000000	0.002741
2062.000000	0.002742
2061.000000	0.002746
2060.000000	0.002745
2059.000000	0.002733
2058.000000	0.002715
2057.000000	0.002705
2056.000000	0.002708
2055.000000	0.002717
2054.000000	0.002727
2053.000000	0.002732
2052.000000	0.002729
2051.000000	0.002718
2050.000000	0.002709
2049.000000	0.002708
2048.000000	0.002715
2047.000000	0.002719
2046.000000	0.002719
2045.000000	0.002719
2044.000000	0.002717
2043.000000	0.002711
2042.000000	0.002703
2041.000000	0.002697
2040.000000	0.002692
2039.000000	0.002685
2038.000000	0.002682
2037.000000	0.002688
2036.000000	0.002702
2035.000000	0.002711
2034.000000	0.002708
2033.000000	0.002700
2032.000000	0.002693
2031.000000	0.002693
2030.000000	0.002699
2029.000000	0.002709
2028.000000	0.002720
2027.000000	0.002726
2026.000000	0.002728
2025.000000	0.002729
2024.000000	0.002730
2023.000000	0.002732
2022.000000	0.002735
2021.000000	0.002743
2020.000000	0.002751
2019.000000	0.002754
2018.000000	0.002754
2017.000000	0.002755
2016.000000	0.002757
2015.000000	0.002755
2014.000000	0.002750
2013.000000	0.002749
2012.000000	0.002752
2011.000000	0.002755
2010.000000	0.002758
2009.000000	0.002760
2008.000000	0.002762
2007.000000	0.002759
2006.000000	0.002759
2005.000000	0.002765
2004.000000	0.002774
2003.000000	0.002775
2002.000000	0.002770
2001.000000	0.002766
2000.000000	0.002772
1999.000000	0.002782
1998.000000	0.002791
1997.000000	0.002794
1996.000000	0.002794
1995.000000	0.002795
1994.000000	0.002802
1993.000000	0.002816
1992.000000	0.002830
1991.000000	0.002836
1990.000000	0.002832
1989.000000	0.002827
1988.000000	0.002824
1987.000000	0.002823
1986.000000	0.002823
1985.000000	0.002821
1984.000000	0.002817
1983.000000	0.002813
1982.000000	0.002817
1981.000000	0.002828
1980.000000	0.002837
1979.000000	0.002837
1978.000000	0.002826
1977.000000	0.002813
1976.000000	0.002804
1975.000000	0.002801
1974.000000	0.002803
1973.000000	0.002810
1972.000000	0.002817
1971.000000	0.002824
1970.000000	0.002830
1969.000000	0.002836
1968.000000	0.002842
1967.000000	0.002849
1966.000000	0.002854
1965.000000	0.002856
1964.000000	0.002848
1963.000000	0.002837
1962.000000	0.002829
1961.000000	0.002828
1960.000000	0.002830
1959.000000	0.002830
1958.000000	0.002831
1957.000000	0.002834
1956.000000	0.002839
1955.000000	0.002841
1954.000000	0.002839
1953.000000	0.002831
1952.000000	0.002819
1951.000000	0.002807
1950.000000	0.002800
1949.000000	0.002802
1948.000000	0.002811
1947.000000	0.002823
1946.000000	0.002835
1945.000000	0.002847
1944.000000	0.002855
1943.000000	0.002859
1942.000000	0.002862
1941.000000	0.002867
1940.000000	0.002870
1939.000000	0.002867
1938.000000	0.002857
1937.000000	0.002844
1936.000000	0.002830
1935.000000	0.002823
1934.000000	0.002828
1933.000000	0.002839
1932.000000	0.002849
1931.000000	0.002852
1930.000000	0.002852
1929.000000	0.002852
1928.000000	0.002850
1927.000000	0.002849
1926.000000	0.002856
1925.000000	0.002872
1924.000000	0.002885
1923.000000	0.002880
1922.000000	0.002866
1921.000000	0.002861
1920.000000	0.002864
1919.000000	0.002868
1918.000000	0.002869
1917.000000	0.002872
1916.000000	0.002873
1915.000000	0.002867
1914.000000	0.002861
1913.000000	0.002864
1912.000000	0.002867
1911.000000	0.002861
1910.000000	0.002850
1909.000000	0.002847
1908.000000	0.002853
1907.000000	0.002865
1906.000000	0.002875
1905.000000	0.002884
1904.000000	0.002883
1903.000000	0.002871
1902.000000	0.002860
1901.000000	0.002861
1900.000000	0.002865
1899.000000	0.002861
1898.000000	0.002856
1897.000000	0.002864
1896.000000	0.002879
1895.000000	0.002886
1894.000000	0.002885
1893.000000	0.002889
1892.000000	0.002895
1891.000000	0.002889
1890.000000	0.002877
1889.000000	0.002874
1888.000000	0.002878
1887.000000	0.002880
1886.000000	0.002880
1885.000000	0.002885
1884.000000	0.002890
1883.000000	0.002888
1882.000000	0.002884
1881.000000	0.002888
1880.000000	0.002894
1879.000000	0.002889
1878.000000	0.002879
1877.000000	0.002875
1876.000000	0.002879
1875.000000	0.002881
1874.000000	0.002884
1873.000000	0.002896
1872.000000	0.002914
1871.000000	0.002922
1870.000000	0.002920
1869.000000	0.002920
1868.000000	0.002919
1867.000000	0.002908
1866.000000	0.002889
1865.000000	0.002880
1864.000000	0.002882
1863.000000	0.002888
1862.000000	0.002896
1861.000000	0.002913
1860.000000	0.002927
1859.000000	0.002922
1858.000000	0.002903
1857.000000	0.002891
1856.000000	0.002891
1855.000000	0.002892
1854.000000	0.002892
1853.000000	0.002899
1852.000000	0.002909
1851.000000	0.002913
1850.000000	0.002916
1849.000000	0.002923
1848.000000	0.002930
1847.000000	0.002928
1846.000000	0.002923
1845.000000	0.002930
1844.000000	0.002941
1843.000000	0.002941
1842.000000	0.002930
1841.000000	0.002923
1840.000000	0.002924
1839.000000	0.002927
1838.000000	0.002925
1837.000000	0.002919
1836.000000	0.002915
1835.000000	0.002917
1834.000000	0.002929
1833.000000	0.002945
1832.000000	0.002955
1831.000000	0.002953
1830.000000	0.002943
1829.000000	0.002927
1828.000000	0.002912
1827.000000	0.002900
1826.000000	0.002897
1825.000000	0.002908
1824.000000	0.002923
1823.000000	0.002926
1822.000000	0.002918
1821.000000	0.002914
1820.000000	0.002923
1819.000000	0.002932
1818.000000	0.002933
1817.000000	0.002933
1816.000000	0.002940
1815.000000	0.002941
1814.000000	0.002930
1813.000000	0.002920
1812.000000	0.002918
1811.000000	0.002913
1810.000000	0.002902
1809.000000	0.002901
1808.000000	0.002915
1807.000000	0.002921
1806.000000	0.002913
1805.000000	0.002911
1804.000000	0.002918
1803.000000	0.002919
1802.000000	0.002904
1801.000000	0.002892
1800.000000	0.002891
1799.000000	0.002893
1798.000000	0.002891
1797.000000	0.002900
1796.000000	0.002918
1795.000000	0.002924
1794.000000	0.002908
1793.000000	0.002887
1792.000000	0.002875
1791.000000	0.002865
1790.000000	0.002858
1789.000000	0.002865
1788.000000	0.002883
1787.000000	0.002895
1786.000000	0.002894
1785.000000	0.002894
1784.000000	0.002897
1783.000000	0.002894
1782.000000	0.002882
1781.000000	0.002870
1780.000000	0.002867
1779.000000	0.002869
1778.000000	0.002872
1777.000000	0.002875
1776.000000	0.002879
1775.000000	0.002879
1774.000000	0.002871
1773.000000	0.002854
1772.000000	0.002840
1771.000000	0.002837
1770.000000	0.002837
1769.000000	0.002833
1768.000000	0.002830
1767.000000	0.002834
1766.000000	0.002838
1765.000000	0.002839
1764.000000	0.002842
1763.000000	0.002844
1762.000000	0.002834
1761.000000	0.002813
1760.000000	0.002800
1759.000000	0.002798
1758.000000	0.002797
1757.000000	0.002782
1756.000000	0.002760
1755.000000	0.002744
1754.000000	0.002729
1753.000000	0.002705
1752.000000	0.002685
1751.000000	0.002683
1750.000000	0.002683
1749.000000	0.002670
1748.000000	0.002651
1747.000000	0.002645
1746.000000	0.002646
1745.000000	0.002634
1744.000000	0.002613
1743.000000	0.002602
1742.000000	0.002600
1741.000000	0.002597
1740.000000	0.002593
1739.000000	0.002591
1738.000000	0.002588
1737.000000	0.002577
1736.000000	0.002559
1735.000000	0.002550
1734.000000	0.002565
1733.000000	0.002592
1732.000000	0.002616
1731.000000	0.002631
1730.000000	0.002641
1729.000000	0.002653
1728.000000	0.002663
1727.000000	0.002668
1726.000000	0.002670
1725.000000	0.002673
1724.000000	0.002677
1723.000000	0.002670
1722.000000	0.002646
1721.000000	0.002622
1720.000000	0.002605
1719.000000	0.002590
1718.000000	0.002573
1717.000000	0.002572
1716.000000	0.002580
1715.000000	0.002566
1714.000000	0.002540
1713.000000	0.002542
1712.000000	0.002566
1711.000000	0.002573
1710.000000	0.002559
1709.000000	0.002552
1708.000000	0.002561
1707.000000	0.002559
1706.000000	0.002542
1705.000000	0.002527
1704.000000	0.002508
1703.000000	0.002452
1702.000000	0.002361
1701.000000	0.002295
1700.000000	0.002291
1699.000000	0.002295
1698.000000	0.002275
1697.000000	0.002251
1696.000000	0.002228
1695.000000	0.002183
1694.000000	0.002108
1693.000000	0.002026
1692.000000	0.001948
1691.000000	0.001869
1690.000000	0.001784
1689.000000	0.001694
1688.000000	0.001604
1687.000000	0.001519
1686.000000	0.001437
1685.000000	0.001350
1684.000000	0.001244
1683.000000	0.001131
1682.000000	0.001044
1681.000000	0.000965
1680.000000	0.000883
1679.000000	0.000818
1678.000000	0.000775
1677.000000	0.000730
1676.000000	0.000674
1675.000000	0.000636
1674.000000	0.000632
1673.000000	0.000634
1672.000000	0.000626
1671.000000	0.000620
1670.000000	0.000630
1669.000000	0.000634
1668.000000	0.000611
1667.000000	0.000577
1666.000000	0.000549
1665.000000	0.000522
1664.000000	0.000485
1663.000000	0.000444
1662.000000	0.000415
1661.000000	0.000391
1660.000000	0.000360
1659.000000	0.000338
1658.000000	0.000340
1657.000000	0.000355
1656.000000	0.000372
1655.000000	0.000406
1654.000000	0.000464
1653.000000	0.000512
1652.000000	0.000520
1651.000000	0.000519
1650.000000	0.000518
1649.000000	0.000516
1648.000000	0.000516
1647.000000	0.000522
1646.000000	0.000535
1645.000000	0.000567
1644.000000	0.000614
1643.000000	0.000655
1642.000000	0.000688
1641.000000	0.000721
1640.000000	0.000759
1639.000000	0.000801
1638.000000	0.000851
1637.000000	0.000913
1636.000000	0.000980
1635.000000	0.001039
1634.000000	0.001086
1633.000000	0.001136
1632.000000	0.001190
1631.000000	0.001247
1630.000000	0.001315
1629.000000	0.001399
1628.000000	0.001486
1627.000000	0.001562
1626.000000	0.001630
1625.000000	0.001697
1624.000000	0.001767
1623.000000	0.001845
1622.000000	0.001936
1621.000000	0.002025
1620.000000	0.002097
1619.000000	0.002165
1618.000000	0.002254
1617.000000	0.002361
1616.000000	0.002452
1615.000000	0.002519
1614.000000	0.002580
1613.000000	0.002638
1612.000000	0.002687
1611.000000	0.002736
1610.000000	0.002804
1609.000000	0.002884
1608.000000	0.002958
1607.000000	0.003031
1606.000000	0.003117
1605.000000	0.003207
1604.000000	0.003283
1603.000000	0.003347
1602.000000	0.003402
1601.000000	0.003448
1600.000000	0.003486
1599.000000	0.003534
1598.000000	0.003597
1597.000000	0.003659
1596.000000	0.003708
1595.000000	0.003753
1594.000000	0.003808
1593.000000	0.003866
1592.000000	0.003914
1591.000000	0.003955
1590.000000	0.004004
1589.000000	0.004062
1588.000000	0.004115
1587.000000	0.004165
1586.000000	0.004216
1585.000000	0.004260
1584.000000	0.004279
1583.000000	0.004292
1582.000000	0.004325
1581.000000	0.004368
1580.000000	0.004402
1579.000000	0.004424
1578.000000	0.004439
1577.000000	0.004430
1576.000000	0.004384
1575.000000	0.004327
1574.000000	0.004292
1573.000000	0.004271
1572.000000	0.004250
1571.000000	0.004236
1570.000000	0.004243
1569.000000	0.004253
1568.000000	0.004238
1567.000000	0.004208
1566.000000	0.004172
1565.000000	0.004126
1564.000000	0.004071
1563.000000	0.004024
1562.000000	0.003991
1561.000000	0.003956
1560.000000	0.003925
1559.000000	0.003910
1558.000000	0.003904
1557.000000	0.003909
1556.000000	0.003901
1555.000000	0.003871
1554.000000	0.003830
1553.000000	0.003775
1552.000000	0.003722
1551.000000	0.003683
1550.000000	0.003658
1549.000000	0.003629
1548.000000	0.003579
1547.000000	0.003519
1546.000000	0.003477
1545.000000	0.003467
1544.000000	0.003480
1543.000000	0.003490
1542.000000	0.003470
1541.000000	0.003407
1540.000000	0.003301
1539.000000	0.003189
1538.000000	0.003124
1537.000000	0.003103
1536.000000	0.003078
1535.000000	0.003031
1534.000000	0.002969
1533.000000	0.002903
1532.000000	0.002858
1531.000000	0.002857
1530.000000	0.002903
1529.000000	0.002967
1528.000000	0.002983
1527.000000	0.002911
1526.000000	0.002795
1525.000000	0.002713
1524.000000	0.002697
1523.000000	0.002725
1522.000000	0.002765
1521.000000	0.002800
1520.000000	0.002813
1519.000000	0.002800
1518.000000	0.002798
1517.000000	0.002867
1516.000000	0.003026
1515.000000	0.003203
1514.000000	0.003304
1513.000000	0.003310
1512.000000	0.003279
1511.000000	0.003264
1510.000000	0.003278
1509.000000	0.003315
1508.000000	0.003390
1507.000000	0.003496
1506.000000	0.003607
1505.000000	0.003715
1504.000000	0.003818
1503.000000	0.003912
1502.000000	0.004015
1501.000000	0.004144
1500.000000	0.004290
1499.000000	0.004421
1498.000000	0.004520
1497.000000	0.004608
1496.000000	0.004694
1495.000000	0.004751
1494.000000	0.004772
1493.000000	0.004791
1492.000000	0.004837
1491.000000	0.004900
1490.000000	0.004962
1489.000000	0.005027
1488.000000	0.005095
1487.000000	0.005149
1486.000000	0.005210
1485.000000	0.005312
1484.000000	0.005427
1483.000000	0.005494
1482.000000	0.005481
1481.000000	0.005412
1480.000000	0.005326
1479.000000	0.005229
1478.000000	0.005122
1477.000000	0.005022
1476.000000	0.004946
1475.000000	0.004881
1474.000000	0.004816
1473.000000	0.004756
1472.000000	0.004715
1471.000000	0.004699
1470.000000	0.004695
1469.000000	0.004688
1468.000000	0.004692
1467.000000	0.004748
1466.000000	0.004898
1465.000000	0.005097
1464.000000	0.005198
1463.000000	0.005080
1462.000000	0.004770
1461.000000	0.004424
1460.000000	0.004177
1459.000000	0.004051
1458.000000	0.003973
1457.000000	0.003888
1456.000000	0.003812
1455.000000	0.003771
1454.000000	0.003743
1453.000000	0.003722
1452.000000	0.003744
1451.000000	0.003806
1450.000000	0.003841
1449.000000	0.003787
1448.000000	0.003666
1447.000000	0.003549
1446.000000	0.003482
1445.000000	0.003441
1444.000000	0.003403
1443.000000	0.003362
1442.000000	0.003317
1441.000000	0.003274
1440.000000	0.003253
1439.000000	0.003267
1438.000000	0.003308
1437.000000	0.003365
1436.000000	0.003417
1435.000000	0.003424
1434.000000	0.003355
1433.000000	0.003239
1432.000000	0.003148
1431.000000	0.003117
1430.000000	0.003112
1429.000000	0.003103
1428.000000	0.003105
1427.000000	0.003137
1426.000000	0.003203
1425.000000	0.003302
1424.000000	0.003449
1423.000000	0.003616
1422.000000	0.003702
1421.000000	0.003630
1420.000000	0.003441
1419.000000	0.003257
1418.000000	0.003144
1417.000000	0.003090
1416.000000	0.003076
1415.000000	0.003093
1414.000000	0.003123
1413.000000	0.003149
1412.000000	0.003178
1411.000000	0.003229
1410.000000	0.003288
1409.000000	0.003332
1408.000000	0.003349
1407.000000	0.003335
1406.000000	0.003293
1405.000000	0.003242
1404.000000	0.003221
1403.000000	0.003248
1402.000000	0.003290
1401.000000	0.003305
1400.000000	0.003285
1399.000000	0.003256
1398.000000	0.003236
1397.000000	0.003227
1396.000000	0.003228
1395.000000	0.003230
1394.000000	0.003212
1393.000000	0.003165
1392.000000	0.003114
1391.000000	0.003088
1390.000000	0.003085
1389.000000	0.003084
1388.000000	0.003080
1387.000000	0.003080
1386.000000	0.003085
1385.000000	0.003085
1384.000000	0.003083
1383.000000	0.003090
1382.000000	0.003117
1381.000000	0.003170
1380.000000	0.003250
1379.000000	0.003349
1378.000000	0.003435
1377.000000	0.003483
1376.000000	0.003494
1375.000000	0.003501
1374.000000	0.003532
1373.000000	0.003580
1372.000000	0.003625
1371.000000	0.003654
1370.000000	0.003668
1369.000000	0.003665
1368.000000	0.003652
1367.000000	0.003646
1366.000000	0.003655
1365.000000	0.003669
1364.000000	0.003670
1363.000000	0.003651
1362.000000	0.003616
1361.000000	0.003576
1360.000000	0.003538
1359.000000	0.003509
1358.000000	0.003491
1357.000000	0.003478
1356.000000	0.003459
1355.000000	0.003432
1354.000000	0.003401
1353.000000	0.003376
1352.000000	0.003354
1351.000000	0.003322
1350.000000	0.003274
1349.000000	0.003212
1348.000000	0.003151
1347.000000	0.003101
1346.000000	0.003058
1345.000000	0.003009
1344.000000	0.002952
1343.000000	0.002901
1342.000000	0.002870
1341.000000	0.002859
1340.000000	0.002866
1339.000000	0.002881
1338.000000	0.002886
1337.000000	0.002862
1336.000000	0.002808
1335.000000	0.002745
1334.000000	0.002698
1333.000000	0.002674
1332.000000	0.002666
1331.000000	0.002665
1330.000000	0.002664
1329.000000	0.002659
1328.000000	0.002645
1327.000000	0.002629
1326.000000	0.002617
1325.000000	0.002611
1324.000000	0.002612
1323.000000	0.002622
1322.000000	0.002636
1321.000000	0.002642
1320.000000	0.002635
1319.000000	0.002621
1318.000000	0.002608
1317.000000	0.002602
1316.000000	0.002605
1315.000000	0.002615
1314.000000	0.002626
1313.000000	0.002632
1312.000000	0.002633
1311.000000	0.002633
1310.000000	0.002631
1309.000000	0.002622
1308.000000	0.002607
1307.000000	0.002592
1306.000000	0.002580
1305.000000	0.002566
1304.000000	0.002550
1303.000000	0.002539
1302.000000	0.002536
1301.000000	0.002543
1300.000000	0.002555
1299.000000	0.002569
1298.000000	0.002574
1297.000000	0.002563
1296.000000	0.002542
1295.000000	0.002525
1294.000000	0.002522
1293.000000	0.002530
1292.000000	0.002536
1291.000000	0.002534
1290.000000	0.002526
1289.000000	0.002517
1288.000000	0.002513
1287.000000	0.002507
1286.000000	0.002490
1285.000000	0.002451
1284.000000	0.002393
1283.000000	0.002324
1282.000000	0.002250
1281.000000	0.002186
1280.000000	0.002152
1279.000000	0.002168
1278.000000	0.002241
1277.000000	0.002361
1276.000000	0.002516
1275.000000	0.002689
1274.000000	0.002852
1273.000000	0.002981
1272.000000	0.003063
1271.000000	0.003100
1270.000000	0.003099
1269.000000	0.003069
1268.000000	0.003021
1267.000000	0.002967
1266.000000	0.002920
1265.000000	0.002888
1264.000000	0.002879
1263.000000	0.002890
1262.000000	0.002905
1261.000000	0.002908
1260.000000	0.002896
1259.000000	0.002881
1258.000000	0.002870
1257.000000	0.002859
1256.000000	0.002843
1255.000000	0.002821
1254.000000	0.002789
1253.000000	0.002750
1252.000000	0.002710
1251.000000	0.002677
1250.000000	0.002643
1249.000000	0.002598
1248.000000	0.002541
1247.000000	0.002490
1246.000000	0.002455
1245.000000	0.002432
1244.000000	0.002412
1243.000000	0.002397
1242.000000	0.002393
1241.000000	0.002404
1240.000000	0.002426
1239.000000	0.002455
1238.000000	0.002493
1237.000000	0.002541
1236.000000	0.002601
1235.000000	0.002667
1234.000000	0.002723
1233.000000	0.002762
1232.000000	0.002794
1231.000000	0.002835
1230.000000	0.002888
1229.000000	0.002942
1228.000000	0.002984
1227.000000	0.003016
1226.000000	0.003041
1225.000000	0.003059
1224.000000	0.003072
1223.000000	0.003078
1222.000000	0.003074
1221.000000	0.003060
1220.000000	0.003042
1219.000000	0.003028
1218.000000	0.003022
1217.000000	0.003019
1216.000000	0.003017
1215.000000	0.003014
1214.000000	0.003008
1213.000000	0.002994
1212.000000	0.002974
1211.000000	0.002952
1210.000000	0.002928
1209.000000	0.002898
1208.000000	0.002866
1207.000000	0.002838
1206.000000	0.002820
1205.000000	0.002809
1204.000000	0.002803
1203.000000	0.002801
1202.000000	0.002800
1201.000000	0.002793
1200.000000	0.002781
1199.000000	0.002770
1198.000000	0.002762
1197.000000	0.002751
1196.000000	0.002739
1195.000000	0.002736
1194.000000	0.002750
1193.000000	0.002771
1192.000000	0.002793
1191.000000	0.002812
1190.000000	0.002830
1189.000000	0.002846
1188.000000	0.002859
1187.000000	0.002876
1186.000000	0.002899
1185.000000	0.002926
1184.000000	0.002953
1183.000000	0.002980
1182.000000	0.003004
1181.000000	0.003022
1180.000000	0.003031
1179.000000	0.003026
1178.000000	0.003005
1177.000000	0.002975
1176.000000	0.002956
1175.000000	0.002961
1174.000000	0.002981
1173.000000	0.002995
1172.000000	0.002994
1171.000000	0.002987
1170.000000	0.002985
1169.000000	0.002983
1168.000000	0.002974
1167.000000	0.002960
1166.000000	0.002947
1165.000000	0.002935
1164.000000	0.002922
1163.000000	0.002918
1162.000000	0.002930
1161.000000	0.002955
1160.000000	0.002978
1159.000000	0.002990
1158.000000	0.002989
1157.000000	0.002980
1156.000000	0.002971
1155.000000	0.002969
1154.000000	0.002981
1153.000000	0.003001
1152.000000	0.003016
1151.000000	0.003020
1150.000000	0.003015
1149.000000	0.003006
1148.000000	0.002997
1147.000000	0.002993
1146.000000	0.002993
1145.000000	0.002996
1144.000000	0.002998
1143.000000	0.003001
1142.000000	0.003010
1141.000000	0.003024
1140.000000	0.003038
1139.000000	0.003048
1138.000000	0.003055
1137.000000	0.003063
1136.000000	0.003076
1135.000000	0.003095
1134.000000	0.003119
1133.000000	0.003142
1132.000000	0.003154
1131.000000	0.003146
1130.000000	0.003125
1129.000000	0.003108
1128.000000	0.003107
1127.000000	0.003116
1126.000000	0.003120
1125.000000	0.003114
1124.000000	0.003109
1123.000000	0.003111
1122.000000	0.003115
1121.000000	0.003118
1120.000000	0.003128
1119.000000	0.003152
1118.000000	0.003176
1117.000000	0.003182
1116.000000	0.003165
1115.000000	0.003139
1114.000000	0.003119
1113.000000	0.003111
1112.000000	0.003115
1111.000000	0.003129
1110.000000	0.003145
1109.000000	0.003148
1108.000000	0.003135
1107.000000	0.003115
1106.000000	0.003102
1105.000000	0.003100
1104.000000	0.003106
1103.000000	0.003122
1102.000000	0.003153
1101.000000	0.003191
1100.000000	0.003219
1099.000000	0.003220
1098.000000	0.003203
1097.000000	0.003190
1096.000000	0.003196
1095.000000	0.003212
1094.000000	0.003217
1093.000000	0.003208
1092.000000	0.003202
1091.000000	0.003211
1090.000000	0.003230
1089.000000	0.003244
1088.000000	0.003248
1087.000000	0.003251
1086.000000	0.003254
1085.000000	0.003249
1084.000000	0.003225
1083.000000	0.003189
1082.000000	0.003162
1081.000000	0.003164
1080.000000	0.003198
1079.000000	0.003249
1078.000000	0.003296
1077.000000	0.003322
1076.000000	0.003326
1075.000000	0.003317
1074.000000	0.003312
1073.000000	0.003315
1072.000000	0.003321
1071.000000	0.003322
1070.000000	0.003321
1069.000000	0.003330
1068.000000	0.003353
1067.000000	0.003382
1066.000000	0.003404
1065.000000	0.003409
1064.000000	0.003397
1063.000000	0.003378
1062.000000	0.003368
1061.000000	0.003382
1060.000000	0.003411
1059.000000	0.003425
1058.000000	0.003406
1057.000000	0.003376
1056.000000	0.003368
1055.000000	0.003395
1054.000000	0.003429
1053.000000	0.003439
1052.000000	0.003418
1051.000000	0.003381
1050.000000	0.003342
1049.000000	0.003306
1048.000000	0.003268
1047.000000	0.003233
1046.000000	0.003216
1045.000000	0.003231
1044.000000	0.003275
1043.000000	0.003311
1042.000000	0.003306
1041.000000	0.003265
1040.000000	0.003229
1039.000000	0.003233
1038.000000	0.003263
1037.000000	0.003282
1036.000000	0.003276
1035.000000	0.003267
1034.000000	0.003281
1033.000000	0.003315
1032.000000	0.003345
1031.000000	0.003346
1030.000000	0.003322
1029.000000	0.003300
1028.000000	0.003308
1027.000000	0.003344
1026.000000	0.003376
1025.000000	0.003373
1024.000000	0.003336
1023.000000	0.003293
1022.000000	0.003266
1021.000000	0.003252
1020.000000	0.003237
1019.000000	0.003217
1018.000000	0.003202
1017.000000	0.003200
1016.000000	0.003209
1015.000000	0.003221
1014.000000	0.003229
1013.000000	0.003233
1012.000000	0.003231
1011.000000	0.003221
1010.000000	0.003202
1009.000000	0.003185
1008.000000	0.003186
1007.000000	0.003212
1006.000000	0.003250
1005.000000	0.003276
1004.000000	0.003278
1003.000000	0.003261
1002.000000	0.003238
1001.000000	0.003219
1000.000000	0.003211
999.000000	0.003216
998.000000	0.003233
997.000000	0.003255
996.000000	0.003273
995.000000	0.003276
994.000000	0.003262
993.000000	0.003238
992.000000	0.003216
991.000000	0.003201
990.000000	0.003191
989.000000	0.003182
988.000000	0.003172
987.000000	0.003164
986.000000	0.003158
985.000000	0.003158
984.000000	0.003161
983.000000	0.003162
982.000000	0.003149
981.000000	0.003125
980.000000	0.003102
979.000000	0.003088
978.000000	0.003076
977.000000	0.003055
976.000000	0.003027
975.000000	0.003007
974.000000	0.002999
973.000000	0.002996
972.000000	0.002986
971.000000	0.002967
970.000000	0.002942
969.000000	0.002918
968.000000	0.002900
967.000000	0.002895
966.000000	0.002900
965.000000	0.002905
964.000000	0.002896
963.000000	0.002874
962.000000	0.002850
961.000000	0.002837
960.000000	0.002838
959.000000	0.002847
958.000000	0.002852
957.000000	0.002847
956.000000	0.002837
955.000000	0.002835
954.000000	0.002848
953.000000	0.002867
952.000000	0.002879
951.000000	0.002882
950.000000	0.002879
949.000000	0.002878
948.000000	0.002878
947.000000	0.002876
946.000000	0.002874
945.000000	0.002875
944.000000	0.002884
943.000000	0.002901
942.000000	0.002924
941.000000	0.002948
940.000000	0.002970
939.000000	0.002990
938.000000	0.003004
937.000000	0.003008
936.000000	0.002999
935.000000	0.002980
934.000000	0.002955
933.000000	0.002931
932.000000	0.002914
931.000000	0.002906
930.000000	0.002906
929.000000	0.002904
928.000000	0.002892
927.000000	0.002868
926.000000	0.002841
925.000000	0.002821
924.000000	0.002813
923.000000	0.002817
922.000000	0.002830
921.000000	0.002842
920.000000	0.002843
919.000000	0.002835
918.000000	0.002835
917.000000	0.002866
916.000000	0.002927
915.000000	0.002995
914.000000	0.003042
913.000000	0.003063
912.000000	0.003067
911.000000	0.003058
910.000000	0.003033
909.000000	0.002997
908.000000	0.002968
907.000000	0.002964
906.000000	0.002982
905.000000	0.003009
904.000000	0.003024
903.000000	0.003021
902.000000	0.003002
901.000000	0.002983
900.000000	0.002974
899.000000	0.002979
898.000000	0.002994
897.000000	0.003007
896.000000	0.003010
895.000000	0.003000
894.000000	0.002978
893.000000	0.002948
892.000000	0.002921
891.000000	0.002903
890.000000	0.002897
889.000000	0.002903
888.000000	0.002916
887.000000	0.002924
886.000000	0.002912
885.000000	0.002873
884.000000	0.002813
883.000000	0.002742
882.000000	0.002673
881.000000	0.002611
880.000000	0.002560
879.000000	0.002521
878.000000	0.002487
877.000000	0.002457
876.000000	0.002438
875.000000	0.002440
874.000000	0.002460
873.000000	0.002481
872.000000	0.002478
871.000000	0.002447
870.000000	0.002401
869.000000	0.002356
868.000000	0.002314
867.000000	0.002269
866.000000	0.002217
865.000000	0.002153
864.000000	0.002071
863.000000	0.001962
862.000000	0.001823
861.000000	0.001650
860.000000	0.001441
859.000000	0.001189
858.000000	0.000891
857.000000	0.000546
856.000000	0.000151
855.000000	-0.000295
854.000000	-0.000781
853.000000	-0.001275
852.000000	-0.001736
851.000000	-0.002110
850.000000	-0.002341
849.000000	-0.002384
848.000000	-0.002229
847.000000	-0.001917
846.000000	-0.001514
845.000000	-0.001078
844.000000	-0.000644
843.000000	-0.000230
842.000000	0.000148
841.000000	0.000480
840.000000	0.000764
839.000000	0.001006
838.000000	0.001224
837.000000	0.001438
836.000000	0.001654
835.000000	0.001860
834.000000	0.002042
833.000000	0.002190
832.000000	0.002306
831.000000	0.002394
830.000000	0.002460
829.000000	0.002514
828.000000	0.002567
827.000000	0.002616
826.000000	0.002656
825.000000	0.002693
824.000000	0.002739
823.000000	0.002796
822.000000	0.002851
821.000000	0.002898
820.000000	0.002938
819.000000	0.002978
818.000000	0.003017
817.000000	0.003051
816.000000	0.003070
815.000000	0.003060
814.000000	0.003023
813.000000	0.002975
812.000000	0.002933
811.000000	0.002901
810.000000	0.002871
809.000000	0.002842
808.000000	0.002826
807.000000	0.002832
806.000000	0.002851
805.000000	0.002864
804.000000	0.002862
803.000000	0.002842
802.000000	0.002804
801.000000	0.002746
800.000000	0.002674
799.000000	0.002598
798.000000	0.002531
797.000000	0.002478
796.000000	0.002438
795.000000	0.002410
794.000000	0.002407
793.000000	0.002444
792.000000	0.002522
791.000000	0.002611
790.000000	0.002677
789.000000	0.002710
788.000000	0.002731
787.000000	0.002767
786.000000	0.002811
785.000000	0.002832
784.000000	0.002808
783.000000	0.002756
782.000000	0.002716
781.000000	0.002714
780.000000	0.002740
779.000000	0.002770
778.000000	0.002797
777.000000	0.002828
776.000000	0.002857
775.000000	0.002863
774.000000	0.002841
773.000000	0.002813
772.000000	0.002802
771.000000	0.002808
770.000000	0.002814
769.000000	0.002803
768.000000	0.002775
767.000000	0.002741
766.000000	0.002717
765.000000	0.002712
764.000000	0.002724
763.000000	0.002743
762.000000	0.002759
761.000000	0.002770
760.000000	0.002774
759.000000	0.002776
758.000000	0.002788
757.000000	0.002810
756.000000	0.002825
755.000000	0.002817
754.000000	0.002798
753.000000	0.002795
752.000000	0.002807
751.000000	0.002806
750.000000	0.002787
749.000000	0.002779
748.000000	0.002803
747.000000	0.002845
746.000000	0.002878
745.000000	0.002898
744.000000	0.002903
743.000000	0.002885
742.000000	0.002844
741.000000	0.002799
740.000000	0.002769
739.000000	0.002757
738.000000	0.002764
737.000000	0.002791
736.000000	0.002824
735.000000	0.002834
734.000000	0.002816
733.000000	0.002798
732.000000	0.002799
731.000000	0.002799
730.000000	0.002780
729.000000	0.002750
728.000000	0.002733
727.000000	0.002741
726.000000	0.002771
725.000000	0.002807
724.000000	0.002826
723.000000	0.002800
722.000000	0.002732
721.000000	0.002661
720.000000	0.002619
719.000000	0.002606
718.000000	0.002607
717.000000	0.002615
716.000000	0.002625
715.000000	0.002631
714.000000	0.002641
713.000000	0.002679
712.000000	0.002737
711.000000	0.002772
710.000000	0.002756
709.000000	0.002716
708.000000	0.002697
707.000000	0.002715
706.000000	0.002753
705.000000	0.002790
704.000000	0.002815
703.000000	0.002821
702.000000	0.002814
701.000000	0.002816
700.000000	0.002825
