# Supplementary material for: Real-time monitoring of the reversible capture and release of CO2 on anthraquinone and riboflavin-modified graphitic electrodes using ATR-SEIRAS
Source: Chem Sci. 2025 Nov 4;16(48):23189–202. doi: 10.1039/d5sc05427c (PMC12584010; doi:10.1039/d5sc05427c)
Supplement: SC-016-D5SC05427C-s001 [file SC-016-D5SC05427C-s001.zip › Data Folders/Main Figures/Figure2/2b/-2v_ar_0.4VBKG10AQ_Graphenegold_MeCN-0.1M-TBAPF6.ASC]

PE IR       SUBTECH     SPECTRUM    ASCII       PEDS        4.00        
   -1
-2v_ar_0.4VBKG10AQ_Graphenegold_MeCN-0.1M-TBAPF6.ASC
25/01/27
16:40:09.00
25/01/27
16:40:09.00
Administrator
Sample 010 By Administrator Date Monday, January 27 2025
700.000000
#HDR
-1
-1
#GR
cm-1
A
1.0
0.0
4000.000000
-1.000000
3301
8
0.010874
0.000516
#DATA
4000.000000	0.005893
3999.000000	0.005896
3998.000000	0.005911
3997.000000	0.005928
3996.000000	0.005940
3995.000000	0.005940
3994.000000	0.005936
3993.000000	0.005936
3992.000000	0.005947
3991.000000	0.005963
3990.000000	0.005976
3989.000000	0.005981
3988.000000	0.005977
3987.000000	0.005970
3986.000000	0.005957
3985.000000	0.005938
3984.000000	0.005914
3983.000000	0.005897
3982.000000	0.005895
3981.000000	0.005911
3980.000000	0.005933
3979.000000	0.005947
3978.000000	0.005947
3977.000000	0.005936
3976.000000	0.005924
3975.000000	0.005916
3974.000000	0.005912
3973.000000	0.005911
3972.000000	0.005913
3971.000000	0.005921
3970.000000	0.005934
3969.000000	0.005948
3968.000000	0.005960
3967.000000	0.005969
3966.000000	0.005975
3965.000000	0.005973
3964.000000	0.005960
3963.000000	0.005940
3962.000000	0.005927
3961.000000	0.005932
3960.000000	0.005954
3959.000000	0.005978
3958.000000	0.005991
3957.000000	0.005988
3956.000000	0.005978
3955.000000	0.005971
3954.000000	0.005973
3953.000000	0.005981
3952.000000	0.005991
3951.000000	0.005996
3950.000000	0.005995
3949.000000	0.005990
3948.000000	0.005987
3947.000000	0.005988
3946.000000	0.005992
3945.000000	0.005992
3944.000000	0.005985
3943.000000	0.005970
3942.000000	0.005954
3941.000000	0.005947
3940.000000	0.005952
3939.000000	0.005961
3938.000000	0.005964
3937.000000	0.005958
3936.000000	0.005950
3935.000000	0.005950
3934.000000	0.005961
3933.000000	0.005979
3932.000000	0.005999
3931.000000	0.006017
3930.000000	0.006026
3929.000000	0.006024
3928.000000	0.006014
3927.000000	0.006004
3926.000000	0.006002
3925.000000	0.006007
3924.000000	0.006012
3923.000000	0.006007
3922.000000	0.005992
3921.000000	0.005973
3920.000000	0.005956
3919.000000	0.005950
3918.000000	0.005956
3917.000000	0.005966
3916.000000	0.005972
3915.000000	0.005970
3914.000000	0.005967
3913.000000	0.005967
3912.000000	0.005966
3911.000000	0.005964
3910.000000	0.005963
3909.000000	0.005970
3908.000000	0.005984
3907.000000	0.006003
3906.000000	0.006014
3905.000000	0.006007
3904.000000	0.005977
3903.000000	0.005936
3902.000000	0.005912
3901.000000	0.005918
3900.000000	0.005944
3899.000000	0.005970
3898.000000	0.005980
3897.000000	0.005982
3896.000000	0.005982
3895.000000	0.005983
3894.000000	0.005985
3893.000000	0.005985
3892.000000	0.005982
3891.000000	0.005969
3890.000000	0.005946
3889.000000	0.005919
3888.000000	0.005901
3887.000000	0.005901
3886.000000	0.005920
3885.000000	0.005949
3884.000000	0.005973
3883.000000	0.005996
3882.000000	0.006016
3881.000000	0.006027
3880.000000	0.006025
3879.000000	0.006012
3878.000000	0.006001
3877.000000	0.005998
3876.000000	0.006002
3875.000000	0.006008
3874.000000	0.006007
3873.000000	0.006002
3872.000000	0.006003
3871.000000	0.006016
3870.000000	0.006024
3869.000000	0.006005
3868.000000	0.005972
3867.000000	0.005951
3866.000000	0.005949
3865.000000	0.005954
3864.000000	0.005949
3863.000000	0.005940
3862.000000	0.005945
3861.000000	0.005963
3860.000000	0.005988
3859.000000	0.006010
3858.000000	0.006022
3857.000000	0.006021
3856.000000	0.006006
3855.000000	0.005999
3854.000000	0.006005
3853.000000	0.005990
3852.000000	0.005956
3851.000000	0.005935
3850.000000	0.005943
3849.000000	0.005956
3848.000000	0.005962
3847.000000	0.005966
3846.000000	0.005976
3845.000000	0.005998
3844.000000	0.006023
3843.000000	0.006039
3842.000000	0.006048
3841.000000	0.006054
3840.000000	0.006068
3839.000000	0.006082
3838.000000	0.006085
3837.000000	0.006074
3836.000000	0.006058
3835.000000	0.006047
3834.000000	0.006039
3833.000000	0.006028
3832.000000	0.006008
3831.000000	0.005978
3830.000000	0.005951
3829.000000	0.005944
3828.000000	0.005960
3827.000000	0.005982
3826.000000	0.005990
3825.000000	0.005979
3824.000000	0.005962
3823.000000	0.005961
3822.000000	0.005978
3821.000000	0.005998
3820.000000	0.006007
3819.000000	0.006018
3818.000000	0.006046
3817.000000	0.006080
3816.000000	0.006091
3815.000000	0.006073
3814.000000	0.006044
3813.000000	0.006029
3812.000000	0.006023
3811.000000	0.006010
3810.000000	0.006000
3809.000000	0.006007
3808.000000	0.006036
3807.000000	0.006058
3806.000000	0.006047
3805.000000	0.006017
3804.000000	0.006004
3803.000000	0.006022
3802.000000	0.006057
3801.000000	0.006080
3800.000000	0.006079
3799.000000	0.006070
3798.000000	0.006067
3797.000000	0.006063
3796.000000	0.006051
3795.000000	0.006044
3794.000000	0.006051
3793.000000	0.006072
3792.000000	0.006092
3791.000000	0.006095
3790.000000	0.006083
3789.000000	0.006066
3788.000000	0.006054
3787.000000	0.006051
3786.000000	0.006057
3785.000000	0.006066
3784.000000	0.006071
3783.000000	0.006068
3782.000000	0.006065
3781.000000	0.006067
3780.000000	0.006074
3779.000000	0.006079
3778.000000	0.006082
3777.000000	0.006088
3776.000000	0.006096
3775.000000	0.006096
3774.000000	0.006084
3773.000000	0.006068
3772.000000	0.006059
3771.000000	0.006066
3770.000000	0.006082
3769.000000	0.006098
3768.000000	0.006107
3767.000000	0.006109
3766.000000	0.006105
3765.000000	0.006100
3764.000000	0.006095
3763.000000	0.006091
3762.000000	0.006090
3761.000000	0.006089
3760.000000	0.006085
3759.000000	0.006075
3758.000000	0.006070
3757.000000	0.006076
3756.000000	0.006089
3755.000000	0.006100
3754.000000	0.006100
3753.000000	0.006091
3752.000000	0.006082
3751.000000	0.006076
3750.000000	0.006074
3749.000000	0.006073
3748.000000	0.006067
3747.000000	0.006055
3746.000000	0.006045
3745.000000	0.006055
3744.000000	0.006067
3743.000000	0.006067
3742.000000	0.006068
3741.000000	0.006079
3740.000000	0.006087
3739.000000	0.006082
3738.000000	0.006075
3737.000000	0.006084
3736.000000	0.006110
3735.000000	0.006138
3734.000000	0.006155
3733.000000	0.006158
3732.000000	0.006143
3731.000000	0.006109
3730.000000	0.006073
3729.000000	0.006052
3728.000000	0.006051
3727.000000	0.006070
3726.000000	0.006094
3725.000000	0.006111
3724.000000	0.006115
3723.000000	0.006108
3722.000000	0.006095
3721.000000	0.006084
3720.000000	0.006084
3719.000000	0.006089
3718.000000	0.006092
3717.000000	0.006091
3716.000000	0.006092
3715.000000	0.006096
3714.000000	0.006102
3713.000000	0.006106
3712.000000	0.006109
3711.000000	0.006110
3710.000000	0.006111
3709.000000	0.006114
3708.000000	0.006120
3707.000000	0.006123
3706.000000	0.006124
3705.000000	0.006126
3704.000000	0.006134
3703.000000	0.006146
3702.000000	0.006156
3701.000000	0.006158
3700.000000	0.006159
3699.000000	0.006162
3698.000000	0.006165
3697.000000	0.006165
3696.000000	0.006159
3695.000000	0.006151
3694.000000	0.006147
3693.000000	0.006150
3692.000000	0.006161
3691.000000	0.006171
3690.000000	0.006170
3689.000000	0.006148
3688.000000	0.006112
3687.000000	0.006083
3686.000000	0.006078
3685.000000	0.006091
3684.000000	0.006112
3683.000000	0.006134
3682.000000	0.006153
3681.000000	0.006166
3680.000000	0.006160
3679.000000	0.006129
3678.000000	0.006087
3677.000000	0.006066
3676.000000	0.006081
3675.000000	0.006093
3674.000000	0.006087
3673.000000	0.006083
3672.000000	0.006089
3671.000000	0.006099
3670.000000	0.006101
3669.000000	0.006094
3668.000000	0.006092
3667.000000	0.006104
3666.000000	0.006113
3665.000000	0.006105
3664.000000	0.006090
3663.000000	0.006088
3662.000000	0.006106
3661.000000	0.006125
3660.000000	0.006124
3659.000000	0.006104
3658.000000	0.006084
3657.000000	0.006079
3656.000000	0.006080
3655.000000	0.006080
3654.000000	0.006076
3653.000000	0.006069
3652.000000	0.006055
3651.000000	0.006040
3650.000000	0.006032
3649.000000	0.006025
3648.000000	0.006017
3647.000000	0.006019
3646.000000	0.006037
3645.000000	0.006070
3644.000000	0.006105
3643.000000	0.006130
3642.000000	0.006137
3641.000000	0.006125
3640.000000	0.006101
3639.000000	0.006078
3638.000000	0.006065
3637.000000	0.006063
3636.000000	0.006068
3635.000000	0.006081
3634.000000	0.006092
3633.000000	0.006088
3632.000000	0.006061
3631.000000	0.006026
3630.000000	0.006007
3629.000000	0.006007
3628.000000	0.006006
3627.000000	0.006004
3626.000000	0.006013
3625.000000	0.006028
3624.000000	0.006039
3623.000000	0.006048
3622.000000	0.006064
3621.000000	0.006090
3620.000000	0.006113
3619.000000	0.006115
3618.000000	0.006096
3617.000000	0.006073
3616.000000	0.006059
3615.000000	0.006050
3614.000000	0.006037
3613.000000	0.006014
3612.000000	0.005986
3611.000000	0.005963
3610.000000	0.005955
3609.000000	0.005966
3608.000000	0.005988
3607.000000	0.006008
3606.000000	0.006021
3605.000000	0.006028
3604.000000	0.006034
3603.000000	0.006039
3602.000000	0.006040
3601.000000	0.006036
3600.000000	0.006032
3599.000000	0.006026
3598.000000	0.006013
3597.000000	0.005994
3596.000000	0.005972
3595.000000	0.005955
3594.000000	0.005942
3593.000000	0.005930
3592.000000	0.005921
3591.000000	0.005917
3590.000000	0.005922
3589.000000	0.005933
3588.000000	0.005939
3587.000000	0.005923
3586.000000	0.005888
3585.000000	0.005854
3584.000000	0.005842
3583.000000	0.005848
3582.000000	0.005857
3581.000000	0.005859
3580.000000	0.005855
3579.000000	0.005856
3578.000000	0.005869
3577.000000	0.005891
3576.000000	0.005906
3575.000000	0.005904
3574.000000	0.005887
3573.000000	0.005869
3572.000000	0.005858
3571.000000	0.005851
3570.000000	0.005836
3569.000000	0.005812
3568.000000	0.005791
3567.000000	0.005780
3566.000000	0.005780
3565.000000	0.005786
3564.000000	0.005792
3563.000000	0.005790
3562.000000	0.005782
3561.000000	0.005773
3560.000000	0.005767
3559.000000	0.005761
3558.000000	0.005750
3557.000000	0.005736
3556.000000	0.005731
3555.000000	0.005739
3554.000000	0.005756
3553.000000	0.005770
3552.000000	0.005770
3551.000000	0.005756
3550.000000	0.005736
3549.000000	0.005721
3548.000000	0.005717
3547.000000	0.005724
3546.000000	0.005733
3545.000000	0.005731
3544.000000	0.005716
3543.000000	0.005694
3542.000000	0.005675
3541.000000	0.005663
3540.000000	0.005658
3539.000000	0.005657
3538.000000	0.005657
3537.000000	0.005658
3536.000000	0.005657
3535.000000	0.005654
3534.000000	0.005652
3533.000000	0.005653
3532.000000	0.005657
3531.000000	0.005659
3530.000000	0.005655
3529.000000	0.005647
3528.000000	0.005639
3527.000000	0.005632
3526.000000	0.005626
3525.000000	0.005617
3524.000000	0.005607
3523.000000	0.005598
3522.000000	0.005590
3521.000000	0.005580
3520.000000	0.005567
3519.000000	0.005554
3518.000000	0.005543
3517.000000	0.005536
3516.000000	0.005536
3515.000000	0.005542
3514.000000	0.005546
3513.000000	0.005540
3512.000000	0.005523
3511.000000	0.005499
3510.000000	0.005477
3509.000000	0.005464
3508.000000	0.005459
3507.000000	0.005459
3506.000000	0.005458
3505.000000	0.005448
3504.000000	0.005433
3503.000000	0.005420
3502.000000	0.005415
3501.000000	0.005415
3500.000000	0.005412
3499.000000	0.005401
3498.000000	0.005383
3497.000000	0.005361
3496.000000	0.005340
3495.000000	0.005323
3494.000000	0.005312
3493.000000	0.005303
3492.000000	0.005292
3491.000000	0.005279
3490.000000	0.005265
3489.000000	0.005254
3488.000000	0.005245
3487.000000	0.005237
3486.000000	0.005228
3485.000000	0.005217
3484.000000	0.005208
3483.000000	0.005202
3482.000000	0.005196
3481.000000	0.005182
3480.000000	0.005155
3479.000000	0.005122
3478.000000	0.005097
3477.000000	0.005087
3476.000000	0.005086
3475.000000	0.005083
3474.000000	0.005074
3473.000000	0.005060
3472.000000	0.005044
3471.000000	0.005027
3470.000000	0.005012
3469.000000	0.005000
3468.000000	0.004988
3467.000000	0.004971
3466.000000	0.004947
3465.000000	0.004920
3464.000000	0.004901
3463.000000	0.004897
3462.000000	0.004906
3461.000000	0.004914
3460.000000	0.004909
3459.000000	0.004892
3458.000000	0.004871
3457.000000	0.004860
3456.000000	0.004860
3455.000000	0.004865
3454.000000	0.004866
3453.000000	0.004860
3452.000000	0.004847
3451.000000	0.004836
3450.000000	0.004834
3449.000000	0.004839
3448.000000	0.004840
3447.000000	0.004833
3446.000000	0.004824
3445.000000	0.004826
3444.000000	0.004834
3443.000000	0.004836
3442.000000	0.004820
3441.000000	0.004788
3440.000000	0.004753
3439.000000	0.004723
3438.000000	0.004701
3437.000000	0.004689
3436.000000	0.004686
3435.000000	0.004688
3434.000000	0.004693
3433.000000	0.004697
3432.000000	0.004695
3431.000000	0.004683
3430.000000	0.004665
3429.000000	0.004643
3428.000000	0.004625
3427.000000	0.004615
3426.000000	0.004613
3425.000000	0.004616
3424.000000	0.004620
3423.000000	0.004621
3422.000000	0.004615
3421.000000	0.004604
3420.000000	0.004589
3419.000000	0.004572
3418.000000	0.004556
3417.000000	0.004543
3416.000000	0.004532
3415.000000	0.004522
3414.000000	0.004514
3413.000000	0.004509
3412.000000	0.004505
3411.000000	0.004502
3410.000000	0.004497
3409.000000	0.004489
3408.000000	0.004474
3407.000000	0.004454
3406.000000	0.004436
3405.000000	0.004426
3404.000000	0.004424
3403.000000	0.004426
3402.000000	0.004429
3401.000000	0.004429
3400.000000	0.004424
3399.000000	0.004415
3398.000000	0.004405
3397.000000	0.004398
3396.000000	0.004390
3395.000000	0.004378
3394.000000	0.004364
3393.000000	0.004352
3392.000000	0.004347
3391.000000	0.004348
3390.000000	0.004349
3389.000000	0.004343
3388.000000	0.004328
3387.000000	0.004307
3386.000000	0.004288
3385.000000	0.004279
3384.000000	0.004276
3383.000000	0.004271
3382.000000	0.004258
3381.000000	0.004240
3380.000000	0.004224
3379.000000	0.004217
3378.000000	0.004219
3377.000000	0.004226
3376.000000	0.004231
3375.000000	0.004229
3374.000000	0.004216
3373.000000	0.004194
3372.000000	0.004170
3371.000000	0.004153
3370.000000	0.004148
3369.000000	0.004150
3368.000000	0.004147
3367.000000	0.004132
3366.000000	0.004113
3365.000000	0.004099
3364.000000	0.004094
3363.000000	0.004093
3362.000000	0.004089
3361.000000	0.004081
3360.000000	0.004071
3359.000000	0.004059
3358.000000	0.004048
3357.000000	0.004039
3356.000000	0.004030
3355.000000	0.004019
3354.000000	0.004008
3353.000000	0.004007
3352.000000	0.004021
3351.000000	0.004040
3350.000000	0.004049
3349.000000	0.004045
3348.000000	0.004038
3347.000000	0.004036
3346.000000	0.004040
3345.000000	0.004042
3344.000000	0.004035
3343.000000	0.004021
3342.000000	0.004009
3341.000000	0.004007
3340.000000	0.004021
3339.000000	0.004051
3338.000000	0.004086
3337.000000	0.004114
3336.000000	0.004124
3335.000000	0.004121
3334.000000	0.004114
3333.000000	0.004108
3332.000000	0.004103
3331.000000	0.004096
3330.000000	0.004094
3329.000000	0.004105
3328.000000	0.004128
3327.000000	0.004150
3326.000000	0.004162
3325.000000	0.004168
3324.000000	0.004175
3323.000000	0.004188
3322.000000	0.004203
3321.000000	0.004216
3320.000000	0.004226
3319.000000	0.004236
3318.000000	0.004248
3317.000000	0.004260
3316.000000	0.004270
3315.000000	0.004274
3314.000000	0.004276
3313.000000	0.004282
3312.000000	0.004297
3311.000000	0.004318
3310.000000	0.004335
3309.000000	0.004343
3308.000000	0.004342
3307.000000	0.004341
3306.000000	0.004345
3305.000000	0.004354
3304.000000	0.004368
3303.000000	0.004384
3302.000000	0.004400
3301.000000	0.004413
3300.000000	0.004422
3299.000000	0.004427
3298.000000	0.004434
3297.000000	0.004445
3296.000000	0.004459
3295.000000	0.004473
3294.000000	0.004482
3293.000000	0.004489
3292.000000	0.004497
3291.000000	0.004510
3290.000000	0.004528
3289.000000	0.004546
3288.000000	0.004555
3287.000000	0.004553
3286.000000	0.004549
3285.000000	0.004553
3284.000000	0.004566
3283.000000	0.004585
3282.000000	0.004604
3281.000000	0.004621
3280.000000	0.004636
3279.000000	0.004647
3278.000000	0.004652
3277.000000	0.004652
3276.000000	0.004652
3275.000000	0.004655
3274.000000	0.004666
3273.000000	0.004680
3272.000000	0.004694
3271.000000	0.004702
3270.000000	0.004710
3269.000000	0.004722
3268.000000	0.004734
3267.000000	0.004742
3266.000000	0.004747
3265.000000	0.004757
3264.000000	0.004772
3263.000000	0.004787
3262.000000	0.004798
3261.000000	0.004808
3260.000000	0.004825
3259.000000	0.004848
3258.000000	0.004869
3257.000000	0.004881
3256.000000	0.004880
3255.000000	0.004871
3254.000000	0.004863
3253.000000	0.004860
3252.000000	0.004863
3251.000000	0.004869
3250.000000	0.004880
3249.000000	0.004899
3248.000000	0.004926
3247.000000	0.004953
3246.000000	0.004974
3245.000000	0.004988
3244.000000	0.004995
3243.000000	0.004995
3242.000000	0.004991
3241.000000	0.004991
3240.000000	0.004995
3239.000000	0.005005
3238.000000	0.005018
3237.000000	0.005031
3236.000000	0.005045
3235.000000	0.005054
3234.000000	0.005055
3233.000000	0.005051
3232.000000	0.005048
3231.000000	0.005052
3230.000000	0.005064
3229.000000	0.005081
3228.000000	0.005099
3227.000000	0.005109
3226.000000	0.005112
3225.000000	0.005108
3224.000000	0.005101
3223.000000	0.005094
3222.000000	0.005089
3221.000000	0.005086
3220.000000	0.005088
3219.000000	0.005095
3218.000000	0.005110
3217.000000	0.005132
3216.000000	0.005155
3215.000000	0.005172
3214.000000	0.005178
3213.000000	0.005176
3212.000000	0.005176
3211.000000	0.005183
3210.000000	0.005193
3209.000000	0.005199
3208.000000	0.005199
3207.000000	0.005196
3206.000000	0.005194
3205.000000	0.005197
3204.000000	0.005204
3203.000000	0.005215
3202.000000	0.005228
3201.000000	0.005245
3200.000000	0.005263
3199.000000	0.005280
3198.000000	0.005298
3197.000000	0.005313
3196.000000	0.005326
3195.000000	0.005337
3194.000000	0.005351
3193.000000	0.005368
3192.000000	0.005382
3191.000000	0.005386
3190.000000	0.005378
3189.000000	0.005365
3188.000000	0.005358
3187.000000	0.005360
3186.000000	0.005371
3185.000000	0.005383
3184.000000	0.005390
3183.000000	0.005390
3182.000000	0.005388
3181.000000	0.005388
3180.000000	0.005392
3179.000000	0.005398
3178.000000	0.005405
3177.000000	0.005418
3176.000000	0.005436
3175.000000	0.005452
3174.000000	0.005463
3173.000000	0.005471
3172.000000	0.005480
3171.000000	0.005493
3170.000000	0.005510
3169.000000	0.005532
3168.000000	0.005558
3167.000000	0.005583
3166.000000	0.005600
3165.000000	0.005612
3164.000000	0.005624
3163.000000	0.005639
3162.000000	0.005652
3161.000000	0.005653
3160.000000	0.005642
3159.000000	0.005629
3158.000000	0.005624
3157.000000	0.005624
3156.000000	0.005617
3155.000000	0.005601
3154.000000	0.005585
3153.000000	0.005579
3152.000000	0.005580
3151.000000	0.005576
3150.000000	0.005564
3149.000000	0.005551
3148.000000	0.005545
3147.000000	0.005548
3146.000000	0.005558
3145.000000	0.005569
3144.000000	0.005576
3143.000000	0.005574
3142.000000	0.005569
3141.000000	0.005565
3140.000000	0.005564
3139.000000	0.005565
3138.000000	0.005566
3137.000000	0.005571
3136.000000	0.005579
3135.000000	0.005589
3134.000000	0.005598
3133.000000	0.005603
3132.000000	0.005601
3131.000000	0.005591
3130.000000	0.005576
3129.000000	0.005562
3128.000000	0.005552
3127.000000	0.005544
3126.000000	0.005538
3125.000000	0.005538
3124.000000	0.005548
3123.000000	0.005561
3122.000000	0.005571
3121.000000	0.005578
3120.000000	0.005582
3119.000000	0.005581
3118.000000	0.005573
3117.000000	0.005556
3116.000000	0.005536
3115.000000	0.005520
3114.000000	0.005517
3113.000000	0.005528
3112.000000	0.005546
3111.000000	0.005562
3110.000000	0.005570
3109.000000	0.005570
3108.000000	0.005567
3107.000000	0.005567
3106.000000	0.005567
3105.000000	0.005566
3104.000000	0.005561
3103.000000	0.005559
3102.000000	0.005571
3101.000000	0.005594
3100.000000	0.005612
3099.000000	0.005613
3098.000000	0.005602
3097.000000	0.005594
3096.000000	0.005600
3095.000000	0.005614
3094.000000	0.005627
3093.000000	0.005635
3092.000000	0.005641
3091.000000	0.005643
3090.000000	0.005639
3089.000000	0.005631
3088.000000	0.005624
3087.000000	0.005623
3086.000000	0.005626
3085.000000	0.005630
3084.000000	0.005635
3083.000000	0.005639
3082.000000	0.005643
3081.000000	0.005644
3080.000000	0.005641
3079.000000	0.005636
3078.000000	0.005634
3077.000000	0.005640
3076.000000	0.005651
3075.000000	0.005665
3074.000000	0.005676
3073.000000	0.005683
3072.000000	0.005685
3071.000000	0.005685
3070.000000	0.005689
3069.000000	0.005699
3068.000000	0.005710
3067.000000	0.005714
3066.000000	0.005715
3065.000000	0.005718
3064.000000	0.005730
3063.000000	0.005744
3062.000000	0.005756
3061.000000	0.005764
3060.000000	0.005767
3059.000000	0.005766
3058.000000	0.005761
3057.000000	0.005757
3056.000000	0.005758
3055.000000	0.005763
3054.000000	0.005769
3053.000000	0.005780
3052.000000	0.005798
3051.000000	0.005820
3050.000000	0.005837
3049.000000	0.005845
3048.000000	0.005841
3047.000000	0.005831
3046.000000	0.005822
3045.000000	0.005823
3044.000000	0.005844
3043.000000	0.005886
3042.000000	0.005932
3041.000000	0.005959
3040.000000	0.005953
3039.000000	0.005921
3038.000000	0.005885
3037.000000	0.005864
3036.000000	0.005862
3035.000000	0.005878
3034.000000	0.005904
3033.000000	0.005930
3032.000000	0.005942
3031.000000	0.005939
3030.000000	0.005931
3029.000000	0.005930
3028.000000	0.005936
3027.000000	0.005943
3026.000000	0.005955
3025.000000	0.005979
3024.000000	0.006017
3023.000000	0.006049
3022.000000	0.006058
3021.000000	0.006043
3020.000000	0.006018
3019.000000	0.006001
3018.000000	0.006003
3017.000000	0.006030
3016.000000	0.006082
3015.000000	0.006150
3014.000000	0.006210
3013.000000	0.006242
3012.000000	0.006246
3011.000000	0.006244
3010.000000	0.006257
3009.000000	0.006291
3008.000000	0.006337
3007.000000	0.006387
3006.000000	0.006441
3005.000000	0.006495
3004.000000	0.006538
3003.000000	0.006569
3002.000000	0.006593
3001.000000	0.006625
3000.000000	0.006665
2999.000000	0.006711
2998.000000	0.006760
2997.000000	0.006811
2996.000000	0.006862
2995.000000	0.006909
2994.000000	0.006948
2993.000000	0.006980
2992.000000	0.007015
2991.000000	0.007061
2990.000000	0.007131
2989.000000	0.007230
2988.000000	0.007355
2987.000000	0.007491
2986.000000	0.007622
2985.000000	0.007737
2984.000000	0.007842
2983.000000	0.007953
2982.000000	0.008088
2981.000000	0.008250
2980.000000	0.008432
2979.000000	0.008627
2978.000000	0.008835
2977.000000	0.009053
2976.000000	0.009269
2975.000000	0.009471
2974.000000	0.009656
2973.000000	0.009830
2972.000000	0.009994
2971.000000	0.010144
2970.000000	0.010271
2969.000000	0.010367
2968.000000	0.010421
2967.000000	0.010422
2966.000000	0.010371
2965.000000	0.010279
2964.000000	0.010157
2963.000000	0.010015
2962.000000	0.009858
2961.000000	0.009693
2960.000000	0.009530
2959.000000	0.009377
2958.000000	0.009247
2957.000000	0.009145
2956.000000	0.009068
2955.000000	0.009003
2954.000000	0.008942
2953.000000	0.008885
2952.000000	0.008841
2951.000000	0.008824
2950.000000	0.008839
2949.000000	0.008884
2948.000000	0.008950
2947.000000	0.009036
2946.000000	0.009139
2945.000000	0.009256
2944.000000	0.009372
2943.000000	0.009477
2942.000000	0.009564
2941.000000	0.009631
2940.000000	0.009666
2939.000000	0.009660
2938.000000	0.009614
2937.000000	0.009541
2936.000000	0.009454
2935.000000	0.009363
2934.000000	0.009271
2933.000000	0.009180
2932.000000	0.009087
2931.000000	0.008989
2930.000000	0.008883
2929.000000	0.008776
2928.000000	0.008677
2927.000000	0.008596
2926.000000	0.008530
2925.000000	0.008469
2924.000000	0.008407
2923.000000	0.008342
2922.000000	0.008283
2921.000000	0.008231
2920.000000	0.008186
2919.000000	0.008142
2918.000000	0.008102
2917.000000	0.008066
2916.000000	0.008038
2915.000000	0.008020
2914.000000	0.008010
2913.000000	0.008001
2912.000000	0.007989
2911.000000	0.007972
2910.000000	0.007955
2909.000000	0.007942
2908.000000	0.007929
2907.000000	0.007915
2906.000000	0.007901
2905.000000	0.007891
2904.000000	0.007882
2903.000000	0.007870
2902.000000	0.007853
2901.000000	0.007832
2900.000000	0.007804
2899.000000	0.007769
2898.000000	0.007734
2897.000000	0.007706
2896.000000	0.007691
2895.000000	0.007689
2894.000000	0.007699
2893.000000	0.007720
2892.000000	0.007749
2891.000000	0.007785
2890.000000	0.007831
2889.000000	0.007889
2888.000000	0.007959
2887.000000	0.008044
2886.000000	0.008145
2885.000000	0.008258
2884.000000	0.008377
2883.000000	0.008494
2882.000000	0.008601
2881.000000	0.008684
2880.000000	0.008733
2879.000000	0.008743
2878.000000	0.008726
2877.000000	0.008688
2876.000000	0.008630
2875.000000	0.008554
2874.000000	0.008467
2873.000000	0.008383
2872.000000	0.008302
2871.000000	0.008220
2870.000000	0.008138
2869.000000	0.008061
2868.000000	0.007989
2867.000000	0.007910
2866.000000	0.007818
2865.000000	0.007717
2864.000000	0.007614
2863.000000	0.007519
2862.000000	0.007437
2861.000000	0.007373
2860.000000	0.007321
2859.000000	0.007276
2858.000000	0.007236
2857.000000	0.007200
2856.000000	0.007165
2855.000000	0.007125
2854.000000	0.007082
2853.000000	0.007039
2852.000000	0.006996
2851.000000	0.006946
2850.000000	0.006891
2849.000000	0.006842
2848.000000	0.006804
2847.000000	0.006777
2846.000000	0.006756
2845.000000	0.006739
2844.000000	0.006725
2843.000000	0.006712
2842.000000	0.006699
2841.000000	0.006685
2840.000000	0.006669
2839.000000	0.006653
2838.000000	0.006639
2837.000000	0.006627
2836.000000	0.006614
2835.000000	0.006599
2834.000000	0.006584
2833.000000	0.006572
2832.000000	0.006556
2831.000000	0.006533
2830.000000	0.006508
2829.000000	0.006495
2828.000000	0.006496
2827.000000	0.006498
2826.000000	0.006489
2825.000000	0.006471
2824.000000	0.006449
2823.000000	0.006430
2822.000000	0.006416
2821.000000	0.006404
2820.000000	0.006390
2819.000000	0.006376
2818.000000	0.006367
2817.000000	0.006365
2816.000000	0.006365
2815.000000	0.006362
2814.000000	0.006356
2813.000000	0.006354
2812.000000	0.006354
2811.000000	0.006352
2810.000000	0.006343
2809.000000	0.006330
2808.000000	0.006318
2807.000000	0.006306
2806.000000	0.006295
2805.000000	0.006282
2804.000000	0.006268
2803.000000	0.006254
2802.000000	0.006246
2801.000000	0.006244
2800.000000	0.006248
2799.000000	0.006253
2798.000000	0.006258
2797.000000	0.006265
2796.000000	0.006269
2795.000000	0.006266
2794.000000	0.006253
2793.000000	0.006233
2792.000000	0.006213
2791.000000	0.006199
2790.000000	0.006196
2789.000000	0.006204
2788.000000	0.006214
2787.000000	0.006221
2786.000000	0.006221
2785.000000	0.006220
2784.000000	0.006219
2783.000000	0.006216
2782.000000	0.006210
2781.000000	0.006202
2780.000000	0.006191
2779.000000	0.006180
2778.000000	0.006172
2777.000000	0.006173
2776.000000	0.006179
2775.000000	0.006184
2774.000000	0.006184
2773.000000	0.006178
2772.000000	0.006170
2771.000000	0.006163
2770.000000	0.006162
2769.000000	0.006166
2768.000000	0.006169
2767.000000	0.006166
2766.000000	0.006158
2765.000000	0.006151
2764.000000	0.006150
2763.000000	0.006153
2762.000000	0.006157
2761.000000	0.006158
2760.000000	0.006154
2759.000000	0.006147
2758.000000	0.006144
2757.000000	0.006151
2756.000000	0.006162
2755.000000	0.006170
2754.000000	0.006175
2753.000000	0.006177
2752.000000	0.006175
2751.000000	0.006166
2750.000000	0.006157
2749.000000	0.006159
2748.000000	0.006174
2747.000000	0.006195
2746.000000	0.006210
2745.000000	0.006216
2744.000000	0.006212
2743.000000	0.006202
2742.000000	0.006193
2741.000000	0.006189
2740.000000	0.006187
2739.000000	0.006183
2738.000000	0.006178
2737.000000	0.006179
2736.000000	0.006183
2735.000000	0.006185
2734.000000	0.006183
2733.000000	0.006184
2732.000000	0.006188
2731.000000	0.006193
2730.000000	0.006194
2729.000000	0.006190
2728.000000	0.006184
2727.000000	0.006176
2726.000000	0.006170
2725.000000	0.006170
2724.000000	0.006176
2723.000000	0.006182
2722.000000	0.006181
2721.000000	0.006175
2720.000000	0.006167
2719.000000	0.006156
2718.000000	0.006145
2717.000000	0.006139
2716.000000	0.006138
2715.000000	0.006139
2714.000000	0.006136
2713.000000	0.006132
2712.000000	0.006127
2711.000000	0.006123
2710.000000	0.006116
2709.000000	0.006109
2708.000000	0.006102
2707.000000	0.006093
2706.000000	0.006087
2705.000000	0.006083
2704.000000	0.006080
2703.000000	0.006076
2702.000000	0.006074
2701.000000	0.006081
2700.000000	0.006097
2699.000000	0.006110
2698.000000	0.006112
2697.000000	0.006103
2696.000000	0.006090
2695.000000	0.006081
2694.000000	0.006081
2693.000000	0.006089
2692.000000	0.006096
2691.000000	0.006095
2690.000000	0.006089
2689.000000	0.006089
2688.000000	0.006097
2687.000000	0.006102
2686.000000	0.006095
2685.000000	0.006080
2684.000000	0.006069
2683.000000	0.006067
2682.000000	0.006073
2681.000000	0.006082
2680.000000	0.006089
2679.000000	0.006092
2678.000000	0.006089
2677.000000	0.006085
2676.000000	0.006080
2675.000000	0.006072
2674.000000	0.006060
2673.000000	0.006048
2672.000000	0.006043
2671.000000	0.006042
2670.000000	0.006042
2669.000000	0.006043
2668.000000	0.006049
2667.000000	0.006061
2666.000000	0.006075
2665.000000	0.006080
2664.000000	0.006074
2663.000000	0.006057
2662.000000	0.006040
2661.000000	0.006030
2660.000000	0.006027
2659.000000	0.006027
2658.000000	0.006027
2657.000000	0.006031
2656.000000	0.006040
2655.000000	0.006052
2654.000000	0.006061
2653.000000	0.006063
2652.000000	0.006059
2651.000000	0.006055
2650.000000	0.006050
2649.000000	0.006043
2648.000000	0.006034
2647.000000	0.006027
2646.000000	0.006025
2645.000000	0.006030
2644.000000	0.006035
2643.000000	0.006040
2642.000000	0.006050
2641.000000	0.006067
2640.000000	0.006083
2639.000000	0.006087
2638.000000	0.006077
2637.000000	0.006062
2636.000000	0.006053
2635.000000	0.006053
2634.000000	0.006059
2633.000000	0.006067
2632.000000	0.006076
2631.000000	0.006085
2630.000000	0.006094
2629.000000	0.006102
2628.000000	0.006106
2627.000000	0.006104
2626.000000	0.006097
2625.000000	0.006095
2624.000000	0.006104
2623.000000	0.006120
2622.000000	0.006134
2621.000000	0.006135
2620.000000	0.006120
2619.000000	0.006099
2618.000000	0.006083
2617.000000	0.006077
2616.000000	0.006077
2615.000000	0.006071
2614.000000	0.006060
2613.000000	0.006050
2612.000000	0.006044
2611.000000	0.006042
2610.000000	0.006044
2609.000000	0.006050
2608.000000	0.006056
2607.000000	0.006054
2606.000000	0.006045
2605.000000	0.006040
2604.000000	0.006044
2603.000000	0.006055
2602.000000	0.006064
2601.000000	0.006064
2600.000000	0.006057
2599.000000	0.006048
2598.000000	0.006042
2597.000000	0.006038
2596.000000	0.006034
2595.000000	0.006031
2594.000000	0.006028
2593.000000	0.006026
2592.000000	0.006023
2591.000000	0.006019
2590.000000	0.006019
2589.000000	0.006026
2588.000000	0.006034
2587.000000	0.006038
2586.000000	0.006033
2585.000000	0.006025
2584.000000	0.006020
2583.000000	0.006020
2582.000000	0.006022
2581.000000	0.006023
2580.000000	0.006019
2579.000000	0.006013
2578.000000	0.006011
2577.000000	0.006017
2576.000000	0.006028
2575.000000	0.006036
2574.000000	0.006037
2573.000000	0.006036
2572.000000	0.006035
2571.000000	0.006030
2570.000000	0.006021
2569.000000	0.006014
2568.000000	0.006015
2567.000000	0.006019
2566.000000	0.006018
2565.000000	0.006008
2564.000000	0.005996
2563.000000	0.005990
2562.000000	0.005996
2561.000000	0.006009
2560.000000	0.006021
2559.000000	0.006027
2558.000000	0.006028
2557.000000	0.006030
2556.000000	0.006038
2555.000000	0.006049
2554.000000	0.006054
2553.000000	0.006052
2552.000000	0.006046
2551.000000	0.006043
2550.000000	0.006045
2549.000000	0.006046
2548.000000	0.006041
2547.000000	0.006031
2546.000000	0.006023
2545.000000	0.006022
2544.000000	0.006024
2543.000000	0.006023
2542.000000	0.006019
2541.000000	0.006019
2540.000000	0.006024
2539.000000	0.006029
2538.000000	0.006031
2537.000000	0.006029
2536.000000	0.006026
2535.000000	0.006017
2534.000000	0.006005
2533.000000	0.005997
2532.000000	0.006000
2531.000000	0.006010
2530.000000	0.006014
2529.000000	0.006008
2528.000000	0.005995
2527.000000	0.005988
2526.000000	0.005992
2525.000000	0.006004
2524.000000	0.006015
2523.000000	0.006016
2522.000000	0.006007
2521.000000	0.005999
2520.000000	0.005997
2519.000000	0.006001
2518.000000	0.006003
2517.000000	0.006003
2516.000000	0.006002
2515.000000	0.006005
2514.000000	0.006012
2513.000000	0.006017
2512.000000	0.006015
2511.000000	0.006005
2510.000000	0.005993
2509.000000	0.005985
2508.000000	0.005980
2507.000000	0.005978
2506.000000	0.005980
2505.000000	0.005984
2504.000000	0.005985
2503.000000	0.005984
2502.000000	0.005984
2501.000000	0.005990
2500.000000	0.005998
2499.000000	0.006001
2498.000000	0.005992
2497.000000	0.005974
2496.000000	0.005958
2495.000000	0.005952
2494.000000	0.005957
2493.000000	0.005970
2492.000000	0.005979
2491.000000	0.005977
2490.000000	0.005968
2489.000000	0.005959
2488.000000	0.005958
2487.000000	0.005962
2486.000000	0.005970
2485.000000	0.005980
2484.000000	0.005991
2483.000000	0.005998
2482.000000	0.005997
2481.000000	0.005986
2480.000000	0.005968
2479.000000	0.005948
2478.000000	0.005934
2477.000000	0.005930
2476.000000	0.005933
2475.000000	0.005940
2474.000000	0.005949
2473.000000	0.005963
2472.000000	0.005980
2471.000000	0.005990
2470.000000	0.005986
2469.000000	0.005971
2468.000000	0.005955
2467.000000	0.005947
2466.000000	0.005944
2465.000000	0.005940
2464.000000	0.005934
2463.000000	0.005928
2462.000000	0.005925
2461.000000	0.005925
2460.000000	0.005927
2459.000000	0.005934
2458.000000	0.005944
2457.000000	0.005954
2456.000000	0.005956
2455.000000	0.005949
2454.000000	0.005939
2453.000000	0.005934
2452.000000	0.005937
2451.000000	0.005942
2450.000000	0.005946
2449.000000	0.005948
2448.000000	0.005949
2447.000000	0.005949
2446.000000	0.005949
2445.000000	0.005949
2444.000000	0.005949
2443.000000	0.005948
2442.000000	0.005948
2441.000000	0.005951
2440.000000	0.005958
2439.000000	0.005965
2438.000000	0.005969
2437.000000	0.005968
2436.000000	0.005962
2435.000000	0.005953
2434.000000	0.005949
2433.000000	0.005949
2432.000000	0.005948
2431.000000	0.005942
2430.000000	0.005937
2429.000000	0.005939
2428.000000	0.005949
2427.000000	0.005960
2426.000000	0.005964
2425.000000	0.005958
2424.000000	0.005947
2423.000000	0.005939
2422.000000	0.005941
2421.000000	0.005955
2420.000000	0.005971
2419.000000	0.005982
2418.000000	0.005983
2417.000000	0.005976
2416.000000	0.005964
2415.000000	0.005952
2414.000000	0.005945
2413.000000	0.005947
2412.000000	0.005953
2411.000000	0.005955
2410.000000	0.005948
2409.000000	0.005936
2408.000000	0.005922
2407.000000	0.005912
2406.000000	0.005908
2405.000000	0.005913
2404.000000	0.005924
2403.000000	0.005935
2402.000000	0.005947
2401.000000	0.005956
2400.000000	0.005954
2399.000000	0.005936
2398.000000	0.005910
2397.000000	0.005894
2396.000000	0.005889
2395.000000	0.005887
2394.000000	0.005882
2393.000000	0.005879
2392.000000	0.005883
2391.000000	0.005886
2390.000000	0.005881
2389.000000	0.005870
2388.000000	0.005859
2387.000000	0.005847
2386.000000	0.005830
2385.000000	0.005810
2384.000000	0.005793
2383.000000	0.005776
2382.000000	0.005756
2381.000000	0.005730
2380.000000	0.005702
2379.000000	0.005668
2378.000000	0.005624
2377.000000	0.005577
2376.000000	0.005535
2375.000000	0.005507
2374.000000	0.005497
2373.000000	0.005507
2372.000000	0.005538
2371.000000	0.005579
2370.000000	0.005615
2369.000000	0.005643
2368.000000	0.005660
2367.000000	0.005661
2366.000000	0.005643
2365.000000	0.005618
2364.000000	0.005597
2363.000000	0.005583
2362.000000	0.005563
2361.000000	0.005530
2360.000000	0.005498
2359.000000	0.005470
2358.000000	0.005443
2357.000000	0.005418
2356.000000	0.005396
2355.000000	0.005390
2354.000000	0.005405
2353.000000	0.005431
2352.000000	0.005439
2351.000000	0.005421
2350.000000	0.005406
2349.000000	0.005405
2348.000000	0.005411
2347.000000	0.005407
2346.000000	0.005396
2345.000000	0.005389
2344.000000	0.005383
2343.000000	0.005390
2342.000000	0.005392
2341.000000	0.005385
2340.000000	0.005371
2339.000000	0.005353
2338.000000	0.005340
2337.000000	0.005333
2336.000000	0.005330
2335.000000	0.005328
2334.000000	0.005337
2333.000000	0.005357
2332.000000	0.005372
2331.000000	0.005371
2330.000000	0.005383
2329.000000	0.005405
2328.000000	0.005431
2327.000000	0.005435
2326.000000	0.005427
2325.000000	0.005417
2324.000000	0.005407
2323.000000	0.005406
2322.000000	0.005416
2321.000000	0.005435
2320.000000	0.005446
2319.000000	0.005439
2318.000000	0.005425
2317.000000	0.005414
2316.000000	0.005416
2315.000000	0.005429
2314.000000	0.005458
2313.000000	0.005491
2312.000000	0.005519
2311.000000	0.005533
2310.000000	0.005548
2309.000000	0.005564
2308.000000	0.005581
2307.000000	0.005586
2306.000000	0.005583
2305.000000	0.005571
2304.000000	0.005558
2303.000000	0.005547
2302.000000	0.005554
2301.000000	0.005579
2300.000000	0.005615
2299.000000	0.005649
2298.000000	0.005685
2297.000000	0.005728
2296.000000	0.005779
2295.000000	0.005833
2294.000000	0.005888
2293.000000	0.005941
2292.000000	0.005988
2291.000000	0.006020
2290.000000	0.006037
2289.000000	0.006041
2288.000000	0.006037
2287.000000	0.006025
2286.000000	0.006008
2285.000000	0.005987
2284.000000	0.005961
2283.000000	0.005938
2282.000000	0.005926
2281.000000	0.005926
2280.000000	0.005925
2279.000000	0.005914
2278.000000	0.005898
2277.000000	0.005889
2276.000000	0.005891
2275.000000	0.005898
2274.000000	0.005900
2273.000000	0.005892
2272.000000	0.005874
2271.000000	0.005848
2270.000000	0.005822
2269.000000	0.005800
2268.000000	0.005782
2267.000000	0.005760
2266.000000	0.005731
2265.000000	0.005700
2264.000000	0.005668
2263.000000	0.005639
2262.000000	0.005620
2261.000000	0.005616
2260.000000	0.005627
2259.000000	0.005654
2258.000000	0.005712
2257.000000	0.005831
2256.000000	0.006041
2255.000000	0.006351
2254.000000	0.006740
2253.000000	0.007154
2252.000000	0.007525
2251.000000	0.007791
2250.000000	0.007929
2249.000000	0.007942
2248.000000	0.007857
2247.000000	0.007708
2246.000000	0.007530
2245.000000	0.007349
2244.000000	0.007182
2243.000000	0.007040
2242.000000	0.006931
2241.000000	0.006859
2240.000000	0.006824
2239.000000	0.006816
2238.000000	0.006821
2237.000000	0.006822
2236.000000	0.006801
2235.000000	0.006748
2234.000000	0.006669
2233.000000	0.006569
2232.000000	0.006458
2231.000000	0.006342
2230.000000	0.006233
2229.000000	0.006137
2228.000000	0.006059
2227.000000	0.006003
2226.000000	0.005969
2225.000000	0.005953
2224.000000	0.005941
2223.000000	0.005923
2222.000000	0.005904
2221.000000	0.005889
2220.000000	0.005880
2219.000000	0.005873
2218.000000	0.005868
2217.000000	0.005866
2216.000000	0.005865
2215.000000	0.005862
2214.000000	0.005855
2213.000000	0.005842
2212.000000	0.005823
2211.000000	0.005807
2210.000000	0.005804
2209.000000	0.005818
2208.000000	0.005839
2207.000000	0.005856
2206.000000	0.005864
2205.000000	0.005865
2204.000000	0.005863
2203.000000	0.005859
2202.000000	0.005858
2201.000000	0.005861
2200.000000	0.005863
2199.000000	0.005862
2198.000000	0.005859
2197.000000	0.005855
2196.000000	0.005844
2195.000000	0.005825
2194.000000	0.005808
2193.000000	0.005804
2192.000000	0.005811
2191.000000	0.005821
2190.000000	0.005828
2189.000000	0.005833
2188.000000	0.005830
2187.000000	0.005819
2186.000000	0.005804
2185.000000	0.005790
2184.000000	0.005778
2183.000000	0.005767
2182.000000	0.005760
2181.000000	0.005758
2180.000000	0.005753
2179.000000	0.005742
2178.000000	0.005732
2177.000000	0.005726
2176.000000	0.005716
2175.000000	0.005694
2174.000000	0.005668
2173.000000	0.005652
2172.000000	0.005651
2171.000000	0.005654
2170.000000	0.005652
2169.000000	0.005640
2168.000000	0.005621
2167.000000	0.005598
2166.000000	0.005579
2165.000000	0.005572
2164.000000	0.005573
2163.000000	0.005573
2162.000000	0.005569
2161.000000	0.005559
2160.000000	0.005544
2159.000000	0.005525
2158.000000	0.005507
2157.000000	0.005494
2156.000000	0.005479
2155.000000	0.005454
2154.000000	0.005425
2153.000000	0.005399
2152.000000	0.005381
2151.000000	0.005368
2150.000000	0.005362
2149.000000	0.005363
2148.000000	0.005367
2147.000000	0.005369
2146.000000	0.005371
2145.000000	0.005375
2144.000000	0.005375
2143.000000	0.005365
2142.000000	0.005352
2141.000000	0.005347
2140.000000	0.005348
2139.000000	0.005348
2138.000000	0.005342
2137.000000	0.005339
2136.000000	0.005339
2135.000000	0.005340
2134.000000	0.005340
2133.000000	0.005343
2132.000000	0.005350
2131.000000	0.005359
2130.000000	0.005370
2129.000000	0.005387
2128.000000	0.005412
2127.000000	0.005438
2126.000000	0.005460
2125.000000	0.005479
2124.000000	0.005497
2123.000000	0.005514
2122.000000	0.005532
2121.000000	0.005554
2120.000000	0.005578
2119.000000	0.005597
2118.000000	0.005608
2117.000000	0.005617
2116.000000	0.005627
2115.000000	0.005638
2114.000000	0.005653
2113.000000	0.005672
2112.000000	0.005696
2111.000000	0.005721
2110.000000	0.005749
2109.000000	0.005781
2108.000000	0.005817
2107.000000	0.005854
2106.000000	0.005891
2105.000000	0.005930
2104.000000	0.005969
2103.000000	0.006003
2102.000000	0.006034
2101.000000	0.006065
2100.000000	0.006101
2099.000000	0.006140
2098.000000	0.006179
2097.000000	0.006207
2096.000000	0.006219
2095.000000	0.006215
2094.000000	0.006203
2093.000000	0.006193
2092.000000	0.006181
2091.000000	0.006162
2090.000000	0.006137
2089.000000	0.006113
2088.000000	0.006091
2087.000000	0.006072
2086.000000	0.006056
2085.000000	0.006043
2084.000000	0.006026
2083.000000	0.006000
2082.000000	0.005970
2081.000000	0.005941
2080.000000	0.005915
2079.000000	0.005891
2078.000000	0.005872
2077.000000	0.005860
2076.000000	0.005854
2075.000000	0.005852
2074.000000	0.005856
2073.000000	0.005868
2072.000000	0.005875
2071.000000	0.005869
2070.000000	0.005858
2069.000000	0.005856
2068.000000	0.005864
2067.000000	0.005869
2066.000000	0.005864
2065.000000	0.005852
2064.000000	0.005844
2063.000000	0.005841
2062.000000	0.005846
2061.000000	0.005854
2060.000000	0.005858
2059.000000	0.005856
2058.000000	0.005852
2057.000000	0.005851
2056.000000	0.005851
2055.000000	0.005849
2054.000000	0.005847
2053.000000	0.005849
2052.000000	0.005857
2051.000000	0.005864
2050.000000	0.005869
2049.000000	0.005872
2048.000000	0.005871
2047.000000	0.005866
2046.000000	0.005862
2045.000000	0.005863
2044.000000	0.005868
2043.000000	0.005872
2042.000000	0.005874
2041.000000	0.005872
2040.000000	0.005865
2039.000000	0.005852
2038.000000	0.005846
2037.000000	0.005855
2036.000000	0.005874
2035.000000	0.005886
2034.000000	0.005885
2033.000000	0.005877
2032.000000	0.005870
2031.000000	0.005864
2030.000000	0.005860
2029.000000	0.005859
2028.000000	0.005862
2027.000000	0.005864
2026.000000	0.005863
2025.000000	0.005862
2024.000000	0.005859
2023.000000	0.005852
2022.000000	0.005847
2021.000000	0.005850
2020.000000	0.005860
2019.000000	0.005871
2018.000000	0.005877
2017.000000	0.005880
2016.000000	0.005880
2015.000000	0.005877
2014.000000	0.005872
2013.000000	0.005869
2012.000000	0.005867
2011.000000	0.005858
2010.000000	0.005845
2009.000000	0.005833
2008.000000	0.005831
2007.000000	0.005838
2006.000000	0.005855
2005.000000	0.005875
2004.000000	0.005892
2003.000000	0.005898
2002.000000	0.005897
2001.000000	0.005900
2000.000000	0.005908
1999.000000	0.005913
1998.000000	0.005909
1997.000000	0.005897
1996.000000	0.005884
1995.000000	0.005876
1994.000000	0.005877
1993.000000	0.005889
1992.000000	0.005908
1991.000000	0.005921
1990.000000	0.005925
1989.000000	0.005921
1988.000000	0.005913
1987.000000	0.005906
1986.000000	0.005904
1985.000000	0.005906
1984.000000	0.005910
1983.000000	0.005914
1982.000000	0.005922
1981.000000	0.005936
1980.000000	0.005948
1979.000000	0.005949
1978.000000	0.005936
1977.000000	0.005918
1976.000000	0.005907
1975.000000	0.005908
1974.000000	0.005916
1973.000000	0.005927
1972.000000	0.005938
1971.000000	0.005946
1970.000000	0.005952
1969.000000	0.005954
1968.000000	0.005951
1967.000000	0.005949
1966.000000	0.005952
1965.000000	0.005959
1964.000000	0.005961
1963.000000	0.005959
1962.000000	0.005957
1961.000000	0.005957
1960.000000	0.005957
1959.000000	0.005955
1958.000000	0.005953
1957.000000	0.005954
1956.000000	0.005954
1955.000000	0.005955
1954.000000	0.005955
1953.000000	0.005955
1952.000000	0.005951
1951.000000	0.005944
1950.000000	0.005938
1949.000000	0.005938
1948.000000	0.005942
1947.000000	0.005949
1946.000000	0.005957
1945.000000	0.005968
1944.000000	0.005974
1943.000000	0.005974
1942.000000	0.005973
1941.000000	0.005976
1940.000000	0.005976
1939.000000	0.005969
1938.000000	0.005957
1937.000000	0.005950
1936.000000	0.005953
1935.000000	0.005962
1934.000000	0.005972
1933.000000	0.005978
1932.000000	0.005976
1931.000000	0.005966
1930.000000	0.005957
1929.000000	0.005956
1928.000000	0.005960
1927.000000	0.005969
1926.000000	0.005984
1925.000000	0.006004
1924.000000	0.006016
1923.000000	0.006012
1922.000000	0.005999
1921.000000	0.005993
1920.000000	0.005992
1919.000000	0.005991
1918.000000	0.005991
1917.000000	0.005998
1916.000000	0.006004
1915.000000	0.006002
1914.000000	0.005996
1913.000000	0.005994
1912.000000	0.005993
1911.000000	0.005989
1910.000000	0.005988
1909.000000	0.005997
1908.000000	0.006012
1907.000000	0.006021
1906.000000	0.006025
1905.000000	0.006026
1904.000000	0.006024
1903.000000	0.006016
1902.000000	0.006011
1901.000000	0.006015
1900.000000	0.006022
1899.000000	0.006024
1898.000000	0.006025
1897.000000	0.006034
1896.000000	0.006041
1895.000000	0.006037
1894.000000	0.006030
1893.000000	0.006033
1892.000000	0.006042
1891.000000	0.006042
1890.000000	0.006038
1889.000000	0.006039
1888.000000	0.006041
1887.000000	0.006035
1886.000000	0.006025
1885.000000	0.006026
1884.000000	0.006034
1883.000000	0.006036
1882.000000	0.006034
1881.000000	0.006037
1880.000000	0.006046
1879.000000	0.006051
1878.000000	0.006048
1877.000000	0.006044
1876.000000	0.006037
1875.000000	0.006026
1874.000000	0.006024
1873.000000	0.006044
1872.000000	0.006075
1871.000000	0.006097
1870.000000	0.006100
1869.000000	0.006093
1868.000000	0.006080
1867.000000	0.006055
1866.000000	0.006029
1865.000000	0.006019
1864.000000	0.006025
1863.000000	0.006032
1862.000000	0.006036
1861.000000	0.006047
1860.000000	0.006062
1859.000000	0.006066
1858.000000	0.006059
1857.000000	0.006055
1856.000000	0.006057
1855.000000	0.006058
1854.000000	0.006061
1853.000000	0.006073
1852.000000	0.006083
1851.000000	0.006082
1850.000000	0.006077
1849.000000	0.006080
1848.000000	0.006091
1847.000000	0.006096
1846.000000	0.006096
1845.000000	0.006102
1844.000000	0.006116
1843.000000	0.006120
1842.000000	0.006112
1841.000000	0.006098
1840.000000	0.006088
1839.000000	0.006083
1838.000000	0.006082
1837.000000	0.006085
1836.000000	0.006091
1835.000000	0.006103
1834.000000	0.006124
1833.000000	0.006149
1832.000000	0.006164
1831.000000	0.006160
1830.000000	0.006140
1829.000000	0.006117
1828.000000	0.006107
1827.000000	0.006109
1826.000000	0.006122
1825.000000	0.006142
1824.000000	0.006156
1823.000000	0.006152
1822.000000	0.006132
1821.000000	0.006113
1820.000000	0.006107
1819.000000	0.006108
1818.000000	0.006106
1817.000000	0.006108
1816.000000	0.006112
1815.000000	0.006107
1814.000000	0.006091
1813.000000	0.006078
1812.000000	0.006079
1811.000000	0.006079
1810.000000	0.006070
1809.000000	0.006068
1808.000000	0.006076
1807.000000	0.006077
1806.000000	0.006069
1805.000000	0.006069
1804.000000	0.006081
1803.000000	0.006087
1802.000000	0.006078
1801.000000	0.006066
1800.000000	0.006060
1799.000000	0.006050
1798.000000	0.006038
1797.000000	0.006039
1796.000000	0.006052
1795.000000	0.006054
1794.000000	0.006034
1793.000000	0.006004
1792.000000	0.005978
1791.000000	0.005955
1790.000000	0.005941
1789.000000	0.005947
1788.000000	0.005969
1787.000000	0.005985
1786.000000	0.005984
1785.000000	0.005980
1784.000000	0.005977
1783.000000	0.005968
1782.000000	0.005952
1781.000000	0.005940
1780.000000	0.005943
1779.000000	0.005956
1778.000000	0.005966
1777.000000	0.005969
1776.000000	0.005966
1775.000000	0.005959
1774.000000	0.005943
1773.000000	0.005916
1772.000000	0.005897
1771.000000	0.005905
1770.000000	0.005923
1769.000000	0.005931
1768.000000	0.005929
1767.000000	0.005924
1766.000000	0.005915
1765.000000	0.005903
1764.000000	0.005895
1763.000000	0.005888
1762.000000	0.005873
1761.000000	0.005848
1760.000000	0.005832
1759.000000	0.005823
1758.000000	0.005809
1757.000000	0.005776
1756.000000	0.005738
1755.000000	0.005713
1754.000000	0.005692
1753.000000	0.005661
1752.000000	0.005629
1751.000000	0.005610
1750.000000	0.005590
1749.000000	0.005551
1748.000000	0.005500
1747.000000	0.005462
1746.000000	0.005441
1745.000000	0.005424
1744.000000	0.005412
1743.000000	0.005412
1742.000000	0.005415
1741.000000	0.005400
1740.000000	0.005369
1739.000000	0.005338
1738.000000	0.005319
1737.000000	0.005305
1736.000000	0.005284
1735.000000	0.005261
1734.000000	0.005257
1733.000000	0.005275
1732.000000	0.005301
1731.000000	0.005316
1730.000000	0.005322
1729.000000	0.005329
1728.000000	0.005338
1727.000000	0.005346
1726.000000	0.005351
1725.000000	0.005352
1724.000000	0.005344
1723.000000	0.005320
1722.000000	0.005285
1721.000000	0.005256
1720.000000	0.005232
1719.000000	0.005186
1718.000000	0.005116
1717.000000	0.005069
1716.000000	0.005056
1715.000000	0.005033
1714.000000	0.004992
1713.000000	0.004969
1712.000000	0.004969
1711.000000	0.004962
1710.000000	0.004944
1709.000000	0.004941
1708.000000	0.004952
1707.000000	0.004946
1706.000000	0.004918
1705.000000	0.004898
1704.000000	0.004889
1703.000000	0.004854
1702.000000	0.004778
1701.000000	0.004706
1700.000000	0.004671
1699.000000	0.004633
1698.000000	0.004572
1697.000000	0.004501
1696.000000	0.004429
1695.000000	0.004345
1694.000000	0.004238
1693.000000	0.004121
1692.000000	0.004001
1691.000000	0.003875
1690.000000	0.003744
1689.000000	0.003609
1688.000000	0.003473
1687.000000	0.003341
1686.000000	0.003210
1685.000000	0.003068
1684.000000	0.002904
1683.000000	0.002751
1682.000000	0.002629
1681.000000	0.002509
1680.000000	0.002387
1679.000000	0.002292
1678.000000	0.002230
1677.000000	0.002170
1676.000000	0.002096
1675.000000	0.002038
1674.000000	0.002013
1673.000000	0.001997
1672.000000	0.001974
1671.000000	0.001954
1670.000000	0.001946
1669.000000	0.001932
1668.000000	0.001893
1667.000000	0.001845
1666.000000	0.001808
1665.000000	0.001776
1664.000000	0.001736
1663.000000	0.001695
1662.000000	0.001671
1661.000000	0.001653
1660.000000	0.001627
1659.000000	0.001613
1658.000000	0.001630
1657.000000	0.001667
1656.000000	0.001708
1655.000000	0.001756
1654.000000	0.001807
1653.000000	0.001833
1652.000000	0.001835
1651.000000	0.001841
1650.000000	0.001855
1649.000000	0.001868
1648.000000	0.001865
1647.000000	0.001852
1646.000000	0.001850
1645.000000	0.001874
1644.000000	0.001915
1643.000000	0.001952
1642.000000	0.001980
1641.000000	0.002007
1640.000000	0.002037
1639.000000	0.002073
1638.000000	0.002112
1637.000000	0.002155
1636.000000	0.002205
1635.000000	0.002265
1634.000000	0.002328
1633.000000	0.002389
1632.000000	0.002448
1631.000000	0.002510
1630.000000	0.002585
1629.000000	0.002679
1628.000000	0.002781
1627.000000	0.002883
1626.000000	0.002990
1625.000000	0.003104
1624.000000	0.003220
1623.000000	0.003347
1622.000000	0.003490
1621.000000	0.003635
1620.000000	0.003766
1619.000000	0.003897
1618.000000	0.004054
1617.000000	0.004238
1616.000000	0.004418
1615.000000	0.004578
1614.000000	0.004729
1613.000000	0.004872
1612.000000	0.005000
1611.000000	0.005121
1610.000000	0.005250
1609.000000	0.005386
1608.000000	0.005515
1607.000000	0.005647
1606.000000	0.005793
1605.000000	0.005937
1604.000000	0.006061
1603.000000	0.006176
1602.000000	0.006296
1601.000000	0.006409
1600.000000	0.006504
1599.000000	0.006591
1598.000000	0.006689
1597.000000	0.006798
1596.000000	0.006907
1595.000000	0.007014
1594.000000	0.007123
1593.000000	0.007231
1592.000000	0.007330
1591.000000	0.007424
1590.000000	0.007524
1589.000000	0.007630
1588.000000	0.007731
1587.000000	0.007832
1586.000000	0.007941
1585.000000	0.008044
1584.000000	0.008113
1583.000000	0.008157
1582.000000	0.008208
1581.000000	0.008271
1580.000000	0.008330
1579.000000	0.008377
1578.000000	0.008408
1577.000000	0.008409
1576.000000	0.008376
1575.000000	0.008341
1574.000000	0.008325
1573.000000	0.008316
1572.000000	0.008301
1571.000000	0.008292
1570.000000	0.008305
1569.000000	0.008322
1568.000000	0.008315
1567.000000	0.008287
1566.000000	0.008250
1565.000000	0.008209
1564.000000	0.008168
1563.000000	0.008142
1562.000000	0.008133
1561.000000	0.008127
1560.000000	0.008119
1559.000000	0.008108
1558.000000	0.008124
1557.000000	0.008152
1556.000000	0.008150
1555.000000	0.008124
1554.000000	0.008090
1553.000000	0.008047
1552.000000	0.008004
1551.000000	0.007976
1550.000000	0.007963
1549.000000	0.007952
1548.000000	0.007921
1547.000000	0.007872
1546.000000	0.007828
1545.000000	0.007807
1544.000000	0.007813
1543.000000	0.007826
1542.000000	0.007804
1541.000000	0.007711
1540.000000	0.007548
1539.000000	0.007385
1538.000000	0.007288
1537.000000	0.007250
1536.000000	0.007219
1535.000000	0.007163
1534.000000	0.007079
1533.000000	0.006982
1532.000000	0.006901
1531.000000	0.006862
1530.000000	0.006877
1529.000000	0.006917
1528.000000	0.006903
1527.000000	0.006790
1526.000000	0.006631
1525.000000	0.006524
1524.000000	0.006500
1523.000000	0.006521
1522.000000	0.006543
1521.000000	0.006558
1520.000000	0.006558
1519.000000	0.006536
1518.000000	0.006526
1517.000000	0.006595
1516.000000	0.006770
1515.000000	0.006967
1514.000000	0.007081
1513.000000	0.007098
1512.000000	0.007085
1511.000000	0.007095
1510.000000	0.007129
1509.000000	0.007172
1508.000000	0.007227
1507.000000	0.007300
1506.000000	0.007404
1505.000000	0.007520
1504.000000	0.007638
1503.000000	0.007757
1502.000000	0.007893
1501.000000	0.008057
1500.000000	0.008231
1499.000000	0.008380
1498.000000	0.008493
1497.000000	0.008611
1496.000000	0.008760
1495.000000	0.008907
1494.000000	0.009034
1493.000000	0.009170
1492.000000	0.009342
1491.000000	0.009530
1490.000000	0.009702
1489.000000	0.009857
1488.000000	0.009995
1487.000000	0.010104
1486.000000	0.010217
1485.000000	0.010364
1484.000000	0.010513
1483.000000	0.010604
1482.000000	0.010615
1481.000000	0.010582
1480.000000	0.010542
1479.000000	0.010500
1478.000000	0.010454
1477.000000	0.010421
1476.000000	0.010408
1475.000000	0.010397
1474.000000	0.010374
1473.000000	0.010340
1472.000000	0.010315
1471.000000	0.010304
1470.000000	0.010298
1469.000000	0.010290
1468.000000	0.010300
1467.000000	0.010371
1466.000000	0.010545
1465.000000	0.010768
1464.000000	0.010874
1463.000000	0.010724
1462.000000	0.010353
1461.000000	0.009937
1460.000000	0.009631
1459.000000	0.009455
1458.000000	0.009324
1457.000000	0.009184
1456.000000	0.009063
1455.000000	0.008978
1454.000000	0.008900
1453.000000	0.008829
1452.000000	0.008813
1451.000000	0.008860
1450.000000	0.008894
1449.000000	0.008836
1448.000000	0.008692
1447.000000	0.008536
1446.000000	0.008420
1445.000000	0.008326
1444.000000	0.008232
1443.000000	0.008132
1442.000000	0.008025
1441.000000	0.007925
1440.000000	0.007860
1439.000000	0.007845
1438.000000	0.007867
1437.000000	0.007905
1436.000000	0.007926
1435.000000	0.007882
1434.000000	0.007747
1433.000000	0.007564
1432.000000	0.007418
1431.000000	0.007343
1430.000000	0.007301
1429.000000	0.007257
1428.000000	0.007227
1427.000000	0.007236
1426.000000	0.007287
1425.000000	0.007385
1424.000000	0.007547
1423.000000	0.007737
1422.000000	0.007840
1421.000000	0.007767
1420.000000	0.007560
1419.000000	0.007341
1418.000000	0.007182
1417.000000	0.007078
1416.000000	0.007016
1415.000000	0.006994
1414.000000	0.006997
1413.000000	0.007004
1412.000000	0.007019
1411.000000	0.007053
1410.000000	0.007092
1409.000000	0.007112
1408.000000	0.007106
1407.000000	0.007067
1406.000000	0.007002
1405.000000	0.006934
1404.000000	0.006914
1403.000000	0.006954
1402.000000	0.007011
1401.000000	0.007035
1400.000000	0.007024
1399.000000	0.007008
1398.000000	0.006999
1397.000000	0.006996
1396.000000	0.006996
1395.000000	0.007000
1394.000000	0.006989
1393.000000	0.006951
1392.000000	0.006910
1391.000000	0.006898
1390.000000	0.006914
1389.000000	0.006937
1388.000000	0.006962
1387.000000	0.006994
1386.000000	0.007033
1385.000000	0.007066
1384.000000	0.007093
1383.000000	0.007119
1382.000000	0.007145
1381.000000	0.007178
1380.000000	0.007228
1379.000000	0.007291
1378.000000	0.007334
1377.000000	0.007324
1376.000000	0.007262
1375.000000	0.007183
1374.000000	0.007115
1373.000000	0.007056
1372.000000	0.006992
1371.000000	0.006923
1370.000000	0.006857
1369.000000	0.006792
1368.000000	0.006731
1367.000000	0.006693
1366.000000	0.006687
1365.000000	0.006705
1364.000000	0.006727
1363.000000	0.006744
1362.000000	0.006754
1361.000000	0.006756
1360.000000	0.006756
1359.000000	0.006769
1358.000000	0.006810
1357.000000	0.006876
1356.000000	0.006951
1355.000000	0.007017
1354.000000	0.007067
1353.000000	0.007103
1352.000000	0.007125
1351.000000	0.007123
1350.000000	0.007094
1349.000000	0.007042
1348.000000	0.006983
1347.000000	0.006929
1346.000000	0.006879
1345.000000	0.006828
1344.000000	0.006776
1343.000000	0.006728
1342.000000	0.006688
1341.000000	0.006658
1340.000000	0.006644
1339.000000	0.006644
1338.000000	0.006639
1337.000000	0.006601
1336.000000	0.006527
1335.000000	0.006437
1334.000000	0.006356
1333.000000	0.006293
1332.000000	0.006246
1331.000000	0.006212
1330.000000	0.006186
1329.000000	0.006156
1328.000000	0.006116
1327.000000	0.006073
1326.000000	0.006035
1325.000000	0.006003
1324.000000	0.005974
1323.000000	0.005946
1322.000000	0.005921
1321.000000	0.005900
1320.000000	0.005887
1319.000000	0.005881
1318.000000	0.005875
1317.000000	0.005860
1316.000000	0.005838
1315.000000	0.005818
1314.000000	0.005801
1313.000000	0.005788
1312.000000	0.005779
1311.000000	0.005774
1310.000000	0.005764
1309.000000	0.005748
1308.000000	0.005730
1307.000000	0.005713
1306.000000	0.005694
1305.000000	0.005665
1304.000000	0.005636
1303.000000	0.005619
1302.000000	0.005614
1301.000000	0.005607
1300.000000	0.005594
1299.000000	0.005583
1298.000000	0.005577
1297.000000	0.005566
1296.000000	0.005546
1295.000000	0.005525
1294.000000	0.005511
1293.000000	0.005500
1292.000000	0.005491
1291.000000	0.005483
1290.000000	0.005475
1289.000000	0.005459
1288.000000	0.005430
1287.000000	0.005382
1286.000000	0.005310
1285.000000	0.005203
1284.000000	0.005060
1283.000000	0.004888
1282.000000	0.004696
1281.000000	0.004496
1280.000000	0.004311
1279.000000	0.004183
1278.000000	0.004149
1277.000000	0.004233
1276.000000	0.004432
1275.000000	0.004721
1274.000000	0.005055
1273.000000	0.005383
1272.000000	0.005666
1271.000000	0.005878
1270.000000	0.006004
1269.000000	0.006046
1268.000000	0.006022
1267.000000	0.005960
1266.000000	0.005881
1265.000000	0.005800
1264.000000	0.005734
1263.000000	0.005693
1262.000000	0.005668
1261.000000	0.005639
1260.000000	0.005592
1259.000000	0.005525
1258.000000	0.005441
1257.000000	0.005340
1256.000000	0.005224
1255.000000	0.005096
1254.000000	0.004954
1253.000000	0.004793
1252.000000	0.004617
1251.000000	0.004435
1250.000000	0.004241
1249.000000	0.004026
1248.000000	0.003796
1247.000000	0.003571
1246.000000	0.003364
1245.000000	0.003169
1244.000000	0.002985
1243.000000	0.002827
1242.000000	0.002713
1241.000000	0.002645
1240.000000	0.002615
1239.000000	0.002617
1238.000000	0.002658
1237.000000	0.002746
1236.000000	0.002880
1235.000000	0.003048
1234.000000	0.003227
1233.000000	0.003401
1232.000000	0.003572
1231.000000	0.003752
1230.000000	0.003939
1229.000000	0.004119
1228.000000	0.004277
1227.000000	0.004417
1226.000000	0.004542
1225.000000	0.004652
1224.000000	0.004742
1223.000000	0.004808
1222.000000	0.004852
1221.000000	0.004875
1220.000000	0.004883
1219.000000	0.004887
1218.000000	0.004891
1217.000000	0.004897
1216.000000	0.004903
1215.000000	0.004907
1214.000000	0.004903
1213.000000	0.004893
1212.000000	0.004880
1211.000000	0.004870
1210.000000	0.004860
1209.000000	0.004846
1208.000000	0.004835
1207.000000	0.004834
1206.000000	0.004839
1205.000000	0.004841
1204.000000	0.004837
1203.000000	0.004833
1202.000000	0.004829
1201.000000	0.004824
1200.000000	0.004815
1199.000000	0.004807
1198.000000	0.004802
1197.000000	0.004796
1196.000000	0.004789
1195.000000	0.004782
1194.000000	0.004777
1193.000000	0.004777
1192.000000	0.004788
1191.000000	0.004813
1190.000000	0.004850
1189.000000	0.004896
1188.000000	0.004948
1187.000000	0.004994
1186.000000	0.005023
1185.000000	0.005035
1184.000000	0.005052
1183.000000	0.005093
1182.000000	0.005150
1181.000000	0.005199
1180.000000	0.005227
1179.000000	0.005238
1178.000000	0.005237
1177.000000	0.005231
1176.000000	0.005233
1175.000000	0.005257
1174.000000	0.005295
1173.000000	0.005329
1172.000000	0.005351
1171.000000	0.005370
1170.000000	0.005392
1169.000000	0.005408
1168.000000	0.005412
1167.000000	0.005411
1166.000000	0.005414
1165.000000	0.005424
1164.000000	0.005439
1163.000000	0.005462
1162.000000	0.005493
1161.000000	0.005521
1160.000000	0.005535
1159.000000	0.005541
1158.000000	0.005551
1157.000000	0.005571
1156.000000	0.005595
1155.000000	0.005614
1154.000000	0.005623
1153.000000	0.005620
1152.000000	0.005603
1151.000000	0.005576
1150.000000	0.005543
1149.000000	0.005507
1148.000000	0.005474
1147.000000	0.005450
1146.000000	0.005442
1145.000000	0.005447
1144.000000	0.005452
1143.000000	0.005450
1142.000000	0.005444
1141.000000	0.005440
1140.000000	0.005438
1139.000000	0.005434
1138.000000	0.005426
1137.000000	0.005425
1136.000000	0.005440
1135.000000	0.005470
1134.000000	0.005507
1133.000000	0.005548
1132.000000	0.005590
1131.000000	0.005626
1130.000000	0.005648
1129.000000	0.005662
1128.000000	0.005679
1127.000000	0.005705
1126.000000	0.005733
1125.000000	0.005760
1124.000000	0.005793
1123.000000	0.005832
1122.000000	0.005871
1121.000000	0.005906
1120.000000	0.005940
1119.000000	0.005973
1118.000000	0.005998
1117.000000	0.006017
1116.000000	0.006043
1115.000000	0.006089
1114.000000	0.006145
1113.000000	0.006194
1112.000000	0.006235
1111.000000	0.006276
1110.000000	0.006315
1109.000000	0.006337
1108.000000	0.006338
1107.000000	0.006338
1106.000000	0.006354
1105.000000	0.006386
1104.000000	0.006418
1103.000000	0.006443
1102.000000	0.006466
1101.000000	0.006497
1100.000000	0.006537
1099.000000	0.006578
1098.000000	0.006615
1097.000000	0.006648
1096.000000	0.006679
1095.000000	0.006705
1094.000000	0.006717
1093.000000	0.006719
1092.000000	0.006726
1091.000000	0.006756
1090.000000	0.006804
1089.000000	0.006849
1088.000000	0.006880
1087.000000	0.006898
1086.000000	0.006909
1085.000000	0.006907
1084.000000	0.006890
1083.000000	0.006870
1082.000000	0.006866
1081.000000	0.006891
1080.000000	0.006941
1079.000000	0.007001
1078.000000	0.007059
1077.000000	0.007103
1076.000000	0.007134
1075.000000	0.007159
1074.000000	0.007196
1073.000000	0.007252
1072.000000	0.007317
1071.000000	0.007372
1070.000000	0.007412
1069.000000	0.007450
1068.000000	0.007500
1067.000000	0.007558
1066.000000	0.007603
1065.000000	0.007617
1064.000000	0.007605
1063.000000	0.007588
1062.000000	0.007591
1061.000000	0.007626
1060.000000	0.007684
1059.000000	0.007738
1058.000000	0.007767
1057.000000	0.007773
1056.000000	0.007775
1055.000000	0.007789
1054.000000	0.007809
1053.000000	0.007825
1052.000000	0.007832
1051.000000	0.007831
1050.000000	0.007823
1049.000000	0.007804
1048.000000	0.007779
1047.000000	0.007759
1046.000000	0.007765
1045.000000	0.007810
1044.000000	0.007881
1043.000000	0.007942
1042.000000	0.007962
1041.000000	0.007947
1040.000000	0.007929
1039.000000	0.007935
1038.000000	0.007952
1037.000000	0.007956
1036.000000	0.007937
1035.000000	0.007915
1034.000000	0.007913
1033.000000	0.007932
1032.000000	0.007947
1031.000000	0.007932
1030.000000	0.007885
1029.000000	0.007833
1028.000000	0.007805
1027.000000	0.007798
1026.000000	0.007781
1025.000000	0.007731
1024.000000	0.007653
1023.000000	0.007573
1022.000000	0.007509
1021.000000	0.007461
1020.000000	0.007420
1019.000000	0.007383
1018.000000	0.007354
1017.000000	0.007337
1016.000000	0.007332
1015.000000	0.007326
1014.000000	0.007306
1013.000000	0.007273
1012.000000	0.007246
1011.000000	0.007231
1010.000000	0.007211
1009.000000	0.007176
1008.000000	0.007141
1007.000000	0.007131
1006.000000	0.007145
1005.000000	0.007150
1004.000000	0.007120
1003.000000	0.007060
1002.000000	0.006994
1001.000000	0.006942
1000.000000	0.006910
999.000000	0.006894
998.000000	0.006885
997.000000	0.006874
996.000000	0.006853
995.000000	0.006824
994.000000	0.006789
993.000000	0.006748
992.000000	0.006704
991.000000	0.006662
990.000000	0.006626
989.000000	0.006591
988.000000	0.006552
987.000000	0.006514
986.000000	0.006481
985.000000	0.006455
984.000000	0.006429
983.000000	0.006401
982.000000	0.006372
981.000000	0.006341
980.000000	0.006313
979.000000	0.006288
978.000000	0.006263
977.000000	0.006226
976.000000	0.006173
975.000000	0.006112
974.000000	0.006062
973.000000	0.006031
972.000000	0.006010
971.000000	0.005983
970.000000	0.005949
969.000000	0.005918
968.000000	0.005892
967.000000	0.005864
966.000000	0.005832
965.000000	0.005801
964.000000	0.005777
963.000000	0.005756
962.000000	0.005726
961.000000	0.005685
960.000000	0.005644
959.000000	0.005618
958.000000	0.005609
957.000000	0.005611
956.000000	0.005611
955.000000	0.005603
954.000000	0.005587
953.000000	0.005566
952.000000	0.005548
951.000000	0.005544
950.000000	0.005561
949.000000	0.005599
948.000000	0.005640
947.000000	0.005656
946.000000	0.005632
945.000000	0.005588
944.000000	0.005562
943.000000	0.005579
942.000000	0.005629
941.000000	0.005684
940.000000	0.005722
939.000000	0.005739
938.000000	0.005742
937.000000	0.005742
936.000000	0.005751
935.000000	0.005776
934.000000	0.005808
933.000000	0.005828
932.000000	0.005831
931.000000	0.005825
930.000000	0.005828
929.000000	0.005838
928.000000	0.005840
927.000000	0.005821
926.000000	0.005790
925.000000	0.005772
924.000000	0.005791
923.000000	0.005851
922.000000	0.005943
921.000000	0.006042
920.000000	0.006120
919.000000	0.006154
918.000000	0.006144
917.000000	0.006122
916.000000	0.006115
915.000000	0.006131
914.000000	0.006150
913.000000	0.006159
912.000000	0.006156
911.000000	0.006144
910.000000	0.006128
909.000000	0.006113
908.000000	0.006111
907.000000	0.006126
906.000000	0.006146
905.000000	0.006161
904.000000	0.006174
903.000000	0.006197
902.000000	0.006230
901.000000	0.006260
900.000000	0.006273
899.000000	0.006266
898.000000	0.006245
897.000000	0.006223
896.000000	0.006210
895.000000	0.006204
894.000000	0.006198
893.000000	0.006186
892.000000	0.006174
891.000000	0.006178
890.000000	0.006204
889.000000	0.006250
888.000000	0.006298
887.000000	0.006328
886.000000	0.006325
885.000000	0.006290
884.000000	0.006236
883.000000	0.006170
882.000000	0.006092
881.000000	0.006007
880.000000	0.005927
879.000000	0.005867
878.000000	0.005830
877.000000	0.005816
876.000000	0.005821
875.000000	0.005831
874.000000	0.005824
873.000000	0.005784
872.000000	0.005722
871.000000	0.005657
870.000000	0.005599
869.000000	0.005546
868.000000	0.005493
867.000000	0.005436
866.000000	0.005365
865.000000	0.005270
864.000000	0.005150
863.000000	0.005020
862.000000	0.004884
861.000000	0.004731
860.000000	0.004532
859.000000	0.004268
858.000000	0.003937
857.000000	0.003548
856.000000	0.003114
855.000000	0.002645
854.000000	0.002152
853.000000	0.001652
852.000000	0.001177
851.000000	0.000782
850.000000	0.000541
849.000000	0.000516
848.000000	0.000724
847.000000	0.001109
846.000000	0.001576
845.000000	0.002047
844.000000	0.002493
843.000000	0.002920
842.000000	0.003321
841.000000	0.003678
840.000000	0.003984
839.000000	0.004248
838.000000	0.004482
837.000000	0.004690
836.000000	0.004872
835.000000	0.005031
834.000000	0.005176
833.000000	0.005309
832.000000	0.005427
831.000000	0.005528
830.000000	0.005615
829.000000	0.005701
828.000000	0.005797
827.000000	0.005902
826.000000	0.006006
825.000000	0.006095
824.000000	0.006164
823.000000	0.006220
822.000000	0.006279
821.000000	0.006349
820.000000	0.006424
819.000000	0.006486
818.000000	0.006511
817.000000	0.006486
816.000000	0.006411
815.000000	0.006307
814.000000	0.006201
813.000000	0.006115
812.000000	0.006054
811.000000	0.006008
810.000000	0.005964
809.000000	0.005923
808.000000	0.005896
807.000000	0.005889
806.000000	0.005898
805.000000	0.005911
804.000000	0.005918
803.000000	0.005918
802.000000	0.005915
801.000000	0.005906
800.000000	0.005875
799.000000	0.005813
798.000000	0.005731
797.000000	0.005656
796.000000	0.005613
795.000000	0.005601
794.000000	0.005599
793.000000	0.005596
792.000000	0.005600
791.000000	0.005629
790.000000	0.005685
789.000000	0.005751
788.000000	0.005814
787.000000	0.005876
786.000000	0.005941
785.000000	0.005991
784.000000	0.006005
783.000000	0.005987
782.000000	0.005970
781.000000	0.005978
780.000000	0.006002
779.000000	0.006019
778.000000	0.006033
777.000000	0.006060
776.000000	0.006102
775.000000	0.006137
774.000000	0.006146
773.000000	0.006133
772.000000	0.006110
771.000000	0.006086
770.000000	0.006066
769.000000	0.006054
768.000000	0.006047
767.000000	0.006034
766.000000	0.006014
765.000000	0.005997
764.000000	0.005989
763.000000	0.005988
762.000000	0.005985
761.000000	0.005982
760.000000	0.005986
759.000000	0.006009
758.000000	0.006060
757.000000	0.006129
756.000000	0.006184
755.000000	0.006199
754.000000	0.006184
753.000000	0.006176
752.000000	0.006191
751.000000	0.006216
750.000000	0.006238
749.000000	0.006263
748.000000	0.006294
747.000000	0.006313
746.000000	0.006307
745.000000	0.006289
744.000000	0.006282
743.000000	0.006295
742.000000	0.006322
741.000000	0.006350
740.000000	0.006359
739.000000	0.006335
738.000000	0.006291
737.000000	0.006266
736.000000	0.006278
735.000000	0.006297
734.000000	0.006291
733.000000	0.006259
732.000000	0.006220
731.000000	0.006180
730.000000	0.006137
729.000000	0.006095
728.000000	0.006067
727.000000	0.006055
726.000000	0.006054
725.000000	0.006054
724.000000	0.006041
723.000000	0.005999
722.000000	0.005928
721.000000	0.005858
720.000000	0.005823
719.000000	0.005835
718.000000	0.005880
717.000000	0.005935
716.000000	0.005976
715.000000	0.005997
714.000000	0.006015
713.000000	0.006051
712.000000	0.006093
711.000000	0.006110
710.000000	0.006099
709.000000	0.006103
708.000000	0.006150
707.000000	0.006218
706.000000	0.006264
705.000000	0.006270
704.000000	0.006253
703.000000	0.006237
702.000000	0.006238
701.000000	0.006264
700.000000	0.006293
