# Supplementary material for: Real-time monitoring of the reversible capture and release of CO2 on anthraquinone and riboflavin-modified graphitic electrodes using ATR-SEIRAS
Source: Chem Sci. 2025 Nov 4;16(48):23189–202. doi: 10.1039/d5sc05427c (PMC12584010; doi:10.1039/d5sc05427c)
Supplement: SC-016-D5SC05427C-s001 [file SC-016-D5SC05427C-s001.zip › Data Folders/Main Figures/Figure2/2c/-0.2v_co2_0.4VBKG03AQ_Graphenegold_MeCN-0.1M-TBAPF6_1.ASC]

PE IR       SUBTECH     SPECTRUM    ASCII       PEDS        4.00        
   -1
-0.2v_co2_0.4VBKG03AQ_Graphenegold_MeCN-0.1M-TBAPF6_1.ASC
25/01/27
18:53:11.00
25/02/27
21:06:17.00
Administrator
Sample 003 By Administrator Date Monday, January 27 2025
700.000000
#HDR
-1
-1
#GR
cm-1
A
1.0
0.0
4000.000000
-1.000000
3301
8
0.004942
-0.007112
#DATA
4000.000000	0.000096
3999.000000	0.000105
3998.000000	0.000106
3997.000000	0.000093
3996.000000	0.000068
3995.000000	0.000043
3994.000000	0.000028
3993.000000	0.000031
3992.000000	0.000049
3991.000000	0.000070
3990.000000	0.000080
3989.000000	0.000077
3988.000000	0.000066
3987.000000	0.000058
3986.000000	0.000056
3985.000000	0.000059
3984.000000	0.000064
3983.000000	0.000068
3982.000000	0.000069
3981.000000	0.000066
3980.000000	0.000064
3979.000000	0.000065
3978.000000	0.000068
3977.000000	0.000069
3976.000000	0.000066
3975.000000	0.000063
3974.000000	0.000065
3973.000000	0.000069
3972.000000	0.000065
3971.000000	0.000047
3970.000000	0.000021
3969.000000	0.000003
3968.000000	0.000001
3967.000000	0.000015
3966.000000	0.000036
3965.000000	0.000057
3964.000000	0.000074
3963.000000	0.000084
3962.000000	0.000085
3961.000000	0.000081
3960.000000	0.000077
3959.000000	0.000078
3958.000000	0.000085
3957.000000	0.000094
3956.000000	0.000100
3955.000000	0.000100
3954.000000	0.000093
3953.000000	0.000081
3952.000000	0.000062
3951.000000	0.000038
3950.000000	0.000011
3949.000000	-0.000010
3948.000000	-0.000016
3947.000000	0.000000
3946.000000	0.000028
3945.000000	0.000051
3944.000000	0.000052
3943.000000	0.000030
3942.000000	0.000002
3941.000000	-0.000012
3940.000000	-0.000005
3939.000000	0.000013
3938.000000	0.000029
3937.000000	0.000034
3936.000000	0.000033
3935.000000	0.000033
3934.000000	0.000042
3933.000000	0.000056
3932.000000	0.000068
3931.000000	0.000074
3930.000000	0.000069
3929.000000	0.000062
3928.000000	0.000061
3927.000000	0.000069
3926.000000	0.000077
3925.000000	0.000071
3924.000000	0.000053
3923.000000	0.000037
3922.000000	0.000032
3921.000000	0.000031
3920.000000	0.000020
3919.000000	-0.000003
3918.000000	-0.000026
3917.000000	-0.000033
3916.000000	-0.000018
3915.000000	0.000012
3914.000000	0.000040
3913.000000	0.000051
3912.000000	0.000045
3911.000000	0.000033
3910.000000	0.000026
3909.000000	0.000028
3908.000000	0.000038
3907.000000	0.000050
3906.000000	0.000059
3905.000000	0.000053
3904.000000	0.000029
3903.000000	-0.000003
3902.000000	-0.000022
3901.000000	-0.000024
3900.000000	-0.000017
3899.000000	-0.000009
3898.000000	-0.000001
3897.000000	0.000012
3896.000000	0.000023
3895.000000	0.000031
3894.000000	0.000041
3893.000000	0.000053
3892.000000	0.000059
3891.000000	0.000048
3890.000000	0.000028
3889.000000	0.000011
3888.000000	0.000006
3887.000000	0.000008
3886.000000	0.000008
3885.000000	0.000008
3884.000000	0.000011
3883.000000	0.000018
3882.000000	0.000022
3881.000000	0.000020
3880.000000	0.000021
3879.000000	0.000034
3878.000000	0.000052
3877.000000	0.000058
3876.000000	0.000041
3875.000000	0.000007
3874.000000	-0.000024
3873.000000	-0.000032
3872.000000	-0.000012
3871.000000	0.000009
3870.000000	0.000002
3869.000000	-0.000022
3868.000000	-0.000029
3867.000000	-0.000012
3866.000000	0.000009
3865.000000	0.000017
3864.000000	0.000010
3863.000000	0.000002
3862.000000	0.000001
3861.000000	0.000002
3860.000000	0.000003
3859.000000	-0.000001
3858.000000	-0.000015
3857.000000	-0.000036
3856.000000	-0.000042
3855.000000	-0.000012
3854.000000	0.000024
3853.000000	0.000032
3852.000000	0.000031
3851.000000	0.000032
3850.000000	0.000025
3849.000000	0.000011
3848.000000	0.000004
3847.000000	0.000014
3846.000000	0.000028
3845.000000	0.000032
3844.000000	0.000022
3843.000000	0.000012
3842.000000	0.000018
3841.000000	0.000047
3840.000000	0.000084
3839.000000	0.000103
3838.000000	0.000094
3837.000000	0.000069
3836.000000	0.000045
3835.000000	0.000030
3834.000000	0.000021
3833.000000	0.000014
3832.000000	0.000004
3831.000000	-0.000005
3830.000000	-0.000005
3829.000000	0.000008
3828.000000	0.000025
3827.000000	0.000029
3826.000000	0.000014
3825.000000	-0.000002
3824.000000	0.000005
3823.000000	0.000042
3822.000000	0.000077
3821.000000	0.000080
3820.000000	0.000065
3819.000000	0.000064
3818.000000	0.000075
3817.000000	0.000069
3816.000000	0.000027
3815.000000	-0.000023
3814.000000	-0.000041
3813.000000	-0.000026
3812.000000	-0.000009
3811.000000	-0.000011
3810.000000	-0.000024
3809.000000	-0.000027
3808.000000	-0.000015
3807.000000	-0.000000
3806.000000	0.000011
3805.000000	0.000027
3804.000000	0.000047
3803.000000	0.000061
3802.000000	0.000055
3801.000000	0.000034
3800.000000	0.000031
3799.000000	0.000049
3798.000000	0.000064
3797.000000	0.000058
3796.000000	0.000036
3795.000000	0.000021
3794.000000	0.000022
3793.000000	0.000029
3792.000000	0.000029
3791.000000	0.000020
3790.000000	0.000009
3789.000000	0.000001
3788.000000	0.000004
3787.000000	0.000016
3786.000000	0.000031
3785.000000	0.000040
3784.000000	0.000040
3783.000000	0.000037
3782.000000	0.000040
3781.000000	0.000046
3780.000000	0.000039
3779.000000	0.000013
3778.000000	-0.000020
3777.000000	-0.000041
3776.000000	-0.000046
3775.000000	-0.000044
3774.000000	-0.000042
3773.000000	-0.000035
3772.000000	-0.000024
3771.000000	-0.000017
3770.000000	-0.000020
3769.000000	-0.000027
3768.000000	-0.000023
3767.000000	-0.000009
3766.000000	0.000002
3765.000000	-0.000000
3764.000000	-0.000011
3763.000000	-0.000019
3762.000000	-0.000016
3761.000000	-0.000007
3760.000000	0.000003
3759.000000	0.000011
3758.000000	0.000018
3757.000000	0.000024
3756.000000	0.000024
3755.000000	0.000018
3754.000000	0.000010
3753.000000	0.000003
3752.000000	-0.000003
3751.000000	-0.000010
3750.000000	-0.000019
3749.000000	-0.000026
3748.000000	-0.000030
3747.000000	-0.000029
3746.000000	-0.000017
3745.000000	0.000001
3744.000000	0.000018
3743.000000	0.000054
3742.000000	0.000105
3741.000000	0.000150
3740.000000	0.000186
3739.000000	0.000228
3738.000000	0.000285
3737.000000	0.000328
3736.000000	0.000300
3735.000000	0.000183
3734.000000	0.000030
3733.000000	-0.000075
3732.000000	-0.000087
3731.000000	-0.000014
3730.000000	0.000095
3729.000000	0.000194
3728.000000	0.000253
3727.000000	0.000267
3726.000000	0.000251
3725.000000	0.000229
3724.000000	0.000210
3723.000000	0.000191
3722.000000	0.000165
3721.000000	0.000138
3720.000000	0.000115
3719.000000	0.000094
3718.000000	0.000067
3717.000000	0.000035
3716.000000	0.000013
3715.000000	0.000014
3714.000000	0.000054
3713.000000	0.000133
3712.000000	0.000223
3711.000000	0.000278
3710.000000	0.000280
3709.000000	0.000241
3708.000000	0.000188
3707.000000	0.000145
3706.000000	0.000126
3705.000000	0.000134
3704.000000	0.000155
3703.000000	0.000173
3702.000000	0.000177
3701.000000	0.000171
3700.000000	0.000168
3699.000000	0.000174
3698.000000	0.000177
3697.000000	0.000171
3696.000000	0.000162
3695.000000	0.000163
3694.000000	0.000171
3693.000000	0.000172
3692.000000	0.000156
3691.000000	0.000120
3690.000000	0.000073
3689.000000	0.000029
3688.000000	0.000013
3687.000000	0.000032
3686.000000	0.000065
3685.000000	0.000085
3684.000000	0.000081
3683.000000	0.000066
3682.000000	0.000058
3681.000000	0.000060
3680.000000	0.000065
3679.000000	0.000073
3678.000000	0.000094
3677.000000	0.000121
3676.000000	0.000123
3675.000000	0.000092
3674.000000	0.000073
3673.000000	0.000086
3672.000000	0.000105
3671.000000	0.000100
3670.000000	0.000060
3669.000000	0.000020
3668.000000	0.000010
3667.000000	0.000022
3666.000000	0.000033
3665.000000	0.000032
3664.000000	0.000025
3663.000000	0.000024
3662.000000	0.000028
3661.000000	0.000030
3660.000000	0.000028
3659.000000	0.000030
3658.000000	0.000035
3657.000000	0.000034
3656.000000	0.000022
3655.000000	0.000014
3654.000000	0.000018
3653.000000	0.000030
3652.000000	0.000042
3651.000000	0.000051
3650.000000	0.000054
3649.000000	0.000046
3648.000000	0.000032
3647.000000	0.000025
3646.000000	0.000032
3645.000000	0.000052
3644.000000	0.000070
3643.000000	0.000078
3642.000000	0.000080
3641.000000	0.000087
3640.000000	0.000106
3639.000000	0.000131
3638.000000	0.000145
3637.000000	0.000145
3636.000000	0.000138
3635.000000	0.000132
3634.000000	0.000126
3633.000000	0.000120
3632.000000	0.000128
3631.000000	0.000163
3630.000000	0.000211
3629.000000	0.000227
3628.000000	0.000200
3627.000000	0.000166
3626.000000	0.000140
3625.000000	0.000111
3624.000000	0.000064
3623.000000	-0.000011
3622.000000	-0.000102
3621.000000	-0.000177
3620.000000	-0.000200
3619.000000	-0.000156
3618.000000	-0.000073
3617.000000	0.000008
3616.000000	0.000054
3615.000000	0.000062
3614.000000	0.000047
3613.000000	0.000028
3612.000000	0.000018
3611.000000	0.000026
3610.000000	0.000049
3609.000000	0.000077
3608.000000	0.000095
3607.000000	0.000099
3606.000000	0.000097
3605.000000	0.000099
3604.000000	0.000112
3603.000000	0.000137
3602.000000	0.000165
3601.000000	0.000181
3600.000000	0.000175
3599.000000	0.000155
3598.000000	0.000133
3597.000000	0.000124
3596.000000	0.000130
3595.000000	0.000140
3594.000000	0.000139
3593.000000	0.000123
3592.000000	0.000101
3591.000000	0.000086
3590.000000	0.000082
3589.000000	0.000081
3588.000000	0.000074
3587.000000	0.000064
3586.000000	0.000064
3585.000000	0.000074
3584.000000	0.000082
3583.000000	0.000080
3582.000000	0.000072
3581.000000	0.000070
3580.000000	0.000077
3579.000000	0.000088
3578.000000	0.000094
3577.000000	0.000089
3576.000000	0.000076
3575.000000	0.000063
3574.000000	0.000056
3573.000000	0.000052
3572.000000	0.000043
3571.000000	0.000028
3570.000000	0.000013
3569.000000	0.000006
3568.000000	0.000005
3567.000000	0.000010
3566.000000	0.000021
3565.000000	0.000044
3564.000000	0.000071
3563.000000	0.000091
3562.000000	0.000095
3561.000000	0.000083
3560.000000	0.000062
3559.000000	0.000039
3558.000000	0.000025
3557.000000	0.000021
3556.000000	0.000026
3555.000000	0.000034
3554.000000	0.000037
3553.000000	0.000032
3552.000000	0.000024
3551.000000	0.000021
3550.000000	0.000029
3549.000000	0.000042
3548.000000	0.000047
3547.000000	0.000041
3546.000000	0.000030
3545.000000	0.000020
3544.000000	0.000015
3543.000000	0.000013
3542.000000	0.000012
3541.000000	0.000011
3540.000000	0.000008
3539.000000	0.000004
3538.000000	-0.000002
3537.000000	-0.000007
3536.000000	-0.000003
3535.000000	0.000013
3534.000000	0.000034
3533.000000	0.000049
3532.000000	0.000049
3531.000000	0.000037
3530.000000	0.000025
3529.000000	0.000021
3528.000000	0.000025
3527.000000	0.000034
3526.000000	0.000042
3525.000000	0.000046
3524.000000	0.000043
3523.000000	0.000035
3522.000000	0.000023
3521.000000	0.000009
3520.000000	-0.000005
3519.000000	-0.000014
3518.000000	-0.000018
3517.000000	-0.000017
3516.000000	-0.000013
3515.000000	-0.000006
3514.000000	0.000002
3513.000000	0.000013
3512.000000	0.000020
3511.000000	0.000025
3510.000000	0.000030
3509.000000	0.000039
3508.000000	0.000049
3507.000000	0.000053
3506.000000	0.000046
3505.000000	0.000035
3504.000000	0.000029
3503.000000	0.000029
3502.000000	0.000033
3501.000000	0.000034
3500.000000	0.000030
3499.000000	0.000020
3498.000000	0.000008
3497.000000	-0.000000
3496.000000	-0.000001
3495.000000	0.000005
3494.000000	0.000008
3493.000000	0.000003
3492.000000	-0.000008
3491.000000	-0.000016
3490.000000	-0.000015
3489.000000	-0.000007
3488.000000	-0.000000
3487.000000	0.000002
3486.000000	-0.000000
3485.000000	-0.000002
3484.000000	0.000000
3483.000000	0.000008
3482.000000	0.000018
3481.000000	0.000025
3480.000000	0.000021
3479.000000	0.000004
3478.000000	-0.000023
3477.000000	-0.000048
3476.000000	-0.000063
3475.000000	-0.000063
3474.000000	-0.000048
3473.000000	-0.000030
3472.000000	-0.000016
3471.000000	-0.000009
3470.000000	-0.000009
3469.000000	-0.000011
3468.000000	-0.000013
3467.000000	-0.000011
3466.000000	-0.000005
3465.000000	0.000004
3464.000000	0.000012
3463.000000	0.000014
3462.000000	0.000014
3461.000000	0.000016
3460.000000	0.000020
3459.000000	0.000025
3458.000000	0.000023
3457.000000	0.000016
3456.000000	0.000006
3455.000000	-0.000001
3454.000000	-0.000005
3453.000000	-0.000010
3452.000000	-0.000023
3451.000000	-0.000043
3450.000000	-0.000063
3449.000000	-0.000076
3448.000000	-0.000077
3447.000000	-0.000065
3446.000000	-0.000046
3445.000000	-0.000029
3444.000000	-0.000022
3443.000000	-0.000029
3442.000000	-0.000043
3441.000000	-0.000054
3440.000000	-0.000055
3439.000000	-0.000047
3438.000000	-0.000038
3437.000000	-0.000036
3436.000000	-0.000043
3435.000000	-0.000052
3434.000000	-0.000054
3433.000000	-0.000047
3432.000000	-0.000040
3431.000000	-0.000042
3430.000000	-0.000051
3429.000000	-0.000061
3428.000000	-0.000068
3427.000000	-0.000070
3426.000000	-0.000072
3425.000000	-0.000076
3424.000000	-0.000081
3423.000000	-0.000085
3422.000000	-0.000084
3421.000000	-0.000079
3420.000000	-0.000072
3419.000000	-0.000067
3418.000000	-0.000067
3417.000000	-0.000069
3416.000000	-0.000075
3415.000000	-0.000084
3414.000000	-0.000096
3413.000000	-0.000108
3412.000000	-0.000111
3411.000000	-0.000104
3410.000000	-0.000091
3409.000000	-0.000082
3408.000000	-0.000084
3407.000000	-0.000093
3406.000000	-0.000102
3405.000000	-0.000110
3404.000000	-0.000114
3403.000000	-0.000115
3402.000000	-0.000112
3401.000000	-0.000109
3400.000000	-0.000106
3399.000000	-0.000099
3398.000000	-0.000088
3397.000000	-0.000080
3396.000000	-0.000084
3395.000000	-0.000098
3394.000000	-0.000113
3393.000000	-0.000119
3392.000000	-0.000117
3391.000000	-0.000115
3390.000000	-0.000119
3389.000000	-0.000128
3388.000000	-0.000134
3387.000000	-0.000127
3386.000000	-0.000108
3385.000000	-0.000085
3384.000000	-0.000072
3383.000000	-0.000072
3382.000000	-0.000082
3381.000000	-0.000091
3380.000000	-0.000091
3379.000000	-0.000079
3378.000000	-0.000062
3377.000000	-0.000045
3376.000000	-0.000036
3375.000000	-0.000032
3374.000000	-0.000028
3373.000000	-0.000021
3372.000000	-0.000016
3371.000000	-0.000018
3370.000000	-0.000028
3369.000000	-0.000041
3368.000000	-0.000052
3367.000000	-0.000059
3366.000000	-0.000063
3365.000000	-0.000059
3364.000000	-0.000047
3363.000000	-0.000030
3362.000000	-0.000015
3361.000000	-0.000007
3360.000000	-0.000003
3359.000000	0.000001
3358.000000	0.000010
3357.000000	0.000023
3356.000000	0.000035
3355.000000	0.000041
3354.000000	0.000039
3353.000000	0.000033
3352.000000	0.000027
3351.000000	0.000027
3350.000000	0.000035
3349.000000	0.000047
3348.000000	0.000054
3347.000000	0.000053
3346.000000	0.000047
3345.000000	0.000047
3344.000000	0.000056
3343.000000	0.000067
3342.000000	0.000071
3341.000000	0.000066
3340.000000	0.000056
3339.000000	0.000049
3338.000000	0.000047
3337.000000	0.000050
3336.000000	0.000055
3335.000000	0.000062
3334.000000	0.000068
3333.000000	0.000072
3332.000000	0.000072
3331.000000	0.000070
3330.000000	0.000069
3329.000000	0.000073
3328.000000	0.000080
3327.000000	0.000090
3326.000000	0.000100
3325.000000	0.000108
3324.000000	0.000112
3323.000000	0.000112
3322.000000	0.000106
3321.000000	0.000099
3320.000000	0.000097
3319.000000	0.000105
3318.000000	0.000120
3317.000000	0.000133
3316.000000	0.000137
3315.000000	0.000135
3314.000000	0.000131
3313.000000	0.000127
3312.000000	0.000124
3311.000000	0.000124
3310.000000	0.000128
3309.000000	0.000134
3308.000000	0.000133
3307.000000	0.000126
3306.000000	0.000122
3305.000000	0.000129
3304.000000	0.000145
3303.000000	0.000155
3302.000000	0.000153
3301.000000	0.000143
3300.000000	0.000134
3299.000000	0.000132
3298.000000	0.000134
3297.000000	0.000135
3296.000000	0.000133
3295.000000	0.000129
3294.000000	0.000125
3293.000000	0.000123
3292.000000	0.000127
3291.000000	0.000135
3290.000000	0.000143
3289.000000	0.000143
3288.000000	0.000131
3287.000000	0.000114
3286.000000	0.000102
3285.000000	0.000101
3284.000000	0.000107
3283.000000	0.000116
3282.000000	0.000124
3281.000000	0.000132
3280.000000	0.000138
3279.000000	0.000141
3278.000000	0.000141
3277.000000	0.000142
3276.000000	0.000144
3275.000000	0.000144
3274.000000	0.000141
3273.000000	0.000136
3272.000000	0.000134
3271.000000	0.000133
3270.000000	0.000130
3269.000000	0.000121
3268.000000	0.000111
3267.000000	0.000103
3266.000000	0.000097
3265.000000	0.000096
3264.000000	0.000102
3263.000000	0.000111
3262.000000	0.000116
3261.000000	0.000113
3260.000000	0.000105
3259.000000	0.000099
3258.000000	0.000101
3257.000000	0.000108
3256.000000	0.000112
3255.000000	0.000111
3254.000000	0.000111
3253.000000	0.000115
3252.000000	0.000124
3251.000000	0.000131
3250.000000	0.000131
3249.000000	0.000126
3248.000000	0.000120
3247.000000	0.000115
3246.000000	0.000109
3245.000000	0.000104
3244.000000	0.000105
3243.000000	0.000112
3242.000000	0.000121
3241.000000	0.000121
3240.000000	0.000111
3239.000000	0.000096
3238.000000	0.000085
3237.000000	0.000082
3236.000000	0.000084
3235.000000	0.000090
3234.000000	0.000092
3233.000000	0.000087
3232.000000	0.000075
3231.000000	0.000061
3230.000000	0.000050
3229.000000	0.000047
3228.000000	0.000052
3227.000000	0.000061
3226.000000	0.000068
3225.000000	0.000069
3224.000000	0.000064
3223.000000	0.000060
3222.000000	0.000063
3221.000000	0.000072
3220.000000	0.000081
3219.000000	0.000085
3218.000000	0.000083
3217.000000	0.000080
3216.000000	0.000079
3215.000000	0.000077
3214.000000	0.000071
3213.000000	0.000061
3212.000000	0.000053
3211.000000	0.000053
3210.000000	0.000061
3209.000000	0.000066
3208.000000	0.000061
3207.000000	0.000049
3206.000000	0.000039
3205.000000	0.000034
3204.000000	0.000032
3203.000000	0.000028
3202.000000	0.000026
3201.000000	0.000028
3200.000000	0.000036
3199.000000	0.000049
3198.000000	0.000062
3197.000000	0.000071
3196.000000	0.000077
3195.000000	0.000081
3194.000000	0.000081
3193.000000	0.000073
3192.000000	0.000056
3191.000000	0.000037
3190.000000	0.000025
3189.000000	0.000022
3188.000000	0.000022
3187.000000	0.000018
3186.000000	0.000013
3185.000000	0.000010
3184.000000	0.000012
3183.000000	0.000018
3182.000000	0.000024
3181.000000	0.000029
3180.000000	0.000036
3179.000000	0.000045
3178.000000	0.000053
3177.000000	0.000057
3176.000000	0.000056
3175.000000	0.000053
3174.000000	0.000055
3173.000000	0.000059
3172.000000	0.000058
3171.000000	0.000047
3170.000000	0.000028
3169.000000	0.000012
3168.000000	0.000009
3167.000000	0.000019
3166.000000	0.000036
3165.000000	0.000049
3164.000000	0.000053
3163.000000	0.000050
3162.000000	0.000046
3161.000000	0.000045
3160.000000	0.000045
3159.000000	0.000044
3158.000000	0.000048
3157.000000	0.000057
3156.000000	0.000067
3155.000000	0.000071
3154.000000	0.000068
3153.000000	0.000063
3152.000000	0.000061
3151.000000	0.000059
3150.000000	0.000054
3149.000000	0.000046
3148.000000	0.000039
3147.000000	0.000038
3146.000000	0.000039
3145.000000	0.000037
3144.000000	0.000029
3143.000000	0.000015
3142.000000	0.000001
3141.000000	-0.000010
3140.000000	-0.000016
3139.000000	-0.000019
3138.000000	-0.000017
3137.000000	-0.000009
3136.000000	0.000005
3135.000000	0.000018
3134.000000	0.000022
3133.000000	0.000017
3132.000000	0.000010
3131.000000	0.000010
3130.000000	0.000019
3129.000000	0.000031
3128.000000	0.000039
3127.000000	0.000041
3126.000000	0.000039
3125.000000	0.000037
3124.000000	0.000031
3123.000000	0.000021
3122.000000	0.000008
3121.000000	-0.000002
3120.000000	-0.000007
3119.000000	-0.000007
3118.000000	0.000000
3117.000000	0.000010
3116.000000	0.000021
3115.000000	0.000025
3114.000000	0.000023
3113.000000	0.000019
3112.000000	0.000016
3111.000000	0.000017
3110.000000	0.000022
3109.000000	0.000034
3108.000000	0.000049
3107.000000	0.000060
3106.000000	0.000058
3105.000000	0.000044
3104.000000	0.000023
3103.000000	0.000009
3102.000000	0.000006
3101.000000	0.000016
3100.000000	0.000030
3099.000000	0.000043
3098.000000	0.000049
3097.000000	0.000048
3096.000000	0.000040
3095.000000	0.000029
3094.000000	0.000024
3093.000000	0.000027
3092.000000	0.000035
3091.000000	0.000038
3090.000000	0.000034
3089.000000	0.000023
3088.000000	0.000008
3087.000000	-0.000010
3086.000000	-0.000023
3085.000000	-0.000025
3084.000000	-0.000015
3083.000000	-0.000001
3082.000000	0.000003
3081.000000	-0.000008
3080.000000	-0.000024
3079.000000	-0.000031
3078.000000	-0.000022
3077.000000	-0.000005
3076.000000	0.000011
3075.000000	0.000018
3074.000000	0.000021
3073.000000	0.000020
3072.000000	0.000016
3071.000000	0.000008
3070.000000	-0.000001
3069.000000	-0.000008
3068.000000	-0.000014
3067.000000	-0.000018
3066.000000	-0.000016
3065.000000	-0.000003
3064.000000	0.000016
3063.000000	0.000029
3062.000000	0.000030
3061.000000	0.000020
3060.000000	0.000010
3059.000000	0.000005
3058.000000	0.000006
3057.000000	0.000009
3056.000000	0.000013
3055.000000	0.000019
3054.000000	0.000023
3053.000000	0.000022
3052.000000	0.000015
3051.000000	0.000008
3050.000000	0.000006
3049.000000	0.000012
3048.000000	0.000018
3047.000000	0.000016
3046.000000	0.000006
3045.000000	-0.000005
3044.000000	-0.000011
3043.000000	-0.000015
3042.000000	-0.000018
3041.000000	-0.000020
3040.000000	-0.000018
3039.000000	-0.000013
3038.000000	-0.000009
3037.000000	-0.000010
3036.000000	-0.000013
3035.000000	-0.000014
3034.000000	-0.000013
3033.000000	-0.000015
3032.000000	-0.000023
3031.000000	-0.000032
3030.000000	-0.000034
3029.000000	-0.000027
3028.000000	-0.000018
3027.000000	-0.000015
3026.000000	-0.000022
3025.000000	-0.000034
3024.000000	-0.000046
3023.000000	-0.000052
3022.000000	-0.000051
3021.000000	-0.000043
3020.000000	-0.000031
3019.000000	-0.000022
3018.000000	-0.000019
3017.000000	-0.000028
3016.000000	-0.000051
3015.000000	-0.000078
3014.000000	-0.000095
3013.000000	-0.000096
3012.000000	-0.000086
3011.000000	-0.000077
3010.000000	-0.000073
3009.000000	-0.000072
3008.000000	-0.000068
3007.000000	-0.000060
3006.000000	-0.000046
3005.000000	-0.000026
3004.000000	-0.000005
3003.000000	0.000008
3002.000000	0.000008
3001.000000	0.000004
3000.000000	0.000008
2999.000000	0.000024
2998.000000	0.000041
2997.000000	0.000048
2996.000000	0.000044
2995.000000	0.000039
2994.000000	0.000043
2993.000000	0.000056
2992.000000	0.000072
2991.000000	0.000081
2990.000000	0.000084
2989.000000	0.000082
2988.000000	0.000077
2987.000000	0.000070
2986.000000	0.000066
2985.000000	0.000073
2984.000000	0.000090
2983.000000	0.000114
2982.000000	0.000141
2981.000000	0.000166
2980.000000	0.000183
2979.000000	0.000190
2978.000000	0.000193
2977.000000	0.000201
2976.000000	0.000221
2975.000000	0.000246
2974.000000	0.000263
2973.000000	0.000269
2972.000000	0.000273
2971.000000	0.000286
2970.000000	0.000309
2969.000000	0.000333
2968.000000	0.000351
2967.000000	0.000361
2966.000000	0.000367
2965.000000	0.000373
2964.000000	0.000377
2963.000000	0.000377
2962.000000	0.000369
2961.000000	0.000355
2960.000000	0.000342
2959.000000	0.000335
2958.000000	0.000327
2957.000000	0.000312
2956.000000	0.000289
2955.000000	0.000270
2954.000000	0.000266
2953.000000	0.000272
2952.000000	0.000275
2951.000000	0.000264
2950.000000	0.000243
2949.000000	0.000223
2948.000000	0.000213
2947.000000	0.000218
2946.000000	0.000237
2945.000000	0.000269
2944.000000	0.000308
2943.000000	0.000342
2942.000000	0.000365
2941.000000	0.000374
2940.000000	0.000371
2939.000000	0.000359
2938.000000	0.000346
2937.000000	0.000337
2936.000000	0.000334
2935.000000	0.000334
2934.000000	0.000331
2933.000000	0.000320
2932.000000	0.000300
2931.000000	0.000276
2930.000000	0.000254
2929.000000	0.000237
2928.000000	0.000229
2927.000000	0.000231
2926.000000	0.000236
2925.000000	0.000236
2924.000000	0.000225
2923.000000	0.000210
2922.000000	0.000200
2921.000000	0.000206
2920.000000	0.000222
2919.000000	0.000239
2918.000000	0.000248
2917.000000	0.000251
2916.000000	0.000249
2915.000000	0.000244
2914.000000	0.000234
2913.000000	0.000218
2912.000000	0.000200
2911.000000	0.000189
2910.000000	0.000188
2909.000000	0.000193
2908.000000	0.000202
2907.000000	0.000208
2906.000000	0.000207
2905.000000	0.000197
2904.000000	0.000181
2903.000000	0.000169
2902.000000	0.000172
2901.000000	0.000188
2900.000000	0.000203
2899.000000	0.000204
2898.000000	0.000190
2897.000000	0.000170
2896.000000	0.000156
2895.000000	0.000154
2894.000000	0.000161
2893.000000	0.000169
2892.000000	0.000172
2891.000000	0.000170
2890.000000	0.000169
2889.000000	0.000169
2888.000000	0.000172
2887.000000	0.000179
2886.000000	0.000193
2885.000000	0.000213
2884.000000	0.000230
2883.000000	0.000236
2882.000000	0.000233
2881.000000	0.000231
2880.000000	0.000238
2879.000000	0.000251
2878.000000	0.000260
2877.000000	0.000256
2876.000000	0.000243
2875.000000	0.000231
2874.000000	0.000228
2873.000000	0.000234
2872.000000	0.000241
2871.000000	0.000242
2870.000000	0.000235
2869.000000	0.000225
2868.000000	0.000217
2867.000000	0.000211
2866.000000	0.000204
2865.000000	0.000195
2864.000000	0.000188
2863.000000	0.000189
2862.000000	0.000197
2861.000000	0.000207
2860.000000	0.000211
2859.000000	0.000209
2858.000000	0.000201
2857.000000	0.000189
2856.000000	0.000175
2855.000000	0.000161
2854.000000	0.000151
2853.000000	0.000143
2852.000000	0.000139
2851.000000	0.000136
2850.000000	0.000132
2849.000000	0.000121
2848.000000	0.000106
2847.000000	0.000096
2846.000000	0.000100
2845.000000	0.000117
2844.000000	0.000135
2843.000000	0.000143
2842.000000	0.000141
2841.000000	0.000135
2840.000000	0.000127
2839.000000	0.000118
2838.000000	0.000110
2837.000000	0.000103
2836.000000	0.000096
2835.000000	0.000091
2834.000000	0.000089
2833.000000	0.000088
2832.000000	0.000087
2831.000000	0.000085
2830.000000	0.000083
2829.000000	0.000080
2828.000000	0.000074
2827.000000	0.000069
2826.000000	0.000067
2825.000000	0.000071
2824.000000	0.000075
2823.000000	0.000078
2822.000000	0.000077
2821.000000	0.000074
2820.000000	0.000070
2819.000000	0.000069
2818.000000	0.000072
2817.000000	0.000078
2816.000000	0.000080
2815.000000	0.000075
2814.000000	0.000068
2813.000000	0.000064
2812.000000	0.000063
2811.000000	0.000062
2810.000000	0.000066
2809.000000	0.000077
2808.000000	0.000087
2807.000000	0.000087
2806.000000	0.000074
2805.000000	0.000056
2804.000000	0.000044
2803.000000	0.000041
2802.000000	0.000044
2801.000000	0.000050
2800.000000	0.000057
2799.000000	0.000059
2798.000000	0.000054
2797.000000	0.000046
2796.000000	0.000044
2795.000000	0.000050
2794.000000	0.000058
2793.000000	0.000060
2792.000000	0.000054
2791.000000	0.000043
2790.000000	0.000030
2789.000000	0.000021
2788.000000	0.000019
2787.000000	0.000024
2786.000000	0.000032
2785.000000	0.000039
2784.000000	0.000040
2783.000000	0.000039
2782.000000	0.000040
2781.000000	0.000047
2780.000000	0.000055
2779.000000	0.000059
2778.000000	0.000056
2777.000000	0.000052
2776.000000	0.000051
2775.000000	0.000052
2774.000000	0.000051
2773.000000	0.000046
2772.000000	0.000041
2771.000000	0.000038
2770.000000	0.000037
2769.000000	0.000034
2768.000000	0.000028
2767.000000	0.000024
2766.000000	0.000023
2765.000000	0.000026
2764.000000	0.000031
2763.000000	0.000037
2762.000000	0.000042
2761.000000	0.000041
2760.000000	0.000031
2759.000000	0.000016
2758.000000	0.000006
2757.000000	0.000004
2756.000000	0.000007
2755.000000	0.000010
2754.000000	0.000013
2753.000000	0.000018
2752.000000	0.000026
2751.000000	0.000036
2750.000000	0.000043
2749.000000	0.000044
2748.000000	0.000041
2747.000000	0.000038
2746.000000	0.000040
2745.000000	0.000044
2744.000000	0.000046
2743.000000	0.000042
2742.000000	0.000038
2741.000000	0.000039
2740.000000	0.000046
2739.000000	0.000053
2738.000000	0.000056
2737.000000	0.000053
2736.000000	0.000045
2735.000000	0.000036
2734.000000	0.000032
2733.000000	0.000035
2732.000000	0.000041
2731.000000	0.000046
2730.000000	0.000046
2729.000000	0.000044
2728.000000	0.000044
2727.000000	0.000048
2726.000000	0.000051
2725.000000	0.000049
2724.000000	0.000041
2723.000000	0.000035
2722.000000	0.000036
2721.000000	0.000047
2720.000000	0.000059
2719.000000	0.000070
2718.000000	0.000073
2717.000000	0.000069
2716.000000	0.000058
2715.000000	0.000048
2714.000000	0.000043
2713.000000	0.000045
2712.000000	0.000047
2711.000000	0.000048
2710.000000	0.000046
2709.000000	0.000043
2708.000000	0.000040
2707.000000	0.000038
2706.000000	0.000040
2705.000000	0.000046
2704.000000	0.000050
2703.000000	0.000051
2702.000000	0.000055
2701.000000	0.000062
2700.000000	0.000069
2699.000000	0.000070
2698.000000	0.000064
2697.000000	0.000054
2696.000000	0.000041
2695.000000	0.000026
2694.000000	0.000016
2693.000000	0.000017
2692.000000	0.000028
2691.000000	0.000046
2690.000000	0.000061
2689.000000	0.000067
2688.000000	0.000060
2687.000000	0.000048
2686.000000	0.000043
2685.000000	0.000052
2684.000000	0.000069
2683.000000	0.000081
2682.000000	0.000081
2681.000000	0.000068
2680.000000	0.000052
2679.000000	0.000042
2678.000000	0.000043
2677.000000	0.000057
2676.000000	0.000073
2675.000000	0.000086
2674.000000	0.000091
2673.000000	0.000089
2672.000000	0.000079
2671.000000	0.000065
2670.000000	0.000053
2669.000000	0.000047
2668.000000	0.000049
2667.000000	0.000054
2666.000000	0.000059
2665.000000	0.000060
2664.000000	0.000059
2663.000000	0.000059
2662.000000	0.000062
2661.000000	0.000067
2660.000000	0.000071
2659.000000	0.000069
2658.000000	0.000065
2657.000000	0.000062
2656.000000	0.000062
2655.000000	0.000062
2654.000000	0.000059
2653.000000	0.000052
2652.000000	0.000045
2651.000000	0.000042
2650.000000	0.000044
2649.000000	0.000046
2648.000000	0.000046
2647.000000	0.000046
2646.000000	0.000048
2645.000000	0.000052
2644.000000	0.000051
2643.000000	0.000045
2642.000000	0.000040
2641.000000	0.000037
2640.000000	0.000033
2639.000000	0.000028
2638.000000	0.000023
2637.000000	0.000024
2636.000000	0.000024
2635.000000	0.000020
2634.000000	0.000011
2633.000000	0.000003
2632.000000	0.000000
2631.000000	0.000007
2630.000000	0.000020
2629.000000	0.000033
2628.000000	0.000038
2627.000000	0.000033
2626.000000	0.000023
2625.000000	0.000017
2624.000000	0.000017
2623.000000	0.000021
2622.000000	0.000028
2621.000000	0.000033
2620.000000	0.000032
2619.000000	0.000024
2618.000000	0.000014
2617.000000	0.000011
2616.000000	0.000018
2615.000000	0.000031
2614.000000	0.000046
2613.000000	0.000057
2612.000000	0.000060
2611.000000	0.000056
2610.000000	0.000053
2609.000000	0.000057
2608.000000	0.000068
2607.000000	0.000078
2606.000000	0.000081
2605.000000	0.000074
2604.000000	0.000058
2603.000000	0.000043
2602.000000	0.000036
2601.000000	0.000040
2600.000000	0.000047
2599.000000	0.000054
2598.000000	0.000062
2597.000000	0.000072
2596.000000	0.000080
2595.000000	0.000083
2594.000000	0.000080
2593.000000	0.000073
2592.000000	0.000063
2591.000000	0.000051
2590.000000	0.000044
2589.000000	0.000043
2588.000000	0.000049
2587.000000	0.000056
2586.000000	0.000062
2585.000000	0.000067
2584.000000	0.000065
2583.000000	0.000056
2582.000000	0.000047
2581.000000	0.000046
2580.000000	0.000057
2579.000000	0.000074
2578.000000	0.000087
2577.000000	0.000087
2576.000000	0.000074
2575.000000	0.000056
2574.000000	0.000046
2573.000000	0.000045
2572.000000	0.000045
2571.000000	0.000042
2570.000000	0.000041
2569.000000	0.000046
2568.000000	0.000050
2567.000000	0.000048
2566.000000	0.000044
2565.000000	0.000046
2564.000000	0.000051
2563.000000	0.000051
2562.000000	0.000045
2561.000000	0.000040
2560.000000	0.000039
2559.000000	0.000038
2558.000000	0.000035
2557.000000	0.000034
2556.000000	0.000035
2555.000000	0.000033
2554.000000	0.000030
2553.000000	0.000029
2552.000000	0.000032
2551.000000	0.000037
2550.000000	0.000039
2549.000000	0.000038
2548.000000	0.000035
2547.000000	0.000033
2546.000000	0.000033
2545.000000	0.000033
2544.000000	0.000029
2543.000000	0.000025
2542.000000	0.000028
2541.000000	0.000038
2540.000000	0.000048
2539.000000	0.000052
2538.000000	0.000051
2537.000000	0.000052
2536.000000	0.000055
2535.000000	0.000057
2534.000000	0.000057
2533.000000	0.000056
2532.000000	0.000055
2531.000000	0.000056
2530.000000	0.000060
2529.000000	0.000063
2528.000000	0.000060
2527.000000	0.000051
2526.000000	0.000039
2525.000000	0.000030
2524.000000	0.000023
2523.000000	0.000020
2522.000000	0.000023
2521.000000	0.000029
2520.000000	0.000030
2519.000000	0.000022
2518.000000	0.000013
2517.000000	0.000011
2516.000000	0.000017
2515.000000	0.000023
2514.000000	0.000027
2513.000000	0.000030
2512.000000	0.000032
2511.000000	0.000030
2510.000000	0.000026
2509.000000	0.000025
2508.000000	0.000026
2507.000000	0.000025
2506.000000	0.000018
2505.000000	0.000010
2504.000000	0.000004
2503.000000	0.000004
2502.000000	0.000012
2501.000000	0.000024
2500.000000	0.000032
2499.000000	0.000029
2498.000000	0.000019
2497.000000	0.000009
2496.000000	0.000006
2495.000000	0.000009
2494.000000	0.000010
2493.000000	0.000005
2492.000000	-0.000004
2491.000000	-0.000014
2490.000000	-0.000016
2489.000000	-0.000011
2488.000000	-0.000007
2487.000000	-0.000005
2486.000000	0.000000
2485.000000	0.000010
2484.000000	0.000017
2483.000000	0.000014
2482.000000	0.000007
2481.000000	0.000004
2480.000000	0.000006
2479.000000	0.000008
2478.000000	0.000007
2477.000000	0.000004
2476.000000	-0.000001
2475.000000	-0.000008
2474.000000	-0.000012
2473.000000	-0.000005
2472.000000	0.000010
2471.000000	0.000024
2470.000000	0.000031
2469.000000	0.000028
2468.000000	0.000019
2467.000000	0.000008
2466.000000	0.000000
2465.000000	-0.000001
2464.000000	0.000002
2463.000000	0.000005
2462.000000	0.000007
2461.000000	0.000006
2460.000000	0.000005
2459.000000	0.000005
2458.000000	0.000006
2457.000000	0.000003
2456.000000	-0.000011
2455.000000	-0.000029
2454.000000	-0.000040
2453.000000	-0.000039
2452.000000	-0.000029
2451.000000	-0.000019
2450.000000	-0.000011
2449.000000	-0.000006
2448.000000	-0.000009
2447.000000	-0.000017
2446.000000	-0.000020
2445.000000	-0.000015
2444.000000	-0.000010
2443.000000	-0.000010
2442.000000	-0.000011
2441.000000	-0.000008
2440.000000	-0.000007
2439.000000	-0.000010
2438.000000	-0.000016
2437.000000	-0.000020
2436.000000	-0.000023
2435.000000	-0.000024
2434.000000	-0.000020
2433.000000	-0.000016
2432.000000	-0.000018
2431.000000	-0.000026
2430.000000	-0.000029
2429.000000	-0.000023
2428.000000	-0.000015
2427.000000	-0.000013
2426.000000	-0.000015
2425.000000	-0.000015
2424.000000	-0.000014
2423.000000	-0.000016
2422.000000	-0.000020
2421.000000	-0.000027
2420.000000	-0.000041
2419.000000	-0.000055
2418.000000	-0.000055
2417.000000	-0.000035
2416.000000	-0.000011
2415.000000	-0.000002
2414.000000	-0.000004
2413.000000	-0.000007
2412.000000	-0.000006
2411.000000	-0.000003
2410.000000	0.000003
2409.000000	0.000011
2408.000000	0.000014
2407.000000	0.000006
2406.000000	-0.000005
2405.000000	-0.000015
2404.000000	-0.000023
2403.000000	-0.000029
2402.000000	-0.000028
2401.000000	-0.000020
2400.000000	-0.000015
2399.000000	-0.000015
2398.000000	-0.000012
2397.000000	-0.000004
2396.000000	0.000001
2395.000000	-0.000001
2394.000000	0.000003
2393.000000	0.000020
2392.000000	0.000040
2391.000000	0.000054
2390.000000	0.000075
2389.000000	0.000122
2388.000000	0.000199
2387.000000	0.000310
2386.000000	0.000467
2385.000000	0.000670
2384.000000	0.000899
2383.000000	0.001125
2382.000000	0.001329
2381.000000	0.001480
2380.000000	0.001527
2379.000000	0.001432
2378.000000	0.001207
2377.000000	0.000901
2376.000000	0.000559
2375.000000	0.000239
2374.000000	0.000013
2373.000000	-0.000088
2372.000000	-0.000100
2371.000000	-0.000063
2370.000000	0.000030
2369.000000	0.000186
2368.000000	0.000374
2367.000000	0.000582
2366.000000	0.000834
2365.000000	0.001126
2364.000000	0.001398
2363.000000	0.001616
2362.000000	0.001855
2361.000000	0.002155
2360.000000	0.002416
2359.000000	0.002551
2358.000000	0.002582
2357.000000	0.002570
2356.000000	0.002539
2355.000000	0.002492
2354.000000	0.002473
2353.000000	0.002547
2352.000000	0.002705
2351.000000	0.002842
2350.000000	0.002901
2349.000000	0.002998
2348.000000	0.003281
2347.000000	0.003754
2346.000000	0.004205
2345.000000	0.004468
2344.000000	0.004611
2343.000000	0.004751
2342.000000	0.004901
2341.000000	0.004942
2340.000000	0.004808
2339.000000	0.004552
2338.000000	0.004234
2337.000000	0.003906
2336.000000	0.003658
2335.000000	0.003562
2334.000000	0.003583
2333.000000	0.003635
2332.000000	0.003684
2331.000000	0.003685
2330.000000	0.003555
2329.000000	0.003315
2328.000000	0.003077
2327.000000	0.002959
2326.000000	0.002957
2325.000000	0.003010
2324.000000	0.003071
2323.000000	0.003073
2322.000000	0.002987
2321.000000	0.002825
2320.000000	0.002630
2319.000000	0.002414
2318.000000	0.002191
2317.000000	0.002015
2316.000000	0.001950
2315.000000	0.001985
2314.000000	0.002032
2313.000000	0.002026
2312.000000	0.001973
2311.000000	0.001905
2310.000000	0.001833
2309.000000	0.001760
2308.000000	0.001696
2307.000000	0.001631
2306.000000	0.001539
2305.000000	0.001415
2304.000000	0.001286
2303.000000	0.001175
2302.000000	0.001077
2301.000000	0.000984
2300.000000	0.000898
2299.000000	0.000817
2298.000000	0.000735
2297.000000	0.000651
2296.000000	0.000575
2295.000000	0.000508
2294.000000	0.000444
2293.000000	0.000382
2292.000000	0.000334
2291.000000	0.000301
2290.000000	0.000265
2289.000000	0.000216
2288.000000	0.000160
2287.000000	0.000109
2286.000000	0.000058
2285.000000	0.000007
2284.000000	-0.000038
2283.000000	-0.000074
2282.000000	-0.000103
2281.000000	-0.000132
2280.000000	-0.000158
2279.000000	-0.000177
2278.000000	-0.000189
2277.000000	-0.000199
2276.000000	-0.000209
2275.000000	-0.000224
2274.000000	-0.000246
2273.000000	-0.000270
2272.000000	-0.000285
2271.000000	-0.000291
2270.000000	-0.000299
2269.000000	-0.000316
2268.000000	-0.000334
2267.000000	-0.000345
2266.000000	-0.000351
2265.000000	-0.000362
2264.000000	-0.000380
2263.000000	-0.000407
2262.000000	-0.000443
2261.000000	-0.000486
2260.000000	-0.000529
2259.000000	-0.000570
2258.000000	-0.000610
2257.000000	-0.000641
2256.000000	-0.000642
2255.000000	-0.000587
2254.000000	-0.000471
2253.000000	-0.000307
2252.000000	-0.000125
2251.000000	0.000043
2250.000000	0.000175
2249.000000	0.000264
2248.000000	0.000320
2247.000000	0.000351
2246.000000	0.000361
2245.000000	0.000351
2244.000000	0.000327
2243.000000	0.000295
2242.000000	0.000260
2241.000000	0.000226
2240.000000	0.000199
2239.000000	0.000178
2238.000000	0.000156
2237.000000	0.000136
2236.000000	0.000119
2235.000000	0.000107
2234.000000	0.000094
2233.000000	0.000080
2232.000000	0.000067
2231.000000	0.000059
2230.000000	0.000052
2229.000000	0.000045
2228.000000	0.000039
2227.000000	0.000035
2226.000000	0.000032
2225.000000	0.000031
2224.000000	0.000036
2223.000000	0.000045
2222.000000	0.000051
2221.000000	0.000050
2220.000000	0.000048
2219.000000	0.000046
2218.000000	0.000043
2217.000000	0.000038
2216.000000	0.000036
2215.000000	0.000039
2214.000000	0.000041
2213.000000	0.000038
2212.000000	0.000032
2211.000000	0.000025
2210.000000	0.000017
2209.000000	0.000010
2208.000000	0.000006
2207.000000	0.000004
2206.000000	0.000002
2205.000000	0.000000
2204.000000	-0.000000
2203.000000	0.000002
2202.000000	0.000005
2201.000000	0.000007
2200.000000	0.000009
2199.000000	0.000014
2198.000000	0.000020
2197.000000	0.000031
2196.000000	0.000044
2195.000000	0.000053
2194.000000	0.000051
2193.000000	0.000037
2192.000000	0.000019
2191.000000	0.000004
2190.000000	-0.000008
2189.000000	-0.000017
2188.000000	-0.000022
2187.000000	-0.000025
2186.000000	-0.000026
2185.000000	-0.000026
2184.000000	-0.000023
2183.000000	-0.000020
2182.000000	-0.000020
2181.000000	-0.000023
2180.000000	-0.000021
2179.000000	-0.000011
2178.000000	0.000001
2177.000000	0.000009
2176.000000	0.000012
2175.000000	0.000011
2174.000000	0.000006
2173.000000	-0.000001
2172.000000	-0.000009
2171.000000	-0.000013
2170.000000	-0.000014
2169.000000	-0.000010
2168.000000	-0.000000
2167.000000	0.000013
2166.000000	0.000024
2165.000000	0.000029
2164.000000	0.000028
2163.000000	0.000026
2162.000000	0.000025
2161.000000	0.000029
2160.000000	0.000040
2159.000000	0.000052
2158.000000	0.000062
2157.000000	0.000070
2156.000000	0.000082
2155.000000	0.000097
2154.000000	0.000114
2153.000000	0.000130
2152.000000	0.000147
2151.000000	0.000167
2150.000000	0.000187
2149.000000	0.000204
2148.000000	0.000221
2147.000000	0.000239
2146.000000	0.000258
2145.000000	0.000280
2144.000000	0.000306
2143.000000	0.000336
2142.000000	0.000363
2141.000000	0.000384
2140.000000	0.000402
2139.000000	0.000419
2138.000000	0.000436
2137.000000	0.000452
2136.000000	0.000466
2135.000000	0.000476
2134.000000	0.000483
2133.000000	0.000489
2132.000000	0.000491
2131.000000	0.000488
2130.000000	0.000478
2129.000000	0.000467
2128.000000	0.000465
2127.000000	0.000472
2126.000000	0.000478
2125.000000	0.000475
2124.000000	0.000463
2123.000000	0.000444
2122.000000	0.000416
2121.000000	0.000384
2120.000000	0.000354
2119.000000	0.000330
2118.000000	0.000311
2117.000000	0.000293
2116.000000	0.000272
2115.000000	0.000244
2114.000000	0.000210
2113.000000	0.000176
2112.000000	0.000150
2111.000000	0.000136
2110.000000	0.000127
2109.000000	0.000118
2108.000000	0.000107
2107.000000	0.000094
2106.000000	0.000080
2105.000000	0.000066
2104.000000	0.000053
2103.000000	0.000042
2102.000000	0.000030
2101.000000	0.000018
2100.000000	0.000010
2099.000000	0.000007
2098.000000	0.000007
2097.000000	0.000006
2096.000000	0.000005
2095.000000	0.000007
2094.000000	0.000008
2093.000000	0.000008
2092.000000	0.000008
2091.000000	0.000009
2090.000000	0.000007
2089.000000	0.000000
2088.000000	-0.000006
2087.000000	-0.000008
2086.000000	-0.000005
2085.000000	-0.000003
2084.000000	-0.000008
2083.000000	-0.000018
2082.000000	-0.000027
2081.000000	-0.000030
2080.000000	-0.000026
2079.000000	-0.000016
2078.000000	-0.000005
2077.000000	0.000004
2076.000000	0.000011
2075.000000	0.000015
2074.000000	0.000015
2073.000000	0.000011
2072.000000	0.000004
2071.000000	-0.000001
2070.000000	-0.000004
2069.000000	-0.000006
2068.000000	-0.000010
2067.000000	-0.000016
2066.000000	-0.000025
2065.000000	-0.000033
2064.000000	-0.000036
2063.000000	-0.000032
2062.000000	-0.000025
2061.000000	-0.000018
2060.000000	-0.000015
2059.000000	-0.000013
2058.000000	-0.000010
2057.000000	-0.000007
2056.000000	-0.000004
2055.000000	-0.000004
2054.000000	-0.000007
2053.000000	-0.000013
2052.000000	-0.000022
2051.000000	-0.000032
2050.000000	-0.000041
2049.000000	-0.000045
2048.000000	-0.000043
2047.000000	-0.000036
2046.000000	-0.000029
2045.000000	-0.000026
2044.000000	-0.000027
2043.000000	-0.000028
2042.000000	-0.000027
2041.000000	-0.000025
2040.000000	-0.000025
2039.000000	-0.000029
2038.000000	-0.000033
2037.000000	-0.000037
2036.000000	-0.000040
2035.000000	-0.000045
2034.000000	-0.000050
2033.000000	-0.000051
2032.000000	-0.000044
2031.000000	-0.000033
2030.000000	-0.000022
2029.000000	-0.000012
2028.000000	-0.000004
2027.000000	0.000003
2026.000000	0.000006
2025.000000	0.000005
2024.000000	0.000004
2023.000000	0.000007
2022.000000	0.000013
2021.000000	0.000016
2020.000000	0.000016
2019.000000	0.000012
2018.000000	0.000008
2017.000000	0.000003
2016.000000	-0.000001
2015.000000	-0.000003
2014.000000	-0.000005
2013.000000	-0.000005
2012.000000	-0.000005
2011.000000	-0.000002
2010.000000	0.000002
2009.000000	0.000006
2008.000000	0.000007
2007.000000	0.000004
2006.000000	-0.000001
2005.000000	-0.000003
2004.000000	-0.000001
2003.000000	-0.000000
2002.000000	-0.000002
2001.000000	-0.000003
2000.000000	-0.000001
1999.000000	0.000002
1998.000000	0.000001
1997.000000	-0.000004
1996.000000	-0.000007
1995.000000	-0.000003
1994.000000	0.000005
1993.000000	0.000008
1992.000000	0.000003
1991.000000	-0.000004
1990.000000	-0.000008
1989.000000	-0.000007
1988.000000	-0.000004
1987.000000	-0.000002
1986.000000	-0.000002
1985.000000	-0.000005
1984.000000	-0.000008
1983.000000	-0.000008
1982.000000	-0.000004
1981.000000	0.000004
1980.000000	0.000012
1979.000000	0.000016
1978.000000	0.000015
1977.000000	0.000011
1976.000000	0.000005
1975.000000	0.000000
1974.000000	-0.000001
1973.000000	0.000002
1972.000000	0.000007
1971.000000	0.000011
1970.000000	0.000012
1969.000000	0.000009
1968.000000	0.000005
1967.000000	0.000001
1966.000000	-0.000002
1965.000000	-0.000004
1964.000000	-0.000003
1963.000000	0.000002
1962.000000	0.000011
1961.000000	0.000019
1960.000000	0.000021
1959.000000	0.000018
1958.000000	0.000011
1957.000000	0.000008
1956.000000	0.000010
1955.000000	0.000013
1954.000000	0.000013
1953.000000	0.000007
1952.000000	-0.000003
1951.000000	-0.000012
1950.000000	-0.000016
1949.000000	-0.000010
1948.000000	0.000004
1947.000000	0.000020
1946.000000	0.000030
1945.000000	0.000030
1944.000000	0.000026
1943.000000	0.000023
1942.000000	0.000025
1941.000000	0.000026
1940.000000	0.000021
1939.000000	0.000012
1938.000000	0.000006
1937.000000	0.000007
1936.000000	0.000015
1935.000000	0.000022
1934.000000	0.000023
1933.000000	0.000017
1932.000000	0.000011
1931.000000	0.000007
1930.000000	0.000010
1929.000000	0.000018
1928.000000	0.000026
1927.000000	0.000031
1926.000000	0.000029
1925.000000	0.000022
1924.000000	0.000012
1923.000000	0.000002
1922.000000	0.000000
1921.000000	0.000008
1920.000000	0.000021
1919.000000	0.000029
1918.000000	0.000032
1917.000000	0.000034
1916.000000	0.000035
1915.000000	0.000029
1914.000000	0.000018
1913.000000	0.000007
1912.000000	0.000002
1911.000000	0.000002
1910.000000	0.000002
1909.000000	0.000004
1908.000000	0.000009
1907.000000	0.000014
1906.000000	0.000016
1905.000000	0.000016
1904.000000	0.000011
1903.000000	0.000001
1902.000000	-0.000010
1901.000000	-0.000011
1900.000000	-0.000004
1899.000000	0.000004
1898.000000	0.000010
1897.000000	0.000014
1896.000000	0.000016
1895.000000	0.000015
1894.000000	0.000014
1893.000000	0.000016
1892.000000	0.000019
1891.000000	0.000018
1890.000000	0.000015
1889.000000	0.000018
1888.000000	0.000025
1887.000000	0.000028
1886.000000	0.000027
1885.000000	0.000027
1884.000000	0.000029
1883.000000	0.000030
1882.000000	0.000028
1881.000000	0.000025
1880.000000	0.000020
1879.000000	0.000012
1878.000000	0.000005
1877.000000	0.000004
1876.000000	0.000009
1875.000000	0.000012
1874.000000	0.000011
1873.000000	0.000014
1872.000000	0.000024
1871.000000	0.000032
1870.000000	0.000031
1869.000000	0.000025
1868.000000	0.000023
1867.000000	0.000023
1866.000000	0.000024
1865.000000	0.000024
1864.000000	0.000019
1863.000000	0.000006
1862.000000	-0.000010
1861.000000	-0.000016
1860.000000	-0.000006
1859.000000	0.000009
1858.000000	0.000021
1857.000000	0.000026
1856.000000	0.000024
1855.000000	0.000014
1854.000000	-0.000001
1853.000000	-0.000010
1852.000000	-0.000008
1851.000000	0.000000
1850.000000	0.000009
1849.000000	0.000016
1848.000000	0.000019
1847.000000	0.000018
1846.000000	0.000016
1845.000000	0.000017
1844.000000	0.000019
1843.000000	0.000019
1842.000000	0.000020
1841.000000	0.000024
1840.000000	0.000033
1839.000000	0.000044
1838.000000	0.000052
1837.000000	0.000053
1836.000000	0.000048
1835.000000	0.000041
1834.000000	0.000041
1833.000000	0.000048
1832.000000	0.000053
1831.000000	0.000051
1830.000000	0.000040
1829.000000	0.000029
1828.000000	0.000023
1827.000000	0.000021
1826.000000	0.000019
1825.000000	0.000020
1824.000000	0.000027
1823.000000	0.000035
1822.000000	0.000039
1821.000000	0.000039
1820.000000	0.000045
1819.000000	0.000054
1818.000000	0.000057
1817.000000	0.000059
1816.000000	0.000063
1815.000000	0.000066
1814.000000	0.000058
1813.000000	0.000045
1812.000000	0.000037
1811.000000	0.000035
1810.000000	0.000031
1809.000000	0.000025
1808.000000	0.000021
1807.000000	0.000019
1806.000000	0.000022
1805.000000	0.000038
1804.000000	0.000064
1803.000000	0.000085
1802.000000	0.000089
1801.000000	0.000077
1800.000000	0.000058
1799.000000	0.000038
1798.000000	0.000021
1797.000000	0.000017
1796.000000	0.000025
1795.000000	0.000037
1794.000000	0.000048
1793.000000	0.000062
1792.000000	0.000077
1791.000000	0.000081
1790.000000	0.000075
1789.000000	0.000071
1788.000000	0.000072
1787.000000	0.000073
1786.000000	0.000071
1785.000000	0.000071
1784.000000	0.000076
1783.000000	0.000079
1782.000000	0.000073
1781.000000	0.000064
1780.000000	0.000065
1779.000000	0.000077
1778.000000	0.000090
1777.000000	0.000096
1776.000000	0.000098
1775.000000	0.000100
1774.000000	0.000100
1773.000000	0.000096
1772.000000	0.000093
1771.000000	0.000099
1770.000000	0.000110
1769.000000	0.000116
1768.000000	0.000121
1767.000000	0.000130
1766.000000	0.000140
1765.000000	0.000146
1764.000000	0.000149
1763.000000	0.000153
1762.000000	0.000149
1761.000000	0.000139
1760.000000	0.000139
1759.000000	0.000153
1758.000000	0.000170
1757.000000	0.000176
1756.000000	0.000175
1755.000000	0.000177
1754.000000	0.000176
1753.000000	0.000164
1752.000000	0.000149
1751.000000	0.000141
1750.000000	0.000137
1749.000000	0.000139
1748.000000	0.000151
1747.000000	0.000174
1746.000000	0.000195
1745.000000	0.000202
1744.000000	0.000206
1743.000000	0.000220
1742.000000	0.000237
1741.000000	0.000246
1740.000000	0.000250
1739.000000	0.000261
1738.000000	0.000275
1737.000000	0.000278
1736.000000	0.000272
1735.000000	0.000271
1734.000000	0.000273
1733.000000	0.000276
1732.000000	0.000285
1731.000000	0.000297
1730.000000	0.000308
1729.000000	0.000316
1728.000000	0.000325
1727.000000	0.000333
1726.000000	0.000338
1725.000000	0.000337
1724.000000	0.000333
1723.000000	0.000325
1722.000000	0.000317
1721.000000	0.000314
1720.000000	0.000319
1719.000000	0.000328
1718.000000	0.000334
1717.000000	0.000336
1716.000000	0.000338
1715.000000	0.000330
1714.000000	0.000318
1713.000000	0.000322
1712.000000	0.000336
1711.000000	0.000340
1710.000000	0.000326
1709.000000	0.000308
1708.000000	0.000295
1707.000000	0.000287
1706.000000	0.000289
1705.000000	0.000311
1704.000000	0.000336
1703.000000	0.000331
1702.000000	0.000296
1701.000000	0.000269
1700.000000	0.000270
1699.000000	0.000293
1698.000000	0.000324
1697.000000	0.000358
1696.000000	0.000395
1695.000000	0.000429
1694.000000	0.000464
1693.000000	0.000497
1692.000000	0.000521
1691.000000	0.000538
1690.000000	0.000558
1689.000000	0.000586
1688.000000	0.000620
1687.000000	0.000655
1686.000000	0.000689
1685.000000	0.000713
1684.000000	0.000705
1683.000000	0.000684
1682.000000	0.000679
1681.000000	0.000674
1680.000000	0.000659
1679.000000	0.000642
1678.000000	0.000625
1677.000000	0.000598
1676.000000	0.000564
1675.000000	0.000544
1674.000000	0.000544
1673.000000	0.000542
1672.000000	0.000516
1671.000000	0.000474
1670.000000	0.000435
1669.000000	0.000400
1668.000000	0.000367
1667.000000	0.000340
1666.000000	0.000307
1665.000000	0.000253
1664.000000	0.000170
1663.000000	0.000083
1662.000000	0.000024
1661.000000	-0.000001
1660.000000	-0.000012
1659.000000	-0.000014
1658.000000	-0.000007
1657.000000	0.000005
1656.000000	0.000019
1655.000000	0.000054
1654.000000	0.000112
1653.000000	0.000141
1652.000000	0.000139
1651.000000	0.000160
1650.000000	0.000194
1649.000000	0.000218
1648.000000	0.000240
1647.000000	0.000266
1646.000000	0.000282
1645.000000	0.000281
1644.000000	0.000270
1643.000000	0.000256
1642.000000	0.000246
1641.000000	0.000240
1640.000000	0.000233
1639.000000	0.000221
1638.000000	0.000206
1637.000000	0.000198
1636.000000	0.000202
1635.000000	0.000214
1634.000000	0.000230
1633.000000	0.000244
1632.000000	0.000243
1631.000000	0.000224
1630.000000	0.000199
1629.000000	0.000176
1628.000000	0.000157
1627.000000	0.000142
1626.000000	0.000133
1625.000000	0.000122
1624.000000	0.000104
1623.000000	0.000087
1622.000000	0.000087
1621.000000	0.000093
1620.000000	0.000084
1619.000000	0.000059
1618.000000	0.000033
1617.000000	0.000013
1616.000000	-0.000008
1615.000000	-0.000023
1614.000000	-0.000027
1613.000000	-0.000028
1612.000000	-0.000036
1611.000000	-0.000049
1610.000000	-0.000058
1609.000000	-0.000065
1608.000000	-0.000073
1607.000000	-0.000076
1606.000000	-0.000074
1605.000000	-0.000075
1604.000000	-0.000082
1603.000000	-0.000083
1602.000000	-0.000072
1601.000000	-0.000062
1600.000000	-0.000062
1599.000000	-0.000068
1598.000000	-0.000071
1597.000000	-0.000078
1596.000000	-0.000094
1595.000000	-0.000114
1594.000000	-0.000131
1593.000000	-0.000145
1592.000000	-0.000157
1591.000000	-0.000166
1590.000000	-0.000169
1589.000000	-0.000173
1588.000000	-0.000187
1587.000000	-0.000207
1586.000000	-0.000225
1585.000000	-0.000239
1584.000000	-0.000255
1583.000000	-0.000266
1582.000000	-0.000270
1581.000000	-0.000277
1580.000000	-0.000293
1579.000000	-0.000308
1578.000000	-0.000315
1577.000000	-0.000321
1576.000000	-0.000335
1575.000000	-0.000343
1574.000000	-0.000330
1573.000000	-0.000318
1572.000000	-0.000325
1571.000000	-0.000348
1570.000000	-0.000378
1569.000000	-0.000412
1568.000000	-0.000445
1567.000000	-0.000461
1566.000000	-0.000460
1565.000000	-0.000457
1564.000000	-0.000459
1563.000000	-0.000461
1562.000000	-0.000464
1561.000000	-0.000466
1560.000000	-0.000471
1559.000000	-0.000502
1558.000000	-0.000547
1557.000000	-0.000567
1556.000000	-0.000569
1555.000000	-0.000572
1554.000000	-0.000585
1553.000000	-0.000607
1552.000000	-0.000626
1551.000000	-0.000635
1550.000000	-0.000636
1549.000000	-0.000639
1548.000000	-0.000649
1547.000000	-0.000658
1546.000000	-0.000657
1545.000000	-0.000661
1544.000000	-0.000687
1543.000000	-0.000727
1542.000000	-0.000752
1541.000000	-0.000739
1540.000000	-0.000713
1539.000000	-0.000702
1538.000000	-0.000692
1537.000000	-0.000668
1536.000000	-0.000650
1535.000000	-0.000646
1534.000000	-0.000647
1533.000000	-0.000642
1532.000000	-0.000636
1531.000000	-0.000650
1530.000000	-0.000692
1529.000000	-0.000737
1528.000000	-0.000745
1527.000000	-0.000708
1526.000000	-0.000655
1525.000000	-0.000620
1524.000000	-0.000610
1523.000000	-0.000609
1522.000000	-0.000611
1521.000000	-0.000625
1520.000000	-0.000647
1519.000000	-0.000665
1518.000000	-0.000680
1517.000000	-0.000703
1516.000000	-0.000738
1515.000000	-0.000773
1514.000000	-0.000792
1513.000000	-0.000775
1512.000000	-0.000728
1511.000000	-0.000686
1510.000000	-0.000679
1509.000000	-0.000694
1508.000000	-0.000693
1507.000000	-0.000679
1506.000000	-0.000692
1505.000000	-0.000723
1504.000000	-0.000739
1503.000000	-0.000746
1502.000000	-0.000763
1501.000000	-0.000784
1500.000000	-0.000787
1499.000000	-0.000760
1498.000000	-0.000713
1497.000000	-0.000653
1496.000000	-0.000581
1495.000000	-0.000507
1494.000000	-0.000439
1493.000000	-0.000378
1492.000000	-0.000321
1491.000000	-0.000273
1490.000000	-0.000248
1489.000000	-0.000239
1488.000000	-0.000235
1487.000000	-0.000238
1486.000000	-0.000251
1485.000000	-0.000277
1484.000000	-0.000315
1483.000000	-0.000351
1482.000000	-0.000371
1481.000000	-0.000368
1480.000000	-0.000350
1479.000000	-0.000329
1478.000000	-0.000306
1477.000000	-0.000273
1476.000000	-0.000232
1475.000000	-0.000193
1474.000000	-0.000162
1473.000000	-0.000145
1472.000000	-0.000143
1471.000000	-0.000150
1470.000000	-0.000154
1469.000000	-0.000156
1468.000000	-0.000170
1467.000000	-0.000231
1466.000000	-0.000357
1465.000000	-0.000513
1464.000000	-0.000610
1463.000000	-0.000584
1462.000000	-0.000464
1461.000000	-0.000337
1460.000000	-0.000264
1459.000000	-0.000248
1458.000000	-0.000263
1457.000000	-0.000292
1456.000000	-0.000319
1455.000000	-0.000317
1454.000000	-0.000298
1453.000000	-0.000296
1452.000000	-0.000325
1451.000000	-0.000370
1450.000000	-0.000404
1449.000000	-0.000405
1448.000000	-0.000369
1447.000000	-0.000320
1446.000000	-0.000284
1445.000000	-0.000272
1444.000000	-0.000268
1443.000000	-0.000255
1442.000000	-0.000241
1441.000000	-0.000238
1440.000000	-0.000245
1439.000000	-0.000259
1438.000000	-0.000293
1437.000000	-0.000349
1436.000000	-0.000391
1435.000000	-0.000377
1434.000000	-0.000318
1433.000000	-0.000256
1432.000000	-0.000216
1431.000000	-0.000198
1430.000000	-0.000197
1429.000000	-0.000204
1428.000000	-0.000206
1427.000000	-0.000208
1426.000000	-0.000232
1425.000000	-0.000302
1424.000000	-0.000399
1423.000000	-0.000476
1422.000000	-0.000505
1421.000000	-0.000482
1420.000000	-0.000412
1419.000000	-0.000321
1418.000000	-0.000256
1417.000000	-0.000229
1416.000000	-0.000222
1415.000000	-0.000217
1414.000000	-0.000215
1413.000000	-0.000224
1412.000000	-0.000237
1411.000000	-0.000244
1410.000000	-0.000251
1409.000000	-0.000266
1408.000000	-0.000274
1407.000000	-0.000259
1406.000000	-0.000224
1405.000000	-0.000195
1404.000000	-0.000184
1403.000000	-0.000186
1402.000000	-0.000197
1401.000000	-0.000216
1400.000000	-0.000233
1399.000000	-0.000234
1398.000000	-0.000221
1397.000000	-0.000210
1396.000000	-0.000209
1395.000000	-0.000212
1394.000000	-0.000214
1393.000000	-0.000217
1392.000000	-0.000219
1391.000000	-0.000209
1390.000000	-0.000192
1389.000000	-0.000183
1388.000000	-0.000195
1387.000000	-0.000224
1386.000000	-0.000253
1385.000000	-0.000270
1384.000000	-0.000277
1383.000000	-0.000282
1382.000000	-0.000296
1381.000000	-0.000330
1380.000000	-0.000386
1379.000000	-0.000448
1378.000000	-0.000490
1377.000000	-0.000490
1376.000000	-0.000450
1375.000000	-0.000388
1374.000000	-0.000329
1373.000000	-0.000292
1372.000000	-0.000274
1371.000000	-0.000260
1370.000000	-0.000235
1369.000000	-0.000205
1368.000000	-0.000177
1367.000000	-0.000154
1366.000000	-0.000138
1365.000000	-0.000127
1364.000000	-0.000120
1363.000000	-0.000110
1362.000000	-0.000098
1361.000000	-0.000085
1360.000000	-0.000073
1359.000000	-0.000063
1358.000000	-0.000054
1357.000000	-0.000053
1356.000000	-0.000062
1355.000000	-0.000075
1354.000000	-0.000086
1353.000000	-0.000094
1352.000000	-0.000100
1351.000000	-0.000100
1350.000000	-0.000090
1349.000000	-0.000075
1348.000000	-0.000069
1347.000000	-0.000079
1346.000000	-0.000099
1345.000000	-0.000116
1344.000000	-0.000122
1343.000000	-0.000117
1342.000000	-0.000113
1341.000000	-0.000119
1340.000000	-0.000135
1339.000000	-0.000151
1338.000000	-0.000158
1337.000000	-0.000149
1336.000000	-0.000125
1335.000000	-0.000090
1334.000000	-0.000060
1333.000000	-0.000046
1332.000000	-0.000045
1331.000000	-0.000041
1330.000000	-0.000026
1329.000000	-0.000001
1328.000000	0.000024
1327.000000	0.000040
1326.000000	0.000044
1325.000000	0.000039
1324.000000	0.000034
1323.000000	0.000040
1322.000000	0.000059
1321.000000	0.000082
1320.000000	0.000096
1319.000000	0.000099
1318.000000	0.000097
1317.000000	0.000101
1316.000000	0.000121
1315.000000	0.000154
1314.000000	0.000185
1313.000000	0.000198
1312.000000	0.000193
1311.000000	0.000183
1310.000000	0.000180
1309.000000	0.000186
1308.000000	0.000198
1307.000000	0.000212
1306.000000	0.000224
1305.000000	0.000231
1304.000000	0.000233
1303.000000	0.000233
1302.000000	0.000236
1301.000000	0.000242
1300.000000	0.000250
1299.000000	0.000256
1298.000000	0.000253
1297.000000	0.000241
1296.000000	0.000228
1295.000000	0.000224
1294.000000	0.000226
1293.000000	0.000228
1292.000000	0.000229
1291.000000	0.000238
1290.000000	0.000255
1289.000000	0.000271
1288.000000	0.000280
1287.000000	0.000280
1286.000000	0.000273
1285.000000	0.000262
1284.000000	0.000251
1283.000000	0.000242
1282.000000	0.000233
1281.000000	0.000225
1280.000000	0.000224
1279.000000	0.000241
1278.000000	0.000280
1277.000000	0.000333
1276.000000	0.000389
1275.000000	0.000437
1274.000000	0.000471
1273.000000	0.000485
1272.000000	0.000486
1271.000000	0.000482
1270.000000	0.000474
1269.000000	0.000455
1268.000000	0.000430
1267.000000	0.000407
1266.000000	0.000393
1265.000000	0.000389
1264.000000	0.000396
1263.000000	0.000414
1262.000000	0.000435
1261.000000	0.000447
1260.000000	0.000451
1259.000000	0.000457
1258.000000	0.000467
1257.000000	0.000473
1256.000000	0.000472
1255.000000	0.000478
1254.000000	0.000500
1253.000000	0.000535
1252.000000	0.000570
1251.000000	0.000600
1250.000000	0.000625
1249.000000	0.000645
1248.000000	0.000665
1247.000000	0.000692
1246.000000	0.000730
1245.000000	0.000772
1244.000000	0.000815
1243.000000	0.000863
1242.000000	0.000917
1241.000000	0.000971
1240.000000	0.001016
1239.000000	0.001052
1238.000000	0.001085
1237.000000	0.001118
1236.000000	0.001155
1235.000000	0.001195
1234.000000	0.001233
1233.000000	0.001256
1232.000000	0.001261
1231.000000	0.001257
1230.000000	0.001251
1229.000000	0.001240
1228.000000	0.001219
1227.000000	0.001191
1226.000000	0.001167
1225.000000	0.001152
1224.000000	0.001143
1223.000000	0.001136
1222.000000	0.001123
1221.000000	0.001094
1220.000000	0.001051
1219.000000	0.001004
1218.000000	0.000964
1217.000000	0.000936
1216.000000	0.000912
1215.000000	0.000885
1214.000000	0.000850
1213.000000	0.000805
1212.000000	0.000758
1211.000000	0.000717
1210.000000	0.000683
1209.000000	0.000648
1208.000000	0.000610
1207.000000	0.000576
1206.000000	0.000552
1205.000000	0.000535
1204.000000	0.000517
1203.000000	0.000494
1202.000000	0.000467
1201.000000	0.000438
1200.000000	0.000411
1199.000000	0.000392
1198.000000	0.000378
1197.000000	0.000362
1196.000000	0.000342
1195.000000	0.000325
1194.000000	0.000314
1193.000000	0.000307
1192.000000	0.000304
1191.000000	0.000314
1190.000000	0.000340
1189.000000	0.000370
1188.000000	0.000384
1187.000000	0.000378
1186.000000	0.000365
1185.000000	0.000352
1184.000000	0.000338
1183.000000	0.000317
1182.000000	0.000294
1181.000000	0.000275
1180.000000	0.000264
1179.000000	0.000257
1178.000000	0.000246
1177.000000	0.000232
1176.000000	0.000221
1175.000000	0.000220
1174.000000	0.000223
1173.000000	0.000221
1172.000000	0.000215
1171.000000	0.000209
1170.000000	0.000203
1169.000000	0.000187
1168.000000	0.000164
1167.000000	0.000149
1166.000000	0.000155
1165.000000	0.000183
1164.000000	0.000220
1163.000000	0.000256
1162.000000	0.000284
1161.000000	0.000301
1160.000000	0.000309
1159.000000	0.000309
1158.000000	0.000303
1157.000000	0.000285
1156.000000	0.000255
1155.000000	0.000223
1154.000000	0.000202
1153.000000	0.000202
1152.000000	0.000219
1151.000000	0.000244
1150.000000	0.000260
1149.000000	0.000256
1148.000000	0.000232
1147.000000	0.000202
1146.000000	0.000183
1145.000000	0.000182
1144.000000	0.000192
1143.000000	0.000200
1142.000000	0.000191
1141.000000	0.000169
1140.000000	0.000153
1139.000000	0.000162
1138.000000	0.000189
1137.000000	0.000201
1136.000000	0.000179
1135.000000	0.000136
1134.000000	0.000101
1133.000000	0.000089
1132.000000	0.000096
1131.000000	0.000107
1130.000000	0.000110
1129.000000	0.000105
1128.000000	0.000094
1127.000000	0.000076
1126.000000	0.000055
1125.000000	0.000038
1124.000000	0.000035
1123.000000	0.000046
1122.000000	0.000057
1121.000000	0.000053
1120.000000	0.000040
1119.000000	0.000034
1118.000000	0.000044
1117.000000	0.000057
1116.000000	0.000059
1115.000000	0.000047
1114.000000	0.000031
1113.000000	0.000021
1112.000000	0.000025
1111.000000	0.000035
1110.000000	0.000035
1109.000000	0.000016
1108.000000	-0.000011
1107.000000	-0.000023
1106.000000	-0.000014
1105.000000	-0.000001
1104.000000	-0.000002
1103.000000	-0.000017
1102.000000	-0.000036
1101.000000	-0.000043
1100.000000	-0.000030
1099.000000	-0.000006
1098.000000	0.000013
1097.000000	0.000013
1096.000000	-0.000000
1095.000000	-0.000014
1094.000000	-0.000022
1093.000000	-0.000025
1092.000000	-0.000026
1091.000000	-0.000025
1090.000000	-0.000028
1089.000000	-0.000036
1088.000000	-0.000039
1087.000000	-0.000030
1086.000000	-0.000017
1085.000000	-0.000016
1084.000000	-0.000038
1083.000000	-0.000072
1082.000000	-0.000107
1081.000000	-0.000133
1080.000000	-0.000147
1079.000000	-0.000146
1078.000000	-0.000141
1077.000000	-0.000143
1076.000000	-0.000154
1075.000000	-0.000166
1074.000000	-0.000178
1073.000000	-0.000197
1072.000000	-0.000217
1071.000000	-0.000227
1070.000000	-0.000221
1069.000000	-0.000213
1068.000000	-0.000217
1067.000000	-0.000234
1066.000000	-0.000258
1065.000000	-0.000286
1064.000000	-0.000311
1063.000000	-0.000325
1062.000000	-0.000330
1061.000000	-0.000338
1060.000000	-0.000360
1059.000000	-0.000389
1058.000000	-0.000409
1057.000000	-0.000417
1056.000000	-0.000416
1055.000000	-0.000411
1054.000000	-0.000409
1053.000000	-0.000410
1052.000000	-0.000415
1051.000000	-0.000425
1050.000000	-0.000444
1049.000000	-0.000472
1048.000000	-0.000497
1047.000000	-0.000508
1046.000000	-0.000510
1045.000000	-0.000523
1044.000000	-0.000545
1043.000000	-0.000559
1042.000000	-0.000546
1041.000000	-0.000511
1040.000000	-0.000474
1039.000000	-0.000451
1038.000000	-0.000440
1037.000000	-0.000425
1036.000000	-0.000391
1035.000000	-0.000340
1034.000000	-0.000292
1033.000000	-0.000265
1032.000000	-0.000260
1031.000000	-0.000258
1030.000000	-0.000247
1029.000000	-0.000234
1028.000000	-0.000230
1027.000000	-0.000234
1026.000000	-0.000233
1025.000000	-0.000221
1024.000000	-0.000199
1023.000000	-0.000185
1022.000000	-0.000193
1021.000000	-0.000219
1020.000000	-0.000243
1019.000000	-0.000244
1018.000000	-0.000221
1017.000000	-0.000188
1016.000000	-0.000152
1015.000000	-0.000119
1014.000000	-0.000103
1013.000000	-0.000111
1012.000000	-0.000133
1011.000000	-0.000145
1010.000000	-0.000138
1009.000000	-0.000126
1008.000000	-0.000121
1007.000000	-0.000114
1006.000000	-0.000103
1005.000000	-0.000099
1004.000000	-0.000116
1003.000000	-0.000148
1002.000000	-0.000172
1001.000000	-0.000177
1000.000000	-0.000164
999.000000	-0.000145
998.000000	-0.000126
997.000000	-0.000110
996.000000	-0.000095
995.000000	-0.000079
994.000000	-0.000072
993.000000	-0.000080
992.000000	-0.000094
991.000000	-0.000095
990.000000	-0.000080
989.000000	-0.000064
988.000000	-0.000060
987.000000	-0.000063
986.000000	-0.000060
985.000000	-0.000050
984.000000	-0.000036
983.000000	-0.000024
982.000000	-0.000017
981.000000	-0.000019
980.000000	-0.000029
979.000000	-0.000039
978.000000	-0.000041
977.000000	-0.000033
976.000000	-0.000017
975.000000	0.000000
974.000000	0.000007
973.000000	-0.000002
972.000000	-0.000019
971.000000	-0.000021
970.000000	0.000002
969.000000	0.000030
968.000000	0.000037
967.000000	0.000016
966.000000	-0.000016
965.000000	-0.000042
964.000000	-0.000064
963.000000	-0.000084
962.000000	-0.000103
961.000000	-0.000113
960.000000	-0.000114
959.000000	-0.000116
958.000000	-0.000121
957.000000	-0.000121
956.000000	-0.000102
955.000000	-0.000070
954.000000	-0.000052
953.000000	-0.000066
952.000000	-0.000096
951.000000	-0.000111
950.000000	-0.000105
949.000000	-0.000097
948.000000	-0.000107
947.000000	-0.000135
946.000000	-0.000171
945.000000	-0.000204
944.000000	-0.000225
943.000000	-0.000230
942.000000	-0.000230
941.000000	-0.000241
940.000000	-0.000272
939.000000	-0.000308
938.000000	-0.000335
937.000000	-0.000347
936.000000	-0.000350
935.000000	-0.000350
934.000000	-0.000347
933.000000	-0.000343
932.000000	-0.000332
931.000000	-0.000311
930.000000	-0.000282
929.000000	-0.000257
928.000000	-0.000250
927.000000	-0.000264
926.000000	-0.000293
925.000000	-0.000322
924.000000	-0.000343
923.000000	-0.000357
922.000000	-0.000373
921.000000	-0.000391
920.000000	-0.000398
919.000000	-0.000378
918.000000	-0.000332
917.000000	-0.000269
916.000000	-0.000204
915.000000	-0.000149
914.000000	-0.000115
913.000000	-0.000097
912.000000	-0.000082
911.000000	-0.000063
910.000000	-0.000056
909.000000	-0.000071
908.000000	-0.000095
907.000000	-0.000106
906.000000	-0.000111
905.000000	-0.000120
904.000000	-0.000122
903.000000	-0.000091
902.000000	-0.000031
901.000000	0.000016
900.000000	0.000022
899.000000	-0.000004
898.000000	-0.000039
897.000000	-0.000068
896.000000	-0.000085
895.000000	-0.000089
894.000000	-0.000093
893.000000	-0.000115
892.000000	-0.000154
891.000000	-0.000189
890.000000	-0.000206
889.000000	-0.000217
888.000000	-0.000237
887.000000	-0.000264
886.000000	-0.000287
885.000000	-0.000305
884.000000	-0.000327
883.000000	-0.000364
882.000000	-0.000425
881.000000	-0.000514
880.000000	-0.000617
879.000000	-0.000714
878.000000	-0.000783
877.000000	-0.000814
876.000000	-0.000800
875.000000	-0.000758
874.000000	-0.000726
873.000000	-0.000735
872.000000	-0.000779
871.000000	-0.000830
870.000000	-0.000877
869.000000	-0.000930
868.000000	-0.001001
867.000000	-0.001088
866.000000	-0.001191
865.000000	-0.001316
864.000000	-0.001469
863.000000	-0.001658
862.000000	-0.001895
861.000000	-0.002193
860.000000	-0.002550
859.000000	-0.002964
858.000000	-0.003451
857.000000	-0.004026
856.000000	-0.004667
855.000000	-0.005316
854.000000	-0.005925
853.000000	-0.006462
852.000000	-0.006881
851.000000	-0.007112
850.000000	-0.007103
849.000000	-0.006848
848.000000	-0.006383
847.000000	-0.005776
846.000000	-0.005119
845.000000	-0.004495
844.000000	-0.003939
843.000000	-0.003448
842.000000	-0.003015
841.000000	-0.002637
840.000000	-0.002298
839.000000	-0.001979
838.000000	-0.001683
837.000000	-0.001431
836.000000	-0.001228
835.000000	-0.001055
834.000000	-0.000903
833.000000	-0.000779
832.000000	-0.000683
831.000000	-0.000599
830.000000	-0.000515
829.000000	-0.000433
828.000000	-0.000352
827.000000	-0.000271
826.000000	-0.000200
825.000000	-0.000156
824.000000	-0.000133
823.000000	-0.000110
822.000000	-0.000081
821.000000	-0.000053
820.000000	-0.000026
819.000000	0.000007
818.000000	0.000032
817.000000	0.000026
816.000000	-0.000005
815.000000	-0.000030
814.000000	-0.000035
813.000000	-0.000024
812.000000	0.000005
811.000000	0.000052
810.000000	0.000087
809.000000	0.000074
808.000000	0.000022
807.000000	-0.000019
806.000000	-0.000024
805.000000	-0.000010
804.000000	0.000004
803.000000	0.000018
802.000000	0.000026
801.000000	0.000017
800.000000	0.000003
799.000000	0.000010
798.000000	0.000039
797.000000	0.000060
796.000000	0.000058
795.000000	0.000049
794.000000	0.000040
793.000000	0.000025
792.000000	0.000011
791.000000	0.000025
790.000000	0.000061
789.000000	0.000084
788.000000	0.000075
787.000000	0.000055
786.000000	0.000043
785.000000	0.000039
784.000000	0.000042
783.000000	0.000056
782.000000	0.000072
781.000000	0.000065
780.000000	0.000035
779.000000	0.000004
778.000000	-0.000022
777.000000	-0.000055
776.000000	-0.000080
775.000000	-0.000068
774.000000	-0.000022
773.000000	0.000025
772.000000	0.000058
771.000000	0.000081
770.000000	0.000082
769.000000	0.000043
768.000000	-0.000012
767.000000	-0.000032
766.000000	-0.000019
765.000000	-0.000019
764.000000	-0.000051
763.000000	-0.000085
762.000000	-0.000102
761.000000	-0.000115
760.000000	-0.000120
759.000000	-0.000097
758.000000	-0.000061
757.000000	-0.000052
756.000000	-0.000063
755.000000	-0.000052
754.000000	-0.000018
753.000000	-0.000013
752.000000	-0.000044
751.000000	-0.000061
750.000000	-0.000046
749.000000	-0.000045
748.000000	-0.000077
747.000000	-0.000096
746.000000	-0.000075
745.000000	-0.000054
744.000000	-0.000062
743.000000	-0.000071
742.000000	-0.000058
741.000000	-0.000048
740.000000	-0.000050
739.000000	-0.000036
738.000000	-0.000003
737.000000	0.000010
736.000000	-0.000002
735.000000	-0.000002
734.000000	0.000013
733.000000	-0.000019
732.000000	-0.000096
731.000000	-0.000142
730.000000	-0.000129
729.000000	-0.000106
728.000000	-0.000106
727.000000	-0.000112
726.000000	-0.000113
725.000000	-0.000126
724.000000	-0.000131
723.000000	-0.000076
722.000000	0.000032
721.000000	0.000102
720.000000	0.000079
719.000000	0.000008
718.000000	-0.000051
717.000000	-0.000097
716.000000	-0.000144
715.000000	-0.000176
714.000000	-0.000198
713.000000	-0.000234
712.000000	-0.000271
711.000000	-0.000265
710.000000	-0.000222
709.000000	-0.000195
708.000000	-0.000191
707.000000	-0.000180
706.000000	-0.000162
705.000000	-0.000168
704.000000	-0.000196
703.000000	-0.000194
702.000000	-0.000160
701.000000	-0.000160
700.000000	-0.000191
