# Supplementary material for: Real-time monitoring of the reversible capture and release of CO2 on anthraquinone and riboflavin-modified graphitic electrodes using ATR-SEIRAS
Source: Chem Sci. 2025 Nov 4;16(48):23189–202. doi: 10.1039/d5sc05427c (PMC12584010; doi:10.1039/d5sc05427c)
Supplement: SC-016-D5SC05427C-s001 [file SC-016-D5SC05427C-s001.zip › Data Folders/Main Figures/Figure2/2c/-0.4v_co2_0.4VBKG04AQ_Graphenegold_MeCN-0.1M-TBAPF6_1.ASC]

PE IR       SUBTECH     SPECTRUM    ASCII       PEDS        4.00        
   -1
-0.4v_co2_0.4VBKG04AQ_Graphenegold_MeCN-0.1M-TBAPF6_1.ASC
25/01/27
18:54:22.00
25/02/27
21:06:17.00
Administrator
Sample 004 By Administrator Date Monday, January 27 2025
700.000000
#HDR
-1
-1
#GR
cm-1
A
1.0
0.0
4000.000000
-1.000000
3301
8
0.004538
-0.007841
#DATA
4000.000000	0.000050
3999.000000	0.000036
3998.000000	0.000015
3997.000000	-0.000006
3996.000000	-0.000017
3995.000000	-0.000017
3994.000000	-0.000013
3993.000000	-0.000007
3992.000000	0.000001
3991.000000	0.000011
3990.000000	0.000019
3989.000000	0.000020
3988.000000	0.000014
3987.000000	0.000010
3986.000000	0.000012
3985.000000	0.000018
3984.000000	0.000023
3983.000000	0.000022
3982.000000	0.000017
3981.000000	0.000014
3980.000000	0.000014
3979.000000	0.000018
3978.000000	0.000022
3977.000000	0.000024
3976.000000	0.000025
3975.000000	0.000024
3974.000000	0.000021
3973.000000	0.000014
3972.000000	0.000004
3971.000000	-0.000009
3970.000000	-0.000021
3969.000000	-0.000029
3968.000000	-0.000030
3967.000000	-0.000026
3966.000000	-0.000018
3965.000000	-0.000004
3964.000000	0.000010
3963.000000	0.000021
3962.000000	0.000027
3961.000000	0.000029
3960.000000	0.000034
3959.000000	0.000042
3958.000000	0.000051
3957.000000	0.000057
3956.000000	0.000059
3955.000000	0.000058
3954.000000	0.000054
3953.000000	0.000044
3952.000000	0.000029
3951.000000	0.000015
3950.000000	0.000005
3949.000000	0.000001
3948.000000	0.000000
3947.000000	0.000000
3946.000000	-0.000000
3945.000000	0.000002
3944.000000	0.000007
3943.000000	0.000012
3942.000000	0.000014
3941.000000	0.000014
3940.000000	0.000017
3939.000000	0.000027
3938.000000	0.000038
3937.000000	0.000044
3936.000000	0.000039
3935.000000	0.000028
3934.000000	0.000017
3933.000000	0.000009
3932.000000	0.000004
3931.000000	-0.000002
3930.000000	-0.000006
3929.000000	-0.000009
3928.000000	-0.000010
3927.000000	-0.000009
3926.000000	-0.000008
3925.000000	-0.000007
3924.000000	-0.000006
3923.000000	-0.000005
3922.000000	-0.000001
3921.000000	-0.000002
3920.000000	-0.000015
3919.000000	-0.000040
3918.000000	-0.000066
3917.000000	-0.000077
3916.000000	-0.000065
3915.000000	-0.000033
3914.000000	0.000004
3913.000000	0.000029
3912.000000	0.000031
3911.000000	0.000016
3910.000000	-0.000003
3909.000000	-0.000016
3908.000000	-0.000021
3907.000000	-0.000023
3906.000000	-0.000024
3905.000000	-0.000025
3904.000000	-0.000032
3903.000000	-0.000048
3902.000000	-0.000065
3901.000000	-0.000074
3900.000000	-0.000069
3899.000000	-0.000053
3898.000000	-0.000035
3897.000000	-0.000019
3896.000000	-0.000011
3895.000000	-0.000011
3894.000000	-0.000010
3893.000000	0.000002
3892.000000	0.000024
3891.000000	0.000034
3890.000000	0.000016
3889.000000	-0.000026
3888.000000	-0.000064
3887.000000	-0.000074
3886.000000	-0.000050
3885.000000	-0.000017
3884.000000	-0.000002
3883.000000	-0.000010
3882.000000	-0.000025
3881.000000	-0.000032
3880.000000	-0.000024
3879.000000	-0.000011
3878.000000	-0.000007
3877.000000	-0.000015
3876.000000	-0.000028
3875.000000	-0.000037
3874.000000	-0.000041
3873.000000	-0.000049
3872.000000	-0.000057
3871.000000	-0.000061
3870.000000	-0.000061
3869.000000	-0.000063
3868.000000	-0.000064
3867.000000	-0.000053
3866.000000	-0.000035
3865.000000	-0.000018
3864.000000	-0.000009
3863.000000	-0.000005
3862.000000	-0.000003
3861.000000	-0.000006
3860.000000	-0.000018
3859.000000	-0.000039
3858.000000	-0.000068
3857.000000	-0.000099
3856.000000	-0.000120
3855.000000	-0.000102
3854.000000	-0.000053
3853.000000	-0.000027
3852.000000	-0.000041
3851.000000	-0.000054
3850.000000	-0.000044
3849.000000	-0.000025
3848.000000	-0.000012
3847.000000	-0.000010
3846.000000	-0.000017
3845.000000	-0.000023
3844.000000	-0.000022
3843.000000	-0.000012
3842.000000	0.000001
3841.000000	0.000016
3840.000000	0.000032
3839.000000	0.000043
3838.000000	0.000037
3837.000000	0.000014
3836.000000	-0.000013
3835.000000	-0.000030
3834.000000	-0.000036
3833.000000	-0.000039
3832.000000	-0.000047
3831.000000	-0.000062
3830.000000	-0.000079
3829.000000	-0.000085
3828.000000	-0.000078
3827.000000	-0.000067
3826.000000	-0.000064
3825.000000	-0.000073
3824.000000	-0.000081
3823.000000	-0.000071
3822.000000	-0.000037
3821.000000	-0.000001
3820.000000	0.000013
3819.000000	0.000004
3818.000000	-0.000014
3817.000000	-0.000035
3816.000000	-0.000054
3815.000000	-0.000065
3814.000000	-0.000058
3813.000000	-0.000033
3812.000000	-0.000015
3811.000000	-0.000025
3810.000000	-0.000057
3809.000000	-0.000087
3808.000000	-0.000088
3807.000000	-0.000067
3806.000000	-0.000048
3805.000000	-0.000047
3804.000000	-0.000060
3803.000000	-0.000072
3802.000000	-0.000069
3801.000000	-0.000055
3800.000000	-0.000038
3799.000000	-0.000020
3798.000000	-0.000000
3797.000000	0.000011
3796.000000	0.000013
3795.000000	0.000009
3794.000000	0.000004
3793.000000	0.000000
3792.000000	-0.000003
3791.000000	-0.000006
3790.000000	-0.000006
3789.000000	-0.000006
3788.000000	-0.000011
3787.000000	-0.000019
3786.000000	-0.000022
3785.000000	-0.000016
3784.000000	-0.000007
3783.000000	-0.000007
3782.000000	-0.000014
3781.000000	-0.000019
3780.000000	-0.000018
3779.000000	-0.000018
3778.000000	-0.000024
3777.000000	-0.000028
3776.000000	-0.000021
3775.000000	-0.000009
3774.000000	-0.000002
3773.000000	-0.000011
3772.000000	-0.000031
3771.000000	-0.000050
3770.000000	-0.000062
3769.000000	-0.000067
3768.000000	-0.000060
3767.000000	-0.000042
3766.000000	-0.000021
3765.000000	-0.000014
3764.000000	-0.000029
3763.000000	-0.000056
3762.000000	-0.000074
3761.000000	-0.000071
3760.000000	-0.000052
3759.000000	-0.000031
3758.000000	-0.000014
3757.000000	-0.000005
3756.000000	-0.000009
3755.000000	-0.000030
3754.000000	-0.000068
3753.000000	-0.000115
3752.000000	-0.000158
3751.000000	-0.000186
3750.000000	-0.000196
3749.000000	-0.000194
3748.000000	-0.000190
3747.000000	-0.000190
3746.000000	-0.000180
3745.000000	-0.000146
3744.000000	-0.000114
3743.000000	-0.000104
3742.000000	-0.000100
3741.000000	-0.000086
3740.000000	-0.000067
3739.000000	-0.000048
3738.000000	-0.000023
3737.000000	-0.000002
3736.000000	-0.000010
3735.000000	-0.000065
3734.000000	-0.000144
3733.000000	-0.000192
3732.000000	-0.000180
3731.000000	-0.000119
3730.000000	-0.000042
3729.000000	0.000024
3728.000000	0.000068
3727.000000	0.000091
3726.000000	0.000099
3725.000000	0.000101
3724.000000	0.000106
3723.000000	0.000110
3722.000000	0.000107
3721.000000	0.000096
3720.000000	0.000086
3719.000000	0.000079
3718.000000	0.000066
3717.000000	0.000039
3716.000000	-0.000006
3715.000000	-0.000058
3714.000000	-0.000093
3713.000000	-0.000094
3712.000000	-0.000065
3711.000000	-0.000031
3710.000000	-0.000009
3709.000000	-0.000000
3708.000000	0.000002
3707.000000	0.000002
3706.000000	0.000006
3705.000000	0.000017
3704.000000	0.000036
3703.000000	0.000057
3702.000000	0.000075
3701.000000	0.000085
3700.000000	0.000090
3699.000000	0.000090
3698.000000	0.000087
3697.000000	0.000083
3696.000000	0.000080
3695.000000	0.000079
3694.000000	0.000075
3693.000000	0.000061
3692.000000	0.000040
3691.000000	0.000015
3690.000000	-0.000009
3689.000000	-0.000032
3688.000000	-0.000048
3687.000000	-0.000048
3686.000000	-0.000029
3685.000000	-0.000003
3684.000000	0.000014
3683.000000	0.000016
3682.000000	0.000006
3681.000000	-0.000006
3680.000000	-0.000016
3679.000000	-0.000027
3678.000000	-0.000034
3677.000000	-0.000025
3676.000000	-0.000003
3675.000000	0.000009
3674.000000	0.000003
3673.000000	-0.000005
3672.000000	-0.000013
3671.000000	-0.000027
3670.000000	-0.000047
3669.000000	-0.000068
3668.000000	-0.000073
3667.000000	-0.000055
3666.000000	-0.000029
3665.000000	-0.000007
3664.000000	0.000007
3663.000000	0.000017
3662.000000	0.000024
3661.000000	0.000025
3660.000000	0.000017
3659.000000	0.000001
3658.000000	-0.000016
3657.000000	-0.000028
3656.000000	-0.000037
3655.000000	-0.000046
3654.000000	-0.000057
3653.000000	-0.000071
3652.000000	-0.000086
3651.000000	-0.000090
3650.000000	-0.000085
3649.000000	-0.000087
3648.000000	-0.000100
3647.000000	-0.000110
3646.000000	-0.000104
3645.000000	-0.000089
3644.000000	-0.000076
3643.000000	-0.000066
3642.000000	-0.000055
3641.000000	-0.000035
3640.000000	-0.000009
3639.000000	0.000015
3638.000000	0.000027
3637.000000	0.000024
3636.000000	0.000014
3635.000000	0.000011
3634.000000	0.000015
3633.000000	0.000015
3632.000000	0.000008
3631.000000	0.000006
3630.000000	0.000024
3629.000000	0.000043
3628.000000	0.000033
3627.000000	0.000009
3626.000000	0.000000
3625.000000	0.000006
3624.000000	0.000002
3623.000000	-0.000031
3622.000000	-0.000087
3621.000000	-0.000136
3620.000000	-0.000143
3619.000000	-0.000103
3618.000000	-0.000043
3617.000000	0.000003
3616.000000	0.000018
3615.000000	0.000007
3614.000000	-0.000010
3613.000000	-0.000023
3612.000000	-0.000038
3611.000000	-0.000057
3610.000000	-0.000074
3609.000000	-0.000080
3608.000000	-0.000074
3607.000000	-0.000062
3606.000000	-0.000046
3605.000000	-0.000031
3604.000000	-0.000019
3603.000000	-0.000011
3602.000000	-0.000001
3601.000000	0.000014
3600.000000	0.000031
3599.000000	0.000042
3598.000000	0.000044
3597.000000	0.000043
3596.000000	0.000046
3595.000000	0.000057
3594.000000	0.000064
3593.000000	0.000061
3592.000000	0.000045
3591.000000	0.000022
3590.000000	-0.000001
3589.000000	-0.000018
3588.000000	-0.000023
3587.000000	-0.000020
3586.000000	-0.000013
3585.000000	-0.000007
3584.000000	-0.000005
3583.000000	-0.000006
3582.000000	-0.000006
3581.000000	0.000002
3580.000000	0.000017
3579.000000	0.000030
3578.000000	0.000031
3577.000000	0.000017
3576.000000	-0.000001
3575.000000	-0.000011
3574.000000	-0.000009
3573.000000	-0.000005
3572.000000	-0.000016
3571.000000	-0.000049
3570.000000	-0.000094
3569.000000	-0.000128
3568.000000	-0.000128
3567.000000	-0.000096
3566.000000	-0.000050
3565.000000	-0.000006
3564.000000	0.000024
3563.000000	0.000034
3562.000000	0.000026
3561.000000	0.000010
3560.000000	-0.000006
3559.000000	-0.000017
3558.000000	-0.000024
3557.000000	-0.000034
3556.000000	-0.000044
3555.000000	-0.000050
3554.000000	-0.000049
3553.000000	-0.000040
3552.000000	-0.000030
3551.000000	-0.000021
3550.000000	-0.000016
3549.000000	-0.000018
3548.000000	-0.000028
3547.000000	-0.000043
3546.000000	-0.000055
3545.000000	-0.000058
3544.000000	-0.000049
3543.000000	-0.000030
3542.000000	-0.000008
3541.000000	0.000007
3540.000000	0.000010
3539.000000	-0.000001
3538.000000	-0.000018
3537.000000	-0.000034
3536.000000	-0.000041
3535.000000	-0.000040
3534.000000	-0.000038
3533.000000	-0.000043
3532.000000	-0.000051
3531.000000	-0.000058
3530.000000	-0.000058
3529.000000	-0.000053
3528.000000	-0.000047
3527.000000	-0.000042
3526.000000	-0.000035
3525.000000	-0.000026
3524.000000	-0.000019
3523.000000	-0.000018
3522.000000	-0.000027
3521.000000	-0.000043
3520.000000	-0.000057
3519.000000	-0.000064
3518.000000	-0.000061
3517.000000	-0.000051
3516.000000	-0.000042
3515.000000	-0.000039
3514.000000	-0.000042
3513.000000	-0.000050
3512.000000	-0.000060
3511.000000	-0.000061
3510.000000	-0.000048
3509.000000	-0.000020
3508.000000	0.000009
3507.000000	0.000026
3506.000000	0.000028
3505.000000	0.000020
3504.000000	0.000011
3503.000000	0.000003
3502.000000	-0.000004
3501.000000	-0.000010
3500.000000	-0.000012
3499.000000	-0.000011
3498.000000	-0.000014
3497.000000	-0.000023
3496.000000	-0.000033
3495.000000	-0.000040
3494.000000	-0.000047
3493.000000	-0.000059
3492.000000	-0.000074
3491.000000	-0.000083
3490.000000	-0.000084
3489.000000	-0.000080
3488.000000	-0.000077
3487.000000	-0.000077
3486.000000	-0.000077
3485.000000	-0.000078
3484.000000	-0.000079
3483.000000	-0.000077
3482.000000	-0.000070
3481.000000	-0.000060
3480.000000	-0.000052
3479.000000	-0.000054
3478.000000	-0.000064
3477.000000	-0.000082
3476.000000	-0.000101
3475.000000	-0.000111
3474.000000	-0.000104
3473.000000	-0.000085
3472.000000	-0.000067
3471.000000	-0.000063
3470.000000	-0.000074
3469.000000	-0.000089
3468.000000	-0.000094
3467.000000	-0.000086
3466.000000	-0.000074
3465.000000	-0.000066
3464.000000	-0.000067
3463.000000	-0.000072
3462.000000	-0.000073
3461.000000	-0.000068
3460.000000	-0.000060
3459.000000	-0.000057
3458.000000	-0.000067
3457.000000	-0.000086
3456.000000	-0.000103
3455.000000	-0.000111
3454.000000	-0.000109
3453.000000	-0.000104
3452.000000	-0.000107
3451.000000	-0.000120
3450.000000	-0.000145
3449.000000	-0.000170
3448.000000	-0.000185
3447.000000	-0.000179
3446.000000	-0.000156
3445.000000	-0.000129
3444.000000	-0.000114
3443.000000	-0.000118
3442.000000	-0.000133
3441.000000	-0.000148
3440.000000	-0.000154
3439.000000	-0.000151
3438.000000	-0.000145
3437.000000	-0.000145
3436.000000	-0.000149
3435.000000	-0.000155
3434.000000	-0.000158
3433.000000	-0.000156
3432.000000	-0.000153
3431.000000	-0.000151
3430.000000	-0.000151
3429.000000	-0.000152
3428.000000	-0.000152
3427.000000	-0.000148
3426.000000	-0.000145
3425.000000	-0.000151
3424.000000	-0.000168
3423.000000	-0.000190
3422.000000	-0.000202
3421.000000	-0.000198
3420.000000	-0.000183
3419.000000	-0.000166
3418.000000	-0.000158
3417.000000	-0.000159
3416.000000	-0.000167
3415.000000	-0.000175
3414.000000	-0.000180
3413.000000	-0.000182
3412.000000	-0.000179
3411.000000	-0.000172
3410.000000	-0.000165
3409.000000	-0.000163
3408.000000	-0.000171
3407.000000	-0.000187
3406.000000	-0.000206
3405.000000	-0.000222
3404.000000	-0.000233
3403.000000	-0.000235
3402.000000	-0.000229
3401.000000	-0.000220
3400.000000	-0.000214
3399.000000	-0.000208
3398.000000	-0.000200
3397.000000	-0.000189
3396.000000	-0.000181
3395.000000	-0.000179
3394.000000	-0.000180
3393.000000	-0.000180
3392.000000	-0.000176
3391.000000	-0.000174
3390.000000	-0.000178
3389.000000	-0.000194
3388.000000	-0.000216
3387.000000	-0.000231
3386.000000	-0.000231
3385.000000	-0.000214
3384.000000	-0.000194
3383.000000	-0.000181
3382.000000	-0.000178
3381.000000	-0.000182
3380.000000	-0.000183
3379.000000	-0.000175
3378.000000	-0.000160
3377.000000	-0.000146
3376.000000	-0.000141
3375.000000	-0.000146
3374.000000	-0.000153
3373.000000	-0.000159
3372.000000	-0.000162
3371.000000	-0.000165
3370.000000	-0.000167
3369.000000	-0.000165
3368.000000	-0.000161
3367.000000	-0.000156
3366.000000	-0.000151
3365.000000	-0.000143
3364.000000	-0.000132
3363.000000	-0.000123
3362.000000	-0.000123
3361.000000	-0.000134
3360.000000	-0.000149
3359.000000	-0.000157
3358.000000	-0.000149
3357.000000	-0.000128
3356.000000	-0.000107
3355.000000	-0.000099
3354.000000	-0.000107
3353.000000	-0.000119
3352.000000	-0.000120
3351.000000	-0.000104
3350.000000	-0.000079
3349.000000	-0.000059
3348.000000	-0.000056
3347.000000	-0.000067
3346.000000	-0.000078
3345.000000	-0.000078
3344.000000	-0.000065
3343.000000	-0.000052
3342.000000	-0.000049
3341.000000	-0.000056
3340.000000	-0.000065
3339.000000	-0.000066
3338.000000	-0.000060
3337.000000	-0.000052
3336.000000	-0.000047
3335.000000	-0.000046
3334.000000	-0.000045
3333.000000	-0.000047
3332.000000	-0.000053
3331.000000	-0.000064
3330.000000	-0.000072
3329.000000	-0.000071
3328.000000	-0.000055
3327.000000	-0.000031
3326.000000	-0.000008
3325.000000	0.000004
3324.000000	0.000006
3323.000000	0.000004
3322.000000	0.000005
3321.000000	0.000009
3320.000000	0.000017
3319.000000	0.000026
3318.000000	0.000037
3317.000000	0.000044
3316.000000	0.000039
3315.000000	0.000025
3314.000000	0.000011
3313.000000	0.000004
3312.000000	0.000007
3311.000000	0.000019
3310.000000	0.000034
3309.000000	0.000048
3308.000000	0.000055
3307.000000	0.000057
3306.000000	0.000058
3305.000000	0.000063
3304.000000	0.000068
3303.000000	0.000067
3302.000000	0.000061
3301.000000	0.000058
3300.000000	0.000064
3299.000000	0.000075
3298.000000	0.000086
3297.000000	0.000090
3296.000000	0.000085
3295.000000	0.000075
3294.000000	0.000069
3293.000000	0.000076
3292.000000	0.000097
3291.000000	0.000120
3290.000000	0.000134
3289.000000	0.000132
3288.000000	0.000113
3287.000000	0.000086
3286.000000	0.000062
3285.000000	0.000049
3284.000000	0.000048
3283.000000	0.000052
3282.000000	0.000058
3281.000000	0.000063
3280.000000	0.000068
3279.000000	0.000075
3278.000000	0.000082
3277.000000	0.000090
3276.000000	0.000098
3275.000000	0.000102
3274.000000	0.000103
3273.000000	0.000102
3272.000000	0.000097
3271.000000	0.000088
3270.000000	0.000075
3269.000000	0.000067
3268.000000	0.000067
3267.000000	0.000072
3266.000000	0.000074
3265.000000	0.000071
3264.000000	0.000069
3263.000000	0.000072
3262.000000	0.000080
3261.000000	0.000084
3260.000000	0.000081
3259.000000	0.000074
3258.000000	0.000068
3257.000000	0.000063
3256.000000	0.000057
3255.000000	0.000052
3254.000000	0.000056
3253.000000	0.000072
3252.000000	0.000093
3251.000000	0.000104
3250.000000	0.000096
3249.000000	0.000074
3248.000000	0.000051
3247.000000	0.000036
3246.000000	0.000030
3245.000000	0.000032
3244.000000	0.000040
3243.000000	0.000055
3242.000000	0.000072
3241.000000	0.000081
3240.000000	0.000077
3239.000000	0.000064
3238.000000	0.000054
3237.000000	0.000057
3236.000000	0.000070
3235.000000	0.000082
3234.000000	0.000084
3233.000000	0.000072
3232.000000	0.000054
3231.000000	0.000040
3230.000000	0.000040
3229.000000	0.000051
3228.000000	0.000065
3227.000000	0.000073
3226.000000	0.000070
3225.000000	0.000060
3224.000000	0.000050
3223.000000	0.000043
3222.000000	0.000040
3221.000000	0.000039
3220.000000	0.000037
3219.000000	0.000040
3218.000000	0.000047
3217.000000	0.000055
3216.000000	0.000059
3215.000000	0.000055
3214.000000	0.000043
3213.000000	0.000029
3212.000000	0.000020
3211.000000	0.000019
3210.000000	0.000025
3209.000000	0.000030
3208.000000	0.000024
3207.000000	0.000008
3206.000000	-0.000007
3205.000000	-0.000013
3204.000000	-0.000012
3203.000000	-0.000010
3202.000000	-0.000007
3201.000000	0.000001
3200.000000	0.000017
3199.000000	0.000035
3198.000000	0.000046
3197.000000	0.000046
3196.000000	0.000040
3195.000000	0.000031
3194.000000	0.000020
3193.000000	0.000007
3192.000000	-0.000009
3191.000000	-0.000025
3190.000000	-0.000037
3189.000000	-0.000042
3188.000000	-0.000038
3187.000000	-0.000028
3186.000000	-0.000017
3185.000000	-0.000010
3184.000000	-0.000010
3183.000000	-0.000012
3182.000000	-0.000013
3181.000000	-0.000009
3180.000000	-0.000001
3179.000000	0.000010
3178.000000	0.000021
3177.000000	0.000028
3176.000000	0.000027
3175.000000	0.000023
3174.000000	0.000018
3173.000000	0.000013
3172.000000	0.000004
3171.000000	-0.000008
3170.000000	-0.000019
3169.000000	-0.000024
3168.000000	-0.000021
3167.000000	-0.000011
3166.000000	0.000004
3165.000000	0.000020
3164.000000	0.000031
3163.000000	0.000037
3162.000000	0.000038
3161.000000	0.000039
3160.000000	0.000040
3159.000000	0.000039
3158.000000	0.000037
3157.000000	0.000038
3156.000000	0.000042
3155.000000	0.000042
3154.000000	0.000034
3153.000000	0.000024
3152.000000	0.000015
3151.000000	0.000009
3150.000000	0.000008
3149.000000	0.000012
3148.000000	0.000020
3147.000000	0.000028
3146.000000	0.000028
3145.000000	0.000019
3144.000000	0.000006
3143.000000	-0.000005
3142.000000	-0.000011
3141.000000	-0.000015
3140.000000	-0.000018
3139.000000	-0.000021
3138.000000	-0.000024
3137.000000	-0.000024
3136.000000	-0.000023
3135.000000	-0.000019
3134.000000	-0.000014
3133.000000	-0.000008
3132.000000	0.000003
3131.000000	0.000017
3130.000000	0.000030
3129.000000	0.000032
3128.000000	0.000027
3127.000000	0.000023
3126.000000	0.000027
3125.000000	0.000035
3124.000000	0.000035
3123.000000	0.000026
3122.000000	0.000014
3121.000000	0.000005
3120.000000	0.000000
3119.000000	-0.000001
3118.000000	0.000000
3117.000000	0.000002
3116.000000	0.000000
3115.000000	-0.000005
3114.000000	-0.000008
3113.000000	-0.000004
3112.000000	0.000002
3111.000000	0.000005
3110.000000	0.000004
3109.000000	0.000009
3108.000000	0.000021
3107.000000	0.000032
3106.000000	0.000032
3105.000000	0.000019
3104.000000	0.000000
3103.000000	-0.000013
3102.000000	-0.000014
3101.000000	-0.000001
3100.000000	0.000018
3099.000000	0.000036
3098.000000	0.000045
3097.000000	0.000042
3096.000000	0.000031
3095.000000	0.000017
3094.000000	0.000009
3093.000000	0.000013
3092.000000	0.000026
3091.000000	0.000038
3090.000000	0.000037
3089.000000	0.000023
3088.000000	0.000001
3087.000000	-0.000022
3086.000000	-0.000039
3085.000000	-0.000043
3084.000000	-0.000027
3083.000000	0.000002
3082.000000	0.000027
3081.000000	0.000032
3080.000000	0.000016
3079.000000	-0.000005
3078.000000	-0.000016
3077.000000	-0.000010
3076.000000	0.000004
3075.000000	0.000015
3074.000000	0.000017
3073.000000	0.000010
3072.000000	-0.000004
3071.000000	-0.000022
3070.000000	-0.000039
3069.000000	-0.000050
3068.000000	-0.000055
3067.000000	-0.000051
3066.000000	-0.000042
3065.000000	-0.000029
3064.000000	-0.000016
3063.000000	-0.000006
3062.000000	-0.000003
3061.000000	-0.000007
3060.000000	-0.000016
3059.000000	-0.000024
3058.000000	-0.000027
3057.000000	-0.000025
3056.000000	-0.000022
3055.000000	-0.000022
3054.000000	-0.000023
3053.000000	-0.000028
3052.000000	-0.000037
3051.000000	-0.000048
3050.000000	-0.000052
3049.000000	-0.000043
3048.000000	-0.000024
3047.000000	-0.000006
3046.000000	0.000000
3045.000000	-0.000006
3044.000000	-0.000024
3043.000000	-0.000048
3042.000000	-0.000069
3041.000000	-0.000078
3040.000000	-0.000072
3039.000000	-0.000059
3038.000000	-0.000048
3037.000000	-0.000042
3036.000000	-0.000040
3035.000000	-0.000042
3034.000000	-0.000050
3033.000000	-0.000064
3032.000000	-0.000074
3031.000000	-0.000073
3030.000000	-0.000062
3029.000000	-0.000049
3028.000000	-0.000041
3027.000000	-0.000040
3026.000000	-0.000045
3025.000000	-0.000056
3024.000000	-0.000069
3023.000000	-0.000076
3022.000000	-0.000074
3021.000000	-0.000066
3020.000000	-0.000058
3019.000000	-0.000054
3018.000000	-0.000055
3017.000000	-0.000068
3016.000000	-0.000100
3015.000000	-0.000140
3014.000000	-0.000168
3013.000000	-0.000169
3012.000000	-0.000146
3011.000000	-0.000115
3010.000000	-0.000088
3009.000000	-0.000067
3008.000000	-0.000053
3007.000000	-0.000049
3006.000000	-0.000052
3005.000000	-0.000051
3004.000000	-0.000038
3003.000000	-0.000016
3002.000000	0.000005
3001.000000	0.000021
3000.000000	0.000035
2999.000000	0.000048
2998.000000	0.000055
2997.000000	0.000052
2996.000000	0.000042
2995.000000	0.000038
2994.000000	0.000051
2993.000000	0.000081
2992.000000	0.000114
2991.000000	0.000138
2990.000000	0.000147
2989.000000	0.000142
2988.000000	0.000124
2987.000000	0.000099
2986.000000	0.000082
2985.000000	0.000087
2984.000000	0.000117
2983.000000	0.000160
2982.000000	0.000202
2981.000000	0.000238
2980.000000	0.000265
2979.000000	0.000281
2978.000000	0.000290
2977.000000	0.000305
2976.000000	0.000340
2975.000000	0.000390
2974.000000	0.000437
2973.000000	0.000467
2972.000000	0.000482
2971.000000	0.000491
2970.000000	0.000500
2969.000000	0.000506
2968.000000	0.000513
2967.000000	0.000522
2966.000000	0.000535
2965.000000	0.000544
2964.000000	0.000543
2963.000000	0.000531
2962.000000	0.000515
2961.000000	0.000501
2960.000000	0.000491
2959.000000	0.000484
2958.000000	0.000475
2957.000000	0.000460
2956.000000	0.000440
2955.000000	0.000421
2954.000000	0.000409
2953.000000	0.000405
2952.000000	0.000399
2951.000000	0.000386
2950.000000	0.000363
2949.000000	0.000338
2948.000000	0.000322
2947.000000	0.000322
2946.000000	0.000335
2945.000000	0.000353
2944.000000	0.000372
2943.000000	0.000399
2942.000000	0.000437
2941.000000	0.000480
2940.000000	0.000512
2939.000000	0.000523
2938.000000	0.000518
2937.000000	0.000511
2936.000000	0.000507
2935.000000	0.000501
2934.000000	0.000484
2933.000000	0.000454
2932.000000	0.000415
2931.000000	0.000377
2930.000000	0.000350
2929.000000	0.000338
2928.000000	0.000340
2927.000000	0.000347
2926.000000	0.000353
2925.000000	0.000353
2924.000000	0.000345
2923.000000	0.000332
2922.000000	0.000320
2921.000000	0.000314
2920.000000	0.000312
2919.000000	0.000311
2918.000000	0.000305
2917.000000	0.000297
2916.000000	0.000290
2915.000000	0.000283
2914.000000	0.000273
2913.000000	0.000263
2912.000000	0.000259
2911.000000	0.000263
2910.000000	0.000271
2909.000000	0.000274
2908.000000	0.000271
2907.000000	0.000265
2906.000000	0.000262
2905.000000	0.000261
2904.000000	0.000258
2903.000000	0.000254
2902.000000	0.000251
2901.000000	0.000250
2900.000000	0.000254
2899.000000	0.000260
2898.000000	0.000261
2897.000000	0.000253
2896.000000	0.000235
2895.000000	0.000214
2894.000000	0.000201
2893.000000	0.000202
2892.000000	0.000211
2891.000000	0.000220
2890.000000	0.000222
2889.000000	0.000216
2888.000000	0.000209
2887.000000	0.000210
2886.000000	0.000225
2885.000000	0.000252
2884.000000	0.000279
2883.000000	0.000295
2882.000000	0.000303
2881.000000	0.000309
2880.000000	0.000318
2879.000000	0.000326
2878.000000	0.000326
2877.000000	0.000316
2876.000000	0.000301
2875.000000	0.000289
2874.000000	0.000287
2873.000000	0.000290
2872.000000	0.000291
2871.000000	0.000283
2870.000000	0.000272
2869.000000	0.000265
2868.000000	0.000266
2867.000000	0.000271
2866.000000	0.000273
2865.000000	0.000267
2864.000000	0.000255
2863.000000	0.000243
2862.000000	0.000237
2861.000000	0.000237
2860.000000	0.000236
2859.000000	0.000228
2858.000000	0.000215
2857.000000	0.000203
2856.000000	0.000194
2855.000000	0.000185
2854.000000	0.000177
2853.000000	0.000171
2852.000000	0.000167
2851.000000	0.000164
2850.000000	0.000159
2849.000000	0.000148
2848.000000	0.000135
2847.000000	0.000124
2846.000000	0.000118
2845.000000	0.000116
2844.000000	0.000114
2843.000000	0.000110
2842.000000	0.000110
2841.000000	0.000115
2840.000000	0.000122
2839.000000	0.000125
2838.000000	0.000124
2837.000000	0.000122
2836.000000	0.000120
2835.000000	0.000112
2834.000000	0.000098
2833.000000	0.000085
2832.000000	0.000076
2831.000000	0.000073
2830.000000	0.000072
2829.000000	0.000070
2828.000000	0.000068
2827.000000	0.000067
2826.000000	0.000066
2825.000000	0.000066
2824.000000	0.000064
2823.000000	0.000064
2822.000000	0.000064
2821.000000	0.000066
2820.000000	0.000067
2819.000000	0.000069
2818.000000	0.000071
2817.000000	0.000074
2816.000000	0.000074
2815.000000	0.000069
2814.000000	0.000059
2813.000000	0.000045
2812.000000	0.000031
2811.000000	0.000022
2810.000000	0.000023
2809.000000	0.000035
2808.000000	0.000049
2807.000000	0.000051
2806.000000	0.000038
2805.000000	0.000019
2804.000000	0.000006
2803.000000	0.000003
2802.000000	0.000009
2801.000000	0.000014
2800.000000	0.000015
2799.000000	0.000011
2798.000000	0.000005
2797.000000	0.000000
2796.000000	-0.000001
2795.000000	0.000001
2794.000000	0.000005
2793.000000	0.000008
2792.000000	0.000006
2791.000000	-0.000003
2790.000000	-0.000016
2789.000000	-0.000031
2788.000000	-0.000041
2787.000000	-0.000040
2786.000000	-0.000028
2785.000000	-0.000009
2784.000000	0.000005
2783.000000	0.000009
2782.000000	0.000010
2781.000000	0.000015
2780.000000	0.000024
2779.000000	0.000031
2778.000000	0.000031
2777.000000	0.000029
2776.000000	0.000030
2775.000000	0.000033
2774.000000	0.000031
2773.000000	0.000023
2772.000000	0.000015
2771.000000	0.000015
2770.000000	0.000019
2769.000000	0.000020
2768.000000	0.000009
2767.000000	-0.000009
2766.000000	-0.000024
2765.000000	-0.000025
2764.000000	-0.000013
2763.000000	0.000005
2762.000000	0.000020
2761.000000	0.000021
2760.000000	0.000008
2759.000000	-0.000013
2758.000000	-0.000027
2757.000000	-0.000028
2756.000000	-0.000024
2755.000000	-0.000022
2754.000000	-0.000022
2753.000000	-0.000017
2752.000000	-0.000004
2751.000000	0.000008
2750.000000	0.000010
2749.000000	0.000002
2748.000000	-0.000008
2747.000000	-0.000013
2746.000000	-0.000009
2745.000000	0.000001
2744.000000	0.000011
2743.000000	0.000017
2742.000000	0.000017
2741.000000	0.000013
2740.000000	0.000009
2739.000000	0.000007
2738.000000	0.000004
2737.000000	0.000003
2736.000000	0.000006
2735.000000	0.000011
2734.000000	0.000018
2733.000000	0.000022
2732.000000	0.000022
2731.000000	0.000016
2730.000000	0.000007
2729.000000	0.000001
2728.000000	-0.000003
2727.000000	-0.000002
2726.000000	0.000002
2725.000000	0.000008
2724.000000	0.000014
2723.000000	0.000019
2722.000000	0.000023
2721.000000	0.000026
2720.000000	0.000031
2719.000000	0.000034
2718.000000	0.000033
2717.000000	0.000024
2716.000000	0.000008
2715.000000	-0.000007
2714.000000	-0.000011
2713.000000	-0.000004
2712.000000	0.000008
2711.000000	0.000015
2710.000000	0.000016
2709.000000	0.000016
2708.000000	0.000023
2707.000000	0.000034
2706.000000	0.000043
2705.000000	0.000041
2704.000000	0.000027
2703.000000	0.000011
2702.000000	0.000007
2701.000000	0.000018
2700.000000	0.000035
2699.000000	0.000042
2698.000000	0.000035
2697.000000	0.000020
2696.000000	0.000006
2695.000000	0.000001
2694.000000	0.000004
2693.000000	0.000014
2692.000000	0.000026
2691.000000	0.000035
2690.000000	0.000037
2689.000000	0.000034
2688.000000	0.000029
2687.000000	0.000026
2686.000000	0.000029
2685.000000	0.000035
2684.000000	0.000040
2683.000000	0.000041
2682.000000	0.000039
2681.000000	0.000032
2680.000000	0.000023
2679.000000	0.000013
2678.000000	0.000008
2677.000000	0.000010
2676.000000	0.000017
2675.000000	0.000026
2674.000000	0.000035
2673.000000	0.000040
2672.000000	0.000037
2671.000000	0.000029
2670.000000	0.000023
2669.000000	0.000022
2668.000000	0.000024
2667.000000	0.000027
2666.000000	0.000031
2665.000000	0.000037
2664.000000	0.000042
2663.000000	0.000043
2662.000000	0.000038
2661.000000	0.000032
2660.000000	0.000028
2659.000000	0.000027
2658.000000	0.000029
2657.000000	0.000030
2656.000000	0.000030
2655.000000	0.000030
2654.000000	0.000030
2653.000000	0.000032
2652.000000	0.000035
2651.000000	0.000036
2650.000000	0.000034
2649.000000	0.000027
2648.000000	0.000019
2647.000000	0.000016
2646.000000	0.000016
2645.000000	0.000018
2644.000000	0.000018
2643.000000	0.000017
2642.000000	0.000013
2641.000000	0.000005
2640.000000	-0.000006
2639.000000	-0.000016
2638.000000	-0.000017
2637.000000	-0.000010
2636.000000	-0.000001
2635.000000	0.000005
2634.000000	0.000008
2633.000000	0.000006
2632.000000	0.000000
2631.000000	-0.000007
2630.000000	-0.000009
2629.000000	-0.000003
2628.000000	0.000004
2627.000000	0.000004
2626.000000	-0.000003
2625.000000	-0.000015
2624.000000	-0.000027
2623.000000	-0.000035
2622.000000	-0.000035
2621.000000	-0.000026
2620.000000	-0.000017
2619.000000	-0.000016
2618.000000	-0.000022
2617.000000	-0.000029
2616.000000	-0.000035
2615.000000	-0.000040
2614.000000	-0.000041
2613.000000	-0.000034
2612.000000	-0.000025
2611.000000	-0.000019
2610.000000	-0.000019
2609.000000	-0.000016
2608.000000	-0.000006
2607.000000	0.000007
2606.000000	0.000017
2605.000000	0.000021
2604.000000	0.000022
2603.000000	0.000022
2602.000000	0.000023
2601.000000	0.000026
2600.000000	0.000029
2599.000000	0.000033
2598.000000	0.000038
2597.000000	0.000044
2596.000000	0.000049
2595.000000	0.000052
2594.000000	0.000055
2593.000000	0.000059
2592.000000	0.000060
2591.000000	0.000057
2590.000000	0.000050
2589.000000	0.000042
2588.000000	0.000032
2587.000000	0.000021
2586.000000	0.000014
2585.000000	0.000014
2584.000000	0.000019
2583.000000	0.000023
2582.000000	0.000025
2581.000000	0.000027
2580.000000	0.000034
2579.000000	0.000046
2578.000000	0.000055
2577.000000	0.000054
2576.000000	0.000042
2575.000000	0.000027
2574.000000	0.000019
2573.000000	0.000023
2572.000000	0.000034
2571.000000	0.000041
2570.000000	0.000044
2569.000000	0.000046
2568.000000	0.000048
2567.000000	0.000049
2566.000000	0.000047
2565.000000	0.000043
2564.000000	0.000036
2563.000000	0.000031
2562.000000	0.000029
2561.000000	0.000035
2560.000000	0.000046
2559.000000	0.000055
2558.000000	0.000057
2557.000000	0.000053
2556.000000	0.000050
2555.000000	0.000049
2554.000000	0.000048
2553.000000	0.000043
2552.000000	0.000031
2551.000000	0.000015
2550.000000	0.000003
2549.000000	0.000001
2548.000000	0.000007
2547.000000	0.000017
2546.000000	0.000028
2545.000000	0.000039
2544.000000	0.000049
2543.000000	0.000057
2542.000000	0.000064
2541.000000	0.000068
2540.000000	0.000070
2539.000000	0.000069
2538.000000	0.000065
2537.000000	0.000062
2536.000000	0.000060
2535.000000	0.000060
2534.000000	0.000060
2533.000000	0.000058
2532.000000	0.000051
2531.000000	0.000045
2530.000000	0.000041
2529.000000	0.000040
2528.000000	0.000038
2527.000000	0.000033
2526.000000	0.000029
2525.000000	0.000029
2524.000000	0.000029
2523.000000	0.000027
2522.000000	0.000026
2521.000000	0.000030
2520.000000	0.000036
2519.000000	0.000042
2518.000000	0.000047
2517.000000	0.000048
2516.000000	0.000047
2515.000000	0.000040
2514.000000	0.000032
2513.000000	0.000024
2512.000000	0.000018
2511.000000	0.000016
2510.000000	0.000020
2509.000000	0.000029
2508.000000	0.000035
2507.000000	0.000030
2506.000000	0.000019
2505.000000	0.000011
2504.000000	0.000015
2503.000000	0.000028
2502.000000	0.000045
2501.000000	0.000059
2500.000000	0.000067
2499.000000	0.000066
2498.000000	0.000059
2497.000000	0.000050
2496.000000	0.000042
2495.000000	0.000038
2494.000000	0.000034
2493.000000	0.000026
2492.000000	0.000014
2491.000000	0.000004
2490.000000	0.000001
2489.000000	0.000001
2488.000000	0.000000
2487.000000	-0.000002
2486.000000	0.000000
2485.000000	0.000011
2484.000000	0.000023
2483.000000	0.000031
2482.000000	0.000034
2481.000000	0.000036
2480.000000	0.000034
2479.000000	0.000028
2478.000000	0.000018
2477.000000	0.000007
2476.000000	-0.000000
2475.000000	-0.000004
2474.000000	-0.000001
2473.000000	0.000009
2472.000000	0.000022
2471.000000	0.000033
2470.000000	0.000038
2469.000000	0.000034
2468.000000	0.000021
2467.000000	0.000007
2466.000000	0.000002
2465.000000	0.000011
2464.000000	0.000029
2463.000000	0.000044
2462.000000	0.000050
2461.000000	0.000045
2460.000000	0.000035
2459.000000	0.000027
2458.000000	0.000024
2457.000000	0.000019
2456.000000	0.000008
2455.000000	-0.000007
2454.000000	-0.000016
2453.000000	-0.000014
2452.000000	-0.000005
2451.000000	0.000005
2450.000000	0.000013
2449.000000	0.000016
2448.000000	0.000009
2447.000000	-0.000003
2446.000000	-0.000010
2445.000000	-0.000010
2444.000000	-0.000008
2443.000000	-0.000009
2442.000000	-0.000009
2441.000000	-0.000006
2440.000000	-0.000001
2439.000000	0.000003
2438.000000	0.000003
2437.000000	-0.000001
2436.000000	-0.000011
2435.000000	-0.000025
2434.000000	-0.000034
2433.000000	-0.000033
2432.000000	-0.000024
2431.000000	-0.000014
2430.000000	-0.000004
2429.000000	0.000006
2428.000000	0.000014
2427.000000	0.000017
2426.000000	0.000017
2425.000000	0.000014
2424.000000	0.000007
2423.000000	-0.000003
2422.000000	-0.000013
2421.000000	-0.000023
2420.000000	-0.000034
2419.000000	-0.000042
2418.000000	-0.000039
2417.000000	-0.000027
2416.000000	-0.000015
2415.000000	-0.000009
2414.000000	-0.000005
2413.000000	0.000001
2412.000000	0.000005
2411.000000	0.000004
2410.000000	0.000002
2409.000000	0.000006
2408.000000	0.000013
2407.000000	0.000018
2406.000000	0.000018
2405.000000	0.000011
2404.000000	-0.000003
2403.000000	-0.000016
2402.000000	-0.000020
2401.000000	-0.000015
2400.000000	-0.000013
2399.000000	-0.000019
2398.000000	-0.000022
2397.000000	-0.000017
2396.000000	-0.000013
2395.000000	-0.000014
2394.000000	-0.000009
2393.000000	0.000006
2392.000000	0.000021
2391.000000	0.000028
2390.000000	0.000036
2389.000000	0.000057
2388.000000	0.000088
2387.000000	0.000121
2386.000000	0.000160
2385.000000	0.000209
2384.000000	0.000265
2383.000000	0.000321
2382.000000	0.000385
2381.000000	0.000458
2380.000000	0.000521
2379.000000	0.000553
2378.000000	0.000549
2377.000000	0.000518
2376.000000	0.000466
2375.000000	0.000407
2374.000000	0.000364
2373.000000	0.000346
2372.000000	0.000335
2371.000000	0.000324
2370.000000	0.000337
2369.000000	0.000394
2368.000000	0.000486
2367.000000	0.000606
2366.000000	0.000767
2365.000000	0.000980
2364.000000	0.001221
2363.000000	0.001450
2362.000000	0.001692
2361.000000	0.001967
2360.000000	0.002231
2359.000000	0.002448
2358.000000	0.002615
2357.000000	0.002765
2356.000000	0.002906
2355.000000	0.003021
2354.000000	0.003129
2353.000000	0.003252
2352.000000	0.003341
2351.000000	0.003255
2350.000000	0.002954
2349.000000	0.002613
2348.000000	0.002469
2347.000000	0.002676
2346.000000	0.003156
2345.000000	0.003694
2344.000000	0.004121
2343.000000	0.004387
2342.000000	0.004537
2341.000000	0.004538
2340.000000	0.004371
2339.000000	0.004079
2338.000000	0.003728
2337.000000	0.003379
2336.000000	0.003099
2335.000000	0.002923
2334.000000	0.002832
2333.000000	0.002793
2332.000000	0.002808
2331.000000	0.002844
2330.000000	0.002813
2329.000000	0.002699
2328.000000	0.002538
2327.000000	0.002421
2326.000000	0.002358
2325.000000	0.002352
2324.000000	0.002381
2323.000000	0.002399
2322.000000	0.002382
2321.000000	0.002323
2320.000000	0.002238
2319.000000	0.002109
2318.000000	0.001935
2317.000000	0.001751
2316.000000	0.001610
2315.000000	0.001528
2314.000000	0.001464
2313.000000	0.001388
2312.000000	0.001295
2311.000000	0.001198
2310.000000	0.001095
2309.000000	0.000996
2308.000000	0.000904
2307.000000	0.000823
2306.000000	0.000738
2305.000000	0.000647
2304.000000	0.000554
2303.000000	0.000467
2302.000000	0.000383
2301.000000	0.000309
2300.000000	0.000248
2299.000000	0.000200
2298.000000	0.000150
2297.000000	0.000100
2296.000000	0.000054
2295.000000	0.000021
2294.000000	-0.000003
2293.000000	-0.000013
2292.000000	-0.000009
2291.000000	0.000001
2290.000000	-0.000000
2289.000000	-0.000019
2288.000000	-0.000044
2287.000000	-0.000067
2286.000000	-0.000091
2285.000000	-0.000122
2284.000000	-0.000161
2283.000000	-0.000205
2282.000000	-0.000248
2281.000000	-0.000287
2280.000000	-0.000315
2279.000000	-0.000330
2278.000000	-0.000339
2277.000000	-0.000346
2276.000000	-0.000354
2275.000000	-0.000366
2274.000000	-0.000386
2273.000000	-0.000410
2272.000000	-0.000427
2271.000000	-0.000434
2270.000000	-0.000441
2269.000000	-0.000455
2268.000000	-0.000477
2267.000000	-0.000503
2266.000000	-0.000533
2265.000000	-0.000563
2264.000000	-0.000593
2263.000000	-0.000622
2262.000000	-0.000655
2261.000000	-0.000696
2260.000000	-0.000744
2259.000000	-0.000798
2258.000000	-0.000855
2257.000000	-0.000898
2256.000000	-0.000895
2255.000000	-0.000819
2254.000000	-0.000662
2253.000000	-0.000447
2252.000000	-0.000212
2251.000000	0.000003
2250.000000	0.000172
2249.000000	0.000287
2248.000000	0.000357
2247.000000	0.000394
2246.000000	0.000406
2245.000000	0.000401
2244.000000	0.000381
2243.000000	0.000348
2242.000000	0.000302
2241.000000	0.000253
2240.000000	0.000210
2239.000000	0.000181
2238.000000	0.000162
2237.000000	0.000145
2236.000000	0.000128
2235.000000	0.000112
2234.000000	0.000100
2233.000000	0.000092
2232.000000	0.000088
2231.000000	0.000086
2230.000000	0.000084
2229.000000	0.000079
2228.000000	0.000073
2227.000000	0.000063
2226.000000	0.000053
2225.000000	0.000045
2224.000000	0.000044
2223.000000	0.000047
2222.000000	0.000051
2221.000000	0.000053
2220.000000	0.000055
2219.000000	0.000056
2218.000000	0.000053
2217.000000	0.000045
2216.000000	0.000036
2215.000000	0.000028
2214.000000	0.000020
2213.000000	0.000015
2212.000000	0.000014
2211.000000	0.000017
2210.000000	0.000019
2209.000000	0.000020
2208.000000	0.000022
2207.000000	0.000026
2206.000000	0.000030
2205.000000	0.000033
2204.000000	0.000034
2203.000000	0.000030
2202.000000	0.000024
2201.000000	0.000018
2200.000000	0.000016
2199.000000	0.000018
2198.000000	0.000021
2197.000000	0.000024
2196.000000	0.000029
2195.000000	0.000033
2194.000000	0.000034
2193.000000	0.000031
2192.000000	0.000025
2191.000000	0.000016
2190.000000	0.000006
2189.000000	-0.000002
2188.000000	-0.000004
2187.000000	-0.000004
2186.000000	-0.000009
2185.000000	-0.000018
2184.000000	-0.000024
2183.000000	-0.000023
2182.000000	-0.000019
2181.000000	-0.000017
2180.000000	-0.000013
2179.000000	-0.000006
2178.000000	0.000001
2177.000000	0.000005
2176.000000	0.000005
2175.000000	0.000003
2174.000000	-0.000000
2173.000000	-0.000005
2172.000000	-0.000013
2171.000000	-0.000023
2170.000000	-0.000031
2169.000000	-0.000031
2168.000000	-0.000021
2167.000000	-0.000006
2166.000000	0.000005
2165.000000	0.000009
2164.000000	0.000006
2163.000000	0.000003
2162.000000	0.000004
2161.000000	0.000011
2160.000000	0.000023
2159.000000	0.000036
2158.000000	0.000046
2157.000000	0.000052
2156.000000	0.000057
2155.000000	0.000066
2154.000000	0.000079
2153.000000	0.000095
2152.000000	0.000112
2151.000000	0.000129
2150.000000	0.000145
2149.000000	0.000164
2148.000000	0.000187
2147.000000	0.000215
2146.000000	0.000242
2145.000000	0.000270
2144.000000	0.000298
2143.000000	0.000332
2142.000000	0.000369
2141.000000	0.000404
2140.000000	0.000434
2139.000000	0.000459
2138.000000	0.000482
2137.000000	0.000505
2136.000000	0.000529
2135.000000	0.000552
2134.000000	0.000573
2133.000000	0.000591
2132.000000	0.000607
2131.000000	0.000618
2130.000000	0.000625
2129.000000	0.000632
2128.000000	0.000641
2127.000000	0.000651
2126.000000	0.000660
2125.000000	0.000667
2124.000000	0.000670
2123.000000	0.000668
2122.000000	0.000659
2121.000000	0.000640
2120.000000	0.000613
2119.000000	0.000582
2118.000000	0.000551
2117.000000	0.000520
2116.000000	0.000487
2115.000000	0.000448
2114.000000	0.000400
2113.000000	0.000352
2112.000000	0.000310
2111.000000	0.000276
2110.000000	0.000246
2109.000000	0.000212
2108.000000	0.000177
2107.000000	0.000146
2106.000000	0.000122
2105.000000	0.000106
2104.000000	0.000097
2103.000000	0.000091
2102.000000	0.000083
2101.000000	0.000070
2100.000000	0.000051
2099.000000	0.000029
2098.000000	0.000009
2097.000000	-0.000005
2096.000000	-0.000014
2095.000000	-0.000018
2094.000000	-0.000018
2093.000000	-0.000013
2092.000000	-0.000007
2091.000000	-0.000004
2090.000000	-0.000005
2089.000000	-0.000011
2088.000000	-0.000018
2087.000000	-0.000025
2086.000000	-0.000030
2085.000000	-0.000032
2084.000000	-0.000035
2083.000000	-0.000042
2082.000000	-0.000051
2081.000000	-0.000057
2080.000000	-0.000059
2079.000000	-0.000054
2078.000000	-0.000046
2077.000000	-0.000036
2076.000000	-0.000026
2075.000000	-0.000020
2074.000000	-0.000021
2073.000000	-0.000025
2072.000000	-0.000028
2071.000000	-0.000027
2070.000000	-0.000022
2069.000000	-0.000019
2068.000000	-0.000021
2067.000000	-0.000028
2066.000000	-0.000039
2065.000000	-0.000049
2064.000000	-0.000055
2063.000000	-0.000057
2062.000000	-0.000054
2061.000000	-0.000047
2060.000000	-0.000041
2059.000000	-0.000041
2058.000000	-0.000043
2057.000000	-0.000042
2056.000000	-0.000036
2055.000000	-0.000032
2054.000000	-0.000035
2053.000000	-0.000046
2052.000000	-0.000061
2051.000000	-0.000075
2050.000000	-0.000084
2049.000000	-0.000084
2048.000000	-0.000075
2047.000000	-0.000062
2046.000000	-0.000052
2045.000000	-0.000046
2044.000000	-0.000043
2043.000000	-0.000040
2042.000000	-0.000036
2041.000000	-0.000032
2040.000000	-0.000030
2039.000000	-0.000032
2038.000000	-0.000037
2037.000000	-0.000044
2036.000000	-0.000052
2035.000000	-0.000057
2034.000000	-0.000056
2033.000000	-0.000048
2032.000000	-0.000036
2031.000000	-0.000027
2030.000000	-0.000025
2029.000000	-0.000027
2028.000000	-0.000030
2027.000000	-0.000032
2026.000000	-0.000032
2025.000000	-0.000029
2024.000000	-0.000023
2023.000000	-0.000016
2022.000000	-0.000008
2021.000000	-0.000001
2020.000000	0.000001
2019.000000	-0.000004
2018.000000	-0.000015
2017.000000	-0.000025
2016.000000	-0.000031
2015.000000	-0.000030
2014.000000	-0.000025
2013.000000	-0.000020
2012.000000	-0.000020
2011.000000	-0.000026
2010.000000	-0.000035
2009.000000	-0.000041
2008.000000	-0.000040
2007.000000	-0.000036
2006.000000	-0.000031
2005.000000	-0.000028
2004.000000	-0.000025
2003.000000	-0.000022
2002.000000	-0.000018
2001.000000	-0.000014
2000.000000	-0.000009
1999.000000	-0.000005
1998.000000	-0.000006
1997.000000	-0.000008
1996.000000	-0.000008
1995.000000	-0.000005
1994.000000	-0.000002
1993.000000	-0.000002
1992.000000	-0.000009
1991.000000	-0.000021
1990.000000	-0.000031
1989.000000	-0.000036
1988.000000	-0.000037
1987.000000	-0.000039
1986.000000	-0.000041
1985.000000	-0.000042
1984.000000	-0.000036
1983.000000	-0.000026
1982.000000	-0.000017
1981.000000	-0.000012
1980.000000	-0.000009
1979.000000	-0.000006
1978.000000	-0.000005
1977.000000	-0.000008
1976.000000	-0.000018
1975.000000	-0.000028
1974.000000	-0.000030
1973.000000	-0.000023
1972.000000	-0.000015
1971.000000	-0.000012
1970.000000	-0.000016
1969.000000	-0.000024
1968.000000	-0.000031
1967.000000	-0.000034
1966.000000	-0.000034
1965.000000	-0.000032
1964.000000	-0.000032
1963.000000	-0.000033
1962.000000	-0.000034
1961.000000	-0.000031
1960.000000	-0.000027
1959.000000	-0.000024
1958.000000	-0.000022
1957.000000	-0.000021
1956.000000	-0.000016
1955.000000	-0.000010
1954.000000	-0.000009
1953.000000	-0.000016
1952.000000	-0.000027
1951.000000	-0.000033
1950.000000	-0.000032
1949.000000	-0.000023
1948.000000	-0.000009
1947.000000	0.000003
1946.000000	0.000008
1945.000000	0.000005
1944.000000	-0.000006
1943.000000	-0.000018
1942.000000	-0.000025
1941.000000	-0.000026
1940.000000	-0.000028
1939.000000	-0.000031
1938.000000	-0.000032
1937.000000	-0.000026
1936.000000	-0.000016
1935.000000	-0.000007
1934.000000	-0.000004
1933.000000	-0.000006
1932.000000	-0.000008
1931.000000	-0.000007
1930.000000	-0.000004
1929.000000	0.000000
1928.000000	0.000001
1927.000000	-0.000005
1926.000000	-0.000015
1925.000000	-0.000026
1924.000000	-0.000032
1923.000000	-0.000033
1922.000000	-0.000028
1921.000000	-0.000018
1920.000000	-0.000010
1919.000000	-0.000007
1918.000000	-0.000007
1917.000000	-0.000008
1916.000000	-0.000007
1915.000000	-0.000003
1914.000000	0.000003
1913.000000	0.000007
1912.000000	0.000002
1911.000000	-0.000013
1910.000000	-0.000031
1909.000000	-0.000038
1908.000000	-0.000033
1907.000000	-0.000029
1906.000000	-0.000030
1905.000000	-0.000027
1904.000000	-0.000020
1903.000000	-0.000015
1902.000000	-0.000014
1901.000000	-0.000017
1900.000000	-0.000023
1899.000000	-0.000032
1898.000000	-0.000038
1897.000000	-0.000035
1896.000000	-0.000024
1895.000000	-0.000011
1894.000000	-0.000002
1893.000000	0.000003
1892.000000	0.000003
1891.000000	0.000000
1890.000000	0.000003
1889.000000	0.000013
1888.000000	0.000022
1887.000000	0.000021
1886.000000	0.000014
1885.000000	0.000012
1884.000000	0.000016
1883.000000	0.000019
1882.000000	0.000015
1881.000000	0.000008
1880.000000	-0.000002
1879.000000	-0.000013
1878.000000	-0.000020
1877.000000	-0.000019
1876.000000	-0.000014
1875.000000	-0.000014
1874.000000	-0.000020
1873.000000	-0.000021
1872.000000	-0.000015
1871.000000	-0.000007
1870.000000	-0.000003
1869.000000	-0.000003
1868.000000	-0.000005
1867.000000	-0.000010
1866.000000	-0.000017
1865.000000	-0.000021
1864.000000	-0.000026
1863.000000	-0.000034
1862.000000	-0.000042
1861.000000	-0.000040
1860.000000	-0.000030
1859.000000	-0.000023
1858.000000	-0.000023
1857.000000	-0.000020
1856.000000	-0.000013
1855.000000	-0.000007
1854.000000	-0.000007
1853.000000	-0.000007
1852.000000	-0.000006
1851.000000	-0.000005
1850.000000	-0.000003
1849.000000	0.000001
1848.000000	0.000005
1847.000000	0.000004
1846.000000	0.000001
1845.000000	0.000001
1844.000000	0.000003
1843.000000	0.000002
1842.000000	0.000002
1841.000000	0.000007
1840.000000	0.000013
1839.000000	0.000015
1838.000000	0.000013
1837.000000	0.000009
1836.000000	0.000006
1835.000000	0.000006
1834.000000	0.000008
1833.000000	0.000012
1832.000000	0.000017
1831.000000	0.000022
1830.000000	0.000023
1829.000000	0.000018
1828.000000	0.000010
1827.000000	0.000001
1826.000000	-0.000002
1825.000000	0.000003
1824.000000	0.000014
1823.000000	0.000022
1822.000000	0.000018
1821.000000	0.000008
1820.000000	0.000001
1819.000000	-0.000000
1818.000000	0.000003
1817.000000	0.000012
1816.000000	0.000025
1815.000000	0.000031
1814.000000	0.000024
1813.000000	0.000014
1812.000000	0.000014
1811.000000	0.000019
1810.000000	0.000021
1809.000000	0.000024
1808.000000	0.000029
1807.000000	0.000030
1806.000000	0.000025
1805.000000	0.000027
1804.000000	0.000041
1803.000000	0.000055
1802.000000	0.000056
1801.000000	0.000048
1800.000000	0.000041
1799.000000	0.000030
1798.000000	0.000015
1797.000000	0.000007
1796.000000	0.000011
1795.000000	0.000021
1794.000000	0.000033
1793.000000	0.000046
1792.000000	0.000057
1791.000000	0.000057
1790.000000	0.000049
1789.000000	0.000045
1788.000000	0.000046
1787.000000	0.000044
1786.000000	0.000038
1785.000000	0.000039
1784.000000	0.000049
1783.000000	0.000059
1782.000000	0.000061
1781.000000	0.000057
1780.000000	0.000057
1779.000000	0.000062
1778.000000	0.000069
1777.000000	0.000078
1776.000000	0.000089
1775.000000	0.000100
1774.000000	0.000104
1773.000000	0.000099
1772.000000	0.000090
1771.000000	0.000088
1770.000000	0.000090
1769.000000	0.000091
1768.000000	0.000095
1767.000000	0.000106
1766.000000	0.000119
1765.000000	0.000130
1764.000000	0.000142
1763.000000	0.000158
1762.000000	0.000167
1761.000000	0.000160
1760.000000	0.000153
1759.000000	0.000156
1758.000000	0.000168
1757.000000	0.000180
1756.000000	0.000187
1755.000000	0.000187
1754.000000	0.000174
1753.000000	0.000145
1752.000000	0.000118
1751.000000	0.000108
1750.000000	0.000110
1749.000000	0.000120
1748.000000	0.000141
1747.000000	0.000173
1746.000000	0.000197
1745.000000	0.000204
1744.000000	0.000206
1743.000000	0.000217
1742.000000	0.000232
1741.000000	0.000243
1740.000000	0.000255
1739.000000	0.000274
1738.000000	0.000293
1737.000000	0.000291
1736.000000	0.000273
1735.000000	0.000265
1734.000000	0.000263
1733.000000	0.000253
1732.000000	0.000248
1731.000000	0.000256
1730.000000	0.000272
1729.000000	0.000292
1728.000000	0.000312
1727.000000	0.000329
1726.000000	0.000338
1725.000000	0.000339
1724.000000	0.000334
1723.000000	0.000324
1722.000000	0.000312
1721.000000	0.000307
1720.000000	0.000310
1719.000000	0.000318
1718.000000	0.000318
1717.000000	0.000316
1716.000000	0.000319
1715.000000	0.000318
1714.000000	0.000312
1713.000000	0.000314
1712.000000	0.000325
1711.000000	0.000327
1710.000000	0.000317
1709.000000	0.000308
1708.000000	0.000305
1707.000000	0.000305
1706.000000	0.000314
1705.000000	0.000341
1704.000000	0.000365
1703.000000	0.000348
1702.000000	0.000301
1701.000000	0.000283
1700.000000	0.000298
1699.000000	0.000305
1698.000000	0.000305
1697.000000	0.000313
1696.000000	0.000341
1695.000000	0.000374
1694.000000	0.000406
1693.000000	0.000439
1692.000000	0.000464
1691.000000	0.000475
1690.000000	0.000484
1689.000000	0.000499
1688.000000	0.000519
1687.000000	0.000538
1686.000000	0.000561
1685.000000	0.000591
1684.000000	0.000595
1683.000000	0.000570
1682.000000	0.000551
1681.000000	0.000535
1680.000000	0.000512
1679.000000	0.000489
1678.000000	0.000467
1677.000000	0.000435
1676.000000	0.000402
1675.000000	0.000384
1674.000000	0.000375
1673.000000	0.000353
1672.000000	0.000310
1671.000000	0.000256
1670.000000	0.000211
1669.000000	0.000171
1668.000000	0.000126
1667.000000	0.000081
1666.000000	0.000032
1665.000000	-0.000039
1664.000000	-0.000133
1663.000000	-0.000229
1662.000000	-0.000299
1661.000000	-0.000345
1660.000000	-0.000383
1659.000000	-0.000409
1658.000000	-0.000410
1657.000000	-0.000393
1656.000000	-0.000378
1655.000000	-0.000356
1654.000000	-0.000310
1653.000000	-0.000285
1652.000000	-0.000301
1651.000000	-0.000279
1650.000000	-0.000212
1649.000000	-0.000155
1648.000000	-0.000115
1647.000000	-0.000077
1646.000000	-0.000055
1645.000000	-0.000059
1644.000000	-0.000066
1643.000000	-0.000067
1642.000000	-0.000061
1641.000000	-0.000053
1640.000000	-0.000045
1639.000000	-0.000040
1638.000000	-0.000043
1637.000000	-0.000045
1636.000000	-0.000042
1635.000000	-0.000034
1634.000000	-0.000020
1633.000000	0.000009
1632.000000	0.000039
1631.000000	0.000052
1630.000000	0.000049
1629.000000	0.000038
1628.000000	0.000022
1627.000000	0.000008
1626.000000	-0.000002
1625.000000	-0.000013
1624.000000	-0.000030
1623.000000	-0.000041
1622.000000	-0.000029
1621.000000	-0.000002
1620.000000	0.000013
1619.000000	0.000002
1618.000000	-0.000021
1617.000000	-0.000043
1616.000000	-0.000066
1615.000000	-0.000075
1614.000000	-0.000059
1613.000000	-0.000034
1612.000000	-0.000020
1611.000000	-0.000020
1610.000000	-0.000025
1609.000000	-0.000035
1608.000000	-0.000048
1607.000000	-0.000056
1606.000000	-0.000055
1605.000000	-0.000053
1604.000000	-0.000053
1603.000000	-0.000041
1602.000000	-0.000011
1601.000000	0.000020
1600.000000	0.000037
1599.000000	0.000042
1598.000000	0.000042
1597.000000	0.000032
1596.000000	0.000010
1595.000000	-0.000016
1594.000000	-0.000036
1593.000000	-0.000048
1592.000000	-0.000056
1591.000000	-0.000061
1590.000000	-0.000061
1589.000000	-0.000064
1588.000000	-0.000076
1587.000000	-0.000094
1586.000000	-0.000107
1585.000000	-0.000115
1584.000000	-0.000125
1583.000000	-0.000132
1582.000000	-0.000135
1581.000000	-0.000144
1580.000000	-0.000166
1579.000000	-0.000193
1578.000000	-0.000211
1577.000000	-0.000217
1576.000000	-0.000215
1575.000000	-0.000205
1574.000000	-0.000180
1573.000000	-0.000160
1572.000000	-0.000164
1571.000000	-0.000183
1570.000000	-0.000210
1569.000000	-0.000255
1568.000000	-0.000309
1567.000000	-0.000342
1566.000000	-0.000346
1565.000000	-0.000339
1564.000000	-0.000335
1563.000000	-0.000330
1562.000000	-0.000329
1561.000000	-0.000329
1560.000000	-0.000325
1559.000000	-0.000354
1558.000000	-0.000418
1557.000000	-0.000469
1556.000000	-0.000493
1555.000000	-0.000508
1554.000000	-0.000530
1553.000000	-0.000565
1552.000000	-0.000600
1551.000000	-0.000622
1550.000000	-0.000629
1549.000000	-0.000630
1548.000000	-0.000639
1547.000000	-0.000648
1546.000000	-0.000653
1545.000000	-0.000670
1544.000000	-0.000715
1543.000000	-0.000777
1542.000000	-0.000819
1541.000000	-0.000818
1540.000000	-0.000800
1539.000000	-0.000798
1538.000000	-0.000797
1537.000000	-0.000777
1536.000000	-0.000764
1535.000000	-0.000769
1534.000000	-0.000773
1533.000000	-0.000765
1532.000000	-0.000764
1531.000000	-0.000797
1530.000000	-0.000868
1529.000000	-0.000934
1528.000000	-0.000942
1527.000000	-0.000883
1526.000000	-0.000805
1525.000000	-0.000761
1524.000000	-0.000758
1523.000000	-0.000767
1522.000000	-0.000766
1521.000000	-0.000766
1520.000000	-0.000779
1519.000000	-0.000791
1518.000000	-0.000807
1517.000000	-0.000848
1516.000000	-0.000918
1515.000000	-0.000988
1514.000000	-0.001015
1513.000000	-0.000980
1512.000000	-0.000902
1511.000000	-0.000837
1510.000000	-0.000822
1509.000000	-0.000840
1508.000000	-0.000842
1507.000000	-0.000821
1506.000000	-0.000821
1505.000000	-0.000851
1504.000000	-0.000863
1503.000000	-0.000860
1502.000000	-0.000879
1501.000000	-0.000916
1500.000000	-0.000936
1499.000000	-0.000921
1498.000000	-0.000879
1497.000000	-0.000818
1496.000000	-0.000735
1495.000000	-0.000634
1494.000000	-0.000527
1493.000000	-0.000426
1492.000000	-0.000335
1491.000000	-0.000261
1490.000000	-0.000214
1489.000000	-0.000187
1488.000000	-0.000169
1487.000000	-0.000171
1486.000000	-0.000202
1485.000000	-0.000263
1484.000000	-0.000345
1483.000000	-0.000417
1482.000000	-0.000451
1481.000000	-0.000441
1480.000000	-0.000408
1479.000000	-0.000372
1478.000000	-0.000329
1477.000000	-0.000270
1476.000000	-0.000208
1475.000000	-0.000167
1474.000000	-0.000145
1473.000000	-0.000129
1472.000000	-0.000122
1471.000000	-0.000128
1470.000000	-0.000136
1469.000000	-0.000137
1468.000000	-0.000153
1467.000000	-0.000239
1466.000000	-0.000427
1465.000000	-0.000665
1464.000000	-0.000821
1463.000000	-0.000795
1462.000000	-0.000619
1461.000000	-0.000414
1460.000000	-0.000288
1459.000000	-0.000260
1458.000000	-0.000285
1457.000000	-0.000325
1456.000000	-0.000367
1455.000000	-0.000389
1454.000000	-0.000388
1453.000000	-0.000402
1452.000000	-0.000452
1451.000000	-0.000526
1450.000000	-0.000585
1449.000000	-0.000585
1448.000000	-0.000526
1447.000000	-0.000453
1446.000000	-0.000415
1445.000000	-0.000415
1444.000000	-0.000417
1443.000000	-0.000400
1442.000000	-0.000376
1441.000000	-0.000366
1440.000000	-0.000372
1439.000000	-0.000396
1438.000000	-0.000454
1437.000000	-0.000543
1436.000000	-0.000616
1435.000000	-0.000611
1434.000000	-0.000533
1433.000000	-0.000439
1432.000000	-0.000372
1431.000000	-0.000341
1430.000000	-0.000337
1429.000000	-0.000348
1428.000000	-0.000367
1427.000000	-0.000400
1426.000000	-0.000464
1425.000000	-0.000578
1424.000000	-0.000722
1423.000000	-0.000844
1422.000000	-0.000900
1421.000000	-0.000867
1420.000000	-0.000748
1419.000000	-0.000595
1418.000000	-0.000488
1417.000000	-0.000443
1416.000000	-0.000425
1415.000000	-0.000409
1414.000000	-0.000402
1413.000000	-0.000417
1412.000000	-0.000443
1411.000000	-0.000465
1410.000000	-0.000483
1409.000000	-0.000504
1408.000000	-0.000512
1407.000000	-0.000490
1406.000000	-0.000442
1405.000000	-0.000396
1404.000000	-0.000370
1403.000000	-0.000362
1402.000000	-0.000367
1401.000000	-0.000379
1400.000000	-0.000390
1399.000000	-0.000395
1398.000000	-0.000399
1397.000000	-0.000410
1396.000000	-0.000420
1395.000000	-0.000416
1394.000000	-0.000402
1393.000000	-0.000393
1392.000000	-0.000390
1391.000000	-0.000386
1390.000000	-0.000376
1389.000000	-0.000368
1388.000000	-0.000366
1387.000000	-0.000371
1386.000000	-0.000378
1385.000000	-0.000382
1384.000000	-0.000385
1383.000000	-0.000391
1382.000000	-0.000416
1381.000000	-0.000470
1380.000000	-0.000555
1379.000000	-0.000652
1378.000000	-0.000724
1377.000000	-0.000737
1376.000000	-0.000686
1375.000000	-0.000593
1374.000000	-0.000496
1373.000000	-0.000424
1372.000000	-0.000381
1371.000000	-0.000353
1370.000000	-0.000329
1369.000000	-0.000304
1368.000000	-0.000279
1367.000000	-0.000258
1366.000000	-0.000245
1365.000000	-0.000242
1364.000000	-0.000240
1363.000000	-0.000222
1362.000000	-0.000190
1361.000000	-0.000154
1360.000000	-0.000125
1359.000000	-0.000102
1358.000000	-0.000084
1357.000000	-0.000079
1356.000000	-0.000088
1355.000000	-0.000104
1354.000000	-0.000119
1353.000000	-0.000136
1352.000000	-0.000153
1351.000000	-0.000164
1350.000000	-0.000155
1349.000000	-0.000133
1348.000000	-0.000116
1347.000000	-0.000117
1346.000000	-0.000131
1345.000000	-0.000147
1344.000000	-0.000158
1343.000000	-0.000166
1342.000000	-0.000176
1341.000000	-0.000191
1340.000000	-0.000209
1339.000000	-0.000228
1338.000000	-0.000238
1337.000000	-0.000228
1336.000000	-0.000196
1335.000000	-0.000155
1334.000000	-0.000130
1333.000000	-0.000131
1332.000000	-0.000142
1331.000000	-0.000139
1330.000000	-0.000113
1329.000000	-0.000077
1328.000000	-0.000047
1327.000000	-0.000031
1326.000000	-0.000023
1325.000000	-0.000020
1324.000000	-0.000016
1323.000000	-0.000006
1322.000000	0.000012
1321.000000	0.000032
1320.000000	0.000045
1319.000000	0.000051
1318.000000	0.000052
1317.000000	0.000054
1316.000000	0.000064
1315.000000	0.000083
1314.000000	0.000107
1313.000000	0.000124
1312.000000	0.000128
1311.000000	0.000123
1310.000000	0.000117
1309.000000	0.000119
1308.000000	0.000136
1307.000000	0.000167
1306.000000	0.000199
1305.000000	0.000220
1304.000000	0.000226
1303.000000	0.000226
1302.000000	0.000226
1301.000000	0.000226
1300.000000	0.000221
1299.000000	0.000213
1298.000000	0.000202
1297.000000	0.000195
1296.000000	0.000195
1295.000000	0.000205
1294.000000	0.000216
1293.000000	0.000218
1292.000000	0.000214
1291.000000	0.000214
1290.000000	0.000223
1289.000000	0.000234
1288.000000	0.000241
1287.000000	0.000244
1286.000000	0.000244
1285.000000	0.000240
1284.000000	0.000232
1283.000000	0.000218
1282.000000	0.000197
1281.000000	0.000175
1280.000000	0.000170
1279.000000	0.000198
1278.000000	0.000255
1277.000000	0.000328
1276.000000	0.000401
1275.000000	0.000466
1274.000000	0.000521
1273.000000	0.000560
1272.000000	0.000581
1271.000000	0.000587
1270.000000	0.000581
1269.000000	0.000563
1268.000000	0.000537
1267.000000	0.000512
1266.000000	0.000496
1265.000000	0.000491
1264.000000	0.000494
1263.000000	0.000503
1262.000000	0.000511
1261.000000	0.000513
1260.000000	0.000513
1259.000000	0.000518
1258.000000	0.000528
1257.000000	0.000536
1256.000000	0.000544
1255.000000	0.000555
1254.000000	0.000573
1253.000000	0.000598
1252.000000	0.000628
1251.000000	0.000662
1250.000000	0.000696
1249.000000	0.000727
1248.000000	0.000756
1247.000000	0.000789
1246.000000	0.000829
1245.000000	0.000871
1244.000000	0.000913
1243.000000	0.000958
1242.000000	0.001008
1241.000000	0.001058
1240.000000	0.001100
1239.000000	0.001134
1238.000000	0.001164
1237.000000	0.001196
1236.000000	0.001238
1235.000000	0.001289
1234.000000	0.001339
1233.000000	0.001372
1232.000000	0.001383
1231.000000	0.001382
1230.000000	0.001378
1229.000000	0.001368
1228.000000	0.001352
1227.000000	0.001332
1226.000000	0.001310
1225.000000	0.001287
1224.000000	0.001263
1223.000000	0.001239
1222.000000	0.001212
1221.000000	0.001177
1220.000000	0.001138
1219.000000	0.001105
1218.000000	0.001083
1217.000000	0.001068
1216.000000	0.001049
1215.000000	0.001018
1214.000000	0.000968
1213.000000	0.000905
1212.000000	0.000848
1211.000000	0.000813
1210.000000	0.000794
1209.000000	0.000768
1208.000000	0.000722
1207.000000	0.000665
1206.000000	0.000618
1205.000000	0.000589
1204.000000	0.000571
1203.000000	0.000556
1202.000000	0.000535
1201.000000	0.000505
1200.000000	0.000470
1199.000000	0.000438
1198.000000	0.000410
1197.000000	0.000384
1196.000000	0.000359
1195.000000	0.000342
1194.000000	0.000338
1193.000000	0.000344
1192.000000	0.000356
1191.000000	0.000372
1190.000000	0.000389
1189.000000	0.000399
1188.000000	0.000401
1187.000000	0.000396
1186.000000	0.000391
1185.000000	0.000384
1184.000000	0.000371
1183.000000	0.000349
1182.000000	0.000317
1181.000000	0.000283
1180.000000	0.000258
1179.000000	0.000246
1178.000000	0.000245
1177.000000	0.000247
1176.000000	0.000250
1175.000000	0.000258
1174.000000	0.000264
1173.000000	0.000260
1172.000000	0.000246
1171.000000	0.000233
1170.000000	0.000224
1169.000000	0.000215
1168.000000	0.000199
1167.000000	0.000185
1166.000000	0.000185
1165.000000	0.000205
1164.000000	0.000236
1163.000000	0.000268
1162.000000	0.000289
1161.000000	0.000295
1160.000000	0.000295
1159.000000	0.000299
1158.000000	0.000306
1157.000000	0.000305
1156.000000	0.000293
1155.000000	0.000276
1154.000000	0.000257
1153.000000	0.000242
1152.000000	0.000238
1151.000000	0.000252
1150.000000	0.000274
1149.000000	0.000282
1148.000000	0.000264
1147.000000	0.000231
1146.000000	0.000204
1145.000000	0.000195
1144.000000	0.000202
1143.000000	0.000213
1142.000000	0.000216
1141.000000	0.000207
1140.000000	0.000197
1139.000000	0.000197
1138.000000	0.000210
1137.000000	0.000229
1136.000000	0.000244
1135.000000	0.000247
1134.000000	0.000230
1133.000000	0.000190
1132.000000	0.000144
1131.000000	0.000115
1130.000000	0.000110
1129.000000	0.000108
1128.000000	0.000096
1127.000000	0.000075
1126.000000	0.000062
1125.000000	0.000063
1124.000000	0.000072
1123.000000	0.000082
1122.000000	0.000085
1121.000000	0.000079
1120.000000	0.000071
1119.000000	0.000069
1118.000000	0.000076
1117.000000	0.000082
1116.000000	0.000084
1115.000000	0.000084
1114.000000	0.000084
1113.000000	0.000082
1112.000000	0.000077
1111.000000	0.000073
1110.000000	0.000071
1109.000000	0.000066
1108.000000	0.000060
1107.000000	0.000062
1106.000000	0.000071
1105.000000	0.000079
1104.000000	0.000075
1103.000000	0.000061
1102.000000	0.000045
1101.000000	0.000032
1100.000000	0.000024
1099.000000	0.000018
1098.000000	0.000012
1097.000000	0.000002
1096.000000	-0.000004
1095.000000	-0.000004
1094.000000	-0.000000
1093.000000	-0.000002
1092.000000	-0.000008
1091.000000	-0.000009
1090.000000	-0.000005
1089.000000	-0.000001
1088.000000	0.000001
1087.000000	0.000006
1086.000000	0.000012
1085.000000	0.000009
1084.000000	-0.000006
1083.000000	-0.000029
1082.000000	-0.000061
1081.000000	-0.000102
1080.000000	-0.000143
1079.000000	-0.000170
1078.000000	-0.000179
1077.000000	-0.000180
1076.000000	-0.000178
1075.000000	-0.000172
1074.000000	-0.000169
1073.000000	-0.000183
1072.000000	-0.000211
1071.000000	-0.000228
1070.000000	-0.000217
1069.000000	-0.000189
1068.000000	-0.000175
1067.000000	-0.000189
1066.000000	-0.000229
1065.000000	-0.000275
1064.000000	-0.000307
1063.000000	-0.000317
1062.000000	-0.000317
1061.000000	-0.000328
1060.000000	-0.000351
1059.000000	-0.000368
1058.000000	-0.000367
1057.000000	-0.000361
1056.000000	-0.000366
1055.000000	-0.000388
1054.000000	-0.000415
1053.000000	-0.000438
1052.000000	-0.000450
1051.000000	-0.000452
1050.000000	-0.000458
1049.000000	-0.000480
1048.000000	-0.000509
1047.000000	-0.000520
1046.000000	-0.000515
1045.000000	-0.000521
1044.000000	-0.000560
1043.000000	-0.000607
1042.000000	-0.000623
1041.000000	-0.000599
1040.000000	-0.000558
1039.000000	-0.000528
1038.000000	-0.000508
1037.000000	-0.000479
1036.000000	-0.000430
1035.000000	-0.000367
1034.000000	-0.000311
1033.000000	-0.000278
1032.000000	-0.000264
1031.000000	-0.000252
1030.000000	-0.000237
1029.000000	-0.000229
1028.000000	-0.000237
1027.000000	-0.000247
1026.000000	-0.000240
1025.000000	-0.000219
1024.000000	-0.000200
1023.000000	-0.000196
1022.000000	-0.000202
1021.000000	-0.000206
1020.000000	-0.000204
1019.000000	-0.000197
1018.000000	-0.000190
1017.000000	-0.000187
1016.000000	-0.000182
1015.000000	-0.000166
1014.000000	-0.000142
1013.000000	-0.000126
1012.000000	-0.000126
1011.000000	-0.000133
1010.000000	-0.000132
1009.000000	-0.000126
1008.000000	-0.000119
1007.000000	-0.000105
1006.000000	-0.000078
1005.000000	-0.000049
1004.000000	-0.000038
1003.000000	-0.000047
1002.000000	-0.000061
1001.000000	-0.000064
1000.000000	-0.000059
999.000000	-0.000055
998.000000	-0.000056
997.000000	-0.000056
996.000000	-0.000048
995.000000	-0.000035
994.000000	-0.000026
993.000000	-0.000030
992.000000	-0.000041
991.000000	-0.000041
990.000000	-0.000019
989.000000	0.000015
988.000000	0.000040
987.000000	0.000050
986.000000	0.000052
985.000000	0.000057
984.000000	0.000063
983.000000	0.000066
982.000000	0.000067
981.000000	0.000069
980.000000	0.000073
979.000000	0.000081
978.000000	0.000095
977.000000	0.000114
976.000000	0.000133
975.000000	0.000141
974.000000	0.000130
973.000000	0.000106
972.000000	0.000083
971.000000	0.000074
970.000000	0.000078
969.000000	0.000083
968.000000	0.000079
967.000000	0.000070
966.000000	0.000061
965.000000	0.000046
964.000000	0.000008
963.000000	-0.000053
962.000000	-0.000112
961.000000	-0.000137
960.000000	-0.000118
959.000000	-0.000079
958.000000	-0.000053
957.000000	-0.000049
956.000000	-0.000051
955.000000	-0.000042
954.000000	-0.000028
953.000000	-0.000023
952.000000	-0.000029
951.000000	-0.000038
950.000000	-0.000051
949.000000	-0.000072
948.000000	-0.000102
947.000000	-0.000133
946.000000	-0.000155
945.000000	-0.000169
944.000000	-0.000178
943.000000	-0.000184
942.000000	-0.000197
941.000000	-0.000222
940.000000	-0.000257
939.000000	-0.000291
938.000000	-0.000315
937.000000	-0.000330
936.000000	-0.000339
935.000000	-0.000337
934.000000	-0.000328
933.000000	-0.000317
932.000000	-0.000308
931.000000	-0.000289
930.000000	-0.000260
929.000000	-0.000239
928.000000	-0.000247
927.000000	-0.000287
926.000000	-0.000335
925.000000	-0.000367
924.000000	-0.000383
923.000000	-0.000400
922.000000	-0.000433
921.000000	-0.000467
920.000000	-0.000473
919.000000	-0.000433
918.000000	-0.000357
917.000000	-0.000277
916.000000	-0.000212
915.000000	-0.000170
914.000000	-0.000145
913.000000	-0.000122
912.000000	-0.000086
911.000000	-0.000040
910.000000	-0.000008
909.000000	-0.000011
908.000000	-0.000039
907.000000	-0.000066
906.000000	-0.000083
905.000000	-0.000098
904.000000	-0.000109
903.000000	-0.000097
902.000000	-0.000064
901.000000	-0.000034
900.000000	-0.000031
899.000000	-0.000048
898.000000	-0.000063
897.000000	-0.000062
896.000000	-0.000045
895.000000	-0.000026
894.000000	-0.000020
893.000000	-0.000036
892.000000	-0.000068
891.000000	-0.000097
890.000000	-0.000116
889.000000	-0.000131
888.000000	-0.000152
887.000000	-0.000179
886.000000	-0.000209
885.000000	-0.000245
884.000000	-0.000286
883.000000	-0.000336
882.000000	-0.000404
881.000000	-0.000494
880.000000	-0.000593
879.000000	-0.000671
878.000000	-0.000716
877.000000	-0.000735
876.000000	-0.000738
875.000000	-0.000727
874.000000	-0.000712
873.000000	-0.000716
872.000000	-0.000754
871.000000	-0.000819
870.000000	-0.000897
869.000000	-0.000981
868.000000	-0.001069
867.000000	-0.001154
866.000000	-0.001243
865.000000	-0.001354
864.000000	-0.001512
863.000000	-0.001730
862.000000	-0.002009
861.000000	-0.002341
860.000000	-0.002714
859.000000	-0.003133
858.000000	-0.003621
857.000000	-0.004203
856.000000	-0.004870
855.000000	-0.005584
854.000000	-0.006302
853.000000	-0.006972
852.000000	-0.007512
851.000000	-0.007821
850.000000	-0.007841
849.000000	-0.007584
848.000000	-0.007107
847.000000	-0.006483
846.000000	-0.005787
845.000000	-0.005095
844.000000	-0.004451
843.000000	-0.003873
842.000000	-0.003362
841.000000	-0.002916
840.000000	-0.002522
839.000000	-0.002159
838.000000	-0.001823
837.000000	-0.001526
836.000000	-0.001271
835.000000	-0.001052
834.000000	-0.000873
833.000000	-0.000748
832.000000	-0.000666
831.000000	-0.000589
830.000000	-0.000490
829.000000	-0.000384
828.000000	-0.000298
827.000000	-0.000236
826.000000	-0.000186
825.000000	-0.000145
824.000000	-0.000115
823.000000	-0.000093
822.000000	-0.000064
821.000000	-0.000016
820.000000	0.000056
819.000000	0.000139
818.000000	0.000201
817.000000	0.000205
816.000000	0.000149
815.000000	0.000069
814.000000	0.000007
813.000000	-0.000009
812.000000	0.000026
811.000000	0.000098
810.000000	0.000162
809.000000	0.000170
808.000000	0.000127
807.000000	0.000084
806.000000	0.000077
805.000000	0.000094
804.000000	0.000103
803.000000	0.000100
802.000000	0.000100
801.000000	0.000114
800.000000	0.000136
799.000000	0.000149
798.000000	0.000133
797.000000	0.000083
796.000000	0.000022
795.000000	-0.000015
794.000000	-0.000014
793.000000	0.000002
792.000000	0.000018
791.000000	0.000041
790.000000	0.000081
789.000000	0.000123
788.000000	0.000143
787.000000	0.000126
786.000000	0.000073
785.000000	0.000007
784.000000	-0.000035
783.000000	-0.000026
782.000000	0.000020
781.000000	0.000064
780.000000	0.000078
779.000000	0.000065
778.000000	0.000029
777.000000	-0.000018
776.000000	-0.000044
775.000000	-0.000015
774.000000	0.000061
773.000000	0.000132
772.000000	0.000164
771.000000	0.000160
770.000000	0.000133
769.000000	0.000090
768.000000	0.000052
767.000000	0.000044
766.000000	0.000058
765.000000	0.000060
764.000000	0.000043
763.000000	0.000031
762.000000	0.000033
761.000000	0.000027
760.000000	0.000003
759.000000	-0.000016
758.000000	-0.000018
757.000000	-0.000017
756.000000	-0.000020
755.000000	-0.000012
754.000000	0.000004
753.000000	0.000005
752.000000	-0.000006
751.000000	-0.000001
750.000000	0.000020
749.000000	0.000024
748.000000	0.000007
747.000000	0.000012
746.000000	0.000060
745.000000	0.000108
744.000000	0.000111
743.000000	0.000079
742.000000	0.000044
741.000000	0.000013
740.000000	-0.000002
739.000000	0.000019
738.000000	0.000059
737.000000	0.000069
736.000000	0.000035
735.000000	-0.000002
734.000000	-0.000007
733.000000	-0.000014
732.000000	-0.000040
731.000000	-0.000047
730.000000	-0.000017
729.000000	0.000011
728.000000	-0.000002
727.000000	-0.000045
726.000000	-0.000081
725.000000	-0.000096
724.000000	-0.000088
723.000000	-0.000049
722.000000	0.000005
721.000000	0.000028
720.000000	-0.000010
719.000000	-0.000077
718.000000	-0.000130
717.000000	-0.000158
716.000000	-0.000169
715.000000	-0.000160
714.000000	-0.000144
713.000000	-0.000150
712.000000	-0.000185
711.000000	-0.000219
710.000000	-0.000235
709.000000	-0.000244
708.000000	-0.000250
707.000000	-0.000246
706.000000	-0.000237
705.000000	-0.000237
704.000000	-0.000244
703.000000	-0.000233
702.000000	-0.000210
701.000000	-0.000220
700.000000	-0.000258
