# Supplementary material for: Real-time monitoring of the reversible capture and release of CO2 on anthraquinone and riboflavin-modified graphitic electrodes using ATR-SEIRAS
Source: Chem Sci. 2025 Nov 4;16(48):23189–202. doi: 10.1039/d5sc05427c (PMC12584010; doi:10.1039/d5sc05427c)
Supplement: SC-016-D5SC05427C-s001 [file SC-016-D5SC05427C-s001.zip › Data Folders/Main Figures/Figure2/2c/-0.6v_co2_0.4VBKG05AQ_Graphenegold_MeCN-0.1M-TBAPF6_1.ASC]

PE IR       SUBTECH     SPECTRUM    ASCII       PEDS        4.00        
   -1
-0.6v_co2_0.4VBKG05AQ_Graphenegold_MeCN-0.1M-TBAPF6_1.ASC
25/01/27
18:55:44.00
25/02/27
21:06:17.00
Administrator
Sample 005 By Administrator Date Monday, January 27 2025
700.000000
#HDR
-1
-1
#GR
cm-1
A
1.0
0.0
4000.000000
-1.000000
3301
8
0.003439
-0.008299
#DATA
4000.000000	0.000052
3999.000000	0.000054
3998.000000	0.000048
3997.000000	0.000038
3996.000000	0.000028
3995.000000	0.000022
3994.000000	0.000021
3993.000000	0.000026
3992.000000	0.000033
3991.000000	0.000039
3990.000000	0.000039
3989.000000	0.000032
3988.000000	0.000022
3987.000000	0.000017
3986.000000	0.000021
3985.000000	0.000033
3984.000000	0.000046
3983.000000	0.000054
3982.000000	0.000053
3981.000000	0.000043
3980.000000	0.000030
3979.000000	0.000022
3978.000000	0.000022
3977.000000	0.000027
3976.000000	0.000033
3975.000000	0.000036
3974.000000	0.000038
3973.000000	0.000040
3972.000000	0.000039
3971.000000	0.000033
3970.000000	0.000022
3969.000000	0.000012
3968.000000	0.000012
3967.000000	0.000022
3966.000000	0.000038
3965.000000	0.000055
3964.000000	0.000064
3963.000000	0.000065
3962.000000	0.000061
3961.000000	0.000056
3960.000000	0.000054
3959.000000	0.000052
3958.000000	0.000048
3957.000000	0.000045
3956.000000	0.000047
3955.000000	0.000057
3954.000000	0.000072
3953.000000	0.000082
3952.000000	0.000081
3951.000000	0.000065
3950.000000	0.000039
3949.000000	0.000014
3948.000000	-0.000001
3947.000000	0.000000
3946.000000	0.000014
3945.000000	0.000028
3944.000000	0.000033
3943.000000	0.000026
3942.000000	0.000015
3941.000000	0.000012
3940.000000	0.000022
3939.000000	0.000036
3938.000000	0.000044
3937.000000	0.000041
3936.000000	0.000029
3935.000000	0.000018
3934.000000	0.000016
3933.000000	0.000025
3932.000000	0.000037
3931.000000	0.000044
3930.000000	0.000040
3929.000000	0.000034
3928.000000	0.000033
3927.000000	0.000042
3926.000000	0.000054
3925.000000	0.000056
3924.000000	0.000043
3923.000000	0.000026
3922.000000	0.000015
3921.000000	0.000008
3920.000000	-0.000009
3919.000000	-0.000040
3918.000000	-0.000074
3917.000000	-0.000091
3916.000000	-0.000080
3915.000000	-0.000047
3914.000000	-0.000008
3913.000000	0.000018
3912.000000	0.000025
3911.000000	0.000019
3910.000000	0.000011
3909.000000	0.000011
3908.000000	0.000021
3907.000000	0.000037
3906.000000	0.000054
3905.000000	0.000064
3904.000000	0.000062
3903.000000	0.000052
3902.000000	0.000043
3901.000000	0.000038
3900.000000	0.000033
3899.000000	0.000028
3898.000000	0.000024
3897.000000	0.000024
3896.000000	0.000025
3895.000000	0.000022
3894.000000	0.000020
3893.000000	0.000022
3892.000000	0.000026
3891.000000	0.000023
3890.000000	0.000009
3889.000000	-0.000011
3888.000000	-0.000029
3887.000000	-0.000036
3886.000000	-0.000030
3885.000000	-0.000015
3884.000000	0.000001
3883.000000	0.000011
3882.000000	0.000014
3881.000000	0.000013
3880.000000	0.000016
3879.000000	0.000027
3878.000000	0.000038
3877.000000	0.000036
3876.000000	0.000020
3875.000000	0.000003
3874.000000	-0.000005
3873.000000	0.000001
3872.000000	0.000017
3871.000000	0.000031
3870.000000	0.000028
3869.000000	0.000012
3868.000000	0.000004
3867.000000	0.000018
3866.000000	0.000043
3865.000000	0.000062
3864.000000	0.000064
3863.000000	0.000052
3862.000000	0.000035
3861.000000	0.000020
3860.000000	0.000011
3859.000000	0.000006
3858.000000	-0.000002
3857.000000	-0.000018
3856.000000	-0.000027
3855.000000	-0.000005
3854.000000	0.000035
3853.000000	0.000043
3852.000000	0.000019
3851.000000	-0.000001
3850.000000	-0.000004
3849.000000	0.000006
3848.000000	0.000022
3847.000000	0.000037
3846.000000	0.000044
3845.000000	0.000041
3844.000000	0.000035
3843.000000	0.000038
3842.000000	0.000056
3841.000000	0.000090
3840.000000	0.000131
3839.000000	0.000161
3838.000000	0.000165
3837.000000	0.000146
3836.000000	0.000114
3835.000000	0.000080
3834.000000	0.000051
3833.000000	0.000032
3832.000000	0.000023
3831.000000	0.000018
3830.000000	0.000012
3829.000000	0.000006
3828.000000	0.000005
3827.000000	0.000008
3826.000000	0.000011
3825.000000	0.000011
3824.000000	0.000013
3823.000000	0.000029
3822.000000	0.000058
3821.000000	0.000086
3820.000000	0.000102
3819.000000	0.000107
3818.000000	0.000101
3817.000000	0.000080
3816.000000	0.000045
3815.000000	0.000013
3814.000000	0.000006
3813.000000	0.000018
3812.000000	0.000028
3811.000000	0.000019
3810.000000	-0.000001
3809.000000	-0.000011
3808.000000	0.000000
3807.000000	0.000024
3806.000000	0.000045
3805.000000	0.000058
3804.000000	0.000064
3803.000000	0.000065
3802.000000	0.000060
3801.000000	0.000052
3800.000000	0.000051
3799.000000	0.000061
3798.000000	0.000073
3797.000000	0.000073
3796.000000	0.000062
3795.000000	0.000049
3794.000000	0.000039
3793.000000	0.000031
3792.000000	0.000021
3791.000000	0.000008
3790.000000	0.000001
3789.000000	0.000000
3788.000000	0.000006
3787.000000	0.000015
3786.000000	0.000025
3785.000000	0.000030
3784.000000	0.000030
3783.000000	0.000026
3782.000000	0.000023
3781.000000	0.000028
3780.000000	0.000038
3779.000000	0.000044
3778.000000	0.000042
3777.000000	0.000037
3776.000000	0.000035
3775.000000	0.000033
3774.000000	0.000027
3773.000000	0.000017
3772.000000	0.000008
3771.000000	0.000004
3770.000000	0.000000
3769.000000	-0.000003
3768.000000	-0.000000
3767.000000	0.000012
3766.000000	0.000022
3765.000000	0.000019
3764.000000	-0.000000
3763.000000	-0.000023
3762.000000	-0.000036
3761.000000	-0.000032
3760.000000	-0.000018
3759.000000	-0.000001
3758.000000	0.000015
3757.000000	0.000028
3756.000000	0.000034
3755.000000	0.000035
3754.000000	0.000031
3753.000000	0.000021
3752.000000	0.000004
3751.000000	-0.000021
3750.000000	-0.000044
3749.000000	-0.000054
3748.000000	-0.000058
3747.000000	-0.000068
3746.000000	-0.000083
3745.000000	-0.000085
3744.000000	-0.000074
3743.000000	-0.000045
3742.000000	-0.000010
3741.000000	0.000015
3740.000000	0.000024
3739.000000	0.000033
3738.000000	0.000063
3737.000000	0.000104
3736.000000	0.000122
3735.000000	0.000092
3734.000000	0.000033
3733.000000	-0.000017
3732.000000	-0.000031
3731.000000	-0.000010
3730.000000	0.000025
3729.000000	0.000051
3728.000000	0.000057
3727.000000	0.000051
3726.000000	0.000044
3725.000000	0.000046
3724.000000	0.000056
3723.000000	0.000065
3722.000000	0.000068
3721.000000	0.000064
3720.000000	0.000056
3719.000000	0.000047
3718.000000	0.000039
3717.000000	0.000032
3716.000000	0.000023
3715.000000	0.000011
3714.000000	0.000001
3713.000000	0.000005
3712.000000	0.000023
3711.000000	0.000035
3710.000000	0.000029
3709.000000	0.000008
3708.000000	-0.000012
3707.000000	-0.000020
3706.000000	-0.000014
3705.000000	0.000003
3704.000000	0.000023
3703.000000	0.000043
3702.000000	0.000060
3701.000000	0.000075
3700.000000	0.000085
3699.000000	0.000090
3698.000000	0.000084
3697.000000	0.000075
3696.000000	0.000069
3695.000000	0.000074
3694.000000	0.000083
3693.000000	0.000090
3692.000000	0.000091
3691.000000	0.000085
3690.000000	0.000070
3689.000000	0.000041
3688.000000	0.000010
3687.000000	-0.000008
3686.000000	-0.000010
3685.000000	-0.000007
3684.000000	-0.000007
3683.000000	-0.000007
3682.000000	-0.000001
3681.000000	0.000011
3680.000000	0.000023
3679.000000	0.000033
3678.000000	0.000045
3677.000000	0.000065
3676.000000	0.000081
3675.000000	0.000076
3674.000000	0.000062
3673.000000	0.000054
3672.000000	0.000043
3671.000000	0.000020
3670.000000	-0.000013
3669.000000	-0.000041
3668.000000	-0.000048
3667.000000	-0.000032
3666.000000	-0.000009
3665.000000	0.000010
3664.000000	0.000016
3663.000000	0.000010
3662.000000	-0.000001
3661.000000	-0.000010
3660.000000	-0.000010
3659.000000	-0.000004
3658.000000	0.000004
3657.000000	0.000008
3656.000000	0.000011
3655.000000	0.000020
3654.000000	0.000035
3653.000000	0.000044
3652.000000	0.000041
3651.000000	0.000037
3650.000000	0.000038
3649.000000	0.000034
3648.000000	0.000021
3647.000000	0.000007
3646.000000	0.000002
3645.000000	0.000005
3644.000000	0.000009
3643.000000	0.000009
3642.000000	0.000011
3641.000000	0.000019
3640.000000	0.000037
3639.000000	0.000059
3638.000000	0.000074
3637.000000	0.000072
3636.000000	0.000058
3635.000000	0.000044
3634.000000	0.000037
3633.000000	0.000034
3632.000000	0.000029
3631.000000	0.000026
3630.000000	0.000028
3629.000000	0.000021
3628.000000	-0.000003
3627.000000	-0.000022
3626.000000	-0.000023
3625.000000	-0.000019
3624.000000	-0.000025
3623.000000	-0.000046
3622.000000	-0.000075
3621.000000	-0.000094
3620.000000	-0.000089
3619.000000	-0.000058
3618.000000	-0.000014
3617.000000	0.000026
3616.000000	0.000053
3615.000000	0.000065
3614.000000	0.000065
3613.000000	0.000053
3612.000000	0.000025
3611.000000	-0.000011
3610.000000	-0.000042
3609.000000	-0.000059
3608.000000	-0.000061
3607.000000	-0.000054
3606.000000	-0.000044
3605.000000	-0.000031
3604.000000	-0.000016
3603.000000	0.000001
3602.000000	0.000016
3601.000000	0.000024
3600.000000	0.000022
3599.000000	0.000015
3598.000000	0.000010
3597.000000	0.000010
3596.000000	0.000015
3595.000000	0.000018
3594.000000	0.000012
3593.000000	0.000000
3592.000000	-0.000010
3591.000000	-0.000013
3590.000000	-0.000012
3589.000000	-0.000010
3588.000000	-0.000012
3587.000000	-0.000020
3586.000000	-0.000026
3585.000000	-0.000024
3584.000000	-0.000018
3583.000000	-0.000013
3582.000000	-0.000013
3581.000000	-0.000011
3580.000000	-0.000003
3579.000000	0.000011
3578.000000	0.000023
3577.000000	0.000026
3576.000000	0.000021
3575.000000	0.000015
3574.000000	0.000013
3573.000000	0.000010
3572.000000	-0.000003
3571.000000	-0.000031
3570.000000	-0.000063
3569.000000	-0.000082
3568.000000	-0.000073
3567.000000	-0.000046
3566.000000	-0.000014
3565.000000	0.000014
3564.000000	0.000036
3563.000000	0.000046
3562.000000	0.000042
3561.000000	0.000025
3560.000000	0.000002
3559.000000	-0.000017
3558.000000	-0.000027
3557.000000	-0.000031
3556.000000	-0.000032
3555.000000	-0.000037
3554.000000	-0.000044
3553.000000	-0.000047
3552.000000	-0.000042
3551.000000	-0.000030
3550.000000	-0.000020
3549.000000	-0.000022
3548.000000	-0.000031
3547.000000	-0.000036
3546.000000	-0.000035
3545.000000	-0.000032
3544.000000	-0.000033
3543.000000	-0.000039
3542.000000	-0.000042
3541.000000	-0.000042
3540.000000	-0.000043
3539.000000	-0.000050
3538.000000	-0.000063
3537.000000	-0.000078
3536.000000	-0.000091
3535.000000	-0.000096
3534.000000	-0.000094
3533.000000	-0.000089
3532.000000	-0.000084
3531.000000	-0.000081
3530.000000	-0.000075
3529.000000	-0.000065
3528.000000	-0.000056
3527.000000	-0.000050
3526.000000	-0.000048
3525.000000	-0.000048
3524.000000	-0.000048
3523.000000	-0.000048
3522.000000	-0.000050
3521.000000	-0.000057
3520.000000	-0.000069
3519.000000	-0.000083
3518.000000	-0.000091
3517.000000	-0.000088
3516.000000	-0.000080
3515.000000	-0.000074
3514.000000	-0.000075
3513.000000	-0.000081
3512.000000	-0.000083
3511.000000	-0.000074
3510.000000	-0.000056
3509.000000	-0.000037
3508.000000	-0.000026
3507.000000	-0.000024
3506.000000	-0.000027
3505.000000	-0.000026
3504.000000	-0.000021
3503.000000	-0.000017
3502.000000	-0.000022
3501.000000	-0.000034
3500.000000	-0.000051
3499.000000	-0.000069
3498.000000	-0.000085
3497.000000	-0.000095
3496.000000	-0.000098
3495.000000	-0.000095
3494.000000	-0.000095
3493.000000	-0.000104
3492.000000	-0.000121
3491.000000	-0.000139
3490.000000	-0.000148
3489.000000	-0.000145
3488.000000	-0.000132
3487.000000	-0.000119
3486.000000	-0.000116
3485.000000	-0.000124
3484.000000	-0.000131
3483.000000	-0.000128
3482.000000	-0.000118
3481.000000	-0.000112
3480.000000	-0.000117
3479.000000	-0.000130
3478.000000	-0.000142
3477.000000	-0.000150
3476.000000	-0.000157
3475.000000	-0.000163
3474.000000	-0.000164
3473.000000	-0.000156
3472.000000	-0.000146
3471.000000	-0.000143
3470.000000	-0.000151
3469.000000	-0.000165
3468.000000	-0.000173
3467.000000	-0.000169
3466.000000	-0.000160
3465.000000	-0.000156
3464.000000	-0.000156
3463.000000	-0.000153
3462.000000	-0.000145
3461.000000	-0.000137
3460.000000	-0.000139
3459.000000	-0.000153
3458.000000	-0.000170
3457.000000	-0.000184
3456.000000	-0.000191
3455.000000	-0.000193
3454.000000	-0.000194
3453.000000	-0.000198
3452.000000	-0.000206
3451.000000	-0.000216
3450.000000	-0.000225
3449.000000	-0.000232
3448.000000	-0.000238
3447.000000	-0.000241
3446.000000	-0.000236
3445.000000	-0.000226
3444.000000	-0.000218
3443.000000	-0.000221
3442.000000	-0.000231
3441.000000	-0.000238
3440.000000	-0.000238
3439.000000	-0.000235
3438.000000	-0.000233
3437.000000	-0.000236
3436.000000	-0.000245
3435.000000	-0.000252
3434.000000	-0.000254
3433.000000	-0.000250
3432.000000	-0.000244
3431.000000	-0.000238
3430.000000	-0.000231
3429.000000	-0.000224
3428.000000	-0.000220
3427.000000	-0.000225
3426.000000	-0.000240
3425.000000	-0.000263
3424.000000	-0.000288
3423.000000	-0.000308
3422.000000	-0.000315
3421.000000	-0.000306
3420.000000	-0.000287
3419.000000	-0.000267
3418.000000	-0.000255
3417.000000	-0.000254
3416.000000	-0.000261
3415.000000	-0.000275
3414.000000	-0.000292
3413.000000	-0.000306
3412.000000	-0.000313
3411.000000	-0.000311
3410.000000	-0.000304
3409.000000	-0.000299
3408.000000	-0.000300
3407.000000	-0.000307
3406.000000	-0.000316
3405.000000	-0.000325
3404.000000	-0.000330
3403.000000	-0.000329
3402.000000	-0.000321
3401.000000	-0.000309
3400.000000	-0.000298
3399.000000	-0.000290
3398.000000	-0.000285
3397.000000	-0.000285
3396.000000	-0.000292
3395.000000	-0.000303
3394.000000	-0.000311
3393.000000	-0.000309
3392.000000	-0.000300
3391.000000	-0.000293
3390.000000	-0.000300
3389.000000	-0.000321
3388.000000	-0.000348
3387.000000	-0.000366
3386.000000	-0.000363
3385.000000	-0.000342
3384.000000	-0.000320
3383.000000	-0.000310
3382.000000	-0.000313
3381.000000	-0.000317
3380.000000	-0.000312
3379.000000	-0.000295
3378.000000	-0.000277
3377.000000	-0.000267
3376.000000	-0.000269
3375.000000	-0.000278
3374.000000	-0.000291
3373.000000	-0.000301
3372.000000	-0.000309
3371.000000	-0.000311
3370.000000	-0.000308
3369.000000	-0.000302
3368.000000	-0.000297
3367.000000	-0.000296
3366.000000	-0.000299
3365.000000	-0.000302
3364.000000	-0.000302
3363.000000	-0.000299
3362.000000	-0.000298
3361.000000	-0.000299
3360.000000	-0.000299
3359.000000	-0.000295
3358.000000	-0.000280
3357.000000	-0.000261
3356.000000	-0.000247
3355.000000	-0.000247
3354.000000	-0.000256
3353.000000	-0.000263
3352.000000	-0.000259
3351.000000	-0.000243
3350.000000	-0.000224
3349.000000	-0.000211
3348.000000	-0.000208
3347.000000	-0.000212
3346.000000	-0.000215
3345.000000	-0.000212
3344.000000	-0.000202
3343.000000	-0.000189
3342.000000	-0.000180
3341.000000	-0.000178
3340.000000	-0.000182
3339.000000	-0.000186
3338.000000	-0.000185
3337.000000	-0.000181
3336.000000	-0.000178
3335.000000	-0.000180
3334.000000	-0.000184
3333.000000	-0.000182
3332.000000	-0.000175
3331.000000	-0.000169
3330.000000	-0.000166
3329.000000	-0.000159
3328.000000	-0.000142
3327.000000	-0.000123
3326.000000	-0.000113
3325.000000	-0.000118
3324.000000	-0.000131
3323.000000	-0.000140
3322.000000	-0.000140
3321.000000	-0.000132
3320.000000	-0.000120
3319.000000	-0.000104
3318.000000	-0.000087
3317.000000	-0.000069
3316.000000	-0.000055
3315.000000	-0.000046
3314.000000	-0.000042
3313.000000	-0.000044
3312.000000	-0.000051
3311.000000	-0.000059
3310.000000	-0.000060
3309.000000	-0.000052
3308.000000	-0.000042
3307.000000	-0.000038
3306.000000	-0.000037
3305.000000	-0.000036
3304.000000	-0.000032
3303.000000	-0.000030
3302.000000	-0.000031
3301.000000	-0.000030
3300.000000	-0.000022
3299.000000	-0.000011
3298.000000	-0.000003
3297.000000	-0.000001
3296.000000	-0.000006
3295.000000	-0.000015
3294.000000	-0.000024
3293.000000	-0.000025
3292.000000	-0.000015
3291.000000	0.000001
3290.000000	0.000015
3289.000000	0.000020
3288.000000	0.000014
3287.000000	0.000003
3286.000000	-0.000005
3285.000000	-0.000003
3284.000000	0.000007
3283.000000	0.000017
3282.000000	0.000019
3281.000000	0.000012
3280.000000	0.000005
3279.000000	0.000005
3278.000000	0.000012
3277.000000	0.000021
3276.000000	0.000025
3275.000000	0.000024
3274.000000	0.000022
3273.000000	0.000023
3272.000000	0.000026
3271.000000	0.000028
3270.000000	0.000025
3269.000000	0.000018
3268.000000	0.000010
3267.000000	0.000004
3266.000000	0.000002
3265.000000	0.000005
3264.000000	0.000013
3263.000000	0.000021
3262.000000	0.000026
3261.000000	0.000030
3260.000000	0.000035
3259.000000	0.000045
3258.000000	0.000055
3257.000000	0.000061
3256.000000	0.000061
3255.000000	0.000057
3254.000000	0.000051
3253.000000	0.000047
3252.000000	0.000047
3251.000000	0.000050
3250.000000	0.000052
3249.000000	0.000050
3248.000000	0.000045
3247.000000	0.000039
3246.000000	0.000030
3245.000000	0.000021
3244.000000	0.000019
3243.000000	0.000030
3242.000000	0.000051
3241.000000	0.000070
3240.000000	0.000076
3239.000000	0.000068
3238.000000	0.000053
3237.000000	0.000039
3236.000000	0.000031
3235.000000	0.000026
3234.000000	0.000021
3233.000000	0.000014
3232.000000	0.000006
3231.000000	0.000002
3230.000000	0.000005
3229.000000	0.000018
3228.000000	0.000036
3227.000000	0.000053
3226.000000	0.000059
3225.000000	0.000051
3224.000000	0.000034
3223.000000	0.000017
3222.000000	0.000008
3221.000000	0.000009
3220.000000	0.000014
3219.000000	0.000019
3218.000000	0.000021
3217.000000	0.000021
3216.000000	0.000020
3215.000000	0.000014
3214.000000	0.000003
3213.000000	-0.000010
3212.000000	-0.000018
3211.000000	-0.000017
3210.000000	-0.000008
3209.000000	0.000004
3208.000000	0.000012
3207.000000	0.000012
3206.000000	0.000005
3205.000000	-0.000008
3204.000000	-0.000025
3203.000000	-0.000039
3202.000000	-0.000041
3201.000000	-0.000028
3200.000000	-0.000007
3199.000000	0.000007
3198.000000	0.000006
3197.000000	-0.000003
3196.000000	-0.000014
3195.000000	-0.000021
3194.000000	-0.000024
3193.000000	-0.000027
3192.000000	-0.000029
3191.000000	-0.000033
3190.000000	-0.000038
3189.000000	-0.000043
3188.000000	-0.000045
3187.000000	-0.000042
3186.000000	-0.000033
3185.000000	-0.000017
3184.000000	-0.000001
3183.000000	0.000008
3182.000000	0.000007
3181.000000	0.000001
3180.000000	-0.000001
3179.000000	0.000006
3178.000000	0.000016
3177.000000	0.000019
3176.000000	0.000008
3175.000000	-0.000011
3174.000000	-0.000028
3173.000000	-0.000037
3172.000000	-0.000041
3171.000000	-0.000046
3170.000000	-0.000054
3169.000000	-0.000057
3168.000000	-0.000049
3167.000000	-0.000031
3166.000000	-0.000010
3165.000000	0.000008
3164.000000	0.000019
3163.000000	0.000027
3162.000000	0.000032
3161.000000	0.000036
3160.000000	0.000041
3159.000000	0.000047
3158.000000	0.000052
3157.000000	0.000055
3156.000000	0.000053
3155.000000	0.000045
3154.000000	0.000036
3153.000000	0.000030
3152.000000	0.000029
3151.000000	0.000027
3150.000000	0.000023
3149.000000	0.000015
3148.000000	0.000008
3147.000000	0.000003
3146.000000	0.000001
3145.000000	-0.000001
3144.000000	-0.000002
3143.000000	-0.000003
3142.000000	-0.000004
3141.000000	-0.000005
3140.000000	-0.000009
3139.000000	-0.000014
3138.000000	-0.000017
3137.000000	-0.000009
3136.000000	0.000009
3135.000000	0.000028
3134.000000	0.000035
3133.000000	0.000027
3132.000000	0.000013
3131.000000	0.000006
3130.000000	0.000006
3129.000000	0.000010
3128.000000	0.000015
3127.000000	0.000023
3126.000000	0.000035
3125.000000	0.000044
3124.000000	0.000043
3123.000000	0.000032
3122.000000	0.000017
3121.000000	0.000007
3120.000000	0.000003
3119.000000	0.000001
3118.000000	0.000000
3117.000000	-0.000003
3116.000000	-0.000005
3115.000000	-0.000006
3114.000000	-0.000004
3113.000000	-0.000000
3112.000000	0.000003
3111.000000	0.000003
3110.000000	0.000003
3109.000000	0.000008
3108.000000	0.000017
3107.000000	0.000025
3106.000000	0.000025
3105.000000	0.000018
3104.000000	0.000008
3103.000000	0.000000
3102.000000	-0.000004
3101.000000	-0.000002
3100.000000	0.000005
3099.000000	0.000015
3098.000000	0.000024
3097.000000	0.000028
3096.000000	0.000027
3095.000000	0.000024
3094.000000	0.000026
3093.000000	0.000033
3092.000000	0.000042
3091.000000	0.000045
3090.000000	0.000039
3089.000000	0.000027
3088.000000	0.000013
3087.000000	0.000000
3086.000000	-0.000011
3085.000000	-0.000016
3084.000000	-0.000012
3083.000000	-0.000005
3082.000000	-0.000003
3081.000000	-0.000011
3080.000000	-0.000026
3079.000000	-0.000038
3078.000000	-0.000042
3077.000000	-0.000034
3076.000000	-0.000017
3075.000000	0.000003
3074.000000	0.000018
3073.000000	0.000020
3072.000000	0.000006
3071.000000	-0.000017
3070.000000	-0.000039
3069.000000	-0.000053
3068.000000	-0.000060
3067.000000	-0.000061
3066.000000	-0.000056
3065.000000	-0.000043
3064.000000	-0.000023
3063.000000	-0.000007
3062.000000	-0.000007
3061.000000	-0.000025
3060.000000	-0.000050
3059.000000	-0.000066
3058.000000	-0.000066
3057.000000	-0.000055
3056.000000	-0.000040
3055.000000	-0.000024
3054.000000	-0.000009
3053.000000	-0.000003
3052.000000	-0.000010
3051.000000	-0.000028
3050.000000	-0.000041
3049.000000	-0.000039
3048.000000	-0.000025
3047.000000	-0.000011
3046.000000	-0.000006
3045.000000	-0.000009
3044.000000	-0.000018
3043.000000	-0.000034
3042.000000	-0.000053
3041.000000	-0.000067
3040.000000	-0.000068
3039.000000	-0.000056
3038.000000	-0.000039
3037.000000	-0.000028
3036.000000	-0.000026
3035.000000	-0.000035
3034.000000	-0.000055
3033.000000	-0.000078
3032.000000	-0.000093
3031.000000	-0.000088
3030.000000	-0.000065
3029.000000	-0.000037
3028.000000	-0.000020
3027.000000	-0.000019
3026.000000	-0.000030
3025.000000	-0.000046
3024.000000	-0.000060
3023.000000	-0.000069
3022.000000	-0.000071
3021.000000	-0.000064
3020.000000	-0.000053
3019.000000	-0.000042
3018.000000	-0.000041
3017.000000	-0.000060
3016.000000	-0.000102
3015.000000	-0.000149
3014.000000	-0.000177
3013.000000	-0.000166
3012.000000	-0.000128
3011.000000	-0.000086
3010.000000	-0.000061
3009.000000	-0.000054
3008.000000	-0.000052
3007.000000	-0.000046
3006.000000	-0.000035
3005.000000	-0.000018
3004.000000	0.000003
3003.000000	0.000030
3002.000000	0.000057
3001.000000	0.000080
3000.000000	0.000095
2999.000000	0.000102
2998.000000	0.000098
2997.000000	0.000086
2996.000000	0.000071
2995.000000	0.000067
2994.000000	0.000082
2993.000000	0.000115
2992.000000	0.000154
2991.000000	0.000189
2990.000000	0.000214
2989.000000	0.000222
2988.000000	0.000210
2987.000000	0.000188
2986.000000	0.000178
2985.000000	0.000198
2984.000000	0.000246
2983.000000	0.000303
2982.000000	0.000351
2981.000000	0.000386
2980.000000	0.000412
2979.000000	0.000432
2978.000000	0.000451
2977.000000	0.000474
2976.000000	0.000509
2975.000000	0.000552
2974.000000	0.000593
2973.000000	0.000625
2972.000000	0.000649
2971.000000	0.000670
2970.000000	0.000689
2969.000000	0.000705
2968.000000	0.000716
2967.000000	0.000725
2966.000000	0.000733
2965.000000	0.000741
2964.000000	0.000743
2963.000000	0.000740
2962.000000	0.000733
2961.000000	0.000728
2960.000000	0.000727
2959.000000	0.000725
2958.000000	0.000710
2957.000000	0.000677
2956.000000	0.000633
2955.000000	0.000599
2954.000000	0.000589
2953.000000	0.000595
2952.000000	0.000599
2951.000000	0.000589
2950.000000	0.000568
2949.000000	0.000548
2948.000000	0.000536
2947.000000	0.000533
2946.000000	0.000540
2945.000000	0.000557
2944.000000	0.000583
2943.000000	0.000613
2942.000000	0.000644
2941.000000	0.000669
2940.000000	0.000684
2939.000000	0.000689
2938.000000	0.000688
2937.000000	0.000684
2936.000000	0.000680
2935.000000	0.000673
2934.000000	0.000662
2933.000000	0.000642
2932.000000	0.000613
2931.000000	0.000579
2930.000000	0.000548
2929.000000	0.000526
2928.000000	0.000512
2927.000000	0.000500
2926.000000	0.000486
2925.000000	0.000472
2924.000000	0.000460
2923.000000	0.000451
2922.000000	0.000447
2921.000000	0.000447
2920.000000	0.000445
2919.000000	0.000435
2918.000000	0.000416
2917.000000	0.000399
2916.000000	0.000393
2915.000000	0.000396
2914.000000	0.000397
2913.000000	0.000390
2912.000000	0.000377
2911.000000	0.000367
2910.000000	0.000364
2909.000000	0.000365
2908.000000	0.000363
2907.000000	0.000358
2906.000000	0.000353
2905.000000	0.000347
2904.000000	0.000340
2903.000000	0.000330
2902.000000	0.000323
2901.000000	0.000322
2900.000000	0.000326
2899.000000	0.000326
2898.000000	0.000318
2897.000000	0.000303
2896.000000	0.000287
2895.000000	0.000275
2894.000000	0.000270
2893.000000	0.000273
2892.000000	0.000279
2891.000000	0.000287
2890.000000	0.000295
2889.000000	0.000304
2888.000000	0.000309
2887.000000	0.000310
2886.000000	0.000313
2885.000000	0.000328
2884.000000	0.000355
2883.000000	0.000384
2882.000000	0.000406
2881.000000	0.000421
2880.000000	0.000433
2879.000000	0.000444
2878.000000	0.000446
2877.000000	0.000440
2876.000000	0.000429
2875.000000	0.000422
2874.000000	0.000419
2873.000000	0.000415
2872.000000	0.000404
2871.000000	0.000389
2870.000000	0.000376
2869.000000	0.000368
2868.000000	0.000364
2867.000000	0.000357
2866.000000	0.000345
2865.000000	0.000330
2864.000000	0.000315
2863.000000	0.000304
2862.000000	0.000299
2861.000000	0.000301
2860.000000	0.000305
2859.000000	0.000306
2858.000000	0.000298
2857.000000	0.000280
2856.000000	0.000260
2855.000000	0.000246
2854.000000	0.000240
2853.000000	0.000236
2852.000000	0.000225
2851.000000	0.000205
2850.000000	0.000186
2849.000000	0.000174
2848.000000	0.000169
2847.000000	0.000168
2846.000000	0.000171
2845.000000	0.000175
2844.000000	0.000179
2843.000000	0.000180
2842.000000	0.000178
2841.000000	0.000174
2840.000000	0.000168
2839.000000	0.000159
2838.000000	0.000149
2837.000000	0.000143
2836.000000	0.000138
2835.000000	0.000130
2834.000000	0.000119
2833.000000	0.000107
2832.000000	0.000097
2831.000000	0.000087
2830.000000	0.000080
2829.000000	0.000077
2828.000000	0.000080
2827.000000	0.000087
2826.000000	0.000093
2825.000000	0.000096
2824.000000	0.000095
2823.000000	0.000089
2822.000000	0.000079
2821.000000	0.000068
2820.000000	0.000059
2819.000000	0.000056
2818.000000	0.000063
2817.000000	0.000076
2816.000000	0.000085
2815.000000	0.000082
2814.000000	0.000065
2813.000000	0.000044
2812.000000	0.000028
2811.000000	0.000022
2810.000000	0.000029
2809.000000	0.000044
2808.000000	0.000059
2807.000000	0.000066
2806.000000	0.000061
2805.000000	0.000049
2804.000000	0.000036
2803.000000	0.000030
2802.000000	0.000032
2801.000000	0.000039
2800.000000	0.000049
2799.000000	0.000052
2798.000000	0.000045
2797.000000	0.000031
2796.000000	0.000015
2795.000000	0.000006
2794.000000	0.000006
2793.000000	0.000011
2792.000000	0.000018
2791.000000	0.000021
2790.000000	0.000019
2789.000000	0.000012
2788.000000	0.000002
2787.000000	-0.000005
2786.000000	-0.000002
2785.000000	0.000012
2784.000000	0.000027
2783.000000	0.000035
2782.000000	0.000037
2781.000000	0.000039
2780.000000	0.000043
2779.000000	0.000043
2778.000000	0.000038
2777.000000	0.000032
2776.000000	0.000027
2775.000000	0.000023
2774.000000	0.000019
2773.000000	0.000016
2772.000000	0.000020
2771.000000	0.000030
2770.000000	0.000036
2769.000000	0.000034
2768.000000	0.000021
2767.000000	0.000004
2766.000000	-0.000007
2765.000000	-0.000009
2764.000000	-0.000000
2763.000000	0.000009
2762.000000	0.000010
2761.000000	-0.000002
2760.000000	-0.000019
2759.000000	-0.000029
2758.000000	-0.000025
2757.000000	-0.000012
2756.000000	0.000001
2755.000000	0.000005
2754.000000	0.000004
2753.000000	0.000003
2752.000000	0.000005
2751.000000	0.000008
2750.000000	0.000006
2749.000000	0.000003
2748.000000	0.000003
2747.000000	0.000009
2746.000000	0.000022
2745.000000	0.000036
2744.000000	0.000046
2743.000000	0.000045
2742.000000	0.000037
2741.000000	0.000026
2740.000000	0.000018
2739.000000	0.000013
2738.000000	0.000011
2737.000000	0.000012
2736.000000	0.000012
2735.000000	0.000009
2734.000000	0.000004
2733.000000	0.000004
2732.000000	0.000010
2731.000000	0.000018
2730.000000	0.000023
2729.000000	0.000023
2728.000000	0.000021
2727.000000	0.000021
2726.000000	0.000020
2725.000000	0.000016
2724.000000	0.000011
2723.000000	0.000004
2722.000000	-0.000001
2721.000000	-0.000001
2720.000000	0.000008
2719.000000	0.000021
2718.000000	0.000031
2717.000000	0.000030
2716.000000	0.000020
2715.000000	0.000010
2714.000000	0.000005
2713.000000	0.000006
2712.000000	0.000010
2711.000000	0.000014
2710.000000	0.000019
2709.000000	0.000023
2708.000000	0.000027
2707.000000	0.000029
2706.000000	0.000031
2705.000000	0.000033
2704.000000	0.000031
2703.000000	0.000028
2702.000000	0.000027
2701.000000	0.000032
2700.000000	0.000040
2699.000000	0.000043
2698.000000	0.000036
2697.000000	0.000023
2696.000000	0.000012
2695.000000	0.000004
2694.000000	-0.000001
2693.000000	-0.000002
2692.000000	0.000004
2691.000000	0.000018
2690.000000	0.000035
2689.000000	0.000047
2688.000000	0.000049
2687.000000	0.000045
2686.000000	0.000041
2685.000000	0.000039
2684.000000	0.000039
2683.000000	0.000038
2682.000000	0.000036
2681.000000	0.000030
2680.000000	0.000020
2679.000000	0.000010
2678.000000	0.000006
2677.000000	0.000011
2676.000000	0.000025
2675.000000	0.000041
2674.000000	0.000051
2673.000000	0.000050
2672.000000	0.000039
2671.000000	0.000024
2670.000000	0.000015
2669.000000	0.000015
2668.000000	0.000020
2667.000000	0.000028
2666.000000	0.000035
2665.000000	0.000040
2664.000000	0.000041
2663.000000	0.000035
2662.000000	0.000026
2661.000000	0.000019
2660.000000	0.000017
2659.000000	0.000020
2658.000000	0.000027
2657.000000	0.000036
2656.000000	0.000041
2655.000000	0.000043
2654.000000	0.000041
2653.000000	0.000035
2652.000000	0.000025
2651.000000	0.000014
2650.000000	0.000006
2649.000000	0.000001
2648.000000	-0.000003
2647.000000	-0.000005
2646.000000	-0.000007
2645.000000	-0.000008
2644.000000	-0.000009
2643.000000	-0.000012
2642.000000	-0.000016
2641.000000	-0.000020
2640.000000	-0.000022
2639.000000	-0.000020
2638.000000	-0.000014
2637.000000	-0.000005
2636.000000	0.000005
2635.000000	0.000010
2634.000000	0.000011
2633.000000	0.000007
2632.000000	0.000000
2631.000000	-0.000006
2630.000000	-0.000009
2629.000000	-0.000007
2628.000000	-0.000007
2627.000000	-0.000014
2626.000000	-0.000027
2625.000000	-0.000041
2624.000000	-0.000053
2623.000000	-0.000061
2622.000000	-0.000064
2621.000000	-0.000063
2620.000000	-0.000060
2619.000000	-0.000054
2618.000000	-0.000045
2617.000000	-0.000031
2616.000000	-0.000015
2615.000000	-0.000004
2614.000000	-0.000000
2613.000000	-0.000005
2612.000000	-0.000014
2611.000000	-0.000020
2610.000000	-0.000019
2609.000000	-0.000009
2608.000000	0.000005
2607.000000	0.000016
2606.000000	0.000017
2605.000000	0.000010
2604.000000	-0.000001
2603.000000	-0.000006
2602.000000	-0.000001
2601.000000	0.000014
2600.000000	0.000031
2599.000000	0.000046
2598.000000	0.000058
2597.000000	0.000067
2596.000000	0.000069
2595.000000	0.000064
2594.000000	0.000055
2593.000000	0.000044
2592.000000	0.000034
2591.000000	0.000024
2590.000000	0.000016
2589.000000	0.000013
2588.000000	0.000014
2587.000000	0.000018
2586.000000	0.000020
2585.000000	0.000016
2584.000000	0.000005
2583.000000	-0.000009
2582.000000	-0.000018
2581.000000	-0.000015
2580.000000	-0.000002
2579.000000	0.000015
2578.000000	0.000029
2577.000000	0.000036
2576.000000	0.000034
2575.000000	0.000029
2574.000000	0.000028
2573.000000	0.000031
2572.000000	0.000035
2571.000000	0.000035
2570.000000	0.000033
2569.000000	0.000031
2568.000000	0.000031
2567.000000	0.000031
2566.000000	0.000033
2565.000000	0.000039
2564.000000	0.000045
2563.000000	0.000045
2562.000000	0.000039
2561.000000	0.000032
2560.000000	0.000028
2559.000000	0.000029
2558.000000	0.000030
2557.000000	0.000027
2556.000000	0.000017
2555.000000	0.000008
2554.000000	0.000007
2553.000000	0.000015
2552.000000	0.000024
2551.000000	0.000026
2550.000000	0.000022
2549.000000	0.000018
2548.000000	0.000015
2547.000000	0.000013
2546.000000	0.000009
2545.000000	0.000003
2544.000000	-0.000001
2543.000000	0.000001
2542.000000	0.000010
2541.000000	0.000020
2540.000000	0.000026
2539.000000	0.000026
2538.000000	0.000030
2537.000000	0.000038
2536.000000	0.000044
2535.000000	0.000041
2534.000000	0.000035
2533.000000	0.000034
2532.000000	0.000042
2531.000000	0.000053
2530.000000	0.000059
2529.000000	0.000060
2528.000000	0.000056
2527.000000	0.000049
2526.000000	0.000041
2525.000000	0.000030
2524.000000	0.000018
2523.000000	0.000008
2522.000000	0.000004
2521.000000	0.000003
2520.000000	0.000004
2519.000000	0.000004
2518.000000	0.000008
2517.000000	0.000015
2516.000000	0.000022
2515.000000	0.000023
2514.000000	0.000019
2513.000000	0.000014
2512.000000	0.000009
2511.000000	0.000005
2510.000000	0.000004
2509.000000	0.000010
2508.000000	0.000020
2507.000000	0.000027
2506.000000	0.000025
2505.000000	0.000017
2504.000000	0.000005
2503.000000	-0.000003
2502.000000	-0.000002
2501.000000	0.000005
2500.000000	0.000009
2499.000000	0.000005
2498.000000	-0.000003
2497.000000	-0.000006
2496.000000	-0.000004
2495.000000	-0.000003
2494.000000	-0.000007
2493.000000	-0.000014
2492.000000	-0.000020
2491.000000	-0.000022
2490.000000	-0.000019
2489.000000	-0.000012
2488.000000	-0.000005
2487.000000	-0.000001
2486.000000	0.000000
2485.000000	0.000003
2484.000000	0.000006
2483.000000	0.000007
2482.000000	0.000006
2481.000000	0.000004
2480.000000	0.000002
2479.000000	-0.000003
2478.000000	-0.000009
2477.000000	-0.000013
2476.000000	-0.000015
2475.000000	-0.000016
2474.000000	-0.000015
2473.000000	-0.000006
2472.000000	0.000008
2471.000000	0.000018
2470.000000	0.000015
2469.000000	0.000001
2468.000000	-0.000014
2467.000000	-0.000023
2466.000000	-0.000025
2465.000000	-0.000019
2464.000000	-0.000008
2463.000000	0.000002
2462.000000	0.000008
2461.000000	0.000006
2460.000000	-0.000000
2459.000000	-0.000006
2458.000000	-0.000010
2457.000000	-0.000016
2456.000000	-0.000024
2455.000000	-0.000030
2454.000000	-0.000030
2453.000000	-0.000025
2452.000000	-0.000022
2451.000000	-0.000022
2450.000000	-0.000023
2449.000000	-0.000022
2448.000000	-0.000024
2447.000000	-0.000028
2446.000000	-0.000029
2445.000000	-0.000025
2444.000000	-0.000020
2443.000000	-0.000020
2442.000000	-0.000024
2441.000000	-0.000025
2440.000000	-0.000020
2439.000000	-0.000013
2438.000000	-0.000012
2437.000000	-0.000020
2436.000000	-0.000038
2435.000000	-0.000056
2434.000000	-0.000069
2433.000000	-0.000071
2432.000000	-0.000069
2431.000000	-0.000064
2430.000000	-0.000054
2429.000000	-0.000036
2428.000000	-0.000016
2427.000000	-0.000006
2426.000000	-0.000012
2425.000000	-0.000029
2424.000000	-0.000046
2423.000000	-0.000057
2422.000000	-0.000061
2421.000000	-0.000065
2420.000000	-0.000072
2419.000000	-0.000077
2418.000000	-0.000072
2417.000000	-0.000058
2416.000000	-0.000043
2415.000000	-0.000036
2414.000000	-0.000035
2413.000000	-0.000031
2412.000000	-0.000023
2411.000000	-0.000013
2410.000000	-0.000003
2409.000000	0.000005
2408.000000	0.000008
2407.000000	0.000004
2406.000000	-0.000007
2405.000000	-0.000024
2404.000000	-0.000042
2403.000000	-0.000055
2402.000000	-0.000055
2401.000000	-0.000045
2400.000000	-0.000036
2399.000000	-0.000032
2398.000000	-0.000027
2397.000000	-0.000021
2396.000000	-0.000016
2395.000000	-0.000014
2394.000000	-0.000010
2393.000000	-0.000002
2392.000000	0.000004
2391.000000	0.000005
2390.000000	0.000013
2389.000000	0.000039
2388.000000	0.000084
2387.000000	0.000145
2386.000000	0.000221
2385.000000	0.000314
2384.000000	0.000417
2383.000000	0.000523
2382.000000	0.000633
2381.000000	0.000747
2380.000000	0.000850
2379.000000	0.000925
2378.000000	0.000966
2377.000000	0.000976
2376.000000	0.000958
2375.000000	0.000922
2374.000000	0.000885
2373.000000	0.000859
2372.000000	0.000838
2371.000000	0.000822
2370.000000	0.000831
2369.000000	0.000878
2368.000000	0.000957
2367.000000	0.001054
2366.000000	0.001157
2365.000000	0.001254
2364.000000	0.001343
2363.000000	0.001423
2362.000000	0.001522
2361.000000	0.001651
2360.000000	0.001755
2359.000000	0.001796
2358.000000	0.001773
2357.000000	0.001729
2356.000000	0.001701
2355.000000	0.001686
2354.000000	0.001696
2353.000000	0.001755
2352.000000	0.001885
2351.000000	0.002020
2350.000000	0.002062
2349.000000	0.002016
2348.000000	0.001962
2347.000000	0.002019
2346.000000	0.002227
2345.000000	0.002543
2344.000000	0.002894
2343.000000	0.003187
2342.000000	0.003386
2341.000000	0.003439
2340.000000	0.003335
2339.000000	0.003115
2338.000000	0.002839
2337.000000	0.002573
2336.000000	0.002369
2335.000000	0.002247
2334.000000	0.002183
2333.000000	0.002144
2332.000000	0.002127
2331.000000	0.002125
2330.000000	0.002086
2329.000000	0.002016
2328.000000	0.001923
2327.000000	0.001860
2326.000000	0.001819
2325.000000	0.001799
2324.000000	0.001794
2323.000000	0.001779
2322.000000	0.001743
2321.000000	0.001679
2320.000000	0.001605
2319.000000	0.001518
2318.000000	0.001421
2317.000000	0.001332
2316.000000	0.001267
2315.000000	0.001227
2314.000000	0.001174
2313.000000	0.001098
2312.000000	0.001001
2311.000000	0.000906
2310.000000	0.000813
2309.000000	0.000728
2308.000000	0.000647
2307.000000	0.000575
2306.000000	0.000501
2305.000000	0.000424
2304.000000	0.000342
2303.000000	0.000258
2302.000000	0.000169
2301.000000	0.000091
2300.000000	0.000027
2299.000000	-0.000020
2298.000000	-0.000064
2297.000000	-0.000105
2296.000000	-0.000142
2295.000000	-0.000168
2294.000000	-0.000184
2293.000000	-0.000189
2292.000000	-0.000183
2291.000000	-0.000171
2290.000000	-0.000163
2289.000000	-0.000166
2288.000000	-0.000176
2287.000000	-0.000188
2286.000000	-0.000203
2285.000000	-0.000224
2284.000000	-0.000252
2283.000000	-0.000285
2282.000000	-0.000321
2281.000000	-0.000355
2280.000000	-0.000382
2279.000000	-0.000401
2278.000000	-0.000415
2277.000000	-0.000429
2276.000000	-0.000445
2275.000000	-0.000463
2274.000000	-0.000485
2273.000000	-0.000508
2272.000000	-0.000530
2271.000000	-0.000550
2270.000000	-0.000571
2269.000000	-0.000596
2268.000000	-0.000623
2267.000000	-0.000652
2266.000000	-0.000682
2265.000000	-0.000715
2264.000000	-0.000752
2263.000000	-0.000790
2262.000000	-0.000831
2261.000000	-0.000875
2260.000000	-0.000923
2259.000000	-0.000980
2258.000000	-0.001046
2257.000000	-0.001104
2256.000000	-0.001118
2255.000000	-0.001047
2254.000000	-0.000872
2253.000000	-0.000615
2252.000000	-0.000329
2251.000000	-0.000073
2250.000000	0.000120
2249.000000	0.000253
2248.000000	0.000342
2247.000000	0.000402
2246.000000	0.000436
2245.000000	0.000445
2244.000000	0.000431
2243.000000	0.000398
2242.000000	0.000356
2241.000000	0.000311
2240.000000	0.000267
2239.000000	0.000223
2238.000000	0.000179
2237.000000	0.000138
2236.000000	0.000106
2235.000000	0.000086
2234.000000	0.000080
2233.000000	0.000083
2232.000000	0.000089
2231.000000	0.000089
2230.000000	0.000080
2229.000000	0.000067
2228.000000	0.000059
2227.000000	0.000055
2226.000000	0.000050
2225.000000	0.000044
2224.000000	0.000042
2223.000000	0.000046
2222.000000	0.000052
2221.000000	0.000053
2220.000000	0.000047
2219.000000	0.000038
2218.000000	0.000031
2217.000000	0.000030
2216.000000	0.000037
2215.000000	0.000047
2214.000000	0.000051
2213.000000	0.000046
2212.000000	0.000036
2211.000000	0.000028
2210.000000	0.000027
2209.000000	0.000030
2208.000000	0.000034
2207.000000	0.000037
2206.000000	0.000038
2205.000000	0.000040
2204.000000	0.000040
2203.000000	0.000034
2202.000000	0.000023
2201.000000	0.000014
2200.000000	0.000011
2199.000000	0.000015
2198.000000	0.000020
2197.000000	0.000026
2196.000000	0.000033
2195.000000	0.000039
2194.000000	0.000039
2193.000000	0.000028
2192.000000	0.000013
2191.000000	0.000004
2190.000000	0.000006
2189.000000	0.000013
2188.000000	0.000018
2187.000000	0.000015
2186.000000	0.000007
2185.000000	0.000000
2184.000000	-0.000001
2183.000000	0.000002
2182.000000	0.000006
2181.000000	0.000007
2180.000000	0.000006
2179.000000	0.000004
2178.000000	0.000000
2177.000000	-0.000003
2176.000000	-0.000004
2175.000000	-0.000003
2174.000000	-0.000002
2173.000000	-0.000004
2172.000000	-0.000013
2171.000000	-0.000024
2170.000000	-0.000031
2169.000000	-0.000028
2168.000000	-0.000017
2167.000000	-0.000002
2166.000000	0.000010
2165.000000	0.000017
2164.000000	0.000016
2163.000000	0.000007
2162.000000	-0.000001
2161.000000	-0.000003
2160.000000	0.000003
2159.000000	0.000009
2158.000000	0.000011
2157.000000	0.000011
2156.000000	0.000017
2155.000000	0.000030
2154.000000	0.000049
2153.000000	0.000067
2152.000000	0.000082
2151.000000	0.000093
2150.000000	0.000104
2149.000000	0.000117
2148.000000	0.000131
2147.000000	0.000145
2146.000000	0.000162
2145.000000	0.000185
2144.000000	0.000218
2143.000000	0.000258
2142.000000	0.000299
2141.000000	0.000337
2140.000000	0.000369
2139.000000	0.000402
2138.000000	0.000439
2137.000000	0.000485
2136.000000	0.000533
2135.000000	0.000578
2134.000000	0.000619
2133.000000	0.000658
2132.000000	0.000694
2131.000000	0.000721
2130.000000	0.000738
2129.000000	0.000754
2128.000000	0.000778
2127.000000	0.000812
2126.000000	0.000849
2125.000000	0.000882
2124.000000	0.000904
2123.000000	0.000913
2122.000000	0.000907
2121.000000	0.000893
2120.000000	0.000877
2119.000000	0.000862
2118.000000	0.000843
2117.000000	0.000815
2116.000000	0.000774
2115.000000	0.000721
2114.000000	0.000663
2113.000000	0.000607
2112.000000	0.000556
2111.000000	0.000508
2110.000000	0.000461
2109.000000	0.000412
2108.000000	0.000364
2107.000000	0.000320
2106.000000	0.000279
2105.000000	0.000241
2104.000000	0.000205
2103.000000	0.000172
2102.000000	0.000142
2101.000000	0.000115
2100.000000	0.000092
2099.000000	0.000074
2098.000000	0.000061
2097.000000	0.000053
2096.000000	0.000047
2095.000000	0.000039
2094.000000	0.000031
2093.000000	0.000023
2092.000000	0.000017
2091.000000	0.000011
2090.000000	0.000007
2089.000000	0.000005
2088.000000	0.000005
2087.000000	0.000005
2086.000000	0.000003
2085.000000	-0.000002
2084.000000	-0.000011
2083.000000	-0.000021
2082.000000	-0.000025
2081.000000	-0.000019
2080.000000	-0.000009
2079.000000	-0.000003
2078.000000	-0.000004
2077.000000	-0.000006
2076.000000	-0.000006
2075.000000	-0.000005
2074.000000	-0.000005
2073.000000	-0.000006
2072.000000	-0.000007
2071.000000	-0.000008
2070.000000	-0.000009
2069.000000	-0.000012
2068.000000	-0.000017
2067.000000	-0.000023
2066.000000	-0.000028
2065.000000	-0.000031
2064.000000	-0.000033
2063.000000	-0.000036
2062.000000	-0.000036
2061.000000	-0.000031
2060.000000	-0.000024
2059.000000	-0.000017
2058.000000	-0.000011
2057.000000	-0.000004
2056.000000	0.000001
2055.000000	-0.000001
2054.000000	-0.000012
2053.000000	-0.000027
2052.000000	-0.000040
2051.000000	-0.000047
2050.000000	-0.000048
2049.000000	-0.000042
2048.000000	-0.000034
2047.000000	-0.000030
2046.000000	-0.000029
2045.000000	-0.000029
2044.000000	-0.000027
2043.000000	-0.000027
2042.000000	-0.000029
2041.000000	-0.000030
2040.000000	-0.000029
2039.000000	-0.000029
2038.000000	-0.000030
2037.000000	-0.000031
2036.000000	-0.000033
2035.000000	-0.000039
2034.000000	-0.000043
2033.000000	-0.000037
2032.000000	-0.000024
2031.000000	-0.000012
2030.000000	-0.000007
2029.000000	-0.000005
2028.000000	-0.000001
2027.000000	0.000002
2026.000000	-0.000001
2025.000000	-0.000007
2024.000000	-0.000008
2023.000000	-0.000005
2022.000000	-0.000004
2021.000000	-0.000007
2020.000000	-0.000010
2019.000000	-0.000010
2018.000000	-0.000007
2017.000000	-0.000009
2016.000000	-0.000013
2015.000000	-0.000015
2014.000000	-0.000009
2013.000000	0.000004
2012.000000	0.000013
2011.000000	0.000008
2010.000000	-0.000007
2009.000000	-0.000024
2008.000000	-0.000031
2007.000000	-0.000026
2006.000000	-0.000015
2005.000000	-0.000003
2004.000000	0.000004
2003.000000	0.000005
2002.000000	0.000002
2001.000000	-0.000002
2000.000000	-0.000006
1999.000000	-0.000011
1998.000000	-0.000014
1997.000000	-0.000014
1996.000000	-0.000008
1995.000000	-0.000000
1994.000000	0.000006
1993.000000	0.000006
1992.000000	-0.000001
1991.000000	-0.000013
1990.000000	-0.000023
1989.000000	-0.000026
1988.000000	-0.000022
1987.000000	-0.000016
1986.000000	-0.000011
1985.000000	-0.000006
1984.000000	-0.000001
1983.000000	0.000006
1982.000000	0.000013
1981.000000	0.000017
1980.000000	0.000017
1979.000000	0.000012
1978.000000	0.000007
1977.000000	0.000001
1976.000000	-0.000005
1975.000000	-0.000013
1974.000000	-0.000021
1973.000000	-0.000025
1972.000000	-0.000024
1971.000000	-0.000022
1970.000000	-0.000023
1969.000000	-0.000029
1968.000000	-0.000036
1967.000000	-0.000036
1966.000000	-0.000030
1965.000000	-0.000020
1964.000000	-0.000012
1963.000000	-0.000008
1962.000000	-0.000007
1961.000000	-0.000006
1960.000000	-0.000004
1959.000000	-0.000001
1958.000000	0.000000
1957.000000	-0.000002
1956.000000	-0.000006
1955.000000	-0.000010
1954.000000	-0.000012
1953.000000	-0.000011
1952.000000	-0.000008
1951.000000	-0.000005
1950.000000	-0.000001
1949.000000	0.000005
1948.000000	0.000013
1947.000000	0.000019
1946.000000	0.000021
1945.000000	0.000018
1944.000000	0.000013
1943.000000	0.000010
1942.000000	0.000008
1941.000000	0.000005
1940.000000	-0.000004
1939.000000	-0.000013
1938.000000	-0.000015
1937.000000	-0.000011
1936.000000	-0.000006
1935.000000	-0.000005
1934.000000	-0.000006
1933.000000	-0.000003
1932.000000	0.000004
1931.000000	0.000010
1930.000000	0.000013
1929.000000	0.000013
1928.000000	0.000011
1927.000000	0.000007
1926.000000	-0.000001
1925.000000	-0.000010
1924.000000	-0.000017
1923.000000	-0.000017
1922.000000	-0.000006
1921.000000	0.000011
1920.000000	0.000024
1919.000000	0.000025
1918.000000	0.000016
1917.000000	0.000007
1916.000000	-0.000001
1915.000000	-0.000007
1914.000000	-0.000009
1913.000000	-0.000005
1912.000000	0.000002
1911.000000	0.000007
1910.000000	0.000007
1909.000000	0.000007
1908.000000	0.000005
1907.000000	-0.000000
1906.000000	-0.000003
1905.000000	0.000004
1904.000000	0.000016
1903.000000	0.000019
1902.000000	0.000012
1901.000000	0.000001
1900.000000	-0.000010
1899.000000	-0.000017
1898.000000	-0.000016
1897.000000	-0.000004
1896.000000	0.000011
1895.000000	0.000019
1894.000000	0.000021
1893.000000	0.000025
1892.000000	0.000028
1891.000000	0.000023
1890.000000	0.000014
1889.000000	0.000011
1888.000000	0.000011
1887.000000	0.000009
1886.000000	0.000007
1885.000000	0.000013
1884.000000	0.000025
1883.000000	0.000033
1882.000000	0.000035
1881.000000	0.000037
1880.000000	0.000036
1879.000000	0.000028
1878.000000	0.000016
1877.000000	0.000008
1876.000000	0.000007
1875.000000	0.000007
1874.000000	0.000003
1873.000000	0.000000
1872.000000	0.000001
1871.000000	0.000002
1870.000000	0.000003
1869.000000	0.000007
1868.000000	0.000014
1867.000000	0.000015
1866.000000	0.000011
1865.000000	0.000007
1864.000000	0.000004
1863.000000	-0.000005
1862.000000	-0.000017
1861.000000	-0.000021
1860.000000	-0.000016
1859.000000	-0.000010
1858.000000	-0.000004
1857.000000	0.000003
1856.000000	0.000011
1855.000000	0.000010
1854.000000	0.000002
1853.000000	-0.000003
1852.000000	0.000000
1851.000000	0.000008
1850.000000	0.000017
1849.000000	0.000028
1848.000000	0.000035
1847.000000	0.000035
1846.000000	0.000032
1845.000000	0.000031
1844.000000	0.000031
1843.000000	0.000025
1842.000000	0.000022
1841.000000	0.000026
1840.000000	0.000033
1839.000000	0.000037
1838.000000	0.000032
1837.000000	0.000023
1836.000000	0.000017
1835.000000	0.000016
1834.000000	0.000021
1833.000000	0.000028
1832.000000	0.000031
1831.000000	0.000029
1830.000000	0.000025
1829.000000	0.000022
1828.000000	0.000021
1827.000000	0.000018
1826.000000	0.000017
1825.000000	0.000024
1824.000000	0.000039
1823.000000	0.000050
1822.000000	0.000049
1821.000000	0.000040
1820.000000	0.000036
1819.000000	0.000037
1818.000000	0.000036
1817.000000	0.000041
1816.000000	0.000054
1815.000000	0.000060
1814.000000	0.000047
1813.000000	0.000024
1812.000000	0.000009
1811.000000	0.000008
1810.000000	0.000012
1809.000000	0.000021
1808.000000	0.000032
1807.000000	0.000036
1806.000000	0.000037
1805.000000	0.000043
1804.000000	0.000055
1803.000000	0.000060
1802.000000	0.000053
1801.000000	0.000045
1800.000000	0.000043
1799.000000	0.000038
1798.000000	0.000026
1797.000000	0.000018
1796.000000	0.000022
1795.000000	0.000030
1794.000000	0.000040
1793.000000	0.000058
1792.000000	0.000079
1791.000000	0.000088
1790.000000	0.000081
1789.000000	0.000072
1788.000000	0.000068
1787.000000	0.000064
1786.000000	0.000055
1785.000000	0.000052
1784.000000	0.000057
1783.000000	0.000060
1782.000000	0.000056
1781.000000	0.000050
1780.000000	0.000054
1779.000000	0.000068
1778.000000	0.000083
1777.000000	0.000100
1776.000000	0.000116
1775.000000	0.000127
1774.000000	0.000127
1773.000000	0.000114
1772.000000	0.000098
1771.000000	0.000091
1770.000000	0.000091
1769.000000	0.000094
1768.000000	0.000106
1767.000000	0.000122
1766.000000	0.000134
1765.000000	0.000137
1764.000000	0.000140
1763.000000	0.000150
1762.000000	0.000155
1761.000000	0.000149
1760.000000	0.000145
1759.000000	0.000150
1758.000000	0.000160
1757.000000	0.000169
1756.000000	0.000177
1755.000000	0.000181
1754.000000	0.000172
1753.000000	0.000150
1752.000000	0.000136
1751.000000	0.000143
1750.000000	0.000151
1749.000000	0.000151
1748.000000	0.000155
1747.000000	0.000173
1746.000000	0.000194
1745.000000	0.000200
1744.000000	0.000199
1743.000000	0.000205
1742.000000	0.000217
1741.000000	0.000226
1740.000000	0.000239
1739.000000	0.000260
1738.000000	0.000277
1737.000000	0.000276
1736.000000	0.000267
1735.000000	0.000278
1734.000000	0.000301
1733.000000	0.000304
1732.000000	0.000291
1731.000000	0.000282
1730.000000	0.000286
1729.000000	0.000309
1728.000000	0.000342
1727.000000	0.000369
1726.000000	0.000379
1725.000000	0.000372
1724.000000	0.000361
1723.000000	0.000352
1722.000000	0.000342
1721.000000	0.000336
1720.000000	0.000338
1719.000000	0.000345
1718.000000	0.000346
1717.000000	0.000342
1716.000000	0.000336
1715.000000	0.000325
1714.000000	0.000315
1713.000000	0.000323
1712.000000	0.000341
1711.000000	0.000344
1710.000000	0.000333
1709.000000	0.000320
1708.000000	0.000308
1707.000000	0.000294
1706.000000	0.000290
1705.000000	0.000314
1704.000000	0.000340
1703.000000	0.000320
1702.000000	0.000262
1701.000000	0.000234
1700.000000	0.000261
1699.000000	0.000290
1698.000000	0.000304
1697.000000	0.000314
1696.000000	0.000334
1695.000000	0.000350
1694.000000	0.000357
1693.000000	0.000369
1692.000000	0.000384
1691.000000	0.000393
1690.000000	0.000396
1689.000000	0.000400
1688.000000	0.000402
1687.000000	0.000400
1686.000000	0.000398
1685.000000	0.000400
1684.000000	0.000383
1683.000000	0.000349
1682.000000	0.000325
1681.000000	0.000303
1680.000000	0.000274
1679.000000	0.000243
1678.000000	0.000210
1677.000000	0.000170
1676.000000	0.000134
1675.000000	0.000118
1674.000000	0.000108
1673.000000	0.000076
1672.000000	0.000018
1671.000000	-0.000046
1670.000000	-0.000095
1669.000000	-0.000137
1668.000000	-0.000182
1667.000000	-0.000230
1666.000000	-0.000284
1665.000000	-0.000364
1664.000000	-0.000470
1663.000000	-0.000578
1662.000000	-0.000660
1661.000000	-0.000720
1660.000000	-0.000772
1659.000000	-0.000811
1658.000000	-0.000823
1657.000000	-0.000815
1656.000000	-0.000801
1655.000000	-0.000767
1654.000000	-0.000700
1653.000000	-0.000652
1652.000000	-0.000659
1651.000000	-0.000662
1650.000000	-0.000637
1649.000000	-0.000612
1648.000000	-0.000581
1647.000000	-0.000525
1646.000000	-0.000465
1645.000000	-0.000432
1644.000000	-0.000421
1643.000000	-0.000422
1642.000000	-0.000425
1641.000000	-0.000426
1640.000000	-0.000424
1639.000000	-0.000423
1638.000000	-0.000423
1637.000000	-0.000413
1636.000000	-0.000383
1635.000000	-0.000337
1634.000000	-0.000294
1633.000000	-0.000254
1632.000000	-0.000226
1631.000000	-0.000211
1630.000000	-0.000199
1629.000000	-0.000182
1628.000000	-0.000161
1627.000000	-0.000139
1626.000000	-0.000124
1625.000000	-0.000123
1624.000000	-0.000133
1623.000000	-0.000130
1622.000000	-0.000095
1621.000000	-0.000047
1620.000000	-0.000017
1619.000000	-0.000011
1618.000000	-0.000012
1617.000000	-0.000009
1616.000000	-0.000015
1615.000000	-0.000018
1614.000000	-0.000003
1613.000000	0.000021
1612.000000	0.000035
1611.000000	0.000037
1610.000000	0.000037
1609.000000	0.000039
1608.000000	0.000040
1607.000000	0.000049
1606.000000	0.000067
1605.000000	0.000081
1604.000000	0.000088
1603.000000	0.000106
1602.000000	0.000139
1601.000000	0.000170
1600.000000	0.000187
1599.000000	0.000198
1598.000000	0.000212
1597.000000	0.000222
1596.000000	0.000214
1595.000000	0.000195
1594.000000	0.000178
1593.000000	0.000167
1592.000000	0.000159
1591.000000	0.000154
1590.000000	0.000154
1589.000000	0.000154
1588.000000	0.000148
1587.000000	0.000142
1586.000000	0.000146
1585.000000	0.000153
1584.000000	0.000152
1583.000000	0.000146
1582.000000	0.000139
1581.000000	0.000124
1580.000000	0.000096
1579.000000	0.000068
1578.000000	0.000054
1577.000000	0.000053
1576.000000	0.000054
1575.000000	0.000063
1574.000000	0.000088
1573.000000	0.000107
1572.000000	0.000096
1571.000000	0.000060
1570.000000	0.000013
1569.000000	-0.000039
1568.000000	-0.000087
1567.000000	-0.000111
1566.000000	-0.000111
1565.000000	-0.000105
1564.000000	-0.000103
1563.000000	-0.000098
1562.000000	-0.000097
1561.000000	-0.000105
1560.000000	-0.000121
1559.000000	-0.000163
1558.000000	-0.000217
1557.000000	-0.000256
1556.000000	-0.000278
1555.000000	-0.000295
1554.000000	-0.000319
1553.000000	-0.000361
1552.000000	-0.000410
1551.000000	-0.000447
1550.000000	-0.000465
1549.000000	-0.000474
1548.000000	-0.000493
1547.000000	-0.000517
1546.000000	-0.000539
1545.000000	-0.000571
1544.000000	-0.000631
1543.000000	-0.000710
1542.000000	-0.000772
1541.000000	-0.000789
1540.000000	-0.000777
1539.000000	-0.000767
1538.000000	-0.000759
1537.000000	-0.000742
1536.000000	-0.000739
1535.000000	-0.000758
1534.000000	-0.000777
1533.000000	-0.000777
1532.000000	-0.000774
1531.000000	-0.000811
1530.000000	-0.000897
1529.000000	-0.000979
1528.000000	-0.000989
1527.000000	-0.000917
1526.000000	-0.000822
1525.000000	-0.000768
1524.000000	-0.000762
1523.000000	-0.000769
1522.000000	-0.000769
1521.000000	-0.000775
1520.000000	-0.000800
1519.000000	-0.000830
1518.000000	-0.000864
1517.000000	-0.000923
1516.000000	-0.001013
1515.000000	-0.001099
1514.000000	-0.001124
1513.000000	-0.001060
1512.000000	-0.000938
1511.000000	-0.000843
1510.000000	-0.000825
1509.000000	-0.000857
1508.000000	-0.000870
1507.000000	-0.000843
1506.000000	-0.000820
1505.000000	-0.000830
1504.000000	-0.000839
1503.000000	-0.000846
1502.000000	-0.000879
1501.000000	-0.000932
1500.000000	-0.000963
1499.000000	-0.000947
1498.000000	-0.000894
1497.000000	-0.000818
1496.000000	-0.000720
1495.000000	-0.000609
1494.000000	-0.000498
1493.000000	-0.000389
1492.000000	-0.000283
1491.000000	-0.000188
1490.000000	-0.000122
1489.000000	-0.000083
1488.000000	-0.000059
1487.000000	-0.000058
1486.000000	-0.000090
1485.000000	-0.000158
1484.000000	-0.000250
1483.000000	-0.000331
1482.000000	-0.000365
1481.000000	-0.000347
1480.000000	-0.000304
1479.000000	-0.000258
1478.000000	-0.000204
1477.000000	-0.000132
1476.000000	-0.000057
1475.000000	-0.000004
1474.000000	0.000025
1473.000000	0.000044
1472.000000	0.000052
1471.000000	0.000043
1470.000000	0.000025
1469.000000	0.000008
1468.000000	-0.000027
1467.000000	-0.000140
1466.000000	-0.000373
1465.000000	-0.000664
1464.000000	-0.000846
1463.000000	-0.000798
1462.000000	-0.000570
1461.000000	-0.000321
1460.000000	-0.000179
1459.000000	-0.000160
1458.000000	-0.000203
1457.000000	-0.000257
1456.000000	-0.000312
1455.000000	-0.000351
1454.000000	-0.000372
1453.000000	-0.000407
1452.000000	-0.000486
1451.000000	-0.000597
1450.000000	-0.000687
1449.000000	-0.000700
1448.000000	-0.000630
1447.000000	-0.000532
1446.000000	-0.000471
1445.000000	-0.000461
1444.000000	-0.000463
1443.000000	-0.000445
1442.000000	-0.000420
1441.000000	-0.000414
1440.000000	-0.000434
1439.000000	-0.000480
1438.000000	-0.000564
1437.000000	-0.000676
1436.000000	-0.000756
1435.000000	-0.000739
1434.000000	-0.000641
1433.000000	-0.000531
1432.000000	-0.000456
1431.000000	-0.000423
1430.000000	-0.000421
1429.000000	-0.000437
1428.000000	-0.000460
1427.000000	-0.000496
1426.000000	-0.000569
1425.000000	-0.000709
1424.000000	-0.000896
1423.000000	-0.001058
1422.000000	-0.001129
1421.000000	-0.001078
1420.000000	-0.000915
1419.000000	-0.000712
1418.000000	-0.000568
1417.000000	-0.000508
1416.000000	-0.000488
1415.000000	-0.000477
1414.000000	-0.000480
1413.000000	-0.000511
1412.000000	-0.000555
1411.000000	-0.000592
1410.000000	-0.000624
1409.000000	-0.000655
1408.000000	-0.000667
1407.000000	-0.000641
1406.000000	-0.000578
1405.000000	-0.000512
1404.000000	-0.000471
1403.000000	-0.000460
1402.000000	-0.000473
1401.000000	-0.000498
1400.000000	-0.000516
1399.000000	-0.000517
1398.000000	-0.000511
1397.000000	-0.000511
1396.000000	-0.000512
1395.000000	-0.000499
1394.000000	-0.000478
1393.000000	-0.000471
1392.000000	-0.000475
1391.000000	-0.000473
1390.000000	-0.000456
1389.000000	-0.000434
1388.000000	-0.000421
1387.000000	-0.000420
1386.000000	-0.000423
1385.000000	-0.000427
1384.000000	-0.000432
1383.000000	-0.000442
1382.000000	-0.000469
1381.000000	-0.000530
1380.000000	-0.000632
1379.000000	-0.000754
1378.000000	-0.000847
1377.000000	-0.000871
1376.000000	-0.000818
1375.000000	-0.000717
1374.000000	-0.000608
1373.000000	-0.000525
1372.000000	-0.000474
1371.000000	-0.000441
1370.000000	-0.000409
1369.000000	-0.000374
1368.000000	-0.000340
1367.000000	-0.000311
1366.000000	-0.000292
1365.000000	-0.000284
1364.000000	-0.000274
1363.000000	-0.000243
1362.000000	-0.000191
1361.000000	-0.000137
1360.000000	-0.000101
1359.000000	-0.000083
1358.000000	-0.000075
1357.000000	-0.000078
1356.000000	-0.000090
1355.000000	-0.000103
1354.000000	-0.000111
1353.000000	-0.000117
1352.000000	-0.000125
1351.000000	-0.000130
1350.000000	-0.000117
1349.000000	-0.000092
1348.000000	-0.000076
1347.000000	-0.000082
1346.000000	-0.000103
1345.000000	-0.000123
1344.000000	-0.000138
1343.000000	-0.000155
1342.000000	-0.000176
1341.000000	-0.000200
1340.000000	-0.000224
1339.000000	-0.000242
1338.000000	-0.000248
1337.000000	-0.000237
1336.000000	-0.000208
1335.000000	-0.000169
1334.000000	-0.000138
1333.000000	-0.000126
1332.000000	-0.000131
1331.000000	-0.000135
1330.000000	-0.000129
1329.000000	-0.000113
1328.000000	-0.000096
1327.000000	-0.000079
1326.000000	-0.000064
1325.000000	-0.000054
1324.000000	-0.000049
1323.000000	-0.000038
1322.000000	-0.000017
1321.000000	0.000010
1320.000000	0.000030
1319.000000	0.000038
1318.000000	0.000042
1317.000000	0.000052
1316.000000	0.000069
1315.000000	0.000087
1314.000000	0.000099
1313.000000	0.000102
1312.000000	0.000100
1311.000000	0.000097
1310.000000	0.000099
1309.000000	0.000111
1308.000000	0.000134
1307.000000	0.000165
1306.000000	0.000195
1305.000000	0.000215
1304.000000	0.000227
1303.000000	0.000236
1302.000000	0.000242
1301.000000	0.000239
1300.000000	0.000227
1299.000000	0.000208
1298.000000	0.000189
1297.000000	0.000179
1296.000000	0.000183
1295.000000	0.000198
1294.000000	0.000213
1293.000000	0.000219
1292.000000	0.000219
1291.000000	0.000222
1290.000000	0.000234
1289.000000	0.000251
1288.000000	0.000260
1287.000000	0.000254
1286.000000	0.000232
1285.000000	0.000200
1284.000000	0.000170
1283.000000	0.000142
1282.000000	0.000111
1281.000000	0.000077
1280.000000	0.000061
1279.000000	0.000087
1278.000000	0.000161
1277.000000	0.000267
1276.000000	0.000382
1275.000000	0.000489
1274.000000	0.000576
1273.000000	0.000633
1272.000000	0.000662
1271.000000	0.000669
1270.000000	0.000659
1269.000000	0.000639
1268.000000	0.000614
1267.000000	0.000592
1266.000000	0.000574
1265.000000	0.000563
1264.000000	0.000564
1263.000000	0.000576
1262.000000	0.000588
1261.000000	0.000589
1260.000000	0.000582
1259.000000	0.000578
1258.000000	0.000581
1257.000000	0.000585
1256.000000	0.000586
1255.000000	0.000597
1254.000000	0.000626
1253.000000	0.000666
1252.000000	0.000706
1251.000000	0.000737
1250.000000	0.000756
1249.000000	0.000767
1248.000000	0.000778
1247.000000	0.000801
1246.000000	0.000836
1245.000000	0.000875
1244.000000	0.000916
1243.000000	0.000963
1242.000000	0.001016
1241.000000	0.001063
1240.000000	0.001094
1239.000000	0.001115
1238.000000	0.001140
1237.000000	0.001183
1236.000000	0.001244
1235.000000	0.001314
1234.000000	0.001374
1233.000000	0.001415
1232.000000	0.001437
1231.000000	0.001450
1230.000000	0.001458
1229.000000	0.001455
1228.000000	0.001439
1227.000000	0.001415
1226.000000	0.001392
1225.000000	0.001368
1224.000000	0.001342
1223.000000	0.001310
1222.000000	0.001275
1221.000000	0.001234
1220.000000	0.001195
1219.000000	0.001161
1218.000000	0.001133
1217.000000	0.001103
1216.000000	0.001064
1215.000000	0.001018
1214.000000	0.000972
1213.000000	0.000931
1212.000000	0.000896
1211.000000	0.000866
1210.000000	0.000834
1209.000000	0.000794
1208.000000	0.000747
1207.000000	0.000699
1206.000000	0.000656
1205.000000	0.000616
1204.000000	0.000577
1203.000000	0.000541
1202.000000	0.000510
1201.000000	0.000487
1200.000000	0.000472
1199.000000	0.000461
1198.000000	0.000444
1197.000000	0.000416
1196.000000	0.000385
1195.000000	0.000360
1194.000000	0.000343
1193.000000	0.000329
1192.000000	0.000321
1191.000000	0.000334
1190.000000	0.000368
1189.000000	0.000405
1188.000000	0.000426
1187.000000	0.000425
1186.000000	0.000413
1185.000000	0.000398
1184.000000	0.000383
1183.000000	0.000367
1182.000000	0.000347
1181.000000	0.000324
1180.000000	0.000303
1179.000000	0.000294
1178.000000	0.000293
1177.000000	0.000290
1176.000000	0.000281
1175.000000	0.000274
1174.000000	0.000274
1173.000000	0.000271
1172.000000	0.000258
1171.000000	0.000239
1170.000000	0.000223
1169.000000	0.000211
1168.000000	0.000196
1167.000000	0.000184
1166.000000	0.000187
1165.000000	0.000211
1164.000000	0.000248
1163.000000	0.000282
1162.000000	0.000304
1161.000000	0.000317
1160.000000	0.000332
1159.000000	0.000351
1158.000000	0.000365
1157.000000	0.000358
1156.000000	0.000327
1155.000000	0.000291
1154.000000	0.000269
1153.000000	0.000269
1152.000000	0.000284
1151.000000	0.000305
1150.000000	0.000318
1149.000000	0.000314
1148.000000	0.000293
1147.000000	0.000267
1146.000000	0.000247
1145.000000	0.000241
1144.000000	0.000245
1143.000000	0.000249
1142.000000	0.000244
1141.000000	0.000226
1140.000000	0.000208
1139.000000	0.000205
1138.000000	0.000218
1137.000000	0.000233
1136.000000	0.000235
1135.000000	0.000227
1134.000000	0.000214
1133.000000	0.000197
1132.000000	0.000175
1131.000000	0.000156
1130.000000	0.000149
1129.000000	0.000151
1128.000000	0.000153
1127.000000	0.000146
1126.000000	0.000132
1125.000000	0.000119
1124.000000	0.000115
1123.000000	0.000117
1122.000000	0.000114
1121.000000	0.000099
1120.000000	0.000077
1119.000000	0.000062
1118.000000	0.000062
1117.000000	0.000074
1116.000000	0.000085
1115.000000	0.000090
1114.000000	0.000085
1113.000000	0.000075
1112.000000	0.000071
1111.000000	0.000074
1110.000000	0.000075
1109.000000	0.000065
1108.000000	0.000045
1107.000000	0.000031
1106.000000	0.000031
1105.000000	0.000036
1104.000000	0.000033
1103.000000	0.000021
1102.000000	0.000008
1101.000000	0.000004
1100.000000	0.000012
1099.000000	0.000026
1098.000000	0.000036
1097.000000	0.000034
1096.000000	0.000018
1095.000000	-0.000006
1094.000000	-0.000031
1093.000000	-0.000051
1092.000000	-0.000053
1091.000000	-0.000038
1090.000000	-0.000019
1089.000000	-0.000009
1088.000000	-0.000005
1087.000000	0.000005
1086.000000	0.000017
1085.000000	0.000014
1084.000000	-0.000013
1083.000000	-0.000050
1082.000000	-0.000081
1081.000000	-0.000098
1080.000000	-0.000104
1079.000000	-0.000106
1078.000000	-0.000117
1077.000000	-0.000140
1076.000000	-0.000163
1075.000000	-0.000169
1074.000000	-0.000158
1073.000000	-0.000147
1072.000000	-0.000148
1071.000000	-0.000151
1070.000000	-0.000149
1069.000000	-0.000144
1068.000000	-0.000149
1067.000000	-0.000168
1066.000000	-0.000196
1065.000000	-0.000223
1064.000000	-0.000240
1063.000000	-0.000248
1062.000000	-0.000266
1061.000000	-0.000309
1060.000000	-0.000363
1059.000000	-0.000396
1058.000000	-0.000395
1057.000000	-0.000379
1056.000000	-0.000373
1055.000000	-0.000388
1054.000000	-0.000411
1053.000000	-0.000429
1052.000000	-0.000434
1051.000000	-0.000434
1050.000000	-0.000449
1049.000000	-0.000488
1048.000000	-0.000531
1047.000000	-0.000550
1046.000000	-0.000550
1045.000000	-0.000563
1044.000000	-0.000602
1043.000000	-0.000636
1042.000000	-0.000632
1041.000000	-0.000596
1040.000000	-0.000560
1039.000000	-0.000539
1038.000000	-0.000518
1037.000000	-0.000480
1036.000000	-0.000422
1035.000000	-0.000360
1034.000000	-0.000308
1033.000000	-0.000275
1032.000000	-0.000256
1031.000000	-0.000239
1030.000000	-0.000224
1029.000000	-0.000217
1028.000000	-0.000222
1027.000000	-0.000222
1026.000000	-0.000203
1025.000000	-0.000170
1024.000000	-0.000146
1023.000000	-0.000143
1022.000000	-0.000153
1021.000000	-0.000157
1020.000000	-0.000145
1019.000000	-0.000123
1018.000000	-0.000105
1017.000000	-0.000099
1016.000000	-0.000099
1015.000000	-0.000089
1014.000000	-0.000068
1013.000000	-0.000054
1012.000000	-0.000058
1011.000000	-0.000073
1010.000000	-0.000080
1009.000000	-0.000073
1008.000000	-0.000060
1007.000000	-0.000043
1006.000000	-0.000026
1005.000000	-0.000016
1004.000000	-0.000020
1003.000000	-0.000035
1002.000000	-0.000045
1001.000000	-0.000042
1000.000000	-0.000029
999.000000	-0.000014
998.000000	-0.000002
997.000000	0.000007
996.000000	0.000017
995.000000	0.000031
994.000000	0.000046
993.000000	0.000057
992.000000	0.000060
991.000000	0.000062
990.000000	0.000071
989.000000	0.000084
988.000000	0.000093
987.000000	0.000100
986.000000	0.000110
985.000000	0.000119
984.000000	0.000121
983.000000	0.000118
982.000000	0.000117
981.000000	0.000121
980.000000	0.000125
979.000000	0.000128
978.000000	0.000139
977.000000	0.000160
976.000000	0.000182
975.000000	0.000189
974.000000	0.000172
973.000000	0.000141
972.000000	0.000113
971.000000	0.000101
970.000000	0.000107
969.000000	0.000116
968.000000	0.000113
967.000000	0.000098
966.000000	0.000081
965.000000	0.000068
964.000000	0.000051
963.000000	0.000026
962.000000	0.000004
961.000000	-0.000005
960.000000	-0.000004
959.000000	-0.000005
958.000000	-0.000016
957.000000	-0.000025
956.000000	-0.000020
955.000000	-0.000008
954.000000	-0.000009
953.000000	-0.000036
952.000000	-0.000079
951.000000	-0.000113
950.000000	-0.000123
949.000000	-0.000119
948.000000	-0.000119
947.000000	-0.000138
946.000000	-0.000173
945.000000	-0.000211
944.000000	-0.000241
943.000000	-0.000255
942.000000	-0.000260
941.000000	-0.000272
940.000000	-0.000300
939.000000	-0.000336
938.000000	-0.000368
937.000000	-0.000388
936.000000	-0.000395
935.000000	-0.000389
934.000000	-0.000373
933.000000	-0.000361
932.000000	-0.000359
931.000000	-0.000359
930.000000	-0.000344
929.000000	-0.000312
928.000000	-0.000282
927.000000	-0.000277
926.000000	-0.000303
925.000000	-0.000346
924.000000	-0.000395
923.000000	-0.000441
922.000000	-0.000484
921.000000	-0.000516
920.000000	-0.000523
919.000000	-0.000489
918.000000	-0.000413
917.000000	-0.000310
916.000000	-0.000211
915.000000	-0.000143
914.000000	-0.000111
913.000000	-0.000099
912.000000	-0.000085
911.000000	-0.000068
910.000000	-0.000061
909.000000	-0.000074
908.000000	-0.000100
907.000000	-0.000121
906.000000	-0.000128
905.000000	-0.000121
904.000000	-0.000095
903.000000	-0.000050
902.000000	-0.000000
901.000000	0.000023
900.000000	0.000004
899.000000	-0.000047
898.000000	-0.000094
897.000000	-0.000107
896.000000	-0.000081
895.000000	-0.000043
894.000000	-0.000026
893.000000	-0.000044
892.000000	-0.000075
891.000000	-0.000092
890.000000	-0.000091
889.000000	-0.000097
888.000000	-0.000124
887.000000	-0.000160
886.000000	-0.000185
885.000000	-0.000197
884.000000	-0.000216
883.000000	-0.000267
882.000000	-0.000360
881.000000	-0.000487
880.000000	-0.000620
879.000000	-0.000725
878.000000	-0.000778
877.000000	-0.000780
876.000000	-0.000753
875.000000	-0.000726
874.000000	-0.000727
873.000000	-0.000764
872.000000	-0.000823
871.000000	-0.000886
870.000000	-0.000947
869.000000	-0.001016
868.000000	-0.001100
867.000000	-0.001193
866.000000	-0.001295
865.000000	-0.001419
864.000000	-0.001585
863.000000	-0.001805
862.000000	-0.002082
861.000000	-0.002416
860.000000	-0.002805
859.000000	-0.003253
858.000000	-0.003775
857.000000	-0.004391
856.000000	-0.005097
855.000000	-0.005860
854.000000	-0.006624
853.000000	-0.007324
852.000000	-0.007889
851.000000	-0.008237
850.000000	-0.008299
849.000000	-0.008057
848.000000	-0.007551
847.000000	-0.006869
846.000000	-0.006120
845.000000	-0.005392
844.000000	-0.004728
843.000000	-0.004132
842.000000	-0.003594
841.000000	-0.003105
840.000000	-0.002656
839.000000	-0.002247
838.000000	-0.001890
837.000000	-0.001598
836.000000	-0.001369
835.000000	-0.001185
834.000000	-0.001030
833.000000	-0.000893
832.000000	-0.000766
831.000000	-0.000640
830.000000	-0.000513
829.000000	-0.000396
828.000000	-0.000296
827.000000	-0.000211
826.000000	-0.000142
825.000000	-0.000094
824.000000	-0.000065
823.000000	-0.000041
822.000000	-0.000006
821.000000	0.000043
820.000000	0.000096
819.000000	0.000136
818.000000	0.000147
817.000000	0.000130
816.000000	0.000101
815.000000	0.000075
814.000000	0.000059
813.000000	0.000057
812.000000	0.000080
811.000000	0.000122
810.000000	0.000153
809.000000	0.000142
808.000000	0.000096
807.000000	0.000052
806.000000	0.000036
805.000000	0.000047
804.000000	0.000064
803.000000	0.000075
802.000000	0.000072
801.000000	0.000062
800.000000	0.000060
799.000000	0.000075
798.000000	0.000091
797.000000	0.000085
796.000000	0.000054
795.000000	0.000017
794.000000	-0.000011
793.000000	-0.000028
792.000000	-0.000029
791.000000	-0.000004
790.000000	0.000035
789.000000	0.000059
788.000000	0.000053
787.000000	0.000031
786.000000	0.000011
785.000000	0.000005
784.000000	0.000017
783.000000	0.000051
782.000000	0.000096
781.000000	0.000131
780.000000	0.000141
779.000000	0.000126
778.000000	0.000087
777.000000	0.000035
776.000000	0.000000
775.000000	0.000014
774.000000	0.000070
773.000000	0.000129
772.000000	0.000160
771.000000	0.000162
770.000000	0.000142
769.000000	0.000106
768.000000	0.000077
767.000000	0.000078
766.000000	0.000101
765.000000	0.000109
764.000000	0.000087
763.000000	0.000063
762.000000	0.000053
761.000000	0.000040
760.000000	0.000007
759.000000	-0.000026
758.000000	-0.000031
757.000000	-0.000008
756.000000	0.000020
755.000000	0.000036
754.000000	0.000032
753.000000	0.000006
752.000000	-0.000027
751.000000	-0.000038
750.000000	-0.000018
749.000000	0.000010
748.000000	0.000025
747.000000	0.000041
746.000000	0.000075
745.000000	0.000110
744.000000	0.000119
743.000000	0.000093
742.000000	0.000045
741.000000	-0.000010
740.000000	-0.000052
739.000000	-0.000061
738.000000	-0.000039
737.000000	-0.000016
736.000000	-0.000005
735.000000	-0.000002
734.000000	0.000006
733.000000	-0.000009
732.000000	-0.000057
731.000000	-0.000113
730.000000	-0.000150
729.000000	-0.000167
728.000000	-0.000171
727.000000	-0.000165
726.000000	-0.000155
725.000000	-0.000152
724.000000	-0.000153
723.000000	-0.000140
722.000000	-0.000113
721.000000	-0.000093
720.000000	-0.000096
719.000000	-0.000111
718.000000	-0.000129
717.000000	-0.000157
716.000000	-0.000199
715.000000	-0.000247
714.000000	-0.000299
713.000000	-0.000361
712.000000	-0.000420
711.000000	-0.000437
710.000000	-0.000395
709.000000	-0.000325
708.000000	-0.000265
707.000000	-0.000240
706.000000	-0.000255
705.000000	-0.000302
704.000000	-0.000356
703.000000	-0.000386
702.000000	-0.000388
701.000000	-0.000390
700.000000	-0.000389
