# Supplementary material for: Real-time monitoring of the reversible capture and release of CO2 on anthraquinone and riboflavin-modified graphitic electrodes using ATR-SEIRAS
Source: Chem Sci. 2025 Nov 4;16(48):23189–202. doi: 10.1039/d5sc05427c (PMC12584010; doi:10.1039/d5sc05427c)
Supplement: SC-016-D5SC05427C-s001 [file SC-016-D5SC05427C-s001.zip › Data Folders/Main Figures/Figure2/2c/-0.8v_co2_0.4VBKG06AQ_Graphenegold_MeCN-0.1M-TBAPF6_1.ASC]

PE IR       SUBTECH     SPECTRUM    ASCII       PEDS        4.00        
   -1
-0.8v_co2_0.4VBKG06AQ_Graphenegold_MeCN-0.1M-TBAPF6_1.ASC
25/01/27
18:56:50.00
25/02/27
21:06:17.00
Administrator
Sample 006 By Administrator Date Monday, January 27 2025
700.000000
#HDR
-1
-1
#GR
cm-1
A
1.0
0.0
4000.000000
-1.000000
3301
8
0.004724
-0.008716
#DATA
4000.000000	0.000099
3999.000000	0.000086
3998.000000	0.000078
3997.000000	0.000077
3996.000000	0.000077
3995.000000	0.000075
3994.000000	0.000073
3993.000000	0.000074
3992.000000	0.000079
3991.000000	0.000082
3990.000000	0.000078
3989.000000	0.000064
3988.000000	0.000046
3987.000000	0.000034
3986.000000	0.000036
3985.000000	0.000048
3984.000000	0.000066
3983.000000	0.000083
3982.000000	0.000095
3981.000000	0.000098
3980.000000	0.000092
3979.000000	0.000082
3978.000000	0.000073
3977.000000	0.000067
3976.000000	0.000065
3975.000000	0.000067
3974.000000	0.000075
3973.000000	0.000086
3972.000000	0.000092
3971.000000	0.000086
3970.000000	0.000068
3969.000000	0.000047
3968.000000	0.000035
3967.000000	0.000038
3966.000000	0.000056
3965.000000	0.000081
3964.000000	0.000104
3963.000000	0.000117
3962.000000	0.000117
3961.000000	0.000110
3960.000000	0.000103
3959.000000	0.000103
3958.000000	0.000109
3957.000000	0.000117
3956.000000	0.000121
3955.000000	0.000118
3954.000000	0.000110
3953.000000	0.000098
3952.000000	0.000081
3951.000000	0.000059
3950.000000	0.000033
3949.000000	0.000009
3948.000000	-0.000004
3947.000000	0.000000
3946.000000	0.000017
3945.000000	0.000037
3944.000000	0.000046
3943.000000	0.000041
3942.000000	0.000028
3941.000000	0.000023
3940.000000	0.000031
3939.000000	0.000048
3938.000000	0.000062
3937.000000	0.000062
3936.000000	0.000049
3935.000000	0.000030
3934.000000	0.000019
3933.000000	0.000019
3932.000000	0.000027
3931.000000	0.000037
3930.000000	0.000047
3929.000000	0.000058
3928.000000	0.000072
3927.000000	0.000085
3926.000000	0.000091
3925.000000	0.000085
3924.000000	0.000069
3923.000000	0.000056
3922.000000	0.000052
3921.000000	0.000051
3920.000000	0.000037
3919.000000	0.000006
3918.000000	-0.000031
3917.000000	-0.000052
3916.000000	-0.000046
3915.000000	-0.000020
3914.000000	0.000009
3913.000000	0.000028
3912.000000	0.000034
3911.000000	0.000034
3910.000000	0.000035
3909.000000	0.000039
3908.000000	0.000039
3907.000000	0.000035
3906.000000	0.000028
3905.000000	0.000024
3904.000000	0.000021
3903.000000	0.000021
3902.000000	0.000030
3901.000000	0.000046
3900.000000	0.000060
3899.000000	0.000064
3898.000000	0.000058
3897.000000	0.000050
3896.000000	0.000045
3895.000000	0.000043
3894.000000	0.000048
3893.000000	0.000063
3892.000000	0.000079
3891.000000	0.000080
3890.000000	0.000060
3889.000000	0.000028
3888.000000	0.000005
3887.000000	-0.000001
3886.000000	0.000010
3885.000000	0.000023
3884.000000	0.000029
3883.000000	0.000030
3882.000000	0.000032
3881.000000	0.000037
3880.000000	0.000049
3879.000000	0.000068
3878.000000	0.000085
3877.000000	0.000091
3876.000000	0.000085
3875.000000	0.000070
3874.000000	0.000055
3873.000000	0.000047
3872.000000	0.000049
3871.000000	0.000053
3870.000000	0.000047
3869.000000	0.000031
3868.000000	0.000023
3867.000000	0.000035
3866.000000	0.000054
3865.000000	0.000066
3864.000000	0.000064
3863.000000	0.000058
3862.000000	0.000055
3861.000000	0.000052
3860.000000	0.000046
3859.000000	0.000036
3858.000000	0.000016
3857.000000	-0.000014
3856.000000	-0.000037
3855.000000	-0.000019
3854.000000	0.000025
3853.000000	0.000032
3852.000000	0.000004
3851.000000	-0.000016
3850.000000	-0.000008
3849.000000	0.000016
3848.000000	0.000045
3847.000000	0.000068
3846.000000	0.000079
3845.000000	0.000073
3844.000000	0.000060
3843.000000	0.000050
3842.000000	0.000053
3841.000000	0.000068
3840.000000	0.000090
3839.000000	0.000110
3838.000000	0.000118
3837.000000	0.000119
3836.000000	0.000118
3835.000000	0.000117
3834.000000	0.000109
3833.000000	0.000090
3832.000000	0.000064
3831.000000	0.000039
3830.000000	0.000024
3829.000000	0.000026
3828.000000	0.000041
3827.000000	0.000055
3826.000000	0.000059
3825.000000	0.000054
3824.000000	0.000058
3823.000000	0.000086
3822.000000	0.000128
3821.000000	0.000154
3820.000000	0.000151
3819.000000	0.000133
3818.000000	0.000112
3817.000000	0.000081
3816.000000	0.000032
3815.000000	-0.000018
3814.000000	-0.000037
3813.000000	-0.000016
3812.000000	0.000017
3811.000000	0.000031
3810.000000	0.000025
3809.000000	0.000018
3808.000000	0.000024
3807.000000	0.000036
3806.000000	0.000040
3805.000000	0.000038
3804.000000	0.000038
3803.000000	0.000040
3802.000000	0.000042
3801.000000	0.000033
3800.000000	0.000025
3799.000000	0.000029
3798.000000	0.000044
3797.000000	0.000057
3796.000000	0.000059
3795.000000	0.000057
3794.000000	0.000054
3793.000000	0.000051
3792.000000	0.000045
3791.000000	0.000032
3790.000000	0.000016
3789.000000	0.000001
3788.000000	-0.000004
3787.000000	0.000006
3786.000000	0.000028
3785.000000	0.000050
3784.000000	0.000056
3783.000000	0.000045
3782.000000	0.000026
3781.000000	0.000014
3780.000000	0.000010
3779.000000	0.000009
3778.000000	0.000006
3777.000000	0.000008
3776.000000	0.000017
3775.000000	0.000026
3774.000000	0.000033
3773.000000	0.000038
3772.000000	0.000044
3771.000000	0.000049
3770.000000	0.000045
3769.000000	0.000033
3768.000000	0.000025
3767.000000	0.000031
3766.000000	0.000045
3765.000000	0.000049
3764.000000	0.000036
3763.000000	0.000017
3762.000000	0.000006
3761.000000	0.000011
3760.000000	0.000026
3759.000000	0.000040
3758.000000	0.000051
3757.000000	0.000055
3756.000000	0.000051
3755.000000	0.000036
3754.000000	0.000015
3753.000000	-0.000007
3752.000000	-0.000028
3751.000000	-0.000050
3750.000000	-0.000070
3749.000000	-0.000083
3748.000000	-0.000091
3747.000000	-0.000097
3746.000000	-0.000093
3745.000000	-0.000070
3744.000000	-0.000046
3743.000000	-0.000021
3742.000000	0.000021
3741.000000	0.000071
3740.000000	0.000110
3739.000000	0.000135
3738.000000	0.000164
3737.000000	0.000194
3736.000000	0.000196
3735.000000	0.000148
3734.000000	0.000073
3733.000000	0.000018
3732.000000	0.000010
3731.000000	0.000041
3730.000000	0.000089
3729.000000	0.000132
3728.000000	0.000161
3727.000000	0.000176
3726.000000	0.000175
3725.000000	0.000160
3724.000000	0.000138
3723.000000	0.000116
3722.000000	0.000099
3721.000000	0.000090
3720.000000	0.000085
3719.000000	0.000083
3718.000000	0.000086
3717.000000	0.000094
3716.000000	0.000097
3715.000000	0.000088
3714.000000	0.000074
3713.000000	0.000076
3712.000000	0.000105
3711.000000	0.000140
3710.000000	0.000157
3709.000000	0.000147
3708.000000	0.000122
3707.000000	0.000098
3706.000000	0.000084
3705.000000	0.000084
3704.000000	0.000096
3703.000000	0.000119
3702.000000	0.000144
3701.000000	0.000166
3700.000000	0.000179
3699.000000	0.000183
3698.000000	0.000177
3697.000000	0.000167
3696.000000	0.000157
3695.000000	0.000156
3694.000000	0.000160
3693.000000	0.000160
3692.000000	0.000152
3691.000000	0.000128
3690.000000	0.000093
3689.000000	0.000052
3688.000000	0.000020
3687.000000	0.000012
3686.000000	0.000027
3685.000000	0.000045
3684.000000	0.000047
3683.000000	0.000039
3682.000000	0.000032
3681.000000	0.000035
3680.000000	0.000042
3679.000000	0.000047
3678.000000	0.000054
3677.000000	0.000073
3676.000000	0.000093
3675.000000	0.000090
3674.000000	0.000070
3673.000000	0.000050
3672.000000	0.000032
3671.000000	0.000011
3670.000000	-0.000009
3669.000000	-0.000021
3668.000000	-0.000019
3667.000000	-0.000010
3666.000000	-0.000007
3665.000000	-0.000011
3664.000000	-0.000011
3663.000000	-0.000005
3662.000000	0.000004
3661.000000	0.000008
3660.000000	0.000005
3659.000000	0.000003
3658.000000	0.000010
3657.000000	0.000024
3656.000000	0.000035
3655.000000	0.000041
3654.000000	0.000045
3653.000000	0.000046
3652.000000	0.000043
3651.000000	0.000042
3650.000000	0.000044
3649.000000	0.000038
3648.000000	0.000019
3647.000000	-0.000000
3646.000000	-0.000010
3645.000000	-0.000009
3644.000000	-0.000006
3643.000000	-0.000008
3642.000000	-0.000008
3641.000000	0.000003
3640.000000	0.000029
3639.000000	0.000062
3638.000000	0.000086
3637.000000	0.000093
3636.000000	0.000090
3635.000000	0.000088
3634.000000	0.000087
3633.000000	0.000082
3632.000000	0.000076
3631.000000	0.000082
3630.000000	0.000104
3629.000000	0.000113
3628.000000	0.000085
3627.000000	0.000042
3626.000000	0.000016
3625.000000	0.000009
3624.000000	-0.000000
3623.000000	-0.000028
3622.000000	-0.000074
3621.000000	-0.000118
3620.000000	-0.000133
3619.000000	-0.000110
3618.000000	-0.000068
3617.000000	-0.000032
3616.000000	-0.000010
3615.000000	0.000005
3614.000000	0.000021
3613.000000	0.000028
3612.000000	0.000013
3611.000000	-0.000018
3610.000000	-0.000045
3609.000000	-0.000054
3608.000000	-0.000048
3607.000000	-0.000037
3606.000000	-0.000026
3605.000000	-0.000014
3604.000000	-0.000005
3603.000000	0.000004
3602.000000	0.000012
3601.000000	0.000022
3600.000000	0.000033
3599.000000	0.000042
3598.000000	0.000047
3597.000000	0.000045
3596.000000	0.000037
3595.000000	0.000024
3594.000000	0.000007
3593.000000	-0.000011
3592.000000	-0.000023
3591.000000	-0.000029
3590.000000	-0.000031
3589.000000	-0.000036
3588.000000	-0.000041
3587.000000	-0.000043
3586.000000	-0.000038
3585.000000	-0.000027
3584.000000	-0.000022
3583.000000	-0.000025
3582.000000	-0.000033
3581.000000	-0.000037
3580.000000	-0.000035
3579.000000	-0.000032
3578.000000	-0.000036
3577.000000	-0.000050
3576.000000	-0.000066
3575.000000	-0.000077
3574.000000	-0.000081
3573.000000	-0.000083
3572.000000	-0.000093
3571.000000	-0.000116
3570.000000	-0.000146
3569.000000	-0.000166
3568.000000	-0.000164
3567.000000	-0.000142
3566.000000	-0.000114
3565.000000	-0.000088
3564.000000	-0.000067
3563.000000	-0.000057
3562.000000	-0.000062
3561.000000	-0.000085
3560.000000	-0.000115
3559.000000	-0.000135
3558.000000	-0.000136
3557.000000	-0.000122
3556.000000	-0.000110
3555.000000	-0.000110
3554.000000	-0.000121
3553.000000	-0.000133
3552.000000	-0.000140
3551.000000	-0.000141
3550.000000	-0.000142
3549.000000	-0.000144
3548.000000	-0.000148
3547.000000	-0.000150
3546.000000	-0.000149
3545.000000	-0.000146
3544.000000	-0.000141
3543.000000	-0.000137
3542.000000	-0.000135
3541.000000	-0.000137
3540.000000	-0.000145
3539.000000	-0.000158
3538.000000	-0.000173
3537.000000	-0.000184
3536.000000	-0.000184
3535.000000	-0.000172
3534.000000	-0.000156
3533.000000	-0.000147
3532.000000	-0.000150
3531.000000	-0.000162
3530.000000	-0.000172
3529.000000	-0.000175
3528.000000	-0.000173
3527.000000	-0.000169
3526.000000	-0.000164
3525.000000	-0.000157
3524.000000	-0.000148
3523.000000	-0.000143
3522.000000	-0.000149
3521.000000	-0.000170
3520.000000	-0.000199
3519.000000	-0.000222
3518.000000	-0.000227
3517.000000	-0.000213
3516.000000	-0.000189
3515.000000	-0.000167
3514.000000	-0.000157
3513.000000	-0.000163
3512.000000	-0.000179
3511.000000	-0.000193
3510.000000	-0.000193
3509.000000	-0.000178
3508.000000	-0.000156
3507.000000	-0.000143
3506.000000	-0.000143
3505.000000	-0.000149
3504.000000	-0.000152
3503.000000	-0.000150
3502.000000	-0.000148
3501.000000	-0.000151
3500.000000	-0.000161
3499.000000	-0.000175
3498.000000	-0.000187
3497.000000	-0.000188
3496.000000	-0.000176
3495.000000	-0.000158
3494.000000	-0.000153
3493.000000	-0.000173
3492.000000	-0.000208
3491.000000	-0.000241
3490.000000	-0.000257
3489.000000	-0.000254
3488.000000	-0.000242
3487.000000	-0.000231
3486.000000	-0.000231
3485.000000	-0.000241
3484.000000	-0.000255
3483.000000	-0.000266
3482.000000	-0.000271
3481.000000	-0.000274
3480.000000	-0.000275
3479.000000	-0.000273
3478.000000	-0.000272
3477.000000	-0.000279
3476.000000	-0.000296
3475.000000	-0.000317
3474.000000	-0.000332
3473.000000	-0.000337
3472.000000	-0.000336
3471.000000	-0.000335
3470.000000	-0.000333
3469.000000	-0.000332
3468.000000	-0.000330
3467.000000	-0.000327
3466.000000	-0.000323
3465.000000	-0.000318
3464.000000	-0.000313
3463.000000	-0.000306
3462.000000	-0.000299
3461.000000	-0.000294
3460.000000	-0.000293
3459.000000	-0.000300
3458.000000	-0.000312
3457.000000	-0.000323
3456.000000	-0.000328
3455.000000	-0.000331
3454.000000	-0.000337
3453.000000	-0.000352
3452.000000	-0.000374
3451.000000	-0.000394
3450.000000	-0.000407
3449.000000	-0.000414
3448.000000	-0.000419
3447.000000	-0.000423
3446.000000	-0.000421
3445.000000	-0.000411
3444.000000	-0.000395
3443.000000	-0.000382
3442.000000	-0.000376
3441.000000	-0.000376
3440.000000	-0.000380
3439.000000	-0.000385
3438.000000	-0.000392
3437.000000	-0.000399
3436.000000	-0.000404
3435.000000	-0.000402
3434.000000	-0.000394
3433.000000	-0.000387
3432.000000	-0.000388
3431.000000	-0.000404
3430.000000	-0.000429
3429.000000	-0.000452
3428.000000	-0.000463
3427.000000	-0.000460
3426.000000	-0.000455
3425.000000	-0.000457
3424.000000	-0.000468
3423.000000	-0.000475
3422.000000	-0.000472
3421.000000	-0.000460
3420.000000	-0.000452
3419.000000	-0.000455
3418.000000	-0.000465
3417.000000	-0.000472
3416.000000	-0.000471
3415.000000	-0.000463
3414.000000	-0.000456
3413.000000	-0.000453
3412.000000	-0.000453
3411.000000	-0.000454
3410.000000	-0.000455
3409.000000	-0.000460
3408.000000	-0.000468
3407.000000	-0.000481
3406.000000	-0.000495
3405.000000	-0.000510
3404.000000	-0.000521
3403.000000	-0.000522
3402.000000	-0.000516
3401.000000	-0.000508
3400.000000	-0.000504
3399.000000	-0.000504
3398.000000	-0.000508
3397.000000	-0.000514
3396.000000	-0.000524
3395.000000	-0.000532
3394.000000	-0.000532
3393.000000	-0.000525
3392.000000	-0.000517
3391.000000	-0.000514
3390.000000	-0.000517
3389.000000	-0.000523
3388.000000	-0.000528
3387.000000	-0.000524
3386.000000	-0.000512
3385.000000	-0.000497
3384.000000	-0.000491
3383.000000	-0.000499
3382.000000	-0.000519
3381.000000	-0.000541
3380.000000	-0.000553
3379.000000	-0.000548
3378.000000	-0.000531
3377.000000	-0.000512
3376.000000	-0.000501
3375.000000	-0.000495
3374.000000	-0.000488
3373.000000	-0.000479
3372.000000	-0.000474
3371.000000	-0.000480
3370.000000	-0.000496
3369.000000	-0.000513
3368.000000	-0.000522
3367.000000	-0.000522
3366.000000	-0.000516
3365.000000	-0.000508
3364.000000	-0.000500
3363.000000	-0.000495
3362.000000	-0.000494
3361.000000	-0.000495
3360.000000	-0.000498
3359.000000	-0.000500
3358.000000	-0.000501
3357.000000	-0.000500
3356.000000	-0.000498
3355.000000	-0.000497
3354.000000	-0.000497
3353.000000	-0.000497
3352.000000	-0.000494
3351.000000	-0.000487
3350.000000	-0.000476
3349.000000	-0.000464
3348.000000	-0.000454
3347.000000	-0.000448
3346.000000	-0.000442
3345.000000	-0.000433
3344.000000	-0.000423
3343.000000	-0.000415
3342.000000	-0.000412
3341.000000	-0.000416
3340.000000	-0.000422
3339.000000	-0.000422
3338.000000	-0.000411
3337.000000	-0.000391
3336.000000	-0.000368
3335.000000	-0.000351
3334.000000	-0.000342
3333.000000	-0.000341
3332.000000	-0.000350
3331.000000	-0.000366
3330.000000	-0.000379
3329.000000	-0.000380
3328.000000	-0.000365
3327.000000	-0.000344
3326.000000	-0.000327
3325.000000	-0.000320
3324.000000	-0.000320
3323.000000	-0.000320
3322.000000	-0.000316
3321.000000	-0.000304
3320.000000	-0.000286
3319.000000	-0.000263
3318.000000	-0.000239
3317.000000	-0.000221
3316.000000	-0.000214
3315.000000	-0.000215
3314.000000	-0.000220
3313.000000	-0.000225
3312.000000	-0.000230
3311.000000	-0.000235
3310.000000	-0.000237
3309.000000	-0.000236
3308.000000	-0.000231
3307.000000	-0.000222
3306.000000	-0.000206
3305.000000	-0.000187
3304.000000	-0.000173
3303.000000	-0.000168
3302.000000	-0.000169
3301.000000	-0.000165
3300.000000	-0.000151
3299.000000	-0.000137
3298.000000	-0.000129
3297.000000	-0.000131
3296.000000	-0.000136
3295.000000	-0.000140
3294.000000	-0.000140
3293.000000	-0.000133
3292.000000	-0.000118
3291.000000	-0.000095
3290.000000	-0.000073
3289.000000	-0.000062
3288.000000	-0.000067
3287.000000	-0.000086
3286.000000	-0.000109
3285.000000	-0.000125
3284.000000	-0.000128
3283.000000	-0.000120
3282.000000	-0.000113
3281.000000	-0.000112
3280.000000	-0.000116
3279.000000	-0.000119
3278.000000	-0.000117
3277.000000	-0.000113
3276.000000	-0.000111
3275.000000	-0.000109
3274.000000	-0.000099
3273.000000	-0.000079
3272.000000	-0.000056
3271.000000	-0.000040
3270.000000	-0.000035
3269.000000	-0.000037
3268.000000	-0.000041
3267.000000	-0.000048
3266.000000	-0.000057
3265.000000	-0.000067
3264.000000	-0.000075
3263.000000	-0.000078
3262.000000	-0.000080
3261.000000	-0.000080
3260.000000	-0.000078
3259.000000	-0.000072
3258.000000	-0.000064
3257.000000	-0.000059
3256.000000	-0.000057
3255.000000	-0.000057
3254.000000	-0.000055
3253.000000	-0.000048
3252.000000	-0.000040
3251.000000	-0.000036
3250.000000	-0.000035
3249.000000	-0.000038
3248.000000	-0.000043
3247.000000	-0.000048
3246.000000	-0.000053
3245.000000	-0.000053
3244.000000	-0.000047
3243.000000	-0.000037
3242.000000	-0.000026
3241.000000	-0.000014
3240.000000	-0.000003
3239.000000	0.000007
3238.000000	0.000014
3237.000000	0.000014
3236.000000	0.000007
3235.000000	-0.000005
3234.000000	-0.000017
3233.000000	-0.000028
3232.000000	-0.000040
3231.000000	-0.000049
3230.000000	-0.000051
3229.000000	-0.000043
3228.000000	-0.000028
3227.000000	-0.000015
3226.000000	-0.000011
3225.000000	-0.000017
3224.000000	-0.000028
3223.000000	-0.000038
3222.000000	-0.000043
3221.000000	-0.000039
3220.000000	-0.000026
3219.000000	-0.000011
3218.000000	-0.000002
3217.000000	-0.000006
3216.000000	-0.000020
3215.000000	-0.000038
3214.000000	-0.000051
3213.000000	-0.000057
3212.000000	-0.000059
3211.000000	-0.000059
3210.000000	-0.000056
3209.000000	-0.000050
3208.000000	-0.000041
3207.000000	-0.000033
3206.000000	-0.000031
3205.000000	-0.000038
3204.000000	-0.000055
3203.000000	-0.000075
3202.000000	-0.000085
3201.000000	-0.000079
3200.000000	-0.000061
3199.000000	-0.000048
3198.000000	-0.000048
3197.000000	-0.000059
3196.000000	-0.000069
3195.000000	-0.000073
3194.000000	-0.000072
3193.000000	-0.000071
3192.000000	-0.000074
3191.000000	-0.000079
3190.000000	-0.000081
3189.000000	-0.000076
3188.000000	-0.000070
3187.000000	-0.000068
3186.000000	-0.000069
3185.000000	-0.000067
3184.000000	-0.000057
3183.000000	-0.000047
3182.000000	-0.000044
3181.000000	-0.000051
3180.000000	-0.000059
3179.000000	-0.000056
3178.000000	-0.000044
3177.000000	-0.000029
3176.000000	-0.000021
3175.000000	-0.000022
3174.000000	-0.000026
3173.000000	-0.000032
3172.000000	-0.000039
3171.000000	-0.000050
3170.000000	-0.000066
3169.000000	-0.000079
3168.000000	-0.000085
3167.000000	-0.000078
3166.000000	-0.000060
3165.000000	-0.000037
3164.000000	-0.000015
3163.000000	0.000002
3162.000000	0.000011
3161.000000	0.000011
3160.000000	0.000003
3159.000000	-0.000005
3158.000000	-0.000007
3157.000000	0.000001
3156.000000	0.000014
3155.000000	0.000024
3154.000000	0.000026
3153.000000	0.000025
3152.000000	0.000023
3151.000000	0.000018
3150.000000	0.000009
3149.000000	0.000001
3148.000000	-0.000001
3147.000000	0.000004
3146.000000	0.000008
3145.000000	0.000007
3144.000000	0.000000
3143.000000	-0.000007
3142.000000	-0.000014
3141.000000	-0.000022
3140.000000	-0.000033
3139.000000	-0.000044
3138.000000	-0.000051
3137.000000	-0.000050
3136.000000	-0.000040
3135.000000	-0.000026
3134.000000	-0.000013
3133.000000	-0.000005
3132.000000	-0.000004
3131.000000	-0.000005
3130.000000	-0.000009
3129.000000	-0.000012
3128.000000	-0.000011
3127.000000	-0.000004
3126.000000	0.000005
3125.000000	0.000009
3124.000000	0.000008
3123.000000	0.000008
3122.000000	0.000014
3121.000000	0.000022
3120.000000	0.000021
3119.000000	0.000011
3118.000000	0.000000
3117.000000	-0.000007
3116.000000	-0.000012
3115.000000	-0.000018
3114.000000	-0.000023
3113.000000	-0.000026
3112.000000	-0.000027
3111.000000	-0.000029
3110.000000	-0.000029
3109.000000	-0.000020
3108.000000	-0.000004
3107.000000	0.000007
3106.000000	0.000004
3105.000000	-0.000012
3104.000000	-0.000031
3103.000000	-0.000038
3102.000000	-0.000030
3101.000000	-0.000013
3100.000000	0.000002
3099.000000	0.000011
3098.000000	0.000011
3097.000000	0.000006
3096.000000	-0.000004
3095.000000	-0.000016
3094.000000	-0.000027
3093.000000	-0.000032
3092.000000	-0.000031
3091.000000	-0.000029
3090.000000	-0.000030
3089.000000	-0.000037
3088.000000	-0.000048
3087.000000	-0.000058
3086.000000	-0.000059
3085.000000	-0.000046
3084.000000	-0.000021
3083.000000	0.000003
3082.000000	0.000014
3081.000000	0.000011
3080.000000	0.000001
3079.000000	-0.000008
3078.000000	-0.000011
3077.000000	-0.000008
3076.000000	-0.000001
3075.000000	0.000007
3074.000000	0.000009
3073.000000	0.000002
3072.000000	-0.000012
3071.000000	-0.000028
3070.000000	-0.000039
3069.000000	-0.000042
3068.000000	-0.000041
3067.000000	-0.000036
3066.000000	-0.000030
3065.000000	-0.000022
3064.000000	-0.000016
3063.000000	-0.000016
3062.000000	-0.000027
3061.000000	-0.000045
3060.000000	-0.000061
3059.000000	-0.000066
3058.000000	-0.000055
3057.000000	-0.000037
3056.000000	-0.000022
3055.000000	-0.000015
3054.000000	-0.000016
3053.000000	-0.000019
3052.000000	-0.000023
3051.000000	-0.000029
3050.000000	-0.000031
3049.000000	-0.000026
3048.000000	-0.000014
3047.000000	-0.000001
3046.000000	0.000004
3045.000000	-0.000003
3044.000000	-0.000021
3043.000000	-0.000043
3042.000000	-0.000061
3041.000000	-0.000068
3040.000000	-0.000061
3039.000000	-0.000047
3038.000000	-0.000035
3037.000000	-0.000031
3036.000000	-0.000033
3035.000000	-0.000037
3034.000000	-0.000045
3033.000000	-0.000056
3032.000000	-0.000069
3031.000000	-0.000075
3030.000000	-0.000072
3029.000000	-0.000063
3028.000000	-0.000056
3027.000000	-0.000055
3026.000000	-0.000058
3025.000000	-0.000062
3024.000000	-0.000063
3023.000000	-0.000057
3022.000000	-0.000043
3021.000000	-0.000025
3020.000000	-0.000010
3019.000000	-0.000006
3018.000000	-0.000017
3017.000000	-0.000046
3016.000000	-0.000094
3015.000000	-0.000145
3014.000000	-0.000176
3013.000000	-0.000169
3012.000000	-0.000133
3011.000000	-0.000088
3010.000000	-0.000052
3009.000000	-0.000030
3008.000000	-0.000016
3007.000000	-0.000008
3006.000000	-0.000004
3005.000000	0.000001
3004.000000	0.000013
3003.000000	0.000034
3002.000000	0.000059
3001.000000	0.000084
3000.000000	0.000110
2999.000000	0.000134
2998.000000	0.000147
2997.000000	0.000144
2996.000000	0.000134
2995.000000	0.000137
2994.000000	0.000164
2993.000000	0.000203
2992.000000	0.000237
2991.000000	0.000259
2990.000000	0.000276
2989.000000	0.000293
2988.000000	0.000305
2987.000000	0.000311
2986.000000	0.000316
2985.000000	0.000335
2984.000000	0.000374
2983.000000	0.000430
2982.000000	0.000495
2981.000000	0.000558
2980.000000	0.000612
2979.000000	0.000653
2978.000000	0.000687
2977.000000	0.000726
2976.000000	0.000780
2975.000000	0.000844
2974.000000	0.000908
2973.000000	0.000960
2972.000000	0.000999
2971.000000	0.001030
2970.000000	0.001051
2969.000000	0.001065
2968.000000	0.001073
2967.000000	0.001080
2966.000000	0.001085
2965.000000	0.001083
2964.000000	0.001071
2963.000000	0.001051
2962.000000	0.001029
2961.000000	0.001008
2960.000000	0.000987
2959.000000	0.000967
2958.000000	0.000947
2957.000000	0.000922
2956.000000	0.000894
2955.000000	0.000871
2954.000000	0.000862
2953.000000	0.000862
2952.000000	0.000856
2951.000000	0.000835
2950.000000	0.000805
2949.000000	0.000777
2948.000000	0.000756
2947.000000	0.000747
2946.000000	0.000750
2945.000000	0.000771
2944.000000	0.000807
2943.000000	0.000853
2942.000000	0.000902
2941.000000	0.000947
2940.000000	0.000978
2939.000000	0.000993
2938.000000	0.000994
2937.000000	0.000987
2936.000000	0.000974
2935.000000	0.000955
2934.000000	0.000925
2933.000000	0.000886
2932.000000	0.000839
2931.000000	0.000795
2930.000000	0.000758
2929.000000	0.000732
2928.000000	0.000712
2927.000000	0.000692
2926.000000	0.000673
2925.000000	0.000656
2924.000000	0.000640
2923.000000	0.000624
2922.000000	0.000612
2921.000000	0.000610
2920.000000	0.000615
2919.000000	0.000616
2918.000000	0.000605
2917.000000	0.000586
2916.000000	0.000566
2915.000000	0.000553
2914.000000	0.000546
2913.000000	0.000540
2912.000000	0.000535
2911.000000	0.000532
2910.000000	0.000533
2909.000000	0.000536
2908.000000	0.000533
2907.000000	0.000520
2906.000000	0.000499
2905.000000	0.000475
2904.000000	0.000453
2903.000000	0.000439
2902.000000	0.000436
2901.000000	0.000443
2900.000000	0.000455
2899.000000	0.000463
2898.000000	0.000458
2897.000000	0.000443
2896.000000	0.000424
2895.000000	0.000407
2894.000000	0.000396
2893.000000	0.000395
2892.000000	0.000406
2891.000000	0.000424
2890.000000	0.000442
2889.000000	0.000456
2888.000000	0.000471
2887.000000	0.000493
2886.000000	0.000523
2885.000000	0.000559
2884.000000	0.000592
2883.000000	0.000617
2882.000000	0.000635
2881.000000	0.000649
2880.000000	0.000660
2879.000000	0.000662
2878.000000	0.000653
2877.000000	0.000636
2876.000000	0.000617
2875.000000	0.000603
2874.000000	0.000594
2873.000000	0.000585
2872.000000	0.000574
2871.000000	0.000560
2870.000000	0.000547
2869.000000	0.000537
2868.000000	0.000529
2867.000000	0.000519
2866.000000	0.000502
2865.000000	0.000479
2864.000000	0.000456
2863.000000	0.000435
2862.000000	0.000419
2861.000000	0.000406
2860.000000	0.000394
2859.000000	0.000382
2858.000000	0.000370
2857.000000	0.000355
2856.000000	0.000339
2855.000000	0.000324
2854.000000	0.000313
2853.000000	0.000303
2852.000000	0.000291
2851.000000	0.000278
2850.000000	0.000267
2849.000000	0.000257
2848.000000	0.000248
2847.000000	0.000238
2846.000000	0.000229
2845.000000	0.000223
2844.000000	0.000216
2843.000000	0.000207
2842.000000	0.000200
2841.000000	0.000199
2840.000000	0.000203
2839.000000	0.000206
2838.000000	0.000204
2837.000000	0.000197
2836.000000	0.000186
2835.000000	0.000176
2834.000000	0.000168
2833.000000	0.000162
2832.000000	0.000155
2831.000000	0.000147
2830.000000	0.000141
2829.000000	0.000139
2828.000000	0.000143
2827.000000	0.000149
2826.000000	0.000154
2825.000000	0.000155
2824.000000	0.000149
2823.000000	0.000137
2822.000000	0.000124
2821.000000	0.000114
2820.000000	0.000112
2819.000000	0.000117
2818.000000	0.000126
2817.000000	0.000137
2816.000000	0.000146
2815.000000	0.000149
2814.000000	0.000141
2813.000000	0.000125
2812.000000	0.000105
2811.000000	0.000089
2810.000000	0.000086
2809.000000	0.000095
2808.000000	0.000107
2807.000000	0.000109
2806.000000	0.000098
2805.000000	0.000078
2804.000000	0.000061
2803.000000	0.000055
2802.000000	0.000059
2801.000000	0.000067
2800.000000	0.000073
2799.000000	0.000072
2798.000000	0.000065
2797.000000	0.000057
2796.000000	0.000052
2795.000000	0.000052
2794.000000	0.000055
2793.000000	0.000061
2792.000000	0.000067
2791.000000	0.000072
2790.000000	0.000075
2789.000000	0.000073
2788.000000	0.000066
2787.000000	0.000059
2786.000000	0.000055
2785.000000	0.000057
2784.000000	0.000059
2783.000000	0.000058
2782.000000	0.000056
2781.000000	0.000057
2780.000000	0.000064
2779.000000	0.000072
2778.000000	0.000077
2777.000000	0.000076
2776.000000	0.000072
2775.000000	0.000066
2774.000000	0.000062
2773.000000	0.000058
2772.000000	0.000056
2771.000000	0.000058
2770.000000	0.000064
2769.000000	0.000070
2768.000000	0.000070
2767.000000	0.000066
2766.000000	0.000063
2765.000000	0.000066
2764.000000	0.000070
2763.000000	0.000070
2762.000000	0.000062
2761.000000	0.000050
2760.000000	0.000039
2759.000000	0.000033
2758.000000	0.000030
2757.000000	0.000029
2756.000000	0.000032
2755.000000	0.000039
2754.000000	0.000051
2753.000000	0.000063
2752.000000	0.000069
2751.000000	0.000064
2750.000000	0.000051
2749.000000	0.000034
2748.000000	0.000021
2747.000000	0.000016
2746.000000	0.000023
2745.000000	0.000039
2744.000000	0.000053
2743.000000	0.000059
2742.000000	0.000058
2741.000000	0.000058
2740.000000	0.000066
2739.000000	0.000079
2738.000000	0.000086
2737.000000	0.000083
2736.000000	0.000071
2735.000000	0.000059
2734.000000	0.000053
2733.000000	0.000054
2732.000000	0.000058
2731.000000	0.000061
2730.000000	0.000062
2729.000000	0.000065
2728.000000	0.000070
2727.000000	0.000072
2726.000000	0.000073
2725.000000	0.000071
2724.000000	0.000067
2723.000000	0.000063
2722.000000	0.000063
2721.000000	0.000072
2720.000000	0.000089
2719.000000	0.000105
2718.000000	0.000109
2717.000000	0.000099
2716.000000	0.000080
2715.000000	0.000062
2714.000000	0.000053
2713.000000	0.000056
2712.000000	0.000065
2711.000000	0.000073
2710.000000	0.000074
2709.000000	0.000066
2708.000000	0.000056
2707.000000	0.000052
2706.000000	0.000055
2705.000000	0.000062
2704.000000	0.000067
2703.000000	0.000070
2702.000000	0.000073
2701.000000	0.000079
2700.000000	0.000082
2699.000000	0.000078
2698.000000	0.000067
2697.000000	0.000052
2696.000000	0.000039
2695.000000	0.000029
2694.000000	0.000024
2693.000000	0.000022
2692.000000	0.000026
2691.000000	0.000038
2690.000000	0.000055
2689.000000	0.000070
2688.000000	0.000075
2687.000000	0.000072
2686.000000	0.000067
2685.000000	0.000066
2684.000000	0.000069
2683.000000	0.000072
2682.000000	0.000073
2681.000000	0.000068
2680.000000	0.000059
2679.000000	0.000050
2678.000000	0.000047
2677.000000	0.000052
2676.000000	0.000061
2675.000000	0.000069
2674.000000	0.000073
2673.000000	0.000074
2672.000000	0.000070
2671.000000	0.000060
2670.000000	0.000049
2669.000000	0.000043
2668.000000	0.000046
2667.000000	0.000055
2666.000000	0.000064
2665.000000	0.000069
2664.000000	0.000070
2663.000000	0.000071
2662.000000	0.000078
2661.000000	0.000088
2660.000000	0.000095
2659.000000	0.000091
2658.000000	0.000079
2657.000000	0.000064
2656.000000	0.000056
2655.000000	0.000056
2654.000000	0.000063
2653.000000	0.000071
2652.000000	0.000075
2651.000000	0.000072
2650.000000	0.000066
2649.000000	0.000058
2648.000000	0.000055
2647.000000	0.000055
2646.000000	0.000056
2645.000000	0.000048
2644.000000	0.000031
2643.000000	0.000011
2642.000000	-0.000002
2641.000000	-0.000003
2640.000000	0.000004
2639.000000	0.000017
2638.000000	0.000033
2637.000000	0.000050
2636.000000	0.000059
2635.000000	0.000055
2634.000000	0.000039
2633.000000	0.000019
2632.000000	0.000000
2631.000000	-0.000011
2630.000000	-0.000010
2629.000000	-0.000001
2628.000000	0.000007
2627.000000	0.000006
2626.000000	-0.000001
2625.000000	-0.000007
2624.000000	-0.000007
2623.000000	-0.000002
2622.000000	0.000001
2621.000000	0.000003
2620.000000	0.000003
2619.000000	0.000007
2618.000000	0.000015
2617.000000	0.000021
2616.000000	0.000018
2615.000000	0.000010
2614.000000	0.000004
2613.000000	0.000006
2612.000000	0.000015
2611.000000	0.000027
2610.000000	0.000043
2609.000000	0.000059
2608.000000	0.000066
2607.000000	0.000062
2606.000000	0.000052
2605.000000	0.000041
2604.000000	0.000033
2603.000000	0.000028
2602.000000	0.000028
2601.000000	0.000034
2600.000000	0.000039
2599.000000	0.000042
2598.000000	0.000047
2597.000000	0.000057
2596.000000	0.000068
2595.000000	0.000074
2594.000000	0.000076
2593.000000	0.000077
2592.000000	0.000078
2591.000000	0.000072
2590.000000	0.000062
2589.000000	0.000055
2588.000000	0.000055
2587.000000	0.000057
2586.000000	0.000055
2585.000000	0.000048
2584.000000	0.000041
2583.000000	0.000037
2582.000000	0.000040
2581.000000	0.000047
2580.000000	0.000056
2579.000000	0.000065
2578.000000	0.000073
2577.000000	0.000078
2576.000000	0.000078
2575.000000	0.000074
2574.000000	0.000072
2573.000000	0.000074
2572.000000	0.000076
2571.000000	0.000073
2570.000000	0.000069
2569.000000	0.000067
2568.000000	0.000068
2567.000000	0.000067
2566.000000	0.000063
2565.000000	0.000057
2564.000000	0.000051
2563.000000	0.000043
2562.000000	0.000039
2561.000000	0.000041
2560.000000	0.000049
2559.000000	0.000056
2558.000000	0.000057
2557.000000	0.000050
2556.000000	0.000042
2555.000000	0.000042
2554.000000	0.000054
2553.000000	0.000071
2552.000000	0.000082
2551.000000	0.000082
2550.000000	0.000078
2549.000000	0.000073
2548.000000	0.000064
2547.000000	0.000047
2546.000000	0.000030
2545.000000	0.000025
2544.000000	0.000030
2543.000000	0.000038
2542.000000	0.000043
2541.000000	0.000047
2540.000000	0.000050
2539.000000	0.000053
2538.000000	0.000056
2537.000000	0.000060
2536.000000	0.000062
2535.000000	0.000060
2534.000000	0.000058
2533.000000	0.000059
2532.000000	0.000063
2531.000000	0.000064
2530.000000	0.000059
2529.000000	0.000047
2528.000000	0.000035
2527.000000	0.000026
2526.000000	0.000027
2525.000000	0.000035
2524.000000	0.000042
2523.000000	0.000041
2522.000000	0.000033
2521.000000	0.000023
2520.000000	0.000017
2519.000000	0.000016
2518.000000	0.000020
2517.000000	0.000027
2516.000000	0.000031
2515.000000	0.000031
2514.000000	0.000028
2513.000000	0.000026
2512.000000	0.000026
2511.000000	0.000031
2510.000000	0.000041
2509.000000	0.000054
2508.000000	0.000062
2507.000000	0.000060
2506.000000	0.000048
2505.000000	0.000036
2504.000000	0.000027
2503.000000	0.000024
2502.000000	0.000027
2501.000000	0.000036
2500.000000	0.000044
2499.000000	0.000048
2498.000000	0.000046
2497.000000	0.000041
2496.000000	0.000034
2495.000000	0.000025
2494.000000	0.000017
2493.000000	0.000010
2492.000000	0.000002
2491.000000	-0.000006
2490.000000	-0.000010
2489.000000	-0.000008
2488.000000	-0.000003
2487.000000	-0.000001
2486.000000	0.000000
2485.000000	0.000005
2484.000000	0.000012
2483.000000	0.000016
2482.000000	0.000018
2481.000000	0.000020
2480.000000	0.000023
2479.000000	0.000022
2478.000000	0.000017
2477.000000	0.000010
2476.000000	0.000005
2475.000000	0.000003
2474.000000	0.000002
2473.000000	0.000003
2472.000000	0.000005
2471.000000	0.000012
2470.000000	0.000023
2469.000000	0.000035
2468.000000	0.000039
2467.000000	0.000030
2466.000000	0.000016
2465.000000	0.000011
2464.000000	0.000017
2463.000000	0.000027
2462.000000	0.000028
2461.000000	0.000017
2460.000000	0.000003
2459.000000	-0.000005
2458.000000	-0.000004
2457.000000	-0.000002
2456.000000	-0.000007
2455.000000	-0.000018
2454.000000	-0.000024
2453.000000	-0.000022
2452.000000	-0.000016
2451.000000	-0.000008
2450.000000	-0.000001
2449.000000	0.000000
2448.000000	-0.000009
2447.000000	-0.000026
2446.000000	-0.000038
2445.000000	-0.000036
2444.000000	-0.000025
2443.000000	-0.000015
2442.000000	-0.000007
2441.000000	-0.000002
2440.000000	-0.000002
2439.000000	-0.000011
2438.000000	-0.000022
2437.000000	-0.000031
2436.000000	-0.000034
2435.000000	-0.000033
2434.000000	-0.000025
2433.000000	-0.000013
2432.000000	-0.000004
2431.000000	-0.000002
2430.000000	-0.000005
2429.000000	-0.000005
2428.000000	-0.000004
2427.000000	-0.000006
2426.000000	-0.000011
2425.000000	-0.000020
2424.000000	-0.000029
2423.000000	-0.000037
2422.000000	-0.000039
2421.000000	-0.000040
2420.000000	-0.000049
2419.000000	-0.000060
2418.000000	-0.000059
2417.000000	-0.000041
2416.000000	-0.000022
2415.000000	-0.000015
2414.000000	-0.000019
2413.000000	-0.000022
2412.000000	-0.000019
2411.000000	-0.000013
2410.000000	-0.000005
2409.000000	0.000002
2408.000000	0.000005
2407.000000	0.000002
2406.000000	-0.000004
2405.000000	-0.000013
2404.000000	-0.000026
2403.000000	-0.000040
2402.000000	-0.000044
2401.000000	-0.000037
2400.000000	-0.000030
2399.000000	-0.000030
2398.000000	-0.000032
2397.000000	-0.000031
2396.000000	-0.000029
2395.000000	-0.000027
2394.000000	-0.000017
2393.000000	0.000002
2392.000000	0.000019
2391.000000	0.000033
2390.000000	0.000061
2389.000000	0.000119
2388.000000	0.000204
2387.000000	0.000309
2386.000000	0.000439
2385.000000	0.000601
2384.000000	0.000791
2383.000000	0.001000
2382.000000	0.001221
2381.000000	0.001438
2380.000000	0.001620
2379.000000	0.001743
2378.000000	0.001805
2377.000000	0.001815
2376.000000	0.001778
2375.000000	0.001716
2374.000000	0.001666
2373.000000	0.001638
2372.000000	0.001614
2371.000000	0.001592
2370.000000	0.001602
2369.000000	0.001662
2368.000000	0.001767
2367.000000	0.001905
2366.000000	0.002055
2365.000000	0.002212
2364.000000	0.002385
2363.000000	0.002547
2362.000000	0.002725
2361.000000	0.002941
2360.000000	0.003108
2359.000000	0.003193
2358.000000	0.003185
2357.000000	0.003123
2356.000000	0.003063
2355.000000	0.002990
2354.000000	0.002953
2353.000000	0.003058
2352.000000	0.003487
2351.000000	0.004135
2350.000000	0.004589
2349.000000	0.004598
2348.000000	0.004194
2347.000000	0.003758
2346.000000	0.003599
2345.000000	0.003762
2344.000000	0.004120
2343.000000	0.004415
2342.000000	0.004635
2341.000000	0.004724
2340.000000	0.004665
2339.000000	0.004475
2338.000000	0.004196
2337.000000	0.003910
2336.000000	0.003700
2335.000000	0.003612
2334.000000	0.003582
2333.000000	0.003547
2332.000000	0.003506
2331.000000	0.003506
2330.000000	0.003439
2329.000000	0.003368
2328.000000	0.003255
2327.000000	0.003210
2326.000000	0.003177
2325.000000	0.003157
2324.000000	0.003167
2323.000000	0.003156
2322.000000	0.003118
2321.000000	0.003019
2320.000000	0.002898
2319.000000	0.002758
2318.000000	0.002594
2317.000000	0.002441
2316.000000	0.002308
2315.000000	0.002232
2314.000000	0.002147
2313.000000	0.002062
2312.000000	0.001935
2311.000000	0.001816
2310.000000	0.001670
2309.000000	0.001540
2308.000000	0.001406
2307.000000	0.001297
2306.000000	0.001176
2305.000000	0.001051
2304.000000	0.000912
2303.000000	0.000778
2302.000000	0.000641
2301.000000	0.000529
2300.000000	0.000432
2299.000000	0.000359
2298.000000	0.000280
2297.000000	0.000207
2296.000000	0.000134
2295.000000	0.000079
2294.000000	0.000033
2293.000000	0.000007
2292.000000	0.000001
2291.000000	0.000012
2290.000000	0.000016
2289.000000	-0.000000
2288.000000	-0.000032
2287.000000	-0.000068
2286.000000	-0.000104
2285.000000	-0.000141
2284.000000	-0.000178
2283.000000	-0.000218
2282.000000	-0.000258
2281.000000	-0.000296
2280.000000	-0.000324
2279.000000	-0.000342
2278.000000	-0.000351
2277.000000	-0.000355
2276.000000	-0.000362
2275.000000	-0.000381
2274.000000	-0.000415
2273.000000	-0.000451
2272.000000	-0.000475
2271.000000	-0.000488
2270.000000	-0.000506
2269.000000	-0.000540
2268.000000	-0.000585
2267.000000	-0.000631
2266.000000	-0.000677
2265.000000	-0.000723
2264.000000	-0.000769
2263.000000	-0.000809
2262.000000	-0.000848
2261.000000	-0.000893
2260.000000	-0.000952
2259.000000	-0.001030
2258.000000	-0.001121
2257.000000	-0.001205
2256.000000	-0.001233
2255.000000	-0.001159
2254.000000	-0.000966
2253.000000	-0.000680
2252.000000	-0.000361
2251.000000	-0.000069
2250.000000	0.000158
2249.000000	0.000316
2248.000000	0.000419
2247.000000	0.000482
2246.000000	0.000512
2245.000000	0.000515
2244.000000	0.000495
2243.000000	0.000458
2242.000000	0.000411
2241.000000	0.000359
2240.000000	0.000310
2239.000000	0.000264
2238.000000	0.000224
2237.000000	0.000192
2236.000000	0.000168
2235.000000	0.000150
2234.000000	0.000136
2233.000000	0.000125
2232.000000	0.000114
2231.000000	0.000100
2230.000000	0.000080
2229.000000	0.000061
2228.000000	0.000049
2227.000000	0.000045
2226.000000	0.000047
2225.000000	0.000054
2224.000000	0.000067
2223.000000	0.000078
2222.000000	0.000078
2221.000000	0.000066
2220.000000	0.000050
2219.000000	0.000039
2218.000000	0.000035
2217.000000	0.000037
2216.000000	0.000046
2215.000000	0.000056
2214.000000	0.000059
2213.000000	0.000049
2212.000000	0.000032
2211.000000	0.000019
2210.000000	0.000017
2209.000000	0.000021
2208.000000	0.000027
2207.000000	0.000033
2206.000000	0.000040
2205.000000	0.000049
2204.000000	0.000057
2203.000000	0.000059
2202.000000	0.000054
2201.000000	0.000047
2200.000000	0.000043
2199.000000	0.000043
2198.000000	0.000049
2197.000000	0.000059
2196.000000	0.000071
2195.000000	0.000078
2194.000000	0.000075
2193.000000	0.000061
2192.000000	0.000044
2191.000000	0.000029
2190.000000	0.000021
2189.000000	0.000020
2188.000000	0.000022
2187.000000	0.000022
2186.000000	0.000019
2185.000000	0.000019
2184.000000	0.000022
2183.000000	0.000022
2182.000000	0.000015
2181.000000	0.000005
2180.000000	0.000000
2179.000000	0.000004
2178.000000	0.000009
2177.000000	0.000012
2176.000000	0.000010
2175.000000	0.000005
2174.000000	-0.000001
2173.000000	-0.000006
2172.000000	-0.000010
2171.000000	-0.000011
2170.000000	-0.000006
2169.000000	0.000003
2168.000000	0.000016
2167.000000	0.000027
2166.000000	0.000035
2165.000000	0.000037
2164.000000	0.000034
2163.000000	0.000024
2162.000000	0.000013
2161.000000	0.000010
2160.000000	0.000015
2159.000000	0.000019
2158.000000	0.000015
2157.000000	0.000004
2156.000000	-0.000002
2155.000000	0.000002
2154.000000	0.000015
2153.000000	0.000030
2152.000000	0.000042
2151.000000	0.000049
2150.000000	0.000053
2149.000000	0.000060
2148.000000	0.000075
2147.000000	0.000095
2146.000000	0.000116
2145.000000	0.000136
2144.000000	0.000161
2143.000000	0.000193
2142.000000	0.000227
2141.000000	0.000261
2140.000000	0.000294
2139.000000	0.000327
2138.000000	0.000362
2137.000000	0.000402
2136.000000	0.000448
2135.000000	0.000499
2134.000000	0.000553
2133.000000	0.000605
2132.000000	0.000651
2131.000000	0.000685
2130.000000	0.000710
2129.000000	0.000736
2128.000000	0.000775
2127.000000	0.000828
2126.000000	0.000886
2125.000000	0.000939
2124.000000	0.000982
2123.000000	0.001015
2122.000000	0.001042
2121.000000	0.001064
2120.000000	0.001079
2119.000000	0.001082
2118.000000	0.001073
2117.000000	0.001053
2116.000000	0.001027
2115.000000	0.000992
2114.000000	0.000948
2113.000000	0.000894
2112.000000	0.000834
2111.000000	0.000771
2110.000000	0.000707
2109.000000	0.000647
2108.000000	0.000591
2107.000000	0.000537
2106.000000	0.000484
2105.000000	0.000433
2104.000000	0.000387
2103.000000	0.000345
2102.000000	0.000302
2101.000000	0.000258
2100.000000	0.000214
2099.000000	0.000177
2098.000000	0.000149
2097.000000	0.000129
2096.000000	0.000115
2095.000000	0.000103
2094.000000	0.000093
2093.000000	0.000086
2092.000000	0.000080
2091.000000	0.000071
2090.000000	0.000055
2089.000000	0.000037
2088.000000	0.000024
2087.000000	0.000020
2086.000000	0.000019
2085.000000	0.000016
2084.000000	0.000009
2083.000000	0.000000
2082.000000	-0.000004
2081.000000	-0.000003
2080.000000	0.000002
2079.000000	0.000003
2078.000000	-0.000001
2077.000000	-0.000005
2076.000000	-0.000002
2075.000000	0.000004
2074.000000	0.000008
2073.000000	0.000007
2072.000000	0.000004
2071.000000	0.000003
2070.000000	0.000004
2069.000000	0.000007
2068.000000	0.000009
2067.000000	0.000006
2066.000000	-0.000005
2065.000000	-0.000020
2064.000000	-0.000033
2063.000000	-0.000037
2062.000000	-0.000032
2061.000000	-0.000020
2060.000000	-0.000009
2059.000000	-0.000001
2058.000000	0.000000
2057.000000	-0.000003
2056.000000	-0.000010
2055.000000	-0.000017
2054.000000	-0.000020
2053.000000	-0.000019
2052.000000	-0.000013
2051.000000	-0.000008
2050.000000	-0.000005
2049.000000	-0.000004
2048.000000	-0.000005
2047.000000	-0.000008
2046.000000	-0.000013
2045.000000	-0.000017
2044.000000	-0.000017
2043.000000	-0.000014
2042.000000	-0.000013
2041.000000	-0.000014
2040.000000	-0.000015
2039.000000	-0.000016
2038.000000	-0.000019
2037.000000	-0.000025
2036.000000	-0.000029
2035.000000	-0.000032
2034.000000	-0.000029
2033.000000	-0.000019
2032.000000	-0.000007
2031.000000	0.000005
2030.000000	0.000012
2029.000000	0.000015
2028.000000	0.000016
2027.000000	0.000013
2026.000000	0.000006
2025.000000	0.000000
2024.000000	-0.000000
2023.000000	0.000003
2022.000000	0.000007
2021.000000	0.000008
2020.000000	0.000010
2019.000000	0.000012
2018.000000	0.000014
2017.000000	0.000013
2016.000000	0.000011
2015.000000	0.000010
2014.000000	0.000010
2013.000000	0.000008
2012.000000	0.000005
2011.000000	0.000003
2010.000000	0.000003
2009.000000	0.000001
2008.000000	-0.000006
2007.000000	-0.000015
2006.000000	-0.000017
2005.000000	-0.000010
2004.000000	-0.000000
2003.000000	0.000003
2002.000000	-0.000001
2001.000000	-0.000006
2000.000000	-0.000010
1999.000000	-0.000013
1998.000000	-0.000015
1997.000000	-0.000011
1996.000000	-0.000001
1995.000000	0.000011
1994.000000	0.000020
1993.000000	0.000021
1992.000000	0.000016
1991.000000	0.000007
1990.000000	0.000002
1989.000000	0.000005
1988.000000	0.000012
1987.000000	0.000017
1986.000000	0.000016
1985.000000	0.000014
1984.000000	0.000014
1983.000000	0.000015
1982.000000	0.000017
1981.000000	0.000019
1980.000000	0.000021
1979.000000	0.000022
1978.000000	0.000022
1977.000000	0.000016
1976.000000	0.000003
1975.000000	-0.000013
1974.000000	-0.000024
1973.000000	-0.000026
1972.000000	-0.000019
1971.000000	-0.000009
1970.000000	-0.000000
1969.000000	0.000006
1968.000000	0.000009
1967.000000	0.000007
1966.000000	-0.000000
1965.000000	-0.000008
1964.000000	-0.000013
1963.000000	-0.000011
1962.000000	-0.000006
1961.000000	-0.000002
1960.000000	0.000001
1959.000000	0.000002
1958.000000	-0.000001
1957.000000	-0.000003
1956.000000	-0.000002
1955.000000	0.000000
1954.000000	-0.000002
1953.000000	-0.000008
1952.000000	-0.000014
1951.000000	-0.000013
1950.000000	-0.000007
1949.000000	0.000001
1948.000000	0.000009
1947.000000	0.000016
1946.000000	0.000021
1945.000000	0.000020
1944.000000	0.000014
1943.000000	0.000010
1942.000000	0.000008
1941.000000	0.000006
1940.000000	0.000002
1939.000000	-0.000002
1938.000000	0.000001
1937.000000	0.000009
1936.000000	0.000015
1935.000000	0.000012
1934.000000	0.000006
1933.000000	0.000003
1932.000000	0.000007
1931.000000	0.000014
1930.000000	0.000021
1929.000000	0.000028
1928.000000	0.000030
1927.000000	0.000026
1926.000000	0.000016
1925.000000	0.000007
1924.000000	0.000000
1923.000000	-0.000005
1922.000000	-0.000008
1921.000000	-0.000006
1920.000000	0.000002
1919.000000	0.000011
1918.000000	0.000019
1917.000000	0.000023
1916.000000	0.000021
1915.000000	0.000016
1914.000000	0.000011
1913.000000	0.000007
1912.000000	0.000002
1911.000000	-0.000003
1910.000000	-0.000007
1909.000000	-0.000002
1908.000000	0.000007
1907.000000	0.000009
1906.000000	0.000003
1905.000000	-0.000001
1904.000000	0.000001
1903.000000	0.000004
1902.000000	0.000006
1901.000000	0.000008
1900.000000	0.000008
1899.000000	0.000005
1898.000000	0.000003
1897.000000	0.000008
1896.000000	0.000018
1895.000000	0.000027
1894.000000	0.000035
1893.000000	0.000045
1892.000000	0.000052
1891.000000	0.000047
1890.000000	0.000032
1889.000000	0.000020
1888.000000	0.000018
1887.000000	0.000019
1886.000000	0.000022
1885.000000	0.000027
1884.000000	0.000030
1883.000000	0.000026
1882.000000	0.000019
1881.000000	0.000018
1880.000000	0.000020
1879.000000	0.000019
1878.000000	0.000014
1877.000000	0.000011
1876.000000	0.000012
1875.000000	0.000013
1874.000000	0.000014
1873.000000	0.000023
1872.000000	0.000038
1871.000000	0.000047
1870.000000	0.000042
1869.000000	0.000031
1868.000000	0.000021
1867.000000	0.000014
1866.000000	0.000010
1865.000000	0.000011
1864.000000	0.000013
1863.000000	0.000010
1862.000000	0.000004
1861.000000	0.000002
1860.000000	0.000005
1859.000000	0.000007
1858.000000	0.000013
1857.000000	0.000025
1856.000000	0.000038
1855.000000	0.000038
1854.000000	0.000025
1853.000000	0.000013
1852.000000	0.000006
1851.000000	0.000004
1850.000000	0.000002
1849.000000	0.000005
1848.000000	0.000012
1847.000000	0.000017
1846.000000	0.000021
1845.000000	0.000026
1844.000000	0.000029
1843.000000	0.000026
1842.000000	0.000025
1841.000000	0.000029
1840.000000	0.000035
1839.000000	0.000035
1838.000000	0.000031
1837.000000	0.000027
1836.000000	0.000025
1835.000000	0.000025
1834.000000	0.000025
1833.000000	0.000023
1832.000000	0.000021
1831.000000	0.000019
1830.000000	0.000013
1829.000000	0.000006
1828.000000	0.000001
1827.000000	-0.000001
1826.000000	0.000002
1825.000000	0.000014
1824.000000	0.000033
1823.000000	0.000051
1822.000000	0.000060
1821.000000	0.000063
1820.000000	0.000067
1819.000000	0.000069
1818.000000	0.000067
1817.000000	0.000069
1816.000000	0.000078
1815.000000	0.000083
1814.000000	0.000076
1813.000000	0.000061
1812.000000	0.000052
1811.000000	0.000049
1810.000000	0.000046
1809.000000	0.000049
1808.000000	0.000056
1807.000000	0.000058
1806.000000	0.000052
1805.000000	0.000053
1804.000000	0.000065
1803.000000	0.000077
1802.000000	0.000077
1801.000000	0.000069
1800.000000	0.000062
1799.000000	0.000053
1798.000000	0.000044
1797.000000	0.000048
1796.000000	0.000062
1795.000000	0.000076
1794.000000	0.000085
1793.000000	0.000098
1792.000000	0.000115
1791.000000	0.000116
1790.000000	0.000100
1789.000000	0.000082
1788.000000	0.000076
1787.000000	0.000077
1786.000000	0.000077
1785.000000	0.000080
1784.000000	0.000083
1783.000000	0.000078
1782.000000	0.000063
1781.000000	0.000049
1780.000000	0.000052
1779.000000	0.000069
1778.000000	0.000088
1777.000000	0.000100
1776.000000	0.000106
1775.000000	0.000108
1774.000000	0.000106
1773.000000	0.000098
1772.000000	0.000089
1771.000000	0.000087
1770.000000	0.000089
1769.000000	0.000091
1768.000000	0.000102
1767.000000	0.000120
1766.000000	0.000129
1765.000000	0.000125
1764.000000	0.000119
1763.000000	0.000121
1762.000000	0.000123
1761.000000	0.000122
1760.000000	0.000127
1759.000000	0.000143
1758.000000	0.000159
1757.000000	0.000165
1756.000000	0.000162
1755.000000	0.000158
1754.000000	0.000146
1753.000000	0.000119
1752.000000	0.000093
1751.000000	0.000082
1750.000000	0.000079
1749.000000	0.000079
1748.000000	0.000089
1747.000000	0.000113
1746.000000	0.000137
1745.000000	0.000143
1744.000000	0.000143
1743.000000	0.000152
1742.000000	0.000164
1741.000000	0.000166
1740.000000	0.000167
1739.000000	0.000178
1738.000000	0.000197
1737.000000	0.000205
1736.000000	0.000202
1735.000000	0.000203
1734.000000	0.000206
1733.000000	0.000201
1732.000000	0.000206
1731.000000	0.000225
1730.000000	0.000252
1729.000000	0.000281
1728.000000	0.000305
1727.000000	0.000318
1726.000000	0.000320
1725.000000	0.000314
1724.000000	0.000310
1723.000000	0.000305
1722.000000	0.000295
1721.000000	0.000287
1720.000000	0.000287
1719.000000	0.000292
1718.000000	0.000291
1717.000000	0.000286
1716.000000	0.000279
1715.000000	0.000261
1714.000000	0.000239
1713.000000	0.000237
1712.000000	0.000254
1711.000000	0.000267
1710.000000	0.000264
1709.000000	0.000252
1708.000000	0.000235
1707.000000	0.000216
1706.000000	0.000211
1705.000000	0.000236
1704.000000	0.000265
1703.000000	0.000249
1702.000000	0.000194
1701.000000	0.000158
1700.000000	0.000160
1699.000000	0.000168
1698.000000	0.000169
1697.000000	0.000169
1696.000000	0.000178
1695.000000	0.000189
1694.000000	0.000201
1693.000000	0.000216
1692.000000	0.000218
1691.000000	0.000199
1690.000000	0.000175
1689.000000	0.000161
1688.000000	0.000157
1687.000000	0.000151
1686.000000	0.000138
1685.000000	0.000114
1684.000000	0.000063
1683.000000	0.000006
1682.000000	-0.000027
1681.000000	-0.000055
1680.000000	-0.000095
1679.000000	-0.000137
1678.000000	-0.000179
1677.000000	-0.000231
1676.000000	-0.000281
1675.000000	-0.000308
1674.000000	-0.000312
1673.000000	-0.000325
1672.000000	-0.000368
1671.000000	-0.000431
1670.000000	-0.000489
1669.000000	-0.000539
1668.000000	-0.000588
1667.000000	-0.000632
1666.000000	-0.000684
1665.000000	-0.000761
1664.000000	-0.000868
1663.000000	-0.000985
1662.000000	-0.001081
1661.000000	-0.001152
1660.000000	-0.001206
1659.000000	-0.001239
1658.000000	-0.001247
1657.000000	-0.001246
1656.000000	-0.001254
1655.000000	-0.001254
1654.000000	-0.001233
1653.000000	-0.001225
1652.000000	-0.001237
1651.000000	-0.001205
1650.000000	-0.001144
1649.000000	-0.001096
1648.000000	-0.001053
1647.000000	-0.000997
1646.000000	-0.000947
1645.000000	-0.000923
1644.000000	-0.000915
1643.000000	-0.000909
1642.000000	-0.000897
1641.000000	-0.000877
1640.000000	-0.000853
1639.000000	-0.000835
1638.000000	-0.000828
1637.000000	-0.000819
1636.000000	-0.000793
1635.000000	-0.000745
1634.000000	-0.000685
1633.000000	-0.000618
1632.000000	-0.000559
1631.000000	-0.000516
1630.000000	-0.000483
1629.000000	-0.000452
1628.000000	-0.000424
1627.000000	-0.000396
1626.000000	-0.000368
1625.000000	-0.000344
1624.000000	-0.000321
1623.000000	-0.000284
1622.000000	-0.000222
1621.000000	-0.000157
1620.000000	-0.000116
1619.000000	-0.000102
1618.000000	-0.000091
1617.000000	-0.000072
1616.000000	-0.000053
1615.000000	-0.000027
1614.000000	0.000013
1613.000000	0.000052
1612.000000	0.000074
1611.000000	0.000087
1610.000000	0.000103
1609.000000	0.000122
1608.000000	0.000139
1607.000000	0.000160
1606.000000	0.000188
1605.000000	0.000210
1604.000000	0.000223
1603.000000	0.000244
1602.000000	0.000282
1601.000000	0.000322
1600.000000	0.000350
1599.000000	0.000373
1598.000000	0.000393
1597.000000	0.000400
1596.000000	0.000391
1595.000000	0.000381
1594.000000	0.000381
1593.000000	0.000386
1592.000000	0.000386
1591.000000	0.000388
1590.000000	0.000401
1589.000000	0.000416
1588.000000	0.000418
1587.000000	0.000412
1586.000000	0.000410
1585.000000	0.000413
1584.000000	0.000415
1583.000000	0.000421
1582.000000	0.000432
1581.000000	0.000435
1580.000000	0.000419
1579.000000	0.000397
1578.000000	0.000387
1577.000000	0.000390
1576.000000	0.000398
1575.000000	0.000416
1574.000000	0.000451
1573.000000	0.000475
1572.000000	0.000463
1571.000000	0.000422
1570.000000	0.000372
1569.000000	0.000317
1568.000000	0.000267
1567.000000	0.000239
1566.000000	0.000231
1565.000000	0.000226
1564.000000	0.000219
1563.000000	0.000219
1562.000000	0.000219
1561.000000	0.000209
1560.000000	0.000182
1559.000000	0.000122
1558.000000	0.000054
1557.000000	0.000017
1556.000000	0.000004
1555.000000	-0.000007
1554.000000	-0.000027
1553.000000	-0.000062
1552.000000	-0.000105
1551.000000	-0.000144
1550.000000	-0.000174
1549.000000	-0.000202
1548.000000	-0.000232
1547.000000	-0.000262
1546.000000	-0.000287
1545.000000	-0.000327
1544.000000	-0.000398
1543.000000	-0.000486
1542.000000	-0.000554
1541.000000	-0.000580
1540.000000	-0.000588
1539.000000	-0.000606
1538.000000	-0.000619
1537.000000	-0.000611
1536.000000	-0.000614
1535.000000	-0.000638
1534.000000	-0.000662
1533.000000	-0.000666
1532.000000	-0.000665
1531.000000	-0.000694
1530.000000	-0.000768
1529.000000	-0.000843
1528.000000	-0.000866
1527.000000	-0.000823
1526.000000	-0.000759
1525.000000	-0.000723
1524.000000	-0.000724
1523.000000	-0.000731
1522.000000	-0.000726
1521.000000	-0.000719
1520.000000	-0.000728
1519.000000	-0.000746
1518.000000	-0.000773
1517.000000	-0.000821
1516.000000	-0.000891
1515.000000	-0.000958
1514.000000	-0.000982
1513.000000	-0.000934
1512.000000	-0.000834
1511.000000	-0.000749
1510.000000	-0.000729
1509.000000	-0.000750
1508.000000	-0.000754
1507.000000	-0.000728
1506.000000	-0.000718
1505.000000	-0.000736
1504.000000	-0.000738
1503.000000	-0.000734
1502.000000	-0.000752
1501.000000	-0.000784
1500.000000	-0.000796
1499.000000	-0.000768
1498.000000	-0.000710
1497.000000	-0.000631
1496.000000	-0.000524
1495.000000	-0.000397
1494.000000	-0.000268
1493.000000	-0.000145
1492.000000	-0.000029
1491.000000	0.000074
1490.000000	0.000153
1489.000000	0.000210
1488.000000	0.000251
1487.000000	0.000265
1486.000000	0.000242
1485.000000	0.000185
1484.000000	0.000102
1483.000000	0.000023
1482.000000	-0.000019
1481.000000	-0.000009
1480.000000	0.000032
1479.000000	0.000077
1478.000000	0.000123
1477.000000	0.000181
1476.000000	0.000249
1475.000000	0.000310
1474.000000	0.000358
1473.000000	0.000386
1472.000000	0.000385
1471.000000	0.000360
1470.000000	0.000331
1469.000000	0.000313
1468.000000	0.000286
1467.000000	0.000191
1466.000000	-0.000011
1465.000000	-0.000274
1464.000000	-0.000454
1463.000000	-0.000440
1462.000000	-0.000270
1461.000000	-0.000081
1460.000000	0.000017
1459.000000	0.000013
1458.000000	-0.000040
1457.000000	-0.000103
1456.000000	-0.000164
1455.000000	-0.000200
1454.000000	-0.000213
1453.000000	-0.000242
1452.000000	-0.000309
1451.000000	-0.000404
1450.000000	-0.000481
1449.000000	-0.000497
1448.000000	-0.000450
1447.000000	-0.000387
1446.000000	-0.000359
1445.000000	-0.000374
1444.000000	-0.000395
1443.000000	-0.000394
1442.000000	-0.000381
1441.000000	-0.000379
1440.000000	-0.000394
1439.000000	-0.000429
1438.000000	-0.000501
1437.000000	-0.000606
1436.000000	-0.000686
1435.000000	-0.000675
1434.000000	-0.000587
1433.000000	-0.000488
1432.000000	-0.000425
1431.000000	-0.000402
1430.000000	-0.000406
1429.000000	-0.000418
1428.000000	-0.000433
1427.000000	-0.000461
1426.000000	-0.000525
1425.000000	-0.000650
1424.000000	-0.000813
1423.000000	-0.000954
1422.000000	-0.001019
1421.000000	-0.000982
1420.000000	-0.000843
1419.000000	-0.000665
1418.000000	-0.000535
1417.000000	-0.000480
1416.000000	-0.000464
1415.000000	-0.000456
1414.000000	-0.000457
1413.000000	-0.000475
1412.000000	-0.000496
1411.000000	-0.000508
1410.000000	-0.000523
1409.000000	-0.000549
1408.000000	-0.000563
1407.000000	-0.000541
1406.000000	-0.000486
1405.000000	-0.000429
1404.000000	-0.000392
1403.000000	-0.000375
1402.000000	-0.000377
1401.000000	-0.000395
1400.000000	-0.000413
1399.000000	-0.000417
1398.000000	-0.000413
1397.000000	-0.000419
1396.000000	-0.000434
1395.000000	-0.000443
1394.000000	-0.000438
1393.000000	-0.000428
1392.000000	-0.000414
1391.000000	-0.000390
1390.000000	-0.000359
1389.000000	-0.000334
1388.000000	-0.000327
1387.000000	-0.000339
1386.000000	-0.000357
1385.000000	-0.000371
1384.000000	-0.000378
1383.000000	-0.000386
1382.000000	-0.000411
1381.000000	-0.000473
1380.000000	-0.000573
1379.000000	-0.000691
1378.000000	-0.000788
1377.000000	-0.000828
1376.000000	-0.000800
1375.000000	-0.000719
1374.000000	-0.000620
1373.000000	-0.000540
1372.000000	-0.000491
1371.000000	-0.000457
1370.000000	-0.000417
1369.000000	-0.000370
1368.000000	-0.000324
1367.000000	-0.000289
1366.000000	-0.000265
1365.000000	-0.000248
1364.000000	-0.000221
1363.000000	-0.000178
1362.000000	-0.000125
1361.000000	-0.000080
1360.000000	-0.000048
1359.000000	-0.000025
1358.000000	-0.000011
1357.000000	-0.000010
1356.000000	-0.000021
1355.000000	-0.000031
1354.000000	-0.000032
1353.000000	-0.000032
1352.000000	-0.000041
1351.000000	-0.000056
1350.000000	-0.000062
1349.000000	-0.000055
1348.000000	-0.000049
1347.000000	-0.000054
1346.000000	-0.000069
1345.000000	-0.000088
1344.000000	-0.000106
1343.000000	-0.000124
1342.000000	-0.000141
1341.000000	-0.000157
1340.000000	-0.000176
1339.000000	-0.000197
1338.000000	-0.000217
1337.000000	-0.000226
1336.000000	-0.000214
1335.000000	-0.000185
1334.000000	-0.000160
1333.000000	-0.000154
1332.000000	-0.000164
1331.000000	-0.000170
1330.000000	-0.000159
1329.000000	-0.000134
1328.000000	-0.000109
1327.000000	-0.000092
1326.000000	-0.000083
1325.000000	-0.000080
1324.000000	-0.000078
1323.000000	-0.000067
1322.000000	-0.000042
1321.000000	-0.000014
1320.000000	0.000005
1319.000000	0.000012
1318.000000	0.000012
1317.000000	0.000016
1316.000000	0.000027
1315.000000	0.000046
1314.000000	0.000064
1313.000000	0.000074
1312.000000	0.000076
1311.000000	0.000078
1310.000000	0.000085
1309.000000	0.000097
1308.000000	0.000114
1307.000000	0.000131
1306.000000	0.000145
1305.000000	0.000150
1304.000000	0.000146
1303.000000	0.000139
1302.000000	0.000135
1301.000000	0.000132
1300.000000	0.000129
1299.000000	0.000125
1298.000000	0.000121
1297.000000	0.000118
1296.000000	0.000121
1295.000000	0.000135
1294.000000	0.000152
1293.000000	0.000162
1292.000000	0.000162
1291.000000	0.000159
1290.000000	0.000162
1289.000000	0.000166
1288.000000	0.000168
1287.000000	0.000166
1286.000000	0.000157
1285.000000	0.000134
1284.000000	0.000095
1283.000000	0.000045
1282.000000	-0.000010
1281.000000	-0.000060
1280.000000	-0.000086
1279.000000	-0.000067
1278.000000	0.000007
1277.000000	0.000126
1276.000000	0.000270
1275.000000	0.000419
1274.000000	0.000553
1273.000000	0.000652
1272.000000	0.000706
1271.000000	0.000720
1270.000000	0.000705
1269.000000	0.000673
1268.000000	0.000634
1267.000000	0.000600
1266.000000	0.000576
1265.000000	0.000563
1264.000000	0.000558
1263.000000	0.000562
1262.000000	0.000571
1261.000000	0.000578
1260.000000	0.000582
1259.000000	0.000584
1258.000000	0.000583
1257.000000	0.000574
1256.000000	0.000559
1255.000000	0.000553
1254.000000	0.000564
1253.000000	0.000591
1252.000000	0.000622
1251.000000	0.000647
1250.000000	0.000661
1249.000000	0.000663
1248.000000	0.000660
1247.000000	0.000663
1246.000000	0.000675
1245.000000	0.000692
1244.000000	0.000711
1243.000000	0.000736
1242.000000	0.000775
1241.000000	0.000823
1240.000000	0.000871
1239.000000	0.000913
1238.000000	0.000953
1237.000000	0.001000
1236.000000	0.001059
1235.000000	0.001120
1234.000000	0.001172
1233.000000	0.001211
1232.000000	0.001245
1231.000000	0.001275
1230.000000	0.001294
1229.000000	0.001293
1228.000000	0.001280
1227.000000	0.001269
1226.000000	0.001264
1225.000000	0.001257
1224.000000	0.001242
1223.000000	0.001214
1222.000000	0.001176
1221.000000	0.001130
1220.000000	0.001088
1219.000000	0.001058
1218.000000	0.001039
1217.000000	0.001018
1216.000000	0.000988
1215.000000	0.000950
1214.000000	0.000908
1213.000000	0.000864
1212.000000	0.000823
1211.000000	0.000786
1210.000000	0.000747
1209.000000	0.000701
1208.000000	0.000653
1207.000000	0.000610
1206.000000	0.000569
1205.000000	0.000525
1204.000000	0.000478
1203.000000	0.000439
1202.000000	0.000409
1201.000000	0.000382
1200.000000	0.000355
1199.000000	0.000332
1198.000000	0.000309
1197.000000	0.000281
1196.000000	0.000248
1195.000000	0.000222
1194.000000	0.000211
1193.000000	0.000206
1192.000000	0.000206
1191.000000	0.000218
1190.000000	0.000247
1189.000000	0.000279
1188.000000	0.000295
1187.000000	0.000294
1186.000000	0.000288
1185.000000	0.000286
1184.000000	0.000285
1183.000000	0.000275
1182.000000	0.000249
1181.000000	0.000216
1180.000000	0.000192
1179.000000	0.000188
1178.000000	0.000195
1177.000000	0.000203
1176.000000	0.000209
1175.000000	0.000214
1174.000000	0.000213
1173.000000	0.000201
1172.000000	0.000182
1171.000000	0.000170
1170.000000	0.000163
1169.000000	0.000150
1168.000000	0.000127
1167.000000	0.000108
1166.000000	0.000112
1165.000000	0.000142
1164.000000	0.000187
1163.000000	0.000230
1162.000000	0.000257
1161.000000	0.000264
1160.000000	0.000262
1159.000000	0.000267
1158.000000	0.000282
1157.000000	0.000289
1156.000000	0.000274
1155.000000	0.000240
1154.000000	0.000207
1153.000000	0.000188
1152.000000	0.000185
1151.000000	0.000197
1150.000000	0.000217
1149.000000	0.000229
1148.000000	0.000225
1147.000000	0.000206
1146.000000	0.000187
1145.000000	0.000180
1144.000000	0.000180
1143.000000	0.000174
1142.000000	0.000151
1141.000000	0.000117
1140.000000	0.000094
1139.000000	0.000098
1138.000000	0.000121
1137.000000	0.000138
1136.000000	0.000130
1135.000000	0.000100
1134.000000	0.000067
1133.000000	0.000048
1132.000000	0.000049
1131.000000	0.000061
1130.000000	0.000066
1129.000000	0.000057
1128.000000	0.000042
1127.000000	0.000030
1126.000000	0.000023
1125.000000	0.000016
1124.000000	0.000005
1123.000000	-0.000007
1122.000000	-0.000022
1121.000000	-0.000038
1120.000000	-0.000045
1119.000000	-0.000039
1118.000000	-0.000026
1117.000000	-0.000016
1116.000000	-0.000010
1115.000000	-0.000005
1114.000000	-0.000005
1113.000000	-0.000013
1112.000000	-0.000021
1111.000000	-0.000024
1110.000000	-0.000025
1109.000000	-0.000036
1108.000000	-0.000051
1107.000000	-0.000051
1106.000000	-0.000039
1105.000000	-0.000033
1104.000000	-0.000050
1103.000000	-0.000078
1102.000000	-0.000098
1101.000000	-0.000100
1100.000000	-0.000089
1099.000000	-0.000074
1098.000000	-0.000062
1097.000000	-0.000052
1096.000000	-0.000042
1095.000000	-0.000033
1094.000000	-0.000035
1093.000000	-0.000050
1092.000000	-0.000066
1091.000000	-0.000070
1090.000000	-0.000066
1089.000000	-0.000067
1088.000000	-0.000073
1087.000000	-0.000075
1086.000000	-0.000071
1085.000000	-0.000070
1084.000000	-0.000077
1083.000000	-0.000086
1082.000000	-0.000095
1081.000000	-0.000106
1080.000000	-0.000124
1079.000000	-0.000144
1078.000000	-0.000165
1077.000000	-0.000189
1076.000000	-0.000210
1075.000000	-0.000219
1074.000000	-0.000216
1073.000000	-0.000211
1072.000000	-0.000208
1071.000000	-0.000200
1070.000000	-0.000186
1069.000000	-0.000182
1068.000000	-0.000204
1067.000000	-0.000247
1066.000000	-0.000293
1065.000000	-0.000324
1064.000000	-0.000334
1063.000000	-0.000329
1062.000000	-0.000329
1061.000000	-0.000344
1060.000000	-0.000370
1059.000000	-0.000390
1058.000000	-0.000398
1057.000000	-0.000404
1056.000000	-0.000413
1055.000000	-0.000422
1054.000000	-0.000431
1053.000000	-0.000442
1052.000000	-0.000458
1051.000000	-0.000479
1050.000000	-0.000511
1049.000000	-0.000555
1048.000000	-0.000595
1047.000000	-0.000612
1046.000000	-0.000615
1045.000000	-0.000633
1044.000000	-0.000671
1043.000000	-0.000698
1042.000000	-0.000685
1041.000000	-0.000643
1040.000000	-0.000607
1039.000000	-0.000589
1038.000000	-0.000572
1037.000000	-0.000531
1036.000000	-0.000462
1035.000000	-0.000388
1034.000000	-0.000336
1033.000000	-0.000317
1032.000000	-0.000314
1031.000000	-0.000297
1030.000000	-0.000258
1029.000000	-0.000218
1028.000000	-0.000199
1027.000000	-0.000194
1026.000000	-0.000180
1025.000000	-0.000156
1024.000000	-0.000136
1023.000000	-0.000133
1022.000000	-0.000144
1021.000000	-0.000159
1020.000000	-0.000169
1019.000000	-0.000168
1018.000000	-0.000159
1017.000000	-0.000148
1016.000000	-0.000136
1015.000000	-0.000123
1014.000000	-0.000111
1013.000000	-0.000111
1012.000000	-0.000124
1011.000000	-0.000136
1010.000000	-0.000130
1009.000000	-0.000104
1008.000000	-0.000068
1007.000000	-0.000031
1006.000000	-0.000004
1005.000000	0.000002
1004.000000	-0.000018
1003.000000	-0.000049
1002.000000	-0.000067
1001.000000	-0.000065
1000.000000	-0.000055
999.000000	-0.000053
998.000000	-0.000058
997.000000	-0.000056
996.000000	-0.000040
995.000000	-0.000014
994.000000	0.000008
993.000000	0.000019
992.000000	0.000025
991.000000	0.000043
990.000000	0.000075
989.000000	0.000105
988.000000	0.000115
987.000000	0.000106
986.000000	0.000096
985.000000	0.000100
984.000000	0.000116
983.000000	0.000133
982.000000	0.000139
981.000000	0.000132
980.000000	0.000118
979.000000	0.000109
978.000000	0.000106
977.000000	0.000103
976.000000	0.000096
975.000000	0.000086
974.000000	0.000074
973.000000	0.000058
972.000000	0.000040
971.000000	0.000028
970.000000	0.000024
969.000000	0.000019
968.000000	0.000006
967.000000	-0.000014
966.000000	-0.000032
965.000000	-0.000047
964.000000	-0.000066
963.000000	-0.000102
962.000000	-0.000154
961.000000	-0.000205
960.000000	-0.000234
959.000000	-0.000234
958.000000	-0.000218
957.000000	-0.000204
956.000000	-0.000197
955.000000	-0.000195
954.000000	-0.000201
953.000000	-0.000214
952.000000	-0.000225
951.000000	-0.000222
950.000000	-0.000210
949.000000	-0.000213
948.000000	-0.000241
947.000000	-0.000280
946.000000	-0.000309
945.000000	-0.000321
944.000000	-0.000325
943.000000	-0.000328
942.000000	-0.000337
941.000000	-0.000356
940.000000	-0.000387
939.000000	-0.000425
938.000000	-0.000461
937.000000	-0.000489
936.000000	-0.000506
935.000000	-0.000514
934.000000	-0.000519
933.000000	-0.000521
932.000000	-0.000517
931.000000	-0.000495
930.000000	-0.000448
929.000000	-0.000392
928.000000	-0.000360
927.000000	-0.000376
926.000000	-0.000434
925.000000	-0.000499
924.000000	-0.000539
923.000000	-0.000557
922.000000	-0.000576
921.000000	-0.000605
920.000000	-0.000620
919.000000	-0.000592
918.000000	-0.000522
917.000000	-0.000439
916.000000	-0.000362
915.000000	-0.000293
914.000000	-0.000232
913.000000	-0.000185
912.000000	-0.000152
911.000000	-0.000130
910.000000	-0.000121
909.000000	-0.000127
908.000000	-0.000146
907.000000	-0.000165
906.000000	-0.000179
905.000000	-0.000188
904.000000	-0.000181
903.000000	-0.000150
902.000000	-0.000109
901.000000	-0.000088
900.000000	-0.000104
899.000000	-0.000138
898.000000	-0.000161
897.000000	-0.000160
896.000000	-0.000140
895.000000	-0.000115
894.000000	-0.000096
893.000000	-0.000091
892.000000	-0.000099
891.000000	-0.000111
890.000000	-0.000127
889.000000	-0.000159
888.000000	-0.000212
887.000000	-0.000276
886.000000	-0.000329
885.000000	-0.000365
884.000000	-0.000392
883.000000	-0.000435
882.000000	-0.000508
881.000000	-0.000604
880.000000	-0.000699
879.000000	-0.000767
878.000000	-0.000803
877.000000	-0.000814
876.000000	-0.000812
875.000000	-0.000810
874.000000	-0.000824
873.000000	-0.000869
872.000000	-0.000936
871.000000	-0.001005
870.000000	-0.001069
869.000000	-0.001136
868.000000	-0.001212
867.000000	-0.001299
866.000000	-0.001401
865.000000	-0.001531
864.000000	-0.001700
863.000000	-0.001919
862.000000	-0.002199
861.000000	-0.002545
860.000000	-0.002951
859.000000	-0.003415
858.000000	-0.003961
857.000000	-0.004612
856.000000	-0.005355
855.000000	-0.006142
854.000000	-0.006921
853.000000	-0.007647
852.000000	-0.008253
851.000000	-0.008638
850.000000	-0.008716
849.000000	-0.008468
848.000000	-0.007945
847.000000	-0.007249
846.000000	-0.006488
845.000000	-0.005743
844.000000	-0.005042
843.000000	-0.004397
842.000000	-0.003822
841.000000	-0.003329
840.000000	-0.002898
839.000000	-0.002498
838.000000	-0.002123
837.000000	-0.001793
836.000000	-0.001517
835.000000	-0.001288
834.000000	-0.001103
833.000000	-0.000969
832.000000	-0.000876
831.000000	-0.000796
830.000000	-0.000699
829.000000	-0.000584
828.000000	-0.000463
827.000000	-0.000355
826.000000	-0.000272
825.000000	-0.000216
824.000000	-0.000176
823.000000	-0.000139
822.000000	-0.000101
821.000000	-0.000061
820.000000	-0.000013
819.000000	0.000039
818.000000	0.000072
817.000000	0.000063
816.000000	0.000022
815.000000	-0.000018
814.000000	-0.000036
813.000000	-0.000026
812.000000	0.000013
811.000000	0.000069
810.000000	0.000103
809.000000	0.000082
808.000000	0.000021
807.000000	-0.000035
806.000000	-0.000065
805.000000	-0.000081
804.000000	-0.000093
803.000000	-0.000094
802.000000	-0.000084
801.000000	-0.000074
800.000000	-0.000067
799.000000	-0.000060
798.000000	-0.000064
797.000000	-0.000090
796.000000	-0.000130
795.000000	-0.000157
794.000000	-0.000164
793.000000	-0.000160
792.000000	-0.000151
791.000000	-0.000131
790.000000	-0.000103
789.000000	-0.000070
788.000000	-0.000018
787.000000	0.000056
786.000000	0.000104
785.000000	0.000076
784.000000	-0.000007
783.000000	-0.000063
782.000000	-0.000048
781.000000	-0.000000
780.000000	0.000028
779.000000	0.000021
778.000000	-0.000011
777.000000	-0.000050
776.000000	-0.000069
775.000000	-0.000042
774.000000	0.000013
773.000000	0.000045
772.000000	0.000038
771.000000	0.000017
770.000000	0.000001
769.000000	-0.000022
768.000000	-0.000052
767.000000	-0.000062
766.000000	-0.000041
765.000000	-0.000015
764.000000	-0.000006
763.000000	-0.000009
762.000000	-0.000025
761.000000	-0.000066
760.000000	-0.000119
759.000000	-0.000145
758.000000	-0.000134
757.000000	-0.000117
756.000000	-0.000111
755.000000	-0.000100
754.000000	-0.000073
753.000000	-0.000052
752.000000	-0.000053
751.000000	-0.000064
750.000000	-0.000076
749.000000	-0.000102
748.000000	-0.000126
747.000000	-0.000113
746.000000	-0.000061
745.000000	-0.000016
744.000000	-0.000009
743.000000	-0.000018
742.000000	-0.000025
741.000000	-0.000037
740.000000	-0.000050
739.000000	-0.000035
738.000000	0.000008
737.000000	0.000035
736.000000	0.000025
735.000000	-0.000002
734.000000	-0.000031
733.000000	-0.000093
732.000000	-0.000173
731.000000	-0.000209
730.000000	-0.000185
729.000000	-0.000152
728.000000	-0.000150
727.000000	-0.000172
726.000000	-0.000201
725.000000	-0.000243
724.000000	-0.000284
723.000000	-0.000279
722.000000	-0.000220
721.000000	-0.000167
720.000000	-0.000174
719.000000	-0.000229
718.000000	-0.000295
717.000000	-0.000354
716.000000	-0.000395
715.000000	-0.000406
714.000000	-0.000405
713.000000	-0.000430
712.000000	-0.000477
711.000000	-0.000490
710.000000	-0.000452
709.000000	-0.000405
708.000000	-0.000377
707.000000	-0.000363
706.000000	-0.000355
705.000000	-0.000362
704.000000	-0.000385
703.000000	-0.000399
702.000000	-0.000395
701.000000	-0.000401
700.000000	-0.000403
