# Supplementary material for: Real-time monitoring of the reversible capture and release of CO2 on anthraquinone and riboflavin-modified graphitic electrodes using ATR-SEIRAS
Source: Chem Sci. 2025 Nov 4;16(48):23189–202. doi: 10.1039/d5sc05427c (PMC12584010; doi:10.1039/d5sc05427c)
Supplement: SC-016-D5SC05427C-s001 [file SC-016-D5SC05427C-s001.zip › Data Folders/Main Figures/Figure2/2c/0v_co2_0.4VBKG02AQ_Graphenegold_MeCN-0.1M-TBAPF6_1.ASC]

PE IR       SUBTECH     SPECTRUM    ASCII       PEDS        4.00        
   -1
0v_co2_0.4VBKG02AQ_Graphenegold_MeCN-0.1M-TBAPF6_1.ASC
25/01/27
18:52:06.00
25/02/27
21:06:17.00
Administrator
Sample 002 By Administrator Date Monday, January 27 2025
700.000000
#HDR
-1
-1
#GR
cm-1
A
1.0
0.0
4000.000000
-1.000000
3301
8
0.005295
-0.005432
#DATA
4000.000000	0.000100
3999.000000	0.000095
3998.000000	0.000088
3997.000000	0.000083
3996.000000	0.000079
3995.000000	0.000072
3994.000000	0.000062
3993.000000	0.000052
3992.000000	0.000046
3991.000000	0.000047
3990.000000	0.000052
3989.000000	0.000057
3988.000000	0.000061
3987.000000	0.000065
3986.000000	0.000070
3985.000000	0.000076
3984.000000	0.000079
3983.000000	0.000077
3982.000000	0.000069
3981.000000	0.000055
3980.000000	0.000043
3979.000000	0.000039
3978.000000	0.000048
3977.000000	0.000067
3976.000000	0.000085
3975.000000	0.000095
3974.000000	0.000092
3973.000000	0.000080
3972.000000	0.000065
3971.000000	0.000053
3970.000000	0.000046
3969.000000	0.000045
3968.000000	0.000048
3967.000000	0.000053
3966.000000	0.000058
3965.000000	0.000065
3964.000000	0.000075
3963.000000	0.000081
3962.000000	0.000081
3961.000000	0.000075
3960.000000	0.000071
3959.000000	0.000071
3958.000000	0.000075
3957.000000	0.000081
3956.000000	0.000084
3955.000000	0.000083
3954.000000	0.000080
3953.000000	0.000075
3952.000000	0.000069
3951.000000	0.000059
3950.000000	0.000041
3949.000000	0.000017
3948.000000	-0.000002
3947.000000	0.000000
3946.000000	0.000026
3945.000000	0.000058
3944.000000	0.000073
3943.000000	0.000061
3942.000000	0.000033
3941.000000	0.000017
3940.000000	0.000025
3939.000000	0.000049
3938.000000	0.000070
3937.000000	0.000075
3936.000000	0.000066
3935.000000	0.000053
3934.000000	0.000045
3933.000000	0.000043
3932.000000	0.000044
3931.000000	0.000046
3930.000000	0.000047
3929.000000	0.000050
3928.000000	0.000056
3927.000000	0.000062
3926.000000	0.000064
3925.000000	0.000056
3924.000000	0.000044
3923.000000	0.000035
3922.000000	0.000035
3921.000000	0.000038
3920.000000	0.000033
3919.000000	0.000016
3918.000000	-0.000005
3917.000000	-0.000018
3916.000000	-0.000011
3915.000000	0.000012
3914.000000	0.000037
3913.000000	0.000049
3912.000000	0.000044
3911.000000	0.000033
3910.000000	0.000030
3909.000000	0.000041
3908.000000	0.000060
3907.000000	0.000076
3906.000000	0.000081
3905.000000	0.000072
3904.000000	0.000057
3903.000000	0.000049
3902.000000	0.000053
3901.000000	0.000061
3900.000000	0.000063
3899.000000	0.000056
3898.000000	0.000048
3897.000000	0.000043
3896.000000	0.000038
3895.000000	0.000032
3894.000000	0.000029
3893.000000	0.000031
3892.000000	0.000034
3891.000000	0.000033
3890.000000	0.000030
3889.000000	0.000027
3888.000000	0.000023
3887.000000	0.000019
3886.000000	0.000017
3885.000000	0.000023
3884.000000	0.000033
3883.000000	0.000038
3882.000000	0.000032
3881.000000	0.000021
3880.000000	0.000022
3879.000000	0.000041
3878.000000	0.000068
3877.000000	0.000084
3876.000000	0.000079
3875.000000	0.000055
3874.000000	0.000030
3873.000000	0.000019
3872.000000	0.000024
3871.000000	0.000032
3870.000000	0.000031
3869.000000	0.000032
3868.000000	0.000048
3867.000000	0.000074
3866.000000	0.000087
3865.000000	0.000076
3864.000000	0.000050
3863.000000	0.000026
3862.000000	0.000016
3861.000000	0.000018
3860.000000	0.000027
3859.000000	0.000035
3858.000000	0.000038
3857.000000	0.000043
3856.000000	0.000064
3855.000000	0.000107
3854.000000	0.000138
3853.000000	0.000130
3852.000000	0.000106
3851.000000	0.000083
3850.000000	0.000065
3849.000000	0.000049
3848.000000	0.000039
3847.000000	0.000038
3846.000000	0.000044
3845.000000	0.000056
3844.000000	0.000070
3843.000000	0.000081
3842.000000	0.000091
3841.000000	0.000102
3840.000000	0.000118
3839.000000	0.000130
3838.000000	0.000131
3837.000000	0.000120
3836.000000	0.000105
3835.000000	0.000092
3834.000000	0.000079
3833.000000	0.000059
3832.000000	0.000034
3831.000000	0.000011
3830.000000	0.000003
3829.000000	0.000013
3828.000000	0.000030
3827.000000	0.000039
3826.000000	0.000041
3825.000000	0.000045
3824.000000	0.000062
3823.000000	0.000091
3822.000000	0.000108
3821.000000	0.000105
3820.000000	0.000095
3819.000000	0.000094
3818.000000	0.000095
3817.000000	0.000082
3816.000000	0.000048
3815.000000	0.000018
3814.000000	0.000011
3813.000000	0.000022
3812.000000	0.000031
3811.000000	0.000032
3810.000000	0.000030
3809.000000	0.000035
3808.000000	0.000044
3807.000000	0.000049
3806.000000	0.000049
3805.000000	0.000053
3804.000000	0.000060
3803.000000	0.000065
3802.000000	0.000061
3801.000000	0.000053
3800.000000	0.000057
3799.000000	0.000064
3798.000000	0.000061
3797.000000	0.000042
3796.000000	0.000023
3795.000000	0.000018
3794.000000	0.000027
3793.000000	0.000037
3792.000000	0.000038
3791.000000	0.000026
3790.000000	0.000008
3789.000000	-0.000007
3788.000000	-0.000011
3787.000000	-0.000003
3786.000000	0.000015
3785.000000	0.000032
3784.000000	0.000041
3783.000000	0.000042
3782.000000	0.000043
3781.000000	0.000042
3780.000000	0.000036
3779.000000	0.000022
3778.000000	0.000006
3777.000000	-0.000000
3776.000000	0.000003
3775.000000	0.000009
3774.000000	0.000014
3773.000000	0.000017
3772.000000	0.000018
3771.000000	0.000013
3770.000000	0.000002
3769.000000	-0.000006
3768.000000	-0.000001
3767.000000	0.000012
3766.000000	0.000023
3765.000000	0.000022
3764.000000	0.000014
3763.000000	0.000006
3762.000000	0.000005
3761.000000	0.000008
3760.000000	0.000013
3759.000000	0.000018
3758.000000	0.000023
3757.000000	0.000028
3756.000000	0.000031
3755.000000	0.000031
3754.000000	0.000025
3753.000000	0.000016
3752.000000	0.000008
3751.000000	0.000003
3750.000000	0.000002
3749.000000	0.000005
3748.000000	0.000006
3747.000000	0.000005
3746.000000	0.000010
3745.000000	0.000022
3744.000000	0.000039
3743.000000	0.000067
3742.000000	0.000095
3741.000000	0.000111
3740.000000	0.000121
3739.000000	0.000142
3738.000000	0.000180
3737.000000	0.000209
3736.000000	0.000193
3735.000000	0.000123
3734.000000	0.000030
3733.000000	-0.000037
3732.000000	-0.000047
3731.000000	-0.000003
3730.000000	0.000064
3729.000000	0.000121
3728.000000	0.000149
3727.000000	0.000151
3726.000000	0.000138
3725.000000	0.000120
3724.000000	0.000103
3723.000000	0.000084
3722.000000	0.000065
3721.000000	0.000050
3720.000000	0.000039
3719.000000	0.000032
3718.000000	0.000029
3717.000000	0.000032
3716.000000	0.000041
3715.000000	0.000055
3714.000000	0.000079
3713.000000	0.000116
3712.000000	0.000156
3711.000000	0.000177
3710.000000	0.000169
3709.000000	0.000139
3708.000000	0.000105
3707.000000	0.000080
3706.000000	0.000071
3705.000000	0.000074
3704.000000	0.000084
3703.000000	0.000091
3702.000000	0.000095
3701.000000	0.000102
3700.000000	0.000114
3699.000000	0.000125
3698.000000	0.000125
3697.000000	0.000115
3696.000000	0.000106
3695.000000	0.000110
3694.000000	0.000125
3693.000000	0.000139
3692.000000	0.000141
3691.000000	0.000126
3690.000000	0.000096
3689.000000	0.000060
3688.000000	0.000040
3687.000000	0.000042
3686.000000	0.000056
3685.000000	0.000062
3684.000000	0.000056
3683.000000	0.000049
3682.000000	0.000048
3681.000000	0.000055
3680.000000	0.000063
3679.000000	0.000080
3678.000000	0.000110
3677.000000	0.000145
3676.000000	0.000157
3675.000000	0.000137
3674.000000	0.000116
3673.000000	0.000110
3672.000000	0.000106
3671.000000	0.000089
3670.000000	0.000056
3669.000000	0.000028
3668.000000	0.000019
3667.000000	0.000023
3666.000000	0.000029
3665.000000	0.000034
3664.000000	0.000039
3663.000000	0.000042
3662.000000	0.000039
3661.000000	0.000029
3660.000000	0.000018
3659.000000	0.000013
3658.000000	0.000017
3657.000000	0.000027
3656.000000	0.000040
3655.000000	0.000057
3654.000000	0.000071
3653.000000	0.000075
3652.000000	0.000071
3651.000000	0.000069
3650.000000	0.000073
3649.000000	0.000072
3648.000000	0.000059
3647.000000	0.000043
3646.000000	0.000035
3645.000000	0.000038
3644.000000	0.000042
3643.000000	0.000039
3642.000000	0.000034
3641.000000	0.000035
3640.000000	0.000048
3639.000000	0.000065
3638.000000	0.000076
3637.000000	0.000079
3636.000000	0.000082
3635.000000	0.000087
3634.000000	0.000090
3633.000000	0.000089
3632.000000	0.000090
3631.000000	0.000104
3630.000000	0.000124
3629.000000	0.000124
3628.000000	0.000101
3627.000000	0.000075
3626.000000	0.000057
3625.000000	0.000043
3624.000000	0.000017
3623.000000	-0.000030
3622.000000	-0.000094
3621.000000	-0.000145
3620.000000	-0.000152
3619.000000	-0.000108
3618.000000	-0.000041
3617.000000	0.000015
3616.000000	0.000045
3615.000000	0.000057
3614.000000	0.000067
3613.000000	0.000076
3612.000000	0.000076
3611.000000	0.000067
3610.000000	0.000056
3609.000000	0.000053
3608.000000	0.000055
3607.000000	0.000055
3606.000000	0.000051
3605.000000	0.000051
3604.000000	0.000058
3603.000000	0.000072
3602.000000	0.000082
3601.000000	0.000082
3600.000000	0.000073
3599.000000	0.000065
3598.000000	0.000066
3597.000000	0.000074
3596.000000	0.000085
3595.000000	0.000092
3594.000000	0.000092
3593.000000	0.000084
3592.000000	0.000076
3591.000000	0.000074
3590.000000	0.000078
3589.000000	0.000079
3588.000000	0.000075
3587.000000	0.000068
3586.000000	0.000066
3585.000000	0.000068
3584.000000	0.000067
3583.000000	0.000064
3582.000000	0.000062
3581.000000	0.000067
3580.000000	0.000077
3579.000000	0.000089
3578.000000	0.000091
3577.000000	0.000079
3576.000000	0.000053
3575.000000	0.000026
3574.000000	0.000009
3573.000000	0.000005
3572.000000	0.000005
3571.000000	0.000001
3570.000000	-0.000012
3569.000000	-0.000027
3568.000000	-0.000033
3567.000000	-0.000022
3566.000000	0.000005
3565.000000	0.000042
3564.000000	0.000073
3563.000000	0.000087
3562.000000	0.000081
3561.000000	0.000061
3560.000000	0.000037
3559.000000	0.000019
3558.000000	0.000013
3557.000000	0.000021
3556.000000	0.000036
3555.000000	0.000050
3554.000000	0.000057
3553.000000	0.000059
3552.000000	0.000060
3551.000000	0.000062
3550.000000	0.000060
3549.000000	0.000048
3548.000000	0.000029
3547.000000	0.000010
3546.000000	-0.000002
3545.000000	-0.000008
3544.000000	-0.000009
3543.000000	-0.000006
3542.000000	-0.000003
3541.000000	-0.000003
3540.000000	-0.000010
3539.000000	-0.000022
3538.000000	-0.000030
3537.000000	-0.000026
3536.000000	-0.000006
3535.000000	0.000019
3534.000000	0.000037
3533.000000	0.000038
3532.000000	0.000023
3531.000000	0.000004
3530.000000	-0.000011
3529.000000	-0.000015
3528.000000	-0.000011
3527.000000	0.000002
3526.000000	0.000018
3525.000000	0.000031
3524.000000	0.000035
3523.000000	0.000028
3522.000000	0.000015
3521.000000	-0.000002
3520.000000	-0.000015
3519.000000	-0.000022
3518.000000	-0.000020
3517.000000	-0.000012
3516.000000	-0.000000
3515.000000	0.000014
3514.000000	0.000027
3513.000000	0.000034
3512.000000	0.000030
3511.000000	0.000021
3510.000000	0.000016
3509.000000	0.000022
3508.000000	0.000037
3507.000000	0.000049
3506.000000	0.000053
3505.000000	0.000051
3504.000000	0.000049
3503.000000	0.000049
3502.000000	0.000048
3501.000000	0.000045
3500.000000	0.000038
3499.000000	0.000028
3498.000000	0.000018
3497.000000	0.000010
3496.000000	0.000010
3495.000000	0.000018
3494.000000	0.000025
3493.000000	0.000023
3492.000000	0.000014
3491.000000	0.000004
3490.000000	-0.000002
3489.000000	-0.000003
3488.000000	-0.000006
3487.000000	-0.000012
3486.000000	-0.000020
3485.000000	-0.000022
3484.000000	-0.000015
3483.000000	0.000003
3482.000000	0.000022
3481.000000	0.000032
3480.000000	0.000028
3479.000000	0.000015
3478.000000	0.000004
3477.000000	-0.000003
3476.000000	-0.000008
3475.000000	-0.000014
3474.000000	-0.000015
3473.000000	-0.000007
3472.000000	0.000004
3471.000000	0.000011
3470.000000	0.000010
3469.000000	0.000004
3468.000000	0.000003
3467.000000	0.000009
3466.000000	0.000015
3465.000000	0.000018
3464.000000	0.000017
3463.000000	0.000019
3462.000000	0.000028
3461.000000	0.000041
3460.000000	0.000049
3459.000000	0.000044
3458.000000	0.000030
3457.000000	0.000013
3456.000000	0.000003
3455.000000	0.000001
3454.000000	0.000002
3453.000000	-0.000001
3452.000000	-0.000011
3451.000000	-0.000029
3450.000000	-0.000046
3449.000000	-0.000056
3448.000000	-0.000057
3447.000000	-0.000051
3446.000000	-0.000042
3445.000000	-0.000033
3444.000000	-0.000024
3443.000000	-0.000017
3442.000000	-0.000016
3441.000000	-0.000022
3440.000000	-0.000032
3439.000000	-0.000043
3438.000000	-0.000051
3437.000000	-0.000051
3436.000000	-0.000045
3435.000000	-0.000034
3434.000000	-0.000022
3433.000000	-0.000012
3432.000000	-0.000005
3431.000000	-0.000003
3430.000000	-0.000008
3429.000000	-0.000020
3428.000000	-0.000035
3427.000000	-0.000044
3426.000000	-0.000046
3425.000000	-0.000043
3424.000000	-0.000039
3423.000000	-0.000034
3422.000000	-0.000026
3421.000000	-0.000016
3420.000000	-0.000009
3419.000000	-0.000008
3418.000000	-0.000014
3417.000000	-0.000022
3416.000000	-0.000031
3415.000000	-0.000039
3414.000000	-0.000046
3413.000000	-0.000049
3412.000000	-0.000045
3411.000000	-0.000033
3410.000000	-0.000019
3409.000000	-0.000013
3408.000000	-0.000021
3407.000000	-0.000040
3406.000000	-0.000061
3405.000000	-0.000075
3404.000000	-0.000079
3403.000000	-0.000072
3402.000000	-0.000061
3401.000000	-0.000051
3400.000000	-0.000046
3399.000000	-0.000039
3398.000000	-0.000027
3397.000000	-0.000014
3396.000000	-0.000007
3395.000000	-0.000012
3394.000000	-0.000020
3393.000000	-0.000022
3392.000000	-0.000016
3391.000000	-0.000008
3390.000000	-0.000010
3389.000000	-0.000024
3388.000000	-0.000039
3387.000000	-0.000045
3386.000000	-0.000035
3385.000000	-0.000015
3384.000000	0.000005
3383.000000	0.000014
3382.000000	0.000009
3381.000000	-0.000006
3380.000000	-0.000019
3379.000000	-0.000022
3378.000000	-0.000012
3377.000000	0.000005
3376.000000	0.000019
3375.000000	0.000025
3374.000000	0.000025
3373.000000	0.000026
3372.000000	0.000032
3371.000000	0.000040
3370.000000	0.000048
3369.000000	0.000053
3368.000000	0.000054
3367.000000	0.000050
3366.000000	0.000045
3365.000000	0.000045
3364.000000	0.000054
3363.000000	0.000063
3362.000000	0.000064
3361.000000	0.000055
3360.000000	0.000046
3359.000000	0.000047
3358.000000	0.000059
3357.000000	0.000074
3356.000000	0.000084
3355.000000	0.000087
3354.000000	0.000082
3353.000000	0.000075
3352.000000	0.000075
3351.000000	0.000086
3350.000000	0.000101
3349.000000	0.000108
3348.000000	0.000102
3347.000000	0.000089
3346.000000	0.000081
3345.000000	0.000086
3344.000000	0.000099
3343.000000	0.000114
3342.000000	0.000126
3341.000000	0.000137
3340.000000	0.000148
3339.000000	0.000158
3338.000000	0.000163
3337.000000	0.000162
3336.000000	0.000153
3335.000000	0.000137
3334.000000	0.000120
3333.000000	0.000109
3332.000000	0.000107
3331.000000	0.000114
3330.000000	0.000122
3329.000000	0.000128
3328.000000	0.000133
3327.000000	0.000138
3326.000000	0.000144
3325.000000	0.000150
3324.000000	0.000156
3323.000000	0.000156
3322.000000	0.000148
3321.000000	0.000133
3320.000000	0.000119
3319.000000	0.000117
3318.000000	0.000128
3317.000000	0.000142
3316.000000	0.000153
3315.000000	0.000158
3314.000000	0.000159
3313.000000	0.000156
3312.000000	0.000152
3311.000000	0.000149
3310.000000	0.000148
3309.000000	0.000143
3308.000000	0.000134
3307.000000	0.000128
3306.000000	0.000133
3305.000000	0.000145
3304.000000	0.000152
3303.000000	0.000146
3302.000000	0.000136
3301.000000	0.000132
3300.000000	0.000139
3299.000000	0.000150
3298.000000	0.000159
3297.000000	0.000163
3296.000000	0.000164
3295.000000	0.000165
3294.000000	0.000166
3293.000000	0.000164
3292.000000	0.000160
3291.000000	0.000154
3290.000000	0.000150
3289.000000	0.000149
3288.000000	0.000150
3287.000000	0.000149
3286.000000	0.000147
3285.000000	0.000146
3284.000000	0.000144
3283.000000	0.000138
3282.000000	0.000129
3281.000000	0.000120
3280.000000	0.000117
3279.000000	0.000121
3278.000000	0.000128
3277.000000	0.000133
3276.000000	0.000132
3275.000000	0.000127
3274.000000	0.000123
3273.000000	0.000123
3272.000000	0.000127
3271.000000	0.000128
3270.000000	0.000125
3269.000000	0.000119
3268.000000	0.000118
3267.000000	0.000123
3266.000000	0.000129
3265.000000	0.000130
3264.000000	0.000129
3263.000000	0.000131
3262.000000	0.000137
3261.000000	0.000140
3260.000000	0.000132
3259.000000	0.000119
3258.000000	0.000108
3257.000000	0.000107
3256.000000	0.000111
3255.000000	0.000113
3254.000000	0.000110
3253.000000	0.000107
3252.000000	0.000108
3251.000000	0.000114
3250.000000	0.000121
3249.000000	0.000128
3248.000000	0.000129
3247.000000	0.000120
3246.000000	0.000103
3245.000000	0.000089
3244.000000	0.000088
3243.000000	0.000101
3242.000000	0.000120
3241.000000	0.000131
3240.000000	0.000130
3239.000000	0.000122
3238.000000	0.000115
3237.000000	0.000111
3236.000000	0.000106
3235.000000	0.000098
3234.000000	0.000087
3233.000000	0.000077
3232.000000	0.000070
3231.000000	0.000063
3230.000000	0.000057
3229.000000	0.000053
3228.000000	0.000053
3227.000000	0.000060
3226.000000	0.000067
3225.000000	0.000070
3224.000000	0.000068
3223.000000	0.000065
3222.000000	0.000064
3221.000000	0.000067
3220.000000	0.000072
3219.000000	0.000079
3218.000000	0.000084
3217.000000	0.000084
3216.000000	0.000077
3215.000000	0.000065
3214.000000	0.000054
3213.000000	0.000050
3212.000000	0.000055
3211.000000	0.000065
3210.000000	0.000076
3209.000000	0.000082
3208.000000	0.000084
3207.000000	0.000083
3206.000000	0.000076
3205.000000	0.000061
3204.000000	0.000038
3203.000000	0.000015
3202.000000	0.000002
3201.000000	0.000007
3200.000000	0.000025
3199.000000	0.000045
3198.000000	0.000054
3197.000000	0.000048
3196.000000	0.000033
3195.000000	0.000021
3194.000000	0.000016
3193.000000	0.000019
3192.000000	0.000021
3191.000000	0.000020
3190.000000	0.000017
3189.000000	0.000015
3188.000000	0.000011
3187.000000	0.000006
3186.000000	0.000001
3185.000000	0.000001
3184.000000	0.000005
3183.000000	0.000011
3182.000000	0.000014
3181.000000	0.000017
3180.000000	0.000024
3179.000000	0.000039
3178.000000	0.000053
3177.000000	0.000057
3176.000000	0.000049
3175.000000	0.000036
3174.000000	0.000030
3173.000000	0.000031
3172.000000	0.000032
3171.000000	0.000028
3170.000000	0.000022
3169.000000	0.000017
3168.000000	0.000017
3167.000000	0.000020
3166.000000	0.000023
3165.000000	0.000025
3164.000000	0.000022
3163.000000	0.000016
3162.000000	0.000012
3161.000000	0.000015
3160.000000	0.000026
3159.000000	0.000039
3158.000000	0.000052
3157.000000	0.000062
3156.000000	0.000067
3155.000000	0.000066
3154.000000	0.000056
3153.000000	0.000042
3152.000000	0.000029
3151.000000	0.000019
3150.000000	0.000015
3149.000000	0.000016
3148.000000	0.000023
3147.000000	0.000031
3146.000000	0.000037
3145.000000	0.000039
3144.000000	0.000042
3143.000000	0.000046
3142.000000	0.000048
3141.000000	0.000042
3140.000000	0.000027
3139.000000	0.000008
3138.000000	-0.000006
3137.000000	-0.000010
3136.000000	-0.000006
3135.000000	0.000002
3134.000000	0.000008
3133.000000	0.000011
3132.000000	0.000012
3131.000000	0.000010
3130.000000	0.000007
3129.000000	0.000004
3128.000000	0.000008
3127.000000	0.000024
3126.000000	0.000046
3125.000000	0.000060
3124.000000	0.000056
3123.000000	0.000039
3122.000000	0.000023
3121.000000	0.000014
3120.000000	0.000010
3119.000000	0.000005
3118.000000	0.000000
3117.000000	-0.000002
3116.000000	-0.000002
3115.000000	0.000000
3114.000000	0.000002
3113.000000	0.000001
3112.000000	-0.000005
3111.000000	-0.000015
3110.000000	-0.000021
3109.000000	-0.000017
3108.000000	-0.000006
3107.000000	-0.000001
3106.000000	-0.000007
3105.000000	-0.000019
3104.000000	-0.000025
3103.000000	-0.000019
3102.000000	-0.000002
3101.000000	0.000022
3100.000000	0.000041
3099.000000	0.000049
3098.000000	0.000044
3097.000000	0.000030
3096.000000	0.000012
3095.000000	-0.000003
3094.000000	-0.000011
3093.000000	-0.000009
3092.000000	-0.000004
3091.000000	-0.000002
3090.000000	-0.000008
3089.000000	-0.000015
3088.000000	-0.000016
3087.000000	-0.000011
3086.000000	-0.000006
3085.000000	-0.000003
3084.000000	-0.000002
3083.000000	0.000001
3082.000000	0.000002
3081.000000	-0.000006
3080.000000	-0.000020
3079.000000	-0.000035
3078.000000	-0.000040
3077.000000	-0.000033
3076.000000	-0.000021
3075.000000	-0.000011
3074.000000	-0.000006
3073.000000	-0.000007
3072.000000	-0.000012
3071.000000	-0.000020
3070.000000	-0.000029
3069.000000	-0.000037
3068.000000	-0.000044
3067.000000	-0.000048
3066.000000	-0.000050
3065.000000	-0.000047
3064.000000	-0.000040
3063.000000	-0.000034
3062.000000	-0.000035
3061.000000	-0.000044
3060.000000	-0.000056
3059.000000	-0.000061
3058.000000	-0.000058
3057.000000	-0.000052
3056.000000	-0.000050
3055.000000	-0.000052
3054.000000	-0.000051
3053.000000	-0.000047
3052.000000	-0.000045
3051.000000	-0.000050
3050.000000	-0.000055
3049.000000	-0.000051
3048.000000	-0.000040
3047.000000	-0.000032
3046.000000	-0.000032
3045.000000	-0.000035
3044.000000	-0.000037
3043.000000	-0.000038
3042.000000	-0.000043
3041.000000	-0.000049
3040.000000	-0.000054
3039.000000	-0.000057
3038.000000	-0.000058
3037.000000	-0.000059
3036.000000	-0.000059
3035.000000	-0.000059
3034.000000	-0.000065
3033.000000	-0.000078
3032.000000	-0.000090
3031.000000	-0.000097
3030.000000	-0.000097
3029.000000	-0.000098
3028.000000	-0.000103
3027.000000	-0.000108
3026.000000	-0.000105
3025.000000	-0.000097
3024.000000	-0.000091
3023.000000	-0.000089
3022.000000	-0.000087
3021.000000	-0.000081
3020.000000	-0.000072
3019.000000	-0.000063
3018.000000	-0.000060
3017.000000	-0.000072
3016.000000	-0.000104
3015.000000	-0.000151
3014.000000	-0.000188
3013.000000	-0.000194
3012.000000	-0.000169
3011.000000	-0.000136
3010.000000	-0.000114
3009.000000	-0.000109
3008.000000	-0.000115
3007.000000	-0.000122
3006.000000	-0.000124
3005.000000	-0.000114
3004.000000	-0.000091
3003.000000	-0.000065
3002.000000	-0.000049
3001.000000	-0.000044
3000.000000	-0.000041
2999.000000	-0.000036
2998.000000	-0.000034
2997.000000	-0.000043
2996.000000	-0.000061
2995.000000	-0.000071
2994.000000	-0.000063
2993.000000	-0.000044
2992.000000	-0.000026
2991.000000	-0.000018
2990.000000	-0.000014
2989.000000	-0.000011
2988.000000	-0.000014
2987.000000	-0.000026
2986.000000	-0.000040
2985.000000	-0.000044
2984.000000	-0.000036
2983.000000	-0.000018
2982.000000	0.000001
2981.000000	0.000015
2980.000000	0.000020
2979.000000	0.000015
2978.000000	0.000007
2977.000000	0.000008
2976.000000	0.000027
2975.000000	0.000057
2974.000000	0.000081
2973.000000	0.000088
2972.000000	0.000080
2971.000000	0.000067
2970.000000	0.000058
2969.000000	0.000055
2968.000000	0.000058
2967.000000	0.000068
2966.000000	0.000084
2965.000000	0.000098
2964.000000	0.000104
2963.000000	0.000100
2962.000000	0.000094
2961.000000	0.000094
2960.000000	0.000105
2959.000000	0.000119
2958.000000	0.000128
2957.000000	0.000121
2956.000000	0.000100
2955.000000	0.000074
2954.000000	0.000056
2953.000000	0.000048
2952.000000	0.000043
2951.000000	0.000035
2950.000000	0.000021
2949.000000	0.000007
2948.000000	-0.000003
2947.000000	-0.000008
2946.000000	-0.000006
2945.000000	0.000007
2944.000000	0.000030
2943.000000	0.000061
2942.000000	0.000093
2941.000000	0.000116
2940.000000	0.000126
2939.000000	0.000124
2938.000000	0.000119
2937.000000	0.000122
2936.000000	0.000131
2935.000000	0.000139
2934.000000	0.000134
2933.000000	0.000114
2932.000000	0.000087
2931.000000	0.000065
2930.000000	0.000055
2929.000000	0.000058
2928.000000	0.000070
2927.000000	0.000084
2926.000000	0.000094
2925.000000	0.000096
2924.000000	0.000088
2923.000000	0.000076
2922.000000	0.000068
2921.000000	0.000069
2920.000000	0.000079
2919.000000	0.000090
2918.000000	0.000095
2917.000000	0.000092
2916.000000	0.000084
2915.000000	0.000077
2914.000000	0.000075
2913.000000	0.000078
2912.000000	0.000084
2911.000000	0.000088
2910.000000	0.000087
2909.000000	0.000083
2908.000000	0.000079
2907.000000	0.000080
2906.000000	0.000084
2905.000000	0.000085
2904.000000	0.000077
2903.000000	0.000065
2902.000000	0.000058
2901.000000	0.000063
2900.000000	0.000076
2899.000000	0.000088
2898.000000	0.000090
2897.000000	0.000079
2896.000000	0.000061
2895.000000	0.000046
2894.000000	0.000036
2893.000000	0.000032
2892.000000	0.000029
2891.000000	0.000027
2890.000000	0.000025
2889.000000	0.000022
2888.000000	0.000021
2887.000000	0.000026
2886.000000	0.000038
2885.000000	0.000054
2884.000000	0.000068
2883.000000	0.000074
2882.000000	0.000071
2881.000000	0.000067
2880.000000	0.000069
2879.000000	0.000076
2878.000000	0.000083
2877.000000	0.000080
2876.000000	0.000070
2875.000000	0.000058
2874.000000	0.000050
2873.000000	0.000048
2872.000000	0.000050
2871.000000	0.000053
2870.000000	0.000057
2869.000000	0.000060
2868.000000	0.000059
2867.000000	0.000055
2866.000000	0.000051
2865.000000	0.000048
2864.000000	0.000047
2863.000000	0.000046
2862.000000	0.000048
2861.000000	0.000053
2860.000000	0.000059
2859.000000	0.000065
2858.000000	0.000066
2857.000000	0.000062
2856.000000	0.000053
2855.000000	0.000044
2854.000000	0.000038
2853.000000	0.000035
2852.000000	0.000032
2851.000000	0.000029
2850.000000	0.000028
2849.000000	0.000027
2848.000000	0.000022
2847.000000	0.000013
2846.000000	0.000008
2845.000000	0.000012
2844.000000	0.000027
2843.000000	0.000043
2842.000000	0.000054
2841.000000	0.000055
2840.000000	0.000051
2839.000000	0.000047
2838.000000	0.000046
2837.000000	0.000046
2836.000000	0.000042
2835.000000	0.000031
2834.000000	0.000018
2833.000000	0.000006
2832.000000	0.000002
2831.000000	0.000005
2830.000000	0.000014
2829.000000	0.000023
2828.000000	0.000026
2827.000000	0.000021
2826.000000	0.000012
2825.000000	0.000003
2824.000000	-0.000001
2823.000000	0.000001
2822.000000	0.000005
2821.000000	0.000005
2820.000000	0.000000
2819.000000	-0.000007
2818.000000	-0.000011
2817.000000	-0.000010
2816.000000	-0.000007
2815.000000	-0.000006
2814.000000	-0.000009
2813.000000	-0.000014
2812.000000	-0.000022
2811.000000	-0.000027
2810.000000	-0.000023
2809.000000	-0.000008
2808.000000	0.000009
2807.000000	0.000017
2806.000000	0.000012
2805.000000	-0.000005
2804.000000	-0.000024
2803.000000	-0.000040
2802.000000	-0.000046
2801.000000	-0.000041
2800.000000	-0.000030
2799.000000	-0.000024
2798.000000	-0.000026
2797.000000	-0.000034
2796.000000	-0.000043
2795.000000	-0.000048
2794.000000	-0.000045
2793.000000	-0.000036
2792.000000	-0.000025
2791.000000	-0.000019
2790.000000	-0.000018
2789.000000	-0.000022
2788.000000	-0.000025
2787.000000	-0.000026
2786.000000	-0.000024
2785.000000	-0.000022
2784.000000	-0.000020
2783.000000	-0.000016
2782.000000	-0.000005
2781.000000	0.000010
2780.000000	0.000019
2779.000000	0.000017
2778.000000	0.000006
2777.000000	-0.000004
2776.000000	-0.000006
2775.000000	-0.000005
2774.000000	-0.000007
2773.000000	-0.000015
2772.000000	-0.000024
2771.000000	-0.000026
2770.000000	-0.000022
2769.000000	-0.000016
2768.000000	-0.000013
2767.000000	-0.000014
2766.000000	-0.000014
2765.000000	-0.000010
2764.000000	-0.000005
2763.000000	-0.000005
2762.000000	-0.000011
2761.000000	-0.000023
2760.000000	-0.000038
2759.000000	-0.000049
2758.000000	-0.000052
2757.000000	-0.000047
2756.000000	-0.000042
2755.000000	-0.000040
2754.000000	-0.000038
2753.000000	-0.000031
2752.000000	-0.000015
2751.000000	-0.000000
2750.000000	0.000004
2749.000000	-0.000007
2748.000000	-0.000023
2747.000000	-0.000034
2746.000000	-0.000033
2745.000000	-0.000023
2744.000000	-0.000013
2743.000000	-0.000009
2742.000000	-0.000010
2741.000000	-0.000012
2740.000000	-0.000009
2739.000000	-0.000005
2738.000000	-0.000002
2737.000000	-0.000002
2736.000000	-0.000006
2735.000000	-0.000008
2734.000000	-0.000003
2733.000000	0.000006
2732.000000	0.000015
2731.000000	0.000020
2730.000000	0.000022
2729.000000	0.000020
2728.000000	0.000015
2727.000000	0.000006
2726.000000	-0.000002
2725.000000	-0.000004
2724.000000	-0.000002
2723.000000	-0.000003
2722.000000	-0.000005
2721.000000	-0.000005
2720.000000	0.000002
2719.000000	0.000012
2718.000000	0.000015
2717.000000	0.000006
2716.000000	-0.000012
2715.000000	-0.000027
2714.000000	-0.000031
2713.000000	-0.000023
2712.000000	-0.000008
2711.000000	0.000005
2710.000000	0.000010
2709.000000	0.000004
2708.000000	-0.000009
2707.000000	-0.000020
2706.000000	-0.000018
2705.000000	-0.000005
2704.000000	0.000011
2703.000000	0.000023
2702.000000	0.000031
2701.000000	0.000037
2700.000000	0.000038
2699.000000	0.000033
2698.000000	0.000023
2697.000000	0.000012
2696.000000	0.000002
2695.000000	-0.000007
2694.000000	-0.000014
2693.000000	-0.000017
2692.000000	-0.000013
2691.000000	-0.000006
2690.000000	0.000002
2689.000000	0.000007
2688.000000	0.000010
2687.000000	0.000014
2686.000000	0.000021
2685.000000	0.000028
2684.000000	0.000033
2683.000000	0.000034
2682.000000	0.000033
2681.000000	0.000030
2680.000000	0.000025
2679.000000	0.000014
2678.000000	0.000002
2677.000000	-0.000008
2676.000000	-0.000013
2675.000000	-0.000011
2674.000000	-0.000002
2673.000000	0.000012
2672.000000	0.000023
2671.000000	0.000025
2670.000000	0.000017
2669.000000	0.000003
2668.000000	-0.000007
2667.000000	-0.000009
2666.000000	-0.000001
2665.000000	0.000015
2664.000000	0.000029
2663.000000	0.000038
2662.000000	0.000042
2661.000000	0.000045
2660.000000	0.000048
2659.000000	0.000050
2658.000000	0.000047
2657.000000	0.000038
2656.000000	0.000026
2655.000000	0.000016
2654.000000	0.000013
2653.000000	0.000018
2652.000000	0.000024
2651.000000	0.000027
2650.000000	0.000025
2649.000000	0.000017
2648.000000	0.000008
2647.000000	0.000002
2646.000000	0.000000
2645.000000	-0.000000
2644.000000	-0.000002
2643.000000	-0.000006
2642.000000	-0.000008
2641.000000	-0.000007
2640.000000	-0.000007
2639.000000	-0.000007
2638.000000	-0.000005
2637.000000	-0.000000
2636.000000	0.000005
2635.000000	0.000008
2634.000000	0.000008
2633.000000	0.000005
2632.000000	0.000000
2631.000000	-0.000004
2630.000000	-0.000006
2629.000000	-0.000005
2628.000000	-0.000007
2627.000000	-0.000012
2626.000000	-0.000017
2625.000000	-0.000019
2624.000000	-0.000021
2623.000000	-0.000024
2622.000000	-0.000026
2621.000000	-0.000022
2620.000000	-0.000014
2619.000000	-0.000007
2618.000000	-0.000001
2617.000000	0.000002
2616.000000	0.000004
2615.000000	0.000005
2614.000000	0.000003
2613.000000	0.000002
2612.000000	0.000002
2611.000000	-0.000000
2610.000000	-0.000005
2609.000000	-0.000010
2608.000000	-0.000010
2607.000000	-0.000003
2606.000000	0.000003
2605.000000	0.000004
2604.000000	-0.000000
2603.000000	0.000000
2602.000000	0.000008
2601.000000	0.000020
2600.000000	0.000029
2599.000000	0.000033
2598.000000	0.000032
2597.000000	0.000027
2596.000000	0.000020
2595.000000	0.000014
2594.000000	0.000014
2593.000000	0.000020
2592.000000	0.000025
2591.000000	0.000024
2590.000000	0.000020
2589.000000	0.000019
2588.000000	0.000023
2587.000000	0.000031
2586.000000	0.000038
2585.000000	0.000043
2584.000000	0.000042
2583.000000	0.000036
2582.000000	0.000030
2581.000000	0.000029
2580.000000	0.000036
2579.000000	0.000049
2578.000000	0.000061
2577.000000	0.000063
2576.000000	0.000051
2575.000000	0.000031
2574.000000	0.000015
2573.000000	0.000008
2572.000000	0.000007
2571.000000	0.000011
2570.000000	0.000016
2569.000000	0.000022
2568.000000	0.000024
2567.000000	0.000026
2566.000000	0.000029
2565.000000	0.000035
2564.000000	0.000034
2563.000000	0.000025
2562.000000	0.000014
2561.000000	0.000009
2560.000000	0.000012
2559.000000	0.000019
2558.000000	0.000025
2557.000000	0.000028
2556.000000	0.000027
2555.000000	0.000023
2554.000000	0.000021
2553.000000	0.000023
2552.000000	0.000025
2551.000000	0.000025
2550.000000	0.000024
2549.000000	0.000023
2548.000000	0.000021
2547.000000	0.000017
2546.000000	0.000011
2545.000000	0.000009
2544.000000	0.000012
2543.000000	0.000019
2542.000000	0.000027
2541.000000	0.000034
2540.000000	0.000034
2539.000000	0.000030
2538.000000	0.000031
2537.000000	0.000041
2536.000000	0.000051
2535.000000	0.000056
2534.000000	0.000056
2533.000000	0.000056
2532.000000	0.000056
2531.000000	0.000050
2530.000000	0.000043
2529.000000	0.000039
2528.000000	0.000040
2527.000000	0.000042
2526.000000	0.000040
2525.000000	0.000035
2524.000000	0.000027
2523.000000	0.000018
2522.000000	0.000013
2521.000000	0.000014
2520.000000	0.000016
2519.000000	0.000017
2518.000000	0.000017
2517.000000	0.000018
2516.000000	0.000020
2515.000000	0.000018
2514.000000	0.000015
2513.000000	0.000012
2512.000000	0.000010
2511.000000	0.000007
2510.000000	0.000007
2509.000000	0.000017
2508.000000	0.000030
2507.000000	0.000039
2506.000000	0.000039
2505.000000	0.000035
2504.000000	0.000030
2503.000000	0.000029
2502.000000	0.000032
2501.000000	0.000038
2500.000000	0.000038
2499.000000	0.000033
2498.000000	0.000027
2497.000000	0.000027
2496.000000	0.000031
2495.000000	0.000031
2494.000000	0.000023
2493.000000	0.000010
2492.000000	-0.000000
2491.000000	-0.000004
2490.000000	-0.000001
2489.000000	0.000004
2488.000000	0.000006
2487.000000	0.000003
2486.000000	0.000000
2485.000000	0.000005
2484.000000	0.000017
2483.000000	0.000028
2482.000000	0.000033
2481.000000	0.000033
2480.000000	0.000029
2479.000000	0.000023
2478.000000	0.000019
2477.000000	0.000018
2476.000000	0.000021
2475.000000	0.000023
2474.000000	0.000025
2473.000000	0.000027
2472.000000	0.000031
2471.000000	0.000033
2470.000000	0.000034
2469.000000	0.000031
2468.000000	0.000023
2467.000000	0.000012
2466.000000	0.000005
2465.000000	0.000005
2464.000000	0.000009
2463.000000	0.000012
2462.000000	0.000014
2461.000000	0.000017
2460.000000	0.000024
2459.000000	0.000031
2458.000000	0.000035
2457.000000	0.000031
2456.000000	0.000019
2455.000000	0.000005
2454.000000	-0.000001
2453.000000	-0.000001
2452.000000	0.000000
2451.000000	0.000001
2450.000000	0.000005
2449.000000	0.000010
2448.000000	0.000010
2447.000000	0.000004
2446.000000	-0.000001
2445.000000	-0.000001
2444.000000	0.000001
2443.000000	0.000000
2442.000000	-0.000000
2441.000000	0.000004
2440.000000	0.000010
2439.000000	0.000015
2438.000000	0.000017
2437.000000	0.000016
2436.000000	0.000013
2435.000000	0.000010
2434.000000	0.000012
2433.000000	0.000017
2432.000000	0.000015
2431.000000	0.000006
2430.000000	-0.000004
2429.000000	-0.000005
2428.000000	0.000004
2427.000000	0.000012
2426.000000	0.000016
2425.000000	0.000014
2424.000000	0.000006
2423.000000	-0.000003
2422.000000	-0.000008
2421.000000	-0.000011
2420.000000	-0.000017
2419.000000	-0.000024
2418.000000	-0.000020
2417.000000	-0.000001
2416.000000	0.000021
2415.000000	0.000032
2414.000000	0.000032
2413.000000	0.000029
2412.000000	0.000026
2411.000000	0.000025
2410.000000	0.000030
2409.000000	0.000039
2408.000000	0.000044
2407.000000	0.000039
2406.000000	0.000030
2405.000000	0.000022
2404.000000	0.000014
2403.000000	0.000007
2402.000000	0.000005
2401.000000	0.000012
2400.000000	0.000022
2399.000000	0.000029
2398.000000	0.000034
2397.000000	0.000037
2396.000000	0.000035
2395.000000	0.000029
2394.000000	0.000030
2393.000000	0.000040
2392.000000	0.000053
2391.000000	0.000068
2390.000000	0.000096
2389.000000	0.000149
2388.000000	0.000230
2387.000000	0.000339
2386.000000	0.000484
2385.000000	0.000668
2384.000000	0.000879
2383.000000	0.001103
2382.000000	0.001335
2381.000000	0.001562
2380.000000	0.001749
2379.000000	0.001868
2378.000000	0.001921
2377.000000	0.001927
2376.000000	0.001900
2375.000000	0.001862
2374.000000	0.001845
2373.000000	0.001857
2372.000000	0.001874
2371.000000	0.001887
2370.000000	0.001920
2369.000000	0.001992
2368.000000	0.002095
2367.000000	0.002218
2366.000000	0.002359
2365.000000	0.002509
2364.000000	0.002651
2363.000000	0.002761
2362.000000	0.002883
2361.000000	0.003050
2360.000000	0.003192
2359.000000	0.003271
2358.000000	0.003286
2357.000000	0.003263
2356.000000	0.003219
2355.000000	0.003138
2354.000000	0.003062
2353.000000	0.003075
2352.000000	0.003258
2351.000000	0.003525
2350.000000	0.003676
2349.000000	0.003677
2348.000000	0.003622
2347.000000	0.003694
2346.000000	0.003947
2345.000000	0.004328
2344.000000	0.004747
2343.000000	0.005073
2342.000000	0.005274
2341.000000	0.005295
2340.000000	0.005140
2339.000000	0.004873
2338.000000	0.004562
2337.000000	0.004266
2336.000000	0.004063
2335.000000	0.003988
2334.000000	0.004005
2333.000000	0.004033
2332.000000	0.004069
2331.000000	0.004092
2330.000000	0.004027
2329.000000	0.003896
2328.000000	0.003743
2327.000000	0.003669
2326.000000	0.003660
2325.000000	0.003685
2324.000000	0.003727
2323.000000	0.003729
2322.000000	0.003679
2321.000000	0.003564
2320.000000	0.003425
2319.000000	0.003256
2318.000000	0.003065
2317.000000	0.002882
2316.000000	0.002751
2315.000000	0.002677
2314.000000	0.002613
2313.000000	0.002524
2312.000000	0.002407
2311.000000	0.002276
2310.000000	0.002135
2309.000000	0.001995
2308.000000	0.001866
2307.000000	0.001748
2306.000000	0.001623
2305.000000	0.001483
2304.000000	0.001344
2303.000000	0.001218
2302.000000	0.001103
2301.000000	0.001000
2300.000000	0.000907
2299.000000	0.000818
2298.000000	0.000724
2297.000000	0.000630
2296.000000	0.000543
2295.000000	0.000471
2294.000000	0.000408
2293.000000	0.000355
2292.000000	0.000314
2291.000000	0.000282
2290.000000	0.000247
2289.000000	0.000207
2288.000000	0.000167
2287.000000	0.000129
2286.000000	0.000091
2285.000000	0.000050
2284.000000	0.000006
2283.000000	-0.000039
2282.000000	-0.000084
2281.000000	-0.000123
2280.000000	-0.000150
2279.000000	-0.000169
2278.000000	-0.000184
2277.000000	-0.000196
2276.000000	-0.000201
2275.000000	-0.000204
2274.000000	-0.000215
2273.000000	-0.000231
2272.000000	-0.000242
2271.000000	-0.000242
2270.000000	-0.000239
2269.000000	-0.000241
2268.000000	-0.000245
2267.000000	-0.000246
2266.000000	-0.000247
2265.000000	-0.000255
2264.000000	-0.000274
2263.000000	-0.000300
2262.000000	-0.000328
2261.000000	-0.000353
2260.000000	-0.000375
2259.000000	-0.000395
2258.000000	-0.000417
2257.000000	-0.000435
2256.000000	-0.000431
2255.000000	-0.000393
2254.000000	-0.000316
2253.000000	-0.000206
2252.000000	-0.000077
2251.000000	0.000051
2250.000000	0.000156
2249.000000	0.000225
2248.000000	0.000258
2247.000000	0.000265
2246.000000	0.000254
2245.000000	0.000235
2244.000000	0.000214
2243.000000	0.000194
2242.000000	0.000176
2241.000000	0.000161
2240.000000	0.000152
2239.000000	0.000147
2238.000000	0.000141
2237.000000	0.000133
2236.000000	0.000120
2235.000000	0.000103
2234.000000	0.000084
2233.000000	0.000068
2232.000000	0.000061
2231.000000	0.000059
2230.000000	0.000055
2229.000000	0.000048
2228.000000	0.000040
2227.000000	0.000036
2226.000000	0.000035
2225.000000	0.000037
2224.000000	0.000043
2223.000000	0.000050
2222.000000	0.000055
2221.000000	0.000055
2220.000000	0.000052
2219.000000	0.000044
2218.000000	0.000033
2217.000000	0.000026
2216.000000	0.000028
2215.000000	0.000035
2214.000000	0.000036
2213.000000	0.000028
2212.000000	0.000019
2211.000000	0.000016
2210.000000	0.000020
2209.000000	0.000027
2208.000000	0.000034
2207.000000	0.000040
2206.000000	0.000042
2205.000000	0.000043
2204.000000	0.000042
2203.000000	0.000038
2202.000000	0.000031
2201.000000	0.000024
2200.000000	0.000021
2199.000000	0.000023
2198.000000	0.000025
2197.000000	0.000024
2196.000000	0.000023
2195.000000	0.000024
2194.000000	0.000023
2193.000000	0.000021
2192.000000	0.000017
2191.000000	0.000010
2190.000000	0.000003
2189.000000	0.000002
2188.000000	0.000012
2187.000000	0.000026
2186.000000	0.000035
2185.000000	0.000036
2184.000000	0.000037
2183.000000	0.000041
2182.000000	0.000041
2181.000000	0.000037
2180.000000	0.000034
2179.000000	0.000036
2178.000000	0.000039
2177.000000	0.000040
2176.000000	0.000041
2175.000000	0.000045
2174.000000	0.000048
2173.000000	0.000045
2172.000000	0.000035
2171.000000	0.000021
2170.000000	0.000012
2169.000000	0.000012
2168.000000	0.000023
2167.000000	0.000038
2166.000000	0.000049
2165.000000	0.000053
2164.000000	0.000052
2163.000000	0.000050
2162.000000	0.000050
2161.000000	0.000053
2160.000000	0.000061
2159.000000	0.000071
2158.000000	0.000080
2157.000000	0.000087
2156.000000	0.000094
2155.000000	0.000102
2154.000000	0.000114
2153.000000	0.000129
2152.000000	0.000147
2151.000000	0.000167
2150.000000	0.000185
2149.000000	0.000202
2148.000000	0.000218
2147.000000	0.000232
2146.000000	0.000244
2145.000000	0.000255
2144.000000	0.000269
2143.000000	0.000286
2142.000000	0.000301
2141.000000	0.000308
2140.000000	0.000306
2139.000000	0.000300
2138.000000	0.000297
2137.000000	0.000303
2136.000000	0.000318
2135.000000	0.000332
2134.000000	0.000342
2133.000000	0.000345
2132.000000	0.000345
2131.000000	0.000340
2130.000000	0.000326
2129.000000	0.000307
2128.000000	0.000292
2127.000000	0.000287
2126.000000	0.000288
2125.000000	0.000286
2124.000000	0.000273
2123.000000	0.000250
2122.000000	0.000221
2121.000000	0.000192
2120.000000	0.000171
2119.000000	0.000159
2118.000000	0.000150
2117.000000	0.000138
2116.000000	0.000122
2115.000000	0.000106
2114.000000	0.000093
2113.000000	0.000085
2112.000000	0.000080
2111.000000	0.000074
2110.000000	0.000065
2109.000000	0.000055
2108.000000	0.000048
2107.000000	0.000044
2106.000000	0.000040
2105.000000	0.000039
2104.000000	0.000040
2103.000000	0.000042
2102.000000	0.000040
2101.000000	0.000033
2100.000000	0.000024
2099.000000	0.000019
2098.000000	0.000018
2097.000000	0.000022
2096.000000	0.000028
2095.000000	0.000032
2094.000000	0.000029
2093.000000	0.000022
2092.000000	0.000013
2091.000000	0.000007
2090.000000	0.000003
2089.000000	-0.000002
2088.000000	-0.000007
2087.000000	-0.000010
2086.000000	-0.000009
2085.000000	-0.000008
2084.000000	-0.000011
2083.000000	-0.000019
2082.000000	-0.000027
2081.000000	-0.000027
2080.000000	-0.000022
2079.000000	-0.000020
2078.000000	-0.000025
2077.000000	-0.000029
2076.000000	-0.000024
2075.000000	-0.000011
2074.000000	0.000004
2073.000000	0.000014
2072.000000	0.000020
2071.000000	0.000024
2070.000000	0.000026
2069.000000	0.000026
2068.000000	0.000021
2067.000000	0.000010
2066.000000	-0.000009
2065.000000	-0.000028
2064.000000	-0.000038
2063.000000	-0.000036
2062.000000	-0.000027
2061.000000	-0.000022
2060.000000	-0.000023
2059.000000	-0.000026
2058.000000	-0.000026
2057.000000	-0.000020
2056.000000	-0.000009
2055.000000	0.000001
2054.000000	0.000008
2053.000000	0.000008
2052.000000	0.000003
2051.000000	-0.000005
2050.000000	-0.000014
2049.000000	-0.000020
2048.000000	-0.000022
2047.000000	-0.000022
2046.000000	-0.000022
2045.000000	-0.000022
2044.000000	-0.000022
2043.000000	-0.000019
2042.000000	-0.000013
2041.000000	-0.000006
2040.000000	-0.000003
2039.000000	-0.000009
2038.000000	-0.000020
2037.000000	-0.000030
2036.000000	-0.000036
2035.000000	-0.000036
2034.000000	-0.000030
2033.000000	-0.000018
2032.000000	-0.000005
2031.000000	0.000004
2030.000000	0.000005
2029.000000	0.000005
2028.000000	0.000006
2027.000000	0.000007
2026.000000	0.000005
2025.000000	0.000002
2024.000000	0.000005
2023.000000	0.000010
2022.000000	0.000011
2021.000000	0.000006
2020.000000	0.000001
2019.000000	0.000001
2018.000000	0.000002
2017.000000	0.000001
2016.000000	-0.000002
2015.000000	-0.000003
2014.000000	-0.000003
2013.000000	-0.000002
2012.000000	-0.000002
2011.000000	-0.000002
2010.000000	-0.000003
2009.000000	-0.000003
2008.000000	-0.000001
2007.000000	0.000002
2006.000000	0.000004
2005.000000	0.000003
2004.000000	-0.000001
2003.000000	-0.000007
2002.000000	-0.000011
2001.000000	-0.000012
2000.000000	-0.000008
1999.000000	-0.000001
1998.000000	0.000004
1997.000000	0.000005
1996.000000	0.000003
1995.000000	-0.000000
1994.000000	-0.000004
1993.000000	-0.000010
1992.000000	-0.000016
1991.000000	-0.000021
1990.000000	-0.000023
1989.000000	-0.000020
1988.000000	-0.000013
1987.000000	-0.000006
1986.000000	-0.000002
1985.000000	-0.000001
1984.000000	0.000002
1983.000000	0.000009
1982.000000	0.000018
1981.000000	0.000025
1980.000000	0.000027
1979.000000	0.000027
1978.000000	0.000023
1977.000000	0.000013
1976.000000	0.000000
1975.000000	-0.000009
1974.000000	-0.000008
1973.000000	0.000001
1972.000000	0.000013
1971.000000	0.000018
1970.000000	0.000014
1969.000000	0.000004
1968.000000	-0.000005
1967.000000	-0.000008
1966.000000	-0.000008
1965.000000	-0.000007
1964.000000	-0.000004
1963.000000	0.000002
1962.000000	0.000009
1961.000000	0.000014
1960.000000	0.000017
1959.000000	0.000020
1958.000000	0.000023
1957.000000	0.000024
1956.000000	0.000021
1955.000000	0.000016
1954.000000	0.000010
1953.000000	0.000006
1952.000000	0.000004
1951.000000	0.000004
1950.000000	0.000005
1949.000000	0.000005
1948.000000	0.000005
1947.000000	0.000006
1946.000000	0.000009
1945.000000	0.000011
1944.000000	0.000014
1943.000000	0.000018
1942.000000	0.000025
1941.000000	0.000032
1940.000000	0.000033
1939.000000	0.000027
1938.000000	0.000020
1937.000000	0.000016
1936.000000	0.000015
1935.000000	0.000015
1934.000000	0.000015
1933.000000	0.000015
1932.000000	0.000015
1931.000000	0.000012
1930.000000	0.000007
1929.000000	0.000000
1928.000000	-0.000006
1927.000000	-0.000012
1926.000000	-0.000014
1925.000000	-0.000011
1924.000000	-0.000006
1923.000000	-0.000003
1922.000000	-0.000003
1921.000000	-0.000001
1920.000000	0.000006
1919.000000	0.000013
1918.000000	0.000019
1917.000000	0.000021
1916.000000	0.000019
1915.000000	0.000012
1914.000000	0.000006
1913.000000	0.000003
1912.000000	0.000001
1911.000000	0.000000
1910.000000	-0.000003
1909.000000	-0.000003
1908.000000	-0.000001
1907.000000	0.000001
1906.000000	0.000002
1905.000000	0.000007
1904.000000	0.000015
1903.000000	0.000019
1902.000000	0.000019
1901.000000	0.000017
1900.000000	0.000013
1899.000000	0.000008
1898.000000	0.000004
1897.000000	0.000004
1896.000000	0.000006
1895.000000	0.000008
1894.000000	0.000011
1893.000000	0.000018
1892.000000	0.000025
1891.000000	0.000024
1890.000000	0.000019
1889.000000	0.000016
1888.000000	0.000018
1887.000000	0.000017
1886.000000	0.000012
1885.000000	0.000005
1884.000000	-0.000001
1883.000000	-0.000005
1882.000000	-0.000005
1881.000000	0.000001
1880.000000	0.000006
1879.000000	0.000005
1878.000000	-0.000002
1877.000000	-0.000004
1876.000000	0.000001
1875.000000	0.000008
1874.000000	0.000010
1873.000000	0.000009
1872.000000	0.000007
1871.000000	0.000003
1870.000000	-0.000001
1869.000000	-0.000003
1868.000000	-0.000001
1867.000000	0.000001
1866.000000	0.000001
1865.000000	0.000005
1864.000000	0.000010
1863.000000	0.000009
1862.000000	-0.000001
1861.000000	-0.000008
1860.000000	-0.000005
1859.000000	0.000005
1858.000000	0.000014
1857.000000	0.000019
1856.000000	0.000020
1855.000000	0.000015
1854.000000	0.000007
1853.000000	0.000004
1852.000000	0.000009
1851.000000	0.000018
1850.000000	0.000025
1849.000000	0.000026
1848.000000	0.000020
1847.000000	0.000014
1846.000000	0.000010
1845.000000	0.000012
1844.000000	0.000014
1843.000000	0.000012
1842.000000	0.000010
1841.000000	0.000007
1840.000000	0.000006
1839.000000	0.000006
1838.000000	0.000006
1837.000000	0.000006
1836.000000	0.000006
1835.000000	0.000006
1834.000000	0.000009
1833.000000	0.000016
1832.000000	0.000024
1831.000000	0.000026
1830.000000	0.000018
1829.000000	0.000003
1828.000000	-0.000008
1827.000000	-0.000006
1826.000000	0.000008
1825.000000	0.000027
1824.000000	0.000041
1823.000000	0.000044
1822.000000	0.000034
1821.000000	0.000021
1820.000000	0.000016
1819.000000	0.000021
1818.000000	0.000031
1817.000000	0.000045
1816.000000	0.000060
1815.000000	0.000065
1814.000000	0.000053
1813.000000	0.000030
1812.000000	0.000014
1811.000000	0.000007
1810.000000	0.000005
1809.000000	0.000005
1808.000000	0.000005
1807.000000	0.000003
1806.000000	0.000002
1805.000000	0.000009
1804.000000	0.000022
1803.000000	0.000029
1802.000000	0.000024
1801.000000	0.000013
1800.000000	0.000005
1799.000000	-0.000001
1798.000000	-0.000003
1797.000000	0.000003
1796.000000	0.000014
1795.000000	0.000021
1794.000000	0.000019
1793.000000	0.000013
1792.000000	0.000010
1791.000000	0.000009
1790.000000	0.000011
1789.000000	0.000018
1788.000000	0.000030
1787.000000	0.000039
1786.000000	0.000041
1785.000000	0.000041
1784.000000	0.000039
1783.000000	0.000033
1782.000000	0.000024
1781.000000	0.000019
1780.000000	0.000025
1779.000000	0.000040
1778.000000	0.000051
1777.000000	0.000052
1776.000000	0.000047
1775.000000	0.000046
1774.000000	0.000051
1773.000000	0.000054
1772.000000	0.000054
1771.000000	0.000057
1770.000000	0.000064
1769.000000	0.000072
1768.000000	0.000081
1767.000000	0.000088
1766.000000	0.000091
1765.000000	0.000092
1764.000000	0.000100
1763.000000	0.000116
1762.000000	0.000125
1761.000000	0.000122
1760.000000	0.000116
1759.000000	0.000120
1758.000000	0.000130
1757.000000	0.000139
1756.000000	0.000143
1755.000000	0.000145
1754.000000	0.000141
1753.000000	0.000127
1752.000000	0.000110
1751.000000	0.000099
1750.000000	0.000098
1749.000000	0.000108
1748.000000	0.000130
1747.000000	0.000154
1746.000000	0.000165
1745.000000	0.000159
1744.000000	0.000153
1743.000000	0.000163
1742.000000	0.000184
1741.000000	0.000200
1740.000000	0.000206
1739.000000	0.000205
1738.000000	0.000205
1737.000000	0.000204
1736.000000	0.000208
1735.000000	0.000217
1734.000000	0.000213
1733.000000	0.000198
1732.000000	0.000192
1731.000000	0.000199
1730.000000	0.000211
1729.000000	0.000227
1728.000000	0.000246
1727.000000	0.000265
1726.000000	0.000275
1725.000000	0.000274
1724.000000	0.000267
1723.000000	0.000253
1722.000000	0.000237
1721.000000	0.000225
1720.000000	0.000224
1719.000000	0.000231
1718.000000	0.000235
1717.000000	0.000241
1716.000000	0.000249
1715.000000	0.000246
1714.000000	0.000235
1713.000000	0.000235
1712.000000	0.000246
1711.000000	0.000251
1710.000000	0.000241
1709.000000	0.000227
1708.000000	0.000222
1707.000000	0.000227
1706.000000	0.000239
1705.000000	0.000257
1704.000000	0.000267
1703.000000	0.000252
1702.000000	0.000227
1701.000000	0.000218
1700.000000	0.000220
1699.000000	0.000223
1698.000000	0.000235
1697.000000	0.000264
1696.000000	0.000310
1695.000000	0.000351
1694.000000	0.000383
1693.000000	0.000413
1692.000000	0.000439
1691.000000	0.000462
1690.000000	0.000483
1689.000000	0.000502
1688.000000	0.000521
1687.000000	0.000544
1686.000000	0.000582
1685.000000	0.000625
1684.000000	0.000647
1683.000000	0.000654
1682.000000	0.000663
1681.000000	0.000670
1680.000000	0.000668
1679.000000	0.000665
1678.000000	0.000665
1677.000000	0.000664
1676.000000	0.000662
1675.000000	0.000663
1674.000000	0.000667
1673.000000	0.000659
1672.000000	0.000635
1671.000000	0.000608
1670.000000	0.000588
1669.000000	0.000574
1668.000000	0.000558
1667.000000	0.000547
1666.000000	0.000537
1665.000000	0.000513
1664.000000	0.000466
1663.000000	0.000410
1662.000000	0.000369
1661.000000	0.000347
1660.000000	0.000331
1659.000000	0.000321
1658.000000	0.000320
1657.000000	0.000321
1656.000000	0.000327
1655.000000	0.000358
1654.000000	0.000417
1653.000000	0.000454
1652.000000	0.000453
1651.000000	0.000459
1650.000000	0.000475
1649.000000	0.000482
1648.000000	0.000488
1647.000000	0.000509
1646.000000	0.000530
1645.000000	0.000535
1644.000000	0.000527
1643.000000	0.000511
1642.000000	0.000491
1641.000000	0.000469
1640.000000	0.000446
1639.000000	0.000423
1638.000000	0.000399
1637.000000	0.000384
1636.000000	0.000382
1635.000000	0.000388
1634.000000	0.000395
1633.000000	0.000402
1632.000000	0.000401
1631.000000	0.000388
1630.000000	0.000368
1629.000000	0.000339
1628.000000	0.000303
1627.000000	0.000268
1626.000000	0.000242
1625.000000	0.000219
1624.000000	0.000194
1623.000000	0.000174
1622.000000	0.000167
1621.000000	0.000164
1620.000000	0.000149
1619.000000	0.000123
1618.000000	0.000098
1617.000000	0.000078
1616.000000	0.000056
1615.000000	0.000039
1614.000000	0.000030
1613.000000	0.000021
1612.000000	0.000004
1611.000000	-0.000016
1610.000000	-0.000034
1609.000000	-0.000055
1608.000000	-0.000081
1607.000000	-0.000104
1606.000000	-0.000117
1605.000000	-0.000127
1604.000000	-0.000135
1603.000000	-0.000132
1602.000000	-0.000118
1601.000000	-0.000112
1600.000000	-0.000119
1599.000000	-0.000129
1598.000000	-0.000133
1597.000000	-0.000138
1596.000000	-0.000157
1595.000000	-0.000185
1594.000000	-0.000212
1593.000000	-0.000236
1592.000000	-0.000258
1591.000000	-0.000275
1590.000000	-0.000285
1589.000000	-0.000295
1588.000000	-0.000310
1587.000000	-0.000325
1586.000000	-0.000335
1585.000000	-0.000346
1584.000000	-0.000367
1583.000000	-0.000390
1582.000000	-0.000406
1581.000000	-0.000424
1580.000000	-0.000452
1579.000000	-0.000480
1578.000000	-0.000494
1577.000000	-0.000498
1576.000000	-0.000502
1575.000000	-0.000503
1574.000000	-0.000490
1573.000000	-0.000473
1572.000000	-0.000468
1571.000000	-0.000477
1570.000000	-0.000497
1569.000000	-0.000532
1568.000000	-0.000571
1567.000000	-0.000591
1566.000000	-0.000588
1565.000000	-0.000579
1564.000000	-0.000576
1563.000000	-0.000576
1562.000000	-0.000572
1561.000000	-0.000555
1560.000000	-0.000545
1559.000000	-0.000566
1558.000000	-0.000596
1557.000000	-0.000610
1556.000000	-0.000610
1555.000000	-0.000608
1554.000000	-0.000617
1553.000000	-0.000639
1552.000000	-0.000659
1551.000000	-0.000666
1550.000000	-0.000663
1549.000000	-0.000658
1548.000000	-0.000657
1547.000000	-0.000652
1546.000000	-0.000641
1545.000000	-0.000647
1544.000000	-0.000682
1543.000000	-0.000733
1542.000000	-0.000768
1541.000000	-0.000759
1540.000000	-0.000717
1539.000000	-0.000680
1538.000000	-0.000658
1537.000000	-0.000640
1536.000000	-0.000632
1535.000000	-0.000631
1534.000000	-0.000626
1533.000000	-0.000612
1532.000000	-0.000600
1531.000000	-0.000617
1530.000000	-0.000669
1529.000000	-0.000722
1528.000000	-0.000732
1527.000000	-0.000687
1526.000000	-0.000622
1525.000000	-0.000586
1524.000000	-0.000582
1523.000000	-0.000587
1522.000000	-0.000585
1521.000000	-0.000585
1520.000000	-0.000593
1519.000000	-0.000601
1518.000000	-0.000615
1517.000000	-0.000654
1516.000000	-0.000719
1515.000000	-0.000782
1514.000000	-0.000802
1513.000000	-0.000767
1512.000000	-0.000703
1511.000000	-0.000663
1510.000000	-0.000675
1509.000000	-0.000712
1508.000000	-0.000721
1507.000000	-0.000688
1506.000000	-0.000658
1505.000000	-0.000662
1504.000000	-0.000673
1503.000000	-0.000688
1502.000000	-0.000723
1501.000000	-0.000769
1500.000000	-0.000799
1499.000000	-0.000797
1498.000000	-0.000772
1497.000000	-0.000730
1496.000000	-0.000672
1495.000000	-0.000607
1494.000000	-0.000544
1493.000000	-0.000486
1492.000000	-0.000432
1491.000000	-0.000390
1490.000000	-0.000368
1489.000000	-0.000358
1488.000000	-0.000351
1487.000000	-0.000356
1486.000000	-0.000385
1485.000000	-0.000439
1484.000000	-0.000512
1483.000000	-0.000576
1482.000000	-0.000607
1481.000000	-0.000601
1480.000000	-0.000573
1479.000000	-0.000538
1478.000000	-0.000499
1477.000000	-0.000455
1476.000000	-0.000413
1475.000000	-0.000378
1474.000000	-0.000346
1473.000000	-0.000318
1472.000000	-0.000305
1471.000000	-0.000312
1470.000000	-0.000328
1469.000000	-0.000340
1468.000000	-0.000355
1467.000000	-0.000411
1466.000000	-0.000543
1465.000000	-0.000722
1464.000000	-0.000841
1463.000000	-0.000813
1462.000000	-0.000662
1461.000000	-0.000491
1460.000000	-0.000386
1459.000000	-0.000357
1458.000000	-0.000359
1457.000000	-0.000363
1456.000000	-0.000367
1455.000000	-0.000362
1454.000000	-0.000350
1453.000000	-0.000354
1452.000000	-0.000386
1451.000000	-0.000436
1450.000000	-0.000474
1449.000000	-0.000470
1448.000000	-0.000419
1447.000000	-0.000353
1446.000000	-0.000307
1445.000000	-0.000296
1444.000000	-0.000296
1443.000000	-0.000284
1442.000000	-0.000263
1441.000000	-0.000249
1440.000000	-0.000248
1439.000000	-0.000261
1438.000000	-0.000301
1437.000000	-0.000369
1436.000000	-0.000425
1435.000000	-0.000416
1434.000000	-0.000347
1433.000000	-0.000268
1432.000000	-0.000218
1431.000000	-0.000199
1430.000000	-0.000194
1429.000000	-0.000192
1428.000000	-0.000193
1427.000000	-0.000209
1426.000000	-0.000256
1425.000000	-0.000353
1424.000000	-0.000485
1423.000000	-0.000603
1422.000000	-0.000655
1421.000000	-0.000616
1420.000000	-0.000496
1419.000000	-0.000354
1418.000000	-0.000258
1417.000000	-0.000219
1416.000000	-0.000209
1415.000000	-0.000208
1414.000000	-0.000215
1413.000000	-0.000235
1412.000000	-0.000260
1411.000000	-0.000279
1410.000000	-0.000298
1409.000000	-0.000324
1408.000000	-0.000344
1407.000000	-0.000340
1406.000000	-0.000313
1405.000000	-0.000283
1404.000000	-0.000261
1403.000000	-0.000247
1402.000000	-0.000241
1401.000000	-0.000246
1400.000000	-0.000258
1399.000000	-0.000268
1398.000000	-0.000273
1397.000000	-0.000280
1396.000000	-0.000293
1395.000000	-0.000303
1394.000000	-0.000302
1393.000000	-0.000293
1392.000000	-0.000279
1391.000000	-0.000263
1390.000000	-0.000249
1389.000000	-0.000242
1388.000000	-0.000241
1387.000000	-0.000243
1386.000000	-0.000242
1385.000000	-0.000236
1384.000000	-0.000230
1383.000000	-0.000231
1382.000000	-0.000249
1381.000000	-0.000291
1380.000000	-0.000358
1379.000000	-0.000435
1378.000000	-0.000495
1377.000000	-0.000510
1376.000000	-0.000473
1375.000000	-0.000402
1374.000000	-0.000330
1373.000000	-0.000283
1372.000000	-0.000264
1371.000000	-0.000255
1370.000000	-0.000238
1369.000000	-0.000210
1368.000000	-0.000179
1367.000000	-0.000156
1366.000000	-0.000144
1365.000000	-0.000142
1364.000000	-0.000141
1363.000000	-0.000130
1362.000000	-0.000106
1361.000000	-0.000079
1360.000000	-0.000057
1359.000000	-0.000044
1358.000000	-0.000042
1357.000000	-0.000050
1356.000000	-0.000062
1355.000000	-0.000070
1354.000000	-0.000067
1353.000000	-0.000062
1352.000000	-0.000065
1351.000000	-0.000076
1350.000000	-0.000082
1349.000000	-0.000079
1348.000000	-0.000073
1347.000000	-0.000071
1346.000000	-0.000075
1345.000000	-0.000081
1344.000000	-0.000084
1343.000000	-0.000089
1342.000000	-0.000096
1341.000000	-0.000107
1340.000000	-0.000117
1339.000000	-0.000126
1338.000000	-0.000132
1337.000000	-0.000131
1336.000000	-0.000116
1335.000000	-0.000085
1334.000000	-0.000052
1333.000000	-0.000033
1332.000000	-0.000029
1331.000000	-0.000026
1330.000000	-0.000015
1329.000000	0.000003
1328.000000	0.000023
1327.000000	0.000042
1326.000000	0.000058
1325.000000	0.000065
1324.000000	0.000064
1323.000000	0.000063
1322.000000	0.000072
1321.000000	0.000089
1320.000000	0.000103
1319.000000	0.000111
1318.000000	0.000118
1317.000000	0.000131
1316.000000	0.000152
1315.000000	0.000174
1314.000000	0.000191
1313.000000	0.000196
1312.000000	0.000190
1311.000000	0.000181
1310.000000	0.000177
1309.000000	0.000183
1308.000000	0.000198
1307.000000	0.000216
1306.000000	0.000233
1305.000000	0.000244
1304.000000	0.000251
1303.000000	0.000252
1302.000000	0.000247
1301.000000	0.000237
1300.000000	0.000228
1299.000000	0.000227
1298.000000	0.000233
1297.000000	0.000240
1296.000000	0.000247
1295.000000	0.000254
1294.000000	0.000258
1293.000000	0.000255
1292.000000	0.000246
1291.000000	0.000241
1290.000000	0.000245
1289.000000	0.000255
1288.000000	0.000264
1287.000000	0.000270
1286.000000	0.000272
1285.000000	0.000271
1284.000000	0.000269
1283.000000	0.000268
1282.000000	0.000265
1281.000000	0.000259
1280.000000	0.000254
1279.000000	0.000261
1278.000000	0.000281
1277.000000	0.000309
1276.000000	0.000337
1275.000000	0.000358
1274.000000	0.000369
1273.000000	0.000371
1272.000000	0.000367
1271.000000	0.000364
1270.000000	0.000364
1269.000000	0.000360
1268.000000	0.000350
1267.000000	0.000337
1266.000000	0.000327
1265.000000	0.000324
1264.000000	0.000331
1263.000000	0.000342
1262.000000	0.000351
1261.000000	0.000359
1260.000000	0.000368
1259.000000	0.000384
1258.000000	0.000402
1257.000000	0.000415
1256.000000	0.000421
1255.000000	0.000426
1254.000000	0.000435
1253.000000	0.000448
1252.000000	0.000466
1251.000000	0.000489
1250.000000	0.000514
1249.000000	0.000540
1248.000000	0.000569
1247.000000	0.000602
1246.000000	0.000635
1245.000000	0.000670
1244.000000	0.000712
1243.000000	0.000765
1242.000000	0.000822
1241.000000	0.000870
1240.000000	0.000899
1239.000000	0.000911
1238.000000	0.000915
1237.000000	0.000924
1236.000000	0.000947
1235.000000	0.000985
1234.000000	0.001024
1233.000000	0.001049
1232.000000	0.001056
1231.000000	0.001053
1230.000000	0.001046
1229.000000	0.001035
1228.000000	0.001019
1227.000000	0.001002
1226.000000	0.000983
1225.000000	0.000961
1224.000000	0.000937
1223.000000	0.000911
1222.000000	0.000881
1221.000000	0.000845
1220.000000	0.000812
1219.000000	0.000790
1218.000000	0.000777
1217.000000	0.000764
1216.000000	0.000746
1215.000000	0.000720
1214.000000	0.000686
1213.000000	0.000647
1212.000000	0.000611
1211.000000	0.000588
1210.000000	0.000568
1209.000000	0.000541
1208.000000	0.000505
1207.000000	0.000471
1206.000000	0.000446
1205.000000	0.000429
1204.000000	0.000416
1203.000000	0.000405
1202.000000	0.000392
1201.000000	0.000371
1200.000000	0.000346
1199.000000	0.000328
1198.000000	0.000314
1197.000000	0.000299
1196.000000	0.000280
1195.000000	0.000266
1194.000000	0.000259
1193.000000	0.000259
1192.000000	0.000268
1191.000000	0.000290
1190.000000	0.000317
1189.000000	0.000331
1188.000000	0.000324
1187.000000	0.000309
1186.000000	0.000303
1185.000000	0.000306
1184.000000	0.000305
1183.000000	0.000293
1182.000000	0.000272
1181.000000	0.000250
1180.000000	0.000235
1179.000000	0.000229
1178.000000	0.000225
1177.000000	0.000215
1176.000000	0.000200
1175.000000	0.000187
1174.000000	0.000177
1173.000000	0.000165
1172.000000	0.000151
1171.000000	0.000143
1170.000000	0.000145
1169.000000	0.000144
1168.000000	0.000131
1167.000000	0.000115
1166.000000	0.000113
1165.000000	0.000131
1164.000000	0.000158
1163.000000	0.000183
1162.000000	0.000197
1161.000000	0.000199
1160.000000	0.000193
1159.000000	0.000190
1158.000000	0.000194
1157.000000	0.000194
1156.000000	0.000181
1155.000000	0.000158
1154.000000	0.000140
1153.000000	0.000138
1152.000000	0.000155
1151.000000	0.000181
1150.000000	0.000201
1149.000000	0.000202
1148.000000	0.000185
1147.000000	0.000167
1146.000000	0.000161
1145.000000	0.000171
1144.000000	0.000186
1143.000000	0.000197
1142.000000	0.000198
1141.000000	0.000188
1140.000000	0.000176
1139.000000	0.000174
1138.000000	0.000187
1137.000000	0.000204
1136.000000	0.000207
1135.000000	0.000189
1134.000000	0.000157
1133.000000	0.000125
1132.000000	0.000107
1131.000000	0.000106
1130.000000	0.000118
1129.000000	0.000130
1128.000000	0.000134
1127.000000	0.000126
1126.000000	0.000109
1125.000000	0.000090
1124.000000	0.000077
1123.000000	0.000070
1122.000000	0.000063
1121.000000	0.000052
1120.000000	0.000040
1119.000000	0.000038
1118.000000	0.000047
1117.000000	0.000064
1116.000000	0.000081
1115.000000	0.000090
1114.000000	0.000084
1113.000000	0.000065
1112.000000	0.000043
1111.000000	0.000031
1110.000000	0.000028
1109.000000	0.000022
1108.000000	0.000011
1107.000000	0.000004
1106.000000	0.000012
1105.000000	0.000028
1104.000000	0.000037
1103.000000	0.000028
1102.000000	0.000004
1101.000000	-0.000017
1100.000000	-0.000022
1099.000000	-0.000009
1098.000000	0.000008
1097.000000	0.000015
1096.000000	0.000010
1095.000000	-0.000000
1094.000000	-0.000008
1093.000000	-0.000006
1092.000000	0.000010
1091.000000	0.000034
1090.000000	0.000045
1089.000000	0.000031
1088.000000	0.000003
1087.000000	-0.000013
1086.000000	-0.000013
1085.000000	-0.000013
1084.000000	-0.000025
1083.000000	-0.000046
1082.000000	-0.000068
1081.000000	-0.000085
1080.000000	-0.000099
1079.000000	-0.000109
1078.000000	-0.000119
1077.000000	-0.000131
1076.000000	-0.000141
1075.000000	-0.000141
1074.000000	-0.000140
1073.000000	-0.000153
1072.000000	-0.000183
1071.000000	-0.000212
1070.000000	-0.000223
1069.000000	-0.000220
1068.000000	-0.000215
1067.000000	-0.000220
1066.000000	-0.000234
1065.000000	-0.000249
1064.000000	-0.000255
1063.000000	-0.000253
1062.000000	-0.000258
1061.000000	-0.000284
1060.000000	-0.000325
1059.000000	-0.000353
1058.000000	-0.000353
1057.000000	-0.000337
1056.000000	-0.000328
1055.000000	-0.000338
1054.000000	-0.000359
1053.000000	-0.000377
1052.000000	-0.000381
1051.000000	-0.000380
1050.000000	-0.000392
1049.000000	-0.000425
1048.000000	-0.000460
1047.000000	-0.000475
1046.000000	-0.000472
1045.000000	-0.000478
1044.000000	-0.000499
1043.000000	-0.000510
1042.000000	-0.000491
1041.000000	-0.000451
1040.000000	-0.000417
1039.000000	-0.000401
1038.000000	-0.000388
1037.000000	-0.000364
1036.000000	-0.000327
1035.000000	-0.000291
1034.000000	-0.000273
1033.000000	-0.000274
1032.000000	-0.000276
1031.000000	-0.000260
1030.000000	-0.000233
1029.000000	-0.000222
1028.000000	-0.000235
1027.000000	-0.000254
1026.000000	-0.000253
1025.000000	-0.000233
1024.000000	-0.000216
1023.000000	-0.000210
1022.000000	-0.000211
1021.000000	-0.000208
1020.000000	-0.000196
1019.000000	-0.000183
1018.000000	-0.000179
1017.000000	-0.000185
1016.000000	-0.000186
1015.000000	-0.000171
1014.000000	-0.000148
1013.000000	-0.000141
1012.000000	-0.000159
1011.000000	-0.000179
1010.000000	-0.000180
1009.000000	-0.000162
1008.000000	-0.000144
1007.000000	-0.000129
1006.000000	-0.000114
1005.000000	-0.000102
1004.000000	-0.000102
1003.000000	-0.000114
1002.000000	-0.000124
1001.000000	-0.000127
1000.000000	-0.000130
999.000000	-0.000141
998.000000	-0.000156
997.000000	-0.000164
996.000000	-0.000156
995.000000	-0.000130
994.000000	-0.000100
993.000000	-0.000081
992.000000	-0.000079
991.000000	-0.000083
990.000000	-0.000080
989.000000	-0.000071
988.000000	-0.000067
987.000000	-0.000068
986.000000	-0.000069
985.000000	-0.000061
984.000000	-0.000048
983.000000	-0.000034
982.000000	-0.000027
981.000000	-0.000028
980.000000	-0.000037
979.000000	-0.000046
978.000000	-0.000044
977.000000	-0.000029
976.000000	-0.000005
975.000000	0.000014
974.000000	0.000019
973.000000	0.000010
972.000000	-0.000003
971.000000	-0.000009
970.000000	-0.000006
969.000000	-0.000005
968.000000	-0.000015
967.000000	-0.000031
966.000000	-0.000039
965.000000	-0.000040
964.000000	-0.000046
963.000000	-0.000067
962.000000	-0.000097
961.000000	-0.000114
960.000000	-0.000105
959.000000	-0.000076
958.000000	-0.000051
957.000000	-0.000044
956.000000	-0.000049
955.000000	-0.000052
954.000000	-0.000053
953.000000	-0.000059
952.000000	-0.000067
951.000000	-0.000065
950.000000	-0.000059
949.000000	-0.000069
948.000000	-0.000105
947.000000	-0.000156
946.000000	-0.000198
945.000000	-0.000221
944.000000	-0.000229
943.000000	-0.000229
942.000000	-0.000228
941.000000	-0.000235
940.000000	-0.000254
939.000000	-0.000278
938.000000	-0.000301
937.000000	-0.000324
936.000000	-0.000345
935.000000	-0.000354
934.000000	-0.000344
933.000000	-0.000322
932.000000	-0.000300
931.000000	-0.000279
930.000000	-0.000256
929.000000	-0.000229
928.000000	-0.000212
927.000000	-0.000215
926.000000	-0.000233
925.000000	-0.000250
924.000000	-0.000257
923.000000	-0.000263
922.000000	-0.000285
921.000000	-0.000320
920.000000	-0.000345
919.000000	-0.000335
918.000000	-0.000284
917.000000	-0.000212
916.000000	-0.000143
915.000000	-0.000095
914.000000	-0.000075
913.000000	-0.000076
912.000000	-0.000078
911.000000	-0.000075
910.000000	-0.000078
909.000000	-0.000098
908.000000	-0.000127
907.000000	-0.000147
906.000000	-0.000154
905.000000	-0.000150
904.000000	-0.000138
903.000000	-0.000116
902.000000	-0.000100
901.000000	-0.000109
900.000000	-0.000135
899.000000	-0.000151
898.000000	-0.000139
897.000000	-0.000109
896.000000	-0.000082
895.000000	-0.000069
894.000000	-0.000077
893.000000	-0.000108
892.000000	-0.000144
891.000000	-0.000163
890.000000	-0.000159
889.000000	-0.000155
888.000000	-0.000168
887.000000	-0.000194
886.000000	-0.000219
885.000000	-0.000242
884.000000	-0.000265
883.000000	-0.000292
882.000000	-0.000326
881.000000	-0.000379
880.000000	-0.000457
879.000000	-0.000546
878.000000	-0.000615
877.000000	-0.000637
876.000000	-0.000609
875.000000	-0.000552
874.000000	-0.000510
873.000000	-0.000516
872.000000	-0.000571
871.000000	-0.000647
870.000000	-0.000722
869.000000	-0.000794
868.000000	-0.000864
867.000000	-0.000927
866.000000	-0.000986
865.000000	-0.001056
864.000000	-0.001159
863.000000	-0.001306
862.000000	-0.001499
861.000000	-0.001739
860.000000	-0.002027
859.000000	-0.002363
858.000000	-0.002758
857.000000	-0.003211
856.000000	-0.003700
855.000000	-0.004184
854.000000	-0.004632
853.000000	-0.005019
852.000000	-0.005304
851.000000	-0.005432
850.000000	-0.005369
849.000000	-0.005124
848.000000	-0.004738
847.000000	-0.004268
846.000000	-0.003774
845.000000	-0.003307
844.000000	-0.002884
843.000000	-0.002504
842.000000	-0.002167
841.000000	-0.001877
840.000000	-0.001625
839.000000	-0.001400
838.000000	-0.001201
837.000000	-0.001032
836.000000	-0.000888
835.000000	-0.000757
834.000000	-0.000640
833.000000	-0.000553
832.000000	-0.000495
831.000000	-0.000450
830.000000	-0.000406
829.000000	-0.000362
828.000000	-0.000309
827.000000	-0.000238
826.000000	-0.000154
825.000000	-0.000080
824.000000	-0.000031
823.000000	-0.000003
822.000000	0.000011
821.000000	0.000013
820.000000	0.000008
819.000000	0.000000
818.000000	-0.000024
817.000000	-0.000069
816.000000	-0.000111
815.000000	-0.000111
814.000000	-0.000067
813.000000	-0.000008
812.000000	0.000048
811.000000	0.000094
810.000000	0.000110
809.000000	0.000074
808.000000	0.000011
807.000000	-0.000020
806.000000	0.000003
805.000000	0.000045
804.000000	0.000065
803.000000	0.000058
802.000000	0.000038
801.000000	0.000014
800.000000	0.000002
799.000000	0.000020
798.000000	0.000062
797.000000	0.000096
796.000000	0.000100
795.000000	0.000088
794.000000	0.000078
793.000000	0.000068
792.000000	0.000058
791.000000	0.000064
790.000000	0.000091
789.000000	0.000120
788.000000	0.000132
787.000000	0.000128
786.000000	0.000111
785.000000	0.000074
784.000000	0.000026
783.000000	-0.000006
782.000000	-0.000007
781.000000	0.000009
780.000000	0.000021
779.000000	0.000019
778.000000	-0.000001
777.000000	-0.000035
776.000000	-0.000054
775.000000	-0.000028
774.000000	0.000030
773.000000	0.000072
772.000000	0.000071
771.000000	0.000049
770.000000	0.000029
769.000000	0.000010
768.000000	-0.000003
767.000000	0.000010
766.000000	0.000043
765.000000	0.000067
764.000000	0.000063
763.000000	0.000049
762.000000	0.000032
761.000000	0.000005
760.000000	-0.000028
759.000000	-0.000037
758.000000	-0.000018
757.000000	0.000005
756.000000	0.000019
755.000000	0.000038
754.000000	0.000058
753.000000	0.000053
752.000000	0.000025
751.000000	0.000013
750.000000	0.000021
749.000000	0.000009
748.000000	-0.000035
747.000000	-0.000068
746.000000	-0.000056
745.000000	-0.000032
744.000000	-0.000032
743.000000	-0.000045
742.000000	-0.000046
741.000000	-0.000043
740.000000	-0.000041
739.000000	-0.000024
738.000000	0.000006
737.000000	0.000021
736.000000	0.000010
735.000000	-0.000001
734.000000	-0.000003
733.000000	-0.000029
732.000000	-0.000078
731.000000	-0.000100
730.000000	-0.000087
729.000000	-0.000078
728.000000	-0.000089
727.000000	-0.000094
726.000000	-0.000079
725.000000	-0.000066
724.000000	-0.000060
723.000000	-0.000025
722.000000	0.000043
721.000000	0.000087
720.000000	0.000065
719.000000	0.000016
718.000000	-0.000010
717.000000	-0.000016
716.000000	-0.000031
715.000000	-0.000062
714.000000	-0.000110
713.000000	-0.000176
712.000000	-0.000238
711.000000	-0.000253
710.000000	-0.000223
709.000000	-0.000196
708.000000	-0.000194
707.000000	-0.000199
706.000000	-0.000202
705.000000	-0.000218
704.000000	-0.000244
703.000000	-0.000240
702.000000	-0.000196
701.000000	-0.000169
700.000000	-0.000177
