# Supplementary material for: Real-time monitoring of the reversible capture and release of CO2 on anthraquinone and riboflavin-modified graphitic electrodes using ATR-SEIRAS
Source: Chem Sci. 2025 Nov 4;16(48):23189–202. doi: 10.1039/d5sc05427c (PMC12584010; doi:10.1039/d5sc05427c)
Supplement: SC-016-D5SC05427C-s001 [file SC-016-D5SC05427C-s001.zip › Data Folders/Main Figures/Figure2/2c/-1.2v_co2_0.4VBKG08AQ_Graphenegold_MeCN-0.1M-TBAPF6_1.ASC]

PE IR       SUBTECH     SPECTRUM    ASCII       PEDS        4.00        
   -1
-1.2v_co2_0.4VBKG08AQ_Graphenegold_MeCN-0.1M-TBAPF6_1.ASC
25/01/27
18:59:13.00
25/02/27
21:06:17.00
Administrator
Sample 008 By Administrator Date Monday, January 27 2025
700.000000
#HDR
-1
-1
#GR
cm-1
A
1.0
0.0
4000.000000
-1.000000
3301
8
0.004149
-0.009099
#DATA
4000.000000	0.000101
3999.000000	0.000093
3998.000000	0.000083
3997.000000	0.000074
3996.000000	0.000068
3995.000000	0.000063
3994.000000	0.000061
3993.000000	0.000059
3992.000000	0.000058
3991.000000	0.000056
3990.000000	0.000052
3989.000000	0.000046
3988.000000	0.000043
3987.000000	0.000048
3986.000000	0.000059
3985.000000	0.000070
3984.000000	0.000075
3983.000000	0.000073
3982.000000	0.000068
3981.000000	0.000067
3980.000000	0.000071
3979.000000	0.000078
3978.000000	0.000080
3977.000000	0.000075
3976.000000	0.000066
3975.000000	0.000059
3974.000000	0.000056
3973.000000	0.000054
3972.000000	0.000047
3971.000000	0.000034
3970.000000	0.000020
3969.000000	0.000011
3968.000000	0.000011
3967.000000	0.000016
3966.000000	0.000025
3965.000000	0.000039
3964.000000	0.000053
3963.000000	0.000064
3962.000000	0.000067
3961.000000	0.000066
3960.000000	0.000067
3959.000000	0.000073
3958.000000	0.000080
3957.000000	0.000084
3956.000000	0.000084
3955.000000	0.000083
3954.000000	0.000085
3953.000000	0.000088
3952.000000	0.000085
3951.000000	0.000071
3950.000000	0.000044
3949.000000	0.000014
3948.000000	-0.000005
3947.000000	0.000000
3946.000000	0.000024
3945.000000	0.000050
3944.000000	0.000062
3943.000000	0.000057
3942.000000	0.000047
3941.000000	0.000048
3940.000000	0.000063
3939.000000	0.000081
3938.000000	0.000091
3937.000000	0.000087
3936.000000	0.000072
3935.000000	0.000054
3934.000000	0.000043
3933.000000	0.000043
3932.000000	0.000049
3931.000000	0.000056
3930.000000	0.000060
3929.000000	0.000061
3928.000000	0.000065
3927.000000	0.000072
3926.000000	0.000075
3925.000000	0.000065
3924.000000	0.000046
3923.000000	0.000030
3922.000000	0.000026
3921.000000	0.000025
3920.000000	0.000013
3919.000000	-0.000013
3918.000000	-0.000043
3917.000000	-0.000061
3916.000000	-0.000054
3915.000000	-0.000021
3914.000000	0.000022
3913.000000	0.000058
3912.000000	0.000074
3911.000000	0.000072
3910.000000	0.000061
3909.000000	0.000050
3908.000000	0.000046
3907.000000	0.000048
3906.000000	0.000051
3905.000000	0.000047
3904.000000	0.000031
3903.000000	0.000013
3902.000000	0.000004
3901.000000	0.000006
3900.000000	0.000013
3899.000000	0.000020
3898.000000	0.000024
3897.000000	0.000026
3896.000000	0.000023
3895.000000	0.000019
3894.000000	0.000023
3893.000000	0.000038
3892.000000	0.000052
3891.000000	0.000051
3890.000000	0.000031
3889.000000	0.000004
3888.000000	-0.000016
3887.000000	-0.000021
3886.000000	-0.000011
3885.000000	0.000007
3884.000000	0.000022
3883.000000	0.000024
3882.000000	0.000011
3881.000000	-0.000006
3880.000000	-0.000004
3879.000000	0.000023
3878.000000	0.000059
3877.000000	0.000079
3876.000000	0.000071
3875.000000	0.000044
3874.000000	0.000019
3873.000000	0.000014
3872.000000	0.000029
3871.000000	0.000043
3870.000000	0.000036
3869.000000	0.000021
3868.000000	0.000026
3867.000000	0.000050
3866.000000	0.000068
3865.000000	0.000065
3864.000000	0.000048
3863.000000	0.000036
3862.000000	0.000031
3861.000000	0.000028
3860.000000	0.000024
3859.000000	0.000016
3858.000000	0.000002
3857.000000	-0.000011
3856.000000	-0.000005
3855.000000	0.000034
3854.000000	0.000069
3853.000000	0.000068
3852.000000	0.000056
3851.000000	0.000053
3850.000000	0.000052
3849.000000	0.000048
3848.000000	0.000044
3847.000000	0.000049
3846.000000	0.000059
3845.000000	0.000064
3844.000000	0.000059
3843.000000	0.000045
3842.000000	0.000035
3841.000000	0.000042
3840.000000	0.000066
3839.000000	0.000092
3838.000000	0.000105
3837.000000	0.000102
3836.000000	0.000089
3835.000000	0.000070
3834.000000	0.000049
3833.000000	0.000029
3832.000000	0.000017
3831.000000	0.000014
3830.000000	0.000021
3829.000000	0.000033
3828.000000	0.000042
3827.000000	0.000039
3826.000000	0.000028
3825.000000	0.000026
3824.000000	0.000045
3823.000000	0.000079
3822.000000	0.000101
3821.000000	0.000096
3820.000000	0.000089
3819.000000	0.000100
3818.000000	0.000115
3817.000000	0.000103
3816.000000	0.000055
3815.000000	0.000007
3814.000000	-0.000006
3813.000000	0.000007
3812.000000	0.000011
3811.000000	-0.000011
3810.000000	-0.000041
3809.000000	-0.000054
3808.000000	-0.000041
3807.000000	-0.000016
3806.000000	0.000008
3805.000000	0.000035
3804.000000	0.000060
3803.000000	0.000074
3802.000000	0.000066
3801.000000	0.000044
3800.000000	0.000039
3799.000000	0.000051
3798.000000	0.000060
3797.000000	0.000051
3796.000000	0.000031
3795.000000	0.000017
3794.000000	0.000016
3793.000000	0.000018
3792.000000	0.000016
3791.000000	0.000008
3790.000000	-0.000004
3789.000000	-0.000019
3788.000000	-0.000031
3787.000000	-0.000033
3786.000000	-0.000019
3785.000000	0.000003
3784.000000	0.000023
3783.000000	0.000033
3782.000000	0.000032
3781.000000	0.000021
3780.000000	0.000002
3779.000000	-0.000019
3778.000000	-0.000031
3777.000000	-0.000028
3776.000000	-0.000016
3775.000000	-0.000010
3774.000000	-0.000013
3773.000000	-0.000020
3772.000000	-0.000027
3771.000000	-0.000034
3770.000000	-0.000045
3769.000000	-0.000050
3768.000000	-0.000040
3767.000000	-0.000019
3766.000000	-0.000003
3765.000000	-0.000002
3764.000000	-0.000012
3763.000000	-0.000023
3762.000000	-0.000028
3761.000000	-0.000028
3760.000000	-0.000024
3759.000000	-0.000017
3758.000000	-0.000008
3757.000000	-0.000005
3756.000000	-0.000014
3755.000000	-0.000028
3754.000000	-0.000041
3753.000000	-0.000049
3752.000000	-0.000056
3751.000000	-0.000064
3750.000000	-0.000070
3749.000000	-0.000067
3748.000000	-0.000054
3747.000000	-0.000032
3746.000000	-0.000007
3745.000000	0.000003
3744.000000	-0.000002
3743.000000	0.000015
3742.000000	0.000058
3741.000000	0.000101
3740.000000	0.000127
3739.000000	0.000145
3738.000000	0.000170
3737.000000	0.000188
3736.000000	0.000166
3735.000000	0.000096
3734.000000	0.000012
3733.000000	-0.000046
3732.000000	-0.000052
3731.000000	-0.000012
3730.000000	0.000049
3729.000000	0.000097
3728.000000	0.000113
3727.000000	0.000097
3726.000000	0.000066
3725.000000	0.000039
3724.000000	0.000024
3723.000000	0.000014
3722.000000	0.000003
3721.000000	-0.000008
3720.000000	-0.000017
3719.000000	-0.000024
3718.000000	-0.000026
3717.000000	-0.000022
3716.000000	-0.000012
3715.000000	0.000002
3714.000000	0.000021
3713.000000	0.000047
3712.000000	0.000072
3711.000000	0.000082
3710.000000	0.000074
3709.000000	0.000053
3708.000000	0.000028
3707.000000	0.000011
3706.000000	0.000008
3705.000000	0.000020
3704.000000	0.000040
3703.000000	0.000056
3702.000000	0.000060
3701.000000	0.000058
3700.000000	0.000057
3699.000000	0.000055
3698.000000	0.000046
3697.000000	0.000034
3696.000000	0.000030
3695.000000	0.000041
3694.000000	0.000057
3693.000000	0.000062
3692.000000	0.000055
3691.000000	0.000041
3690.000000	0.000025
3689.000000	0.000006
3688.000000	-0.000007
3687.000000	-0.000006
3686.000000	0.000000
3685.000000	-0.000001
3684.000000	-0.000015
3683.000000	-0.000031
3682.000000	-0.000038
3681.000000	-0.000036
3680.000000	-0.000030
3679.000000	-0.000018
3678.000000	0.000009
3677.000000	0.000040
3676.000000	0.000043
3675.000000	0.000012
3674.000000	-0.000009
3673.000000	0.000000
3672.000000	0.000015
3671.000000	0.000004
3670.000000	-0.000041
3669.000000	-0.000084
3668.000000	-0.000095
3667.000000	-0.000080
3666.000000	-0.000066
3665.000000	-0.000070
3664.000000	-0.000085
3663.000000	-0.000099
3662.000000	-0.000103
3661.000000	-0.000100
3660.000000	-0.000094
3659.000000	-0.000086
3658.000000	-0.000076
3657.000000	-0.000070
3656.000000	-0.000075
3655.000000	-0.000080
3654.000000	-0.000078
3653.000000	-0.000074
3652.000000	-0.000069
3651.000000	-0.000067
3650.000000	-0.000070
3649.000000	-0.000088
3648.000000	-0.000119
3647.000000	-0.000144
3646.000000	-0.000149
3645.000000	-0.000131
3644.000000	-0.000101
3643.000000	-0.000075
3642.000000	-0.000058
3641.000000	-0.000050
3640.000000	-0.000045
3639.000000	-0.000038
3638.000000	-0.000029
3637.000000	-0.000022
3636.000000	-0.000021
3635.000000	-0.000028
3634.000000	-0.000048
3633.000000	-0.000075
3632.000000	-0.000097
3631.000000	-0.000102
3630.000000	-0.000096
3629.000000	-0.000103
3628.000000	-0.000123
3627.000000	-0.000134
3626.000000	-0.000133
3625.000000	-0.000140
3624.000000	-0.000166
3623.000000	-0.000208
3622.000000	-0.000256
3621.000000	-0.000293
3620.000000	-0.000297
3619.000000	-0.000262
3618.000000	-0.000203
3617.000000	-0.000148
3616.000000	-0.000119
3615.000000	-0.000113
3614.000000	-0.000116
3613.000000	-0.000121
3612.000000	-0.000126
3611.000000	-0.000133
3610.000000	-0.000139
3609.000000	-0.000146
3608.000000	-0.000154
3607.000000	-0.000163
3606.000000	-0.000172
3605.000000	-0.000178
3604.000000	-0.000181
3603.000000	-0.000173
3602.000000	-0.000156
3601.000000	-0.000136
3600.000000	-0.000122
3599.000000	-0.000121
3598.000000	-0.000129
3597.000000	-0.000142
3596.000000	-0.000152
3595.000000	-0.000160
3594.000000	-0.000171
3593.000000	-0.000188
3592.000000	-0.000207
3591.000000	-0.000222
3590.000000	-0.000229
3589.000000	-0.000233
3588.000000	-0.000238
3587.000000	-0.000243
3586.000000	-0.000242
3585.000000	-0.000238
3584.000000	-0.000237
3583.000000	-0.000240
3582.000000	-0.000239
3581.000000	-0.000229
3580.000000	-0.000210
3579.000000	-0.000193
3578.000000	-0.000187
3577.000000	-0.000199
3576.000000	-0.000224
3575.000000	-0.000249
3574.000000	-0.000265
3573.000000	-0.000273
3572.000000	-0.000282
3571.000000	-0.000302
3570.000000	-0.000331
3569.000000	-0.000357
3568.000000	-0.000369
3567.000000	-0.000363
3566.000000	-0.000337
3565.000000	-0.000300
3564.000000	-0.000263
3563.000000	-0.000242
3562.000000	-0.000243
3561.000000	-0.000263
3560.000000	-0.000292
3559.000000	-0.000317
3558.000000	-0.000329
3557.000000	-0.000328
3556.000000	-0.000319
3555.000000	-0.000311
3554.000000	-0.000312
3553.000000	-0.000321
3552.000000	-0.000334
3551.000000	-0.000343
3550.000000	-0.000349
3549.000000	-0.000361
3548.000000	-0.000381
3547.000000	-0.000403
3546.000000	-0.000413
3545.000000	-0.000406
3544.000000	-0.000389
3543.000000	-0.000375
3542.000000	-0.000374
3541.000000	-0.000383
3540.000000	-0.000396
3539.000000	-0.000406
3538.000000	-0.000413
3537.000000	-0.000420
3536.000000	-0.000427
3535.000000	-0.000428
3534.000000	-0.000421
3533.000000	-0.000413
3532.000000	-0.000414
3531.000000	-0.000425
3530.000000	-0.000438
3529.000000	-0.000445
3528.000000	-0.000447
3527.000000	-0.000444
3526.000000	-0.000439
3525.000000	-0.000430
3524.000000	-0.000420
3523.000000	-0.000414
3522.000000	-0.000415
3521.000000	-0.000425
3520.000000	-0.000444
3519.000000	-0.000463
3518.000000	-0.000477
3517.000000	-0.000482
3516.000000	-0.000480
3515.000000	-0.000476
3514.000000	-0.000476
3513.000000	-0.000481
3512.000000	-0.000488
3511.000000	-0.000492
3510.000000	-0.000485
3509.000000	-0.000466
3508.000000	-0.000444
3507.000000	-0.000431
3506.000000	-0.000432
3505.000000	-0.000441
3504.000000	-0.000452
3503.000000	-0.000462
3502.000000	-0.000471
3501.000000	-0.000480
3500.000000	-0.000485
3499.000000	-0.000492
3498.000000	-0.000502
3497.000000	-0.000514
3496.000000	-0.000520
3495.000000	-0.000520
3494.000000	-0.000522
3493.000000	-0.000541
3492.000000	-0.000573
3491.000000	-0.000607
3490.000000	-0.000629
3489.000000	-0.000638
3488.000000	-0.000638
3487.000000	-0.000635
3486.000000	-0.000632
3485.000000	-0.000631
3484.000000	-0.000632
3483.000000	-0.000630
3482.000000	-0.000625
3481.000000	-0.000619
3480.000000	-0.000619
3479.000000	-0.000629
3478.000000	-0.000649
3477.000000	-0.000676
3476.000000	-0.000705
3475.000000	-0.000728
3474.000000	-0.000742
3473.000000	-0.000743
3472.000000	-0.000733
3471.000000	-0.000720
3470.000000	-0.000710
3469.000000	-0.000708
3468.000000	-0.000711
3467.000000	-0.000715
3466.000000	-0.000717
3465.000000	-0.000721
3464.000000	-0.000728
3463.000000	-0.000732
3462.000000	-0.000729
3461.000000	-0.000721
3460.000000	-0.000717
3459.000000	-0.000723
3458.000000	-0.000739
3457.000000	-0.000759
3456.000000	-0.000775
3455.000000	-0.000788
3454.000000	-0.000796
3453.000000	-0.000802
3452.000000	-0.000809
3451.000000	-0.000822
3450.000000	-0.000840
3449.000000	-0.000862
3448.000000	-0.000878
3447.000000	-0.000883
3446.000000	-0.000876
3445.000000	-0.000866
3444.000000	-0.000861
3443.000000	-0.000866
3442.000000	-0.000879
3441.000000	-0.000894
3440.000000	-0.000901
3439.000000	-0.000896
3438.000000	-0.000885
3437.000000	-0.000877
3436.000000	-0.000881
3435.000000	-0.000897
3434.000000	-0.000916
3433.000000	-0.000930
3432.000000	-0.000935
3431.000000	-0.000936
3430.000000	-0.000939
3429.000000	-0.000944
3428.000000	-0.000949
3427.000000	-0.000950
3426.000000	-0.000951
3425.000000	-0.000962
3424.000000	-0.000982
3423.000000	-0.001000
3422.000000	-0.001004
3421.000000	-0.000994
3420.000000	-0.000983
3419.000000	-0.000980
3418.000000	-0.000984
3417.000000	-0.000992
3416.000000	-0.001002
3415.000000	-0.001010
3414.000000	-0.001016
3413.000000	-0.001015
3412.000000	-0.001009
3411.000000	-0.001005
3410.000000	-0.001006
3409.000000	-0.001014
3408.000000	-0.001026
3407.000000	-0.001040
3406.000000	-0.001056
3405.000000	-0.001073
3404.000000	-0.001087
3403.000000	-0.001094
3402.000000	-0.001092
3401.000000	-0.001081
3400.000000	-0.001067
3399.000000	-0.001051
3398.000000	-0.001038
3397.000000	-0.001036
3396.000000	-0.001049
3395.000000	-0.001072
3394.000000	-0.001094
3393.000000	-0.001106
3392.000000	-0.001107
3391.000000	-0.001104
3390.000000	-0.001102
3389.000000	-0.001105
3388.000000	-0.001111
3387.000000	-0.001114
3386.000000	-0.001112
3385.000000	-0.001105
3384.000000	-0.001099
3383.000000	-0.001100
3382.000000	-0.001106
3381.000000	-0.001109
3380.000000	-0.001103
3379.000000	-0.001086
3378.000000	-0.001066
3377.000000	-0.001051
3376.000000	-0.001043
3375.000000	-0.001041
3374.000000	-0.001040
3373.000000	-0.001040
3372.000000	-0.001043
3371.000000	-0.001053
3370.000000	-0.001069
3369.000000	-0.001089
3368.000000	-0.001110
3367.000000	-0.001127
3366.000000	-0.001130
3365.000000	-0.001117
3364.000000	-0.001097
3363.000000	-0.001082
3362.000000	-0.001083
3361.000000	-0.001095
3360.000000	-0.001109
3359.000000	-0.001112
3358.000000	-0.001102
3357.000000	-0.001080
3356.000000	-0.001054
3355.000000	-0.001034
3354.000000	-0.001027
3353.000000	-0.001032
3352.000000	-0.001040
3351.000000	-0.001042
3350.000000	-0.001035
3349.000000	-0.001023
3348.000000	-0.001010
3347.000000	-0.000999
3346.000000	-0.000989
3345.000000	-0.000979
3344.000000	-0.000965
3343.000000	-0.000951
3342.000000	-0.000941
3341.000000	-0.000941
3340.000000	-0.000948
3339.000000	-0.000951
3338.000000	-0.000944
3337.000000	-0.000928
3336.000000	-0.000914
3335.000000	-0.000908
3334.000000	-0.000909
3333.000000	-0.000908
3332.000000	-0.000902
3331.000000	-0.000893
3330.000000	-0.000883
3329.000000	-0.000874
3328.000000	-0.000864
3327.000000	-0.000850
3326.000000	-0.000830
3325.000000	-0.000806
3324.000000	-0.000786
3323.000000	-0.000777
3322.000000	-0.000777
3321.000000	-0.000779
3320.000000	-0.000770
3319.000000	-0.000746
3318.000000	-0.000712
3317.000000	-0.000680
3316.000000	-0.000660
3315.000000	-0.000655
3314.000000	-0.000662
3313.000000	-0.000672
3312.000000	-0.000679
3311.000000	-0.000677
3310.000000	-0.000666
3309.000000	-0.000650
3308.000000	-0.000636
3307.000000	-0.000626
3306.000000	-0.000612
3305.000000	-0.000590
3304.000000	-0.000564
3303.000000	-0.000547
3302.000000	-0.000541
3301.000000	-0.000538
3300.000000	-0.000530
3299.000000	-0.000517
3298.000000	-0.000509
3297.000000	-0.000508
3296.000000	-0.000509
3295.000000	-0.000505
3294.000000	-0.000494
3293.000000	-0.000478
3292.000000	-0.000457
3291.000000	-0.000434
3290.000000	-0.000414
3289.000000	-0.000407
3288.000000	-0.000415
3287.000000	-0.000430
3286.000000	-0.000438
3285.000000	-0.000433
3284.000000	-0.000418
3283.000000	-0.000402
3282.000000	-0.000392
3281.000000	-0.000388
3280.000000	-0.000387
3279.000000	-0.000380
3278.000000	-0.000364
3277.000000	-0.000342
3276.000000	-0.000326
3275.000000	-0.000320
3274.000000	-0.000320
3273.000000	-0.000314
3272.000000	-0.000300
3271.000000	-0.000285
3270.000000	-0.000275
3269.000000	-0.000270
3268.000000	-0.000268
3267.000000	-0.000270
3266.000000	-0.000278
3265.000000	-0.000289
3264.000000	-0.000292
3263.000000	-0.000284
3262.000000	-0.000271
3261.000000	-0.000267
3260.000000	-0.000272
3259.000000	-0.000278
3258.000000	-0.000274
3257.000000	-0.000260
3256.000000	-0.000247
3255.000000	-0.000240
3254.000000	-0.000236
3253.000000	-0.000229
3252.000000	-0.000219
3251.000000	-0.000213
3250.000000	-0.000215
3249.000000	-0.000215
3248.000000	-0.000207
3247.000000	-0.000190
3246.000000	-0.000177
3245.000000	-0.000175
3244.000000	-0.000178
3243.000000	-0.000178
3242.000000	-0.000170
3241.000000	-0.000158
3240.000000	-0.000151
3239.000000	-0.000152
3238.000000	-0.000153
3237.000000	-0.000152
3236.000000	-0.000147
3235.000000	-0.000144
3234.000000	-0.000144
3233.000000	-0.000147
3232.000000	-0.000150
3231.000000	-0.000154
3230.000000	-0.000156
3229.000000	-0.000151
3228.000000	-0.000141
3227.000000	-0.000130
3226.000000	-0.000129
3225.000000	-0.000141
3224.000000	-0.000157
3223.000000	-0.000166
3222.000000	-0.000163
3221.000000	-0.000151
3220.000000	-0.000141
3219.000000	-0.000136
3218.000000	-0.000130
3217.000000	-0.000120
3216.000000	-0.000106
3215.000000	-0.000099
3214.000000	-0.000103
3213.000000	-0.000113
3212.000000	-0.000119
3211.000000	-0.000112
3210.000000	-0.000097
3209.000000	-0.000085
3208.000000	-0.000082
3207.000000	-0.000082
3206.000000	-0.000082
3205.000000	-0.000084
3204.000000	-0.000095
3203.000000	-0.000111
3202.000000	-0.000122
3201.000000	-0.000120
3200.000000	-0.000109
3199.000000	-0.000102
3198.000000	-0.000104
3197.000000	-0.000110
3196.000000	-0.000111
3195.000000	-0.000108
3194.000000	-0.000105
3193.000000	-0.000105
3192.000000	-0.000108
3191.000000	-0.000108
3190.000000	-0.000105
3189.000000	-0.000101
3188.000000	-0.000096
3187.000000	-0.000090
3186.000000	-0.000082
3185.000000	-0.000071
3184.000000	-0.000059
3183.000000	-0.000048
3182.000000	-0.000039
3181.000000	-0.000035
3180.000000	-0.000033
3179.000000	-0.000032
3178.000000	-0.000026
3177.000000	-0.000020
3176.000000	-0.000021
3175.000000	-0.000033
3174.000000	-0.000049
3173.000000	-0.000057
3172.000000	-0.000057
3171.000000	-0.000057
3170.000000	-0.000067
3169.000000	-0.000083
3168.000000	-0.000095
3167.000000	-0.000094
3166.000000	-0.000078
3165.000000	-0.000052
3164.000000	-0.000024
3163.000000	-0.000000
3162.000000	0.000015
3161.000000	0.000021
3160.000000	0.000017
3159.000000	0.000011
3158.000000	0.000011
3157.000000	0.000023
3156.000000	0.000040
3155.000000	0.000054
3154.000000	0.000061
3153.000000	0.000059
3152.000000	0.000052
3151.000000	0.000043
3150.000000	0.000034
3149.000000	0.000030
3148.000000	0.000030
3147.000000	0.000029
3146.000000	0.000026
3145.000000	0.000023
3144.000000	0.000022
3143.000000	0.000019
3142.000000	0.000012
3141.000000	0.000000
3140.000000	-0.000011
3139.000000	-0.000018
3138.000000	-0.000021
3137.000000	-0.000019
3136.000000	-0.000011
3135.000000	-0.000003
3134.000000	0.000000
3133.000000	-0.000001
3132.000000	-0.000003
3131.000000	-0.000004
3130.000000	-0.000005
3129.000000	-0.000006
3128.000000	-0.000004
3127.000000	0.000005
3126.000000	0.000020
3125.000000	0.000033
3124.000000	0.000036
3123.000000	0.000033
3122.000000	0.000031
3121.000000	0.000033
3120.000000	0.000030
3119.000000	0.000018
3118.000000	0.000000
3117.000000	-0.000017
3116.000000	-0.000025
3115.000000	-0.000025
3114.000000	-0.000019
3113.000000	-0.000012
3112.000000	-0.000008
3111.000000	-0.000011
3110.000000	-0.000014
3109.000000	-0.000008
3108.000000	0.000004
3107.000000	0.000015
3106.000000	0.000013
3105.000000	0.000000
3104.000000	-0.000018
3103.000000	-0.000030
3102.000000	-0.000030
3101.000000	-0.000016
3100.000000	0.000007
3099.000000	0.000026
3098.000000	0.000034
3097.000000	0.000031
3096.000000	0.000022
3095.000000	0.000015
3094.000000	0.000014
3093.000000	0.000022
3092.000000	0.000036
3091.000000	0.000047
3090.000000	0.000046
3089.000000	0.000030
3088.000000	0.000004
3087.000000	-0.000026
3086.000000	-0.000050
3085.000000	-0.000058
3084.000000	-0.000046
3083.000000	-0.000025
3082.000000	-0.000011
3081.000000	-0.000015
3080.000000	-0.000030
3079.000000	-0.000043
3078.000000	-0.000040
3077.000000	-0.000022
3076.000000	0.000002
3075.000000	0.000023
3074.000000	0.000033
3073.000000	0.000034
3072.000000	0.000028
3071.000000	0.000015
3070.000000	-0.000001
3069.000000	-0.000018
3068.000000	-0.000030
3067.000000	-0.000032
3066.000000	-0.000023
3065.000000	-0.000004
3064.000000	0.000019
3063.000000	0.000034
3062.000000	0.000031
3061.000000	0.000014
3060.000000	-0.000001
3059.000000	-0.000003
3058.000000	0.000008
3057.000000	0.000019
3056.000000	0.000024
3055.000000	0.000026
3054.000000	0.000029
3053.000000	0.000031
3052.000000	0.000023
3051.000000	0.000008
3050.000000	-0.000005
3049.000000	-0.000004
3048.000000	0.000010
3047.000000	0.000026
3046.000000	0.000034
3045.000000	0.000030
3044.000000	0.000015
3043.000000	-0.000006
3042.000000	-0.000026
3041.000000	-0.000034
3040.000000	-0.000028
3039.000000	-0.000013
3038.000000	0.000002
3037.000000	0.000013
3036.000000	0.000021
3035.000000	0.000023
3034.000000	0.000013
3033.000000	-0.000007
3032.000000	-0.000025
3031.000000	-0.000028
3030.000000	-0.000015
3029.000000	0.000002
3028.000000	0.000012
3027.000000	0.000012
3026.000000	0.000003
3025.000000	-0.000010
3024.000000	-0.000022
3023.000000	-0.000029
3022.000000	-0.000029
3021.000000	-0.000023
3020.000000	-0.000016
3019.000000	-0.000011
3018.000000	-0.000011
3017.000000	-0.000020
3016.000000	-0.000044
3015.000000	-0.000078
3014.000000	-0.000108
3013.000000	-0.000116
3012.000000	-0.000093
3011.000000	-0.000052
3010.000000	-0.000011
3009.000000	0.000018
3008.000000	0.000034
3007.000000	0.000046
3006.000000	0.000064
3005.000000	0.000091
3004.000000	0.000124
3003.000000	0.000155
3002.000000	0.000178
3001.000000	0.000197
3000.000000	0.000222
2999.000000	0.000254
2998.000000	0.000284
2997.000000	0.000301
2996.000000	0.000308
2995.000000	0.000322
2994.000000	0.000356
2993.000000	0.000405
2992.000000	0.000458
2991.000000	0.000507
2990.000000	0.000550
2989.000000	0.000587
2988.000000	0.000616
2987.000000	0.000641
2986.000000	0.000673
2985.000000	0.000728
2984.000000	0.000809
2983.000000	0.000904
2982.000000	0.000997
2981.000000	0.001082
2980.000000	0.001160
2979.000000	0.001235
2978.000000	0.001308
2977.000000	0.001387
2976.000000	0.001480
2975.000000	0.001585
2974.000000	0.001688
2973.000000	0.001776
2972.000000	0.001842
2971.000000	0.001892
2970.000000	0.001928
2969.000000	0.001953
2968.000000	0.001969
2967.000000	0.001980
2966.000000	0.001988
2965.000000	0.001986
2964.000000	0.001966
2963.000000	0.001925
2962.000000	0.001872
2961.000000	0.001820
2960.000000	0.001775
2959.000000	0.001734
2958.000000	0.001688
2957.000000	0.001633
2956.000000	0.001575
2955.000000	0.001525
2954.000000	0.001489
2953.000000	0.001465
2952.000000	0.001444
2951.000000	0.001419
2950.000000	0.001393
2949.000000	0.001371
2948.000000	0.001361
2947.000000	0.001369
2946.000000	0.001398
2945.000000	0.001447
2944.000000	0.001512
2943.000000	0.001583
2942.000000	0.001650
2941.000000	0.001699
2940.000000	0.001723
2939.000000	0.001723
2938.000000	0.001710
2937.000000	0.001692
2936.000000	0.001674
2935.000000	0.001649
2934.000000	0.001612
2933.000000	0.001560
2932.000000	0.001496
2931.000000	0.001427
2930.000000	0.001362
2929.000000	0.001305
2928.000000	0.001257
2927.000000	0.001217
2926.000000	0.001184
2925.000000	0.001161
2924.000000	0.001144
2923.000000	0.001129
2922.000000	0.001110
2921.000000	0.001087
2920.000000	0.001063
2919.000000	0.001036
2918.000000	0.001010
2917.000000	0.000987
2916.000000	0.000971
2915.000000	0.000959
2914.000000	0.000945
2913.000000	0.000925
2912.000000	0.000903
2911.000000	0.000887
2910.000000	0.000881
2909.000000	0.000877
2908.000000	0.000869
2907.000000	0.000853
2906.000000	0.000828
2905.000000	0.000801
2904.000000	0.000778
2903.000000	0.000762
2902.000000	0.000757
2901.000000	0.000764
2900.000000	0.000777
2899.000000	0.000787
2898.000000	0.000784
2897.000000	0.000765
2896.000000	0.000736
2895.000000	0.000708
2894.000000	0.000693
2893.000000	0.000694
2892.000000	0.000711
2891.000000	0.000735
2890.000000	0.000760
2889.000000	0.000785
2888.000000	0.000810
2887.000000	0.000844
2886.000000	0.000891
2885.000000	0.000951
2884.000000	0.001016
2883.000000	0.001074
2882.000000	0.001118
2881.000000	0.001151
2880.000000	0.001175
2879.000000	0.001191
2878.000000	0.001190
2877.000000	0.001168
2876.000000	0.001131
2875.000000	0.001090
2874.000000	0.001056
2873.000000	0.001028
2872.000000	0.001003
2871.000000	0.000976
2870.000000	0.000948
2869.000000	0.000919
2868.000000	0.000889
2867.000000	0.000856
2866.000000	0.000822
2865.000000	0.000786
2864.000000	0.000749
2863.000000	0.000713
2862.000000	0.000681
2861.000000	0.000656
2860.000000	0.000637
2859.000000	0.000621
2858.000000	0.000602
2857.000000	0.000575
2856.000000	0.000540
2855.000000	0.000508
2854.000000	0.000483
2853.000000	0.000466
2852.000000	0.000452
2851.000000	0.000435
2850.000000	0.000413
2849.000000	0.000388
2848.000000	0.000363
2847.000000	0.000344
2846.000000	0.000336
2845.000000	0.000335
2844.000000	0.000335
2843.000000	0.000329
2842.000000	0.000315
2841.000000	0.000298
2840.000000	0.000282
2839.000000	0.000271
2838.000000	0.000264
2837.000000	0.000261
2836.000000	0.000257
2835.000000	0.000249
2834.000000	0.000236
2833.000000	0.000220
2832.000000	0.000206
2831.000000	0.000197
2830.000000	0.000194
2829.000000	0.000193
2828.000000	0.000190
2827.000000	0.000185
2826.000000	0.000180
2825.000000	0.000180
2824.000000	0.000182
2823.000000	0.000184
2822.000000	0.000182
2821.000000	0.000178
2820.000000	0.000172
2819.000000	0.000168
2818.000000	0.000167
2817.000000	0.000168
2816.000000	0.000171
2815.000000	0.000170
2814.000000	0.000165
2813.000000	0.000155
2812.000000	0.000142
2811.000000	0.000129
2810.000000	0.000123
2809.000000	0.000126
2808.000000	0.000136
2807.000000	0.000144
2806.000000	0.000140
2805.000000	0.000124
2804.000000	0.000103
2803.000000	0.000091
2802.000000	0.000091
2801.000000	0.000098
2800.000000	0.000103
2799.000000	0.000099
2798.000000	0.000086
2797.000000	0.000072
2796.000000	0.000065
2795.000000	0.000070
2794.000000	0.000087
2793.000000	0.000105
2792.000000	0.000114
2791.000000	0.000112
2790.000000	0.000104
2789.000000	0.000095
2788.000000	0.000089
2787.000000	0.000084
2786.000000	0.000082
2785.000000	0.000081
2784.000000	0.000083
2783.000000	0.000087
2782.000000	0.000092
2781.000000	0.000097
2780.000000	0.000101
2779.000000	0.000101
2778.000000	0.000096
2777.000000	0.000087
2776.000000	0.000077
2775.000000	0.000070
2774.000000	0.000065
2773.000000	0.000062
2772.000000	0.000062
2771.000000	0.000069
2770.000000	0.000079
2769.000000	0.000083
2768.000000	0.000080
2767.000000	0.000074
2766.000000	0.000071
2765.000000	0.000073
2764.000000	0.000076
2763.000000	0.000078
2762.000000	0.000077
2761.000000	0.000069
2760.000000	0.000054
2759.000000	0.000036
2758.000000	0.000023
2757.000000	0.000019
2756.000000	0.000020
2755.000000	0.000025
2754.000000	0.000034
2753.000000	0.000048
2752.000000	0.000064
2751.000000	0.000077
2750.000000	0.000086
2749.000000	0.000088
2748.000000	0.000083
2747.000000	0.000077
2746.000000	0.000074
2745.000000	0.000079
2744.000000	0.000086
2743.000000	0.000089
2742.000000	0.000089
2741.000000	0.000091
2740.000000	0.000096
2739.000000	0.000102
2738.000000	0.000104
2737.000000	0.000097
2736.000000	0.000082
2735.000000	0.000066
2734.000000	0.000058
2733.000000	0.000059
2732.000000	0.000068
2731.000000	0.000077
2730.000000	0.000082
2729.000000	0.000084
2728.000000	0.000082
2727.000000	0.000077
2726.000000	0.000071
2725.000000	0.000064
2724.000000	0.000056
2723.000000	0.000052
2722.000000	0.000055
2721.000000	0.000061
2720.000000	0.000067
2719.000000	0.000070
2718.000000	0.000071
2717.000000	0.000070
2716.000000	0.000065
2715.000000	0.000056
2714.000000	0.000050
2713.000000	0.000051
2712.000000	0.000061
2711.000000	0.000075
2710.000000	0.000085
2709.000000	0.000088
2708.000000	0.000083
2707.000000	0.000074
2706.000000	0.000067
2705.000000	0.000065
2704.000000	0.000066
2703.000000	0.000069
2702.000000	0.000076
2701.000000	0.000085
2700.000000	0.000091
2699.000000	0.000088
2698.000000	0.000077
2697.000000	0.000062
2696.000000	0.000045
2695.000000	0.000029
2694.000000	0.000019
2693.000000	0.000019
2692.000000	0.000030
2691.000000	0.000046
2690.000000	0.000061
2689.000000	0.000071
2688.000000	0.000074
2687.000000	0.000073
2686.000000	0.000072
2685.000000	0.000072
2684.000000	0.000073
2683.000000	0.000072
2682.000000	0.000066
2681.000000	0.000052
2680.000000	0.000034
2679.000000	0.000020
2678.000000	0.000018
2677.000000	0.000028
2676.000000	0.000044
2675.000000	0.000059
2674.000000	0.000071
2673.000000	0.000077
2672.000000	0.000075
2671.000000	0.000065
2670.000000	0.000052
2669.000000	0.000042
2668.000000	0.000036
2667.000000	0.000035
2666.000000	0.000039
2665.000000	0.000045
2664.000000	0.000051
2663.000000	0.000054
2662.000000	0.000054
2661.000000	0.000058
2660.000000	0.000064
2659.000000	0.000067
2658.000000	0.000064
2657.000000	0.000053
2656.000000	0.000039
2655.000000	0.000028
2654.000000	0.000024
2653.000000	0.000027
2652.000000	0.000033
2651.000000	0.000038
2650.000000	0.000039
2649.000000	0.000035
2648.000000	0.000029
2647.000000	0.000027
2646.000000	0.000030
2645.000000	0.000035
2644.000000	0.000035
2643.000000	0.000029
2642.000000	0.000020
2641.000000	0.000010
2640.000000	0.000001
2639.000000	-0.000004
2638.000000	-0.000000
2637.000000	0.000014
2636.000000	0.000031
2635.000000	0.000040
2634.000000	0.000037
2633.000000	0.000021
2632.000000	0.000000
2631.000000	-0.000017
2630.000000	-0.000024
2629.000000	-0.000023
2628.000000	-0.000020
2627.000000	-0.000021
2626.000000	-0.000026
2625.000000	-0.000035
2624.000000	-0.000045
2623.000000	-0.000051
2622.000000	-0.000048
2621.000000	-0.000038
2620.000000	-0.000027
2619.000000	-0.000016
2618.000000	-0.000002
2617.000000	0.000013
2616.000000	0.000024
2615.000000	0.000028
2614.000000	0.000025
2613.000000	0.000017
2612.000000	0.000007
2611.000000	-0.000002
2610.000000	-0.000006
2609.000000	-0.000003
2608.000000	0.000004
2607.000000	0.000012
2606.000000	0.000018
2605.000000	0.000023
2604.000000	0.000024
2603.000000	0.000020
2602.000000	0.000019
2601.000000	0.000025
2600.000000	0.000036
2599.000000	0.000048
2598.000000	0.000058
2597.000000	0.000063
2596.000000	0.000063
2595.000000	0.000059
2594.000000	0.000058
2593.000000	0.000061
2592.000000	0.000064
2591.000000	0.000062
2590.000000	0.000057
2589.000000	0.000053
2588.000000	0.000050
2587.000000	0.000046
2586.000000	0.000043
2585.000000	0.000043
2584.000000	0.000044
2583.000000	0.000046
2582.000000	0.000047
2581.000000	0.000048
2580.000000	0.000050
2579.000000	0.000053
2578.000000	0.000057
2577.000000	0.000058
2576.000000	0.000057
2575.000000	0.000056
2574.000000	0.000058
2573.000000	0.000062
2572.000000	0.000063
2571.000000	0.000060
2570.000000	0.000055
2569.000000	0.000051
2568.000000	0.000047
2567.000000	0.000042
2566.000000	0.000039
2565.000000	0.000042
2564.000000	0.000045
2563.000000	0.000043
2562.000000	0.000036
2561.000000	0.000030
2560.000000	0.000028
2559.000000	0.000027
2558.000000	0.000026
2557.000000	0.000026
2556.000000	0.000028
2555.000000	0.000033
2554.000000	0.000040
2553.000000	0.000047
2552.000000	0.000047
2551.000000	0.000041
2550.000000	0.000034
2549.000000	0.000027
2548.000000	0.000021
2547.000000	0.000015
2546.000000	0.000013
2545.000000	0.000017
2544.000000	0.000025
2543.000000	0.000036
2542.000000	0.000047
2541.000000	0.000056
2540.000000	0.000057
2539.000000	0.000051
2538.000000	0.000045
2537.000000	0.000044
2536.000000	0.000049
2535.000000	0.000053
2534.000000	0.000054
2533.000000	0.000051
2532.000000	0.000047
2531.000000	0.000042
2530.000000	0.000038
2529.000000	0.000035
2528.000000	0.000031
2527.000000	0.000026
2526.000000	0.000021
2525.000000	0.000019
2524.000000	0.000019
2523.000000	0.000021
2522.000000	0.000027
2521.000000	0.000031
2520.000000	0.000027
2519.000000	0.000014
2518.000000	0.000004
2517.000000	0.000005
2516.000000	0.000015
2515.000000	0.000026
2514.000000	0.000031
2513.000000	0.000029
2512.000000	0.000021
2511.000000	0.000010
2510.000000	0.000003
2509.000000	0.000007
2508.000000	0.000017
2507.000000	0.000023
2506.000000	0.000020
2505.000000	0.000014
2504.000000	0.000012
2503.000000	0.000020
2502.000000	0.000036
2501.000000	0.000051
2500.000000	0.000054
2499.000000	0.000041
2498.000000	0.000021
2497.000000	0.000002
2496.000000	-0.000010
2495.000000	-0.000016
2494.000000	-0.000016
2493.000000	-0.000017
2492.000000	-0.000023
2491.000000	-0.000035
2490.000000	-0.000040
2489.000000	-0.000033
2488.000000	-0.000018
2487.000000	-0.000006
2486.000000	0.000000
2485.000000	0.000002
2484.000000	0.000001
2483.000000	-0.000002
2482.000000	-0.000005
2481.000000	-0.000003
2480.000000	0.000001
2479.000000	0.000002
2478.000000	0.000002
2477.000000	0.000004
2476.000000	0.000008
2475.000000	0.000008
2474.000000	0.000005
2473.000000	0.000007
2472.000000	0.000016
2471.000000	0.000027
2470.000000	0.000030
2469.000000	0.000024
2468.000000	0.000012
2467.000000	0.000000
2466.000000	-0.000007
2465.000000	-0.000005
2464.000000	0.000005
2463.000000	0.000016
2462.000000	0.000022
2461.000000	0.000015
2460.000000	0.000002
2459.000000	-0.000008
2458.000000	-0.000013
2457.000000	-0.000018
2456.000000	-0.000028
2455.000000	-0.000037
2454.000000	-0.000033
2453.000000	-0.000019
2452.000000	-0.000011
2451.000000	-0.000014
2450.000000	-0.000022
2449.000000	-0.000025
2448.000000	-0.000026
2447.000000	-0.000026
2446.000000	-0.000024
2445.000000	-0.000018
2444.000000	-0.000016
2443.000000	-0.000022
2442.000000	-0.000029
2441.000000	-0.000031
2440.000000	-0.000027
2439.000000	-0.000026
2438.000000	-0.000031
2437.000000	-0.000040
2436.000000	-0.000050
2435.000000	-0.000056
2434.000000	-0.000056
2433.000000	-0.000049
2432.000000	-0.000043
2431.000000	-0.000040
2430.000000	-0.000036
2429.000000	-0.000027
2428.000000	-0.000015
2427.000000	-0.000008
2426.000000	-0.000010
2425.000000	-0.000017
2424.000000	-0.000026
2423.000000	-0.000031
2422.000000	-0.000032
2421.000000	-0.000034
2420.000000	-0.000044
2419.000000	-0.000056
2418.000000	-0.000057
2417.000000	-0.000042
2416.000000	-0.000023
2415.000000	-0.000015
2414.000000	-0.000020
2413.000000	-0.000030
2412.000000	-0.000039
2411.000000	-0.000043
2410.000000	-0.000037
2409.000000	-0.000022
2408.000000	-0.000006
2407.000000	0.000001
2406.000000	0.000001
2405.000000	-0.000005
2404.000000	-0.000018
2403.000000	-0.000032
2402.000000	-0.000037
2401.000000	-0.000032
2400.000000	-0.000028
2399.000000	-0.000028
2398.000000	-0.000028
2397.000000	-0.000024
2396.000000	-0.000022
2395.000000	-0.000023
2394.000000	-0.000015
2393.000000	0.000003
2392.000000	0.000024
2391.000000	0.000041
2390.000000	0.000067
2389.000000	0.000116
2388.000000	0.000193
2387.000000	0.000300
2386.000000	0.000444
2385.000000	0.000626
2384.000000	0.000834
2383.000000	0.001054
2382.000000	0.001285
2381.000000	0.001518
2380.000000	0.001720
2379.000000	0.001856
2378.000000	0.001915
2377.000000	0.001908
2376.000000	0.001850
2375.000000	0.001767
2374.000000	0.001694
2373.000000	0.001646
2372.000000	0.001609
2371.000000	0.001586
2370.000000	0.001602
2369.000000	0.001672
2368.000000	0.001777
2367.000000	0.001901
2366.000000	0.002042
2365.000000	0.002192
2364.000000	0.002337
2363.000000	0.002459
2362.000000	0.002593
2361.000000	0.002762
2360.000000	0.002902
2359.000000	0.002977
2358.000000	0.002991
2357.000000	0.002968
2356.000000	0.002926
2355.000000	0.002853
2354.000000	0.002780
2353.000000	0.002767
2352.000000	0.002889
2351.000000	0.003098
2350.000000	0.003244
2349.000000	0.003291
2348.000000	0.003285
2347.000000	0.003315
2346.000000	0.003381
2345.000000	0.003462
2344.000000	0.003590
2343.000000	0.003748
2342.000000	0.003944
2341.000000	0.004101
2340.000000	0.004149
2339.000000	0.004072
2338.000000	0.003891
2337.000000	0.003663
2336.000000	0.003485
2335.000000	0.003413
2334.000000	0.003426
2333.000000	0.003446
2332.000000	0.003460
2331.000000	0.003459
2330.000000	0.003386
2329.000000	0.003270
2328.000000	0.003150
2327.000000	0.003106
2326.000000	0.003121
2325.000000	0.003157
2324.000000	0.003198
2323.000000	0.003189
2322.000000	0.003126
2321.000000	0.003008
2320.000000	0.002876
2319.000000	0.002733
2318.000000	0.002585
2317.000000	0.002450
2316.000000	0.002355
2315.000000	0.002295
2314.000000	0.002224
2313.000000	0.002116
2312.000000	0.001981
2311.000000	0.001841
2310.000000	0.001698
2309.000000	0.001560
2308.000000	0.001433
2307.000000	0.001317
2306.000000	0.001196
2305.000000	0.001059
2304.000000	0.000914
2303.000000	0.000767
2302.000000	0.000625
2301.000000	0.000497
2300.000000	0.000386
2299.000000	0.000288
2298.000000	0.000191
2297.000000	0.000098
2296.000000	0.000017
2295.000000	-0.000044
2294.000000	-0.000089
2293.000000	-0.000115
2292.000000	-0.000119
2291.000000	-0.000109
2290.000000	-0.000105
2289.000000	-0.000118
2288.000000	-0.000142
2287.000000	-0.000167
2286.000000	-0.000191
2285.000000	-0.000214
2284.000000	-0.000237
2283.000000	-0.000263
2282.000000	-0.000293
2281.000000	-0.000325
2280.000000	-0.000349
2279.000000	-0.000365
2278.000000	-0.000376
2277.000000	-0.000385
2276.000000	-0.000394
2275.000000	-0.000406
2274.000000	-0.000427
2273.000000	-0.000456
2272.000000	-0.000487
2271.000000	-0.000518
2270.000000	-0.000558
2269.000000	-0.000615
2268.000000	-0.000684
2267.000000	-0.000751
2266.000000	-0.000812
2265.000000	-0.000872
2264.000000	-0.000934
2263.000000	-0.001000
2262.000000	-0.001068
2261.000000	-0.001136
2260.000000	-0.001215
2259.000000	-0.001321
2258.000000	-0.001465
2257.000000	-0.001624
2256.000000	-0.001731
2255.000000	-0.001704
2254.000000	-0.001495
2253.000000	-0.001124
2252.000000	-0.000677
2251.000000	-0.000252
2250.000000	0.000083
2249.000000	0.000307
2248.000000	0.000442
2247.000000	0.000521
2246.000000	0.000569
2245.000000	0.000599
2244.000000	0.000610
2243.000000	0.000600
2242.000000	0.000571
2241.000000	0.000528
2240.000000	0.000477
2239.000000	0.000421
2238.000000	0.000363
2237.000000	0.000306
2236.000000	0.000255
2235.000000	0.000209
2234.000000	0.000172
2233.000000	0.000145
2232.000000	0.000129
2231.000000	0.000117
2230.000000	0.000105
2229.000000	0.000095
2228.000000	0.000088
2227.000000	0.000084
2226.000000	0.000082
2225.000000	0.000084
2224.000000	0.000091
2223.000000	0.000101
2222.000000	0.000103
2221.000000	0.000095
2220.000000	0.000079
2219.000000	0.000062
2218.000000	0.000052
2217.000000	0.000055
2216.000000	0.000065
2215.000000	0.000074
2214.000000	0.000073
2213.000000	0.000061
2212.000000	0.000047
2211.000000	0.000039
2210.000000	0.000041
2209.000000	0.000048
2208.000000	0.000054
2207.000000	0.000054
2206.000000	0.000049
2205.000000	0.000044
2204.000000	0.000045
2203.000000	0.000046
2202.000000	0.000045
2201.000000	0.000042
2200.000000	0.000038
2199.000000	0.000038
2198.000000	0.000040
2197.000000	0.000046
2196.000000	0.000054
2195.000000	0.000061
2194.000000	0.000064
2193.000000	0.000063
2192.000000	0.000058
2191.000000	0.000051
2190.000000	0.000042
2189.000000	0.000033
2188.000000	0.000026
2187.000000	0.000019
2186.000000	0.000012
2185.000000	0.000010
2184.000000	0.000015
2183.000000	0.000025
2182.000000	0.000030
2181.000000	0.000027
2180.000000	0.000020
2179.000000	0.000014
2178.000000	0.000012
2177.000000	0.000014
2176.000000	0.000018
2175.000000	0.000022
2174.000000	0.000023
2173.000000	0.000020
2172.000000	0.000014
2171.000000	0.000007
2170.000000	0.000002
2169.000000	0.000006
2168.000000	0.000018
2167.000000	0.000031
2166.000000	0.000037
2165.000000	0.000030
2164.000000	0.000016
2163.000000	0.000001
2162.000000	-0.000009
2161.000000	-0.000011
2160.000000	-0.000005
2159.000000	0.000001
2158.000000	0.000002
2157.000000	0.000001
2156.000000	0.000002
2155.000000	0.000005
2154.000000	0.000008
2153.000000	0.000011
2152.000000	0.000015
2151.000000	0.000018
2150.000000	0.000017
2149.000000	0.000012
2148.000000	0.000009
2147.000000	0.000010
2146.000000	0.000015
2145.000000	0.000021
2144.000000	0.000027
2143.000000	0.000033
2142.000000	0.000040
2141.000000	0.000049
2140.000000	0.000062
2139.000000	0.000080
2138.000000	0.000103
2137.000000	0.000133
2136.000000	0.000170
2135.000000	0.000207
2134.000000	0.000242
2133.000000	0.000276
2132.000000	0.000312
2131.000000	0.000348
2130.000000	0.000382
2129.000000	0.000419
2128.000000	0.000471
2127.000000	0.000542
2126.000000	0.000624
2125.000000	0.000705
2124.000000	0.000779
2123.000000	0.000847
2122.000000	0.000912
2121.000000	0.000977
2120.000000	0.001044
2119.000000	0.001111
2118.000000	0.001174
2117.000000	0.001229
2116.000000	0.001273
2115.000000	0.001304
2114.000000	0.001321
2113.000000	0.001320
2112.000000	0.001302
2111.000000	0.001269
2110.000000	0.001225
2109.000000	0.001173
2108.000000	0.001112
2107.000000	0.001044
2106.000000	0.000969
2105.000000	0.000891
2104.000000	0.000813
2103.000000	0.000737
2102.000000	0.000664
2101.000000	0.000592
2100.000000	0.000517
2099.000000	0.000443
2098.000000	0.000379
2097.000000	0.000332
2096.000000	0.000301
2095.000000	0.000275
2094.000000	0.000245
2093.000000	0.000212
2092.000000	0.000180
2091.000000	0.000153
2090.000000	0.000131
2089.000000	0.000112
2088.000000	0.000094
2087.000000	0.000077
2086.000000	0.000064
2085.000000	0.000054
2084.000000	0.000042
2083.000000	0.000027
2082.000000	0.000014
2081.000000	0.000009
2080.000000	0.000011
2079.000000	0.000014
2078.000000	0.000015
2077.000000	0.000019
2076.000000	0.000026
2075.000000	0.000033
2074.000000	0.000031
2073.000000	0.000023
2072.000000	0.000014
2071.000000	0.000008
2070.000000	0.000007
2069.000000	0.000009
2068.000000	0.000013
2067.000000	0.000015
2066.000000	0.000014
2065.000000	0.000009
2064.000000	0.000003
2063.000000	-0.000000
2062.000000	0.000002
2061.000000	0.000008
2060.000000	0.000014
2059.000000	0.000014
2058.000000	0.000011
2057.000000	0.000011
2056.000000	0.000015
2055.000000	0.000017
2054.000000	0.000015
2053.000000	0.000010
2052.000000	0.000003
2051.000000	-0.000005
2050.000000	-0.000014
2049.000000	-0.000020
2048.000000	-0.000021
2047.000000	-0.000019
2046.000000	-0.000018
2045.000000	-0.000019
2044.000000	-0.000020
2043.000000	-0.000017
2042.000000	-0.000011
2041.000000	-0.000005
2040.000000	-0.000003
2039.000000	-0.000006
2038.000000	-0.000012
2037.000000	-0.000019
2036.000000	-0.000023
2035.000000	-0.000023
2034.000000	-0.000020
2033.000000	-0.000016
2032.000000	-0.000013
2031.000000	-0.000012
2030.000000	-0.000012
2029.000000	-0.000008
2028.000000	-0.000001
2027.000000	0.000001
2026.000000	-0.000003
2025.000000	-0.000008
2024.000000	-0.000008
2023.000000	-0.000004
2022.000000	0.000004
2021.000000	0.000015
2020.000000	0.000027
2019.000000	0.000032
2018.000000	0.000025
2017.000000	0.000008
2016.000000	-0.000008
2015.000000	-0.000012
2014.000000	-0.000003
2013.000000	0.000010
2012.000000	0.000019
2011.000000	0.000017
2010.000000	0.000006
2009.000000	-0.000008
2008.000000	-0.000016
2007.000000	-0.000019
2006.000000	-0.000020
2005.000000	-0.000023
2004.000000	-0.000027
2003.000000	-0.000031
2002.000000	-0.000029
2001.000000	-0.000020
2000.000000	-0.000008
1999.000000	0.000002
1998.000000	0.000010
1997.000000	0.000015
1996.000000	0.000019
1995.000000	0.000021
1994.000000	0.000018
1993.000000	0.000009
1992.000000	-0.000005
1991.000000	-0.000021
1990.000000	-0.000033
1989.000000	-0.000036
1988.000000	-0.000031
1987.000000	-0.000023
1986.000000	-0.000013
1985.000000	-0.000001
1984.000000	0.000012
1983.000000	0.000019
1982.000000	0.000016
1981.000000	0.000008
1980.000000	0.000005
1979.000000	0.000013
1978.000000	0.000025
1977.000000	0.000031
1976.000000	0.000027
1975.000000	0.000017
1974.000000	0.000008
1973.000000	0.000003
1972.000000	-0.000001
1971.000000	-0.000007
1970.000000	-0.000016
1969.000000	-0.000023
1968.000000	-0.000026
1967.000000	-0.000026
1966.000000	-0.000027
1965.000000	-0.000028
1964.000000	-0.000028
1963.000000	-0.000025
1962.000000	-0.000022
1961.000000	-0.000019
1960.000000	-0.000017
1959.000000	-0.000014
1958.000000	-0.000012
1957.000000	-0.000009
1956.000000	-0.000006
1955.000000	-0.000004
1954.000000	-0.000007
1953.000000	-0.000014
1952.000000	-0.000018
1951.000000	-0.000016
1950.000000	-0.000009
1949.000000	-0.000002
1948.000000	0.000002
1947.000000	0.000006
1946.000000	0.000008
1945.000000	0.000007
1944.000000	0.000003
1943.000000	0.000001
1942.000000	0.000009
1941.000000	0.000020
1940.000000	0.000024
1939.000000	0.000019
1938.000000	0.000008
1937.000000	-0.000001
1936.000000	-0.000005
1935.000000	-0.000007
1934.000000	-0.000004
1933.000000	0.000004
1932.000000	0.000013
1931.000000	0.000017
1930.000000	0.000015
1929.000000	0.000010
1928.000000	0.000007
1927.000000	0.000005
1926.000000	0.000004
1925.000000	0.000003
1924.000000	0.000001
1923.000000	-0.000004
1922.000000	-0.000005
1921.000000	0.000002
1920.000000	0.000014
1919.000000	0.000019
1918.000000	0.000014
1917.000000	0.000006
1916.000000	-0.000003
1915.000000	-0.000009
1914.000000	-0.000011
1913.000000	-0.000006
1912.000000	0.000001
1911.000000	0.000006
1910.000000	0.000001
1909.000000	-0.000007
1908.000000	-0.000016
1907.000000	-0.000024
1906.000000	-0.000027
1905.000000	-0.000022
1904.000000	-0.000013
1903.000000	-0.000007
1902.000000	-0.000005
1901.000000	-0.000001
1900.000000	0.000001
1899.000000	-0.000005
1898.000000	-0.000017
1897.000000	-0.000024
1896.000000	-0.000022
1895.000000	-0.000018
1894.000000	-0.000010
1893.000000	0.000003
1892.000000	0.000016
1891.000000	0.000019
1890.000000	0.000011
1889.000000	0.000003
1888.000000	0.000003
1887.000000	0.000005
1886.000000	0.000007
1885.000000	0.000010
1884.000000	0.000013
1883.000000	0.000011
1882.000000	0.000007
1881.000000	0.000006
1880.000000	0.000005
1879.000000	-0.000000
1878.000000	-0.000007
1877.000000	-0.000006
1876.000000	0.000003
1875.000000	0.000011
1874.000000	0.000014
1873.000000	0.000017
1872.000000	0.000020
1871.000000	0.000015
1870.000000	0.000002
1869.000000	-0.000005
1868.000000	0.000001
1867.000000	0.000014
1866.000000	0.000022
1865.000000	0.000025
1864.000000	0.000022
1863.000000	0.000009
1862.000000	-0.000009
1861.000000	-0.000018
1860.000000	-0.000013
1859.000000	-0.000002
1858.000000	0.000008
1857.000000	0.000016
1856.000000	0.000022
1855.000000	0.000020
1854.000000	0.000015
1853.000000	0.000014
1852.000000	0.000021
1851.000000	0.000030
1850.000000	0.000033
1849.000000	0.000030
1848.000000	0.000025
1847.000000	0.000023
1846.000000	0.000024
1845.000000	0.000029
1844.000000	0.000032
1843.000000	0.000033
1842.000000	0.000035
1841.000000	0.000037
1840.000000	0.000038
1839.000000	0.000036
1838.000000	0.000031
1837.000000	0.000027
1836.000000	0.000023
1835.000000	0.000020
1834.000000	0.000021
1833.000000	0.000025
1832.000000	0.000027
1831.000000	0.000025
1830.000000	0.000018
1829.000000	0.000016
1828.000000	0.000020
1827.000000	0.000023
1826.000000	0.000025
1825.000000	0.000029
1824.000000	0.000041
1823.000000	0.000054
1822.000000	0.000058
1821.000000	0.000054
1820.000000	0.000054
1819.000000	0.000061
1818.000000	0.000068
1817.000000	0.000072
1816.000000	0.000074
1815.000000	0.000069
1814.000000	0.000055
1813.000000	0.000042
1812.000000	0.000039
1811.000000	0.000042
1810.000000	0.000043
1809.000000	0.000047
1808.000000	0.000055
1807.000000	0.000059
1806.000000	0.000059
1805.000000	0.000068
1804.000000	0.000085
1803.000000	0.000095
1802.000000	0.000087
1801.000000	0.000067
1800.000000	0.000048
1799.000000	0.000033
1798.000000	0.000022
1797.000000	0.000022
1796.000000	0.000032
1795.000000	0.000043
1794.000000	0.000056
1793.000000	0.000077
1792.000000	0.000101
1791.000000	0.000110
1790.000000	0.000102
1789.000000	0.000093
1788.000000	0.000095
1787.000000	0.000100
1786.000000	0.000100
1785.000000	0.000095
1784.000000	0.000087
1783.000000	0.000073
1782.000000	0.000052
1781.000000	0.000034
1780.000000	0.000034
1779.000000	0.000050
1778.000000	0.000072
1777.000000	0.000091
1776.000000	0.000104
1775.000000	0.000111
1774.000000	0.000109
1773.000000	0.000094
1772.000000	0.000084
1771.000000	0.000095
1770.000000	0.000115
1769.000000	0.000125
1768.000000	0.000125
1767.000000	0.000124
1766.000000	0.000123
1765.000000	0.000121
1764.000000	0.000122
1763.000000	0.000127
1762.000000	0.000128
1761.000000	0.000121
1760.000000	0.000118
1759.000000	0.000122
1758.000000	0.000129
1757.000000	0.000130
1756.000000	0.000125
1755.000000	0.000121
1754.000000	0.000107
1753.000000	0.000078
1752.000000	0.000049
1751.000000	0.000033
1750.000000	0.000029
1749.000000	0.000032
1748.000000	0.000044
1747.000000	0.000066
1746.000000	0.000078
1745.000000	0.000068
1744.000000	0.000052
1743.000000	0.000051
1742.000000	0.000061
1741.000000	0.000067
1740.000000	0.000070
1739.000000	0.000081
1738.000000	0.000097
1737.000000	0.000100
1736.000000	0.000093
1735.000000	0.000088
1734.000000	0.000088
1733.000000	0.000092
1732.000000	0.000105
1731.000000	0.000121
1730.000000	0.000138
1729.000000	0.000159
1728.000000	0.000182
1727.000000	0.000199
1726.000000	0.000204
1725.000000	0.000195
1724.000000	0.000180
1723.000000	0.000161
1722.000000	0.000143
1721.000000	0.000133
1720.000000	0.000131
1719.000000	0.000128
1718.000000	0.000118
1717.000000	0.000116
1716.000000	0.000121
1715.000000	0.000113
1714.000000	0.000093
1713.000000	0.000086
1712.000000	0.000094
1711.000000	0.000096
1710.000000	0.000087
1709.000000	0.000075
1708.000000	0.000064
1707.000000	0.000048
1706.000000	0.000039
1705.000000	0.000061
1704.000000	0.000094
1703.000000	0.000088
1702.000000	0.000034
1701.000000	-0.000026
1700.000000	-0.000060
1699.000000	-0.000067
1698.000000	-0.000067
1697.000000	-0.000071
1696.000000	-0.000075
1695.000000	-0.000082
1694.000000	-0.000094
1693.000000	-0.000116
1692.000000	-0.000159
1691.000000	-0.000217
1690.000000	-0.000273
1689.000000	-0.000319
1688.000000	-0.000358
1687.000000	-0.000393
1686.000000	-0.000428
1685.000000	-0.000476
1684.000000	-0.000556
1683.000000	-0.000645
1682.000000	-0.000722
1681.000000	-0.000803
1680.000000	-0.000888
1679.000000	-0.000958
1678.000000	-0.001009
1677.000000	-0.001058
1676.000000	-0.001106
1675.000000	-0.001130
1674.000000	-0.001128
1673.000000	-0.001129
1672.000000	-0.001154
1671.000000	-0.001196
1670.000000	-0.001235
1669.000000	-0.001268
1668.000000	-0.001302
1667.000000	-0.001334
1666.000000	-0.001374
1665.000000	-0.001444
1664.000000	-0.001554
1663.000000	-0.001681
1662.000000	-0.001790
1661.000000	-0.001873
1660.000000	-0.001941
1659.000000	-0.001988
1658.000000	-0.002007
1657.000000	-0.002015
1656.000000	-0.002027
1655.000000	-0.002024
1654.000000	-0.001999
1653.000000	-0.001984
1652.000000	-0.001978
1651.000000	-0.001948
1650.000000	-0.001912
1649.000000	-0.001895
1648.000000	-0.001880
1647.000000	-0.001840
1646.000000	-0.001787
1645.000000	-0.001745
1644.000000	-0.001721
1643.000000	-0.001709
1642.000000	-0.001701
1641.000000	-0.001688
1640.000000	-0.001667
1639.000000	-0.001648
1638.000000	-0.001634
1637.000000	-0.001619
1636.000000	-0.001584
1635.000000	-0.001520
1634.000000	-0.001431
1633.000000	-0.001334
1632.000000	-0.001246
1631.000000	-0.001176
1630.000000	-0.001112
1629.000000	-0.001048
1628.000000	-0.000978
1627.000000	-0.000901
1626.000000	-0.000821
1625.000000	-0.000748
1624.000000	-0.000684
1623.000000	-0.000609
1622.000000	-0.000502
1621.000000	-0.000382
1620.000000	-0.000284
1619.000000	-0.000220
1618.000000	-0.000169
1617.000000	-0.000116
1616.000000	-0.000055
1615.000000	0.000020
1614.000000	0.000101
1613.000000	0.000170
1612.000000	0.000218
1611.000000	0.000256
1610.000000	0.000303
1609.000000	0.000355
1608.000000	0.000403
1607.000000	0.000448
1606.000000	0.000492
1605.000000	0.000524
1604.000000	0.000545
1603.000000	0.000576
1602.000000	0.000626
1601.000000	0.000677
1600.000000	0.000710
1599.000000	0.000733
1598.000000	0.000754
1597.000000	0.000770
1596.000000	0.000774
1595.000000	0.000775
1594.000000	0.000785
1593.000000	0.000805
1592.000000	0.000827
1591.000000	0.000852
1590.000000	0.000885
1589.000000	0.000922
1588.000000	0.000955
1587.000000	0.000985
1586.000000	0.001021
1585.000000	0.001056
1584.000000	0.001079
1583.000000	0.001095
1582.000000	0.001113
1581.000000	0.001125
1580.000000	0.001122
1579.000000	0.001111
1578.000000	0.001104
1577.000000	0.001107
1576.000000	0.001119
1575.000000	0.001150
1574.000000	0.001195
1573.000000	0.001221
1572.000000	0.001210
1571.000000	0.001173
1570.000000	0.001127
1569.000000	0.001079
1568.000000	0.001036
1567.000000	0.001013
1566.000000	0.001010
1565.000000	0.001013
1564.000000	0.001013
1563.000000	0.001014
1562.000000	0.001014
1561.000000	0.001010
1560.000000	0.000979
1559.000000	0.000911
1558.000000	0.000862
1557.000000	0.000847
1556.000000	0.000838
1555.000000	0.000816
1554.000000	0.000774
1553.000000	0.000719
1552.000000	0.000663
1551.000000	0.000617
1550.000000	0.000579
1549.000000	0.000543
1548.000000	0.000507
1547.000000	0.000476
1546.000000	0.000446
1545.000000	0.000394
1544.000000	0.000299
1543.000000	0.000180
1542.000000	0.000075
1541.000000	0.000018
1540.000000	-0.000002
1539.000000	-0.000012
1538.000000	-0.000020
1537.000000	-0.000026
1536.000000	-0.000056
1535.000000	-0.000118
1534.000000	-0.000181
1533.000000	-0.000218
1532.000000	-0.000238
1531.000000	-0.000289
1530.000000	-0.000386
1529.000000	-0.000480
1528.000000	-0.000511
1527.000000	-0.000467
1526.000000	-0.000398
1525.000000	-0.000361
1524.000000	-0.000364
1523.000000	-0.000377
1522.000000	-0.000374
1521.000000	-0.000366
1520.000000	-0.000371
1519.000000	-0.000390
1518.000000	-0.000422
1517.000000	-0.000473
1516.000000	-0.000539
1515.000000	-0.000598
1514.000000	-0.000613
1513.000000	-0.000560
1512.000000	-0.000458
1511.000000	-0.000365
1510.000000	-0.000328
1509.000000	-0.000331
1508.000000	-0.000327
1507.000000	-0.000306
1506.000000	-0.000295
1505.000000	-0.000303
1504.000000	-0.000298
1503.000000	-0.000293
1502.000000	-0.000313
1501.000000	-0.000344
1500.000000	-0.000352
1499.000000	-0.000320
1498.000000	-0.000257
1497.000000	-0.000168
1496.000000	-0.000043
1495.000000	0.000109
1494.000000	0.000272
1493.000000	0.000439
1492.000000	0.000604
1491.000000	0.000753
1490.000000	0.000871
1489.000000	0.000962
1488.000000	0.001033
1487.000000	0.001069
1486.000000	0.001060
1485.000000	0.001006
1484.000000	0.000922
1483.000000	0.000840
1482.000000	0.000796
1481.000000	0.000803
1480.000000	0.000842
1479.000000	0.000889
1478.000000	0.000944
1477.000000	0.001018
1476.000000	0.001096
1475.000000	0.001159
1474.000000	0.001205
1473.000000	0.001236
1472.000000	0.001247
1471.000000	0.001231
1470.000000	0.001197
1469.000000	0.001163
1468.000000	0.001117
1467.000000	0.001002
1466.000000	0.000778
1465.000000	0.000494
1464.000000	0.000299
1463.000000	0.000302
1462.000000	0.000456
1461.000000	0.000623
1460.000000	0.000697
1459.000000	0.000667
1458.000000	0.000581
1457.000000	0.000478
1456.000000	0.000377
1455.000000	0.000300
1454.000000	0.000243
1453.000000	0.000172
1452.000000	0.000069
1451.000000	-0.000052
1450.000000	-0.000155
1449.000000	-0.000199
1448.000000	-0.000179
1447.000000	-0.000141
1446.000000	-0.000133
1445.000000	-0.000166
1444.000000	-0.000201
1443.000000	-0.000213
1442.000000	-0.000214
1441.000000	-0.000226
1440.000000	-0.000248
1439.000000	-0.000280
1438.000000	-0.000347
1437.000000	-0.000455
1436.000000	-0.000547
1435.000000	-0.000555
1434.000000	-0.000486
1433.000000	-0.000402
1432.000000	-0.000346
1431.000000	-0.000325
1430.000000	-0.000327
1429.000000	-0.000336
1428.000000	-0.000347
1427.000000	-0.000371
1426.000000	-0.000437
1425.000000	-0.000572
1424.000000	-0.000748
1423.000000	-0.000892
1422.000000	-0.000948
1421.000000	-0.000892
1420.000000	-0.000737
1419.000000	-0.000553
1418.000000	-0.000425
1417.000000	-0.000375
1416.000000	-0.000365
1415.000000	-0.000363
1414.000000	-0.000369
1413.000000	-0.000390
1412.000000	-0.000413
1411.000000	-0.000424
1410.000000	-0.000433
1409.000000	-0.000442
1408.000000	-0.000433
1407.000000	-0.000385
1406.000000	-0.000316
1405.000000	-0.000261
1404.000000	-0.000235
1403.000000	-0.000226
1402.000000	-0.000223
1401.000000	-0.000226
1400.000000	-0.000228
1399.000000	-0.000220
1398.000000	-0.000205
1397.000000	-0.000197
1396.000000	-0.000196
1395.000000	-0.000189
1394.000000	-0.000175
1393.000000	-0.000162
1392.000000	-0.000149
1391.000000	-0.000124
1390.000000	-0.000082
1389.000000	-0.000038
1388.000000	-0.000008
1387.000000	-0.000001
1386.000000	-0.000010
1385.000000	-0.000024
1384.000000	-0.000037
1383.000000	-0.000058
1382.000000	-0.000105
1381.000000	-0.000197
1380.000000	-0.000337
1379.000000	-0.000497
1378.000000	-0.000631
1377.000000	-0.000695
1376.000000	-0.000676
1375.000000	-0.000593
1374.000000	-0.000487
1373.000000	-0.000394
1372.000000	-0.000326
1371.000000	-0.000272
1370.000000	-0.000218
1369.000000	-0.000165
1368.000000	-0.000116
1367.000000	-0.000072
1366.000000	-0.000034
1365.000000	-0.000003
1364.000000	0.000031
1363.000000	0.000079
1362.000000	0.000137
1361.000000	0.000193
1360.000000	0.000237
1359.000000	0.000273
1358.000000	0.000299
1357.000000	0.000308
1356.000000	0.000298
1355.000000	0.000281
1354.000000	0.000271
1353.000000	0.000267
1352.000000	0.000264
1351.000000	0.000263
1350.000000	0.000269
1349.000000	0.000280
1348.000000	0.000279
1347.000000	0.000260
1346.000000	0.000232
1345.000000	0.000207
1344.000000	0.000192
1343.000000	0.000183
1342.000000	0.000173
1341.000000	0.000153
1340.000000	0.000120
1339.000000	0.000077
1338.000000	0.000033
1337.000000	0.000003
1336.000000	-0.000003
1335.000000	0.000010
1334.000000	0.000020
1333.000000	0.000010
1332.000000	-0.000016
1331.000000	-0.000040
1330.000000	-0.000048
1329.000000	-0.000043
1328.000000	-0.000034
1327.000000	-0.000023
1326.000000	-0.000013
1325.000000	-0.000008
1324.000000	-0.000005
1323.000000	0.000009
1322.000000	0.000040
1321.000000	0.000080
1320.000000	0.000111
1319.000000	0.000129
1318.000000	0.000137
1317.000000	0.000144
1316.000000	0.000156
1315.000000	0.000177
1314.000000	0.000197
1313.000000	0.000210
1312.000000	0.000214
1311.000000	0.000216
1310.000000	0.000218
1309.000000	0.000220
1308.000000	0.000219
1307.000000	0.000222
1306.000000	0.000230
1305.000000	0.000236
1304.000000	0.000234
1303.000000	0.000225
1302.000000	0.000214
1301.000000	0.000204
1300.000000	0.000192
1299.000000	0.000175
1298.000000	0.000153
1297.000000	0.000131
1296.000000	0.000117
1295.000000	0.000116
1294.000000	0.000119
1293.000000	0.000117
1292.000000	0.000112
1291.000000	0.000114
1290.000000	0.000123
1289.000000	0.000132
1288.000000	0.000130
1287.000000	0.000116
1286.000000	0.000089
1285.000000	0.000049
1284.000000	-0.000009
1283.000000	-0.000088
1282.000000	-0.000187
1281.000000	-0.000294
1280.000000	-0.000379
1279.000000	-0.000402
1278.000000	-0.000337
1277.000000	-0.000187
1276.000000	0.000025
1275.000000	0.000265
1274.000000	0.000499
1273.000000	0.000701
1272.000000	0.000854
1271.000000	0.000950
1270.000000	0.000985
1269.000000	0.000964
1268.000000	0.000907
1267.000000	0.000840
1266.000000	0.000779
1265.000000	0.000731
1264.000000	0.000696
1263.000000	0.000679
1262.000000	0.000674
1261.000000	0.000666
1260.000000	0.000650
1259.000000	0.000626
1258.000000	0.000600
1257.000000	0.000573
1256.000000	0.000548
1255.000000	0.000534
1254.000000	0.000535
1253.000000	0.000546
1252.000000	0.000554
1251.000000	0.000550
1250.000000	0.000532
1249.000000	0.000501
1248.000000	0.000465
1247.000000	0.000432
1246.000000	0.000401
1245.000000	0.000368
1244.000000	0.000339
1243.000000	0.000325
1242.000000	0.000335
1241.000000	0.000358
1240.000000	0.000379
1239.000000	0.000395
1238.000000	0.000416
1237.000000	0.000455
1236.000000	0.000519
1235.000000	0.000601
1234.000000	0.000690
1233.000000	0.000773
1232.000000	0.000845
1231.000000	0.000906
1230.000000	0.000954
1229.000000	0.000986
1228.000000	0.001002
1227.000000	0.001007
1226.000000	0.001008
1225.000000	0.001005
1224.000000	0.000998
1223.000000	0.000986
1222.000000	0.000961
1221.000000	0.000924
1220.000000	0.000883
1219.000000	0.000851
1218.000000	0.000829
1217.000000	0.000806
1216.000000	0.000775
1215.000000	0.000735
1214.000000	0.000688
1213.000000	0.000637
1212.000000	0.000586
1211.000000	0.000544
1210.000000	0.000511
1209.000000	0.000476
1208.000000	0.000426
1207.000000	0.000366
1206.000000	0.000308
1205.000000	0.000263
1204.000000	0.000232
1203.000000	0.000209
1202.000000	0.000184
1201.000000	0.000154
1200.000000	0.000123
1199.000000	0.000099
1198.000000	0.000083
1197.000000	0.000067
1196.000000	0.000049
1195.000000	0.000031
1194.000000	0.000016
1193.000000	0.000008
1192.000000	0.000009
1191.000000	0.000020
1190.000000	0.000040
1189.000000	0.000059
1188.000000	0.000075
1187.000000	0.000089
1186.000000	0.000104
1185.000000	0.000121
1184.000000	0.000134
1183.000000	0.000133
1182.000000	0.000109
1181.000000	0.000069
1180.000000	0.000036
1179.000000	0.000029
1178.000000	0.000043
1177.000000	0.000060
1176.000000	0.000071
1175.000000	0.000078
1174.000000	0.000086
1173.000000	0.000089
1172.000000	0.000086
1171.000000	0.000079
1170.000000	0.000065
1169.000000	0.000035
1168.000000	-0.000006
1167.000000	-0.000040
1166.000000	-0.000046
1165.000000	-0.000017
1164.000000	0.000033
1163.000000	0.000086
1162.000000	0.000124
1161.000000	0.000145
1160.000000	0.000154
1159.000000	0.000163
1158.000000	0.000170
1157.000000	0.000171
1156.000000	0.000163
1155.000000	0.000157
1154.000000	0.000159
1153.000000	0.000166
1152.000000	0.000170
1151.000000	0.000167
1150.000000	0.000154
1149.000000	0.000133
1148.000000	0.000111
1147.000000	0.000094
1146.000000	0.000087
1145.000000	0.000088
1144.000000	0.000088
1143.000000	0.000076
1142.000000	0.000047
1141.000000	0.000007
1140.000000	-0.000019
1139.000000	-0.000015
1138.000000	0.000012
1137.000000	0.000038
1136.000000	0.000047
1135.000000	0.000041
1134.000000	0.000027
1133.000000	0.000007
1132.000000	-0.000011
1131.000000	-0.000021
1130.000000	-0.000024
1129.000000	-0.000028
1128.000000	-0.000039
1127.000000	-0.000056
1126.000000	-0.000072
1125.000000	-0.000082
1124.000000	-0.000082
1123.000000	-0.000078
1122.000000	-0.000079
1121.000000	-0.000090
1120.000000	-0.000096
1119.000000	-0.000080
1118.000000	-0.000045
1117.000000	-0.000013
1116.000000	0.000002
1115.000000	-0.000002
1114.000000	-0.000016
1113.000000	-0.000031
1112.000000	-0.000034
1111.000000	-0.000017
1110.000000	0.000010
1109.000000	0.000028
1108.000000	0.000028
1107.000000	0.000018
1106.000000	0.000010
1105.000000	0.000005
1104.000000	-0.000002
1103.000000	-0.000014
1102.000000	-0.000033
1101.000000	-0.000051
1100.000000	-0.000059
1099.000000	-0.000058
1098.000000	-0.000055
1097.000000	-0.000058
1096.000000	-0.000061
1095.000000	-0.000055
1094.000000	-0.000046
1093.000000	-0.000041
1092.000000	-0.000038
1091.000000	-0.000026
1090.000000	-0.000013
1089.000000	-0.000008
1088.000000	-0.000013
1087.000000	-0.000017
1086.000000	-0.000022
1085.000000	-0.000038
1084.000000	-0.000068
1083.000000	-0.000100
1082.000000	-0.000119
1081.000000	-0.000122
1080.000000	-0.000111
1079.000000	-0.000091
1078.000000	-0.000073
1077.000000	-0.000070
1076.000000	-0.000076
1075.000000	-0.000074
1074.000000	-0.000063
1073.000000	-0.000055
1072.000000	-0.000059
1071.000000	-0.000062
1070.000000	-0.000054
1069.000000	-0.000039
1068.000000	-0.000029
1067.000000	-0.000033
1066.000000	-0.000050
1065.000000	-0.000072
1064.000000	-0.000087
1063.000000	-0.000088
1062.000000	-0.000084
1061.000000	-0.000096
1060.000000	-0.000126
1059.000000	-0.000156
1058.000000	-0.000175
1057.000000	-0.000183
1056.000000	-0.000192
1055.000000	-0.000206
1054.000000	-0.000226
1053.000000	-0.000251
1052.000000	-0.000276
1051.000000	-0.000296
1050.000000	-0.000320
1049.000000	-0.000356
1048.000000	-0.000399
1047.000000	-0.000431
1046.000000	-0.000451
1045.000000	-0.000483
1044.000000	-0.000532
1043.000000	-0.000568
1042.000000	-0.000560
1041.000000	-0.000512
1040.000000	-0.000460
1039.000000	-0.000423
1038.000000	-0.000396
1037.000000	-0.000356
1036.000000	-0.000295
1035.000000	-0.000220
1034.000000	-0.000155
1033.000000	-0.000115
1032.000000	-0.000093
1031.000000	-0.000069
1030.000000	-0.000038
1029.000000	-0.000016
1028.000000	-0.000014
1027.000000	-0.000017
1026.000000	-0.000003
1025.000000	0.000027
1024.000000	0.000052
1023.000000	0.000056
1022.000000	0.000048
1021.000000	0.000042
1020.000000	0.000044
1019.000000	0.000046
1018.000000	0.000044
1017.000000	0.000043
1016.000000	0.000057
1015.000000	0.000088
1014.000000	0.000122
1013.000000	0.000141
1012.000000	0.000139
1011.000000	0.000128
1010.000000	0.000128
1009.000000	0.000142
1008.000000	0.000165
1007.000000	0.000185
1006.000000	0.000195
1005.000000	0.000191
1004.000000	0.000178
1003.000000	0.000167
1002.000000	0.000164
1001.000000	0.000169
1000.000000	0.000178
999.000000	0.000185
998.000000	0.000190
997.000000	0.000198
996.000000	0.000217
995.000000	0.000250
994.000000	0.000286
993.000000	0.000305
992.000000	0.000302
991.000000	0.000293
990.000000	0.000293
989.000000	0.000301
988.000000	0.000309
987.000000	0.000311
986.000000	0.000314
985.000000	0.000324
984.000000	0.000336
983.000000	0.000344
982.000000	0.000343
981.000000	0.000328
980.000000	0.000302
979.000000	0.000271
978.000000	0.000240
977.000000	0.000212
976.000000	0.000192
975.000000	0.000184
974.000000	0.000181
973.000000	0.000169
972.000000	0.000138
971.000000	0.000100
970.000000	0.000066
969.000000	0.000036
968.000000	0.000000
967.000000	-0.000044
966.000000	-0.000088
965.000000	-0.000124
964.000000	-0.000155
963.000000	-0.000191
962.000000	-0.000234
961.000000	-0.000279
960.000000	-0.000318
959.000000	-0.000351
958.000000	-0.000379
957.000000	-0.000395
956.000000	-0.000390
955.000000	-0.000370
954.000000	-0.000358
953.000000	-0.000370
952.000000	-0.000398
951.000000	-0.000421
950.000000	-0.000433
949.000000	-0.000445
948.000000	-0.000471
947.000000	-0.000510
946.000000	-0.000547
945.000000	-0.000571
944.000000	-0.000575
943.000000	-0.000565
942.000000	-0.000561
941.000000	-0.000582
940.000000	-0.000624
939.000000	-0.000667
938.000000	-0.000694
937.000000	-0.000709
936.000000	-0.000716
935.000000	-0.000714
934.000000	-0.000696
933.000000	-0.000667
932.000000	-0.000633
931.000000	-0.000602
930.000000	-0.000574
929.000000	-0.000553
928.000000	-0.000549
927.000000	-0.000567
926.000000	-0.000602
925.000000	-0.000644
924.000000	-0.000687
923.000000	-0.000732
922.000000	-0.000779
921.000000	-0.000811
920.000000	-0.000799
919.000000	-0.000728
918.000000	-0.000613
917.000000	-0.000486
916.000000	-0.000371
915.000000	-0.000282
914.000000	-0.000225
913.000000	-0.000200
912.000000	-0.000194
911.000000	-0.000192
910.000000	-0.000193
909.000000	-0.000200
908.000000	-0.000207
907.000000	-0.000207
906.000000	-0.000200
905.000000	-0.000192
904.000000	-0.000174
903.000000	-0.000140
902.000000	-0.000103
901.000000	-0.000089
900.000000	-0.000100
899.000000	-0.000114
898.000000	-0.000114
897.000000	-0.000102
896.000000	-0.000089
895.000000	-0.000081
894.000000	-0.000082
893.000000	-0.000096
892.000000	-0.000114
891.000000	-0.000121
890.000000	-0.000122
889.000000	-0.000134
888.000000	-0.000168
887.000000	-0.000209
886.000000	-0.000241
885.000000	-0.000269
884.000000	-0.000310
883.000000	-0.000371
882.000000	-0.000449
881.000000	-0.000534
880.000000	-0.000620
879.000000	-0.000696
878.000000	-0.000753
877.000000	-0.000786
876.000000	-0.000795
875.000000	-0.000792
874.000000	-0.000802
873.000000	-0.000846
872.000000	-0.000920
871.000000	-0.001002
870.000000	-0.001079
869.000000	-0.001153
868.000000	-0.001230
867.000000	-0.001314
866.000000	-0.001419
865.000000	-0.001564
864.000000	-0.001760
863.000000	-0.002003
862.000000	-0.002290
861.000000	-0.002628
860.000000	-0.003027
859.000000	-0.003504
858.000000	-0.004078
857.000000	-0.004752
856.000000	-0.005499
855.000000	-0.006280
854.000000	-0.007073
853.000000	-0.007849
852.000000	-0.008528
851.000000	-0.008979
850.000000	-0.009099
849.000000	-0.008866
848.000000	-0.008337
847.000000	-0.007606
846.000000	-0.006787
845.000000	-0.005980
844.000000	-0.005240
843.000000	-0.004574
842.000000	-0.003976
841.000000	-0.003446
840.000000	-0.002979
839.000000	-0.002562
838.000000	-0.002189
837.000000	-0.001864
836.000000	-0.001585
835.000000	-0.001341
834.000000	-0.001128
833.000000	-0.000961
832.000000	-0.000842
831.000000	-0.000753
830.000000	-0.000662
829.000000	-0.000552
828.000000	-0.000424
827.000000	-0.000292
826.000000	-0.000176
825.000000	-0.000094
824.000000	-0.000043
823.000000	-0.000012
822.000000	0.000015
821.000000	0.000050
820.000000	0.000099
819.000000	0.000153
818.000000	0.000186
817.000000	0.000179
816.000000	0.000142
815.000000	0.000103
814.000000	0.000071
813.000000	0.000045
812.000000	0.000032
811.000000	0.000041
810.000000	0.000055
809.000000	0.000043
808.000000	0.000007
807.000000	-0.000019
806.000000	-0.000019
805.000000	-0.000011
804.000000	-0.000017
803.000000	-0.000038
802.000000	-0.000065
801.000000	-0.000095
800.000000	-0.000117
799.000000	-0.000120
798.000000	-0.000112
797.000000	-0.000117
796.000000	-0.000143
795.000000	-0.000174
794.000000	-0.000190
793.000000	-0.000181
792.000000	-0.000144
791.000000	-0.000087
790.000000	-0.000040
789.000000	-0.000033
788.000000	-0.000058
787.000000	-0.000086
786.000000	-0.000103
785.000000	-0.000121
784.000000	-0.000135
783.000000	-0.000124
782.000000	-0.000083
781.000000	-0.000032
780.000000	0.000013
779.000000	0.000045
778.000000	0.000050
777.000000	0.000020
776.000000	-0.000015
775.000000	-0.000010
774.000000	0.000041
773.000000	0.000097
772.000000	0.000125
771.000000	0.000127
770.000000	0.000109
769.000000	0.000074
768.000000	0.000043
767.000000	0.000045
766.000000	0.000073
765.000000	0.000085
764.000000	0.000072
763.000000	0.000061
762.000000	0.000065
761.000000	0.000063
760.000000	0.000043
759.000000	0.000025
758.000000	0.000023
757.000000	0.000023
756.000000	0.000024
755.000000	0.000040
754.000000	0.000063
753.000000	0.000059
752.000000	0.000030
751.000000	0.000016
750.000000	0.000031
749.000000	0.000040
748.000000	0.000025
747.000000	0.000021
746.000000	0.000057
745.000000	0.000108
744.000000	0.000140
743.000000	0.000146
742.000000	0.000131
741.000000	0.000085
740.000000	0.000024
739.000000	-0.000009
738.000000	-0.000003
737.000000	0.000009
736.000000	0.000006
735.000000	-0.000002
734.000000	-0.000013
733.000000	-0.000061
732.000000	-0.000134
731.000000	-0.000172
730.000000	-0.000162
729.000000	-0.000155
728.000000	-0.000176
727.000000	-0.000195
726.000000	-0.000184
725.000000	-0.000159
724.000000	-0.000140
723.000000	-0.000108
722.000000	-0.000063
721.000000	-0.000050
720.000000	-0.000099
719.000000	-0.000176
718.000000	-0.000238
717.000000	-0.000291
716.000000	-0.000357
715.000000	-0.000427
714.000000	-0.000480
713.000000	-0.000511
712.000000	-0.000515
711.000000	-0.000479
710.000000	-0.000420
709.000000	-0.000375
708.000000	-0.000357
707.000000	-0.000352
706.000000	-0.000359
705.000000	-0.000385
704.000000	-0.000422
703.000000	-0.000428
702.000000	-0.000396
701.000000	-0.000363
700.000000	-0.000335
