# Supplementary material for: Real-time monitoring of the reversible capture and release of CO2 on anthraquinone and riboflavin-modified graphitic electrodes using ATR-SEIRAS
Source: Chem Sci. 2025 Nov 4;16(48):23189–202. doi: 10.1039/d5sc05427c (PMC12584010; doi:10.1039/d5sc05427c)
Supplement: SC-016-D5SC05427C-s001 [file SC-016-D5SC05427C-s001.zip › Data Folders/Main Figures/Figure2/2c/-1.4v_co2_0.4VBKG09AQ_Graphenegold_MeCN-0.1M-TBAPF6_1.ASC]

PE IR       SUBTECH     SPECTRUM    ASCII       PEDS        4.00        
   -1
-1.4v_co2_0.4VBKG09AQ_Graphenegold_MeCN-0.1M-TBAPF6_1.ASC
25/01/27
19:00:22.00
25/02/27
21:06:17.00
Administrator
Sample 009 By Administrator Date Monday, January 27 2025
700.000000
#HDR
-1
-1
#GR
cm-1
A
1.0
0.0
4000.000000
-1.000000
3301
8
0.003396
-0.009214
#DATA
4000.000000	0.000108
3999.000000	0.000103
3998.000000	0.000098
3997.000000	0.000094
3996.000000	0.000090
3995.000000	0.000088
3994.000000	0.000087
3993.000000	0.000088
3992.000000	0.000091
3991.000000	0.000093
3990.000000	0.000090
3989.000000	0.000085
3988.000000	0.000079
3987.000000	0.000080
3986.000000	0.000089
3985.000000	0.000102
3984.000000	0.000111
3983.000000	0.000109
3982.000000	0.000098
3981.000000	0.000083
3980.000000	0.000073
3979.000000	0.000068
3978.000000	0.000065
3977.000000	0.000064
3976.000000	0.000064
3975.000000	0.000068
3974.000000	0.000074
3973.000000	0.000076
3972.000000	0.000068
3971.000000	0.000053
3970.000000	0.000038
3969.000000	0.000031
3968.000000	0.000035
3967.000000	0.000045
3966.000000	0.000058
3965.000000	0.000073
3964.000000	0.000088
3963.000000	0.000103
3962.000000	0.000114
3961.000000	0.000120
3960.000000	0.000122
3959.000000	0.000121
3958.000000	0.000118
3957.000000	0.000114
3956.000000	0.000111
3955.000000	0.000111
3954.000000	0.000111
3953.000000	0.000106
3952.000000	0.000091
3951.000000	0.000066
3950.000000	0.000034
3949.000000	0.000005
3948.000000	-0.000009
3947.000000	0.000000
3946.000000	0.000024
3945.000000	0.000043
3944.000000	0.000042
3943.000000	0.000023
3942.000000	0.000005
3941.000000	0.000004
3940.000000	0.000024
3939.000000	0.000050
3938.000000	0.000065
3937.000000	0.000064
3936.000000	0.000052
3935.000000	0.000039
3934.000000	0.000029
3933.000000	0.000020
3932.000000	0.000011
3931.000000	0.000005
3930.000000	0.000009
3929.000000	0.000024
3928.000000	0.000048
3927.000000	0.000074
3926.000000	0.000089
3925.000000	0.000087
3924.000000	0.000073
3923.000000	0.000058
3922.000000	0.000045
3921.000000	0.000029
3920.000000	0.000000
3919.000000	-0.000036
3918.000000	-0.000066
3917.000000	-0.000074
3916.000000	-0.000055
3915.000000	-0.000015
3914.000000	0.000028
3913.000000	0.000056
3912.000000	0.000061
3911.000000	0.000052
3910.000000	0.000041
3909.000000	0.000036
3908.000000	0.000035
3907.000000	0.000033
3906.000000	0.000027
3905.000000	0.000014
3904.000000	-0.000003
3903.000000	-0.000015
3902.000000	-0.000014
3901.000000	-0.000010
3900.000000	-0.000012
3899.000000	-0.000018
3898.000000	-0.000017
3897.000000	-0.000004
3896.000000	0.000012
3895.000000	0.000022
3894.000000	0.000028
3893.000000	0.000035
3892.000000	0.000040
3891.000000	0.000034
3890.000000	0.000019
3889.000000	0.000008
3888.000000	0.000007
3887.000000	0.000013
3886.000000	0.000015
3885.000000	0.000014
3884.000000	0.000014
3883.000000	0.000014
3882.000000	0.000006
3881.000000	-0.000010
3880.000000	-0.000019
3879.000000	-0.000005
3878.000000	0.000026
3877.000000	0.000052
3876.000000	0.000055
3875.000000	0.000033
3874.000000	0.000003
3873.000000	-0.000011
3872.000000	-0.000001
3871.000000	0.000016
3870.000000	0.000014
3869.000000	0.000004
3868.000000	0.000013
3867.000000	0.000044
3866.000000	0.000072
3865.000000	0.000079
3864.000000	0.000067
3863.000000	0.000051
3862.000000	0.000032
3861.000000	0.000010
3860.000000	-0.000012
3859.000000	-0.000035
3858.000000	-0.000063
3857.000000	-0.000091
3856.000000	-0.000091
3855.000000	-0.000047
3854.000000	-0.000000
3853.000000	0.000011
3852.000000	0.000011
3851.000000	0.000017
3850.000000	0.000024
3849.000000	0.000024
3848.000000	0.000020
3847.000000	0.000021
3846.000000	0.000026
3845.000000	0.000032
3844.000000	0.000034
3843.000000	0.000035
3842.000000	0.000041
3841.000000	0.000055
3840.000000	0.000077
3839.000000	0.000094
3838.000000	0.000100
3837.000000	0.000101
3836.000000	0.000101
3835.000000	0.000101
3834.000000	0.000097
3833.000000	0.000082
3832.000000	0.000055
3831.000000	0.000023
3830.000000	0.000002
3829.000000	0.000005
3828.000000	0.000026
3827.000000	0.000046
3826.000000	0.000051
3825.000000	0.000047
3824.000000	0.000055
3823.000000	0.000079
3822.000000	0.000095
3821.000000	0.000082
3820.000000	0.000057
3819.000000	0.000045
3818.000000	0.000044
3817.000000	0.000032
3816.000000	-0.000003
3815.000000	-0.000035
3814.000000	-0.000034
3813.000000	-0.000011
3812.000000	0.000003
3811.000000	0.000000
3810.000000	-0.000002
3809.000000	0.000013
3808.000000	0.000036
3807.000000	0.000044
3806.000000	0.000036
3805.000000	0.000034
3804.000000	0.000049
3803.000000	0.000068
3802.000000	0.000068
3801.000000	0.000050
3800.000000	0.000043
3799.000000	0.000054
3798.000000	0.000062
3797.000000	0.000048
3796.000000	0.000021
3795.000000	0.000002
3794.000000	-0.000001
3793.000000	-0.000000
3792.000000	-0.000005
3791.000000	-0.000016
3790.000000	-0.000024
3789.000000	-0.000026
3788.000000	-0.000023
3787.000000	-0.000016
3786.000000	-0.000008
3785.000000	-0.000003
3784.000000	-0.000005
3783.000000	-0.000009
3782.000000	-0.000005
3781.000000	0.000005
3780.000000	0.000012
3779.000000	0.000009
3778.000000	0.000003
3777.000000	0.000005
3776.000000	0.000011
3775.000000	0.000009
3774.000000	-0.000002
3773.000000	-0.000011
3772.000000	-0.000013
3771.000000	-0.000016
3770.000000	-0.000030
3769.000000	-0.000043
3768.000000	-0.000037
3767.000000	-0.000017
3766.000000	0.000001
3765.000000	0.000000
3764.000000	-0.000014
3763.000000	-0.000027
3762.000000	-0.000033
3761.000000	-0.000035
3760.000000	-0.000036
3759.000000	-0.000034
3758.000000	-0.000029
3757.000000	-0.000029
3756.000000	-0.000039
3755.000000	-0.000056
3754.000000	-0.000075
3753.000000	-0.000092
3752.000000	-0.000104
3751.000000	-0.000111
3750.000000	-0.000117
3749.000000	-0.000123
3748.000000	-0.000127
3747.000000	-0.000119
3746.000000	-0.000097
3745.000000	-0.000080
3744.000000	-0.000078
3743.000000	-0.000058
3742.000000	-0.000017
3741.000000	0.000012
3740.000000	0.000016
3739.000000	0.000014
3738.000000	0.000034
3737.000000	0.000063
3736.000000	0.000066
3735.000000	0.000029
3734.000000	-0.000024
3733.000000	-0.000065
3732.000000	-0.000079
3731.000000	-0.000066
3730.000000	-0.000033
3729.000000	0.000003
3728.000000	0.000026
3727.000000	0.000029
3726.000000	0.000019
3725.000000	0.000012
3724.000000	0.000012
3723.000000	0.000013
3722.000000	0.000008
3721.000000	-0.000002
3720.000000	-0.000013
3719.000000	-0.000025
3718.000000	-0.000042
3717.000000	-0.000062
3716.000000	-0.000079
3715.000000	-0.000081
3714.000000	-0.000061
3713.000000	-0.000022
3712.000000	0.000019
3711.000000	0.000041
3710.000000	0.000036
3709.000000	0.000013
3708.000000	-0.000012
3707.000000	-0.000027
3706.000000	-0.000027
3705.000000	-0.000013
3704.000000	0.000006
3703.000000	0.000016
3702.000000	0.000014
3701.000000	0.000007
3700.000000	0.000006
3699.000000	0.000008
3698.000000	0.000005
3697.000000	-0.000003
3696.000000	-0.000005
3695.000000	0.000006
3694.000000	0.000020
3693.000000	0.000018
3692.000000	-0.000003
3691.000000	-0.000032
3690.000000	-0.000055
3689.000000	-0.000073
3688.000000	-0.000079
3687.000000	-0.000064
3686.000000	-0.000038
3685.000000	-0.000021
3684.000000	-0.000026
3683.000000	-0.000042
3682.000000	-0.000056
3681.000000	-0.000067
3680.000000	-0.000082
3679.000000	-0.000093
3678.000000	-0.000079
3677.000000	-0.000040
3676.000000	-0.000014
3675.000000	-0.000026
3674.000000	-0.000049
3673.000000	-0.000061
3672.000000	-0.000068
3671.000000	-0.000088
3670.000000	-0.000121
3669.000000	-0.000140
3668.000000	-0.000132
3667.000000	-0.000111
3666.000000	-0.000099
3665.000000	-0.000103
3664.000000	-0.000111
3663.000000	-0.000114
3662.000000	-0.000109
3661.000000	-0.000105
3660.000000	-0.000103
3659.000000	-0.000103
3658.000000	-0.000106
3657.000000	-0.000117
3656.000000	-0.000138
3655.000000	-0.000153
3654.000000	-0.000153
3653.000000	-0.000146
3652.000000	-0.000143
3651.000000	-0.000143
3650.000000	-0.000146
3649.000000	-0.000151
3648.000000	-0.000162
3647.000000	-0.000172
3646.000000	-0.000173
3645.000000	-0.000166
3644.000000	-0.000158
3643.000000	-0.000158
3642.000000	-0.000160
3641.000000	-0.000159
3640.000000	-0.000149
3639.000000	-0.000134
3638.000000	-0.000121
3637.000000	-0.000113
3636.000000	-0.000109
3635.000000	-0.000111
3634.000000	-0.000122
3633.000000	-0.000137
3632.000000	-0.000144
3631.000000	-0.000132
3630.000000	-0.000114
3629.000000	-0.000119
3628.000000	-0.000142
3627.000000	-0.000158
3626.000000	-0.000164
3625.000000	-0.000180
3624.000000	-0.000215
3623.000000	-0.000264
3622.000000	-0.000311
3621.000000	-0.000344
3620.000000	-0.000352
3619.000000	-0.000336
3618.000000	-0.000305
3617.000000	-0.000276
3616.000000	-0.000257
3615.000000	-0.000244
3614.000000	-0.000234
3613.000000	-0.000230
3612.000000	-0.000237
3611.000000	-0.000257
3610.000000	-0.000280
3609.000000	-0.000295
3608.000000	-0.000295
3607.000000	-0.000282
3606.000000	-0.000264
3605.000000	-0.000251
3604.000000	-0.000247
3603.000000	-0.000251
3602.000000	-0.000254
3601.000000	-0.000254
3600.000000	-0.000248
3599.000000	-0.000240
3598.000000	-0.000233
3597.000000	-0.000233
3596.000000	-0.000240
3595.000000	-0.000257
3594.000000	-0.000282
3593.000000	-0.000309
3592.000000	-0.000330
3591.000000	-0.000342
3590.000000	-0.000353
3589.000000	-0.000368
3588.000000	-0.000382
3587.000000	-0.000378
3586.000000	-0.000353
3585.000000	-0.000323
3584.000000	-0.000307
3583.000000	-0.000307
3582.000000	-0.000317
3581.000000	-0.000324
3580.000000	-0.000327
3579.000000	-0.000328
3578.000000	-0.000333
3577.000000	-0.000344
3576.000000	-0.000357
3575.000000	-0.000363
3574.000000	-0.000359
3573.000000	-0.000355
3572.000000	-0.000368
3571.000000	-0.000405
3570.000000	-0.000458
3569.000000	-0.000509
3568.000000	-0.000538
3567.000000	-0.000535
3566.000000	-0.000505
3565.000000	-0.000461
3564.000000	-0.000422
3563.000000	-0.000402
3562.000000	-0.000402
3561.000000	-0.000417
3560.000000	-0.000436
3559.000000	-0.000451
3558.000000	-0.000456
3557.000000	-0.000452
3556.000000	-0.000445
3555.000000	-0.000439
3554.000000	-0.000434
3553.000000	-0.000431
3552.000000	-0.000430
3551.000000	-0.000433
3550.000000	-0.000443
3549.000000	-0.000462
3548.000000	-0.000484
3547.000000	-0.000502
3546.000000	-0.000508
3545.000000	-0.000505
3544.000000	-0.000497
3543.000000	-0.000490
3542.000000	-0.000486
3541.000000	-0.000488
3540.000000	-0.000498
3539.000000	-0.000517
3538.000000	-0.000539
3537.000000	-0.000559
3536.000000	-0.000569
3535.000000	-0.000568
3534.000000	-0.000562
3533.000000	-0.000559
3532.000000	-0.000564
3531.000000	-0.000573
3530.000000	-0.000577
3529.000000	-0.000573
3528.000000	-0.000565
3527.000000	-0.000560
3526.000000	-0.000560
3525.000000	-0.000562
3524.000000	-0.000566
3523.000000	-0.000570
3522.000000	-0.000575
3521.000000	-0.000584
3520.000000	-0.000596
3519.000000	-0.000607
3518.000000	-0.000610
3517.000000	-0.000603
3516.000000	-0.000590
3515.000000	-0.000582
3514.000000	-0.000584
3513.000000	-0.000597
3512.000000	-0.000613
3511.000000	-0.000619
3510.000000	-0.000607
3509.000000	-0.000585
3508.000000	-0.000571
3507.000000	-0.000580
3506.000000	-0.000608
3505.000000	-0.000637
3504.000000	-0.000650
3503.000000	-0.000646
3502.000000	-0.000638
3501.000000	-0.000635
3500.000000	-0.000640
3499.000000	-0.000649
3498.000000	-0.000661
3497.000000	-0.000670
3496.000000	-0.000672
3495.000000	-0.000671
3494.000000	-0.000674
3493.000000	-0.000694
3492.000000	-0.000726
3491.000000	-0.000754
3490.000000	-0.000767
3489.000000	-0.000764
3488.000000	-0.000757
3487.000000	-0.000757
3486.000000	-0.000767
3485.000000	-0.000780
3484.000000	-0.000790
3483.000000	-0.000792
3482.000000	-0.000788
3481.000000	-0.000783
3480.000000	-0.000783
3479.000000	-0.000793
3478.000000	-0.000812
3477.000000	-0.000838
3476.000000	-0.000866
3475.000000	-0.000887
3474.000000	-0.000897
3473.000000	-0.000893
3472.000000	-0.000882
3471.000000	-0.000873
3470.000000	-0.000872
3469.000000	-0.000883
3468.000000	-0.000900
3467.000000	-0.000917
3466.000000	-0.000927
3465.000000	-0.000929
3464.000000	-0.000924
3463.000000	-0.000915
3462.000000	-0.000909
3461.000000	-0.000908
3460.000000	-0.000915
3459.000000	-0.000928
3458.000000	-0.000941
3457.000000	-0.000950
3456.000000	-0.000955
3455.000000	-0.000959
3454.000000	-0.000964
3453.000000	-0.000971
3452.000000	-0.000983
3451.000000	-0.001003
3450.000000	-0.001032
3449.000000	-0.001064
3448.000000	-0.001088
3447.000000	-0.001092
3446.000000	-0.001076
3445.000000	-0.001051
3444.000000	-0.001038
3443.000000	-0.001048
3442.000000	-0.001073
3441.000000	-0.001095
3440.000000	-0.001103
3439.000000	-0.001101
3438.000000	-0.001100
3437.000000	-0.001104
3436.000000	-0.001108
3435.000000	-0.001106
3434.000000	-0.001102
3433.000000	-0.001104
3432.000000	-0.001117
3431.000000	-0.001139
3430.000000	-0.001161
3429.000000	-0.001176
3428.000000	-0.001180
3427.000000	-0.001175
3426.000000	-0.001172
3425.000000	-0.001177
3424.000000	-0.001188
3423.000000	-0.001195
3422.000000	-0.001193
3421.000000	-0.001183
3420.000000	-0.001174
3419.000000	-0.001171
3418.000000	-0.001175
3417.000000	-0.001185
3416.000000	-0.001199
3415.000000	-0.001214
3414.000000	-0.001228
3413.000000	-0.001236
3412.000000	-0.001236
3411.000000	-0.001230
3410.000000	-0.001223
3409.000000	-0.001222
3408.000000	-0.001229
3407.000000	-0.001246
3406.000000	-0.001271
3405.000000	-0.001301
3404.000000	-0.001325
3403.000000	-0.001336
3402.000000	-0.001330
3401.000000	-0.001314
3400.000000	-0.001299
3399.000000	-0.001292
3398.000000	-0.001291
3397.000000	-0.001295
3396.000000	-0.001302
3395.000000	-0.001311
3394.000000	-0.001315
3393.000000	-0.001308
3392.000000	-0.001294
3391.000000	-0.001283
3390.000000	-0.001292
3389.000000	-0.001324
3388.000000	-0.001365
3387.000000	-0.001393
3386.000000	-0.001395
3385.000000	-0.001376
3384.000000	-0.001354
3383.000000	-0.001338
3382.000000	-0.001332
3381.000000	-0.001330
3380.000000	-0.001329
3379.000000	-0.001323
3378.000000	-0.001314
3377.000000	-0.001302
3376.000000	-0.001294
3375.000000	-0.001293
3374.000000	-0.001297
3373.000000	-0.001305
3372.000000	-0.001313
3371.000000	-0.001323
3370.000000	-0.001332
3369.000000	-0.001340
3368.000000	-0.001346
3367.000000	-0.001353
3366.000000	-0.001360
3365.000000	-0.001367
3364.000000	-0.001369
3363.000000	-0.001364
3362.000000	-0.001357
3361.000000	-0.001348
3360.000000	-0.001335
3359.000000	-0.001315
3358.000000	-0.001292
3357.000000	-0.001278
3356.000000	-0.001274
3355.000000	-0.001279
3354.000000	-0.001284
3353.000000	-0.001286
3352.000000	-0.001285
3351.000000	-0.001280
3350.000000	-0.001270
3349.000000	-0.001254
3348.000000	-0.001235
3347.000000	-0.001219
3346.000000	-0.001207
3345.000000	-0.001199
3344.000000	-0.001193
3343.000000	-0.001184
3342.000000	-0.001175
3341.000000	-0.001167
3340.000000	-0.001159
3339.000000	-0.001147
3338.000000	-0.001128
3337.000000	-0.001108
3336.000000	-0.001095
3335.000000	-0.001091
3334.000000	-0.001088
3333.000000	-0.001081
3332.000000	-0.001073
3331.000000	-0.001073
3330.000000	-0.001082
3329.000000	-0.001092
3328.000000	-0.001091
3327.000000	-0.001078
3326.000000	-0.001056
3325.000000	-0.001034
3324.000000	-0.001012
3323.000000	-0.000992
3322.000000	-0.000976
3321.000000	-0.000964
3320.000000	-0.000954
3319.000000	-0.000938
3318.000000	-0.000912
3317.000000	-0.000886
3316.000000	-0.000868
3315.000000	-0.000860
3314.000000	-0.000859
3313.000000	-0.000858
3312.000000	-0.000854
3311.000000	-0.000847
3310.000000	-0.000837
3309.000000	-0.000825
3308.000000	-0.000809
3307.000000	-0.000788
3306.000000	-0.000760
3305.000000	-0.000729
3304.000000	-0.000705
3303.000000	-0.000695
3302.000000	-0.000694
3301.000000	-0.000692
3300.000000	-0.000684
3299.000000	-0.000671
3298.000000	-0.000662
3297.000000	-0.000657
3296.000000	-0.000655
3295.000000	-0.000647
3294.000000	-0.000633
3293.000000	-0.000615
3292.000000	-0.000595
3291.000000	-0.000574
3290.000000	-0.000555
3289.000000	-0.000546
3288.000000	-0.000550
3287.000000	-0.000562
3286.000000	-0.000570
3285.000000	-0.000563
3284.000000	-0.000544
3283.000000	-0.000526
3282.000000	-0.000517
3281.000000	-0.000521
3280.000000	-0.000528
3279.000000	-0.000524
3278.000000	-0.000506
3277.000000	-0.000481
3276.000000	-0.000462
3275.000000	-0.000453
3274.000000	-0.000447
3273.000000	-0.000434
3272.000000	-0.000417
3271.000000	-0.000405
3270.000000	-0.000404
3269.000000	-0.000409
3268.000000	-0.000412
3267.000000	-0.000408
3266.000000	-0.000399
3265.000000	-0.000387
3264.000000	-0.000374
3263.000000	-0.000361
3262.000000	-0.000351
3261.000000	-0.000351
3260.000000	-0.000359
3259.000000	-0.000372
3258.000000	-0.000378
3257.000000	-0.000370
3256.000000	-0.000353
3255.000000	-0.000336
3254.000000	-0.000324
3253.000000	-0.000316
3252.000000	-0.000308
3251.000000	-0.000297
3250.000000	-0.000287
3249.000000	-0.000276
3248.000000	-0.000267
3247.000000	-0.000259
3246.000000	-0.000255
3245.000000	-0.000252
3244.000000	-0.000244
3243.000000	-0.000230
3242.000000	-0.000213
3241.000000	-0.000198
3240.000000	-0.000191
3239.000000	-0.000192
3238.000000	-0.000196
3237.000000	-0.000198
3236.000000	-0.000197
3235.000000	-0.000197
3234.000000	-0.000204
3233.000000	-0.000216
3232.000000	-0.000230
3231.000000	-0.000239
3230.000000	-0.000240
3229.000000	-0.000230
3228.000000	-0.000211
3227.000000	-0.000189
3226.000000	-0.000171
3225.000000	-0.000163
3224.000000	-0.000165
3223.000000	-0.000171
3222.000000	-0.000175
3221.000000	-0.000174
3220.000000	-0.000166
3219.000000	-0.000153
3218.000000	-0.000138
3217.000000	-0.000127
3216.000000	-0.000128
3215.000000	-0.000139
3214.000000	-0.000150
3213.000000	-0.000153
3212.000000	-0.000146
3211.000000	-0.000134
3210.000000	-0.000125
3209.000000	-0.000125
3208.000000	-0.000131
3207.000000	-0.000136
3206.000000	-0.000140
3205.000000	-0.000146
3204.000000	-0.000156
3203.000000	-0.000166
3202.000000	-0.000165
3201.000000	-0.000151
3200.000000	-0.000128
3199.000000	-0.000108
3198.000000	-0.000098
3197.000000	-0.000101
3196.000000	-0.000112
3195.000000	-0.000124
3194.000000	-0.000131
3193.000000	-0.000130
3192.000000	-0.000125
3191.000000	-0.000118
3190.000000	-0.000113
3189.000000	-0.000108
3188.000000	-0.000103
3187.000000	-0.000100
3186.000000	-0.000098
3185.000000	-0.000096
3184.000000	-0.000094
3183.000000	-0.000093
3182.000000	-0.000094
3181.000000	-0.000097
3180.000000	-0.000095
3179.000000	-0.000084
3178.000000	-0.000064
3177.000000	-0.000041
3176.000000	-0.000028
3175.000000	-0.000029
3174.000000	-0.000040
3173.000000	-0.000052
3172.000000	-0.000061
3171.000000	-0.000068
3170.000000	-0.000079
3169.000000	-0.000090
3168.000000	-0.000096
3167.000000	-0.000090
3166.000000	-0.000073
3165.000000	-0.000052
3164.000000	-0.000035
3163.000000	-0.000024
3162.000000	-0.000014
3161.000000	-0.000001
3160.000000	0.000013
3159.000000	0.000025
3158.000000	0.000033
3157.000000	0.000039
3156.000000	0.000044
3155.000000	0.000050
3154.000000	0.000054
3153.000000	0.000055
3152.000000	0.000050
3151.000000	0.000040
3150.000000	0.000033
3149.000000	0.000033
3148.000000	0.000041
3147.000000	0.000048
3146.000000	0.000048
3145.000000	0.000044
3144.000000	0.000039
3143.000000	0.000035
3142.000000	0.000029
3141.000000	0.000021
3140.000000	0.000014
3139.000000	0.000008
3138.000000	0.000007
3137.000000	0.000013
3136.000000	0.000025
3135.000000	0.000036
3134.000000	0.000038
3133.000000	0.000030
3132.000000	0.000021
3131.000000	0.000020
3130.000000	0.000025
3129.000000	0.000030
3128.000000	0.000030
3127.000000	0.000030
3126.000000	0.000035
3125.000000	0.000043
3124.000000	0.000044
3123.000000	0.000038
3122.000000	0.000029
3121.000000	0.000022
3120.000000	0.000015
3119.000000	0.000007
3118.000000	0.000000
3117.000000	-0.000007
3116.000000	-0.000013
3115.000000	-0.000016
3114.000000	-0.000013
3113.000000	-0.000005
3112.000000	0.000002
3111.000000	0.000003
3110.000000	0.000002
3109.000000	0.000005
3108.000000	0.000015
3107.000000	0.000025
3106.000000	0.000029
3105.000000	0.000027
3104.000000	0.000021
3103.000000	0.000015
3102.000000	0.000011
3101.000000	0.000012
3100.000000	0.000015
3099.000000	0.000016
3098.000000	0.000017
3097.000000	0.000018
3096.000000	0.000016
3095.000000	0.000014
3094.000000	0.000019
3093.000000	0.000034
3092.000000	0.000050
3091.000000	0.000052
3090.000000	0.000037
3089.000000	0.000014
3088.000000	-0.000003
3087.000000	-0.000012
3086.000000	-0.000015
3085.000000	-0.000009
3084.000000	0.000006
3083.000000	0.000025
3082.000000	0.000037
3081.000000	0.000035
3080.000000	0.000021
3079.000000	0.000003
3078.000000	-0.000009
3077.000000	-0.000013
3076.000000	-0.000009
3075.000000	0.000002
3074.000000	0.000014
3073.000000	0.000023
3072.000000	0.000024
3071.000000	0.000013
3070.000000	-0.000002
3069.000000	-0.000015
3068.000000	-0.000023
3067.000000	-0.000027
3066.000000	-0.000025
3065.000000	-0.000016
3064.000000	0.000001
3063.000000	0.000017
3062.000000	0.000021
3061.000000	0.000013
3060.000000	-0.000002
3059.000000	-0.000010
3058.000000	-0.000008
3057.000000	0.000001
3056.000000	0.000008
3055.000000	0.000010
3054.000000	0.000010
3053.000000	0.000014
3052.000000	0.000017
3051.000000	0.000013
3050.000000	0.000003
3049.000000	-0.000004
3048.000000	-0.000002
3047.000000	0.000005
3046.000000	0.000011
3045.000000	0.000009
3044.000000	-0.000003
3043.000000	-0.000023
3042.000000	-0.000038
3041.000000	-0.000039
3040.000000	-0.000028
3039.000000	-0.000016
3038.000000	-0.000008
3037.000000	-0.000001
3036.000000	0.000012
3035.000000	0.000024
3034.000000	0.000024
3033.000000	0.000008
3032.000000	-0.000012
3031.000000	-0.000022
3030.000000	-0.000017
3029.000000	-0.000001
3028.000000	0.000016
3027.000000	0.000024
3026.000000	0.000017
3025.000000	0.000000
3024.000000	-0.000013
3023.000000	-0.000014
3022.000000	-0.000002
3021.000000	0.000015
3020.000000	0.000033
3019.000000	0.000046
3018.000000	0.000047
3017.000000	0.000024
3016.000000	-0.000022
3015.000000	-0.000074
3014.000000	-0.000107
3013.000000	-0.000103
3012.000000	-0.000070
3011.000000	-0.000028
3010.000000	0.000008
3009.000000	0.000037
3008.000000	0.000065
3007.000000	0.000091
3006.000000	0.000110
3005.000000	0.000125
3004.000000	0.000142
3003.000000	0.000168
3002.000000	0.000203
3001.000000	0.000243
3000.000000	0.000287
2999.000000	0.000329
2998.000000	0.000359
2997.000000	0.000372
2996.000000	0.000378
2995.000000	0.000400
2994.000000	0.000447
2993.000000	0.000508
2992.000000	0.000566
2991.000000	0.000614
2990.000000	0.000660
2989.000000	0.000709
2988.000000	0.000755
2987.000000	0.000792
2986.000000	0.000831
2985.000000	0.000890
2984.000000	0.000976
2983.000000	0.001081
2982.000000	0.001190
2981.000000	0.001295
2980.000000	0.001394
2979.000000	0.001486
2978.000000	0.001573
2977.000000	0.001664
2976.000000	0.001771
2975.000000	0.001891
2974.000000	0.002011
2973.000000	0.002121
2972.000000	0.002217
2971.000000	0.002299
2970.000000	0.002361
2969.000000	0.002398
2968.000000	0.002418
2967.000000	0.002426
2966.000000	0.002425
2965.000000	0.002406
2964.000000	0.002367
2963.000000	0.002309
2962.000000	0.002242
2961.000000	0.002172
2960.000000	0.002103
2959.000000	0.002033
2958.000000	0.001960
2957.000000	0.001887
2956.000000	0.001821
2955.000000	0.001773
2954.000000	0.001745
2953.000000	0.001730
2952.000000	0.001713
2951.000000	0.001686
2950.000000	0.001653
2949.000000	0.001628
2948.000000	0.001622
2947.000000	0.001641
2946.000000	0.001682
2945.000000	0.001739
2944.000000	0.001804
2943.000000	0.001874
2942.000000	0.001941
2941.000000	0.001993
2940.000000	0.002024
2939.000000	0.002034
2938.000000	0.002029
2937.000000	0.002015
2936.000000	0.001991
2935.000000	0.001951
2934.000000	0.001896
2933.000000	0.001830
2932.000000	0.001763
2931.000000	0.001700
2930.000000	0.001644
2929.000000	0.001591
2928.000000	0.001542
2927.000000	0.001497
2926.000000	0.001457
2925.000000	0.001421
2924.000000	0.001388
2923.000000	0.001353
2922.000000	0.001319
2921.000000	0.001292
2920.000000	0.001273
2919.000000	0.001255
2918.000000	0.001232
2917.000000	0.001203
2916.000000	0.001172
2915.000000	0.001141
2914.000000	0.001109
2913.000000	0.001079
2912.000000	0.001058
2911.000000	0.001049
2910.000000	0.001048
2909.000000	0.001045
2908.000000	0.001034
2907.000000	0.001017
2906.000000	0.001000
2905.000000	0.000982
2904.000000	0.000963
2903.000000	0.000944
2902.000000	0.000927
2901.000000	0.000914
2900.000000	0.000904
2899.000000	0.000896
2898.000000	0.000889
2897.000000	0.000881
2896.000000	0.000870
2895.000000	0.000860
2894.000000	0.000854
2893.000000	0.000857
2892.000000	0.000870
2891.000000	0.000891
2890.000000	0.000918
2889.000000	0.000945
2888.000000	0.000973
2887.000000	0.001008
2886.000000	0.001058
2885.000000	0.001126
2884.000000	0.001201
2883.000000	0.001272
2882.000000	0.001332
2881.000000	0.001383
2880.000000	0.001426
2879.000000	0.001454
2878.000000	0.001458
2877.000000	0.001434
2876.000000	0.001389
2875.000000	0.001338
2874.000000	0.001292
2873.000000	0.001254
2872.000000	0.001216
2871.000000	0.001171
2870.000000	0.001123
2869.000000	0.001078
2868.000000	0.001041
2867.000000	0.001006
2866.000000	0.000970
2865.000000	0.000926
2864.000000	0.000879
2863.000000	0.000834
2862.000000	0.000796
2861.000000	0.000766
2860.000000	0.000741
2859.000000	0.000713
2858.000000	0.000678
2857.000000	0.000639
2856.000000	0.000601
2855.000000	0.000569
2854.000000	0.000544
2853.000000	0.000522
2852.000000	0.000499
2851.000000	0.000474
2850.000000	0.000450
2849.000000	0.000429
2848.000000	0.000411
2847.000000	0.000395
2846.000000	0.000383
2845.000000	0.000375
2844.000000	0.000369
2843.000000	0.000363
2842.000000	0.000358
2841.000000	0.000352
2840.000000	0.000347
2839.000000	0.000339
2838.000000	0.000331
2837.000000	0.000319
2836.000000	0.000300
2835.000000	0.000278
2834.000000	0.000258
2833.000000	0.000249
2832.000000	0.000248
2831.000000	0.000248
2830.000000	0.000243
2829.000000	0.000237
2828.000000	0.000231
2827.000000	0.000226
2826.000000	0.000219
2825.000000	0.000211
2824.000000	0.000209
2823.000000	0.000216
2822.000000	0.000226
2821.000000	0.000228
2820.000000	0.000220
2819.000000	0.000206
2818.000000	0.000194
2817.000000	0.000185
2816.000000	0.000176
2815.000000	0.000166
2814.000000	0.000155
2813.000000	0.000147
2812.000000	0.000143
2811.000000	0.000143
2810.000000	0.000145
2809.000000	0.000149
2808.000000	0.000148
2807.000000	0.000139
2806.000000	0.000122
2805.000000	0.000103
2804.000000	0.000089
2803.000000	0.000083
2802.000000	0.000085
2801.000000	0.000093
2800.000000	0.000103
2799.000000	0.000111
2798.000000	0.000114
2797.000000	0.000111
2796.000000	0.000106
2795.000000	0.000103
2794.000000	0.000104
2793.000000	0.000107
2792.000000	0.000110
2791.000000	0.000111
2790.000000	0.000110
2789.000000	0.000102
2788.000000	0.000088
2787.000000	0.000074
2786.000000	0.000070
2785.000000	0.000074
2784.000000	0.000080
2783.000000	0.000083
2782.000000	0.000086
2781.000000	0.000095
2780.000000	0.000104
2779.000000	0.000106
2778.000000	0.000095
2777.000000	0.000079
2776.000000	0.000068
2775.000000	0.000062
2774.000000	0.000059
2773.000000	0.000057
2772.000000	0.000059
2771.000000	0.000064
2770.000000	0.000072
2769.000000	0.000080
2768.000000	0.000085
2767.000000	0.000085
2766.000000	0.000081
2765.000000	0.000077
2764.000000	0.000074
2763.000000	0.000074
2762.000000	0.000076
2761.000000	0.000078
2760.000000	0.000080
2759.000000	0.000080
2758.000000	0.000079
2757.000000	0.000076
2756.000000	0.000069
2755.000000	0.000063
2754.000000	0.000061
2753.000000	0.000066
2752.000000	0.000076
2751.000000	0.000084
2750.000000	0.000085
2749.000000	0.000079
2748.000000	0.000072
2747.000000	0.000071
2746.000000	0.000080
2745.000000	0.000092
2744.000000	0.000101
2743.000000	0.000102
2742.000000	0.000100
2741.000000	0.000096
2740.000000	0.000094
2739.000000	0.000093
2738.000000	0.000094
2737.000000	0.000094
2736.000000	0.000093
2735.000000	0.000088
2734.000000	0.000082
2733.000000	0.000079
2732.000000	0.000081
2731.000000	0.000086
2730.000000	0.000094
2729.000000	0.000100
2728.000000	0.000101
2727.000000	0.000095
2726.000000	0.000084
2725.000000	0.000074
2724.000000	0.000069
2723.000000	0.000068
2722.000000	0.000070
2721.000000	0.000077
2720.000000	0.000092
2719.000000	0.000110
2718.000000	0.000117
2717.000000	0.000107
2716.000000	0.000085
2715.000000	0.000067
2714.000000	0.000061
2713.000000	0.000068
2712.000000	0.000077
2711.000000	0.000084
2710.000000	0.000086
2709.000000	0.000081
2708.000000	0.000071
2707.000000	0.000063
2706.000000	0.000063
2705.000000	0.000069
2704.000000	0.000074
2703.000000	0.000075
2702.000000	0.000074
2701.000000	0.000078
2700.000000	0.000086
2699.000000	0.000091
2698.000000	0.000089
2697.000000	0.000079
2696.000000	0.000069
2695.000000	0.000060
2694.000000	0.000055
2693.000000	0.000053
2692.000000	0.000054
2691.000000	0.000058
2690.000000	0.000063
2689.000000	0.000066
2688.000000	0.000064
2687.000000	0.000061
2686.000000	0.000064
2685.000000	0.000073
2684.000000	0.000086
2683.000000	0.000094
2682.000000	0.000093
2681.000000	0.000084
2680.000000	0.000073
2679.000000	0.000064
2678.000000	0.000061
2677.000000	0.000061
2676.000000	0.000064
2675.000000	0.000071
2674.000000	0.000082
2673.000000	0.000093
2672.000000	0.000098
2671.000000	0.000097
2670.000000	0.000089
2669.000000	0.000077
2668.000000	0.000066
2667.000000	0.000059
2666.000000	0.000058
2665.000000	0.000061
2664.000000	0.000063
2663.000000	0.000064
2662.000000	0.000069
2661.000000	0.000077
2660.000000	0.000084
2659.000000	0.000087
2658.000000	0.000084
2657.000000	0.000077
2656.000000	0.000069
2655.000000	0.000062
2654.000000	0.000058
2653.000000	0.000056
2652.000000	0.000052
2651.000000	0.000044
2650.000000	0.000035
2649.000000	0.000027
2648.000000	0.000023
2647.000000	0.000024
2646.000000	0.000029
2645.000000	0.000036
2644.000000	0.000037
2643.000000	0.000034
2642.000000	0.000029
2641.000000	0.000026
2640.000000	0.000026
2639.000000	0.000030
2638.000000	0.000038
2637.000000	0.000047
2636.000000	0.000050
2635.000000	0.000042
2634.000000	0.000026
2633.000000	0.000010
2632.000000	0.000000
2631.000000	-0.000003
2630.000000	-0.000001
2629.000000	0.000005
2628.000000	0.000010
2627.000000	0.000011
2626.000000	0.000005
2625.000000	-0.000008
2624.000000	-0.000023
2623.000000	-0.000031
2622.000000	-0.000030
2621.000000	-0.000020
2620.000000	-0.000008
2619.000000	0.000001
2618.000000	0.000004
2617.000000	0.000004
2616.000000	0.000001
2615.000000	-0.000000
2614.000000	0.000001
2613.000000	0.000006
2612.000000	0.000011
2611.000000	0.000018
2610.000000	0.000028
2609.000000	0.000039
2608.000000	0.000048
2607.000000	0.000050
2606.000000	0.000044
2605.000000	0.000034
2604.000000	0.000024
2603.000000	0.000018
2602.000000	0.000017
2601.000000	0.000018
2600.000000	0.000020
2599.000000	0.000025
2598.000000	0.000037
2597.000000	0.000053
2596.000000	0.000065
2595.000000	0.000067
2594.000000	0.000062
2593.000000	0.000059
2592.000000	0.000059
2591.000000	0.000060
2590.000000	0.000058
2589.000000	0.000052
2588.000000	0.000042
2587.000000	0.000033
2586.000000	0.000031
2585.000000	0.000034
2584.000000	0.000037
2583.000000	0.000037
2582.000000	0.000035
2581.000000	0.000036
2580.000000	0.000040
2579.000000	0.000046
2578.000000	0.000050
2577.000000	0.000047
2576.000000	0.000036
2575.000000	0.000025
2574.000000	0.000023
2573.000000	0.000033
2572.000000	0.000045
2571.000000	0.000051
2570.000000	0.000052
2569.000000	0.000050
2568.000000	0.000046
2567.000000	0.000037
2566.000000	0.000028
2565.000000	0.000023
2564.000000	0.000022
2563.000000	0.000024
2562.000000	0.000028
2561.000000	0.000036
2560.000000	0.000045
2559.000000	0.000052
2558.000000	0.000052
2557.000000	0.000049
2556.000000	0.000046
2555.000000	0.000046
2554.000000	0.000050
2553.000000	0.000057
2552.000000	0.000060
2551.000000	0.000056
2550.000000	0.000047
2549.000000	0.000035
2548.000000	0.000024
2547.000000	0.000014
2546.000000	0.000009
2545.000000	0.000010
2544.000000	0.000017
2543.000000	0.000025
2542.000000	0.000031
2541.000000	0.000036
2540.000000	0.000039
2539.000000	0.000043
2538.000000	0.000044
2537.000000	0.000042
2536.000000	0.000040
2535.000000	0.000041
2534.000000	0.000051
2533.000000	0.000064
2532.000000	0.000072
2531.000000	0.000070
2530.000000	0.000059
2529.000000	0.000045
2528.000000	0.000033
2527.000000	0.000028
2526.000000	0.000028
2525.000000	0.000028
2524.000000	0.000022
2523.000000	0.000015
2522.000000	0.000015
2521.000000	0.000023
2520.000000	0.000031
2519.000000	0.000035
2518.000000	0.000036
2517.000000	0.000040
2516.000000	0.000042
2515.000000	0.000039
2514.000000	0.000031
2513.000000	0.000020
2512.000000	0.000007
2511.000000	-0.000002
2510.000000	0.000001
2509.000000	0.000016
2508.000000	0.000034
2507.000000	0.000041
2506.000000	0.000036
2505.000000	0.000027
2504.000000	0.000021
2503.000000	0.000023
2502.000000	0.000031
2501.000000	0.000041
2500.000000	0.000045
2499.000000	0.000038
2498.000000	0.000023
2497.000000	0.000007
2496.000000	-0.000005
2495.000000	-0.000014
2494.000000	-0.000019
2493.000000	-0.000024
2492.000000	-0.000030
2491.000000	-0.000034
2490.000000	-0.000031
2489.000000	-0.000021
2488.000000	-0.000011
2487.000000	-0.000004
2486.000000	0.000000
2485.000000	0.000005
2484.000000	0.000009
2483.000000	0.000009
2482.000000	0.000007
2481.000000	0.000009
2480.000000	0.000017
2479.000000	0.000023
2478.000000	0.000022
2477.000000	0.000014
2476.000000	0.000001
2475.000000	-0.000012
2474.000000	-0.000019
2473.000000	-0.000016
2472.000000	-0.000003
2471.000000	0.000013
2470.000000	0.000024
2469.000000	0.000024
2468.000000	0.000015
2467.000000	0.000006
2466.000000	0.000003
2465.000000	0.000011
2464.000000	0.000025
2463.000000	0.000034
2462.000000	0.000034
2461.000000	0.000028
2460.000000	0.000022
2459.000000	0.000020
2458.000000	0.000018
2457.000000	0.000010
2456.000000	-0.000006
2455.000000	-0.000022
2454.000000	-0.000029
2453.000000	-0.000027
2452.000000	-0.000022
2451.000000	-0.000018
2450.000000	-0.000013
2449.000000	-0.000007
2448.000000	-0.000003
2447.000000	-0.000003
2446.000000	-0.000002
2445.000000	0.000002
2444.000000	0.000003
2443.000000	-0.000003
2442.000000	-0.000013
2441.000000	-0.000020
2440.000000	-0.000023
2439.000000	-0.000024
2438.000000	-0.000025
2437.000000	-0.000028
2436.000000	-0.000031
2435.000000	-0.000035
2434.000000	-0.000036
2433.000000	-0.000034
2432.000000	-0.000033
2431.000000	-0.000034
2430.000000	-0.000032
2429.000000	-0.000021
2428.000000	-0.000005
2427.000000	0.000010
2426.000000	0.000017
2425.000000	0.000014
2424.000000	0.000003
2423.000000	-0.000012
2422.000000	-0.000024
2421.000000	-0.000038
2420.000000	-0.000056
2419.000000	-0.000071
2418.000000	-0.000067
2417.000000	-0.000046
2416.000000	-0.000027
2415.000000	-0.000026
2414.000000	-0.000038
2413.000000	-0.000050
2412.000000	-0.000052
2411.000000	-0.000049
2410.000000	-0.000042
2409.000000	-0.000035
2408.000000	-0.000031
2407.000000	-0.000028
2406.000000	-0.000023
2405.000000	-0.000018
2404.000000	-0.000020
2403.000000	-0.000029
2402.000000	-0.000036
2401.000000	-0.000035
2400.000000	-0.000031
2399.000000	-0.000027
2398.000000	-0.000022
2397.000000	-0.000014
2396.000000	-0.000010
2395.000000	-0.000010
2394.000000	-0.000006
2393.000000	0.000003
2392.000000	0.000014
2391.000000	0.000026
2390.000000	0.000050
2389.000000	0.000096
2388.000000	0.000160
2387.000000	0.000240
2386.000000	0.000346
2385.000000	0.000485
2384.000000	0.000651
2383.000000	0.000832
2382.000000	0.001023
2381.000000	0.001213
2380.000000	0.001376
2379.000000	0.001481
2378.000000	0.001521
2377.000000	0.001499
2376.000000	0.001429
2375.000000	0.001335
2374.000000	0.001254
2373.000000	0.001197
2372.000000	0.001152
2371.000000	0.001121
2370.000000	0.001134
2369.000000	0.001204
2368.000000	0.001317
2367.000000	0.001456
2366.000000	0.001616
2365.000000	0.001783
2364.000000	0.001933
2363.000000	0.002056
2362.000000	0.002195
2361.000000	0.002369
2360.000000	0.002507
2359.000000	0.002557
2358.000000	0.002529
2357.000000	0.002471
2356.000000	0.002420
2355.000000	0.002373
2354.000000	0.002351
2353.000000	0.002388
2352.000000	0.002517
2351.000000	0.002675
2350.000000	0.002746
2349.000000	0.002729
2348.000000	0.002690
2347.000000	0.002711
2346.000000	0.002775
2345.000000	0.002837
2344.000000	0.002915
2343.000000	0.003024
2342.000000	0.003186
2341.000000	0.003335
2340.000000	0.003396
2339.000000	0.003348
2338.000000	0.003205
2337.000000	0.003016
2336.000000	0.002859
2335.000000	0.002779
2334.000000	0.002766
2333.000000	0.002769
2332.000000	0.002787
2331.000000	0.002801
2330.000000	0.002754
2329.000000	0.002663
2328.000000	0.002564
2327.000000	0.002519
2326.000000	0.002515
2325.000000	0.002528
2324.000000	0.002553
2323.000000	0.002549
2322.000000	0.002507
2321.000000	0.002416
2320.000000	0.002306
2319.000000	0.002178
2318.000000	0.002041
2317.000000	0.001919
2316.000000	0.001843
2315.000000	0.001809
2314.000000	0.001769
2313.000000	0.001694
2312.000000	0.001587
2311.000000	0.001474
2310.000000	0.001361
2309.000000	0.001252
2308.000000	0.001150
2307.000000	0.001052
2306.000000	0.000944
2305.000000	0.000820
2304.000000	0.000687
2303.000000	0.000556
2302.000000	0.000435
2301.000000	0.000327
2300.000000	0.000235
2299.000000	0.000151
2298.000000	0.000062
2297.000000	-0.000031
2296.000000	-0.000118
2295.000000	-0.000186
2294.000000	-0.000228
2293.000000	-0.000238
2292.000000	-0.000219
2291.000000	-0.000188
2290.000000	-0.000166
2289.000000	-0.000164
2288.000000	-0.000174
2287.000000	-0.000190
2286.000000	-0.000211
2285.000000	-0.000238
2284.000000	-0.000267
2283.000000	-0.000296
2282.000000	-0.000326
2281.000000	-0.000356
2280.000000	-0.000382
2279.000000	-0.000399
2278.000000	-0.000406
2277.000000	-0.000405
2276.000000	-0.000402
2275.000000	-0.000405
2274.000000	-0.000418
2273.000000	-0.000442
2272.000000	-0.000472
2271.000000	-0.000510
2270.000000	-0.000558
2269.000000	-0.000617
2268.000000	-0.000681
2267.000000	-0.000746
2266.000000	-0.000813
2265.000000	-0.000885
2264.000000	-0.000962
2263.000000	-0.001039
2262.000000	-0.001117
2261.000000	-0.001197
2260.000000	-0.001292
2259.000000	-0.001416
2258.000000	-0.001577
2257.000000	-0.001750
2256.000000	-0.001868
2255.000000	-0.001844
2254.000000	-0.001624
2253.000000	-0.001227
2252.000000	-0.000740
2251.000000	-0.000274
2250.000000	0.000094
2249.000000	0.000340
2248.000000	0.000488
2247.000000	0.000571
2246.000000	0.000617
2245.000000	0.000646
2244.000000	0.000667
2243.000000	0.000677
2242.000000	0.000668
2241.000000	0.000638
2240.000000	0.000590
2239.000000	0.000531
2238.000000	0.000467
2237.000000	0.000401
2236.000000	0.000337
2235.000000	0.000281
2234.000000	0.000236
2233.000000	0.000206
2232.000000	0.000184
2231.000000	0.000164
2230.000000	0.000141
2229.000000	0.000119
2228.000000	0.000104
2227.000000	0.000098
2226.000000	0.000094
2225.000000	0.000093
2224.000000	0.000097
2223.000000	0.000105
2222.000000	0.000110
2221.000000	0.000108
2220.000000	0.000100
2219.000000	0.000091
2218.000000	0.000085
2217.000000	0.000083
2216.000000	0.000088
2215.000000	0.000097
2214.000000	0.000104
2213.000000	0.000103
2212.000000	0.000096
2211.000000	0.000086
2210.000000	0.000081
2209.000000	0.000082
2208.000000	0.000088
2207.000000	0.000094
2206.000000	0.000095
2205.000000	0.000094
2204.000000	0.000093
2203.000000	0.000093
2202.000000	0.000092
2201.000000	0.000091
2200.000000	0.000089
2199.000000	0.000090
2198.000000	0.000095
2197.000000	0.000103
2196.000000	0.000113
2195.000000	0.000119
2194.000000	0.000118
2193.000000	0.000109
2192.000000	0.000096
2191.000000	0.000085
2190.000000	0.000079
2189.000000	0.000077
2188.000000	0.000075
2187.000000	0.000068
2186.000000	0.000059
2185.000000	0.000053
2184.000000	0.000055
2183.000000	0.000061
2182.000000	0.000065
2181.000000	0.000067
2180.000000	0.000068
2179.000000	0.000071
2178.000000	0.000075
2177.000000	0.000076
2176.000000	0.000071
2175.000000	0.000061
2174.000000	0.000051
2173.000000	0.000043
2172.000000	0.000036
2171.000000	0.000030
2170.000000	0.000030
2169.000000	0.000040
2168.000000	0.000057
2167.000000	0.000069
2166.000000	0.000069
2165.000000	0.000059
2164.000000	0.000047
2163.000000	0.000035
2162.000000	0.000025
2161.000000	0.000019
2160.000000	0.000022
2159.000000	0.000028
2158.000000	0.000031
2157.000000	0.000029
2156.000000	0.000029
2155.000000	0.000033
2154.000000	0.000041
2153.000000	0.000047
2152.000000	0.000048
2151.000000	0.000046
2150.000000	0.000039
2149.000000	0.000031
2148.000000	0.000026
2147.000000	0.000026
2146.000000	0.000031
2145.000000	0.000038
2144.000000	0.000043
2143.000000	0.000047
2142.000000	0.000051
2141.000000	0.000055
2140.000000	0.000060
2139.000000	0.000063
2138.000000	0.000065
2137.000000	0.000071
2136.000000	0.000088
2135.000000	0.000118
2134.000000	0.000156
2133.000000	0.000196
2132.000000	0.000234
2131.000000	0.000266
2130.000000	0.000294
2129.000000	0.000323
2128.000000	0.000360
2127.000000	0.000407
2126.000000	0.000463
2125.000000	0.000527
2124.000000	0.000598
2123.000000	0.000674
2122.000000	0.000751
2121.000000	0.000825
2120.000000	0.000900
2119.000000	0.000978
2118.000000	0.001058
2117.000000	0.001134
2116.000000	0.001201
2115.000000	0.001256
2114.000000	0.001300
2113.000000	0.001337
2112.000000	0.001368
2111.000000	0.001390
2110.000000	0.001394
2109.000000	0.001378
2108.000000	0.001342
2107.000000	0.001291
2106.000000	0.001228
2105.000000	0.001154
2104.000000	0.001074
2103.000000	0.000989
2102.000000	0.000901
2101.000000	0.000812
2100.000000	0.000727
2099.000000	0.000650
2098.000000	0.000581
2097.000000	0.000520
2096.000000	0.000465
2095.000000	0.000414
2094.000000	0.000367
2093.000000	0.000325
2092.000000	0.000286
2091.000000	0.000248
2090.000000	0.000214
2089.000000	0.000186
2088.000000	0.000167
2087.000000	0.000155
2086.000000	0.000144
2085.000000	0.000129
2084.000000	0.000106
2083.000000	0.000081
2082.000000	0.000060
2081.000000	0.000049
2080.000000	0.000046
2079.000000	0.000047
2078.000000	0.000051
2077.000000	0.000057
2076.000000	0.000064
2075.000000	0.000070
2074.000000	0.000072
2073.000000	0.000068
2072.000000	0.000060
2071.000000	0.000054
2070.000000	0.000053
2069.000000	0.000058
2068.000000	0.000061
2067.000000	0.000056
2066.000000	0.000043
2065.000000	0.000026
2064.000000	0.000012
2063.000000	0.000009
2062.000000	0.000021
2061.000000	0.000042
2060.000000	0.000062
2059.000000	0.000072
2058.000000	0.000071
2057.000000	0.000065
2056.000000	0.000058
2055.000000	0.000052
2054.000000	0.000047
2053.000000	0.000039
2052.000000	0.000029
2051.000000	0.000021
2050.000000	0.000016
2049.000000	0.000015
2048.000000	0.000014
2047.000000	0.000013
2046.000000	0.000014
2045.000000	0.000021
2044.000000	0.000033
2043.000000	0.000046
2042.000000	0.000054
2041.000000	0.000053
2040.000000	0.000047
2039.000000	0.000038
2038.000000	0.000031
2037.000000	0.000027
2036.000000	0.000026
2035.000000	0.000023
2034.000000	0.000021
2033.000000	0.000021
2032.000000	0.000020
2031.000000	0.000016
2030.000000	0.000013
2029.000000	0.000017
2028.000000	0.000028
2027.000000	0.000035
2026.000000	0.000031
2025.000000	0.000021
2024.000000	0.000014
2023.000000	0.000018
2022.000000	0.000027
2021.000000	0.000037
2020.000000	0.000042
2019.000000	0.000042
2018.000000	0.000038
2017.000000	0.000031
2016.000000	0.000024
2015.000000	0.000021
2014.000000	0.000022
2013.000000	0.000024
2012.000000	0.000023
2011.000000	0.000018
2010.000000	0.000013
2009.000000	0.000010
2008.000000	0.000009
2007.000000	0.000010
2006.000000	0.000012
2005.000000	0.000015
2004.000000	0.000015
2003.000000	0.000012
2002.000000	0.000011
2001.000000	0.000012
2000.000000	0.000014
1999.000000	0.000012
1998.000000	0.000011
1997.000000	0.000012
1996.000000	0.000018
1995.000000	0.000026
1994.000000	0.000034
1993.000000	0.000036
1992.000000	0.000030
1991.000000	0.000017
1990.000000	0.000003
1989.000000	-0.000003
1988.000000	0.000000
1987.000000	0.000009
1986.000000	0.000019
1985.000000	0.000027
1984.000000	0.000032
1983.000000	0.000033
1982.000000	0.000032
1981.000000	0.000032
1980.000000	0.000033
1979.000000	0.000035
1978.000000	0.000037
1977.000000	0.000038
1976.000000	0.000035
1975.000000	0.000029
1974.000000	0.000024
1973.000000	0.000021
1972.000000	0.000024
1971.000000	0.000029
1970.000000	0.000035
1969.000000	0.000037
1968.000000	0.000036
1967.000000	0.000033
1966.000000	0.000030
1965.000000	0.000022
1964.000000	0.000012
1963.000000	0.000004
1962.000000	0.000003
1961.000000	0.000008
1960.000000	0.000010
1959.000000	0.000008
1958.000000	0.000004
1957.000000	0.000004
1956.000000	0.000006
1955.000000	0.000007
1954.000000	0.000006
1953.000000	0.000004
1952.000000	0.000003
1951.000000	0.000007
1950.000000	0.000016
1949.000000	0.000027
1948.000000	0.000037
1947.000000	0.000044
1946.000000	0.000047
1945.000000	0.000047
1944.000000	0.000044
1943.000000	0.000043
1942.000000	0.000046
1941.000000	0.000047
1940.000000	0.000041
1939.000000	0.000027
1938.000000	0.000017
1937.000000	0.000016
1936.000000	0.000021
1935.000000	0.000024
1934.000000	0.000023
1933.000000	0.000023
1932.000000	0.000027
1931.000000	0.000032
1930.000000	0.000036
1929.000000	0.000039
1928.000000	0.000037
1927.000000	0.000028
1926.000000	0.000017
1925.000000	0.000010
1924.000000	0.000006
1923.000000	0.000005
1922.000000	0.000009
1921.000000	0.000020
1920.000000	0.000032
1919.000000	0.000035
1918.000000	0.000033
1917.000000	0.000032
1916.000000	0.000031
1915.000000	0.000025
1914.000000	0.000013
1913.000000	0.000004
1912.000000	0.000001
1911.000000	0.000004
1910.000000	0.000009
1909.000000	0.000020
1908.000000	0.000030
1907.000000	0.000031
1906.000000	0.000023
1905.000000	0.000020
1904.000000	0.000023
1903.000000	0.000025
1902.000000	0.000025
1901.000000	0.000023
1900.000000	0.000019
1899.000000	0.000009
1898.000000	-0.000001
1897.000000	-0.000002
1896.000000	0.000007
1895.000000	0.000016
1894.000000	0.000025
1893.000000	0.000036
1892.000000	0.000044
1891.000000	0.000041
1890.000000	0.000029
1889.000000	0.000021
1888.000000	0.000019
1887.000000	0.000020
1886.000000	0.000019
1885.000000	0.000022
1884.000000	0.000028
1883.000000	0.000028
1882.000000	0.000024
1881.000000	0.000019
1880.000000	0.000014
1879.000000	0.000005
1878.000000	-0.000004
1877.000000	-0.000004
1876.000000	0.000006
1875.000000	0.000017
1874.000000	0.000024
1873.000000	0.000031
1872.000000	0.000037
1871.000000	0.000035
1870.000000	0.000023
1869.000000	0.000011
1868.000000	0.000011
1867.000000	0.000021
1866.000000	0.000032
1865.000000	0.000038
1864.000000	0.000035
1863.000000	0.000020
1862.000000	0.000001
1861.000000	-0.000007
1860.000000	-0.000000
1859.000000	0.000012
1858.000000	0.000024
1857.000000	0.000035
1856.000000	0.000042
1855.000000	0.000039
1854.000000	0.000028
1853.000000	0.000023
1852.000000	0.000028
1851.000000	0.000036
1850.000000	0.000043
1849.000000	0.000046
1848.000000	0.000047
1847.000000	0.000046
1846.000000	0.000046
1845.000000	0.000051
1844.000000	0.000058
1843.000000	0.000062
1842.000000	0.000065
1841.000000	0.000066
1840.000000	0.000065
1839.000000	0.000062
1838.000000	0.000060
1837.000000	0.000057
1836.000000	0.000052
1835.000000	0.000043
1834.000000	0.000035
1833.000000	0.000033
1832.000000	0.000037
1831.000000	0.000040
1830.000000	0.000038
1829.000000	0.000035
1828.000000	0.000038
1827.000000	0.000046
1826.000000	0.000055
1825.000000	0.000067
1824.000000	0.000081
1823.000000	0.000086
1822.000000	0.000078
1821.000000	0.000065
1820.000000	0.000062
1819.000000	0.000069
1818.000000	0.000078
1817.000000	0.000088
1816.000000	0.000100
1815.000000	0.000103
1814.000000	0.000089
1813.000000	0.000067
1812.000000	0.000055
1811.000000	0.000055
1810.000000	0.000060
1809.000000	0.000069
1808.000000	0.000078
1807.000000	0.000078
1806.000000	0.000075
1805.000000	0.000083
1804.000000	0.000103
1803.000000	0.000118
1802.000000	0.000117
1801.000000	0.000105
1800.000000	0.000094
1799.000000	0.000084
1798.000000	0.000074
1797.000000	0.000073
1796.000000	0.000080
1795.000000	0.000087
1794.000000	0.000093
1793.000000	0.000105
1792.000000	0.000120
1791.000000	0.000123
1790.000000	0.000112
1789.000000	0.000102
1788.000000	0.000099
1787.000000	0.000094
1786.000000	0.000082
1785.000000	0.000073
1784.000000	0.000076
1783.000000	0.000084
1782.000000	0.000084
1781.000000	0.000074
1780.000000	0.000069
1779.000000	0.000072
1778.000000	0.000080
1777.000000	0.000088
1776.000000	0.000097
1775.000000	0.000105
1774.000000	0.000105
1773.000000	0.000090
1772.000000	0.000075
1771.000000	0.000082
1770.000000	0.000101
1769.000000	0.000115
1768.000000	0.000123
1767.000000	0.000130
1766.000000	0.000136
1765.000000	0.000141
1764.000000	0.000146
1763.000000	0.000148
1762.000000	0.000134
1761.000000	0.000109
1760.000000	0.000096
1759.000000	0.000102
1758.000000	0.000117
1757.000000	0.000121
1756.000000	0.000115
1755.000000	0.000107
1754.000000	0.000092
1753.000000	0.000067
1752.000000	0.000048
1751.000000	0.000042
1750.000000	0.000040
1749.000000	0.000036
1748.000000	0.000039
1747.000000	0.000055
1746.000000	0.000069
1745.000000	0.000063
1744.000000	0.000047
1743.000000	0.000041
1742.000000	0.000040
1741.000000	0.000035
1740.000000	0.000029
1739.000000	0.000035
1738.000000	0.000049
1737.000000	0.000054
1736.000000	0.000051
1735.000000	0.000056
1734.000000	0.000064
1733.000000	0.000069
1732.000000	0.000074
1731.000000	0.000075
1730.000000	0.000080
1729.000000	0.000093
1728.000000	0.000114
1727.000000	0.000131
1726.000000	0.000135
1725.000000	0.000127
1724.000000	0.000115
1723.000000	0.000100
1722.000000	0.000083
1721.000000	0.000067
1720.000000	0.000059
1719.000000	0.000057
1718.000000	0.000056
1717.000000	0.000063
1716.000000	0.000074
1715.000000	0.000063
1714.000000	0.000036
1713.000000	0.000022
1712.000000	0.000027
1711.000000	0.000031
1710.000000	0.000028
1709.000000	0.000025
1708.000000	0.000024
1707.000000	0.000016
1706.000000	0.000010
1705.000000	0.000026
1704.000000	0.000049
1703.000000	0.000031
1702.000000	-0.000028
1701.000000	-0.000090
1700.000000	-0.000122
1699.000000	-0.000125
1698.000000	-0.000125
1697.000000	-0.000137
1696.000000	-0.000154
1695.000000	-0.000173
1694.000000	-0.000189
1693.000000	-0.000210
1692.000000	-0.000249
1691.000000	-0.000304
1690.000000	-0.000366
1689.000000	-0.000428
1688.000000	-0.000490
1687.000000	-0.000551
1686.000000	-0.000609
1685.000000	-0.000676
1684.000000	-0.000768
1683.000000	-0.000853
1682.000000	-0.000912
1681.000000	-0.000976
1680.000000	-0.001056
1679.000000	-0.001130
1678.000000	-0.001192
1677.000000	-0.001254
1676.000000	-0.001313
1675.000000	-0.001343
1674.000000	-0.001340
1673.000000	-0.001337
1672.000000	-0.001362
1671.000000	-0.001401
1670.000000	-0.001433
1669.000000	-0.001459
1668.000000	-0.001489
1667.000000	-0.001521
1666.000000	-0.001563
1665.000000	-0.001632
1664.000000	-0.001732
1663.000000	-0.001845
1662.000000	-0.001944
1661.000000	-0.002030
1660.000000	-0.002110
1659.000000	-0.002166
1658.000000	-0.002183
1657.000000	-0.002182
1656.000000	-0.002184
1655.000000	-0.002177
1654.000000	-0.002155
1653.000000	-0.002148
1652.000000	-0.002140
1651.000000	-0.002090
1650.000000	-0.002038
1649.000000	-0.002012
1648.000000	-0.001997
1647.000000	-0.001969
1646.000000	-0.001933
1645.000000	-0.001904
1644.000000	-0.001886
1643.000000	-0.001881
1642.000000	-0.001882
1641.000000	-0.001880
1640.000000	-0.001875
1639.000000	-0.001875
1638.000000	-0.001875
1637.000000	-0.001860
1636.000000	-0.001814
1635.000000	-0.001735
1634.000000	-0.001640
1633.000000	-0.001544
1632.000000	-0.001464
1631.000000	-0.001400
1630.000000	-0.001339
1629.000000	-0.001270
1628.000000	-0.001191
1627.000000	-0.001102
1626.000000	-0.001008
1625.000000	-0.000922
1624.000000	-0.000845
1623.000000	-0.000755
1622.000000	-0.000633
1621.000000	-0.000501
1620.000000	-0.000395
1619.000000	-0.000320
1618.000000	-0.000251
1617.000000	-0.000168
1616.000000	-0.000077
1615.000000	0.000018
1614.000000	0.000110
1613.000000	0.000186
1612.000000	0.000242
1611.000000	0.000292
1610.000000	0.000351
1609.000000	0.000413
1608.000000	0.000469
1607.000000	0.000518
1606.000000	0.000566
1605.000000	0.000604
1604.000000	0.000634
1603.000000	0.000674
1602.000000	0.000728
1601.000000	0.000781
1600.000000	0.000819
1599.000000	0.000848
1598.000000	0.000877
1597.000000	0.000901
1596.000000	0.000913
1595.000000	0.000922
1594.000000	0.000938
1593.000000	0.000965
1592.000000	0.000997
1591.000000	0.001034
1590.000000	0.001078
1589.000000	0.001120
1588.000000	0.001151
1587.000000	0.001178
1586.000000	0.001211
1585.000000	0.001246
1584.000000	0.001271
1583.000000	0.001293
1582.000000	0.001318
1581.000000	0.001338
1580.000000	0.001342
1579.000000	0.001335
1578.000000	0.001332
1577.000000	0.001335
1576.000000	0.001347
1575.000000	0.001376
1574.000000	0.001422
1573.000000	0.001450
1572.000000	0.001447
1571.000000	0.001420
1570.000000	0.001385
1569.000000	0.001341
1568.000000	0.001298
1567.000000	0.001278
1566.000000	0.001282
1565.000000	0.001294
1564.000000	0.001299
1563.000000	0.001299
1562.000000	0.001291
1561.000000	0.001278
1560.000000	0.001250
1559.000000	0.001195
1558.000000	0.001150
1557.000000	0.001141
1556.000000	0.001139
1555.000000	0.001124
1554.000000	0.001093
1553.000000	0.001050
1552.000000	0.001003
1551.000000	0.000955
1550.000000	0.000909
1549.000000	0.000866
1548.000000	0.000826
1547.000000	0.000793
1546.000000	0.000760
1545.000000	0.000703
1544.000000	0.000604
1543.000000	0.000476
1542.000000	0.000363
1541.000000	0.000296
1540.000000	0.000267
1539.000000	0.000250
1538.000000	0.000245
1537.000000	0.000244
1536.000000	0.000214
1535.000000	0.000151
1534.000000	0.000082
1533.000000	0.000034
1532.000000	-0.000000
1531.000000	-0.000064
1530.000000	-0.000170
1529.000000	-0.000269
1528.000000	-0.000305
1527.000000	-0.000269
1526.000000	-0.000215
1525.000000	-0.000196
1524.000000	-0.000213
1523.000000	-0.000230
1522.000000	-0.000229
1521.000000	-0.000221
1520.000000	-0.000222
1519.000000	-0.000232
1518.000000	-0.000256
1517.000000	-0.000308
1516.000000	-0.000385
1515.000000	-0.000455
1514.000000	-0.000473
1513.000000	-0.000414
1512.000000	-0.000298
1511.000000	-0.000195
1510.000000	-0.000154
1509.000000	-0.000158
1508.000000	-0.000154
1507.000000	-0.000131
1506.000000	-0.000120
1505.000000	-0.000116
1504.000000	-0.000096
1503.000000	-0.000086
1502.000000	-0.000109
1501.000000	-0.000145
1500.000000	-0.000153
1499.000000	-0.000116
1498.000000	-0.000045
1497.000000	0.000054
1496.000000	0.000190
1495.000000	0.000356
1494.000000	0.000533
1493.000000	0.000711
1492.000000	0.000890
1491.000000	0.001058
1490.000000	0.001196
1489.000000	0.001300
1488.000000	0.001372
1487.000000	0.001404
1486.000000	0.001391
1485.000000	0.001336
1484.000000	0.001252
1483.000000	0.001174
1482.000000	0.001135
1481.000000	0.001147
1480.000000	0.001189
1479.000000	0.001240
1478.000000	0.001301
1477.000000	0.001379
1476.000000	0.001461
1475.000000	0.001524
1474.000000	0.001565
1473.000000	0.001584
1472.000000	0.001580
1471.000000	0.001555
1470.000000	0.001520
1469.000000	0.001487
1468.000000	0.001438
1467.000000	0.001314
1466.000000	0.001069
1465.000000	0.000754
1464.000000	0.000530
1463.000000	0.000521
1462.000000	0.000685
1461.000000	0.000867
1460.000000	0.000947
1459.000000	0.000909
1458.000000	0.000807
1457.000000	0.000683
1456.000000	0.000566
1455.000000	0.000485
1454.000000	0.000427
1453.000000	0.000350
1452.000000	0.000230
1451.000000	0.000084
1450.000000	-0.000045
1449.000000	-0.000106
1448.000000	-0.000091
1447.000000	-0.000049
1446.000000	-0.000040
1445.000000	-0.000078
1444.000000	-0.000123
1443.000000	-0.000142
1442.000000	-0.000146
1441.000000	-0.000162
1440.000000	-0.000192
1439.000000	-0.000237
1438.000000	-0.000315
1437.000000	-0.000431
1436.000000	-0.000530
1435.000000	-0.000537
1434.000000	-0.000461
1433.000000	-0.000374
1432.000000	-0.000324
1431.000000	-0.000316
1430.000000	-0.000333
1429.000000	-0.000355
1428.000000	-0.000375
1427.000000	-0.000400
1426.000000	-0.000460
1425.000000	-0.000587
1424.000000	-0.000763
1423.000000	-0.000916
1422.000000	-0.000984
1421.000000	-0.000936
1420.000000	-0.000782
1419.000000	-0.000591
1418.000000	-0.000454
1417.000000	-0.000396
1416.000000	-0.000379
1415.000000	-0.000369
1414.000000	-0.000364
1413.000000	-0.000373
1412.000000	-0.000387
1411.000000	-0.000394
1410.000000	-0.000404
1409.000000	-0.000419
1408.000000	-0.000419
1407.000000	-0.000380
1406.000000	-0.000312
1405.000000	-0.000250
1404.000000	-0.000214
1403.000000	-0.000198
1402.000000	-0.000193
1401.000000	-0.000193
1400.000000	-0.000187
1399.000000	-0.000168
1398.000000	-0.000144
1397.000000	-0.000130
1396.000000	-0.000126
1395.000000	-0.000116
1394.000000	-0.000094
1393.000000	-0.000068
1392.000000	-0.000036
1391.000000	0.000004
1390.000000	0.000052
1389.000000	0.000097
1388.000000	0.000127
1387.000000	0.000143
1386.000000	0.000150
1385.000000	0.000150
1384.000000	0.000139
1383.000000	0.000110
1382.000000	0.000054
1381.000000	-0.000040
1380.000000	-0.000178
1379.000000	-0.000344
1378.000000	-0.000497
1377.000000	-0.000590
1376.000000	-0.000599
1375.000000	-0.000531
1374.000000	-0.000426
1373.000000	-0.000327
1372.000000	-0.000254
1371.000000	-0.000196
1370.000000	-0.000139
1369.000000	-0.000083
1368.000000	-0.000031
1367.000000	0.000015
1366.000000	0.000057
1365.000000	0.000099
1364.000000	0.000148
1363.000000	0.000207
1362.000000	0.000270
1361.000000	0.000324
1360.000000	0.000364
1359.000000	0.000397
1358.000000	0.000428
1357.000000	0.000454
1356.000000	0.000471
1355.000000	0.000481
1354.000000	0.000487
1353.000000	0.000484
1352.000000	0.000473
1351.000000	0.000463
1350.000000	0.000468
1349.000000	0.000480
1348.000000	0.000481
1347.000000	0.000462
1346.000000	0.000435
1345.000000	0.000412
1344.000000	0.000398
1343.000000	0.000387
1342.000000	0.000372
1341.000000	0.000349
1340.000000	0.000313
1339.000000	0.000265
1338.000000	0.000220
1337.000000	0.000192
1336.000000	0.000190
1335.000000	0.000203
1334.000000	0.000208
1333.000000	0.000188
1332.000000	0.000150
1331.000000	0.000111
1330.000000	0.000087
1329.000000	0.000079
1328.000000	0.000087
1327.000000	0.000103
1326.000000	0.000120
1325.000000	0.000125
1324.000000	0.000121
1323.000000	0.000122
1322.000000	0.000141
1321.000000	0.000171
1320.000000	0.000197
1319.000000	0.000214
1318.000000	0.000229
1317.000000	0.000248
1316.000000	0.000272
1315.000000	0.000295
1314.000000	0.000309
1313.000000	0.000309
1312.000000	0.000294
1311.000000	0.000273
1310.000000	0.000260
1309.000000	0.000263
1308.000000	0.000283
1307.000000	0.000308
1306.000000	0.000326
1305.000000	0.000329
1304.000000	0.000319
1303.000000	0.000301
1302.000000	0.000279
1301.000000	0.000255
1300.000000	0.000232
1299.000000	0.000214
1298.000000	0.000198
1297.000000	0.000180
1296.000000	0.000166
1295.000000	0.000165
1294.000000	0.000174
1293.000000	0.000185
1292.000000	0.000194
1291.000000	0.000204
1290.000000	0.000217
1289.000000	0.000223
1288.000000	0.000216
1287.000000	0.000194
1286.000000	0.000157
1285.000000	0.000099
1284.000000	0.000017
1283.000000	-0.000088
1282.000000	-0.000213
1281.000000	-0.000346
1280.000000	-0.000458
1279.000000	-0.000509
1278.000000	-0.000470
1277.000000	-0.000331
1276.000000	-0.000108
1275.000000	0.000168
1274.000000	0.000452
1273.000000	0.000699
1272.000000	0.000884
1271.000000	0.000999
1270.000000	0.001051
1269.000000	0.001043
1268.000000	0.000986
1267.000000	0.000903
1266.000000	0.000822
1265.000000	0.000762
1264.000000	0.000729
1263.000000	0.000715
1262.000000	0.000707
1261.000000	0.000695
1260.000000	0.000677
1259.000000	0.000656
1258.000000	0.000627
1257.000000	0.000587
1256.000000	0.000539
1255.000000	0.000499
1254.000000	0.000478
1253.000000	0.000469
1252.000000	0.000460
1251.000000	0.000442
1250.000000	0.000412
1249.000000	0.000369
1248.000000	0.000316
1247.000000	0.000262
1246.000000	0.000209
1245.000000	0.000161
1244.000000	0.000122
1243.000000	0.000102
1242.000000	0.000103
1241.000000	0.000112
1240.000000	0.000119
1239.000000	0.000128
1238.000000	0.000149
1237.000000	0.000195
1236.000000	0.000265
1235.000000	0.000348
1234.000000	0.000429
1233.000000	0.000499
1232.000000	0.000565
1231.000000	0.000634
1230.000000	0.000703
1229.000000	0.000759
1228.000000	0.000794
1227.000000	0.000813
1226.000000	0.000821
1225.000000	0.000818
1224.000000	0.000804
1223.000000	0.000778
1222.000000	0.000744
1221.000000	0.000706
1220.000000	0.000671
1219.000000	0.000644
1218.000000	0.000627
1217.000000	0.000612
1216.000000	0.000593
1215.000000	0.000567
1214.000000	0.000531
1213.000000	0.000483
1212.000000	0.000429
1211.000000	0.000381
1210.000000	0.000345
1209.000000	0.000312
1208.000000	0.000272
1207.000000	0.000221
1206.000000	0.000165
1205.000000	0.000113
1204.000000	0.000074
1203.000000	0.000047
1202.000000	0.000022
1201.000000	-0.000010
1200.000000	-0.000045
1199.000000	-0.000073
1198.000000	-0.000092
1197.000000	-0.000111
1196.000000	-0.000132
1195.000000	-0.000149
1194.000000	-0.000157
1193.000000	-0.000157
1192.000000	-0.000147
1191.000000	-0.000125
1190.000000	-0.000095
1189.000000	-0.000072
1188.000000	-0.000065
1187.000000	-0.000069
1186.000000	-0.000072
1185.000000	-0.000072
1184.000000	-0.000070
1183.000000	-0.000070
1182.000000	-0.000073
1181.000000	-0.000079
1180.000000	-0.000080
1179.000000	-0.000071
1178.000000	-0.000056
1177.000000	-0.000042
1176.000000	-0.000035
1175.000000	-0.000031
1174.000000	-0.000031
1173.000000	-0.000037
1172.000000	-0.000047
1171.000000	-0.000053
1170.000000	-0.000057
1169.000000	-0.000074
1168.000000	-0.000106
1167.000000	-0.000133
1166.000000	-0.000131
1165.000000	-0.000097
1164.000000	-0.000049
1163.000000	-0.000002
1162.000000	0.000036
1161.000000	0.000062
1160.000000	0.000077
1159.000000	0.000085
1158.000000	0.000090
1157.000000	0.000089
1156.000000	0.000085
1155.000000	0.000083
1154.000000	0.000080
1153.000000	0.000073
1152.000000	0.000064
1151.000000	0.000064
1150.000000	0.000076
1149.000000	0.000084
1148.000000	0.000073
1147.000000	0.000045
1146.000000	0.000015
1145.000000	-0.000009
1144.000000	-0.000031
1143.000000	-0.000055
1142.000000	-0.000080
1141.000000	-0.000098
1140.000000	-0.000105
1139.000000	-0.000099
1138.000000	-0.000084
1137.000000	-0.000063
1136.000000	-0.000047
1135.000000	-0.000051
1134.000000	-0.000076
1133.000000	-0.000112
1132.000000	-0.000141
1131.000000	-0.000154
1130.000000	-0.000155
1129.000000	-0.000154
1128.000000	-0.000156
1127.000000	-0.000161
1126.000000	-0.000171
1125.000000	-0.000185
1124.000000	-0.000199
1123.000000	-0.000203
1122.000000	-0.000199
1121.000000	-0.000193
1120.000000	-0.000184
1119.000000	-0.000169
1118.000000	-0.000150
1117.000000	-0.000135
1116.000000	-0.000128
1115.000000	-0.000124
1114.000000	-0.000120
1113.000000	-0.000114
1112.000000	-0.000105
1111.000000	-0.000095
1110.000000	-0.000087
1109.000000	-0.000093
1108.000000	-0.000109
1107.000000	-0.000123
1106.000000	-0.000122
1105.000000	-0.000113
1104.000000	-0.000111
1103.000000	-0.000121
1102.000000	-0.000134
1101.000000	-0.000133
1100.000000	-0.000111
1099.000000	-0.000081
1098.000000	-0.000061
1097.000000	-0.000060
1096.000000	-0.000065
1095.000000	-0.000066
1094.000000	-0.000066
1093.000000	-0.000074
1092.000000	-0.000087
1091.000000	-0.000100
1090.000000	-0.000111
1089.000000	-0.000121
1088.000000	-0.000124
1087.000000	-0.000108
1086.000000	-0.000078
1085.000000	-0.000055
1084.000000	-0.000054
1083.000000	-0.000076
1082.000000	-0.000110
1081.000000	-0.000142
1080.000000	-0.000159
1079.000000	-0.000163
1078.000000	-0.000166
1077.000000	-0.000176
1076.000000	-0.000185
1075.000000	-0.000178
1074.000000	-0.000157
1073.000000	-0.000135
1072.000000	-0.000113
1071.000000	-0.000083
1070.000000	-0.000043
1069.000000	-0.000014
1068.000000	-0.000008
1067.000000	-0.000020
1066.000000	-0.000035
1065.000000	-0.000042
1064.000000	-0.000041
1063.000000	-0.000041
1062.000000	-0.000055
1061.000000	-0.000090
1060.000000	-0.000132
1059.000000	-0.000156
1058.000000	-0.000151
1057.000000	-0.000134
1056.000000	-0.000129
1055.000000	-0.000143
1054.000000	-0.000173
1053.000000	-0.000207
1052.000000	-0.000234
1051.000000	-0.000253
1050.000000	-0.000281
1049.000000	-0.000330
1048.000000	-0.000386
1047.000000	-0.000421
1046.000000	-0.000435
1045.000000	-0.000457
1044.000000	-0.000499
1043.000000	-0.000532
1042.000000	-0.000521
1041.000000	-0.000473
1040.000000	-0.000430
1039.000000	-0.000409
1038.000000	-0.000392
1037.000000	-0.000346
1036.000000	-0.000268
1035.000000	-0.000185
1034.000000	-0.000129
1033.000000	-0.000108
1032.000000	-0.000097
1031.000000	-0.000069
1030.000000	-0.000024
1029.000000	0.000015
1028.000000	0.000028
1027.000000	0.000030
1026.000000	0.000041
1025.000000	0.000062
1024.000000	0.000077
1023.000000	0.000073
1022.000000	0.000058
1021.000000	0.000047
1020.000000	0.000051
1019.000000	0.000065
1018.000000	0.000081
1017.000000	0.000090
1016.000000	0.000096
1015.000000	0.000106
1014.000000	0.000119
1013.000000	0.000125
1012.000000	0.000116
1011.000000	0.000108
1010.000000	0.000120
1009.000000	0.000154
1008.000000	0.000191
1007.000000	0.000222
1006.000000	0.000245
1005.000000	0.000260
1004.000000	0.000257
1003.000000	0.000233
1002.000000	0.000197
1001.000000	0.000170
1000.000000	0.000160
999.000000	0.000160
998.000000	0.000164
997.000000	0.000176
996.000000	0.000203
995.000000	0.000241
994.000000	0.000270
993.000000	0.000278
992.000000	0.000274
991.000000	0.000277
990.000000	0.000297
989.000000	0.000323
988.000000	0.000339
987.000000	0.000346
986.000000	0.000349
985.000000	0.000350
984.000000	0.000344
983.000000	0.000324
982.000000	0.000294
981.000000	0.000265
980.000000	0.000249
979.000000	0.000250
978.000000	0.000257
977.000000	0.000252
976.000000	0.000226
975.000000	0.000183
974.000000	0.000134
973.000000	0.000089
972.000000	0.000056
971.000000	0.000038
970.000000	0.000027
969.000000	0.000009
968.000000	-0.000025
967.000000	-0.000070
966.000000	-0.000118
965.000000	-0.000166
964.000000	-0.000220
963.000000	-0.000285
962.000000	-0.000355
961.000000	-0.000414
960.000000	-0.000451
959.000000	-0.000468
958.000000	-0.000480
957.000000	-0.000498
956.000000	-0.000517
955.000000	-0.000534
954.000000	-0.000551
953.000000	-0.000568
952.000000	-0.000579
951.000000	-0.000583
950.000000	-0.000591
949.000000	-0.000618
948.000000	-0.000658
947.000000	-0.000695
946.000000	-0.000722
945.000000	-0.000742
944.000000	-0.000756
943.000000	-0.000756
942.000000	-0.000745
941.000000	-0.000738
940.000000	-0.000745
939.000000	-0.000755
938.000000	-0.000756
937.000000	-0.000752
936.000000	-0.000753
935.000000	-0.000764
934.000000	-0.000778
933.000000	-0.000785
932.000000	-0.000775
931.000000	-0.000748
930.000000	-0.000710
929.000000	-0.000682
928.000000	-0.000679
927.000000	-0.000703
926.000000	-0.000739
925.000000	-0.000772
924.000000	-0.000798
923.000000	-0.000819
922.000000	-0.000842
921.000000	-0.000863
920.000000	-0.000863
919.000000	-0.000823
918.000000	-0.000738
917.000000	-0.000619
916.000000	-0.000490
915.000000	-0.000376
914.000000	-0.000303
913.000000	-0.000274
912.000000	-0.000267
911.000000	-0.000262
910.000000	-0.000255
909.000000	-0.000258
908.000000	-0.000269
907.000000	-0.000274
906.000000	-0.000265
905.000000	-0.000244
904.000000	-0.000215
903.000000	-0.000179
902.000000	-0.000145
901.000000	-0.000126
900.000000	-0.000122
899.000000	-0.000119
898.000000	-0.000110
897.000000	-0.000100
896.000000	-0.000093
895.000000	-0.000087
894.000000	-0.000082
893.000000	-0.000084
892.000000	-0.000094
891.000000	-0.000108
890.000000	-0.000128
889.000000	-0.000159
888.000000	-0.000196
887.000000	-0.000224
886.000000	-0.000238
885.000000	-0.000251
884.000000	-0.000280
883.000000	-0.000331
882.000000	-0.000406
881.000000	-0.000505
880.000000	-0.000621
879.000000	-0.000731
878.000000	-0.000813
877.000000	-0.000853
876.000000	-0.000853
875.000000	-0.000835
874.000000	-0.000832
873.000000	-0.000870
872.000000	-0.000942
871.000000	-0.001022
870.000000	-0.001099
869.000000	-0.001182
868.000000	-0.001280
867.000000	-0.001382
866.000000	-0.001486
865.000000	-0.001612
864.000000	-0.001783
863.000000	-0.002014
862.000000	-0.002310
861.000000	-0.002677
860.000000	-0.003110
859.000000	-0.003600
858.000000	-0.004155
857.000000	-0.004799
856.000000	-0.005543
855.000000	-0.006359
854.000000	-0.007194
853.000000	-0.007986
852.000000	-0.008655
851.000000	-0.009094
850.000000	-0.009214
849.000000	-0.008988
848.000000	-0.008463
847.000000	-0.007736
846.000000	-0.006923
845.000000	-0.006122
844.000000	-0.005383
843.000000	-0.004715
842.000000	-0.004113
841.000000	-0.003577
840.000000	-0.003102
839.000000	-0.002675
838.000000	-0.002288
837.000000	-0.001943
836.000000	-0.001645
835.000000	-0.001395
834.000000	-0.001197
833.000000	-0.001052
832.000000	-0.000946
831.000000	-0.000846
830.000000	-0.000730
829.000000	-0.000601
828.000000	-0.000474
827.000000	-0.000362
826.000000	-0.000270
825.000000	-0.000196
824.000000	-0.000135
823.000000	-0.000080
822.000000	-0.000026
821.000000	0.000029
820.000000	0.000090
819.000000	0.000155
818.000000	0.000203
817.000000	0.000207
816.000000	0.000162
815.000000	0.000086
814.000000	0.000008
813.000000	-0.000042
812.000000	-0.000041
811.000000	0.000003
810.000000	0.000043
809.000000	0.000030
808.000000	-0.000033
807.000000	-0.000097
806.000000	-0.000118
805.000000	-0.000104
804.000000	-0.000085
803.000000	-0.000086
802.000000	-0.000109
801.000000	-0.000144
800.000000	-0.000170
799.000000	-0.000181
798.000000	-0.000189
797.000000	-0.000213
796.000000	-0.000247
795.000000	-0.000272
794.000000	-0.000282
793.000000	-0.000283
792.000000	-0.000273
791.000000	-0.000239
790.000000	-0.000189
789.000000	-0.000140
788.000000	-0.000097
787.000000	-0.000055
786.000000	-0.000023
785.000000	-0.000020
784.000000	-0.000042
783.000000	-0.000053
782.000000	-0.000035
781.000000	-0.000001
780.000000	0.000021
779.000000	0.000014
778.000000	-0.000031
777.000000	-0.000101
776.000000	-0.000153
775.000000	-0.000141
774.000000	-0.000072
773.000000	0.000008
772.000000	0.000064
771.000000	0.000094
770.000000	0.000096
769.000000	0.000064
768.000000	0.000012
767.000000	-0.000026
766.000000	-0.000041
765.000000	-0.000052
764.000000	-0.000067
763.000000	-0.000073
762.000000	-0.000073
761.000000	-0.000086
760.000000	-0.000113
759.000000	-0.000121
758.000000	-0.000092
757.000000	-0.000045
756.000000	-0.000002
755.000000	0.000032
754.000000	0.000049
753.000000	0.000035
752.000000	-0.000001
751.000000	-0.000030
750.000000	-0.000041
749.000000	-0.000056
748.000000	-0.000075
747.000000	-0.000063
746.000000	-0.000007
745.000000	0.000061
744.000000	0.000103
743.000000	0.000112
742.000000	0.000089
741.000000	0.000036
740.000000	-0.000018
739.000000	-0.000031
738.000000	-0.000006
737.000000	0.000013
736.000000	0.000008
735.000000	-0.000001
734.000000	-0.000010
733.000000	-0.000053
732.000000	-0.000123
731.000000	-0.000165
730.000000	-0.000164
729.000000	-0.000169
728.000000	-0.000212
727.000000	-0.000266
726.000000	-0.000293
725.000000	-0.000294
724.000000	-0.000280
723.000000	-0.000238
722.000000	-0.000178
721.000000	-0.000147
720.000000	-0.000182
719.000000	-0.000261
718.000000	-0.000345
717.000000	-0.000422
716.000000	-0.000490
715.000000	-0.000532
714.000000	-0.000551
713.000000	-0.000569
712.000000	-0.000586
711.000000	-0.000569
710.000000	-0.000508
709.000000	-0.000440
708.000000	-0.000394
707.000000	-0.000373
706.000000	-0.000367
705.000000	-0.000366
704.000000	-0.000360
703.000000	-0.000328
702.000000	-0.000282
701.000000	-0.000267
700.000000	-0.000279
