# Supplementary material for: Real-time monitoring of the reversible capture and release of CO2 on anthraquinone and riboflavin-modified graphitic electrodes using ATR-SEIRAS
Source: Chem Sci. 2025 Nov 4;16(48):23189–202. doi: 10.1039/d5sc05427c (PMC12584010; doi:10.1039/d5sc05427c)
Supplement: SC-016-D5SC05427C-s001 [file SC-016-D5SC05427C-s001.zip › Data Folders/Main Figures/Figure2/2c/-1.6v_co2_0.4VBKG10AQ_Graphenegold_MeCN-0.1M-TBAPF6_1.ASC]

PE IR       SUBTECH     SPECTRUM    ASCII       PEDS        4.00        
   -1
-1.6v_co2_0.4VBKG10AQ_Graphenegold_MeCN-0.1M-TBAPF6_1.ASC
25/01/27
19:01:29.00
25/02/27
21:06:17.00
Administrator
Sample 010 By Administrator Date Monday, January 27 2025
700.000000
#HDR
-1
-1
#GR
cm-1
A
1.0
0.0
4000.000000
-1.000000
3301
8
0.003244
-0.009416
#DATA
4000.000000	0.000126
3999.000000	0.000126
3998.000000	0.000116
3997.000000	0.000101
3996.000000	0.000085
3995.000000	0.000070
3994.000000	0.000061
3993.000000	0.000060
3992.000000	0.000066
3991.000000	0.000071
3990.000000	0.000067
3989.000000	0.000053
3988.000000	0.000036
3987.000000	0.000028
3986.000000	0.000035
3985.000000	0.000050
3984.000000	0.000066
3983.000000	0.000074
3982.000000	0.000077
3981.000000	0.000075
3980.000000	0.000072
3979.000000	0.000064
3978.000000	0.000048
3977.000000	0.000023
3976.000000	-0.000003
3975.000000	-0.000019
3974.000000	-0.000015
3973.000000	0.000004
3972.000000	0.000023
3971.000000	0.000031
3970.000000	0.000027
3969.000000	0.000020
3968.000000	0.000019
3967.000000	0.000028
3966.000000	0.000042
3965.000000	0.000056
3964.000000	0.000062
3963.000000	0.000058
3962.000000	0.000047
3961.000000	0.000039
3960.000000	0.000042
3959.000000	0.000057
3958.000000	0.000075
3957.000000	0.000086
3956.000000	0.000086
3955.000000	0.000081
3954.000000	0.000076
3953.000000	0.000071
3952.000000	0.000061
3951.000000	0.000041
3950.000000	0.000013
3949.000000	-0.000011
3948.000000	-0.000016
3947.000000	0.000000
3946.000000	0.000026
3945.000000	0.000042
3944.000000	0.000042
3943.000000	0.000029
3942.000000	0.000017
3941.000000	0.000015
3940.000000	0.000021
3939.000000	0.000031
3938.000000	0.000039
3937.000000	0.000042
3936.000000	0.000037
3935.000000	0.000028
3934.000000	0.000020
3933.000000	0.000018
3932.000000	0.000020
3931.000000	0.000021
3930.000000	0.000018
3929.000000	0.000014
3928.000000	0.000012
3927.000000	0.000016
3926.000000	0.000023
3925.000000	0.000029
3924.000000	0.000032
3923.000000	0.000033
3922.000000	0.000034
3921.000000	0.000028
3920.000000	0.000009
3919.000000	-0.000024
3918.000000	-0.000059
3917.000000	-0.000078
3916.000000	-0.000068
3915.000000	-0.000037
3914.000000	-0.000004
3913.000000	0.000013
3912.000000	0.000009
3911.000000	-0.000006
3910.000000	-0.000017
3909.000000	-0.000016
3908.000000	-0.000004
3907.000000	0.000009
3906.000000	0.000019
3905.000000	0.000022
3904.000000	0.000020
3903.000000	0.000015
3902.000000	0.000010
3901.000000	0.000006
3900.000000	0.000002
3899.000000	-0.000003
3898.000000	-0.000009
3897.000000	-0.000016
3896.000000	-0.000024
3895.000000	-0.000032
3894.000000	-0.000031
3893.000000	-0.000018
3892.000000	0.000003
3891.000000	0.000019
3890.000000	0.000020
3889.000000	0.000011
3888.000000	-0.000002
3887.000000	-0.000009
3886.000000	-0.000004
3885.000000	0.000007
3884.000000	0.000010
3883.000000	-0.000002
3882.000000	-0.000024
3881.000000	-0.000043
3880.000000	-0.000045
3879.000000	-0.000030
3878.000000	-0.000015
3877.000000	-0.000013
3876.000000	-0.000025
3875.000000	-0.000037
3874.000000	-0.000038
3873.000000	-0.000034
3872.000000	-0.000034
3871.000000	-0.000038
3870.000000	-0.000039
3869.000000	-0.000027
3868.000000	-0.000004
3867.000000	0.000021
3866.000000	0.000034
3865.000000	0.000035
3864.000000	0.000024
3863.000000	0.000009
3862.000000	-0.000003
3861.000000	-0.000012
3860.000000	-0.000018
3859.000000	-0.000022
3858.000000	-0.000029
3857.000000	-0.000045
3856.000000	-0.000066
3855.000000	-0.000066
3854.000000	-0.000045
3853.000000	-0.000043
3852.000000	-0.000064
3851.000000	-0.000082
3850.000000	-0.000080
3849.000000	-0.000069
3848.000000	-0.000054
3847.000000	-0.000042
3846.000000	-0.000036
3845.000000	-0.000035
3844.000000	-0.000037
3843.000000	-0.000032
3842.000000	-0.000014
3841.000000	0.000018
3840.000000	0.000055
3839.000000	0.000081
3838.000000	0.000079
3837.000000	0.000050
3836.000000	0.000011
3835.000000	-0.000020
3834.000000	-0.000041
3833.000000	-0.000057
3832.000000	-0.000071
3831.000000	-0.000084
3830.000000	-0.000091
3829.000000	-0.000087
3828.000000	-0.000071
3827.000000	-0.000050
3826.000000	-0.000029
3825.000000	-0.000013
3824.000000	-0.000002
3823.000000	0.000009
3822.000000	0.000024
3821.000000	0.000041
3820.000000	0.000052
3819.000000	0.000052
3818.000000	0.000032
3817.000000	-0.000008
3816.000000	-0.000058
3815.000000	-0.000098
3814.000000	-0.000111
3813.000000	-0.000098
3812.000000	-0.000076
3811.000000	-0.000062
3810.000000	-0.000058
3809.000000	-0.000056
3808.000000	-0.000047
3807.000000	-0.000030
3806.000000	-0.000011
3805.000000	0.000000
3804.000000	-0.000004
3803.000000	-0.000024
3802.000000	-0.000047
3801.000000	-0.000060
3800.000000	-0.000059
3799.000000	-0.000050
3798.000000	-0.000042
3797.000000	-0.000042
3796.000000	-0.000048
3795.000000	-0.000054
3794.000000	-0.000058
3793.000000	-0.000062
3792.000000	-0.000069
3791.000000	-0.000078
3790.000000	-0.000085
3789.000000	-0.000090
3788.000000	-0.000094
3787.000000	-0.000097
3786.000000	-0.000097
3785.000000	-0.000094
3784.000000	-0.000091
3783.000000	-0.000092
3782.000000	-0.000095
3781.000000	-0.000094
3780.000000	-0.000086
3779.000000	-0.000077
3778.000000	-0.000074
3777.000000	-0.000076
3776.000000	-0.000081
3775.000000	-0.000087
3774.000000	-0.000092
3773.000000	-0.000096
3772.000000	-0.000098
3771.000000	-0.000096
3770.000000	-0.000092
3769.000000	-0.000088
3768.000000	-0.000082
3767.000000	-0.000072
3766.000000	-0.000059
3765.000000	-0.000053
3764.000000	-0.000065
3763.000000	-0.000096
3762.000000	-0.000131
3761.000000	-0.000147
3760.000000	-0.000137
3759.000000	-0.000115
3758.000000	-0.000095
3757.000000	-0.000083
3756.000000	-0.000080
3755.000000	-0.000090
3754.000000	-0.000110
3753.000000	-0.000132
3752.000000	-0.000152
3751.000000	-0.000172
3750.000000	-0.000189
3749.000000	-0.000186
3748.000000	-0.000160
3747.000000	-0.000131
3746.000000	-0.000114
3745.000000	-0.000098
3744.000000	-0.000083
3743.000000	-0.000068
3742.000000	-0.000043
3741.000000	-0.000006
3740.000000	0.000033
3739.000000	0.000068
3738.000000	0.000102
3737.000000	0.000129
3736.000000	0.000124
3735.000000	0.000071
3734.000000	-0.000015
3733.000000	-0.000088
3732.000000	-0.000114
3731.000000	-0.000090
3730.000000	-0.000041
3729.000000	0.000006
3728.000000	0.000033
3727.000000	0.000040
3726.000000	0.000033
3725.000000	0.000014
3724.000000	-0.000010
3723.000000	-0.000033
3722.000000	-0.000051
3721.000000	-0.000062
3720.000000	-0.000069
3719.000000	-0.000079
3718.000000	-0.000103
3717.000000	-0.000138
3716.000000	-0.000172
3715.000000	-0.000188
3714.000000	-0.000174
3713.000000	-0.000131
3712.000000	-0.000079
3711.000000	-0.000047
3710.000000	-0.000045
3709.000000	-0.000061
3708.000000	-0.000080
3707.000000	-0.000090
3706.000000	-0.000090
3705.000000	-0.000083
3704.000000	-0.000076
3703.000000	-0.000070
3702.000000	-0.000060
3701.000000	-0.000047
3700.000000	-0.000035
3699.000000	-0.000033
3698.000000	-0.000040
3697.000000	-0.000048
3696.000000	-0.000043
3695.000000	-0.000026
3694.000000	-0.000009
3693.000000	-0.000004
3692.000000	-0.000015
3691.000000	-0.000038
3690.000000	-0.000069
3689.000000	-0.000100
3688.000000	-0.000120
3687.000000	-0.000120
3686.000000	-0.000110
3685.000000	-0.000113
3684.000000	-0.000139
3683.000000	-0.000173
3682.000000	-0.000192
3681.000000	-0.000182
3680.000000	-0.000149
3679.000000	-0.000109
3678.000000	-0.000079
3677.000000	-0.000067
3676.000000	-0.000072
3675.000000	-0.000095
3674.000000	-0.000121
3673.000000	-0.000137
3672.000000	-0.000155
3671.000000	-0.000179
3670.000000	-0.000202
3669.000000	-0.000216
3668.000000	-0.000219
3667.000000	-0.000217
3666.000000	-0.000220
3665.000000	-0.000232
3664.000000	-0.000243
3663.000000	-0.000248
3662.000000	-0.000246
3661.000000	-0.000245
3660.000000	-0.000251
3659.000000	-0.000262
3658.000000	-0.000269
3657.000000	-0.000268
3656.000000	-0.000256
3655.000000	-0.000238
3654.000000	-0.000220
3653.000000	-0.000212
3652.000000	-0.000216
3651.000000	-0.000221
3650.000000	-0.000224
3649.000000	-0.000237
3648.000000	-0.000264
3647.000000	-0.000286
3646.000000	-0.000293
3645.000000	-0.000289
3644.000000	-0.000287
3643.000000	-0.000287
3642.000000	-0.000281
3641.000000	-0.000264
3640.000000	-0.000240
3639.000000	-0.000217
3638.000000	-0.000199
3637.000000	-0.000189
3636.000000	-0.000185
3635.000000	-0.000185
3634.000000	-0.000187
3633.000000	-0.000192
3632.000000	-0.000201
3631.000000	-0.000207
3630.000000	-0.000201
3629.000000	-0.000198
3628.000000	-0.000220
3627.000000	-0.000258
3626.000000	-0.000290
3625.000000	-0.000313
3624.000000	-0.000340
3623.000000	-0.000385
3622.000000	-0.000448
3621.000000	-0.000507
3620.000000	-0.000531
3619.000000	-0.000505
3618.000000	-0.000450
3617.000000	-0.000402
3616.000000	-0.000387
3615.000000	-0.000399
3614.000000	-0.000416
3613.000000	-0.000418
3612.000000	-0.000412
3611.000000	-0.000410
3610.000000	-0.000416
3609.000000	-0.000423
3608.000000	-0.000423
3607.000000	-0.000415
3606.000000	-0.000407
3605.000000	-0.000406
3604.000000	-0.000412
3603.000000	-0.000417
3602.000000	-0.000411
3601.000000	-0.000395
3600.000000	-0.000378
3599.000000	-0.000370
3598.000000	-0.000370
3597.000000	-0.000368
3596.000000	-0.000360
3595.000000	-0.000350
3594.000000	-0.000355
3593.000000	-0.000377
3592.000000	-0.000404
3591.000000	-0.000421
3590.000000	-0.000425
3589.000000	-0.000424
3588.000000	-0.000427
3587.000000	-0.000437
3586.000000	-0.000448
3585.000000	-0.000455
3584.000000	-0.000461
3583.000000	-0.000472
3582.000000	-0.000488
3581.000000	-0.000501
3580.000000	-0.000499
3579.000000	-0.000481
3578.000000	-0.000459
3577.000000	-0.000446
3576.000000	-0.000451
3575.000000	-0.000464
3574.000000	-0.000477
3573.000000	-0.000486
3572.000000	-0.000502
3571.000000	-0.000536
3570.000000	-0.000588
3569.000000	-0.000639
3568.000000	-0.000666
3567.000000	-0.000657
3566.000000	-0.000620
3565.000000	-0.000575
3564.000000	-0.000539
3563.000000	-0.000526
3562.000000	-0.000533
3561.000000	-0.000553
3560.000000	-0.000576
3559.000000	-0.000594
3558.000000	-0.000605
3557.000000	-0.000610
3556.000000	-0.000613
3555.000000	-0.000619
3554.000000	-0.000627
3553.000000	-0.000633
3552.000000	-0.000634
3551.000000	-0.000635
3550.000000	-0.000646
3549.000000	-0.000668
3548.000000	-0.000689
3547.000000	-0.000697
3546.000000	-0.000692
3545.000000	-0.000684
3544.000000	-0.000683
3543.000000	-0.000687
3542.000000	-0.000692
3541.000000	-0.000696
3540.000000	-0.000699
3539.000000	-0.000706
3538.000000	-0.000718
3537.000000	-0.000732
3536.000000	-0.000740
3535.000000	-0.000740
3534.000000	-0.000736
3533.000000	-0.000736
3532.000000	-0.000742
3531.000000	-0.000748
3530.000000	-0.000748
3529.000000	-0.000744
3528.000000	-0.000742
3527.000000	-0.000747
3526.000000	-0.000757
3525.000000	-0.000767
3524.000000	-0.000772
3523.000000	-0.000776
3522.000000	-0.000783
3521.000000	-0.000796
3520.000000	-0.000812
3519.000000	-0.000826
3518.000000	-0.000834
3517.000000	-0.000839
3516.000000	-0.000841
3515.000000	-0.000840
3514.000000	-0.000839
3513.000000	-0.000843
3512.000000	-0.000854
3511.000000	-0.000863
3510.000000	-0.000862
3509.000000	-0.000852
3508.000000	-0.000843
3507.000000	-0.000844
3506.000000	-0.000854
3505.000000	-0.000865
3504.000000	-0.000870
3503.000000	-0.000868
3502.000000	-0.000864
3501.000000	-0.000865
3500.000000	-0.000876
3499.000000	-0.000897
3498.000000	-0.000922
3497.000000	-0.000942
3496.000000	-0.000954
3495.000000	-0.000959
3494.000000	-0.000966
3493.000000	-0.000981
3492.000000	-0.001003
3491.000000	-0.001021
3490.000000	-0.001028
3489.000000	-0.001025
3488.000000	-0.001019
3487.000000	-0.001015
3486.000000	-0.001018
3485.000000	-0.001027
3484.000000	-0.001041
3483.000000	-0.001053
3482.000000	-0.001059
3481.000000	-0.001061
3480.000000	-0.001066
3479.000000	-0.001078
3478.000000	-0.001098
3477.000000	-0.001122
3476.000000	-0.001146
3475.000000	-0.001163
3474.000000	-0.001166
3473.000000	-0.001159
3472.000000	-0.001148
3471.000000	-0.001144
3470.000000	-0.001152
3469.000000	-0.001172
3468.000000	-0.001196
3467.000000	-0.001216
3466.000000	-0.001224
3465.000000	-0.001221
3464.000000	-0.001214
3463.000000	-0.001211
3462.000000	-0.001211
3461.000000	-0.001210
3460.000000	-0.001207
3459.000000	-0.001207
3458.000000	-0.001217
3457.000000	-0.001236
3456.000000	-0.001258
3455.000000	-0.001274
3454.000000	-0.001281
3453.000000	-0.001284
3452.000000	-0.001289
3451.000000	-0.001302
3450.000000	-0.001324
3449.000000	-0.001350
3448.000000	-0.001366
3447.000000	-0.001367
3446.000000	-0.001357
3445.000000	-0.001347
3444.000000	-0.001345
3443.000000	-0.001349
3442.000000	-0.001355
3441.000000	-0.001364
3440.000000	-0.001376
3439.000000	-0.001390
3438.000000	-0.001398
3437.000000	-0.001399
3436.000000	-0.001396
3435.000000	-0.001396
3434.000000	-0.001403
3433.000000	-0.001418
3432.000000	-0.001438
3431.000000	-0.001458
3430.000000	-0.001471
3429.000000	-0.001475
3428.000000	-0.001472
3427.000000	-0.001467
3426.000000	-0.001464
3425.000000	-0.001468
3424.000000	-0.001481
3423.000000	-0.001497
3422.000000	-0.001508
3421.000000	-0.001509
3420.000000	-0.001505
3419.000000	-0.001502
3418.000000	-0.001506
3417.000000	-0.001513
3416.000000	-0.001521
3415.000000	-0.001530
3414.000000	-0.001544
3413.000000	-0.001563
3412.000000	-0.001580
3411.000000	-0.001587
3410.000000	-0.001586
3409.000000	-0.001583
3408.000000	-0.001585
3407.000000	-0.001592
3406.000000	-0.001605
3405.000000	-0.001623
3404.000000	-0.001642
3403.000000	-0.001654
3402.000000	-0.001654
3401.000000	-0.001645
3400.000000	-0.001633
3399.000000	-0.001621
3398.000000	-0.001609
3397.000000	-0.001601
3396.000000	-0.001602
3395.000000	-0.001611
3394.000000	-0.001622
3393.000000	-0.001628
3392.000000	-0.001631
3391.000000	-0.001636
3390.000000	-0.001647
3389.000000	-0.001663
3388.000000	-0.001681
3387.000000	-0.001691
3386.000000	-0.001690
3385.000000	-0.001682
3384.000000	-0.001677
3383.000000	-0.001680
3382.000000	-0.001689
3381.000000	-0.001697
3380.000000	-0.001697
3379.000000	-0.001689
3378.000000	-0.001675
3377.000000	-0.001660
3376.000000	-0.001650
3375.000000	-0.001645
3374.000000	-0.001642
3373.000000	-0.001638
3372.000000	-0.001633
3371.000000	-0.001633
3370.000000	-0.001640
3369.000000	-0.001654
3368.000000	-0.001667
3367.000000	-0.001673
3366.000000	-0.001667
3365.000000	-0.001648
3364.000000	-0.001626
3363.000000	-0.001612
3362.000000	-0.001614
3361.000000	-0.001630
3360.000000	-0.001651
3359.000000	-0.001664
3358.000000	-0.001660
3357.000000	-0.001640
3356.000000	-0.001619
3355.000000	-0.001606
3354.000000	-0.001604
3353.000000	-0.001606
3352.000000	-0.001599
3351.000000	-0.001581
3350.000000	-0.001555
3349.000000	-0.001531
3348.000000	-0.001515
3347.000000	-0.001507
3346.000000	-0.001504
3345.000000	-0.001498
3344.000000	-0.001488
3343.000000	-0.001473
3342.000000	-0.001456
3341.000000	-0.001445
3340.000000	-0.001442
3339.000000	-0.001444
3338.000000	-0.001441
3337.000000	-0.001430
3336.000000	-0.001414
3335.000000	-0.001401
3334.000000	-0.001395
3333.000000	-0.001394
3332.000000	-0.001392
3331.000000	-0.001383
3330.000000	-0.001366
3329.000000	-0.001344
3328.000000	-0.001319
3327.000000	-0.001294
3326.000000	-0.001273
3325.000000	-0.001258
3324.000000	-0.001252
3323.000000	-0.001252
3322.000000	-0.001252
3321.000000	-0.001245
3320.000000	-0.001227
3319.000000	-0.001197
3318.000000	-0.001160
3317.000000	-0.001128
3316.000000	-0.001111
3315.000000	-0.001109
3314.000000	-0.001114
3313.000000	-0.001120
3312.000000	-0.001126
3311.000000	-0.001125
3310.000000	-0.001111
3309.000000	-0.001084
3308.000000	-0.001053
3307.000000	-0.001028
3306.000000	-0.001010
3305.000000	-0.000996
3304.000000	-0.000985
3303.000000	-0.000980
3302.000000	-0.000975
3301.000000	-0.000965
3300.000000	-0.000948
3299.000000	-0.000930
3298.000000	-0.000916
3297.000000	-0.000906
3296.000000	-0.000897
3295.000000	-0.000884
3294.000000	-0.000865
3293.000000	-0.000840
3292.000000	-0.000812
3291.000000	-0.000790
3290.000000	-0.000777
3289.000000	-0.000776
3288.000000	-0.000782
3287.000000	-0.000790
3286.000000	-0.000794
3285.000000	-0.000790
3284.000000	-0.000781
3283.000000	-0.000769
3282.000000	-0.000754
3281.000000	-0.000734
3280.000000	-0.000711
3279.000000	-0.000691
3278.000000	-0.000676
3277.000000	-0.000668
3276.000000	-0.000661
3275.000000	-0.000651
3274.000000	-0.000635
3273.000000	-0.000615
3272.000000	-0.000599
3271.000000	-0.000595
3270.000000	-0.000601
3269.000000	-0.000605
3268.000000	-0.000600
3267.000000	-0.000591
3266.000000	-0.000585
3265.000000	-0.000584
3264.000000	-0.000581
3263.000000	-0.000573
3262.000000	-0.000560
3261.000000	-0.000546
3260.000000	-0.000533
3259.000000	-0.000518
3258.000000	-0.000497
3257.000000	-0.000475
3256.000000	-0.000457
3255.000000	-0.000449
3254.000000	-0.000446
3253.000000	-0.000443
3252.000000	-0.000436
3251.000000	-0.000431
3250.000000	-0.000429
3249.000000	-0.000429
3248.000000	-0.000427
3247.000000	-0.000424
3246.000000	-0.000425
3245.000000	-0.000427
3244.000000	-0.000424
3243.000000	-0.000410
3242.000000	-0.000392
3241.000000	-0.000375
3240.000000	-0.000365
3239.000000	-0.000359
3238.000000	-0.000355
3237.000000	-0.000353
3236.000000	-0.000353
3235.000000	-0.000355
3234.000000	-0.000358
3233.000000	-0.000363
3232.000000	-0.000368
3231.000000	-0.000368
3230.000000	-0.000360
3229.000000	-0.000343
3228.000000	-0.000324
3227.000000	-0.000311
3226.000000	-0.000308
3225.000000	-0.000313
3224.000000	-0.000317
3223.000000	-0.000313
3222.000000	-0.000305
3221.000000	-0.000297
3220.000000	-0.000290
3219.000000	-0.000281
3218.000000	-0.000269
3217.000000	-0.000261
3216.000000	-0.000262
3215.000000	-0.000268
3214.000000	-0.000270
3213.000000	-0.000263
3212.000000	-0.000249
3211.000000	-0.000235
3210.000000	-0.000223
3209.000000	-0.000215
3208.000000	-0.000212
3207.000000	-0.000216
3206.000000	-0.000226
3205.000000	-0.000244
3204.000000	-0.000264
3203.000000	-0.000277
3202.000000	-0.000276
3201.000000	-0.000259
3200.000000	-0.000236
3199.000000	-0.000215
3198.000000	-0.000199
3197.000000	-0.000186
3196.000000	-0.000176
3195.000000	-0.000172
3194.000000	-0.000178
3193.000000	-0.000193
3192.000000	-0.000208
3191.000000	-0.000216
3190.000000	-0.000211
3189.000000	-0.000197
3188.000000	-0.000180
3187.000000	-0.000167
3186.000000	-0.000157
3185.000000	-0.000147
3184.000000	-0.000139
3183.000000	-0.000132
3182.000000	-0.000130
3181.000000	-0.000129
3180.000000	-0.000124
3179.000000	-0.000110
3178.000000	-0.000089
3177.000000	-0.000071
3176.000000	-0.000064
3175.000000	-0.000070
3174.000000	-0.000080
3173.000000	-0.000089
3172.000000	-0.000099
3171.000000	-0.000114
3170.000000	-0.000132
3169.000000	-0.000145
3168.000000	-0.000150
3167.000000	-0.000146
3166.000000	-0.000135
3165.000000	-0.000120
3164.000000	-0.000102
3163.000000	-0.000082
3162.000000	-0.000063
3161.000000	-0.000045
3160.000000	-0.000030
3159.000000	-0.000018
3158.000000	-0.000009
3157.000000	0.000001
3156.000000	0.000011
3155.000000	0.000021
3154.000000	0.000028
3153.000000	0.000030
3152.000000	0.000027
3151.000000	0.000019
3150.000000	0.000016
3149.000000	0.000019
3148.000000	0.000026
3147.000000	0.000030
3146.000000	0.000028
3145.000000	0.000026
3144.000000	0.000028
3143.000000	0.000032
3142.000000	0.000031
3141.000000	0.000020
3140.000000	0.000001
3139.000000	-0.000018
3138.000000	-0.000030
3137.000000	-0.000027
3136.000000	-0.000013
3135.000000	0.000006
3134.000000	0.000022
3133.000000	0.000030
3132.000000	0.000028
3131.000000	0.000017
3130.000000	0.000004
3129.000000	-0.000002
3128.000000	0.000006
3127.000000	0.000023
3126.000000	0.000039
3125.000000	0.000041
3124.000000	0.000025
3123.000000	0.000003
3122.000000	-0.000010
3121.000000	-0.000010
3120.000000	-0.000003
3119.000000	0.000001
3118.000000	0.000000
3117.000000	-0.000003
3116.000000	-0.000006
3115.000000	-0.000011
3114.000000	-0.000016
3113.000000	-0.000015
3112.000000	-0.000009
3111.000000	-0.000002
3110.000000	0.000003
3109.000000	0.000010
3108.000000	0.000020
3107.000000	0.000028
3106.000000	0.000024
3105.000000	0.000004
3104.000000	-0.000023
3103.000000	-0.000040
3102.000000	-0.000036
3101.000000	-0.000013
3100.000000	0.000014
3099.000000	0.000028
3098.000000	0.000024
3097.000000	0.000014
3096.000000	0.000006
3095.000000	0.000005
3094.000000	0.000010
3093.000000	0.000018
3092.000000	0.000022
3091.000000	0.000021
3090.000000	0.000015
3089.000000	0.000008
3088.000000	0.000002
3087.000000	-0.000007
3086.000000	-0.000019
3085.000000	-0.000027
3084.000000	-0.000023
3083.000000	-0.000011
3082.000000	-0.000002
3081.000000	-0.000003
3080.000000	-0.000012
3079.000000	-0.000020
3078.000000	-0.000021
3077.000000	-0.000015
3076.000000	-0.000006
3075.000000	0.000004
3074.000000	0.000014
3073.000000	0.000019
3072.000000	0.000017
3071.000000	0.000009
3070.000000	-0.000002
3069.000000	-0.000012
3068.000000	-0.000019
3067.000000	-0.000023
3066.000000	-0.000020
3065.000000	-0.000008
3064.000000	0.000008
3063.000000	0.000019
3062.000000	0.000015
3061.000000	0.000001
3060.000000	-0.000011
3059.000000	-0.000011
3058.000000	-0.000002
3057.000000	0.000006
3056.000000	0.000008
3055.000000	0.000005
3054.000000	0.000002
3053.000000	-0.000001
3052.000000	-0.000005
3051.000000	-0.000012
3050.000000	-0.000016
3049.000000	-0.000011
3048.000000	0.000001
3047.000000	0.000012
3046.000000	0.000012
3045.000000	-0.000001
3044.000000	-0.000022
3043.000000	-0.000041
3042.000000	-0.000049
3041.000000	-0.000041
3040.000000	-0.000022
3039.000000	-0.000001
3038.000000	0.000014
3037.000000	0.000018
3036.000000	0.000014
3035.000000	0.000006
3034.000000	-0.000005
3033.000000	-0.000015
3032.000000	-0.000021
3031.000000	-0.000022
3030.000000	-0.000017
3029.000000	-0.000012
3028.000000	-0.000007
3027.000000	-0.000002
3026.000000	0.000001
3025.000000	-0.000002
3024.000000	-0.000010
3023.000000	-0.000016
3022.000000	-0.000014
3021.000000	-0.000002
3020.000000	0.000014
3019.000000	0.000027
3018.000000	0.000027
3017.000000	0.000010
3016.000000	-0.000024
3015.000000	-0.000059
3014.000000	-0.000074
3013.000000	-0.000058
3012.000000	-0.000018
3011.000000	0.000024
3010.000000	0.000055
3009.000000	0.000077
3008.000000	0.000094
3007.000000	0.000111
3006.000000	0.000132
3005.000000	0.000162
3004.000000	0.000202
3003.000000	0.000246
3002.000000	0.000286
3001.000000	0.000321
3000.000000	0.000355
2999.000000	0.000391
2998.000000	0.000420
2997.000000	0.000437
2996.000000	0.000448
2995.000000	0.000472
2994.000000	0.000523
2993.000000	0.000597
2992.000000	0.000678
2991.000000	0.000751
2990.000000	0.000811
2989.000000	0.000860
2988.000000	0.000901
2987.000000	0.000939
2986.000000	0.000990
2985.000000	0.001070
2984.000000	0.001181
2983.000000	0.001312
2982.000000	0.001441
2981.000000	0.001559
2980.000000	0.001665
2979.000000	0.001766
2978.000000	0.001870
2977.000000	0.001985
2976.000000	0.002117
2975.000000	0.002260
2974.000000	0.002401
2973.000000	0.002525
2972.000000	0.002628
2971.000000	0.002714
2970.000000	0.002785
2969.000000	0.002837
2968.000000	0.002869
2967.000000	0.002880
2966.000000	0.002868
2965.000000	0.002831
2964.000000	0.002771
2963.000000	0.002693
2962.000000	0.002607
2961.000000	0.002521
2960.000000	0.002443
2959.000000	0.002373
2958.000000	0.002303
2957.000000	0.002222
2956.000000	0.002134
2955.000000	0.002055
2954.000000	0.001999
2953.000000	0.001968
2952.000000	0.001948
2951.000000	0.001927
2950.000000	0.001903
2949.000000	0.001884
2948.000000	0.001882
2947.000000	0.001904
2946.000000	0.001950
2945.000000	0.002017
2944.000000	0.002101
2943.000000	0.002194
2942.000000	0.002284
2941.000000	0.002353
2940.000000	0.002390
2939.000000	0.002395
2938.000000	0.002378
2937.000000	0.002350
2936.000000	0.002317
2935.000000	0.002276
2934.000000	0.002219
2933.000000	0.002144
2932.000000	0.002056
2931.000000	0.001971
2930.000000	0.001901
2929.000000	0.001842
2928.000000	0.001786
2927.000000	0.001732
2926.000000	0.001682
2925.000000	0.001639
2924.000000	0.001596
2923.000000	0.001549
2922.000000	0.001502
2921.000000	0.001465
2920.000000	0.001440
2919.000000	0.001422
2918.000000	0.001401
2917.000000	0.001374
2916.000000	0.001340
2915.000000	0.001305
2914.000000	0.001274
2913.000000	0.001249
2912.000000	0.001229
2911.000000	0.001214
2910.000000	0.001205
2909.000000	0.001201
2908.000000	0.001197
2907.000000	0.001190
2906.000000	0.001176
2905.000000	0.001158
2904.000000	0.001137
2903.000000	0.001116
2902.000000	0.001097
2901.000000	0.001082
2900.000000	0.001067
2899.000000	0.001051
2898.000000	0.001031
2897.000000	0.001011
2896.000000	0.000995
2895.000000	0.000986
2894.000000	0.000986
2893.000000	0.000993
2892.000000	0.001005
2891.000000	0.001021
2890.000000	0.001047
2889.000000	0.001084
2888.000000	0.001130
2887.000000	0.001185
2886.000000	0.001253
2885.000000	0.001334
2884.000000	0.001421
2883.000000	0.001500
2882.000000	0.001568
2881.000000	0.001623
2880.000000	0.001667
2879.000000	0.001694
2878.000000	0.001696
2877.000000	0.001672
2876.000000	0.001627
2875.000000	0.001572
2874.000000	0.001518
2873.000000	0.001469
2872.000000	0.001422
2871.000000	0.001373
2870.000000	0.001325
2869.000000	0.001277
2868.000000	0.001229
2867.000000	0.001176
2866.000000	0.001119
2865.000000	0.001063
2864.000000	0.001012
2863.000000	0.000964
2862.000000	0.000918
2861.000000	0.000873
2860.000000	0.000830
2859.000000	0.000786
2858.000000	0.000741
2857.000000	0.000694
2856.000000	0.000650
2855.000000	0.000611
2854.000000	0.000579
2853.000000	0.000552
2852.000000	0.000527
2851.000000	0.000504
2850.000000	0.000481
2849.000000	0.000454
2848.000000	0.000427
2847.000000	0.000405
2846.000000	0.000393
2845.000000	0.000390
2844.000000	0.000388
2843.000000	0.000383
2842.000000	0.000377
2841.000000	0.000367
2840.000000	0.000354
2839.000000	0.000341
2838.000000	0.000333
2837.000000	0.000328
2836.000000	0.000319
2835.000000	0.000300
2834.000000	0.000277
2833.000000	0.000256
2832.000000	0.000243
2831.000000	0.000237
2830.000000	0.000234
2829.000000	0.000233
2828.000000	0.000230
2827.000000	0.000224
2826.000000	0.000215
2825.000000	0.000208
2824.000000	0.000203
2823.000000	0.000198
2822.000000	0.000194
2821.000000	0.000192
2820.000000	0.000190
2819.000000	0.000189
2818.000000	0.000191
2817.000000	0.000193
2816.000000	0.000189
2815.000000	0.000174
2814.000000	0.000152
2813.000000	0.000129
2812.000000	0.000113
2811.000000	0.000106
2810.000000	0.000110
2809.000000	0.000126
2808.000000	0.000145
2807.000000	0.000156
2806.000000	0.000154
2805.000000	0.000145
2804.000000	0.000136
2803.000000	0.000131
2802.000000	0.000131
2801.000000	0.000133
2800.000000	0.000132
2799.000000	0.000124
2798.000000	0.000107
2797.000000	0.000090
2796.000000	0.000080
2795.000000	0.000081
2794.000000	0.000090
2793.000000	0.000099
2792.000000	0.000104
2791.000000	0.000104
2790.000000	0.000099
2789.000000	0.000094
2788.000000	0.000089
2787.000000	0.000084
2786.000000	0.000083
2785.000000	0.000084
2784.000000	0.000086
2783.000000	0.000086
2782.000000	0.000087
2781.000000	0.000090
2780.000000	0.000092
2779.000000	0.000088
2778.000000	0.000077
2777.000000	0.000067
2776.000000	0.000064
2775.000000	0.000067
2774.000000	0.000068
2773.000000	0.000065
2772.000000	0.000064
2771.000000	0.000069
2770.000000	0.000077
2769.000000	0.000081
2768.000000	0.000077
2767.000000	0.000069
2766.000000	0.000063
2765.000000	0.000064
2764.000000	0.000069
2763.000000	0.000075
2762.000000	0.000079
2761.000000	0.000077
2760.000000	0.000068
2759.000000	0.000057
2758.000000	0.000051
2757.000000	0.000051
2756.000000	0.000055
2755.000000	0.000061
2754.000000	0.000068
2753.000000	0.000075
2752.000000	0.000078
2751.000000	0.000077
2750.000000	0.000075
2749.000000	0.000076
2748.000000	0.000076
2747.000000	0.000074
2746.000000	0.000077
2745.000000	0.000089
2744.000000	0.000105
2743.000000	0.000117
2742.000000	0.000121
2741.000000	0.000121
2740.000000	0.000119
2739.000000	0.000119
2738.000000	0.000119
2737.000000	0.000117
2736.000000	0.000111
2735.000000	0.000101
2734.000000	0.000091
2733.000000	0.000084
2732.000000	0.000081
2731.000000	0.000079
2730.000000	0.000077
2729.000000	0.000075
2728.000000	0.000076
2727.000000	0.000078
2726.000000	0.000079
2725.000000	0.000077
2724.000000	0.000073
2723.000000	0.000070
2722.000000	0.000070
2721.000000	0.000073
2720.000000	0.000080
2719.000000	0.000088
2718.000000	0.000094
2717.000000	0.000095
2716.000000	0.000090
2715.000000	0.000083
2714.000000	0.000079
2713.000000	0.000082
2712.000000	0.000090
2711.000000	0.000098
2710.000000	0.000100
2709.000000	0.000094
2708.000000	0.000084
2707.000000	0.000077
2706.000000	0.000079
2705.000000	0.000087
2704.000000	0.000094
2703.000000	0.000095
2702.000000	0.000095
2701.000000	0.000100
2700.000000	0.000108
2699.000000	0.000110
2698.000000	0.000105
2697.000000	0.000095
2696.000000	0.000088
2695.000000	0.000082
2694.000000	0.000077
2693.000000	0.000073
2692.000000	0.000070
2691.000000	0.000069
2690.000000	0.000070
2689.000000	0.000072
2688.000000	0.000071
2687.000000	0.000066
2686.000000	0.000060
2685.000000	0.000060
2684.000000	0.000065
2683.000000	0.000071
2682.000000	0.000074
2681.000000	0.000070
2680.000000	0.000063
2679.000000	0.000058
2678.000000	0.000061
2677.000000	0.000071
2676.000000	0.000085
2675.000000	0.000097
2674.000000	0.000105
2673.000000	0.000110
2672.000000	0.000107
2671.000000	0.000096
2670.000000	0.000080
2669.000000	0.000068
2668.000000	0.000067
2667.000000	0.000074
2666.000000	0.000084
2665.000000	0.000089
2664.000000	0.000086
2663.000000	0.000082
2662.000000	0.000082
2661.000000	0.000087
2660.000000	0.000093
2659.000000	0.000094
2658.000000	0.000091
2657.000000	0.000083
2656.000000	0.000073
2655.000000	0.000063
2654.000000	0.000056
2653.000000	0.000056
2652.000000	0.000062
2651.000000	0.000067
2650.000000	0.000065
2649.000000	0.000055
2648.000000	0.000040
2647.000000	0.000027
2646.000000	0.000022
2645.000000	0.000026
2644.000000	0.000031
2643.000000	0.000031
2642.000000	0.000025
2641.000000	0.000015
2640.000000	0.000008
2639.000000	0.000005
2638.000000	0.000012
2637.000000	0.000025
2636.000000	0.000037
2635.000000	0.000039
2634.000000	0.000031
2633.000000	0.000017
2632.000000	0.000000
2631.000000	-0.000012
2630.000000	-0.000015
2629.000000	-0.000007
2628.000000	0.000003
2627.000000	0.000009
2626.000000	0.000007
2625.000000	0.000001
2624.000000	-0.000003
2623.000000	-0.000006
2622.000000	-0.000006
2621.000000	-0.000006
2620.000000	-0.000010
2619.000000	-0.000014
2618.000000	-0.000012
2617.000000	0.000002
2616.000000	0.000022
2615.000000	0.000037
2614.000000	0.000040
2613.000000	0.000033
2612.000000	0.000027
2611.000000	0.000024
2610.000000	0.000028
2609.000000	0.000037
2608.000000	0.000048
2607.000000	0.000055
2606.000000	0.000055
2605.000000	0.000048
2604.000000	0.000040
2603.000000	0.000037
2602.000000	0.000040
2601.000000	0.000045
2600.000000	0.000047
2599.000000	0.000045
2598.000000	0.000046
2597.000000	0.000051
2596.000000	0.000057
2595.000000	0.000063
2594.000000	0.000069
2593.000000	0.000073
2592.000000	0.000072
2591.000000	0.000063
2590.000000	0.000051
2589.000000	0.000042
2588.000000	0.000039
2587.000000	0.000042
2586.000000	0.000049
2585.000000	0.000058
2584.000000	0.000064
2583.000000	0.000065
2582.000000	0.000065
2581.000000	0.000067
2580.000000	0.000074
2579.000000	0.000081
2578.000000	0.000086
2577.000000	0.000084
2576.000000	0.000075
2575.000000	0.000064
2574.000000	0.000056
2573.000000	0.000058
2572.000000	0.000063
2571.000000	0.000065
2570.000000	0.000062
2569.000000	0.000056
2568.000000	0.000048
2567.000000	0.000036
2566.000000	0.000025
2565.000000	0.000021
2564.000000	0.000026
2563.000000	0.000033
2562.000000	0.000039
2561.000000	0.000042
2560.000000	0.000045
2559.000000	0.000050
2558.000000	0.000057
2557.000000	0.000063
2556.000000	0.000062
2555.000000	0.000053
2554.000000	0.000043
2553.000000	0.000039
2552.000000	0.000044
2551.000000	0.000051
2550.000000	0.000056
2549.000000	0.000059
2548.000000	0.000060
2547.000000	0.000058
2546.000000	0.000053
2545.000000	0.000050
2544.000000	0.000051
2543.000000	0.000058
2542.000000	0.000066
2541.000000	0.000070
2540.000000	0.000067
2539.000000	0.000062
2538.000000	0.000057
2537.000000	0.000053
2536.000000	0.000047
2535.000000	0.000045
2534.000000	0.000052
2533.000000	0.000066
2532.000000	0.000078
2531.000000	0.000080
2530.000000	0.000070
2529.000000	0.000052
2528.000000	0.000030
2527.000000	0.000012
2526.000000	0.000006
2525.000000	0.000011
2524.000000	0.000021
2523.000000	0.000026
2522.000000	0.000022
2521.000000	0.000011
2520.000000	-0.000001
2519.000000	-0.000007
2518.000000	-0.000002
2517.000000	0.000013
2516.000000	0.000028
2515.000000	0.000032
2514.000000	0.000025
2513.000000	0.000016
2512.000000	0.000011
2511.000000	0.000010
2510.000000	0.000013
2509.000000	0.000019
2508.000000	0.000020
2507.000000	0.000013
2506.000000	0.000001
2505.000000	-0.000008
2504.000000	-0.000009
2503.000000	-0.000005
2502.000000	0.000002
2501.000000	0.000010
2500.000000	0.000012
2499.000000	0.000009
2498.000000	0.000004
2497.000000	0.000002
2496.000000	0.000001
2495.000000	-0.000001
2494.000000	-0.000006
2493.000000	-0.000012
2492.000000	-0.000018
2491.000000	-0.000022
2490.000000	-0.000019
2489.000000	-0.000013
2488.000000	-0.000006
2487.000000	-0.000003
2486.000000	0.000000
2485.000000	0.000006
2484.000000	0.000010
2483.000000	0.000006
2482.000000	-0.000003
2481.000000	-0.000012
2480.000000	-0.000015
2479.000000	-0.000014
2478.000000	-0.000012
2477.000000	-0.000010
2476.000000	-0.000010
2475.000000	-0.000011
2474.000000	-0.000004
2473.000000	0.000012
2472.000000	0.000032
2471.000000	0.000045
2470.000000	0.000049
2469.000000	0.000045
2468.000000	0.000035
2467.000000	0.000022
2466.000000	0.000010
2465.000000	0.000007
2464.000000	0.000012
2463.000000	0.000019
2462.000000	0.000022
2461.000000	0.000022
2460.000000	0.000022
2459.000000	0.000023
2458.000000	0.000022
2457.000000	0.000015
2456.000000	0.000001
2455.000000	-0.000015
2454.000000	-0.000024
2453.000000	-0.000022
2452.000000	-0.000016
2451.000000	-0.000008
2450.000000	0.000000
2449.000000	0.000005
2448.000000	0.000000
2447.000000	-0.000012
2446.000000	-0.000022
2445.000000	-0.000023
2444.000000	-0.000017
2443.000000	-0.000013
2442.000000	-0.000009
2441.000000	-0.000004
2440.000000	-0.000000
2439.000000	-0.000002
2438.000000	-0.000006
2437.000000	-0.000009
2436.000000	-0.000010
2435.000000	-0.000014
2434.000000	-0.000018
2433.000000	-0.000019
2432.000000	-0.000018
2431.000000	-0.000018
2430.000000	-0.000017
2429.000000	-0.000012
2428.000000	-0.000003
2427.000000	0.000003
2426.000000	0.000002
2425.000000	-0.000005
2424.000000	-0.000011
2423.000000	-0.000016
2422.000000	-0.000021
2421.000000	-0.000030
2420.000000	-0.000040
2419.000000	-0.000047
2418.000000	-0.000043
2417.000000	-0.000027
2416.000000	-0.000013
2415.000000	-0.000008
2414.000000	-0.000010
2413.000000	-0.000011
2412.000000	-0.000008
2411.000000	-0.000004
2410.000000	-0.000000
2409.000000	0.000001
2408.000000	-0.000004
2407.000000	-0.000014
2406.000000	-0.000023
2405.000000	-0.000026
2404.000000	-0.000029
2403.000000	-0.000031
2402.000000	-0.000029
2401.000000	-0.000021
2400.000000	-0.000014
2399.000000	-0.000009
2398.000000	-0.000003
2397.000000	0.000006
2396.000000	0.000011
2395.000000	0.000013
2394.000000	0.000016
2393.000000	0.000027
2392.000000	0.000041
2391.000000	0.000062
2390.000000	0.000103
2389.000000	0.000179
2388.000000	0.000289
2387.000000	0.000435
2386.000000	0.000628
2385.000000	0.000877
2384.000000	0.001169
2383.000000	0.001484
2382.000000	0.001801
2381.000000	0.002088
2380.000000	0.002294
2379.000000	0.002373
2378.000000	0.002308
2377.000000	0.002106
2376.000000	0.001791
2375.000000	0.001411
2374.000000	0.001041
2373.000000	0.000732
2372.000000	0.000494
2371.000000	0.000329
2370.000000	0.000262
2369.000000	0.000306
2368.000000	0.000423
2367.000000	0.000575
2366.000000	0.000766
2365.000000	0.000980
2364.000000	0.001158
2363.000000	0.001291
2362.000000	0.001443
2361.000000	0.001627
2360.000000	0.001770
2359.000000	0.001780
2358.000000	0.001687
2357.000000	0.001580
2356.000000	0.001502
2355.000000	0.001512
2354.000000	0.001661
2353.000000	0.001943
2352.000000	0.002133
2351.000000	0.002024
2350.000000	0.001706
2349.000000	0.001465
2348.000000	0.001537
2347.000000	0.001832
2346.000000	0.002058
2345.000000	0.002025
2344.000000	0.001837
2343.000000	0.001778
2342.000000	0.001906
2341.000000	0.002113
2340.000000	0.002262
2339.000000	0.002321
2338.000000	0.002298
2337.000000	0.002220
2336.000000	0.002156
2335.000000	0.002180
2334.000000	0.002316
2333.000000	0.002532
2332.000000	0.002773
2331.000000	0.002929
2330.000000	0.002949
2329.000000	0.002810
2328.000000	0.002669
2327.000000	0.002614
2326.000000	0.002705
2325.000000	0.002887
2324.000000	0.003078
2323.000000	0.003211
2322.000000	0.003244
2321.000000	0.003210
2320.000000	0.003124
2319.000000	0.002994
2318.000000	0.002847
2317.000000	0.002749
2316.000000	0.002778
2315.000000	0.002903
2314.000000	0.003045
2313.000000	0.003107
2312.000000	0.003095
2311.000000	0.003017
2310.000000	0.002912
2309.000000	0.002774
2308.000000	0.002628
2307.000000	0.002460
2306.000000	0.002276
2305.000000	0.002073
2304.000000	0.001875
2303.000000	0.001681
2302.000000	0.001491
2301.000000	0.001295
2300.000000	0.001111
2299.000000	0.000932
2298.000000	0.000765
2297.000000	0.000606
2296.000000	0.000474
2295.000000	0.000361
2294.000000	0.000270
2293.000000	0.000196
2292.000000	0.000153
2291.000000	0.000130
2290.000000	0.000107
2289.000000	0.000070
2288.000000	0.000026
2287.000000	-0.000017
2286.000000	-0.000063
2285.000000	-0.000115
2284.000000	-0.000165
2283.000000	-0.000206
2282.000000	-0.000241
2281.000000	-0.000274
2280.000000	-0.000302
2279.000000	-0.000320
2278.000000	-0.000332
2277.000000	-0.000344
2276.000000	-0.000358
2275.000000	-0.000375
2274.000000	-0.000397
2273.000000	-0.000424
2272.000000	-0.000451
2271.000000	-0.000478
2270.000000	-0.000512
2269.000000	-0.000562
2268.000000	-0.000625
2267.000000	-0.000694
2266.000000	-0.000762
2265.000000	-0.000830
2264.000000	-0.000897
2263.000000	-0.000967
2262.000000	-0.001044
2261.000000	-0.001132
2260.000000	-0.001238
2259.000000	-0.001375
2258.000000	-0.001556
2257.000000	-0.001763
2256.000000	-0.001927
2255.000000	-0.001944
2254.000000	-0.001739
2253.000000	-0.001321
2252.000000	-0.000789
2251.000000	-0.000274
2250.000000	0.000129
2249.000000	0.000391
2248.000000	0.000537
2247.000000	0.000606
2246.000000	0.000634
2245.000000	0.000647
2244.000000	0.000661
2243.000000	0.000676
2242.000000	0.000684
2241.000000	0.000677
2240.000000	0.000653
2239.000000	0.000612
2238.000000	0.000554
2237.000000	0.000484
2236.000000	0.000409
2235.000000	0.000338
2234.000000	0.000276
2233.000000	0.000227
2232.000000	0.000191
2231.000000	0.000163
2230.000000	0.000135
2229.000000	0.000110
2228.000000	0.000094
2227.000000	0.000090
2226.000000	0.000097
2225.000000	0.000110
2224.000000	0.000122
2223.000000	0.000124
2222.000000	0.000114
2221.000000	0.000099
2220.000000	0.000089
2219.000000	0.000085
2218.000000	0.000085
2217.000000	0.000084
2216.000000	0.000085
2215.000000	0.000087
2214.000000	0.000087
2213.000000	0.000086
2212.000000	0.000084
2211.000000	0.000084
2210.000000	0.000085
2209.000000	0.000087
2208.000000	0.000090
2207.000000	0.000091
2206.000000	0.000091
2205.000000	0.000091
2204.000000	0.000095
2203.000000	0.000100
2202.000000	0.000103
2201.000000	0.000101
2200.000000	0.000098
2199.000000	0.000099
2198.000000	0.000104
2197.000000	0.000114
2196.000000	0.000126
2195.000000	0.000136
2194.000000	0.000138
2193.000000	0.000130
2192.000000	0.000117
2191.000000	0.000104
2190.000000	0.000093
2189.000000	0.000087
2188.000000	0.000085
2187.000000	0.000083
2186.000000	0.000079
2185.000000	0.000074
2184.000000	0.000070
2183.000000	0.000066
2182.000000	0.000061
2181.000000	0.000058
2180.000000	0.000061
2179.000000	0.000069
2178.000000	0.000074
2177.000000	0.000070
2176.000000	0.000062
2175.000000	0.000058
2174.000000	0.000058
2173.000000	0.000054
2172.000000	0.000042
2171.000000	0.000027
2170.000000	0.000017
2169.000000	0.000020
2168.000000	0.000034
2167.000000	0.000051
2166.000000	0.000061
2165.000000	0.000059
2164.000000	0.000050
2163.000000	0.000040
2162.000000	0.000034
2161.000000	0.000033
2160.000000	0.000034
2159.000000	0.000032
2158.000000	0.000025
2157.000000	0.000018
2156.000000	0.000015
2155.000000	0.000016
2154.000000	0.000020
2153.000000	0.000026
2152.000000	0.000033
2151.000000	0.000038
2150.000000	0.000038
2149.000000	0.000035
2148.000000	0.000033
2147.000000	0.000033
2146.000000	0.000033
2145.000000	0.000033
2144.000000	0.000032
2143.000000	0.000032
2142.000000	0.000029
2141.000000	0.000025
2140.000000	0.000022
2139.000000	0.000022
2138.000000	0.000027
2137.000000	0.000034
2136.000000	0.000043
2135.000000	0.000050
2134.000000	0.000059
2133.000000	0.000070
2132.000000	0.000086
2131.000000	0.000100
2130.000000	0.000112
2129.000000	0.000126
2128.000000	0.000153
2127.000000	0.000198
2126.000000	0.000252
2125.000000	0.000308
2124.000000	0.000363
2123.000000	0.000422
2122.000000	0.000486
2121.000000	0.000554
2120.000000	0.000625
2119.000000	0.000696
2118.000000	0.000769
2117.000000	0.000844
2116.000000	0.000920
2115.000000	0.000996
2114.000000	0.001069
2113.000000	0.001140
2112.000000	0.001208
2111.000000	0.001268
2110.000000	0.001316
2109.000000	0.001348
2108.000000	0.001364
2107.000000	0.001365
2106.000000	0.001350
2105.000000	0.001320
2104.000000	0.001279
2103.000000	0.001228
2102.000000	0.001163
2101.000000	0.001080
2100.000000	0.000983
2099.000000	0.000885
2098.000000	0.000797
2097.000000	0.000722
2096.000000	0.000658
2095.000000	0.000600
2094.000000	0.000545
2093.000000	0.000490
2092.000000	0.000438
2091.000000	0.000389
2090.000000	0.000341
2089.000000	0.000295
2088.000000	0.000253
2087.000000	0.000220
2086.000000	0.000198
2085.000000	0.000180
2084.000000	0.000157
2083.000000	0.000130
2082.000000	0.000104
2081.000000	0.000086
2080.000000	0.000077
2079.000000	0.000074
2078.000000	0.000072
2077.000000	0.000070
2076.000000	0.000067
2075.000000	0.000063
2074.000000	0.000059
2073.000000	0.000056
2072.000000	0.000055
2071.000000	0.000052
2070.000000	0.000045
2069.000000	0.000038
2068.000000	0.000032
2067.000000	0.000029
2066.000000	0.000027
2065.000000	0.000026
2064.000000	0.000027
2063.000000	0.000033
2062.000000	0.000043
2061.000000	0.000052
2060.000000	0.000055
2059.000000	0.000049
2058.000000	0.000042
2057.000000	0.000041
2056.000000	0.000047
2055.000000	0.000050
2054.000000	0.000045
2053.000000	0.000038
2052.000000	0.000033
2051.000000	0.000032
2050.000000	0.000031
2049.000000	0.000030
2048.000000	0.000031
2047.000000	0.000031
2046.000000	0.000026
2045.000000	0.000016
2044.000000	0.000010
2043.000000	0.000011
2042.000000	0.000018
2041.000000	0.000021
2040.000000	0.000019
2039.000000	0.000015
2038.000000	0.000013
2037.000000	0.000012
2036.000000	0.000009
2035.000000	0.000005
2034.000000	-0.000000
2033.000000	-0.000002
2032.000000	-0.000001
2031.000000	0.000002
2030.000000	0.000005
2029.000000	0.000007
2028.000000	0.000009
2027.000000	0.000012
2026.000000	0.000017
2025.000000	0.000025
2024.000000	0.000033
2023.000000	0.000036
2022.000000	0.000034
2021.000000	0.000029
2020.000000	0.000027
2019.000000	0.000029
2018.000000	0.000029
2017.000000	0.000026
2016.000000	0.000021
2015.000000	0.000017
2014.000000	0.000012
2013.000000	0.000007
2012.000000	0.000005
2011.000000	0.000006
2010.000000	0.000008
2009.000000	0.000004
2008.000000	-0.000005
2007.000000	-0.000015
2006.000000	-0.000019
2005.000000	-0.000016
2004.000000	-0.000010
2003.000000	-0.000007
2002.000000	-0.000005
2001.000000	-0.000002
2000.000000	0.000002
1999.000000	0.000004
1998.000000	0.000003
1997.000000	0.000000
1996.000000	0.000001
1995.000000	0.000007
1994.000000	0.000017
1993.000000	0.000025
1992.000000	0.000025
1991.000000	0.000020
1990.000000	0.000013
1989.000000	0.000011
1988.000000	0.000013
1987.000000	0.000017
1986.000000	0.000020
1985.000000	0.000019
1984.000000	0.000016
1983.000000	0.000014
1982.000000	0.000013
1981.000000	0.000012
1980.000000	0.000011
1979.000000	0.000010
1978.000000	0.000010
1977.000000	0.000011
1976.000000	0.000012
1975.000000	0.000013
1974.000000	0.000015
1973.000000	0.000015
1972.000000	0.000011
1971.000000	0.000006
1970.000000	0.000002
1969.000000	0.000001
1968.000000	0.000001
1967.000000	0.000003
1966.000000	0.000006
1965.000000	0.000008
1964.000000	0.000009
1963.000000	0.000009
1962.000000	0.000010
1961.000000	0.000012
1960.000000	0.000014
1959.000000	0.000014
1958.000000	0.000013
1957.000000	0.000013
1956.000000	0.000016
1955.000000	0.000021
1954.000000	0.000021
1953.000000	0.000013
1952.000000	-0.000001
1951.000000	-0.000017
1950.000000	-0.000028
1949.000000	-0.000032
1948.000000	-0.000024
1947.000000	-0.000009
1946.000000	0.000006
1945.000000	0.000012
1944.000000	0.000012
1943.000000	0.000013
1942.000000	0.000016
1941.000000	0.000016
1940.000000	0.000008
1939.000000	-0.000003
1938.000000	-0.000008
1937.000000	-0.000006
1936.000000	-0.000002
1935.000000	-0.000001
1934.000000	-0.000003
1933.000000	-0.000002
1932.000000	0.000003
1931.000000	0.000009
1930.000000	0.000012
1929.000000	0.000011
1928.000000	0.000008
1927.000000	0.000006
1926.000000	0.000008
1925.000000	0.000013
1924.000000	0.000017
1923.000000	0.000015
1922.000000	0.000011
1921.000000	0.000006
1920.000000	0.000003
1919.000000	0.000002
1918.000000	0.000003
1917.000000	0.000007
1916.000000	0.000009
1915.000000	0.000006
1914.000000	0.000003
1913.000000	0.000002
1912.000000	0.000001
1911.000000	-0.000004
1910.000000	-0.000010
1909.000000	-0.000008
1908.000000	-0.000001
1907.000000	0.000002
1906.000000	-0.000001
1905.000000	-0.000003
1904.000000	-0.000001
1903.000000	0.000001
1902.000000	0.000001
1901.000000	-0.000000
1900.000000	-0.000003
1899.000000	-0.000010
1898.000000	-0.000016
1897.000000	-0.000019
1896.000000	-0.000019
1895.000000	-0.000019
1894.000000	-0.000016
1893.000000	-0.000008
1892.000000	0.000001
1891.000000	0.000001
1890.000000	-0.000005
1889.000000	-0.000010
1888.000000	-0.000013
1887.000000	-0.000014
1886.000000	-0.000011
1885.000000	0.000002
1884.000000	0.000016
1883.000000	0.000020
1882.000000	0.000016
1881.000000	0.000009
1880.000000	0.000001
1879.000000	-0.000007
1878.000000	-0.000015
1877.000000	-0.000016
1876.000000	-0.000009
1875.000000	-0.000003
1874.000000	-0.000002
1873.000000	-0.000003
1872.000000	-0.000003
1871.000000	-0.000006
1870.000000	-0.000010
1869.000000	-0.000008
1868.000000	-0.000001
1867.000000	0.000007
1866.000000	0.000013
1865.000000	0.000016
1864.000000	0.000013
1863.000000	-0.000002
1862.000000	-0.000020
1861.000000	-0.000026
1860.000000	-0.000020
1859.000000	-0.000013
1858.000000	-0.000014
1857.000000	-0.000014
1856.000000	-0.000011
1855.000000	-0.000011
1854.000000	-0.000013
1853.000000	-0.000010
1852.000000	-0.000001
1851.000000	0.000009
1850.000000	0.000019
1849.000000	0.000026
1848.000000	0.000032
1847.000000	0.000033
1846.000000	0.000029
1845.000000	0.000025
1844.000000	0.000019
1843.000000	0.000013
1842.000000	0.000015
1841.000000	0.000021
1840.000000	0.000026
1839.000000	0.000024
1838.000000	0.000015
1837.000000	0.000006
1836.000000	0.000001
1835.000000	0.000002
1834.000000	0.000007
1833.000000	0.000010
1832.000000	0.000008
1831.000000	0.000005
1830.000000	0.000004
1829.000000	0.000009
1828.000000	0.000017
1827.000000	0.000022
1826.000000	0.000022
1825.000000	0.000022
1824.000000	0.000026
1823.000000	0.000031
1822.000000	0.000032
1821.000000	0.000033
1820.000000	0.000039
1819.000000	0.000048
1818.000000	0.000053
1817.000000	0.000056
1816.000000	0.000058
1815.000000	0.000054
1814.000000	0.000044
1813.000000	0.000038
1812.000000	0.000043
1811.000000	0.000047
1810.000000	0.000042
1809.000000	0.000033
1808.000000	0.000029
1807.000000	0.000023
1806.000000	0.000019
1805.000000	0.000031
1804.000000	0.000061
1803.000000	0.000088
1802.000000	0.000091
1801.000000	0.000072
1800.000000	0.000045
1799.000000	0.000019
1798.000000	0.000002
1797.000000	0.000001
1796.000000	0.000013
1795.000000	0.000025
1794.000000	0.000034
1793.000000	0.000049
1792.000000	0.000067
1791.000000	0.000073
1790.000000	0.000064
1789.000000	0.000057
1788.000000	0.000061
1787.000000	0.000072
1786.000000	0.000080
1785.000000	0.000084
1784.000000	0.000080
1783.000000	0.000066
1782.000000	0.000045
1781.000000	0.000030
1780.000000	0.000029
1779.000000	0.000037
1778.000000	0.000045
1777.000000	0.000051
1776.000000	0.000052
1775.000000	0.000045
1774.000000	0.000030
1773.000000	0.000013
1772.000000	0.000011
1771.000000	0.000032
1770.000000	0.000057
1769.000000	0.000068
1768.000000	0.000069
1767.000000	0.000070
1766.000000	0.000073
1765.000000	0.000078
1764.000000	0.000087
1763.000000	0.000097
1762.000000	0.000090
1761.000000	0.000064
1760.000000	0.000044
1759.000000	0.000047
1758.000000	0.000067
1757.000000	0.000083
1756.000000	0.000085
1755.000000	0.000077
1754.000000	0.000056
1753.000000	0.000023
1752.000000	-0.000004
1751.000000	-0.000015
1750.000000	-0.000020
1749.000000	-0.000026
1748.000000	-0.000026
1747.000000	-0.000015
1746.000000	-0.000006
1745.000000	-0.000014
1744.000000	-0.000028
1743.000000	-0.000033
1742.000000	-0.000036
1741.000000	-0.000043
1740.000000	-0.000045
1739.000000	-0.000031
1738.000000	-0.000014
1737.000000	-0.000014
1736.000000	-0.000028
1735.000000	-0.000030
1734.000000	-0.000024
1733.000000	-0.000027
1732.000000	-0.000027
1731.000000	-0.000016
1730.000000	0.000006
1729.000000	0.000035
1728.000000	0.000063
1727.000000	0.000083
1726.000000	0.000089
1725.000000	0.000080
1724.000000	0.000062
1723.000000	0.000037
1722.000000	0.000011
1721.000000	-0.000006
1720.000000	-0.000011
1719.000000	-0.000010
1718.000000	-0.000016
1717.000000	-0.000020
1716.000000	-0.000020
1715.000000	-0.000029
1714.000000	-0.000045
1713.000000	-0.000047
1712.000000	-0.000038
1711.000000	-0.000037
1710.000000	-0.000049
1709.000000	-0.000063
1708.000000	-0.000072
1707.000000	-0.000080
1706.000000	-0.000075
1705.000000	-0.000045
1704.000000	-0.000016
1703.000000	-0.000034
1702.000000	-0.000093
1701.000000	-0.000135
1700.000000	-0.000143
1699.000000	-0.000144
1698.000000	-0.000148
1697.000000	-0.000154
1696.000000	-0.000156
1695.000000	-0.000166
1694.000000	-0.000187
1693.000000	-0.000212
1692.000000	-0.000249
1691.000000	-0.000299
1690.000000	-0.000352
1689.000000	-0.000407
1688.000000	-0.000469
1687.000000	-0.000540
1686.000000	-0.000612
1685.000000	-0.000684
1684.000000	-0.000772
1683.000000	-0.000859
1682.000000	-0.000925
1681.000000	-0.000991
1680.000000	-0.001072
1679.000000	-0.001149
1678.000000	-0.001213
1677.000000	-0.001270
1676.000000	-0.001315
1675.000000	-0.001330
1674.000000	-0.001320
1673.000000	-0.001320
1672.000000	-0.001347
1671.000000	-0.001390
1670.000000	-0.001424
1669.000000	-0.001453
1668.000000	-0.001488
1667.000000	-0.001526
1666.000000	-0.001575
1665.000000	-0.001650
1664.000000	-0.001753
1663.000000	-0.001861
1662.000000	-0.001943
1661.000000	-0.002004
1660.000000	-0.002060
1659.000000	-0.002105
1658.000000	-0.002128
1657.000000	-0.002139
1656.000000	-0.002152
1655.000000	-0.002148
1654.000000	-0.002117
1653.000000	-0.002103
1652.000000	-0.002120
1651.000000	-0.002104
1650.000000	-0.002059
1649.000000	-0.002025
1648.000000	-0.001996
1647.000000	-0.001955
1646.000000	-0.001915
1645.000000	-0.001896
1644.000000	-0.001892
1643.000000	-0.001898
1642.000000	-0.001904
1641.000000	-0.001905
1640.000000	-0.001902
1639.000000	-0.001901
1638.000000	-0.001906
1637.000000	-0.001905
1636.000000	-0.001882
1635.000000	-0.001833
1634.000000	-0.001765
1633.000000	-0.001685
1632.000000	-0.001608
1631.000000	-0.001544
1630.000000	-0.001480
1629.000000	-0.001405
1628.000000	-0.001319
1627.000000	-0.001227
1626.000000	-0.001131
1625.000000	-0.001041
1624.000000	-0.000956
1623.000000	-0.000863
1622.000000	-0.000746
1621.000000	-0.000622
1620.000000	-0.000519
1619.000000	-0.000442
1618.000000	-0.000366
1617.000000	-0.000275
1616.000000	-0.000176
1615.000000	-0.000075
1614.000000	0.000027
1613.000000	0.000117
1612.000000	0.000191
1611.000000	0.000256
1610.000000	0.000324
1609.000000	0.000388
1608.000000	0.000438
1607.000000	0.000481
1606.000000	0.000526
1605.000000	0.000566
1604.000000	0.000601
1603.000000	0.000645
1602.000000	0.000704
1601.000000	0.000761
1600.000000	0.000801
1599.000000	0.000831
1598.000000	0.000859
1597.000000	0.000883
1596.000000	0.000898
1595.000000	0.000909
1594.000000	0.000923
1593.000000	0.000944
1592.000000	0.000969
1591.000000	0.001003
1590.000000	0.001049
1589.000000	0.001100
1588.000000	0.001141
1587.000000	0.001172
1586.000000	0.001203
1585.000000	0.001236
1584.000000	0.001262
1583.000000	0.001282
1582.000000	0.001303
1581.000000	0.001316
1580.000000	0.001316
1579.000000	0.001312
1578.000000	0.001311
1577.000000	0.001316
1576.000000	0.001328
1575.000000	0.001354
1574.000000	0.001398
1573.000000	0.001429
1572.000000	0.001430
1571.000000	0.001411
1570.000000	0.001388
1569.000000	0.001358
1568.000000	0.001323
1567.000000	0.001307
1566.000000	0.001316
1565.000000	0.001333
1564.000000	0.001343
1563.000000	0.001347
1562.000000	0.001341
1561.000000	0.001331
1560.000000	0.001316
1559.000000	0.001278
1558.000000	0.001238
1557.000000	0.001221
1556.000000	0.001221
1555.000000	0.001217
1554.000000	0.001200
1553.000000	0.001169
1552.000000	0.001139
1551.000000	0.001114
1550.000000	0.001089
1549.000000	0.001054
1548.000000	0.001009
1547.000000	0.000970
1546.000000	0.000937
1545.000000	0.000883
1544.000000	0.000782
1543.000000	0.000650
1542.000000	0.000530
1541.000000	0.000458
1540.000000	0.000426
1539.000000	0.000403
1538.000000	0.000386
1537.000000	0.000382
1536.000000	0.000361
1535.000000	0.000309
1534.000000	0.000249
1533.000000	0.000198
1532.000000	0.000149
1531.000000	0.000070
1530.000000	-0.000046
1529.000000	-0.000155
1528.000000	-0.000196
1527.000000	-0.000160
1526.000000	-0.000099
1525.000000	-0.000073
1524.000000	-0.000090
1523.000000	-0.000118
1522.000000	-0.000130
1521.000000	-0.000132
1520.000000	-0.000144
1519.000000	-0.000156
1518.000000	-0.000170
1517.000000	-0.000204
1516.000000	-0.000265
1515.000000	-0.000329
1514.000000	-0.000348
1513.000000	-0.000289
1512.000000	-0.000172
1511.000000	-0.000068
1510.000000	-0.000026
1509.000000	-0.000032
1508.000000	-0.000032
1507.000000	-0.000013
1506.000000	-0.000004
1505.000000	-0.000007
1504.000000	0.000013
1503.000000	0.000035
1502.000000	0.000028
1501.000000	0.000008
1500.000000	0.000018
1499.000000	0.000075
1498.000000	0.000165
1497.000000	0.000277
1496.000000	0.000417
1495.000000	0.000577
1494.000000	0.000749
1493.000000	0.000931
1492.000000	0.001129
1491.000000	0.001330
1490.000000	0.001500
1489.000000	0.001624
1488.000000	0.001703
1487.000000	0.001734
1486.000000	0.001714
1485.000000	0.001652
1484.000000	0.001559
1483.000000	0.001473
1482.000000	0.001432
1481.000000	0.001449
1480.000000	0.001499
1479.000000	0.001555
1478.000000	0.001618
1477.000000	0.001692
1476.000000	0.001766
1475.000000	0.001815
1474.000000	0.001845
1473.000000	0.001865
1472.000000	0.001870
1471.000000	0.001852
1470.000000	0.001821
1469.000000	0.001789
1468.000000	0.001736
1467.000000	0.001606
1466.000000	0.001359
1465.000000	0.001048
1464.000000	0.000829
1463.000000	0.000815
1462.000000	0.000959
1461.000000	0.001115
1460.000000	0.001169
1459.000000	0.001107
1458.000000	0.000987
1457.000000	0.000860
1456.000000	0.000738
1455.000000	0.000644
1454.000000	0.000570
1453.000000	0.000480
1452.000000	0.000358
1451.000000	0.000222
1450.000000	0.000109
1449.000000	0.000057
1448.000000	0.000066
1447.000000	0.000089
1446.000000	0.000076
1445.000000	0.000020
1444.000000	-0.000036
1443.000000	-0.000064
1442.000000	-0.000082
1441.000000	-0.000115
1440.000000	-0.000161
1439.000000	-0.000215
1438.000000	-0.000294
1437.000000	-0.000406
1436.000000	-0.000500
1435.000000	-0.000512
1434.000000	-0.000448
1433.000000	-0.000370
1432.000000	-0.000325
1431.000000	-0.000312
1430.000000	-0.000322
1429.000000	-0.000341
1428.000000	-0.000362
1427.000000	-0.000389
1426.000000	-0.000447
1425.000000	-0.000565
1424.000000	-0.000728
1423.000000	-0.000872
1422.000000	-0.000937
1421.000000	-0.000887
1420.000000	-0.000724
1419.000000	-0.000520
1418.000000	-0.000378
1417.000000	-0.000326
1416.000000	-0.000323
1415.000000	-0.000329
1414.000000	-0.000345
1413.000000	-0.000376
1412.000000	-0.000404
1411.000000	-0.000414
1410.000000	-0.000416
1409.000000	-0.000419
1408.000000	-0.000400
1407.000000	-0.000340
1406.000000	-0.000253
1405.000000	-0.000184
1404.000000	-0.000154
1403.000000	-0.000148
1402.000000	-0.000148
1401.000000	-0.000144
1400.000000	-0.000127
1399.000000	-0.000093
1398.000000	-0.000054
1397.000000	-0.000025
1396.000000	-0.000002
1395.000000	0.000024
1394.000000	0.000055
1393.000000	0.000082
1392.000000	0.000113
1391.000000	0.000162
1390.000000	0.000227
1389.000000	0.000293
1388.000000	0.000344
1387.000000	0.000372
1386.000000	0.000384
1385.000000	0.000388
1384.000000	0.000387
1383.000000	0.000374
1382.000000	0.000326
1381.000000	0.000224
1380.000000	0.000063
1379.000000	-0.000132
1378.000000	-0.000311
1377.000000	-0.000426
1376.000000	-0.000449
1375.000000	-0.000391
1374.000000	-0.000291
1373.000000	-0.000196
1372.000000	-0.000127
1371.000000	-0.000074
1370.000000	-0.000021
1369.000000	0.000032
1368.000000	0.000081
1367.000000	0.000127
1366.000000	0.000170
1365.000000	0.000216
1364.000000	0.000271
1363.000000	0.000341
1362.000000	0.000414
1361.000000	0.000474
1360.000000	0.000517
1359.000000	0.000550
1358.000000	0.000581
1357.000000	0.000608
1356.000000	0.000626
1355.000000	0.000641
1354.000000	0.000653
1353.000000	0.000661
1352.000000	0.000661
1351.000000	0.000662
1350.000000	0.000675
1349.000000	0.000693
1348.000000	0.000699
1347.000000	0.000682
1346.000000	0.000653
1345.000000	0.000626
1344.000000	0.000609
1343.000000	0.000601
1342.000000	0.000593
1341.000000	0.000575
1340.000000	0.000542
1339.000000	0.000495
1338.000000	0.000442
1337.000000	0.000402
1336.000000	0.000384
1335.000000	0.000383
1334.000000	0.000375
1333.000000	0.000348
1332.000000	0.000307
1331.000000	0.000269
1330.000000	0.000246
1329.000000	0.000234
1328.000000	0.000231
1327.000000	0.000236
1326.000000	0.000245
1325.000000	0.000246
1324.000000	0.000242
1323.000000	0.000243
1322.000000	0.000260
1321.000000	0.000286
1320.000000	0.000304
1319.000000	0.000309
1318.000000	0.000307
1317.000000	0.000307
1316.000000	0.000318
1315.000000	0.000337
1314.000000	0.000353
1313.000000	0.000356
1312.000000	0.000347
1311.000000	0.000336
1310.000000	0.000326
1309.000000	0.000316
1308.000000	0.000309
1307.000000	0.000307
1306.000000	0.000310
1305.000000	0.000311
1304.000000	0.000301
1303.000000	0.000283
1302.000000	0.000260
1301.000000	0.000239
1300.000000	0.000223
1299.000000	0.000209
1298.000000	0.000192
1297.000000	0.000169
1296.000000	0.000152
1295.000000	0.000150
1294.000000	0.000160
1293.000000	0.000168
1292.000000	0.000168
1291.000000	0.000168
1290.000000	0.000173
1289.000000	0.000180
1288.000000	0.000178
1287.000000	0.000160
1286.000000	0.000121
1285.000000	0.000053
1284.000000	-0.000046
1283.000000	-0.000173
1282.000000	-0.000320
1281.000000	-0.000469
1280.000000	-0.000588
1279.000000	-0.000641
1278.000000	-0.000605
1277.000000	-0.000476
1276.000000	-0.000264
1275.000000	0.000008
1274.000000	0.000298
1273.000000	0.000562
1272.000000	0.000770
1271.000000	0.000915
1270.000000	0.000992
1269.000000	0.001002
1268.000000	0.000954
1267.000000	0.000873
1266.000000	0.000784
1265.000000	0.000703
1264.000000	0.000639
1263.000000	0.000594
1262.000000	0.000565
1261.000000	0.000544
1260.000000	0.000525
1259.000000	0.000500
1258.000000	0.000460
1257.000000	0.000402
1256.000000	0.000339
1255.000000	0.000290
1254.000000	0.000261
1253.000000	0.000241
1252.000000	0.000216
1251.000000	0.000181
1250.000000	0.000131
1249.000000	0.000067
1248.000000	-0.000005
1247.000000	-0.000074
1246.000000	-0.000141
1245.000000	-0.000210
1244.000000	-0.000276
1243.000000	-0.000323
1242.000000	-0.000345
1241.000000	-0.000355
1240.000000	-0.000361
1239.000000	-0.000360
1238.000000	-0.000341
1237.000000	-0.000301
1236.000000	-0.000240
1235.000000	-0.000167
1234.000000	-0.000089
1233.000000	-0.000014
1232.000000	0.000056
1231.000000	0.000124
1230.000000	0.000191
1229.000000	0.000248
1228.000000	0.000294
1227.000000	0.000330
1226.000000	0.000359
1225.000000	0.000378
1224.000000	0.000389
1223.000000	0.000389
1222.000000	0.000372
1221.000000	0.000337
1220.000000	0.000296
1219.000000	0.000267
1218.000000	0.000254
1217.000000	0.000241
1216.000000	0.000213
1215.000000	0.000173
1214.000000	0.000133
1213.000000	0.000100
1212.000000	0.000074
1211.000000	0.000049
1210.000000	0.000013
1209.000000	-0.000040
1208.000000	-0.000103
1207.000000	-0.000164
1206.000000	-0.000213
1205.000000	-0.000250
1204.000000	-0.000275
1203.000000	-0.000289
1202.000000	-0.000297
1201.000000	-0.000311
1200.000000	-0.000335
1199.000000	-0.000361
1198.000000	-0.000388
1197.000000	-0.000419
1196.000000	-0.000455
1195.000000	-0.000484
1194.000000	-0.000500
1193.000000	-0.000505
1192.000000	-0.000498
1191.000000	-0.000476
1190.000000	-0.000441
1189.000000	-0.000407
1188.000000	-0.000382
1187.000000	-0.000364
1186.000000	-0.000344
1185.000000	-0.000319
1184.000000	-0.000297
1183.000000	-0.000288
1182.000000	-0.000295
1181.000000	-0.000311
1180.000000	-0.000319
1179.000000	-0.000312
1178.000000	-0.000298
1177.000000	-0.000291
1176.000000	-0.000293
1175.000000	-0.000293
1174.000000	-0.000286
1173.000000	-0.000283
1172.000000	-0.000286
1171.000000	-0.000291
1170.000000	-0.000299
1169.000000	-0.000317
1168.000000	-0.000344
1167.000000	-0.000365
1166.000000	-0.000366
1165.000000	-0.000347
1164.000000	-0.000312
1163.000000	-0.000266
1162.000000	-0.000220
1161.000000	-0.000185
1160.000000	-0.000170
1159.000000	-0.000163
1158.000000	-0.000156
1157.000000	-0.000146
1156.000000	-0.000141
1155.000000	-0.000138
1154.000000	-0.000135
1153.000000	-0.000131
1152.000000	-0.000127
1151.000000	-0.000121
1150.000000	-0.000118
1149.000000	-0.000129
1148.000000	-0.000159
1147.000000	-0.000202
1146.000000	-0.000241
1145.000000	-0.000263
1144.000000	-0.000269
1143.000000	-0.000272
1142.000000	-0.000288
1141.000000	-0.000318
1140.000000	-0.000344
1139.000000	-0.000343
1138.000000	-0.000316
1137.000000	-0.000283
1136.000000	-0.000269
1135.000000	-0.000281
1134.000000	-0.000316
1133.000000	-0.000363
1132.000000	-0.000404
1131.000000	-0.000423
1130.000000	-0.000418
1129.000000	-0.000406
1128.000000	-0.000399
1127.000000	-0.000402
1126.000000	-0.000408
1125.000000	-0.000409
1124.000000	-0.000400
1123.000000	-0.000387
1122.000000	-0.000383
1121.000000	-0.000392
1120.000000	-0.000399
1119.000000	-0.000387
1118.000000	-0.000354
1117.000000	-0.000321
1116.000000	-0.000300
1115.000000	-0.000289
1114.000000	-0.000284
1113.000000	-0.000283
1112.000000	-0.000282
1111.000000	-0.000272
1110.000000	-0.000257
1109.000000	-0.000248
1108.000000	-0.000252
1107.000000	-0.000258
1106.000000	-0.000257
1105.000000	-0.000253
1104.000000	-0.000254
1103.000000	-0.000265
1102.000000	-0.000282
1101.000000	-0.000296
1100.000000	-0.000295
1099.000000	-0.000278
1098.000000	-0.000254
1097.000000	-0.000236
1096.000000	-0.000227
1095.000000	-0.000223
1094.000000	-0.000226
1093.000000	-0.000237
1092.000000	-0.000250
1091.000000	-0.000257
1090.000000	-0.000259
1089.000000	-0.000264
1088.000000	-0.000268
1087.000000	-0.000258
1086.000000	-0.000236
1085.000000	-0.000217
1084.000000	-0.000215
1083.000000	-0.000225
1082.000000	-0.000239
1081.000000	-0.000251
1080.000000	-0.000252
1079.000000	-0.000237
1078.000000	-0.000211
1077.000000	-0.000188
1076.000000	-0.000173
1075.000000	-0.000161
1074.000000	-0.000150
1073.000000	-0.000143
1072.000000	-0.000134
1071.000000	-0.000114
1070.000000	-0.000081
1069.000000	-0.000051
1068.000000	-0.000037
1067.000000	-0.000038
1066.000000	-0.000047
1065.000000	-0.000058
1064.000000	-0.000067
1063.000000	-0.000073
1062.000000	-0.000085
1061.000000	-0.000110
1060.000000	-0.000144
1059.000000	-0.000170
1058.000000	-0.000178
1057.000000	-0.000177
1056.000000	-0.000174
1055.000000	-0.000174
1054.000000	-0.000177
1053.000000	-0.000186
1052.000000	-0.000202
1051.000000	-0.000227
1050.000000	-0.000269
1049.000000	-0.000328
1048.000000	-0.000383
1047.000000	-0.000406
1046.000000	-0.000405
1045.000000	-0.000418
1044.000000	-0.000462
1043.000000	-0.000508
1042.000000	-0.000516
1041.000000	-0.000485
1040.000000	-0.000443
1039.000000	-0.000412
1038.000000	-0.000385
1037.000000	-0.000347
1036.000000	-0.000287
1035.000000	-0.000213
1034.000000	-0.000147
1033.000000	-0.000103
1032.000000	-0.000070
1031.000000	-0.000032
1030.000000	0.000013
1029.000000	0.000043
1028.000000	0.000043
1027.000000	0.000031
1026.000000	0.000030
1025.000000	0.000041
1024.000000	0.000049
1023.000000	0.000046
1022.000000	0.000036
1021.000000	0.000031
1020.000000	0.000036
1019.000000	0.000046
1018.000000	0.000054
1017.000000	0.000057
1016.000000	0.000062
1015.000000	0.000084
1014.000000	0.000119
1013.000000	0.000142
1012.000000	0.000143
1011.000000	0.000131
1010.000000	0.000127
1009.000000	0.000136
1008.000000	0.000153
1007.000000	0.000174
1006.000000	0.000198
1005.000000	0.000211
1004.000000	0.000202
1003.000000	0.000175
1002.000000	0.000148
1001.000000	0.000134
1000.000000	0.000133
999.000000	0.000140
998.000000	0.000150
997.000000	0.000164
996.000000	0.000183
995.000000	0.000209
994.000000	0.000234
993.000000	0.000249
992.000000	0.000255
991.000000	0.000265
990.000000	0.000284
989.000000	0.000304
988.000000	0.000312
987.000000	0.000308
986.000000	0.000300
985.000000	0.000296
984.000000	0.000294
983.000000	0.000296
982.000000	0.000298
981.000000	0.000290
980.000000	0.000263
979.000000	0.000223
978.000000	0.000186
977.000000	0.000159
976.000000	0.000140
975.000000	0.000122
974.000000	0.000096
973.000000	0.000058
972.000000	0.000012
971.000000	-0.000026
970.000000	-0.000049
969.000000	-0.000070
968.000000	-0.000108
967.000000	-0.000166
966.000000	-0.000227
965.000000	-0.000281
964.000000	-0.000335
963.000000	-0.000398
962.000000	-0.000463
961.000000	-0.000514
960.000000	-0.000540
959.000000	-0.000553
958.000000	-0.000569
957.000000	-0.000596
956.000000	-0.000626
955.000000	-0.000651
954.000000	-0.000671
953.000000	-0.000687
952.000000	-0.000692
951.000000	-0.000683
950.000000	-0.000671
949.000000	-0.000680
948.000000	-0.000720
947.000000	-0.000779
946.000000	-0.000832
945.000000	-0.000862
944.000000	-0.000864
943.000000	-0.000848
942.000000	-0.000832
941.000000	-0.000835
940.000000	-0.000865
939.000000	-0.000908
938.000000	-0.000944
937.000000	-0.000960
936.000000	-0.000960
935.000000	-0.000950
934.000000	-0.000937
933.000000	-0.000919
932.000000	-0.000892
931.000000	-0.000854
930.000000	-0.000812
929.000000	-0.000781
928.000000	-0.000775
927.000000	-0.000800
926.000000	-0.000846
925.000000	-0.000896
924.000000	-0.000932
923.000000	-0.000955
922.000000	-0.000974
921.000000	-0.000987
920.000000	-0.000974
919.000000	-0.000915
918.000000	-0.000812
917.000000	-0.000695
916.000000	-0.000594
915.000000	-0.000527
914.000000	-0.000491
913.000000	-0.000468
912.000000	-0.000438
911.000000	-0.000398
910.000000	-0.000362
909.000000	-0.000348
908.000000	-0.000350
907.000000	-0.000352
906.000000	-0.000346
905.000000	-0.000336
904.000000	-0.000316
903.000000	-0.000281
902.000000	-0.000242
901.000000	-0.000220
900.000000	-0.000220
899.000000	-0.000219
898.000000	-0.000201
897.000000	-0.000165
896.000000	-0.000123
895.000000	-0.000091
894.000000	-0.000086
893.000000	-0.000112
892.000000	-0.000150
891.000000	-0.000172
890.000000	-0.000174
889.000000	-0.000175
888.000000	-0.000191
887.000000	-0.000218
886.000000	-0.000247
885.000000	-0.000283
884.000000	-0.000332
883.000000	-0.000397
882.000000	-0.000477
881.000000	-0.000567
880.000000	-0.000654
879.000000	-0.000721
878.000000	-0.000766
877.000000	-0.000795
876.000000	-0.000813
875.000000	-0.000820
874.000000	-0.000835
873.000000	-0.000884
872.000000	-0.000973
871.000000	-0.001080
870.000000	-0.001187
869.000000	-0.001289
868.000000	-0.001388
867.000000	-0.001483
866.000000	-0.001588
865.000000	-0.001727
864.000000	-0.001915
863.000000	-0.002157
862.000000	-0.002458
861.000000	-0.002827
860.000000	-0.003260
859.000000	-0.003743
858.000000	-0.004289
857.000000	-0.004926
856.000000	-0.005668
855.000000	-0.006490
854.000000	-0.007340
853.000000	-0.008154
852.000000	-0.008843
851.000000	-0.009294
850.000000	-0.009416
849.000000	-0.009193
848.000000	-0.008672
847.000000	-0.007946
846.000000	-0.007124
845.000000	-0.006299
844.000000	-0.005523
843.000000	-0.004814
842.000000	-0.004180
841.000000	-0.003630
840.000000	-0.003156
839.000000	-0.002736
838.000000	-0.002356
837.000000	-0.002017
836.000000	-0.001715
835.000000	-0.001443
834.000000	-0.001204
833.000000	-0.001014
832.000000	-0.000872
831.000000	-0.000757
830.000000	-0.000651
829.000000	-0.000553
828.000000	-0.000463
827.000000	-0.000374
826.000000	-0.000281
825.000000	-0.000194
824.000000	-0.000122
823.000000	-0.000064
822.000000	-0.000016
821.000000	0.000028
820.000000	0.000076
819.000000	0.000128
818.000000	0.000163
817.000000	0.000156
816.000000	0.000106
815.000000	0.000036
814.000000	-0.000027
813.000000	-0.000061
812.000000	-0.000050
811.000000	-0.000004
810.000000	0.000032
809.000000	0.000013
808.000000	-0.000051
807.000000	-0.000108
806.000000	-0.000131
805.000000	-0.000137
804.000000	-0.000150
803.000000	-0.000171
802.000000	-0.000189
801.000000	-0.000198
800.000000	-0.000194
799.000000	-0.000179
798.000000	-0.000172
797.000000	-0.000196
796.000000	-0.000244
795.000000	-0.000285
794.000000	-0.000310
793.000000	-0.000332
792.000000	-0.000351
791.000000	-0.000347
790.000000	-0.000318
789.000000	-0.000288
788.000000	-0.000271
787.000000	-0.000255
786.000000	-0.000232
785.000000	-0.000212
784.000000	-0.000197
783.000000	-0.000173
782.000000	-0.000133
781.000000	-0.000094
780.000000	-0.000072
779.000000	-0.000072
778.000000	-0.000097
777.000000	-0.000145
776.000000	-0.000182
775.000000	-0.000164
774.000000	-0.000095
773.000000	-0.000016
772.000000	0.000038
771.000000	0.000069
770.000000	0.000080
769.000000	0.000060
768.000000	0.000020
767.000000	-0.000008
766.000000	-0.000013
765.000000	-0.000016
764.000000	-0.000029
763.000000	-0.000042
762.000000	-0.000050
761.000000	-0.000061
760.000000	-0.000067
759.000000	-0.000052
758.000000	-0.000024
757.000000	-0.000008
756.000000	-0.000003
755.000000	0.000016
754.000000	0.000041
753.000000	0.000037
752.000000	0.000005
751.000000	-0.000017
750.000000	-0.000019
749.000000	-0.000035
748.000000	-0.000076
747.000000	-0.000096
746.000000	-0.000066
745.000000	-0.000011
744.000000	0.000037
743.000000	0.000077
742.000000	0.000102
741.000000	0.000092
740.000000	0.000054
739.000000	0.000035
738.000000	0.000047
737.000000	0.000052
736.000000	0.000029
735.000000	-0.000001
734.000000	-0.000032
733.000000	-0.000101
732.000000	-0.000201
731.000000	-0.000270
730.000000	-0.000279
729.000000	-0.000274
728.000000	-0.000289
727.000000	-0.000303
726.000000	-0.000297
725.000000	-0.000289
724.000000	-0.000288
723.000000	-0.000251
722.000000	-0.000164
721.000000	-0.000088
720.000000	-0.000095
719.000000	-0.000178
718.000000	-0.000274
717.000000	-0.000342
716.000000	-0.000381
715.000000	-0.000401
714.000000	-0.000421
713.000000	-0.000452
712.000000	-0.000472
711.000000	-0.000444
710.000000	-0.000380
709.000000	-0.000327
708.000000	-0.000298
707.000000	-0.000266
706.000000	-0.000222
705.000000	-0.000187
704.000000	-0.000174
703.000000	-0.000166
702.000000	-0.000157
701.000000	-0.000167
700.000000	-0.000170
