# Supplementary material for: Real-time monitoring of the reversible capture and release of CO2 on anthraquinone and riboflavin-modified graphitic electrodes using ATR-SEIRAS
Source: Chem Sci. 2025 Nov 4;16(48):23189–202. doi: 10.1039/d5sc05427c (PMC12584010; doi:10.1039/d5sc05427c)
Supplement: SC-016-D5SC05427C-s001 [file SC-016-D5SC05427C-s001.zip › Data Folders/Main Figures/Figure2/2c/-1.8v_co2_0.4VBKG13AQ_Graphenegold_MeCN-0.1M-TBAPF6_1.ASC]

PE IR       SUBTECH     SPECTRUM    ASCII       PEDS        4.00        
   -1
-1.8v_co2_0.4VBKG13AQ_Graphenegold_MeCN-0.1M-TBAPF6_1.ASC
25/01/27
19:05:07.00
25/02/27
21:06:17.00
Administrator
Sample 013 By Administrator Date Monday, January 27 2025
700.000000
#HDR
-1
-1
#GR
cm-1
A
1.0
0.0
4000.000000
-1.000000
3301
8
0.006520
-0.008850
#DATA
4000.000000	0.000028
3999.000000	0.000013
3998.000000	0.000001
3997.000000	-0.000008
3996.000000	-0.000014
3995.000000	-0.000019
3994.000000	-0.000021
3993.000000	-0.000016
3992.000000	-0.000005
3991.000000	0.000008
3990.000000	0.000015
3989.000000	0.000013
3988.000000	0.000005
3987.000000	-0.000006
3986.000000	-0.000015
3985.000000	-0.000019
3984.000000	-0.000014
3983.000000	-0.000006
3982.000000	-0.000000
3981.000000	-0.000003
3980.000000	-0.000011
3979.000000	-0.000016
3978.000000	-0.000012
3977.000000	-0.000000
3976.000000	0.000012
3975.000000	0.000021
3974.000000	0.000023
3973.000000	0.000020
3972.000000	0.000012
3971.000000	-0.000004
3970.000000	-0.000024
3969.000000	-0.000041
3968.000000	-0.000050
3967.000000	-0.000050
3966.000000	-0.000044
3965.000000	-0.000036
3964.000000	-0.000027
3963.000000	-0.000018
3962.000000	-0.000006
3961.000000	0.000008
3960.000000	0.000024
3959.000000	0.000042
3958.000000	0.000057
3957.000000	0.000068
3956.000000	0.000077
3955.000000	0.000082
3954.000000	0.000083
3953.000000	0.000075
3952.000000	0.000059
3951.000000	0.000039
3950.000000	0.000019
3949.000000	0.000004
3948.000000	-0.000003
3947.000000	0.000000
3946.000000	0.000013
3945.000000	0.000029
3944.000000	0.000034
3943.000000	0.000021
3942.000000	-0.000000
3941.000000	-0.000009
3940.000000	0.000003
3939.000000	0.000024
3938.000000	0.000036
3937.000000	0.000028
3936.000000	0.000013
3935.000000	0.000007
3934.000000	0.000015
3933.000000	0.000033
3932.000000	0.000049
3931.000000	0.000059
3930.000000	0.000060
3929.000000	0.000050
3928.000000	0.000034
3927.000000	0.000020
3926.000000	0.000011
3925.000000	0.000004
3924.000000	-0.000001
3923.000000	0.000003
3922.000000	0.000018
3921.000000	0.000027
3920.000000	0.000015
3919.000000	-0.000006
3918.000000	-0.000016
3917.000000	-0.000004
3916.000000	0.000021
3915.000000	0.000047
3914.000000	0.000062
3913.000000	0.000063
3912.000000	0.000049
3911.000000	0.000031
3910.000000	0.000026
3909.000000	0.000035
3908.000000	0.000055
3907.000000	0.000080
3906.000000	0.000101
3905.000000	0.000111
3904.000000	0.000103
3903.000000	0.000090
3902.000000	0.000088
3901.000000	0.000094
3900.000000	0.000095
3899.000000	0.000084
3898.000000	0.000071
3897.000000	0.000065
3896.000000	0.000054
3895.000000	0.000024
3894.000000	-0.000010
3893.000000	-0.000023
3892.000000	-0.000006
3891.000000	0.000014
3890.000000	0.000021
3889.000000	0.000023
3888.000000	0.000036
3887.000000	0.000053
3886.000000	0.000050
3885.000000	0.000029
3884.000000	0.000019
3883.000000	0.000037
3882.000000	0.000059
3881.000000	0.000053
3880.000000	0.000024
3879.000000	0.000006
3878.000000	0.000019
3877.000000	0.000045
3876.000000	0.000052
3875.000000	0.000025
3874.000000	-0.000019
3873.000000	-0.000039
3872.000000	-0.000006
3871.000000	0.000048
3870.000000	0.000059
3869.000000	0.000023
3868.000000	0.000000
3867.000000	0.000023
3866.000000	0.000050
3865.000000	0.000031
3864.000000	-0.000021
3863.000000	-0.000053
3862.000000	-0.000048
3861.000000	-0.000031
3860.000000	-0.000015
3859.000000	-0.000003
3858.000000	0.000004
3857.000000	0.000007
3856.000000	0.000025
3855.000000	0.000077
3854.000000	0.000121
3853.000000	0.000108
3852.000000	0.000077
3851.000000	0.000070
3850.000000	0.000061
3849.000000	0.000020
3848.000000	-0.000041
3847.000000	-0.000084
3846.000000	-0.000095
3845.000000	-0.000083
3844.000000	-0.000067
3843.000000	-0.000055
3842.000000	-0.000041
3841.000000	-0.000017
3840.000000	0.000015
3839.000000	0.000031
3838.000000	0.000019
3837.000000	-0.000007
3836.000000	-0.000028
3835.000000	-0.000042
3834.000000	-0.000057
3833.000000	-0.000082
3832.000000	-0.000116
3831.000000	-0.000149
3830.000000	-0.000166
3829.000000	-0.000155
3828.000000	-0.000127
3827.000000	-0.000111
3826.000000	-0.000123
3825.000000	-0.000143
3824.000000	-0.000130
3823.000000	-0.000078
3822.000000	-0.000029
3821.000000	-0.000034
3820.000000	-0.000070
3819.000000	-0.000078
3818.000000	-0.000052
3817.000000	-0.000043
3816.000000	-0.000091
3815.000000	-0.000155
3814.000000	-0.000162
3813.000000	-0.000108
3812.000000	-0.000061
3811.000000	-0.000064
3810.000000	-0.000096
3809.000000	-0.000111
3808.000000	-0.000103
3807.000000	-0.000108
3806.000000	-0.000139
3805.000000	-0.000157
3804.000000	-0.000132
3803.000000	-0.000083
3802.000000	-0.000059
3801.000000	-0.000085
3800.000000	-0.000114
3799.000000	-0.000106
3798.000000	-0.000080
3797.000000	-0.000079
3796.000000	-0.000112
3795.000000	-0.000151
3794.000000	-0.000173
3793.000000	-0.000177
3792.000000	-0.000180
3791.000000	-0.000186
3790.000000	-0.000193
3789.000000	-0.000199
3788.000000	-0.000205
3787.000000	-0.000203
3786.000000	-0.000190
3785.000000	-0.000177
3784.000000	-0.000179
3783.000000	-0.000191
3782.000000	-0.000196
3781.000000	-0.000184
3780.000000	-0.000170
3779.000000	-0.000174
3778.000000	-0.000189
3777.000000	-0.000195
3776.000000	-0.000186
3775.000000	-0.000180
3774.000000	-0.000190
3773.000000	-0.000205
3772.000000	-0.000209
3771.000000	-0.000206
3770.000000	-0.000212
3769.000000	-0.000220
3768.000000	-0.000208
3767.000000	-0.000178
3766.000000	-0.000157
3765.000000	-0.000170
3764.000000	-0.000204
3763.000000	-0.000227
3762.000000	-0.000230
3761.000000	-0.000234
3760.000000	-0.000255
3759.000000	-0.000280
3758.000000	-0.000286
3757.000000	-0.000278
3756.000000	-0.000265
3755.000000	-0.000245
3754.000000	-0.000219
3753.000000	-0.000198
3752.000000	-0.000200
3751.000000	-0.000218
3750.000000	-0.000235
3749.000000	-0.000246
3748.000000	-0.000242
3747.000000	-0.000208
3746.000000	-0.000150
3745.000000	-0.000117
3744.000000	-0.000154
3743.000000	-0.000202
3742.000000	-0.000207
3741.000000	-0.000204
3740.000000	-0.000241
3739.000000	-0.000300
3738.000000	-0.000326
3737.000000	-0.000313
3736.000000	-0.000311
3735.000000	-0.000344
3734.000000	-0.000382
3733.000000	-0.000403
3732.000000	-0.000421
3731.000000	-0.000444
3730.000000	-0.000456
3729.000000	-0.000450
3728.000000	-0.000435
3727.000000	-0.000431
3726.000000	-0.000438
3725.000000	-0.000436
3724.000000	-0.000415
3723.000000	-0.000390
3722.000000	-0.000375
3721.000000	-0.000365
3720.000000	-0.000346
3719.000000	-0.000322
3718.000000	-0.000309
3717.000000	-0.000318
3716.000000	-0.000341
3715.000000	-0.000359
3714.000000	-0.000366
3713.000000	-0.000372
3712.000000	-0.000388
3711.000000	-0.000414
3710.000000	-0.000438
3709.000000	-0.000456
3708.000000	-0.000470
3707.000000	-0.000484
3706.000000	-0.000497
3705.000000	-0.000507
3704.000000	-0.000510
3703.000000	-0.000510
3702.000000	-0.000507
3701.000000	-0.000498
3700.000000	-0.000475
3699.000000	-0.000443
3698.000000	-0.000424
3697.000000	-0.000432
3696.000000	-0.000456
3695.000000	-0.000464
3694.000000	-0.000447
3693.000000	-0.000427
3692.000000	-0.000424
3691.000000	-0.000439
3690.000000	-0.000453
3689.000000	-0.000460
3688.000000	-0.000459
3687.000000	-0.000445
3686.000000	-0.000423
3685.000000	-0.000412
3684.000000	-0.000425
3683.000000	-0.000447
3682.000000	-0.000454
3681.000000	-0.000442
3680.000000	-0.000434
3679.000000	-0.000431
3678.000000	-0.000404
3677.000000	-0.000345
3676.000000	-0.000314
3675.000000	-0.000355
3674.000000	-0.000412
3673.000000	-0.000424
3672.000000	-0.000410
3671.000000	-0.000430
3670.000000	-0.000498
3669.000000	-0.000553
3668.000000	-0.000545
3667.000000	-0.000498
3666.000000	-0.000475
3665.000000	-0.000496
3664.000000	-0.000538
3663.000000	-0.000569
3662.000000	-0.000580
3661.000000	-0.000581
3660.000000	-0.000580
3659.000000	-0.000577
3658.000000	-0.000574
3657.000000	-0.000583
3656.000000	-0.000609
3655.000000	-0.000631
3654.000000	-0.000626
3653.000000	-0.000601
3652.000000	-0.000589
3651.000000	-0.000609
3650.000000	-0.000657
3649.000000	-0.000709
3648.000000	-0.000745
3647.000000	-0.000766
3646.000000	-0.000776
3645.000000	-0.000775
3644.000000	-0.000767
3643.000000	-0.000766
3642.000000	-0.000776
3641.000000	-0.000792
3640.000000	-0.000804
3639.000000	-0.000814
3638.000000	-0.000831
3637.000000	-0.000856
3636.000000	-0.000880
3635.000000	-0.000899
3634.000000	-0.000922
3633.000000	-0.000947
3632.000000	-0.000957
3631.000000	-0.000942
3630.000000	-0.000934
3629.000000	-0.000978
3628.000000	-0.001050
3627.000000	-0.001078
3626.000000	-0.001054
3625.000000	-0.001029
3624.000000	-0.001044
3623.000000	-0.001090
3622.000000	-0.001132
3621.000000	-0.001146
3620.000000	-0.001131
3619.000000	-0.001095
3618.000000	-0.001046
3617.000000	-0.000998
3616.000000	-0.000965
3615.000000	-0.000955
3614.000000	-0.000971
3613.000000	-0.001007
3612.000000	-0.001046
3611.000000	-0.001077
3610.000000	-0.001102
3609.000000	-0.001134
3608.000000	-0.001172
3607.000000	-0.001203
3606.000000	-0.001221
3605.000000	-0.001232
3604.000000	-0.001248
3603.000000	-0.001264
3602.000000	-0.001272
3601.000000	-0.001273
3600.000000	-0.001273
3599.000000	-0.001274
3598.000000	-0.001274
3597.000000	-0.001271
3596.000000	-0.001265
3595.000000	-0.001260
3594.000000	-0.001265
3593.000000	-0.001279
3592.000000	-0.001293
3591.000000	-0.001301
3590.000000	-0.001303
3589.000000	-0.001307
3588.000000	-0.001316
3587.000000	-0.001325
3586.000000	-0.001325
3585.000000	-0.001317
3584.000000	-0.001308
3583.000000	-0.001302
3582.000000	-0.001298
3581.000000	-0.001293
3580.000000	-0.001290
3579.000000	-0.001292
3578.000000	-0.001303
3577.000000	-0.001320
3576.000000	-0.001335
3575.000000	-0.001341
3574.000000	-0.001337
3573.000000	-0.001334
3572.000000	-0.001341
3571.000000	-0.001364
3570.000000	-0.001395
3569.000000	-0.001424
3568.000000	-0.001442
3567.000000	-0.001447
3566.000000	-0.001438
3565.000000	-0.001422
3564.000000	-0.001411
3563.000000	-0.001412
3562.000000	-0.001425
3561.000000	-0.001442
3560.000000	-0.001457
3559.000000	-0.001469
3558.000000	-0.001479
3557.000000	-0.001487
3556.000000	-0.001489
3555.000000	-0.001485
3554.000000	-0.001479
3553.000000	-0.001478
3552.000000	-0.001485
3551.000000	-0.001498
3550.000000	-0.001517
3549.000000	-0.001542
3548.000000	-0.001568
3547.000000	-0.001582
3546.000000	-0.001579
3545.000000	-0.001564
3544.000000	-0.001549
3543.000000	-0.001544
3542.000000	-0.001553
3541.000000	-0.001578
3540.000000	-0.001612
3539.000000	-0.001644
3538.000000	-0.001668
3537.000000	-0.001684
3536.000000	-0.001693
3535.000000	-0.001691
3534.000000	-0.001681
3533.000000	-0.001671
3532.000000	-0.001668
3531.000000	-0.001675
3530.000000	-0.001686
3529.000000	-0.001703
3528.000000	-0.001722
3527.000000	-0.001742
3526.000000	-0.001757
3525.000000	-0.001765
3524.000000	-0.001773
3523.000000	-0.001788
3522.000000	-0.001808
3521.000000	-0.001829
3520.000000	-0.001840
3519.000000	-0.001841
3518.000000	-0.001838
3517.000000	-0.001841
3516.000000	-0.001853
3515.000000	-0.001871
3514.000000	-0.001893
3513.000000	-0.001917
3512.000000	-0.001937
3511.000000	-0.001944
3510.000000	-0.001932
3509.000000	-0.001905
3508.000000	-0.001874
3507.000000	-0.001854
3506.000000	-0.001855
3505.000000	-0.001878
3504.000000	-0.001915
3503.000000	-0.001950
3502.000000	-0.001973
3501.000000	-0.001984
3500.000000	-0.001990
3499.000000	-0.001999
3498.000000	-0.002015
3497.000000	-0.002030
3496.000000	-0.002032
3495.000000	-0.002024
3494.000000	-0.002020
3493.000000	-0.002034
3492.000000	-0.002063
3491.000000	-0.002090
3490.000000	-0.002105
3489.000000	-0.002113
3488.000000	-0.002124
3487.000000	-0.002142
3486.000000	-0.002164
3485.000000	-0.002185
3484.000000	-0.002200
3483.000000	-0.002209
3482.000000	-0.002220
3481.000000	-0.002236
3480.000000	-0.002252
3479.000000	-0.002257
3478.000000	-0.002251
3477.000000	-0.002247
3476.000000	-0.002259
3475.000000	-0.002283
3474.000000	-0.002303
3473.000000	-0.002311
3472.000000	-0.002310
3471.000000	-0.002313
3470.000000	-0.002325
3469.000000	-0.002346
3468.000000	-0.002371
3467.000000	-0.002394
3466.000000	-0.002414
3465.000000	-0.002425
3464.000000	-0.002421
3463.000000	-0.002402
3462.000000	-0.002383
3461.000000	-0.002379
3460.000000	-0.002397
3459.000000	-0.002434
3458.000000	-0.002475
3457.000000	-0.002507
3456.000000	-0.002523
3455.000000	-0.002528
3454.000000	-0.002530
3453.000000	-0.002537
3452.000000	-0.002549
3451.000000	-0.002564
3450.000000	-0.002583
3449.000000	-0.002608
3448.000000	-0.002635
3447.000000	-0.002652
3446.000000	-0.002654
3445.000000	-0.002650
3444.000000	-0.002652
3443.000000	-0.002667
3442.000000	-0.002692
3441.000000	-0.002719
3440.000000	-0.002740
3439.000000	-0.002753
3438.000000	-0.002763
3437.000000	-0.002777
3436.000000	-0.002793
3435.000000	-0.002807
3434.000000	-0.002810
3433.000000	-0.002806
3432.000000	-0.002804
3431.000000	-0.002809
3430.000000	-0.002820
3429.000000	-0.002828
3428.000000	-0.002831
3427.000000	-0.002834
3426.000000	-0.002848
3425.000000	-0.002875
3424.000000	-0.002906
3423.000000	-0.002928
3422.000000	-0.002936
3421.000000	-0.002940
3420.000000	-0.002950
3419.000000	-0.002964
3418.000000	-0.002980
3417.000000	-0.002995
3416.000000	-0.003011
3415.000000	-0.003025
3414.000000	-0.003032
3413.000000	-0.003029
3412.000000	-0.003017
3411.000000	-0.003003
3410.000000	-0.002993
3409.000000	-0.002992
3408.000000	-0.003001
3407.000000	-0.003017
3406.000000	-0.003034
3405.000000	-0.003050
3404.000000	-0.003063
3403.000000	-0.003066
3402.000000	-0.003060
3401.000000	-0.003052
3400.000000	-0.003049
3399.000000	-0.003050
3398.000000	-0.003052
3397.000000	-0.003055
3396.000000	-0.003059
3395.000000	-0.003062
3394.000000	-0.003059
3393.000000	-0.003053
3392.000000	-0.003051
3391.000000	-0.003058
3390.000000	-0.003073
3389.000000	-0.003090
3388.000000	-0.003097
3387.000000	-0.003088
3386.000000	-0.003068
3385.000000	-0.003050
3384.000000	-0.003042
3383.000000	-0.003043
3382.000000	-0.003044
3381.000000	-0.003040
3380.000000	-0.003031
3379.000000	-0.003020
3378.000000	-0.003010
3377.000000	-0.003005
3376.000000	-0.003005
3375.000000	-0.003011
3374.000000	-0.003019
3373.000000	-0.003029
3372.000000	-0.003038
3371.000000	-0.003043
3370.000000	-0.003043
3369.000000	-0.003038
3368.000000	-0.003031
3367.000000	-0.003027
3366.000000	-0.003029
3365.000000	-0.003034
3364.000000	-0.003036
3363.000000	-0.003030
3362.000000	-0.003019
3361.000000	-0.003007
3360.000000	-0.002994
3359.000000	-0.002979
3358.000000	-0.002960
3357.000000	-0.002942
3356.000000	-0.002930
3355.000000	-0.002925
3354.000000	-0.002925
3353.000000	-0.002922
3352.000000	-0.002908
3351.000000	-0.002879
3350.000000	-0.002841
3349.000000	-0.002806
3348.000000	-0.002782
3347.000000	-0.002773
3346.000000	-0.002776
3345.000000	-0.002779
3344.000000	-0.002775
3343.000000	-0.002757
3342.000000	-0.002729
3341.000000	-0.002698
3340.000000	-0.002672
3339.000000	-0.002657
3338.000000	-0.002652
3337.000000	-0.002654
3336.000000	-0.002656
3335.000000	-0.002652
3334.000000	-0.002643
3333.000000	-0.002630
3332.000000	-0.002614
3331.000000	-0.002595
3330.000000	-0.002574
3329.000000	-0.002553
3328.000000	-0.002532
3327.000000	-0.002514
3326.000000	-0.002502
3325.000000	-0.002492
3324.000000	-0.002473
3323.000000	-0.002442
3322.000000	-0.002409
3321.000000	-0.002385
3320.000000	-0.002367
3319.000000	-0.002338
3318.000000	-0.002296
3317.000000	-0.002254
3316.000000	-0.002226
3315.000000	-0.002212
3314.000000	-0.002199
3313.000000	-0.002182
3312.000000	-0.002168
3311.000000	-0.002165
3310.000000	-0.002174
3309.000000	-0.002185
3308.000000	-0.002181
3307.000000	-0.002152
3306.000000	-0.002100
3305.000000	-0.002043
3304.000000	-0.001997
3303.000000	-0.001970
3302.000000	-0.001960
3301.000000	-0.001958
3300.000000	-0.001951
3299.000000	-0.001936
3298.000000	-0.001916
3297.000000	-0.001901
3296.000000	-0.001893
3295.000000	-0.001884
3294.000000	-0.001864
3293.000000	-0.001835
3292.000000	-0.001804
3291.000000	-0.001776
3290.000000	-0.001752
3289.000000	-0.001733
3288.000000	-0.001721
3287.000000	-0.001717
3286.000000	-0.001716
3285.000000	-0.001713
3284.000000	-0.001707
3283.000000	-0.001698
3282.000000	-0.001692
3281.000000	-0.001686
3280.000000	-0.001675
3279.000000	-0.001657
3278.000000	-0.001634
3277.000000	-0.001612
3276.000000	-0.001592
3275.000000	-0.001570
3274.000000	-0.001543
3273.000000	-0.001513
3272.000000	-0.001488
3271.000000	-0.001473
3270.000000	-0.001466
3269.000000	-0.001462
3268.000000	-0.001456
3267.000000	-0.001447
3266.000000	-0.001440
3265.000000	-0.001436
3264.000000	-0.001430
3263.000000	-0.001413
3262.000000	-0.001387
3261.000000	-0.001364
3260.000000	-0.001354
3259.000000	-0.001357
3258.000000	-0.001364
3257.000000	-0.001366
3256.000000	-0.001358
3255.000000	-0.001341
3254.000000	-0.001315
3253.000000	-0.001284
3252.000000	-0.001255
3251.000000	-0.001235
3250.000000	-0.001227
3249.000000	-0.001227
3248.000000	-0.001221
3247.000000	-0.001202
3246.000000	-0.001171
3245.000000	-0.001138
3244.000000	-0.001111
3243.000000	-0.001088
3242.000000	-0.001068
3241.000000	-0.001053
3240.000000	-0.001041
3239.000000	-0.001031
3238.000000	-0.001026
3237.000000	-0.001029
3236.000000	-0.001040
3235.000000	-0.001049
3234.000000	-0.001047
3233.000000	-0.001038
3232.000000	-0.001030
3231.000000	-0.001026
3230.000000	-0.001022
3229.000000	-0.001013
3228.000000	-0.000997
3227.000000	-0.000976
3226.000000	-0.000957
3225.000000	-0.000941
3224.000000	-0.000927
3223.000000	-0.000913
3222.000000	-0.000898
3221.000000	-0.000883
3220.000000	-0.000865
3219.000000	-0.000842
3218.000000	-0.000818
3217.000000	-0.000803
3216.000000	-0.000802
3215.000000	-0.000806
3214.000000	-0.000805
3213.000000	-0.000796
3212.000000	-0.000782
3211.000000	-0.000769
3210.000000	-0.000758
3209.000000	-0.000747
3208.000000	-0.000732
3207.000000	-0.000712
3206.000000	-0.000689
3205.000000	-0.000676
3204.000000	-0.000680
3203.000000	-0.000694
3202.000000	-0.000704
3201.000000	-0.000698
3200.000000	-0.000682
3199.000000	-0.000670
3198.000000	-0.000672
3197.000000	-0.000679
3196.000000	-0.000674
3195.000000	-0.000652
3194.000000	-0.000622
3193.000000	-0.000604
3192.000000	-0.000601
3191.000000	-0.000606
3190.000000	-0.000607
3189.000000	-0.000600
3188.000000	-0.000584
3187.000000	-0.000563
3186.000000	-0.000542
3185.000000	-0.000523
3184.000000	-0.000505
3183.000000	-0.000485
3182.000000	-0.000465
3181.000000	-0.000449
3180.000000	-0.000441
3179.000000	-0.000434
3178.000000	-0.000422
3177.000000	-0.000407
3176.000000	-0.000393
3175.000000	-0.000383
3174.000000	-0.000370
3173.000000	-0.000352
3172.000000	-0.000335
3171.000000	-0.000327
3170.000000	-0.000328
3169.000000	-0.000329
3168.000000	-0.000320
3167.000000	-0.000299
3166.000000	-0.000275
3165.000000	-0.000255
3164.000000	-0.000241
3163.000000	-0.000231
3162.000000	-0.000228
3161.000000	-0.000232
3160.000000	-0.000243
3159.000000	-0.000257
3158.000000	-0.000266
3157.000000	-0.000267
3156.000000	-0.000256
3155.000000	-0.000236
3154.000000	-0.000215
3153.000000	-0.000199
3152.000000	-0.000191
3151.000000	-0.000186
3150.000000	-0.000181
3149.000000	-0.000179
3148.000000	-0.000183
3147.000000	-0.000191
3146.000000	-0.000199
3145.000000	-0.000200
3144.000000	-0.000191
3143.000000	-0.000173
3142.000000	-0.000158
3141.000000	-0.000155
3140.000000	-0.000165
3139.000000	-0.000173
3138.000000	-0.000171
3137.000000	-0.000156
3136.000000	-0.000133
3135.000000	-0.000110
3134.000000	-0.000095
3133.000000	-0.000095
3132.000000	-0.000103
3131.000000	-0.000106
3130.000000	-0.000094
3129.000000	-0.000075
3128.000000	-0.000061
3127.000000	-0.000054
3126.000000	-0.000052
3125.000000	-0.000054
3124.000000	-0.000060
3123.000000	-0.000066
3122.000000	-0.000062
3121.000000	-0.000046
3120.000000	-0.000026
3119.000000	-0.000011
3118.000000	0.000000
3117.000000	0.000015
3116.000000	0.000032
3115.000000	0.000045
3114.000000	0.000051
3113.000000	0.000054
3112.000000	0.000057
3111.000000	0.000060
3110.000000	0.000064
3109.000000	0.000070
3108.000000	0.000079
3107.000000	0.000087
3106.000000	0.000084
3105.000000	0.000071
3104.000000	0.000052
3103.000000	0.000036
3102.000000	0.000031
3101.000000	0.000041
3100.000000	0.000065
3099.000000	0.000090
3098.000000	0.000106
3097.000000	0.000105
3096.000000	0.000096
3095.000000	0.000090
3094.000000	0.000094
3093.000000	0.000106
3092.000000	0.000118
3091.000000	0.000127
3090.000000	0.000130
3089.000000	0.000131
3088.000000	0.000130
3087.000000	0.000127
3086.000000	0.000124
3085.000000	0.000127
3084.000000	0.000140
3083.000000	0.000159
3082.000000	0.000173
3081.000000	0.000176
3080.000000	0.000173
3079.000000	0.000170
3078.000000	0.000169
3077.000000	0.000169
3076.000000	0.000169
3075.000000	0.000173
3074.000000	0.000181
3073.000000	0.000187
3072.000000	0.000187
3071.000000	0.000182
3070.000000	0.000175
3069.000000	0.000165
3068.000000	0.000155
3067.000000	0.000147
3066.000000	0.000144
3065.000000	0.000145
3064.000000	0.000151
3063.000000	0.000159
3062.000000	0.000169
3061.000000	0.000179
3060.000000	0.000190
3059.000000	0.000205
3058.000000	0.000224
3057.000000	0.000240
3056.000000	0.000247
3055.000000	0.000247
3054.000000	0.000244
3053.000000	0.000240
3052.000000	0.000231
3051.000000	0.000217
3050.000000	0.000208
3049.000000	0.000214
3048.000000	0.000231
3047.000000	0.000249
3046.000000	0.000257
3045.000000	0.000253
3044.000000	0.000242
3043.000000	0.000229
3042.000000	0.000220
3041.000000	0.000222
3040.000000	0.000234
3039.000000	0.000252
3038.000000	0.000267
3037.000000	0.000274
3036.000000	0.000276
3035.000000	0.000275
3034.000000	0.000271
3033.000000	0.000263
3032.000000	0.000258
3031.000000	0.000263
3030.000000	0.000277
3029.000000	0.000295
3028.000000	0.000310
3027.000000	0.000320
3026.000000	0.000325
3025.000000	0.000326
3024.000000	0.000330
3023.000000	0.000347
3022.000000	0.000379
3021.000000	0.000416
3020.000000	0.000445
3019.000000	0.000461
3018.000000	0.000462
3017.000000	0.000448
3016.000000	0.000416
3015.000000	0.000374
3014.000000	0.000339
3013.000000	0.000331
3012.000000	0.000354
3011.000000	0.000396
3010.000000	0.000436
3009.000000	0.000465
3008.000000	0.000482
3007.000000	0.000492
3006.000000	0.000504
3005.000000	0.000523
3004.000000	0.000549
3003.000000	0.000573
3002.000000	0.000587
3001.000000	0.000594
3000.000000	0.000604
2999.000000	0.000619
2998.000000	0.000633
2997.000000	0.000640
2996.000000	0.000648
2995.000000	0.000672
2994.000000	0.000717
2993.000000	0.000770
2992.000000	0.000817
2991.000000	0.000853
2990.000000	0.000887
2989.000000	0.000923
2988.000000	0.000956
2987.000000	0.000984
2986.000000	0.001014
2985.000000	0.001062
2984.000000	0.001135
2983.000000	0.001224
2982.000000	0.001316
2981.000000	0.001407
2980.000000	0.001497
2979.000000	0.001582
2978.000000	0.001661
2977.000000	0.001737
2976.000000	0.001817
2975.000000	0.001902
2974.000000	0.001980
2973.000000	0.002039
2972.000000	0.002079
2971.000000	0.002103
2970.000000	0.002111
2969.000000	0.002104
2968.000000	0.002086
2967.000000	0.002060
2966.000000	0.002019
2965.000000	0.001957
2964.000000	0.001879
2963.000000	0.001802
2962.000000	0.001735
2961.000000	0.001678
2960.000000	0.001631
2959.000000	0.001594
2958.000000	0.001561
2957.000000	0.001523
2956.000000	0.001474
2955.000000	0.001428
2954.000000	0.001398
2953.000000	0.001391
2952.000000	0.001404
2951.000000	0.001425
2950.000000	0.001441
2949.000000	0.001445
2948.000000	0.001438
2947.000000	0.001434
2946.000000	0.001442
2945.000000	0.001468
2944.000000	0.001507
2943.000000	0.001551
2942.000000	0.001593
2941.000000	0.001626
2940.000000	0.001643
2939.000000	0.001640
2938.000000	0.001620
2937.000000	0.001591
2936.000000	0.001562
2935.000000	0.001536
2934.000000	0.001506
2933.000000	0.001464
2932.000000	0.001403
2931.000000	0.001326
2930.000000	0.001248
2929.000000	0.001183
2928.000000	0.001138
2927.000000	0.001109
2926.000000	0.001088
2925.000000	0.001069
2924.000000	0.001052
2923.000000	0.001037
2922.000000	0.001024
2921.000000	0.001012
2920.000000	0.000998
2919.000000	0.000978
2918.000000	0.000956
2917.000000	0.000936
2916.000000	0.000925
2915.000000	0.000921
2914.000000	0.000919
2913.000000	0.000915
2912.000000	0.000913
2911.000000	0.000917
2910.000000	0.000923
2909.000000	0.000925
2908.000000	0.000920
2907.000000	0.000912
2906.000000	0.000908
2905.000000	0.000911
2904.000000	0.000920
2903.000000	0.000930
2902.000000	0.000936
2901.000000	0.000937
2900.000000	0.000937
2899.000000	0.000940
2898.000000	0.000944
2897.000000	0.000950
2896.000000	0.000958
2895.000000	0.000969
2894.000000	0.000982
2893.000000	0.000997
2892.000000	0.001014
2891.000000	0.001037
2890.000000	0.001062
2889.000000	0.001085
2888.000000	0.001107
2887.000000	0.001136
2886.000000	0.001179
2885.000000	0.001236
2884.000000	0.001303
2883.000000	0.001372
2882.000000	0.001430
2881.000000	0.001466
2880.000000	0.001478
2879.000000	0.001471
2878.000000	0.001449
2877.000000	0.001415
2876.000000	0.001374
2875.000000	0.001331
2874.000000	0.001290
2873.000000	0.001251
2872.000000	0.001209
2871.000000	0.001168
2870.000000	0.001129
2869.000000	0.001090
2868.000000	0.001046
2867.000000	0.000996
2866.000000	0.000943
2865.000000	0.000893
2864.000000	0.000851
2863.000000	0.000818
2862.000000	0.000791
2861.000000	0.000765
2860.000000	0.000740
2859.000000	0.000713
2858.000000	0.000682
2857.000000	0.000645
2856.000000	0.000604
2855.000000	0.000566
2854.000000	0.000539
2853.000000	0.000522
2852.000000	0.000513
2851.000000	0.000510
2850.000000	0.000511
2849.000000	0.000512
2848.000000	0.000510
2847.000000	0.000508
2846.000000	0.000509
2845.000000	0.000519
2844.000000	0.000535
2843.000000	0.000551
2842.000000	0.000558
2841.000000	0.000555
2840.000000	0.000540
2839.000000	0.000518
2838.000000	0.000496
2837.000000	0.000482
2836.000000	0.000479
2835.000000	0.000482
2834.000000	0.000484
2833.000000	0.000482
2832.000000	0.000478
2831.000000	0.000472
2830.000000	0.000465
2829.000000	0.000458
2828.000000	0.000457
2827.000000	0.000462
2826.000000	0.000470
2825.000000	0.000473
2824.000000	0.000470
2823.000000	0.000458
2822.000000	0.000438
2821.000000	0.000412
2820.000000	0.000390
2819.000000	0.000383
2818.000000	0.000392
2817.000000	0.000402
2816.000000	0.000401
2815.000000	0.000386
2814.000000	0.000367
2813.000000	0.000352
2812.000000	0.000350
2811.000000	0.000360
2810.000000	0.000375
2809.000000	0.000383
2808.000000	0.000376
2807.000000	0.000358
2806.000000	0.000340
2805.000000	0.000332
2804.000000	0.000335
2803.000000	0.000344
2802.000000	0.000351
2801.000000	0.000353
2800.000000	0.000350
2799.000000	0.000348
2798.000000	0.000345
2797.000000	0.000338
2796.000000	0.000324
2795.000000	0.000307
2794.000000	0.000291
2793.000000	0.000285
2792.000000	0.000290
2791.000000	0.000299
2790.000000	0.000303
2789.000000	0.000296
2788.000000	0.000286
2787.000000	0.000282
2786.000000	0.000283
2785.000000	0.000284
2784.000000	0.000284
2783.000000	0.000288
2782.000000	0.000300
2781.000000	0.000313
2780.000000	0.000318
2779.000000	0.000315
2778.000000	0.000312
2777.000000	0.000310
2776.000000	0.000305
2775.000000	0.000296
2774.000000	0.000285
2773.000000	0.000277
2772.000000	0.000271
2771.000000	0.000270
2770.000000	0.000273
2769.000000	0.000277
2768.000000	0.000274
2767.000000	0.000261
2766.000000	0.000245
2765.000000	0.000237
2764.000000	0.000242
2763.000000	0.000250
2762.000000	0.000251
2761.000000	0.000244
2760.000000	0.000236
2759.000000	0.000238
2758.000000	0.000249
2757.000000	0.000262
2756.000000	0.000266
2755.000000	0.000256
2754.000000	0.000241
2753.000000	0.000235
2752.000000	0.000245
2751.000000	0.000263
2750.000000	0.000273
2749.000000	0.000265
2748.000000	0.000247
2747.000000	0.000234
2746.000000	0.000235
2745.000000	0.000248
2744.000000	0.000265
2743.000000	0.000279
2742.000000	0.000286
2741.000000	0.000286
2740.000000	0.000283
2739.000000	0.000274
2738.000000	0.000259
2737.000000	0.000237
2736.000000	0.000216
2735.000000	0.000205
2734.000000	0.000203
2733.000000	0.000204
2732.000000	0.000202
2731.000000	0.000198
2730.000000	0.000195
2729.000000	0.000192
2728.000000	0.000191
2727.000000	0.000191
2726.000000	0.000189
2725.000000	0.000180
2724.000000	0.000167
2723.000000	0.000155
2722.000000	0.000146
2721.000000	0.000144
2720.000000	0.000151
2719.000000	0.000168
2718.000000	0.000182
2717.000000	0.000180
2716.000000	0.000159
2715.000000	0.000134
2714.000000	0.000121
2713.000000	0.000126
2712.000000	0.000144
2711.000000	0.000165
2710.000000	0.000178
2709.000000	0.000181
2708.000000	0.000177
2707.000000	0.000173
2706.000000	0.000173
2705.000000	0.000173
2704.000000	0.000167
2703.000000	0.000157
2702.000000	0.000147
2701.000000	0.000140
2700.000000	0.000137
2699.000000	0.000136
2698.000000	0.000134
2697.000000	0.000127
2696.000000	0.000117
2695.000000	0.000110
2694.000000	0.000112
2693.000000	0.000119
2692.000000	0.000130
2691.000000	0.000142
2690.000000	0.000151
2689.000000	0.000151
2688.000000	0.000139
2687.000000	0.000119
2686.000000	0.000102
2685.000000	0.000095
2684.000000	0.000097
2683.000000	0.000102
2682.000000	0.000105
2681.000000	0.000104
2680.000000	0.000098
2679.000000	0.000091
2678.000000	0.000089
2677.000000	0.000091
2676.000000	0.000098
2675.000000	0.000106
2674.000000	0.000110
2673.000000	0.000103
2672.000000	0.000084
2671.000000	0.000061
2670.000000	0.000044
2669.000000	0.000039
2668.000000	0.000043
2667.000000	0.000047
2666.000000	0.000046
2665.000000	0.000037
2664.000000	0.000025
2663.000000	0.000014
2662.000000	0.000006
2661.000000	0.000001
2660.000000	-0.000003
2659.000000	-0.000005
2658.000000	-0.000001
2657.000000	0.000007
2656.000000	0.000016
2655.000000	0.000024
2654.000000	0.000029
2653.000000	0.000033
2652.000000	0.000035
2651.000000	0.000031
2650.000000	0.000021
2649.000000	0.000006
2648.000000	-0.000003
2647.000000	-0.000005
2646.000000	-0.000003
2645.000000	-0.000005
2644.000000	-0.000012
2643.000000	-0.000016
2642.000000	-0.000015
2641.000000	-0.000011
2640.000000	-0.000011
2639.000000	-0.000012
2638.000000	-0.000008
2637.000000	0.000001
2636.000000	0.000011
2635.000000	0.000014
2634.000000	0.000010
2633.000000	0.000004
2632.000000	0.000000
2631.000000	-0.000005
2630.000000	-0.000010
2629.000000	-0.000018
2628.000000	-0.000034
2627.000000	-0.000058
2626.000000	-0.000083
2625.000000	-0.000099
2624.000000	-0.000104
2623.000000	-0.000101
2622.000000	-0.000100
2621.000000	-0.000103
2620.000000	-0.000109
2619.000000	-0.000109
2618.000000	-0.000100
2617.000000	-0.000084
2616.000000	-0.000067
2615.000000	-0.000058
2614.000000	-0.000060
2613.000000	-0.000076
2612.000000	-0.000099
2611.000000	-0.000115
2610.000000	-0.000118
2609.000000	-0.000110
2608.000000	-0.000100
2607.000000	-0.000095
2606.000000	-0.000099
2605.000000	-0.000107
2604.000000	-0.000118
2603.000000	-0.000124
2602.000000	-0.000124
2601.000000	-0.000119
2600.000000	-0.000110
2599.000000	-0.000095
2598.000000	-0.000075
2597.000000	-0.000056
2596.000000	-0.000050
2595.000000	-0.000060
2594.000000	-0.000077
2593.000000	-0.000093
2592.000000	-0.000104
2591.000000	-0.000111
2590.000000	-0.000111
2589.000000	-0.000105
2588.000000	-0.000096
2587.000000	-0.000092
2586.000000	-0.000094
2585.000000	-0.000099
2584.000000	-0.000104
2583.000000	-0.000109
2582.000000	-0.000116
2581.000000	-0.000120
2580.000000	-0.000114
2579.000000	-0.000098
2578.000000	-0.000080
2577.000000	-0.000069
2576.000000	-0.000069
2575.000000	-0.000077
2574.000000	-0.000084
2573.000000	-0.000085
2572.000000	-0.000081
2571.000000	-0.000078
2570.000000	-0.000083
2569.000000	-0.000097
2568.000000	-0.000113
2567.000000	-0.000126
2566.000000	-0.000134
2565.000000	-0.000137
2564.000000	-0.000137
2563.000000	-0.000137
2562.000000	-0.000135
2561.000000	-0.000124
2560.000000	-0.000105
2559.000000	-0.000089
2558.000000	-0.000087
2557.000000	-0.000097
2556.000000	-0.000105
2555.000000	-0.000099
2554.000000	-0.000084
2553.000000	-0.000073
2552.000000	-0.000071
2551.000000	-0.000076
2550.000000	-0.000084
2549.000000	-0.000089
2548.000000	-0.000093
2547.000000	-0.000094
2546.000000	-0.000094
2545.000000	-0.000092
2544.000000	-0.000089
2543.000000	-0.000084
2542.000000	-0.000081
2541.000000	-0.000084
2540.000000	-0.000093
2539.000000	-0.000101
2538.000000	-0.000105
2537.000000	-0.000100
2536.000000	-0.000082
2535.000000	-0.000053
2534.000000	-0.000026
2533.000000	-0.000015
2532.000000	-0.000024
2531.000000	-0.000040
2530.000000	-0.000053
2529.000000	-0.000057
2528.000000	-0.000056
2527.000000	-0.000057
2526.000000	-0.000061
2525.000000	-0.000067
2524.000000	-0.000071
2523.000000	-0.000069
2522.000000	-0.000059
2521.000000	-0.000051
2520.000000	-0.000047
2519.000000	-0.000044
2518.000000	-0.000032
2517.000000	-0.000013
2516.000000	0.000002
2515.000000	0.000002
2514.000000	-0.000014
2513.000000	-0.000037
2512.000000	-0.000054
2511.000000	-0.000061
2510.000000	-0.000057
2509.000000	-0.000046
2508.000000	-0.000031
2507.000000	-0.000016
2506.000000	-0.000003
2505.000000	0.000000
2504.000000	-0.000006
2503.000000	-0.000013
2502.000000	-0.000015
2501.000000	-0.000011
2500.000000	-0.000009
2499.000000	-0.000013
2498.000000	-0.000016
2497.000000	-0.000015
2496.000000	-0.000011
2495.000000	-0.000011
2494.000000	-0.000015
2493.000000	-0.000014
2492.000000	-0.000007
2491.000000	0.000002
2490.000000	0.000006
2489.000000	0.000003
2488.000000	-0.000002
2487.000000	-0.000004
2486.000000	0.000000
2485.000000	0.000010
2484.000000	0.000028
2483.000000	0.000045
2482.000000	0.000054
2481.000000	0.000053
2480.000000	0.000046
2479.000000	0.000042
2478.000000	0.000045
2477.000000	0.000053
2476.000000	0.000064
2475.000000	0.000077
2474.000000	0.000089
2473.000000	0.000096
2472.000000	0.000094
2471.000000	0.000088
2470.000000	0.000084
2469.000000	0.000087
2468.000000	0.000093
2467.000000	0.000099
2466.000000	0.000103
2465.000000	0.000109
2464.000000	0.000118
2463.000000	0.000126
2462.000000	0.000126
2461.000000	0.000116
2460.000000	0.000104
2459.000000	0.000098
2458.000000	0.000098
2457.000000	0.000099
2456.000000	0.000094
2455.000000	0.000090
2454.000000	0.000094
2453.000000	0.000108
2452.000000	0.000126
2451.000000	0.000143
2450.000000	0.000153
2449.000000	0.000154
2448.000000	0.000149
2447.000000	0.000148
2446.000000	0.000152
2445.000000	0.000155
2444.000000	0.000149
2443.000000	0.000137
2442.000000	0.000128
2441.000000	0.000126
2440.000000	0.000130
2439.000000	0.000136
2438.000000	0.000146
2437.000000	0.000159
2436.000000	0.000169
2435.000000	0.000175
2434.000000	0.000176
2433.000000	0.000176
2432.000000	0.000178
2431.000000	0.000184
2430.000000	0.000194
2429.000000	0.000205
2428.000000	0.000208
2427.000000	0.000202
2426.000000	0.000187
2425.000000	0.000169
2424.000000	0.000154
2423.000000	0.000147
2422.000000	0.000147
2421.000000	0.000145
2420.000000	0.000137
2419.000000	0.000134
2418.000000	0.000146
2417.000000	0.000170
2416.000000	0.000190
2415.000000	0.000196
2414.000000	0.000194
2413.000000	0.000198
2412.000000	0.000208
2411.000000	0.000218
2410.000000	0.000221
2409.000000	0.000221
2408.000000	0.000224
2407.000000	0.000233
2406.000000	0.000242
2405.000000	0.000239
2404.000000	0.000220
2403.000000	0.000195
2402.000000	0.000179
2401.000000	0.000175
2400.000000	0.000177
2399.000000	0.000183
2398.000000	0.000193
2397.000000	0.000208
2396.000000	0.000221
2395.000000	0.000226
2394.000000	0.000229
2393.000000	0.000235
2392.000000	0.000246
2391.000000	0.000263
2390.000000	0.000288
2389.000000	0.000324
2388.000000	0.000370
2387.000000	0.000424
2386.000000	0.000488
2385.000000	0.000555
2384.000000	0.000612
2383.000000	0.000652
2382.000000	0.000684
2381.000000	0.000715
2380.000000	0.000739
2379.000000	0.000747
2378.000000	0.000741
2377.000000	0.000736
2376.000000	0.000745
2375.000000	0.000776
2374.000000	0.000832
2373.000000	0.000899
2372.000000	0.000953
2371.000000	0.000982
2370.000000	0.001000
2369.000000	0.001028
2368.000000	0.001072
2367.000000	0.001130
2366.000000	0.001197
2365.000000	0.001263
2364.000000	0.001327
2363.000000	0.001387
2362.000000	0.001470
2361.000000	0.001575
2360.000000	0.001653
2359.000000	0.001678
2358.000000	0.001653
2357.000000	0.001612
2356.000000	0.001580
2355.000000	0.001549
2354.000000	0.001541
2353.000000	0.001603
2352.000000	0.001750
2351.000000	0.001880
2350.000000	0.001891
2349.000000	0.001827
2348.000000	0.001810
2347.000000	0.001982
2346.000000	0.002385
2345.000000	0.002931
2344.000000	0.003425
2343.000000	0.003679
2342.000000	0.003660
2341.000000	0.003415
2340.000000	0.003046
2339.000000	0.002659
2338.000000	0.002318
2337.000000	0.002057
2336.000000	0.001903
2335.000000	0.001850
2334.000000	0.001848
2333.000000	0.001849
2332.000000	0.001870
2331.000000	0.001911
2330.000000	0.001918
2329.000000	0.001871
2328.000000	0.001779
2327.000000	0.001695
2326.000000	0.001620
2325.000000	0.001561
2324.000000	0.001528
2323.000000	0.001511
2322.000000	0.001505
2321.000000	0.001494
2320.000000	0.001483
2319.000000	0.001448
2318.000000	0.001377
2317.000000	0.001276
2316.000000	0.001179
2315.000000	0.001100
2314.000000	0.001023
2313.000000	0.000931
2312.000000	0.000836
2311.000000	0.000755
2310.000000	0.000691
2309.000000	0.000639
2308.000000	0.000600
2307.000000	0.000569
2306.000000	0.000534
2305.000000	0.000486
2304.000000	0.000431
2303.000000	0.000380
2302.000000	0.000335
2301.000000	0.000299
2300.000000	0.000268
2299.000000	0.000240
2298.000000	0.000208
2297.000000	0.000171
2296.000000	0.000128
2295.000000	0.000079
2294.000000	0.000022
2293.000000	-0.000035
2292.000000	-0.000082
2291.000000	-0.000118
2290.000000	-0.000155
2289.000000	-0.000197
2288.000000	-0.000236
2287.000000	-0.000263
2286.000000	-0.000283
2285.000000	-0.000307
2284.000000	-0.000335
2283.000000	-0.000362
2282.000000	-0.000389
2281.000000	-0.000416
2280.000000	-0.000438
2279.000000	-0.000450
2278.000000	-0.000453
2277.000000	-0.000451
2276.000000	-0.000443
2275.000000	-0.000431
2274.000000	-0.000415
2273.000000	-0.000398
2272.000000	-0.000376
2271.000000	-0.000355
2270.000000	-0.000342
2269.000000	-0.000341
2268.000000	-0.000339
2267.000000	-0.000321
2266.000000	-0.000284
2265.000000	-0.000236
2264.000000	-0.000184
2263.000000	-0.000120
2262.000000	-0.000033
2261.000000	0.000088
2260.000000	0.000251
2259.000000	0.000448
2258.000000	0.000658
2257.000000	0.000845
2256.000000	0.000967
2255.000000	0.000988
2254.000000	0.000902
2253.000000	0.000740
2252.000000	0.000556
2251.000000	0.000383
2250.000000	0.000221
2249.000000	0.000057
2248.000000	-0.000107
2247.000000	-0.000256
2246.000000	-0.000373
2245.000000	-0.000450
2244.000000	-0.000486
2243.000000	-0.000491
2242.000000	-0.000476
2241.000000	-0.000446
2240.000000	-0.000399
2239.000000	-0.000343
2238.000000	-0.000294
2237.000000	-0.000270
2236.000000	-0.000272
2235.000000	-0.000291
2234.000000	-0.000320
2233.000000	-0.000355
2232.000000	-0.000391
2231.000000	-0.000422
2230.000000	-0.000447
2229.000000	-0.000468
2228.000000	-0.000483
2227.000000	-0.000488
2226.000000	-0.000485
2225.000000	-0.000475
2224.000000	-0.000461
2223.000000	-0.000447
2222.000000	-0.000441
2221.000000	-0.000446
2220.000000	-0.000457
2219.000000	-0.000464
2218.000000	-0.000463
2217.000000	-0.000457
2216.000000	-0.000449
2215.000000	-0.000439
2214.000000	-0.000427
2213.000000	-0.000414
2212.000000	-0.000403
2211.000000	-0.000395
2210.000000	-0.000392
2209.000000	-0.000393
2208.000000	-0.000392
2207.000000	-0.000382
2206.000000	-0.000368
2205.000000	-0.000361
2204.000000	-0.000365
2203.000000	-0.000376
2202.000000	-0.000387
2201.000000	-0.000393
2200.000000	-0.000394
2199.000000	-0.000388
2198.000000	-0.000380
2197.000000	-0.000369
2196.000000	-0.000359
2195.000000	-0.000351
2194.000000	-0.000349
2193.000000	-0.000354
2192.000000	-0.000359
2191.000000	-0.000360
2190.000000	-0.000357
2189.000000	-0.000354
2188.000000	-0.000355
2187.000000	-0.000361
2186.000000	-0.000369
2185.000000	-0.000375
2184.000000	-0.000370
2183.000000	-0.000353
2182.000000	-0.000335
2181.000000	-0.000322
2180.000000	-0.000315
2179.000000	-0.000307
2178.000000	-0.000301
2177.000000	-0.000302
2176.000000	-0.000311
2175.000000	-0.000319
2174.000000	-0.000328
2173.000000	-0.000339
2172.000000	-0.000353
2171.000000	-0.000365
2170.000000	-0.000367
2169.000000	-0.000363
2168.000000	-0.000360
2167.000000	-0.000363
2166.000000	-0.000371
2165.000000	-0.000381
2164.000000	-0.000385
2163.000000	-0.000380
2162.000000	-0.000368
2161.000000	-0.000356
2160.000000	-0.000349
2159.000000	-0.000348
2158.000000	-0.000350
2157.000000	-0.000351
2156.000000	-0.000350
2155.000000	-0.000347
2154.000000	-0.000346
2153.000000	-0.000349
2152.000000	-0.000356
2151.000000	-0.000365
2150.000000	-0.000378
2149.000000	-0.000395
2148.000000	-0.000411
2147.000000	-0.000423
2146.000000	-0.000428
2145.000000	-0.000432
2144.000000	-0.000434
2143.000000	-0.000432
2142.000000	-0.000426
2141.000000	-0.000419
2140.000000	-0.000419
2139.000000	-0.000427
2138.000000	-0.000444
2137.000000	-0.000464
2136.000000	-0.000480
2135.000000	-0.000491
2134.000000	-0.000499
2133.000000	-0.000503
2132.000000	-0.000505
2131.000000	-0.000509
2130.000000	-0.000518
2129.000000	-0.000526
2128.000000	-0.000525
2127.000000	-0.000512
2126.000000	-0.000496
2125.000000	-0.000485
2124.000000	-0.000471
2123.000000	-0.000452
2122.000000	-0.000427
2121.000000	-0.000404
2120.000000	-0.000382
2119.000000	-0.000360
2118.000000	-0.000342
2117.000000	-0.000332
2116.000000	-0.000325
2115.000000	-0.000316
2114.000000	-0.000302
2113.000000	-0.000286
2112.000000	-0.000266
2111.000000	-0.000240
2110.000000	-0.000214
2109.000000	-0.000196
2108.000000	-0.000184
2107.000000	-0.000163
2106.000000	-0.000125
2105.000000	-0.000074
2104.000000	-0.000023
2103.000000	0.000021
2102.000000	0.000056
2101.000000	0.000082
2100.000000	0.000102
2099.000000	0.000119
2098.000000	0.000130
2097.000000	0.000133
2096.000000	0.000127
2095.000000	0.000116
2094.000000	0.000100
2093.000000	0.000078
2092.000000	0.000052
2091.000000	0.000026
2090.000000	0.000003
2089.000000	-0.000023
2088.000000	-0.000051
2087.000000	-0.000077
2086.000000	-0.000096
2085.000000	-0.000110
2084.000000	-0.000122
2083.000000	-0.000137
2082.000000	-0.000154
2081.000000	-0.000173
2080.000000	-0.000191
2079.000000	-0.000202
2078.000000	-0.000205
2077.000000	-0.000201
2076.000000	-0.000199
2075.000000	-0.000205
2074.000000	-0.000218
2073.000000	-0.000234
2072.000000	-0.000245
2071.000000	-0.000247
2070.000000	-0.000243
2069.000000	-0.000237
2068.000000	-0.000234
2067.000000	-0.000236
2066.000000	-0.000240
2065.000000	-0.000249
2064.000000	-0.000260
2063.000000	-0.000267
2062.000000	-0.000266
2061.000000	-0.000260
2060.000000	-0.000253
2059.000000	-0.000251
2058.000000	-0.000253
2057.000000	-0.000259
2056.000000	-0.000267
2055.000000	-0.000275
2054.000000	-0.000280
2053.000000	-0.000280
2052.000000	-0.000277
2051.000000	-0.000272
2050.000000	-0.000263
2049.000000	-0.000250
2048.000000	-0.000233
2047.000000	-0.000221
2046.000000	-0.000218
2045.000000	-0.000223
2044.000000	-0.000231
2043.000000	-0.000235
2042.000000	-0.000239
2041.000000	-0.000242
2040.000000	-0.000246
2039.000000	-0.000248
2038.000000	-0.000249
2037.000000	-0.000248
2036.000000	-0.000248
2035.000000	-0.000251
2034.000000	-0.000255
2033.000000	-0.000257
2032.000000	-0.000252
2031.000000	-0.000239
2030.000000	-0.000227
2029.000000	-0.000221
2028.000000	-0.000217
2027.000000	-0.000214
2026.000000	-0.000214
2025.000000	-0.000221
2024.000000	-0.000234
2023.000000	-0.000246
2022.000000	-0.000256
2021.000000	-0.000262
2020.000000	-0.000262
2019.000000	-0.000255
2018.000000	-0.000246
2017.000000	-0.000242
2016.000000	-0.000240
2015.000000	-0.000239
2014.000000	-0.000242
2013.000000	-0.000248
2012.000000	-0.000254
2011.000000	-0.000255
2010.000000	-0.000249
2009.000000	-0.000240
2008.000000	-0.000232
2007.000000	-0.000223
2006.000000	-0.000216
2005.000000	-0.000215
2004.000000	-0.000214
2003.000000	-0.000211
2002.000000	-0.000204
2001.000000	-0.000199
2000.000000	-0.000200
1999.000000	-0.000209
1998.000000	-0.000222
1997.000000	-0.000237
1996.000000	-0.000246
1995.000000	-0.000243
1994.000000	-0.000236
1993.000000	-0.000236
1992.000000	-0.000247
1991.000000	-0.000257
1990.000000	-0.000258
1989.000000	-0.000249
1988.000000	-0.000236
1987.000000	-0.000221
1986.000000	-0.000203
1985.000000	-0.000185
1984.000000	-0.000172
1983.000000	-0.000166
1982.000000	-0.000169
1981.000000	-0.000178
1980.000000	-0.000190
1979.000000	-0.000195
1978.000000	-0.000190
1977.000000	-0.000179
1976.000000	-0.000165
1975.000000	-0.000154
1974.000000	-0.000147
1973.000000	-0.000146
1972.000000	-0.000150
1971.000000	-0.000153
1970.000000	-0.000156
1969.000000	-0.000165
1968.000000	-0.000179
1967.000000	-0.000189
1966.000000	-0.000189
1965.000000	-0.000184
1964.000000	-0.000180
1963.000000	-0.000178
1962.000000	-0.000176
1961.000000	-0.000169
1960.000000	-0.000162
1959.000000	-0.000159
1958.000000	-0.000159
1957.000000	-0.000162
1956.000000	-0.000162
1955.000000	-0.000157
1954.000000	-0.000152
1953.000000	-0.000150
1952.000000	-0.000151
1951.000000	-0.000148
1950.000000	-0.000133
1949.000000	-0.000110
1948.000000	-0.000082
1947.000000	-0.000058
1946.000000	-0.000043
1945.000000	-0.000044
1944.000000	-0.000058
1943.000000	-0.000073
1942.000000	-0.000077
1941.000000	-0.000070
1940.000000	-0.000059
1939.000000	-0.000051
1938.000000	-0.000046
1937.000000	-0.000048
1936.000000	-0.000054
1935.000000	-0.000062
1934.000000	-0.000068
1933.000000	-0.000069
1932.000000	-0.000064
1931.000000	-0.000056
1930.000000	-0.000042
1929.000000	-0.000025
1928.000000	-0.000011
1927.000000	-0.000007
1926.000000	-0.000017
1925.000000	-0.000040
1924.000000	-0.000066
1923.000000	-0.000082
1922.000000	-0.000076
1921.000000	-0.000050
1920.000000	-0.000024
1919.000000	-0.000014
1918.000000	-0.000019
1917.000000	-0.000030
1916.000000	-0.000036
1915.000000	-0.000036
1914.000000	-0.000029
1913.000000	-0.000018
1912.000000	-0.000009
1911.000000	-0.000025
1910.000000	-0.000032
1909.000000	-0.000034
1908.000000	-0.000026
1907.000000	-0.000013
1906.000000	-0.000000
1905.000000	0.000010
1904.000000	0.000019
1903.000000	0.000025
1902.000000	0.000026
1901.000000	0.000025
1900.000000	0.000019
1899.000000	0.000013
1898.000000	0.000010
1897.000000	0.000011
1896.000000	0.000015
1895.000000	0.000021
1894.000000	0.000031
1893.000000	0.000046
1892.000000	0.000059
1891.000000	0.000063
1890.000000	0.000062
1889.000000	0.000066
1888.000000	0.000078
1887.000000	0.000091
1886.000000	0.000103
1885.000000	0.000113
1884.000000	0.000122
1883.000000	0.000129
1882.000000	0.000132
1881.000000	0.000130
1880.000000	0.000119
1879.000000	0.000104
1878.000000	0.000098
1877.000000	0.000110
1876.000000	0.000136
1875.000000	0.000160
1874.000000	0.000170
1873.000000	0.000168
1872.000000	0.000161
1871.000000	0.000155
1870.000000	0.000154
1869.000000	0.000159
1868.000000	0.000171
1867.000000	0.000186
1866.000000	0.000196
1865.000000	0.000198
1864.000000	0.000192
1863.000000	0.000178
1862.000000	0.000165
1861.000000	0.000163
1860.000000	0.000171
1859.000000	0.000185
1858.000000	0.000205
1857.000000	0.000229
1856.000000	0.000249
1855.000000	0.000256
1854.000000	0.000253
1853.000000	0.000248
1852.000000	0.000248
1851.000000	0.000252
1850.000000	0.000255
1849.000000	0.000254
1848.000000	0.000249
1847.000000	0.000242
1846.000000	0.000240
1845.000000	0.000245
1844.000000	0.000251
1843.000000	0.000259
1842.000000	0.000272
1841.000000	0.000287
1840.000000	0.000305
1839.000000	0.000327
1838.000000	0.000353
1837.000000	0.000376
1836.000000	0.000389
1835.000000	0.000391
1834.000000	0.000390
1833.000000	0.000394
1832.000000	0.000402
1831.000000	0.000412
1830.000000	0.000415
1829.000000	0.000414
1828.000000	0.000413
1827.000000	0.000412
1826.000000	0.000412
1825.000000	0.000418
1824.000000	0.000434
1823.000000	0.000449
1822.000000	0.000454
1821.000000	0.000455
1820.000000	0.000464
1819.000000	0.000484
1818.000000	0.000503
1817.000000	0.000521
1816.000000	0.000540
1815.000000	0.000554
1814.000000	0.000554
1813.000000	0.000543
1812.000000	0.000536
1811.000000	0.000540
1810.000000	0.000552
1809.000000	0.000570
1808.000000	0.000589
1807.000000	0.000603
1806.000000	0.000615
1805.000000	0.000632
1804.000000	0.000654
1803.000000	0.000669
1802.000000	0.000674
1801.000000	0.000671
1800.000000	0.000666
1799.000000	0.000659
1798.000000	0.000654
1797.000000	0.000659
1796.000000	0.000674
1795.000000	0.000692
1794.000000	0.000709
1793.000000	0.000728
1792.000000	0.000750
1791.000000	0.000770
1790.000000	0.000784
1789.000000	0.000790
1788.000000	0.000791
1787.000000	0.000792
1786.000000	0.000799
1785.000000	0.000818
1784.000000	0.000843
1783.000000	0.000861
1782.000000	0.000866
1781.000000	0.000860
1780.000000	0.000860
1779.000000	0.000874
1778.000000	0.000895
1777.000000	0.000915
1776.000000	0.000925
1775.000000	0.000929
1774.000000	0.000933
1773.000000	0.000937
1772.000000	0.000944
1771.000000	0.000960
1770.000000	0.000977
1769.000000	0.000987
1768.000000	0.000998
1767.000000	0.001018
1766.000000	0.001041
1765.000000	0.001061
1764.000000	0.001077
1763.000000	0.001087
1762.000000	0.001080
1761.000000	0.001067
1760.000000	0.001070
1759.000000	0.001091
1758.000000	0.001108
1757.000000	0.001105
1756.000000	0.001092
1755.000000	0.001084
1754.000000	0.001074
1753.000000	0.001048
1752.000000	0.001014
1751.000000	0.000983
1750.000000	0.000954
1749.000000	0.000928
1748.000000	0.000909
1747.000000	0.000903
1746.000000	0.000894
1745.000000	0.000870
1744.000000	0.000842
1743.000000	0.000827
1742.000000	0.000819
1741.000000	0.000803
1740.000000	0.000778
1739.000000	0.000755
1738.000000	0.000738
1737.000000	0.000720
1736.000000	0.000711
1735.000000	0.000722
1734.000000	0.000729
1733.000000	0.000723
1732.000000	0.000723
1731.000000	0.000729
1730.000000	0.000747
1729.000000	0.000785
1728.000000	0.000839
1727.000000	0.000892
1726.000000	0.000919
1725.000000	0.000921
1724.000000	0.000916
1723.000000	0.000916
1722.000000	0.000920
1721.000000	0.000922
1720.000000	0.000926
1719.000000	0.000942
1718.000000	0.000964
1717.000000	0.000989
1716.000000	0.001009
1715.000000	0.001009
1714.000000	0.001000
1713.000000	0.001008
1712.000000	0.001033
1711.000000	0.001055
1710.000000	0.001062
1709.000000	0.001064
1708.000000	0.001070
1707.000000	0.001084
1706.000000	0.001107
1705.000000	0.001142
1704.000000	0.001167
1703.000000	0.001161
1702.000000	0.001147
1701.000000	0.001156
1700.000000	0.001173
1699.000000	0.001185
1698.000000	0.001191
1697.000000	0.001190
1696.000000	0.001188
1695.000000	0.001184
1694.000000	0.001184
1693.000000	0.001176
1692.000000	0.001146
1691.000000	0.001102
1690.000000	0.001055
1689.000000	0.000996
1688.000000	0.000922
1687.000000	0.000848
1686.000000	0.000788
1685.000000	0.000721
1684.000000	0.000615
1683.000000	0.000508
1682.000000	0.000436
1681.000000	0.000366
1680.000000	0.000282
1679.000000	0.000202
1678.000000	0.000132
1677.000000	0.000063
1676.000000	0.000004
1675.000000	-0.000028
1674.000000	-0.000030
1673.000000	-0.000032
1672.000000	-0.000049
1671.000000	-0.000071
1670.000000	-0.000087
1669.000000	-0.000104
1668.000000	-0.000121
1667.000000	-0.000125
1666.000000	-0.000128
1665.000000	-0.000154
1664.000000	-0.000214
1663.000000	-0.000291
1662.000000	-0.000354
1661.000000	-0.000397
1660.000000	-0.000429
1659.000000	-0.000441
1658.000000	-0.000431
1657.000000	-0.000419
1656.000000	-0.000412
1655.000000	-0.000378
1654.000000	-0.000330
1653.000000	-0.000351
1652.000000	-0.000414
1651.000000	-0.000425
1650.000000	-0.000421
1649.000000	-0.000459
1648.000000	-0.000531
1647.000000	-0.000611
1646.000000	-0.000698
1645.000000	-0.000794
1644.000000	-0.000895
1643.000000	-0.000993
1642.000000	-0.001080
1641.000000	-0.001151
1640.000000	-0.001210
1639.000000	-0.001258
1638.000000	-0.001295
1637.000000	-0.001310
1636.000000	-0.001304
1635.000000	-0.001281
1634.000000	-0.001244
1633.000000	-0.001204
1632.000000	-0.001180
1631.000000	-0.001168
1630.000000	-0.001145
1629.000000	-0.001102
1628.000000	-0.001044
1627.000000	-0.000972
1626.000000	-0.000888
1625.000000	-0.000799
1624.000000	-0.000710
1623.000000	-0.000610
1622.000000	-0.000484
1621.000000	-0.000345
1620.000000	-0.000213
1619.000000	-0.000085
1618.000000	0.000057
1617.000000	0.000210
1616.000000	0.000359
1615.000000	0.000506
1614.000000	0.000649
1613.000000	0.000773
1612.000000	0.000879
1611.000000	0.000982
1610.000000	0.001084
1609.000000	0.001169
1608.000000	0.001222
1607.000000	0.001245
1606.000000	0.001234
1605.000000	0.001173
1604.000000	0.001065
1603.000000	0.000937
1602.000000	0.000807
1601.000000	0.000681
1600.000000	0.000565
1599.000000	0.000470
1598.000000	0.000393
1597.000000	0.000319
1596.000000	0.000244
1595.000000	0.000187
1594.000000	0.000165
1593.000000	0.000172
1592.000000	0.000194
1591.000000	0.000227
1590.000000	0.000269
1589.000000	0.000311
1588.000000	0.000347
1587.000000	0.000384
1586.000000	0.000431
1585.000000	0.000483
1584.000000	0.000535
1583.000000	0.000592
1582.000000	0.000648
1581.000000	0.000686
1580.000000	0.000698
1579.000000	0.000705
1578.000000	0.000726
1577.000000	0.000764
1576.000000	0.000809
1575.000000	0.000872
1574.000000	0.000956
1573.000000	0.001026
1572.000000	0.001065
1571.000000	0.001087
1570.000000	0.001103
1569.000000	0.001113
1568.000000	0.001128
1567.000000	0.001167
1566.000000	0.001225
1565.000000	0.001284
1564.000000	0.001336
1563.000000	0.001385
1562.000000	0.001430
1561.000000	0.001495
1560.000000	0.001570
1559.000000	0.001598
1558.000000	0.001597
1557.000000	0.001617
1556.000000	0.001661
1555.000000	0.001718
1554.000000	0.001779
1553.000000	0.001825
1552.000000	0.001848
1551.000000	0.001854
1550.000000	0.001859
1549.000000	0.001879
1548.000000	0.001918
1547.000000	0.001973
1546.000000	0.002029
1545.000000	0.002056
1544.000000	0.002043
1543.000000	0.002013
1542.000000	0.001997
1541.000000	0.002007
1540.000000	0.002020
1539.000000	0.002027
1538.000000	0.002058
1537.000000	0.002108
1536.000000	0.002134
1535.000000	0.002123
1534.000000	0.002095
1533.000000	0.002074
1532.000000	0.002061
1531.000000	0.002016
1530.000000	0.001916
1529.000000	0.001810
1528.000000	0.001775
1527.000000	0.001842
1526.000000	0.001951
1525.000000	0.002021
1524.000000	0.002033
1523.000000	0.002024
1522.000000	0.002023
1521.000000	0.002027
1520.000000	0.002041
1519.000000	0.002076
1518.000000	0.002103
1517.000000	0.002085
1516.000000	0.002023
1515.000000	0.001973
1514.000000	0.001999
1513.000000	0.002120
1512.000000	0.002299
1511.000000	0.002459
1510.000000	0.002562
1509.000000	0.002636
1508.000000	0.002734
1507.000000	0.002844
1506.000000	0.002905
1505.000000	0.002921
1504.000000	0.002941
1503.000000	0.002954
1502.000000	0.002927
1501.000000	0.002853
1500.000000	0.002749
1499.000000	0.002616
1498.000000	0.002431
1497.000000	0.002191
1496.000000	0.001935
1495.000000	0.001715
1494.000000	0.001553
1493.000000	0.001455
1492.000000	0.001429
1491.000000	0.001488
1490.000000	0.001621
1489.000000	0.001808
1488.000000	0.002015
1487.000000	0.002197
1486.000000	0.002325
1485.000000	0.002386
1484.000000	0.002402
1483.000000	0.002428
1482.000000	0.002512
1481.000000	0.002653
1480.000000	0.002811
1479.000000	0.002955
1478.000000	0.003084
1477.000000	0.003205
1476.000000	0.003314
1475.000000	0.003405
1474.000000	0.003487
1473.000000	0.003560
1472.000000	0.003613
1471.000000	0.003643
1470.000000	0.003654
1469.000000	0.003651
1468.000000	0.003618
1467.000000	0.003508
1466.000000	0.003279
1465.000000	0.002981
1464.000000	0.002783
1463.000000	0.002820
1462.000000	0.003047
1461.000000	0.003293
1460.000000	0.003421
1459.000000	0.003418
1458.000000	0.003347
1457.000000	0.003249
1456.000000	0.003152
1455.000000	0.003091
1454.000000	0.003056
1453.000000	0.002993
1452.000000	0.002878
1451.000000	0.002730
1450.000000	0.002606
1449.000000	0.002551
1448.000000	0.002562
1447.000000	0.002586
1446.000000	0.002572
1445.000000	0.002514
1444.000000	0.002452
1443.000000	0.002416
1442.000000	0.002393
1441.000000	0.002356
1440.000000	0.002299
1439.000000	0.002226
1438.000000	0.002128
1437.000000	0.002003
1436.000000	0.001905
1435.000000	0.001911
1434.000000	0.002011
1433.000000	0.002129
1432.000000	0.002209
1431.000000	0.002240
1430.000000	0.002245
1429.000000	0.002253
1428.000000	0.002272
1427.000000	0.002287
1426.000000	0.002266
1425.000000	0.002175
1424.000000	0.002026
1423.000000	0.001885
1422.000000	0.001825
1421.000000	0.001888
1420.000000	0.002062
1419.000000	0.002254
1418.000000	0.002372
1417.000000	0.002405
1416.000000	0.002398
1415.000000	0.002374
1414.000000	0.002327
1413.000000	0.002251
1412.000000	0.002169
1411.000000	0.002107
1410.000000	0.002058
1409.000000	0.002014
1408.000000	0.001990
1407.000000	0.002013
1406.000000	0.002078
1405.000000	0.002148
1404.000000	0.002194
1403.000000	0.002216
1402.000000	0.002223
1401.000000	0.002226
1400.000000	0.002244
1399.000000	0.002290
1398.000000	0.002353
1397.000000	0.002413
1396.000000	0.002466
1395.000000	0.002532
1394.000000	0.002626
1393.000000	0.002737
1392.000000	0.002854
1391.000000	0.002974
1390.000000	0.003096
1389.000000	0.003213
1388.000000	0.003317
1387.000000	0.003406
1386.000000	0.003490
1385.000000	0.003583
1384.000000	0.003686
1383.000000	0.003787
1382.000000	0.003856
1381.000000	0.003864
1380.000000	0.003793
1379.000000	0.003649
1378.000000	0.003451
1377.000000	0.003215
1376.000000	0.002945
1375.000000	0.002641
1374.000000	0.002321
1373.000000	0.002019
1372.000000	0.001770
1371.000000	0.001591
1370.000000	0.001481
1369.000000	0.001425
1368.000000	0.001403
1367.000000	0.001398
1366.000000	0.001399
1365.000000	0.001406
1364.000000	0.001436
1363.000000	0.001502
1362.000000	0.001592
1361.000000	0.001684
1360.000000	0.001767
1359.000000	0.001841
1358.000000	0.001902
1357.000000	0.001945
1356.000000	0.001983
1355.000000	0.002038
1354.000000	0.002116
1353.000000	0.002200
1352.000000	0.002268
1351.000000	0.002323
1350.000000	0.002375
1349.000000	0.002425
1348.000000	0.002457
1347.000000	0.002463
1346.000000	0.002454
1345.000000	0.002448
1344.000000	0.002456
1343.000000	0.002471
1342.000000	0.002478
1341.000000	0.002467
1340.000000	0.002437
1339.000000	0.002397
1338.000000	0.002362
1337.000000	0.002349
1336.000000	0.002373
1335.000000	0.002419
1334.000000	0.002453
1333.000000	0.002449
1332.000000	0.002410
1331.000000	0.002358
1330.000000	0.002308
1329.000000	0.002262
1328.000000	0.002224
1327.000000	0.002195
1326.000000	0.002169
1325.000000	0.002138
1324.000000	0.002115
1323.000000	0.002118
1322.000000	0.002140
1321.000000	0.002154
1320.000000	0.002139
1319.000000	0.002103
1318.000000	0.002064
1317.000000	0.002036
1316.000000	0.002019
1315.000000	0.001997
1314.000000	0.001956
1313.000000	0.001888
1312.000000	0.001804
1311.000000	0.001718
1310.000000	0.001638
1309.000000	0.001571
1308.000000	0.001528
1307.000000	0.001510
1306.000000	0.001496
1305.000000	0.001467
1304.000000	0.001424
1303.000000	0.001386
1302.000000	0.001361
1301.000000	0.001343
1300.000000	0.001325
1299.000000	0.001308
1298.000000	0.001288
1297.000000	0.001266
1296.000000	0.001255
1295.000000	0.001264
1294.000000	0.001282
1293.000000	0.001288
1292.000000	0.001284
1291.000000	0.001282
1290.000000	0.001281
1289.000000	0.001260
1288.000000	0.001203
1287.000000	0.001108
1286.000000	0.000976
1285.000000	0.000808
1284.000000	0.000611
1283.000000	0.000395
1282.000000	0.000167
1281.000000	-0.000066
1280.000000	-0.000276
1279.000000	-0.000428
1278.000000	-0.000493
1277.000000	-0.000462
1276.000000	-0.000332
1275.000000	-0.000112
1274.000000	0.000162
1273.000000	0.000436
1272.000000	0.000669
1271.000000	0.000838
1270.000000	0.000934
1269.000000	0.000953
1268.000000	0.000909
1267.000000	0.000828
1266.000000	0.000728
1265.000000	0.000623
1264.000000	0.000523
1263.000000	0.000432
1262.000000	0.000335
1261.000000	0.000213
1260.000000	0.000062
1259.000000	-0.000107
1258.000000	-0.000301
1257.000000	-0.000535
1256.000000	-0.000803
1255.000000	-0.001077
1254.000000	-0.001340
1253.000000	-0.001601
1252.000000	-0.001883
1251.000000	-0.002193
1250.000000	-0.002537
1249.000000	-0.002920
1248.000000	-0.003346
1247.000000	-0.003808
1246.000000	-0.004303
1245.000000	-0.004828
1244.000000	-0.005364
1243.000000	-0.005881
1242.000000	-0.006368
1241.000000	-0.006829
1240.000000	-0.007266
1239.000000	-0.007668
1238.000000	-0.008021
1237.000000	-0.008317
1236.000000	-0.008545
1235.000000	-0.008701
1234.000000	-0.008796
1233.000000	-0.008847
1232.000000	-0.008850
1231.000000	-0.008787
1230.000000	-0.008658
1229.000000	-0.008488
1228.000000	-0.008294
1227.000000	-0.008077
1226.000000	-0.007834
1225.000000	-0.007569
1224.000000	-0.007277
1223.000000	-0.006960
1222.000000	-0.006631
1221.000000	-0.006312
1220.000000	-0.006004
1219.000000	-0.005695
1218.000000	-0.005384
1217.000000	-0.005078
1216.000000	-0.004776
1215.000000	-0.004472
1214.000000	-0.004175
1213.000000	-0.003896
1212.000000	-0.003629
1211.000000	-0.003360
1210.000000	-0.003097
1209.000000	-0.002861
1208.000000	-0.002653
1207.000000	-0.002453
1206.000000	-0.002248
1205.000000	-0.002042
1204.000000	-0.001837
1203.000000	-0.001625
1202.000000	-0.001413
1201.000000	-0.001217
1200.000000	-0.001035
1199.000000	-0.000844
1198.000000	-0.000641
1197.000000	-0.000450
1196.000000	-0.000297
1195.000000	-0.000186
1194.000000	-0.000125
1193.000000	-0.000128
1192.000000	-0.000187
1191.000000	-0.000272
1190.000000	-0.000352
1189.000000	-0.000412
1188.000000	-0.000442
1187.000000	-0.000428
1186.000000	-0.000372
1185.000000	-0.000292
1184.000000	-0.000199
1183.000000	-0.000092
1182.000000	0.000024
1181.000000	0.000134
1180.000000	0.000234
1179.000000	0.000337
1178.000000	0.000447
1177.000000	0.000553
1176.000000	0.000649
1175.000000	0.000744
1174.000000	0.000837
1173.000000	0.000921
1172.000000	0.000993
1171.000000	0.001064
1170.000000	0.001139
1169.000000	0.001206
1168.000000	0.001261
1167.000000	0.001307
1166.000000	0.001326
1165.000000	0.001273
1164.000000	0.001123
1163.000000	0.000902
1162.000000	0.000671
1161.000000	0.000476
1160.000000	0.000343
1159.000000	0.000278
1158.000000	0.000268
1157.000000	0.000296
1156.000000	0.000349
1155.000000	0.000425
1154.000000	0.000511
1153.000000	0.000583
1152.000000	0.000632
1151.000000	0.000663
1150.000000	0.000680
1149.000000	0.000676
1148.000000	0.000650
1147.000000	0.000616
1146.000000	0.000590
1145.000000	0.000572
1144.000000	0.000557
1143.000000	0.000539
1142.000000	0.000515
1141.000000	0.000485
1140.000000	0.000464
1139.000000	0.000476
1138.000000	0.000522
1137.000000	0.000581
1136.000000	0.000630
1135.000000	0.000664
1134.000000	0.000684
1133.000000	0.000693
1132.000000	0.000703
1131.000000	0.000724
1130.000000	0.000748
1129.000000	0.000762
1128.000000	0.000766
1127.000000	0.000779
1126.000000	0.000810
1125.000000	0.000859
1124.000000	0.000922
1123.000000	0.000990
1122.000000	0.001042
1121.000000	0.001067
1120.000000	0.001090
1119.000000	0.001141
1118.000000	0.001219
1117.000000	0.001288
1116.000000	0.001332
1115.000000	0.001365
1114.000000	0.001407
1113.000000	0.001456
1112.000000	0.001506
1111.000000	0.001557
1110.000000	0.001598
1109.000000	0.001614
1108.000000	0.001603
1107.000000	0.001583
1106.000000	0.001568
1105.000000	0.001555
1104.000000	0.001544
1103.000000	0.001536
1102.000000	0.001531
1101.000000	0.001516
1100.000000	0.001493
1099.000000	0.001471
1098.000000	0.001456
1097.000000	0.001449
1096.000000	0.001463
1095.000000	0.001514
1094.000000	0.001599
1093.000000	0.001692
1092.000000	0.001780
1091.000000	0.001860
1090.000000	0.001934
1089.000000	0.001999
1088.000000	0.002073
1087.000000	0.002177
1086.000000	0.002303
1085.000000	0.002420
1084.000000	0.002510
1083.000000	0.002591
1082.000000	0.002686
1081.000000	0.002797
1080.000000	0.002912
1079.000000	0.003024
1078.000000	0.003127
1077.000000	0.003218
1076.000000	0.003317
1075.000000	0.003447
1074.000000	0.003604
1073.000000	0.003765
1072.000000	0.003912
1071.000000	0.004051
1070.000000	0.004184
1069.000000	0.004307
1068.000000	0.004416
1067.000000	0.004519
1066.000000	0.004623
1065.000000	0.004724
1064.000000	0.004826
1063.000000	0.004937
1062.000000	0.005045
1061.000000	0.005133
1060.000000	0.005199
1059.000000	0.005268
1058.000000	0.005360
1057.000000	0.005472
1056.000000	0.005592
1055.000000	0.005709
1054.000000	0.005818
1053.000000	0.005919
1052.000000	0.006024
1051.000000	0.006136
1050.000000	0.006239
1049.000000	0.006311
1048.000000	0.006364
1047.000000	0.006420
1046.000000	0.006475
1045.000000	0.006506
1044.000000	0.006509
1043.000000	0.006509
1042.000000	0.006520
1041.000000	0.006518
1040.000000	0.006475
1039.000000	0.006388
1038.000000	0.006271
1037.000000	0.006142
1036.000000	0.006020
1035.000000	0.005916
1034.000000	0.005821
1033.000000	0.005717
1032.000000	0.005605
1031.000000	0.005508
1030.000000	0.005433
1029.000000	0.005361
1028.000000	0.005279
1027.000000	0.005203
1026.000000	0.005154
1025.000000	0.005125
1024.000000	0.005098
1023.000000	0.005061
1022.000000	0.005015
1021.000000	0.004964
1020.000000	0.004920
1019.000000	0.004895
1018.000000	0.004883
1017.000000	0.004869
1016.000000	0.004853
1015.000000	0.004845
1014.000000	0.004840
1013.000000	0.004816
1012.000000	0.004770
1011.000000	0.004728
1010.000000	0.004710
1009.000000	0.004708
1008.000000	0.004707
1007.000000	0.004708
1006.000000	0.004715
1005.000000	0.004715
1004.000000	0.004692
1003.000000	0.004658
1002.000000	0.004632
1001.000000	0.004628
1000.000000	0.004635
999.000000	0.004640
998.000000	0.004635
997.000000	0.004629
996.000000	0.004640
995.000000	0.004673
994.000000	0.004706
993.000000	0.004712
992.000000	0.004692
991.000000	0.004672
990.000000	0.004673
989.000000	0.004681
988.000000	0.004680
987.000000	0.004669
986.000000	0.004658
985.000000	0.004648
984.000000	0.004636
983.000000	0.004620
982.000000	0.004592
981.000000	0.004548
980.000000	0.004490
979.000000	0.004435
978.000000	0.004389
977.000000	0.004353
976.000000	0.004321
975.000000	0.004293
974.000000	0.004264
973.000000	0.004230
972.000000	0.004201
971.000000	0.004188
970.000000	0.004181
969.000000	0.004155
968.000000	0.004094
967.000000	0.004014
966.000000	0.003940
965.000000	0.003884
964.000000	0.003848
963.000000	0.003824
962.000000	0.003805
961.000000	0.003789
960.000000	0.003784
959.000000	0.003792
958.000000	0.003797
957.000000	0.003789
956.000000	0.003781
955.000000	0.003790
954.000000	0.003811
953.000000	0.003826
952.000000	0.003838
951.000000	0.003859
950.000000	0.003881
949.000000	0.003882
948.000000	0.003861
947.000000	0.003840
946.000000	0.003829
945.000000	0.003827
944.000000	0.003845
943.000000	0.003899
942.000000	0.003975
941.000000	0.004033
940.000000	0.004055
939.000000	0.004056
938.000000	0.004058
937.000000	0.004068
936.000000	0.004093
935.000000	0.004135
934.000000	0.004170
933.000000	0.004162
932.000000	0.004103
931.000000	0.004018
930.000000	0.003928
929.000000	0.003838
928.000000	0.003755
927.000000	0.003704
926.000000	0.003697
925.000000	0.003725
924.000000	0.003788
923.000000	0.003899
922.000000	0.004054
921.000000	0.004205
920.000000	0.004281
919.000000	0.004224
918.000000	0.004007
917.000000	0.003655
916.000000	0.003261
915.000000	0.002933
914.000000	0.002721
913.000000	0.002593
912.000000	0.002505
911.000000	0.002448
910.000000	0.002420
909.000000	0.002400
908.000000	0.002367
907.000000	0.002327
906.000000	0.002298
905.000000	0.002288
904.000000	0.002292
903.000000	0.002313
902.000000	0.002347
901.000000	0.002385
900.000000	0.002427
899.000000	0.002477
898.000000	0.002524
897.000000	0.002550
896.000000	0.002559
895.000000	0.002568
894.000000	0.002579
893.000000	0.002574
892.000000	0.002563
891.000000	0.002577
890.000000	0.002634
889.000000	0.002709
888.000000	0.002775
887.000000	0.002818
886.000000	0.002832
885.000000	0.002808
884.000000	0.002753
883.000000	0.002689
882.000000	0.002618
881.000000	0.002527
880.000000	0.002427
879.000000	0.002350
878.000000	0.002306
877.000000	0.002270
876.000000	0.002232
875.000000	0.002211
874.000000	0.002212
873.000000	0.002205
872.000000	0.002160
871.000000	0.002076
870.000000	0.001969
869.000000	0.001846
868.000000	0.001720
867.000000	0.001604
866.000000	0.001494
865.000000	0.001369
864.000000	0.001225
863.000000	0.001075
862.000000	0.000919
861.000000	0.000734
860.000000	0.000501
859.000000	0.000215
858.000000	-0.000133
857.000000	-0.000554
856.000000	-0.001023
855.000000	-0.001486
854.000000	-0.001904
853.000000	-0.002265
852.000000	-0.002551
851.000000	-0.002719
850.000000	-0.002756
849.000000	-0.002695
848.000000	-0.002577
847.000000	-0.002419
846.000000	-0.002232
845.000000	-0.002023
844.000000	-0.001784
843.000000	-0.001496
842.000000	-0.001176
841.000000	-0.000866
840.000000	-0.000590
839.000000	-0.000333
838.000000	-0.000077
837.000000	0.000171
836.000000	0.000402
835.000000	0.000607
834.000000	0.000769
833.000000	0.000869
832.000000	0.000920
831.000000	0.000964
830.000000	0.001025
829.000000	0.001088
828.000000	0.001137
827.000000	0.001175
826.000000	0.001207
825.000000	0.001221
824.000000	0.001216
823.000000	0.001205
822.000000	0.001202
821.000000	0.001214
820.000000	0.001260
819.000000	0.001340
818.000000	0.001403
817.000000	0.001386
816.000000	0.001286
815.000000	0.001165
814.000000	0.001075
813.000000	0.001030
812.000000	0.001039
811.000000	0.001102
810.000000	0.001181
809.000000	0.001223
808.000000	0.001237
807.000000	0.001277
806.000000	0.001355
805.000000	0.001426
804.000000	0.001456
803.000000	0.001470
802.000000	0.001491
801.000000	0.001496
800.000000	0.001461
799.000000	0.001391
798.000000	0.001305
797.000000	0.001202
796.000000	0.001089
795.000000	0.000989
794.000000	0.000915
793.000000	0.000864
792.000000	0.000845
791.000000	0.000875
790.000000	0.000934
789.000000	0.000973
788.000000	0.000973
787.000000	0.000963
786.000000	0.000967
785.000000	0.000979
784.000000	0.000997
783.000000	0.001044
782.000000	0.001118
781.000000	0.001182
780.000000	0.001207
779.000000	0.001200
778.000000	0.001174
777.000000	0.001141
776.000000	0.001138
775.000000	0.001204
774.000000	0.001314
773.000000	0.001387
772.000000	0.001382
771.000000	0.001326
770.000000	0.001256
769.000000	0.001181
768.000000	0.001113
767.000000	0.001084
766.000000	0.001097
765.000000	0.001119
764.000000	0.001138
763.000000	0.001177
762.000000	0.001243
761.000000	0.001302
760.000000	0.001337
759.000000	0.001364
758.000000	0.001396
757.000000	0.001424
756.000000	0.001457
755.000000	0.001514
754.000000	0.001572
753.000000	0.001574
752.000000	0.001511
751.000000	0.001430
750.000000	0.001350
749.000000	0.001240
748.000000	0.001094
747.000000	0.000973
746.000000	0.000915
745.000000	0.000877
744.000000	0.000797
743.000000	0.000665
742.000000	0.000500
741.000000	0.000314
740.000000	0.000139
739.000000	0.000025
738.000000	-0.000018
737.000000	-0.000030
736.000000	-0.000033
735.000000	0.000011
734.000000	0.000034
733.000000	0.000024
732.000000	-0.000008
731.000000	0.000001
730.000000	0.000072
729.000000	0.000160
728.000000	0.000232
727.000000	0.000312
726.000000	0.000418
725.000000	0.000526
724.000000	0.000618
723.000000	0.000708
722.000000	0.000791
721.000000	0.000840
720.000000	0.000864
719.000000	0.000918
718.000000	0.001030
717.000000	0.001171
716.000000	0.001316
715.000000	0.001477
714.000000	0.001654
713.000000	0.001826
712.000000	0.002000
711.000000	0.002206
710.000000	0.002422
709.000000	0.002593
708.000000	0.002708
707.000000	0.002812
706.000000	0.002924
705.000000	0.003016
704.000000	0.003079
703.000000	0.003153
702.000000	0.003241
701.000000	0.003280
700.000000	0.003253
