# Supplementary material for: Real-time monitoring of the reversible capture and release of CO2 on anthraquinone and riboflavin-modified graphitic electrodes using ATR-SEIRAS
Source: Chem Sci. 2025 Nov 4;16(48):23189–202. doi: 10.1039/d5sc05427c (PMC12584010; doi:10.1039/d5sc05427c)
Supplement: SC-016-D5SC05427C-s001 [file SC-016-D5SC05427C-s001.zip › Data Folders/Main Figures/Figure2/2c/-1v_co2_0.4VBKG07AQ_Graphenegold_MeCN-0.1M-TBAPF6_1.ASC]

PE IR       SUBTECH     SPECTRUM    ASCII       PEDS        4.00        
   -1
-1v_co2_0.4VBKG07AQ_Graphenegold_MeCN-0.1M-TBAPF6_1.ASC
25/01/27
18:57:58.00
25/02/27
21:06:17.00
Administrator
Sample 007 By Administrator Date Monday, January 27 2025
700.000000
#HDR
-1
-1
#GR
cm-1
A
1.0
0.0
4000.000000
-1.000000
3301
8
0.004971
-0.008819
#DATA
4000.000000	0.000071
3999.000000	0.000068
3998.000000	0.000064
3997.000000	0.000061
3996.000000	0.000058
3995.000000	0.000055
3994.000000	0.000054
3993.000000	0.000056
3992.000000	0.000063
3991.000000	0.000071
3990.000000	0.000076
3989.000000	0.000074
3988.000000	0.000066
3987.000000	0.000060
3986.000000	0.000059
3985.000000	0.000062
3984.000000	0.000066
3983.000000	0.000066
3982.000000	0.000066
3981.000000	0.000067
3980.000000	0.000071
3979.000000	0.000075
3978.000000	0.000074
3977.000000	0.000065
3976.000000	0.000048
3975.000000	0.000032
3974.000000	0.000025
3973.000000	0.000028
3972.000000	0.000037
3971.000000	0.000041
3970.000000	0.000036
3969.000000	0.000026
3968.000000	0.000016
3967.000000	0.000011
3966.000000	0.000014
3965.000000	0.000024
3964.000000	0.000039
3963.000000	0.000053
3962.000000	0.000060
3961.000000	0.000058
3960.000000	0.000053
3959.000000	0.000052
3958.000000	0.000057
3957.000000	0.000068
3956.000000	0.000080
3955.000000	0.000089
3954.000000	0.000091
3953.000000	0.000081
3952.000000	0.000057
3951.000000	0.000023
3950.000000	-0.000012
3949.000000	-0.000031
3948.000000	-0.000025
3947.000000	0.000000
3946.000000	0.000024
3945.000000	0.000029
3944.000000	0.000012
3943.000000	-0.000011
3942.000000	-0.000022
3941.000000	-0.000010
3940.000000	0.000014
3939.000000	0.000040
3938.000000	0.000058
3937.000000	0.000066
3936.000000	0.000063
3935.000000	0.000048
3934.000000	0.000026
3933.000000	0.000004
3932.000000	-0.000010
3931.000000	-0.000012
3930.000000	-0.000005
3929.000000	0.000006
3928.000000	0.000016
3927.000000	0.000024
3926.000000	0.000025
3925.000000	0.000020
3924.000000	0.000014
3923.000000	0.000013
3922.000000	0.000019
3921.000000	0.000023
3920.000000	0.000016
3919.000000	-0.000003
3918.000000	-0.000028
3917.000000	-0.000047
3916.000000	-0.000045
3915.000000	-0.000018
3914.000000	0.000021
3913.000000	0.000052
3912.000000	0.000061
3911.000000	0.000048
3910.000000	0.000028
3909.000000	0.000013
3908.000000	0.000010
3907.000000	0.000015
3906.000000	0.000018
3905.000000	0.000015
3904.000000	0.000008
3903.000000	0.000003
3902.000000	0.000003
3901.000000	0.000003
3900.000000	-0.000002
3899.000000	-0.000007
3898.000000	-0.000004
3897.000000	0.000008
3896.000000	0.000023
3895.000000	0.000032
3894.000000	0.000038
3893.000000	0.000041
3892.000000	0.000041
3891.000000	0.000038
3890.000000	0.000033
3889.000000	0.000026
3888.000000	0.000014
3887.000000	-0.000004
3886.000000	-0.000020
3885.000000	-0.000020
3884.000000	-0.000007
3883.000000	0.000001
3882.000000	-0.000004
3881.000000	-0.000015
3880.000000	-0.000005
3879.000000	0.000029
3878.000000	0.000065
3877.000000	0.000076
3876.000000	0.000056
3875.000000	0.000021
3874.000000	-0.000007
3873.000000	-0.000017
3872.000000	-0.000016
3871.000000	-0.000018
3870.000000	-0.000020
3869.000000	-0.000006
3868.000000	0.000030
3867.000000	0.000066
3866.000000	0.000074
3865.000000	0.000052
3864.000000	0.000021
3863.000000	0.000001
3862.000000	-0.000006
3861.000000	-0.000006
3860.000000	-0.000001
3859.000000	0.000005
3858.000000	0.000006
3857.000000	0.000005
3856.000000	0.000017
3855.000000	0.000049
3854.000000	0.000076
3853.000000	0.000081
3852.000000	0.000080
3851.000000	0.000073
3850.000000	0.000058
3849.000000	0.000038
3848.000000	0.000026
3847.000000	0.000025
3846.000000	0.000028
3845.000000	0.000029
3844.000000	0.000027
3843.000000	0.000026
3842.000000	0.000033
3841.000000	0.000054
3840.000000	0.000089
3839.000000	0.000125
3838.000000	0.000150
3837.000000	0.000155
3836.000000	0.000143
3835.000000	0.000121
3834.000000	0.000095
3833.000000	0.000064
3832.000000	0.000035
3831.000000	0.000013
3830.000000	0.000005
3829.000000	0.000012
3828.000000	0.000024
3827.000000	0.000031
3826.000000	0.000034
3825.000000	0.000044
3824.000000	0.000067
3823.000000	0.000096
3822.000000	0.000111
3821.000000	0.000112
3820.000000	0.000115
3819.000000	0.000124
3818.000000	0.000126
3817.000000	0.000105
3816.000000	0.000063
3815.000000	0.000032
3814.000000	0.000030
3813.000000	0.000045
3812.000000	0.000052
3811.000000	0.000047
3810.000000	0.000041
3809.000000	0.000043
3808.000000	0.000049
3807.000000	0.000056
3806.000000	0.000065
3805.000000	0.000079
3804.000000	0.000088
3803.000000	0.000080
3802.000000	0.000057
3801.000000	0.000040
3800.000000	0.000046
3799.000000	0.000060
3798.000000	0.000062
3797.000000	0.000050
3796.000000	0.000040
3795.000000	0.000045
3794.000000	0.000056
3793.000000	0.000058
3792.000000	0.000044
3791.000000	0.000018
3790.000000	-0.000010
3789.000000	-0.000031
3788.000000	-0.000040
3787.000000	-0.000036
3786.000000	-0.000020
3785.000000	-0.000001
3784.000000	0.000013
3783.000000	0.000018
3782.000000	0.000017
3781.000000	0.000009
3780.000000	-0.000003
3779.000000	-0.000015
3778.000000	-0.000020
3777.000000	-0.000015
3776.000000	-0.000006
3775.000000	0.000001
3774.000000	0.000007
3773.000000	0.000014
3772.000000	0.000021
3771.000000	0.000023
3770.000000	0.000017
3769.000000	0.000013
3768.000000	0.000018
3767.000000	0.000026
3766.000000	0.000030
3765.000000	0.000027
3764.000000	0.000019
3763.000000	0.000011
3762.000000	0.000002
3761.000000	-0.000005
3760.000000	-0.000009
3759.000000	-0.000006
3758.000000	0.000002
3757.000000	0.000007
3756.000000	0.000006
3755.000000	0.000000
3754.000000	-0.000006
3753.000000	-0.000008
3752.000000	-0.000004
3751.000000	-0.000000
3750.000000	0.000001
3749.000000	0.000002
3748.000000	0.000005
3747.000000	0.000013
3746.000000	0.000025
3745.000000	0.000035
3744.000000	0.000040
3743.000000	0.000058
3742.000000	0.000080
3741.000000	0.000093
3740.000000	0.000099
3739.000000	0.000114
3738.000000	0.000144
3737.000000	0.000166
3736.000000	0.000147
3735.000000	0.000086
3734.000000	0.000014
3733.000000	-0.000031
3732.000000	-0.000027
3731.000000	0.000022
3730.000000	0.000083
3729.000000	0.000127
3728.000000	0.000137
3727.000000	0.000123
3726.000000	0.000101
3725.000000	0.000084
3724.000000	0.000069
3723.000000	0.000053
3722.000000	0.000038
3721.000000	0.000031
3720.000000	0.000031
3719.000000	0.000030
3718.000000	0.000026
3717.000000	0.000023
3716.000000	0.000022
3715.000000	0.000024
3714.000000	0.000036
3713.000000	0.000065
3712.000000	0.000106
3711.000000	0.000138
3710.000000	0.000146
3709.000000	0.000130
3708.000000	0.000108
3707.000000	0.000099
3706.000000	0.000106
3705.000000	0.000122
3704.000000	0.000128
3703.000000	0.000117
3702.000000	0.000098
3701.000000	0.000089
3700.000000	0.000102
3699.000000	0.000123
3698.000000	0.000131
3697.000000	0.000122
3696.000000	0.000110
3695.000000	0.000110
3694.000000	0.000117
3693.000000	0.000115
3692.000000	0.000094
3691.000000	0.000059
3690.000000	0.000028
3689.000000	0.000014
3688.000000	0.000023
3687.000000	0.000048
3686.000000	0.000069
3685.000000	0.000071
3684.000000	0.000057
3683.000000	0.000044
3682.000000	0.000041
3681.000000	0.000042
3680.000000	0.000042
3679.000000	0.000047
3678.000000	0.000065
3677.000000	0.000088
3676.000000	0.000095
3675.000000	0.000086
3674.000000	0.000084
3673.000000	0.000087
3672.000000	0.000077
3671.000000	0.000043
3670.000000	-0.000001
3669.000000	-0.000025
3668.000000	-0.000021
3667.000000	-0.000007
3666.000000	-0.000004
3665.000000	-0.000016
3664.000000	-0.000035
3663.000000	-0.000052
3662.000000	-0.000059
3661.000000	-0.000053
3660.000000	-0.000038
3659.000000	-0.000019
3658.000000	-0.000001
3657.000000	0.000006
3656.000000	0.000006
3655.000000	0.000007
3654.000000	0.000014
3653.000000	0.000017
3652.000000	0.000010
3651.000000	-0.000005
3650.000000	-0.000020
3649.000000	-0.000034
3648.000000	-0.000051
3647.000000	-0.000066
3646.000000	-0.000070
3645.000000	-0.000060
3644.000000	-0.000044
3643.000000	-0.000030
3642.000000	-0.000019
3641.000000	-0.000006
3640.000000	0.000008
3639.000000	0.000021
3638.000000	0.000028
3637.000000	0.000028
3636.000000	0.000022
3635.000000	0.000014
3634.000000	0.000007
3633.000000	0.000006
3632.000000	0.000016
3631.000000	0.000039
3630.000000	0.000062
3629.000000	0.000062
3628.000000	0.000040
3627.000000	0.000012
3626.000000	-0.000014
3625.000000	-0.000046
3624.000000	-0.000090
3623.000000	-0.000152
3622.000000	-0.000228
3621.000000	-0.000293
3620.000000	-0.000315
3619.000000	-0.000277
3618.000000	-0.000205
3617.000000	-0.000139
3616.000000	-0.000103
3615.000000	-0.000089
3614.000000	-0.000078
3613.000000	-0.000063
3612.000000	-0.000053
3611.000000	-0.000056
3610.000000	-0.000070
3609.000000	-0.000086
3608.000000	-0.000096
3607.000000	-0.000100
3606.000000	-0.000101
3605.000000	-0.000100
3604.000000	-0.000097
3603.000000	-0.000089
3602.000000	-0.000081
3601.000000	-0.000081
3600.000000	-0.000089
3599.000000	-0.000100
3598.000000	-0.000106
3597.000000	-0.000106
3596.000000	-0.000104
3595.000000	-0.000104
3594.000000	-0.000108
3593.000000	-0.000116
3592.000000	-0.000124
3591.000000	-0.000132
3590.000000	-0.000141
3589.000000	-0.000155
3588.000000	-0.000163
3587.000000	-0.000154
3586.000000	-0.000131
3585.000000	-0.000109
3584.000000	-0.000100
3583.000000	-0.000104
3582.000000	-0.000111
3581.000000	-0.000111
3580.000000	-0.000102
3579.000000	-0.000088
3578.000000	-0.000077
3577.000000	-0.000076
3576.000000	-0.000085
3575.000000	-0.000099
3574.000000	-0.000114
3573.000000	-0.000129
3572.000000	-0.000149
3571.000000	-0.000181
3570.000000	-0.000226
3569.000000	-0.000273
3568.000000	-0.000301
3567.000000	-0.000293
3566.000000	-0.000251
3565.000000	-0.000200
3564.000000	-0.000165
3563.000000	-0.000158
3562.000000	-0.000174
3561.000000	-0.000199
3560.000000	-0.000218
3559.000000	-0.000225
3558.000000	-0.000220
3557.000000	-0.000210
3556.000000	-0.000205
3555.000000	-0.000208
3554.000000	-0.000215
3553.000000	-0.000220
3552.000000	-0.000217
3551.000000	-0.000213
3550.000000	-0.000221
3549.000000	-0.000247
3548.000000	-0.000280
3547.000000	-0.000300
3546.000000	-0.000298
3545.000000	-0.000274
3544.000000	-0.000244
3543.000000	-0.000216
3542.000000	-0.000197
3541.000000	-0.000195
3540.000000	-0.000209
3539.000000	-0.000236
3538.000000	-0.000268
3537.000000	-0.000292
3536.000000	-0.000297
3535.000000	-0.000282
3534.000000	-0.000255
3533.000000	-0.000237
3532.000000	-0.000238
3531.000000	-0.000254
3530.000000	-0.000270
3529.000000	-0.000276
3528.000000	-0.000274
3527.000000	-0.000271
3526.000000	-0.000271
3525.000000	-0.000272
3524.000000	-0.000275
3523.000000	-0.000276
3522.000000	-0.000280
3521.000000	-0.000287
3520.000000	-0.000298
3519.000000	-0.000307
3518.000000	-0.000310
3517.000000	-0.000303
3516.000000	-0.000292
3515.000000	-0.000284
3514.000000	-0.000282
3513.000000	-0.000288
3512.000000	-0.000296
3511.000000	-0.000301
3510.000000	-0.000299
3509.000000	-0.000291
3508.000000	-0.000284
3507.000000	-0.000284
3506.000000	-0.000291
3505.000000	-0.000299
3504.000000	-0.000303
3503.000000	-0.000302
3502.000000	-0.000298
3501.000000	-0.000294
3500.000000	-0.000290
3499.000000	-0.000291
3498.000000	-0.000297
3497.000000	-0.000305
3496.000000	-0.000309
3495.000000	-0.000311
3494.000000	-0.000320
3493.000000	-0.000341
3492.000000	-0.000368
3491.000000	-0.000391
3490.000000	-0.000403
3489.000000	-0.000407
3488.000000	-0.000408
3487.000000	-0.000407
3486.000000	-0.000405
3485.000000	-0.000404
3484.000000	-0.000403
3483.000000	-0.000402
3482.000000	-0.000403
3481.000000	-0.000410
3480.000000	-0.000422
3479.000000	-0.000437
3478.000000	-0.000452
3477.000000	-0.000469
3476.000000	-0.000485
3475.000000	-0.000492
3474.000000	-0.000485
3473.000000	-0.000470
3472.000000	-0.000457
3471.000000	-0.000454
3470.000000	-0.000462
3469.000000	-0.000475
3468.000000	-0.000486
3467.000000	-0.000490
3466.000000	-0.000487
3465.000000	-0.000480
3464.000000	-0.000475
3463.000000	-0.000471
3462.000000	-0.000469
3461.000000	-0.000471
3460.000000	-0.000477
3459.000000	-0.000489
3458.000000	-0.000502
3457.000000	-0.000512
3456.000000	-0.000514
3455.000000	-0.000509
3454.000000	-0.000505
3453.000000	-0.000510
3452.000000	-0.000526
3451.000000	-0.000552
3450.000000	-0.000584
3449.000000	-0.000615
3448.000000	-0.000637
3447.000000	-0.000641
3446.000000	-0.000626
3445.000000	-0.000601
3444.000000	-0.000581
3443.000000	-0.000576
3442.000000	-0.000583
3441.000000	-0.000596
3440.000000	-0.000607
3439.000000	-0.000612
3438.000000	-0.000612
3437.000000	-0.000610
3436.000000	-0.000610
3435.000000	-0.000611
3434.000000	-0.000609
3433.000000	-0.000606
3432.000000	-0.000606
3431.000000	-0.000610
3430.000000	-0.000617
3429.000000	-0.000623
3428.000000	-0.000622
3427.000000	-0.000617
3426.000000	-0.000613
3425.000000	-0.000616
3424.000000	-0.000628
3423.000000	-0.000644
3422.000000	-0.000654
3421.000000	-0.000657
3420.000000	-0.000656
3419.000000	-0.000658
3418.000000	-0.000666
3417.000000	-0.000675
3416.000000	-0.000682
3415.000000	-0.000684
3414.000000	-0.000688
3413.000000	-0.000696
3412.000000	-0.000706
3411.000000	-0.000713
3410.000000	-0.000715
3409.000000	-0.000717
3408.000000	-0.000724
3407.000000	-0.000732
3406.000000	-0.000738
3405.000000	-0.000742
3404.000000	-0.000748
3403.000000	-0.000756
3402.000000	-0.000761
3401.000000	-0.000761
3400.000000	-0.000754
3399.000000	-0.000745
3398.000000	-0.000734
3397.000000	-0.000726
3396.000000	-0.000722
3395.000000	-0.000725
3394.000000	-0.000728
3393.000000	-0.000726
3392.000000	-0.000720
3391.000000	-0.000719
3390.000000	-0.000732
3389.000000	-0.000754
3388.000000	-0.000775
3387.000000	-0.000783
3386.000000	-0.000776
3385.000000	-0.000760
3384.000000	-0.000744
3383.000000	-0.000735
3382.000000	-0.000734
3381.000000	-0.000737
3380.000000	-0.000739
3379.000000	-0.000736
3378.000000	-0.000728
3377.000000	-0.000722
3376.000000	-0.000722
3375.000000	-0.000727
3374.000000	-0.000732
3373.000000	-0.000737
3372.000000	-0.000744
3371.000000	-0.000751
3370.000000	-0.000760
3369.000000	-0.000769
3368.000000	-0.000777
3367.000000	-0.000781
3366.000000	-0.000778
3365.000000	-0.000769
3364.000000	-0.000758
3363.000000	-0.000749
3362.000000	-0.000744
3361.000000	-0.000745
3360.000000	-0.000750
3359.000000	-0.000754
3358.000000	-0.000752
3357.000000	-0.000743
3356.000000	-0.000731
3355.000000	-0.000722
3354.000000	-0.000720
3353.000000	-0.000719
3352.000000	-0.000713
3351.000000	-0.000698
3350.000000	-0.000680
3349.000000	-0.000668
3348.000000	-0.000668
3347.000000	-0.000677
3346.000000	-0.000684
3345.000000	-0.000683
3344.000000	-0.000674
3343.000000	-0.000661
3342.000000	-0.000650
3341.000000	-0.000643
3340.000000	-0.000638
3339.000000	-0.000628
3338.000000	-0.000607
3337.000000	-0.000583
3336.000000	-0.000567
3335.000000	-0.000567
3334.000000	-0.000578
3333.000000	-0.000589
3332.000000	-0.000594
3331.000000	-0.000592
3330.000000	-0.000587
3329.000000	-0.000578
3328.000000	-0.000566
3327.000000	-0.000551
3326.000000	-0.000533
3325.000000	-0.000516
3324.000000	-0.000503
3323.000000	-0.000497
3322.000000	-0.000494
3321.000000	-0.000490
3320.000000	-0.000481
3319.000000	-0.000466
3318.000000	-0.000444
3317.000000	-0.000421
3316.000000	-0.000404
3315.000000	-0.000395
3314.000000	-0.000394
3313.000000	-0.000396
3312.000000	-0.000398
3311.000000	-0.000397
3310.000000	-0.000390
3309.000000	-0.000378
3308.000000	-0.000365
3307.000000	-0.000353
3306.000000	-0.000339
3305.000000	-0.000324
3304.000000	-0.000315
3303.000000	-0.000316
3302.000000	-0.000322
3301.000000	-0.000318
3300.000000	-0.000297
3299.000000	-0.000265
3298.000000	-0.000239
3297.000000	-0.000232
3296.000000	-0.000240
3295.000000	-0.000250
3294.000000	-0.000250
3293.000000	-0.000240
3292.000000	-0.000224
3291.000000	-0.000204
3290.000000	-0.000185
3289.000000	-0.000173
3288.000000	-0.000175
3287.000000	-0.000193
3286.000000	-0.000217
3285.000000	-0.000229
3284.000000	-0.000225
3283.000000	-0.000211
3282.000000	-0.000196
3281.000000	-0.000187
3280.000000	-0.000182
3279.000000	-0.000178
3278.000000	-0.000176
3277.000000	-0.000177
3276.000000	-0.000179
3275.000000	-0.000176
3274.000000	-0.000164
3273.000000	-0.000144
3272.000000	-0.000125
3271.000000	-0.000114
3270.000000	-0.000113
3269.000000	-0.000115
3268.000000	-0.000119
3267.000000	-0.000125
3266.000000	-0.000133
3265.000000	-0.000137
3264.000000	-0.000132
3263.000000	-0.000119
3262.000000	-0.000106
3261.000000	-0.000104
3260.000000	-0.000112
3259.000000	-0.000120
3258.000000	-0.000115
3257.000000	-0.000096
3256.000000	-0.000076
3255.000000	-0.000067
3254.000000	-0.000070
3253.000000	-0.000077
3252.000000	-0.000085
3251.000000	-0.000094
3250.000000	-0.000103
3249.000000	-0.000107
3248.000000	-0.000102
3247.000000	-0.000093
3246.000000	-0.000088
3245.000000	-0.000088
3244.000000	-0.000086
3243.000000	-0.000076
3242.000000	-0.000063
3241.000000	-0.000057
3240.000000	-0.000060
3239.000000	-0.000063
3238.000000	-0.000056
3237.000000	-0.000038
3236.000000	-0.000020
3235.000000	-0.000016
3234.000000	-0.000030
3233.000000	-0.000054
3232.000000	-0.000081
3231.000000	-0.000101
3230.000000	-0.000109
3229.000000	-0.000103
3228.000000	-0.000084
3227.000000	-0.000063
3226.000000	-0.000050
3225.000000	-0.000048
3224.000000	-0.000051
3223.000000	-0.000051
3222.000000	-0.000045
3221.000000	-0.000036
3220.000000	-0.000029
3219.000000	-0.000025
3218.000000	-0.000025
3217.000000	-0.000027
3216.000000	-0.000032
3215.000000	-0.000040
3214.000000	-0.000050
3213.000000	-0.000055
3212.000000	-0.000053
3211.000000	-0.000042
3210.000000	-0.000030
3209.000000	-0.000026
3208.000000	-0.000032
3207.000000	-0.000045
3206.000000	-0.000055
3205.000000	-0.000059
3204.000000	-0.000063
3203.000000	-0.000068
3202.000000	-0.000074
3201.000000	-0.000075
3200.000000	-0.000070
3199.000000	-0.000061
3198.000000	-0.000049
3197.000000	-0.000036
3196.000000	-0.000026
3195.000000	-0.000027
3194.000000	-0.000039
3193.000000	-0.000056
3192.000000	-0.000068
3191.000000	-0.000070
3190.000000	-0.000062
3189.000000	-0.000051
3188.000000	-0.000042
3187.000000	-0.000038
3186.000000	-0.000037
3185.000000	-0.000034
3184.000000	-0.000029
3183.000000	-0.000027
3182.000000	-0.000029
3181.000000	-0.000033
3180.000000	-0.000033
3179.000000	-0.000023
3178.000000	-0.000009
3177.000000	-0.000000
3176.000000	-0.000004
3175.000000	-0.000016
3174.000000	-0.000028
3173.000000	-0.000035
3172.000000	-0.000039
3171.000000	-0.000044
3170.000000	-0.000050
3169.000000	-0.000052
3168.000000	-0.000049
3167.000000	-0.000043
3166.000000	-0.000033
3165.000000	-0.000017
3164.000000	0.000001
3163.000000	0.000016
3162.000000	0.000021
3161.000000	0.000020
3160.000000	0.000020
3159.000000	0.000026
3158.000000	0.000040
3157.000000	0.000060
3156.000000	0.000077
3155.000000	0.000083
3154.000000	0.000079
3153.000000	0.000067
3152.000000	0.000056
3151.000000	0.000047
3150.000000	0.000040
3149.000000	0.000033
3148.000000	0.000026
3147.000000	0.000022
3146.000000	0.000023
3145.000000	0.000030
3144.000000	0.000037
3143.000000	0.000038
3142.000000	0.000032
3141.000000	0.000022
3140.000000	0.000017
3139.000000	0.000019
3138.000000	0.000025
3137.000000	0.000030
3136.000000	0.000030
3135.000000	0.000024
3134.000000	0.000010
3133.000000	-0.000006
3132.000000	-0.000018
3131.000000	-0.000021
3130.000000	-0.000012
3129.000000	0.000001
3128.000000	0.000015
3127.000000	0.000028
3126.000000	0.000040
3125.000000	0.000047
3124.000000	0.000044
3123.000000	0.000032
3122.000000	0.000020
3121.000000	0.000013
3120.000000	0.000008
3119.000000	0.000003
3118.000000	0.000000
3117.000000	0.000003
3116.000000	0.000012
3115.000000	0.000019
3114.000000	0.000022
3113.000000	0.000022
3112.000000	0.000018
3111.000000	0.000010
3110.000000	0.000004
3109.000000	0.000010
3108.000000	0.000027
3107.000000	0.000043
3106.000000	0.000046
3105.000000	0.000033
3104.000000	0.000014
3103.000000	-0.000000
3102.000000	-0.000001
3101.000000	0.000011
3100.000000	0.000030
3099.000000	0.000043
3098.000000	0.000046
3097.000000	0.000043
3096.000000	0.000043
3095.000000	0.000044
3094.000000	0.000047
3093.000000	0.000050
3092.000000	0.000051
3091.000000	0.000047
3090.000000	0.000036
3089.000000	0.000023
3088.000000	0.000013
3087.000000	0.000006
3086.000000	0.000003
3085.000000	0.000008
3084.000000	0.000024
3083.000000	0.000047
3082.000000	0.000060
3081.000000	0.000053
3080.000000	0.000031
3079.000000	0.000007
3078.000000	-0.000006
3077.000000	-0.000004
3076.000000	0.000004
3075.000000	0.000013
3074.000000	0.000019
3073.000000	0.000022
3072.000000	0.000022
3071.000000	0.000019
3070.000000	0.000009
3069.000000	-0.000004
3068.000000	-0.000015
3067.000000	-0.000016
3066.000000	-0.000007
3065.000000	0.000007
3064.000000	0.000018
3063.000000	0.000020
3062.000000	0.000013
3061.000000	0.000000
3060.000000	-0.000013
3059.000000	-0.000020
3058.000000	-0.000015
3057.000000	-0.000002
3056.000000	0.000014
3055.000000	0.000027
3054.000000	0.000037
3053.000000	0.000041
3052.000000	0.000038
3051.000000	0.000031
3050.000000	0.000025
3049.000000	0.000026
3048.000000	0.000030
3047.000000	0.000031
3046.000000	0.000026
3045.000000	0.000016
3044.000000	0.000002
3043.000000	-0.000013
3042.000000	-0.000022
3041.000000	-0.000018
3040.000000	-0.000005
3039.000000	0.000009
3038.000000	0.000017
3037.000000	0.000022
3036.000000	0.000029
3035.000000	0.000037
3034.000000	0.000037
3033.000000	0.000022
3032.000000	-0.000000
3031.000000	-0.000018
3030.000000	-0.000024
3029.000000	-0.000019
3028.000000	-0.000009
3027.000000	0.000002
3026.000000	0.000008
3025.000000	0.000004
3024.000000	-0.000007
3023.000000	-0.000017
3022.000000	-0.000018
3021.000000	-0.000010
3020.000000	0.000001
3019.000000	0.000009
3018.000000	0.000007
3017.000000	-0.000009
3016.000000	-0.000041
3015.000000	-0.000080
3014.000000	-0.000105
3013.000000	-0.000102
3012.000000	-0.000073
3011.000000	-0.000038
3010.000000	-0.000011
3009.000000	0.000005
3008.000000	0.000017
3007.000000	0.000028
3006.000000	0.000046
3005.000000	0.000073
3004.000000	0.000107
3003.000000	0.000140
3002.000000	0.000164
3001.000000	0.000180
3000.000000	0.000196
2999.000000	0.000216
2998.000000	0.000233
2997.000000	0.000237
2996.000000	0.000231
2995.000000	0.000234
2994.000000	0.000258
2993.000000	0.000302
2992.000000	0.000350
2991.000000	0.000390
2990.000000	0.000421
2989.000000	0.000445
2988.000000	0.000462
2987.000000	0.000472
2986.000000	0.000488
2985.000000	0.000526
2984.000000	0.000594
2983.000000	0.000679
2982.000000	0.000762
2981.000000	0.000831
2980.000000	0.000885
2979.000000	0.000932
2978.000000	0.000979
2977.000000	0.001036
2976.000000	0.001103
2975.000000	0.001178
2974.000000	0.001253
2973.000000	0.001319
2972.000000	0.001374
2971.000000	0.001419
2970.000000	0.001456
2969.000000	0.001486
2968.000000	0.001509
2967.000000	0.001526
2966.000000	0.001534
2965.000000	0.001529
2964.000000	0.001508
2963.000000	0.001473
2962.000000	0.001435
2961.000000	0.001402
2960.000000	0.001375
2959.000000	0.001345
2958.000000	0.001307
2957.000000	0.001260
2956.000000	0.001215
2955.000000	0.001183
2954.000000	0.001168
2953.000000	0.001161
2952.000000	0.001148
2951.000000	0.001125
2950.000000	0.001099
2949.000000	0.001082
2948.000000	0.001083
2947.000000	0.001101
2946.000000	0.001129
2945.000000	0.001162
2944.000000	0.001197
2943.000000	0.001236
2942.000000	0.001277
2941.000000	0.001312
2940.000000	0.001330
2939.000000	0.001329
2938.000000	0.001316
2937.000000	0.001303
2936.000000	0.001292
2935.000000	0.001276
2934.000000	0.001247
2933.000000	0.001203
2932.000000	0.001148
2931.000000	0.001091
2930.000000	0.001039
2929.000000	0.000998
2928.000000	0.000969
2927.000000	0.000948
2926.000000	0.000933
2925.000000	0.000916
2924.000000	0.000895
2923.000000	0.000870
2922.000000	0.000848
2921.000000	0.000835
2920.000000	0.000827
2919.000000	0.000816
2918.000000	0.000799
2917.000000	0.000782
2916.000000	0.000770
2915.000000	0.000760
2914.000000	0.000748
2913.000000	0.000730
2912.000000	0.000712
2911.000000	0.000701
2910.000000	0.000697
2909.000000	0.000696
2908.000000	0.000690
2907.000000	0.000678
2906.000000	0.000665
2905.000000	0.000655
2904.000000	0.000646
2903.000000	0.000634
2902.000000	0.000622
2901.000000	0.000614
2900.000000	0.000615
2899.000000	0.000619
2898.000000	0.000619
2897.000000	0.000614
2896.000000	0.000603
2895.000000	0.000593
2894.000000	0.000585
2893.000000	0.000582
2892.000000	0.000584
2891.000000	0.000590
2890.000000	0.000602
2889.000000	0.000617
2888.000000	0.000632
2887.000000	0.000653
2886.000000	0.000686
2885.000000	0.000732
2884.000000	0.000782
2883.000000	0.000825
2882.000000	0.000854
2881.000000	0.000874
2880.000000	0.000886
2879.000000	0.000891
2878.000000	0.000886
2877.000000	0.000870
2876.000000	0.000846
2875.000000	0.000821
2874.000000	0.000802
2873.000000	0.000789
2872.000000	0.000773
2871.000000	0.000750
2870.000000	0.000723
2869.000000	0.000701
2868.000000	0.000685
2867.000000	0.000667
2866.000000	0.000643
2865.000000	0.000615
2864.000000	0.000589
2863.000000	0.000568
2862.000000	0.000553
2861.000000	0.000544
2860.000000	0.000538
2859.000000	0.000526
2858.000000	0.000503
2857.000000	0.000471
2856.000000	0.000440
2855.000000	0.000416
2854.000000	0.000400
2853.000000	0.000385
2852.000000	0.000366
2851.000000	0.000344
2850.000000	0.000323
2849.000000	0.000309
2848.000000	0.000299
2847.000000	0.000291
2846.000000	0.000284
2845.000000	0.000279
2844.000000	0.000278
2843.000000	0.000278
2842.000000	0.000279
2841.000000	0.000277
2840.000000	0.000271
2839.000000	0.000261
2838.000000	0.000247
2837.000000	0.000233
2836.000000	0.000223
2835.000000	0.000215
2834.000000	0.000210
2833.000000	0.000204
2832.000000	0.000197
2831.000000	0.000188
2830.000000	0.000184
2829.000000	0.000187
2828.000000	0.000194
2827.000000	0.000199
2826.000000	0.000197
2825.000000	0.000190
2824.000000	0.000182
2823.000000	0.000177
2822.000000	0.000174
2821.000000	0.000168
2820.000000	0.000158
2819.000000	0.000150
2818.000000	0.000150
2817.000000	0.000159
2816.000000	0.000167
2815.000000	0.000165
2814.000000	0.000153
2813.000000	0.000138
2812.000000	0.000127
2811.000000	0.000121
2810.000000	0.000123
2809.000000	0.000134
2808.000000	0.000148
2807.000000	0.000156
2806.000000	0.000153
2805.000000	0.000138
2804.000000	0.000117
2803.000000	0.000098
2802.000000	0.000088
2801.000000	0.000090
2800.000000	0.000097
2799.000000	0.000101
2798.000000	0.000098
2797.000000	0.000091
2796.000000	0.000086
2795.000000	0.000085
2794.000000	0.000083
2793.000000	0.000079
2792.000000	0.000077
2791.000000	0.000076
2790.000000	0.000077
2789.000000	0.000076
2788.000000	0.000074
2787.000000	0.000074
2786.000000	0.000081
2785.000000	0.000089
2784.000000	0.000093
2783.000000	0.000092
2782.000000	0.000089
2781.000000	0.000092
2780.000000	0.000098
2779.000000	0.000101
2778.000000	0.000095
2777.000000	0.000085
2776.000000	0.000076
2775.000000	0.000071
2774.000000	0.000064
2773.000000	0.000056
2772.000000	0.000051
2771.000000	0.000056
2770.000000	0.000068
2769.000000	0.000078
2768.000000	0.000079
2767.000000	0.000076
2766.000000	0.000075
2765.000000	0.000077
2764.000000	0.000081
2763.000000	0.000085
2762.000000	0.000086
2761.000000	0.000085
2760.000000	0.000078
2759.000000	0.000068
2758.000000	0.000061
2757.000000	0.000057
2756.000000	0.000056
2755.000000	0.000055
2754.000000	0.000055
2753.000000	0.000056
2752.000000	0.000058
2751.000000	0.000060
2750.000000	0.000060
2749.000000	0.000058
2748.000000	0.000054
2747.000000	0.000053
2746.000000	0.000058
2745.000000	0.000072
2744.000000	0.000088
2743.000000	0.000095
2742.000000	0.000093
2741.000000	0.000084
2740.000000	0.000074
2739.000000	0.000069
2738.000000	0.000070
2737.000000	0.000075
2736.000000	0.000079
2735.000000	0.000079
2734.000000	0.000075
2733.000000	0.000069
2732.000000	0.000066
2731.000000	0.000065
2730.000000	0.000065
2729.000000	0.000062
2728.000000	0.000055
2727.000000	0.000051
2726.000000	0.000053
2725.000000	0.000060
2724.000000	0.000068
2723.000000	0.000072
2722.000000	0.000075
2721.000000	0.000078
2720.000000	0.000083
2719.000000	0.000091
2718.000000	0.000101
2717.000000	0.000107
2716.000000	0.000102
2715.000000	0.000090
2714.000000	0.000077
2713.000000	0.000071
2712.000000	0.000074
2711.000000	0.000080
2710.000000	0.000086
2709.000000	0.000090
2708.000000	0.000091
2707.000000	0.000091
2706.000000	0.000092
2705.000000	0.000093
2704.000000	0.000089
2703.000000	0.000080
2702.000000	0.000073
2701.000000	0.000073
2700.000000	0.000076
2699.000000	0.000076
2698.000000	0.000073
2697.000000	0.000069
2696.000000	0.000065
2695.000000	0.000061
2694.000000	0.000056
2693.000000	0.000053
2692.000000	0.000053
2691.000000	0.000060
2690.000000	0.000072
2689.000000	0.000086
2688.000000	0.000094
2687.000000	0.000090
2686.000000	0.000079
2685.000000	0.000071
2684.000000	0.000068
2683.000000	0.000068
2682.000000	0.000066
2681.000000	0.000060
2680.000000	0.000051
2679.000000	0.000042
2678.000000	0.000039
2677.000000	0.000044
2676.000000	0.000057
2675.000000	0.000072
2674.000000	0.000086
2673.000000	0.000094
2672.000000	0.000091
2671.000000	0.000076
2670.000000	0.000055
2669.000000	0.000042
2668.000000	0.000043
2667.000000	0.000053
2666.000000	0.000066
2665.000000	0.000075
2664.000000	0.000076
2663.000000	0.000074
2662.000000	0.000074
2661.000000	0.000079
2660.000000	0.000085
2659.000000	0.000088
2658.000000	0.000083
2657.000000	0.000072
2656.000000	0.000061
2655.000000	0.000052
2654.000000	0.000048
2653.000000	0.000048
2652.000000	0.000048
2651.000000	0.000047
2650.000000	0.000047
2649.000000	0.000048
2648.000000	0.000048
2647.000000	0.000046
2646.000000	0.000041
2645.000000	0.000037
2644.000000	0.000035
2643.000000	0.000037
2642.000000	0.000041
2641.000000	0.000043
2640.000000	0.000041
2639.000000	0.000035
2638.000000	0.000030
2637.000000	0.000028
2636.000000	0.000028
2635.000000	0.000024
2634.000000	0.000016
2633.000000	0.000007
2632.000000	0.000000
2631.000000	0.000001
2630.000000	0.000009
2629.000000	0.000018
2628.000000	0.000017
2627.000000	0.000003
2626.000000	-0.000015
2625.000000	-0.000026
2624.000000	-0.000027
2623.000000	-0.000022
2622.000000	-0.000017
2621.000000	-0.000014
2620.000000	-0.000016
2619.000000	-0.000016
2618.000000	-0.000010
2617.000000	0.000001
2616.000000	0.000009
2615.000000	0.000011
2614.000000	0.000011
2613.000000	0.000017
2612.000000	0.000029
2611.000000	0.000042
2610.000000	0.000052
2609.000000	0.000056
2608.000000	0.000056
2607.000000	0.000050
2606.000000	0.000041
2605.000000	0.000032
2604.000000	0.000028
2603.000000	0.000030
2602.000000	0.000036
2601.000000	0.000042
2600.000000	0.000046
2599.000000	0.000050
2598.000000	0.000056
2597.000000	0.000064
2596.000000	0.000069
2595.000000	0.000069
2594.000000	0.000066
2593.000000	0.000062
2592.000000	0.000054
2591.000000	0.000043
2590.000000	0.000033
2589.000000	0.000028
2588.000000	0.000028
2587.000000	0.000033
2586.000000	0.000040
2585.000000	0.000045
2584.000000	0.000044
2583.000000	0.000036
2582.000000	0.000027
2581.000000	0.000024
2580.000000	0.000031
2579.000000	0.000043
2578.000000	0.000053
2577.000000	0.000057
2576.000000	0.000056
2575.000000	0.000058
2574.000000	0.000067
2573.000000	0.000078
2572.000000	0.000080
2571.000000	0.000072
2570.000000	0.000062
2569.000000	0.000058
2568.000000	0.000060
2567.000000	0.000062
2566.000000	0.000060
2565.000000	0.000055
2564.000000	0.000046
2563.000000	0.000035
2562.000000	0.000029
2561.000000	0.000032
2560.000000	0.000042
2559.000000	0.000051
2558.000000	0.000053
2557.000000	0.000046
2556.000000	0.000034
2555.000000	0.000025
2554.000000	0.000028
2553.000000	0.000040
2552.000000	0.000052
2551.000000	0.000055
2550.000000	0.000048
2549.000000	0.000038
2548.000000	0.000029
2547.000000	0.000021
2546.000000	0.000018
2545.000000	0.000018
2544.000000	0.000018
2543.000000	0.000017
2542.000000	0.000020
2541.000000	0.000030
2540.000000	0.000041
2539.000000	0.000049
2538.000000	0.000053
2537.000000	0.000056
2536.000000	0.000061
2535.000000	0.000063
2534.000000	0.000064
2533.000000	0.000062
2532.000000	0.000056
2531.000000	0.000048
2530.000000	0.000040
2529.000000	0.000037
2528.000000	0.000035
2527.000000	0.000032
2526.000000	0.000026
2525.000000	0.000018
2524.000000	0.000011
2523.000000	0.000007
2522.000000	0.000012
2521.000000	0.000023
2520.000000	0.000031
2519.000000	0.000031
2518.000000	0.000028
2517.000000	0.000030
2516.000000	0.000034
2515.000000	0.000036
2514.000000	0.000033
2513.000000	0.000025
2512.000000	0.000016
2511.000000	0.000007
2510.000000	0.000005
2509.000000	0.000011
2508.000000	0.000020
2507.000000	0.000024
2506.000000	0.000020
2505.000000	0.000012
2504.000000	0.000004
2503.000000	0.000002
2502.000000	0.000009
2501.000000	0.000019
2500.000000	0.000022
2499.000000	0.000017
2498.000000	0.000011
2497.000000	0.000012
2496.000000	0.000016
2495.000000	0.000019
2494.000000	0.000019
2493.000000	0.000017
2492.000000	0.000011
2491.000000	0.000003
2490.000000	-0.000003
2489.000000	-0.000004
2488.000000	-0.000002
2487.000000	-0.000000
2486.000000	0.000000
2485.000000	-0.000001
2484.000000	-0.000004
2483.000000	-0.000010
2482.000000	-0.000013
2481.000000	-0.000012
2480.000000	-0.000011
2479.000000	-0.000014
2478.000000	-0.000019
2477.000000	-0.000022
2476.000000	-0.000022
2475.000000	-0.000022
2474.000000	-0.000022
2473.000000	-0.000017
2472.000000	-0.000006
2471.000000	0.000006
2470.000000	0.000017
2469.000000	0.000022
2468.000000	0.000017
2467.000000	0.000004
2466.000000	-0.000007
2465.000000	-0.000009
2464.000000	-0.000002
2463.000000	0.000004
2462.000000	0.000004
2461.000000	-0.000002
2460.000000	-0.000008
2459.000000	-0.000008
2458.000000	-0.000003
2457.000000	0.000002
2456.000000	-0.000002
2455.000000	-0.000014
2454.000000	-0.000023
2453.000000	-0.000027
2452.000000	-0.000028
2451.000000	-0.000027
2450.000000	-0.000024
2449.000000	-0.000018
2448.000000	-0.000017
2447.000000	-0.000021
2446.000000	-0.000021
2445.000000	-0.000013
2444.000000	-0.000007
2443.000000	-0.000011
2442.000000	-0.000023
2441.000000	-0.000032
2440.000000	-0.000034
2439.000000	-0.000032
2438.000000	-0.000027
2437.000000	-0.000023
2436.000000	-0.000021
2435.000000	-0.000022
2434.000000	-0.000021
2433.000000	-0.000018
2432.000000	-0.000018
2431.000000	-0.000024
2430.000000	-0.000029
2429.000000	-0.000028
2428.000000	-0.000024
2427.000000	-0.000022
2426.000000	-0.000024
2425.000000	-0.000031
2424.000000	-0.000041
2423.000000	-0.000053
2422.000000	-0.000059
2421.000000	-0.000062
2420.000000	-0.000070
2419.000000	-0.000081
2418.000000	-0.000082
2417.000000	-0.000066
2416.000000	-0.000045
2415.000000	-0.000034
2414.000000	-0.000034
2413.000000	-0.000035
2412.000000	-0.000033
2411.000000	-0.000026
2410.000000	-0.000018
2409.000000	-0.000013
2408.000000	-0.000016
2407.000000	-0.000026
2406.000000	-0.000034
2405.000000	-0.000036
2404.000000	-0.000039
2403.000000	-0.000044
2402.000000	-0.000045
2401.000000	-0.000041
2400.000000	-0.000037
2399.000000	-0.000036
2398.000000	-0.000033
2397.000000	-0.000024
2396.000000	-0.000013
2395.000000	-0.000004
2394.000000	0.000009
2393.000000	0.000027
2392.000000	0.000042
2391.000000	0.000054
2390.000000	0.000081
2389.000000	0.000138
2388.000000	0.000227
2387.000000	0.000347
2386.000000	0.000508
2385.000000	0.000714
2384.000000	0.000949
2383.000000	0.001195
2382.000000	0.001447
2381.000000	0.001693
2380.000000	0.001897
2379.000000	0.002024
2378.000000	0.002069
2377.000000	0.002053
2376.000000	0.001998
2375.000000	0.001933
2374.000000	0.001897
2373.000000	0.001899
2372.000000	0.001906
2371.000000	0.001909
2370.000000	0.001935
2369.000000	0.002007
2368.000000	0.002120
2367.000000	0.002268
2366.000000	0.002446
2365.000000	0.002636
2364.000000	0.002812
2363.000000	0.002959
2362.000000	0.003132
2361.000000	0.003358
2360.000000	0.003536
2359.000000	0.003610
2358.000000	0.003591
2357.000000	0.003532
2356.000000	0.003462
2355.000000	0.003360
2354.000000	0.003254
2353.000000	0.003222
2352.000000	0.003368
2351.000000	0.003635
2350.000000	0.003826
2349.000000	0.003882
2348.000000	0.003857
2347.000000	0.003887
2346.000000	0.003995
2345.000000	0.004153
2344.000000	0.004368
2343.000000	0.004587
2342.000000	0.004814
2341.000000	0.004964
2340.000000	0.004971
2339.000000	0.004831
2338.000000	0.004581
2337.000000	0.004294
2336.000000	0.004086
2335.000000	0.004014
2334.000000	0.004046
2333.000000	0.004088
2332.000000	0.004130
2331.000000	0.004153
2330.000000	0.004078
2329.000000	0.003936
2328.000000	0.003783
2327.000000	0.003720
2326.000000	0.003729
2325.000000	0.003763
2324.000000	0.003806
2323.000000	0.003798
2322.000000	0.003734
2321.000000	0.003600
2320.000000	0.003439
2319.000000	0.003249
2318.000000	0.003045
2317.000000	0.002864
2316.000000	0.002745
2315.000000	0.002680
2314.000000	0.002607
2313.000000	0.002492
2312.000000	0.002347
2311.000000	0.002201
2310.000000	0.002054
2309.000000	0.001909
2308.000000	0.001768
2307.000000	0.001629
2306.000000	0.001478
2305.000000	0.001312
2304.000000	0.001145
2303.000000	0.000987
2302.000000	0.000841
2301.000000	0.000712
2300.000000	0.000600
2299.000000	0.000496
2298.000000	0.000383
2297.000000	0.000267
2296.000000	0.000164
2295.000000	0.000087
2294.000000	0.000034
2293.000000	0.000005
2292.000000	0.000001
2291.000000	0.000009
2290.000000	0.000011
2289.000000	-0.000002
2288.000000	-0.000024
2287.000000	-0.000049
2286.000000	-0.000081
2285.000000	-0.000120
2284.000000	-0.000157
2283.000000	-0.000189
2282.000000	-0.000221
2281.000000	-0.000257
2280.000000	-0.000290
2279.000000	-0.000314
2278.000000	-0.000326
2277.000000	-0.000332
2276.000000	-0.000341
2275.000000	-0.000361
2274.000000	-0.000396
2273.000000	-0.000437
2272.000000	-0.000471
2271.000000	-0.000497
2270.000000	-0.000528
2269.000000	-0.000576
2268.000000	-0.000634
2267.000000	-0.000693
2266.000000	-0.000749
2265.000000	-0.000800
2264.000000	-0.000850
2263.000000	-0.000900
2262.000000	-0.000956
2261.000000	-0.001022
2260.000000	-0.001096
2259.000000	-0.001182
2258.000000	-0.001280
2257.000000	-0.001378
2256.000000	-0.001430
2255.000000	-0.001375
2254.000000	-0.001180
2253.000000	-0.000860
2252.000000	-0.000485
2251.000000	-0.000135
2250.000000	0.000134
2249.000000	0.000313
2248.000000	0.000424
2247.000000	0.000493
2246.000000	0.000535
2245.000000	0.000553
2244.000000	0.000549
2243.000000	0.000523
2242.000000	0.000478
2241.000000	0.000422
2240.000000	0.000365
2239.000000	0.000313
2238.000000	0.000266
2237.000000	0.000224
2236.000000	0.000186
2235.000000	0.000155
2234.000000	0.000133
2233.000000	0.000118
2232.000000	0.000108
2231.000000	0.000100
2230.000000	0.000089
2229.000000	0.000077
2228.000000	0.000063
2227.000000	0.000049
2226.000000	0.000038
2225.000000	0.000036
2224.000000	0.000044
2223.000000	0.000052
2222.000000	0.000052
2221.000000	0.000043
2220.000000	0.000032
2219.000000	0.000026
2218.000000	0.000025
2217.000000	0.000028
2216.000000	0.000036
2215.000000	0.000046
2214.000000	0.000053
2213.000000	0.000053
2212.000000	0.000047
2211.000000	0.000040
2210.000000	0.000036
2209.000000	0.000033
2208.000000	0.000031
2207.000000	0.000026
2206.000000	0.000019
2205.000000	0.000016
2204.000000	0.000017
2203.000000	0.000021
2202.000000	0.000021
2201.000000	0.000017
2200.000000	0.000015
2199.000000	0.000016
2198.000000	0.000023
2197.000000	0.000037
2196.000000	0.000053
2195.000000	0.000063
2194.000000	0.000061
2193.000000	0.000053
2192.000000	0.000048
2191.000000	0.000047
2190.000000	0.000045
2189.000000	0.000037
2188.000000	0.000027
2187.000000	0.000016
2186.000000	0.000006
2185.000000	0.000003
2184.000000	0.000008
2183.000000	0.000017
2182.000000	0.000022
2181.000000	0.000017
2180.000000	0.000012
2179.000000	0.000011
2178.000000	0.000013
2177.000000	0.000013
2176.000000	0.000009
2175.000000	0.000004
2174.000000	0.000000
2173.000000	-0.000004
2172.000000	-0.000010
2171.000000	-0.000014
2170.000000	-0.000016
2169.000000	-0.000012
2168.000000	-0.000003
2167.000000	0.000005
2166.000000	0.000006
2165.000000	-0.000000
2164.000000	-0.000009
2163.000000	-0.000017
2162.000000	-0.000019
2161.000000	-0.000017
2160.000000	-0.000011
2159.000000	-0.000007
2158.000000	-0.000009
2157.000000	-0.000013
2156.000000	-0.000012
2155.000000	-0.000006
2154.000000	0.000002
2153.000000	0.000007
2152.000000	0.000012
2151.000000	0.000020
2150.000000	0.000028
2149.000000	0.000034
2148.000000	0.000039
2147.000000	0.000042
2146.000000	0.000049
2145.000000	0.000062
2144.000000	0.000082
2143.000000	0.000107
2142.000000	0.000131
2141.000000	0.000150
2140.000000	0.000169
2139.000000	0.000192
2138.000000	0.000220
2137.000000	0.000254
2136.000000	0.000292
2135.000000	0.000335
2134.000000	0.000382
2133.000000	0.000432
2132.000000	0.000482
2131.000000	0.000528
2130.000000	0.000574
2129.000000	0.000624
2128.000000	0.000686
2127.000000	0.000756
2126.000000	0.000826
2125.000000	0.000889
2124.000000	0.000945
2123.000000	0.000996
2122.000000	0.001043
2121.000000	0.001087
2120.000000	0.001125
2119.000000	0.001155
2118.000000	0.001174
2117.000000	0.001186
2116.000000	0.001191
2115.000000	0.001186
2114.000000	0.001169
2113.000000	0.001137
2112.000000	0.001092
2111.000000	0.001036
2110.000000	0.000969
2109.000000	0.000895
2108.000000	0.000819
2107.000000	0.000750
2106.000000	0.000689
2105.000000	0.000634
2104.000000	0.000580
2103.000000	0.000521
2102.000000	0.000457
2101.000000	0.000391
2100.000000	0.000329
2099.000000	0.000277
2098.000000	0.000236
2097.000000	0.000207
2096.000000	0.000186
2095.000000	0.000168
2094.000000	0.000149
2093.000000	0.000129
2092.000000	0.000108
2091.000000	0.000088
2090.000000	0.000068
2089.000000	0.000051
2088.000000	0.000038
2087.000000	0.000030
2086.000000	0.000026
2085.000000	0.000021
2084.000000	0.000013
2083.000000	0.000001
2082.000000	-0.000011
2081.000000	-0.000017
2080.000000	-0.000018
2079.000000	-0.000015
2078.000000	-0.000009
2077.000000	0.000003
2076.000000	0.000016
2075.000000	0.000023
2074.000000	0.000018
2073.000000	0.000009
2072.000000	0.000002
2071.000000	0.000000
2070.000000	0.000002
2069.000000	0.000004
2068.000000	0.000005
2067.000000	0.000002
2066.000000	-0.000006
2065.000000	-0.000015
2064.000000	-0.000024
2063.000000	-0.000028
2062.000000	-0.000027
2061.000000	-0.000020
2060.000000	-0.000010
2059.000000	-0.000004
2058.000000	-0.000001
2057.000000	0.000001
2056.000000	0.000004
2055.000000	0.000004
2054.000000	0.000001
2053.000000	-0.000004
2052.000000	-0.000008
2051.000000	-0.000009
2050.000000	-0.000007
2049.000000	-0.000003
2048.000000	0.000001
2047.000000	-0.000002
2046.000000	-0.000010
2045.000000	-0.000018
2044.000000	-0.000021
2043.000000	-0.000019
2042.000000	-0.000017
2041.000000	-0.000014
2040.000000	-0.000010
2039.000000	-0.000006
2038.000000	-0.000006
2037.000000	-0.000012
2036.000000	-0.000018
2035.000000	-0.000021
2034.000000	-0.000020
2033.000000	-0.000016
2032.000000	-0.000014
2031.000000	-0.000016
2030.000000	-0.000018
2029.000000	-0.000015
2028.000000	-0.000009
2027.000000	-0.000006
2026.000000	-0.000010
2025.000000	-0.000014
2024.000000	-0.000011
2023.000000	-0.000002
2022.000000	0.000006
2021.000000	0.000010
2020.000000	0.000014
2019.000000	0.000018
2018.000000	0.000018
2017.000000	0.000013
2016.000000	0.000003
2015.000000	-0.000006
2014.000000	-0.000009
2013.000000	-0.000005
2012.000000	0.000003
2011.000000	0.000010
2010.000000	0.000009
2009.000000	0.000003
2008.000000	-0.000002
2007.000000	-0.000004
2006.000000	-0.000005
2005.000000	-0.000008
2004.000000	-0.000013
2003.000000	-0.000020
2002.000000	-0.000025
2001.000000	-0.000026
2000.000000	-0.000026
1999.000000	-0.000028
1998.000000	-0.000030
1997.000000	-0.000029
1996.000000	-0.000021
1995.000000	-0.000008
1994.000000	0.000004
1993.000000	0.000009
1992.000000	0.000007
1991.000000	-0.000000
1990.000000	-0.000010
1989.000000	-0.000017
1988.000000	-0.000019
1987.000000	-0.000015
1986.000000	-0.000009
1985.000000	-0.000003
1984.000000	0.000002
1983.000000	0.000005
1982.000000	0.000008
1981.000000	0.000012
1980.000000	0.000017
1979.000000	0.000018
1978.000000	0.000014
1977.000000	0.000005
1976.000000	-0.000003
1975.000000	-0.000007
1974.000000	-0.000008
1973.000000	-0.000011
1972.000000	-0.000016
1971.000000	-0.000020
1970.000000	-0.000019
1969.000000	-0.000014
1968.000000	-0.000010
1967.000000	-0.000008
1966.000000	-0.000008
1965.000000	-0.000006
1964.000000	-0.000001
1963.000000	0.000005
1962.000000	0.000010
1961.000000	0.000010
1960.000000	0.000006
1959.000000	-0.000001
1958.000000	-0.000008
1957.000000	-0.000013
1956.000000	-0.000015
1955.000000	-0.000013
1954.000000	-0.000010
1953.000000	-0.000013
1952.000000	-0.000019
1951.000000	-0.000025
1950.000000	-0.000020
1949.000000	-0.000004
1948.000000	0.000014
1947.000000	0.000024
1946.000000	0.000022
1945.000000	0.000011
1944.000000	-0.000000
1943.000000	-0.000006
1942.000000	-0.000005
1941.000000	-0.000002
1940.000000	-0.000003
1939.000000	-0.000007
1938.000000	-0.000010
1937.000000	-0.000005
1936.000000	0.000004
1935.000000	0.000011
1934.000000	0.000011
1933.000000	0.000010
1932.000000	0.000011
1931.000000	0.000012
1930.000000	0.000014
1929.000000	0.000015
1928.000000	0.000014
1927.000000	0.000009
1926.000000	0.000000
1925.000000	-0.000009
1924.000000	-0.000017
1923.000000	-0.000020
1922.000000	-0.000013
1921.000000	0.000005
1920.000000	0.000023
1919.000000	0.000030
1918.000000	0.000023
1917.000000	0.000010
1916.000000	0.000000
1915.000000	-0.000007
1914.000000	-0.000009
1913.000000	-0.000005
1912.000000	0.000002
1911.000000	0.000006
1910.000000	0.000004
1909.000000	0.000004
1908.000000	0.000004
1907.000000	-0.000002
1906.000000	-0.000013
1905.000000	-0.000016
1904.000000	-0.000007
1903.000000	0.000005
1902.000000	0.000012
1901.000000	0.000012
1900.000000	0.000005
1899.000000	-0.000006
1898.000000	-0.000017
1897.000000	-0.000017
1896.000000	-0.000009
1895.000000	-0.000003
1894.000000	-0.000000
1893.000000	0.000006
1892.000000	0.000017
1891.000000	0.000027
1890.000000	0.000033
1889.000000	0.000036
1888.000000	0.000035
1887.000000	0.000028
1886.000000	0.000019
1885.000000	0.000012
1884.000000	0.000008
1883.000000	0.000000
1882.000000	-0.000006
1881.000000	-0.000006
1880.000000	-0.000004
1879.000000	-0.000009
1878.000000	-0.000016
1877.000000	-0.000016
1876.000000	-0.000004
1875.000000	0.000008
1874.000000	0.000011
1873.000000	0.000010
1872.000000	0.000012
1871.000000	0.000015
1870.000000	0.000015
1869.000000	0.000016
1868.000000	0.000023
1867.000000	0.000031
1866.000000	0.000033
1865.000000	0.000028
1864.000000	0.000016
1863.000000	-0.000002
1862.000000	-0.000018
1861.000000	-0.000019
1860.000000	-0.000009
1859.000000	-0.000002
1858.000000	-0.000002
1857.000000	-0.000002
1856.000000	0.000006
1855.000000	0.000014
1854.000000	0.000018
1853.000000	0.000021
1852.000000	0.000023
1851.000000	0.000024
1850.000000	0.000024
1849.000000	0.000022
1848.000000	0.000017
1847.000000	0.000010
1846.000000	0.000009
1845.000000	0.000017
1844.000000	0.000027
1843.000000	0.000031
1842.000000	0.000033
1841.000000	0.000037
1840.000000	0.000044
1839.000000	0.000047
1838.000000	0.000043
1837.000000	0.000032
1836.000000	0.000020
1835.000000	0.000012
1834.000000	0.000014
1833.000000	0.000023
1832.000000	0.000032
1831.000000	0.000034
1830.000000	0.000027
1829.000000	0.000016
1828.000000	0.000007
1827.000000	0.000003
1826.000000	0.000003
1825.000000	0.000012
1824.000000	0.000029
1823.000000	0.000044
1822.000000	0.000049
1821.000000	0.000045
1820.000000	0.000044
1819.000000	0.000048
1818.000000	0.000050
1817.000000	0.000053
1816.000000	0.000057
1815.000000	0.000056
1814.000000	0.000047
1813.000000	0.000037
1812.000000	0.000036
1811.000000	0.000042
1810.000000	0.000043
1809.000000	0.000045
1808.000000	0.000052
1807.000000	0.000057
1806.000000	0.000060
1805.000000	0.000067
1804.000000	0.000082
1803.000000	0.000092
1802.000000	0.000089
1801.000000	0.000079
1800.000000	0.000069
1799.000000	0.000056
1798.000000	0.000038
1797.000000	0.000029
1796.000000	0.000033
1795.000000	0.000045
1794.000000	0.000061
1793.000000	0.000081
1792.000000	0.000097
1791.000000	0.000097
1790.000000	0.000084
1789.000000	0.000073
1788.000000	0.000069
1787.000000	0.000066
1786.000000	0.000059
1785.000000	0.000053
1784.000000	0.000049
1783.000000	0.000043
1782.000000	0.000035
1781.000000	0.000033
1780.000000	0.000046
1779.000000	0.000067
1778.000000	0.000087
1777.000000	0.000100
1776.000000	0.000106
1775.000000	0.000109
1774.000000	0.000106
1773.000000	0.000093
1772.000000	0.000077
1771.000000	0.000074
1770.000000	0.000082
1769.000000	0.000097
1768.000000	0.000114
1767.000000	0.000128
1766.000000	0.000135
1765.000000	0.000137
1764.000000	0.000144
1763.000000	0.000153
1762.000000	0.000151
1761.000000	0.000136
1760.000000	0.000128
1759.000000	0.000136
1758.000000	0.000149
1757.000000	0.000152
1756.000000	0.000145
1755.000000	0.000137
1754.000000	0.000125
1753.000000	0.000102
1752.000000	0.000081
1751.000000	0.000070
1750.000000	0.000062
1749.000000	0.000057
1748.000000	0.000067
1747.000000	0.000094
1746.000000	0.000118
1745.000000	0.000119
1744.000000	0.000109
1743.000000	0.000106
1742.000000	0.000108
1741.000000	0.000107
1740.000000	0.000111
1739.000000	0.000129
1738.000000	0.000149
1737.000000	0.000157
1736.000000	0.000156
1735.000000	0.000167
1734.000000	0.000182
1733.000000	0.000184
1732.000000	0.000186
1731.000000	0.000193
1730.000000	0.000204
1729.000000	0.000216
1728.000000	0.000228
1727.000000	0.000236
1726.000000	0.000239
1725.000000	0.000236
1724.000000	0.000236
1723.000000	0.000237
1722.000000	0.000236
1721.000000	0.000234
1720.000000	0.000236
1719.000000	0.000238
1718.000000	0.000231
1717.000000	0.000223
1716.000000	0.000217
1715.000000	0.000201
1714.000000	0.000181
1713.000000	0.000178
1712.000000	0.000191
1711.000000	0.000193
1710.000000	0.000180
1709.000000	0.000167
1708.000000	0.000163
1707.000000	0.000157
1706.000000	0.000153
1705.000000	0.000165
1704.000000	0.000180
1703.000000	0.000161
1702.000000	0.000113
1701.000000	0.000084
1700.000000	0.000084
1699.000000	0.000087
1698.000000	0.000083
1697.000000	0.000077
1696.000000	0.000072
1695.000000	0.000060
1694.000000	0.000044
1693.000000	0.000035
1692.000000	0.000018
1691.000000	-0.000012
1690.000000	-0.000048
1689.000000	-0.000082
1688.000000	-0.000111
1687.000000	-0.000138
1686.000000	-0.000166
1685.000000	-0.000204
1684.000000	-0.000278
1683.000000	-0.000363
1682.000000	-0.000420
1681.000000	-0.000466
1680.000000	-0.000519
1679.000000	-0.000569
1678.000000	-0.000612
1677.000000	-0.000657
1676.000000	-0.000699
1675.000000	-0.000720
1674.000000	-0.000725
1673.000000	-0.000739
1672.000000	-0.000777
1671.000000	-0.000824
1670.000000	-0.000865
1669.000000	-0.000905
1668.000000	-0.000955
1667.000000	-0.001007
1666.000000	-0.001065
1665.000000	-0.001146
1664.000000	-0.001258
1663.000000	-0.001379
1662.000000	-0.001476
1661.000000	-0.001547
1660.000000	-0.001604
1659.000000	-0.001645
1658.000000	-0.001659
1657.000000	-0.001662
1656.000000	-0.001665
1655.000000	-0.001647
1654.000000	-0.001597
1653.000000	-0.001574
1652.000000	-0.001591
1651.000000	-0.001581
1650.000000	-0.001542
1649.000000	-0.001507
1648.000000	-0.001471
1647.000000	-0.001420
1646.000000	-0.001371
1645.000000	-0.001341
1644.000000	-0.001326
1643.000000	-0.001321
1642.000000	-0.001317
1641.000000	-0.001307
1640.000000	-0.001288
1639.000000	-0.001272
1638.000000	-0.001262
1637.000000	-0.001245
1636.000000	-0.001200
1635.000000	-0.001128
1634.000000	-0.001043
1633.000000	-0.000957
1632.000000	-0.000884
1631.000000	-0.000830
1630.000000	-0.000785
1629.000000	-0.000740
1628.000000	-0.000694
1627.000000	-0.000643
1626.000000	-0.000586
1625.000000	-0.000533
1624.000000	-0.000485
1623.000000	-0.000427
1622.000000	-0.000346
1621.000000	-0.000260
1620.000000	-0.000200
1619.000000	-0.000168
1618.000000	-0.000138
1617.000000	-0.000097
1616.000000	-0.000054
1615.000000	-0.000008
1614.000000	0.000047
1613.000000	0.000099
1612.000000	0.000137
1611.000000	0.000168
1610.000000	0.000205
1609.000000	0.000243
1608.000000	0.000273
1607.000000	0.000300
1606.000000	0.000332
1605.000000	0.000358
1604.000000	0.000373
1603.000000	0.000395
1602.000000	0.000435
1601.000000	0.000482
1600.000000	0.000522
1599.000000	0.000555
1598.000000	0.000585
1597.000000	0.000602
1596.000000	0.000599
1595.000000	0.000587
1594.000000	0.000583
1593.000000	0.000593
1592.000000	0.000608
1591.000000	0.000628
1590.000000	0.000651
1589.000000	0.000674
1588.000000	0.000689
1587.000000	0.000699
1586.000000	0.000714
1585.000000	0.000731
1584.000000	0.000742
1583.000000	0.000751
1582.000000	0.000761
1581.000000	0.000763
1580.000000	0.000751
1579.000000	0.000740
1578.000000	0.000745
1577.000000	0.000763
1576.000000	0.000782
1575.000000	0.000805
1574.000000	0.000835
1573.000000	0.000851
1572.000000	0.000836
1571.000000	0.000805
1570.000000	0.000771
1569.000000	0.000732
1568.000000	0.000690
1567.000000	0.000665
1566.000000	0.000659
1565.000000	0.000652
1564.000000	0.000637
1563.000000	0.000622
1562.000000	0.000608
1561.000000	0.000600
1560.000000	0.000594
1559.000000	0.000560
1558.000000	0.000505
1557.000000	0.000464
1556.000000	0.000438
1555.000000	0.000411
1554.000000	0.000377
1553.000000	0.000331
1552.000000	0.000281
1551.000000	0.000236
1550.000000	0.000196
1549.000000	0.000158
1548.000000	0.000118
1547.000000	0.000080
1546.000000	0.000045
1545.000000	-0.000007
1544.000000	-0.000091
1543.000000	-0.000189
1542.000000	-0.000265
1541.000000	-0.000292
1540.000000	-0.000294
1539.000000	-0.000305
1538.000000	-0.000315
1537.000000	-0.000314
1536.000000	-0.000332
1535.000000	-0.000375
1534.000000	-0.000419
1533.000000	-0.000445
1532.000000	-0.000463
1531.000000	-0.000508
1530.000000	-0.000591
1529.000000	-0.000669
1528.000000	-0.000687
1527.000000	-0.000636
1526.000000	-0.000565
1525.000000	-0.000525
1524.000000	-0.000524
1523.000000	-0.000530
1522.000000	-0.000522
1521.000000	-0.000518
1520.000000	-0.000534
1519.000000	-0.000560
1518.000000	-0.000590
1517.000000	-0.000632
1516.000000	-0.000687
1515.000000	-0.000735
1514.000000	-0.000744
1513.000000	-0.000695
1512.000000	-0.000607
1511.000000	-0.000537
1510.000000	-0.000522
1509.000000	-0.000540
1508.000000	-0.000535
1507.000000	-0.000505
1506.000000	-0.000496
1505.000000	-0.000513
1504.000000	-0.000515
1503.000000	-0.000509
1502.000000	-0.000523
1501.000000	-0.000545
1500.000000	-0.000547
1499.000000	-0.000514
1498.000000	-0.000458
1497.000000	-0.000378
1496.000000	-0.000267
1495.000000	-0.000137
1494.000000	-0.000003
1493.000000	0.000132
1492.000000	0.000268
1491.000000	0.000396
1490.000000	0.000497
1489.000000	0.000571
1488.000000	0.000629
1487.000000	0.000656
1486.000000	0.000642
1485.000000	0.000591
1484.000000	0.000515
1483.000000	0.000445
1482.000000	0.000409
1481.000000	0.000418
1480.000000	0.000454
1479.000000	0.000495
1478.000000	0.000538
1477.000000	0.000592
1476.000000	0.000653
1475.000000	0.000705
1474.000000	0.000749
1473.000000	0.000786
1472.000000	0.000804
1471.000000	0.000797
1470.000000	0.000773
1469.000000	0.000744
1468.000000	0.000696
1467.000000	0.000588
1466.000000	0.000388
1465.000000	0.000144
1464.000000	-0.000020
1463.000000	-0.000010
1462.000000	0.000135
1461.000000	0.000289
1460.000000	0.000356
1459.000000	0.000329
1458.000000	0.000261
1457.000000	0.000186
1456.000000	0.000112
1455.000000	0.000058
1454.000000	0.000020
1453.000000	-0.000032
1452.000000	-0.000111
1451.000000	-0.000206
1450.000000	-0.000287
1449.000000	-0.000322
1448.000000	-0.000304
1447.000000	-0.000267
1446.000000	-0.000253
1445.000000	-0.000274
1444.000000	-0.000300
1443.000000	-0.000303
1442.000000	-0.000295
1441.000000	-0.000295
1440.000000	-0.000308
1439.000000	-0.000336
1438.000000	-0.000400
1437.000000	-0.000501
1436.000000	-0.000583
1435.000000	-0.000580
1434.000000	-0.000502
1433.000000	-0.000410
1432.000000	-0.000347
1431.000000	-0.000321
1430.000000	-0.000325
1429.000000	-0.000344
1428.000000	-0.000366
1427.000000	-0.000392
1426.000000	-0.000446
1425.000000	-0.000559
1424.000000	-0.000713
1423.000000	-0.000846
1422.000000	-0.000907
1421.000000	-0.000874
1420.000000	-0.000745
1419.000000	-0.000576
1418.000000	-0.000454
1417.000000	-0.000406
1416.000000	-0.000399
1415.000000	-0.000398
1414.000000	-0.000401
1413.000000	-0.000416
1412.000000	-0.000430
1411.000000	-0.000432
1410.000000	-0.000435
1409.000000	-0.000451
1408.000000	-0.000458
1407.000000	-0.000431
1406.000000	-0.000372
1405.000000	-0.000315
1404.000000	-0.000281
1403.000000	-0.000268
1402.000000	-0.000271
1401.000000	-0.000287
1400.000000	-0.000303
1399.000000	-0.000304
1398.000000	-0.000296
1397.000000	-0.000292
1396.000000	-0.000297
1395.000000	-0.000297
1394.000000	-0.000289
1393.000000	-0.000280
1392.000000	-0.000266
1391.000000	-0.000240
1390.000000	-0.000204
1389.000000	-0.000172
1388.000000	-0.000158
1387.000000	-0.000163
1386.000000	-0.000177
1385.000000	-0.000189
1384.000000	-0.000197
1383.000000	-0.000211
1382.000000	-0.000252
1381.000000	-0.000340
1380.000000	-0.000470
1379.000000	-0.000612
1378.000000	-0.000722
1377.000000	-0.000767
1376.000000	-0.000741
1375.000000	-0.000660
1374.000000	-0.000558
1373.000000	-0.000467
1372.000000	-0.000403
1371.000000	-0.000355
1370.000000	-0.000308
1369.000000	-0.000259
1368.000000	-0.000213
1367.000000	-0.000176
1366.000000	-0.000148
1365.000000	-0.000126
1364.000000	-0.000098
1363.000000	-0.000054
1362.000000	0.000002
1361.000000	0.000052
1360.000000	0.000084
1359.000000	0.000101
1358.000000	0.000111
1357.000000	0.000116
1356.000000	0.000115
1355.000000	0.000112
1354.000000	0.000106
1353.000000	0.000094
1352.000000	0.000076
1351.000000	0.000061
1350.000000	0.000066
1349.000000	0.000089
1348.000000	0.000106
1347.000000	0.000098
1346.000000	0.000065
1345.000000	0.000028
1344.000000	0.000003
1343.000000	-0.000006
1342.000000	-0.000013
1341.000000	-0.000030
1340.000000	-0.000059
1339.000000	-0.000094
1338.000000	-0.000126
1337.000000	-0.000147
1336.000000	-0.000147
1335.000000	-0.000129
1334.000000	-0.000110
1333.000000	-0.000109
1332.000000	-0.000124
1331.000000	-0.000138
1330.000000	-0.000137
1329.000000	-0.000124
1328.000000	-0.000106
1327.000000	-0.000089
1326.000000	-0.000074
1325.000000	-0.000066
1324.000000	-0.000064
1323.000000	-0.000056
1322.000000	-0.000036
1321.000000	-0.000009
1320.000000	0.000013
1319.000000	0.000025
1318.000000	0.000032
1317.000000	0.000045
1316.000000	0.000071
1315.000000	0.000106
1314.000000	0.000133
1313.000000	0.000135
1312.000000	0.000115
1311.000000	0.000090
1310.000000	0.000079
1309.000000	0.000086
1308.000000	0.000109
1307.000000	0.000140
1306.000000	0.000167
1305.000000	0.000178
1304.000000	0.000174
1303.000000	0.000165
1302.000000	0.000157
1301.000000	0.000149
1300.000000	0.000137
1299.000000	0.000123
1298.000000	0.000110
1297.000000	0.000101
1296.000000	0.000102
1295.000000	0.000113
1294.000000	0.000126
1293.000000	0.000131
1292.000000	0.000125
1291.000000	0.000121
1290.000000	0.000127
1289.000000	0.000138
1288.000000	0.000145
1287.000000	0.000140
1286.000000	0.000121
1285.000000	0.000085
1284.000000	0.000033
1283.000000	-0.000032
1282.000000	-0.000106
1281.000000	-0.000179
1280.000000	-0.000232
1279.000000	-0.000235
1278.000000	-0.000174
1277.000000	-0.000051
1276.000000	0.000118
1275.000000	0.000314
1274.000000	0.000505
1273.000000	0.000662
1272.000000	0.000766
1271.000000	0.000823
1270.000000	0.000840
1269.000000	0.000824
1268.000000	0.000780
1267.000000	0.000719
1266.000000	0.000661
1265.000000	0.000618
1264.000000	0.000597
1263.000000	0.000593
1262.000000	0.000597
1261.000000	0.000599
1260.000000	0.000598
1259.000000	0.000596
1258.000000	0.000590
1257.000000	0.000573
1256.000000	0.000551
1255.000000	0.000539
1254.000000	0.000543
1253.000000	0.000556
1252.000000	0.000570
1251.000000	0.000584
1250.000000	0.000595
1249.000000	0.000595
1248.000000	0.000583
1247.000000	0.000570
1246.000000	0.000565
1245.000000	0.000570
1244.000000	0.000580
1243.000000	0.000596
1242.000000	0.000618
1241.000000	0.000644
1240.000000	0.000666
1239.000000	0.000691
1238.000000	0.000727
1237.000000	0.000782
1236.000000	0.000851
1235.000000	0.000926
1234.000000	0.000995
1233.000000	0.001050
1232.000000	0.001094
1231.000000	0.001135
1230.000000	0.001172
1229.000000	0.001199
1228.000000	0.001209
1227.000000	0.001204
1226.000000	0.001191
1225.000000	0.001174
1224.000000	0.001153
1223.000000	0.001130
1222.000000	0.001100
1221.000000	0.001063
1220.000000	0.001025
1219.000000	0.000995
1218.000000	0.000973
1217.000000	0.000949
1216.000000	0.000913
1215.000000	0.000866
1214.000000	0.000812
1213.000000	0.000757
1212.000000	0.000709
1211.000000	0.000674
1210.000000	0.000647
1209.000000	0.000615
1208.000000	0.000570
1207.000000	0.000520
1206.000000	0.000477
1205.000000	0.000447
1204.000000	0.000420
1203.000000	0.000391
1202.000000	0.000356
1201.000000	0.000321
1200.000000	0.000292
1199.000000	0.000273
1198.000000	0.000254
1197.000000	0.000227
1196.000000	0.000190
1195.000000	0.000156
1194.000000	0.000137
1193.000000	0.000135
1192.000000	0.000148
1191.000000	0.000172
1190.000000	0.000201
1189.000000	0.000224
1188.000000	0.000232
1187.000000	0.000232
1186.000000	0.000234
1185.000000	0.000240
1184.000000	0.000237
1183.000000	0.000216
1182.000000	0.000182
1181.000000	0.000152
1180.000000	0.000140
1179.000000	0.000144
1178.000000	0.000148
1177.000000	0.000145
1176.000000	0.000140
1175.000000	0.000138
1174.000000	0.000138
1173.000000	0.000132
1172.000000	0.000121
1171.000000	0.000116
1170.000000	0.000115
1169.000000	0.000107
1168.000000	0.000087
1167.000000	0.000065
1166.000000	0.000060
1165.000000	0.000082
1164.000000	0.000120
1163.000000	0.000158
1162.000000	0.000184
1161.000000	0.000196
1160.000000	0.000207
1159.000000	0.000224
1158.000000	0.000246
1157.000000	0.000260
1156.000000	0.000258
1155.000000	0.000243
1154.000000	0.000222
1153.000000	0.000203
1152.000000	0.000193
1151.000000	0.000194
1150.000000	0.000199
1149.000000	0.000196
1148.000000	0.000185
1147.000000	0.000174
1146.000000	0.000166
1145.000000	0.000159
1144.000000	0.000150
1143.000000	0.000140
1142.000000	0.000129
1141.000000	0.000115
1140.000000	0.000098
1139.000000	0.000083
1138.000000	0.000070
1137.000000	0.000059
1136.000000	0.000049
1135.000000	0.000044
1134.000000	0.000043
1133.000000	0.000040
1132.000000	0.000034
1131.000000	0.000027
1130.000000	0.000022
1129.000000	0.000021
1128.000000	0.000023
1127.000000	0.000025
1126.000000	0.000021
1125.000000	0.000010
1124.000000	-0.000001
1123.000000	-0.000009
1122.000000	-0.000019
1121.000000	-0.000037
1120.000000	-0.000056
1119.000000	-0.000062
1118.000000	-0.000052
1117.000000	-0.000035
1116.000000	-0.000019
1115.000000	-0.000007
1114.000000	0.000001
1113.000000	0.000004
1112.000000	0.000005
1111.000000	0.000007
1110.000000	0.000009
1109.000000	0.000003
1108.000000	-0.000004
1107.000000	-0.000004
1106.000000	0.000002
1105.000000	0.000006
1104.000000	0.000001
1103.000000	-0.000014
1102.000000	-0.000039
1101.000000	-0.000067
1100.000000	-0.000086
1099.000000	-0.000086
1098.000000	-0.000068
1097.000000	-0.000043
1096.000000	-0.000015
1095.000000	0.000009
1094.000000	0.000021
1093.000000	0.000015
1092.000000	0.000001
1091.000000	-0.000006
1090.000000	-0.000008
1089.000000	-0.000016
1088.000000	-0.000025
1087.000000	-0.000022
1086.000000	-0.000008
1085.000000	-0.000004
1084.000000	-0.000026
1083.000000	-0.000069
1082.000000	-0.000116
1081.000000	-0.000154
1080.000000	-0.000171
1079.000000	-0.000163
1078.000000	-0.000141
1077.000000	-0.000125
1076.000000	-0.000122
1075.000000	-0.000122
1074.000000	-0.000117
1073.000000	-0.000113
1072.000000	-0.000107
1071.000000	-0.000095
1070.000000	-0.000078
1069.000000	-0.000069
1068.000000	-0.000080
1067.000000	-0.000104
1066.000000	-0.000128
1065.000000	-0.000143
1064.000000	-0.000148
1063.000000	-0.000150
1062.000000	-0.000164
1061.000000	-0.000200
1060.000000	-0.000246
1059.000000	-0.000277
1058.000000	-0.000285
1057.000000	-0.000284
1056.000000	-0.000291
1055.000000	-0.000308
1054.000000	-0.000330
1053.000000	-0.000353
1052.000000	-0.000376
1051.000000	-0.000403
1050.000000	-0.000440
1049.000000	-0.000486
1048.000000	-0.000520
1047.000000	-0.000520
1046.000000	-0.000497
1045.000000	-0.000493
1044.000000	-0.000529
1043.000000	-0.000576
1042.000000	-0.000595
1041.000000	-0.000576
1040.000000	-0.000542
1039.000000	-0.000514
1038.000000	-0.000491
1037.000000	-0.000456
1036.000000	-0.000400
1035.000000	-0.000327
1034.000000	-0.000258
1033.000000	-0.000210
1032.000000	-0.000181
1031.000000	-0.000157
1030.000000	-0.000135
1029.000000	-0.000125
1028.000000	-0.000137
1027.000000	-0.000154
1026.000000	-0.000155
1025.000000	-0.000136
1024.000000	-0.000111
1023.000000	-0.000092
1022.000000	-0.000087
1021.000000	-0.000090
1020.000000	-0.000095
1019.000000	-0.000092
1018.000000	-0.000085
1017.000000	-0.000077
1016.000000	-0.000064
1015.000000	-0.000035
1014.000000	0.000002
1013.000000	0.000022
1012.000000	0.000014
1011.000000	-0.000006
1010.000000	-0.000011
1009.000000	0.000004
1008.000000	0.000025
1007.000000	0.000042
1006.000000	0.000057
1005.000000	0.000069
1004.000000	0.000070
1003.000000	0.000059
1002.000000	0.000046
1001.000000	0.000041
1000.000000	0.000045
999.000000	0.000051
998.000000	0.000058
997.000000	0.000070
996.000000	0.000089
995.000000	0.000113
994.000000	0.000132
993.000000	0.000141
992.000000	0.000150
991.000000	0.000166
990.000000	0.000188
989.000000	0.000200
988.000000	0.000201
987.000000	0.000202
986.000000	0.000213
985.000000	0.000229
984.000000	0.000235
983.000000	0.000228
982.000000	0.000213
981.000000	0.000195
980.000000	0.000175
979.000000	0.000158
978.000000	0.000150
977.000000	0.000150
976.000000	0.000150
975.000000	0.000148
974.000000	0.000145
973.000000	0.000136
972.000000	0.000120
971.000000	0.000100
970.000000	0.000081
969.000000	0.000061
968.000000	0.000031
967.000000	-0.000015
966.000000	-0.000064
965.000000	-0.000103
964.000000	-0.000130
963.000000	-0.000154
962.000000	-0.000182
961.000000	-0.000206
960.000000	-0.000217
959.000000	-0.000217
958.000000	-0.000218
957.000000	-0.000229
956.000000	-0.000244
955.000000	-0.000261
954.000000	-0.000283
953.000000	-0.000311
952.000000	-0.000333
951.000000	-0.000341
950.000000	-0.000344
949.000000	-0.000359
948.000000	-0.000392
947.000000	-0.000428
946.000000	-0.000456
945.000000	-0.000471
944.000000	-0.000477
943.000000	-0.000474
942.000000	-0.000472
941.000000	-0.000484
940.000000	-0.000510
939.000000	-0.000539
938.000000	-0.000559
937.000000	-0.000567
936.000000	-0.000567
935.000000	-0.000562
934.000000	-0.000552
933.000000	-0.000542
932.000000	-0.000529
931.000000	-0.000508
930.000000	-0.000479
929.000000	-0.000452
928.000000	-0.000441
927.000000	-0.000453
926.000000	-0.000487
925.000000	-0.000531
924.000000	-0.000574
923.000000	-0.000610
922.000000	-0.000642
921.000000	-0.000669
920.000000	-0.000671
919.000000	-0.000627
918.000000	-0.000536
917.000000	-0.000425
916.000000	-0.000316
915.000000	-0.000222
914.000000	-0.000152
913.000000	-0.000109
912.000000	-0.000090
911.000000	-0.000083
910.000000	-0.000086
909.000000	-0.000102
908.000000	-0.000130
907.000000	-0.000158
906.000000	-0.000178
905.000000	-0.000188
904.000000	-0.000181
903.000000	-0.000157
902.000000	-0.000129
901.000000	-0.000120
900.000000	-0.000134
899.000000	-0.000158
898.000000	-0.000170
897.000000	-0.000162
896.000000	-0.000138
895.000000	-0.000109
894.000000	-0.000090
893.000000	-0.000094
892.000000	-0.000112
891.000000	-0.000131
890.000000	-0.000143
889.000000	-0.000157
888.000000	-0.000176
887.000000	-0.000196
886.000000	-0.000217
885.000000	-0.000250
884.000000	-0.000301
883.000000	-0.000372
882.000000	-0.000464
881.000000	-0.000574
880.000000	-0.000684
879.000000	-0.000771
878.000000	-0.000825
877.000000	-0.000845
876.000000	-0.000836
875.000000	-0.000811
874.000000	-0.000796
873.000000	-0.000816
872.000000	-0.000869
871.000000	-0.000938
870.000000	-0.001017
869.000000	-0.001114
868.000000	-0.001225
867.000000	-0.001338
866.000000	-0.001456
865.000000	-0.001594
864.000000	-0.001769
863.000000	-0.001986
862.000000	-0.002259
861.000000	-0.002599
860.000000	-0.003001
859.000000	-0.003461
858.000000	-0.003995
857.000000	-0.004629
856.000000	-0.005358
855.000000	-0.006134
854.000000	-0.006912
853.000000	-0.007651
852.000000	-0.008283
851.000000	-0.008703
850.000000	-0.008819
849.000000	-0.008609
848.000000	-0.008118
847.000000	-0.007432
846.000000	-0.006660
845.000000	-0.005898
844.000000	-0.005190
843.000000	-0.004538
842.000000	-0.003939
841.000000	-0.003403
840.000000	-0.002938
839.000000	-0.002534
838.000000	-0.002181
837.000000	-0.001871
836.000000	-0.001595
835.000000	-0.001346
834.000000	-0.001138
833.000000	-0.000991
832.000000	-0.000895
831.000000	-0.000807
830.000000	-0.000686
829.000000	-0.000540
828.000000	-0.000400
827.000000	-0.000289
826.000000	-0.000214
825.000000	-0.000168
824.000000	-0.000133
823.000000	-0.000095
822.000000	-0.000054
821.000000	-0.000011
820.000000	0.000041
819.000000	0.000107
818.000000	0.000166
817.000000	0.000187
816.000000	0.000165
815.000000	0.000121
814.000000	0.000074
813.000000	0.000040
812.000000	0.000036
811.000000	0.000069
810.000000	0.000105
809.000000	0.000105
808.000000	0.000065
807.000000	0.000021
806.000000	-0.000009
805.000000	-0.000037
804.000000	-0.000067
803.000000	-0.000081
802.000000	-0.000072
801.000000	-0.000054
800.000000	-0.000040
799.000000	-0.000031
798.000000	-0.000037
797.000000	-0.000070
796.000000	-0.000120
795.000000	-0.000155
794.000000	-0.000164
793.000000	-0.000159
792.000000	-0.000142
791.000000	-0.000102
790.000000	-0.000053
789.000000	-0.000033
788.000000	-0.000045
787.000000	-0.000056
786.000000	-0.000046
785.000000	-0.000041
784.000000	-0.000053
783.000000	-0.000055
782.000000	-0.000020
781.000000	0.000032
780.000000	0.000063
779.000000	0.000056
778.000000	0.000018
777.000000	-0.000033
776.000000	-0.000064
775.000000	-0.000047
774.000000	0.000008
773.000000	0.000061
772.000000	0.000089
771.000000	0.000097
770.000000	0.000087
769.000000	0.000053
768.000000	0.000010
767.000000	-0.000006
766.000000	0.000007
765.000000	0.000014
764.000000	0.000005
763.000000	0.000005
762.000000	0.000023
761.000000	0.000029
760.000000	0.000003
759.000000	-0.000031
758.000000	-0.000049
757.000000	-0.000057
756.000000	-0.000068
755.000000	-0.000075
754.000000	-0.000077
753.000000	-0.000084
752.000000	-0.000082
751.000000	-0.000046
750.000000	0.000002
749.000000	0.000008
748.000000	-0.000034
747.000000	-0.000059
746.000000	-0.000020
745.000000	0.000052
744.000000	0.000109
743.000000	0.000144
742.000000	0.000163
741.000000	0.000152
740.000000	0.000113
739.000000	0.000080
738.000000	0.000065
737.000000	0.000046
736.000000	0.000016
735.000000	-0.000002
734.000000	-0.000001
733.000000	-0.000023
732.000000	-0.000058
731.000000	-0.000057
730.000000	-0.000022
729.000000	-0.000013
728.000000	-0.000056
727.000000	-0.000114
726.000000	-0.000155
725.000000	-0.000192
724.000000	-0.000223
723.000000	-0.000212
722.000000	-0.000159
721.000000	-0.000133
720.000000	-0.000182
719.000000	-0.000264
718.000000	-0.000317
717.000000	-0.000339
716.000000	-0.000353
715.000000	-0.000361
714.000000	-0.000364
713.000000	-0.000382
712.000000	-0.000416
711.000000	-0.000428
710.000000	-0.000401
709.000000	-0.000361
708.000000	-0.000330
707.000000	-0.000316
706.000000	-0.000324
705.000000	-0.000360
704.000000	-0.000397
703.000000	-0.000381
702.000000	-0.000309
701.000000	-0.000242
700.000000	-0.000207
