# Supplementary material for: Real-time monitoring of the reversible capture and release of CO2 on anthraquinone and riboflavin-modified graphitic electrodes using ATR-SEIRAS
Source: Chem Sci. 2025 Nov 4;16(48):23189–202. doi: 10.1039/d5sc05427c (PMC12584010; doi:10.1039/d5sc05427c)
Supplement: SC-016-D5SC05427C-s001 [file SC-016-D5SC05427C-s001.zip › Data Folders/Main Figures/Figure2/2c/-2v_co2_0.4VBKG12AQ_Graphenegold_MeCN-0.1M-TBAPF6_1.ASC]

PE IR       SUBTECH     SPECTRUM    ASCII       PEDS        4.00        
   -1
-2v_co2_0.4VBKG12AQ_Graphenegold_MeCN-0.1M-TBAPF6_1.ASC
25/01/27
19:03:47.00
25/02/27
21:06:17.00
Administrator
Sample 012 By Administrator Date Monday, January 27 2025
700.000000
#HDR
-1
-1
#GR
cm-1
A
1.0
0.0
4000.000000
-1.000000
3301
8
0.004172
-0.008241
#DATA
4000.000000	0.000068
3999.000000	0.000057
3998.000000	0.000043
3997.000000	0.000025
3996.000000	0.000007
3995.000000	-0.000005
3994.000000	-0.000005
3993.000000	0.000008
3992.000000	0.000027
3991.000000	0.000040
3990.000000	0.000041
3989.000000	0.000032
3988.000000	0.000021
3987.000000	0.000015
3986.000000	0.000017
3985.000000	0.000024
3984.000000	0.000033
3983.000000	0.000036
3982.000000	0.000032
3981.000000	0.000020
3980.000000	0.000010
3979.000000	0.000008
3978.000000	0.000015
3977.000000	0.000023
3976.000000	0.000022
3975.000000	0.000008
3974.000000	-0.000011
3973.000000	-0.000026
3972.000000	-0.000032
3971.000000	-0.000033
3970.000000	-0.000033
3969.000000	-0.000033
3968.000000	-0.000031
3967.000000	-0.000022
3966.000000	-0.000009
3965.000000	0.000006
3964.000000	0.000017
3963.000000	0.000021
3962.000000	0.000017
3961.000000	0.000011
3960.000000	0.000010
3959.000000	0.000020
3958.000000	0.000039
3957.000000	0.000060
3956.000000	0.000078
3955.000000	0.000087
3954.000000	0.000085
3953.000000	0.000074
3952.000000	0.000058
3951.000000	0.000041
3950.000000	0.000025
3949.000000	0.000011
3948.000000	0.000000
3947.000000	0.000000
3946.000000	0.000017
3945.000000	0.000045
3944.000000	0.000069
3943.000000	0.000069
3942.000000	0.000044
3941.000000	0.000016
3940.000000	0.000006
3939.000000	0.000018
3938.000000	0.000035
3937.000000	0.000039
3936.000000	0.000026
3935.000000	0.000011
3934.000000	0.000008
3933.000000	0.000022
3932.000000	0.000043
3931.000000	0.000062
3930.000000	0.000071
3929.000000	0.000071
3928.000000	0.000070
3927.000000	0.000072
3926.000000	0.000076
3925.000000	0.000072
3924.000000	0.000055
3923.000000	0.000034
3922.000000	0.000024
3921.000000	0.000021
3920.000000	0.000010
3919.000000	-0.000012
3918.000000	-0.000032
3917.000000	-0.000034
3916.000000	-0.000013
3915.000000	0.000019
3914.000000	0.000045
3913.000000	0.000050
3912.000000	0.000032
3911.000000	0.000003
3910.000000	-0.000017
3909.000000	-0.000019
3908.000000	-0.000005
3907.000000	0.000015
3906.000000	0.000038
3905.000000	0.000057
3904.000000	0.000065
3903.000000	0.000056
3902.000000	0.000042
3901.000000	0.000034
3900.000000	0.000035
3899.000000	0.000038
3898.000000	0.000039
3897.000000	0.000041
3896.000000	0.000041
3895.000000	0.000031
3894.000000	0.000018
3893.000000	0.000017
3892.000000	0.000033
3891.000000	0.000043
3890.000000	0.000026
3889.000000	-0.000006
3888.000000	-0.000026
3887.000000	-0.000019
3886.000000	0.000007
3885.000000	0.000028
3884.000000	0.000030
3883.000000	0.000024
3882.000000	0.000017
3881.000000	0.000005
3880.000000	-0.000011
3879.000000	-0.000029
3878.000000	-0.000037
3877.000000	-0.000031
3876.000000	-0.000019
3875.000000	-0.000012
3874.000000	-0.000020
3873.000000	-0.000037
3872.000000	-0.000040
3871.000000	-0.000021
3870.000000	-0.000003
3869.000000	-0.000010
3868.000000	-0.000023
3867.000000	-0.000010
3866.000000	0.000023
3865.000000	0.000047
3864.000000	0.000047
3863.000000	0.000032
3862.000000	0.000014
3861.000000	-0.000011
3860.000000	-0.000037
3859.000000	-0.000055
3858.000000	-0.000065
3857.000000	-0.000081
3856.000000	-0.000105
3855.000000	-0.000105
3854.000000	-0.000068
3853.000000	-0.000044
3852.000000	-0.000056
3851.000000	-0.000065
3850.000000	-0.000052
3849.000000	-0.000040
3848.000000	-0.000040
3847.000000	-0.000044
3846.000000	-0.000046
3845.000000	-0.000049
3844.000000	-0.000053
3843.000000	-0.000060
3842.000000	-0.000062
3841.000000	-0.000055
3840.000000	-0.000039
3839.000000	-0.000028
3838.000000	-0.000035
3837.000000	-0.000054
3836.000000	-0.000072
3835.000000	-0.000076
3834.000000	-0.000073
3833.000000	-0.000071
3832.000000	-0.000073
3831.000000	-0.000082
3830.000000	-0.000093
3829.000000	-0.000096
3828.000000	-0.000090
3827.000000	-0.000083
3826.000000	-0.000091
3825.000000	-0.000111
3824.000000	-0.000123
3823.000000	-0.000108
3822.000000	-0.000072
3821.000000	-0.000049
3820.000000	-0.000063
3819.000000	-0.000089
3818.000000	-0.000099
3817.000000	-0.000101
3816.000000	-0.000120
3815.000000	-0.000152
3814.000000	-0.000165
3813.000000	-0.000143
3812.000000	-0.000116
3811.000000	-0.000121
3810.000000	-0.000154
3809.000000	-0.000183
3808.000000	-0.000184
3807.000000	-0.000171
3806.000000	-0.000168
3805.000000	-0.000169
3804.000000	-0.000155
3803.000000	-0.000128
3802.000000	-0.000109
3801.000000	-0.000118
3800.000000	-0.000143
3799.000000	-0.000153
3798.000000	-0.000141
3797.000000	-0.000131
3796.000000	-0.000137
3795.000000	-0.000147
3794.000000	-0.000149
3793.000000	-0.000142
3792.000000	-0.000138
3791.000000	-0.000143
3790.000000	-0.000153
3789.000000	-0.000165
3788.000000	-0.000176
3787.000000	-0.000181
3786.000000	-0.000177
3785.000000	-0.000166
3784.000000	-0.000160
3783.000000	-0.000167
3782.000000	-0.000178
3781.000000	-0.000182
3780.000000	-0.000177
3779.000000	-0.000175
3778.000000	-0.000182
3777.000000	-0.000187
3776.000000	-0.000184
3775.000000	-0.000181
3774.000000	-0.000188
3773.000000	-0.000203
3772.000000	-0.000213
3771.000000	-0.000213
3770.000000	-0.000212
3769.000000	-0.000211
3768.000000	-0.000200
3767.000000	-0.000174
3766.000000	-0.000150
3765.000000	-0.000152
3764.000000	-0.000184
3763.000000	-0.000224
3762.000000	-0.000250
3761.000000	-0.000257
3760.000000	-0.000251
3759.000000	-0.000238
3758.000000	-0.000224
3757.000000	-0.000216
3756.000000	-0.000220
3755.000000	-0.000235
3754.000000	-0.000258
3753.000000	-0.000289
3752.000000	-0.000323
3751.000000	-0.000352
3750.000000	-0.000367
3749.000000	-0.000368
3748.000000	-0.000358
3747.000000	-0.000342
3746.000000	-0.000324
3745.000000	-0.000309
3744.000000	-0.000320
3743.000000	-0.000340
3742.000000	-0.000320
3741.000000	-0.000262
3740.000000	-0.000215
3739.000000	-0.000201
3738.000000	-0.000191
3737.000000	-0.000164
3736.000000	-0.000145
3735.000000	-0.000169
3734.000000	-0.000224
3733.000000	-0.000268
3732.000000	-0.000275
3731.000000	-0.000245
3730.000000	-0.000189
3729.000000	-0.000122
3728.000000	-0.000070
3727.000000	-0.000052
3726.000000	-0.000066
3725.000000	-0.000089
3724.000000	-0.000104
3723.000000	-0.000112
3722.000000	-0.000130
3721.000000	-0.000164
3720.000000	-0.000203
3719.000000	-0.000241
3718.000000	-0.000277
3717.000000	-0.000315
3716.000000	-0.000347
3715.000000	-0.000357
3714.000000	-0.000336
3713.000000	-0.000287
3712.000000	-0.000229
3711.000000	-0.000182
3710.000000	-0.000156
3709.000000	-0.000153
3708.000000	-0.000172
3707.000000	-0.000205
3706.000000	-0.000242
3705.000000	-0.000267
3704.000000	-0.000272
3703.000000	-0.000260
3702.000000	-0.000247
3701.000000	-0.000244
3700.000000	-0.000254
3699.000000	-0.000269
3698.000000	-0.000291
3697.000000	-0.000320
3696.000000	-0.000349
3695.000000	-0.000365
3694.000000	-0.000369
3693.000000	-0.000373
3692.000000	-0.000387
3691.000000	-0.000406
3690.000000	-0.000420
3689.000000	-0.000431
3688.000000	-0.000443
3687.000000	-0.000448
3686.000000	-0.000435
3685.000000	-0.000416
3684.000000	-0.000411
3683.000000	-0.000424
3682.000000	-0.000441
3681.000000	-0.000446
3680.000000	-0.000441
3679.000000	-0.000437
3678.000000	-0.000434
3677.000000	-0.000419
3676.000000	-0.000397
3675.000000	-0.000402
3674.000000	-0.000432
3673.000000	-0.000452
3672.000000	-0.000453
3671.000000	-0.000454
3670.000000	-0.000466
3669.000000	-0.000480
3668.000000	-0.000481
3667.000000	-0.000470
3666.000000	-0.000467
3665.000000	-0.000481
3664.000000	-0.000500
3663.000000	-0.000512
3662.000000	-0.000517
3661.000000	-0.000526
3660.000000	-0.000542
3659.000000	-0.000559
3658.000000	-0.000566
3657.000000	-0.000564
3656.000000	-0.000564
3655.000000	-0.000572
3654.000000	-0.000577
3653.000000	-0.000575
3652.000000	-0.000574
3651.000000	-0.000576
3650.000000	-0.000579
3649.000000	-0.000590
3648.000000	-0.000608
3647.000000	-0.000624
3646.000000	-0.000633
3645.000000	-0.000637
3644.000000	-0.000645
3643.000000	-0.000661
3642.000000	-0.000678
3641.000000	-0.000686
3640.000000	-0.000677
3639.000000	-0.000659
3638.000000	-0.000648
3637.000000	-0.000651
3636.000000	-0.000660
3635.000000	-0.000659
3634.000000	-0.000653
3633.000000	-0.000653
3632.000000	-0.000660
3631.000000	-0.000658
3630.000000	-0.000637
3629.000000	-0.000619
3628.000000	-0.000637
3627.000000	-0.000673
3626.000000	-0.000695
3625.000000	-0.000710
3624.000000	-0.000744
3623.000000	-0.000800
3622.000000	-0.000863
3621.000000	-0.000909
3620.000000	-0.000918
3619.000000	-0.000891
3618.000000	-0.000849
3617.000000	-0.000819
3616.000000	-0.000814
3615.000000	-0.000829
3614.000000	-0.000844
3613.000000	-0.000848
3612.000000	-0.000845
3611.000000	-0.000837
3610.000000	-0.000829
3609.000000	-0.000819
3608.000000	-0.000814
3607.000000	-0.000818
3606.000000	-0.000831
3605.000000	-0.000850
3604.000000	-0.000867
3603.000000	-0.000876
3602.000000	-0.000880
3601.000000	-0.000889
3600.000000	-0.000910
3599.000000	-0.000937
3598.000000	-0.000956
3597.000000	-0.000960
3596.000000	-0.000951
3595.000000	-0.000940
3594.000000	-0.000943
3593.000000	-0.000963
3592.000000	-0.000989
3591.000000	-0.001006
3590.000000	-0.001008
3589.000000	-0.001004
3588.000000	-0.001002
3587.000000	-0.001007
3586.000000	-0.001014
3585.000000	-0.001021
3584.000000	-0.001033
3583.000000	-0.001056
3582.000000	-0.001089
3581.000000	-0.001118
3580.000000	-0.001131
3579.000000	-0.001127
3578.000000	-0.001120
3577.000000	-0.001124
3576.000000	-0.001138
3575.000000	-0.001150
3574.000000	-0.001152
3573.000000	-0.001150
3572.000000	-0.001158
3571.000000	-0.001181
3570.000000	-0.001209
3569.000000	-0.001223
3568.000000	-0.001211
3567.000000	-0.001183
3566.000000	-0.001157
3565.000000	-0.001146
3564.000000	-0.001150
3563.000000	-0.001161
3562.000000	-0.001173
3561.000000	-0.001186
3560.000000	-0.001202
3559.000000	-0.001223
3558.000000	-0.001247
3557.000000	-0.001267
3556.000000	-0.001278
3555.000000	-0.001276
3554.000000	-0.001264
3553.000000	-0.001251
3552.000000	-0.001245
3551.000000	-0.001253
3550.000000	-0.001269
3549.000000	-0.001287
3548.000000	-0.001301
3547.000000	-0.001310
3546.000000	-0.001316
3545.000000	-0.001323
3544.000000	-0.001331
3543.000000	-0.001338
3542.000000	-0.001340
3541.000000	-0.001341
3540.000000	-0.001347
3539.000000	-0.001361
3538.000000	-0.001385
3537.000000	-0.001412
3536.000000	-0.001431
3535.000000	-0.001438
3534.000000	-0.001436
3533.000000	-0.001436
3532.000000	-0.001443
3531.000000	-0.001454
3530.000000	-0.001458
3529.000000	-0.001453
3528.000000	-0.001448
3527.000000	-0.001449
3526.000000	-0.001458
3525.000000	-0.001470
3524.000000	-0.001483
3523.000000	-0.001502
3522.000000	-0.001530
3521.000000	-0.001561
3520.000000	-0.001588
3519.000000	-0.001602
3518.000000	-0.001606
3517.000000	-0.001605
3516.000000	-0.001605
3515.000000	-0.001603
3514.000000	-0.001598
3513.000000	-0.001594
3512.000000	-0.001595
3511.000000	-0.001603
3510.000000	-0.001609
3509.000000	-0.001611
3508.000000	-0.001612
3507.000000	-0.001623
3506.000000	-0.001641
3505.000000	-0.001654
3504.000000	-0.001650
3503.000000	-0.001636
3502.000000	-0.001632
3501.000000	-0.001650
3500.000000	-0.001685
3499.000000	-0.001725
3498.000000	-0.001759
3497.000000	-0.001782
3496.000000	-0.001790
3495.000000	-0.001787
3494.000000	-0.001782
3493.000000	-0.001788
3492.000000	-0.001805
3491.000000	-0.001823
3490.000000	-0.001836
3489.000000	-0.001846
3488.000000	-0.001857
3487.000000	-0.001871
3486.000000	-0.001890
3485.000000	-0.001910
3484.000000	-0.001926
3483.000000	-0.001936
3482.000000	-0.001937
3481.000000	-0.001935
3480.000000	-0.001937
3479.000000	-0.001946
3478.000000	-0.001962
3477.000000	-0.001983
3476.000000	-0.002007
3475.000000	-0.002026
3474.000000	-0.002035
3473.000000	-0.002032
3472.000000	-0.002027
3471.000000	-0.002027
3470.000000	-0.002038
3469.000000	-0.002055
3468.000000	-0.002071
3467.000000	-0.002082
3466.000000	-0.002090
3465.000000	-0.002096
3464.000000	-0.002095
3463.000000	-0.002089
3462.000000	-0.002086
3461.000000	-0.002093
3460.000000	-0.002115
3459.000000	-0.002146
3458.000000	-0.002179
3457.000000	-0.002206
3456.000000	-0.002218
3455.000000	-0.002212
3454.000000	-0.002198
3453.000000	-0.002192
3452.000000	-0.002206
3451.000000	-0.002238
3450.000000	-0.002275
3449.000000	-0.002304
3448.000000	-0.002316
3447.000000	-0.002316
3446.000000	-0.002310
3445.000000	-0.002306
3444.000000	-0.002304
3443.000000	-0.002309
3442.000000	-0.002323
3441.000000	-0.002341
3440.000000	-0.002353
3439.000000	-0.002356
3438.000000	-0.002357
3437.000000	-0.002366
3436.000000	-0.002386
3435.000000	-0.002409
3434.000000	-0.002428
3433.000000	-0.002441
3432.000000	-0.002449
3431.000000	-0.002455
3430.000000	-0.002462
3429.000000	-0.002473
3428.000000	-0.002487
3427.000000	-0.002500
3426.000000	-0.002512
3425.000000	-0.002531
3424.000000	-0.002557
3423.000000	-0.002581
3422.000000	-0.002590
3421.000000	-0.002581
3420.000000	-0.002562
3419.000000	-0.002548
3418.000000	-0.002545
3417.000000	-0.002554
3416.000000	-0.002570
3415.000000	-0.002589
3414.000000	-0.002609
3413.000000	-0.002631
3412.000000	-0.002648
3411.000000	-0.002655
3410.000000	-0.002652
3409.000000	-0.002651
3408.000000	-0.002656
3407.000000	-0.002666
3406.000000	-0.002677
3405.000000	-0.002690
3404.000000	-0.002704
3403.000000	-0.002709
3402.000000	-0.002700
3401.000000	-0.002682
3400.000000	-0.002662
3399.000000	-0.002647
3398.000000	-0.002638
3397.000000	-0.002636
3396.000000	-0.002646
3395.000000	-0.002664
3394.000000	-0.002684
3393.000000	-0.002699
3392.000000	-0.002711
3391.000000	-0.002720
3390.000000	-0.002726
3389.000000	-0.002729
3388.000000	-0.002730
3387.000000	-0.002724
3386.000000	-0.002710
3385.000000	-0.002694
3384.000000	-0.002687
3383.000000	-0.002693
3382.000000	-0.002704
3381.000000	-0.002711
3380.000000	-0.002706
3379.000000	-0.002688
3378.000000	-0.002665
3377.000000	-0.002649
3376.000000	-0.002644
3375.000000	-0.002649
3374.000000	-0.002655
3373.000000	-0.002658
3372.000000	-0.002657
3371.000000	-0.002656
3370.000000	-0.002653
3369.000000	-0.002650
3368.000000	-0.002645
3367.000000	-0.002638
3366.000000	-0.002629
3365.000000	-0.002621
3364.000000	-0.002615
3363.000000	-0.002610
3362.000000	-0.002605
3361.000000	-0.002600
3360.000000	-0.002597
3359.000000	-0.002596
3358.000000	-0.002594
3357.000000	-0.002585
3356.000000	-0.002570
3355.000000	-0.002554
3354.000000	-0.002545
3353.000000	-0.002544
3352.000000	-0.002543
3351.000000	-0.002538
3350.000000	-0.002523
3349.000000	-0.002500
3348.000000	-0.002478
3347.000000	-0.002462
3346.000000	-0.002453
3345.000000	-0.002446
3344.000000	-0.002434
3343.000000	-0.002412
3342.000000	-0.002384
3341.000000	-0.002359
3340.000000	-0.002339
3339.000000	-0.002325
3338.000000	-0.002313
3337.000000	-0.002301
3336.000000	-0.002288
3335.000000	-0.002274
3334.000000	-0.002262
3333.000000	-0.002256
3332.000000	-0.002253
3331.000000	-0.002250
3330.000000	-0.002238
3329.000000	-0.002212
3328.000000	-0.002175
3327.000000	-0.002137
3326.000000	-0.002109
3325.000000	-0.002092
3324.000000	-0.002081
3323.000000	-0.002069
3322.000000	-0.002056
3321.000000	-0.002044
3320.000000	-0.002028
3319.000000	-0.002004
3318.000000	-0.001975
3317.000000	-0.001949
3316.000000	-0.001932
3315.000000	-0.001922
3314.000000	-0.001910
3313.000000	-0.001889
3312.000000	-0.001863
3311.000000	-0.001838
3310.000000	-0.001824
3309.000000	-0.001818
3308.000000	-0.001812
3307.000000	-0.001795
3306.000000	-0.001766
3305.000000	-0.001736
3304.000000	-0.001718
3303.000000	-0.001713
3302.000000	-0.001709
3301.000000	-0.001697
3300.000000	-0.001674
3299.000000	-0.001648
3298.000000	-0.001627
3297.000000	-0.001619
3296.000000	-0.001620
3295.000000	-0.001618
3294.000000	-0.001606
3293.000000	-0.001582
3292.000000	-0.001551
3291.000000	-0.001519
3290.000000	-0.001494
3289.000000	-0.001482
3288.000000	-0.001482
3287.000000	-0.001487
3286.000000	-0.001482
3285.000000	-0.001462
3284.000000	-0.001436
3283.000000	-0.001413
3282.000000	-0.001401
3281.000000	-0.001396
3280.000000	-0.001389
3279.000000	-0.001373
3278.000000	-0.001348
3277.000000	-0.001321
3276.000000	-0.001296
3275.000000	-0.001278
3274.000000	-0.001262
3273.000000	-0.001246
3272.000000	-0.001232
3271.000000	-0.001224
3270.000000	-0.001223
3269.000000	-0.001224
3268.000000	-0.001218
3267.000000	-0.001201
3266.000000	-0.001177
3265.000000	-0.001153
3264.000000	-0.001134
3263.000000	-0.001121
3262.000000	-0.001115
3261.000000	-0.001116
3260.000000	-0.001119
3259.000000	-0.001113
3258.000000	-0.001091
3257.000000	-0.001061
3256.000000	-0.001038
3255.000000	-0.001030
3254.000000	-0.001027
3253.000000	-0.001013
3252.000000	-0.000985
3251.000000	-0.000956
3250.000000	-0.000941
3249.000000	-0.000940
3248.000000	-0.000942
3247.000000	-0.000934
3246.000000	-0.000918
3245.000000	-0.000901
3244.000000	-0.000888
3243.000000	-0.000878
3242.000000	-0.000868
3241.000000	-0.000858
3240.000000	-0.000846
3239.000000	-0.000835
3238.000000	-0.000826
3237.000000	-0.000822
3236.000000	-0.000820
3235.000000	-0.000817
3234.000000	-0.000814
3233.000000	-0.000812
3232.000000	-0.000809
3231.000000	-0.000802
3230.000000	-0.000786
3229.000000	-0.000764
3228.000000	-0.000743
3227.000000	-0.000726
3226.000000	-0.000714
3225.000000	-0.000706
3224.000000	-0.000700
3223.000000	-0.000695
3222.000000	-0.000691
3221.000000	-0.000685
3220.000000	-0.000673
3219.000000	-0.000657
3218.000000	-0.000642
3217.000000	-0.000632
3216.000000	-0.000623
3215.000000	-0.000612
3214.000000	-0.000601
3213.000000	-0.000594
3212.000000	-0.000590
3211.000000	-0.000583
3210.000000	-0.000571
3209.000000	-0.000562
3208.000000	-0.000559
3207.000000	-0.000561
3206.000000	-0.000564
3205.000000	-0.000565
3204.000000	-0.000566
3203.000000	-0.000565
3202.000000	-0.000562
3201.000000	-0.000554
3200.000000	-0.000541
3199.000000	-0.000522
3198.000000	-0.000498
3197.000000	-0.000477
3196.000000	-0.000464
3195.000000	-0.000462
3194.000000	-0.000466
3193.000000	-0.000472
3192.000000	-0.000475
3191.000000	-0.000472
3190.000000	-0.000463
3189.000000	-0.000451
3188.000000	-0.000442
3187.000000	-0.000436
3186.000000	-0.000428
3185.000000	-0.000408
3184.000000	-0.000377
3183.000000	-0.000343
3182.000000	-0.000320
3181.000000	-0.000312
3180.000000	-0.000310
3179.000000	-0.000304
3178.000000	-0.000290
3177.000000	-0.000272
3176.000000	-0.000257
3175.000000	-0.000249
3174.000000	-0.000251
3173.000000	-0.000258
3172.000000	-0.000264
3171.000000	-0.000265
3170.000000	-0.000259
3169.000000	-0.000249
3168.000000	-0.000240
3167.000000	-0.000230
3166.000000	-0.000220
3165.000000	-0.000212
3164.000000	-0.000208
3163.000000	-0.000206
3162.000000	-0.000203
3161.000000	-0.000196
3160.000000	-0.000185
3159.000000	-0.000169
3158.000000	-0.000152
3157.000000	-0.000132
3156.000000	-0.000111
3155.000000	-0.000095
3154.000000	-0.000090
3153.000000	-0.000093
3152.000000	-0.000093
3151.000000	-0.000085
3150.000000	-0.000073
3149.000000	-0.000066
3148.000000	-0.000069
3147.000000	-0.000079
3146.000000	-0.000090
3145.000000	-0.000095
3144.000000	-0.000092
3143.000000	-0.000081
3142.000000	-0.000068
3141.000000	-0.000059
3140.000000	-0.000058
3139.000000	-0.000063
3138.000000	-0.000071
3137.000000	-0.000076
3136.000000	-0.000069
3135.000000	-0.000051
3134.000000	-0.000028
3133.000000	-0.000012
3132.000000	-0.000002
3131.000000	0.000002
3130.000000	0.000001
3129.000000	-0.000005
3128.000000	-0.000011
3127.000000	-0.000008
3126.000000	0.000003
3125.000000	0.000011
3124.000000	0.000008
3123.000000	-0.000001
3122.000000	-0.000005
3121.000000	-0.000002
3120.000000	0.000002
3119.000000	0.000001
3118.000000	0.000000
3117.000000	0.000008
3116.000000	0.000021
3115.000000	0.000030
3114.000000	0.000033
3113.000000	0.000035
3112.000000	0.000042
3111.000000	0.000050
3110.000000	0.000058
3109.000000	0.000064
3108.000000	0.000072
3107.000000	0.000079
3106.000000	0.000078
3105.000000	0.000067
3104.000000	0.000052
3103.000000	0.000040
3102.000000	0.000038
3101.000000	0.000044
3100.000000	0.000056
3099.000000	0.000068
3098.000000	0.000074
3097.000000	0.000073
3096.000000	0.000067
3095.000000	0.000065
3094.000000	0.000074
3093.000000	0.000090
3092.000000	0.000106
3091.000000	0.000113
3090.000000	0.000114
3089.000000	0.000114
3088.000000	0.000115
3087.000000	0.000115
3086.000000	0.000114
3085.000000	0.000116
3084.000000	0.000127
3083.000000	0.000142
3082.000000	0.000148
3081.000000	0.000137
3080.000000	0.000115
3079.000000	0.000096
3078.000000	0.000092
3077.000000	0.000099
3076.000000	0.000111
3075.000000	0.000125
3074.000000	0.000138
3073.000000	0.000145
3072.000000	0.000142
3071.000000	0.000129
3070.000000	0.000115
3069.000000	0.000106
3068.000000	0.000104
3067.000000	0.000107
3066.000000	0.000114
3065.000000	0.000127
3064.000000	0.000142
3063.000000	0.000154
3062.000000	0.000155
3061.000000	0.000143
3060.000000	0.000127
3059.000000	0.000119
3058.000000	0.000126
3057.000000	0.000146
3056.000000	0.000170
3055.000000	0.000191
3054.000000	0.000202
3053.000000	0.000202
3052.000000	0.000190
3051.000000	0.000173
3050.000000	0.000164
3049.000000	0.000169
3048.000000	0.000184
3047.000000	0.000198
3046.000000	0.000199
3045.000000	0.000188
3044.000000	0.000173
3043.000000	0.000160
3042.000000	0.000151
3041.000000	0.000148
3040.000000	0.000157
3039.000000	0.000174
3038.000000	0.000191
3037.000000	0.000201
3036.000000	0.000205
3035.000000	0.000206
3034.000000	0.000203
3033.000000	0.000194
3032.000000	0.000185
3031.000000	0.000186
3030.000000	0.000199
3029.000000	0.000218
3028.000000	0.000233
3027.000000	0.000241
3026.000000	0.000244
3025.000000	0.000245
3024.000000	0.000250
3023.000000	0.000261
3022.000000	0.000280
3021.000000	0.000302
3020.000000	0.000321
3019.000000	0.000332
3018.000000	0.000336
3017.000000	0.000326
3016.000000	0.000302
3015.000000	0.000269
3014.000000	0.000244
3013.000000	0.000244
3012.000000	0.000271
3011.000000	0.000314
3010.000000	0.000355
3009.000000	0.000389
3008.000000	0.000417
3007.000000	0.000438
3006.000000	0.000454
3005.000000	0.000471
3004.000000	0.000494
3003.000000	0.000524
3002.000000	0.000557
3001.000000	0.000588
3000.000000	0.000622
2999.000000	0.000659
2998.000000	0.000695
2997.000000	0.000723
2996.000000	0.000747
2995.000000	0.000782
2994.000000	0.000835
2993.000000	0.000901
2992.000000	0.000969
2991.000000	0.001033
2990.000000	0.001095
2989.000000	0.001154
2988.000000	0.001205
2987.000000	0.001250
2986.000000	0.001303
2985.000000	0.001381
2984.000000	0.001490
2983.000000	0.001620
2982.000000	0.001752
2981.000000	0.001875
2980.000000	0.001983
2979.000000	0.002083
2978.000000	0.002184
2977.000000	0.002299
2976.000000	0.002431
2975.000000	0.002570
2974.000000	0.002699
2973.000000	0.002807
2972.000000	0.002893
2971.000000	0.002958
2970.000000	0.002998
2969.000000	0.003013
2968.000000	0.003005
2967.000000	0.002978
2966.000000	0.002930
2965.000000	0.002859
2964.000000	0.002764
2963.000000	0.002651
2962.000000	0.002531
2961.000000	0.002416
2960.000000	0.002318
2959.000000	0.002238
2958.000000	0.002167
2957.000000	0.002089
2956.000000	0.002006
2955.000000	0.001935
2954.000000	0.001891
2953.000000	0.001873
2952.000000	0.001865
2951.000000	0.001853
2950.000000	0.001834
2949.000000	0.001815
2948.000000	0.001807
2947.000000	0.001819
2946.000000	0.001853
2945.000000	0.001911
2944.000000	0.001991
2943.000000	0.002085
2942.000000	0.002176
2941.000000	0.002242
2940.000000	0.002275
2939.000000	0.002273
2938.000000	0.002247
2937.000000	0.002209
2936.000000	0.002168
2935.000000	0.002126
2934.000000	0.002078
2933.000000	0.002016
2932.000000	0.001943
2931.000000	0.001867
2930.000000	0.001796
2929.000000	0.001732
2928.000000	0.001675
2927.000000	0.001623
2926.000000	0.001574
2925.000000	0.001522
2924.000000	0.001466
2923.000000	0.001414
2922.000000	0.001376
2921.000000	0.001354
2920.000000	0.001335
2919.000000	0.001307
2918.000000	0.001270
2917.000000	0.001234
2916.000000	0.001210
2915.000000	0.001198
2914.000000	0.001189
2913.000000	0.001178
2912.000000	0.001164
2911.000000	0.001155
2910.000000	0.001155
2909.000000	0.001159
2908.000000	0.001160
2907.000000	0.001154
2906.000000	0.001142
2905.000000	0.001127
2904.000000	0.001112
2903.000000	0.001097
2902.000000	0.001084
2901.000000	0.001073
2900.000000	0.001065
2899.000000	0.001061
2898.000000	0.001061
2897.000000	0.001062
2896.000000	0.001061
2895.000000	0.001060
2894.000000	0.001064
2893.000000	0.001079
2892.000000	0.001104
2891.000000	0.001137
2890.000000	0.001176
2889.000000	0.001222
2888.000000	0.001276
2887.000000	0.001341
2886.000000	0.001419
2885.000000	0.001507
2884.000000	0.001599
2883.000000	0.001681
2882.000000	0.001744
2881.000000	0.001786
2880.000000	0.001810
2879.000000	0.001813
2878.000000	0.001788
2877.000000	0.001736
2876.000000	0.001669
2875.000000	0.001602
2874.000000	0.001543
2873.000000	0.001492
2872.000000	0.001440
2871.000000	0.001384
2870.000000	0.001322
2869.000000	0.001257
2868.000000	0.001193
2867.000000	0.001131
2866.000000	0.001070
2865.000000	0.001010
2864.000000	0.000956
2863.000000	0.000908
2862.000000	0.000866
2861.000000	0.000827
2860.000000	0.000787
2859.000000	0.000742
2858.000000	0.000694
2857.000000	0.000646
2856.000000	0.000606
2855.000000	0.000575
2854.000000	0.000551
2853.000000	0.000527
2852.000000	0.000501
2851.000000	0.000475
2850.000000	0.000449
2849.000000	0.000424
2848.000000	0.000409
2847.000000	0.000408
2846.000000	0.000417
2845.000000	0.000426
2844.000000	0.000429
2843.000000	0.000427
2842.000000	0.000419
2841.000000	0.000404
2840.000000	0.000384
2839.000000	0.000367
2838.000000	0.000356
2837.000000	0.000351
2836.000000	0.000344
2835.000000	0.000333
2834.000000	0.000324
2833.000000	0.000324
2832.000000	0.000330
2831.000000	0.000335
2830.000000	0.000334
2829.000000	0.000325
2828.000000	0.000314
2827.000000	0.000304
2826.000000	0.000296
2825.000000	0.000292
2824.000000	0.000291
2823.000000	0.000291
2822.000000	0.000285
2821.000000	0.000274
2820.000000	0.000261
2819.000000	0.000251
2818.000000	0.000247
2817.000000	0.000245
2816.000000	0.000244
2815.000000	0.000242
2814.000000	0.000238
2813.000000	0.000232
2812.000000	0.000224
2811.000000	0.000216
2810.000000	0.000212
2809.000000	0.000215
2808.000000	0.000223
2807.000000	0.000229
2806.000000	0.000225
2805.000000	0.000211
2804.000000	0.000196
2803.000000	0.000188
2802.000000	0.000188
2801.000000	0.000190
2800.000000	0.000189
2799.000000	0.000186
2798.000000	0.000180
2797.000000	0.000175
2796.000000	0.000172
2795.000000	0.000173
2794.000000	0.000176
2793.000000	0.000180
2792.000000	0.000183
2791.000000	0.000183
2790.000000	0.000178
2789.000000	0.000169
2788.000000	0.000162
2787.000000	0.000161
2786.000000	0.000164
2785.000000	0.000167
2784.000000	0.000167
2783.000000	0.000168
2782.000000	0.000172
2781.000000	0.000180
2780.000000	0.000188
2779.000000	0.000192
2778.000000	0.000192
2777.000000	0.000187
2776.000000	0.000179
2775.000000	0.000171
2774.000000	0.000164
2773.000000	0.000159
2772.000000	0.000159
2771.000000	0.000164
2770.000000	0.000169
2769.000000	0.000169
2768.000000	0.000164
2767.000000	0.000159
2766.000000	0.000158
2765.000000	0.000160
2764.000000	0.000163
2763.000000	0.000163
2762.000000	0.000160
2761.000000	0.000152
2760.000000	0.000142
2759.000000	0.000134
2758.000000	0.000131
2757.000000	0.000132
2756.000000	0.000133
2755.000000	0.000132
2754.000000	0.000130
2753.000000	0.000130
2752.000000	0.000136
2751.000000	0.000144
2750.000000	0.000150
2749.000000	0.000149
2748.000000	0.000144
2747.000000	0.000142
2746.000000	0.000149
2745.000000	0.000164
2744.000000	0.000178
2743.000000	0.000186
2742.000000	0.000184
2741.000000	0.000178
2740.000000	0.000175
2739.000000	0.000179
2738.000000	0.000186
2737.000000	0.000191
2736.000000	0.000190
2735.000000	0.000183
2734.000000	0.000172
2733.000000	0.000164
2732.000000	0.000160
2731.000000	0.000157
2730.000000	0.000151
2729.000000	0.000142
2728.000000	0.000137
2727.000000	0.000138
2726.000000	0.000143
2725.000000	0.000144
2724.000000	0.000139
2723.000000	0.000134
2722.000000	0.000134
2721.000000	0.000138
2720.000000	0.000145
2719.000000	0.000154
2718.000000	0.000159
2717.000000	0.000155
2716.000000	0.000141
2715.000000	0.000126
2714.000000	0.000116
2713.000000	0.000115
2712.000000	0.000119
2711.000000	0.000126
2710.000000	0.000131
2709.000000	0.000133
2708.000000	0.000131
2707.000000	0.000130
2706.000000	0.000132
2705.000000	0.000136
2704.000000	0.000137
2703.000000	0.000134
2702.000000	0.000132
2701.000000	0.000136
2700.000000	0.000145
2699.000000	0.000151
2698.000000	0.000148
2697.000000	0.000137
2696.000000	0.000124
2695.000000	0.000113
2694.000000	0.000103
2693.000000	0.000096
2692.000000	0.000097
2691.000000	0.000112
2690.000000	0.000132
2689.000000	0.000148
2688.000000	0.000152
2687.000000	0.000149
2686.000000	0.000142
2685.000000	0.000137
2684.000000	0.000132
2683.000000	0.000129
2682.000000	0.000126
2681.000000	0.000121
2680.000000	0.000114
2679.000000	0.000108
2678.000000	0.000103
2677.000000	0.000099
2676.000000	0.000098
2675.000000	0.000107
2674.000000	0.000125
2673.000000	0.000142
2672.000000	0.000144
2671.000000	0.000129
2670.000000	0.000106
2669.000000	0.000089
2668.000000	0.000084
2667.000000	0.000089
2666.000000	0.000099
2665.000000	0.000108
2664.000000	0.000113
2663.000000	0.000113
2662.000000	0.000110
2661.000000	0.000104
2660.000000	0.000097
2659.000000	0.000089
2658.000000	0.000084
2657.000000	0.000084
2656.000000	0.000089
2655.000000	0.000093
2654.000000	0.000094
2653.000000	0.000089
2652.000000	0.000080
2651.000000	0.000068
2650.000000	0.000052
2649.000000	0.000036
2648.000000	0.000025
2647.000000	0.000025
2646.000000	0.000033
2645.000000	0.000042
2644.000000	0.000049
2643.000000	0.000052
2642.000000	0.000051
2641.000000	0.000046
2640.000000	0.000038
2639.000000	0.000036
2638.000000	0.000042
2637.000000	0.000051
2636.000000	0.000055
2635.000000	0.000048
2634.000000	0.000034
2633.000000	0.000016
2632.000000	0.000000
2631.000000	-0.000015
2630.000000	-0.000022
2629.000000	-0.000021
2628.000000	-0.000017
2627.000000	-0.000022
2626.000000	-0.000037
2625.000000	-0.000058
2624.000000	-0.000072
2623.000000	-0.000073
2622.000000	-0.000064
2621.000000	-0.000054
2620.000000	-0.000048
2619.000000	-0.000046
2618.000000	-0.000047
2617.000000	-0.000047
2616.000000	-0.000044
2615.000000	-0.000040
2614.000000	-0.000036
2613.000000	-0.000035
2612.000000	-0.000036
2611.000000	-0.000038
2610.000000	-0.000038
2609.000000	-0.000036
2608.000000	-0.000029
2607.000000	-0.000019
2606.000000	-0.000013
2605.000000	-0.000017
2604.000000	-0.000029
2603.000000	-0.000038
2602.000000	-0.000041
2601.000000	-0.000042
2600.000000	-0.000048
2599.000000	-0.000056
2598.000000	-0.000059
2597.000000	-0.000054
2596.000000	-0.000043
2595.000000	-0.000033
2594.000000	-0.000029
2593.000000	-0.000032
2592.000000	-0.000038
2591.000000	-0.000043
2590.000000	-0.000045
2589.000000	-0.000047
2588.000000	-0.000053
2587.000000	-0.000059
2586.000000	-0.000061
2585.000000	-0.000059
2584.000000	-0.000056
2583.000000	-0.000056
2582.000000	-0.000057
2581.000000	-0.000056
2580.000000	-0.000048
2579.000000	-0.000034
2578.000000	-0.000022
2577.000000	-0.000020
2576.000000	-0.000028
2575.000000	-0.000039
2574.000000	-0.000045
2573.000000	-0.000045
2572.000000	-0.000043
2571.000000	-0.000041
2570.000000	-0.000041
2569.000000	-0.000045
2568.000000	-0.000052
2567.000000	-0.000057
2566.000000	-0.000057
2565.000000	-0.000056
2564.000000	-0.000058
2563.000000	-0.000065
2562.000000	-0.000073
2561.000000	-0.000076
2560.000000	-0.000070
2559.000000	-0.000060
2558.000000	-0.000054
2557.000000	-0.000054
2556.000000	-0.000060
2555.000000	-0.000064
2554.000000	-0.000062
2553.000000	-0.000054
2552.000000	-0.000043
2551.000000	-0.000035
2550.000000	-0.000033
2549.000000	-0.000043
2548.000000	-0.000062
2547.000000	-0.000084
2546.000000	-0.000101
2545.000000	-0.000106
2544.000000	-0.000100
2543.000000	-0.000086
2542.000000	-0.000070
2541.000000	-0.000055
2540.000000	-0.000043
2539.000000	-0.000035
2538.000000	-0.000027
2537.000000	-0.000023
2536.000000	-0.000022
2535.000000	-0.000025
2534.000000	-0.000030
2533.000000	-0.000033
2532.000000	-0.000035
2531.000000	-0.000034
2530.000000	-0.000034
2529.000000	-0.000038
2528.000000	-0.000047
2527.000000	-0.000055
2526.000000	-0.000060
2525.000000	-0.000063
2524.000000	-0.000068
2523.000000	-0.000074
2522.000000	-0.000074
2521.000000	-0.000063
2520.000000	-0.000047
2519.000000	-0.000034
2518.000000	-0.000028
2517.000000	-0.000028
2516.000000	-0.000032
2515.000000	-0.000039
2514.000000	-0.000045
2513.000000	-0.000048
2512.000000	-0.000048
2511.000000	-0.000044
2510.000000	-0.000036
2509.000000	-0.000027
2508.000000	-0.000019
2507.000000	-0.000016
2506.000000	-0.000020
2505.000000	-0.000027
2504.000000	-0.000034
2503.000000	-0.000035
2502.000000	-0.000029
2501.000000	-0.000018
2500.000000	-0.000009
2499.000000	-0.000003
2498.000000	-0.000004
2497.000000	-0.000011
2496.000000	-0.000020
2495.000000	-0.000026
2494.000000	-0.000025
2493.000000	-0.000018
2492.000000	-0.000012
2491.000000	-0.000008
2490.000000	-0.000006
2489.000000	-0.000004
2488.000000	-0.000004
2487.000000	-0.000004
2486.000000	0.000000
2485.000000	0.000007
2484.000000	0.000017
2483.000000	0.000024
2482.000000	0.000026
2481.000000	0.000021
2480.000000	0.000013
2479.000000	0.000006
2478.000000	0.000002
2477.000000	-0.000002
2476.000000	-0.000008
2475.000000	-0.000012
2474.000000	-0.000010
2473.000000	-0.000002
2472.000000	0.000009
2471.000000	0.000018
2470.000000	0.000024
2469.000000	0.000025
2468.000000	0.000021
2467.000000	0.000016
2466.000000	0.000015
2465.000000	0.000020
2464.000000	0.000033
2463.000000	0.000048
2462.000000	0.000061
2461.000000	0.000065
2460.000000	0.000059
2459.000000	0.000048
2458.000000	0.000039
2457.000000	0.000034
2456.000000	0.000030
2455.000000	0.000026
2454.000000	0.000026
2453.000000	0.000029
2452.000000	0.000032
2451.000000	0.000035
2450.000000	0.000035
2449.000000	0.000033
2448.000000	0.000029
2447.000000	0.000030
2446.000000	0.000039
2445.000000	0.000049
2444.000000	0.000049
2443.000000	0.000043
2442.000000	0.000041
2441.000000	0.000044
2440.000000	0.000046
2439.000000	0.000047
2438.000000	0.000051
2437.000000	0.000061
2436.000000	0.000071
2435.000000	0.000074
2434.000000	0.000074
2433.000000	0.000075
2432.000000	0.000072
2431.000000	0.000064
2430.000000	0.000060
2429.000000	0.000066
2428.000000	0.000078
2427.000000	0.000089
2426.000000	0.000093
2425.000000	0.000092
2424.000000	0.000090
2423.000000	0.000090
2422.000000	0.000092
2421.000000	0.000088
2420.000000	0.000075
2419.000000	0.000059
2418.000000	0.000055
2417.000000	0.000068
2416.000000	0.000085
2415.000000	0.000092
2414.000000	0.000088
2413.000000	0.000078
2412.000000	0.000070
2411.000000	0.000066
2410.000000	0.000069
2409.000000	0.000077
2408.000000	0.000083
2407.000000	0.000084
2406.000000	0.000080
2405.000000	0.000075
2404.000000	0.000068
2403.000000	0.000063
2402.000000	0.000068
2401.000000	0.000079
2400.000000	0.000085
2399.000000	0.000080
2398.000000	0.000075
2397.000000	0.000078
2396.000000	0.000087
2395.000000	0.000098
2394.000000	0.000111
2393.000000	0.000124
2392.000000	0.000126
2391.000000	0.000114
2390.000000	0.000098
2389.000000	0.000087
2388.000000	0.000079
2387.000000	0.000066
2386.000000	0.000048
2385.000000	0.000035
2384.000000	0.000026
2383.000000	0.000019
2382.000000	0.000018
2381.000000	0.000027
2380.000000	0.000038
2379.000000	0.000049
2378.000000	0.000070
2377.000000	0.000109
2376.000000	0.000151
2375.000000	0.000177
2374.000000	0.000177
2373.000000	0.000137
2372.000000	0.000031
2371.000000	-0.000148
2370.000000	-0.000362
2369.000000	-0.000558
2368.000000	-0.000720
2367.000000	-0.000835
2366.000000	-0.000876
2365.000000	-0.000840
2364.000000	-0.000777
2363.000000	-0.000680
2362.000000	-0.000487
2361.000000	-0.000190
2360.000000	0.000150
2359.000000	0.000471
2358.000000	0.000822
2357.000000	0.001270
2356.000000	0.001778
2355.000000	0.002261
2354.000000	0.002586
2353.000000	0.002636
2352.000000	0.002292
2351.000000	0.001657
2350.000000	0.001170
2349.000000	0.001288
2348.000000	0.002149
2347.000000	0.003315
2346.000000	0.004101
2345.000000	0.004172
2344.000000	0.003722
2343.000000	0.003180
2342.000000	0.002707
2341.000000	0.002289
2340.000000	0.001869
2339.000000	0.001445
2338.000000	0.001032
2337.000000	0.000653
2336.000000	0.000378
2335.000000	0.000241
2334.000000	0.000219
2333.000000	0.000246
2332.000000	0.000295
2331.000000	0.000289
2330.000000	0.000216
2329.000000	0.000044
2328.000000	-0.000082
2327.000000	-0.000094
2326.000000	0.000037
2325.000000	0.000232
2324.000000	0.000397
2323.000000	0.000490
2322.000000	0.000501
2321.000000	0.000473
2320.000000	0.000423
2319.000000	0.000338
2318.000000	0.000231
2317.000000	0.000137
2316.000000	0.000115
2315.000000	0.000112
2314.000000	0.000080
2313.000000	-0.000037
2312.000000	-0.000170
2311.000000	-0.000289
2310.000000	-0.000360
2309.000000	-0.000411
2308.000000	-0.000427
2307.000000	-0.000430
2306.000000	-0.000424
2305.000000	-0.000433
2304.000000	-0.000445
2303.000000	-0.000459
2302.000000	-0.000465
2301.000000	-0.000471
2300.000000	-0.000460
2299.000000	-0.000448
2298.000000	-0.000437
2297.000000	-0.000440
2296.000000	-0.000440
2295.000000	-0.000441
2294.000000	-0.000442
2293.000000	-0.000448
2292.000000	-0.000447
2291.000000	-0.000436
2290.000000	-0.000424
2289.000000	-0.000420
2288.000000	-0.000419
2287.000000	-0.000417
2286.000000	-0.000421
2285.000000	-0.000432
2284.000000	-0.000443
2283.000000	-0.000442
2282.000000	-0.000430
2281.000000	-0.000415
2280.000000	-0.000401
2279.000000	-0.000384
2278.000000	-0.000366
2277.000000	-0.000347
2276.000000	-0.000328
2275.000000	-0.000312
2274.000000	-0.000302
2273.000000	-0.000296
2272.000000	-0.000288
2271.000000	-0.000282
2270.000000	-0.000288
2269.000000	-0.000309
2268.000000	-0.000336
2267.000000	-0.000358
2266.000000	-0.000376
2265.000000	-0.000393
2264.000000	-0.000410
2263.000000	-0.000419
2262.000000	-0.000419
2261.000000	-0.000410
2260.000000	-0.000400
2259.000000	-0.000403
2258.000000	-0.000442
2257.000000	-0.000522
2256.000000	-0.000612
2255.000000	-0.000656
2254.000000	-0.000610
2253.000000	-0.000467
2252.000000	-0.000265
2251.000000	-0.000071
2250.000000	0.000059
2249.000000	0.000104
2248.000000	0.000085
2247.000000	0.000036
2246.000000	-0.000019
2245.000000	-0.000065
2244.000000	-0.000092
2243.000000	-0.000094
2242.000000	-0.000073
2241.000000	-0.000034
2240.000000	0.000015
2239.000000	0.000063
2238.000000	0.000097
2237.000000	0.000113
2236.000000	0.000114
2235.000000	0.000100
2234.000000	0.000071
2233.000000	0.000030
2232.000000	-0.000013
2231.000000	-0.000052
2230.000000	-0.000087
2229.000000	-0.000121
2228.000000	-0.000148
2227.000000	-0.000167
2226.000000	-0.000176
2225.000000	-0.000177
2224.000000	-0.000169
2223.000000	-0.000155
2222.000000	-0.000149
2221.000000	-0.000155
2220.000000	-0.000169
2219.000000	-0.000178
2218.000000	-0.000179
2217.000000	-0.000171
2216.000000	-0.000156
2215.000000	-0.000138
2214.000000	-0.000129
2213.000000	-0.000133
2212.000000	-0.000140
2211.000000	-0.000135
2210.000000	-0.000120
2209.000000	-0.000102
2208.000000	-0.000088
2207.000000	-0.000078
2206.000000	-0.000074
2205.000000	-0.000076
2204.000000	-0.000080
2203.000000	-0.000082
2202.000000	-0.000078
2201.000000	-0.000071
2200.000000	-0.000064
2199.000000	-0.000057
2198.000000	-0.000051
2197.000000	-0.000045
2196.000000	-0.000038
2195.000000	-0.000030
2194.000000	-0.000029
2193.000000	-0.000040
2192.000000	-0.000058
2191.000000	-0.000072
2190.000000	-0.000074
2189.000000	-0.000070
2188.000000	-0.000067
2187.000000	-0.000071
2186.000000	-0.000080
2185.000000	-0.000087
2184.000000	-0.000088
2183.000000	-0.000083
2182.000000	-0.000075
2181.000000	-0.000065
2180.000000	-0.000054
2179.000000	-0.000046
2178.000000	-0.000048
2177.000000	-0.000060
2176.000000	-0.000070
2175.000000	-0.000071
2174.000000	-0.000066
2173.000000	-0.000065
2172.000000	-0.000072
2171.000000	-0.000083
2170.000000	-0.000093
2169.000000	-0.000099
2168.000000	-0.000097
2167.000000	-0.000087
2166.000000	-0.000078
2165.000000	-0.000075
2164.000000	-0.000080
2163.000000	-0.000085
2162.000000	-0.000084
2161.000000	-0.000078
2160.000000	-0.000072
2159.000000	-0.000070
2158.000000	-0.000072
2157.000000	-0.000077
2156.000000	-0.000079
2155.000000	-0.000077
2154.000000	-0.000073
2153.000000	-0.000070
2152.000000	-0.000071
2151.000000	-0.000075
2150.000000	-0.000082
2149.000000	-0.000090
2148.000000	-0.000095
2147.000000	-0.000097
2146.000000	-0.000098
2145.000000	-0.000102
2144.000000	-0.000108
2143.000000	-0.000117
2142.000000	-0.000126
2141.000000	-0.000134
2140.000000	-0.000140
2139.000000	-0.000145
2138.000000	-0.000150
2137.000000	-0.000157
2136.000000	-0.000163
2135.000000	-0.000168
2134.000000	-0.000175
2133.000000	-0.000186
2132.000000	-0.000203
2131.000000	-0.000224
2130.000000	-0.000245
2129.000000	-0.000255
2128.000000	-0.000246
2127.000000	-0.000218
2126.000000	-0.000181
2125.000000	-0.000148
2124.000000	-0.000123
2123.000000	-0.000106
2122.000000	-0.000091
2121.000000	-0.000076
2120.000000	-0.000055
2119.000000	-0.000025
2118.000000	0.000010
2117.000000	0.000048
2116.000000	0.000082
2115.000000	0.000113
2114.000000	0.000145
2113.000000	0.000180
2112.000000	0.000220
2111.000000	0.000260
2110.000000	0.000296
2109.000000	0.000332
2108.000000	0.000373
2107.000000	0.000423
2106.000000	0.000474
2105.000000	0.000518
2104.000000	0.000554
2103.000000	0.000584
2102.000000	0.000607
2101.000000	0.000626
2100.000000	0.000641
2099.000000	0.000653
2098.000000	0.000659
2097.000000	0.000657
2096.000000	0.000646
2095.000000	0.000625
2094.000000	0.000594
2093.000000	0.000552
2092.000000	0.000507
2091.000000	0.000462
2090.000000	0.000418
2089.000000	0.000376
2088.000000	0.000339
2087.000000	0.000311
2086.000000	0.000287
2085.000000	0.000259
2084.000000	0.000226
2083.000000	0.000192
2082.000000	0.000161
2081.000000	0.000137
2080.000000	0.000120
2079.000000	0.000107
2078.000000	0.000096
2077.000000	0.000091
2076.000000	0.000090
2075.000000	0.000087
2074.000000	0.000075
2073.000000	0.000055
2072.000000	0.000038
2071.000000	0.000032
2070.000000	0.000032
2069.000000	0.000030
2068.000000	0.000022
2067.000000	0.000011
2066.000000	-0.000001
2065.000000	-0.000013
2064.000000	-0.000021
2063.000000	-0.000020
2062.000000	-0.000008
2061.000000	0.000006
2060.000000	0.000015
2059.000000	0.000015
2058.000000	0.000011
2057.000000	0.000005
2056.000000	-0.000001
2055.000000	-0.000007
2054.000000	-0.000014
2053.000000	-0.000021
2052.000000	-0.000026
2051.000000	-0.000025
2050.000000	-0.000021
2049.000000	-0.000016
2048.000000	-0.000012
2047.000000	-0.000011
2046.000000	-0.000012
2045.000000	-0.000012
2044.000000	-0.000011
2043.000000	-0.000008
2042.000000	-0.000005
2041.000000	0.000001
2040.000000	0.000010
2039.000000	0.000018
2038.000000	0.000016
2037.000000	0.000005
2036.000000	-0.000009
2035.000000	-0.000016
2034.000000	-0.000015
2033.000000	-0.000009
2032.000000	-0.000003
2031.000000	-0.000001
2030.000000	-0.000001
2029.000000	-0.000001
2028.000000	0.000001
2027.000000	0.000001
2026.000000	-0.000002
2025.000000	-0.000006
2024.000000	-0.000005
2023.000000	0.000000
2022.000000	0.000003
2021.000000	0.000001
2020.000000	-0.000003
2019.000000	-0.000004
2018.000000	-0.000005
2017.000000	-0.000010
2016.000000	-0.000015
2015.000000	-0.000015
2014.000000	-0.000010
2013.000000	-0.000007
2012.000000	-0.000009
2011.000000	-0.000014
2010.000000	-0.000023
2009.000000	-0.000032
2008.000000	-0.000037
2007.000000	-0.000038
2006.000000	-0.000035
2005.000000	-0.000031
2004.000000	-0.000029
2003.000000	-0.000030
2002.000000	-0.000031
2001.000000	-0.000029
2000.000000	-0.000025
1999.000000	-0.000026
1998.000000	-0.000032
1997.000000	-0.000039
1996.000000	-0.000038
1995.000000	-0.000027
1994.000000	-0.000013
1993.000000	-0.000006
1992.000000	-0.000009
1991.000000	-0.000021
1990.000000	-0.000034
1989.000000	-0.000041
1988.000000	-0.000038
1987.000000	-0.000027
1986.000000	-0.000014
1985.000000	-0.000004
1984.000000	0.000004
1983.000000	0.000011
1982.000000	0.000016
1981.000000	0.000017
1980.000000	0.000016
1979.000000	0.000014
1978.000000	0.000011
1977.000000	0.000007
1976.000000	0.000003
1975.000000	-0.000001
1974.000000	-0.000005
1973.000000	-0.000010
1972.000000	-0.000013
1971.000000	-0.000012
1970.000000	-0.000012
1969.000000	-0.000015
1968.000000	-0.000021
1967.000000	-0.000027
1966.000000	-0.000032
1965.000000	-0.000036
1964.000000	-0.000035
1963.000000	-0.000026
1962.000000	-0.000010
1961.000000	0.000006
1960.000000	0.000015
1959.000000	0.000014
1958.000000	0.000003
1957.000000	-0.000010
1956.000000	-0.000019
1955.000000	-0.000021
1954.000000	-0.000022
1953.000000	-0.000030
1952.000000	-0.000037
1951.000000	-0.000034
1950.000000	-0.000020
1949.000000	-0.000003
1948.000000	0.000010
1947.000000	0.000014
1946.000000	0.000010
1945.000000	-0.000001
1944.000000	-0.000009
1943.000000	-0.000006
1942.000000	0.000008
1941.000000	0.000022
1940.000000	0.000025
1939.000000	0.000017
1938.000000	0.000010
1937.000000	0.000010
1936.000000	0.000014
1935.000000	0.000017
1934.000000	0.000015
1933.000000	0.000013
1932.000000	0.000013
1931.000000	0.000017
1930.000000	0.000021
1929.000000	0.000024
1928.000000	0.000025
1927.000000	0.000022
1926.000000	0.000012
1925.000000	-0.000001
1924.000000	-0.000012
1923.000000	-0.000015
1922.000000	-0.000011
1921.000000	-0.000002
1920.000000	0.000006
1919.000000	0.000010
1918.000000	0.000010
1917.000000	0.000009
1916.000000	0.000007
1915.000000	0.000004
1914.000000	0.000001
1913.000000	-0.000002
1912.000000	-0.000006
1911.000000	-0.000021
1910.000000	-0.000022
1909.000000	-0.000016
1908.000000	-0.000006
1907.000000	0.000000
1906.000000	-0.000000
1905.000000	-0.000001
1904.000000	0.000001
1903.000000	0.000003
1902.000000	0.000001
1901.000000	-0.000003
1900.000000	-0.000007
1899.000000	-0.000013
1898.000000	-0.000018
1897.000000	-0.000019
1896.000000	-0.000014
1895.000000	-0.000007
1894.000000	0.000000
1893.000000	0.000009
1892.000000	0.000020
1891.000000	0.000028
1890.000000	0.000034
1889.000000	0.000040
1888.000000	0.000045
1887.000000	0.000048
1886.000000	0.000048
1885.000000	0.000050
1884.000000	0.000053
1883.000000	0.000051
1882.000000	0.000045
1881.000000	0.000040
1880.000000	0.000036
1879.000000	0.000032
1878.000000	0.000029
1877.000000	0.000033
1876.000000	0.000040
1875.000000	0.000042
1874.000000	0.000035
1873.000000	0.000027
1872.000000	0.000023
1871.000000	0.000019
1870.000000	0.000014
1869.000000	0.000015
1868.000000	0.000029
1867.000000	0.000046
1866.000000	0.000053
1865.000000	0.000047
1864.000000	0.000035
1863.000000	0.000022
1862.000000	0.000013
1861.000000	0.000017
1860.000000	0.000033
1859.000000	0.000048
1858.000000	0.000054
1857.000000	0.000057
1856.000000	0.000060
1855.000000	0.000063
1854.000000	0.000062
1853.000000	0.000065
1852.000000	0.000075
1851.000000	0.000093
1850.000000	0.000109
1849.000000	0.000114
1848.000000	0.000107
1847.000000	0.000093
1846.000000	0.000082
1845.000000	0.000079
1844.000000	0.000083
1843.000000	0.000086
1842.000000	0.000090
1841.000000	0.000096
1840.000000	0.000105
1839.000000	0.000117
1838.000000	0.000129
1837.000000	0.000136
1836.000000	0.000137
1835.000000	0.000132
1834.000000	0.000126
1833.000000	0.000124
1832.000000	0.000127
1831.000000	0.000137
1830.000000	0.000149
1829.000000	0.000157
1828.000000	0.000156
1827.000000	0.000147
1826.000000	0.000139
1825.000000	0.000143
1824.000000	0.000162
1823.000000	0.000185
1822.000000	0.000197
1821.000000	0.000197
1820.000000	0.000193
1819.000000	0.000191
1818.000000	0.000191
1817.000000	0.000198
1816.000000	0.000216
1815.000000	0.000233
1814.000000	0.000237
1813.000000	0.000229
1812.000000	0.000222
1811.000000	0.000221
1810.000000	0.000223
1809.000000	0.000232
1808.000000	0.000247
1807.000000	0.000261
1806.000000	0.000270
1805.000000	0.000281
1804.000000	0.000300
1803.000000	0.000314
1802.000000	0.000314
1801.000000	0.000305
1800.000000	0.000299
1799.000000	0.000298
1798.000000	0.000297
1797.000000	0.000298
1796.000000	0.000308
1795.000000	0.000324
1794.000000	0.000344
1793.000000	0.000370
1792.000000	0.000398
1791.000000	0.000413
1790.000000	0.000412
1789.000000	0.000407
1788.000000	0.000408
1787.000000	0.000411
1786.000000	0.000413
1785.000000	0.000419
1784.000000	0.000430
1783.000000	0.000436
1782.000000	0.000431
1781.000000	0.000422
1780.000000	0.000424
1779.000000	0.000438
1778.000000	0.000455
1777.000000	0.000468
1776.000000	0.000476
1775.000000	0.000479
1774.000000	0.000478
1773.000000	0.000471
1772.000000	0.000472
1771.000000	0.000491
1770.000000	0.000523
1769.000000	0.000551
1768.000000	0.000573
1767.000000	0.000591
1766.000000	0.000601
1765.000000	0.000606
1764.000000	0.000612
1763.000000	0.000623
1762.000000	0.000630
1761.000000	0.000625
1760.000000	0.000623
1759.000000	0.000633
1758.000000	0.000649
1757.000000	0.000658
1756.000000	0.000661
1755.000000	0.000662
1754.000000	0.000654
1753.000000	0.000627
1752.000000	0.000593
1751.000000	0.000569
1750.000000	0.000551
1749.000000	0.000535
1748.000000	0.000524
1747.000000	0.000522
1746.000000	0.000515
1745.000000	0.000492
1744.000000	0.000465
1743.000000	0.000453
1742.000000	0.000451
1741.000000	0.000447
1740.000000	0.000444
1739.000000	0.000449
1738.000000	0.000450
1737.000000	0.000432
1736.000000	0.000400
1735.000000	0.000386
1734.000000	0.000388
1733.000000	0.000382
1732.000000	0.000380
1731.000000	0.000398
1730.000000	0.000431
1729.000000	0.000469
1728.000000	0.000504
1727.000000	0.000531
1726.000000	0.000549
1725.000000	0.000559
1724.000000	0.000570
1723.000000	0.000581
1722.000000	0.000587
1721.000000	0.000586
1720.000000	0.000585
1719.000000	0.000589
1718.000000	0.000593
1717.000000	0.000597
1716.000000	0.000605
1715.000000	0.000612
1714.000000	0.000619
1713.000000	0.000638
1712.000000	0.000666
1711.000000	0.000684
1710.000000	0.000686
1709.000000	0.000682
1708.000000	0.000682
1707.000000	0.000688
1706.000000	0.000708
1705.000000	0.000750
1704.000000	0.000793
1703.000000	0.000802
1702.000000	0.000785
1701.000000	0.000806
1700.000000	0.000864
1699.000000	0.000901
1698.000000	0.000908
1697.000000	0.000907
1696.000000	0.000919
1695.000000	0.000931
1694.000000	0.000925
1693.000000	0.000907
1692.000000	0.000875
1691.000000	0.000824
1690.000000	0.000764
1689.000000	0.000705
1688.000000	0.000647
1687.000000	0.000586
1686.000000	0.000521
1685.000000	0.000451
1684.000000	0.000365
1683.000000	0.000272
1682.000000	0.000194
1681.000000	0.000120
1680.000000	0.000046
1679.000000	-0.000015
1678.000000	-0.000060
1677.000000	-0.000105
1676.000000	-0.000147
1675.000000	-0.000171
1674.000000	-0.000182
1673.000000	-0.000203
1672.000000	-0.000240
1671.000000	-0.000278
1670.000000	-0.000302
1669.000000	-0.000318
1668.000000	-0.000334
1667.000000	-0.000343
1666.000000	-0.000349
1665.000000	-0.000378
1664.000000	-0.000434
1663.000000	-0.000494
1662.000000	-0.000527
1661.000000	-0.000538
1660.000000	-0.000537
1659.000000	-0.000518
1658.000000	-0.000470
1657.000000	-0.000411
1656.000000	-0.000359
1655.000000	-0.000291
1654.000000	-0.000186
1653.000000	-0.000100
1652.000000	-0.000089
1651.000000	-0.000090
1650.000000	-0.000061
1649.000000	-0.000050
1648.000000	-0.000076
1647.000000	-0.000124
1646.000000	-0.000203
1645.000000	-0.000331
1644.000000	-0.000489
1643.000000	-0.000651
1642.000000	-0.000803
1641.000000	-0.000943
1640.000000	-0.001064
1639.000000	-0.001165
1638.000000	-0.001250
1637.000000	-0.001320
1636.000000	-0.001363
1635.000000	-0.001371
1634.000000	-0.001360
1633.000000	-0.001340
1632.000000	-0.001324
1631.000000	-0.001319
1630.000000	-0.001314
1629.000000	-0.001297
1628.000000	-0.001266
1627.000000	-0.001219
1626.000000	-0.001162
1625.000000	-0.001103
1624.000000	-0.001042
1623.000000	-0.000964
1622.000000	-0.000855
1621.000000	-0.000730
1620.000000	-0.000613
1619.000000	-0.000507
1618.000000	-0.000394
1617.000000	-0.000269
1616.000000	-0.000149
1615.000000	-0.000032
1614.000000	0.000091
1613.000000	0.000211
1612.000000	0.000312
1611.000000	0.000397
1610.000000	0.000480
1609.000000	0.000558
1608.000000	0.000619
1607.000000	0.000658
1606.000000	0.000669
1605.000000	0.000645
1604.000000	0.000589
1603.000000	0.000525
1602.000000	0.000464
1601.000000	0.000395
1600.000000	0.000317
1599.000000	0.000249
1598.000000	0.000207
1597.000000	0.000179
1596.000000	0.000154
1595.000000	0.000135
1594.000000	0.000127
1593.000000	0.000127
1592.000000	0.000130
1591.000000	0.000140
1590.000000	0.000163
1589.000000	0.000192
1588.000000	0.000222
1587.000000	0.000258
1586.000000	0.000308
1585.000000	0.000361
1584.000000	0.000402
1583.000000	0.000435
1582.000000	0.000469
1581.000000	0.000495
1580.000000	0.000503
1579.000000	0.000506
1578.000000	0.000515
1577.000000	0.000531
1576.000000	0.000553
1575.000000	0.000590
1574.000000	0.000649
1573.000000	0.000702
1572.000000	0.000723
1571.000000	0.000718
1570.000000	0.000708
1569.000000	0.000692
1568.000000	0.000673
1567.000000	0.000676
1566.000000	0.000713
1565.000000	0.000767
1564.000000	0.000816
1563.000000	0.000853
1562.000000	0.000876
1561.000000	0.000891
1560.000000	0.000921
1559.000000	0.000950
1558.000000	0.000976
1557.000000	0.000995
1556.000000	0.001017
1555.000000	0.001047
1554.000000	0.001079
1553.000000	0.001097
1552.000000	0.001101
1551.000000	0.001105
1550.000000	0.001119
1549.000000	0.001138
1548.000000	0.001150
1547.000000	0.001160
1546.000000	0.001167
1545.000000	0.001153
1544.000000	0.001098
1543.000000	0.001019
1542.000000	0.000952
1541.000000	0.000927
1540.000000	0.000933
1539.000000	0.000939
1538.000000	0.000936
1537.000000	0.000937
1536.000000	0.000926
1535.000000	0.000889
1534.000000	0.000848
1533.000000	0.000823
1532.000000	0.000799
1531.000000	0.000739
1530.000000	0.000630
1529.000000	0.000522
1528.000000	0.000479
1527.000000	0.000519
1526.000000	0.000590
1525.000000	0.000630
1524.000000	0.000627
1523.000000	0.000614
1522.000000	0.000612
1521.000000	0.000613
1520.000000	0.000603
1519.000000	0.000595
1518.000000	0.000593
1517.000000	0.000574
1516.000000	0.000527
1515.000000	0.000478
1514.000000	0.000480
1513.000000	0.000566
1512.000000	0.000713
1511.000000	0.000851
1510.000000	0.000925
1509.000000	0.000951
1508.000000	0.000992
1507.000000	0.001079
1506.000000	0.001168
1505.000000	0.001209
1504.000000	0.001234
1503.000000	0.001260
1502.000000	0.001258
1501.000000	0.001226
1500.000000	0.001194
1499.000000	0.001176
1498.000000	0.001151
1497.000000	0.001106
1496.000000	0.001059
1495.000000	0.001034
1494.000000	0.001045
1493.000000	0.001096
1492.000000	0.001196
1491.000000	0.001343
1490.000000	0.001515
1489.000000	0.001685
1488.000000	0.001838
1487.000000	0.001950
1486.000000	0.002008
1485.000000	0.002009
1484.000000	0.001968
1483.000000	0.001925
1482.000000	0.001923
1481.000000	0.001974
1480.000000	0.002055
1479.000000	0.002146
1478.000000	0.002247
1477.000000	0.002360
1476.000000	0.002467
1475.000000	0.002543
1474.000000	0.002593
1473.000000	0.002630
1472.000000	0.002655
1471.000000	0.002655
1470.000000	0.002633
1469.000000	0.002602
1468.000000	0.002555
1467.000000	0.002444
1466.000000	0.002226
1465.000000	0.001940
1464.000000	0.001730
1463.000000	0.001711
1462.000000	0.001849
1461.000000	0.002002
1460.000000	0.002056
1459.000000	0.002004
1458.000000	0.001905
1457.000000	0.001801
1456.000000	0.001687
1455.000000	0.001581
1454.000000	0.001501
1453.000000	0.001415
1452.000000	0.001292
1451.000000	0.001143
1450.000000	0.001013
1449.000000	0.000946
1448.000000	0.000945
1447.000000	0.000957
1446.000000	0.000931
1445.000000	0.000859
1444.000000	0.000782
1443.000000	0.000735
1442.000000	0.000702
1441.000000	0.000658
1440.000000	0.000598
1439.000000	0.000532
1438.000000	0.000447
1437.000000	0.000338
1436.000000	0.000250
1435.000000	0.000243
1434.000000	0.000318
1433.000000	0.000412
1432.000000	0.000480
1431.000000	0.000518
1430.000000	0.000537
1429.000000	0.000547
1428.000000	0.000548
1427.000000	0.000535
1426.000000	0.000490
1425.000000	0.000392
1424.000000	0.000252
1423.000000	0.000130
1422.000000	0.000080
1421.000000	0.000133
1420.000000	0.000289
1419.000000	0.000482
1418.000000	0.000617
1417.000000	0.000662
1416.000000	0.000659
1415.000000	0.000643
1414.000000	0.000615
1413.000000	0.000568
1412.000000	0.000518
1411.000000	0.000485
1410.000000	0.000459
1409.000000	0.000431
1408.000000	0.000426
1407.000000	0.000471
1406.000000	0.000558
1405.000000	0.000644
1404.000000	0.000697
1403.000000	0.000726
1402.000000	0.000747
1401.000000	0.000775
1400.000000	0.000821
1399.000000	0.000893
1398.000000	0.000972
1397.000000	0.001039
1396.000000	0.001101
1395.000000	0.001187
1394.000000	0.001302
1393.000000	0.001420
1392.000000	0.001527
1391.000000	0.001634
1390.000000	0.001754
1389.000000	0.001880
1388.000000	0.001997
1387.000000	0.002091
1386.000000	0.002160
1385.000000	0.002211
1384.000000	0.002248
1383.000000	0.002263
1382.000000	0.002237
1381.000000	0.002149
1380.000000	0.001989
1379.000000	0.001775
1378.000000	0.001543
1377.000000	0.001328
1376.000000	0.001151
1375.000000	0.001009
1374.000000	0.000890
1373.000000	0.000781
1372.000000	0.000682
1371.000000	0.000604
1370.000000	0.000554
1369.000000	0.000527
1368.000000	0.000517
1367.000000	0.000517
1366.000000	0.000520
1365.000000	0.000526
1364.000000	0.000541
1363.000000	0.000574
1362.000000	0.000620
1361.000000	0.000661
1360.000000	0.000690
1359.000000	0.000715
1358.000000	0.000743
1357.000000	0.000776
1356.000000	0.000816
1355.000000	0.000865
1354.000000	0.000916
1353.000000	0.000952
1352.000000	0.000966
1351.000000	0.000972
1350.000000	0.000989
1349.000000	0.001012
1348.000000	0.001020
1347.000000	0.001004
1346.000000	0.000975
1345.000000	0.000952
1344.000000	0.000944
1343.000000	0.000945
1342.000000	0.000945
1341.000000	0.000934
1340.000000	0.000911
1339.000000	0.000880
1338.000000	0.000849
1337.000000	0.000829
1336.000000	0.000829
1335.000000	0.000840
1334.000000	0.000836
1333.000000	0.000799
1332.000000	0.000739
1331.000000	0.000681
1330.000000	0.000634
1329.000000	0.000593
1328.000000	0.000553
1327.000000	0.000516
1326.000000	0.000486
1325.000000	0.000457
1324.000000	0.000430
1323.000000	0.000412
1322.000000	0.000408
1321.000000	0.000408
1320.000000	0.000398
1319.000000	0.000377
1318.000000	0.000347
1317.000000	0.000316
1316.000000	0.000292
1315.000000	0.000275
1314.000000	0.000255
1313.000000	0.000216
1312.000000	0.000161
1311.000000	0.000101
1310.000000	0.000046
1309.000000	-0.000000
1308.000000	-0.000033
1307.000000	-0.000050
1306.000000	-0.000064
1305.000000	-0.000090
1304.000000	-0.000126
1303.000000	-0.000160
1302.000000	-0.000190
1301.000000	-0.000223
1300.000000	-0.000264
1299.000000	-0.000309
1298.000000	-0.000354
1297.000000	-0.000390
1296.000000	-0.000410
1295.000000	-0.000409
1294.000000	-0.000401
1293.000000	-0.000402
1292.000000	-0.000413
1291.000000	-0.000416
1290.000000	-0.000411
1289.000000	-0.000417
1288.000000	-0.000452
1287.000000	-0.000519
1286.000000	-0.000613
1285.000000	-0.000730
1284.000000	-0.000873
1283.000000	-0.001044
1282.000000	-0.001246
1281.000000	-0.001465
1280.000000	-0.001661
1279.000000	-0.001788
1278.000000	-0.001816
1277.000000	-0.001741
1276.000000	-0.001567
1275.000000	-0.001309
1274.000000	-0.001007
1273.000000	-0.000713
1272.000000	-0.000467
1271.000000	-0.000283
1270.000000	-0.000175
1269.000000	-0.000152
1268.000000	-0.000207
1267.000000	-0.000311
1266.000000	-0.000431
1265.000000	-0.000550
1264.000000	-0.000658
1263.000000	-0.000752
1262.000000	-0.000838
1261.000000	-0.000935
1260.000000	-0.001046
1259.000000	-0.001171
1258.000000	-0.001312
1257.000000	-0.001478
1256.000000	-0.001661
1255.000000	-0.001837
1254.000000	-0.001993
1253.000000	-0.002142
1252.000000	-0.002304
1251.000000	-0.002492
1250.000000	-0.002713
1249.000000	-0.002972
1248.000000	-0.003255
1247.000000	-0.003543
1246.000000	-0.003833
1245.000000	-0.004133
1244.000000	-0.004439
1243.000000	-0.004724
1242.000000	-0.004976
1241.000000	-0.005208
1240.000000	-0.005432
1239.000000	-0.005636
1238.000000	-0.005800
1237.000000	-0.005910
1236.000000	-0.005965
1235.000000	-0.005974
1234.000000	-0.005956
1233.000000	-0.005925
1232.000000	-0.005879
1231.000000	-0.005803
1230.000000	-0.005695
1229.000000	-0.005566
1228.000000	-0.005426
1227.000000	-0.005277
1226.000000	-0.005126
1225.000000	-0.004982
1224.000000	-0.004844
1223.000000	-0.004699
1222.000000	-0.004550
1221.000000	-0.004407
1220.000000	-0.004269
1219.000000	-0.004125
1218.000000	-0.003974
1217.000000	-0.003829
1216.000000	-0.003696
1215.000000	-0.003568
1214.000000	-0.003441
1213.000000	-0.003322
1212.000000	-0.003210
1211.000000	-0.003093
1210.000000	-0.002969
1209.000000	-0.002847
1208.000000	-0.002739
1207.000000	-0.002644
1206.000000	-0.002562
1205.000000	-0.002489
1204.000000	-0.002417
1203.000000	-0.002334
1202.000000	-0.002242
1201.000000	-0.002155
1200.000000	-0.002070
1199.000000	-0.001981
1198.000000	-0.001892
1197.000000	-0.001820
1196.000000	-0.001767
1195.000000	-0.001724
1194.000000	-0.001691
1193.000000	-0.001686
1192.000000	-0.001709
1191.000000	-0.001735
1190.000000	-0.001742
1189.000000	-0.001739
1188.000000	-0.001738
1187.000000	-0.001737
1186.000000	-0.001718
1185.000000	-0.001676
1184.000000	-0.001614
1183.000000	-0.001545
1182.000000	-0.001481
1181.000000	-0.001425
1180.000000	-0.001368
1179.000000	-0.001304
1178.000000	-0.001241
1177.000000	-0.001195
1176.000000	-0.001161
1175.000000	-0.001119
1174.000000	-0.001067
1173.000000	-0.001015
1172.000000	-0.000963
1171.000000	-0.000908
1170.000000	-0.000857
1169.000000	-0.000829
1168.000000	-0.000826
1167.000000	-0.000827
1166.000000	-0.000821
1165.000000	-0.000825
1164.000000	-0.000855
1163.000000	-0.000911
1162.000000	-0.000978
1161.000000	-0.001040
1160.000000	-0.001081
1159.000000	-0.001089
1158.000000	-0.001070
1157.000000	-0.001042
1156.000000	-0.001012
1155.000000	-0.000972
1154.000000	-0.000922
1153.000000	-0.000879
1152.000000	-0.000857
1151.000000	-0.000855
1150.000000	-0.000870
1149.000000	-0.000904
1148.000000	-0.000947
1147.000000	-0.000986
1146.000000	-0.001012
1145.000000	-0.001029
1144.000000	-0.001038
1143.000000	-0.001040
1142.000000	-0.001046
1141.000000	-0.001068
1140.000000	-0.001095
1139.000000	-0.001105
1138.000000	-0.001089
1137.000000	-0.001064
1136.000000	-0.001042
1135.000000	-0.001026
1134.000000	-0.001020
1133.000000	-0.001026
1132.000000	-0.001038
1131.000000	-0.001038
1130.000000	-0.001019
1129.000000	-0.000992
1128.000000	-0.000966
1127.000000	-0.000943
1126.000000	-0.000928
1125.000000	-0.000922
1124.000000	-0.000912
1123.000000	-0.000885
1122.000000	-0.000850
1121.000000	-0.000823
1120.000000	-0.000797
1119.000000	-0.000746
1118.000000	-0.000675
1117.000000	-0.000617
1116.000000	-0.000592
1115.000000	-0.000585
1114.000000	-0.000572
1113.000000	-0.000548
1112.000000	-0.000516
1111.000000	-0.000473
1110.000000	-0.000427
1109.000000	-0.000395
1108.000000	-0.000382
1107.000000	-0.000377
1106.000000	-0.000370
1105.000000	-0.000366
1104.000000	-0.000373
1103.000000	-0.000388
1102.000000	-0.000405
1101.000000	-0.000424
1100.000000	-0.000438
1099.000000	-0.000440
1098.000000	-0.000429
1097.000000	-0.000414
1096.000000	-0.000394
1095.000000	-0.000368
1094.000000	-0.000336
1093.000000	-0.000303
1092.000000	-0.000259
1091.000000	-0.000190
1090.000000	-0.000109
1089.000000	-0.000042
1088.000000	0.000006
1087.000000	0.000051
1086.000000	0.000103
1085.000000	0.000155
1084.000000	0.000199
1083.000000	0.000244
1082.000000	0.000298
1081.000000	0.000359
1080.000000	0.000423
1079.000000	0.000492
1078.000000	0.000562
1077.000000	0.000628
1076.000000	0.000695
1075.000000	0.000771
1074.000000	0.000849
1073.000000	0.000919
1072.000000	0.000991
1071.000000	0.001082
1070.000000	0.001192
1069.000000	0.001290
1068.000000	0.001356
1067.000000	0.001395
1066.000000	0.001421
1065.000000	0.001450
1064.000000	0.001489
1063.000000	0.001542
1062.000000	0.001595
1061.000000	0.001631
1060.000000	0.001652
1059.000000	0.001678
1058.000000	0.001721
1057.000000	0.001774
1056.000000	0.001830
1055.000000	0.001887
1054.000000	0.001945
1053.000000	0.002000
1052.000000	0.002058
1051.000000	0.002118
1050.000000	0.002159
1049.000000	0.002165
1048.000000	0.002157
1047.000000	0.002170
1046.000000	0.002207
1045.000000	0.002233
1044.000000	0.002230
1043.000000	0.002221
1042.000000	0.002227
1041.000000	0.002240
1040.000000	0.002235
1039.000000	0.002199
1038.000000	0.002142
1037.000000	0.002085
1036.000000	0.002053
1035.000000	0.002047
1034.000000	0.002040
1033.000000	0.002002
1032.000000	0.001941
1031.000000	0.001894
1030.000000	0.001871
1029.000000	0.001846
1028.000000	0.001798
1027.000000	0.001739
1026.000000	0.001695
1025.000000	0.001667
1024.000000	0.001639
1023.000000	0.001602
1022.000000	0.001554
1021.000000	0.001500
1020.000000	0.001458
1019.000000	0.001440
1018.000000	0.001444
1017.000000	0.001454
1016.000000	0.001468
1015.000000	0.001495
1014.000000	0.001524
1013.000000	0.001528
1012.000000	0.001498
1011.000000	0.001460
1010.000000	0.001440
1009.000000	0.001436
1008.000000	0.001440
1007.000000	0.001453
1006.000000	0.001473
1005.000000	0.001480
1004.000000	0.001462
1003.000000	0.001431
1002.000000	0.001410
1001.000000	0.001401
1000.000000	0.001399
999.000000	0.001397
998.000000	0.001397
997.000000	0.001403
996.000000	0.001419
995.000000	0.001444
994.000000	0.001463
993.000000	0.001462
992.000000	0.001450
991.000000	0.001454
990.000000	0.001478
989.000000	0.001504
988.000000	0.001517
987.000000	0.001528
986.000000	0.001542
985.000000	0.001547
984.000000	0.001531
983.000000	0.001505
982.000000	0.001482
981.000000	0.001463
980.000000	0.001440
979.000000	0.001414
978.000000	0.001384
977.000000	0.001346
976.000000	0.001298
975.000000	0.001251
974.000000	0.001201
973.000000	0.001138
972.000000	0.001064
971.000000	0.001002
970.000000	0.000967
969.000000	0.000940
968.000000	0.000896
967.000000	0.000830
966.000000	0.000757
965.000000	0.000684
964.000000	0.000607
963.000000	0.000534
962.000000	0.000478
961.000000	0.000452
960.000000	0.000454
959.000000	0.000465
958.000000	0.000466
957.000000	0.000451
956.000000	0.000434
955.000000	0.000429
954.000000	0.000423
953.000000	0.000405
952.000000	0.000386
951.000000	0.000395
950.000000	0.000430
949.000000	0.000458
948.000000	0.000456
947.000000	0.000434
946.000000	0.000408
945.000000	0.000382
944.000000	0.000361
943.000000	0.000359
942.000000	0.000375
941.000000	0.000386
940.000000	0.000379
939.000000	0.000367
938.000000	0.000369
937.000000	0.000390
936.000000	0.000421
935.000000	0.000455
934.000000	0.000483
933.000000	0.000491
932.000000	0.000482
931.000000	0.000478
930.000000	0.000486
929.000000	0.000495
928.000000	0.000487
927.000000	0.000467
926.000000	0.000451
925.000000	0.000454
924.000000	0.000486
923.000000	0.000546
922.000000	0.000624
921.000000	0.000701
920.000000	0.000760
919.000000	0.000775
918.000000	0.000717
917.000000	0.000581
916.000000	0.000412
915.000000	0.000270
914.000000	0.000181
913.000000	0.000127
912.000000	0.000091
911.000000	0.000071
910.000000	0.000062
909.000000	0.000052
908.000000	0.000046
907.000000	0.000062
906.000000	0.000101
905.000000	0.000139
904.000000	0.000170
903.000000	0.000207
902.000000	0.000251
901.000000	0.000279
900.000000	0.000289
899.000000	0.000310
898.000000	0.000358
897.000000	0.000417
896.000000	0.000463
895.000000	0.000490
894.000000	0.000498
893.000000	0.000480
892.000000	0.000445
891.000000	0.000424
890.000000	0.000437
889.000000	0.000471
888.000000	0.000504
887.000000	0.000529
886.000000	0.000537
885.000000	0.000518
884.000000	0.000471
883.000000	0.000407
882.000000	0.000327
881.000000	0.000228
880.000000	0.000119
879.000000	0.000020
878.000000	-0.000061
877.000000	-0.000138
876.000000	-0.000207
875.000000	-0.000249
874.000000	-0.000268
873.000000	-0.000300
872.000000	-0.000366
871.000000	-0.000455
870.000000	-0.000554
869.000000	-0.000664
868.000000	-0.000787
867.000000	-0.000912
866.000000	-0.001038
865.000000	-0.001183
864.000000	-0.001356
863.000000	-0.001556
862.000000	-0.001792
861.000000	-0.002088
860.000000	-0.002455
859.000000	-0.002895
858.000000	-0.003424
857.000000	-0.004067
856.000000	-0.004811
855.000000	-0.005599
854.000000	-0.006377
853.000000	-0.007106
852.000000	-0.007722
851.000000	-0.008125
850.000000	-0.008241
849.000000	-0.008059
848.000000	-0.007616
847.000000	-0.006972
846.000000	-0.006213
845.000000	-0.005433
844.000000	-0.004688
843.000000	-0.003984
842.000000	-0.003321
841.000000	-0.002721
840.000000	-0.002203
839.000000	-0.001766
838.000000	-0.001405
837.000000	-0.001122
836.000000	-0.000900
835.000000	-0.000706
834.000000	-0.000528
833.000000	-0.000385
832.000000	-0.000282
831.000000	-0.000199
830.000000	-0.000116
829.000000	-0.000037
828.000000	0.000032
827.000000	0.000099
826.000000	0.000170
825.000000	0.000238
824.000000	0.000296
823.000000	0.000345
822.000000	0.000384
821.000000	0.000410
820.000000	0.000436
819.000000	0.000469
818.000000	0.000484
817.000000	0.000450
816.000000	0.000374
815.000000	0.000297
814.000000	0.000239
813.000000	0.000197
812.000000	0.000184
811.000000	0.000220
810.000000	0.000280
809.000000	0.000310
808.000000	0.000297
807.000000	0.000279
806.000000	0.000287
805.000000	0.000302
804.000000	0.000305
803.000000	0.000303
802.000000	0.000303
801.000000	0.000298
800.000000	0.000285
799.000000	0.000274
798.000000	0.000256
797.000000	0.000206
796.000000	0.000130
795.000000	0.000064
794.000000	0.000028
793.000000	0.000009
792.000000	0.000003
791.000000	0.000031
790.000000	0.000096
789.000000	0.000162
788.000000	0.000201
787.000000	0.000212
786.000000	0.000200
785.000000	0.000167
784.000000	0.000131
783.000000	0.000117
782.000000	0.000128
781.000000	0.000145
780.000000	0.000165
779.000000	0.000199
778.000000	0.000228
777.000000	0.000219
776.000000	0.000193
775.000000	0.000205
774.000000	0.000270
773.000000	0.000347
772.000000	0.000399
771.000000	0.000424
770.000000	0.000419
769.000000	0.000376
768.000000	0.000326
767.000000	0.000320
766.000000	0.000363
765.000000	0.000403
764.000000	0.000414
763.000000	0.000418
762.000000	0.000434
761.000000	0.000449
760.000000	0.000466
759.000000	0.000504
758.000000	0.000556
757.000000	0.000591
756.000000	0.000611
755.000000	0.000648
754.000000	0.000689
753.000000	0.000690
752.000000	0.000650
751.000000	0.000618
750.000000	0.000606
749.000000	0.000572
748.000000	0.000512
747.000000	0.000483
746.000000	0.000504
745.000000	0.000518
744.000000	0.000477
743.000000	0.000408
742.000000	0.000342
741.000000	0.000272
740.000000	0.000202
739.000000	0.000167
738.000000	0.000159
737.000000	0.000121
736.000000	0.000044
735.000000	0.000006
734.000000	0.000003
733.000000	-0.000004
732.000000	-0.000045
731.000000	-0.000079
730.000000	-0.000076
729.000000	-0.000062
728.000000	-0.000051
727.000000	-0.000021
726.000000	0.000043
725.000000	0.000109
724.000000	0.000161
723.000000	0.000220
722.000000	0.000278
721.000000	0.000293
720.000000	0.000271
719.000000	0.000275
718.000000	0.000333
717.000000	0.000403
716.000000	0.000454
715.000000	0.000518
714.000000	0.000611
713.000000	0.000699
712.000000	0.000767
711.000000	0.000851
710.000000	0.000966
709.000000	0.001074
708.000000	0.001159
707.000000	0.001235
706.000000	0.001307
705.000000	0.001357
704.000000	0.001392
703.000000	0.001454
702.000000	0.001540
701.000000	0.001588
700.000000	0.001588
