# Supplementary material for: Real-time monitoring of the reversible capture and release of CO2 on anthraquinone and riboflavin-modified graphitic electrodes using ATR-SEIRAS
Source: Chem Sci. 2025 Nov 4;16(48):23189–202. doi: 10.1039/d5sc05427c (PMC12584010; doi:10.1039/d5sc05427c)
Supplement: SC-016-D5SC05427C-s001 [file SC-016-D5SC05427C-s001.zip › Data Folders/Main Figures/Figure3/3a/001.ASC]

PE IR       SUBTECH     SPECTRUM    ASCII       PEDS        4.00        
   -1
001.ASC
24/06/26
16:04:40.00
24/06/26
16:04:40.00
Administrator

600.000000
#HDR
-1
-1
#GR
Wavenumber
A
1.0
0.0
4000.000000
-1.000000
3401
8
0.001088
-0.002958
#DATA
4000.000000	0.000799
3999.000000	0.000776
3998.000000	0.000752
3997.000000	0.000737
3996.000000	0.000739
3995.000000	0.000755
3994.000000	0.000776
3993.000000	0.000797
3992.000000	0.000812
3991.000000	0.000816
3990.000000	0.000805
3989.000000	0.000781
3988.000000	0.000756
3987.000000	0.000747
3986.000000	0.000763
3985.000000	0.000800
3984.000000	0.000838
3983.000000	0.000854
3982.000000	0.000840
3981.000000	0.000802
3980.000000	0.000761
3979.000000	0.000734
3978.000000	0.000724
3977.000000	0.000726
3976.000000	0.000731
3975.000000	0.000735
3974.000000	0.000742
3973.000000	0.000761
3972.000000	0.000792
3971.000000	0.000830
3970.000000	0.000862
3969.000000	0.000879
3968.000000	0.000877
3967.000000	0.000857
3966.000000	0.000823
3965.000000	0.000779
3964.000000	0.000738
3963.000000	0.000709
3962.000000	0.000696
3961.000000	0.000701
3960.000000	0.000719
3959.000000	0.000747
3958.000000	0.000777
3957.000000	0.000800
3956.000000	0.000809
3955.000000	0.000810
3954.000000	0.000811
3953.000000	0.000813
3952.000000	0.000814
3951.000000	0.000812
3950.000000	0.000809
3949.000000	0.000812
3948.000000	0.000821
3947.000000	0.000828
3946.000000	0.000825
3945.000000	0.000808
3944.000000	0.000782
3943.000000	0.000753
3942.000000	0.000728
3941.000000	0.000717
3940.000000	0.000729
3939.000000	0.000763
3938.000000	0.000808
3937.000000	0.000843
3936.000000	0.000861
3935.000000	0.000863
3934.000000	0.000859
3933.000000	0.000855
3932.000000	0.000848
3931.000000	0.000834
3930.000000	0.000811
3929.000000	0.000784
3928.000000	0.000756
3927.000000	0.000732
3926.000000	0.000715
3925.000000	0.000708
3924.000000	0.000711
3923.000000	0.000721
3922.000000	0.000738
3921.000000	0.000761
3920.000000	0.000789
3919.000000	0.000812
3918.000000	0.000819
3917.000000	0.000805
3916.000000	0.000780
3915.000000	0.000756
3914.000000	0.000746
3913.000000	0.000751
3912.000000	0.000765
3911.000000	0.000778
3910.000000	0.000785
3909.000000	0.000790
3908.000000	0.000796
3907.000000	0.000806
3906.000000	0.000818
3905.000000	0.000834
3904.000000	0.000853
3903.000000	0.000872
3902.000000	0.000881
3901.000000	0.000875
3900.000000	0.000858
3899.000000	0.000841
3898.000000	0.000828
3897.000000	0.000818
3896.000000	0.000808
3895.000000	0.000796
3894.000000	0.000782
3893.000000	0.000767
3892.000000	0.000759
3891.000000	0.000760
3890.000000	0.000767
3889.000000	0.000772
3888.000000	0.000774
3887.000000	0.000774
3886.000000	0.000782
3885.000000	0.000799
3884.000000	0.000816
3883.000000	0.000822
3882.000000	0.000814
3881.000000	0.000796
3880.000000	0.000777
3879.000000	0.000766
3878.000000	0.000764
3877.000000	0.000768
3876.000000	0.000769
3875.000000	0.000766
3874.000000	0.000766
3873.000000	0.000780
3872.000000	0.000808
3871.000000	0.000831
3870.000000	0.000828
3869.000000	0.000791
3868.000000	0.000742
3867.000000	0.000708
3866.000000	0.000704
3865.000000	0.000728
3864.000000	0.000763
3863.000000	0.000795
3862.000000	0.000817
3861.000000	0.000824
3860.000000	0.000821
3859.000000	0.000825
3858.000000	0.000848
3857.000000	0.000888
3856.000000	0.000911
3855.000000	0.000885
3854.000000	0.000824
3853.000000	0.000791
3852.000000	0.000792
3851.000000	0.000793
3850.000000	0.000775
3849.000000	0.000746
3848.000000	0.000718
3847.000000	0.000703
3846.000000	0.000705
3845.000000	0.000723
3844.000000	0.000753
3843.000000	0.000786
3842.000000	0.000811
3841.000000	0.000825
3840.000000	0.000837
3839.000000	0.000853
3838.000000	0.000862
3837.000000	0.000847
3836.000000	0.000809
3835.000000	0.000767
3834.000000	0.000740
3833.000000	0.000732
3832.000000	0.000736
3831.000000	0.000740
3830.000000	0.000738
3829.000000	0.000735
3828.000000	0.000739
3827.000000	0.000754
3826.000000	0.000777
3825.000000	0.000802
3824.000000	0.000826
3823.000000	0.000844
3822.000000	0.000851
3821.000000	0.000845
3820.000000	0.000830
3819.000000	0.000817
3818.000000	0.000813
3817.000000	0.000814
3816.000000	0.000804
3815.000000	0.000775
3814.000000	0.000738
3813.000000	0.000713
3812.000000	0.000710
3811.000000	0.000723
3810.000000	0.000737
3809.000000	0.000738
3808.000000	0.000725
3807.000000	0.000711
3806.000000	0.000713
3805.000000	0.000736
3804.000000	0.000775
3803.000000	0.000816
3802.000000	0.000840
3801.000000	0.000840
3800.000000	0.000829
3799.000000	0.000823
3798.000000	0.000823
3797.000000	0.000817
3796.000000	0.000795
3795.000000	0.000764
3794.000000	0.000746
3793.000000	0.000751
3792.000000	0.000773
3791.000000	0.000795
3790.000000	0.000801
3789.000000	0.000793
3788.000000	0.000779
3787.000000	0.000766
3786.000000	0.000754
3785.000000	0.000742
3784.000000	0.000733
3783.000000	0.000732
3782.000000	0.000742
3781.000000	0.000757
3780.000000	0.000769
3779.000000	0.000772
3778.000000	0.000767
3777.000000	0.000761
3776.000000	0.000756
3775.000000	0.000749
3774.000000	0.000733
3773.000000	0.000710
3772.000000	0.000691
3771.000000	0.000689
3770.000000	0.000711
3769.000000	0.000748
3768.000000	0.000786
3767.000000	0.000815
3766.000000	0.000833
3765.000000	0.000841
3764.000000	0.000840
3763.000000	0.000828
3762.000000	0.000806
3761.000000	0.000774
3760.000000	0.000743
3759.000000	0.000725
3758.000000	0.000723
3757.000000	0.000736
3756.000000	0.000764
3755.000000	0.000811
3754.000000	0.000868
3753.000000	0.000913
3752.000000	0.000919
3751.000000	0.000886
3750.000000	0.000837
3749.000000	0.000794
3748.000000	0.000764
3747.000000	0.000742
3746.000000	0.000728
3745.000000	0.000730
3744.000000	0.000751
3743.000000	0.000773
3742.000000	0.000781
3741.000000	0.000786
3740.000000	0.000796
3739.000000	0.000806
3738.000000	0.000803
3737.000000	0.000780
3736.000000	0.000751
3735.000000	0.000743
3734.000000	0.000763
3733.000000	0.000790
3732.000000	0.000799
3731.000000	0.000784
3730.000000	0.000763
3729.000000	0.000761
3728.000000	0.000784
3727.000000	0.000818
3726.000000	0.000838
3725.000000	0.000837
3724.000000	0.000827
3723.000000	0.000822
3722.000000	0.000820
3721.000000	0.000807
3720.000000	0.000779
3719.000000	0.000747
3718.000000	0.000728
3717.000000	0.000733
3716.000000	0.000759
3715.000000	0.000792
3714.000000	0.000814
3713.000000	0.000818
3712.000000	0.000806
3711.000000	0.000788
3710.000000	0.000769
3709.000000	0.000755
3708.000000	0.000752
3707.000000	0.000758
3706.000000	0.000763
3705.000000	0.000757
3704.000000	0.000737
3703.000000	0.000714
3702.000000	0.000700
3701.000000	0.000694
3700.000000	0.000687
3699.000000	0.000676
3698.000000	0.000666
3697.000000	0.000670
3696.000000	0.000690
3695.000000	0.000722
3694.000000	0.000756
3693.000000	0.000778
3692.000000	0.000778
3691.000000	0.000760
3690.000000	0.000738
3689.000000	0.000724
3688.000000	0.000717
3687.000000	0.000715
3686.000000	0.000717
3685.000000	0.000722
3684.000000	0.000724
3683.000000	0.000721
3682.000000	0.000718
3681.000000	0.000723
3680.000000	0.000741
3679.000000	0.000769
3678.000000	0.000793
3677.000000	0.000802
3676.000000	0.000797
3675.000000	0.000787
3674.000000	0.000773
3673.000000	0.000754
3672.000000	0.000730
3671.000000	0.000707
3670.000000	0.000702
3669.000000	0.000720
3668.000000	0.000741
3667.000000	0.000748
3666.000000	0.000742
3665.000000	0.000733
3664.000000	0.000735
3663.000000	0.000755
3662.000000	0.000781
3661.000000	0.000794
3660.000000	0.000786
3659.000000	0.000760
3658.000000	0.000735
3657.000000	0.000727
3656.000000	0.000736
3655.000000	0.000751
3654.000000	0.000762
3653.000000	0.000766
3652.000000	0.000766
3651.000000	0.000764
3650.000000	0.000772
3649.000000	0.000796
3648.000000	0.000819
3647.000000	0.000818
3646.000000	0.000789
3645.000000	0.000748
3644.000000	0.000720
3643.000000	0.000720
3642.000000	0.000741
3641.000000	0.000763
3640.000000	0.000765
3639.000000	0.000749
3638.000000	0.000730
3637.000000	0.000726
3636.000000	0.000739
3635.000000	0.000760
3634.000000	0.000777
3633.000000	0.000787
3632.000000	0.000793
3631.000000	0.000794
3630.000000	0.000793
3629.000000	0.000793
3628.000000	0.000787
3627.000000	0.000766
3626.000000	0.000741
3625.000000	0.000727
3624.000000	0.000729
3623.000000	0.000745
3622.000000	0.000761
3621.000000	0.000764
3620.000000	0.000750
3619.000000	0.000729
3618.000000	0.000717
3617.000000	0.000728
3616.000000	0.000768
3615.000000	0.000827
3614.000000	0.000878
3613.000000	0.000900
3612.000000	0.000893
3611.000000	0.000878
3610.000000	0.000875
3609.000000	0.000879
3608.000000	0.000872
3607.000000	0.000843
3606.000000	0.000802
3605.000000	0.000767
3604.000000	0.000748
3603.000000	0.000738
3602.000000	0.000721
3601.000000	0.000694
3600.000000	0.000666
3599.000000	0.000650
3598.000000	0.000650
3597.000000	0.000664
3596.000000	0.000690
3595.000000	0.000728
3594.000000	0.000767
3593.000000	0.000791
3592.000000	0.000795
3591.000000	0.000789
3590.000000	0.000785
3589.000000	0.000787
3588.000000	0.000794
3587.000000	0.000798
3586.000000	0.000789
3585.000000	0.000765
3584.000000	0.000736
3583.000000	0.000710
3582.000000	0.000693
3581.000000	0.000683
3580.000000	0.000683
3579.000000	0.000687
3578.000000	0.000684
3577.000000	0.000665
3576.000000	0.000639
3575.000000	0.000623
3574.000000	0.000626
3573.000000	0.000644
3572.000000	0.000667
3571.000000	0.000697
3570.000000	0.000737
3569.000000	0.000781
3568.000000	0.000811
3567.000000	0.000814
3566.000000	0.000795
3565.000000	0.000768
3564.000000	0.000748
3563.000000	0.000743
3562.000000	0.000753
3561.000000	0.000777
3560.000000	0.000804
3559.000000	0.000824
3558.000000	0.000830
3557.000000	0.000817
3556.000000	0.000784
3555.000000	0.000735
3554.000000	0.000680
3553.000000	0.000634
3552.000000	0.000610
3551.000000	0.000606
3550.000000	0.000613
3549.000000	0.000623
3548.000000	0.000636
3547.000000	0.000658
3546.000000	0.000685
3545.000000	0.000707
3544.000000	0.000714
3543.000000	0.000709
3542.000000	0.000696
3541.000000	0.000678
3540.000000	0.000661
3539.000000	0.000655
3538.000000	0.000665
3537.000000	0.000686
3536.000000	0.000699
3535.000000	0.000693
3534.000000	0.000675
3533.000000	0.000661
3532.000000	0.000655
3531.000000	0.000652
3530.000000	0.000641
3529.000000	0.000621
3528.000000	0.000601
3527.000000	0.000594
3526.000000	0.000604
3525.000000	0.000622
3524.000000	0.000635
3523.000000	0.000630
3522.000000	0.000613
3521.000000	0.000599
3520.000000	0.000601
3519.000000	0.000618
3518.000000	0.000641
3517.000000	0.000664
3516.000000	0.000685
3515.000000	0.000703
3514.000000	0.000713
3513.000000	0.000711
3512.000000	0.000704
3511.000000	0.000705
3510.000000	0.000715
3509.000000	0.000727
3508.000000	0.000730
3507.000000	0.000723
3506.000000	0.000711
3505.000000	0.000695
3504.000000	0.000671
3503.000000	0.000643
3502.000000	0.000621
3501.000000	0.000612
3500.000000	0.000617
3499.000000	0.000624
3498.000000	0.000625
3497.000000	0.000620
3496.000000	0.000616
3495.000000	0.000620
3494.000000	0.000633
3493.000000	0.000645
3492.000000	0.000644
3491.000000	0.000629
3490.000000	0.000609
3489.000000	0.000600
3488.000000	0.000614
3487.000000	0.000644
3486.000000	0.000671
3485.000000	0.000682
3484.000000	0.000680
3483.000000	0.000677
3482.000000	0.000676
3481.000000	0.000670
3480.000000	0.000650
3479.000000	0.000626
3478.000000	0.000614
3477.000000	0.000619
3476.000000	0.000635
3475.000000	0.000652
3474.000000	0.000665
3473.000000	0.000672
3472.000000	0.000673
3471.000000	0.000672
3470.000000	0.000672
3469.000000	0.000673
3468.000000	0.000667
3467.000000	0.000651
3466.000000	0.000628
3465.000000	0.000609
3464.000000	0.000606
3463.000000	0.000623
3462.000000	0.000650
3461.000000	0.000669
3460.000000	0.000673
3459.000000	0.000670
3458.000000	0.000673
3457.000000	0.000683
3456.000000	0.000683
3455.000000	0.000662
3454.000000	0.000626
3453.000000	0.000596
3452.000000	0.000587
3451.000000	0.000601
3450.000000	0.000625
3449.000000	0.000645
3448.000000	0.000652
3447.000000	0.000646
3446.000000	0.000635
3445.000000	0.000631
3444.000000	0.000642
3443.000000	0.000663
3442.000000	0.000680
3441.000000	0.000677
3440.000000	0.000654
3439.000000	0.000633
3438.000000	0.000638
3437.000000	0.000667
3436.000000	0.000699
3435.000000	0.000712
3434.000000	0.000705
3433.000000	0.000691
3432.000000	0.000684
3431.000000	0.000679
3430.000000	0.000669
3429.000000	0.000651
3428.000000	0.000629
3427.000000	0.000607
3426.000000	0.000588
3425.000000	0.000575
3424.000000	0.000574
3423.000000	0.000589
3422.000000	0.000613
3421.000000	0.000632
3420.000000	0.000633
3419.000000	0.000616
3418.000000	0.000592
3417.000000	0.000582
3416.000000	0.000594
3415.000000	0.000624
3414.000000	0.000650
3413.000000	0.000656
3412.000000	0.000639
3411.000000	0.000617
3410.000000	0.000608
3409.000000	0.000618
3408.000000	0.000642
3407.000000	0.000669
3406.000000	0.000687
3405.000000	0.000687
3404.000000	0.000668
3403.000000	0.000642
3402.000000	0.000625
3401.000000	0.000630
3400.000000	0.000654
3399.000000	0.000679
3398.000000	0.000690
3397.000000	0.000681
3396.000000	0.000664
3395.000000	0.000651
3394.000000	0.000649
3393.000000	0.000647
3392.000000	0.000636
3391.000000	0.000616
3390.000000	0.000595
3389.000000	0.000581
3388.000000	0.000578
3387.000000	0.000589
3386.000000	0.000606
3385.000000	0.000618
3384.000000	0.000613
3383.000000	0.000594
3382.000000	0.000575
3381.000000	0.000570
3380.000000	0.000592
3379.000000	0.000641
3378.000000	0.000699
3377.000000	0.000736
3376.000000	0.000728
3375.000000	0.000683
3374.000000	0.000635
3373.000000	0.000610
3372.000000	0.000606
3371.000000	0.000607
3370.000000	0.000603
3369.000000	0.000600
3368.000000	0.000606
3367.000000	0.000622
3366.000000	0.000642
3365.000000	0.000657
3364.000000	0.000665
3363.000000	0.000669
3362.000000	0.000670
3361.000000	0.000667
3360.000000	0.000660
3359.000000	0.000656
3358.000000	0.000665
3357.000000	0.000686
3356.000000	0.000705
3355.000000	0.000704
3354.000000	0.000684
3353.000000	0.000657
3352.000000	0.000635
3351.000000	0.000624
3350.000000	0.000621
3349.000000	0.000622
3348.000000	0.000626
3347.000000	0.000635
3346.000000	0.000650
3345.000000	0.000669
3344.000000	0.000687
3343.000000	0.000701
3342.000000	0.000713
3341.000000	0.000723
3340.000000	0.000724
3339.000000	0.000711
3338.000000	0.000686
3337.000000	0.000665
3336.000000	0.000663
3335.000000	0.000676
3334.000000	0.000691
3333.000000	0.000693
3332.000000	0.000683
3331.000000	0.000669
3330.000000	0.000653
3329.000000	0.000632
3328.000000	0.000603
3327.000000	0.000577
3326.000000	0.000567
3325.000000	0.000576
3324.000000	0.000595
3323.000000	0.000614
3322.000000	0.000627
3321.000000	0.000635
3320.000000	0.000642
3319.000000	0.000652
3318.000000	0.000670
3317.000000	0.000692
3316.000000	0.000705
3315.000000	0.000696
3314.000000	0.000671
3313.000000	0.000647
3312.000000	0.000641
3311.000000	0.000652
3310.000000	0.000657
3309.000000	0.000636
3308.000000	0.000591
3307.000000	0.000555
3306.000000	0.000556
3305.000000	0.000592
3304.000000	0.000633
3303.000000	0.000652
3302.000000	0.000649
3301.000000	0.000645
3300.000000	0.000650
3299.000000	0.000655
3298.000000	0.000647
3297.000000	0.000625
3296.000000	0.000598
3295.000000	0.000575
3294.000000	0.000567
3293.000000	0.000578
3292.000000	0.000607
3291.000000	0.000641
3290.000000	0.000664
3289.000000	0.000668
3288.000000	0.000661
3287.000000	0.000655
3286.000000	0.000659
3285.000000	0.000667
3284.000000	0.000673
3283.000000	0.000676
3282.000000	0.000679
3281.000000	0.000680
3280.000000	0.000676
3279.000000	0.000665
3278.000000	0.000651
3277.000000	0.000644
3276.000000	0.000649
3275.000000	0.000665
3274.000000	0.000685
3273.000000	0.000703
3272.000000	0.000714
3271.000000	0.000716
3270.000000	0.000709
3269.000000	0.000692
3268.000000	0.000674
3267.000000	0.000666
3266.000000	0.000675
3265.000000	0.000696
3264.000000	0.000713
3263.000000	0.000715
3262.000000	0.000704
3261.000000	0.000688
3260.000000	0.000677
3259.000000	0.000673
3258.000000	0.000672
3257.000000	0.000673
3256.000000	0.000674
3255.000000	0.000675
3254.000000	0.000681
3253.000000	0.000695
3252.000000	0.000717
3251.000000	0.000743
3250.000000	0.000763
3249.000000	0.000771
3248.000000	0.000765
3247.000000	0.000750
3246.000000	0.000735
3245.000000	0.000731
3244.000000	0.000737
3243.000000	0.000747
3242.000000	0.000751
3241.000000	0.000744
3240.000000	0.000727
3239.000000	0.000706
3238.000000	0.000688
3237.000000	0.000685
3236.000000	0.000704
3235.000000	0.000736
3234.000000	0.000763
3233.000000	0.000765
3232.000000	0.000743
3231.000000	0.000717
3230.000000	0.000703
3229.000000	0.000701
3228.000000	0.000699
3227.000000	0.000696
3226.000000	0.000701
3225.000000	0.000722
3224.000000	0.000748
3223.000000	0.000758
3222.000000	0.000748
3221.000000	0.000729
3220.000000	0.000717
3219.000000	0.000718
3218.000000	0.000720
3217.000000	0.000711
3216.000000	0.000691
3215.000000	0.000667
3214.000000	0.000652
3213.000000	0.000653
3212.000000	0.000670
3211.000000	0.000694
3210.000000	0.000709
3209.000000	0.000707
3208.000000	0.000691
3207.000000	0.000672
3206.000000	0.000659
3205.000000	0.000658
3204.000000	0.000668
3203.000000	0.000685
3202.000000	0.000694
3201.000000	0.000687
3200.000000	0.000668
3199.000000	0.000657
3198.000000	0.000664
3197.000000	0.000684
3196.000000	0.000702
3195.000000	0.000711
3194.000000	0.000715
3193.000000	0.000717
3192.000000	0.000712
3191.000000	0.000699
3190.000000	0.000685
3189.000000	0.000679
3188.000000	0.000681
3187.000000	0.000680
3186.000000	0.000662
3185.000000	0.000629
3184.000000	0.000599
3183.000000	0.000594
3182.000000	0.000621
3181.000000	0.000668
3180.000000	0.000711
3179.000000	0.000730
3178.000000	0.000717
3177.000000	0.000679
3176.000000	0.000633
3175.000000	0.000604
3174.000000	0.000606
3173.000000	0.000631
3172.000000	0.000657
3171.000000	0.000663
3170.000000	0.000651
3169.000000	0.000637
3168.000000	0.000637
3167.000000	0.000650
3166.000000	0.000663
3165.000000	0.000663
3164.000000	0.000647
3163.000000	0.000627
3162.000000	0.000613
3161.000000	0.000608
3160.000000	0.000612
3159.000000	0.000627
3158.000000	0.000650
3157.000000	0.000671
3156.000000	0.000676
3155.000000	0.000663
3154.000000	0.000645
3153.000000	0.000636
3152.000000	0.000641
3151.000000	0.000650
3150.000000	0.000653
3149.000000	0.000649
3148.000000	0.000642
3147.000000	0.000640
3146.000000	0.000646
3145.000000	0.000657
3144.000000	0.000661
3143.000000	0.000653
3142.000000	0.000636
3141.000000	0.000624
3140.000000	0.000628
3139.000000	0.000646
3138.000000	0.000658
3137.000000	0.000655
3136.000000	0.000642
3135.000000	0.000636
3134.000000	0.000644
3133.000000	0.000659
3132.000000	0.000673
3131.000000	0.000686
3130.000000	0.000701
3129.000000	0.000709
3128.000000	0.000706
3127.000000	0.000696
3126.000000	0.000691
3125.000000	0.000693
3124.000000	0.000693
3123.000000	0.000687
3122.000000	0.000678
3121.000000	0.000670
3120.000000	0.000657
3119.000000	0.000636
3118.000000	0.000618
3117.000000	0.000618
3116.000000	0.000642
3115.000000	0.000672
3114.000000	0.000685
3113.000000	0.000673
3112.000000	0.000646
3111.000000	0.000624
3110.000000	0.000617
3109.000000	0.000621
3108.000000	0.000626
3107.000000	0.000628
3106.000000	0.000628
3105.000000	0.000629
3104.000000	0.000635
3103.000000	0.000646
3102.000000	0.000658
3101.000000	0.000659
3100.000000	0.000637
3099.000000	0.000598
3098.000000	0.000562
3097.000000	0.000553
3096.000000	0.000574
3095.000000	0.000611
3094.000000	0.000645
3093.000000	0.000663
3092.000000	0.000665
3091.000000	0.000654
3090.000000	0.000643
3089.000000	0.000640
3088.000000	0.000647
3087.000000	0.000658
3086.000000	0.000669
3085.000000	0.000677
3084.000000	0.000678
3083.000000	0.000672
3082.000000	0.000667
3081.000000	0.000666
3080.000000	0.000669
3079.000000	0.000666
3078.000000	0.000653
3077.000000	0.000632
3076.000000	0.000610
3075.000000	0.000591
3074.000000	0.000583
3073.000000	0.000590
3072.000000	0.000605
3071.000000	0.000616
3070.000000	0.000615
3069.000000	0.000606
3068.000000	0.000599
3067.000000	0.000601
3066.000000	0.000607
3065.000000	0.000607
3064.000000	0.000599
3063.000000	0.000588
3062.000000	0.000590
3061.000000	0.000608
3060.000000	0.000635
3059.000000	0.000651
3058.000000	0.000644
3057.000000	0.000615
3056.000000	0.000581
3055.000000	0.000559
3054.000000	0.000560
3053.000000	0.000580
3052.000000	0.000604
3051.000000	0.000619
3050.000000	0.000620
3049.000000	0.000609
3048.000000	0.000591
3047.000000	0.000570
3046.000000	0.000555
3045.000000	0.000551
3044.000000	0.000558
3043.000000	0.000565
3042.000000	0.000567
3041.000000	0.000568
3040.000000	0.000575
3039.000000	0.000594
3038.000000	0.000617
3037.000000	0.000637
3036.000000	0.000643
3035.000000	0.000636
3034.000000	0.000621
3033.000000	0.000611
3032.000000	0.000615
3031.000000	0.000632
3030.000000	0.000655
3029.000000	0.000671
3028.000000	0.000670
3027.000000	0.000651
3026.000000	0.000627
3025.000000	0.000616
3024.000000	0.000624
3023.000000	0.000638
3022.000000	0.000643
3021.000000	0.000635
3020.000000	0.000626
3019.000000	0.000627
3018.000000	0.000632
3017.000000	0.000631
3016.000000	0.000620
3015.000000	0.000606
3014.000000	0.000597
3013.000000	0.000598
3012.000000	0.000604
3011.000000	0.000607
3010.000000	0.000603
3009.000000	0.000598
3008.000000	0.000598
3007.000000	0.000606
3006.000000	0.000618
3005.000000	0.000625
3004.000000	0.000619
3003.000000	0.000599
3002.000000	0.000570
3001.000000	0.000542
3000.000000	0.000525
2999.000000	0.000522
2998.000000	0.000526
2997.000000	0.000527
2996.000000	0.000525
2995.000000	0.000527
2994.000000	0.000548
2993.000000	0.000586
2992.000000	0.000622
2991.000000	0.000630
2990.000000	0.000606
2989.000000	0.000567
2988.000000	0.000536
2987.000000	0.000523
2986.000000	0.000524
2985.000000	0.000532
2984.000000	0.000535
2983.000000	0.000522
2982.000000	0.000494
2981.000000	0.000471
2980.000000	0.000466
2979.000000	0.000474
2978.000000	0.000474
2977.000000	0.000461
2976.000000	0.000448
2975.000000	0.000447
2974.000000	0.000448
2973.000000	0.000434
2972.000000	0.000407
2971.000000	0.000385
2970.000000	0.000382
2969.000000	0.000393
2968.000000	0.000403
2967.000000	0.000406
2966.000000	0.000401
2965.000000	0.000393
2964.000000	0.000386
2963.000000	0.000386
2962.000000	0.000397
2961.000000	0.000417
2960.000000	0.000438
2959.000000	0.000449
2958.000000	0.000443
2957.000000	0.000426
2956.000000	0.000410
2955.000000	0.000405
2954.000000	0.000414
2953.000000	0.000432
2952.000000	0.000452
2951.000000	0.000468
2950.000000	0.000472
2949.000000	0.000463
2948.000000	0.000451
2947.000000	0.000443
2946.000000	0.000437
2945.000000	0.000427
2944.000000	0.000412
2943.000000	0.000399
2942.000000	0.000397
2941.000000	0.000403
2940.000000	0.000413
2939.000000	0.000420
2938.000000	0.000425
2937.000000	0.000427
2936.000000	0.000427
2935.000000	0.000428
2934.000000	0.000430
2933.000000	0.000434
2932.000000	0.000439
2931.000000	0.000443
2930.000000	0.000442
2929.000000	0.000436
2928.000000	0.000431
2927.000000	0.000437
2926.000000	0.000456
2925.000000	0.000475
2924.000000	0.000480
2923.000000	0.000470
2922.000000	0.000455
2921.000000	0.000449
2920.000000	0.000451
2919.000000	0.000454
2918.000000	0.000453
2917.000000	0.000451
2916.000000	0.000450
2915.000000	0.000448
2914.000000	0.000444
2913.000000	0.000436
2912.000000	0.000430
2911.000000	0.000429
2910.000000	0.000434
2909.000000	0.000448
2908.000000	0.000467
2907.000000	0.000485
2906.000000	0.000496
2905.000000	0.000502
2904.000000	0.000513
2903.000000	0.000531
2902.000000	0.000542
2901.000000	0.000535
2900.000000	0.000516
2899.000000	0.000510
2898.000000	0.000526
2897.000000	0.000549
2896.000000	0.000557
2895.000000	0.000550
2894.000000	0.000544
2893.000000	0.000547
2892.000000	0.000551
2891.000000	0.000544
2890.000000	0.000526
2889.000000	0.000506
2888.000000	0.000491
2887.000000	0.000480
2886.000000	0.000474
2885.000000	0.000475
2884.000000	0.000484
2883.000000	0.000500
2882.000000	0.000510
2881.000000	0.000510
2880.000000	0.000502
2879.000000	0.000496
2878.000000	0.000493
2877.000000	0.000494
2876.000000	0.000493
2875.000000	0.000495
2874.000000	0.000505
2873.000000	0.000518
2872.000000	0.000524
2871.000000	0.000515
2870.000000	0.000497
2869.000000	0.000484
2868.000000	0.000484
2867.000000	0.000496
2866.000000	0.000512
2865.000000	0.000528
2864.000000	0.000544
2863.000000	0.000554
2862.000000	0.000549
2861.000000	0.000532
2860.000000	0.000517
2859.000000	0.000516
2858.000000	0.000521
2857.000000	0.000522
2856.000000	0.000518
2855.000000	0.000524
2854.000000	0.000544
2853.000000	0.000569
2852.000000	0.000589
2851.000000	0.000606
2850.000000	0.000622
2849.000000	0.000628
2848.000000	0.000622
2847.000000	0.000611
2846.000000	0.000604
2845.000000	0.000603
2844.000000	0.000599
2843.000000	0.000588
2842.000000	0.000578
2841.000000	0.000573
2840.000000	0.000568
2839.000000	0.000557
2838.000000	0.000546
2837.000000	0.000545
2836.000000	0.000556
2835.000000	0.000573
2834.000000	0.000585
2833.000000	0.000584
2832.000000	0.000573
2831.000000	0.000560
2830.000000	0.000553
2829.000000	0.000553
2828.000000	0.000553
2827.000000	0.000547
2826.000000	0.000535
2825.000000	0.000526
2824.000000	0.000530
2823.000000	0.000547
2822.000000	0.000569
2821.000000	0.000584
2820.000000	0.000586
2819.000000	0.000578
2818.000000	0.000567
2817.000000	0.000560
2816.000000	0.000563
2815.000000	0.000573
2814.000000	0.000580
2813.000000	0.000573
2812.000000	0.000553
2811.000000	0.000531
2810.000000	0.000522
2809.000000	0.000527
2808.000000	0.000536
2807.000000	0.000543
2806.000000	0.000549
2805.000000	0.000558
2804.000000	0.000567
2803.000000	0.000571
2802.000000	0.000566
2801.000000	0.000556
2800.000000	0.000547
2799.000000	0.000547
2798.000000	0.000559
2797.000000	0.000582
2796.000000	0.000605
2795.000000	0.000615
2794.000000	0.000607
2793.000000	0.000587
2792.000000	0.000570
2791.000000	0.000560
2790.000000	0.000546
2789.000000	0.000521
2788.000000	0.000491
2787.000000	0.000477
2786.000000	0.000489
2785.000000	0.000517
2784.000000	0.000539
2783.000000	0.000546
2782.000000	0.000544
2781.000000	0.000540
2780.000000	0.000535
2779.000000	0.000524
2778.000000	0.000509
2777.000000	0.000498
2776.000000	0.000500
2775.000000	0.000513
2774.000000	0.000526
2773.000000	0.000527
2772.000000	0.000519
2771.000000	0.000513
2770.000000	0.000519
2769.000000	0.000529
2768.000000	0.000534
2767.000000	0.000530
2766.000000	0.000522
2765.000000	0.000517
2764.000000	0.000513
2763.000000	0.000510
2762.000000	0.000509
2761.000000	0.000508
2760.000000	0.000505
2759.000000	0.000501
2758.000000	0.000498
2757.000000	0.000502
2756.000000	0.000509
2755.000000	0.000521
2754.000000	0.000537
2753.000000	0.000556
2752.000000	0.000567
2751.000000	0.000560
2750.000000	0.000538
2749.000000	0.000513
2748.000000	0.000499
2747.000000	0.000503
2746.000000	0.000522
2745.000000	0.000544
2744.000000	0.000558
2743.000000	0.000559
2742.000000	0.000552
2741.000000	0.000549
2740.000000	0.000553
2739.000000	0.000557
2738.000000	0.000553
2737.000000	0.000542
2736.000000	0.000531
2735.000000	0.000524
2734.000000	0.000520
2733.000000	0.000517
2732.000000	0.000516
2731.000000	0.000520
2730.000000	0.000526
2729.000000	0.000528
2728.000000	0.000524
2727.000000	0.000520
2726.000000	0.000524
2725.000000	0.000529
2724.000000	0.000526
2723.000000	0.000513
2722.000000	0.000500
2721.000000	0.000499
2720.000000	0.000508
2719.000000	0.000515
2718.000000	0.000510
2717.000000	0.000496
2716.000000	0.000486
2715.000000	0.000486
2714.000000	0.000492
2713.000000	0.000498
2712.000000	0.000501
2711.000000	0.000505
2710.000000	0.000513
2709.000000	0.000523
2708.000000	0.000528
2707.000000	0.000528
2706.000000	0.000523
2705.000000	0.000511
2704.000000	0.000495
2703.000000	0.000486
2702.000000	0.000491
2701.000000	0.000510
2700.000000	0.000526
2699.000000	0.000531
2698.000000	0.000526
2697.000000	0.000520
2696.000000	0.000517
2695.000000	0.000515
2694.000000	0.000514
2693.000000	0.000514
2692.000000	0.000515
2691.000000	0.000507
2690.000000	0.000489
2689.000000	0.000463
2688.000000	0.000438
2687.000000	0.000425
2686.000000	0.000428
2685.000000	0.000442
2684.000000	0.000456
2683.000000	0.000463
2682.000000	0.000464
2681.000000	0.000465
2680.000000	0.000465
2679.000000	0.000461
2678.000000	0.000453
2677.000000	0.000450
2676.000000	0.000453
2675.000000	0.000458
2674.000000	0.000458
2673.000000	0.000455
2672.000000	0.000457
2671.000000	0.000467
2670.000000	0.000483
2669.000000	0.000497
2668.000000	0.000508
2667.000000	0.000518
2666.000000	0.000528
2665.000000	0.000533
2664.000000	0.000529
2663.000000	0.000512
2662.000000	0.000484
2661.000000	0.000453
2660.000000	0.000425
2659.000000	0.000405
2658.000000	0.000396
2657.000000	0.000402
2656.000000	0.000424
2655.000000	0.000456
2654.000000	0.000483
2653.000000	0.000491
2652.000000	0.000478
2651.000000	0.000455
2650.000000	0.000433
2649.000000	0.000415
2648.000000	0.000405
2647.000000	0.000405
2646.000000	0.000418
2645.000000	0.000438
2644.000000	0.000453
2643.000000	0.000456
2642.000000	0.000448
2641.000000	0.000435
2640.000000	0.000422
2639.000000	0.000415
2638.000000	0.000417
2637.000000	0.000427
2636.000000	0.000438
2635.000000	0.000437
2634.000000	0.000423
2633.000000	0.000403
2632.000000	0.000397
2631.000000	0.000414
2630.000000	0.000444
2629.000000	0.000465
2628.000000	0.000464
2627.000000	0.000448
2626.000000	0.000433
2625.000000	0.000427
2624.000000	0.000427
2623.000000	0.000435
2622.000000	0.000447
2621.000000	0.000454
2620.000000	0.000446
2619.000000	0.000424
2618.000000	0.000403
2617.000000	0.000394
2616.000000	0.000396
2615.000000	0.000403
2614.000000	0.000411
2613.000000	0.000415
2612.000000	0.000409
2611.000000	0.000398
2610.000000	0.000398
2609.000000	0.000423
2608.000000	0.000460
2607.000000	0.000481
2606.000000	0.000474
2605.000000	0.000450
2604.000000	0.000426
2603.000000	0.000408
2602.000000	0.000391
2601.000000	0.000377
2600.000000	0.000374
2599.000000	0.000383
2598.000000	0.000396
2597.000000	0.000407
2596.000000	0.000412
2595.000000	0.000412
2594.000000	0.000406
2593.000000	0.000396
2592.000000	0.000385
2591.000000	0.000373
2590.000000	0.000362
2589.000000	0.000356
2588.000000	0.000357
2587.000000	0.000369
2586.000000	0.000392
2585.000000	0.000416
2584.000000	0.000429
2583.000000	0.000422
2582.000000	0.000399
2581.000000	0.000380
2580.000000	0.000379
2579.000000	0.000397
2578.000000	0.000420
2577.000000	0.000433
2576.000000	0.000431
2575.000000	0.000417
2574.000000	0.000398
2573.000000	0.000384
2572.000000	0.000379
2571.000000	0.000382
2570.000000	0.000389
2569.000000	0.000391
2568.000000	0.000388
2567.000000	0.000382
2566.000000	0.000377
2565.000000	0.000378
2564.000000	0.000381
2563.000000	0.000381
2562.000000	0.000373
2561.000000	0.000366
2560.000000	0.000370
2559.000000	0.000392
2558.000000	0.000427
2557.000000	0.000457
2556.000000	0.000473
2555.000000	0.000474
2554.000000	0.000463
2553.000000	0.000440
2552.000000	0.000404
2551.000000	0.000365
2550.000000	0.000345
2549.000000	0.000354
2548.000000	0.000387
2547.000000	0.000420
2546.000000	0.000436
2545.000000	0.000431
2544.000000	0.000411
2543.000000	0.000394
2542.000000	0.000387
2541.000000	0.000389
2540.000000	0.000392
2539.000000	0.000390
2538.000000	0.000382
2537.000000	0.000370
2536.000000	0.000356
2535.000000	0.000343
2534.000000	0.000340
2533.000000	0.000349
2532.000000	0.000363
2531.000000	0.000371
2530.000000	0.000368
2529.000000	0.000362
2528.000000	0.000360
2527.000000	0.000367
2526.000000	0.000376
2525.000000	0.000381
2524.000000	0.000379
2523.000000	0.000373
2522.000000	0.000371
2521.000000	0.000375
2520.000000	0.000378
2519.000000	0.000373
2518.000000	0.000359
2517.000000	0.000343
2516.000000	0.000336
2515.000000	0.000342
2514.000000	0.000359
2513.000000	0.000376
2512.000000	0.000384
2511.000000	0.000388
2510.000000	0.000396
2509.000000	0.000411
2508.000000	0.000420
2507.000000	0.000413
2506.000000	0.000394
2505.000000	0.000379
2504.000000	0.000377
2503.000000	0.000385
2502.000000	0.000395
2501.000000	0.000398
2500.000000	0.000393
2499.000000	0.000383
2498.000000	0.000378
2497.000000	0.000384
2496.000000	0.000394
2495.000000	0.000392
2494.000000	0.000372
2493.000000	0.000347
2492.000000	0.000333
2491.000000	0.000332
2490.000000	0.000334
2489.000000	0.000327
2488.000000	0.000312
2487.000000	0.000295
2486.000000	0.000290
2485.000000	0.000304
2484.000000	0.000329
2483.000000	0.000350
2482.000000	0.000360
2481.000000	0.000363
2480.000000	0.000369
2479.000000	0.000377
2478.000000	0.000388
2477.000000	0.000402
2476.000000	0.000413
2475.000000	0.000407
2474.000000	0.000374
2473.000000	0.000331
2472.000000	0.000303
2471.000000	0.000305
2470.000000	0.000325
2469.000000	0.000346
2468.000000	0.000358
2467.000000	0.000362
2466.000000	0.000362
2465.000000	0.000365
2464.000000	0.000371
2463.000000	0.000375
2462.000000	0.000368
2461.000000	0.000351
2460.000000	0.000335
2459.000000	0.000330
2458.000000	0.000336
2457.000000	0.000343
2456.000000	0.000346
2455.000000	0.000350
2454.000000	0.000358
2453.000000	0.000368
2452.000000	0.000374
2451.000000	0.000372
2450.000000	0.000363
2449.000000	0.000352
2448.000000	0.000343
2447.000000	0.000337
2446.000000	0.000328
2445.000000	0.000311
2444.000000	0.000289
2443.000000	0.000273
2442.000000	0.000269
2441.000000	0.000278
2440.000000	0.000291
2439.000000	0.000299
2438.000000	0.000296
2437.000000	0.000284
2436.000000	0.000274
2435.000000	0.000276
2434.000000	0.000294
2433.000000	0.000321
2432.000000	0.000341
2431.000000	0.000344
2430.000000	0.000330
2429.000000	0.000306
2428.000000	0.000282
2427.000000	0.000269
2426.000000	0.000280
2425.000000	0.000309
2424.000000	0.000338
2423.000000	0.000348
2422.000000	0.000338
2421.000000	0.000325
2420.000000	0.000321
2419.000000	0.000325
2418.000000	0.000330
2417.000000	0.000334
2416.000000	0.000337
2415.000000	0.000337
2414.000000	0.000333
2413.000000	0.000327
2412.000000	0.000324
2411.000000	0.000326
2410.000000	0.000327
2409.000000	0.000323
2408.000000	0.000310
2407.000000	0.000297
2406.000000	0.000292
2405.000000	0.000301
2404.000000	0.000319
2403.000000	0.000331
2402.000000	0.000326
2401.000000	0.000311
2400.000000	0.000299
2399.000000	0.000296
2398.000000	0.000293
2397.000000	0.000284
2396.000000	0.000277
2395.000000	0.000278
2394.000000	0.000284
2393.000000	0.000283
2392.000000	0.000272
2391.000000	0.000265
2390.000000	0.000273
2389.000000	0.000291
2388.000000	0.000308
2387.000000	0.000313
2386.000000	0.000309
2385.000000	0.000302
2384.000000	0.000303
2383.000000	0.000317
2382.000000	0.000344
2381.000000	0.000373
2380.000000	0.000387
2379.000000	0.000382
2378.000000	0.000370
2377.000000	0.000364
2376.000000	0.000366
2375.000000	0.000365
2374.000000	0.000353
2373.000000	0.000333
2372.000000	0.000314
2371.000000	0.000308
2370.000000	0.000312
2369.000000	0.000317
2368.000000	0.000319
2367.000000	0.000323
2366.000000	0.000334
2365.000000	0.000348
2364.000000	0.000359
2363.000000	0.000363
2362.000000	0.000366
2361.000000	0.000378
2360.000000	0.000395
2359.000000	0.000406
2358.000000	0.000402
2357.000000	0.000389
2356.000000	0.000391
2355.000000	0.000412
2354.000000	0.000428
2353.000000	0.000408
2352.000000	0.000370
2351.000000	0.000354
2350.000000	0.000371
2349.000000	0.000406
2348.000000	0.000433
2347.000000	0.000439
2346.000000	0.000422
2345.000000	0.000397
2344.000000	0.000388
2343.000000	0.000394
2342.000000	0.000408
2341.000000	0.000426
2340.000000	0.000450
2339.000000	0.000477
2338.000000	0.000489
2337.000000	0.000469
2336.000000	0.000428
2335.000000	0.000397
2334.000000	0.000386
2333.000000	0.000379
2332.000000	0.000365
2331.000000	0.000356
2330.000000	0.000358
2329.000000	0.000375
2328.000000	0.000393
2327.000000	0.000414
2326.000000	0.000435
2325.000000	0.000447
2324.000000	0.000447
2323.000000	0.000431
2322.000000	0.000409
2321.000000	0.000385
2320.000000	0.000356
2319.000000	0.000327
2318.000000	0.000309
2317.000000	0.000313
2316.000000	0.000327
2315.000000	0.000333
2314.000000	0.000314
2313.000000	0.000283
2312.000000	0.000259
2311.000000	0.000249
2310.000000	0.000245
2309.000000	0.000240
2308.000000	0.000234
2307.000000	0.000232
2306.000000	0.000229
2305.000000	0.000217
2304.000000	0.000192
2303.000000	0.000169
2302.000000	0.000160
2301.000000	0.000169
2300.000000	0.000183
2299.000000	0.000193
2298.000000	0.000198
2297.000000	0.000203
2296.000000	0.000212
2295.000000	0.000224
2294.000000	0.000239
2293.000000	0.000253
2292.000000	0.000260
2291.000000	0.000255
2290.000000	0.000240
2289.000000	0.000226
2288.000000	0.000218
2287.000000	0.000215
2286.000000	0.000218
2285.000000	0.000231
2284.000000	0.000249
2283.000000	0.000263
2282.000000	0.000268
2281.000000	0.000266
2280.000000	0.000264
2279.000000	0.000261
2278.000000	0.000251
2277.000000	0.000237
2276.000000	0.000227
2275.000000	0.000225
2274.000000	0.000224
2273.000000	0.000218
2272.000000	0.000212
2271.000000	0.000214
2270.000000	0.000222
2269.000000	0.000228
2268.000000	0.000224
2267.000000	0.000210
2266.000000	0.000189
2265.000000	0.000168
2264.000000	0.000152
2263.000000	0.000142
2262.000000	0.000138
2261.000000	0.000142
2260.000000	0.000154
2259.000000	0.000172
2258.000000	0.000193
2257.000000	0.000214
2256.000000	0.000235
2255.000000	0.000257
2254.000000	0.000271
2253.000000	0.000261
2252.000000	0.000221
2251.000000	0.000160
2250.000000	0.000101
2249.000000	0.000065
2248.000000	0.000062
2247.000000	0.000084
2246.000000	0.000121
2245.000000	0.000159
2244.000000	0.000190
2243.000000	0.000203
2242.000000	0.000199
2241.000000	0.000186
2240.000000	0.000177
2239.000000	0.000177
2238.000000	0.000179
2237.000000	0.000174
2236.000000	0.000162
2235.000000	0.000151
2234.000000	0.000147
2233.000000	0.000146
2232.000000	0.000144
2231.000000	0.000146
2230.000000	0.000158
2229.000000	0.000178
2228.000000	0.000195
2227.000000	0.000196
2226.000000	0.000185
2225.000000	0.000173
2224.000000	0.000171
2223.000000	0.000178
2222.000000	0.000187
2221.000000	0.000195
2220.000000	0.000200
2219.000000	0.000199
2218.000000	0.000191
2217.000000	0.000182
2216.000000	0.000181
2215.000000	0.000192
2214.000000	0.000208
2213.000000	0.000217
2212.000000	0.000211
2211.000000	0.000196
2210.000000	0.000180
2209.000000	0.000164
2208.000000	0.000152
2207.000000	0.000145
2206.000000	0.000146
2205.000000	0.000154
2204.000000	0.000162
2203.000000	0.000167
2202.000000	0.000169
2201.000000	0.000171
2200.000000	0.000179
2199.000000	0.000194
2198.000000	0.000211
2197.000000	0.000214
2196.000000	0.000196
2195.000000	0.000166
2194.000000	0.000146
2193.000000	0.000143
2192.000000	0.000149
2191.000000	0.000150
2190.000000	0.000149
2189.000000	0.000159
2188.000000	0.000182
2187.000000	0.000203
2186.000000	0.000210
2185.000000	0.000203
2184.000000	0.000195
2183.000000	0.000190
2182.000000	0.000179
2181.000000	0.000161
2180.000000	0.000144
2179.000000	0.000142
2178.000000	0.000154
2177.000000	0.000169
2176.000000	0.000175
2175.000000	0.000171
2174.000000	0.000165
2173.000000	0.000164
2172.000000	0.000165
2171.000000	0.000160
2170.000000	0.000150
2169.000000	0.000144
2168.000000	0.000149
2167.000000	0.000164
2166.000000	0.000178
2165.000000	0.000181
2164.000000	0.000175
2163.000000	0.000165
2162.000000	0.000156
2161.000000	0.000146
2160.000000	0.000137
2159.000000	0.000135
2158.000000	0.000145
2157.000000	0.000161
2156.000000	0.000173
2155.000000	0.000179
2154.000000	0.000188
2153.000000	0.000203
2152.000000	0.000215
2151.000000	0.000211
2150.000000	0.000194
2149.000000	0.000179
2148.000000	0.000178
2147.000000	0.000189
2146.000000	0.000200
2145.000000	0.000204
2144.000000	0.000203
2143.000000	0.000202
2142.000000	0.000202
2141.000000	0.000204
2140.000000	0.000208
2139.000000	0.000209
2138.000000	0.000202
2137.000000	0.000188
2136.000000	0.000170
2135.000000	0.000153
2134.000000	0.000143
2133.000000	0.000143
2132.000000	0.000154
2131.000000	0.000165
2130.000000	0.000168
2129.000000	0.000162
2128.000000	0.000152
2127.000000	0.000142
2126.000000	0.000137
2125.000000	0.000140
2124.000000	0.000150
2123.000000	0.000162
2122.000000	0.000166
2121.000000	0.000163
2120.000000	0.000161
2119.000000	0.000165
2118.000000	0.000170
2117.000000	0.000171
2116.000000	0.000168
2115.000000	0.000165
2114.000000	0.000166
2113.000000	0.000174
2112.000000	0.000186
2111.000000	0.000191
2110.000000	0.000179
2109.000000	0.000151
2108.000000	0.000122
2107.000000	0.000107
2106.000000	0.000109
2105.000000	0.000120
2104.000000	0.000129
2103.000000	0.000132
2102.000000	0.000128
2101.000000	0.000122
2100.000000	0.000119
2099.000000	0.000120
2098.000000	0.000121
2097.000000	0.000115
2096.000000	0.000102
2095.000000	0.000090
2094.000000	0.000087
2093.000000	0.000100
2092.000000	0.000123
2091.000000	0.000144
2090.000000	0.000152
2089.000000	0.000150
2088.000000	0.000149
2087.000000	0.000155
2086.000000	0.000162
2085.000000	0.000159
2084.000000	0.000145
2083.000000	0.000132
2082.000000	0.000127
2081.000000	0.000130
2080.000000	0.000134
2079.000000	0.000135
2078.000000	0.000130
2077.000000	0.000121
2076.000000	0.000112
2075.000000	0.000105
2074.000000	0.000103
2073.000000	0.000104
2072.000000	0.000108
2071.000000	0.000118
2070.000000	0.000136
2069.000000	0.000155
2068.000000	0.000163
2067.000000	0.000154
2066.000000	0.000135
2065.000000	0.000117
2064.000000	0.000106
2063.000000	0.000096
2062.000000	0.000085
2061.000000	0.000079
2060.000000	0.000085
2059.000000	0.000103
2058.000000	0.000119
2057.000000	0.000125
2056.000000	0.000123
2055.000000	0.000122
2054.000000	0.000129
2053.000000	0.000143
2052.000000	0.000155
2051.000000	0.000157
2050.000000	0.000151
2049.000000	0.000144
2048.000000	0.000146
2047.000000	0.000158
2046.000000	0.000170
2045.000000	0.000176
2044.000000	0.000174
2043.000000	0.000167
2042.000000	0.000160
2041.000000	0.000156
2040.000000	0.000154
2039.000000	0.000148
2038.000000	0.000133
2037.000000	0.000115
2036.000000	0.000108
2035.000000	0.000118
2034.000000	0.000136
2033.000000	0.000146
2032.000000	0.000140
2031.000000	0.000123
2030.000000	0.000104
2029.000000	0.000093
2028.000000	0.000097
2027.000000	0.000113
2026.000000	0.000128
2025.000000	0.000132
2024.000000	0.000125
2023.000000	0.000112
2022.000000	0.000095
2021.000000	0.000081
2020.000000	0.000077
2019.000000	0.000089
2018.000000	0.000107
2017.000000	0.000116
2016.000000	0.000116
2015.000000	0.000120
2014.000000	0.000137
2013.000000	0.000159
2012.000000	0.000170
2011.000000	0.000165
2010.000000	0.000147
2009.000000	0.000125
2008.000000	0.000108
2007.000000	0.000106
2006.000000	0.000120
2005.000000	0.000139
2004.000000	0.000146
2003.000000	0.000135
2002.000000	0.000114
2001.000000	0.000098
2000.000000	0.000090
1999.000000	0.000089
1998.000000	0.000090
1997.000000	0.000095
1996.000000	0.000104
1995.000000	0.000114
1994.000000	0.000120
1993.000000	0.000123
1992.000000	0.000125
1991.000000	0.000128
1990.000000	0.000124
1989.000000	0.000117
1988.000000	0.000115
1987.000000	0.000126
1986.000000	0.000140
1985.000000	0.000143
1984.000000	0.000133
1983.000000	0.000120
1982.000000	0.000114
1981.000000	0.000114
1980.000000	0.000114
1979.000000	0.000115
1978.000000	0.000119
1977.000000	0.000125
1976.000000	0.000130
1975.000000	0.000136
1974.000000	0.000142
1973.000000	0.000146
1972.000000	0.000140
1971.000000	0.000124
1970.000000	0.000108
1969.000000	0.000101
1968.000000	0.000106
1967.000000	0.000113
1966.000000	0.000114
1965.000000	0.000110
1964.000000	0.000112
1963.000000	0.000122
1962.000000	0.000138
1961.000000	0.000153
1960.000000	0.000168
1959.000000	0.000182
1958.000000	0.000187
1957.000000	0.000175
1956.000000	0.000152
1955.000000	0.000133
1954.000000	0.000124
1953.000000	0.000118
1952.000000	0.000108
1951.000000	0.000096
1950.000000	0.000088
1949.000000	0.000087
1948.000000	0.000091
1947.000000	0.000100
1946.000000	0.000114
1945.000000	0.000129
1944.000000	0.000141
1943.000000	0.000143
1942.000000	0.000132
1941.000000	0.000110
1940.000000	0.000088
1939.000000	0.000083
1938.000000	0.000098
1937.000000	0.000120
1936.000000	0.000130
1935.000000	0.000127
1934.000000	0.000125
1933.000000	0.000137
1932.000000	0.000157
1931.000000	0.000167
1930.000000	0.000151
1929.000000	0.000113
1928.000000	0.000069
1927.000000	0.000041
1926.000000	0.000036
1925.000000	0.000047
1924.000000	0.000061
1923.000000	0.000070
1922.000000	0.000074
1921.000000	0.000081
1920.000000	0.000096
1919.000000	0.000119
1918.000000	0.000141
1917.000000	0.000147
1916.000000	0.000129
1915.000000	0.000097
1914.000000	0.000073
1913.000000	0.000070
1912.000000	0.000086
1911.000000	0.000102
1910.000000	0.000105
1909.000000	0.000095
1908.000000	0.000081
1907.000000	0.000074
1906.000000	0.000078
1905.000000	0.000085
1904.000000	0.000089
1903.000000	0.000089
1902.000000	0.000092
1901.000000	0.000102
1900.000000	0.000118
1899.000000	0.000137
1898.000000	0.000149
1897.000000	0.000149
1896.000000	0.000132
1895.000000	0.000108
1894.000000	0.000087
1893.000000	0.000074
1892.000000	0.000065
1891.000000	0.000061
1890.000000	0.000067
1889.000000	0.000083
1888.000000	0.000101
1887.000000	0.000109
1886.000000	0.000106
1885.000000	0.000099
1884.000000	0.000094
1883.000000	0.000091
1882.000000	0.000087
1881.000000	0.000085
1880.000000	0.000089
1879.000000	0.000103
1878.000000	0.000119
1877.000000	0.000130
1876.000000	0.000136
1875.000000	0.000140
1874.000000	0.000141
1873.000000	0.000138
1872.000000	0.000132
1871.000000	0.000127
1870.000000	0.000120
1869.000000	0.000108
1868.000000	0.000094
1867.000000	0.000087
1866.000000	0.000090
1865.000000	0.000095
1864.000000	0.000090
1863.000000	0.000074
1862.000000	0.000061
1861.000000	0.000061
1860.000000	0.000070
1859.000000	0.000083
1858.000000	0.000097
1857.000000	0.000112
1856.000000	0.000125
1855.000000	0.000130
1854.000000	0.000128
1853.000000	0.000124
1852.000000	0.000122
1851.000000	0.000122
1850.000000	0.000119
1849.000000	0.000109
1848.000000	0.000097
1847.000000	0.000091
1846.000000	0.000098
1845.000000	0.000112
1844.000000	0.000118
1843.000000	0.000109
1842.000000	0.000091
1841.000000	0.000076
1840.000000	0.000070
1839.000000	0.000070
1838.000000	0.000075
1837.000000	0.000084
1836.000000	0.000098
1835.000000	0.000113
1834.000000	0.000124
1833.000000	0.000126
1832.000000	0.000115
1831.000000	0.000097
1830.000000	0.000079
1829.000000	0.000063
1828.000000	0.000048
1827.000000	0.000036
1826.000000	0.000037
1825.000000	0.000051
1824.000000	0.000063
1823.000000	0.000061
1822.000000	0.000052
1821.000000	0.000050
1820.000000	0.000063
1819.000000	0.000082
1818.000000	0.000097
1817.000000	0.000102
1816.000000	0.000096
1815.000000	0.000082
1814.000000	0.000068
1813.000000	0.000061
1812.000000	0.000056
1811.000000	0.000045
1810.000000	0.000026
1809.000000	0.000014
1808.000000	0.000020
1807.000000	0.000038
1806.000000	0.000055
1805.000000	0.000062
1804.000000	0.000061
1803.000000	0.000061
1802.000000	0.000062
1801.000000	0.000067
1800.000000	0.000074
1799.000000	0.000080
1798.000000	0.000080
1797.000000	0.000072
1796.000000	0.000064
1795.000000	0.000060
1794.000000	0.000058
1793.000000	0.000046
1792.000000	0.000023
1791.000000	-0.000000
1790.000000	-0.000007
1789.000000	0.000005
1788.000000	0.000025
1787.000000	0.000043
1786.000000	0.000054
1785.000000	0.000063
1784.000000	0.000071
1783.000000	0.000076
1782.000000	0.000075
1781.000000	0.000069
1780.000000	0.000061
1779.000000	0.000050
1778.000000	0.000032
1777.000000	0.000009
1776.000000	-0.000007
1775.000000	-0.000005
1774.000000	0.000014
1773.000000	0.000039
1772.000000	0.000059
1771.000000	0.000069
1770.000000	0.000073
1769.000000	0.000071
1768.000000	0.000062
1767.000000	0.000043
1766.000000	0.000020
1765.000000	0.000002
1764.000000	-0.000002
1763.000000	0.000006
1762.000000	0.000018
1761.000000	0.000027
1760.000000	0.000030
1759.000000	0.000033
1758.000000	0.000035
1757.000000	0.000028
1756.000000	0.000017
1755.000000	0.000012
1754.000000	0.000016
1753.000000	0.000013
1752.000000	-0.000008
1751.000000	-0.000032
1750.000000	-0.000027
1749.000000	0.000009
1748.000000	0.000046
1747.000000	0.000059
1746.000000	0.000053
1745.000000	0.000047
1744.000000	0.000045
1743.000000	0.000037
1742.000000	0.000015
1741.000000	-0.000015
1740.000000	-0.000037
1739.000000	-0.000041
1738.000000	-0.000029
1737.000000	-0.000008
1736.000000	0.000015
1735.000000	0.000026
1734.000000	0.000026
1733.000000	0.000027
1732.000000	0.000033
1731.000000	0.000039
1730.000000	0.000042
1729.000000	0.000037
1728.000000	0.000024
1727.000000	0.000008
1726.000000	-0.000006
1725.000000	-0.000010
1724.000000	-0.000002
1723.000000	0.000012
1722.000000	0.000018
1721.000000	0.000011
1720.000000	-0.000007
1719.000000	-0.000031
1718.000000	-0.000044
1717.000000	-0.000033
1716.000000	-0.000008
1715.000000	0.000011
1714.000000	0.000020
1713.000000	0.000022
1712.000000	0.000019
1711.000000	0.000010
1710.000000	-0.000000
1709.000000	-0.000004
1708.000000	0.000003
1707.000000	0.000017
1706.000000	0.000025
1705.000000	0.000028
1704.000000	0.000035
1703.000000	0.000053
1702.000000	0.000074
1701.000000	0.000075
1700.000000	0.000056
1699.000000	0.000036
1698.000000	0.000020
1697.000000	0.000004
1696.000000	-0.000018
1695.000000	-0.000041
1694.000000	-0.000052
1693.000000	-0.000039
1692.000000	-0.000003
1691.000000	0.000042
1690.000000	0.000070
1689.000000	0.000066
1688.000000	0.000039
1687.000000	0.000016
1686.000000	0.000007
1685.000000	0.000007
1684.000000	0.000006
1683.000000	-0.000006
1682.000000	-0.000027
1681.000000	-0.000038
1680.000000	-0.000036
1679.000000	-0.000026
1678.000000	-0.000016
1677.000000	-0.000009
1676.000000	-0.000011
1675.000000	-0.000012
1674.000000	-0.000002
1673.000000	0.000018
1672.000000	0.000041
1671.000000	0.000051
1670.000000	0.000032
1669.000000	-0.000011
1668.000000	-0.000058
1667.000000	-0.000091
1666.000000	-0.000098
1665.000000	-0.000078
1664.000000	-0.000042
1663.000000	-0.000012
1662.000000	-0.000002
1661.000000	-0.000012
1660.000000	-0.000031
1659.000000	-0.000051
1658.000000	-0.000069
1657.000000	-0.000076
1656.000000	-0.000062
1655.000000	-0.000025
1654.000000	0.000028
1653.000000	0.000085
1652.000000	0.000109
1651.000000	0.000093
1650.000000	0.000066
1649.000000	0.000043
1648.000000	0.000023
1647.000000	0.000006
1646.000000	-0.000005
1645.000000	-0.000011
1644.000000	-0.000010
1643.000000	-0.000003
1642.000000	0.000001
1641.000000	-0.000007
1640.000000	-0.000029
1639.000000	-0.000058
1638.000000	-0.000078
1637.000000	-0.000076
1636.000000	-0.000035
1635.000000	0.000024
1634.000000	0.000054
1633.000000	0.000045
1632.000000	0.000021
1631.000000	-0.000001
1630.000000	-0.000018
1629.000000	-0.000033
1628.000000	-0.000040
1627.000000	-0.000034
1626.000000	-0.000015
1625.000000	-0.000000
1624.000000	-0.000007
1623.000000	-0.000037
1622.000000	-0.000068
1621.000000	-0.000078
1620.000000	-0.000060
1619.000000	-0.000022
1618.000000	0.000014
1617.000000	0.000020
1616.000000	-0.000002
1615.000000	-0.000027
1614.000000	-0.000038
1613.000000	-0.000036
1612.000000	-0.000035
1611.000000	-0.000041
1610.000000	-0.000049
1609.000000	-0.000052
1608.000000	-0.000046
1607.000000	-0.000032
1606.000000	-0.000017
1605.000000	-0.000015
1604.000000	-0.000033
1603.000000	-0.000063
1602.000000	-0.000085
1601.000000	-0.000089
1600.000000	-0.000081
1599.000000	-0.000071
1598.000000	-0.000064
1597.000000	-0.000057
1596.000000	-0.000049
1595.000000	-0.000043
1594.000000	-0.000046
1593.000000	-0.000054
1592.000000	-0.000058
1591.000000	-0.000049
1590.000000	-0.000031
1589.000000	-0.000018
1588.000000	-0.000023
1587.000000	-0.000042
1586.000000	-0.000060
1585.000000	-0.000065
1584.000000	-0.000060
1583.000000	-0.000051
1582.000000	-0.000049
1581.000000	-0.000055
1580.000000	-0.000059
1579.000000	-0.000052
1578.000000	-0.000037
1577.000000	-0.000033
1576.000000	-0.000048
1575.000000	-0.000069
1574.000000	-0.000084
1573.000000	-0.000091
1572.000000	-0.000095
1571.000000	-0.000100
1570.000000	-0.000101
1569.000000	-0.000092
1568.000000	-0.000076
1567.000000	-0.000055
1566.000000	-0.000031
1565.000000	-0.000018
1564.000000	-0.000030
1563.000000	-0.000059
1562.000000	-0.000085
1561.000000	-0.000096
1560.000000	-0.000098
1559.000000	-0.000078
1558.000000	-0.000050
1557.000000	-0.000051
1556.000000	-0.000058
1555.000000	-0.000054
1554.000000	-0.000046
1553.000000	-0.000045
1552.000000	-0.000050
1551.000000	-0.000050
1550.000000	-0.000052
1549.000000	-0.000070
1548.000000	-0.000103
1547.000000	-0.000131
1546.000000	-0.000130
1545.000000	-0.000097
1544.000000	-0.000055
1543.000000	-0.000035
1542.000000	-0.000053
1541.000000	-0.000101
1540.000000	-0.000146
1539.000000	-0.000163
1538.000000	-0.000162
1537.000000	-0.000154
1536.000000	-0.000146
1535.000000	-0.000143
1534.000000	-0.000149
1533.000000	-0.000151
1532.000000	-0.000141
1531.000000	-0.000125
1530.000000	-0.000107
1529.000000	-0.000089
1528.000000	-0.000077
1527.000000	-0.000079
1526.000000	-0.000100
1525.000000	-0.000126
1524.000000	-0.000137
1523.000000	-0.000129
1522.000000	-0.000114
1521.000000	-0.000108
1520.000000	-0.000109
1519.000000	-0.000102
1518.000000	-0.000081
1517.000000	-0.000065
1516.000000	-0.000075
1515.000000	-0.000107
1514.000000	-0.000141
1513.000000	-0.000165
1512.000000	-0.000179
1511.000000	-0.000182
1510.000000	-0.000172
1509.000000	-0.000149
1508.000000	-0.000119
1507.000000	-0.000086
1506.000000	-0.000062
1505.000000	-0.000059
1504.000000	-0.000063
1503.000000	-0.000064
1502.000000	-0.000062
1501.000000	-0.000059
1500.000000	-0.000050
1499.000000	-0.000027
1498.000000	0.000007
1497.000000	0.000036
1496.000000	0.000050
1495.000000	0.000051
1494.000000	0.000049
1493.000000	0.000050
1492.000000	0.000052
1491.000000	0.000053
1490.000000	0.000057
1489.000000	0.000066
1488.000000	0.000070
1487.000000	0.000063
1486.000000	0.000053
1485.000000	0.000057
1484.000000	0.000076
1483.000000	0.000098
1482.000000	0.000105
1481.000000	0.000090
1480.000000	0.000066
1479.000000	0.000046
1478.000000	0.000027
1477.000000	0.000002
1476.000000	-0.000019
1475.000000	-0.000014
1474.000000	0.000022
1473.000000	0.000065
1472.000000	0.000072
1471.000000	0.000036
1470.000000	-0.000013
1469.000000	-0.000051
1468.000000	-0.000074
1467.000000	-0.000089
1466.000000	-0.000103
1465.000000	-0.000119
1464.000000	-0.000132
1463.000000	-0.000136
1462.000000	-0.000127
1461.000000	-0.000098
1460.000000	-0.000058
1459.000000	-0.000025
1458.000000	-0.000027
1457.000000	-0.000069
1456.000000	-0.000122
1455.000000	-0.000157
1454.000000	-0.000171
1453.000000	-0.000171
1452.000000	-0.000166
1451.000000	-0.000163
1450.000000	-0.000161
1449.000000	-0.000156
1448.000000	-0.000153
1447.000000	-0.000158
1446.000000	-0.000169
1445.000000	-0.000177
1444.000000	-0.000173
1443.000000	-0.000163
1442.000000	-0.000158
1441.000000	-0.000163
1440.000000	-0.000171
1439.000000	-0.000173
1438.000000	-0.000169
1437.000000	-0.000164
1436.000000	-0.000159
1435.000000	-0.000151
1434.000000	-0.000142
1433.000000	-0.000135
1432.000000	-0.000138
1431.000000	-0.000153
1430.000000	-0.000173
1429.000000	-0.000181
1428.000000	-0.000165
1427.000000	-0.000130
1426.000000	-0.000097
1425.000000	-0.000092
1424.000000	-0.000121
1423.000000	-0.000158
1422.000000	-0.000177
1421.000000	-0.000174
1420.000000	-0.000165
1419.000000	-0.000163
1418.000000	-0.000162
1417.000000	-0.000153
1416.000000	-0.000140
1415.000000	-0.000129
1414.000000	-0.000128
1413.000000	-0.000132
1412.000000	-0.000136
1411.000000	-0.000147
1410.000000	-0.000173
1409.000000	-0.000211
1408.000000	-0.000239
1407.000000	-0.000240
1406.000000	-0.000215
1405.000000	-0.000182
1404.000000	-0.000153
1403.000000	-0.000133
1402.000000	-0.000121
1401.000000	-0.000115
1400.000000	-0.000110
1399.000000	-0.000105
1398.000000	-0.000108
1397.000000	-0.000130
1396.000000	-0.000171
1395.000000	-0.000212
1394.000000	-0.000228
1393.000000	-0.000218
1392.000000	-0.000199
1391.000000	-0.000188
1390.000000	-0.000192
1389.000000	-0.000211
1388.000000	-0.000234
1387.000000	-0.000248
1386.000000	-0.000250
1385.000000	-0.000247
1384.000000	-0.000243
1383.000000	-0.000242
1382.000000	-0.000245
1381.000000	-0.000251
1380.000000	-0.000256
1379.000000	-0.000261
1378.000000	-0.000265
1377.000000	-0.000269
1376.000000	-0.000269
1375.000000	-0.000266
1374.000000	-0.000271
1373.000000	-0.000292
1372.000000	-0.000315
1371.000000	-0.000321
1370.000000	-0.000303
1369.000000	-0.000279
1368.000000	-0.000267
1367.000000	-0.000262
1366.000000	-0.000249
1365.000000	-0.000225
1364.000000	-0.000202
1363.000000	-0.000185
1362.000000	-0.000170
1361.000000	-0.000158
1360.000000	-0.000156
1359.000000	-0.000170
1358.000000	-0.000191
1357.000000	-0.000201
1356.000000	-0.000196
1355.000000	-0.000186
1354.000000	-0.000189
1353.000000	-0.000207
1352.000000	-0.000228
1351.000000	-0.000237
1350.000000	-0.000230
1349.000000	-0.000217
1348.000000	-0.000208
1347.000000	-0.000204
1346.000000	-0.000199
1345.000000	-0.000191
1344.000000	-0.000189
1343.000000	-0.000194
1342.000000	-0.000197
1341.000000	-0.000187
1340.000000	-0.000169
1339.000000	-0.000164
1338.000000	-0.000181
1337.000000	-0.000204
1336.000000	-0.000214
1335.000000	-0.000207
1334.000000	-0.000200
1333.000000	-0.000203
1332.000000	-0.000212
1331.000000	-0.000218
1330.000000	-0.000220
1329.000000	-0.000219
1328.000000	-0.000218
1327.000000	-0.000218
1326.000000	-0.000220
1325.000000	-0.000219
1324.000000	-0.000207
1323.000000	-0.000189
1322.000000	-0.000185
1321.000000	-0.000206
1320.000000	-0.000239
1319.000000	-0.000260
1318.000000	-0.000264
1317.000000	-0.000266
1316.000000	-0.000270
1315.000000	-0.000263
1314.000000	-0.000242
1313.000000	-0.000217
1312.000000	-0.000205
1311.000000	-0.000203
1310.000000	-0.000203
1309.000000	-0.000201
1308.000000	-0.000202
1307.000000	-0.000206
1306.000000	-0.000211
1305.000000	-0.000217
1304.000000	-0.000226
1303.000000	-0.000235
1302.000000	-0.000240
1301.000000	-0.000246
1300.000000	-0.000258
1299.000000	-0.000276
1298.000000	-0.000290
1297.000000	-0.000291
1296.000000	-0.000273
1295.000000	-0.000240
1294.000000	-0.000201
1293.000000	-0.000176
1292.000000	-0.000177
1291.000000	-0.000201
1290.000000	-0.000230
1289.000000	-0.000247
1288.000000	-0.000249
1287.000000	-0.000248
1286.000000	-0.000253
1285.000000	-0.000270
1284.000000	-0.000288
1283.000000	-0.000294
1282.000000	-0.000284
1281.000000	-0.000269
1280.000000	-0.000260
1279.000000	-0.000263
1278.000000	-0.000275
1277.000000	-0.000291
1276.000000	-0.000303
1275.000000	-0.000306
1274.000000	-0.000302
1273.000000	-0.000301
1272.000000	-0.000303
1271.000000	-0.000303
1270.000000	-0.000299
1269.000000	-0.000299
1268.000000	-0.000312
1267.000000	-0.000330
1266.000000	-0.000344
1265.000000	-0.000351
1264.000000	-0.000359
1263.000000	-0.000364
1262.000000	-0.000359
1261.000000	-0.000350
1260.000000	-0.000348
1259.000000	-0.000349
1258.000000	-0.000341
1257.000000	-0.000324
1256.000000	-0.000310
1255.000000	-0.000310
1254.000000	-0.000318
1253.000000	-0.000323
1252.000000	-0.000324
1251.000000	-0.000320
1250.000000	-0.000308
1249.000000	-0.000288
1248.000000	-0.000276
1247.000000	-0.000280
1246.000000	-0.000295
1245.000000	-0.000306
1244.000000	-0.000311
1243.000000	-0.000320
1242.000000	-0.000342
1241.000000	-0.000370
1240.000000	-0.000386
1239.000000	-0.000377
1238.000000	-0.000345
1237.000000	-0.000304
1236.000000	-0.000272
1235.000000	-0.000257
1234.000000	-0.000252
1233.000000	-0.000255
1232.000000	-0.000268
1231.000000	-0.000291
1230.000000	-0.000314
1229.000000	-0.000320
1228.000000	-0.000305
1227.000000	-0.000277
1226.000000	-0.000251
1225.000000	-0.000236
1224.000000	-0.000232
1223.000000	-0.000236
1222.000000	-0.000245
1221.000000	-0.000253
1220.000000	-0.000252
1219.000000	-0.000236
1218.000000	-0.000209
1217.000000	-0.000186
1216.000000	-0.000183
1215.000000	-0.000207
1214.000000	-0.000247
1213.000000	-0.000282
1212.000000	-0.000290
1211.000000	-0.000266
1210.000000	-0.000229
1209.000000	-0.000210
1208.000000	-0.000223
1207.000000	-0.000258
1206.000000	-0.000298
1205.000000	-0.000332
1204.000000	-0.000360
1203.000000	-0.000377
1202.000000	-0.000378
1201.000000	-0.000369
1200.000000	-0.000361
1199.000000	-0.000362
1198.000000	-0.000371
1197.000000	-0.000389
1196.000000	-0.000415
1195.000000	-0.000438
1194.000000	-0.000443
1193.000000	-0.000422
1192.000000	-0.000380
1191.000000	-0.000329
1190.000000	-0.000283
1189.000000	-0.000256
1188.000000	-0.000254
1187.000000	-0.000270
1186.000000	-0.000284
1185.000000	-0.000284
1184.000000	-0.000273
1183.000000	-0.000265
1182.000000	-0.000274
1181.000000	-0.000304
1180.000000	-0.000339
1179.000000	-0.000355
1178.000000	-0.000338
1177.000000	-0.000304
1176.000000	-0.000281
1175.000000	-0.000281
1174.000000	-0.000287
1173.000000	-0.000288
1172.000000	-0.000289
1171.000000	-0.000300
1170.000000	-0.000317
1169.000000	-0.000324
1168.000000	-0.000318
1167.000000	-0.000308
1166.000000	-0.000304
1165.000000	-0.000308
1164.000000	-0.000314
1163.000000	-0.000313
1162.000000	-0.000302
1161.000000	-0.000286
1160.000000	-0.000271
1159.000000	-0.000255
1158.000000	-0.000228
1157.000000	-0.000191
1156.000000	-0.000161
1155.000000	-0.000153
1154.000000	-0.000168
1153.000000	-0.000197
1152.000000	-0.000232
1151.000000	-0.000272
1150.000000	-0.000306
1149.000000	-0.000312
1148.000000	-0.000281
1147.000000	-0.000231
1146.000000	-0.000198
1145.000000	-0.000202
1144.000000	-0.000232
1143.000000	-0.000264
1142.000000	-0.000282
1141.000000	-0.000281
1140.000000	-0.000258
1139.000000	-0.000220
1138.000000	-0.000185
1137.000000	-0.000171
1136.000000	-0.000178
1135.000000	-0.000198
1134.000000	-0.000238
1133.000000	-0.000306
1132.000000	-0.000386
1131.000000	-0.000433
1130.000000	-0.000415
1129.000000	-0.000352
1128.000000	-0.000283
1127.000000	-0.000230
1126.000000	-0.000186
1125.000000	-0.000151
1124.000000	-0.000136
1123.000000	-0.000156
1122.000000	-0.000203
1121.000000	-0.000258
1120.000000	-0.000294
1119.000000	-0.000287
1118.000000	-0.000232
1117.000000	-0.000154
1116.000000	-0.000090
1115.000000	-0.000066
1114.000000	-0.000090
1113.000000	-0.000150
1112.000000	-0.000223
1111.000000	-0.000275
1110.000000	-0.000284
1109.000000	-0.000258
1108.000000	-0.000224
1107.000000	-0.000195
1106.000000	-0.000167
1105.000000	-0.000135
1104.000000	-0.000102
1103.000000	-0.000072
1102.000000	-0.000050
1101.000000	-0.000051
1100.000000	-0.000084
1099.000000	-0.000126
1098.000000	-0.000139
1097.000000	-0.000112
1096.000000	-0.000072
1095.000000	-0.000046
1094.000000	-0.000034
1093.000000	-0.000024
1092.000000	-0.000017
1091.000000	-0.000019
1090.000000	-0.000028
1089.000000	-0.000036
1088.000000	-0.000047
1087.000000	-0.000064
1086.000000	-0.000078
1085.000000	-0.000081
1084.000000	-0.000076
1083.000000	-0.000067
1082.000000	-0.000061
1081.000000	-0.000068
1080.000000	-0.000094
1079.000000	-0.000130
1078.000000	-0.000156
1077.000000	-0.000167
1076.000000	-0.000171
1075.000000	-0.000173
1074.000000	-0.000162
1073.000000	-0.000135
1072.000000	-0.000115
1071.000000	-0.000126
1070.000000	-0.000151
1069.000000	-0.000154
1068.000000	-0.000117
1067.000000	-0.000056
1066.000000	-0.000010
1065.000000	-0.000009
1064.000000	-0.000059
1063.000000	-0.000127
1062.000000	-0.000163
1061.000000	-0.000140
1060.000000	-0.000082
1059.000000	-0.000036
1058.000000	-0.000025
1057.000000	-0.000039
1056.000000	-0.000059
1055.000000	-0.000085
1054.000000	-0.000118
1053.000000	-0.000148
1052.000000	-0.000153
1051.000000	-0.000123
1050.000000	-0.000076
1049.000000	-0.000048
1048.000000	-0.000060
1047.000000	-0.000096
1046.000000	-0.000115
1045.000000	-0.000099
1044.000000	-0.000073
1043.000000	-0.000075
1042.000000	-0.000116
1041.000000	-0.000173
1040.000000	-0.000214
1039.000000	-0.000235
1038.000000	-0.000244
1037.000000	-0.000250
1036.000000	-0.000242
1035.000000	-0.000213
1034.000000	-0.000177
1033.000000	-0.000168
1032.000000	-0.000203
1031.000000	-0.000247
1030.000000	-0.000244
1029.000000	-0.000183
1028.000000	-0.000114
1027.000000	-0.000091
1026.000000	-0.000117
1025.000000	-0.000156
1024.000000	-0.000181
1023.000000	-0.000187
1022.000000	-0.000174
1021.000000	-0.000145
1020.000000	-0.000118
1019.000000	-0.000117
1018.000000	-0.000147
1017.000000	-0.000191
1016.000000	-0.000232
1015.000000	-0.000257
1014.000000	-0.000251
1013.000000	-0.000207
1012.000000	-0.000141
1011.000000	-0.000096
1010.000000	-0.000102
1009.000000	-0.000155
1008.000000	-0.000221
1007.000000	-0.000263
1006.000000	-0.000258
1005.000000	-0.000205
1004.000000	-0.000133
1003.000000	-0.000081
1002.000000	-0.000069
1001.000000	-0.000086
1000.000000	-0.000114
999.000000	-0.000146
998.000000	-0.000181
997.000000	-0.000213
996.000000	-0.000226
995.000000	-0.000210
994.000000	-0.000167
993.000000	-0.000120
992.000000	-0.000096
991.000000	-0.000112
990.000000	-0.000156
989.000000	-0.000199
988.000000	-0.000224
987.000000	-0.000241
986.000000	-0.000265
985.000000	-0.000292
984.000000	-0.000306
983.000000	-0.000297
982.000000	-0.000271
981.000000	-0.000247
980.000000	-0.000247
979.000000	-0.000273
978.000000	-0.000310
977.000000	-0.000334
976.000000	-0.000343
975.000000	-0.000351
974.000000	-0.000365
973.000000	-0.000366
972.000000	-0.000338
971.000000	-0.000295
970.000000	-0.000267
969.000000	-0.000276
968.000000	-0.000311
967.000000	-0.000345
966.000000	-0.000352
965.000000	-0.000329
964.000000	-0.000295
963.000000	-0.000276
962.000000	-0.000285
961.000000	-0.000319
960.000000	-0.000370
959.000000	-0.000432
958.000000	-0.000490
957.000000	-0.000527
956.000000	-0.000534
955.000000	-0.000528
954.000000	-0.000528
953.000000	-0.000532
952.000000	-0.000525
951.000000	-0.000503
950.000000	-0.000487
949.000000	-0.000498
948.000000	-0.000534
947.000000	-0.000574
946.000000	-0.000599
945.000000	-0.000607
944.000000	-0.000610
943.000000	-0.000618
942.000000	-0.000632
941.000000	-0.000649
940.000000	-0.000667
939.000000	-0.000687
938.000000	-0.000698
937.000000	-0.000694
936.000000	-0.000682
935.000000	-0.000689
934.000000	-0.000728
933.000000	-0.000777
932.000000	-0.000793
931.000000	-0.000749
930.000000	-0.000664
929.000000	-0.000583
928.000000	-0.000545
927.000000	-0.000553
926.000000	-0.000587
925.000000	-0.000610
924.000000	-0.000600
923.000000	-0.000561
922.000000	-0.000522
921.000000	-0.000520
920.000000	-0.000571
919.000000	-0.000654
918.000000	-0.000728
917.000000	-0.000755
916.000000	-0.000727
915.000000	-0.000663
914.000000	-0.000595
913.000000	-0.000556
912.000000	-0.000564
911.000000	-0.000613
910.000000	-0.000669
909.000000	-0.000693
908.000000	-0.000677
907.000000	-0.000652
906.000000	-0.000653
905.000000	-0.000673
904.000000	-0.000673
903.000000	-0.000628
902.000000	-0.000563
901.000000	-0.000528
900.000000	-0.000548
899.000000	-0.000590
898.000000	-0.000600
897.000000	-0.000559
896.000000	-0.000512
895.000000	-0.000524
894.000000	-0.000606
893.000000	-0.000691
892.000000	-0.000700
891.000000	-0.000625
890.000000	-0.000536
889.000000	-0.000509
888.000000	-0.000551
887.000000	-0.000611
886.000000	-0.000643
885.000000	-0.000637
884.000000	-0.000614
883.000000	-0.000594
882.000000	-0.000591
881.000000	-0.000604
880.000000	-0.000608
879.000000	-0.000574
878.000000	-0.000503
877.000000	-0.000434
876.000000	-0.000405
875.000000	-0.000419
874.000000	-0.000458
873.000000	-0.000502
872.000000	-0.000539
871.000000	-0.000554
870.000000	-0.000534
869.000000	-0.000492
868.000000	-0.000457
867.000000	-0.000453
866.000000	-0.000473
865.000000	-0.000502
864.000000	-0.000527
863.000000	-0.000546
862.000000	-0.000557
861.000000	-0.000565
860.000000	-0.000575
859.000000	-0.000585
858.000000	-0.000582
857.000000	-0.000556
856.000000	-0.000520
855.000000	-0.000497
854.000000	-0.000489
853.000000	-0.000466
852.000000	-0.000405
851.000000	-0.000323
850.000000	-0.000271
849.000000	-0.000277
848.000000	-0.000314
847.000000	-0.000335
846.000000	-0.000326
845.000000	-0.000316
844.000000	-0.000339
843.000000	-0.000397
842.000000	-0.000455
841.000000	-0.000476
840.000000	-0.000452
839.000000	-0.000412
838.000000	-0.000385
837.000000	-0.000378
836.000000	-0.000379
835.000000	-0.000390
834.000000	-0.000432
833.000000	-0.000512
832.000000	-0.000594
831.000000	-0.000630
830.000000	-0.000613
829.000000	-0.000579
828.000000	-0.000556
827.000000	-0.000532
826.000000	-0.000482
825.000000	-0.000420
824.000000	-0.000388
823.000000	-0.000405
822.000000	-0.000454
821.000000	-0.000500
820.000000	-0.000529
819.000000	-0.000547
818.000000	-0.000564
817.000000	-0.000579
816.000000	-0.000581
815.000000	-0.000566
814.000000	-0.000553
813.000000	-0.000568
812.000000	-0.000615
811.000000	-0.000665
810.000000	-0.000681
809.000000	-0.000658
808.000000	-0.000627
807.000000	-0.000619
806.000000	-0.000639
805.000000	-0.000664
804.000000	-0.000675
803.000000	-0.000669
802.000000	-0.000652
801.000000	-0.000619
800.000000	-0.000564
799.000000	-0.000490
798.000000	-0.000427
797.000000	-0.000406
796.000000	-0.000441
795.000000	-0.000517
794.000000	-0.000607
793.000000	-0.000682
792.000000	-0.000723
791.000000	-0.000730
790.000000	-0.000717
789.000000	-0.000694
788.000000	-0.000650
787.000000	-0.000577
786.000000	-0.000502
785.000000	-0.000471
784.000000	-0.000503
783.000000	-0.000563
782.000000	-0.000607
781.000000	-0.000620
780.000000	-0.000604
779.000000	-0.000569
778.000000	-0.000530
777.000000	-0.000526
776.000000	-0.000591
775.000000	-0.000706
774.000000	-0.000809
773.000000	-0.000838
772.000000	-0.000789
771.000000	-0.000709
770.000000	-0.000659
769.000000	-0.000663
768.000000	-0.000694
767.000000	-0.000711
766.000000	-0.000703
765.000000	-0.000678
764.000000	-0.000631
763.000000	-0.000549
762.000000	-0.000461
761.000000	-0.000443
760.000000	-0.000537
759.000000	-0.000698
758.000000	-0.000827
757.000000	-0.000868
756.000000	-0.000823
755.000000	-0.000721
754.000000	-0.000602
753.000000	-0.000528
752.000000	-0.000542
751.000000	-0.000612
750.000000	-0.000652
749.000000	-0.000619
748.000000	-0.000561
747.000000	-0.000549
746.000000	-0.000602
745.000000	-0.000683
744.000000	-0.000747
743.000000	-0.000753
742.000000	-0.000682
741.000000	-0.000564
740.000000	-0.000483
739.000000	-0.000500
738.000000	-0.000590
737.000000	-0.000668
736.000000	-0.000678
735.000000	-0.000642
734.000000	-0.000614
733.000000	-0.000623
732.000000	-0.000649
731.000000	-0.000663
730.000000	-0.000660
729.000000	-0.000657
728.000000	-0.000665
727.000000	-0.000681
726.000000	-0.000694
725.000000	-0.000692
724.000000	-0.000669
723.000000	-0.000620
722.000000	-0.000557
721.000000	-0.000508
720.000000	-0.000491
719.000000	-0.000503
718.000000	-0.000524
717.000000	-0.000543
716.000000	-0.000563
715.000000	-0.000587
714.000000	-0.000621
713.000000	-0.000668
712.000000	-0.000720
711.000000	-0.000743
710.000000	-0.000713
709.000000	-0.000654
708.000000	-0.000618
707.000000	-0.000636
706.000000	-0.000685
705.000000	-0.000737
704.000000	-0.000795
703.000000	-0.000870
702.000000	-0.000950
701.000000	-0.001000
700.000000	-0.000997
699.000000	-0.000954
698.000000	-0.000898
697.000000	-0.000852
696.000000	-0.000826
695.000000	-0.000809
694.000000	-0.000788
693.000000	-0.000764
692.000000	-0.000745
691.000000	-0.000736
690.000000	-0.000726
689.000000	-0.000703
688.000000	-0.000663
687.000000	-0.000621
686.000000	-0.000608
685.000000	-0.000655
684.000000	-0.000742
683.000000	-0.000802
682.000000	-0.000790
681.000000	-0.000732
680.000000	-0.000698
679.000000	-0.000714
678.000000	-0.000748
677.000000	-0.000754
676.000000	-0.000726
675.000000	-0.000724
674.000000	-0.000803
673.000000	-0.000941
672.000000	-0.001035
671.000000	-0.000994
670.000000	-0.000837
669.000000	-0.000686
668.000000	-0.000598
667.000000	-0.000582
666.000000	-0.000666
665.000000	-0.000697
664.000000	-0.000600
663.000000	-0.000499
662.000000	-0.000534
661.000000	-0.000688
660.000000	-0.000822
659.000000	-0.000837
658.000000	-0.000757
657.000000	-0.000674
656.000000	-0.000649
655.000000	-0.000693
654.000000	-0.000755
653.000000	-0.000758
652.000000	-0.000682
651.000000	-0.000596
650.000000	-0.000580
649.000000	-0.000627
648.000000	-0.000650
647.000000	-0.000590
646.000000	-0.000477
645.000000	-0.000407
644.000000	-0.000435
643.000000	-0.000503
642.000000	-0.000488
641.000000	-0.000339
640.000000	-0.000134
639.000000	0.000015
638.000000	0.000074
637.000000	0.000083
636.000000	0.000061
635.000000	-0.000012
634.000000	-0.000138
633.000000	-0.000277
632.000000	-0.000379
631.000000	-0.000387
630.000000	-0.000254
629.000000	-0.000026
628.000000	0.000134
627.000000	0.000078
626.000000	-0.000152
625.000000	-0.000384
624.000000	-0.000515
623.000000	-0.000528
622.000000	-0.000385
621.000000	-0.000098
620.000000	0.000136
619.000000	0.000116
618.000000	-0.000067
617.000000	-0.000120
616.000000	0.000058
615.000000	0.000320
614.000000	0.000560
613.000000	0.000775
612.000000	0.000744
611.000000	0.000046
610.000000	-0.001323
609.000000	-0.002619
608.000000	-0.002958
607.000000	-0.002163
606.000000	-0.000903
605.000000	0.000038
604.000000	0.000414
603.000000	0.000469
602.000000	0.000531
601.000000	0.000752
600.000000	0.001088
