# Supplementary material for: Real-time monitoring of the reversible capture and release of CO2 on anthraquinone and riboflavin-modified graphitic electrodes using ATR-SEIRAS
Source: Chem Sci. 2025 Nov 4;16(48):23189–202. doi: 10.1039/d5sc05427c (PMC12584010; doi:10.1039/d5sc05427c)
Supplement: SC-016-D5SC05427C-s001 [file SC-016-D5SC05427C-s001.zip › Data Folders/Main Figures/Figure3/3a/002.ASC]

PE IR       SUBTECH     SPECTRUM    ASCII       PEDS        4.00        
   -1
002.ASC
24/06/26
16:04:40.00
24/06/26
16:04:40.00
Administrator

600.000000
#HDR
-1
-1
#GR
Wavenumber
A
1.0
0.0
4000.000000
-1.000000
3401
8
0.001594
-0.001070
#DATA
4000.000000	0.000911
3999.000000	0.000918
3998.000000	0.000904
3997.000000	0.000871
3996.000000	0.000838
3995.000000	0.000820
3994.000000	0.000823
3993.000000	0.000838
3992.000000	0.000847
3991.000000	0.000843
3990.000000	0.000829
3989.000000	0.000816
3988.000000	0.000814
3987.000000	0.000822
3986.000000	0.000835
3985.000000	0.000847
3984.000000	0.000853
3983.000000	0.000853
3982.000000	0.000846
3981.000000	0.000836
3980.000000	0.000827
3979.000000	0.000822
3978.000000	0.000817
3977.000000	0.000805
3976.000000	0.000785
3975.000000	0.000769
3974.000000	0.000771
3973.000000	0.000796
3972.000000	0.000828
3971.000000	0.000843
3970.000000	0.000836
3969.000000	0.000819
3968.000000	0.000810
3967.000000	0.000812
3966.000000	0.000820
3965.000000	0.000824
3964.000000	0.000826
3963.000000	0.000826
3962.000000	0.000822
3961.000000	0.000812
3960.000000	0.000801
3959.000000	0.000790
3958.000000	0.000780
3957.000000	0.000769
3956.000000	0.000759
3955.000000	0.000755
3954.000000	0.000762
3953.000000	0.000775
3952.000000	0.000787
3951.000000	0.000792
3950.000000	0.000784
3949.000000	0.000764
3948.000000	0.000744
3947.000000	0.000737
3946.000000	0.000748
3945.000000	0.000766
3944.000000	0.000777
3943.000000	0.000778
3942.000000	0.000780
3941.000000	0.000795
3940.000000	0.000820
3939.000000	0.000843
3938.000000	0.000852
3937.000000	0.000847
3936.000000	0.000835
3935.000000	0.000823
3934.000000	0.000813
3933.000000	0.000801
3932.000000	0.000789
3931.000000	0.000778
3930.000000	0.000768
3929.000000	0.000760
3928.000000	0.000755
3927.000000	0.000758
3926.000000	0.000768
3925.000000	0.000777
3924.000000	0.000776
3923.000000	0.000769
3922.000000	0.000766
3921.000000	0.000768
3920.000000	0.000767
3919.000000	0.000764
3918.000000	0.000767
3917.000000	0.000781
3916.000000	0.000800
3915.000000	0.000812
3914.000000	0.000818
3913.000000	0.000823
3912.000000	0.000828
3911.000000	0.000827
3910.000000	0.000814
3909.000000	0.000794
3908.000000	0.000780
3907.000000	0.000789
3906.000000	0.000820
3905.000000	0.000853
3904.000000	0.000861
3903.000000	0.000840
3902.000000	0.000821
3901.000000	0.000829
3900.000000	0.000850
3899.000000	0.000852
3898.000000	0.000826
3897.000000	0.000798
3896.000000	0.000796
3895.000000	0.000817
3894.000000	0.000833
3893.000000	0.000815
3892.000000	0.000764
3891.000000	0.000705
3890.000000	0.000663
3889.000000	0.000652
3888.000000	0.000670
3887.000000	0.000702
3886.000000	0.000725
3885.000000	0.000728
3884.000000	0.000721
3883.000000	0.000730
3882.000000	0.000761
3881.000000	0.000794
3880.000000	0.000804
3879.000000	0.000788
3878.000000	0.000767
3877.000000	0.000760
3876.000000	0.000763
3875.000000	0.000764
3874.000000	0.000758
3873.000000	0.000752
3872.000000	0.000758
3871.000000	0.000766
3870.000000	0.000754
3869.000000	0.000711
3868.000000	0.000674
3867.000000	0.000682
3866.000000	0.000731
3865.000000	0.000772
3864.000000	0.000771
3863.000000	0.000740
3862.000000	0.000721
3861.000000	0.000733
3860.000000	0.000766
3859.000000	0.000798
3858.000000	0.000810
3857.000000	0.000790
3856.000000	0.000730
3855.000000	0.000654
3854.000000	0.000605
3853.000000	0.000601
3852.000000	0.000615
3851.000000	0.000638
3850.000000	0.000677
3849.000000	0.000715
3848.000000	0.000738
3847.000000	0.000747
3846.000000	0.000751
3845.000000	0.000754
3844.000000	0.000756
3843.000000	0.000756
3842.000000	0.000757
3841.000000	0.000767
3840.000000	0.000784
3839.000000	0.000789
3838.000000	0.000770
3837.000000	0.000739
3836.000000	0.000723
3835.000000	0.000739
3834.000000	0.000780
3833.000000	0.000831
3832.000000	0.000877
3831.000000	0.000904
3830.000000	0.000905
3829.000000	0.000881
3828.000000	0.000841
3827.000000	0.000796
3826.000000	0.000755
3825.000000	0.000727
3824.000000	0.000720
3823.000000	0.000736
3822.000000	0.000763
3821.000000	0.000775
3820.000000	0.000757
3819.000000	0.000727
3818.000000	0.000716
3817.000000	0.000724
3816.000000	0.000732
3815.000000	0.000724
3814.000000	0.000710
3813.000000	0.000711
3812.000000	0.000722
3811.000000	0.000723
3810.000000	0.000711
3809.000000	0.000697
3808.000000	0.000697
3807.000000	0.000708
3806.000000	0.000713
3805.000000	0.000708
3804.000000	0.000707
3803.000000	0.000715
3802.000000	0.000730
3801.000000	0.000739
3800.000000	0.000736
3799.000000	0.000738
3798.000000	0.000752
3797.000000	0.000764
3796.000000	0.000757
3795.000000	0.000735
3794.000000	0.000717
3793.000000	0.000721
3792.000000	0.000749
3791.000000	0.000787
3790.000000	0.000815
3789.000000	0.000820
3788.000000	0.000803
3787.000000	0.000778
3786.000000	0.000760
3785.000000	0.000754
3784.000000	0.000754
3783.000000	0.000757
3782.000000	0.000765
3781.000000	0.000780
3780.000000	0.000794
3779.000000	0.000797
3778.000000	0.000781
3777.000000	0.000755
3776.000000	0.000734
3775.000000	0.000731
3774.000000	0.000749
3773.000000	0.000785
3772.000000	0.000825
3771.000000	0.000843
3770.000000	0.000820
3769.000000	0.000767
3768.000000	0.000720
3767.000000	0.000706
3766.000000	0.000723
3765.000000	0.000746
3764.000000	0.000756
3763.000000	0.000755
3762.000000	0.000755
3761.000000	0.000761
3760.000000	0.000771
3759.000000	0.000785
3758.000000	0.000799
3757.000000	0.000800
3756.000000	0.000782
3755.000000	0.000749
3754.000000	0.000715
3753.000000	0.000692
3752.000000	0.000680
3751.000000	0.000665
3750.000000	0.000632
3749.000000	0.000582
3748.000000	0.000538
3747.000000	0.000523
3746.000000	0.000547
3745.000000	0.000601
3744.000000	0.000643
3743.000000	0.000646
3742.000000	0.000643
3741.000000	0.000665
3740.000000	0.000693
3739.000000	0.000699
3738.000000	0.000678
3737.000000	0.000643
3736.000000	0.000609
3735.000000	0.000583
3734.000000	0.000579
3733.000000	0.000606
3732.000000	0.000645
3731.000000	0.000671
3730.000000	0.000681
3729.000000	0.000691
3728.000000	0.000710
3727.000000	0.000732
3726.000000	0.000748
3725.000000	0.000759
3724.000000	0.000771
3723.000000	0.000778
3722.000000	0.000767
3721.000000	0.000736
3720.000000	0.000702
3719.000000	0.000689
3718.000000	0.000707
3717.000000	0.000737
3716.000000	0.000756
3715.000000	0.000753
3714.000000	0.000737
3713.000000	0.000725
3712.000000	0.000727
3711.000000	0.000731
3710.000000	0.000725
3709.000000	0.000716
3708.000000	0.000720
3707.000000	0.000739
3706.000000	0.000760
3705.000000	0.000769
3704.000000	0.000761
3703.000000	0.000747
3702.000000	0.000738
3701.000000	0.000736
3700.000000	0.000733
3699.000000	0.000731
3698.000000	0.000737
3697.000000	0.000747
3696.000000	0.000744
3695.000000	0.000721
3694.000000	0.000689
3693.000000	0.000670
3692.000000	0.000675
3691.000000	0.000704
3690.000000	0.000743
3689.000000	0.000774
3688.000000	0.000787
3687.000000	0.000783
3686.000000	0.000779
3685.000000	0.000779
3684.000000	0.000779
3683.000000	0.000776
3682.000000	0.000774
3681.000000	0.000775
3680.000000	0.000771
3679.000000	0.000752
3678.000000	0.000743
3677.000000	0.000744
3676.000000	0.000766
3675.000000	0.000776
3674.000000	0.000750
3673.000000	0.000712
3672.000000	0.000693
3671.000000	0.000683
3670.000000	0.000698
3669.000000	0.000688
3668.000000	0.000667
3667.000000	0.000669
3666.000000	0.000701
3665.000000	0.000744
3664.000000	0.000779
3663.000000	0.000799
3662.000000	0.000806
3661.000000	0.000802
3660.000000	0.000784
3659.000000	0.000757
3658.000000	0.000736
3657.000000	0.000731
3656.000000	0.000727
3655.000000	0.000707
3654.000000	0.000674
3653.000000	0.000645
3652.000000	0.000631
3651.000000	0.000632
3650.000000	0.000648
3649.000000	0.000672
3648.000000	0.000696
3647.000000	0.000716
3646.000000	0.000735
3645.000000	0.000752
3644.000000	0.000768
3643.000000	0.000785
3642.000000	0.000810
3641.000000	0.000840
3640.000000	0.000868
3639.000000	0.000877
3638.000000	0.000855
3637.000000	0.000809
3636.000000	0.000764
3635.000000	0.000742
3634.000000	0.000743
3633.000000	0.000749
3632.000000	0.000746
3631.000000	0.000740
3630.000000	0.000741
3629.000000	0.000746
3628.000000	0.000739
3627.000000	0.000722
3626.000000	0.000716
3625.000000	0.000721
3624.000000	0.000720
3623.000000	0.000712
3622.000000	0.000708
3621.000000	0.000716
3620.000000	0.000729
3619.000000	0.000728
3618.000000	0.000712
3617.000000	0.000699
3616.000000	0.000705
3615.000000	0.000732
3614.000000	0.000763
3613.000000	0.000780
3612.000000	0.000774
3611.000000	0.000760
3610.000000	0.000757
3609.000000	0.000770
3608.000000	0.000783
3607.000000	0.000775
3606.000000	0.000744
3605.000000	0.000707
3604.000000	0.000680
3603.000000	0.000673
3602.000000	0.000685
3601.000000	0.000705
3600.000000	0.000721
3599.000000	0.000729
3598.000000	0.000735
3597.000000	0.000743
3596.000000	0.000745
3595.000000	0.000734
3594.000000	0.000712
3593.000000	0.000692
3592.000000	0.000690
3591.000000	0.000705
3590.000000	0.000728
3589.000000	0.000746
3588.000000	0.000755
3587.000000	0.000754
3586.000000	0.000744
3585.000000	0.000729
3584.000000	0.000709
3583.000000	0.000691
3582.000000	0.000684
3581.000000	0.000696
3580.000000	0.000719
3579.000000	0.000739
3578.000000	0.000745
3577.000000	0.000738
3576.000000	0.000725
3575.000000	0.000712
3574.000000	0.000703
3573.000000	0.000693
3572.000000	0.000684
3571.000000	0.000678
3570.000000	0.000684
3569.000000	0.000713
3568.000000	0.000760
3567.000000	0.000803
3566.000000	0.000813
3565.000000	0.000788
3564.000000	0.000753
3563.000000	0.000734
3562.000000	0.000737
3561.000000	0.000751
3560.000000	0.000757
3559.000000	0.000748
3558.000000	0.000736
3557.000000	0.000736
3556.000000	0.000752
3555.000000	0.000768
3554.000000	0.000771
3553.000000	0.000756
3552.000000	0.000730
3551.000000	0.000700
3550.000000	0.000673
3549.000000	0.000654
3548.000000	0.000641
3547.000000	0.000630
3546.000000	0.000624
3545.000000	0.000628
3544.000000	0.000649
3543.000000	0.000684
3542.000000	0.000720
3541.000000	0.000745
3540.000000	0.000751
3539.000000	0.000747
3538.000000	0.000742
3537.000000	0.000744
3536.000000	0.000746
3535.000000	0.000742
3534.000000	0.000733
3533.000000	0.000723
3532.000000	0.000713
3531.000000	0.000702
3530.000000	0.000689
3529.000000	0.000675
3528.000000	0.000665
3527.000000	0.000667
3526.000000	0.000680
3525.000000	0.000698
3524.000000	0.000707
3523.000000	0.000704
3522.000000	0.000698
3521.000000	0.000702
3520.000000	0.000718
3519.000000	0.000733
3518.000000	0.000738
3517.000000	0.000739
3516.000000	0.000742
3515.000000	0.000746
3514.000000	0.000740
3513.000000	0.000722
3512.000000	0.000696
3511.000000	0.000677
3510.000000	0.000667
3509.000000	0.000664
3508.000000	0.000664
3507.000000	0.000664
3506.000000	0.000667
3505.000000	0.000669
3504.000000	0.000665
3503.000000	0.000660
3502.000000	0.000664
3501.000000	0.000681
3500.000000	0.000703
3499.000000	0.000716
3498.000000	0.000713
3497.000000	0.000696
3496.000000	0.000674
3495.000000	0.000656
3494.000000	0.000647
3493.000000	0.000647
3492.000000	0.000654
3491.000000	0.000658
3490.000000	0.000654
3489.000000	0.000645
3488.000000	0.000646
3487.000000	0.000669
3486.000000	0.000716
3485.000000	0.000764
3484.000000	0.000784
3483.000000	0.000765
3482.000000	0.000721
3481.000000	0.000680
3480.000000	0.000655
3479.000000	0.000640
3478.000000	0.000632
3477.000000	0.000633
3476.000000	0.000648
3475.000000	0.000673
3474.000000	0.000693
3473.000000	0.000701
3472.000000	0.000696
3471.000000	0.000686
3470.000000	0.000675
3469.000000	0.000664
3468.000000	0.000652
3467.000000	0.000637
3466.000000	0.000622
3465.000000	0.000613
3464.000000	0.000613
3463.000000	0.000624
3462.000000	0.000644
3461.000000	0.000668
3460.000000	0.000692
3459.000000	0.000711
3458.000000	0.000721
3457.000000	0.000719
3456.000000	0.000706
3455.000000	0.000690
3454.000000	0.000686
3453.000000	0.000700
3452.000000	0.000724
3451.000000	0.000732
3450.000000	0.000711
3449.000000	0.000675
3448.000000	0.000648
3447.000000	0.000642
3446.000000	0.000654
3445.000000	0.000674
3444.000000	0.000693
3443.000000	0.000704
3442.000000	0.000696
3441.000000	0.000668
3440.000000	0.000636
3439.000000	0.000621
3438.000000	0.000627
3437.000000	0.000643
3436.000000	0.000656
3435.000000	0.000661
3434.000000	0.000664
3433.000000	0.000670
3432.000000	0.000681
3431.000000	0.000694
3430.000000	0.000712
3429.000000	0.000736
3428.000000	0.000758
3427.000000	0.000765
3426.000000	0.000753
3425.000000	0.000734
3424.000000	0.000719
3423.000000	0.000709
3422.000000	0.000692
3421.000000	0.000664
3420.000000	0.000640
3419.000000	0.000636
3418.000000	0.000657
3417.000000	0.000692
3416.000000	0.000726
3415.000000	0.000744
3414.000000	0.000742
3413.000000	0.000730
3412.000000	0.000723
3411.000000	0.000727
3410.000000	0.000734
3409.000000	0.000736
3408.000000	0.000731
3407.000000	0.000725
3406.000000	0.000718
3405.000000	0.000701
3404.000000	0.000671
3403.000000	0.000644
3402.000000	0.000636
3401.000000	0.000655
3400.000000	0.000690
3399.000000	0.000731
3398.000000	0.000763
3397.000000	0.000772
3396.000000	0.000752
3395.000000	0.000710
3394.000000	0.000672
3393.000000	0.000659
3392.000000	0.000668
3391.000000	0.000683
3390.000000	0.000694
3389.000000	0.000704
3388.000000	0.000718
3387.000000	0.000729
3386.000000	0.000730
3385.000000	0.000721
3384.000000	0.000709
3383.000000	0.000697
3382.000000	0.000682
3381.000000	0.000663
3380.000000	0.000646
3379.000000	0.000637
3378.000000	0.000635
3377.000000	0.000634
3376.000000	0.000633
3375.000000	0.000633
3374.000000	0.000640
3373.000000	0.000654
3372.000000	0.000670
3371.000000	0.000680
3370.000000	0.000684
3369.000000	0.000683
3368.000000	0.000678
3367.000000	0.000668
3366.000000	0.000652
3365.000000	0.000638
3364.000000	0.000632
3363.000000	0.000636
3362.000000	0.000646
3361.000000	0.000654
3360.000000	0.000657
3359.000000	0.000659
3358.000000	0.000670
3357.000000	0.000689
3356.000000	0.000709
3355.000000	0.000715
3354.000000	0.000708
3353.000000	0.000702
3352.000000	0.000709
3351.000000	0.000723
3350.000000	0.000725
3349.000000	0.000707
3348.000000	0.000682
3347.000000	0.000665
3346.000000	0.000654
3345.000000	0.000638
3344.000000	0.000616
3343.000000	0.000604
3342.000000	0.000613
3341.000000	0.000640
3340.000000	0.000665
3339.000000	0.000674
3338.000000	0.000667
3337.000000	0.000652
3336.000000	0.000640
3335.000000	0.000639
3334.000000	0.000650
3333.000000	0.000669
3332.000000	0.000687
3331.000000	0.000695
3330.000000	0.000687
3329.000000	0.000670
3328.000000	0.000660
3327.000000	0.000667
3326.000000	0.000687
3325.000000	0.000704
3324.000000	0.000702
3323.000000	0.000686
3322.000000	0.000675
3321.000000	0.000681
3320.000000	0.000700
3319.000000	0.000717
3318.000000	0.000719
3317.000000	0.000708
3316.000000	0.000692
3315.000000	0.000680
3314.000000	0.000677
3313.000000	0.000685
3312.000000	0.000701
3311.000000	0.000714
3310.000000	0.000714
3309.000000	0.000703
3308.000000	0.000692
3307.000000	0.000692
3306.000000	0.000699
3305.000000	0.000704
3304.000000	0.000701
3303.000000	0.000694
3302.000000	0.000693
3301.000000	0.000702
3300.000000	0.000715
3299.000000	0.000723
3298.000000	0.000719
3297.000000	0.000704
3296.000000	0.000685
3295.000000	0.000669
3294.000000	0.000660
3293.000000	0.000658
3292.000000	0.000659
3291.000000	0.000666
3290.000000	0.000682
3289.000000	0.000709
3288.000000	0.000739
3287.000000	0.000756
3286.000000	0.000749
3285.000000	0.000724
3284.000000	0.000704
3283.000000	0.000705
3282.000000	0.000723
3281.000000	0.000739
3280.000000	0.000744
3279.000000	0.000741
3278.000000	0.000740
3277.000000	0.000741
3276.000000	0.000737
3275.000000	0.000726
3274.000000	0.000714
3273.000000	0.000708
3272.000000	0.000713
3271.000000	0.000727
3270.000000	0.000744
3269.000000	0.000753
3268.000000	0.000748
3267.000000	0.000735
3266.000000	0.000731
3265.000000	0.000743
3264.000000	0.000757
3263.000000	0.000753
3262.000000	0.000727
3261.000000	0.000693
3260.000000	0.000670
3259.000000	0.000662
3258.000000	0.000661
3257.000000	0.000659
3256.000000	0.000658
3255.000000	0.000664
3254.000000	0.000676
3253.000000	0.000692
3252.000000	0.000710
3251.000000	0.000733
3250.000000	0.000755
3249.000000	0.000767
3248.000000	0.000759
3247.000000	0.000738
3246.000000	0.000722
3245.000000	0.000721
3244.000000	0.000731
3243.000000	0.000738
3242.000000	0.000738
3241.000000	0.000736
3240.000000	0.000737
3239.000000	0.000739
3238.000000	0.000741
3237.000000	0.000745
3236.000000	0.000754
3235.000000	0.000762
3234.000000	0.000760
3233.000000	0.000747
3232.000000	0.000729
3231.000000	0.000710
3230.000000	0.000695
3229.000000	0.000692
3228.000000	0.000712
3227.000000	0.000755
3226.000000	0.000801
3225.000000	0.000821
3224.000000	0.000805
3223.000000	0.000769
3222.000000	0.000738
3221.000000	0.000729
3220.000000	0.000742
3219.000000	0.000763
3218.000000	0.000776
3217.000000	0.000769
3216.000000	0.000745
3215.000000	0.000721
3214.000000	0.000712
3213.000000	0.000724
3212.000000	0.000751
3211.000000	0.000782
3210.000000	0.000801
3209.000000	0.000798
3208.000000	0.000772
3207.000000	0.000739
3206.000000	0.000716
3205.000000	0.000711
3204.000000	0.000718
3203.000000	0.000730
3202.000000	0.000745
3201.000000	0.000757
3200.000000	0.000760
3199.000000	0.000751
3198.000000	0.000739
3197.000000	0.000734
3196.000000	0.000743
3195.000000	0.000756
3194.000000	0.000767
3193.000000	0.000773
3192.000000	0.000773
3191.000000	0.000760
3190.000000	0.000732
3189.000000	0.000697
3188.000000	0.000669
3187.000000	0.000659
3186.000000	0.000669
3185.000000	0.000691
3184.000000	0.000707
3183.000000	0.000707
3182.000000	0.000690
3181.000000	0.000669
3180.000000	0.000656
3179.000000	0.000652
3178.000000	0.000652
3177.000000	0.000655
3176.000000	0.000661
3175.000000	0.000666
3174.000000	0.000660
3173.000000	0.000643
3172.000000	0.000631
3171.000000	0.000641
3170.000000	0.000672
3169.000000	0.000707
3168.000000	0.000726
3167.000000	0.000722
3166.000000	0.000707
3165.000000	0.000692
3164.000000	0.000685
3163.000000	0.000684
3162.000000	0.000688
3161.000000	0.000700
3160.000000	0.000714
3159.000000	0.000723
3158.000000	0.000720
3157.000000	0.000709
3156.000000	0.000693
3155.000000	0.000671
3154.000000	0.000647
3153.000000	0.000633
3152.000000	0.000640
3151.000000	0.000662
3150.000000	0.000683
3149.000000	0.000694
3148.000000	0.000702
3147.000000	0.000712
3146.000000	0.000720
3145.000000	0.000718
3144.000000	0.000708
3143.000000	0.000697
3142.000000	0.000691
3141.000000	0.000688
3140.000000	0.000687
3139.000000	0.000688
3138.000000	0.000689
3137.000000	0.000690
3136.000000	0.000694
3135.000000	0.000699
3134.000000	0.000702
3133.000000	0.000700
3132.000000	0.000702
3131.000000	0.000710
3130.000000	0.000717
3129.000000	0.000712
3128.000000	0.000696
3127.000000	0.000681
3126.000000	0.000678
3125.000000	0.000692
3124.000000	0.000718
3123.000000	0.000743
3122.000000	0.000753
3121.000000	0.000739
3120.000000	0.000709
3119.000000	0.000681
3118.000000	0.000667
3117.000000	0.000664
3116.000000	0.000666
3115.000000	0.000669
3114.000000	0.000678
3113.000000	0.000693
3112.000000	0.000710
3111.000000	0.000722
3110.000000	0.000728
3109.000000	0.000726
3108.000000	0.000719
3107.000000	0.000710
3106.000000	0.000705
3105.000000	0.000706
3104.000000	0.000713
3103.000000	0.000724
3102.000000	0.000734
3101.000000	0.000732
3100.000000	0.000712
3099.000000	0.000682
3098.000000	0.000661
3097.000000	0.000660
3096.000000	0.000673
3095.000000	0.000678
3094.000000	0.000664
3093.000000	0.000634
3092.000000	0.000607
3091.000000	0.000599
3090.000000	0.000606
3089.000000	0.000618
3088.000000	0.000625
3087.000000	0.000632
3086.000000	0.000649
3085.000000	0.000678
3084.000000	0.000708
3083.000000	0.000724
3082.000000	0.000718
3081.000000	0.000697
3080.000000	0.000675
3079.000000	0.000662
3078.000000	0.000661
3077.000000	0.000665
3076.000000	0.000668
3075.000000	0.000664
3074.000000	0.000655
3073.000000	0.000648
3072.000000	0.000650
3071.000000	0.000657
3070.000000	0.000658
3069.000000	0.000648
3068.000000	0.000637
3067.000000	0.000643
3066.000000	0.000667
3065.000000	0.000691
3064.000000	0.000698
3063.000000	0.000686
3062.000000	0.000671
3061.000000	0.000669
3060.000000	0.000684
3059.000000	0.000705
3058.000000	0.000721
3057.000000	0.000724
3056.000000	0.000718
3055.000000	0.000713
3054.000000	0.000711
3053.000000	0.000711
3052.000000	0.000707
3051.000000	0.000697
3050.000000	0.000682
3049.000000	0.000664
3048.000000	0.000646
3047.000000	0.000636
3046.000000	0.000641
3045.000000	0.000654
3044.000000	0.000660
3043.000000	0.000651
3042.000000	0.000635
3041.000000	0.000626
3040.000000	0.000630
3039.000000	0.000646
3038.000000	0.000666
3037.000000	0.000683
3036.000000	0.000694
3035.000000	0.000699
3034.000000	0.000703
3033.000000	0.000709
3032.000000	0.000720
3031.000000	0.000735
3030.000000	0.000750
3029.000000	0.000759
3028.000000	0.000755
3027.000000	0.000733
3026.000000	0.000702
3025.000000	0.000678
3024.000000	0.000671
3023.000000	0.000673
3022.000000	0.000669
3021.000000	0.000652
3020.000000	0.000634
3019.000000	0.000628
3018.000000	0.000637
3017.000000	0.000646
3016.000000	0.000643
3015.000000	0.000627
3014.000000	0.000611
3013.000000	0.000602
3012.000000	0.000596
3011.000000	0.000588
3010.000000	0.000581
3009.000000	0.000583
3008.000000	0.000604
3007.000000	0.000641
3006.000000	0.000684
3005.000000	0.000711
3004.000000	0.000711
3003.000000	0.000689
3002.000000	0.000666
3001.000000	0.000656
3000.000000	0.000654
2999.000000	0.000647
2998.000000	0.000634
2997.000000	0.000624
2996.000000	0.000623
2995.000000	0.000627
2994.000000	0.000632
2993.000000	0.000633
2992.000000	0.000625
2991.000000	0.000605
2990.000000	0.000576
2989.000000	0.000551
2988.000000	0.000542
2987.000000	0.000549
2986.000000	0.000563
2985.000000	0.000574
2984.000000	0.000574
2983.000000	0.000562
2982.000000	0.000543
2981.000000	0.000531
2980.000000	0.000535
2979.000000	0.000554
2978.000000	0.000575
2977.000000	0.000589
2976.000000	0.000585
2975.000000	0.000562
2974.000000	0.000523
2973.000000	0.000481
2972.000000	0.000450
2971.000000	0.000437
2970.000000	0.000436
2969.000000	0.000440
2968.000000	0.000448
2967.000000	0.000460
2966.000000	0.000474
2965.000000	0.000490
2964.000000	0.000505
2963.000000	0.000518
2962.000000	0.000527
2961.000000	0.000532
2960.000000	0.000533
2959.000000	0.000529
2958.000000	0.000517
2957.000000	0.000500
2956.000000	0.000490
2955.000000	0.000495
2954.000000	0.000513
2953.000000	0.000532
2952.000000	0.000535
2951.000000	0.000523
2950.000000	0.000503
2949.000000	0.000483
2948.000000	0.000468
2947.000000	0.000458
2946.000000	0.000452
2945.000000	0.000445
2944.000000	0.000434
2943.000000	0.000420
2942.000000	0.000411
2941.000000	0.000419
2940.000000	0.000444
2939.000000	0.000478
2938.000000	0.000510
2937.000000	0.000534
2936.000000	0.000545
2935.000000	0.000539
2934.000000	0.000518
2933.000000	0.000494
2932.000000	0.000487
2931.000000	0.000501
2930.000000	0.000526
2929.000000	0.000544
2928.000000	0.000551
2927.000000	0.000555
2926.000000	0.000561
2925.000000	0.000562
2924.000000	0.000549
2923.000000	0.000526
2922.000000	0.000509
2921.000000	0.000505
2920.000000	0.000505
2919.000000	0.000503
2918.000000	0.000502
2917.000000	0.000512
2916.000000	0.000527
2915.000000	0.000533
2914.000000	0.000521
2913.000000	0.000501
2912.000000	0.000486
2911.000000	0.000481
2910.000000	0.000480
2909.000000	0.000482
2908.000000	0.000486
2907.000000	0.000494
2906.000000	0.000503
2905.000000	0.000509
2904.000000	0.000506
2903.000000	0.000493
2902.000000	0.000474
2901.000000	0.000463
2900.000000	0.000472
2899.000000	0.000499
2898.000000	0.000534
2897.000000	0.000565
2896.000000	0.000584
2895.000000	0.000590
2894.000000	0.000584
2893.000000	0.000572
2892.000000	0.000562
2891.000000	0.000558
2890.000000	0.000562
2889.000000	0.000576
2888.000000	0.000597
2887.000000	0.000613
2886.000000	0.000612
2885.000000	0.000592
2884.000000	0.000569
2883.000000	0.000559
2882.000000	0.000567
2881.000000	0.000582
2880.000000	0.000590
2879.000000	0.000581
2878.000000	0.000558
2877.000000	0.000531
2876.000000	0.000509
2875.000000	0.000501
2874.000000	0.000511
2873.000000	0.000532
2872.000000	0.000553
2871.000000	0.000557
2870.000000	0.000542
2869.000000	0.000522
2868.000000	0.000511
2867.000000	0.000509
2866.000000	0.000509
2865.000000	0.000512
2864.000000	0.000528
2863.000000	0.000557
2862.000000	0.000586
2861.000000	0.000605
2860.000000	0.000615
2859.000000	0.000622
2858.000000	0.000631
2857.000000	0.000636
2856.000000	0.000640
2855.000000	0.000645
2854.000000	0.000650
2853.000000	0.000646
2852.000000	0.000631
2851.000000	0.000611
2850.000000	0.000595
2849.000000	0.000586
2848.000000	0.000583
2847.000000	0.000581
2846.000000	0.000575
2845.000000	0.000565
2844.000000	0.000559
2843.000000	0.000564
2842.000000	0.000578
2841.000000	0.000589
2840.000000	0.000590
2839.000000	0.000585
2838.000000	0.000584
2837.000000	0.000590
2836.000000	0.000601
2835.000000	0.000612
2834.000000	0.000619
2833.000000	0.000620
2832.000000	0.000615
2831.000000	0.000606
2830.000000	0.000597
2829.000000	0.000589
2828.000000	0.000584
2827.000000	0.000584
2826.000000	0.000590
2825.000000	0.000604
2824.000000	0.000623
2823.000000	0.000639
2822.000000	0.000646
2821.000000	0.000641
2820.000000	0.000631
2819.000000	0.000624
2818.000000	0.000625
2817.000000	0.000628
2816.000000	0.000629
2815.000000	0.000627
2814.000000	0.000625
2813.000000	0.000623
2812.000000	0.000616
2811.000000	0.000604
2810.000000	0.000591
2809.000000	0.000586
2808.000000	0.000592
2807.000000	0.000606
2806.000000	0.000618
2805.000000	0.000623
2804.000000	0.000620
2803.000000	0.000616
2802.000000	0.000620
2801.000000	0.000633
2800.000000	0.000650
2799.000000	0.000661
2798.000000	0.000661
2797.000000	0.000652
2796.000000	0.000638
2795.000000	0.000625
2794.000000	0.000612
2793.000000	0.000604
2792.000000	0.000601
2791.000000	0.000602
2790.000000	0.000600
2789.000000	0.000587
2788.000000	0.000566
2787.000000	0.000551
2786.000000	0.000550
2785.000000	0.000561
2784.000000	0.000569
2783.000000	0.000566
2782.000000	0.000556
2781.000000	0.000548
2780.000000	0.000546
2779.000000	0.000543
2778.000000	0.000536
2777.000000	0.000528
2776.000000	0.000526
2775.000000	0.000528
2774.000000	0.000534
2773.000000	0.000545
2772.000000	0.000569
2771.000000	0.000601
2770.000000	0.000631
2769.000000	0.000649
2768.000000	0.000654
2767.000000	0.000652
2766.000000	0.000643
2765.000000	0.000619
2764.000000	0.000583
2763.000000	0.000550
2762.000000	0.000534
2761.000000	0.000537
2760.000000	0.000552
2759.000000	0.000575
2758.000000	0.000599
2757.000000	0.000614
2756.000000	0.000611
2755.000000	0.000592
2754.000000	0.000570
2753.000000	0.000556
2752.000000	0.000551
2751.000000	0.000551
2750.000000	0.000557
2749.000000	0.000570
2748.000000	0.000583
2747.000000	0.000590
2746.000000	0.000591
2745.000000	0.000595
2744.000000	0.000603
2743.000000	0.000608
2742.000000	0.000603
2741.000000	0.000591
2740.000000	0.000587
2739.000000	0.000596
2738.000000	0.000606
2737.000000	0.000602
2736.000000	0.000584
2735.000000	0.000569
2734.000000	0.000568
2733.000000	0.000576
2732.000000	0.000578
2731.000000	0.000567
2730.000000	0.000546
2729.000000	0.000523
2728.000000	0.000502
2727.000000	0.000493
2726.000000	0.000508
2725.000000	0.000543
2724.000000	0.000577
2723.000000	0.000589
2722.000000	0.000581
2721.000000	0.000566
2720.000000	0.000554
2719.000000	0.000545
2718.000000	0.000534
2717.000000	0.000526
2716.000000	0.000529
2715.000000	0.000547
2714.000000	0.000573
2713.000000	0.000595
2712.000000	0.000600
2711.000000	0.000587
2710.000000	0.000564
2709.000000	0.000541
2708.000000	0.000526
2707.000000	0.000521
2706.000000	0.000520
2705.000000	0.000519
2704.000000	0.000518
2703.000000	0.000520
2702.000000	0.000531
2701.000000	0.000547
2700.000000	0.000562
2699.000000	0.000568
2698.000000	0.000562
2697.000000	0.000550
2696.000000	0.000541
2695.000000	0.000536
2694.000000	0.000535
2693.000000	0.000534
2692.000000	0.000528
2691.000000	0.000518
2690.000000	0.000511
2689.000000	0.000509
2688.000000	0.000514
2687.000000	0.000520
2686.000000	0.000526
2685.000000	0.000532
2684.000000	0.000540
2683.000000	0.000546
2682.000000	0.000540
2681.000000	0.000516
2680.000000	0.000482
2679.000000	0.000455
2678.000000	0.000449
2677.000000	0.000461
2676.000000	0.000477
2675.000000	0.000483
2674.000000	0.000478
2673.000000	0.000470
2672.000000	0.000470
2671.000000	0.000482
2670.000000	0.000505
2669.000000	0.000533
2668.000000	0.000550
2667.000000	0.000545
2666.000000	0.000523
2665.000000	0.000499
2664.000000	0.000488
2663.000000	0.000492
2662.000000	0.000504
2661.000000	0.000513
2660.000000	0.000514
2659.000000	0.000511
2658.000000	0.000511
2657.000000	0.000515
2656.000000	0.000517
2655.000000	0.000512
2654.000000	0.000502
2653.000000	0.000491
2652.000000	0.000483
2651.000000	0.000480
2650.000000	0.000484
2649.000000	0.000490
2648.000000	0.000495
2647.000000	0.000496
2646.000000	0.000497
2645.000000	0.000500
2644.000000	0.000501
2643.000000	0.000495
2642.000000	0.000484
2641.000000	0.000472
2640.000000	0.000462
2639.000000	0.000449
2638.000000	0.000432
2637.000000	0.000422
2636.000000	0.000424
2635.000000	0.000433
2634.000000	0.000440
2633.000000	0.000444
2632.000000	0.000450
2631.000000	0.000459
2630.000000	0.000463
2629.000000	0.000454
2628.000000	0.000438
2627.000000	0.000427
2626.000000	0.000428
2625.000000	0.000436
2624.000000	0.000446
2623.000000	0.000454
2622.000000	0.000460
2621.000000	0.000463
2620.000000	0.000462
2619.000000	0.000456
2618.000000	0.000451
2617.000000	0.000455
2616.000000	0.000464
2615.000000	0.000470
2614.000000	0.000469
2613.000000	0.000468
2612.000000	0.000475
2611.000000	0.000484
2610.000000	0.000484
2609.000000	0.000474
2608.000000	0.000464
2607.000000	0.000459
2606.000000	0.000452
2605.000000	0.000439
2604.000000	0.000420
2603.000000	0.000402
2602.000000	0.000395
2601.000000	0.000400
2600.000000	0.000415
2599.000000	0.000434
2598.000000	0.000448
2597.000000	0.000454
2596.000000	0.000456
2595.000000	0.000458
2594.000000	0.000458
2593.000000	0.000453
2592.000000	0.000442
2591.000000	0.000421
2590.000000	0.000397
2589.000000	0.000380
2588.000000	0.000382
2587.000000	0.000401
2586.000000	0.000424
2585.000000	0.000437
2584.000000	0.000439
2583.000000	0.000435
2582.000000	0.000429
2581.000000	0.000427
2580.000000	0.000431
2579.000000	0.000444
2578.000000	0.000457
2577.000000	0.000457
2576.000000	0.000444
2575.000000	0.000426
2574.000000	0.000410
2573.000000	0.000401
2572.000000	0.000400
2571.000000	0.000409
2570.000000	0.000423
2569.000000	0.000431
2568.000000	0.000430
2567.000000	0.000425
2566.000000	0.000426
2565.000000	0.000434
2564.000000	0.000441
2563.000000	0.000439
2562.000000	0.000431
2561.000000	0.000424
2560.000000	0.000423
2559.000000	0.000427
2558.000000	0.000432
2557.000000	0.000438
2556.000000	0.000445
2555.000000	0.000455
2554.000000	0.000460
2553.000000	0.000451
2552.000000	0.000428
2551.000000	0.000401
2550.000000	0.000384
2549.000000	0.000385
2548.000000	0.000401
2547.000000	0.000423
2546.000000	0.000446
2545.000000	0.000463
2544.000000	0.000466
2543.000000	0.000450
2542.000000	0.000423
2541.000000	0.000401
2540.000000	0.000395
2539.000000	0.000396
2538.000000	0.000392
2537.000000	0.000383
2536.000000	0.000383
2535.000000	0.000402
2534.000000	0.000433
2533.000000	0.000462
2532.000000	0.000476
2531.000000	0.000480
2530.000000	0.000480
2529.000000	0.000477
2528.000000	0.000465
2527.000000	0.000436
2526.000000	0.000403
2525.000000	0.000390
2524.000000	0.000410
2523.000000	0.000449
2522.000000	0.000478
2521.000000	0.000480
2520.000000	0.000462
2519.000000	0.000438
2518.000000	0.000412
2517.000000	0.000380
2516.000000	0.000350
2515.000000	0.000339
2514.000000	0.000351
2513.000000	0.000376
2512.000000	0.000397
2511.000000	0.000408
2510.000000	0.000412
2509.000000	0.000415
2508.000000	0.000417
2507.000000	0.000418
2506.000000	0.000415
2505.000000	0.000413
2504.000000	0.000412
2503.000000	0.000412
2502.000000	0.000412
2501.000000	0.000414
2500.000000	0.000427
2499.000000	0.000451
2498.000000	0.000475
2497.000000	0.000487
2496.000000	0.000483
2495.000000	0.000472
2494.000000	0.000455
2493.000000	0.000429
2492.000000	0.000396
2491.000000	0.000369
2490.000000	0.000357
2489.000000	0.000358
2488.000000	0.000365
2487.000000	0.000377
2486.000000	0.000395
2485.000000	0.000411
2484.000000	0.000418
2483.000000	0.000416
2482.000000	0.000410
2481.000000	0.000404
2480.000000	0.000391
2479.000000	0.000373
2478.000000	0.000356
2477.000000	0.000345
2476.000000	0.000338
2475.000000	0.000333
2474.000000	0.000333
2473.000000	0.000342
2472.000000	0.000356
2471.000000	0.000366
2470.000000	0.000372
2469.000000	0.000376
2468.000000	0.000381
2467.000000	0.000387
2466.000000	0.000391
2465.000000	0.000390
2464.000000	0.000381
2463.000000	0.000370
2462.000000	0.000367
2461.000000	0.000380
2460.000000	0.000406
2459.000000	0.000431
2458.000000	0.000443
2457.000000	0.000439
2456.000000	0.000423
2455.000000	0.000398
2454.000000	0.000372
2453.000000	0.000349
2452.000000	0.000338
2451.000000	0.000342
2450.000000	0.000358
2449.000000	0.000379
2448.000000	0.000394
2447.000000	0.000400
2446.000000	0.000399
2445.000000	0.000399
2444.000000	0.000404
2443.000000	0.000409
2442.000000	0.000407
2441.000000	0.000392
2440.000000	0.000367
2439.000000	0.000341
2438.000000	0.000325
2437.000000	0.000323
2436.000000	0.000331
2435.000000	0.000341
2434.000000	0.000347
2433.000000	0.000346
2432.000000	0.000342
2431.000000	0.000343
2430.000000	0.000351
2429.000000	0.000361
2428.000000	0.000366
2427.000000	0.000367
2426.000000	0.000375
2425.000000	0.000387
2424.000000	0.000388
2423.000000	0.000368
2422.000000	0.000335
2421.000000	0.000305
2420.000000	0.000294
2419.000000	0.000305
2418.000000	0.000329
2417.000000	0.000354
2416.000000	0.000367
2415.000000	0.000364
2414.000000	0.000352
2413.000000	0.000341
2412.000000	0.000336
2411.000000	0.000335
2410.000000	0.000339
2409.000000	0.000352
2408.000000	0.000370
2407.000000	0.000379
2406.000000	0.000366
2405.000000	0.000336
2404.000000	0.000308
2403.000000	0.000291
2402.000000	0.000281
2401.000000	0.000270
2400.000000	0.000259
2399.000000	0.000264
2398.000000	0.000289
2397.000000	0.000325
2396.000000	0.000358
2395.000000	0.000379
2394.000000	0.000387
2393.000000	0.000383
2392.000000	0.000368
2391.000000	0.000348
2390.000000	0.000330
2389.000000	0.000317
2388.000000	0.000309
2387.000000	0.000304
2386.000000	0.000296
2385.000000	0.000285
2384.000000	0.000271
2383.000000	0.000264
2382.000000	0.000271
2381.000000	0.000291
2380.000000	0.000314
2379.000000	0.000326
2378.000000	0.000320
2377.000000	0.000304
2376.000000	0.000289
2375.000000	0.000287
2374.000000	0.000294
2373.000000	0.000293
2372.000000	0.000278
2371.000000	0.000261
2370.000000	0.000263
2369.000000	0.000281
2368.000000	0.000286
2367.000000	0.000265
2366.000000	0.000232
2365.000000	0.000214
2364.000000	0.000231
2363.000000	0.000281
2362.000000	0.000355
2361.000000	0.000428
2360.000000	0.000462
2359.000000	0.000442
2358.000000	0.000392
2357.000000	0.000349
2356.000000	0.000339
2355.000000	0.000351
2354.000000	0.000358
2353.000000	0.000349
2352.000000	0.000344
2351.000000	0.000360
2350.000000	0.000391
2349.000000	0.000423
2348.000000	0.000444
2347.000000	0.000450
2346.000000	0.000444
2345.000000	0.000435
2344.000000	0.000439
2343.000000	0.000453
2342.000000	0.000473
2341.000000	0.000485
2340.000000	0.000469
2339.000000	0.000428
2338.000000	0.000389
2337.000000	0.000391
2336.000000	0.000444
2335.000000	0.000510
2334.000000	0.000540
2333.000000	0.000518
2332.000000	0.000479
2331.000000	0.000460
2330.000000	0.000459
2329.000000	0.000464
2328.000000	0.000472
2327.000000	0.000491
2326.000000	0.000515
2325.000000	0.000523
2324.000000	0.000504
2323.000000	0.000465
2322.000000	0.000428
2321.000000	0.000408
2320.000000	0.000405
2319.000000	0.000406
2318.000000	0.000403
2317.000000	0.000393
2316.000000	0.000374
2315.000000	0.000346
2314.000000	0.000313
2313.000000	0.000289
2312.000000	0.000280
2311.000000	0.000283
2310.000000	0.000285
2309.000000	0.000287
2308.000000	0.000286
2307.000000	0.000280
2306.000000	0.000268
2305.000000	0.000262
2304.000000	0.000271
2303.000000	0.000288
2302.000000	0.000293
2301.000000	0.000280
2300.000000	0.000264
2299.000000	0.000258
2298.000000	0.000264
2297.000000	0.000270
2296.000000	0.000266
2295.000000	0.000255
2294.000000	0.000245
2293.000000	0.000246
2292.000000	0.000260
2291.000000	0.000276
2290.000000	0.000282
2289.000000	0.000279
2288.000000	0.000274
2287.000000	0.000269
2286.000000	0.000258
2285.000000	0.000242
2284.000000	0.000230
2283.000000	0.000229
2282.000000	0.000231
2281.000000	0.000224
2280.000000	0.000212
2279.000000	0.000211
2278.000000	0.000231
2277.000000	0.000262
2276.000000	0.000283
2275.000000	0.000279
2274.000000	0.000249
2273.000000	0.000211
2272.000000	0.000186
2271.000000	0.000182
2270.000000	0.000193
2269.000000	0.000208
2268.000000	0.000222
2267.000000	0.000234
2266.000000	0.000237
2265.000000	0.000230
2264.000000	0.000218
2263.000000	0.000210
2262.000000	0.000209
2261.000000	0.000210
2260.000000	0.000213
2259.000000	0.000220
2258.000000	0.000234
2257.000000	0.000251
2256.000000	0.000265
2255.000000	0.000270
2254.000000	0.000264
2253.000000	0.000240
2252.000000	0.000201
2251.000000	0.000158
2250.000000	0.000129
2249.000000	0.000124
2248.000000	0.000135
2247.000000	0.000146
2246.000000	0.000148
2245.000000	0.000151
2244.000000	0.000166
2243.000000	0.000192
2242.000000	0.000216
2241.000000	0.000219
2240.000000	0.000201
2239.000000	0.000175
2238.000000	0.000158
2237.000000	0.000154
2236.000000	0.000160
2235.000000	0.000167
2234.000000	0.000166
2233.000000	0.000157
2232.000000	0.000146
2231.000000	0.000148
2230.000000	0.000171
2229.000000	0.000210
2228.000000	0.000244
2227.000000	0.000259
2226.000000	0.000256
2225.000000	0.000247
2224.000000	0.000237
2223.000000	0.000218
2222.000000	0.000193
2221.000000	0.000175
2220.000000	0.000177
2219.000000	0.000195
2218.000000	0.000207
2217.000000	0.000204
2216.000000	0.000194
2215.000000	0.000192
2214.000000	0.000200
2213.000000	0.000211
2212.000000	0.000214
2211.000000	0.000203
2210.000000	0.000181
2209.000000	0.000155
2208.000000	0.000135
2207.000000	0.000128
2206.000000	0.000137
2205.000000	0.000158
2204.000000	0.000188
2203.000000	0.000217
2202.000000	0.000236
2201.000000	0.000238
2200.000000	0.000226
2199.000000	0.000211
2198.000000	0.000200
2197.000000	0.000193
2196.000000	0.000186
2195.000000	0.000181
2194.000000	0.000178
2193.000000	0.000178
2192.000000	0.000178
2191.000000	0.000177
2190.000000	0.000179
2189.000000	0.000183
2188.000000	0.000187
2187.000000	0.000189
2186.000000	0.000195
2185.000000	0.000208
2184.000000	0.000225
2183.000000	0.000237
2182.000000	0.000234
2181.000000	0.000216
2180.000000	0.000195
2179.000000	0.000182
2178.000000	0.000183
2177.000000	0.000201
2176.000000	0.000224
2175.000000	0.000239
2174.000000	0.000236
2173.000000	0.000218
2172.000000	0.000202
2171.000000	0.000196
2170.000000	0.000200
2169.000000	0.000208
2168.000000	0.000218
2167.000000	0.000227
2166.000000	0.000227
2165.000000	0.000213
2164.000000	0.000189
2163.000000	0.000169
2162.000000	0.000162
2161.000000	0.000167
2160.000000	0.000177
2159.000000	0.000186
2158.000000	0.000195
2157.000000	0.000203
2156.000000	0.000208
2155.000000	0.000205
2154.000000	0.000195
2153.000000	0.000182
2152.000000	0.000174
2151.000000	0.000175
2150.000000	0.000184
2149.000000	0.000198
2148.000000	0.000209
2147.000000	0.000211
2146.000000	0.000201
2145.000000	0.000183
2144.000000	0.000170
2143.000000	0.000174
2142.000000	0.000195
2141.000000	0.000215
2140.000000	0.000221
2139.000000	0.000214
2138.000000	0.000211
2137.000000	0.000221
2136.000000	0.000232
2135.000000	0.000229
2134.000000	0.000210
2133.000000	0.000190
2132.000000	0.000185
2131.000000	0.000192
2130.000000	0.000201
2129.000000	0.000201
2128.000000	0.000189
2127.000000	0.000168
2126.000000	0.000145
2125.000000	0.000136
2124.000000	0.000146
2123.000000	0.000168
2122.000000	0.000187
2121.000000	0.000194
2120.000000	0.000192
2119.000000	0.000190
2118.000000	0.000187
2117.000000	0.000176
2116.000000	0.000158
2115.000000	0.000145
2114.000000	0.000148
2113.000000	0.000167
2112.000000	0.000187
2111.000000	0.000192
2110.000000	0.000184
2109.000000	0.000176
2108.000000	0.000179
2107.000000	0.000189
2106.000000	0.000195
2105.000000	0.000195
2104.000000	0.000189
2103.000000	0.000175
2102.000000	0.000154
2101.000000	0.000133
2100.000000	0.000122
2099.000000	0.000127
2098.000000	0.000140
2097.000000	0.000150
2096.000000	0.000152
2095.000000	0.000142
2094.000000	0.000121
2093.000000	0.000096
2092.000000	0.000083
2091.000000	0.000087
2090.000000	0.000098
2089.000000	0.000104
2088.000000	0.000103
2087.000000	0.000104
2086.000000	0.000116
2085.000000	0.000138
2084.000000	0.000157
2083.000000	0.000165
2082.000000	0.000160
2081.000000	0.000149
2080.000000	0.000141
2079.000000	0.000144
2078.000000	0.000153
2077.000000	0.000156
2076.000000	0.000147
2075.000000	0.000128
2074.000000	0.000110
2073.000000	0.000097
2072.000000	0.000092
2071.000000	0.000097
2070.000000	0.000110
2069.000000	0.000125
2068.000000	0.000132
2067.000000	0.000130
2066.000000	0.000128
2065.000000	0.000136
2064.000000	0.000148
2063.000000	0.000152
2062.000000	0.000148
2061.000000	0.000146
2060.000000	0.000150
2059.000000	0.000155
2058.000000	0.000152
2057.000000	0.000142
2056.000000	0.000133
2055.000000	0.000133
2054.000000	0.000140
2053.000000	0.000152
2052.000000	0.000160
2051.000000	0.000160
2050.000000	0.000152
2049.000000	0.000139
2048.000000	0.000128
2047.000000	0.000124
2046.000000	0.000124
2045.000000	0.000125
2044.000000	0.000125
2043.000000	0.000123
2042.000000	0.000117
2041.000000	0.000109
2040.000000	0.000101
2039.000000	0.000103
2038.000000	0.000119
2037.000000	0.000144
2036.000000	0.000163
2035.000000	0.000168
2034.000000	0.000171
2033.000000	0.000183
2032.000000	0.000197
2031.000000	0.000196
2030.000000	0.000174
2029.000000	0.000148
2028.000000	0.000135
2027.000000	0.000136
2026.000000	0.000140
2025.000000	0.000144
2024.000000	0.000144
2023.000000	0.000135
2022.000000	0.000113
2021.000000	0.000087
2020.000000	0.000072
2019.000000	0.000073
2018.000000	0.000086
2017.000000	0.000105
2016.000000	0.000123
2015.000000	0.000131
2014.000000	0.000127
2013.000000	0.000117
2012.000000	0.000115
2011.000000	0.000124
2010.000000	0.000133
2009.000000	0.000129
2008.000000	0.000113
2007.000000	0.000095
2006.000000	0.000080
2005.000000	0.000067
2004.000000	0.000054
2003.000000	0.000047
2002.000000	0.000052
2001.000000	0.000075
2000.000000	0.000108
1999.000000	0.000133
1998.000000	0.000144
1997.000000	0.000149
1996.000000	0.000156
1995.000000	0.000160
1994.000000	0.000149
1993.000000	0.000125
1992.000000	0.000103
1991.000000	0.000088
1990.000000	0.000079
1989.000000	0.000076
1988.000000	0.000086
1987.000000	0.000109
1986.000000	0.000131
1985.000000	0.000139
1984.000000	0.000137
1983.000000	0.000135
1982.000000	0.000138
1981.000000	0.000144
1980.000000	0.000153
1979.000000	0.000159
1978.000000	0.000155
1977.000000	0.000137
1976.000000	0.000114
1975.000000	0.000104
1974.000000	0.000113
1973.000000	0.000134
1972.000000	0.000152
1971.000000	0.000156
1970.000000	0.000143
1969.000000	0.000122
1968.000000	0.000109
1967.000000	0.000112
1966.000000	0.000120
1965.000000	0.000121
1964.000000	0.000121
1963.000000	0.000126
1962.000000	0.000136
1961.000000	0.000138
1960.000000	0.000130
1959.000000	0.000120
1958.000000	0.000111
1957.000000	0.000101
1956.000000	0.000087
1955.000000	0.000076
1954.000000	0.000073
1953.000000	0.000074
1952.000000	0.000075
1951.000000	0.000075
1950.000000	0.000078
1949.000000	0.000088
1948.000000	0.000106
1947.000000	0.000130
1946.000000	0.000151
1945.000000	0.000155
1944.000000	0.000138
1943.000000	0.000115
1942.000000	0.000105
1941.000000	0.000108
1940.000000	0.000113
1939.000000	0.000107
1938.000000	0.000093
1937.000000	0.000079
1936.000000	0.000076
1935.000000	0.000086
1934.000000	0.000103
1933.000000	0.000121
1932.000000	0.000132
1931.000000	0.000132
1930.000000	0.000120
1929.000000	0.000105
1928.000000	0.000095
1927.000000	0.000095
1926.000000	0.000102
1925.000000	0.000110
1924.000000	0.000112
1923.000000	0.000106
1922.000000	0.000094
1921.000000	0.000081
1920.000000	0.000071
1919.000000	0.000067
1918.000000	0.000068
1917.000000	0.000075
1916.000000	0.000085
1915.000000	0.000092
1914.000000	0.000091
1913.000000	0.000078
1912.000000	0.000058
1911.000000	0.000044
1910.000000	0.000053
1909.000000	0.000084
1908.000000	0.000121
1907.000000	0.000139
1906.000000	0.000127
1905.000000	0.000101
1904.000000	0.000085
1903.000000	0.000088
1902.000000	0.000100
1901.000000	0.000106
1900.000000	0.000101
1899.000000	0.000093
1898.000000	0.000083
1897.000000	0.000073
1896.000000	0.000066
1895.000000	0.000065
1894.000000	0.000069
1893.000000	0.000073
1892.000000	0.000071
1891.000000	0.000064
1890.000000	0.000058
1889.000000	0.000060
1888.000000	0.000075
1887.000000	0.000096
1886.000000	0.000110
1885.000000	0.000106
1884.000000	0.000088
1883.000000	0.000071
1882.000000	0.000067
1881.000000	0.000076
1880.000000	0.000093
1879.000000	0.000114
1878.000000	0.000137
1877.000000	0.000152
1876.000000	0.000153
1875.000000	0.000145
1874.000000	0.000139
1873.000000	0.000136
1872.000000	0.000131
1871.000000	0.000117
1870.000000	0.000102
1869.000000	0.000100
1868.000000	0.000116
1867.000000	0.000136
1866.000000	0.000143
1865.000000	0.000137
1864.000000	0.000129
1863.000000	0.000130
1862.000000	0.000140
1861.000000	0.000149
1860.000000	0.000149
1859.000000	0.000144
1858.000000	0.000142
1857.000000	0.000141
1856.000000	0.000131
1855.000000	0.000107
1854.000000	0.000078
1853.000000	0.000065
1852.000000	0.000076
1851.000000	0.000098
1850.000000	0.000110
1849.000000	0.000102
1848.000000	0.000088
1847.000000	0.000087
1846.000000	0.000105
1845.000000	0.000129
1844.000000	0.000136
1843.000000	0.000121
1842.000000	0.000099
1841.000000	0.000086
1840.000000	0.000086
1839.000000	0.000095
1838.000000	0.000106
1837.000000	0.000115
1836.000000	0.000121
1835.000000	0.000124
1834.000000	0.000125
1833.000000	0.000126
1832.000000	0.000125
1831.000000	0.000119
1830.000000	0.000110
1829.000000	0.000105
1828.000000	0.000110
1827.000000	0.000123
1826.000000	0.000129
1825.000000	0.000118
1824.000000	0.000094
1823.000000	0.000072
1822.000000	0.000062
1821.000000	0.000064
1820.000000	0.000069
1819.000000	0.000071
1818.000000	0.000068
1817.000000	0.000066
1816.000000	0.000075
1815.000000	0.000093
1814.000000	0.000110
1813.000000	0.000112
1812.000000	0.000099
1811.000000	0.000083
1810.000000	0.000067
1809.000000	0.000051
1808.000000	0.000032
1807.000000	0.000013
1806.000000	0.000002
1805.000000	0.000006
1804.000000	0.000022
1803.000000	0.000041
1802.000000	0.000052
1801.000000	0.000055
1800.000000	0.000061
1799.000000	0.000079
1798.000000	0.000104
1797.000000	0.000121
1796.000000	0.000117
1795.000000	0.000100
1794.000000	0.000080
1793.000000	0.000069
1792.000000	0.000071
1791.000000	0.000082
1790.000000	0.000096
1789.000000	0.000109
1788.000000	0.000116
1787.000000	0.000114
1786.000000	0.000102
1785.000000	0.000083
1784.000000	0.000062
1783.000000	0.000039
1782.000000	0.000016
1781.000000	0.000000
1780.000000	0.000001
1779.000000	0.000021
1778.000000	0.000044
1777.000000	0.000058
1776.000000	0.000058
1775.000000	0.000054
1774.000000	0.000055
1773.000000	0.000058
1772.000000	0.000061
1771.000000	0.000065
1770.000000	0.000068
1769.000000	0.000066
1768.000000	0.000054
1767.000000	0.000040
1766.000000	0.000037
1765.000000	0.000049
1764.000000	0.000069
1763.000000	0.000082
1762.000000	0.000076
1761.000000	0.000051
1760.000000	0.000027
1759.000000	0.000021
1758.000000	0.000035
1757.000000	0.000058
1756.000000	0.000068
1755.000000	0.000063
1754.000000	0.000048
1753.000000	0.000035
1752.000000	0.000027
1751.000000	0.000025
1750.000000	0.000024
1749.000000	0.000013
1748.000000	-0.000006
1747.000000	-0.000026
1746.000000	-0.000040
1745.000000	-0.000051
1744.000000	-0.000059
1743.000000	-0.000056
1742.000000	-0.000036
1741.000000	-0.000004
1740.000000	0.000024
1739.000000	0.000037
1738.000000	0.000041
1737.000000	0.000048
1736.000000	0.000061
1735.000000	0.000066
1734.000000	0.000052
1733.000000	0.000023
1732.000000	-0.000005
1731.000000	-0.000020
1730.000000	-0.000026
1729.000000	-0.000025
1728.000000	-0.000023
1727.000000	-0.000022
1726.000000	-0.000020
1725.000000	-0.000014
1724.000000	-0.000003
1723.000000	0.000008
1722.000000	0.000010
1721.000000	0.000002
1720.000000	-0.000012
1719.000000	-0.000023
1718.000000	-0.000023
1717.000000	-0.000012
1716.000000	-0.000000
1715.000000	0.000012
1714.000000	0.000027
1713.000000	0.000044
1712.000000	0.000055
1711.000000	0.000054
1710.000000	0.000038
1709.000000	0.000012
1708.000000	-0.000018
1707.000000	-0.000048
1706.000000	-0.000070
1705.000000	-0.000073
1704.000000	-0.000060
1703.000000	-0.000042
1702.000000	-0.000031
1701.000000	-0.000023
1700.000000	-0.000005
1699.000000	0.000016
1698.000000	0.000024
1697.000000	0.000022
1696.000000	0.000015
1695.000000	0.000004
1694.000000	-0.000013
1693.000000	-0.000027
1692.000000	-0.000025
1691.000000	-0.000005
1690.000000	0.000022
1689.000000	0.000032
1688.000000	0.000019
1687.000000	-0.000004
1686.000000	-0.000021
1685.000000	-0.000021
1684.000000	-0.000004
1683.000000	0.000008
1682.000000	0.000004
1681.000000	-0.000008
1680.000000	-0.000021
1679.000000	-0.000025
1678.000000	-0.000019
1677.000000	-0.000011
1676.000000	-0.000009
1675.000000	-0.000014
1674.000000	-0.000018
1673.000000	-0.000016
1672.000000	-0.000011
1671.000000	-0.000006
1670.000000	-0.000004
1669.000000	-0.000004
1668.000000	-0.000010
1667.000000	-0.000018
1666.000000	-0.000026
1665.000000	-0.000030
1664.000000	-0.000032
1663.000000	-0.000036
1662.000000	-0.000044
1661.000000	-0.000054
1660.000000	-0.000061
1659.000000	-0.000069
1658.000000	-0.000079
1657.000000	-0.000091
1656.000000	-0.000100
1655.000000	-0.000098
1654.000000	-0.000074
1653.000000	-0.000037
1652.000000	-0.000018
1651.000000	-0.000013
1650.000000	-0.000006
1649.000000	0.000002
1648.000000	0.000008
1647.000000	0.000011
1646.000000	0.000008
1645.000000	-0.000001
1644.000000	-0.000006
1643.000000	-0.000002
1642.000000	0.000012
1641.000000	0.000022
1640.000000	0.000014
1639.000000	-0.000013
1638.000000	-0.000051
1637.000000	-0.000084
1636.000000	-0.000091
1635.000000	-0.000066
1634.000000	-0.000031
1633.000000	-0.000005
1632.000000	0.000006
1631.000000	0.000002
1630.000000	-0.000014
1629.000000	-0.000029
1628.000000	-0.000025
1627.000000	0.000001
1626.000000	0.000033
1625.000000	0.000045
1624.000000	0.000026
1623.000000	-0.000009
1622.000000	-0.000033
1621.000000	-0.000035
1620.000000	-0.000027
1619.000000	-0.000019
1618.000000	-0.000008
1617.000000	0.000015
1616.000000	0.000045
1615.000000	0.000061
1614.000000	0.000055
1613.000000	0.000031
1612.000000	0.000003
1611.000000	-0.000017
1610.000000	-0.000021
1609.000000	-0.000021
1608.000000	-0.000031
1607.000000	-0.000050
1606.000000	-0.000067
1605.000000	-0.000067
1604.000000	-0.000047
1603.000000	-0.000016
1602.000000	0.000007
1601.000000	0.000010
1600.000000	-0.000006
1599.000000	-0.000029
1598.000000	-0.000051
1597.000000	-0.000072
1596.000000	-0.000087
1595.000000	-0.000089
1594.000000	-0.000072
1593.000000	-0.000043
1592.000000	-0.000017
1591.000000	-0.000005
1590.000000	-0.000009
1589.000000	-0.000027
1588.000000	-0.000048
1587.000000	-0.000064
1586.000000	-0.000067
1585.000000	-0.000061
1584.000000	-0.000054
1583.000000	-0.000053
1582.000000	-0.000060
1581.000000	-0.000071
1580.000000	-0.000080
1579.000000	-0.000080
1578.000000	-0.000067
1577.000000	-0.000048
1576.000000	-0.000033
1575.000000	-0.000029
1574.000000	-0.000032
1573.000000	-0.000036
1572.000000	-0.000039
1571.000000	-0.000038
1570.000000	-0.000030
1569.000000	-0.000020
1568.000000	-0.000012
1567.000000	-0.000002
1566.000000	0.000009
1565.000000	0.000008
1564.000000	-0.000019
1563.000000	-0.000058
1562.000000	-0.000091
1561.000000	-0.000112
1560.000000	-0.000134
1559.000000	-0.000140
1558.000000	-0.000120
1557.000000	-0.000098
1556.000000	-0.000085
1555.000000	-0.000085
1554.000000	-0.000088
1553.000000	-0.000087
1552.000000	-0.000081
1551.000000	-0.000079
1550.000000	-0.000086
1549.000000	-0.000104
1548.000000	-0.000125
1547.000000	-0.000140
1546.000000	-0.000148
1545.000000	-0.000152
1544.000000	-0.000161
1543.000000	-0.000177
1542.000000	-0.000196
1541.000000	-0.000204
1540.000000	-0.000192
1539.000000	-0.000170
1538.000000	-0.000150
1537.000000	-0.000130
1536.000000	-0.000111
1535.000000	-0.000101
1534.000000	-0.000103
1533.000000	-0.000108
1532.000000	-0.000104
1531.000000	-0.000091
1530.000000	-0.000080
1529.000000	-0.000083
1528.000000	-0.000101
1527.000000	-0.000120
1526.000000	-0.000117
1525.000000	-0.000089
1524.000000	-0.000051
1523.000000	-0.000022
1522.000000	-0.000013
1521.000000	-0.000023
1520.000000	-0.000053
1519.000000	-0.000095
1518.000000	-0.000142
1517.000000	-0.000176
1516.000000	-0.000185
1515.000000	-0.000177
1514.000000	-0.000168
1513.000000	-0.000160
1512.000000	-0.000147
1511.000000	-0.000127
1510.000000	-0.000108
1509.000000	-0.000095
1508.000000	-0.000087
1507.000000	-0.000079
1506.000000	-0.000076
1505.000000	-0.000079
1504.000000	-0.000078
1503.000000	-0.000072
1502.000000	-0.000062
1501.000000	-0.000047
1500.000000	-0.000022
1499.000000	0.000013
1498.000000	0.000043
1497.000000	0.000053
1496.000000	0.000052
1495.000000	0.000059
1494.000000	0.000081
1493.000000	0.000111
1492.000000	0.000138
1491.000000	0.000151
1490.000000	0.000137
1489.000000	0.000096
1488.000000	0.000053
1487.000000	0.000035
1486.000000	0.000047
1485.000000	0.000072
1484.000000	0.000086
1483.000000	0.000087
1482.000000	0.000086
1481.000000	0.000095
1480.000000	0.000109
1479.000000	0.000114
1478.000000	0.000098
1477.000000	0.000058
1476.000000	0.000014
1475.000000	-0.000006
1474.000000	0.000016
1473.000000	0.000061
1472.000000	0.000084
1471.000000	0.000056
1470.000000	-0.000001
1469.000000	-0.000059
1468.000000	-0.000101
1467.000000	-0.000120
1466.000000	-0.000118
1465.000000	-0.000100
1464.000000	-0.000082
1463.000000	-0.000072
1462.000000	-0.000068
1461.000000	-0.000066
1460.000000	-0.000065
1459.000000	-0.000068
1458.000000	-0.000079
1457.000000	-0.000097
1456.000000	-0.000114
1455.000000	-0.000119
1454.000000	-0.000111
1453.000000	-0.000100
1452.000000	-0.000101
1451.000000	-0.000121
1450.000000	-0.000150
1449.000000	-0.000177
1448.000000	-0.000192
1447.000000	-0.000199
1446.000000	-0.000202
1445.000000	-0.000199
1444.000000	-0.000185
1443.000000	-0.000164
1442.000000	-0.000152
1441.000000	-0.000161
1440.000000	-0.000181
1439.000000	-0.000198
1438.000000	-0.000207
1437.000000	-0.000215
1436.000000	-0.000223
1435.000000	-0.000220
1434.000000	-0.000203
1433.000000	-0.000183
1432.000000	-0.000178
1431.000000	-0.000189
1430.000000	-0.000202
1429.000000	-0.000198
1428.000000	-0.000176
1427.000000	-0.000149
1426.000000	-0.000127
1425.000000	-0.000113
1424.000000	-0.000110
1423.000000	-0.000114
1422.000000	-0.000111
1421.000000	-0.000097
1420.000000	-0.000081
1419.000000	-0.000087
1418.000000	-0.000118
1417.000000	-0.000150
1416.000000	-0.000159
1415.000000	-0.000147
1414.000000	-0.000128
1413.000000	-0.000116
1412.000000	-0.000118
1411.000000	-0.000133
1410.000000	-0.000156
1409.000000	-0.000178
1408.000000	-0.000190
1407.000000	-0.000188
1406.000000	-0.000176
1405.000000	-0.000162
1404.000000	-0.000153
1403.000000	-0.000150
1402.000000	-0.000156
1401.000000	-0.000179
1400.000000	-0.000221
1399.000000	-0.000268
1398.000000	-0.000292
1397.000000	-0.000284
1396.000000	-0.000257
1395.000000	-0.000236
1394.000000	-0.000228
1393.000000	-0.000223
1392.000000	-0.000213
1391.000000	-0.000206
1390.000000	-0.000209
1389.000000	-0.000219
1388.000000	-0.000221
1387.000000	-0.000214
1386.000000	-0.000211
1385.000000	-0.000219
1384.000000	-0.000230
1383.000000	-0.000237
1382.000000	-0.000244
1381.000000	-0.000251
1380.000000	-0.000253
1379.000000	-0.000244
1378.000000	-0.000235
1377.000000	-0.000239
1376.000000	-0.000252
1375.000000	-0.000258
1374.000000	-0.000247
1373.000000	-0.000236
1372.000000	-0.000240
1371.000000	-0.000257
1370.000000	-0.000270
1369.000000	-0.000265
1368.000000	-0.000247
1367.000000	-0.000227
1366.000000	-0.000213
1365.000000	-0.000208
1364.000000	-0.000209
1363.000000	-0.000217
1362.000000	-0.000229
1361.000000	-0.000234
1360.000000	-0.000218
1359.000000	-0.000179
1358.000000	-0.000133
1357.000000	-0.000103
1356.000000	-0.000102
1355.000000	-0.000127
1354.000000	-0.000167
1353.000000	-0.000205
1352.000000	-0.000229
1351.000000	-0.000231
1350.000000	-0.000214
1349.000000	-0.000193
1348.000000	-0.000183
1347.000000	-0.000189
1346.000000	-0.000201
1345.000000	-0.000212
1344.000000	-0.000215
1343.000000	-0.000210
1342.000000	-0.000198
1341.000000	-0.000186
1340.000000	-0.000182
1339.000000	-0.000192
1338.000000	-0.000212
1337.000000	-0.000234
1336.000000	-0.000248
1335.000000	-0.000251
1334.000000	-0.000246
1333.000000	-0.000241
1332.000000	-0.000248
1331.000000	-0.000268
1330.000000	-0.000288
1329.000000	-0.000293
1328.000000	-0.000280
1327.000000	-0.000263
1326.000000	-0.000257
1325.000000	-0.000266
1324.000000	-0.000277
1323.000000	-0.000274
1322.000000	-0.000256
1321.000000	-0.000235
1320.000000	-0.000223
1319.000000	-0.000222
1318.000000	-0.000225
1317.000000	-0.000232
1316.000000	-0.000246
1315.000000	-0.000266
1314.000000	-0.000283
1313.000000	-0.000289
1312.000000	-0.000283
1311.000000	-0.000268
1310.000000	-0.000253
1309.000000	-0.000247
1308.000000	-0.000252
1307.000000	-0.000270
1306.000000	-0.000292
1305.000000	-0.000311
1304.000000	-0.000320
1303.000000	-0.000322
1302.000000	-0.000321
1301.000000	-0.000318
1300.000000	-0.000308
1299.000000	-0.000288
1298.000000	-0.000266
1297.000000	-0.000257
1296.000000	-0.000267
1295.000000	-0.000291
1294.000000	-0.000315
1293.000000	-0.000330
1292.000000	-0.000330
1291.000000	-0.000317
1290.000000	-0.000301
1289.000000	-0.000295
1288.000000	-0.000297
1287.000000	-0.000297
1286.000000	-0.000286
1285.000000	-0.000271
1284.000000	-0.000269
1283.000000	-0.000280
1282.000000	-0.000289
1281.000000	-0.000282
1280.000000	-0.000263
1279.000000	-0.000252
1278.000000	-0.000259
1277.000000	-0.000277
1276.000000	-0.000294
1275.000000	-0.000312
1274.000000	-0.000339
1273.000000	-0.000377
1272.000000	-0.000411
1271.000000	-0.000422
1270.000000	-0.000408
1269.000000	-0.000379
1268.000000	-0.000351
1267.000000	-0.000335
1266.000000	-0.000338
1265.000000	-0.000356
1264.000000	-0.000375
1263.000000	-0.000377
1262.000000	-0.000357
1261.000000	-0.000326
1260.000000	-0.000304
1259.000000	-0.000297
1258.000000	-0.000300
1257.000000	-0.000301
1256.000000	-0.000299
1255.000000	-0.000293
1254.000000	-0.000283
1253.000000	-0.000273
1252.000000	-0.000270
1251.000000	-0.000283
1250.000000	-0.000309
1249.000000	-0.000331
1248.000000	-0.000330
1247.000000	-0.000309
1246.000000	-0.000294
1245.000000	-0.000299
1244.000000	-0.000319
1243.000000	-0.000339
1242.000000	-0.000354
1241.000000	-0.000368
1240.000000	-0.000374
1239.000000	-0.000360
1238.000000	-0.000331
1237.000000	-0.000307
1236.000000	-0.000304
1235.000000	-0.000308
1234.000000	-0.000293
1233.000000	-0.000254
1232.000000	-0.000216
1231.000000	-0.000207
1230.000000	-0.000228
1229.000000	-0.000253
1228.000000	-0.000254
1227.000000	-0.000233
1226.000000	-0.000214
1225.000000	-0.000218
1224.000000	-0.000238
1223.000000	-0.000257
1222.000000	-0.000264
1221.000000	-0.000257
1220.000000	-0.000242
1219.000000	-0.000224
1218.000000	-0.000216
1217.000000	-0.000231
1216.000000	-0.000267
1215.000000	-0.000304
1214.000000	-0.000323
1213.000000	-0.000318
1212.000000	-0.000302
1211.000000	-0.000289
1210.000000	-0.000288
1209.000000	-0.000300
1208.000000	-0.000316
1207.000000	-0.000327
1206.000000	-0.000331
1205.000000	-0.000335
1204.000000	-0.000341
1203.000000	-0.000343
1202.000000	-0.000333
1201.000000	-0.000322
1200.000000	-0.000326
1199.000000	-0.000350
1198.000000	-0.000379
1197.000000	-0.000395
1196.000000	-0.000395
1195.000000	-0.000386
1194.000000	-0.000370
1193.000000	-0.000339
1192.000000	-0.000288
1191.000000	-0.000230
1190.000000	-0.000191
1189.000000	-0.000187
1188.000000	-0.000211
1187.000000	-0.000242
1186.000000	-0.000263
1185.000000	-0.000275
1184.000000	-0.000286
1183.000000	-0.000300
1182.000000	-0.000311
1181.000000	-0.000309
1180.000000	-0.000289
1179.000000	-0.000262
1178.000000	-0.000249
1177.000000	-0.000261
1176.000000	-0.000290
1175.000000	-0.000314
1174.000000	-0.000327
1173.000000	-0.000327
1172.000000	-0.000317
1171.000000	-0.000301
1170.000000	-0.000297
1169.000000	-0.000317
1168.000000	-0.000345
1167.000000	-0.000342
1166.000000	-0.000294
1165.000000	-0.000228
1164.000000	-0.000185
1163.000000	-0.000173
1162.000000	-0.000175
1161.000000	-0.000177
1160.000000	-0.000178
1159.000000	-0.000180
1158.000000	-0.000175
1157.000000	-0.000164
1156.000000	-0.000152
1155.000000	-0.000149
1154.000000	-0.000160
1153.000000	-0.000179
1152.000000	-0.000195
1151.000000	-0.000199
1150.000000	-0.000194
1149.000000	-0.000188
1148.000000	-0.000183
1147.000000	-0.000180
1146.000000	-0.000181
1145.000000	-0.000193
1144.000000	-0.000210
1143.000000	-0.000209
1142.000000	-0.000182
1141.000000	-0.000150
1140.000000	-0.000137
1139.000000	-0.000142
1138.000000	-0.000147
1137.000000	-0.000139
1136.000000	-0.000126
1135.000000	-0.000119
1134.000000	-0.000124
1133.000000	-0.000140
1132.000000	-0.000162
1131.000000	-0.000176
1130.000000	-0.000176
1129.000000	-0.000169
1128.000000	-0.000172
1127.000000	-0.000194
1126.000000	-0.000229
1125.000000	-0.000263
1124.000000	-0.000283
1123.000000	-0.000279
1122.000000	-0.000255
1121.000000	-0.000227
1120.000000	-0.000214
1119.000000	-0.000215
1118.000000	-0.000216
1117.000000	-0.000211
1116.000000	-0.000209
1115.000000	-0.000214
1114.000000	-0.000231
1113.000000	-0.000256
1112.000000	-0.000279
1111.000000	-0.000280
1110.000000	-0.000249
1109.000000	-0.000200
1108.000000	-0.000159
1107.000000	-0.000135
1106.000000	-0.000123
1105.000000	-0.000126
1104.000000	-0.000150
1103.000000	-0.000184
1102.000000	-0.000202
1101.000000	-0.000190
1100.000000	-0.000159
1099.000000	-0.000127
1098.000000	-0.000103
1097.000000	-0.000093
1096.000000	-0.000100
1095.000000	-0.000114
1094.000000	-0.000107
1093.000000	-0.000073
1092.000000	-0.000036
1091.000000	-0.000030
1090.000000	-0.000057
1089.000000	-0.000097
1088.000000	-0.000130
1087.000000	-0.000149
1086.000000	-0.000150
1085.000000	-0.000129
1084.000000	-0.000103
1083.000000	-0.000092
1082.000000	-0.000102
1081.000000	-0.000124
1080.000000	-0.000150
1079.000000	-0.000180
1078.000000	-0.000208
1077.000000	-0.000223
1076.000000	-0.000218
1075.000000	-0.000201
1074.000000	-0.000184
1073.000000	-0.000173
1072.000000	-0.000166
1071.000000	-0.000166
1070.000000	-0.000178
1069.000000	-0.000204
1068.000000	-0.000224
1067.000000	-0.000215
1066.000000	-0.000176
1065.000000	-0.000131
1064.000000	-0.000112
1063.000000	-0.000125
1062.000000	-0.000143
1061.000000	-0.000133
1060.000000	-0.000092
1059.000000	-0.000040
1058.000000	0.000003
1057.000000	0.000026
1056.000000	0.000028
1055.000000	0.000005
1054.000000	-0.000039
1053.000000	-0.000092
1052.000000	-0.000134
1051.000000	-0.000158
1050.000000	-0.000169
1049.000000	-0.000178
1048.000000	-0.000191
1047.000000	-0.000194
1046.000000	-0.000172
1045.000000	-0.000125
1044.000000	-0.000074
1043.000000	-0.000050
1042.000000	-0.000060
1041.000000	-0.000085
1040.000000	-0.000093
1039.000000	-0.000076
1038.000000	-0.000048
1037.000000	-0.000025
1036.000000	-0.000013
1035.000000	-0.000014
1034.000000	-0.000032
1033.000000	-0.000071
1032.000000	-0.000127
1031.000000	-0.000180
1030.000000	-0.000207
1029.000000	-0.000199
1028.000000	-0.000164
1027.000000	-0.000128
1026.000000	-0.000114
1025.000000	-0.000130
1024.000000	-0.000163
1023.000000	-0.000189
1022.000000	-0.000198
1021.000000	-0.000192
1020.000000	-0.000174
1019.000000	-0.000146
1018.000000	-0.000119
1017.000000	-0.000108
1016.000000	-0.000114
1015.000000	-0.000122
1014.000000	-0.000122
1013.000000	-0.000124
1012.000000	-0.000142
1011.000000	-0.000173
1010.000000	-0.000196
1009.000000	-0.000196
1008.000000	-0.000174
1007.000000	-0.000138
1006.000000	-0.000103
1005.000000	-0.000089
1004.000000	-0.000109
1003.000000	-0.000149
1002.000000	-0.000182
1001.000000	-0.000191
1000.000000	-0.000183
999.000000	-0.000169
998.000000	-0.000152
997.000000	-0.000132
996.000000	-0.000124
995.000000	-0.000144
994.000000	-0.000188
993.000000	-0.000230
992.000000	-0.000246
991.000000	-0.000238
990.000000	-0.000227
989.000000	-0.000236
988.000000	-0.000271
987.000000	-0.000320
986.000000	-0.000365
985.000000	-0.000395
984.000000	-0.000404
983.000000	-0.000392
982.000000	-0.000362
981.000000	-0.000328
980.000000	-0.000306
979.000000	-0.000304
978.000000	-0.000315
977.000000	-0.000325
976.000000	-0.000330
975.000000	-0.000329
974.000000	-0.000325
973.000000	-0.000324
972.000000	-0.000341
971.000000	-0.000385
970.000000	-0.000439
969.000000	-0.000472
968.000000	-0.000463
967.000000	-0.000427
966.000000	-0.000395
965.000000	-0.000381
964.000000	-0.000375
963.000000	-0.000364
962.000000	-0.000350
961.000000	-0.000340
960.000000	-0.000334
959.000000	-0.000329
958.000000	-0.000324
957.000000	-0.000328
956.000000	-0.000347
955.000000	-0.000380
954.000000	-0.000427
953.000000	-0.000484
952.000000	-0.000532
951.000000	-0.000554
950.000000	-0.000551
949.000000	-0.000543
948.000000	-0.000546
947.000000	-0.000564
946.000000	-0.000588
945.000000	-0.000617
944.000000	-0.000653
943.000000	-0.000687
942.000000	-0.000713
941.000000	-0.000728
940.000000	-0.000730
939.000000	-0.000714
938.000000	-0.000671
937.000000	-0.000613
936.000000	-0.000571
935.000000	-0.000569
934.000000	-0.000601
933.000000	-0.000641
932.000000	-0.000664
931.000000	-0.000669
930.000000	-0.000659
929.000000	-0.000632
928.000000	-0.000591
927.000000	-0.000552
926.000000	-0.000543
925.000000	-0.000574
924.000000	-0.000625
923.000000	-0.000663
922.000000	-0.000674
921.000000	-0.000667
920.000000	-0.000660
919.000000	-0.000657
918.000000	-0.000659
917.000000	-0.000675
916.000000	-0.000711
915.000000	-0.000749
914.000000	-0.000765
913.000000	-0.000749
912.000000	-0.000725
911.000000	-0.000712
910.000000	-0.000710
909.000000	-0.000703
908.000000	-0.000689
907.000000	-0.000685
906.000000	-0.000699
905.000000	-0.000718
904.000000	-0.000711
903.000000	-0.000670
902.000000	-0.000615
901.000000	-0.000579
900.000000	-0.000577
899.000000	-0.000602
898.000000	-0.000638
897.000000	-0.000671
896.000000	-0.000684
895.000000	-0.000672
894.000000	-0.000646
893.000000	-0.000623
892.000000	-0.000603
891.000000	-0.000573
890.000000	-0.000534
889.000000	-0.000510
888.000000	-0.000517
887.000000	-0.000536
886.000000	-0.000533
885.000000	-0.000497
884.000000	-0.000451
883.000000	-0.000433
882.000000	-0.000455
881.000000	-0.000499
880.000000	-0.000527
879.000000	-0.000520
878.000000	-0.000506
877.000000	-0.000529
876.000000	-0.000599
875.000000	-0.000670
874.000000	-0.000693
873.000000	-0.000661
872.000000	-0.000606
871.000000	-0.000548
870.000000	-0.000494
869.000000	-0.000449
868.000000	-0.000426
867.000000	-0.000430
866.000000	-0.000455
865.000000	-0.000497
864.000000	-0.000548
863.000000	-0.000590
862.000000	-0.000597
861.000000	-0.000569
860.000000	-0.000522
859.000000	-0.000476
858.000000	-0.000440
857.000000	-0.000415
856.000000	-0.000402
855.000000	-0.000391
854.000000	-0.000365
853.000000	-0.000331
852.000000	-0.000312
851.000000	-0.000324
850.000000	-0.000353
849.000000	-0.000367
848.000000	-0.000355
847.000000	-0.000336
846.000000	-0.000342
845.000000	-0.000388
844.000000	-0.000458
843.000000	-0.000523
842.000000	-0.000562
841.000000	-0.000576
840.000000	-0.000574
839.000000	-0.000562
838.000000	-0.000550
837.000000	-0.000550
836.000000	-0.000561
835.000000	-0.000556
834.000000	-0.000520
833.000000	-0.000474
832.000000	-0.000461
831.000000	-0.000500
830.000000	-0.000565
829.000000	-0.000614
828.000000	-0.000621
827.000000	-0.000584
826.000000	-0.000528
825.000000	-0.000494
824.000000	-0.000510
823.000000	-0.000561
822.000000	-0.000609
821.000000	-0.000639
820.000000	-0.000666
819.000000	-0.000699
818.000000	-0.000715
817.000000	-0.000694
816.000000	-0.000641
815.000000	-0.000581
814.000000	-0.000531
813.000000	-0.000504
812.000000	-0.000506
811.000000	-0.000534
810.000000	-0.000564
809.000000	-0.000578
808.000000	-0.000578
807.000000	-0.000583
806.000000	-0.000603
805.000000	-0.000640
804.000000	-0.000693
803.000000	-0.000753
802.000000	-0.000801
801.000000	-0.000820
800.000000	-0.000807
799.000000	-0.000766
798.000000	-0.000718
797.000000	-0.000692
796.000000	-0.000711
795.000000	-0.000758
794.000000	-0.000787
793.000000	-0.000774
792.000000	-0.000735
791.000000	-0.000702
790.000000	-0.000682
789.000000	-0.000658
788.000000	-0.000619
787.000000	-0.000579
786.000000	-0.000575
785.000000	-0.000641
784.000000	-0.000786
783.000000	-0.000958
782.000000	-0.001070
781.000000	-0.001063
780.000000	-0.000953
779.000000	-0.000817
778.000000	-0.000724
777.000000	-0.000696
776.000000	-0.000717
775.000000	-0.000750
774.000000	-0.000762
773.000000	-0.000745
772.000000	-0.000720
771.000000	-0.000714
770.000000	-0.000734
769.000000	-0.000760
768.000000	-0.000774
767.000000	-0.000765
766.000000	-0.000725
765.000000	-0.000656
764.000000	-0.000583
763.000000	-0.000544
762.000000	-0.000570
761.000000	-0.000655
760.000000	-0.000764
759.000000	-0.000852
758.000000	-0.000889
757.000000	-0.000875
756.000000	-0.000836
755.000000	-0.000803
754.000000	-0.000787
753.000000	-0.000777
752.000000	-0.000751
751.000000	-0.000702
750.000000	-0.000631
749.000000	-0.000538
748.000000	-0.000430
747.000000	-0.000330
746.000000	-0.000290
745.000000	-0.000355
744.000000	-0.000516
743.000000	-0.000690
742.000000	-0.000779
741.000000	-0.000746
740.000000	-0.000641
739.000000	-0.000556
738.000000	-0.000542
737.000000	-0.000583
736.000000	-0.000636
735.000000	-0.000682
734.000000	-0.000726
733.000000	-0.000779
732.000000	-0.000823
731.000000	-0.000833
730.000000	-0.000808
729.000000	-0.000772
728.000000	-0.000750
727.000000	-0.000742
726.000000	-0.000738
725.000000	-0.000733
724.000000	-0.000718
723.000000	-0.000673
722.000000	-0.000590
721.000000	-0.000503
720.000000	-0.000478
719.000000	-0.000547
718.000000	-0.000668
717.000000	-0.000765
716.000000	-0.000801
715.000000	-0.000791
714.000000	-0.000765
713.000000	-0.000735
712.000000	-0.000708
711.000000	-0.000707
710.000000	-0.000746
709.000000	-0.000802
708.000000	-0.000831
707.000000	-0.000817
706.000000	-0.000789
705.000000	-0.000775
704.000000	-0.000771
703.000000	-0.000753
702.000000	-0.000732
701.000000	-0.000746
700.000000	-0.000810
699.000000	-0.000894
698.000000	-0.000956
697.000000	-0.000981
696.000000	-0.000979
695.000000	-0.000958
694.000000	-0.000916
693.000000	-0.000861
692.000000	-0.000817
691.000000	-0.000801
690.000000	-0.000800
689.000000	-0.000775
688.000000	-0.000700
687.000000	-0.000603
686.000000	-0.000565
685.000000	-0.000643
684.000000	-0.000797
683.000000	-0.000929
682.000000	-0.000980
681.000000	-0.000959
680.000000	-0.000892
679.000000	-0.000796
678.000000	-0.000712
677.000000	-0.000689
676.000000	-0.000705
675.000000	-0.000696
674.000000	-0.000664
673.000000	-0.000681
672.000000	-0.000769
671.000000	-0.000824
670.000000	-0.000750
669.000000	-0.000593
668.000000	-0.000440
667.000000	-0.000441
666.000000	-0.000674
665.000000	-0.000882
664.000000	-0.000920
663.000000	-0.000864
662.000000	-0.000782
661.000000	-0.000647
660.000000	-0.000457
659.000000	-0.000314
658.000000	-0.000311
657.000000	-0.000407
656.000000	-0.000508
655.000000	-0.000597
654.000000	-0.000694
653.000000	-0.000766
652.000000	-0.000771
651.000000	-0.000739
650.000000	-0.000730
649.000000	-0.000758
648.000000	-0.000798
647.000000	-0.000823
646.000000	-0.000807
645.000000	-0.000746
644.000000	-0.000690
643.000000	-0.000689
642.000000	-0.000699
641.000000	-0.000603
640.000000	-0.000364
639.000000	-0.000105
638.000000	0.000026
637.000000	0.000010
636.000000	-0.000071
635.000000	-0.000143
634.000000	-0.000179
633.000000	-0.000168
632.000000	-0.000125
631.000000	-0.000084
630.000000	-0.000047
629.000000	0.000030
628.000000	0.000166
627.000000	0.000300
626.000000	0.000358
625.000000	0.000350
624.000000	0.000336
623.000000	0.000336
622.000000	0.000329
621.000000	0.000311
620.000000	0.000313
619.000000	0.000348
618.000000	0.000398
617.000000	0.000455
616.000000	0.000562
615.000000	0.000789
614.000000	0.001134
613.000000	0.001464
612.000000	0.001594
611.000000	0.001463
610.000000	0.001188
609.000000	0.000876
608.000000	0.000487
607.000000	0.000014
606.000000	-0.000368
605.000000	-0.000478
604.000000	-0.000339
603.000000	-0.000136
602.000000	0.000003
601.000000	0.000120
600.000000	0.000307
