# Supplementary material for: Real-time monitoring of the reversible capture and release of CO2 on anthraquinone and riboflavin-modified graphitic electrodes using ATR-SEIRAS
Source: Chem Sci. 2025 Nov 4;16(48):23189–202. doi: 10.1039/d5sc05427c (PMC12584010; doi:10.1039/d5sc05427c)
Supplement: SC-016-D5SC05427C-s001 [file SC-016-D5SC05427C-s001.zip › Data Folders/Main Figures/Figure3/3a/003.ASC]

PE IR       SUBTECH     SPECTRUM    ASCII       PEDS        4.00        
   -1
003.ASC
24/06/26
16:04:40.00
24/06/26
16:04:40.00
Administrator

600.000000
#HDR
-1
-1
#GR
Wavenumber
A
1.0
0.0
4000.000000
-1.000000
3401
8
0.001002
-0.005684
#DATA
4000.000000	0.000812
3999.000000	0.000855
3998.000000	0.000882
3997.000000	0.000877
3996.000000	0.000844
3995.000000	0.000809
3994.000000	0.000793
3993.000000	0.000805
3992.000000	0.000831
3991.000000	0.000852
3990.000000	0.000854
3989.000000	0.000841
3988.000000	0.000827
3987.000000	0.000829
3986.000000	0.000855
3985.000000	0.000896
3984.000000	0.000932
3983.000000	0.000941
3982.000000	0.000923
3981.000000	0.000889
3980.000000	0.000858
3979.000000	0.000841
3978.000000	0.000838
3977.000000	0.000842
3976.000000	0.000846
3975.000000	0.000845
3974.000000	0.000834
3973.000000	0.000816
3972.000000	0.000806
3971.000000	0.000816
3970.000000	0.000843
3969.000000	0.000867
3968.000000	0.000867
3967.000000	0.000844
3966.000000	0.000817
3965.000000	0.000808
3964.000000	0.000821
3963.000000	0.000843
3962.000000	0.000864
3961.000000	0.000883
3960.000000	0.000902
3959.000000	0.000914
3958.000000	0.000911
3957.000000	0.000890
3956.000000	0.000860
3955.000000	0.000836
3954.000000	0.000831
3953.000000	0.000845
3952.000000	0.000869
3951.000000	0.000886
3950.000000	0.000885
3949.000000	0.000867
3948.000000	0.000847
3947.000000	0.000843
3946.000000	0.000855
3945.000000	0.000876
3944.000000	0.000891
3943.000000	0.000893
3942.000000	0.000884
3941.000000	0.000868
3940.000000	0.000853
3939.000000	0.000844
3938.000000	0.000844
3937.000000	0.000852
3936.000000	0.000862
3935.000000	0.000870
3934.000000	0.000876
3933.000000	0.000882
3932.000000	0.000882
3931.000000	0.000873
3930.000000	0.000852
3929.000000	0.000821
3928.000000	0.000785
3927.000000	0.000750
3926.000000	0.000724
3925.000000	0.000719
3924.000000	0.000742
3923.000000	0.000782
3922.000000	0.000821
3921.000000	0.000845
3920.000000	0.000856
3919.000000	0.000864
3918.000000	0.000870
3917.000000	0.000876
3916.000000	0.000880
3915.000000	0.000879
3914.000000	0.000869
3913.000000	0.000849
3912.000000	0.000823
3911.000000	0.000799
3910.000000	0.000784
3909.000000	0.000780
3908.000000	0.000785
3907.000000	0.000800
3906.000000	0.000822
3905.000000	0.000848
3904.000000	0.000874
3903.000000	0.000899
3902.000000	0.000920
3901.000000	0.000933
3900.000000	0.000931
3899.000000	0.000913
3898.000000	0.000883
3897.000000	0.000848
3896.000000	0.000815
3895.000000	0.000790
3894.000000	0.000776
3893.000000	0.000770
3892.000000	0.000767
3891.000000	0.000768
3890.000000	0.000779
3889.000000	0.000799
3888.000000	0.000818
3887.000000	0.000827
3886.000000	0.000822
3885.000000	0.000810
3884.000000	0.000796
3883.000000	0.000780
3882.000000	0.000765
3881.000000	0.000762
3880.000000	0.000782
3879.000000	0.000818
3878.000000	0.000847
3877.000000	0.000848
3876.000000	0.000820
3875.000000	0.000782
3874.000000	0.000760
3873.000000	0.000764
3872.000000	0.000775
3871.000000	0.000772
3870.000000	0.000761
3869.000000	0.000767
3868.000000	0.000797
3867.000000	0.000833
3866.000000	0.000857
3865.000000	0.000863
3864.000000	0.000853
3863.000000	0.000838
3862.000000	0.000830
3861.000000	0.000836
3860.000000	0.000852
3859.000000	0.000872
3858.000000	0.000892
3857.000000	0.000904
3856.000000	0.000896
3855.000000	0.000860
3854.000000	0.000828
3853.000000	0.000847
3852.000000	0.000900
3851.000000	0.000924
3850.000000	0.000902
3849.000000	0.000867
3848.000000	0.000850
3847.000000	0.000854
3846.000000	0.000866
3845.000000	0.000865
3844.000000	0.000844
3843.000000	0.000812
3842.000000	0.000791
3841.000000	0.000795
3840.000000	0.000817
3839.000000	0.000844
3838.000000	0.000862
3837.000000	0.000867
3836.000000	0.000862
3835.000000	0.000852
3834.000000	0.000847
3833.000000	0.000851
3832.000000	0.000866
3831.000000	0.000886
3830.000000	0.000899
3829.000000	0.000898
3828.000000	0.000884
3827.000000	0.000867
3826.000000	0.000858
3825.000000	0.000864
3824.000000	0.000875
3823.000000	0.000882
3822.000000	0.000880
3821.000000	0.000881
3820.000000	0.000895
3819.000000	0.000912
3818.000000	0.000910
3817.000000	0.000885
3816.000000	0.000853
3815.000000	0.000834
3814.000000	0.000821
3813.000000	0.000800
3812.000000	0.000773
3811.000000	0.000755
3810.000000	0.000753
3809.000000	0.000767
3808.000000	0.000793
3807.000000	0.000834
3806.000000	0.000887
3805.000000	0.000940
3804.000000	0.000978
3803.000000	0.000988
3802.000000	0.000962
3801.000000	0.000911
3800.000000	0.000856
3799.000000	0.000806
3798.000000	0.000768
3797.000000	0.000753
3796.000000	0.000757
3795.000000	0.000771
3794.000000	0.000785
3793.000000	0.000799
3792.000000	0.000819
3791.000000	0.000843
3790.000000	0.000859
3789.000000	0.000857
3788.000000	0.000837
3787.000000	0.000808
3786.000000	0.000777
3785.000000	0.000752
3784.000000	0.000736
3783.000000	0.000732
3782.000000	0.000740
3781.000000	0.000757
3780.000000	0.000779
3779.000000	0.000808
3778.000000	0.000839
3777.000000	0.000865
3776.000000	0.000882
3775.000000	0.000896
3774.000000	0.000912
3773.000000	0.000929
3772.000000	0.000934
3771.000000	0.000913
3770.000000	0.000872
3769.000000	0.000831
3768.000000	0.000803
3767.000000	0.000788
3766.000000	0.000781
3765.000000	0.000782
3764.000000	0.000788
3763.000000	0.000796
3762.000000	0.000803
3761.000000	0.000808
3760.000000	0.000808
3759.000000	0.000799
3758.000000	0.000785
3757.000000	0.000778
3756.000000	0.000786
3755.000000	0.000806
3754.000000	0.000829
3753.000000	0.000850
3752.000000	0.000864
3751.000000	0.000864
3750.000000	0.000853
3749.000000	0.000842
3748.000000	0.000850
3747.000000	0.000878
3746.000000	0.000908
3745.000000	0.000913
3744.000000	0.000890
3743.000000	0.000860
3742.000000	0.000830
3741.000000	0.000800
3740.000000	0.000778
3739.000000	0.000759
3738.000000	0.000735
3737.000000	0.000708
3736.000000	0.000696
3735.000000	0.000708
3734.000000	0.000741
3733.000000	0.000786
3732.000000	0.000832
3731.000000	0.000864
3730.000000	0.000875
3729.000000	0.000872
3728.000000	0.000871
3727.000000	0.000879
3726.000000	0.000892
3725.000000	0.000897
3724.000000	0.000891
3723.000000	0.000882
3722.000000	0.000874
3721.000000	0.000863
3720.000000	0.000848
3719.000000	0.000837
3718.000000	0.000840
3717.000000	0.000858
3716.000000	0.000876
3715.000000	0.000877
3714.000000	0.000857
3713.000000	0.000826
3712.000000	0.000793
3711.000000	0.000763
3710.000000	0.000742
3709.000000	0.000738
3708.000000	0.000756
3707.000000	0.000791
3706.000000	0.000828
3705.000000	0.000854
3704.000000	0.000860
3703.000000	0.000848
3702.000000	0.000827
3701.000000	0.000810
3700.000000	0.000809
3699.000000	0.000820
3698.000000	0.000832
3697.000000	0.000832
3696.000000	0.000816
3695.000000	0.000793
3694.000000	0.000772
3693.000000	0.000761
3692.000000	0.000753
3691.000000	0.000736
3690.000000	0.000709
3689.000000	0.000695
3688.000000	0.000718
3687.000000	0.000768
3686.000000	0.000819
3685.000000	0.000856
3684.000000	0.000877
3683.000000	0.000881
3682.000000	0.000869
3681.000000	0.000852
3680.000000	0.000851
3679.000000	0.000884
3678.000000	0.000930
3677.000000	0.000941
3676.000000	0.000884
3675.000000	0.000799
3674.000000	0.000744
3673.000000	0.000721
3672.000000	0.000706
3671.000000	0.000692
3670.000000	0.000693
3669.000000	0.000716
3668.000000	0.000745
3667.000000	0.000762
3666.000000	0.000770
3665.000000	0.000784
3664.000000	0.000809
3663.000000	0.000837
3662.000000	0.000855
3661.000000	0.000861
3660.000000	0.000858
3659.000000	0.000849
3658.000000	0.000834
3657.000000	0.000812
3656.000000	0.000795
3655.000000	0.000788
3654.000000	0.000784
3653.000000	0.000772
3652.000000	0.000752
3651.000000	0.000735
3650.000000	0.000728
3649.000000	0.000738
3648.000000	0.000758
3647.000000	0.000781
3646.000000	0.000797
3645.000000	0.000798
3644.000000	0.000786
3643.000000	0.000776
3642.000000	0.000785
3641.000000	0.000810
3640.000000	0.000835
3639.000000	0.000842
3638.000000	0.000833
3637.000000	0.000821
3636.000000	0.000811
3635.000000	0.000800
3634.000000	0.000789
3633.000000	0.000784
3632.000000	0.000786
3631.000000	0.000792
3630.000000	0.000805
3629.000000	0.000827
3628.000000	0.000847
3627.000000	0.000847
3626.000000	0.000814
3625.000000	0.000767
3624.000000	0.000727
3623.000000	0.000705
3622.000000	0.000703
3621.000000	0.000720
3620.000000	0.000750
3619.000000	0.000784
3618.000000	0.000815
3617.000000	0.000835
3616.000000	0.000835
3615.000000	0.000812
3614.000000	0.000779
3613.000000	0.000767
3612.000000	0.000796
3611.000000	0.000853
3610.000000	0.000903
3609.000000	0.000919
3608.000000	0.000899
3607.000000	0.000865
3606.000000	0.000838
3605.000000	0.000818
3604.000000	0.000800
3603.000000	0.000783
3602.000000	0.000771
3601.000000	0.000770
3600.000000	0.000778
3599.000000	0.000785
3598.000000	0.000785
3597.000000	0.000781
3596.000000	0.000775
3595.000000	0.000771
3594.000000	0.000777
3593.000000	0.000797
3592.000000	0.000829
3591.000000	0.000853
3590.000000	0.000845
3589.000000	0.000794
3588.000000	0.000727
3587.000000	0.000693
3586.000000	0.000712
3585.000000	0.000755
3584.000000	0.000785
3583.000000	0.000786
3582.000000	0.000766
3581.000000	0.000744
3580.000000	0.000727
3579.000000	0.000709
3578.000000	0.000686
3577.000000	0.000663
3576.000000	0.000657
3575.000000	0.000673
3574.000000	0.000700
3573.000000	0.000722
3572.000000	0.000736
3571.000000	0.000749
3570.000000	0.000764
3569.000000	0.000776
3568.000000	0.000781
3567.000000	0.000787
3566.000000	0.000800
3565.000000	0.000818
3564.000000	0.000831
3563.000000	0.000837
3562.000000	0.000840
3561.000000	0.000838
3560.000000	0.000825
3559.000000	0.000801
3558.000000	0.000772
3557.000000	0.000747
3556.000000	0.000731
3555.000000	0.000722
3554.000000	0.000721
3553.000000	0.000725
3552.000000	0.000733
3551.000000	0.000740
3550.000000	0.000746
3549.000000	0.000752
3548.000000	0.000762
3547.000000	0.000777
3546.000000	0.000797
3545.000000	0.000820
3544.000000	0.000838
3543.000000	0.000842
3542.000000	0.000831
3541.000000	0.000811
3540.000000	0.000790
3539.000000	0.000773
3538.000000	0.000758
3537.000000	0.000741
3536.000000	0.000725
3535.000000	0.000714
3534.000000	0.000706
3533.000000	0.000702
3532.000000	0.000699
3531.000000	0.000701
3530.000000	0.000706
3529.000000	0.000714
3528.000000	0.000727
3527.000000	0.000750
3526.000000	0.000781
3525.000000	0.000808
3524.000000	0.000816
3523.000000	0.000799
3522.000000	0.000767
3521.000000	0.000736
3520.000000	0.000712
3519.000000	0.000700
3518.000000	0.000704
3517.000000	0.000724
3516.000000	0.000753
3515.000000	0.000774
3514.000000	0.000777
3513.000000	0.000765
3512.000000	0.000746
3511.000000	0.000729
3510.000000	0.000713
3509.000000	0.000692
3508.000000	0.000670
3507.000000	0.000658
3506.000000	0.000667
3505.000000	0.000696
3504.000000	0.000729
3503.000000	0.000747
3502.000000	0.000741
3501.000000	0.000723
3500.000000	0.000713
3499.000000	0.000722
3498.000000	0.000747
3497.000000	0.000770
3496.000000	0.000776
3495.000000	0.000764
3494.000000	0.000746
3493.000000	0.000733
3492.000000	0.000728
3491.000000	0.000727
3490.000000	0.000726
3489.000000	0.000722
3488.000000	0.000717
3487.000000	0.000713
3486.000000	0.000714
3485.000000	0.000716
3484.000000	0.000714
3483.000000	0.000708
3482.000000	0.000710
3481.000000	0.000726
3480.000000	0.000750
3479.000000	0.000763
3478.000000	0.000758
3477.000000	0.000746
3476.000000	0.000747
3475.000000	0.000762
3474.000000	0.000778
3473.000000	0.000780
3472.000000	0.000769
3471.000000	0.000762
3470.000000	0.000771
3469.000000	0.000790
3468.000000	0.000803
3467.000000	0.000798
3466.000000	0.000774
3465.000000	0.000745
3464.000000	0.000722
3463.000000	0.000711
3462.000000	0.000706
3461.000000	0.000699
3460.000000	0.000684
3459.000000	0.000660
3458.000000	0.000636
3457.000000	0.000625
3456.000000	0.000638
3455.000000	0.000668
3454.000000	0.000695
3453.000000	0.000703
3452.000000	0.000693
3451.000000	0.000682
3450.000000	0.000683
3449.000000	0.000692
3448.000000	0.000698
3447.000000	0.000697
3446.000000	0.000696
3445.000000	0.000700
3444.000000	0.000707
3443.000000	0.000710
3442.000000	0.000707
3441.000000	0.000708
3440.000000	0.000721
3439.000000	0.000747
3438.000000	0.000776
3437.000000	0.000791
3436.000000	0.000784
3435.000000	0.000757
3434.000000	0.000724
3433.000000	0.000703
3432.000000	0.000700
3431.000000	0.000715
3430.000000	0.000743
3429.000000	0.000774
3428.000000	0.000796
3427.000000	0.000799
3426.000000	0.000785
3425.000000	0.000767
3424.000000	0.000761
3423.000000	0.000768
3422.000000	0.000774
3421.000000	0.000764
3420.000000	0.000738
3419.000000	0.000709
3418.000000	0.000690
3417.000000	0.000683
3416.000000	0.000686
3415.000000	0.000696
3414.000000	0.000713
3413.000000	0.000730
3412.000000	0.000739
3411.000000	0.000734
3410.000000	0.000714
3409.000000	0.000690
3408.000000	0.000679
3407.000000	0.000691
3406.000000	0.000716
3405.000000	0.000729
3404.000000	0.000710
3403.000000	0.000669
3402.000000	0.000637
3401.000000	0.000635
3400.000000	0.000662
3399.000000	0.000704
3398.000000	0.000745
3397.000000	0.000769
3396.000000	0.000765
3395.000000	0.000734
3394.000000	0.000703
3393.000000	0.000695
3392.000000	0.000712
3391.000000	0.000730
3390.000000	0.000732
3389.000000	0.000724
3388.000000	0.000721
3387.000000	0.000724
3386.000000	0.000723
3385.000000	0.000709
3384.000000	0.000692
3383.000000	0.000687
3382.000000	0.000698
3381.000000	0.000713
3380.000000	0.000720
3379.000000	0.000717
3378.000000	0.000720
3377.000000	0.000737
3376.000000	0.000760
3375.000000	0.000769
3374.000000	0.000759
3373.000000	0.000742
3372.000000	0.000735
3371.000000	0.000744
3370.000000	0.000759
3369.000000	0.000768
3368.000000	0.000768
3367.000000	0.000764
3366.000000	0.000761
3365.000000	0.000757
3364.000000	0.000745
3363.000000	0.000719
3362.000000	0.000689
3361.000000	0.000665
3360.000000	0.000656
3359.000000	0.000661
3358.000000	0.000677
3357.000000	0.000701
3356.000000	0.000721
3355.000000	0.000723
3354.000000	0.000705
3353.000000	0.000678
3352.000000	0.000660
3351.000000	0.000662
3350.000000	0.000684
3349.000000	0.000715
3348.000000	0.000742
3347.000000	0.000756
3346.000000	0.000758
3345.000000	0.000754
3344.000000	0.000745
3343.000000	0.000728
3342.000000	0.000706
3341.000000	0.000694
3340.000000	0.000708
3339.000000	0.000748
3338.000000	0.000794
3337.000000	0.000815
3336.000000	0.000792
3335.000000	0.000731
3334.000000	0.000661
3333.000000	0.000614
3332.000000	0.000609
3331.000000	0.000641
3330.000000	0.000693
3329.000000	0.000741
3328.000000	0.000763
3327.000000	0.000751
3326.000000	0.000716
3325.000000	0.000685
3324.000000	0.000677
3323.000000	0.000687
3322.000000	0.000699
3321.000000	0.000705
3320.000000	0.000711
3319.000000	0.000720
3318.000000	0.000730
3317.000000	0.000734
3316.000000	0.000734
3315.000000	0.000732
3314.000000	0.000731
3313.000000	0.000731
3312.000000	0.000732
3311.000000	0.000733
3310.000000	0.000732
3309.000000	0.000730
3308.000000	0.000732
3307.000000	0.000740
3306.000000	0.000752
3305.000000	0.000764
3304.000000	0.000778
3303.000000	0.000791
3302.000000	0.000795
3301.000000	0.000781
3300.000000	0.000748
3299.000000	0.000706
3298.000000	0.000669
3297.000000	0.000656
3296.000000	0.000676
3295.000000	0.000722
3294.000000	0.000775
3293.000000	0.000808
3292.000000	0.000810
3291.000000	0.000782
3290.000000	0.000739
3289.000000	0.000703
3288.000000	0.000689
3287.000000	0.000702
3286.000000	0.000724
3285.000000	0.000737
3284.000000	0.000735
3283.000000	0.000727
3282.000000	0.000728
3281.000000	0.000738
3280.000000	0.000750
3279.000000	0.000755
3278.000000	0.000756
3277.000000	0.000755
3276.000000	0.000753
3275.000000	0.000745
3274.000000	0.000728
3273.000000	0.000705
3272.000000	0.000683
3271.000000	0.000672
3270.000000	0.000680
3269.000000	0.000710
3268.000000	0.000750
3267.000000	0.000788
3266.000000	0.000815
3265.000000	0.000830
3264.000000	0.000830
3263.000000	0.000812
3262.000000	0.000778
3261.000000	0.000747
3260.000000	0.000742
3259.000000	0.000769
3258.000000	0.000809
3257.000000	0.000832
3256.000000	0.000824
3255.000000	0.000792
3254.000000	0.000756
3253.000000	0.000734
3252.000000	0.000729
3251.000000	0.000739
3250.000000	0.000758
3249.000000	0.000781
3248.000000	0.000798
3247.000000	0.000805
3246.000000	0.000798
3245.000000	0.000781
3244.000000	0.000762
3243.000000	0.000747
3242.000000	0.000735
3241.000000	0.000722
3240.000000	0.000709
3239.000000	0.000703
3238.000000	0.000711
3237.000000	0.000727
3236.000000	0.000737
3235.000000	0.000737
3234.000000	0.000731
3233.000000	0.000728
3232.000000	0.000729
3231.000000	0.000733
3230.000000	0.000742
3229.000000	0.000752
3228.000000	0.000759
3227.000000	0.000761
3226.000000	0.000761
3225.000000	0.000768
3224.000000	0.000781
3223.000000	0.000790
3222.000000	0.000787
3221.000000	0.000774
3220.000000	0.000758
3219.000000	0.000745
3218.000000	0.000740
3217.000000	0.000746
3216.000000	0.000764
3215.000000	0.000785
3214.000000	0.000795
3213.000000	0.000791
3212.000000	0.000780
3211.000000	0.000773
3210.000000	0.000769
3209.000000	0.000765
3208.000000	0.000764
3207.000000	0.000769
3206.000000	0.000778
3205.000000	0.000777
3204.000000	0.000759
3203.000000	0.000731
3202.000000	0.000710
3201.000000	0.000705
3200.000000	0.000709
3199.000000	0.000712
3198.000000	0.000709
3197.000000	0.000702
3196.000000	0.000696
3195.000000	0.000696
3194.000000	0.000704
3193.000000	0.000718
3192.000000	0.000732
3191.000000	0.000737
3190.000000	0.000736
3189.000000	0.000735
3188.000000	0.000739
3187.000000	0.000743
3186.000000	0.000740
3185.000000	0.000733
3184.000000	0.000733
3183.000000	0.000744
3182.000000	0.000759
3181.000000	0.000766
3180.000000	0.000763
3179.000000	0.000758
3178.000000	0.000754
3177.000000	0.000745
3176.000000	0.000729
3175.000000	0.000709
3174.000000	0.000698
3173.000000	0.000696
3172.000000	0.000699
3171.000000	0.000703
3170.000000	0.000715
3169.000000	0.000737
3168.000000	0.000767
3167.000000	0.000793
3166.000000	0.000808
3165.000000	0.000810
3164.000000	0.000798
3163.000000	0.000776
3162.000000	0.000750
3161.000000	0.000733
3160.000000	0.000730
3159.000000	0.000741
3158.000000	0.000758
3157.000000	0.000776
3156.000000	0.000791
3155.000000	0.000797
3154.000000	0.000794
3153.000000	0.000783
3152.000000	0.000767
3151.000000	0.000751
3150.000000	0.000743
3149.000000	0.000745
3148.000000	0.000755
3147.000000	0.000762
3146.000000	0.000759
3145.000000	0.000749
3144.000000	0.000739
3143.000000	0.000734
3142.000000	0.000733
3141.000000	0.000736
3140.000000	0.000742
3139.000000	0.000742
3138.000000	0.000731
3137.000000	0.000711
3136.000000	0.000695
3135.000000	0.000688
3134.000000	0.000685
3133.000000	0.000679
3132.000000	0.000677
3131.000000	0.000690
3130.000000	0.000715
3129.000000	0.000734
3128.000000	0.000731
3127.000000	0.000712
3126.000000	0.000698
3125.000000	0.000702
3124.000000	0.000720
3123.000000	0.000737
3122.000000	0.000740
3121.000000	0.000726
3120.000000	0.000699
3119.000000	0.000677
3118.000000	0.000674
3117.000000	0.000692
3116.000000	0.000722
3115.000000	0.000744
3114.000000	0.000746
3113.000000	0.000727
3112.000000	0.000698
3111.000000	0.000673
3110.000000	0.000662
3109.000000	0.000667
3108.000000	0.000681
3107.000000	0.000695
3106.000000	0.000701
3105.000000	0.000695
3104.000000	0.000681
3103.000000	0.000674
3102.000000	0.000683
3101.000000	0.000702
3100.000000	0.000716
3099.000000	0.000719
3098.000000	0.000719
3097.000000	0.000724
3096.000000	0.000731
3095.000000	0.000731
3094.000000	0.000725
3093.000000	0.000718
3092.000000	0.000713
3091.000000	0.000708
3090.000000	0.000706
3089.000000	0.000712
3088.000000	0.000729
3087.000000	0.000748
3086.000000	0.000759
3085.000000	0.000760
3084.000000	0.000752
3083.000000	0.000739
3082.000000	0.000725
3081.000000	0.000717
3080.000000	0.000714
3079.000000	0.000710
3078.000000	0.000705
3077.000000	0.000708
3076.000000	0.000723
3075.000000	0.000738
3074.000000	0.000732
3073.000000	0.000703
3072.000000	0.000667
3071.000000	0.000645
3070.000000	0.000640
3069.000000	0.000646
3068.000000	0.000654
3067.000000	0.000663
3066.000000	0.000674
3065.000000	0.000688
3064.000000	0.000708
3063.000000	0.000732
3062.000000	0.000751
3061.000000	0.000753
3060.000000	0.000736
3059.000000	0.000716
3058.000000	0.000709
3057.000000	0.000716
3056.000000	0.000728
3055.000000	0.000737
3054.000000	0.000741
3053.000000	0.000738
3052.000000	0.000724
3051.000000	0.000698
3050.000000	0.000669
3049.000000	0.000647
3048.000000	0.000634
3047.000000	0.000631
3046.000000	0.000643
3045.000000	0.000673
3044.000000	0.000715
3043.000000	0.000751
3042.000000	0.000766
3041.000000	0.000759
3040.000000	0.000743
3039.000000	0.000733
3038.000000	0.000735
3037.000000	0.000740
3036.000000	0.000738
3035.000000	0.000724
3034.000000	0.000702
3033.000000	0.000680
3032.000000	0.000668
3031.000000	0.000669
3030.000000	0.000683
3029.000000	0.000700
3028.000000	0.000709
3027.000000	0.000707
3026.000000	0.000700
3025.000000	0.000693
3024.000000	0.000688
3023.000000	0.000686
3022.000000	0.000688
3021.000000	0.000693
3020.000000	0.000696
3019.000000	0.000698
3018.000000	0.000705
3017.000000	0.000721
3016.000000	0.000733
3015.000000	0.000727
3014.000000	0.000703
3013.000000	0.000679
3012.000000	0.000674
3011.000000	0.000687
3010.000000	0.000703
3009.000000	0.000708
3008.000000	0.000695
3007.000000	0.000670
3006.000000	0.000640
3005.000000	0.000613
3004.000000	0.000596
3003.000000	0.000591
3002.000000	0.000605
3001.000000	0.000636
3000.000000	0.000669
2999.000000	0.000686
2998.000000	0.000685
2997.000000	0.000676
2996.000000	0.000671
2995.000000	0.000665
2994.000000	0.000653
2993.000000	0.000635
2992.000000	0.000616
2991.000000	0.000600
2990.000000	0.000597
2989.000000	0.000611
2988.000000	0.000634
2987.000000	0.000643
2986.000000	0.000622
2985.000000	0.000584
2984.000000	0.000553
2983.000000	0.000539
2982.000000	0.000530
2981.000000	0.000512
2980.000000	0.000495
2979.000000	0.000497
2978.000000	0.000521
2977.000000	0.000552
2976.000000	0.000566
2975.000000	0.000555
2974.000000	0.000529
2973.000000	0.000507
2972.000000	0.000497
2971.000000	0.000497
2970.000000	0.000492
2969.000000	0.000475
2968.000000	0.000451
2967.000000	0.000437
2966.000000	0.000441
2965.000000	0.000455
2964.000000	0.000459
2963.000000	0.000448
2962.000000	0.000437
2961.000000	0.000450
2960.000000	0.000485
2959.000000	0.000520
2958.000000	0.000533
2957.000000	0.000529
2956.000000	0.000525
2955.000000	0.000532
2954.000000	0.000544
2953.000000	0.000547
2952.000000	0.000534
2951.000000	0.000509
2950.000000	0.000489
2949.000000	0.000484
2948.000000	0.000492
2947.000000	0.000500
2946.000000	0.000498
2945.000000	0.000493
2944.000000	0.000492
2943.000000	0.000495
2942.000000	0.000493
2941.000000	0.000487
2940.000000	0.000484
2939.000000	0.000491
2938.000000	0.000510
2937.000000	0.000532
2936.000000	0.000545
2935.000000	0.000545
2934.000000	0.000536
2933.000000	0.000537
2932.000000	0.000558
2931.000000	0.000592
2930.000000	0.000616
2929.000000	0.000617
2928.000000	0.000603
2927.000000	0.000587
2926.000000	0.000580
2925.000000	0.000582
2924.000000	0.000591
2923.000000	0.000607
2922.000000	0.000622
2921.000000	0.000626
2920.000000	0.000607
2919.000000	0.000565
2918.000000	0.000517
2917.000000	0.000491
2916.000000	0.000497
2915.000000	0.000525
2914.000000	0.000551
2913.000000	0.000566
2912.000000	0.000571
2911.000000	0.000575
2910.000000	0.000579
2909.000000	0.000583
2908.000000	0.000588
2907.000000	0.000594
2906.000000	0.000600
2905.000000	0.000609
2904.000000	0.000619
2903.000000	0.000621
2902.000000	0.000607
2901.000000	0.000586
2900.000000	0.000578
2899.000000	0.000595
2898.000000	0.000627
2897.000000	0.000653
2896.000000	0.000660
2895.000000	0.000651
2894.000000	0.000638
2893.000000	0.000632
2892.000000	0.000636
2891.000000	0.000642
2890.000000	0.000635
2889.000000	0.000613
2888.000000	0.000589
2887.000000	0.000577
2886.000000	0.000579
2885.000000	0.000590
2884.000000	0.000605
2883.000000	0.000618
2882.000000	0.000621
2881.000000	0.000608
2880.000000	0.000586
2879.000000	0.000572
2878.000000	0.000572
2877.000000	0.000580
2876.000000	0.000582
2875.000000	0.000573
2874.000000	0.000559
2873.000000	0.000556
2872.000000	0.000568
2871.000000	0.000588
2870.000000	0.000597
2869.000000	0.000588
2868.000000	0.000572
2867.000000	0.000563
2866.000000	0.000560
2865.000000	0.000552
2864.000000	0.000536
2863.000000	0.000522
2862.000000	0.000526
2861.000000	0.000545
2860.000000	0.000568
2859.000000	0.000581
2858.000000	0.000583
2857.000000	0.000579
2856.000000	0.000578
2855.000000	0.000584
2854.000000	0.000593
2853.000000	0.000598
2852.000000	0.000591
2851.000000	0.000575
2850.000000	0.000559
2849.000000	0.000554
2848.000000	0.000564
2847.000000	0.000588
2846.000000	0.000616
2845.000000	0.000643
2844.000000	0.000661
2843.000000	0.000662
2842.000000	0.000646
2841.000000	0.000619
2840.000000	0.000593
2839.000000	0.000577
2838.000000	0.000571
2837.000000	0.000572
2836.000000	0.000580
2835.000000	0.000593
2834.000000	0.000605
2833.000000	0.000613
2832.000000	0.000626
2831.000000	0.000651
2830.000000	0.000679
2829.000000	0.000694
2828.000000	0.000686
2827.000000	0.000664
2826.000000	0.000647
2825.000000	0.000645
2824.000000	0.000654
2823.000000	0.000664
2822.000000	0.000669
2821.000000	0.000666
2820.000000	0.000657
2819.000000	0.000645
2818.000000	0.000635
2817.000000	0.000633
2816.000000	0.000642
2815.000000	0.000654
2814.000000	0.000658
2813.000000	0.000649
2812.000000	0.000634
2811.000000	0.000630
2810.000000	0.000641
2809.000000	0.000660
2808.000000	0.000674
2807.000000	0.000674
2806.000000	0.000664
2805.000000	0.000650
2804.000000	0.000637
2803.000000	0.000632
2802.000000	0.000634
2801.000000	0.000633
2800.000000	0.000620
2799.000000	0.000599
2798.000000	0.000582
2797.000000	0.000581
2796.000000	0.000596
2795.000000	0.000615
2794.000000	0.000625
2793.000000	0.000623
2792.000000	0.000614
2791.000000	0.000604
2790.000000	0.000599
2789.000000	0.000609
2788.000000	0.000634
2787.000000	0.000667
2786.000000	0.000694
2785.000000	0.000700
2784.000000	0.000687
2783.000000	0.000662
2782.000000	0.000635
2781.000000	0.000610
2780.000000	0.000591
2779.000000	0.000578
2778.000000	0.000575
2777.000000	0.000581
2776.000000	0.000596
2775.000000	0.000613
2774.000000	0.000625
2773.000000	0.000625
2772.000000	0.000618
2771.000000	0.000615
2770.000000	0.000620
2769.000000	0.000626
2768.000000	0.000621
2767.000000	0.000605
2766.000000	0.000591
2765.000000	0.000591
2764.000000	0.000605
2763.000000	0.000623
2762.000000	0.000633
2761.000000	0.000630
2760.000000	0.000618
2759.000000	0.000602
2758.000000	0.000587
2757.000000	0.000572
2756.000000	0.000562
2755.000000	0.000565
2754.000000	0.000584
2753.000000	0.000608
2752.000000	0.000620
2751.000000	0.000612
2750.000000	0.000588
2749.000000	0.000560
2748.000000	0.000541
2747.000000	0.000536
2746.000000	0.000540
2745.000000	0.000545
2744.000000	0.000544
2743.000000	0.000538
2742.000000	0.000536
2741.000000	0.000542
2740.000000	0.000556
2739.000000	0.000572
2738.000000	0.000583
2737.000000	0.000585
2736.000000	0.000581
2735.000000	0.000573
2734.000000	0.000567
2733.000000	0.000567
2732.000000	0.000571
2731.000000	0.000578
2730.000000	0.000586
2729.000000	0.000596
2728.000000	0.000605
2727.000000	0.000609
2726.000000	0.000606
2725.000000	0.000600
2724.000000	0.000596
2723.000000	0.000596
2722.000000	0.000604
2721.000000	0.000615
2720.000000	0.000618
2719.000000	0.000604
2718.000000	0.000573
2717.000000	0.000543
2716.000000	0.000528
2715.000000	0.000535
2714.000000	0.000554
2713.000000	0.000576
2712.000000	0.000591
2711.000000	0.000593
2710.000000	0.000579
2709.000000	0.000557
2708.000000	0.000538
2707.000000	0.000533
2706.000000	0.000541
2705.000000	0.000557
2704.000000	0.000576
2703.000000	0.000594
2702.000000	0.000606
2701.000000	0.000609
2700.000000	0.000600
2699.000000	0.000585
2698.000000	0.000572
2697.000000	0.000565
2696.000000	0.000562
2695.000000	0.000558
2694.000000	0.000553
2693.000000	0.000551
2692.000000	0.000556
2691.000000	0.000569
2690.000000	0.000583
2689.000000	0.000595
2688.000000	0.000597
2687.000000	0.000586
2686.000000	0.000564
2685.000000	0.000540
2684.000000	0.000525
2683.000000	0.000521
2682.000000	0.000523
2681.000000	0.000525
2680.000000	0.000531
2679.000000	0.000542
2678.000000	0.000550
2677.000000	0.000547
2676.000000	0.000536
2675.000000	0.000527
2674.000000	0.000528
2673.000000	0.000532
2672.000000	0.000532
2671.000000	0.000525
2670.000000	0.000517
2669.000000	0.000514
2668.000000	0.000519
2667.000000	0.000531
2666.000000	0.000542
2665.000000	0.000545
2664.000000	0.000541
2663.000000	0.000536
2662.000000	0.000534
2661.000000	0.000534
2660.000000	0.000533
2659.000000	0.000528
2658.000000	0.000516
2657.000000	0.000502
2656.000000	0.000491
2655.000000	0.000490
2654.000000	0.000499
2653.000000	0.000511
2652.000000	0.000524
2651.000000	0.000537
2650.000000	0.000545
2649.000000	0.000533
2648.000000	0.000493
2647.000000	0.000443
2646.000000	0.000414
2645.000000	0.000422
2644.000000	0.000459
2643.000000	0.000496
2642.000000	0.000513
2641.000000	0.000504
2640.000000	0.000481
2639.000000	0.000465
2638.000000	0.000463
2637.000000	0.000471
2636.000000	0.000477
2635.000000	0.000476
2634.000000	0.000473
2633.000000	0.000472
2632.000000	0.000472
2631.000000	0.000472
2630.000000	0.000469
2629.000000	0.000464
2628.000000	0.000462
2627.000000	0.000468
2626.000000	0.000484
2625.000000	0.000501
2624.000000	0.000511
2623.000000	0.000516
2622.000000	0.000527
2621.000000	0.000544
2620.000000	0.000551
2619.000000	0.000541
2618.000000	0.000518
2617.000000	0.000495
2616.000000	0.000477
2615.000000	0.000465
2614.000000	0.000463
2613.000000	0.000476
2612.000000	0.000493
2611.000000	0.000499
2610.000000	0.000493
2609.000000	0.000488
2608.000000	0.000487
2607.000000	0.000486
2606.000000	0.000477
2605.000000	0.000465
2604.000000	0.000456
2603.000000	0.000453
2602.000000	0.000453
2601.000000	0.000459
2600.000000	0.000471
2599.000000	0.000486
2598.000000	0.000498
2597.000000	0.000508
2596.000000	0.000518
2595.000000	0.000527
2594.000000	0.000533
2593.000000	0.000533
2592.000000	0.000524
2591.000000	0.000503
2590.000000	0.000475
2589.000000	0.000450
2588.000000	0.000440
2587.000000	0.000446
2586.000000	0.000459
2585.000000	0.000468
2584.000000	0.000471
2583.000000	0.000471
2582.000000	0.000477
2581.000000	0.000488
2580.000000	0.000497
2579.000000	0.000492
2578.000000	0.000473
2577.000000	0.000450
2576.000000	0.000437
2575.000000	0.000439
2574.000000	0.000448
2573.000000	0.000454
2572.000000	0.000455
2571.000000	0.000458
2570.000000	0.000462
2569.000000	0.000461
2568.000000	0.000447
2567.000000	0.000430
2566.000000	0.000423
2565.000000	0.000431
2564.000000	0.000444
2563.000000	0.000448
2562.000000	0.000442
2561.000000	0.000437
2560.000000	0.000439
2559.000000	0.000447
2558.000000	0.000458
2557.000000	0.000474
2556.000000	0.000493
2555.000000	0.000504
2554.000000	0.000495
2553.000000	0.000473
2552.000000	0.000456
2551.000000	0.000450
2550.000000	0.000447
2549.000000	0.000435
2548.000000	0.000416
2547.000000	0.000404
2546.000000	0.000406
2545.000000	0.000420
2544.000000	0.000435
2543.000000	0.000444
2542.000000	0.000449
2541.000000	0.000452
2540.000000	0.000453
2539.000000	0.000448
2538.000000	0.000438
2537.000000	0.000427
2536.000000	0.000421
2535.000000	0.000421
2534.000000	0.000423
2533.000000	0.000425
2532.000000	0.000425
2531.000000	0.000423
2530.000000	0.000415
2529.000000	0.000398
2528.000000	0.000377
2527.000000	0.000363
2526.000000	0.000368
2525.000000	0.000387
2524.000000	0.000409
2523.000000	0.000423
2522.000000	0.000428
2521.000000	0.000428
2520.000000	0.000427
2519.000000	0.000423
2518.000000	0.000416
2517.000000	0.000409
2516.000000	0.000405
2515.000000	0.000399
2514.000000	0.000391
2513.000000	0.000382
2512.000000	0.000378
2511.000000	0.000381
2510.000000	0.000388
2509.000000	0.000396
2508.000000	0.000405
2507.000000	0.000416
2506.000000	0.000429
2505.000000	0.000439
2504.000000	0.000444
2503.000000	0.000444
2502.000000	0.000442
2501.000000	0.000441
2500.000000	0.000443
2499.000000	0.000445
2498.000000	0.000440
2497.000000	0.000425
2496.000000	0.000411
2495.000000	0.000408
2494.000000	0.000419
2493.000000	0.000434
2492.000000	0.000441
2491.000000	0.000440
2490.000000	0.000439
2489.000000	0.000440
2488.000000	0.000440
2487.000000	0.000434
2486.000000	0.000427
2485.000000	0.000425
2484.000000	0.000430
2483.000000	0.000434
2482.000000	0.000428
2481.000000	0.000408
2480.000000	0.000381
2479.000000	0.000358
2478.000000	0.000351
2477.000000	0.000360
2476.000000	0.000372
2475.000000	0.000378
2474.000000	0.000373
2473.000000	0.000365
2472.000000	0.000363
2471.000000	0.000373
2470.000000	0.000393
2469.000000	0.000412
2468.000000	0.000421
2467.000000	0.000420
2466.000000	0.000416
2465.000000	0.000414
2464.000000	0.000407
2463.000000	0.000396
2462.000000	0.000389
2461.000000	0.000396
2460.000000	0.000420
2459.000000	0.000449
2458.000000	0.000466
2457.000000	0.000464
2456.000000	0.000443
2455.000000	0.000417
2454.000000	0.000398
2453.000000	0.000393
2452.000000	0.000399
2451.000000	0.000410
2450.000000	0.000425
2449.000000	0.000441
2448.000000	0.000448
2447.000000	0.000438
2446.000000	0.000413
2445.000000	0.000383
2444.000000	0.000358
2443.000000	0.000343
2442.000000	0.000338
2441.000000	0.000342
2440.000000	0.000351
2439.000000	0.000355
2438.000000	0.000351
2437.000000	0.000343
2436.000000	0.000339
2435.000000	0.000342
2434.000000	0.000350
2433.000000	0.000361
2432.000000	0.000376
2431.000000	0.000393
2430.000000	0.000408
2429.000000	0.000419
2428.000000	0.000425
2427.000000	0.000427
2426.000000	0.000428
2425.000000	0.000433
2424.000000	0.000439
2423.000000	0.000440
2422.000000	0.000426
2421.000000	0.000398
2420.000000	0.000368
2419.000000	0.000353
2418.000000	0.000358
2417.000000	0.000371
2416.000000	0.000375
2415.000000	0.000369
2414.000000	0.000363
2413.000000	0.000367
2412.000000	0.000380
2411.000000	0.000390
2410.000000	0.000391
2409.000000	0.000384
2408.000000	0.000381
2407.000000	0.000385
2406.000000	0.000393
2405.000000	0.000396
2404.000000	0.000385
2403.000000	0.000366
2402.000000	0.000350
2401.000000	0.000342
2400.000000	0.000339
2399.000000	0.000336
2398.000000	0.000334
2397.000000	0.000335
2396.000000	0.000332
2395.000000	0.000323
2394.000000	0.000310
2393.000000	0.000298
2392.000000	0.000291
2391.000000	0.000285
2390.000000	0.000284
2389.000000	0.000297
2388.000000	0.000321
2387.000000	0.000346
2386.000000	0.000357
2385.000000	0.000357
2384.000000	0.000359
2383.000000	0.000375
2382.000000	0.000405
2381.000000	0.000436
2380.000000	0.000457
2379.000000	0.000464
2378.000000	0.000464
2377.000000	0.000462
2376.000000	0.000460
2375.000000	0.000460
2374.000000	0.000463
2373.000000	0.000465
2372.000000	0.000455
2371.000000	0.000433
2370.000000	0.000413
2369.000000	0.000412
2368.000000	0.000432
2367.000000	0.000460
2366.000000	0.000475
2365.000000	0.000474
2364.000000	0.000475
2363.000000	0.000493
2362.000000	0.000538
2361.000000	0.000597
2360.000000	0.000638
2359.000000	0.000642
2358.000000	0.000615
2357.000000	0.000584
2356.000000	0.000579
2355.000000	0.000600
2354.000000	0.000625
2353.000000	0.000635
2352.000000	0.000637
2351.000000	0.000638
2350.000000	0.000635
2349.000000	0.000635
2348.000000	0.000642
2347.000000	0.000659
2346.000000	0.000668
2345.000000	0.000659
2344.000000	0.000649
2343.000000	0.000655
2342.000000	0.000681
2341.000000	0.000714
2340.000000	0.000738
2339.000000	0.000747
2338.000000	0.000734
2337.000000	0.000697
2336.000000	0.000655
2335.000000	0.000631
2334.000000	0.000630
2333.000000	0.000639
2332.000000	0.000651
2331.000000	0.000662
2330.000000	0.000670
2329.000000	0.000675
2328.000000	0.000679
2327.000000	0.000683
2326.000000	0.000680
2325.000000	0.000663
2324.000000	0.000633
2323.000000	0.000595
2322.000000	0.000563
2321.000000	0.000541
2320.000000	0.000533
2319.000000	0.000530
2318.000000	0.000522
2317.000000	0.000509
2316.000000	0.000499
2315.000000	0.000496
2314.000000	0.000493
2313.000000	0.000486
2312.000000	0.000482
2311.000000	0.000491
2310.000000	0.000505
2309.000000	0.000506
2308.000000	0.000482
2307.000000	0.000442
2306.000000	0.000404
2305.000000	0.000386
2304.000000	0.000383
2303.000000	0.000386
2302.000000	0.000383
2301.000000	0.000374
2300.000000	0.000366
2299.000000	0.000363
2298.000000	0.000367
2297.000000	0.000376
2296.000000	0.000382
2295.000000	0.000375
2294.000000	0.000358
2293.000000	0.000341
2292.000000	0.000330
2291.000000	0.000322
2290.000000	0.000316
2289.000000	0.000321
2288.000000	0.000342
2287.000000	0.000365
2286.000000	0.000367
2285.000000	0.000347
2284.000000	0.000322
2283.000000	0.000311
2282.000000	0.000314
2281.000000	0.000320
2280.000000	0.000324
2279.000000	0.000326
2278.000000	0.000331
2277.000000	0.000340
2276.000000	0.000351
2275.000000	0.000356
2274.000000	0.000348
2273.000000	0.000328
2272.000000	0.000305
2271.000000	0.000286
2270.000000	0.000269
2269.000000	0.000254
2268.000000	0.000245
2267.000000	0.000247
2266.000000	0.000254
2265.000000	0.000260
2264.000000	0.000260
2263.000000	0.000257
2262.000000	0.000254
2261.000000	0.000253
2260.000000	0.000256
2259.000000	0.000259
2258.000000	0.000257
2257.000000	0.000251
2256.000000	0.000246
2255.000000	0.000246
2254.000000	0.000248
2253.000000	0.000245
2252.000000	0.000235
2251.000000	0.000216
2250.000000	0.000190
2249.000000	0.000165
2248.000000	0.000151
2247.000000	0.000152
2246.000000	0.000164
2245.000000	0.000183
2244.000000	0.000209
2243.000000	0.000241
2242.000000	0.000267
2241.000000	0.000270
2240.000000	0.000248
2239.000000	0.000221
2238.000000	0.000209
2237.000000	0.000215
2236.000000	0.000231
2235.000000	0.000244
2234.000000	0.000248
2233.000000	0.000244
2232.000000	0.000237
2231.000000	0.000235
2230.000000	0.000239
2229.000000	0.000245
2228.000000	0.000245
2227.000000	0.000236
2226.000000	0.000225
2225.000000	0.000218
2224.000000	0.000217
2223.000000	0.000216
2222.000000	0.000214
2221.000000	0.000212
2220.000000	0.000211
2219.000000	0.000208
2218.000000	0.000204
2217.000000	0.000202
2216.000000	0.000207
2215.000000	0.000219
2214.000000	0.000238
2213.000000	0.000263
2212.000000	0.000286
2211.000000	0.000295
2210.000000	0.000279
2209.000000	0.000242
2208.000000	0.000205
2207.000000	0.000185
2206.000000	0.000184
2205.000000	0.000193
2204.000000	0.000208
2203.000000	0.000228
2202.000000	0.000249
2201.000000	0.000257
2200.000000	0.000246
2199.000000	0.000223
2198.000000	0.000202
2197.000000	0.000190
2196.000000	0.000190
2195.000000	0.000198
2194.000000	0.000205
2193.000000	0.000209
2192.000000	0.000209
2191.000000	0.000207
2190.000000	0.000206
2189.000000	0.000204
2188.000000	0.000200
2187.000000	0.000193
2186.000000	0.000183
2185.000000	0.000177
2184.000000	0.000180
2183.000000	0.000191
2182.000000	0.000202
2181.000000	0.000206
2180.000000	0.000203
2179.000000	0.000200
2178.000000	0.000196
2177.000000	0.000188
2176.000000	0.000177
2175.000000	0.000174
2174.000000	0.000186
2173.000000	0.000208
2172.000000	0.000227
2171.000000	0.000235
2170.000000	0.000234
2169.000000	0.000235
2168.000000	0.000241
2167.000000	0.000246
2166.000000	0.000240
2165.000000	0.000219
2164.000000	0.000193
2163.000000	0.000177
2162.000000	0.000177
2161.000000	0.000188
2160.000000	0.000198
2159.000000	0.000202
2158.000000	0.000207
2157.000000	0.000215
2156.000000	0.000226
2155.000000	0.000233
2154.000000	0.000231
2153.000000	0.000222
2152.000000	0.000205
2151.000000	0.000184
2150.000000	0.000166
2149.000000	0.000160
2148.000000	0.000170
2147.000000	0.000186
2146.000000	0.000192
2145.000000	0.000185
2144.000000	0.000178
2143.000000	0.000181
2142.000000	0.000194
2141.000000	0.000206
2140.000000	0.000209
2139.000000	0.000201
2138.000000	0.000188
2137.000000	0.000171
2136.000000	0.000157
2135.000000	0.000154
2134.000000	0.000166
2133.000000	0.000189
2132.000000	0.000215
2131.000000	0.000234
2130.000000	0.000237
2129.000000	0.000226
2128.000000	0.000206
2127.000000	0.000190
2126.000000	0.000186
2125.000000	0.000193
2124.000000	0.000201
2123.000000	0.000202
2122.000000	0.000193
2121.000000	0.000179
2120.000000	0.000166
2119.000000	0.000158
2118.000000	0.000153
2117.000000	0.000154
2116.000000	0.000166
2115.000000	0.000189
2114.000000	0.000213
2113.000000	0.000222
2112.000000	0.000211
2111.000000	0.000186
2110.000000	0.000163
2109.000000	0.000150
2108.000000	0.000143
2107.000000	0.000134
2106.000000	0.000121
2105.000000	0.000116
2104.000000	0.000132
2103.000000	0.000163
2102.000000	0.000192
2101.000000	0.000204
2100.000000	0.000202
2099.000000	0.000200
2098.000000	0.000205
2097.000000	0.000207
2096.000000	0.000200
2095.000000	0.000188
2094.000000	0.000174
2093.000000	0.000159
2092.000000	0.000142
2091.000000	0.000131
2090.000000	0.000128
2089.000000	0.000129
2088.000000	0.000128
2087.000000	0.000127
2086.000000	0.000129
2085.000000	0.000136
2084.000000	0.000146
2083.000000	0.000157
2082.000000	0.000166
2081.000000	0.000167
2080.000000	0.000161
2079.000000	0.000157
2078.000000	0.000164
2077.000000	0.000177
2076.000000	0.000183
2075.000000	0.000179
2074.000000	0.000168
2073.000000	0.000155
2072.000000	0.000140
2071.000000	0.000126
2070.000000	0.000122
2069.000000	0.000131
2068.000000	0.000149
2067.000000	0.000165
2066.000000	0.000177
2065.000000	0.000184
2064.000000	0.000185
2063.000000	0.000179
2062.000000	0.000170
2061.000000	0.000159
2060.000000	0.000150
2059.000000	0.000145
2058.000000	0.000142
2057.000000	0.000141
2056.000000	0.000139
2055.000000	0.000140
2054.000000	0.000147
2053.000000	0.000155
2052.000000	0.000156
2051.000000	0.000151
2050.000000	0.000148
2049.000000	0.000151
2048.000000	0.000151
2047.000000	0.000141
2046.000000	0.000131
2045.000000	0.000131
2044.000000	0.000135
2043.000000	0.000133
2042.000000	0.000123
2041.000000	0.000117
2040.000000	0.000121
2039.000000	0.000129
2038.000000	0.000136
2037.000000	0.000142
2036.000000	0.000148
2035.000000	0.000153
2034.000000	0.000159
2033.000000	0.000166
2032.000000	0.000173
2031.000000	0.000173
2030.000000	0.000161
2029.000000	0.000145
2028.000000	0.000139
2027.000000	0.000144
2026.000000	0.000155
2025.000000	0.000164
2024.000000	0.000169
2023.000000	0.000165
2022.000000	0.000151
2021.000000	0.000132
2020.000000	0.000120
2019.000000	0.000123
2018.000000	0.000137
2017.000000	0.000148
2016.000000	0.000148
2015.000000	0.000138
2014.000000	0.000127
2013.000000	0.000119
2012.000000	0.000115
2011.000000	0.000115
2010.000000	0.000120
2009.000000	0.000132
2008.000000	0.000148
2007.000000	0.000161
2006.000000	0.000162
2005.000000	0.000152
2004.000000	0.000141
2003.000000	0.000143
2002.000000	0.000160
2001.000000	0.000183
2000.000000	0.000198
1999.000000	0.000194
1998.000000	0.000173
1997.000000	0.000149
1996.000000	0.000134
1995.000000	0.000137
1994.000000	0.000151
1993.000000	0.000162
1992.000000	0.000166
1991.000000	0.000167
1990.000000	0.000172
1989.000000	0.000176
1988.000000	0.000175
1987.000000	0.000167
1986.000000	0.000159
1985.000000	0.000153
1984.000000	0.000145
1983.000000	0.000137
1982.000000	0.000137
1981.000000	0.000146
1980.000000	0.000159
1979.000000	0.000164
1978.000000	0.000161
1977.000000	0.000152
1976.000000	0.000141
1975.000000	0.000128
1974.000000	0.000115
1973.000000	0.000107
1972.000000	0.000107
1971.000000	0.000109
1970.000000	0.000108
1969.000000	0.000104
1968.000000	0.000104
1967.000000	0.000115
1966.000000	0.000131
1965.000000	0.000139
1964.000000	0.000136
1963.000000	0.000133
1962.000000	0.000142
1961.000000	0.000164
1960.000000	0.000186
1959.000000	0.000196
1958.000000	0.000192
1957.000000	0.000174
1956.000000	0.000146
1955.000000	0.000118
1954.000000	0.000102
1953.000000	0.000100
1952.000000	0.000102
1951.000000	0.000102
1950.000000	0.000109
1949.000000	0.000129
1948.000000	0.000153
1947.000000	0.000164
1946.000000	0.000157
1945.000000	0.000143
1944.000000	0.000129
1943.000000	0.000118
1942.000000	0.000110
1941.000000	0.000106
1940.000000	0.000104
1939.000000	0.000101
1938.000000	0.000099
1937.000000	0.000105
1936.000000	0.000118
1935.000000	0.000126
1934.000000	0.000123
1933.000000	0.000116
1932.000000	0.000116
1931.000000	0.000126
1930.000000	0.000139
1929.000000	0.000144
1928.000000	0.000145
1927.000000	0.000149
1926.000000	0.000157
1925.000000	0.000168
1924.000000	0.000174
1923.000000	0.000174
1922.000000	0.000168
1921.000000	0.000162
1920.000000	0.000160
1919.000000	0.000163
1918.000000	0.000170
1917.000000	0.000175
1916.000000	0.000175
1915.000000	0.000174
1914.000000	0.000174
1913.000000	0.000175
1912.000000	0.000172
1911.000000	0.000165
1910.000000	0.000154
1909.000000	0.000142
1908.000000	0.000127
1907.000000	0.000111
1906.000000	0.000099
1905.000000	0.000096
1904.000000	0.000099
1903.000000	0.000103
1902.000000	0.000108
1901.000000	0.000113
1900.000000	0.000112
1899.000000	0.000104
1898.000000	0.000096
1897.000000	0.000094
1896.000000	0.000100
1895.000000	0.000106
1894.000000	0.000108
1893.000000	0.000106
1892.000000	0.000102
1891.000000	0.000096
1890.000000	0.000098
1889.000000	0.000118
1888.000000	0.000143
1887.000000	0.000152
1886.000000	0.000135
1885.000000	0.000107
1884.000000	0.000092
1883.000000	0.000097
1882.000000	0.000113
1881.000000	0.000131
1880.000000	0.000145
1879.000000	0.000151
1878.000000	0.000151
1877.000000	0.000148
1876.000000	0.000143
1875.000000	0.000137
1874.000000	0.000131
1873.000000	0.000131
1872.000000	0.000141
1871.000000	0.000155
1870.000000	0.000167
1869.000000	0.000173
1868.000000	0.000174
1867.000000	0.000167
1866.000000	0.000149
1865.000000	0.000120
1864.000000	0.000094
1863.000000	0.000081
1862.000000	0.000086
1861.000000	0.000102
1860.000000	0.000117
1859.000000	0.000118
1858.000000	0.000106
1857.000000	0.000093
1856.000000	0.000091
1855.000000	0.000099
1854.000000	0.000109
1853.000000	0.000117
1852.000000	0.000122
1851.000000	0.000123
1850.000000	0.000116
1849.000000	0.000105
1848.000000	0.000100
1847.000000	0.000104
1846.000000	0.000112
1845.000000	0.000113
1844.000000	0.000103
1843.000000	0.000093
1842.000000	0.000094
1841.000000	0.000106
1840.000000	0.000121
1839.000000	0.000133
1838.000000	0.000137
1837.000000	0.000134
1836.000000	0.000130
1835.000000	0.000123
1834.000000	0.000109
1833.000000	0.000087
1832.000000	0.000066
1831.000000	0.000057
1830.000000	0.000064
1829.000000	0.000077
1828.000000	0.000087
1827.000000	0.000085
1826.000000	0.000072
1825.000000	0.000052
1824.000000	0.000039
1823.000000	0.000046
1822.000000	0.000070
1821.000000	0.000095
1820.000000	0.000108
1819.000000	0.000111
1818.000000	0.000114
1817.000000	0.000125
1816.000000	0.000136
1815.000000	0.000133
1814.000000	0.000116
1813.000000	0.000098
1812.000000	0.000087
1811.000000	0.000088
1810.000000	0.000095
1809.000000	0.000100
1808.000000	0.000098
1807.000000	0.000090
1806.000000	0.000082
1805.000000	0.000082
1804.000000	0.000090
1803.000000	0.000103
1802.000000	0.000108
1801.000000	0.000099
1800.000000	0.000078
1799.000000	0.000058
1798.000000	0.000052
1797.000000	0.000062
1796.000000	0.000079
1795.000000	0.000092
1794.000000	0.000096
1793.000000	0.000091
1792.000000	0.000074
1791.000000	0.000049
1790.000000	0.000033
1789.000000	0.000036
1788.000000	0.000056
1787.000000	0.000081
1786.000000	0.000101
1785.000000	0.000113
1784.000000	0.000115
1783.000000	0.000105
1782.000000	0.000087
1781.000000	0.000076
1780.000000	0.000080
1779.000000	0.000096
1778.000000	0.000111
1777.000000	0.000122
1776.000000	0.000130
1775.000000	0.000133
1774.000000	0.000122
1773.000000	0.000096
1772.000000	0.000058
1771.000000	0.000023
1770.000000	-0.000001
1769.000000	-0.000010
1768.000000	-0.000003
1767.000000	0.000014
1766.000000	0.000030
1765.000000	0.000038
1764.000000	0.000042
1763.000000	0.000045
1762.000000	0.000051
1761.000000	0.000053
1760.000000	0.000052
1759.000000	0.000046
1758.000000	0.000038
1757.000000	0.000027
1756.000000	0.000013
1755.000000	-0.000003
1754.000000	-0.000014
1753.000000	-0.000014
1752.000000	-0.000005
1751.000000	0.000001
1750.000000	-0.000001
1749.000000	-0.000001
1748.000000	0.000014
1747.000000	0.000039
1746.000000	0.000059
1745.000000	0.000065
1744.000000	0.000061
1743.000000	0.000056
1742.000000	0.000054
1741.000000	0.000053
1740.000000	0.000049
1739.000000	0.000042
1738.000000	0.000036
1737.000000	0.000037
1736.000000	0.000043
1735.000000	0.000044
1734.000000	0.000025
1733.000000	0.000002
1732.000000	-0.000004
1731.000000	-0.000002
1730.000000	-0.000007
1729.000000	-0.000017
1728.000000	-0.000020
1727.000000	-0.000012
1726.000000	0.000006
1725.000000	0.000028
1724.000000	0.000055
1723.000000	0.000077
1722.000000	0.000082
1721.000000	0.000071
1720.000000	0.000054
1719.000000	0.000048
1718.000000	0.000049
1717.000000	0.000049
1716.000000	0.000049
1715.000000	0.000051
1714.000000	0.000052
1713.000000	0.000049
1712.000000	0.000049
1711.000000	0.000057
1710.000000	0.000066
1709.000000	0.000065
1708.000000	0.000051
1707.000000	0.000031
1706.000000	0.000016
1705.000000	0.000007
1704.000000	-0.000001
1703.000000	-0.000009
1702.000000	-0.000014
1701.000000	-0.000001
1700.000000	0.000024
1699.000000	0.000050
1698.000000	0.000063
1697.000000	0.000060
1696.000000	0.000050
1695.000000	0.000042
1694.000000	0.000039
1693.000000	0.000032
1692.000000	0.000021
1691.000000	0.000015
1690.000000	0.000020
1689.000000	0.000028
1688.000000	0.000027
1687.000000	0.000015
1686.000000	-0.000001
1685.000000	-0.000012
1684.000000	-0.000024
1683.000000	-0.000035
1682.000000	-0.000036
1681.000000	-0.000031
1680.000000	-0.000025
1679.000000	-0.000017
1678.000000	-0.000008
1677.000000	0.000005
1676.000000	0.000019
1675.000000	0.000023
1674.000000	0.000020
1673.000000	0.000019
1672.000000	0.000028
1671.000000	0.000043
1670.000000	0.000057
1669.000000	0.000062
1668.000000	0.000057
1667.000000	0.000044
1666.000000	0.000026
1665.000000	0.000011
1664.000000	0.000011
1663.000000	0.000024
1662.000000	0.000034
1661.000000	0.000034
1660.000000	0.000028
1659.000000	0.000018
1658.000000	-0.000001
1657.000000	-0.000031
1656.000000	-0.000067
1655.000000	-0.000084
1654.000000	-0.000067
1653.000000	-0.000044
1652.000000	-0.000038
1651.000000	-0.000037
1650.000000	-0.000043
1649.000000	-0.000050
1648.000000	-0.000044
1647.000000	-0.000020
1646.000000	0.000007
1645.000000	0.000019
1644.000000	0.000012
1643.000000	-0.000004
1642.000000	-0.000012
1641.000000	-0.000002
1640.000000	0.000017
1639.000000	0.000032
1638.000000	0.000041
1637.000000	0.000051
1636.000000	0.000054
1635.000000	0.000043
1634.000000	0.000028
1633.000000	0.000020
1632.000000	0.000016
1631.000000	0.000011
1630.000000	0.000009
1629.000000	0.000013
1628.000000	0.000020
1627.000000	0.000018
1626.000000	0.000001
1625.000000	-0.000029
1624.000000	-0.000058
1623.000000	-0.000073
1622.000000	-0.000067
1621.000000	-0.000050
1620.000000	-0.000036
1619.000000	-0.000033
1618.000000	-0.000033
1617.000000	-0.000022
1616.000000	0.000004
1615.000000	0.000029
1614.000000	0.000035
1613.000000	0.000019
1612.000000	-0.000008
1611.000000	-0.000031
1610.000000	-0.000046
1609.000000	-0.000051
1608.000000	-0.000046
1607.000000	-0.000028
1606.000000	0.000000
1605.000000	0.000026
1604.000000	0.000034
1603.000000	0.000019
1602.000000	-0.000008
1601.000000	-0.000033
1600.000000	-0.000049
1599.000000	-0.000060
1598.000000	-0.000068
1597.000000	-0.000070
1596.000000	-0.000069
1595.000000	-0.000066
1594.000000	-0.000064
1593.000000	-0.000059
1592.000000	-0.000052
1591.000000	-0.000045
1590.000000	-0.000043
1589.000000	-0.000048
1588.000000	-0.000058
1587.000000	-0.000069
1586.000000	-0.000074
1585.000000	-0.000067
1584.000000	-0.000051
1583.000000	-0.000039
1582.000000	-0.000037
1581.000000	-0.000041
1580.000000	-0.000047
1579.000000	-0.000056
1578.000000	-0.000072
1577.000000	-0.000090
1576.000000	-0.000104
1575.000000	-0.000105
1574.000000	-0.000094
1573.000000	-0.000077
1572.000000	-0.000060
1571.000000	-0.000044
1570.000000	-0.000039
1569.000000	-0.000044
1568.000000	-0.000049
1567.000000	-0.000048
1566.000000	-0.000038
1565.000000	-0.000019
1564.000000	-0.000001
1563.000000	-0.000001
1562.000000	-0.000025
1561.000000	-0.000061
1560.000000	-0.000080
1559.000000	-0.000079
1558.000000	-0.000080
1557.000000	-0.000080
1556.000000	-0.000091
1555.000000	-0.000114
1554.000000	-0.000137
1553.000000	-0.000145
1552.000000	-0.000138
1551.000000	-0.000124
1550.000000	-0.000112
1549.000000	-0.000106
1548.000000	-0.000105
1547.000000	-0.000113
1546.000000	-0.000125
1545.000000	-0.000135
1544.000000	-0.000134
1543.000000	-0.000124
1542.000000	-0.000107
1541.000000	-0.000089
1540.000000	-0.000083
1539.000000	-0.000094
1538.000000	-0.000104
1537.000000	-0.000100
1536.000000	-0.000084
1535.000000	-0.000062
1534.000000	-0.000050
1533.000000	-0.000060
1532.000000	-0.000077
1531.000000	-0.000087
1530.000000	-0.000098
1529.000000	-0.000114
1528.000000	-0.000124
1527.000000	-0.000113
1526.000000	-0.000085
1525.000000	-0.000059
1524.000000	-0.000050
1523.000000	-0.000060
1522.000000	-0.000080
1521.000000	-0.000101
1520.000000	-0.000112
1519.000000	-0.000121
1518.000000	-0.000138
1517.000000	-0.000158
1516.000000	-0.000165
1515.000000	-0.000153
1514.000000	-0.000136
1513.000000	-0.000129
1512.000000	-0.000135
1511.000000	-0.000149
1510.000000	-0.000169
1509.000000	-0.000188
1508.000000	-0.000190
1507.000000	-0.000176
1506.000000	-0.000163
1505.000000	-0.000151
1504.000000	-0.000138
1503.000000	-0.000124
1502.000000	-0.000104
1501.000000	-0.000075
1500.000000	-0.000039
1499.000000	-0.000005
1498.000000	0.000018
1497.000000	0.000034
1496.000000	0.000056
1495.000000	0.000091
1494.000000	0.000127
1493.000000	0.000153
1492.000000	0.000166
1491.000000	0.000171
1490.000000	0.000167
1489.000000	0.000149
1488.000000	0.000123
1487.000000	0.000100
1486.000000	0.000090
1485.000000	0.000092
1484.000000	0.000099
1483.000000	0.000103
1482.000000	0.000106
1481.000000	0.000116
1480.000000	0.000126
1479.000000	0.000117
1478.000000	0.000074
1477.000000	0.000009
1476.000000	-0.000041
1475.000000	-0.000052
1474.000000	-0.000034
1473.000000	-0.000019
1472.000000	-0.000021
1471.000000	-0.000032
1470.000000	-0.000043
1469.000000	-0.000054
1468.000000	-0.000065
1467.000000	-0.000072
1466.000000	-0.000079
1465.000000	-0.000092
1464.000000	-0.000107
1463.000000	-0.000117
1462.000000	-0.000122
1461.000000	-0.000126
1460.000000	-0.000126
1459.000000	-0.000115
1458.000000	-0.000104
1457.000000	-0.000125
1456.000000	-0.000168
1455.000000	-0.000197
1454.000000	-0.000201
1453.000000	-0.000192
1452.000000	-0.000176
1451.000000	-0.000156
1450.000000	-0.000137
1449.000000	-0.000131
1448.000000	-0.000146
1447.000000	-0.000175
1446.000000	-0.000200
1445.000000	-0.000209
1444.000000	-0.000208
1443.000000	-0.000205
1442.000000	-0.000206
1441.000000	-0.000212
1440.000000	-0.000221
1439.000000	-0.000231
1438.000000	-0.000234
1437.000000	-0.000226
1436.000000	-0.000207
1435.000000	-0.000187
1434.000000	-0.000173
1433.000000	-0.000171
1432.000000	-0.000182
1431.000000	-0.000205
1430.000000	-0.000229
1429.000000	-0.000240
1428.000000	-0.000230
1427.000000	-0.000210
1426.000000	-0.000202
1425.000000	-0.000212
1424.000000	-0.000231
1423.000000	-0.000243
1422.000000	-0.000241
1421.000000	-0.000224
1420.000000	-0.000200
1419.000000	-0.000182
1418.000000	-0.000180
1417.000000	-0.000182
1416.000000	-0.000177
1415.000000	-0.000166
1414.000000	-0.000152
1413.000000	-0.000141
1412.000000	-0.000135
1411.000000	-0.000138
1410.000000	-0.000151
1409.000000	-0.000169
1408.000000	-0.000180
1407.000000	-0.000178
1406.000000	-0.000171
1405.000000	-0.000169
1404.000000	-0.000181
1403.000000	-0.000204
1402.000000	-0.000232
1401.000000	-0.000255
1400.000000	-0.000258
1399.000000	-0.000235
1398.000000	-0.000199
1397.000000	-0.000171
1396.000000	-0.000158
1395.000000	-0.000160
1394.000000	-0.000177
1393.000000	-0.000207
1392.000000	-0.000242
1391.000000	-0.000271
1390.000000	-0.000283
1389.000000	-0.000276
1388.000000	-0.000252
1387.000000	-0.000221
1386.000000	-0.000197
1385.000000	-0.000188
1384.000000	-0.000191
1383.000000	-0.000195
1382.000000	-0.000192
1381.000000	-0.000184
1380.000000	-0.000181
1379.000000	-0.000184
1378.000000	-0.000191
1377.000000	-0.000197
1376.000000	-0.000203
1375.000000	-0.000209
1374.000000	-0.000215
1373.000000	-0.000220
1372.000000	-0.000225
1371.000000	-0.000237
1370.000000	-0.000257
1369.000000	-0.000279
1368.000000	-0.000287
1367.000000	-0.000278
1366.000000	-0.000262
1365.000000	-0.000251
1364.000000	-0.000245
1363.000000	-0.000243
1362.000000	-0.000241
1361.000000	-0.000239
1360.000000	-0.000230
1359.000000	-0.000213
1358.000000	-0.000190
1357.000000	-0.000172
1356.000000	-0.000167
1355.000000	-0.000178
1354.000000	-0.000198
1353.000000	-0.000220
1352.000000	-0.000236
1351.000000	-0.000248
1350.000000	-0.000258
1349.000000	-0.000270
1348.000000	-0.000279
1347.000000	-0.000281
1346.000000	-0.000277
1345.000000	-0.000268
1344.000000	-0.000259
1343.000000	-0.000253
1342.000000	-0.000252
1341.000000	-0.000256
1340.000000	-0.000258
1339.000000	-0.000255
1338.000000	-0.000251
1337.000000	-0.000249
1336.000000	-0.000255
1335.000000	-0.000267
1334.000000	-0.000279
1333.000000	-0.000285
1332.000000	-0.000282
1331.000000	-0.000275
1330.000000	-0.000274
1329.000000	-0.000281
1328.000000	-0.000291
1327.000000	-0.000296
1326.000000	-0.000293
1325.000000	-0.000285
1324.000000	-0.000273
1323.000000	-0.000261
1322.000000	-0.000254
1321.000000	-0.000254
1320.000000	-0.000258
1319.000000	-0.000261
1318.000000	-0.000261
1317.000000	-0.000259
1316.000000	-0.000255
1315.000000	-0.000259
1314.000000	-0.000282
1313.000000	-0.000319
1312.000000	-0.000344
1311.000000	-0.000340
1310.000000	-0.000313
1309.000000	-0.000289
1308.000000	-0.000282
1307.000000	-0.000290
1306.000000	-0.000307
1305.000000	-0.000330
1304.000000	-0.000357
1303.000000	-0.000371
1302.000000	-0.000359
1301.000000	-0.000324
1300.000000	-0.000285
1299.000000	-0.000266
1298.000000	-0.000277
1297.000000	-0.000306
1296.000000	-0.000330
1295.000000	-0.000334
1294.000000	-0.000324
1293.000000	-0.000315
1292.000000	-0.000316
1291.000000	-0.000324
1290.000000	-0.000331
1289.000000	-0.000337
1288.000000	-0.000344
1287.000000	-0.000354
1286.000000	-0.000369
1285.000000	-0.000383
1284.000000	-0.000392
1283.000000	-0.000391
1282.000000	-0.000379
1281.000000	-0.000356
1280.000000	-0.000331
1279.000000	-0.000317
1278.000000	-0.000325
1277.000000	-0.000346
1276.000000	-0.000363
1275.000000	-0.000367
1274.000000	-0.000365
1273.000000	-0.000364
1272.000000	-0.000362
1271.000000	-0.000354
1270.000000	-0.000342
1269.000000	-0.000332
1268.000000	-0.000329
1267.000000	-0.000334
1266.000000	-0.000349
1265.000000	-0.000366
1264.000000	-0.000367
1263.000000	-0.000338
1262.000000	-0.000295
1261.000000	-0.000265
1260.000000	-0.000258
1259.000000	-0.000265
1258.000000	-0.000268
1257.000000	-0.000260
1256.000000	-0.000240
1255.000000	-0.000218
1254.000000	-0.000207
1253.000000	-0.000217
1252.000000	-0.000244
1251.000000	-0.000276
1250.000000	-0.000307
1249.000000	-0.000337
1248.000000	-0.000357
1247.000000	-0.000361
1246.000000	-0.000355
1245.000000	-0.000361
1244.000000	-0.000386
1243.000000	-0.000419
1242.000000	-0.000443
1241.000000	-0.000449
1240.000000	-0.000429
1239.000000	-0.000381
1238.000000	-0.000325
1237.000000	-0.000289
1236.000000	-0.000284
1235.000000	-0.000286
1234.000000	-0.000274
1233.000000	-0.000247
1232.000000	-0.000220
1231.000000	-0.000203
1230.000000	-0.000193
1229.000000	-0.000190
1228.000000	-0.000192
1227.000000	-0.000198
1226.000000	-0.000207
1225.000000	-0.000227
1224.000000	-0.000255
1223.000000	-0.000275
1222.000000	-0.000272
1221.000000	-0.000251
1220.000000	-0.000228
1219.000000	-0.000207
1218.000000	-0.000184
1217.000000	-0.000169
1216.000000	-0.000181
1215.000000	-0.000214
1214.000000	-0.000241
1213.000000	-0.000240
1212.000000	-0.000224
1211.000000	-0.000223
1210.000000	-0.000248
1209.000000	-0.000287
1208.000000	-0.000325
1207.000000	-0.000355
1206.000000	-0.000380
1205.000000	-0.000400
1204.000000	-0.000409
1203.000000	-0.000407
1202.000000	-0.000399
1201.000000	-0.000392
1200.000000	-0.000393
1199.000000	-0.000397
1198.000000	-0.000396
1197.000000	-0.000389
1196.000000	-0.000385
1195.000000	-0.000389
1194.000000	-0.000393
1193.000000	-0.000385
1192.000000	-0.000361
1191.000000	-0.000330
1190.000000	-0.000304
1189.000000	-0.000293
1188.000000	-0.000299
1187.000000	-0.000314
1186.000000	-0.000330
1185.000000	-0.000338
1184.000000	-0.000344
1183.000000	-0.000355
1182.000000	-0.000373
1181.000000	-0.000386
1180.000000	-0.000381
1179.000000	-0.000359
1178.000000	-0.000337
1177.000000	-0.000333
1176.000000	-0.000350
1175.000000	-0.000367
1174.000000	-0.000358
1173.000000	-0.000317
1172.000000	-0.000263
1171.000000	-0.000226
1170.000000	-0.000219
1169.000000	-0.000242
1168.000000	-0.000282
1167.000000	-0.000320
1166.000000	-0.000340
1165.000000	-0.000331
1164.000000	-0.000300
1163.000000	-0.000269
1162.000000	-0.000252
1161.000000	-0.000245
1160.000000	-0.000240
1159.000000	-0.000239
1158.000000	-0.000248
1157.000000	-0.000266
1156.000000	-0.000277
1155.000000	-0.000272
1154.000000	-0.000259
1153.000000	-0.000249
1152.000000	-0.000244
1151.000000	-0.000233
1150.000000	-0.000205
1149.000000	-0.000160
1148.000000	-0.000106
1147.000000	-0.000057
1146.000000	-0.000029
1145.000000	-0.000026
1144.000000	-0.000037
1143.000000	-0.000052
1142.000000	-0.000070
1141.000000	-0.000097
1140.000000	-0.000128
1139.000000	-0.000149
1138.000000	-0.000149
1137.000000	-0.000138
1136.000000	-0.000134
1135.000000	-0.000148
1134.000000	-0.000176
1133.000000	-0.000207
1132.000000	-0.000223
1131.000000	-0.000211
1130.000000	-0.000176
1129.000000	-0.000142
1128.000000	-0.000135
1127.000000	-0.000155
1126.000000	-0.000188
1125.000000	-0.000219
1124.000000	-0.000242
1123.000000	-0.000251
1122.000000	-0.000240
1121.000000	-0.000215
1120.000000	-0.000193
1119.000000	-0.000185
1118.000000	-0.000191
1117.000000	-0.000213
1116.000000	-0.000256
1115.000000	-0.000312
1114.000000	-0.000355
1113.000000	-0.000357
1112.000000	-0.000323
1111.000000	-0.000277
1110.000000	-0.000239
1109.000000	-0.000205
1108.000000	-0.000171
1107.000000	-0.000146
1106.000000	-0.000137
1105.000000	-0.000135
1104.000000	-0.000130
1103.000000	-0.000126
1102.000000	-0.000137
1101.000000	-0.000155
1100.000000	-0.000155
1099.000000	-0.000127
1098.000000	-0.000092
1097.000000	-0.000082
1096.000000	-0.000104
1095.000000	-0.000134
1094.000000	-0.000145
1093.000000	-0.000126
1092.000000	-0.000088
1091.000000	-0.000049
1090.000000	-0.000025
1089.000000	-0.000020
1088.000000	-0.000030
1087.000000	-0.000043
1086.000000	-0.000054
1085.000000	-0.000058
1084.000000	-0.000056
1083.000000	-0.000055
1082.000000	-0.000063
1081.000000	-0.000079
1080.000000	-0.000092
1079.000000	-0.000095
1078.000000	-0.000099
1077.000000	-0.000117
1076.000000	-0.000146
1075.000000	-0.000169
1074.000000	-0.000174
1073.000000	-0.000168
1072.000000	-0.000166
1071.000000	-0.000173
1070.000000	-0.000185
1069.000000	-0.000197
1068.000000	-0.000202
1067.000000	-0.000197
1066.000000	-0.000189
1065.000000	-0.000192
1064.000000	-0.000205
1063.000000	-0.000210
1062.000000	-0.000181
1061.000000	-0.000120
1060.000000	-0.000053
1059.000000	-0.000017
1058.000000	-0.000032
1057.000000	-0.000090
1056.000000	-0.000163
1055.000000	-0.000218
1054.000000	-0.000241
1053.000000	-0.000246
1052.000000	-0.000257
1051.000000	-0.000290
1050.000000	-0.000334
1049.000000	-0.000362
1048.000000	-0.000354
1047.000000	-0.000309
1046.000000	-0.000245
1045.000000	-0.000193
1044.000000	-0.000174
1043.000000	-0.000186
1042.000000	-0.000208
1041.000000	-0.000217
1040.000000	-0.000210
1039.000000	-0.000202
1038.000000	-0.000203
1037.000000	-0.000200
1036.000000	-0.000172
1035.000000	-0.000118
1034.000000	-0.000070
1033.000000	-0.000067
1032.000000	-0.000114
1031.000000	-0.000179
1030.000000	-0.000225
1029.000000	-0.000232
1028.000000	-0.000204
1027.000000	-0.000157
1026.000000	-0.000115
1025.000000	-0.000098
1024.000000	-0.000109
1023.000000	-0.000133
1022.000000	-0.000154
1021.000000	-0.000163
1020.000000	-0.000162
1019.000000	-0.000148
1018.000000	-0.000120
1017.000000	-0.000090
1016.000000	-0.000076
1015.000000	-0.000078
1014.000000	-0.000078
1013.000000	-0.000062
1012.000000	-0.000038
1011.000000	-0.000025
1010.000000	-0.000037
1009.000000	-0.000077
1008.000000	-0.000141
1007.000000	-0.000208
1006.000000	-0.000245
1005.000000	-0.000229
1004.000000	-0.000178
1003.000000	-0.000132
1002.000000	-0.000119
1001.000000	-0.000127
1000.000000	-0.000129
999.000000	-0.000120
998.000000	-0.000119
997.000000	-0.000141
996.000000	-0.000177
995.000000	-0.000203
994.000000	-0.000206
993.000000	-0.000192
992.000000	-0.000181
991.000000	-0.000190
990.000000	-0.000224
989.000000	-0.000273
988.000000	-0.000316
987.000000	-0.000341
986.000000	-0.000355
985.000000	-0.000380
984.000000	-0.000419
983.000000	-0.000448
982.000000	-0.000437
981.000000	-0.000393
980.000000	-0.000354
979.000000	-0.000354
978.000000	-0.000384
977.000000	-0.000415
976.000000	-0.000438
975.000000	-0.000470
974.000000	-0.000518
973.000000	-0.000562
972.000000	-0.000578
971.000000	-0.000567
970.000000	-0.000553
969.000000	-0.000548
968.000000	-0.000542
967.000000	-0.000527
966.000000	-0.000511
965.000000	-0.000505
964.000000	-0.000500
963.000000	-0.000475
962.000000	-0.000429
961.000000	-0.000381
960.000000	-0.000351
959.000000	-0.000333
958.000000	-0.000303
957.000000	-0.000254
956.000000	-0.000206
955.000000	-0.000194
954.000000	-0.000235
953.000000	-0.000314
952.000000	-0.000393
951.000000	-0.000441
950.000000	-0.000465
949.000000	-0.000498
948.000000	-0.000560
947.000000	-0.000634
946.000000	-0.000685
945.000000	-0.000699
944.000000	-0.000702
943.000000	-0.000724
942.000000	-0.000768
941.000000	-0.000810
940.000000	-0.000831
939.000000	-0.000829
938.000000	-0.000808
937.000000	-0.000768
936.000000	-0.000714
935.000000	-0.000667
934.000000	-0.000660
933.000000	-0.000705
932.000000	-0.000769
931.000000	-0.000802
930.000000	-0.000786
929.000000	-0.000747
928.000000	-0.000727
927.000000	-0.000733
926.000000	-0.000744
925.000000	-0.000739
924.000000	-0.000719
923.000000	-0.000698
922.000000	-0.000685
921.000000	-0.000677
920.000000	-0.000673
919.000000	-0.000667
918.000000	-0.000646
917.000000	-0.000602
916.000000	-0.000551
915.000000	-0.000523
914.000000	-0.000533
913.000000	-0.000578
912.000000	-0.000646
911.000000	-0.000717
910.000000	-0.000763
909.000000	-0.000757
908.000000	-0.000706
907.000000	-0.000652
906.000000	-0.000638
905.000000	-0.000663
904.000000	-0.000698
903.000000	-0.000717
902.000000	-0.000716
901.000000	-0.000698
900.000000	-0.000668
899.000000	-0.000650
898.000000	-0.000671
897.000000	-0.000734
896.000000	-0.000804
895.000000	-0.000839
894.000000	-0.000824
893.000000	-0.000767
892.000000	-0.000683
891.000000	-0.000596
890.000000	-0.000537
889.000000	-0.000525
888.000000	-0.000545
887.000000	-0.000562
886.000000	-0.000557
885.000000	-0.000549
884.000000	-0.000562
883.000000	-0.000605
882.000000	-0.000667
881.000000	-0.000727
880.000000	-0.000770
879.000000	-0.000788
878.000000	-0.000786
877.000000	-0.000773
876.000000	-0.000743
875.000000	-0.000684
874.000000	-0.000610
873.000000	-0.000568
872.000000	-0.000590
871.000000	-0.000657
870.000000	-0.000706
869.000000	-0.000698
868.000000	-0.000647
867.000000	-0.000595
866.000000	-0.000567
865.000000	-0.000560
864.000000	-0.000569
863.000000	-0.000595
862.000000	-0.000633
861.000000	-0.000653
860.000000	-0.000624
859.000000	-0.000538
858.000000	-0.000423
857.000000	-0.000316
856.000000	-0.000238
855.000000	-0.000194
854.000000	-0.000196
853.000000	-0.000250
852.000000	-0.000335
851.000000	-0.000401
850.000000	-0.000408
849.000000	-0.000362
848.000000	-0.000311
847.000000	-0.000290
846.000000	-0.000303
845.000000	-0.000338
844.000000	-0.000398
843.000000	-0.000487
842.000000	-0.000587
841.000000	-0.000666
840.000000	-0.000705
839.000000	-0.000711
838.000000	-0.000703
837.000000	-0.000685
836.000000	-0.000649
835.000000	-0.000588
834.000000	-0.000512
833.000000	-0.000442
832.000000	-0.000407
831.000000	-0.000434
830.000000	-0.000527
829.000000	-0.000650
828.000000	-0.000743
827.000000	-0.000767
826.000000	-0.000738
825.000000	-0.000714
824.000000	-0.000736
823.000000	-0.000796
822.000000	-0.000842
821.000000	-0.000827
820.000000	-0.000752
819.000000	-0.000664
818.000000	-0.000602
817.000000	-0.000560
816.000000	-0.000506
815.000000	-0.000436
814.000000	-0.000398
813.000000	-0.000430
812.000000	-0.000514
811.000000	-0.000592
810.000000	-0.000623
809.000000	-0.000612
808.000000	-0.000593
807.000000	-0.000594
806.000000	-0.000622
805.000000	-0.000664
804.000000	-0.000693
803.000000	-0.000688
802.000000	-0.000652
801.000000	-0.000601
800.000000	-0.000557
799.000000	-0.000542
798.000000	-0.000578
797.000000	-0.000664
796.000000	-0.000764
795.000000	-0.000831
794.000000	-0.000852
793.000000	-0.000855
792.000000	-0.000861
791.000000	-0.000870
790.000000	-0.000871
789.000000	-0.000872
788.000000	-0.000885
787.000000	-0.000908
786.000000	-0.000922
785.000000	-0.000901
784.000000	-0.000832
783.000000	-0.000731
782.000000	-0.000661
781.000000	-0.000687
780.000000	-0.000812
779.000000	-0.000949
778.000000	-0.001004
777.000000	-0.000957
776.000000	-0.000868
775.000000	-0.000812
774.000000	-0.000820
773.000000	-0.000876
772.000000	-0.000940
771.000000	-0.000967
770.000000	-0.000939
769.000000	-0.000887
768.000000	-0.000857
767.000000	-0.000860
766.000000	-0.000871
765.000000	-0.000862
764.000000	-0.000832
763.000000	-0.000790
762.000000	-0.000737
761.000000	-0.000680
760.000000	-0.000654
759.000000	-0.000694
758.000000	-0.000784
757.000000	-0.000850
756.000000	-0.000821
755.000000	-0.000694
754.000000	-0.000533
753.000000	-0.000409
752.000000	-0.000356
751.000000	-0.000371
750.000000	-0.000431
749.000000	-0.000499
748.000000	-0.000535
747.000000	-0.000522
746.000000	-0.000480
745.000000	-0.000453
744.000000	-0.000468
743.000000	-0.000516
742.000000	-0.000565
741.000000	-0.000588
740.000000	-0.000581
739.000000	-0.000570
738.000000	-0.000587
737.000000	-0.000642
736.000000	-0.000711
735.000000	-0.000757
734.000000	-0.000765
733.000000	-0.000743
732.000000	-0.000701
731.000000	-0.000645
730.000000	-0.000594
729.000000	-0.000564
728.000000	-0.000552
727.000000	-0.000548
726.000000	-0.000560
725.000000	-0.000623
724.000000	-0.000761
723.000000	-0.000952
722.000000	-0.001137
721.000000	-0.001258
720.000000	-0.001285
719.000000	-0.001227
718.000000	-0.001119
717.000000	-0.000995
716.000000	-0.000880
715.000000	-0.000799
714.000000	-0.000779
713.000000	-0.000825
712.000000	-0.000890
711.000000	-0.000914
710.000000	-0.000884
709.000000	-0.000844
708.000000	-0.000834
707.000000	-0.000861
706.000000	-0.000917
705.000000	-0.000996
704.000000	-0.001096
703.000000	-0.001204
702.000000	-0.001317
701.000000	-0.001447
700.000000	-0.001588
699.000000	-0.001712
698.000000	-0.001799
697.000000	-0.001849
696.000000	-0.001864
695.000000	-0.001818
694.000000	-0.001711
693.000000	-0.001598
692.000000	-0.001528
691.000000	-0.001480
690.000000	-0.001402
689.000000	-0.001283
688.000000	-0.001159
687.000000	-0.001045
686.000000	-0.000936
685.000000	-0.000841
684.000000	-0.000779
683.000000	-0.000737
682.000000	-0.000691
681.000000	-0.000662
680.000000	-0.000689
679.000000	-0.000775
678.000000	-0.000877
677.000000	-0.000951
676.000000	-0.000968
675.000000	-0.000934
674.000000	-0.000873
673.000000	-0.000813
672.000000	-0.000754
671.000000	-0.000664
670.000000	-0.000511
669.000000	-0.000317
668.000000	-0.000122
667.000000	-0.000077
666.000000	-0.000269
665.000000	-0.000429
664.000000	-0.000386
663.000000	-0.000207
662.000000	-0.000048
661.000000	-0.000012
660.000000	-0.000131
659.000000	-0.000397
658.000000	-0.000717
657.000000	-0.000931
656.000000	-0.000954
655.000000	-0.000890
654.000000	-0.000901
653.000000	-0.001021
652.000000	-0.001169
651.000000	-0.001276
650.000000	-0.001324
649.000000	-0.001286
648.000000	-0.001118
647.000000	-0.000807
646.000000	-0.000418
645.000000	-0.000082
644.000000	0.000086
643.000000	0.000077
642.000000	0.000012
641.000000	0.000036
640.000000	0.000190
639.000000	0.000402
638.000000	0.000566
637.000000	0.000596
636.000000	0.000424
635.000000	0.000078
634.000000	-0.000249
633.000000	-0.000344
632.000000	-0.000197
631.000000	0.000016
630.000000	0.000146
629.000000	0.000180
628.000000	0.000139
627.000000	-0.000011
626.000000	-0.000250
625.000000	-0.000432
624.000000	-0.000390
623.000000	-0.000064
622.000000	0.000452
621.000000	0.000910
620.000000	0.001002
619.000000	0.000619
618.000000	0.000038
617.000000	-0.000322
616.000000	-0.000372
615.000000	-0.000393
614.000000	-0.000619
613.000000	-0.001013
612.000000	-0.001534
611.000000	-0.002359
610.000000	-0.003609
609.000000	-0.004940
608.000000	-0.005684
607.000000	-0.005488
606.000000	-0.004685
605.000000	-0.003943
604.000000	-0.003591
603.000000	-0.003431
602.000000	-0.003082
601.000000	-0.002335
600.000000	-0.001214
