# Supplementary material for: Real-time monitoring of the reversible capture and release of CO2 on anthraquinone and riboflavin-modified graphitic electrodes using ATR-SEIRAS
Source: Chem Sci. 2025 Nov 4;16(48):23189–202. doi: 10.1039/d5sc05427c (PMC12584010; doi:10.1039/d5sc05427c)
Supplement: SC-016-D5SC05427C-s001 [file SC-016-D5SC05427C-s001.zip › Data Folders/Main Figures/Figure3/3a/004.ASC]

PE IR       SUBTECH     SPECTRUM    ASCII       PEDS        4.00        
   -1
004.ASC
24/06/26
16:04:40.00
24/06/26
16:04:40.00
Administrator

600.000000
#HDR
-1
-1
#GR
Wavenumber
A
1.0
0.0
4000.000000
-1.000000
3401
8
0.001770
-0.001135
#DATA
4000.000000	0.000960
3999.000000	0.000945
3998.000000	0.000927
3997.000000	0.000915
3996.000000	0.000914
3995.000000	0.000926
3994.000000	0.000943
3993.000000	0.000958
3992.000000	0.000968
3991.000000	0.000973
3990.000000	0.000973
3989.000000	0.000961
3988.000000	0.000937
3987.000000	0.000911
3986.000000	0.000901
3985.000000	0.000916
3984.000000	0.000946
3983.000000	0.000973
3982.000000	0.000986
3981.000000	0.000986
3980.000000	0.000977
3979.000000	0.000964
3978.000000	0.000946
3977.000000	0.000932
3976.000000	0.000928
3975.000000	0.000932
3974.000000	0.000935
3973.000000	0.000934
3972.000000	0.000936
3971.000000	0.000948
3970.000000	0.000969
3969.000000	0.000988
3968.000000	0.001000
3967.000000	0.001002
3966.000000	0.000996
3965.000000	0.000980
3964.000000	0.000958
3963.000000	0.000934
3962.000000	0.000918
3961.000000	0.000912
3960.000000	0.000915
3959.000000	0.000923
3958.000000	0.000933
3957.000000	0.000940
3956.000000	0.000940
3955.000000	0.000935
3954.000000	0.000929
3953.000000	0.000933
3952.000000	0.000947
3951.000000	0.000961
3950.000000	0.000961
3949.000000	0.000941
3948.000000	0.000912
3947.000000	0.000893
3946.000000	0.000891
3945.000000	0.000897
3944.000000	0.000898
3943.000000	0.000888
3942.000000	0.000873
3941.000000	0.000860
3940.000000	0.000850
3939.000000	0.000846
3938.000000	0.000858
3937.000000	0.000893
3936.000000	0.000946
3935.000000	0.000997
3934.000000	0.001028
3933.000000	0.001031
3932.000000	0.001009
3931.000000	0.000971
3930.000000	0.000924
3929.000000	0.000882
3928.000000	0.000856
3927.000000	0.000850
3926.000000	0.000860
3925.000000	0.000877
3924.000000	0.000894
3923.000000	0.000906
3922.000000	0.000912
3921.000000	0.000916
3920.000000	0.000927
3919.000000	0.000950
3918.000000	0.000980
3917.000000	0.001007
3916.000000	0.001026
3915.000000	0.001038
3914.000000	0.001045
3913.000000	0.001042
3912.000000	0.001021
3911.000000	0.000981
3910.000000	0.000938
3909.000000	0.000912
3908.000000	0.000916
3907.000000	0.000940
3906.000000	0.000967
3905.000000	0.000989
3904.000000	0.001015
3903.000000	0.001054
3902.000000	0.001093
3901.000000	0.001108
3900.000000	0.001088
3899.000000	0.001048
3898.000000	0.001008
3897.000000	0.000978
3896.000000	0.000957
3895.000000	0.000941
3894.000000	0.000925
3893.000000	0.000906
3892.000000	0.000889
3891.000000	0.000890
3890.000000	0.000916
3889.000000	0.000951
3888.000000	0.000972
3887.000000	0.000972
3886.000000	0.000964
3885.000000	0.000969
3884.000000	0.000992
3883.000000	0.001013
3882.000000	0.001017
3881.000000	0.001007
3880.000000	0.001003
3879.000000	0.001015
3878.000000	0.001029
3877.000000	0.001020
3876.000000	0.000981
3875.000000	0.000933
3874.000000	0.000914
3873.000000	0.000937
3872.000000	0.000979
3871.000000	0.001002
3870.000000	0.000994
3869.000000	0.000980
3868.000000	0.000974
3867.000000	0.000973
3866.000000	0.000967
3865.000000	0.000965
3864.000000	0.000972
3863.000000	0.000986
3862.000000	0.001007
3861.000000	0.001035
3860.000000	0.001071
3859.000000	0.001108
3858.000000	0.001135
3857.000000	0.001139
3856.000000	0.001120
3855.000000	0.001096
3854.000000	0.001101
3853.000000	0.001149
3852.000000	0.001198
3851.000000	0.001192
3850.000000	0.001129
3849.000000	0.001045
3848.000000	0.000977
3847.000000	0.000938
3846.000000	0.000921
3845.000000	0.000918
3844.000000	0.000926
3843.000000	0.000949
3842.000000	0.000989
3841.000000	0.001031
3840.000000	0.001052
3839.000000	0.001044
3838.000000	0.001028
3837.000000	0.001028
3836.000000	0.001049
3835.000000	0.001070
3834.000000	0.001071
3833.000000	0.001051
3832.000000	0.001025
3831.000000	0.001009
3830.000000	0.001007
3829.000000	0.001009
3828.000000	0.001007
3827.000000	0.001003
3826.000000	0.001013
3825.000000	0.001041
3824.000000	0.001070
3823.000000	0.001072
3822.000000	0.001033
3821.000000	0.000983
3820.000000	0.000967
3819.000000	0.000985
3818.000000	0.000998
3817.000000	0.000980
3816.000000	0.000947
3815.000000	0.000930
3814.000000	0.000934
3813.000000	0.000942
3812.000000	0.000948
3811.000000	0.000963
3810.000000	0.000992
3809.000000	0.001025
3808.000000	0.001049
3807.000000	0.001060
3806.000000	0.001071
3805.000000	0.001085
3804.000000	0.001091
3803.000000	0.001080
3802.000000	0.001057
3801.000000	0.001038
3800.000000	0.001034
3799.000000	0.001030
3798.000000	0.001008
3797.000000	0.000973
3796.000000	0.000941
3795.000000	0.000925
3794.000000	0.000922
3793.000000	0.000925
3792.000000	0.000931
3791.000000	0.000939
3790.000000	0.000948
3789.000000	0.000952
3788.000000	0.000950
3787.000000	0.000941
3786.000000	0.000929
3785.000000	0.000917
3784.000000	0.000909
3783.000000	0.000907
3782.000000	0.000903
3781.000000	0.000889
3780.000000	0.000863
3779.000000	0.000839
3778.000000	0.000838
3777.000000	0.000862
3776.000000	0.000898
3775.000000	0.000929
3774.000000	0.000951
3773.000000	0.000967
3772.000000	0.000975
3771.000000	0.000972
3770.000000	0.000958
3769.000000	0.000944
3768.000000	0.000938
3767.000000	0.000936
3766.000000	0.000928
3765.000000	0.000910
3764.000000	0.000887
3763.000000	0.000869
3762.000000	0.000866
3761.000000	0.000881
3760.000000	0.000907
3759.000000	0.000922
3758.000000	0.000912
3757.000000	0.000891
3756.000000	0.000880
3755.000000	0.000891
3754.000000	0.000923
3753.000000	0.000968
3752.000000	0.001016
3751.000000	0.001059
3750.000000	0.001095
3749.000000	0.001125
3748.000000	0.001151
3747.000000	0.001166
3746.000000	0.001163
3745.000000	0.001133
3744.000000	0.001088
3743.000000	0.001052
3742.000000	0.001025
3741.000000	0.001003
3740.000000	0.000994
3739.000000	0.000995
3738.000000	0.000990
3737.000000	0.000968
3736.000000	0.000941
3735.000000	0.000931
3734.000000	0.000943
3733.000000	0.000962
3732.000000	0.000978
3731.000000	0.000992
3730.000000	0.001007
3729.000000	0.001018
3728.000000	0.001016
3727.000000	0.000995
3726.000000	0.000961
3725.000000	0.000932
3724.000000	0.000919
3723.000000	0.000920
3722.000000	0.000925
3721.000000	0.000925
3720.000000	0.000918
3719.000000	0.000913
3718.000000	0.000919
3717.000000	0.000942
3716.000000	0.000976
3715.000000	0.001007
3714.000000	0.001030
3713.000000	0.001047
3712.000000	0.001061
3711.000000	0.001065
3710.000000	0.001052
3709.000000	0.001024
3708.000000	0.000986
3707.000000	0.000946
3706.000000	0.000912
3705.000000	0.000890
3704.000000	0.000882
3703.000000	0.000888
3702.000000	0.000900
3701.000000	0.000907
3700.000000	0.000904
3699.000000	0.000892
3698.000000	0.000871
3697.000000	0.000851
3696.000000	0.000844
3695.000000	0.000856
3694.000000	0.000883
3693.000000	0.000909
3692.000000	0.000927
3691.000000	0.000937
3690.000000	0.000951
3689.000000	0.000972
3688.000000	0.000989
3687.000000	0.000987
3686.000000	0.000964
3685.000000	0.000931
3684.000000	0.000908
3683.000000	0.000904
3682.000000	0.000912
3681.000000	0.000928
3680.000000	0.000957
3679.000000	0.001012
3678.000000	0.001085
3677.000000	0.001140
3676.000000	0.001139
3675.000000	0.001094
3674.000000	0.001052
3673.000000	0.001021
3672.000000	0.000987
3671.000000	0.000953
3670.000000	0.000935
3669.000000	0.000938
3668.000000	0.000947
3667.000000	0.000945
3666.000000	0.000932
3665.000000	0.000923
3664.000000	0.000928
3663.000000	0.000947
3662.000000	0.000973
3661.000000	0.000998
3660.000000	0.001021
3659.000000	0.001041
3658.000000	0.001056
3657.000000	0.001064
3656.000000	0.001067
3655.000000	0.001068
3654.000000	0.001066
3653.000000	0.001054
3652.000000	0.001029
3651.000000	0.000992
3650.000000	0.000951
3649.000000	0.000924
3648.000000	0.000917
3647.000000	0.000916
3646.000000	0.000912
3645.000000	0.000905
3644.000000	0.000904
3643.000000	0.000908
3642.000000	0.000904
3641.000000	0.000884
3640.000000	0.000853
3639.000000	0.000831
3638.000000	0.000839
3637.000000	0.000871
3636.000000	0.000899
3635.000000	0.000901
3634.000000	0.000891
3633.000000	0.000903
3632.000000	0.000958
3631.000000	0.001032
3630.000000	0.001074
3629.000000	0.001053
3628.000000	0.001000
3627.000000	0.000961
3626.000000	0.000936
3625.000000	0.000911
3624.000000	0.000884
3623.000000	0.000858
3622.000000	0.000836
3621.000000	0.000822
3620.000000	0.000822
3619.000000	0.000835
3618.000000	0.000857
3617.000000	0.000881
3616.000000	0.000908
3615.000000	0.000939
3614.000000	0.000972
3613.000000	0.000996
3612.000000	0.001001
3611.000000	0.000986
3610.000000	0.000960
3609.000000	0.000936
3608.000000	0.000924
3607.000000	0.000920
3606.000000	0.000912
3605.000000	0.000889
3604.000000	0.000850
3603.000000	0.000805
3602.000000	0.000768
3601.000000	0.000752
3600.000000	0.000758
3599.000000	0.000777
3598.000000	0.000801
3597.000000	0.000825
3596.000000	0.000846
3595.000000	0.000868
3594.000000	0.000896
3593.000000	0.000933
3592.000000	0.000974
3591.000000	0.001004
3590.000000	0.001014
3589.000000	0.001003
3588.000000	0.000980
3587.000000	0.000956
3586.000000	0.000934
3585.000000	0.000912
3584.000000	0.000891
3583.000000	0.000874
3582.000000	0.000862
3581.000000	0.000847
3580.000000	0.000829
3579.000000	0.000816
3578.000000	0.000816
3577.000000	0.000827
3576.000000	0.000846
3575.000000	0.000867
3574.000000	0.000883
3573.000000	0.000884
3572.000000	0.000872
3571.000000	0.000860
3570.000000	0.000862
3569.000000	0.000882
3568.000000	0.000906
3567.000000	0.000917
3566.000000	0.000912
3565.000000	0.000894
3564.000000	0.000864
3563.000000	0.000831
3562.000000	0.000808
3561.000000	0.000808
3560.000000	0.000828
3559.000000	0.000856
3558.000000	0.000880
3557.000000	0.000892
3556.000000	0.000890
3555.000000	0.000875
3554.000000	0.000854
3553.000000	0.000831
3552.000000	0.000809
3551.000000	0.000793
3550.000000	0.000792
3549.000000	0.000817
3548.000000	0.000859
3547.000000	0.000890
3546.000000	0.000889
3545.000000	0.000861
3544.000000	0.000840
3543.000000	0.000847
3542.000000	0.000875
3541.000000	0.000902
3540.000000	0.000909
3539.000000	0.000891
3538.000000	0.000854
3537.000000	0.000808
3536.000000	0.000764
3535.000000	0.000740
3534.000000	0.000745
3533.000000	0.000774
3532.000000	0.000809
3531.000000	0.000827
3530.000000	0.000815
3529.000000	0.000784
3528.000000	0.000759
3527.000000	0.000764
3526.000000	0.000793
3525.000000	0.000822
3524.000000	0.000827
3523.000000	0.000811
3522.000000	0.000799
3521.000000	0.000808
3520.000000	0.000832
3519.000000	0.000847
3518.000000	0.000839
3517.000000	0.000815
3516.000000	0.000796
3515.000000	0.000796
3514.000000	0.000817
3513.000000	0.000847
3512.000000	0.000873
3511.000000	0.000882
3510.000000	0.000868
3509.000000	0.000837
3508.000000	0.000808
3507.000000	0.000800
3506.000000	0.000815
3505.000000	0.000832
3504.000000	0.000826
3503.000000	0.000791
3502.000000	0.000748
3501.000000	0.000722
3500.000000	0.000725
3499.000000	0.000751
3498.000000	0.000788
3497.000000	0.000822
3496.000000	0.000844
3495.000000	0.000851
3494.000000	0.000847
3493.000000	0.000837
3492.000000	0.000829
3491.000000	0.000822
3490.000000	0.000816
3489.000000	0.000805
3488.000000	0.000790
3487.000000	0.000782
3486.000000	0.000790
3485.000000	0.000811
3484.000000	0.000830
3483.000000	0.000834
3482.000000	0.000827
3481.000000	0.000819
3480.000000	0.000810
3479.000000	0.000795
3478.000000	0.000770
3477.000000	0.000747
3476.000000	0.000734
3475.000000	0.000731
3474.000000	0.000733
3473.000000	0.000744
3472.000000	0.000770
3471.000000	0.000807
3470.000000	0.000839
3469.000000	0.000850
3468.000000	0.000842
3467.000000	0.000826
3466.000000	0.000812
3465.000000	0.000797
3464.000000	0.000776
3463.000000	0.000751
3462.000000	0.000735
3461.000000	0.000739
3460.000000	0.000765
3459.000000	0.000799
3458.000000	0.000829
3457.000000	0.000846
3456.000000	0.000852
3455.000000	0.000850
3454.000000	0.000839
3453.000000	0.000817
3452.000000	0.000791
3451.000000	0.000773
3450.000000	0.000774
3449.000000	0.000787
3448.000000	0.000798
3447.000000	0.000791
3446.000000	0.000771
3445.000000	0.000754
3444.000000	0.000757
3443.000000	0.000788
3442.000000	0.000834
3441.000000	0.000870
3440.000000	0.000875
3439.000000	0.000848
3438.000000	0.000809
3437.000000	0.000783
3436.000000	0.000781
3435.000000	0.000795
3434.000000	0.000812
3433.000000	0.000822
3432.000000	0.000821
3431.000000	0.000812
3430.000000	0.000799
3429.000000	0.000789
3428.000000	0.000783
3427.000000	0.000777
3426.000000	0.000769
3425.000000	0.000765
3424.000000	0.000776
3423.000000	0.000801
3422.000000	0.000828
3421.000000	0.000838
3420.000000	0.000828
3419.000000	0.000806
3418.000000	0.000786
3417.000000	0.000772
3416.000000	0.000767
3415.000000	0.000771
3414.000000	0.000780
3413.000000	0.000783
3412.000000	0.000772
3411.000000	0.000748
3410.000000	0.000727
3409.000000	0.000728
3408.000000	0.000761
3407.000000	0.000806
3406.000000	0.000834
3405.000000	0.000824
3404.000000	0.000791
3403.000000	0.000763
3402.000000	0.000761
3401.000000	0.000777
3400.000000	0.000793
3399.000000	0.000801
3398.000000	0.000808
3397.000000	0.000821
3396.000000	0.000835
3395.000000	0.000843
3394.000000	0.000845
3393.000000	0.000845
3392.000000	0.000845
3391.000000	0.000846
3390.000000	0.000847
3389.000000	0.000848
3388.000000	0.000847
3387.000000	0.000842
3386.000000	0.000834
3385.000000	0.000825
3384.000000	0.000817
3383.000000	0.000810
3382.000000	0.000804
3381.000000	0.000800
3380.000000	0.000797
3379.000000	0.000792
3378.000000	0.000785
3377.000000	0.000777
3376.000000	0.000773
3375.000000	0.000776
3374.000000	0.000787
3373.000000	0.000806
3372.000000	0.000831
3371.000000	0.000855
3370.000000	0.000866
3369.000000	0.000856
3368.000000	0.000830
3367.000000	0.000799
3366.000000	0.000782
3365.000000	0.000784
3364.000000	0.000796
3363.000000	0.000803
3362.000000	0.000801
3361.000000	0.000796
3360.000000	0.000794
3359.000000	0.000798
3358.000000	0.000807
3357.000000	0.000818
3356.000000	0.000824
3355.000000	0.000823
3354.000000	0.000813
3353.000000	0.000802
3352.000000	0.000795
3351.000000	0.000791
3350.000000	0.000781
3349.000000	0.000769
3348.000000	0.000766
3347.000000	0.000785
3346.000000	0.000819
3345.000000	0.000840
3344.000000	0.000825
3343.000000	0.000784
3342.000000	0.000751
3341.000000	0.000750
3340.000000	0.000772
3339.000000	0.000788
3338.000000	0.000781
3337.000000	0.000760
3336.000000	0.000751
3335.000000	0.000762
3334.000000	0.000783
3333.000000	0.000797
3332.000000	0.000799
3331.000000	0.000795
3330.000000	0.000789
3329.000000	0.000779
3328.000000	0.000763
3327.000000	0.000745
3326.000000	0.000736
3325.000000	0.000741
3324.000000	0.000760
3323.000000	0.000782
3322.000000	0.000800
3321.000000	0.000811
3320.000000	0.000814
3319.000000	0.000814
3318.000000	0.000819
3317.000000	0.000832
3316.000000	0.000846
3315.000000	0.000846
3314.000000	0.000824
3313.000000	0.000790
3312.000000	0.000765
3311.000000	0.000761
3310.000000	0.000775
3309.000000	0.000798
3308.000000	0.000821
3307.000000	0.000837
3306.000000	0.000843
3305.000000	0.000838
3304.000000	0.000826
3303.000000	0.000814
3302.000000	0.000807
3301.000000	0.000801
3300.000000	0.000795
3299.000000	0.000787
3298.000000	0.000784
3297.000000	0.000793
3296.000000	0.000811
3295.000000	0.000828
3294.000000	0.000832
3293.000000	0.000828
3292.000000	0.000829
3291.000000	0.000841
3290.000000	0.000855
3289.000000	0.000856
3288.000000	0.000844
3287.000000	0.000831
3286.000000	0.000824
3285.000000	0.000820
3284.000000	0.000818
3283.000000	0.000822
3282.000000	0.000827
3281.000000	0.000825
3280.000000	0.000811
3279.000000	0.000799
3278.000000	0.000805
3277.000000	0.000828
3276.000000	0.000847
3275.000000	0.000847
3274.000000	0.000832
3273.000000	0.000817
3272.000000	0.000813
3271.000000	0.000816
3270.000000	0.000823
3269.000000	0.000830
3268.000000	0.000834
3267.000000	0.000830
3266.000000	0.000819
3265.000000	0.000814
3264.000000	0.000822
3263.000000	0.000839
3262.000000	0.000859
3261.000000	0.000875
3260.000000	0.000886
3259.000000	0.000891
3258.000000	0.000884
3257.000000	0.000868
3256.000000	0.000851
3255.000000	0.000844
3254.000000	0.000847
3253.000000	0.000857
3252.000000	0.000868
3251.000000	0.000878
3250.000000	0.000883
3249.000000	0.000885
3248.000000	0.000889
3247.000000	0.000890
3246.000000	0.000882
3245.000000	0.000859
3244.000000	0.000828
3243.000000	0.000800
3242.000000	0.000780
3241.000000	0.000764
3240.000000	0.000751
3239.000000	0.000750
3238.000000	0.000766
3237.000000	0.000800
3236.000000	0.000842
3235.000000	0.000884
3234.000000	0.000913
3233.000000	0.000922
3232.000000	0.000909
3231.000000	0.000880
3230.000000	0.000846
3229.000000	0.000817
3228.000000	0.000802
3227.000000	0.000806
3226.000000	0.000824
3225.000000	0.000844
3224.000000	0.000861
3223.000000	0.000872
3222.000000	0.000875
3221.000000	0.000866
3220.000000	0.000845
3219.000000	0.000827
3218.000000	0.000822
3217.000000	0.000828
3216.000000	0.000836
3215.000000	0.000847
3214.000000	0.000869
3213.000000	0.000902
3212.000000	0.000932
3211.000000	0.000939
3210.000000	0.000920
3209.000000	0.000890
3208.000000	0.000868
3207.000000	0.000864
3206.000000	0.000867
3205.000000	0.000863
3204.000000	0.000847
3203.000000	0.000829
3202.000000	0.000819
3201.000000	0.000821
3200.000000	0.000829
3199.000000	0.000837
3198.000000	0.000844
3197.000000	0.000850
3196.000000	0.000856
3195.000000	0.000864
3194.000000	0.000878
3193.000000	0.000892
3192.000000	0.000899
3191.000000	0.000891
3190.000000	0.000870
3189.000000	0.000846
3188.000000	0.000828
3187.000000	0.000817
3186.000000	0.000808
3185.000000	0.000800
3184.000000	0.000793
3183.000000	0.000796
3182.000000	0.000807
3181.000000	0.000817
3180.000000	0.000816
3179.000000	0.000806
3178.000000	0.000798
3177.000000	0.000796
3176.000000	0.000792
3175.000000	0.000782
3174.000000	0.000768
3173.000000	0.000755
3172.000000	0.000745
3171.000000	0.000738
3170.000000	0.000743
3169.000000	0.000768
3168.000000	0.000806
3167.000000	0.000840
3166.000000	0.000855
3165.000000	0.000848
3164.000000	0.000829
3163.000000	0.000811
3162.000000	0.000805
3161.000000	0.000811
3160.000000	0.000822
3159.000000	0.000827
3158.000000	0.000823
3157.000000	0.000811
3156.000000	0.000800
3155.000000	0.000796
3154.000000	0.000800
3153.000000	0.000809
3152.000000	0.000817
3151.000000	0.000820
3150.000000	0.000818
3149.000000	0.000818
3148.000000	0.000828
3147.000000	0.000846
3146.000000	0.000862
3145.000000	0.000865
3144.000000	0.000852
3143.000000	0.000835
3142.000000	0.000826
3141.000000	0.000827
3140.000000	0.000828
3139.000000	0.000822
3138.000000	0.000814
3137.000000	0.000811
3136.000000	0.000811
3135.000000	0.000808
3134.000000	0.000801
3133.000000	0.000793
3132.000000	0.000792
3131.000000	0.000798
3130.000000	0.000811
3129.000000	0.000825
3128.000000	0.000835
3127.000000	0.000837
3126.000000	0.000837
3125.000000	0.000840
3124.000000	0.000844
3123.000000	0.000843
3122.000000	0.000829
3121.000000	0.000807
3120.000000	0.000789
3119.000000	0.000787
3118.000000	0.000801
3117.000000	0.000824
3116.000000	0.000846
3115.000000	0.000857
3114.000000	0.000851
3113.000000	0.000827
3112.000000	0.000793
3111.000000	0.000764
3110.000000	0.000751
3109.000000	0.000752
3108.000000	0.000753
3107.000000	0.000745
3106.000000	0.000734
3105.000000	0.000729
3104.000000	0.000738
3103.000000	0.000753
3102.000000	0.000764
3101.000000	0.000768
3100.000000	0.000769
3099.000000	0.000777
3098.000000	0.000791
3097.000000	0.000800
3096.000000	0.000794
3095.000000	0.000776
3094.000000	0.000759
3093.000000	0.000755
3092.000000	0.000762
3091.000000	0.000772
3090.000000	0.000779
3089.000000	0.000781
3088.000000	0.000781
3087.000000	0.000779
3086.000000	0.000778
3085.000000	0.000783
3084.000000	0.000788
3083.000000	0.000789
3082.000000	0.000788
3081.000000	0.000793
3080.000000	0.000809
3079.000000	0.000829
3078.000000	0.000842
3077.000000	0.000842
3076.000000	0.000832
3075.000000	0.000819
3074.000000	0.000808
3073.000000	0.000804
3072.000000	0.000805
3071.000000	0.000807
3070.000000	0.000805
3069.000000	0.000799
3068.000000	0.000790
3067.000000	0.000785
3066.000000	0.000785
3065.000000	0.000787
3064.000000	0.000784
3063.000000	0.000778
3062.000000	0.000777
3061.000000	0.000784
3060.000000	0.000792
3059.000000	0.000792
3058.000000	0.000782
3057.000000	0.000767
3056.000000	0.000753
3055.000000	0.000742
3054.000000	0.000739
3053.000000	0.000747
3052.000000	0.000759
3051.000000	0.000765
3050.000000	0.000762
3049.000000	0.000759
3048.000000	0.000763
3047.000000	0.000772
3046.000000	0.000784
3045.000000	0.000796
3044.000000	0.000804
3043.000000	0.000799
3042.000000	0.000785
3041.000000	0.000773
3040.000000	0.000775
3039.000000	0.000789
3038.000000	0.000805
3037.000000	0.000817
3036.000000	0.000824
3035.000000	0.000822
3034.000000	0.000812
3033.000000	0.000800
3032.000000	0.000797
3031.000000	0.000805
3030.000000	0.000816
3029.000000	0.000820
3028.000000	0.000812
3027.000000	0.000791
3026.000000	0.000768
3025.000000	0.000758
3024.000000	0.000770
3023.000000	0.000793
3022.000000	0.000803
3021.000000	0.000790
3020.000000	0.000767
3019.000000	0.000752
3018.000000	0.000751
3017.000000	0.000754
3016.000000	0.000756
3015.000000	0.000755
3014.000000	0.000755
3013.000000	0.000755
3012.000000	0.000754
3011.000000	0.000752
3010.000000	0.000752
3009.000000	0.000754
3008.000000	0.000762
3007.000000	0.000776
3006.000000	0.000791
3005.000000	0.000799
3004.000000	0.000794
3003.000000	0.000783
3002.000000	0.000778
3001.000000	0.000784
3000.000000	0.000789
2999.000000	0.000777
2998.000000	0.000744
2997.000000	0.000705
2996.000000	0.000684
2995.000000	0.000694
2994.000000	0.000726
2993.000000	0.000753
2992.000000	0.000754
2991.000000	0.000731
2990.000000	0.000701
2989.000000	0.000683
2988.000000	0.000678
2987.000000	0.000679
2986.000000	0.000678
2985.000000	0.000677
2984.000000	0.000678
2983.000000	0.000677
2982.000000	0.000667
2981.000000	0.000649
2980.000000	0.000633
2979.000000	0.000628
2978.000000	0.000634
2977.000000	0.000640
2976.000000	0.000637
2975.000000	0.000619
2974.000000	0.000588
2973.000000	0.000547
2972.000000	0.000507
2971.000000	0.000483
2970.000000	0.000485
2969.000000	0.000514
2968.000000	0.000552
2967.000000	0.000581
2966.000000	0.000588
2965.000000	0.000580
2964.000000	0.000575
2963.000000	0.000583
2962.000000	0.000602
2961.000000	0.000618
2960.000000	0.000622
2959.000000	0.000619
2958.000000	0.000615
2957.000000	0.000612
2956.000000	0.000608
2955.000000	0.000607
2954.000000	0.000616
2953.000000	0.000633
2952.000000	0.000653
2951.000000	0.000666
2950.000000	0.000675
2949.000000	0.000680
2948.000000	0.000684
2947.000000	0.000680
2946.000000	0.000662
2945.000000	0.000628
2944.000000	0.000587
2943.000000	0.000552
2942.000000	0.000534
2941.000000	0.000533
2940.000000	0.000537
2939.000000	0.000534
2938.000000	0.000523
2937.000000	0.000514
2936.000000	0.000520
2935.000000	0.000541
2934.000000	0.000568
2933.000000	0.000591
2932.000000	0.000603
2931.000000	0.000605
2930.000000	0.000603
2929.000000	0.000605
2928.000000	0.000617
2927.000000	0.000635
2926.000000	0.000649
2925.000000	0.000652
2924.000000	0.000645
2923.000000	0.000633
2922.000000	0.000623
2921.000000	0.000619
2920.000000	0.000623
2919.000000	0.000635
2918.000000	0.000651
2917.000000	0.000658
2916.000000	0.000650
2915.000000	0.000631
2914.000000	0.000617
2913.000000	0.000617
2912.000000	0.000632
2911.000000	0.000647
2910.000000	0.000653
2909.000000	0.000653
2908.000000	0.000656
2907.000000	0.000667
2906.000000	0.000683
2905.000000	0.000692
2904.000000	0.000689
2903.000000	0.000672
2902.000000	0.000644
2901.000000	0.000617
2900.000000	0.000605
2899.000000	0.000623
2898.000000	0.000665
2897.000000	0.000707
2896.000000	0.000727
2895.000000	0.000723
2894.000000	0.000718
2893.000000	0.000729
2892.000000	0.000747
2891.000000	0.000749
2890.000000	0.000728
2889.000000	0.000702
2888.000000	0.000689
2887.000000	0.000686
2886.000000	0.000675
2885.000000	0.000645
2884.000000	0.000611
2883.000000	0.000595
2882.000000	0.000606
2881.000000	0.000632
2880.000000	0.000660
2879.000000	0.000678
2878.000000	0.000685
2877.000000	0.000679
2876.000000	0.000662
2875.000000	0.000645
2874.000000	0.000641
2873.000000	0.000656
2872.000000	0.000682
2871.000000	0.000701
2870.000000	0.000703
2869.000000	0.000688
2868.000000	0.000668
2867.000000	0.000651
2866.000000	0.000640
2865.000000	0.000636
2864.000000	0.000641
2863.000000	0.000654
2862.000000	0.000670
2861.000000	0.000682
2860.000000	0.000682
2859.000000	0.000669
2858.000000	0.000648
2857.000000	0.000631
2856.000000	0.000627
2855.000000	0.000633
2854.000000	0.000641
2853.000000	0.000642
2852.000000	0.000638
2851.000000	0.000633
2850.000000	0.000630
2849.000000	0.000631
2848.000000	0.000634
2847.000000	0.000640
2846.000000	0.000646
2845.000000	0.000651
2844.000000	0.000655
2843.000000	0.000664
2842.000000	0.000682
2841.000000	0.000706
2840.000000	0.000725
2839.000000	0.000733
2838.000000	0.000730
2837.000000	0.000726
2836.000000	0.000725
2835.000000	0.000725
2834.000000	0.000720
2833.000000	0.000713
2832.000000	0.000710
2831.000000	0.000714
2830.000000	0.000716
2829.000000	0.000710
2828.000000	0.000695
2827.000000	0.000678
2826.000000	0.000664
2825.000000	0.000659
2824.000000	0.000661
2823.000000	0.000671
2822.000000	0.000686
2821.000000	0.000704
2820.000000	0.000722
2819.000000	0.000731
2818.000000	0.000728
2817.000000	0.000721
2816.000000	0.000720
2815.000000	0.000732
2814.000000	0.000746
2813.000000	0.000752
2812.000000	0.000740
2811.000000	0.000714
2810.000000	0.000685
2809.000000	0.000666
2808.000000	0.000667
2807.000000	0.000683
2806.000000	0.000699
2805.000000	0.000706
2804.000000	0.000706
2803.000000	0.000703
2802.000000	0.000701
2801.000000	0.000693
2800.000000	0.000680
2799.000000	0.000668
2798.000000	0.000667
2797.000000	0.000681
2796.000000	0.000704
2795.000000	0.000723
2794.000000	0.000725
2793.000000	0.000714
2792.000000	0.000706
2791.000000	0.000708
2790.000000	0.000715
2789.000000	0.000712
2788.000000	0.000699
2787.000000	0.000684
2786.000000	0.000675
2785.000000	0.000669
2784.000000	0.000665
2783.000000	0.000668
2782.000000	0.000682
2781.000000	0.000704
2780.000000	0.000721
2779.000000	0.000724
2778.000000	0.000716
2777.000000	0.000706
2776.000000	0.000700
2775.000000	0.000698
2774.000000	0.000692
2773.000000	0.000684
2772.000000	0.000679
2771.000000	0.000683
2770.000000	0.000693
2769.000000	0.000698
2768.000000	0.000696
2767.000000	0.000689
2766.000000	0.000679
2765.000000	0.000665
2764.000000	0.000648
2763.000000	0.000635
2762.000000	0.000630
2761.000000	0.000630
2760.000000	0.000631
2759.000000	0.000629
2758.000000	0.000624
2757.000000	0.000622
2756.000000	0.000629
2755.000000	0.000649
2754.000000	0.000676
2753.000000	0.000693
2752.000000	0.000691
2751.000000	0.000672
2750.000000	0.000652
2749.000000	0.000642
2748.000000	0.000648
2747.000000	0.000664
2746.000000	0.000678
2745.000000	0.000682
2744.000000	0.000675
2743.000000	0.000664
2742.000000	0.000656
2741.000000	0.000650
2740.000000	0.000643
2739.000000	0.000635
2738.000000	0.000630
2737.000000	0.000630
2736.000000	0.000631
2735.000000	0.000630
2734.000000	0.000629
2733.000000	0.000633
2732.000000	0.000644
2731.000000	0.000657
2730.000000	0.000667
2729.000000	0.000670
2728.000000	0.000668
2727.000000	0.000664
2726.000000	0.000657
2725.000000	0.000646
2724.000000	0.000631
2723.000000	0.000620
2722.000000	0.000619
2721.000000	0.000628
2720.000000	0.000640
2719.000000	0.000644
2718.000000	0.000637
2717.000000	0.000625
2716.000000	0.000617
2715.000000	0.000622
2714.000000	0.000635
2713.000000	0.000651
2712.000000	0.000665
2711.000000	0.000679
2710.000000	0.000692
2709.000000	0.000697
2708.000000	0.000688
2707.000000	0.000670
2706.000000	0.000652
2705.000000	0.000637
2704.000000	0.000623
2703.000000	0.000611
2702.000000	0.000605
2701.000000	0.000608
2700.000000	0.000619
2699.000000	0.000628
2698.000000	0.000628
2697.000000	0.000616
2696.000000	0.000602
2695.000000	0.000592
2694.000000	0.000590
2693.000000	0.000589
2692.000000	0.000582
2691.000000	0.000574
2690.000000	0.000571
2689.000000	0.000580
2688.000000	0.000596
2687.000000	0.000616
2686.000000	0.000640
2685.000000	0.000669
2684.000000	0.000694
2683.000000	0.000699
2682.000000	0.000676
2681.000000	0.000636
2680.000000	0.000597
2679.000000	0.000572
2678.000000	0.000558
2677.000000	0.000550
2676.000000	0.000551
2675.000000	0.000565
2674.000000	0.000588
2673.000000	0.000601
2672.000000	0.000597
2671.000000	0.000584
2670.000000	0.000578
2669.000000	0.000585
2668.000000	0.000598
2667.000000	0.000609
2666.000000	0.000609
2665.000000	0.000603
2664.000000	0.000599
2663.000000	0.000603
2662.000000	0.000614
2661.000000	0.000622
2660.000000	0.000621
2659.000000	0.000613
2658.000000	0.000607
2657.000000	0.000603
2656.000000	0.000593
2655.000000	0.000576
2654.000000	0.000554
2653.000000	0.000537
2652.000000	0.000534
2651.000000	0.000542
2650.000000	0.000550
2649.000000	0.000542
2648.000000	0.000517
2647.000000	0.000492
2646.000000	0.000488
2645.000000	0.000515
2644.000000	0.000565
2643.000000	0.000612
2642.000000	0.000635
2641.000000	0.000626
2640.000000	0.000599
2639.000000	0.000578
2638.000000	0.000572
2637.000000	0.000577
2636.000000	0.000582
2635.000000	0.000584
2634.000000	0.000584
2633.000000	0.000581
2632.000000	0.000579
2631.000000	0.000585
2630.000000	0.000600
2629.000000	0.000613
2628.000000	0.000612
2627.000000	0.000601
2626.000000	0.000589
2625.000000	0.000581
2624.000000	0.000576
2623.000000	0.000574
2622.000000	0.000582
2621.000000	0.000593
2620.000000	0.000593
2619.000000	0.000575
2618.000000	0.000548
2617.000000	0.000526
2616.000000	0.000518
2615.000000	0.000528
2614.000000	0.000556
2613.000000	0.000589
2612.000000	0.000605
2611.000000	0.000593
2610.000000	0.000566
2609.000000	0.000549
2608.000000	0.000551
2607.000000	0.000560
2606.000000	0.000557
2605.000000	0.000538
2604.000000	0.000511
2603.000000	0.000489
2602.000000	0.000478
2601.000000	0.000478
2600.000000	0.000486
2599.000000	0.000499
2598.000000	0.000511
2597.000000	0.000518
2596.000000	0.000523
2595.000000	0.000533
2594.000000	0.000545
2593.000000	0.000550
2592.000000	0.000541
2591.000000	0.000526
2590.000000	0.000518
2589.000000	0.000516
2588.000000	0.000513
2587.000000	0.000505
2586.000000	0.000500
2585.000000	0.000501
2584.000000	0.000503
2583.000000	0.000509
2582.000000	0.000524
2581.000000	0.000546
2580.000000	0.000562
2579.000000	0.000564
2578.000000	0.000556
2577.000000	0.000550
2576.000000	0.000546
2575.000000	0.000535
2574.000000	0.000512
2573.000000	0.000486
2572.000000	0.000466
2571.000000	0.000460
2570.000000	0.000472
2569.000000	0.000496
2568.000000	0.000525
2567.000000	0.000547
2566.000000	0.000557
2565.000000	0.000554
2564.000000	0.000543
2563.000000	0.000527
2562.000000	0.000510
2561.000000	0.000499
2560.000000	0.000496
2559.000000	0.000506
2558.000000	0.000531
2557.000000	0.000562
2556.000000	0.000582
2555.000000	0.000580
2554.000000	0.000563
2553.000000	0.000548
2552.000000	0.000543
2551.000000	0.000544
2550.000000	0.000543
2549.000000	0.000541
2548.000000	0.000540
2547.000000	0.000540
2546.000000	0.000544
2545.000000	0.000552
2544.000000	0.000561
2543.000000	0.000566
2542.000000	0.000566
2541.000000	0.000563
2540.000000	0.000557
2539.000000	0.000541
2538.000000	0.000516
2537.000000	0.000493
2536.000000	0.000483
2535.000000	0.000485
2534.000000	0.000491
2533.000000	0.000500
2532.000000	0.000512
2531.000000	0.000524
2530.000000	0.000527
2529.000000	0.000518
2528.000000	0.000505
2527.000000	0.000491
2526.000000	0.000479
2525.000000	0.000472
2524.000000	0.000479
2523.000000	0.000501
2522.000000	0.000530
2521.000000	0.000548
2520.000000	0.000550
2519.000000	0.000538
2518.000000	0.000523
2517.000000	0.000512
2516.000000	0.000504
2515.000000	0.000493
2514.000000	0.000478
2513.000000	0.000464
2512.000000	0.000459
2511.000000	0.000462
2510.000000	0.000471
2509.000000	0.000488
2508.000000	0.000515
2507.000000	0.000547
2506.000000	0.000570
2505.000000	0.000569
2504.000000	0.000547
2503.000000	0.000519
2502.000000	0.000496
2501.000000	0.000481
2500.000000	0.000475
2499.000000	0.000478
2498.000000	0.000485
2497.000000	0.000488
2496.000000	0.000487
2495.000000	0.000486
2494.000000	0.000484
2493.000000	0.000474
2492.000000	0.000456
2491.000000	0.000435
2490.000000	0.000421
2489.000000	0.000421
2488.000000	0.000434
2487.000000	0.000456
2486.000000	0.000480
2485.000000	0.000496
2484.000000	0.000498
2483.000000	0.000485
2482.000000	0.000467
2481.000000	0.000451
2480.000000	0.000441
2479.000000	0.000443
2478.000000	0.000455
2477.000000	0.000469
2476.000000	0.000476
2475.000000	0.000473
2474.000000	0.000467
2473.000000	0.000466
2472.000000	0.000469
2471.000000	0.000469
2470.000000	0.000461
2469.000000	0.000453
2468.000000	0.000457
2467.000000	0.000477
2466.000000	0.000503
2465.000000	0.000516
2464.000000	0.000512
2463.000000	0.000502
2462.000000	0.000495
2461.000000	0.000490
2460.000000	0.000480
2459.000000	0.000466
2458.000000	0.000456
2457.000000	0.000453
2456.000000	0.000452
2455.000000	0.000450
2454.000000	0.000453
2453.000000	0.000457
2452.000000	0.000457
2451.000000	0.000447
2450.000000	0.000434
2449.000000	0.000426
2448.000000	0.000426
2447.000000	0.000434
2446.000000	0.000446
2445.000000	0.000452
2444.000000	0.000445
2443.000000	0.000428
2442.000000	0.000413
2441.000000	0.000409
2440.000000	0.000414
2439.000000	0.000421
2438.000000	0.000425
2437.000000	0.000425
2436.000000	0.000422
2435.000000	0.000416
2434.000000	0.000411
2433.000000	0.000410
2432.000000	0.000413
2431.000000	0.000417
2430.000000	0.000420
2429.000000	0.000423
2428.000000	0.000429
2427.000000	0.000434
2426.000000	0.000438
2425.000000	0.000441
2424.000000	0.000442
2423.000000	0.000443
2422.000000	0.000437
2421.000000	0.000424
2420.000000	0.000406
2419.000000	0.000393
2418.000000	0.000393
2417.000000	0.000399
2416.000000	0.000403
2415.000000	0.000409
2414.000000	0.000421
2413.000000	0.000439
2412.000000	0.000449
2411.000000	0.000444
2410.000000	0.000432
2409.000000	0.000424
2408.000000	0.000425
2407.000000	0.000433
2406.000000	0.000444
2405.000000	0.000454
2404.000000	0.000459
2403.000000	0.000455
2402.000000	0.000441
2401.000000	0.000423
2400.000000	0.000407
2399.000000	0.000404
2398.000000	0.000412
2397.000000	0.000420
2396.000000	0.000413
2395.000000	0.000392
2394.000000	0.000375
2393.000000	0.000375
2392.000000	0.000384
2391.000000	0.000395
2390.000000	0.000410
2389.000000	0.000436
2388.000000	0.000462
2387.000000	0.000471
2386.000000	0.000459
2385.000000	0.000446
2384.000000	0.000452
2383.000000	0.000477
2382.000000	0.000505
2381.000000	0.000521
2380.000000	0.000522
2379.000000	0.000513
2378.000000	0.000506
2377.000000	0.000511
2376.000000	0.000534
2375.000000	0.000570
2374.000000	0.000599
2373.000000	0.000594
2372.000000	0.000549
2371.000000	0.000489
2370.000000	0.000456
2369.000000	0.000467
2368.000000	0.000497
2367.000000	0.000511
2366.000000	0.000491
2365.000000	0.000458
2364.000000	0.000451
2363.000000	0.000484
2362.000000	0.000545
2361.000000	0.000604
2360.000000	0.000629
2359.000000	0.000619
2358.000000	0.000594
2357.000000	0.000583
2356.000000	0.000604
2355.000000	0.000640
2354.000000	0.000656
2353.000000	0.000638
2352.000000	0.000621
2351.000000	0.000633
2350.000000	0.000657
2349.000000	0.000674
2348.000000	0.000673
2347.000000	0.000668
2346.000000	0.000665
2345.000000	0.000665
2344.000000	0.000676
2343.000000	0.000693
2342.000000	0.000725
2341.000000	0.000758
2340.000000	0.000773
2339.000000	0.000766
2338.000000	0.000744
2337.000000	0.000720
2336.000000	0.000708
2335.000000	0.000713
2334.000000	0.000725
2333.000000	0.000733
2332.000000	0.000736
2331.000000	0.000741
2330.000000	0.000735
2329.000000	0.000726
2328.000000	0.000713
2327.000000	0.000706
2326.000000	0.000690
2325.000000	0.000664
2324.000000	0.000644
2323.000000	0.000641
2322.000000	0.000656
2321.000000	0.000673
2320.000000	0.000677
2319.000000	0.000663
2318.000000	0.000634
2317.000000	0.000605
2316.000000	0.000582
2315.000000	0.000567
2314.000000	0.000550
2313.000000	0.000534
2312.000000	0.000526
2311.000000	0.000531
2310.000000	0.000536
2309.000000	0.000533
2308.000000	0.000517
2307.000000	0.000498
2306.000000	0.000480
2305.000000	0.000464
2304.000000	0.000443
2303.000000	0.000414
2302.000000	0.000384
2301.000000	0.000365
2300.000000	0.000362
2299.000000	0.000369
2298.000000	0.000376
2297.000000	0.000382
2296.000000	0.000385
2295.000000	0.000382
2294.000000	0.000369
2293.000000	0.000353
2292.000000	0.000347
2291.000000	0.000355
2290.000000	0.000367
2289.000000	0.000373
2288.000000	0.000371
2287.000000	0.000365
2286.000000	0.000359
2285.000000	0.000351
2284.000000	0.000347
2283.000000	0.000348
2282.000000	0.000351
2281.000000	0.000352
2280.000000	0.000348
2279.000000	0.000347
2278.000000	0.000352
2277.000000	0.000364
2276.000000	0.000378
2275.000000	0.000388
2274.000000	0.000385
2273.000000	0.000369
2272.000000	0.000341
2271.000000	0.000311
2270.000000	0.000289
2269.000000	0.000283
2268.000000	0.000291
2267.000000	0.000300
2266.000000	0.000295
2265.000000	0.000278
2264.000000	0.000259
2263.000000	0.000251
2262.000000	0.000252
2261.000000	0.000258
2260.000000	0.000272
2259.000000	0.000292
2258.000000	0.000312
2257.000000	0.000323
2256.000000	0.000323
2255.000000	0.000320
2254.000000	0.000320
2253.000000	0.000318
2252.000000	0.000305
2251.000000	0.000281
2250.000000	0.000262
2249.000000	0.000258
2248.000000	0.000267
2247.000000	0.000278
2246.000000	0.000285
2245.000000	0.000291
2244.000000	0.000297
2243.000000	0.000303
2242.000000	0.000304
2241.000000	0.000302
2240.000000	0.000301
2239.000000	0.000298
2238.000000	0.000292
2237.000000	0.000280
2236.000000	0.000265
2235.000000	0.000250
2234.000000	0.000231
2233.000000	0.000209
2232.000000	0.000191
2231.000000	0.000187
2230.000000	0.000201
2229.000000	0.000226
2228.000000	0.000251
2227.000000	0.000270
2226.000000	0.000289
2225.000000	0.000312
2224.000000	0.000336
2223.000000	0.000350
2222.000000	0.000349
2221.000000	0.000335
2220.000000	0.000321
2219.000000	0.000312
2218.000000	0.000304
2217.000000	0.000295
2216.000000	0.000291
2215.000000	0.000299
2214.000000	0.000317
2213.000000	0.000333
2212.000000	0.000339
2211.000000	0.000339
2210.000000	0.000333
2209.000000	0.000321
2208.000000	0.000302
2207.000000	0.000288
2206.000000	0.000285
2205.000000	0.000288
2204.000000	0.000291
2203.000000	0.000291
2202.000000	0.000295
2201.000000	0.000304
2200.000000	0.000308
2199.000000	0.000299
2198.000000	0.000280
2197.000000	0.000261
2196.000000	0.000252
2195.000000	0.000251
2194.000000	0.000251
2193.000000	0.000245
2192.000000	0.000235
2191.000000	0.000230
2190.000000	0.000240
2189.000000	0.000263
2188.000000	0.000288
2187.000000	0.000303
2186.000000	0.000302
2185.000000	0.000290
2184.000000	0.000274
2183.000000	0.000255
2182.000000	0.000237
2181.000000	0.000223
2180.000000	0.000219
2179.000000	0.000221
2178.000000	0.000223
2177.000000	0.000220
2176.000000	0.000217
2175.000000	0.000226
2174.000000	0.000251
2173.000000	0.000278
2172.000000	0.000287
2171.000000	0.000275
2170.000000	0.000259
2169.000000	0.000261
2168.000000	0.000278
2167.000000	0.000289
2166.000000	0.000283
2165.000000	0.000270
2164.000000	0.000266
2163.000000	0.000275
2162.000000	0.000288
2161.000000	0.000295
2160.000000	0.000295
2159.000000	0.000288
2158.000000	0.000280
2157.000000	0.000275
2156.000000	0.000271
2155.000000	0.000264
2154.000000	0.000250
2153.000000	0.000238
2152.000000	0.000234
2151.000000	0.000237
2150.000000	0.000240
2149.000000	0.000239
2148.000000	0.000240
2147.000000	0.000246
2146.000000	0.000258
2145.000000	0.000270
2144.000000	0.000279
2143.000000	0.000282
2142.000000	0.000282
2141.000000	0.000284
2140.000000	0.000292
2139.000000	0.000297
2138.000000	0.000283
2137.000000	0.000250
2136.000000	0.000216
2135.000000	0.000197
2134.000000	0.000191
2133.000000	0.000189
2132.000000	0.000196
2131.000000	0.000215
2130.000000	0.000239
2129.000000	0.000253
2128.000000	0.000252
2127.000000	0.000246
2126.000000	0.000245
2125.000000	0.000248
2124.000000	0.000248
2123.000000	0.000245
2122.000000	0.000236
2121.000000	0.000223
2120.000000	0.000210
2119.000000	0.000206
2118.000000	0.000210
2117.000000	0.000215
2116.000000	0.000213
2115.000000	0.000211
2114.000000	0.000215
2113.000000	0.000224
2112.000000	0.000228
2111.000000	0.000223
2110.000000	0.000215
2109.000000	0.000212
2108.000000	0.000215
2107.000000	0.000214
2106.000000	0.000207
2105.000000	0.000201
2104.000000	0.000205
2103.000000	0.000215
2102.000000	0.000215
2101.000000	0.000199
2100.000000	0.000180
2099.000000	0.000177
2098.000000	0.000193
2097.000000	0.000214
2096.000000	0.000224
2095.000000	0.000221
2094.000000	0.000212
2093.000000	0.000205
2092.000000	0.000205
2091.000000	0.000212
2090.000000	0.000220
2089.000000	0.000223
2088.000000	0.000219
2087.000000	0.000213
2086.000000	0.000214
2085.000000	0.000223
2084.000000	0.000234
2083.000000	0.000238
2082.000000	0.000235
2081.000000	0.000231
2080.000000	0.000231
2079.000000	0.000234
2078.000000	0.000235
2077.000000	0.000233
2076.000000	0.000234
2075.000000	0.000241
2074.000000	0.000251
2073.000000	0.000255
2072.000000	0.000248
2071.000000	0.000233
2070.000000	0.000218
2069.000000	0.000204
2068.000000	0.000191
2067.000000	0.000183
2066.000000	0.000183
2065.000000	0.000193
2064.000000	0.000206
2063.000000	0.000213
2062.000000	0.000212
2061.000000	0.000209
2060.000000	0.000208
2059.000000	0.000212
2058.000000	0.000215
2057.000000	0.000215
2056.000000	0.000215
2055.000000	0.000222
2054.000000	0.000232
2053.000000	0.000234
2052.000000	0.000224
2051.000000	0.000210
2050.000000	0.000208
2049.000000	0.000222
2048.000000	0.000243
2047.000000	0.000257
2046.000000	0.000258
2045.000000	0.000250
2044.000000	0.000242
2043.000000	0.000240
2042.000000	0.000240
2041.000000	0.000235
2040.000000	0.000222
2039.000000	0.000204
2038.000000	0.000193
2037.000000	0.000198
2036.000000	0.000211
2035.000000	0.000220
2034.000000	0.000218
2033.000000	0.000215
2032.000000	0.000226
2031.000000	0.000248
2030.000000	0.000262
2029.000000	0.000252
2028.000000	0.000224
2027.000000	0.000198
2026.000000	0.000184
2025.000000	0.000178
2024.000000	0.000175
2023.000000	0.000175
2022.000000	0.000179
2021.000000	0.000181
2020.000000	0.000183
2019.000000	0.000185
2018.000000	0.000192
2017.000000	0.000199
2016.000000	0.000208
2015.000000	0.000218
2014.000000	0.000230
2013.000000	0.000234
2012.000000	0.000225
2011.000000	0.000210
2010.000000	0.000200
2009.000000	0.000198
2008.000000	0.000197
2007.000000	0.000193
2006.000000	0.000193
2005.000000	0.000203
2004.000000	0.000218
2003.000000	0.000232
2002.000000	0.000239
2001.000000	0.000239
2000.000000	0.000231
1999.000000	0.000214
1998.000000	0.000193
1997.000000	0.000175
1996.000000	0.000165
1995.000000	0.000162
1994.000000	0.000164
1993.000000	0.000169
1992.000000	0.000178
1991.000000	0.000192
1990.000000	0.000212
1989.000000	0.000232
1988.000000	0.000242
1987.000000	0.000232
1986.000000	0.000206
1985.000000	0.000178
1984.000000	0.000160
1983.000000	0.000156
1982.000000	0.000162
1981.000000	0.000180
1980.000000	0.000210
1979.000000	0.000246
1978.000000	0.000272
1977.000000	0.000275
1976.000000	0.000254
1975.000000	0.000223
1974.000000	0.000196
1973.000000	0.000183
1972.000000	0.000184
1971.000000	0.000193
1970.000000	0.000205
1969.000000	0.000216
1968.000000	0.000227
1967.000000	0.000232
1966.000000	0.000224
1965.000000	0.000207
1964.000000	0.000190
1963.000000	0.000187
1962.000000	0.000197
1961.000000	0.000213
1960.000000	0.000228
1959.000000	0.000236
1958.000000	0.000235
1957.000000	0.000223
1956.000000	0.000200
1955.000000	0.000175
1954.000000	0.000156
1953.000000	0.000146
1952.000000	0.000143
1951.000000	0.000152
1950.000000	0.000169
1949.000000	0.000186
1948.000000	0.000196
1947.000000	0.000195
1946.000000	0.000187
1945.000000	0.000175
1944.000000	0.000162
1943.000000	0.000157
1942.000000	0.000164
1941.000000	0.000179
1940.000000	0.000191
1939.000000	0.000199
1938.000000	0.000207
1937.000000	0.000214
1936.000000	0.000217
1935.000000	0.000212
1934.000000	0.000202
1933.000000	0.000192
1932.000000	0.000179
1931.000000	0.000165
1930.000000	0.000154
1929.000000	0.000150
1928.000000	0.000152
1927.000000	0.000159
1926.000000	0.000174
1925.000000	0.000195
1924.000000	0.000210
1923.000000	0.000211
1922.000000	0.000198
1921.000000	0.000183
1920.000000	0.000175
1919.000000	0.000173
1918.000000	0.000174
1917.000000	0.000175
1916.000000	0.000176
1915.000000	0.000177
1914.000000	0.000177
1913.000000	0.000180
1912.000000	0.000181
1911.000000	0.000181
1910.000000	0.000178
1909.000000	0.000175
1908.000000	0.000174
1907.000000	0.000176
1906.000000	0.000181
1905.000000	0.000188
1904.000000	0.000193
1903.000000	0.000191
1902.000000	0.000180
1901.000000	0.000168
1900.000000	0.000165
1899.000000	0.000168
1898.000000	0.000173
1897.000000	0.000175
1896.000000	0.000176
1895.000000	0.000176
1894.000000	0.000171
1893.000000	0.000157
1892.000000	0.000140
1891.000000	0.000131
1890.000000	0.000132
1889.000000	0.000143
1888.000000	0.000160
1887.000000	0.000180
1886.000000	0.000198
1885.000000	0.000210
1884.000000	0.000214
1883.000000	0.000212
1882.000000	0.000206
1881.000000	0.000196
1880.000000	0.000186
1879.000000	0.000179
1878.000000	0.000171
1877.000000	0.000160
1876.000000	0.000151
1875.000000	0.000151
1874.000000	0.000160
1873.000000	0.000168
1872.000000	0.000168
1871.000000	0.000163
1870.000000	0.000165
1869.000000	0.000177
1868.000000	0.000191
1867.000000	0.000198
1866.000000	0.000194
1865.000000	0.000178
1864.000000	0.000156
1863.000000	0.000139
1862.000000	0.000134
1861.000000	0.000141
1860.000000	0.000150
1859.000000	0.000156
1858.000000	0.000160
1857.000000	0.000163
1856.000000	0.000166
1855.000000	0.000167
1854.000000	0.000168
1853.000000	0.000172
1852.000000	0.000176
1851.000000	0.000170
1850.000000	0.000149
1849.000000	0.000124
1848.000000	0.000109
1847.000000	0.000112
1846.000000	0.000126
1845.000000	0.000139
1844.000000	0.000144
1843.000000	0.000147
1842.000000	0.000153
1841.000000	0.000159
1840.000000	0.000163
1839.000000	0.000167
1838.000000	0.000175
1837.000000	0.000182
1836.000000	0.000177
1835.000000	0.000160
1834.000000	0.000140
1833.000000	0.000130
1832.000000	0.000134
1831.000000	0.000147
1830.000000	0.000157
1829.000000	0.000156
1828.000000	0.000139
1827.000000	0.000110
1826.000000	0.000084
1825.000000	0.000078
1824.000000	0.000097
1823.000000	0.000126
1822.000000	0.000148
1821.000000	0.000156
1820.000000	0.000153
1819.000000	0.000145
1818.000000	0.000133
1817.000000	0.000120
1816.000000	0.000110
1815.000000	0.000111
1814.000000	0.000121
1813.000000	0.000135
1812.000000	0.000145
1811.000000	0.000148
1810.000000	0.000140
1809.000000	0.000124
1808.000000	0.000108
1807.000000	0.000103
1806.000000	0.000110
1805.000000	0.000123
1804.000000	0.000135
1803.000000	0.000142
1802.000000	0.000141
1801.000000	0.000133
1800.000000	0.000128
1799.000000	0.000136
1798.000000	0.000154
1797.000000	0.000169
1796.000000	0.000176
1795.000000	0.000179
1794.000000	0.000182
1793.000000	0.000180
1792.000000	0.000174
1791.000000	0.000170
1790.000000	0.000171
1789.000000	0.000170
1788.000000	0.000164
1787.000000	0.000157
1786.000000	0.000151
1785.000000	0.000141
1784.000000	0.000126
1783.000000	0.000106
1782.000000	0.000085
1781.000000	0.000069
1780.000000	0.000066
1779.000000	0.000077
1778.000000	0.000087
1777.000000	0.000085
1776.000000	0.000072
1775.000000	0.000062
1774.000000	0.000066
1773.000000	0.000084
1772.000000	0.000101
1771.000000	0.000111
1770.000000	0.000122
1769.000000	0.000135
1768.000000	0.000137
1767.000000	0.000123
1766.000000	0.000100
1765.000000	0.000083
1764.000000	0.000078
1763.000000	0.000081
1762.000000	0.000090
1761.000000	0.000101
1760.000000	0.000111
1759.000000	0.000113
1758.000000	0.000103
1757.000000	0.000083
1756.000000	0.000072
1755.000000	0.000081
1754.000000	0.000104
1753.000000	0.000125
1752.000000	0.000129
1751.000000	0.000115
1750.000000	0.000097
1749.000000	0.000081
1748.000000	0.000068
1747.000000	0.000059
1746.000000	0.000061
1745.000000	0.000069
1744.000000	0.000073
1743.000000	0.000075
1742.000000	0.000087
1741.000000	0.000113
1740.000000	0.000140
1739.000000	0.000152
1738.000000	0.000155
1737.000000	0.000159
1736.000000	0.000164
1735.000000	0.000164
1734.000000	0.000151
1733.000000	0.000136
1732.000000	0.000122
1731.000000	0.000104
1730.000000	0.000083
1729.000000	0.000072
1728.000000	0.000072
1727.000000	0.000075
1726.000000	0.000070
1725.000000	0.000057
1724.000000	0.000046
1723.000000	0.000048
1722.000000	0.000062
1721.000000	0.000079
1720.000000	0.000089
1719.000000	0.000094
1718.000000	0.000100
1717.000000	0.000108
1716.000000	0.000113
1715.000000	0.000111
1714.000000	0.000100
1713.000000	0.000082
1712.000000	0.000069
1711.000000	0.000069
1710.000000	0.000080
1709.000000	0.000090
1708.000000	0.000088
1707.000000	0.000069
1706.000000	0.000041
1705.000000	0.000023
1704.000000	0.000025
1703.000000	0.000044
1702.000000	0.000063
1701.000000	0.000068
1700.000000	0.000052
1699.000000	0.000040
1698.000000	0.000042
1697.000000	0.000039
1696.000000	0.000035
1695.000000	0.000045
1694.000000	0.000063
1693.000000	0.000068
1692.000000	0.000061
1691.000000	0.000059
1690.000000	0.000072
1689.000000	0.000085
1688.000000	0.000080
1687.000000	0.000057
1686.000000	0.000032
1685.000000	0.000021
1684.000000	0.000022
1683.000000	0.000027
1682.000000	0.000031
1681.000000	0.000026
1680.000000	0.000011
1679.000000	-0.000007
1678.000000	-0.000018
1677.000000	-0.000017
1676.000000	-0.000012
1675.000000	-0.000009
1674.000000	-0.000002
1673.000000	0.000017
1672.000000	0.000039
1671.000000	0.000053
1670.000000	0.000053
1669.000000	0.000045
1668.000000	0.000040
1667.000000	0.000039
1666.000000	0.000039
1665.000000	0.000040
1664.000000	0.000036
1663.000000	0.000025
1662.000000	0.000019
1661.000000	0.000027
1660.000000	0.000039
1659.000000	0.000040
1658.000000	0.000029
1657.000000	0.000022
1656.000000	0.000036
1655.000000	0.000067
1654.000000	0.000100
1653.000000	0.000107
1652.000000	0.000100
1651.000000	0.000090
1650.000000	0.000069
1649.000000	0.000039
1648.000000	0.000008
1647.000000	-0.000018
1646.000000	-0.000027
1645.000000	-0.000014
1644.000000	0.000007
1643.000000	0.000024
1642.000000	0.000036
1641.000000	0.000049
1640.000000	0.000069
1639.000000	0.000088
1638.000000	0.000088
1637.000000	0.000056
1636.000000	0.000003
1635.000000	-0.000033
1634.000000	-0.000029
1633.000000	-0.000008
1632.000000	0.000011
1631.000000	0.000025
1630.000000	0.000033
1629.000000	0.000035
1628.000000	0.000034
1627.000000	0.000031
1626.000000	0.000023
1625.000000	0.000006
1624.000000	-0.000011
1623.000000	-0.000013
1622.000000	0.000008
1621.000000	0.000038
1620.000000	0.000057
1619.000000	0.000061
1618.000000	0.000062
1617.000000	0.000077
1616.000000	0.000104
1615.000000	0.000119
1614.000000	0.000110
1613.000000	0.000084
1612.000000	0.000052
1611.000000	0.000023
1610.000000	0.000001
1609.000000	-0.000010
1608.000000	-0.000010
1607.000000	-0.000009
1606.000000	-0.000014
1605.000000	-0.000015
1604.000000	-0.000003
1603.000000	0.000016
1602.000000	0.000026
1601.000000	0.000022
1600.000000	0.000013
1599.000000	0.000011
1598.000000	0.000014
1597.000000	0.000017
1596.000000	0.000011
1595.000000	0.000001
1594.000000	-0.000004
1593.000000	-0.000001
1592.000000	0.000002
1591.000000	-0.000004
1590.000000	-0.000013
1589.000000	-0.000014
1588.000000	-0.000007
1587.000000	-0.000006
1586.000000	-0.000022
1585.000000	-0.000042
1584.000000	-0.000051
1583.000000	-0.000047
1582.000000	-0.000039
1581.000000	-0.000033
1580.000000	-0.000027
1579.000000	-0.000023
1578.000000	-0.000031
1577.000000	-0.000054
1576.000000	-0.000076
1575.000000	-0.000079
1574.000000	-0.000070
1573.000000	-0.000062
1572.000000	-0.000061
1571.000000	-0.000068
1570.000000	-0.000079
1569.000000	-0.000078
1568.000000	-0.000054
1567.000000	-0.000024
1566.000000	-0.000011
1565.000000	-0.000026
1564.000000	-0.000058
1563.000000	-0.000087
1562.000000	-0.000097
1561.000000	-0.000087
1560.000000	-0.000064
1559.000000	-0.000059
1558.000000	-0.000076
1557.000000	-0.000086
1556.000000	-0.000089
1555.000000	-0.000091
1554.000000	-0.000080
1553.000000	-0.000052
1552.000000	-0.000017
1551.000000	0.000005
1550.000000	0.000003
1549.000000	-0.000017
1548.000000	-0.000034
1547.000000	-0.000039
1546.000000	-0.000033
1545.000000	-0.000026
1544.000000	-0.000028
1543.000000	-0.000038
1542.000000	-0.000048
1541.000000	-0.000057
1540.000000	-0.000065
1539.000000	-0.000070
1538.000000	-0.000075
1537.000000	-0.000081
1536.000000	-0.000090
1535.000000	-0.000096
1534.000000	-0.000092
1533.000000	-0.000075
1532.000000	-0.000056
1531.000000	-0.000050
1530.000000	-0.000061
1529.000000	-0.000083
1528.000000	-0.000099
1527.000000	-0.000100
1526.000000	-0.000089
1525.000000	-0.000076
1524.000000	-0.000065
1523.000000	-0.000058
1522.000000	-0.000061
1521.000000	-0.000074
1520.000000	-0.000083
1519.000000	-0.000075
1518.000000	-0.000053
1517.000000	-0.000036
1516.000000	-0.000044
1515.000000	-0.000072
1514.000000	-0.000094
1513.000000	-0.000094
1512.000000	-0.000078
1511.000000	-0.000061
1510.000000	-0.000053
1509.000000	-0.000051
1508.000000	-0.000047
1507.000000	-0.000049
1506.000000	-0.000054
1505.000000	-0.000049
1504.000000	-0.000032
1503.000000	-0.000010
1502.000000	0.000011
1501.000000	0.000021
1500.000000	0.000023
1499.000000	0.000033
1498.000000	0.000063
1497.000000	0.000105
1496.000000	0.000140
1495.000000	0.000161
1494.000000	0.000172
1493.000000	0.000175
1492.000000	0.000171
1491.000000	0.000160
1490.000000	0.000142
1489.000000	0.000122
1488.000000	0.000106
1487.000000	0.000099
1486.000000	0.000098
1485.000000	0.000102
1484.000000	0.000117
1483.000000	0.000144
1482.000000	0.000176
1481.000000	0.000199
1480.000000	0.000207
1479.000000	0.000200
1478.000000	0.000172
1477.000000	0.000119
1476.000000	0.000052
1475.000000	-0.000002
1474.000000	-0.000026
1473.000000	-0.000018
1472.000000	0.000006
1471.000000	0.000030
1470.000000	0.000040
1469.000000	0.000033
1468.000000	0.000009
1467.000000	-0.000027
1466.000000	-0.000067
1465.000000	-0.000103
1464.000000	-0.000120
1463.000000	-0.000108
1462.000000	-0.000074
1461.000000	-0.000034
1460.000000	-0.000007
1459.000000	-0.000003
1458.000000	-0.000025
1457.000000	-0.000059
1456.000000	-0.000082
1455.000000	-0.000092
1454.000000	-0.000097
1453.000000	-0.000098
1452.000000	-0.000095
1451.000000	-0.000097
1450.000000	-0.000112
1449.000000	-0.000138
1448.000000	-0.000160
1447.000000	-0.000164
1446.000000	-0.000152
1445.000000	-0.000140
1444.000000	-0.000134
1443.000000	-0.000132
1442.000000	-0.000129
1441.000000	-0.000124
1440.000000	-0.000123
1439.000000	-0.000128
1438.000000	-0.000137
1437.000000	-0.000150
1436.000000	-0.000163
1435.000000	-0.000163
1434.000000	-0.000152
1433.000000	-0.000139
1432.000000	-0.000141
1431.000000	-0.000162
1430.000000	-0.000189
1429.000000	-0.000196
1428.000000	-0.000171
1427.000000	-0.000126
1426.000000	-0.000090
1425.000000	-0.000082
1424.000000	-0.000099
1423.000000	-0.000123
1422.000000	-0.000136
1421.000000	-0.000140
1420.000000	-0.000142
1419.000000	-0.000138
1418.000000	-0.000119
1417.000000	-0.000102
1416.000000	-0.000109
1415.000000	-0.000137
1414.000000	-0.000162
1413.000000	-0.000164
1412.000000	-0.000146
1411.000000	-0.000128
1410.000000	-0.000125
1409.000000	-0.000142
1408.000000	-0.000171
1407.000000	-0.000195
1406.000000	-0.000200
1405.000000	-0.000188
1404.000000	-0.000177
1403.000000	-0.000183
1402.000000	-0.000197
1401.000000	-0.000209
1400.000000	-0.000211
1399.000000	-0.000202
1398.000000	-0.000186
1397.000000	-0.000171
1396.000000	-0.000166
1395.000000	-0.000174
1394.000000	-0.000190
1393.000000	-0.000204
1392.000000	-0.000219
1391.000000	-0.000234
1390.000000	-0.000241
1389.000000	-0.000230
1388.000000	-0.000204
1387.000000	-0.000181
1386.000000	-0.000177
1385.000000	-0.000189
1384.000000	-0.000203
1383.000000	-0.000206
1382.000000	-0.000200
1381.000000	-0.000196
1380.000000	-0.000208
1379.000000	-0.000234
1378.000000	-0.000261
1377.000000	-0.000273
1376.000000	-0.000274
1375.000000	-0.000274
1374.000000	-0.000278
1373.000000	-0.000282
1372.000000	-0.000276
1371.000000	-0.000258
1370.000000	-0.000227
1369.000000	-0.000189
1368.000000	-0.000158
1367.000000	-0.000147
1366.000000	-0.000155
1365.000000	-0.000163
1364.000000	-0.000151
1363.000000	-0.000119
1362.000000	-0.000092
1361.000000	-0.000091
1360.000000	-0.000115
1359.000000	-0.000146
1358.000000	-0.000170
1357.000000	-0.000182
1356.000000	-0.000186
1355.000000	-0.000188
1354.000000	-0.000189
1353.000000	-0.000188
1352.000000	-0.000179
1351.000000	-0.000161
1350.000000	-0.000145
1349.000000	-0.000142
1348.000000	-0.000153
1347.000000	-0.000168
1346.000000	-0.000175
1345.000000	-0.000177
1344.000000	-0.000181
1343.000000	-0.000190
1342.000000	-0.000193
1341.000000	-0.000180
1340.000000	-0.000155
1339.000000	-0.000133
1338.000000	-0.000130
1337.000000	-0.000143
1336.000000	-0.000158
1335.000000	-0.000164
1334.000000	-0.000162
1333.000000	-0.000161
1332.000000	-0.000172
1331.000000	-0.000189
1330.000000	-0.000202
1329.000000	-0.000204
1328.000000	-0.000202
1327.000000	-0.000206
1326.000000	-0.000216
1325.000000	-0.000222
1324.000000	-0.000216
1323.000000	-0.000209
1322.000000	-0.000219
1321.000000	-0.000255
1320.000000	-0.000300
1319.000000	-0.000325
1318.000000	-0.000310
1317.000000	-0.000263
1316.000000	-0.000207
1315.000000	-0.000164
1314.000000	-0.000141
1313.000000	-0.000136
1312.000000	-0.000149
1311.000000	-0.000169
1310.000000	-0.000183
1309.000000	-0.000184
1308.000000	-0.000179
1307.000000	-0.000181
1306.000000	-0.000192
1305.000000	-0.000201
1304.000000	-0.000200
1303.000000	-0.000195
1302.000000	-0.000196
1301.000000	-0.000203
1300.000000	-0.000209
1299.000000	-0.000206
1298.000000	-0.000200
1297.000000	-0.000196
1296.000000	-0.000192
1295.000000	-0.000187
1294.000000	-0.000179
1293.000000	-0.000174
1292.000000	-0.000182
1291.000000	-0.000207
1290.000000	-0.000243
1289.000000	-0.000274
1288.000000	-0.000286
1287.000000	-0.000280
1286.000000	-0.000270
1285.000000	-0.000263
1284.000000	-0.000256
1283.000000	-0.000248
1282.000000	-0.000241
1281.000000	-0.000245
1280.000000	-0.000266
1279.000000	-0.000298
1278.000000	-0.000328
1277.000000	-0.000343
1276.000000	-0.000335
1275.000000	-0.000318
1274.000000	-0.000312
1273.000000	-0.000324
1272.000000	-0.000336
1271.000000	-0.000329
1270.000000	-0.000304
1269.000000	-0.000281
1268.000000	-0.000280
1267.000000	-0.000299
1266.000000	-0.000319
1265.000000	-0.000325
1264.000000	-0.000314
1263.000000	-0.000296
1262.000000	-0.000285
1261.000000	-0.000291
1260.000000	-0.000306
1259.000000	-0.000315
1258.000000	-0.000306
1257.000000	-0.000287
1256.000000	-0.000273
1255.000000	-0.000269
1254.000000	-0.000271
1253.000000	-0.000271
1252.000000	-0.000269
1251.000000	-0.000271
1250.000000	-0.000286
1249.000000	-0.000314
1248.000000	-0.000342
1247.000000	-0.000357
1246.000000	-0.000364
1245.000000	-0.000373
1244.000000	-0.000385
1243.000000	-0.000387
1242.000000	-0.000376
1241.000000	-0.000365
1240.000000	-0.000364
1239.000000	-0.000363
1238.000000	-0.000347
1237.000000	-0.000318
1236.000000	-0.000301
1235.000000	-0.000305
1234.000000	-0.000316
1233.000000	-0.000313
1232.000000	-0.000291
1231.000000	-0.000264
1230.000000	-0.000247
1229.000000	-0.000241
1228.000000	-0.000239
1227.000000	-0.000234
1226.000000	-0.000228
1225.000000	-0.000224
1224.000000	-0.000221
1223.000000	-0.000214
1222.000000	-0.000203
1221.000000	-0.000193
1220.000000	-0.000192
1219.000000	-0.000195
1218.000000	-0.000193
1217.000000	-0.000187
1216.000000	-0.000190
1215.000000	-0.000210
1214.000000	-0.000234
1213.000000	-0.000239
1212.000000	-0.000215
1211.000000	-0.000184
1210.000000	-0.000180
1209.000000	-0.000215
1208.000000	-0.000265
1207.000000	-0.000293
1206.000000	-0.000287
1205.000000	-0.000267
1204.000000	-0.000254
1203.000000	-0.000245
1202.000000	-0.000227
1201.000000	-0.000206
1200.000000	-0.000199
1199.000000	-0.000214
1198.000000	-0.000239
1197.000000	-0.000263
1196.000000	-0.000284
1195.000000	-0.000301
1194.000000	-0.000304
1193.000000	-0.000294
1192.000000	-0.000276
1191.000000	-0.000257
1190.000000	-0.000237
1189.000000	-0.000222
1188.000000	-0.000225
1187.000000	-0.000246
1186.000000	-0.000265
1185.000000	-0.000267
1184.000000	-0.000255
1183.000000	-0.000246
1182.000000	-0.000251
1181.000000	-0.000264
1180.000000	-0.000280
1179.000000	-0.000295
1178.000000	-0.000299
1177.000000	-0.000286
1176.000000	-0.000264
1175.000000	-0.000253
1174.000000	-0.000258
1173.000000	-0.000267
1172.000000	-0.000262
1171.000000	-0.000246
1170.000000	-0.000234
1169.000000	-0.000242
1168.000000	-0.000265
1167.000000	-0.000279
1166.000000	-0.000263
1165.000000	-0.000219
1164.000000	-0.000177
1163.000000	-0.000160
1162.000000	-0.000165
1161.000000	-0.000173
1160.000000	-0.000174
1159.000000	-0.000172
1158.000000	-0.000174
1157.000000	-0.000174
1156.000000	-0.000168
1155.000000	-0.000166
1154.000000	-0.000180
1153.000000	-0.000211
1152.000000	-0.000245
1151.000000	-0.000263
1150.000000	-0.000263
1149.000000	-0.000255
1148.000000	-0.000250
1147.000000	-0.000245
1146.000000	-0.000225
1145.000000	-0.000183
1144.000000	-0.000132
1143.000000	-0.000097
1142.000000	-0.000086
1141.000000	-0.000088
1140.000000	-0.000087
1139.000000	-0.000083
1138.000000	-0.000086
1137.000000	-0.000097
1136.000000	-0.000107
1135.000000	-0.000116
1134.000000	-0.000130
1133.000000	-0.000156
1132.000000	-0.000185
1131.000000	-0.000206
1130.000000	-0.000216
1129.000000	-0.000218
1128.000000	-0.000215
1127.000000	-0.000209
1126.000000	-0.000211
1125.000000	-0.000224
1124.000000	-0.000240
1123.000000	-0.000242
1122.000000	-0.000232
1121.000000	-0.000226
1120.000000	-0.000232
1119.000000	-0.000235
1118.000000	-0.000220
1117.000000	-0.000200
1116.000000	-0.000204
1115.000000	-0.000235
1114.000000	-0.000272
1113.000000	-0.000295
1112.000000	-0.000301
1111.000000	-0.000294
1110.000000	-0.000264
1109.000000	-0.000203
1108.000000	-0.000129
1107.000000	-0.000069
1106.000000	-0.000035
1105.000000	-0.000016
1104.000000	-0.000004
1103.000000	-0.000006
1102.000000	-0.000030
1101.000000	-0.000071
1100.000000	-0.000106
1099.000000	-0.000115
1098.000000	-0.000101
1097.000000	-0.000083
1096.000000	-0.000083
1095.000000	-0.000102
1094.000000	-0.000124
1093.000000	-0.000130
1092.000000	-0.000116
1091.000000	-0.000095
1090.000000	-0.000083
1089.000000	-0.000090
1088.000000	-0.000112
1087.000000	-0.000139
1086.000000	-0.000158
1085.000000	-0.000167
1084.000000	-0.000174
1083.000000	-0.000184
1082.000000	-0.000195
1081.000000	-0.000199
1080.000000	-0.000194
1079.000000	-0.000181
1078.000000	-0.000167
1077.000000	-0.000157
1076.000000	-0.000159
1075.000000	-0.000168
1074.000000	-0.000171
1073.000000	-0.000152
1072.000000	-0.000112
1071.000000	-0.000071
1070.000000	-0.000051
1069.000000	-0.000055
1068.000000	-0.000073
1067.000000	-0.000088
1066.000000	-0.000091
1065.000000	-0.000082
1064.000000	-0.000065
1063.000000	-0.000049
1062.000000	-0.000042
1061.000000	-0.000049
1060.000000	-0.000067
1059.000000	-0.000094
1058.000000	-0.000118
1057.000000	-0.000130
1056.000000	-0.000124
1055.000000	-0.000108
1054.000000	-0.000099
1053.000000	-0.000107
1052.000000	-0.000125
1051.000000	-0.000134
1050.000000	-0.000121
1049.000000	-0.000097
1048.000000	-0.000079
1047.000000	-0.000074
1046.000000	-0.000078
1045.000000	-0.000085
1044.000000	-0.000102
1043.000000	-0.000128
1042.000000	-0.000153
1041.000000	-0.000166
1040.000000	-0.000167
1039.000000	-0.000162
1038.000000	-0.000156
1037.000000	-0.000149
1036.000000	-0.000143
1035.000000	-0.000141
1034.000000	-0.000142
1033.000000	-0.000139
1032.000000	-0.000127
1031.000000	-0.000105
1030.000000	-0.000075
1029.000000	-0.000042
1028.000000	-0.000024
1027.000000	-0.000038
1026.000000	-0.000079
1025.000000	-0.000122
1024.000000	-0.000144
1023.000000	-0.000144
1022.000000	-0.000143
1021.000000	-0.000154
1020.000000	-0.000168
1019.000000	-0.000170
1018.000000	-0.000161
1017.000000	-0.000158
1016.000000	-0.000173
1015.000000	-0.000192
1014.000000	-0.000192
1013.000000	-0.000166
1012.000000	-0.000137
1011.000000	-0.000134
1010.000000	-0.000166
1009.000000	-0.000217
1008.000000	-0.000256
1007.000000	-0.000255
1006.000000	-0.000213
1005.000000	-0.000150
1004.000000	-0.000095
1003.000000	-0.000062
1002.000000	-0.000053
1001.000000	-0.000064
1000.000000	-0.000099
999.000000	-0.000153
998.000000	-0.000201
997.000000	-0.000211
996.000000	-0.000181
995.000000	-0.000139
994.000000	-0.000116
993.000000	-0.000124
992.000000	-0.000154
991.000000	-0.000199
990.000000	-0.000257
989.000000	-0.000319
988.000000	-0.000366
987.000000	-0.000388
986.000000	-0.000391
985.000000	-0.000385
984.000000	-0.000374
983.000000	-0.000355
982.000000	-0.000335
981.000000	-0.000327
980.000000	-0.000341
979.000000	-0.000364
978.000000	-0.000372
977.000000	-0.000350
976.000000	-0.000312
975.000000	-0.000287
974.000000	-0.000299
973.000000	-0.000341
972.000000	-0.000389
971.000000	-0.000419
970.000000	-0.000427
969.000000	-0.000422
968.000000	-0.000408
967.000000	-0.000383
966.000000	-0.000349
965.000000	-0.000321
964.000000	-0.000315
963.000000	-0.000334
962.000000	-0.000360
961.000000	-0.000379
960.000000	-0.000393
959.000000	-0.000424
958.000000	-0.000482
957.000000	-0.000547
956.000000	-0.000584
955.000000	-0.000574
954.000000	-0.000534
953.000000	-0.000496
952.000000	-0.000472
951.000000	-0.000455
950.000000	-0.000435
949.000000	-0.000427
948.000000	-0.000459
947.000000	-0.000543
946.000000	-0.000657
945.000000	-0.000745
944.000000	-0.000760
943.000000	-0.000700
942.000000	-0.000625
941.000000	-0.000601
940.000000	-0.000645
939.000000	-0.000708
938.000000	-0.000738
937.000000	-0.000731
936.000000	-0.000717
935.000000	-0.000723
934.000000	-0.000745
933.000000	-0.000768
932.000000	-0.000787
931.000000	-0.000798
930.000000	-0.000790
929.000000	-0.000755
928.000000	-0.000702
927.000000	-0.000651
926.000000	-0.000617
925.000000	-0.000609
924.000000	-0.000624
923.000000	-0.000650
922.000000	-0.000674
921.000000	-0.000691
920.000000	-0.000716
919.000000	-0.000758
918.000000	-0.000798
917.000000	-0.000799
916.000000	-0.000750
915.000000	-0.000688
914.000000	-0.000658
913.000000	-0.000672
912.000000	-0.000701
911.000000	-0.000718
910.000000	-0.000717
909.000000	-0.000701
908.000000	-0.000673
907.000000	-0.000648
906.000000	-0.000649
905.000000	-0.000668
904.000000	-0.000667
903.000000	-0.000621
902.000000	-0.000562
901.000000	-0.000551
900.000000	-0.000605
899.000000	-0.000678
898.000000	-0.000714
897.000000	-0.000707
896.000000	-0.000697
895.000000	-0.000715
894.000000	-0.000756
893.000000	-0.000790
892.000000	-0.000786
891.000000	-0.000735
890.000000	-0.000659
889.000000	-0.000598
888.000000	-0.000578
887.000000	-0.000595
886.000000	-0.000622
885.000000	-0.000636
884.000000	-0.000630
883.000000	-0.000611
882.000000	-0.000592
881.000000	-0.000584
880.000000	-0.000580
879.000000	-0.000575
878.000000	-0.000582
877.000000	-0.000612
876.000000	-0.000650
875.000000	-0.000657
874.000000	-0.000621
873.000000	-0.000578
872.000000	-0.000571
871.000000	-0.000605
870.000000	-0.000647
869.000000	-0.000679
868.000000	-0.000705
867.000000	-0.000726
866.000000	-0.000732
865.000000	-0.000718
864.000000	-0.000702
863.000000	-0.000707
862.000000	-0.000731
861.000000	-0.000744
860.000000	-0.000712
859.000000	-0.000618
858.000000	-0.000480
857.000000	-0.000349
856.000000	-0.000279
855.000000	-0.000287
854.000000	-0.000334
853.000000	-0.000360
852.000000	-0.000341
851.000000	-0.000310
850.000000	-0.000307
849.000000	-0.000326
848.000000	-0.000321
847.000000	-0.000274
846.000000	-0.000225
845.000000	-0.000232
844.000000	-0.000295
843.000000	-0.000365
842.000000	-0.000400
841.000000	-0.000403
840.000000	-0.000397
839.000000	-0.000401
838.000000	-0.000427
837.000000	-0.000479
836.000000	-0.000536
835.000000	-0.000566
834.000000	-0.000556
833.000000	-0.000534
832.000000	-0.000528
831.000000	-0.000530
830.000000	-0.000514
829.000000	-0.000482
828.000000	-0.000478
827.000000	-0.000539
826.000000	-0.000650
825.000000	-0.000758
824.000000	-0.000811
823.000000	-0.000794
822.000000	-0.000729
821.000000	-0.000649
820.000000	-0.000587
819.000000	-0.000567
818.000000	-0.000606
817.000000	-0.000690
816.000000	-0.000766
815.000000	-0.000787
814.000000	-0.000761
813.000000	-0.000746
812.000000	-0.000765
811.000000	-0.000771
810.000000	-0.000711
809.000000	-0.000607
808.000000	-0.000540
807.000000	-0.000564
806.000000	-0.000654
805.000000	-0.000747
804.000000	-0.000798
803.000000	-0.000803
802.000000	-0.000781
801.000000	-0.000755
800.000000	-0.000725
799.000000	-0.000679
798.000000	-0.000619
797.000000	-0.000574
796.000000	-0.000578
795.000000	-0.000620
794.000000	-0.000657
793.000000	-0.000660
792.000000	-0.000643
791.000000	-0.000633
790.000000	-0.000636
789.000000	-0.000635
788.000000	-0.000613
787.000000	-0.000572
786.000000	-0.000541
785.000000	-0.000553
784.000000	-0.000609
783.000000	-0.000674
782.000000	-0.000717
781.000000	-0.000739
780.000000	-0.000755
779.000000	-0.000762
778.000000	-0.000748
777.000000	-0.000722
776.000000	-0.000707
775.000000	-0.000697
774.000000	-0.000666
773.000000	-0.000614
772.000000	-0.000575
771.000000	-0.000583
770.000000	-0.000635
769.000000	-0.000704
768.000000	-0.000766
767.000000	-0.000804
766.000000	-0.000816
765.000000	-0.000814
764.000000	-0.000821
763.000000	-0.000835
762.000000	-0.000829
761.000000	-0.000783
760.000000	-0.000721
759.000000	-0.000692
758.000000	-0.000718
757.000000	-0.000773
756.000000	-0.000816
755.000000	-0.000839
754.000000	-0.000862
753.000000	-0.000896
752.000000	-0.000925
751.000000	-0.000920
750.000000	-0.000883
749.000000	-0.000847
748.000000	-0.000844
747.000000	-0.000867
746.000000	-0.000889
745.000000	-0.000882
744.000000	-0.000837
743.000000	-0.000758
742.000000	-0.000667
741.000000	-0.000608
740.000000	-0.000612
739.000000	-0.000668
738.000000	-0.000724
737.000000	-0.000734
736.000000	-0.000694
735.000000	-0.000649
734.000000	-0.000646
733.000000	-0.000703
732.000000	-0.000789
731.000000	-0.000856
730.000000	-0.000888
729.000000	-0.000903
728.000000	-0.000916
727.000000	-0.000925
726.000000	-0.000926
725.000000	-0.000925
724.000000	-0.000918
723.000000	-0.000884
722.000000	-0.000804
721.000000	-0.000695
720.000000	-0.000614
719.000000	-0.000603
718.000000	-0.000658
717.000000	-0.000729
716.000000	-0.000768
715.000000	-0.000768
714.000000	-0.000769
713.000000	-0.000803
712.000000	-0.000845
711.000000	-0.000844
710.000000	-0.000795
709.000000	-0.000750
708.000000	-0.000750
707.000000	-0.000784
706.000000	-0.000814
705.000000	-0.000839
704.000000	-0.000877
703.000000	-0.000920
702.000000	-0.000932
701.000000	-0.000906
700.000000	-0.000869
699.000000	-0.000858
698.000000	-0.000892
697.000000	-0.000970
696.000000	-0.001068
695.000000	-0.001134
694.000000	-0.001135
693.000000	-0.001097
692.000000	-0.001066
691.000000	-0.001057
690.000000	-0.001041
689.000000	-0.000992
688.000000	-0.000919
687.000000	-0.000840
686.000000	-0.000776
685.000000	-0.000756
684.000000	-0.000794
683.000000	-0.000871
682.000000	-0.000957
681.000000	-0.001025
680.000000	-0.001047
679.000000	-0.001006
678.000000	-0.000931
677.000000	-0.000867
676.000000	-0.000806
675.000000	-0.000719
674.000000	-0.000634
673.000000	-0.000621
672.000000	-0.000681
671.000000	-0.000718
670.000000	-0.000680
669.000000	-0.000650
668.000000	-0.000614
667.000000	-0.000602
666.000000	-0.000763
665.000000	-0.000880
664.000000	-0.000785
663.000000	-0.000582
662.000000	-0.000458
661.000000	-0.000498
660.000000	-0.000656
659.000000	-0.000819
658.000000	-0.000878
657.000000	-0.000806
656.000000	-0.000686
655.000000	-0.000651
654.000000	-0.000710
653.000000	-0.000746
652.000000	-0.000699
651.000000	-0.000648
650.000000	-0.000684
649.000000	-0.000783
648.000000	-0.000861
647.000000	-0.000877
646.000000	-0.000834
645.000000	-0.000766
644.000000	-0.000728
643.000000	-0.000734
642.000000	-0.000712
641.000000	-0.000585
640.000000	-0.000387
639.000000	-0.000256
638.000000	-0.000263
637.000000	-0.000351
636.000000	-0.000438
635.000000	-0.000497
634.000000	-0.000515
633.000000	-0.000466
632.000000	-0.000357
631.000000	-0.000230
630.000000	-0.000094
629.000000	0.000067
628.000000	0.000190
627.000000	0.000132
626.000000	-0.000137
625.000000	-0.000402
624.000000	-0.000398
623.000000	-0.000107
622.000000	0.000224
621.000000	0.000366
620.000000	0.000335
619.000000	0.000355
618.000000	0.000627
617.000000	0.001122
616.000000	0.001585
615.000000	0.001770
614.000000	0.001680
613.000000	0.001478
612.000000	0.001238
611.000000	0.000918
610.000000	0.000569
609.000000	0.000363
608.000000	0.000399
607.000000	0.000603
606.000000	0.000831
605.000000	0.001017
604.000000	0.001159
603.000000	0.001209
602.000000	0.001068
601.000000	0.000733
600.000000	0.000384
