# Supplementary material for: Real-time monitoring of the reversible capture and release of CO2 on anthraquinone and riboflavin-modified graphitic electrodes using ATR-SEIRAS
Source: Chem Sci. 2025 Nov 4;16(48):23189–202. doi: 10.1039/d5sc05427c (PMC12584010; doi:10.1039/d5sc05427c)
Supplement: SC-016-D5SC05427C-s001 [file SC-016-D5SC05427C-s001.zip › Data Folders/Main Figures/Figure3/3a/005.ASC]

PE IR       SUBTECH     SPECTRUM    ASCII       PEDS        4.00        
   -1
005.ASC
24/06/26
16:04:40.00
24/06/26
16:04:40.00
Administrator

600.000000
#HDR
-1
-1
#GR
Wavenumber
A
1.0
0.0
4000.000000
-1.000000
3401
8
0.002010
-0.000979
#DATA
4000.000000	0.001129
3999.000000	0.001127
3998.000000	0.001107
3997.000000	0.001081
3996.000000	0.001066
3995.000000	0.001071
3994.000000	0.001094
3993.000000	0.001122
3992.000000	0.001139
3991.000000	0.001135
3990.000000	0.001110
3989.000000	0.001073
3988.000000	0.001044
3987.000000	0.001036
3986.000000	0.001050
3985.000000	0.001075
3984.000000	0.001101
3983.000000	0.001117
3982.000000	0.001118
3981.000000	0.001101
3980.000000	0.001066
3979.000000	0.001026
3978.000000	0.000995
3977.000000	0.000984
3976.000000	0.000992
3975.000000	0.001008
3974.000000	0.001025
3973.000000	0.001042
3972.000000	0.001061
3971.000000	0.001079
3970.000000	0.001087
3969.000000	0.001079
3968.000000	0.001054
3967.000000	0.001022
3966.000000	0.000996
3965.000000	0.000990
3964.000000	0.001013
3963.000000	0.001059
3962.000000	0.001108
3961.000000	0.001142
3960.000000	0.001155
3959.000000	0.001155
3958.000000	0.001147
3957.000000	0.001133
3956.000000	0.001113
3955.000000	0.001091
3954.000000	0.001072
3953.000000	0.001061
3952.000000	0.001058
3951.000000	0.001059
3950.000000	0.001063
3949.000000	0.001068
3948.000000	0.001076
3947.000000	0.001091
3946.000000	0.001112
3945.000000	0.001131
3944.000000	0.001142
3943.000000	0.001137
3942.000000	0.001121
3941.000000	0.001102
3940.000000	0.001084
3939.000000	0.001069
3938.000000	0.001064
3937.000000	0.001072
3936.000000	0.001086
3935.000000	0.001095
3934.000000	0.001088
3933.000000	0.001072
3932.000000	0.001065
3931.000000	0.001074
3930.000000	0.001089
3929.000000	0.001096
3928.000000	0.001094
3927.000000	0.001086
3926.000000	0.001077
3925.000000	0.001063
3924.000000	0.001045
3923.000000	0.001032
3922.000000	0.001033
3921.000000	0.001049
3920.000000	0.001076
3919.000000	0.001108
3918.000000	0.001137
3917.000000	0.001153
3916.000000	0.001150
3915.000000	0.001130
3914.000000	0.001099
3913.000000	0.001061
3912.000000	0.001024
3911.000000	0.000997
3910.000000	0.000992
3909.000000	0.001014
3908.000000	0.001061
3907.000000	0.001120
3906.000000	0.001168
3905.000000	0.001185
3904.000000	0.001177
3903.000000	0.001170
3902.000000	0.001183
3901.000000	0.001208
3900.000000	0.001216
3899.000000	0.001192
3898.000000	0.001149
3897.000000	0.001110
3896.000000	0.001090
3895.000000	0.001091
3894.000000	0.001106
3893.000000	0.001125
3892.000000	0.001136
3891.000000	0.001140
3890.000000	0.001152
3889.000000	0.001188
3888.000000	0.001239
3887.000000	0.001283
3886.000000	0.001300
3885.000000	0.001294
3884.000000	0.001287
3883.000000	0.001287
3882.000000	0.001282
3881.000000	0.001260
3880.000000	0.001227
3879.000000	0.001197
3878.000000	0.001164
3877.000000	0.001155
3876.000000	0.001149
3875.000000	0.001140
3874.000000	0.001123
3873.000000	0.001103
3872.000000	0.001095
3871.000000	0.001136
3870.000000	0.001137
3869.000000	0.001131
3868.000000	0.001129
3867.000000	0.001127
3866.000000	0.001111
3865.000000	0.001081
3864.000000	0.001059
3863.000000	0.001060
3862.000000	0.001077
3861.000000	0.001094
3860.000000	0.001107
3859.000000	0.001127
3858.000000	0.001163
3857.000000	0.001211
3856.000000	0.001252
3855.000000	0.001262
3854.000000	0.001228
3853.000000	0.001180
3852.000000	0.001162
3851.000000	0.001164
3850.000000	0.001148
3849.000000	0.001108
3848.000000	0.001071
3847.000000	0.001061
3846.000000	0.001076
3845.000000	0.001094
3844.000000	0.001096
3843.000000	0.001083
3842.000000	0.001070
3841.000000	0.001073
3840.000000	0.001098
3839.000000	0.001135
3838.000000	0.001169
3837.000000	0.001190
3836.000000	0.001202
3835.000000	0.001206
3834.000000	0.001201
3833.000000	0.001185
3832.000000	0.001159
3831.000000	0.001132
3830.000000	0.001116
3829.000000	0.001110
3828.000000	0.001103
3827.000000	0.001081
3826.000000	0.001052
3825.000000	0.001036
3824.000000	0.001047
3823.000000	0.001077
3822.000000	0.001106
3821.000000	0.001113
3820.000000	0.001108
3819.000000	0.001113
3818.000000	0.001130
3817.000000	0.001144
3816.000000	0.001142
3815.000000	0.001127
3814.000000	0.001117
3813.000000	0.001117
3812.000000	0.001125
3811.000000	0.001142
3810.000000	0.001168
3809.000000	0.001182
3808.000000	0.001158
3807.000000	0.001098
3806.000000	0.001049
3805.000000	0.001056
3804.000000	0.001112
3803.000000	0.001173
3802.000000	0.001188
3801.000000	0.001149
3800.000000	0.001108
3799.000000	0.001105
3798.000000	0.001126
3797.000000	0.001147
3796.000000	0.001152
3795.000000	0.001144
3794.000000	0.001133
3793.000000	0.001122
3792.000000	0.001112
3791.000000	0.001106
3790.000000	0.001103
3789.000000	0.001096
3788.000000	0.001081
3787.000000	0.001061
3786.000000	0.001043
3785.000000	0.001032
3784.000000	0.001027
3783.000000	0.001027
3782.000000	0.001031
3781.000000	0.001036
3780.000000	0.001039
3779.000000	0.001044
3778.000000	0.001057
3777.000000	0.001081
3776.000000	0.001104
3775.000000	0.001113
3774.000000	0.001108
3773.000000	0.001095
3772.000000	0.001077
3771.000000	0.001053
3770.000000	0.001028
3769.000000	0.001023
3768.000000	0.001045
3767.000000	0.001074
3766.000000	0.001085
3765.000000	0.001069
3764.000000	0.001038
3763.000000	0.001011
3762.000000	0.000998
3761.000000	0.001003
3760.000000	0.001031
3759.000000	0.001071
3758.000000	0.001101
3757.000000	0.001106
3756.000000	0.001098
3755.000000	0.001092
3754.000000	0.001096
3753.000000	0.001099
3752.000000	0.001097
3751.000000	0.001100
3750.000000	0.001119
3749.000000	0.001151
3748.000000	0.001188
3747.000000	0.001219
3746.000000	0.001229
3745.000000	0.001203
3744.000000	0.001156
3743.000000	0.001133
3742.000000	0.001150
3741.000000	0.001173
3740.000000	0.001177
3739.000000	0.001169
3738.000000	0.001170
3737.000000	0.001185
3736.000000	0.001195
3735.000000	0.001191
3734.000000	0.001184
3733.000000	0.001183
3732.000000	0.001173
3731.000000	0.001149
3730.000000	0.001123
3729.000000	0.001115
3728.000000	0.001126
3727.000000	0.001139
3726.000000	0.001140
3725.000000	0.001136
3724.000000	0.001141
3723.000000	0.001153
3722.000000	0.001157
3721.000000	0.001142
3720.000000	0.001116
3719.000000	0.001095
3718.000000	0.001088
3717.000000	0.001091
3716.000000	0.001099
3715.000000	0.001104
3714.000000	0.001110
3713.000000	0.001130
3712.000000	0.001164
3711.000000	0.001188
3710.000000	0.001183
3709.000000	0.001158
3708.000000	0.001134
3707.000000	0.001127
3706.000000	0.001133
3705.000000	0.001140
3704.000000	0.001135
3703.000000	0.001115
3702.000000	0.001082
3701.000000	0.001049
3700.000000	0.001033
3699.000000	0.001039
3698.000000	0.001057
3697.000000	0.001069
3696.000000	0.001062
3695.000000	0.001043
3694.000000	0.001027
3693.000000	0.001025
3692.000000	0.001040
3691.000000	0.001060
3690.000000	0.001072
3689.000000	0.001071
3688.000000	0.001074
3687.000000	0.001092
3686.000000	0.001114
3685.000000	0.001123
3684.000000	0.001116
3683.000000	0.001099
3682.000000	0.001081
3681.000000	0.001063
3680.000000	0.001044
3679.000000	0.001033
3678.000000	0.001043
3677.000000	0.001076
3676.000000	0.001116
3675.000000	0.001149
3674.000000	0.001178
3673.000000	0.001200
3672.000000	0.001198
3671.000000	0.001158
3670.000000	0.001094
3669.000000	0.001041
3668.000000	0.001026
3667.000000	0.001039
3666.000000	0.001061
3665.000000	0.001079
3664.000000	0.001089
3663.000000	0.001088
3662.000000	0.001079
3661.000000	0.001063
3660.000000	0.001053
3659.000000	0.001060
3658.000000	0.001090
3657.000000	0.001127
3656.000000	0.001147
3655.000000	0.001143
3654.000000	0.001127
3653.000000	0.001106
3652.000000	0.001082
3651.000000	0.001066
3650.000000	0.001079
3649.000000	0.001125
3648.000000	0.001177
3647.000000	0.001202
3646.000000	0.001197
3645.000000	0.001178
3644.000000	0.001161
3643.000000	0.001146
3642.000000	0.001133
3641.000000	0.001128
3640.000000	0.001134
3639.000000	0.001146
3638.000000	0.001155
3637.000000	0.001159
3636.000000	0.001158
3635.000000	0.001147
3634.000000	0.001130
3633.000000	0.001126
3632.000000	0.001157
3631.000000	0.001218
3630.000000	0.001269
3629.000000	0.001264
3628.000000	0.001212
3627.000000	0.001162
3626.000000	0.001129
3625.000000	0.001100
3624.000000	0.001066
3623.000000	0.001038
3622.000000	0.001028
3621.000000	0.001036
3620.000000	0.001049
3619.000000	0.001054
3618.000000	0.001057
3617.000000	0.001070
3616.000000	0.001103
3615.000000	0.001145
3614.000000	0.001181
3613.000000	0.001194
3612.000000	0.001185
3611.000000	0.001165
3610.000000	0.001144
3609.000000	0.001127
3608.000000	0.001108
3607.000000	0.001083
3606.000000	0.001049
3605.000000	0.001015
3604.000000	0.000993
3603.000000	0.000995
3602.000000	0.001018
3601.000000	0.001043
3600.000000	0.001052
3599.000000	0.001042
3598.000000	0.001026
3597.000000	0.001013
3596.000000	0.001010
3595.000000	0.001018
3594.000000	0.001039
3593.000000	0.001067
3592.000000	0.001093
3591.000000	0.001105
3590.000000	0.001097
3589.000000	0.001083
3588.000000	0.001080
3587.000000	0.001093
3586.000000	0.001104
3585.000000	0.001094
3584.000000	0.001067
3583.000000	0.001043
3582.000000	0.001040
3581.000000	0.001060
3580.000000	0.001082
3579.000000	0.001081
3578.000000	0.001056
3577.000000	0.001026
3576.000000	0.001017
3575.000000	0.001031
3574.000000	0.001052
3573.000000	0.001067
3572.000000	0.001081
3571.000000	0.001103
3570.000000	0.001134
3569.000000	0.001157
3568.000000	0.001160
3567.000000	0.001148
3566.000000	0.001138
3565.000000	0.001136
3564.000000	0.001133
3563.000000	0.001121
3562.000000	0.001098
3561.000000	0.001072
3560.000000	0.001048
3559.000000	0.001030
3558.000000	0.001016
3557.000000	0.001010
3556.000000	0.001016
3555.000000	0.001032
3554.000000	0.001046
3553.000000	0.001050
3552.000000	0.001045
3551.000000	0.001042
3550.000000	0.001047
3549.000000	0.001055
3548.000000	0.001056
3547.000000	0.001047
3546.000000	0.001033
3545.000000	0.001022
3544.000000	0.001017
3543.000000	0.001014
3542.000000	0.001010
3541.000000	0.001002
3540.000000	0.000994
3539.000000	0.000990
3538.000000	0.000994
3537.000000	0.001006
3536.000000	0.001018
3535.000000	0.001022
3534.000000	0.001017
3533.000000	0.001009
3532.000000	0.001005
3531.000000	0.001004
3530.000000	0.001002
3529.000000	0.001001
3528.000000	0.001011
3527.000000	0.001033
3526.000000	0.001053
3525.000000	0.001055
3524.000000	0.001038
3523.000000	0.001017
3522.000000	0.001002
3521.000000	0.000994
3520.000000	0.000992
3519.000000	0.000995
3518.000000	0.001004
3517.000000	0.001017
3516.000000	0.001030
3515.000000	0.001042
3514.000000	0.001054
3513.000000	0.001065
3512.000000	0.001068
3511.000000	0.001053
3510.000000	0.001022
3509.000000	0.000987
3508.000000	0.000963
3507.000000	0.000960
3506.000000	0.000972
3505.000000	0.000985
3504.000000	0.000988
3503.000000	0.000981
3502.000000	0.000973
3501.000000	0.000975
3500.000000	0.000987
3499.000000	0.001000
3498.000000	0.001005
3497.000000	0.001001
3496.000000	0.000997
3495.000000	0.001003
3494.000000	0.001015
3493.000000	0.001020
3492.000000	0.001011
3491.000000	0.000991
3490.000000	0.000976
3489.000000	0.000971
3488.000000	0.000971
3487.000000	0.000963
3486.000000	0.000944
3485.000000	0.000926
3484.000000	0.000923
3483.000000	0.000939
3482.000000	0.000958
3481.000000	0.000965
3480.000000	0.000951
3479.000000	0.000928
3478.000000	0.000913
3477.000000	0.000922
3476.000000	0.000952
3475.000000	0.000986
3474.000000	0.001001
3473.000000	0.000990
3472.000000	0.000967
3471.000000	0.000955
3470.000000	0.000964
3469.000000	0.000987
3468.000000	0.001004
3467.000000	0.001002
3466.000000	0.000983
3465.000000	0.000960
3464.000000	0.000947
3463.000000	0.000947
3462.000000	0.000950
3461.000000	0.000952
3460.000000	0.000951
3459.000000	0.000951
3458.000000	0.000947
3457.000000	0.000934
3456.000000	0.000916
3455.000000	0.000902
3454.000000	0.000895
3453.000000	0.000893
3452.000000	0.000888
3451.000000	0.000880
3450.000000	0.000874
3449.000000	0.000876
3448.000000	0.000889
3447.000000	0.000907
3446.000000	0.000920
3445.000000	0.000925
3444.000000	0.000933
3443.000000	0.000953
3442.000000	0.000982
3441.000000	0.000997
3440.000000	0.000981
3439.000000	0.000943
3438.000000	0.000912
3437.000000	0.000907
3436.000000	0.000924
3435.000000	0.000943
3434.000000	0.000954
3433.000000	0.000959
3432.000000	0.000969
3431.000000	0.000984
3430.000000	0.000995
3429.000000	0.000992
3428.000000	0.000978
3427.000000	0.000964
3426.000000	0.000958
3425.000000	0.000958
3424.000000	0.000959
3423.000000	0.000957
3422.000000	0.000956
3421.000000	0.000954
3420.000000	0.000951
3419.000000	0.000944
3418.000000	0.000935
3417.000000	0.000924
3416.000000	0.000909
3415.000000	0.000895
3414.000000	0.000885
3413.000000	0.000887
3412.000000	0.000902
3411.000000	0.000921
3410.000000	0.000931
3409.000000	0.000923
3408.000000	0.000907
3407.000000	0.000900
3406.000000	0.000914
3405.000000	0.000942
3404.000000	0.000967
3403.000000	0.000975
3402.000000	0.000967
3401.000000	0.000954
3400.000000	0.000952
3399.000000	0.000964
3398.000000	0.000984
3397.000000	0.000998
3396.000000	0.000995
3395.000000	0.000977
3394.000000	0.000954
3393.000000	0.000938
3392.000000	0.000933
3391.000000	0.000940
3390.000000	0.000955
3389.000000	0.000975
3388.000000	0.000993
3387.000000	0.001003
3386.000000	0.000999
3385.000000	0.000982
3384.000000	0.000958
3383.000000	0.000931
3382.000000	0.000903
3381.000000	0.000881
3380.000000	0.000873
3379.000000	0.000884
3378.000000	0.000905
3377.000000	0.000922
3376.000000	0.000925
3375.000000	0.000923
3374.000000	0.000927
3373.000000	0.000944
3372.000000	0.000969
3371.000000	0.000991
3370.000000	0.001000
3369.000000	0.000991
3368.000000	0.000964
3367.000000	0.000930
3366.000000	0.000904
3365.000000	0.000900
3364.000000	0.000918
3363.000000	0.000946
3362.000000	0.000964
3361.000000	0.000962
3360.000000	0.000946
3359.000000	0.000934
3358.000000	0.000938
3357.000000	0.000951
3356.000000	0.000959
3355.000000	0.000962
3354.000000	0.000971
3353.000000	0.000993
3352.000000	0.001019
3351.000000	0.001030
3350.000000	0.001016
3349.000000	0.000986
3348.000000	0.000962
3347.000000	0.000958
3346.000000	0.000971
3345.000000	0.000981
3344.000000	0.000974
3343.000000	0.000954
3342.000000	0.000938
3341.000000	0.000935
3340.000000	0.000938
3339.000000	0.000934
3338.000000	0.000917
3337.000000	0.000896
3336.000000	0.000882
3335.000000	0.000887
3334.000000	0.000909
3333.000000	0.000935
3332.000000	0.000952
3331.000000	0.000957
3330.000000	0.000957
3329.000000	0.000955
3328.000000	0.000948
3327.000000	0.000930
3326.000000	0.000906
3325.000000	0.000884
3324.000000	0.000873
3323.000000	0.000873
3322.000000	0.000879
3321.000000	0.000884
3320.000000	0.000885
3319.000000	0.000885
3318.000000	0.000893
3317.000000	0.000914
3316.000000	0.000937
3315.000000	0.000952
3314.000000	0.000959
3313.000000	0.000970
3312.000000	0.000984
3311.000000	0.000988
3310.000000	0.000972
3309.000000	0.000947
3308.000000	0.000934
3307.000000	0.000946
3306.000000	0.000973
3305.000000	0.000995
3304.000000	0.000995
3303.000000	0.000975
3302.000000	0.000952
3301.000000	0.000944
3300.000000	0.000955
3299.000000	0.000966
3298.000000	0.000965
3297.000000	0.000959
3296.000000	0.000969
3295.000000	0.000994
3294.000000	0.001016
3293.000000	0.001014
3292.000000	0.000987
3291.000000	0.000954
3290.000000	0.000928
3289.000000	0.000915
3288.000000	0.000914
3287.000000	0.000923
3286.000000	0.000935
3285.000000	0.000938
3284.000000	0.000929
3283.000000	0.000915
3282.000000	0.000907
3281.000000	0.000904
3280.000000	0.000903
3279.000000	0.000901
3278.000000	0.000904
3277.000000	0.000917
3276.000000	0.000931
3275.000000	0.000933
3274.000000	0.000919
3273.000000	0.000902
3272.000000	0.000903
3271.000000	0.000925
3270.000000	0.000953
3269.000000	0.000966
3268.000000	0.000963
3267.000000	0.000959
3266.000000	0.000964
3265.000000	0.000969
3264.000000	0.000959
3263.000000	0.000935
3262.000000	0.000914
3261.000000	0.000913
3260.000000	0.000932
3259.000000	0.000960
3258.000000	0.000978
3257.000000	0.000974
3256.000000	0.000949
3255.000000	0.000919
3254.000000	0.000905
3253.000000	0.000916
3252.000000	0.000942
3251.000000	0.000970
3250.000000	0.000991
3249.000000	0.001010
3248.000000	0.001028
3247.000000	0.001043
3246.000000	0.001048
3245.000000	0.001047
3244.000000	0.001046
3243.000000	0.001047
3242.000000	0.001043
3241.000000	0.001025
3240.000000	0.000996
3239.000000	0.000969
3238.000000	0.000952
3237.000000	0.000946
3236.000000	0.000953
3235.000000	0.000975
3234.000000	0.001008
3233.000000	0.001042
3232.000000	0.001060
3231.000000	0.001058
3230.000000	0.001048
3229.000000	0.001043
3228.000000	0.001051
3227.000000	0.001064
3226.000000	0.001072
3225.000000	0.001067
3224.000000	0.001053
3223.000000	0.001034
3222.000000	0.001012
3221.000000	0.000985
3220.000000	0.000956
3219.000000	0.000934
3218.000000	0.000930
3217.000000	0.000945
3216.000000	0.000972
3215.000000	0.000999
3214.000000	0.001022
3213.000000	0.001039
3212.000000	0.001047
3211.000000	0.001040
3210.000000	0.001020
3209.000000	0.000997
3208.000000	0.000983
3207.000000	0.000981
3206.000000	0.000984
3205.000000	0.000984
3204.000000	0.000976
3203.000000	0.000967
3202.000000	0.000960
3201.000000	0.000956
3200.000000	0.000950
3199.000000	0.000945
3198.000000	0.000946
3197.000000	0.000958
3196.000000	0.000979
3195.000000	0.000999
3194.000000	0.001008
3193.000000	0.001004
3192.000000	0.000991
3191.000000	0.000974
3190.000000	0.000958
3189.000000	0.000949
3188.000000	0.000948
3187.000000	0.000951
3186.000000	0.000954
3185.000000	0.000957
3184.000000	0.000962
3183.000000	0.000971
3182.000000	0.000980
3181.000000	0.000993
3180.000000	0.001011
3179.000000	0.001031
3178.000000	0.001041
3177.000000	0.001032
3176.000000	0.001009
3175.000000	0.000986
3174.000000	0.000971
3173.000000	0.000969
3172.000000	0.000979
3171.000000	0.001000
3170.000000	0.001023
3169.000000	0.001036
3168.000000	0.001035
3167.000000	0.001027
3166.000000	0.001023
3165.000000	0.001023
3164.000000	0.001021
3163.000000	0.001013
3162.000000	0.001002
3161.000000	0.000991
3160.000000	0.000982
3159.000000	0.000980
3158.000000	0.000985
3157.000000	0.000991
3156.000000	0.000987
3155.000000	0.000968
3154.000000	0.000940
3153.000000	0.000917
3152.000000	0.000908
3151.000000	0.000914
3150.000000	0.000925
3149.000000	0.000933
3148.000000	0.000938
3147.000000	0.000947
3146.000000	0.000966
3145.000000	0.000995
3144.000000	0.001026
3143.000000	0.001046
3142.000000	0.001048
3141.000000	0.001029
3140.000000	0.000993
3139.000000	0.000948
3138.000000	0.000906
3137.000000	0.000882
3136.000000	0.000885
3135.000000	0.000910
3134.000000	0.000940
3133.000000	0.000961
3132.000000	0.000972
3131.000000	0.000979
3130.000000	0.000984
3129.000000	0.000983
3128.000000	0.000972
3127.000000	0.000956
3126.000000	0.000942
3125.000000	0.000933
3124.000000	0.000928
3123.000000	0.000928
3122.000000	0.000931
3121.000000	0.000931
3120.000000	0.000922
3119.000000	0.000904
3118.000000	0.000890
3117.000000	0.000885
3116.000000	0.000888
3115.000000	0.000896
3114.000000	0.000910
3113.000000	0.000928
3112.000000	0.000940
3111.000000	0.000938
3110.000000	0.000926
3109.000000	0.000917
3108.000000	0.000917
3107.000000	0.000920
3106.000000	0.000916
3105.000000	0.000906
3104.000000	0.000896
3103.000000	0.000890
3102.000000	0.000878
3101.000000	0.000855
3100.000000	0.000826
3099.000000	0.000809
3098.000000	0.000816
3097.000000	0.000840
3096.000000	0.000862
3095.000000	0.000871
3094.000000	0.000872
3093.000000	0.000880
3092.000000	0.000902
3091.000000	0.000935
3090.000000	0.000970
3089.000000	0.000994
3088.000000	0.000998
3087.000000	0.000982
3086.000000	0.000957
3085.000000	0.000939
3084.000000	0.000935
3083.000000	0.000936
3082.000000	0.000931
3081.000000	0.000918
3080.000000	0.000903
3079.000000	0.000893
3078.000000	0.000889
3077.000000	0.000895
3076.000000	0.000917
3075.000000	0.000947
3074.000000	0.000966
3073.000000	0.000960
3072.000000	0.000926
3071.000000	0.000883
3070.000000	0.000853
3069.000000	0.000853
3068.000000	0.000883
3067.000000	0.000923
3066.000000	0.000947
3065.000000	0.000944
3064.000000	0.000928
3063.000000	0.000920
3062.000000	0.000927
3061.000000	0.000936
3060.000000	0.000938
3059.000000	0.000936
3058.000000	0.000937
3057.000000	0.000944
3056.000000	0.000949
3055.000000	0.000952
3054.000000	0.000956
3053.000000	0.000967
3052.000000	0.000982
3051.000000	0.000995
3050.000000	0.000994
3049.000000	0.000974
3048.000000	0.000943
3047.000000	0.000915
3046.000000	0.000904
3045.000000	0.000907
3044.000000	0.000909
3043.000000	0.000902
3042.000000	0.000891
3041.000000	0.000888
3040.000000	0.000903
3039.000000	0.000930
3038.000000	0.000957
3037.000000	0.000967
3036.000000	0.000959
3035.000000	0.000941
3034.000000	0.000927
3033.000000	0.000920
3032.000000	0.000918
3031.000000	0.000917
3030.000000	0.000916
3029.000000	0.000914
3028.000000	0.000915
3027.000000	0.000920
3026.000000	0.000932
3025.000000	0.000948
3024.000000	0.000964
3023.000000	0.000975
3022.000000	0.000974
3021.000000	0.000959
3020.000000	0.000930
3019.000000	0.000901
3018.000000	0.000886
3017.000000	0.000883
3016.000000	0.000878
3015.000000	0.000859
3014.000000	0.000833
3013.000000	0.000812
3012.000000	0.000807
3011.000000	0.000814
3010.000000	0.000826
3009.000000	0.000844
3008.000000	0.000865
3007.000000	0.000884
3006.000000	0.000895
3005.000000	0.000897
3004.000000	0.000897
3003.000000	0.000901
3002.000000	0.000911
3001.000000	0.000922
3000.000000	0.000927
2999.000000	0.000926
2998.000000	0.000917
2997.000000	0.000905
2996.000000	0.000891
2995.000000	0.000879
2994.000000	0.000869
2993.000000	0.000861
2992.000000	0.000852
2991.000000	0.000845
2990.000000	0.000838
2989.000000	0.000833
2988.000000	0.000828
2987.000000	0.000826
2986.000000	0.000829
2985.000000	0.000835
2984.000000	0.000835
2983.000000	0.000825
2982.000000	0.000810
2981.000000	0.000800
2980.000000	0.000799
2979.000000	0.000805
2978.000000	0.000816
2977.000000	0.000829
2976.000000	0.000835
2975.000000	0.000823
2974.000000	0.000791
2973.000000	0.000746
2972.000000	0.000706
2971.000000	0.000683
2970.000000	0.000679
2969.000000	0.000685
2968.000000	0.000694
2967.000000	0.000702
2966.000000	0.000713
2965.000000	0.000728
2964.000000	0.000742
2963.000000	0.000748
2962.000000	0.000744
2961.000000	0.000737
2960.000000	0.000735
2959.000000	0.000738
2958.000000	0.000740
2957.000000	0.000733
2956.000000	0.000718
2955.000000	0.000701
2954.000000	0.000693
2953.000000	0.000699
2952.000000	0.000716
2951.000000	0.000737
2950.000000	0.000756
2949.000000	0.000761
2948.000000	0.000749
2947.000000	0.000720
2946.000000	0.000688
2945.000000	0.000669
2944.000000	0.000669
2943.000000	0.000683
2942.000000	0.000703
2941.000000	0.000721
2940.000000	0.000733
2939.000000	0.000740
2938.000000	0.000746
2937.000000	0.000749
2936.000000	0.000745
2935.000000	0.000732
2934.000000	0.000720
2933.000000	0.000718
2932.000000	0.000730
2931.000000	0.000743
2930.000000	0.000747
2929.000000	0.000743
2928.000000	0.000741
2927.000000	0.000748
2926.000000	0.000763
2925.000000	0.000776
2924.000000	0.000781
2923.000000	0.000782
2922.000000	0.000785
2921.000000	0.000786
2920.000000	0.000775
2919.000000	0.000750
2918.000000	0.000726
2917.000000	0.000723
2916.000000	0.000744
2915.000000	0.000771
2914.000000	0.000789
2913.000000	0.000796
2912.000000	0.000799
2911.000000	0.000797
2910.000000	0.000789
2909.000000	0.000775
2908.000000	0.000758
2907.000000	0.000749
2906.000000	0.000755
2905.000000	0.000779
2904.000000	0.000808
2903.000000	0.000823
2902.000000	0.000810
2901.000000	0.000786
2900.000000	0.000775
2899.000000	0.000786
2898.000000	0.000808
2897.000000	0.000826
2896.000000	0.000839
2895.000000	0.000847
2894.000000	0.000846
2893.000000	0.000831
2892.000000	0.000806
2891.000000	0.000786
2890.000000	0.000780
2889.000000	0.000783
2888.000000	0.000786
2887.000000	0.000782
2886.000000	0.000771
2885.000000	0.000761
2884.000000	0.000761
2883.000000	0.000776
2882.000000	0.000796
2881.000000	0.000807
2880.000000	0.000802
2879.000000	0.000785
2878.000000	0.000768
2877.000000	0.000759
2876.000000	0.000761
2875.000000	0.000769
2874.000000	0.000778
2873.000000	0.000788
2872.000000	0.000805
2871.000000	0.000827
2870.000000	0.000845
2869.000000	0.000849
2868.000000	0.000840
2867.000000	0.000827
2866.000000	0.000811
2865.000000	0.000797
2864.000000	0.000787
2863.000000	0.000785
2862.000000	0.000786
2861.000000	0.000780
2860.000000	0.000768
2859.000000	0.000765
2858.000000	0.000780
2857.000000	0.000813
2856.000000	0.000849
2855.000000	0.000874
2854.000000	0.000875
2853.000000	0.000850
2852.000000	0.000814
2851.000000	0.000787
2850.000000	0.000782
2849.000000	0.000793
2848.000000	0.000811
2847.000000	0.000829
2846.000000	0.000847
2845.000000	0.000857
2844.000000	0.000850
2843.000000	0.000831
2842.000000	0.000814
2841.000000	0.000815
2840.000000	0.000832
2839.000000	0.000850
2838.000000	0.000859
2837.000000	0.000858
2836.000000	0.000852
2835.000000	0.000847
2834.000000	0.000841
2833.000000	0.000836
2832.000000	0.000834
2831.000000	0.000843
2830.000000	0.000861
2829.000000	0.000876
2828.000000	0.000877
2827.000000	0.000865
2826.000000	0.000849
2825.000000	0.000838
2824.000000	0.000836
2823.000000	0.000838
2822.000000	0.000843
2821.000000	0.000844
2820.000000	0.000837
2819.000000	0.000830
2818.000000	0.000833
2817.000000	0.000850
2816.000000	0.000866
2815.000000	0.000866
2814.000000	0.000846
2813.000000	0.000820
2812.000000	0.000801
2811.000000	0.000792
2810.000000	0.000793
2809.000000	0.000804
2808.000000	0.000821
2807.000000	0.000833
2806.000000	0.000832
2805.000000	0.000819
2804.000000	0.000809
2803.000000	0.000811
2802.000000	0.000815
2801.000000	0.000810
2800.000000	0.000799
2799.000000	0.000801
2798.000000	0.000828
2797.000000	0.000865
2796.000000	0.000885
2795.000000	0.000875
2794.000000	0.000849
2793.000000	0.000830
2792.000000	0.000825
2791.000000	0.000826
2790.000000	0.000820
2789.000000	0.000803
2788.000000	0.000782
2787.000000	0.000769
2786.000000	0.000775
2785.000000	0.000796
2784.000000	0.000818
2783.000000	0.000827
2782.000000	0.000825
2781.000000	0.000825
2780.000000	0.000829
2779.000000	0.000826
2778.000000	0.000812
2777.000000	0.000798
2776.000000	0.000798
2775.000000	0.000813
2774.000000	0.000828
2773.000000	0.000835
2772.000000	0.000836
2771.000000	0.000841
2770.000000	0.000848
2769.000000	0.000850
2768.000000	0.000840
2767.000000	0.000820
2766.000000	0.000799
2765.000000	0.000789
2764.000000	0.000790
2763.000000	0.000793
2762.000000	0.000790
2761.000000	0.000780
2760.000000	0.000771
2759.000000	0.000769
2758.000000	0.000772
2757.000000	0.000775
2756.000000	0.000778
2755.000000	0.000787
2754.000000	0.000802
2753.000000	0.000819
2752.000000	0.000829
2751.000000	0.000830
2750.000000	0.000827
2749.000000	0.000821
2748.000000	0.000815
2747.000000	0.000806
2746.000000	0.000800
2745.000000	0.000798
2744.000000	0.000797
2743.000000	0.000795
2742.000000	0.000792
2741.000000	0.000791
2740.000000	0.000792
2739.000000	0.000789
2738.000000	0.000783
2737.000000	0.000778
2736.000000	0.000781
2735.000000	0.000791
2734.000000	0.000806
2733.000000	0.000818
2732.000000	0.000825
2731.000000	0.000823
2730.000000	0.000818
2729.000000	0.000814
2728.000000	0.000811
2727.000000	0.000802
2726.000000	0.000788
2725.000000	0.000778
2724.000000	0.000780
2723.000000	0.000787
2722.000000	0.000789
2721.000000	0.000787
2720.000000	0.000786
2719.000000	0.000787
2718.000000	0.000784
2717.000000	0.000773
2716.000000	0.000760
2715.000000	0.000751
2714.000000	0.000748
2713.000000	0.000753
2712.000000	0.000764
2711.000000	0.000775
2710.000000	0.000779
2709.000000	0.000776
2708.000000	0.000770
2707.000000	0.000761
2706.000000	0.000747
2705.000000	0.000732
2704.000000	0.000726
2703.000000	0.000735
2702.000000	0.000752
2701.000000	0.000762
2700.000000	0.000758
2699.000000	0.000746
2698.000000	0.000734
2697.000000	0.000729
2696.000000	0.000730
2695.000000	0.000733
2694.000000	0.000735
2693.000000	0.000738
2692.000000	0.000744
2691.000000	0.000753
2690.000000	0.000759
2689.000000	0.000764
2688.000000	0.000772
2687.000000	0.000785
2686.000000	0.000794
2685.000000	0.000791
2684.000000	0.000777
2683.000000	0.000759
2682.000000	0.000746
2681.000000	0.000740
2680.000000	0.000738
2679.000000	0.000732
2678.000000	0.000722
2677.000000	0.000720
2676.000000	0.000731
2675.000000	0.000750
2674.000000	0.000754
2673.000000	0.000739
2672.000000	0.000720
2671.000000	0.000714
2670.000000	0.000720
2669.000000	0.000727
2668.000000	0.000730
2667.000000	0.000736
2666.000000	0.000744
2665.000000	0.000747
2664.000000	0.000742
2663.000000	0.000737
2662.000000	0.000733
2661.000000	0.000721
2660.000000	0.000698
2659.000000	0.000676
2658.000000	0.000668
2657.000000	0.000674
2656.000000	0.000686
2655.000000	0.000700
2654.000000	0.000714
2653.000000	0.000725
2652.000000	0.000733
2651.000000	0.000740
2650.000000	0.000743
2649.000000	0.000736
2648.000000	0.000722
2647.000000	0.000715
2646.000000	0.000723
2645.000000	0.000735
2644.000000	0.000737
2643.000000	0.000726
2642.000000	0.000707
2641.000000	0.000688
2640.000000	0.000666
2639.000000	0.000646
2638.000000	0.000638
2637.000000	0.000643
2636.000000	0.000657
2635.000000	0.000678
2634.000000	0.000706
2633.000000	0.000738
2632.000000	0.000764
2631.000000	0.000776
2630.000000	0.000769
2629.000000	0.000747
2628.000000	0.000720
2627.000000	0.000700
2626.000000	0.000696
2625.000000	0.000703
2624.000000	0.000710
2623.000000	0.000712
2622.000000	0.000713
2621.000000	0.000715
2620.000000	0.000712
2619.000000	0.000696
2618.000000	0.000673
2617.000000	0.000657
2616.000000	0.000657
2615.000000	0.000667
2614.000000	0.000674
2613.000000	0.000672
2612.000000	0.000662
2611.000000	0.000653
2610.000000	0.000652
2609.000000	0.000664
2608.000000	0.000683
2607.000000	0.000701
2606.000000	0.000704
2605.000000	0.000686
2604.000000	0.000656
2603.000000	0.000635
2602.000000	0.000637
2601.000000	0.000658
2600.000000	0.000682
2599.000000	0.000700
2598.000000	0.000712
2597.000000	0.000723
2596.000000	0.000731
2595.000000	0.000728
2594.000000	0.000711
2593.000000	0.000681
2592.000000	0.000648
2591.000000	0.000623
2590.000000	0.000613
2589.000000	0.000617
2588.000000	0.000629
2587.000000	0.000645
2586.000000	0.000661
2585.000000	0.000669
2584.000000	0.000664
2583.000000	0.000649
2582.000000	0.000639
2581.000000	0.000644
2580.000000	0.000660
2579.000000	0.000673
2578.000000	0.000675
2577.000000	0.000671
2576.000000	0.000665
2575.000000	0.000659
2574.000000	0.000651
2573.000000	0.000642
2572.000000	0.000635
2571.000000	0.000630
2570.000000	0.000628
2569.000000	0.000627
2568.000000	0.000627
2567.000000	0.000630
2566.000000	0.000641
2565.000000	0.000662
2564.000000	0.000681
2563.000000	0.000686
2562.000000	0.000673
2561.000000	0.000658
2560.000000	0.000659
2559.000000	0.000680
2558.000000	0.000706
2557.000000	0.000718
2556.000000	0.000711
2555.000000	0.000691
2554.000000	0.000667
2553.000000	0.000648
2552.000000	0.000638
2551.000000	0.000633
2550.000000	0.000622
2549.000000	0.000601
2548.000000	0.000577
2547.000000	0.000566
2546.000000	0.000574
2545.000000	0.000595
2544.000000	0.000618
2543.000000	0.000637
2542.000000	0.000650
2541.000000	0.000658
2540.000000	0.000661
2539.000000	0.000659
2538.000000	0.000650
2537.000000	0.000638
2536.000000	0.000631
2535.000000	0.000638
2534.000000	0.000655
2533.000000	0.000667
2532.000000	0.000662
2531.000000	0.000643
2530.000000	0.000624
2529.000000	0.000612
2528.000000	0.000607
2527.000000	0.000608
2526.000000	0.000621
2525.000000	0.000645
2524.000000	0.000667
2523.000000	0.000674
2522.000000	0.000663
2521.000000	0.000647
2520.000000	0.000636
2519.000000	0.000632
2518.000000	0.000629
2517.000000	0.000625
2516.000000	0.000623
2515.000000	0.000631
2514.000000	0.000652
2513.000000	0.000673
2512.000000	0.000673
2511.000000	0.000645
2510.000000	0.000604
2509.000000	0.000572
2508.000000	0.000561
2507.000000	0.000567
2506.000000	0.000583
2505.000000	0.000609
2504.000000	0.000646
2503.000000	0.000680
2502.000000	0.000693
2501.000000	0.000680
2500.000000	0.000655
2499.000000	0.000639
2498.000000	0.000640
2497.000000	0.000648
2496.000000	0.000645
2495.000000	0.000627
2494.000000	0.000601
2493.000000	0.000582
2492.000000	0.000577
2491.000000	0.000579
2490.000000	0.000581
2489.000000	0.000581
2488.000000	0.000586
2487.000000	0.000599
2486.000000	0.000610
2485.000000	0.000609
2484.000000	0.000593
2483.000000	0.000574
2482.000000	0.000559
2481.000000	0.000553
2480.000000	0.000558
2479.000000	0.000573
2478.000000	0.000590
2477.000000	0.000599
2476.000000	0.000590
2475.000000	0.000573
2474.000000	0.000561
2473.000000	0.000561
2472.000000	0.000569
2471.000000	0.000576
2470.000000	0.000578
2469.000000	0.000580
2468.000000	0.000590
2467.000000	0.000608
2466.000000	0.000622
2465.000000	0.000625
2464.000000	0.000614
2463.000000	0.000602
2462.000000	0.000596
2461.000000	0.000595
2460.000000	0.000592
2459.000000	0.000584
2458.000000	0.000575
2457.000000	0.000569
2456.000000	0.000565
2455.000000	0.000559
2454.000000	0.000552
2453.000000	0.000549
2452.000000	0.000556
2451.000000	0.000575
2450.000000	0.000600
2449.000000	0.000616
2448.000000	0.000615
2447.000000	0.000599
2446.000000	0.000579
2445.000000	0.000569
2444.000000	0.000571
2443.000000	0.000580
2442.000000	0.000588
2441.000000	0.000591
2440.000000	0.000589
2439.000000	0.000586
2438.000000	0.000583
2437.000000	0.000578
2436.000000	0.000567
2435.000000	0.000550
2434.000000	0.000535
2433.000000	0.000527
2432.000000	0.000530
2431.000000	0.000540
2430.000000	0.000546
2429.000000	0.000537
2428.000000	0.000514
2427.000000	0.000493
2426.000000	0.000489
2425.000000	0.000507
2424.000000	0.000532
2423.000000	0.000550
2422.000000	0.000554
2421.000000	0.000547
2420.000000	0.000537
2419.000000	0.000528
2418.000000	0.000530
2417.000000	0.000545
2416.000000	0.000566
2415.000000	0.000583
2414.000000	0.000587
2413.000000	0.000581
2412.000000	0.000570
2411.000000	0.000564
2410.000000	0.000566
2409.000000	0.000574
2408.000000	0.000581
2407.000000	0.000582
2406.000000	0.000576
2405.000000	0.000579
2404.000000	0.000599
2403.000000	0.000629
2402.000000	0.000647
2401.000000	0.000638
2400.000000	0.000614
2399.000000	0.000597
2398.000000	0.000594
2397.000000	0.000590
2396.000000	0.000574
2395.000000	0.000550
2394.000000	0.000534
2393.000000	0.000528
2392.000000	0.000525
2391.000000	0.000521
2390.000000	0.000519
2389.000000	0.000524
2388.000000	0.000532
2387.000000	0.000538
2386.000000	0.000545
2385.000000	0.000558
2384.000000	0.000578
2383.000000	0.000606
2382.000000	0.000641
2381.000000	0.000680
2380.000000	0.000719
2379.000000	0.000754
2378.000000	0.000780
2377.000000	0.000796
2376.000000	0.000803
2375.000000	0.000811
2374.000000	0.000817
2373.000000	0.000807
2372.000000	0.000766
2371.000000	0.000714
2370.000000	0.000686
2369.000000	0.000699
2368.000000	0.000734
2367.000000	0.000764
2366.000000	0.000777
2365.000000	0.000781
2364.000000	0.000804
2363.000000	0.000849
2362.000000	0.000900
2361.000000	0.000934
2360.000000	0.000938
2359.000000	0.000934
2358.000000	0.000940
2357.000000	0.000953
2356.000000	0.000973
2355.000000	0.000998
2354.000000	0.001016
2353.000000	0.001006
2352.000000	0.000990
2351.000000	0.001003
2350.000000	0.001042
2349.000000	0.001083
2348.000000	0.001098
2347.000000	0.001084
2346.000000	0.001045
2345.000000	0.000995
2344.000000	0.000959
2343.000000	0.000944
2342.000000	0.000970
2341.000000	0.001020
2340.000000	0.001063
2339.000000	0.001078
2338.000000	0.001062
2337.000000	0.001038
2336.000000	0.001032
2335.000000	0.001052
2334.000000	0.001074
2333.000000	0.001069
2332.000000	0.001042
2331.000000	0.001016
2330.000000	0.000988
2329.000000	0.000961
2328.000000	0.000928
2327.000000	0.000904
2326.000000	0.000888
2325.000000	0.000870
2324.000000	0.000856
2323.000000	0.000846
2322.000000	0.000855
2321.000000	0.000872
2320.000000	0.000879
2319.000000	0.000856
2318.000000	0.000813
2317.000000	0.000782
2316.000000	0.000776
2315.000000	0.000784
2314.000000	0.000778
2313.000000	0.000754
2312.000000	0.000724
2311.000000	0.000704
2310.000000	0.000688
2309.000000	0.000671
2308.000000	0.000648
2307.000000	0.000628
2306.000000	0.000615
2305.000000	0.000607
2304.000000	0.000596
2303.000000	0.000582
2302.000000	0.000563
2301.000000	0.000545
2300.000000	0.000526
2299.000000	0.000513
2298.000000	0.000508
2297.000000	0.000510
2296.000000	0.000509
2295.000000	0.000497
2294.000000	0.000478
2293.000000	0.000468
2292.000000	0.000474
2291.000000	0.000487
2290.000000	0.000493
2289.000000	0.000489
2288.000000	0.000481
2287.000000	0.000477
2286.000000	0.000481
2285.000000	0.000495
2284.000000	0.000509
2283.000000	0.000510
2282.000000	0.000494
2281.000000	0.000473
2280.000000	0.000466
2279.000000	0.000477
2278.000000	0.000492
2277.000000	0.000494
2276.000000	0.000480
2275.000000	0.000456
2274.000000	0.000432
2273.000000	0.000413
2272.000000	0.000399
2271.000000	0.000393
2270.000000	0.000395
2269.000000	0.000404
2268.000000	0.000414
2267.000000	0.000418
2266.000000	0.000412
2265.000000	0.000402
2264.000000	0.000397
2263.000000	0.000401
2262.000000	0.000413
2261.000000	0.000427
2260.000000	0.000440
2259.000000	0.000449
2258.000000	0.000449
2257.000000	0.000444
2256.000000	0.000442
2255.000000	0.000443
2254.000000	0.000441
2253.000000	0.000426
2252.000000	0.000394
2251.000000	0.000357
2250.000000	0.000332
2249.000000	0.000328
2248.000000	0.000337
2247.000000	0.000351
2246.000000	0.000366
2245.000000	0.000389
2244.000000	0.000419
2243.000000	0.000445
2242.000000	0.000455
2241.000000	0.000449
2240.000000	0.000432
2239.000000	0.000409
2238.000000	0.000381
2237.000000	0.000358
2236.000000	0.000348
2235.000000	0.000352
2234.000000	0.000358
2233.000000	0.000359
2232.000000	0.000357
2231.000000	0.000357
2230.000000	0.000361
2229.000000	0.000371
2228.000000	0.000390
2227.000000	0.000415
2226.000000	0.000436
2225.000000	0.000442
2224.000000	0.000439
2223.000000	0.000440
2222.000000	0.000450
2221.000000	0.000457
2220.000000	0.000449
2219.000000	0.000423
2218.000000	0.000395
2217.000000	0.000381
2216.000000	0.000395
2215.000000	0.000429
2214.000000	0.000463
2213.000000	0.000476
2212.000000	0.000463
2211.000000	0.000441
2210.000000	0.000426
2209.000000	0.000420
2208.000000	0.000414
2207.000000	0.000403
2206.000000	0.000390
2205.000000	0.000381
2204.000000	0.000379
2203.000000	0.000386
2202.000000	0.000405
2201.000000	0.000435
2200.000000	0.000464
2199.000000	0.000481
2198.000000	0.000480
2197.000000	0.000465
2196.000000	0.000440
2195.000000	0.000414
2194.000000	0.000396
2193.000000	0.000390
2192.000000	0.000392
2191.000000	0.000395
2190.000000	0.000397
2189.000000	0.000404
2188.000000	0.000416
2187.000000	0.000423
2186.000000	0.000414
2185.000000	0.000397
2184.000000	0.000386
2183.000000	0.000387
2182.000000	0.000394
2181.000000	0.000393
2180.000000	0.000384
2179.000000	0.000373
2178.000000	0.000366
2177.000000	0.000366
2176.000000	0.000373
2175.000000	0.000392
2174.000000	0.000415
2173.000000	0.000426
2172.000000	0.000412
2171.000000	0.000382
2170.000000	0.000360
2169.000000	0.000365
2168.000000	0.000389
2167.000000	0.000408
2166.000000	0.000408
2165.000000	0.000396
2164.000000	0.000383
2163.000000	0.000375
2162.000000	0.000373
2161.000000	0.000381
2160.000000	0.000402
2159.000000	0.000428
2158.000000	0.000444
2157.000000	0.000441
2156.000000	0.000420
2155.000000	0.000391
2154.000000	0.000366
2153.000000	0.000356
2152.000000	0.000359
2151.000000	0.000365
2150.000000	0.000365
2149.000000	0.000360
2148.000000	0.000360
2147.000000	0.000368
2146.000000	0.000376
2145.000000	0.000376
2144.000000	0.000373
2143.000000	0.000376
2142.000000	0.000386
2141.000000	0.000397
2140.000000	0.000398
2139.000000	0.000384
2138.000000	0.000359
2137.000000	0.000337
2136.000000	0.000329
2135.000000	0.000331
2134.000000	0.000331
2133.000000	0.000324
2132.000000	0.000318
2131.000000	0.000323
2130.000000	0.000334
2129.000000	0.000345
2128.000000	0.000354
2127.000000	0.000363
2126.000000	0.000372
2125.000000	0.000375
2124.000000	0.000373
2123.000000	0.000369
2122.000000	0.000362
2121.000000	0.000354
2120.000000	0.000353
2119.000000	0.000364
2118.000000	0.000383
2117.000000	0.000397
2116.000000	0.000401
2115.000000	0.000396
2114.000000	0.000387
2113.000000	0.000376
2112.000000	0.000366
2111.000000	0.000359
2110.000000	0.000355
2109.000000	0.000355
2108.000000	0.000359
2107.000000	0.000369
2106.000000	0.000381
2105.000000	0.000385
2104.000000	0.000380
2103.000000	0.000367
2102.000000	0.000349
2101.000000	0.000331
2100.000000	0.000319
2099.000000	0.000317
2098.000000	0.000319
2097.000000	0.000314
2096.000000	0.000302
2095.000000	0.000297
2094.000000	0.000305
2093.000000	0.000315
2092.000000	0.000317
2091.000000	0.000310
2090.000000	0.000305
2089.000000	0.000303
2088.000000	0.000299
2087.000000	0.000292
2086.000000	0.000293
2085.000000	0.000308
2084.000000	0.000331
2083.000000	0.000355
2082.000000	0.000371
2081.000000	0.000375
2080.000000	0.000368
2079.000000	0.000356
2078.000000	0.000349
2077.000000	0.000349
2076.000000	0.000352
2075.000000	0.000353
2074.000000	0.000350
2073.000000	0.000343
2072.000000	0.000332
2071.000000	0.000324
2070.000000	0.000326
2069.000000	0.000342
2068.000000	0.000360
2067.000000	0.000363
2066.000000	0.000346
2065.000000	0.000324
2064.000000	0.000310
2063.000000	0.000306
2062.000000	0.000305
2061.000000	0.000307
2060.000000	0.000315
2059.000000	0.000327
2058.000000	0.000334
2057.000000	0.000335
2056.000000	0.000332
2055.000000	0.000329
2054.000000	0.000323
2053.000000	0.000316
2052.000000	0.000311
2051.000000	0.000313
2050.000000	0.000316
2049.000000	0.000314
2048.000000	0.000311
2047.000000	0.000316
2046.000000	0.000332
2045.000000	0.000347
2044.000000	0.000350
2043.000000	0.000342
2042.000000	0.000330
2041.000000	0.000319
2040.000000	0.000313
2039.000000	0.000317
2038.000000	0.000334
2037.000000	0.000353
2036.000000	0.000362
2035.000000	0.000358
2034.000000	0.000351
2033.000000	0.000350
2032.000000	0.000358
2031.000000	0.000367
2030.000000	0.000368
2029.000000	0.000363
2028.000000	0.000355
2027.000000	0.000346
2026.000000	0.000330
2025.000000	0.000308
2024.000000	0.000285
2023.000000	0.000272
2022.000000	0.000273
2021.000000	0.000282
2020.000000	0.000299
2019.000000	0.000322
2018.000000	0.000340
2017.000000	0.000340
2016.000000	0.000323
2015.000000	0.000306
2014.000000	0.000306
2013.000000	0.000317
2012.000000	0.000325
2011.000000	0.000321
2010.000000	0.000313
2009.000000	0.000309
2008.000000	0.000312
2007.000000	0.000314
2006.000000	0.000314
2005.000000	0.000312
2004.000000	0.000313
2003.000000	0.000326
2002.000000	0.000349
2001.000000	0.000372
2000.000000	0.000377
1999.000000	0.000357
1998.000000	0.000325
1997.000000	0.000303
1996.000000	0.000303
1995.000000	0.000318
1994.000000	0.000330
1993.000000	0.000325
1992.000000	0.000309
1991.000000	0.000297
1990.000000	0.000299
1989.000000	0.000309
1988.000000	0.000315
1987.000000	0.000314
1986.000000	0.000310
1985.000000	0.000309
1984.000000	0.000308
1983.000000	0.000307
1982.000000	0.000306
1981.000000	0.000306
1980.000000	0.000303
1979.000000	0.000295
1978.000000	0.000290
1977.000000	0.000293
1976.000000	0.000304
1975.000000	0.000319
1974.000000	0.000334
1973.000000	0.000343
1972.000000	0.000335
1971.000000	0.000305
1970.000000	0.000265
1969.000000	0.000238
1968.000000	0.000237
1967.000000	0.000257
1966.000000	0.000282
1965.000000	0.000303
1964.000000	0.000321
1963.000000	0.000337
1962.000000	0.000350
1961.000000	0.000356
1960.000000	0.000353
1959.000000	0.000344
1958.000000	0.000332
1957.000000	0.000321
1956.000000	0.000316
1955.000000	0.000318
1954.000000	0.000317
1953.000000	0.000305
1952.000000	0.000283
1951.000000	0.000272
1950.000000	0.000283
1949.000000	0.000312
1948.000000	0.000339
1947.000000	0.000353
1946.000000	0.000359
1945.000000	0.000363
1944.000000	0.000363
1943.000000	0.000351
1942.000000	0.000327
1941.000000	0.000300
1940.000000	0.000284
1939.000000	0.000283
1938.000000	0.000289
1937.000000	0.000294
1936.000000	0.000293
1935.000000	0.000296
1934.000000	0.000311
1933.000000	0.000336
1932.000000	0.000353
1931.000000	0.000355
1930.000000	0.000350
1929.000000	0.000354
1928.000000	0.000365
1927.000000	0.000372
1926.000000	0.000368
1925.000000	0.000353
1924.000000	0.000333
1923.000000	0.000315
1922.000000	0.000306
1921.000000	0.000309
1920.000000	0.000317
1919.000000	0.000321
1918.000000	0.000316
1917.000000	0.000309
1916.000000	0.000301
1915.000000	0.000291
1914.000000	0.000280
1913.000000	0.000274
1912.000000	0.000273
1911.000000	0.000274
1910.000000	0.000273
1909.000000	0.000275
1908.000000	0.000282
1907.000000	0.000291
1906.000000	0.000292
1905.000000	0.000280
1904.000000	0.000266
1903.000000	0.000261
1902.000000	0.000269
1901.000000	0.000278
1900.000000	0.000274
1899.000000	0.000256
1898.000000	0.000240
1897.000000	0.000244
1896.000000	0.000267
1895.000000	0.000291
1894.000000	0.000297
1893.000000	0.000289
1892.000000	0.000280
1891.000000	0.000279
1890.000000	0.000284
1889.000000	0.000289
1888.000000	0.000294
1887.000000	0.000300
1886.000000	0.000304
1885.000000	0.000303
1884.000000	0.000298
1883.000000	0.000292
1882.000000	0.000283
1881.000000	0.000272
1880.000000	0.000261
1879.000000	0.000253
1878.000000	0.000248
1877.000000	0.000241
1876.000000	0.000233
1875.000000	0.000231
1874.000000	0.000235
1873.000000	0.000239
1872.000000	0.000230
1871.000000	0.000210
1870.000000	0.000197
1869.000000	0.000203
1868.000000	0.000225
1867.000000	0.000244
1866.000000	0.000251
1865.000000	0.000252
1864.000000	0.000250
1863.000000	0.000245
1862.000000	0.000241
1861.000000	0.000245
1860.000000	0.000263
1859.000000	0.000288
1858.000000	0.000306
1857.000000	0.000310
1856.000000	0.000307
1855.000000	0.000309
1854.000000	0.000320
1853.000000	0.000329
1852.000000	0.000327
1851.000000	0.000312
1850.000000	0.000289
1849.000000	0.000265
1848.000000	0.000245
1847.000000	0.000232
1846.000000	0.000229
1845.000000	0.000236
1844.000000	0.000246
1843.000000	0.000253
1842.000000	0.000256
1841.000000	0.000256
1840.000000	0.000259
1839.000000	0.000267
1838.000000	0.000281
1837.000000	0.000295
1836.000000	0.000302
1835.000000	0.000303
1834.000000	0.000303
1833.000000	0.000303
1832.000000	0.000303
1831.000000	0.000301
1830.000000	0.000298
1829.000000	0.000299
1828.000000	0.000303
1827.000000	0.000302
1826.000000	0.000292
1825.000000	0.000275
1824.000000	0.000261
1823.000000	0.000259
1822.000000	0.000268
1821.000000	0.000281
1820.000000	0.000284
1819.000000	0.000274
1818.000000	0.000258
1817.000000	0.000246
1816.000000	0.000240
1815.000000	0.000233
1814.000000	0.000221
1813.000000	0.000213
1812.000000	0.000216
1811.000000	0.000229
1810.000000	0.000244
1809.000000	0.000260
1808.000000	0.000276
1807.000000	0.000288
1806.000000	0.000291
1805.000000	0.000287
1804.000000	0.000281
1803.000000	0.000273
1802.000000	0.000264
1801.000000	0.000256
1800.000000	0.000258
1799.000000	0.000268
1798.000000	0.000274
1797.000000	0.000267
1796.000000	0.000253
1795.000000	0.000244
1794.000000	0.000243
1793.000000	0.000248
1792.000000	0.000255
1791.000000	0.000267
1790.000000	0.000280
1789.000000	0.000289
1788.000000	0.000288
1787.000000	0.000281
1786.000000	0.000275
1785.000000	0.000275
1784.000000	0.000278
1783.000000	0.000271
1782.000000	0.000251
1781.000000	0.000227
1780.000000	0.000215
1779.000000	0.000219
1778.000000	0.000228
1777.000000	0.000230
1776.000000	0.000225
1775.000000	0.000221
1774.000000	0.000222
1773.000000	0.000225
1772.000000	0.000230
1771.000000	0.000238
1770.000000	0.000247
1769.000000	0.000250
1768.000000	0.000240
1767.000000	0.000223
1766.000000	0.000210
1765.000000	0.000204
1764.000000	0.000202
1763.000000	0.000201
1762.000000	0.000198
1761.000000	0.000193
1760.000000	0.000190
1759.000000	0.000189
1758.000000	0.000188
1757.000000	0.000186
1756.000000	0.000186
1755.000000	0.000192
1754.000000	0.000199
1753.000000	0.000202
1752.000000	0.000200
1751.000000	0.000200
1750.000000	0.000205
1749.000000	0.000208
1748.000000	0.000202
1747.000000	0.000190
1746.000000	0.000182
1745.000000	0.000184
1744.000000	0.000193
1743.000000	0.000208
1742.000000	0.000234
1741.000000	0.000266
1740.000000	0.000284
1739.000000	0.000272
1738.000000	0.000238
1737.000000	0.000208
1736.000000	0.000195
1735.000000	0.000202
1734.000000	0.000214
1733.000000	0.000220
1732.000000	0.000224
1731.000000	0.000225
1730.000000	0.000219
1729.000000	0.000212
1728.000000	0.000210
1727.000000	0.000216
1726.000000	0.000220
1725.000000	0.000217
1724.000000	0.000209
1723.000000	0.000206
1722.000000	0.000214
1721.000000	0.000229
1720.000000	0.000247
1719.000000	0.000260
1718.000000	0.000257
1717.000000	0.000233
1716.000000	0.000205
1715.000000	0.000186
1714.000000	0.000178
1713.000000	0.000178
1712.000000	0.000183
1711.000000	0.000185
1710.000000	0.000173
1709.000000	0.000146
1708.000000	0.000116
1707.000000	0.000098
1706.000000	0.000100
1705.000000	0.000114
1704.000000	0.000125
1703.000000	0.000125
1702.000000	0.000110
1701.000000	0.000085
1700.000000	0.000070
1699.000000	0.000085
1698.000000	0.000118
1697.000000	0.000149
1696.000000	0.000164
1695.000000	0.000167
1694.000000	0.000165
1693.000000	0.000159
1692.000000	0.000154
1691.000000	0.000155
1690.000000	0.000166
1689.000000	0.000173
1688.000000	0.000167
1687.000000	0.000157
1686.000000	0.000158
1685.000000	0.000175
1684.000000	0.000184
1683.000000	0.000181
1682.000000	0.000181
1681.000000	0.000186
1680.000000	0.000186
1679.000000	0.000180
1678.000000	0.000176
1677.000000	0.000173
1676.000000	0.000159
1675.000000	0.000132
1674.000000	0.000111
1673.000000	0.000106
1672.000000	0.000112
1671.000000	0.000123
1670.000000	0.000145
1669.000000	0.000170
1668.000000	0.000177
1667.000000	0.000160
1666.000000	0.000133
1665.000000	0.000114
1664.000000	0.000108
1663.000000	0.000106
1662.000000	0.000098
1661.000000	0.000085
1660.000000	0.000079
1659.000000	0.000085
1658.000000	0.000101
1657.000000	0.000120
1656.000000	0.000138
1655.000000	0.000160
1654.000000	0.000189
1653.000000	0.000199
1652.000000	0.000183
1651.000000	0.000163
1650.000000	0.000147
1649.000000	0.000129
1648.000000	0.000108
1647.000000	0.000090
1646.000000	0.000087
1645.000000	0.000100
1644.000000	0.000120
1643.000000	0.000137
1642.000000	0.000149
1641.000000	0.000152
1640.000000	0.000145
1639.000000	0.000123
1638.000000	0.000087
1637.000000	0.000054
1636.000000	0.000049
1635.000000	0.000084
1634.000000	0.000132
1633.000000	0.000164
1632.000000	0.000173
1631.000000	0.000166
1630.000000	0.000160
1629.000000	0.000162
1628.000000	0.000165
1627.000000	0.000157
1626.000000	0.000141
1625.000000	0.000125
1624.000000	0.000114
1623.000000	0.000109
1622.000000	0.000111
1621.000000	0.000118
1620.000000	0.000117
1619.000000	0.000106
1618.000000	0.000093
1617.000000	0.000100
1616.000000	0.000132
1615.000000	0.000167
1614.000000	0.000189
1613.000000	0.000198
1612.000000	0.000193
1611.000000	0.000175
1610.000000	0.000151
1609.000000	0.000133
1608.000000	0.000126
1607.000000	0.000126
1606.000000	0.000129
1605.000000	0.000135
1604.000000	0.000143
1603.000000	0.000148
1602.000000	0.000145
1601.000000	0.000134
1600.000000	0.000118
1599.000000	0.000101
1598.000000	0.000085
1597.000000	0.000070
1596.000000	0.000058
1595.000000	0.000056
1594.000000	0.000067
1593.000000	0.000085
1592.000000	0.000094
1591.000000	0.000084
1590.000000	0.000063
1589.000000	0.000045
1588.000000	0.000040
1587.000000	0.000042
1586.000000	0.000051
1585.000000	0.000068
1584.000000	0.000091
1583.000000	0.000111
1582.000000	0.000119
1581.000000	0.000113
1580.000000	0.000099
1579.000000	0.000080
1578.000000	0.000061
1577.000000	0.000045
1576.000000	0.000034
1575.000000	0.000025
1574.000000	0.000021
1573.000000	0.000027
1572.000000	0.000048
1571.000000	0.000077
1570.000000	0.000096
1569.000000	0.000092
1568.000000	0.000079
1567.000000	0.000081
1566.000000	0.000103
1565.000000	0.000127
1564.000000	0.000134
1563.000000	0.000116
1562.000000	0.000085
1561.000000	0.000068
1560.000000	0.000092
1559.000000	0.000134
1558.000000	0.000135
1557.000000	0.000112
1556.000000	0.000091
1555.000000	0.000066
1554.000000	0.000034
1553.000000	0.000011
1552.000000	0.000011
1551.000000	0.000034
1550.000000	0.000063
1549.000000	0.000078
1548.000000	0.000076
1547.000000	0.000060
1546.000000	0.000038
1545.000000	0.000021
1544.000000	0.000015
1543.000000	0.000015
1542.000000	0.000009
1541.000000	-0.000011
1540.000000	-0.000039
1539.000000	-0.000053
1538.000000	-0.000040
1537.000000	-0.000003
1536.000000	0.000045
1535.000000	0.000094
1534.000000	0.000122
1533.000000	0.000115
1532.000000	0.000088
1531.000000	0.000067
1530.000000	0.000053
1529.000000	0.000038
1528.000000	0.000024
1527.000000	0.000029
1526.000000	0.000060
1525.000000	0.000099
1524.000000	0.000121
1523.000000	0.000109
1522.000000	0.000063
1521.000000	0.000008
1520.000000	-0.000013
1519.000000	0.000007
1518.000000	0.000046
1517.000000	0.000072
1516.000000	0.000072
1515.000000	0.000061
1514.000000	0.000056
1513.000000	0.000053
1512.000000	0.000046
1511.000000	0.000034
1510.000000	0.000024
1509.000000	0.000018
1508.000000	0.000009
1507.000000	-0.000007
1506.000000	-0.000017
1505.000000	-0.000000
1504.000000	0.000033
1503.000000	0.000062
1502.000000	0.000075
1501.000000	0.000076
1500.000000	0.000080
1499.000000	0.000099
1498.000000	0.000135
1497.000000	0.000176
1496.000000	0.000207
1495.000000	0.000225
1494.000000	0.000235
1493.000000	0.000244
1492.000000	0.000260
1491.000000	0.000286
1490.000000	0.000309
1489.000000	0.000310
1488.000000	0.000290
1487.000000	0.000263
1486.000000	0.000243
1485.000000	0.000232
1484.000000	0.000226
1483.000000	0.000229
1482.000000	0.000239
1481.000000	0.000254
1480.000000	0.000262
1479.000000	0.000260
1478.000000	0.000247
1477.000000	0.000223
1476.000000	0.000185
1475.000000	0.000140
1474.000000	0.000099
1473.000000	0.000080
1472.000000	0.000092
1471.000000	0.000119
1470.000000	0.000142
1469.000000	0.000147
1468.000000	0.000133
1467.000000	0.000102
1466.000000	0.000059
1465.000000	0.000011
1464.000000	-0.000023
1463.000000	-0.000031
1462.000000	-0.000019
1461.000000	-0.000004
1460.000000	0.000011
1459.000000	0.000030
1458.000000	0.000053
1457.000000	0.000065
1456.000000	0.000060
1455.000000	0.000059
1454.000000	0.000067
1453.000000	0.000069
1452.000000	0.000052
1451.000000	0.000022
1450.000000	-0.000005
1449.000000	-0.000014
1448.000000	-0.000007
1447.000000	0.000007
1446.000000	0.000018
1445.000000	0.000024
1444.000000	0.000025
1443.000000	0.000021
1442.000000	0.000015
1441.000000	0.000007
1440.000000	-0.000005
1439.000000	-0.000021
1438.000000	-0.000040
1437.000000	-0.000066
1436.000000	-0.000095
1435.000000	-0.000108
1434.000000	-0.000094
1433.000000	-0.000059
1432.000000	-0.000022
1431.000000	-0.000006
1430.000000	-0.000013
1429.000000	-0.000023
1428.000000	-0.000019
1427.000000	0.000001
1426.000000	0.000021
1425.000000	0.000028
1424.000000	0.000018
1423.000000	-0.000003
1422.000000	-0.000028
1421.000000	-0.000050
1420.000000	-0.000063
1419.000000	-0.000061
1418.000000	-0.000047
1417.000000	-0.000031
1416.000000	-0.000020
1415.000000	-0.000014
1414.000000	-0.000009
1413.000000	-0.000004
1412.000000	-0.000005
1411.000000	-0.000018
1410.000000	-0.000042
1409.000000	-0.000068
1408.000000	-0.000082
1407.000000	-0.000077
1406.000000	-0.000060
1405.000000	-0.000041
1404.000000	-0.000032
1403.000000	-0.000030
1402.000000	-0.000031
1401.000000	-0.000030
1400.000000	-0.000031
1399.000000	-0.000040
1398.000000	-0.000053
1397.000000	-0.000058
1396.000000	-0.000053
1395.000000	-0.000051
1394.000000	-0.000065
1393.000000	-0.000090
1392.000000	-0.000106
1391.000000	-0.000105
1390.000000	-0.000097
1389.000000	-0.000094
1388.000000	-0.000099
1387.000000	-0.000101
1386.000000	-0.000097
1385.000000	-0.000098
1384.000000	-0.000110
1383.000000	-0.000128
1382.000000	-0.000142
1381.000000	-0.000149
1380.000000	-0.000152
1379.000000	-0.000151
1378.000000	-0.000143
1377.000000	-0.000133
1376.000000	-0.000124
1375.000000	-0.000117
1374.000000	-0.000109
1373.000000	-0.000102
1372.000000	-0.000099
1371.000000	-0.000103
1370.000000	-0.000116
1369.000000	-0.000132
1368.000000	-0.000143
1367.000000	-0.000142
1366.000000	-0.000126
1365.000000	-0.000102
1364.000000	-0.000075
1363.000000	-0.000055
1362.000000	-0.000046
1361.000000	-0.000049
1360.000000	-0.000059
1359.000000	-0.000068
1358.000000	-0.000070
1357.000000	-0.000065
1356.000000	-0.000061
1355.000000	-0.000062
1354.000000	-0.000067
1353.000000	-0.000075
1352.000000	-0.000085
1351.000000	-0.000097
1350.000000	-0.000106
1349.000000	-0.000105
1348.000000	-0.000091
1347.000000	-0.000069
1346.000000	-0.000053
1345.000000	-0.000050
1344.000000	-0.000056
1343.000000	-0.000062
1342.000000	-0.000060
1341.000000	-0.000058
1340.000000	-0.000062
1339.000000	-0.000068
1338.000000	-0.000065
1337.000000	-0.000049
1336.000000	-0.000031
1335.000000	-0.000026
1334.000000	-0.000041
1333.000000	-0.000069
1332.000000	-0.000094
1331.000000	-0.000106
1330.000000	-0.000103
1329.000000	-0.000091
1328.000000	-0.000080
1327.000000	-0.000076
1326.000000	-0.000085
1325.000000	-0.000107
1324.000000	-0.000134
1323.000000	-0.000153
1322.000000	-0.000157
1321.000000	-0.000154
1320.000000	-0.000151
1319.000000	-0.000151
1318.000000	-0.000148
1317.000000	-0.000139
1316.000000	-0.000129
1315.000000	-0.000122
1314.000000	-0.000122
1313.000000	-0.000127
1312.000000	-0.000127
1311.000000	-0.000114
1310.000000	-0.000092
1309.000000	-0.000076
1308.000000	-0.000075
1307.000000	-0.000085
1306.000000	-0.000092
1305.000000	-0.000093
1304.000000	-0.000098
1303.000000	-0.000112
1302.000000	-0.000127
1301.000000	-0.000131
1300.000000	-0.000120
1299.000000	-0.000105
1298.000000	-0.000096
1297.000000	-0.000101
1296.000000	-0.000116
1295.000000	-0.000132
1294.000000	-0.000141
1293.000000	-0.000142
1292.000000	-0.000138
1291.000000	-0.000130
1290.000000	-0.000122
1289.000000	-0.000117
1288.000000	-0.000118
1287.000000	-0.000119
1286.000000	-0.000113
1285.000000	-0.000102
1284.000000	-0.000102
1283.000000	-0.000122
1282.000000	-0.000156
1281.000000	-0.000190
1280.000000	-0.000213
1279.000000	-0.000221
1278.000000	-0.000219
1277.000000	-0.000215
1276.000000	-0.000218
1275.000000	-0.000233
1274.000000	-0.000257
1273.000000	-0.000280
1272.000000	-0.000287
1271.000000	-0.000276
1270.000000	-0.000254
1269.000000	-0.000236
1268.000000	-0.000226
1267.000000	-0.000217
1266.000000	-0.000205
1265.000000	-0.000192
1264.000000	-0.000186
1263.000000	-0.000188
1262.000000	-0.000192
1261.000000	-0.000192
1260.000000	-0.000190
1259.000000	-0.000185
1258.000000	-0.000179
1257.000000	-0.000172
1256.000000	-0.000168
1255.000000	-0.000169
1254.000000	-0.000174
1253.000000	-0.000186
1252.000000	-0.000208
1251.000000	-0.000234
1250.000000	-0.000254
1249.000000	-0.000256
1248.000000	-0.000247
1247.000000	-0.000238
1246.000000	-0.000238
1245.000000	-0.000245
1244.000000	-0.000257
1243.000000	-0.000273
1242.000000	-0.000289
1241.000000	-0.000296
1240.000000	-0.000284
1239.000000	-0.000259
1238.000000	-0.000238
1237.000000	-0.000235
1236.000000	-0.000246
1235.000000	-0.000247
1234.000000	-0.000223
1233.000000	-0.000176
1232.000000	-0.000126
1231.000000	-0.000091
1230.000000	-0.000077
1229.000000	-0.000079
1228.000000	-0.000086
1227.000000	-0.000090
1226.000000	-0.000089
1225.000000	-0.000088
1224.000000	-0.000092
1223.000000	-0.000097
1222.000000	-0.000099
1221.000000	-0.000098
1220.000000	-0.000095
1219.000000	-0.000090
1218.000000	-0.000087
1217.000000	-0.000088
1216.000000	-0.000097
1215.000000	-0.000109
1214.000000	-0.000118
1213.000000	-0.000122
1212.000000	-0.000123
1211.000000	-0.000124
1210.000000	-0.000128
1209.000000	-0.000138
1208.000000	-0.000153
1207.000000	-0.000166
1206.000000	-0.000173
1205.000000	-0.000175
1204.000000	-0.000176
1203.000000	-0.000175
1202.000000	-0.000169
1201.000000	-0.000162
1200.000000	-0.000162
1199.000000	-0.000165
1198.000000	-0.000165
1197.000000	-0.000163
1196.000000	-0.000170
1195.000000	-0.000188
1194.000000	-0.000206
1193.000000	-0.000209
1192.000000	-0.000195
1191.000000	-0.000168
1190.000000	-0.000130
1189.000000	-0.000081
1188.000000	-0.000034
1187.000000	-0.000003
1186.000000	0.000003
1185.000000	-0.000011
1184.000000	-0.000039
1183.000000	-0.000079
1182.000000	-0.000130
1181.000000	-0.000184
1180.000000	-0.000224
1179.000000	-0.000232
1178.000000	-0.000204
1177.000000	-0.000154
1176.000000	-0.000112
1175.000000	-0.000092
1174.000000	-0.000092
1173.000000	-0.000094
1172.000000	-0.000090
1171.000000	-0.000088
1170.000000	-0.000097
1169.000000	-0.000116
1168.000000	-0.000137
1167.000000	-0.000153
1166.000000	-0.000160
1165.000000	-0.000152
1164.000000	-0.000124
1163.000000	-0.000082
1162.000000	-0.000043
1161.000000	-0.000026
1160.000000	-0.000028
1159.000000	-0.000037
1158.000000	-0.000042
1157.000000	-0.000044
1156.000000	-0.000046
1155.000000	-0.000047
1154.000000	-0.000051
1153.000000	-0.000063
1152.000000	-0.000085
1151.000000	-0.000105
1150.000000	-0.000108
1149.000000	-0.000092
1148.000000	-0.000069
1147.000000	-0.000048
1146.000000	-0.000031
1145.000000	-0.000021
1144.000000	-0.000021
1143.000000	-0.000028
1142.000000	-0.000033
1141.000000	-0.000026
1140.000000	-0.000011
1139.000000	0.000000
1138.000000	-0.000004
1137.000000	-0.000027
1136.000000	-0.000058
1135.000000	-0.000080
1134.000000	-0.000088
1133.000000	-0.000090
1132.000000	-0.000094
1131.000000	-0.000098
1130.000000	-0.000093
1129.000000	-0.000080
1128.000000	-0.000070
1127.000000	-0.000066
1126.000000	-0.000066
1125.000000	-0.000071
1124.000000	-0.000091
1123.000000	-0.000121
1122.000000	-0.000145
1121.000000	-0.000144
1120.000000	-0.000115
1119.000000	-0.000067
1118.000000	-0.000016
1117.000000	0.000022
1116.000000	0.000035
1115.000000	0.000020
1114.000000	-0.000015
1113.000000	-0.000058
1112.000000	-0.000098
1111.000000	-0.000124
1110.000000	-0.000125
1109.000000	-0.000104
1108.000000	-0.000074
1107.000000	-0.000048
1106.000000	-0.000030
1105.000000	-0.000012
1104.000000	0.000007
1103.000000	0.000028
1102.000000	0.000046
1101.000000	0.000060
1100.000000	0.000071
1099.000000	0.000085
1098.000000	0.000094
1097.000000	0.000085
1096.000000	0.000055
1095.000000	0.000027
1094.000000	0.000033
1093.000000	0.000076
1092.000000	0.000123
1091.000000	0.000134
1090.000000	0.000102
1089.000000	0.000053
1088.000000	0.000017
1087.000000	0.000003
1086.000000	0.000000
1085.000000	-0.000010
1084.000000	-0.000032
1083.000000	-0.000051
1082.000000	-0.000050
1081.000000	-0.000037
1080.000000	-0.000039
1079.000000	-0.000069
1078.000000	-0.000105
1077.000000	-0.000119
1076.000000	-0.000105
1075.000000	-0.000076
1074.000000	-0.000043
1073.000000	-0.000005
1072.000000	0.000032
1071.000000	0.000054
1070.000000	0.000050
1069.000000	0.000033
1068.000000	0.000027
1067.000000	0.000047
1066.000000	0.000088
1065.000000	0.000127
1064.000000	0.000139
1063.000000	0.000111
1062.000000	0.000049
1061.000000	-0.000025
1060.000000	-0.000086
1059.000000	-0.000115
1058.000000	-0.000104
1057.000000	-0.000061
1056.000000	-0.000003
1055.000000	0.000048
1054.000000	0.000073
1053.000000	0.000065
1052.000000	0.000039
1051.000000	0.000017
1050.000000	0.000008
1049.000000	-0.000010
1048.000000	-0.000054
1047.000000	-0.000105
1046.000000	-0.000119
1045.000000	-0.000082
1044.000000	-0.000023
1043.000000	0.000025
1042.000000	0.000058
1041.000000	0.000086
1040.000000	0.000107
1039.000000	0.000112
1038.000000	0.000107
1037.000000	0.000105
1036.000000	0.000103
1035.000000	0.000079
1034.000000	0.000031
1033.000000	-0.000017
1032.000000	-0.000039
1031.000000	-0.000029
1030.000000	-0.000005
1029.000000	0.000017
1028.000000	0.000023
1027.000000	0.000005
1026.000000	-0.000033
1025.000000	-0.000071
1024.000000	-0.000090
1023.000000	-0.000084
1022.000000	-0.000070
1021.000000	-0.000068
1020.000000	-0.000084
1019.000000	-0.000112
1018.000000	-0.000139
1017.000000	-0.000154
1016.000000	-0.000156
1015.000000	-0.000149
1014.000000	-0.000136
1013.000000	-0.000112
1012.000000	-0.000073
1011.000000	-0.000023
1010.000000	0.000015
1009.000000	0.000019
1008.000000	-0.000008
1007.000000	-0.000038
1006.000000	-0.000044
1005.000000	-0.000027
1004.000000	-0.000010
1003.000000	-0.000012
1002.000000	-0.000029
1001.000000	-0.000047
1000.000000	-0.000065
999.000000	-0.000090
998.000000	-0.000121
997.000000	-0.000140
996.000000	-0.000135
995.000000	-0.000107
994.000000	-0.000075
993.000000	-0.000059
992.000000	-0.000071
991.000000	-0.000112
990.000000	-0.000175
989.000000	-0.000246
988.000000	-0.000308
987.000000	-0.000347
986.000000	-0.000353
985.000000	-0.000336
984.000000	-0.000316
983.000000	-0.000306
982.000000	-0.000305
981.000000	-0.000302
980.000000	-0.000290
979.000000	-0.000273
978.000000	-0.000255
977.000000	-0.000242
976.000000	-0.000247
975.000000	-0.000276
974.000000	-0.000323
973.000000	-0.000363
972.000000	-0.000368
971.000000	-0.000335
970.000000	-0.000286
969.000000	-0.000254
968.000000	-0.000248
967.000000	-0.000254
966.000000	-0.000252
965.000000	-0.000237
964.000000	-0.000221
963.000000	-0.000217
962.000000	-0.000228
961.000000	-0.000250
960.000000	-0.000279
959.000000	-0.000314
958.000000	-0.000353
957.000000	-0.000391
956.000000	-0.000420
955.000000	-0.000437
954.000000	-0.000450
953.000000	-0.000466
952.000000	-0.000480
951.000000	-0.000474
950.000000	-0.000440
949.000000	-0.000398
948.000000	-0.000382
947.000000	-0.000409
946.000000	-0.000461
945.000000	-0.000507
944.000000	-0.000530
943.000000	-0.000535
942.000000	-0.000540
941.000000	-0.000557
940.000000	-0.000590
939.000000	-0.000629
938.000000	-0.000655
937.000000	-0.000658
936.000000	-0.000644
935.000000	-0.000631
934.000000	-0.000626
933.000000	-0.000619
932.000000	-0.000600
931.000000	-0.000569
930.000000	-0.000539
929.000000	-0.000515
928.000000	-0.000498
927.000000	-0.000488
926.000000	-0.000496
925.000000	-0.000525
924.000000	-0.000561
923.000000	-0.000584
922.000000	-0.000585
921.000000	-0.000578
920.000000	-0.000587
919.000000	-0.000616
918.000000	-0.000648
917.000000	-0.000653
916.000000	-0.000627
915.000000	-0.000598
914.000000	-0.000598
913.000000	-0.000629
912.000000	-0.000659
911.000000	-0.000661
910.000000	-0.000638
909.000000	-0.000613
908.000000	-0.000595
907.000000	-0.000581
906.000000	-0.000577
905.000000	-0.000598
904.000000	-0.000633
903.000000	-0.000637
902.000000	-0.000576
901.000000	-0.000473
900.000000	-0.000399
899.000000	-0.000408
898.000000	-0.000487
897.000000	-0.000579
896.000000	-0.000638
895.000000	-0.000651
894.000000	-0.000626
893.000000	-0.000572
892.000000	-0.000496
891.000000	-0.000414
890.000000	-0.000345
889.000000	-0.000307
888.000000	-0.000310
887.000000	-0.000354
886.000000	-0.000421
885.000000	-0.000474
884.000000	-0.000483
883.000000	-0.000460
882.000000	-0.000445
881.000000	-0.000465
880.000000	-0.000500
879.000000	-0.000511
878.000000	-0.000485
877.000000	-0.000444
876.000000	-0.000410
875.000000	-0.000394
874.000000	-0.000400
873.000000	-0.000426
872.000000	-0.000457
871.000000	-0.000461
870.000000	-0.000429
869.000000	-0.000384
868.000000	-0.000358
867.000000	-0.000356
866.000000	-0.000361
865.000000	-0.000355
864.000000	-0.000339
863.000000	-0.000331
862.000000	-0.000351
861.000000	-0.000400
860.000000	-0.000442
859.000000	-0.000434
858.000000	-0.000366
857.000000	-0.000277
856.000000	-0.000213
855.000000	-0.000193
854.000000	-0.000199
853.000000	-0.000204
852.000000	-0.000187
851.000000	-0.000148
850.000000	-0.000106
849.000000	-0.000087
848.000000	-0.000095
847.000000	-0.000109
846.000000	-0.000124
845.000000	-0.000160
844.000000	-0.000229
843.000000	-0.000309
842.000000	-0.000368
841.000000	-0.000405
840.000000	-0.000440
839.000000	-0.000484
838.000000	-0.000522
837.000000	-0.000538
836.000000	-0.000524
835.000000	-0.000486
834.000000	-0.000448
833.000000	-0.000444
832.000000	-0.000487
831.000000	-0.000544
830.000000	-0.000561
829.000000	-0.000525
828.000000	-0.000471
827.000000	-0.000441
826.000000	-0.000444
825.000000	-0.000461
824.000000	-0.000472
823.000000	-0.000459
822.000000	-0.000418
821.000000	-0.000364
820.000000	-0.000320
819.000000	-0.000308
818.000000	-0.000338
817.000000	-0.000412
816.000000	-0.000506
815.000000	-0.000576
814.000000	-0.000590
813.000000	-0.000565
812.000000	-0.000546
811.000000	-0.000548
810.000000	-0.000536
809.000000	-0.000482
808.000000	-0.000415
807.000000	-0.000399
806.000000	-0.000465
805.000000	-0.000576
804.000000	-0.000665
803.000000	-0.000685
802.000000	-0.000643
801.000000	-0.000585
800.000000	-0.000556
799.000000	-0.000566
798.000000	-0.000590
797.000000	-0.000596
796.000000	-0.000577
795.000000	-0.000551
794.000000	-0.000540
793.000000	-0.000547
792.000000	-0.000562
791.000000	-0.000571
790.000000	-0.000569
789.000000	-0.000560
788.000000	-0.000550
787.000000	-0.000552
786.000000	-0.000582
785.000000	-0.000646
784.000000	-0.000714
783.000000	-0.000738
782.000000	-0.000703
781.000000	-0.000648
780.000000	-0.000622
779.000000	-0.000633
778.000000	-0.000645
777.000000	-0.000642
776.000000	-0.000643
775.000000	-0.000667
774.000000	-0.000693
773.000000	-0.000680
772.000000	-0.000612
771.000000	-0.000527
770.000000	-0.000482
769.000000	-0.000505
768.000000	-0.000568
767.000000	-0.000616
766.000000	-0.000623
765.000000	-0.000604
764.000000	-0.000585
763.000000	-0.000574
762.000000	-0.000561
761.000000	-0.000537
760.000000	-0.000509
759.000000	-0.000494
758.000000	-0.000504
757.000000	-0.000535
756.000000	-0.000561
755.000000	-0.000562
754.000000	-0.000550
753.000000	-0.000559
752.000000	-0.000595
751.000000	-0.000636
750.000000	-0.000663
749.000000	-0.000679
748.000000	-0.000682
747.000000	-0.000661
746.000000	-0.000623
745.000000	-0.000613
744.000000	-0.000659
743.000000	-0.000726
742.000000	-0.000749
741.000000	-0.000692
740.000000	-0.000580
739.000000	-0.000474
738.000000	-0.000434
737.000000	-0.000481
736.000000	-0.000572
735.000000	-0.000633
734.000000	-0.000625
733.000000	-0.000587
732.000000	-0.000572
731.000000	-0.000596
730.000000	-0.000644
729.000000	-0.000697
728.000000	-0.000734
727.000000	-0.000736
726.000000	-0.000715
725.000000	-0.000714
724.000000	-0.000746
723.000000	-0.000758
722.000000	-0.000701
721.000000	-0.000609
720.000000	-0.000570
719.000000	-0.000615
718.000000	-0.000692
717.000000	-0.000737
716.000000	-0.000736
715.000000	-0.000710
714.000000	-0.000682
713.000000	-0.000669
712.000000	-0.000671
711.000000	-0.000677
710.000000	-0.000675
709.000000	-0.000668
708.000000	-0.000666
707.000000	-0.000666
706.000000	-0.000664
705.000000	-0.000655
704.000000	-0.000640
703.000000	-0.000614
702.000000	-0.000590
701.000000	-0.000609
700.000000	-0.000697
699.000000	-0.000824
698.000000	-0.000930
697.000000	-0.000979
696.000000	-0.000974
695.000000	-0.000930
694.000000	-0.000873
693.000000	-0.000833
692.000000	-0.000811
691.000000	-0.000765
690.000000	-0.000671
689.000000	-0.000575
688.000000	-0.000540
687.000000	-0.000562
686.000000	-0.000586
685.000000	-0.000589
684.000000	-0.000596
683.000000	-0.000624
682.000000	-0.000675
681.000000	-0.000749
680.000000	-0.000820
679.000000	-0.000826
678.000000	-0.000755
677.000000	-0.000658
676.000000	-0.000579
675.000000	-0.000524
674.000000	-0.000484
673.000000	-0.000455
672.000000	-0.000415
671.000000	-0.000328
670.000000	-0.000236
669.000000	-0.000286
668.000000	-0.000443
667.000000	-0.000598
666.000000	-0.000784
665.000000	-0.000853
664.000000	-0.000744
663.000000	-0.000587
662.000000	-0.000495
661.000000	-0.000465
660.000000	-0.000450
659.000000	-0.000437
658.000000	-0.000413
657.000000	-0.000347
656.000000	-0.000259
655.000000	-0.000261
654.000000	-0.000399
653.000000	-0.000555
652.000000	-0.000590
651.000000	-0.000488
650.000000	-0.000343
649.000000	-0.000243
648.000000	-0.000226
647.000000	-0.000267
646.000000	-0.000299
645.000000	-0.000295
644.000000	-0.000309
643.000000	-0.000382
642.000000	-0.000465
641.000000	-0.000487
640.000000	-0.000475
639.000000	-0.000496
638.000000	-0.000526
637.000000	-0.000469
636.000000	-0.000314
635.000000	-0.000134
634.000000	0.000030
633.000000	0.000192
632.000000	0.000331
631.000000	0.000393
630.000000	0.000395
629.000000	0.000412
628.000000	0.000445
627.000000	0.000415
626.000000	0.000314
625.000000	0.000262
624.000000	0.000385
623.000000	0.000726
622.000000	0.001238
621.000000	0.001752
620.000000	0.002010
619.000000	0.001883
618.000000	0.001561
617.000000	0.001346
616.000000	0.001286
615.000000	0.001219
614.000000	0.001120
613.000000	0.001171
612.000000	0.001431
611.000000	0.001681
610.000000	0.001674
609.000000	0.001412
608.000000	0.001099
607.000000	0.000935
606.000000	0.000957
605.000000	0.001016
604.000000	0.000914
603.000000	0.000632
602.000000	0.000404
601.000000	0.000474
600.000000	0.000824
