# Supplementary material for: Real-time monitoring of the reversible capture and release of CO2 on anthraquinone and riboflavin-modified graphitic electrodes using ATR-SEIRAS
Source: Chem Sci. 2025 Nov 4;16(48):23189–202. doi: 10.1039/d5sc05427c (PMC12584010; doi:10.1039/d5sc05427c)
Supplement: SC-016-D5SC05427C-s001 [file SC-016-D5SC05427C-s001.zip › Data Folders/Main Figures/Figure3/3a/006.ASC]

PE IR       SUBTECH     SPECTRUM    ASCII       PEDS        4.00        
   -1
006.ASC
24/06/26
16:04:40.00
24/06/26
16:04:40.00
Administrator

600.000000
#HDR
-1
-1
#GR
Wavenumber
A
1.0
0.0
4000.000000
-1.000000
3401
8
0.003480
-0.001194
#DATA
4000.000000	0.001089
3999.000000	0.001057
3998.000000	0.001032
3997.000000	0.001021
3996.000000	0.001022
3995.000000	0.001023
3994.000000	0.001023
3993.000000	0.001025
3992.000000	0.001039
3991.000000	0.001064
3990.000000	0.001090
3989.000000	0.001101
3988.000000	0.001090
3987.000000	0.001060
3986.000000	0.001024
3985.000000	0.000998
3984.000000	0.000996
3983.000000	0.001017
3982.000000	0.001053
3981.000000	0.001087
3980.000000	0.001101
3979.000000	0.001088
3978.000000	0.001055
3977.000000	0.001022
3976.000000	0.001005
3975.000000	0.001005
3974.000000	0.001016
3973.000000	0.001032
3972.000000	0.001050
3971.000000	0.001068
3970.000000	0.001077
3969.000000	0.001069
3968.000000	0.001046
3967.000000	0.001021
3966.000000	0.001003
3965.000000	0.000993
3964.000000	0.000994
3963.000000	0.001009
3962.000000	0.001039
3961.000000	0.001078
3960.000000	0.001108
3959.000000	0.001114
3958.000000	0.001098
3957.000000	0.001071
3956.000000	0.001048
3955.000000	0.001036
3954.000000	0.001031
3953.000000	0.001028
3952.000000	0.001022
3951.000000	0.001013
3950.000000	0.001005
3949.000000	0.000998
3948.000000	0.000993
3947.000000	0.000990
3946.000000	0.000988
3945.000000	0.000988
3944.000000	0.000988
3943.000000	0.000987
3942.000000	0.000981
3941.000000	0.000969
3940.000000	0.000959
3939.000000	0.000964
3938.000000	0.000990
3937.000000	0.001036
3936.000000	0.001093
3935.000000	0.001143
3934.000000	0.001172
3933.000000	0.001167
3932.000000	0.001124
3931.000000	0.001061
3930.000000	0.001005
3929.000000	0.000982
3928.000000	0.000995
3927.000000	0.001027
3926.000000	0.001055
3925.000000	0.001060
3924.000000	0.001037
3923.000000	0.000999
3922.000000	0.000967
3921.000000	0.000957
3920.000000	0.000975
3919.000000	0.001014
3918.000000	0.001064
3917.000000	0.001106
3916.000000	0.001126
3915.000000	0.001116
3914.000000	0.001085
3913.000000	0.001056
3912.000000	0.001046
3911.000000	0.001058
3910.000000	0.001084
3909.000000	0.001112
3908.000000	0.001134
3907.000000	0.001143
3906.000000	0.001137
3905.000000	0.001121
3904.000000	0.001102
3903.000000	0.001086
3902.000000	0.001069
3901.000000	0.001050
3900.000000	0.001029
3899.000000	0.001009
3898.000000	0.000996
3897.000000	0.000992
3896.000000	0.001001
3895.000000	0.001022
3894.000000	0.001046
3893.000000	0.001064
3892.000000	0.001071
3891.000000	0.001073
3890.000000	0.001076
3889.000000	0.001076
3888.000000	0.001074
3887.000000	0.001076
3886.000000	0.001087
3885.000000	0.001100
3884.000000	0.001095
3883.000000	0.001072
3882.000000	0.001043
3881.000000	0.001028
3880.000000	0.001027
3879.000000	0.001032
3878.000000	0.001031
3877.000000	0.001017
3876.000000	0.000993
3875.000000	0.000972
3874.000000	0.000969
3873.000000	0.000987
3872.000000	0.001022
3871.000000	0.001070
3870.000000	0.001125
3869.000000	0.001167
3868.000000	0.001180
3867.000000	0.001164
3866.000000	0.001135
3865.000000	0.001106
3864.000000	0.001078
3863.000000	0.001053
3862.000000	0.001040
3861.000000	0.001047
3860.000000	0.001070
3859.000000	0.001104
3858.000000	0.001148
3857.000000	0.001198
3856.000000	0.001235
3855.000000	0.001247
3854.000000	0.001256
3853.000000	0.001283
3852.000000	0.001295
3851.000000	0.001259
3850.000000	0.001189
3849.000000	0.001119
3848.000000	0.001067
3847.000000	0.001029
3846.000000	0.000995
3845.000000	0.000969
3844.000000	0.000963
3843.000000	0.000988
3842.000000	0.001038
3841.000000	0.001096
3840.000000	0.001149
3839.000000	0.001192
3838.000000	0.001222
3837.000000	0.001235
3836.000000	0.001224
3835.000000	0.001190
3834.000000	0.001152
3833.000000	0.001132
3832.000000	0.001142
3831.000000	0.001168
3830.000000	0.001182
3829.000000	0.001166
3828.000000	0.001126
3827.000000	0.001084
3826.000000	0.001059
3825.000000	0.001052
3824.000000	0.001056
3823.000000	0.001080
3822.000000	0.001138
3821.000000	0.001212
3820.000000	0.001263
3819.000000	0.001273
3818.000000	0.001254
3817.000000	0.001230
3816.000000	0.001212
3815.000000	0.001194
3814.000000	0.001163
3813.000000	0.001123
3812.000000	0.001096
3811.000000	0.001095
3810.000000	0.001117
3809.000000	0.001151
3808.000000	0.001186
3807.000000	0.001218
3806.000000	0.001243
3805.000000	0.001260
3804.000000	0.001274
3803.000000	0.001290
3802.000000	0.001305
3801.000000	0.001305
3800.000000	0.001280
3799.000000	0.001231
3798.000000	0.001174
3797.000000	0.001128
3796.000000	0.001099
3795.000000	0.001078
3794.000000	0.001057
3793.000000	0.001036
3792.000000	0.001024
3791.000000	0.001026
3790.000000	0.001039
3789.000000	0.001053
3788.000000	0.001056
3787.000000	0.001044
3786.000000	0.001024
3785.000000	0.001005
3784.000000	0.000994
3783.000000	0.000994
3782.000000	0.001006
3781.000000	0.001024
3780.000000	0.001036
3779.000000	0.001033
3778.000000	0.001023
3777.000000	0.001024
3776.000000	0.001043
3775.000000	0.001070
3774.000000	0.001090
3773.000000	0.001097
3772.000000	0.001100
3771.000000	0.001110
3770.000000	0.001123
3769.000000	0.001124
3768.000000	0.001106
3767.000000	0.001080
3766.000000	0.001062
3765.000000	0.001059
3764.000000	0.001062
3763.000000	0.001057
3762.000000	0.001046
3761.000000	0.001045
3760.000000	0.001066
3759.000000	0.001098
3758.000000	0.001121
3757.000000	0.001129
3756.000000	0.001129
3755.000000	0.001131
3754.000000	0.001144
3753.000000	0.001176
3752.000000	0.001224
3751.000000	0.001272
3750.000000	0.001311
3749.000000	0.001346
3748.000000	0.001376
3747.000000	0.001383
3746.000000	0.001351
3745.000000	0.001286
3744.000000	0.001220
3743.000000	0.001173
3742.000000	0.001141
3741.000000	0.001126
3740.000000	0.001138
3739.000000	0.001168
3738.000000	0.001188
3737.000000	0.001180
3736.000000	0.001137
3735.000000	0.001068
3734.000000	0.001004
3733.000000	0.000986
3732.000000	0.001022
3731.000000	0.001078
3730.000000	0.001114
3729.000000	0.001125
3728.000000	0.001132
3727.000000	0.001158
3726.000000	0.001202
3725.000000	0.001240
3724.000000	0.001243
3723.000000	0.001205
3722.000000	0.001141
3721.000000	0.001076
3720.000000	0.001027
3719.000000	0.001001
3718.000000	0.000999
3717.000000	0.001023
3716.000000	0.001064
3715.000000	0.001109
3714.000000	0.001155
3713.000000	0.001205
3712.000000	0.001245
3711.000000	0.001243
3710.000000	0.001193
3709.000000	0.001129
3708.000000	0.001087
3707.000000	0.001077
3706.000000	0.001085
3705.000000	0.001086
3704.000000	0.001068
3703.000000	0.001031
3702.000000	0.000989
3701.000000	0.000961
3700.000000	0.000956
3699.000000	0.000973
3698.000000	0.001001
3697.000000	0.001030
3696.000000	0.001054
3695.000000	0.001070
3694.000000	0.001083
3693.000000	0.001098
3692.000000	0.001109
3691.000000	0.001098
3690.000000	0.001058
3689.000000	0.001014
3688.000000	0.001002
3687.000000	0.001022
3686.000000	0.001047
3685.000000	0.001063
3684.000000	0.001073
3683.000000	0.001087
3682.000000	0.001100
3681.000000	0.001109
3680.000000	0.001122
3679.000000	0.001147
3678.000000	0.001181
3677.000000	0.001207
3676.000000	0.001217
3675.000000	0.001216
3674.000000	0.001215
3673.000000	0.001218
3672.000000	0.001214
3671.000000	0.001196
3670.000000	0.001159
3669.000000	0.001108
3668.000000	0.001060
3667.000000	0.001032
3666.000000	0.001029
3665.000000	0.001041
3664.000000	0.001058
3663.000000	0.001069
3662.000000	0.001075
3661.000000	0.001081
3660.000000	0.001090
3659.000000	0.001100
3658.000000	0.001102
3657.000000	0.001097
3656.000000	0.001099
3655.000000	0.001113
3654.000000	0.001128
3653.000000	0.001123
3652.000000	0.001092
3651.000000	0.001050
3650.000000	0.001027
3649.000000	0.001030
3648.000000	0.001037
3647.000000	0.001033
3646.000000	0.001024
3645.000000	0.001024
3644.000000	0.001037
3643.000000	0.001058
3642.000000	0.001078
3641.000000	0.001087
3640.000000	0.001079
3639.000000	0.001055
3638.000000	0.001026
3637.000000	0.001007
3636.000000	0.001005
3635.000000	0.001016
3634.000000	0.001030
3633.000000	0.001039
3632.000000	0.001047
3631.000000	0.001072
3630.000000	0.001128
3629.000000	0.001186
3628.000000	0.001191
3627.000000	0.001139
3626.000000	0.001067
3625.000000	0.001005
3624.000000	0.000956
3623.000000	0.000902
3622.000000	0.000837
3621.000000	0.000781
3620.000000	0.000767
3619.000000	0.000808
3618.000000	0.000878
3617.000000	0.000944
3616.000000	0.000989
3615.000000	0.001013
3614.000000	0.001028
3613.000000	0.001043
3612.000000	0.001059
3611.000000	0.001074
3610.000000	0.001091
3609.000000	0.001112
3608.000000	0.001124
3607.000000	0.001116
3606.000000	0.001087
3605.000000	0.001047
3604.000000	0.001011
3603.000000	0.000989
3602.000000	0.000982
3601.000000	0.000981
3600.000000	0.000971
3599.000000	0.000944
3598.000000	0.000909
3597.000000	0.000888
3596.000000	0.000896
3595.000000	0.000926
3594.000000	0.000958
3593.000000	0.000973
3592.000000	0.000968
3591.000000	0.000952
3590.000000	0.000936
3589.000000	0.000928
3588.000000	0.000932
3587.000000	0.000946
3586.000000	0.000964
3585.000000	0.000984
3584.000000	0.001003
3583.000000	0.001016
3582.000000	0.001020
3581.000000	0.001011
3580.000000	0.000986
3579.000000	0.000953
3578.000000	0.000924
3577.000000	0.000913
3576.000000	0.000927
3575.000000	0.000954
3574.000000	0.000978
3573.000000	0.000984
3572.000000	0.000978
3571.000000	0.000977
3570.000000	0.000991
3569.000000	0.001020
3568.000000	0.001049
3567.000000	0.001060
3566.000000	0.001052
3565.000000	0.001036
3564.000000	0.001022
3563.000000	0.001015
3562.000000	0.001014
3561.000000	0.001014
3560.000000	0.001008
3559.000000	0.000998
3558.000000	0.000993
3557.000000	0.001003
3556.000000	0.001025
3555.000000	0.001050
3554.000000	0.001061
3553.000000	0.001048
3552.000000	0.001014
3551.000000	0.000975
3550.000000	0.000955
3549.000000	0.000962
3548.000000	0.000982
3547.000000	0.000992
3546.000000	0.000978
3545.000000	0.000955
3544.000000	0.000947
3543.000000	0.000960
3542.000000	0.000978
3541.000000	0.000982
3540.000000	0.000963
3539.000000	0.000928
3538.000000	0.000892
3537.000000	0.000863
3536.000000	0.000846
3535.000000	0.000839
3534.000000	0.000847
3533.000000	0.000874
3532.000000	0.000914
3531.000000	0.000947
3530.000000	0.000953
3529.000000	0.000929
3528.000000	0.000901
3527.000000	0.000895
3526.000000	0.000917
3525.000000	0.000944
3524.000000	0.000953
3523.000000	0.000936
3522.000000	0.000908
3521.000000	0.000889
3520.000000	0.000891
3519.000000	0.000908
3518.000000	0.000926
3517.000000	0.000934
3516.000000	0.000933
3515.000000	0.000931
3514.000000	0.000932
3513.000000	0.000929
3512.000000	0.000912
3511.000000	0.000886
3510.000000	0.000866
3509.000000	0.000867
3508.000000	0.000894
3507.000000	0.000939
3506.000000	0.000982
3505.000000	0.000998
3504.000000	0.000973
3503.000000	0.000918
3502.000000	0.000866
3501.000000	0.000837
3500.000000	0.000833
3499.000000	0.000849
3498.000000	0.000883
3497.000000	0.000931
3496.000000	0.000973
3495.000000	0.000985
3494.000000	0.000959
3493.000000	0.000917
3492.000000	0.000884
3491.000000	0.000876
3490.000000	0.000888
3489.000000	0.000908
3488.000000	0.000926
3487.000000	0.000939
3486.000000	0.000949
3485.000000	0.000959
3484.000000	0.000972
3483.000000	0.000984
3482.000000	0.000991
3481.000000	0.000987
3480.000000	0.000968
3479.000000	0.000938
3478.000000	0.000910
3477.000000	0.000897
3476.000000	0.000901
3475.000000	0.000911
3474.000000	0.000915
3473.000000	0.000908
3472.000000	0.000899
3471.000000	0.000897
3470.000000	0.000903
3469.000000	0.000910
3468.000000	0.000912
3467.000000	0.000909
3466.000000	0.000913
3465.000000	0.000930
3464.000000	0.000953
3463.000000	0.000970
3462.000000	0.000976
3461.000000	0.000978
3460.000000	0.000986
3459.000000	0.000998
3458.000000	0.001008
3457.000000	0.001006
3456.000000	0.000988
3455.000000	0.000957
3454.000000	0.000924
3453.000000	0.000906
3452.000000	0.000903
3451.000000	0.000905
3450.000000	0.000901
3449.000000	0.000893
3448.000000	0.000896
3447.000000	0.000916
3446.000000	0.000945
3445.000000	0.000969
3444.000000	0.000983
3443.000000	0.000992
3442.000000	0.001002
3441.000000	0.001011
3440.000000	0.001013
3439.000000	0.001001
3438.000000	0.000978
3437.000000	0.000955
3436.000000	0.000946
3435.000000	0.000960
3434.000000	0.000996
3433.000000	0.001032
3432.000000	0.001043
3431.000000	0.001016
3430.000000	0.000961
3429.000000	0.000904
3428.000000	0.000869
3427.000000	0.000858
3426.000000	0.000861
3425.000000	0.000868
3424.000000	0.000878
3423.000000	0.000894
3422.000000	0.000918
3421.000000	0.000943
3420.000000	0.000956
3419.000000	0.000953
3418.000000	0.000939
3417.000000	0.000924
3416.000000	0.000916
3415.000000	0.000913
3414.000000	0.000913
3413.000000	0.000922
3412.000000	0.000943
3411.000000	0.000972
3410.000000	0.000995
3409.000000	0.001003
3408.000000	0.000995
3407.000000	0.000981
3406.000000	0.000973
3405.000000	0.000977
3404.000000	0.000989
3403.000000	0.000998
3402.000000	0.000996
3401.000000	0.000982
3400.000000	0.000966
3399.000000	0.000961
3398.000000	0.000978
3397.000000	0.001013
3396.000000	0.001044
3395.000000	0.001042
3394.000000	0.001003
3393.000000	0.000947
3392.000000	0.000904
3391.000000	0.000892
3390.000000	0.000903
3389.000000	0.000920
3388.000000	0.000927
3387.000000	0.000916
3386.000000	0.000889
3385.000000	0.000855
3384.000000	0.000835
3383.000000	0.000838
3382.000000	0.000863
3381.000000	0.000898
3380.000000	0.000930
3379.000000	0.000951
3378.000000	0.000954
3377.000000	0.000941
3376.000000	0.000920
3375.000000	0.000907
3374.000000	0.000910
3373.000000	0.000926
3372.000000	0.000942
3371.000000	0.000951
3370.000000	0.000952
3369.000000	0.000945
3368.000000	0.000930
3367.000000	0.000908
3366.000000	0.000887
3365.000000	0.000876
3364.000000	0.000882
3363.000000	0.000901
3362.000000	0.000928
3361.000000	0.000954
3360.000000	0.000967
3359.000000	0.000963
3358.000000	0.000948
3357.000000	0.000934
3356.000000	0.000927
3355.000000	0.000926
3354.000000	0.000924
3353.000000	0.000924
3352.000000	0.000929
3351.000000	0.000936
3350.000000	0.000941
3349.000000	0.000941
3348.000000	0.000944
3347.000000	0.000954
3346.000000	0.000969
3345.000000	0.000978
3344.000000	0.000970
3343.000000	0.000942
3342.000000	0.000906
3341.000000	0.000886
3340.000000	0.000895
3339.000000	0.000923
3338.000000	0.000942
3337.000000	0.000940
3336.000000	0.000928
3335.000000	0.000924
3334.000000	0.000935
3333.000000	0.000950
3332.000000	0.000965
3331.000000	0.000979
3330.000000	0.000996
3329.000000	0.001007
3328.000000	0.000999
3327.000000	0.000971
3326.000000	0.000938
3325.000000	0.000917
3324.000000	0.000911
3323.000000	0.000914
3322.000000	0.000919
3321.000000	0.000928
3320.000000	0.000941
3319.000000	0.000952
3318.000000	0.000956
3317.000000	0.000957
3316.000000	0.000960
3315.000000	0.000965
3314.000000	0.000965
3313.000000	0.000962
3312.000000	0.000965
3311.000000	0.000980
3310.000000	0.000993
3309.000000	0.000984
3308.000000	0.000948
3307.000000	0.000902
3306.000000	0.000866
3305.000000	0.000842
3304.000000	0.000823
3303.000000	0.000805
3302.000000	0.000801
3301.000000	0.000825
3300.000000	0.000870
3299.000000	0.000909
3298.000000	0.000924
3297.000000	0.000921
3296.000000	0.000923
3295.000000	0.000934
3294.000000	0.000937
3293.000000	0.000918
3292.000000	0.000895
3291.000000	0.000895
3290.000000	0.000922
3289.000000	0.000950
3288.000000	0.000954
3287.000000	0.000939
3286.000000	0.000924
3285.000000	0.000923
3284.000000	0.000933
3283.000000	0.000946
3282.000000	0.000958
3281.000000	0.000962
3280.000000	0.000955
3279.000000	0.000942
3278.000000	0.000934
3277.000000	0.000934
3276.000000	0.000937
3275.000000	0.000931
3274.000000	0.000920
3273.000000	0.000912
3272.000000	0.000917
3271.000000	0.000937
3270.000000	0.000963
3269.000000	0.000985
3268.000000	0.000994
3267.000000	0.000989
3266.000000	0.000973
3265.000000	0.000960
3264.000000	0.000962
3263.000000	0.000977
3262.000000	0.000990
3261.000000	0.000987
3260.000000	0.000963
3259.000000	0.000930
3258.000000	0.000909
3257.000000	0.000912
3256.000000	0.000936
3255.000000	0.000964
3254.000000	0.000980
3253.000000	0.000983
3252.000000	0.000981
3251.000000	0.000979
3250.000000	0.000977
3249.000000	0.000973
3248.000000	0.000967
3247.000000	0.000962
3246.000000	0.000960
3245.000000	0.000961
3244.000000	0.000964
3243.000000	0.000968
3242.000000	0.000968
3241.000000	0.000959
3240.000000	0.000940
3239.000000	0.000916
3238.000000	0.000895
3237.000000	0.000888
3236.000000	0.000904
3235.000000	0.000941
3234.000000	0.000983
3233.000000	0.001007
3232.000000	0.001004
3231.000000	0.000984
3230.000000	0.000963
3229.000000	0.000954
3228.000000	0.000956
3227.000000	0.000967
3226.000000	0.000980
3225.000000	0.000993
3224.000000	0.001005
3223.000000	0.001016
3222.000000	0.001028
3221.000000	0.001041
3220.000000	0.001046
3219.000000	0.001037
3218.000000	0.001012
3217.000000	0.000980
3216.000000	0.000961
3215.000000	0.000970
3214.000000	0.001004
3213.000000	0.001036
3212.000000	0.001043
3211.000000	0.001024
3210.000000	0.001002
3209.000000	0.000991
3208.000000	0.000986
3207.000000	0.000975
3206.000000	0.000959
3205.000000	0.000954
3204.000000	0.000968
3203.000000	0.000988
3202.000000	0.000996
3201.000000	0.000982
3200.000000	0.000951
3199.000000	0.000915
3198.000000	0.000889
3197.000000	0.000883
3196.000000	0.000898
3195.000000	0.000928
3194.000000	0.000961
3193.000000	0.000989
3192.000000	0.001006
3191.000000	0.001011
3190.000000	0.001003
3189.000000	0.000986
3188.000000	0.000966
3187.000000	0.000945
3186.000000	0.000925
3185.000000	0.000909
3184.000000	0.000902
3183.000000	0.000908
3182.000000	0.000925
3181.000000	0.000947
3180.000000	0.000967
3179.000000	0.000978
3178.000000	0.000974
3177.000000	0.000961
3176.000000	0.000947
3175.000000	0.000936
3174.000000	0.000925
3173.000000	0.000913
3172.000000	0.000903
3171.000000	0.000904
3170.000000	0.000918
3169.000000	0.000941
3168.000000	0.000968
3167.000000	0.000992
3166.000000	0.001000
3165.000000	0.000986
3164.000000	0.000957
3163.000000	0.000934
3162.000000	0.000930
3161.000000	0.000940
3160.000000	0.000952
3159.000000	0.000960
3158.000000	0.000961
3157.000000	0.000948
3156.000000	0.000918
3155.000000	0.000882
3154.000000	0.000865
3153.000000	0.000881
3152.000000	0.000916
3151.000000	0.000945
3150.000000	0.000951
3149.000000	0.000941
3148.000000	0.000934
3147.000000	0.000941
3146.000000	0.000954
3145.000000	0.000959
3144.000000	0.000950
3143.000000	0.000938
3142.000000	0.000939
3141.000000	0.000951
3140.000000	0.000961
3139.000000	0.000951
3138.000000	0.000921
3137.000000	0.000885
3136.000000	0.000862
3135.000000	0.000863
3134.000000	0.000885
3133.000000	0.000909
3132.000000	0.000916
3131.000000	0.000906
3130.000000	0.000895
3129.000000	0.000896
3128.000000	0.000905
3127.000000	0.000912
3126.000000	0.000916
3125.000000	0.000928
3124.000000	0.000950
3123.000000	0.000971
3122.000000	0.000976
3121.000000	0.000968
3120.000000	0.000961
3119.000000	0.000960
3118.000000	0.000962
3117.000000	0.000954
3116.000000	0.000936
3115.000000	0.000920
3114.000000	0.000913
3113.000000	0.000913
3112.000000	0.000909
3111.000000	0.000891
3110.000000	0.000865
3109.000000	0.000847
3108.000000	0.000848
3107.000000	0.000863
3106.000000	0.000875
3105.000000	0.000874
3104.000000	0.000868
3103.000000	0.000875
3102.000000	0.000897
3101.000000	0.000910
3100.000000	0.000894
3099.000000	0.000857
3098.000000	0.000831
3097.000000	0.000836
3096.000000	0.000864
3095.000000	0.000892
3094.000000	0.000909
3093.000000	0.000921
3092.000000	0.000932
3091.000000	0.000939
3090.000000	0.000942
3089.000000	0.000945
3088.000000	0.000950
3087.000000	0.000950
3086.000000	0.000938
3085.000000	0.000917
3084.000000	0.000893
3083.000000	0.000873
3082.000000	0.000858
3081.000000	0.000853
3080.000000	0.000860
3079.000000	0.000875
3078.000000	0.000889
3077.000000	0.000897
3076.000000	0.000899
3075.000000	0.000895
3074.000000	0.000887
3073.000000	0.000881
3072.000000	0.000880
3071.000000	0.000887
3070.000000	0.000899
3069.000000	0.000914
3068.000000	0.000928
3067.000000	0.000938
3066.000000	0.000935
3065.000000	0.000923
3064.000000	0.000910
3063.000000	0.000900
3062.000000	0.000890
3061.000000	0.000878
3060.000000	0.000868
3059.000000	0.000866
3058.000000	0.000870
3057.000000	0.000875
3056.000000	0.000880
3055.000000	0.000886
3054.000000	0.000890
3053.000000	0.000891
3052.000000	0.000889
3051.000000	0.000890
3050.000000	0.000895
3049.000000	0.000904
3048.000000	0.000913
3047.000000	0.000924
3046.000000	0.000934
3045.000000	0.000936
3044.000000	0.000929
3043.000000	0.000919
3042.000000	0.000911
3041.000000	0.000910
3040.000000	0.000915
3039.000000	0.000926
3038.000000	0.000942
3037.000000	0.000953
3036.000000	0.000955
3035.000000	0.000944
3034.000000	0.000924
3033.000000	0.000897
3032.000000	0.000872
3031.000000	0.000860
3030.000000	0.000863
3029.000000	0.000876
3028.000000	0.000883
3027.000000	0.000879
3026.000000	0.000868
3025.000000	0.000857
3024.000000	0.000850
3023.000000	0.000846
3022.000000	0.000848
3021.000000	0.000858
3020.000000	0.000875
3019.000000	0.000893
3018.000000	0.000907
3017.000000	0.000909
3016.000000	0.000897
3015.000000	0.000880
3014.000000	0.000870
3013.000000	0.000872
3012.000000	0.000876
3011.000000	0.000870
3010.000000	0.000851
3009.000000	0.000835
3008.000000	0.000836
3007.000000	0.000854
3006.000000	0.000878
3005.000000	0.000892
3004.000000	0.000888
3003.000000	0.000873
3002.000000	0.000863
3001.000000	0.000863
3000.000000	0.000866
2999.000000	0.000859
2998.000000	0.000838
2997.000000	0.000813
2996.000000	0.000797
2995.000000	0.000791
2994.000000	0.000786
2993.000000	0.000779
2992.000000	0.000776
2991.000000	0.000781
2990.000000	0.000792
2989.000000	0.000804
2988.000000	0.000813
2987.000000	0.000819
2986.000000	0.000821
2985.000000	0.000816
2984.000000	0.000801
2983.000000	0.000777
2982.000000	0.000753
2981.000000	0.000738
2980.000000	0.000741
2979.000000	0.000762
2978.000000	0.000787
2977.000000	0.000807
2976.000000	0.000815
2975.000000	0.000815
2974.000000	0.000809
2973.000000	0.000798
2972.000000	0.000788
2971.000000	0.000781
2970.000000	0.000771
2969.000000	0.000749
2968.000000	0.000714
2967.000000	0.000680
2966.000000	0.000664
2965.000000	0.000670
2964.000000	0.000692
2963.000000	0.000716
2962.000000	0.000731
2961.000000	0.000732
2960.000000	0.000728
2959.000000	0.000731
2958.000000	0.000749
2957.000000	0.000774
2956.000000	0.000794
2955.000000	0.000805
2954.000000	0.000809
2953.000000	0.000809
2952.000000	0.000801
2951.000000	0.000785
2950.000000	0.000770
2949.000000	0.000763
2948.000000	0.000764
2947.000000	0.000765
2946.000000	0.000754
2945.000000	0.000729
2944.000000	0.000698
2943.000000	0.000669
2942.000000	0.000649
2941.000000	0.000639
2940.000000	0.000642
2939.000000	0.000656
2938.000000	0.000680
2937.000000	0.000705
2936.000000	0.000725
2935.000000	0.000735
2934.000000	0.000735
2933.000000	0.000725
2932.000000	0.000713
2931.000000	0.000709
2930.000000	0.000722
2929.000000	0.000744
2928.000000	0.000760
2927.000000	0.000762
2926.000000	0.000754
2925.000000	0.000746
2924.000000	0.000744
2923.000000	0.000748
2922.000000	0.000756
2921.000000	0.000763
2920.000000	0.000763
2919.000000	0.000757
2918.000000	0.000757
2917.000000	0.000766
2916.000000	0.000774
2915.000000	0.000769
2914.000000	0.000753
2913.000000	0.000741
2912.000000	0.000743
2911.000000	0.000752
2910.000000	0.000753
2909.000000	0.000742
2908.000000	0.000726
2907.000000	0.000718
2906.000000	0.000723
2905.000000	0.000742
2904.000000	0.000767
2903.000000	0.000791
2902.000000	0.000808
2901.000000	0.000813
2900.000000	0.000804
2899.000000	0.000786
2898.000000	0.000771
2897.000000	0.000767
2896.000000	0.000777
2895.000000	0.000787
2894.000000	0.000786
2893.000000	0.000772
2892.000000	0.000760
2891.000000	0.000760
2890.000000	0.000772
2889.000000	0.000788
2888.000000	0.000803
2887.000000	0.000812
2886.000000	0.000809
2885.000000	0.000795
2884.000000	0.000779
2883.000000	0.000776
2882.000000	0.000791
2881.000000	0.000815
2880.000000	0.000833
2879.000000	0.000839
2878.000000	0.000835
2877.000000	0.000822
2876.000000	0.000805
2875.000000	0.000790
2874.000000	0.000785
2873.000000	0.000789
2872.000000	0.000794
2871.000000	0.000793
2870.000000	0.000779
2869.000000	0.000760
2868.000000	0.000744
2867.000000	0.000739
2866.000000	0.000733
2865.000000	0.000714
2864.000000	0.000687
2863.000000	0.000675
2862.000000	0.000696
2861.000000	0.000742
2860.000000	0.000788
2859.000000	0.000819
2858.000000	0.000833
2857.000000	0.000831
2856.000000	0.000810
2855.000000	0.000779
2854.000000	0.000758
2853.000000	0.000758
2852.000000	0.000767
2851.000000	0.000773
2850.000000	0.000776
2849.000000	0.000788
2848.000000	0.000812
2847.000000	0.000837
2846.000000	0.000846
2845.000000	0.000833
2844.000000	0.000807
2843.000000	0.000786
2842.000000	0.000778
2841.000000	0.000778
2840.000000	0.000772
2839.000000	0.000756
2838.000000	0.000740
2837.000000	0.000736
2836.000000	0.000747
2835.000000	0.000764
2834.000000	0.000779
2833.000000	0.000787
2832.000000	0.000789
2831.000000	0.000786
2830.000000	0.000784
2829.000000	0.000787
2828.000000	0.000792
2827.000000	0.000794
2826.000000	0.000793
2825.000000	0.000791
2824.000000	0.000789
2823.000000	0.000789
2822.000000	0.000789
2821.000000	0.000796
2820.000000	0.000812
2819.000000	0.000834
2818.000000	0.000851
2817.000000	0.000853
2816.000000	0.000844
2815.000000	0.000833
2814.000000	0.000827
2813.000000	0.000822
2812.000000	0.000812
2811.000000	0.000793
2810.000000	0.000777
2809.000000	0.000773
2808.000000	0.000785
2807.000000	0.000810
2806.000000	0.000832
2805.000000	0.000840
2804.000000	0.000828
2803.000000	0.000808
2802.000000	0.000794
2801.000000	0.000792
2800.000000	0.000793
2799.000000	0.000791
2798.000000	0.000789
2797.000000	0.000798
2796.000000	0.000815
2795.000000	0.000825
2794.000000	0.000816
2793.000000	0.000789
2792.000000	0.000762
2791.000000	0.000752
2790.000000	0.000763
2789.000000	0.000782
2788.000000	0.000795
2787.000000	0.000797
2786.000000	0.000794
2785.000000	0.000795
2784.000000	0.000796
2783.000000	0.000790
2782.000000	0.000773
2781.000000	0.000751
2780.000000	0.000735
2779.000000	0.000734
2778.000000	0.000745
2777.000000	0.000756
2776.000000	0.000754
2775.000000	0.000738
2774.000000	0.000724
2773.000000	0.000722
2772.000000	0.000733
2771.000000	0.000746
2770.000000	0.000751
2769.000000	0.000747
2768.000000	0.000740
2767.000000	0.000746
2766.000000	0.000769
2765.000000	0.000796
2764.000000	0.000806
2763.000000	0.000794
2762.000000	0.000772
2761.000000	0.000757
2760.000000	0.000753
2759.000000	0.000750
2758.000000	0.000749
2757.000000	0.000753
2756.000000	0.000763
2755.000000	0.000770
2754.000000	0.000768
2753.000000	0.000764
2752.000000	0.000766
2751.000000	0.000774
2750.000000	0.000778
2749.000000	0.000773
2748.000000	0.000759
2747.000000	0.000745
2746.000000	0.000739
2745.000000	0.000741
2744.000000	0.000743
2743.000000	0.000734
2742.000000	0.000713
2741.000000	0.000691
2740.000000	0.000681
2739.000000	0.000680
2738.000000	0.000683
2737.000000	0.000690
2736.000000	0.000712
2735.000000	0.000747
2734.000000	0.000777
2733.000000	0.000783
2732.000000	0.000762
2731.000000	0.000729
2730.000000	0.000703
2729.000000	0.000693
2728.000000	0.000695
2727.000000	0.000704
2726.000000	0.000712
2725.000000	0.000717
2724.000000	0.000723
2723.000000	0.000739
2722.000000	0.000759
2721.000000	0.000768
2720.000000	0.000753
2719.000000	0.000723
2718.000000	0.000702
2717.000000	0.000704
2716.000000	0.000719
2715.000000	0.000730
2714.000000	0.000730
2713.000000	0.000724
2712.000000	0.000727
2711.000000	0.000740
2710.000000	0.000757
2709.000000	0.000762
2708.000000	0.000750
2707.000000	0.000730
2706.000000	0.000715
2705.000000	0.000712
2704.000000	0.000713
2703.000000	0.000709
2702.000000	0.000699
2701.000000	0.000691
2700.000000	0.000689
2699.000000	0.000695
2698.000000	0.000703
2697.000000	0.000707
2696.000000	0.000703
2695.000000	0.000692
2694.000000	0.000682
2693.000000	0.000680
2692.000000	0.000682
2691.000000	0.000683
2690.000000	0.000681
2689.000000	0.000680
2688.000000	0.000679
2687.000000	0.000678
2686.000000	0.000681
2685.000000	0.000696
2684.000000	0.000718
2683.000000	0.000731
2682.000000	0.000720
2681.000000	0.000691
2680.000000	0.000667
2679.000000	0.000660
2678.000000	0.000666
2677.000000	0.000675
2676.000000	0.000680
2675.000000	0.000685
2674.000000	0.000694
2673.000000	0.000703
2672.000000	0.000705
2671.000000	0.000695
2670.000000	0.000682
2669.000000	0.000681
2668.000000	0.000702
2667.000000	0.000735
2666.000000	0.000757
2665.000000	0.000754
2664.000000	0.000735
2663.000000	0.000718
2662.000000	0.000714
2661.000000	0.000716
2660.000000	0.000716
2659.000000	0.000718
2658.000000	0.000730
2657.000000	0.000748
2656.000000	0.000757
2655.000000	0.000746
2654.000000	0.000723
2653.000000	0.000706
2652.000000	0.000703
2651.000000	0.000711
2650.000000	0.000721
2649.000000	0.000724
2648.000000	0.000723
2647.000000	0.000719
2646.000000	0.000713
2645.000000	0.000704
2644.000000	0.000694
2643.000000	0.000683
2642.000000	0.000672
2641.000000	0.000662
2640.000000	0.000659
2639.000000	0.000664
2638.000000	0.000674
2637.000000	0.000683
2636.000000	0.000687
2635.000000	0.000688
2634.000000	0.000684
2633.000000	0.000671
2632.000000	0.000649
2631.000000	0.000632
2630.000000	0.000630
2629.000000	0.000638
2628.000000	0.000639
2627.000000	0.000628
2626.000000	0.000615
2625.000000	0.000618
2624.000000	0.000645
2623.000000	0.000692
2622.000000	0.000738
2621.000000	0.000762
2620.000000	0.000752
2619.000000	0.000721
2618.000000	0.000695
2617.000000	0.000690
2616.000000	0.000696
2615.000000	0.000694
2614.000000	0.000676
2613.000000	0.000650
2612.000000	0.000626
2611.000000	0.000614
2610.000000	0.000614
2609.000000	0.000623
2608.000000	0.000634
2607.000000	0.000639
2606.000000	0.000639
2605.000000	0.000635
2604.000000	0.000629
2603.000000	0.000618
2602.000000	0.000607
2601.000000	0.000603
2600.000000	0.000608
2599.000000	0.000616
2598.000000	0.000623
2597.000000	0.000625
2596.000000	0.000624
2595.000000	0.000619
2594.000000	0.000610
2593.000000	0.000601
2592.000000	0.000598
2591.000000	0.000602
2590.000000	0.000610
2589.000000	0.000618
2588.000000	0.000626
2587.000000	0.000633
2586.000000	0.000639
2585.000000	0.000640
2584.000000	0.000633
2583.000000	0.000620
2582.000000	0.000610
2581.000000	0.000614
2580.000000	0.000632
2579.000000	0.000652
2578.000000	0.000658
2577.000000	0.000646
2576.000000	0.000624
2575.000000	0.000607
2574.000000	0.000605
2573.000000	0.000619
2572.000000	0.000644
2571.000000	0.000667
2570.000000	0.000676
2569.000000	0.000667
2568.000000	0.000649
2567.000000	0.000635
2566.000000	0.000628
2565.000000	0.000621
2564.000000	0.000610
2563.000000	0.000597
2562.000000	0.000591
2561.000000	0.000592
2560.000000	0.000600
2559.000000	0.000615
2558.000000	0.000644
2557.000000	0.000682
2556.000000	0.000715
2555.000000	0.000725
2554.000000	0.000710
2553.000000	0.000679
2552.000000	0.000646
2551.000000	0.000616
2550.000000	0.000594
2549.000000	0.000583
2548.000000	0.000585
2547.000000	0.000596
2546.000000	0.000606
2545.000000	0.000603
2544.000000	0.000589
2543.000000	0.000576
2542.000000	0.000574
2541.000000	0.000583
2540.000000	0.000599
2539.000000	0.000614
2538.000000	0.000625
2537.000000	0.000627
2536.000000	0.000621
2535.000000	0.000615
2534.000000	0.000612
2533.000000	0.000608
2532.000000	0.000600
2531.000000	0.000594
2530.000000	0.000595
2529.000000	0.000597
2528.000000	0.000586
2527.000000	0.000561
2526.000000	0.000539
2525.000000	0.000537
2524.000000	0.000557
2523.000000	0.000592
2522.000000	0.000630
2521.000000	0.000662
2520.000000	0.000674
2519.000000	0.000664
2518.000000	0.000638
2517.000000	0.000604
2516.000000	0.000575
2515.000000	0.000559
2514.000000	0.000561
2513.000000	0.000573
2512.000000	0.000579
2511.000000	0.000574
2510.000000	0.000567
2509.000000	0.000574
2508.000000	0.000596
2507.000000	0.000628
2506.000000	0.000663
2505.000000	0.000690
2504.000000	0.000695
2503.000000	0.000675
2502.000000	0.000639
2501.000000	0.000606
2500.000000	0.000587
2499.000000	0.000580
2498.000000	0.000576
2497.000000	0.000569
2496.000000	0.000553
2495.000000	0.000534
2494.000000	0.000522
2493.000000	0.000523
2492.000000	0.000536
2491.000000	0.000549
2490.000000	0.000556
2489.000000	0.000559
2488.000000	0.000559
2487.000000	0.000556
2486.000000	0.000553
2485.000000	0.000553
2484.000000	0.000555
2483.000000	0.000555
2482.000000	0.000552
2481.000000	0.000555
2480.000000	0.000569
2479.000000	0.000588
2478.000000	0.000597
2477.000000	0.000583
2476.000000	0.000552
2475.000000	0.000524
2474.000000	0.000521
2473.000000	0.000545
2472.000000	0.000575
2471.000000	0.000586
2470.000000	0.000571
2469.000000	0.000544
2468.000000	0.000523
2467.000000	0.000514
2466.000000	0.000516
2465.000000	0.000526
2464.000000	0.000544
2463.000000	0.000568
2462.000000	0.000593
2461.000000	0.000608
2460.000000	0.000610
2459.000000	0.000603
2458.000000	0.000590
2457.000000	0.000570
2456.000000	0.000544
2455.000000	0.000521
2454.000000	0.000518
2453.000000	0.000538
2452.000000	0.000566
2451.000000	0.000581
2450.000000	0.000575
2449.000000	0.000557
2448.000000	0.000540
2447.000000	0.000528
2446.000000	0.000518
2445.000000	0.000507
2444.000000	0.000497
2443.000000	0.000492
2442.000000	0.000496
2441.000000	0.000509
2440.000000	0.000521
2439.000000	0.000522
2438.000000	0.000513
2437.000000	0.000498
2436.000000	0.000488
2435.000000	0.000491
2434.000000	0.000509
2433.000000	0.000534
2432.000000	0.000555
2431.000000	0.000562
2430.000000	0.000557
2429.000000	0.000547
2428.000000	0.000534
2427.000000	0.000527
2426.000000	0.000530
2425.000000	0.000542
2424.000000	0.000550
2423.000000	0.000539
2422.000000	0.000514
2421.000000	0.000489
2420.000000	0.000476
2419.000000	0.000479
2418.000000	0.000493
2417.000000	0.000515
2416.000000	0.000535
2415.000000	0.000545
2414.000000	0.000549
2413.000000	0.000556
2412.000000	0.000569
2411.000000	0.000579
2410.000000	0.000575
2409.000000	0.000559
2408.000000	0.000543
2407.000000	0.000535
2406.000000	0.000531
2405.000000	0.000524
2404.000000	0.000515
2403.000000	0.000511
2402.000000	0.000517
2401.000000	0.000523
2400.000000	0.000515
2399.000000	0.000497
2398.000000	0.000483
2397.000000	0.000478
2396.000000	0.000471
2395.000000	0.000462
2394.000000	0.000463
2393.000000	0.000484
2392.000000	0.000516
2391.000000	0.000539
2390.000000	0.000546
2389.000000	0.000542
2388.000000	0.000536
2387.000000	0.000534
2386.000000	0.000541
2385.000000	0.000562
2384.000000	0.000591
2383.000000	0.000625
2382.000000	0.000665
2381.000000	0.000712
2380.000000	0.000755
2379.000000	0.000783
2378.000000	0.000795
2377.000000	0.000801
2376.000000	0.000806
2375.000000	0.000813
2374.000000	0.000816
2373.000000	0.000799
2372.000000	0.000751
2371.000000	0.000685
2370.000000	0.000626
2369.000000	0.000588
2368.000000	0.000571
2367.000000	0.000582
2366.000000	0.000620
2365.000000	0.000671
2364.000000	0.000723
2363.000000	0.000780
2362.000000	0.000867
2361.000000	0.000978
2360.000000	0.001057
2359.000000	0.001089
2358.000000	0.001100
2357.000000	0.001129
2356.000000	0.001192
2355.000000	0.001255
2354.000000	0.001279
2353.000000	0.001260
2352.000000	0.001238
2351.000000	0.001230
2350.000000	0.001211
2349.000000	0.001193
2348.000000	0.001205
2347.000000	0.001258
2346.000000	0.001308
2345.000000	0.001316
2344.000000	0.001318
2343.000000	0.001342
2342.000000	0.001416
2341.000000	0.001494
2340.000000	0.001535
2339.000000	0.001535
2338.000000	0.001507
2337.000000	0.001467
2336.000000	0.001443
2335.000000	0.001451
2334.000000	0.001466
2333.000000	0.001460
2332.000000	0.001449
2331.000000	0.001451
2330.000000	0.001432
2329.000000	0.001387
2328.000000	0.001332
2327.000000	0.001313
2326.000000	0.001323
2325.000000	0.001339
2324.000000	0.001356
2323.000000	0.001368
2322.000000	0.001378
2321.000000	0.001380
2320.000000	0.001375
2319.000000	0.001356
2318.000000	0.001318
2317.000000	0.001272
2316.000000	0.001227
2315.000000	0.001187
2314.000000	0.001132
2313.000000	0.001065
2312.000000	0.000993
2311.000000	0.000934
2310.000000	0.000887
2309.000000	0.000855
2308.000000	0.000832
2307.000000	0.000810
2306.000000	0.000775
2305.000000	0.000732
2304.000000	0.000696
2303.000000	0.000676
2302.000000	0.000661
2301.000000	0.000646
2300.000000	0.000628
2299.000000	0.000606
2298.000000	0.000573
2297.000000	0.000533
2296.000000	0.000494
2295.000000	0.000463
2294.000000	0.000440
2293.000000	0.000430
2292.000000	0.000436
2291.000000	0.000456
2290.000000	0.000476
2289.000000	0.000484
2288.000000	0.000478
2287.000000	0.000462
2286.000000	0.000448
2285.000000	0.000451
2284.000000	0.000477
2283.000000	0.000508
2282.000000	0.000519
2281.000000	0.000501
2280.000000	0.000468
2279.000000	0.000439
2278.000000	0.000423
2277.000000	0.000421
2276.000000	0.000433
2275.000000	0.000448
2274.000000	0.000449
2273.000000	0.000427
2272.000000	0.000396
2271.000000	0.000375
2270.000000	0.000368
2269.000000	0.000370
2268.000000	0.000378
2267.000000	0.000389
2266.000000	0.000396
2265.000000	0.000395
2264.000000	0.000392
2263.000000	0.000396
2262.000000	0.000404
2261.000000	0.000403
2260.000000	0.000392
2259.000000	0.000383
2258.000000	0.000382
2257.000000	0.000389
2256.000000	0.000400
2255.000000	0.000413
2254.000000	0.000425
2253.000000	0.000424
2252.000000	0.000409
2251.000000	0.000385
2250.000000	0.000363
2249.000000	0.000348
2248.000000	0.000338
2247.000000	0.000329
2246.000000	0.000321
2245.000000	0.000315
2244.000000	0.000316
2243.000000	0.000324
2242.000000	0.000335
2241.000000	0.000344
2240.000000	0.000351
2239.000000	0.000359
2238.000000	0.000364
2237.000000	0.000361
2236.000000	0.000350
2235.000000	0.000341
2234.000000	0.000343
2233.000000	0.000353
2232.000000	0.000366
2231.000000	0.000378
2230.000000	0.000391
2229.000000	0.000402
2228.000000	0.000408
2227.000000	0.000408
2226.000000	0.000407
2225.000000	0.000407
2224.000000	0.000400
2223.000000	0.000384
2222.000000	0.000365
2221.000000	0.000355
2220.000000	0.000358
2219.000000	0.000361
2218.000000	0.000353
2217.000000	0.000340
2216.000000	0.000343
2215.000000	0.000367
2214.000000	0.000397
2213.000000	0.000406
2212.000000	0.000392
2211.000000	0.000371
2210.000000	0.000364
2209.000000	0.000371
2208.000000	0.000383
2207.000000	0.000391
2206.000000	0.000395
2205.000000	0.000397
2204.000000	0.000396
2203.000000	0.000393
2202.000000	0.000386
2201.000000	0.000375
2200.000000	0.000359
2199.000000	0.000341
2198.000000	0.000327
2197.000000	0.000321
2196.000000	0.000322
2195.000000	0.000328
2194.000000	0.000331
2193.000000	0.000332
2192.000000	0.000333
2191.000000	0.000340
2190.000000	0.000351
2189.000000	0.000361
2188.000000	0.000362
2187.000000	0.000355
2186.000000	0.000350
2185.000000	0.000354
2184.000000	0.000366
2183.000000	0.000379
2182.000000	0.000381
2181.000000	0.000372
2180.000000	0.000357
2179.000000	0.000347
2178.000000	0.000349
2177.000000	0.000368
2176.000000	0.000397
2175.000000	0.000426
2174.000000	0.000439
2173.000000	0.000423
2172.000000	0.000381
2171.000000	0.000337
2170.000000	0.000316
2169.000000	0.000325
2168.000000	0.000345
2167.000000	0.000354
2166.000000	0.000347
2165.000000	0.000339
2164.000000	0.000341
2163.000000	0.000347
2162.000000	0.000347
2161.000000	0.000335
2160.000000	0.000318
2159.000000	0.000303
2158.000000	0.000295
2157.000000	0.000297
2156.000000	0.000309
2155.000000	0.000325
2154.000000	0.000337
2153.000000	0.000340
2152.000000	0.000335
2151.000000	0.000329
2150.000000	0.000330
2149.000000	0.000342
2148.000000	0.000361
2147.000000	0.000377
2146.000000	0.000382
2145.000000	0.000381
2144.000000	0.000383
2143.000000	0.000392
2142.000000	0.000395
2141.000000	0.000386
2140.000000	0.000368
2139.000000	0.000354
2138.000000	0.000346
2137.000000	0.000339
2136.000000	0.000329
2135.000000	0.000324
2134.000000	0.000328
2133.000000	0.000335
2132.000000	0.000339
2131.000000	0.000341
2130.000000	0.000347
2129.000000	0.000352
2128.000000	0.000347
2127.000000	0.000331
2126.000000	0.000313
2125.000000	0.000304
2124.000000	0.000303
2123.000000	0.000303
2122.000000	0.000303
2121.000000	0.000301
2120.000000	0.000302
2119.000000	0.000304
2118.000000	0.000312
2117.000000	0.000328
2116.000000	0.000348
2115.000000	0.000360
2114.000000	0.000354
2113.000000	0.000333
2112.000000	0.000313
2111.000000	0.000310
2110.000000	0.000324
2109.000000	0.000344
2108.000000	0.000357
2107.000000	0.000357
2106.000000	0.000350
2105.000000	0.000341
2104.000000	0.000332
2103.000000	0.000322
2102.000000	0.000311
2101.000000	0.000295
2100.000000	0.000272
2099.000000	0.000243
2098.000000	0.000220
2097.000000	0.000217
2096.000000	0.000239
2095.000000	0.000276
2094.000000	0.000312
2093.000000	0.000332
2092.000000	0.000333
2091.000000	0.000321
2090.000000	0.000306
2089.000000	0.000299
2088.000000	0.000299
2087.000000	0.000304
2086.000000	0.000312
2085.000000	0.000324
2084.000000	0.000335
2083.000000	0.000340
2082.000000	0.000337
2081.000000	0.000327
2080.000000	0.000316
2079.000000	0.000304
2078.000000	0.000293
2077.000000	0.000284
2076.000000	0.000272
2075.000000	0.000259
2074.000000	0.000255
2073.000000	0.000266
2072.000000	0.000286
2071.000000	0.000305
2070.000000	0.000316
2069.000000	0.000319
2068.000000	0.000309
2067.000000	0.000283
2066.000000	0.000251
2065.000000	0.000236
2064.000000	0.000246
2063.000000	0.000264
2062.000000	0.000273
2061.000000	0.000273
2060.000000	0.000276
2059.000000	0.000287
2058.000000	0.000298
2057.000000	0.000300
2056.000000	0.000293
2055.000000	0.000280
2054.000000	0.000268
2053.000000	0.000265
2052.000000	0.000275
2051.000000	0.000295
2050.000000	0.000309
2049.000000	0.000308
2048.000000	0.000296
2047.000000	0.000281
2046.000000	0.000270
2045.000000	0.000268
2044.000000	0.000276
2043.000000	0.000287
2042.000000	0.000293
2041.000000	0.000292
2040.000000	0.000289
2039.000000	0.000286
2038.000000	0.000283
2037.000000	0.000279
2036.000000	0.000280
2035.000000	0.000291
2034.000000	0.000307
2033.000000	0.000319
2032.000000	0.000317
2031.000000	0.000303
2030.000000	0.000282
2029.000000	0.000266
2028.000000	0.000261
2027.000000	0.000263
2026.000000	0.000262
2025.000000	0.000258
2024.000000	0.000254
2023.000000	0.000256
2022.000000	0.000260
2021.000000	0.000263
2020.000000	0.000266
2019.000000	0.000267
2018.000000	0.000259
2017.000000	0.000240
2016.000000	0.000224
2015.000000	0.000228
2014.000000	0.000245
2013.000000	0.000258
2012.000000	0.000259
2011.000000	0.000259
2010.000000	0.000268
2009.000000	0.000283
2008.000000	0.000291
2007.000000	0.000291
2006.000000	0.000287
2005.000000	0.000286
2004.000000	0.000289
2003.000000	0.000298
2002.000000	0.000311
2001.000000	0.000320
2000.000000	0.000312
1999.000000	0.000289
1998.000000	0.000259
1997.000000	0.000235
1996.000000	0.000226
1995.000000	0.000230
1994.000000	0.000238
1993.000000	0.000238
1992.000000	0.000230
1991.000000	0.000224
1990.000000	0.000232
1989.000000	0.000256
1988.000000	0.000279
1987.000000	0.000288
1986.000000	0.000283
1985.000000	0.000269
1984.000000	0.000257
1983.000000	0.000249
1982.000000	0.000249
1981.000000	0.000258
1980.000000	0.000274
1979.000000	0.000292
1978.000000	0.000309
1977.000000	0.000318
1976.000000	0.000318
1975.000000	0.000307
1974.000000	0.000291
1973.000000	0.000278
1972.000000	0.000272
1971.000000	0.000269
1970.000000	0.000262
1969.000000	0.000257
1968.000000	0.000260
1967.000000	0.000276
1966.000000	0.000293
1965.000000	0.000304
1964.000000	0.000309
1963.000000	0.000314
1962.000000	0.000317
1961.000000	0.000311
1960.000000	0.000295
1959.000000	0.000276
1958.000000	0.000263
1957.000000	0.000256
1956.000000	0.000248
1955.000000	0.000239
1954.000000	0.000235
1953.000000	0.000233
1952.000000	0.000232
1951.000000	0.000231
1950.000000	0.000234
1949.000000	0.000240
1948.000000	0.000246
1947.000000	0.000256
1946.000000	0.000272
1945.000000	0.000292
1944.000000	0.000309
1943.000000	0.000316
1942.000000	0.000312
1941.000000	0.000300
1940.000000	0.000278
1939.000000	0.000248
1938.000000	0.000221
1937.000000	0.000204
1936.000000	0.000199
1935.000000	0.000204
1934.000000	0.000215
1933.000000	0.000231
1932.000000	0.000247
1931.000000	0.000258
1930.000000	0.000265
1929.000000	0.000267
1928.000000	0.000261
1927.000000	0.000248
1926.000000	0.000239
1925.000000	0.000246
1924.000000	0.000268
1923.000000	0.000290
1922.000000	0.000299
1921.000000	0.000299
1920.000000	0.000293
1919.000000	0.000287
1918.000000	0.000277
1917.000000	0.000264
1916.000000	0.000248
1915.000000	0.000229
1914.000000	0.000210
1913.000000	0.000201
1912.000000	0.000209
1911.000000	0.000237
1910.000000	0.000273
1909.000000	0.000305
1908.000000	0.000319
1907.000000	0.000314
1906.000000	0.000298
1905.000000	0.000284
1904.000000	0.000274
1903.000000	0.000263
1902.000000	0.000246
1901.000000	0.000227
1900.000000	0.000216
1899.000000	0.000217
1898.000000	0.000223
1897.000000	0.000226
1896.000000	0.000223
1895.000000	0.000220
1894.000000	0.000220
1893.000000	0.000222
1892.000000	0.000221
1891.000000	0.000216
1890.000000	0.000211
1889.000000	0.000210
1888.000000	0.000213
1887.000000	0.000215
1886.000000	0.000211
1885.000000	0.000203
1884.000000	0.000195
1883.000000	0.000192
1882.000000	0.000194
1881.000000	0.000202
1880.000000	0.000217
1879.000000	0.000234
1878.000000	0.000245
1877.000000	0.000241
1876.000000	0.000228
1875.000000	0.000218
1874.000000	0.000222
1873.000000	0.000231
1872.000000	0.000235
1871.000000	0.000233
1870.000000	0.000233
1869.000000	0.000240
1868.000000	0.000246
1867.000000	0.000245
1866.000000	0.000237
1865.000000	0.000228
1864.000000	0.000223
1863.000000	0.000221
1862.000000	0.000218
1861.000000	0.000215
1860.000000	0.000219
1859.000000	0.000238
1858.000000	0.000267
1857.000000	0.000292
1856.000000	0.000299
1855.000000	0.000288
1854.000000	0.000269
1853.000000	0.000250
1852.000000	0.000231
1851.000000	0.000213
1850.000000	0.000204
1849.000000	0.000210
1848.000000	0.000224
1847.000000	0.000236
1846.000000	0.000246
1845.000000	0.000261
1844.000000	0.000281
1843.000000	0.000292
1842.000000	0.000287
1841.000000	0.000274
1840.000000	0.000261
1839.000000	0.000245
1838.000000	0.000224
1837.000000	0.000209
1836.000000	0.000216
1835.000000	0.000246
1834.000000	0.000280
1833.000000	0.000295
1832.000000	0.000283
1831.000000	0.000254
1830.000000	0.000222
1829.000000	0.000204
1828.000000	0.000208
1827.000000	0.000231
1826.000000	0.000258
1825.000000	0.000268
1824.000000	0.000248
1823.000000	0.000210
1822.000000	0.000182
1821.000000	0.000179
1820.000000	0.000196
1819.000000	0.000215
1818.000000	0.000222
1817.000000	0.000216
1816.000000	0.000204
1815.000000	0.000198
1814.000000	0.000199
1813.000000	0.000200
1812.000000	0.000195
1811.000000	0.000190
1810.000000	0.000196
1809.000000	0.000212
1808.000000	0.000232
1807.000000	0.000245
1806.000000	0.000251
1805.000000	0.000250
1804.000000	0.000247
1803.000000	0.000247
1802.000000	0.000254
1801.000000	0.000264
1800.000000	0.000266
1799.000000	0.000254
1798.000000	0.000234
1797.000000	0.000218
1796.000000	0.000209
1795.000000	0.000207
1794.000000	0.000215
1793.000000	0.000234
1792.000000	0.000252
1791.000000	0.000254
1790.000000	0.000237
1789.000000	0.000219
1788.000000	0.000212
1787.000000	0.000214
1786.000000	0.000213
1785.000000	0.000203
1784.000000	0.000193
1783.000000	0.000194
1782.000000	0.000204
1781.000000	0.000214
1780.000000	0.000217
1779.000000	0.000212
1778.000000	0.000200
1777.000000	0.000179
1776.000000	0.000151
1775.000000	0.000130
1774.000000	0.000134
1773.000000	0.000171
1772.000000	0.000218
1771.000000	0.000244
1770.000000	0.000247
1769.000000	0.000240
1768.000000	0.000226
1767.000000	0.000207
1766.000000	0.000189
1765.000000	0.000178
1764.000000	0.000176
1763.000000	0.000178
1762.000000	0.000183
1761.000000	0.000196
1760.000000	0.000215
1759.000000	0.000227
1758.000000	0.000221
1757.000000	0.000199
1756.000000	0.000173
1755.000000	0.000157
1754.000000	0.000150
1753.000000	0.000151
1752.000000	0.000156
1751.000000	0.000164
1750.000000	0.000173
1749.000000	0.000178
1748.000000	0.000177
1747.000000	0.000171
1746.000000	0.000168
1745.000000	0.000171
1744.000000	0.000177
1743.000000	0.000185
1742.000000	0.000199
1741.000000	0.000223
1740.000000	0.000243
1739.000000	0.000241
1738.000000	0.000220
1737.000000	0.000197
1736.000000	0.000178
1735.000000	0.000162
1734.000000	0.000148
1733.000000	0.000144
1732.000000	0.000150
1731.000000	0.000153
1730.000000	0.000148
1729.000000	0.000144
1728.000000	0.000148
1727.000000	0.000157
1726.000000	0.000165
1725.000000	0.000170
1724.000000	0.000173
1723.000000	0.000177
1722.000000	0.000178
1721.000000	0.000174
1720.000000	0.000168
1719.000000	0.000163
1718.000000	0.000170
1717.000000	0.000190
1716.000000	0.000215
1715.000000	0.000233
1714.000000	0.000234
1713.000000	0.000225
1712.000000	0.000218
1711.000000	0.000218
1710.000000	0.000222
1709.000000	0.000221
1708.000000	0.000209
1707.000000	0.000180
1706.000000	0.000140
1705.000000	0.000107
1704.000000	0.000099
1703.000000	0.000115
1702.000000	0.000147
1701.000000	0.000188
1700.000000	0.000225
1699.000000	0.000245
1698.000000	0.000244
1697.000000	0.000224
1696.000000	0.000201
1695.000000	0.000197
1694.000000	0.000211
1693.000000	0.000227
1692.000000	0.000239
1691.000000	0.000248
1690.000000	0.000249
1689.000000	0.000238
1688.000000	0.000224
1687.000000	0.000214
1686.000000	0.000209
1685.000000	0.000208
1684.000000	0.000206
1683.000000	0.000196
1682.000000	0.000190
1681.000000	0.000194
1680.000000	0.000206
1679.000000	0.000214
1678.000000	0.000203
1677.000000	0.000177
1676.000000	0.000157
1675.000000	0.000161
1674.000000	0.000183
1673.000000	0.000199
1672.000000	0.000196
1671.000000	0.000184
1670.000000	0.000176
1669.000000	0.000171
1668.000000	0.000164
1667.000000	0.000155
1666.000000	0.000152
1665.000000	0.000160
1664.000000	0.000174
1663.000000	0.000174
1662.000000	0.000149
1661.000000	0.000123
1660.000000	0.000117
1659.000000	0.000132
1658.000000	0.000151
1657.000000	0.000165
1656.000000	0.000171
1655.000000	0.000166
1654.000000	0.000153
1653.000000	0.000142
1652.000000	0.000153
1651.000000	0.000170
1650.000000	0.000165
1649.000000	0.000148
1648.000000	0.000144
1647.000000	0.000150
1646.000000	0.000150
1645.000000	0.000150
1644.000000	0.000162
1643.000000	0.000189
1642.000000	0.000218
1641.000000	0.000227
1640.000000	0.000211
1639.000000	0.000182
1638.000000	0.000159
1637.000000	0.000145
1636.000000	0.000131
1635.000000	0.000110
1634.000000	0.000098
1633.000000	0.000102
1632.000000	0.000113
1631.000000	0.000129
1630.000000	0.000147
1629.000000	0.000161
1628.000000	0.000164
1627.000000	0.000152
1626.000000	0.000128
1625.000000	0.000102
1624.000000	0.000079
1623.000000	0.000066
1622.000000	0.000067
1621.000000	0.000084
1620.000000	0.000111
1619.000000	0.000136
1618.000000	0.000152
1617.000000	0.000161
1616.000000	0.000172
1615.000000	0.000182
1614.000000	0.000181
1613.000000	0.000161
1612.000000	0.000130
1611.000000	0.000099
1610.000000	0.000081
1609.000000	0.000080
1608.000000	0.000089
1607.000000	0.000094
1606.000000	0.000090
1605.000000	0.000083
1604.000000	0.000075
1603.000000	0.000063
1602.000000	0.000045
1601.000000	0.000031
1600.000000	0.000029
1599.000000	0.000036
1598.000000	0.000045
1597.000000	0.000053
1596.000000	0.000058
1595.000000	0.000057
1594.000000	0.000046
1593.000000	0.000035
1592.000000	0.000032
1591.000000	0.000037
1590.000000	0.000044
1589.000000	0.000050
1588.000000	0.000057
1587.000000	0.000064
1586.000000	0.000064
1585.000000	0.000059
1584.000000	0.000058
1583.000000	0.000060
1582.000000	0.000059
1581.000000	0.000057
1580.000000	0.000060
1579.000000	0.000067
1578.000000	0.000066
1577.000000	0.000051
1576.000000	0.000035
1575.000000	0.000036
1574.000000	0.000048
1573.000000	0.000055
1572.000000	0.000052
1571.000000	0.000047
1570.000000	0.000046
1569.000000	0.000048
1568.000000	0.000047
1567.000000	0.000039
1566.000000	0.000025
1565.000000	0.000008
1564.000000	-0.000009
1563.000000	-0.000030
1562.000000	-0.000058
1561.000000	-0.000090
1560.000000	-0.000107
1559.000000	-0.000090
1558.000000	-0.000056
1557.000000	-0.000012
1556.000000	0.000029
1555.000000	0.000040
1554.000000	0.000029
1553.000000	0.000016
1552.000000	0.000017
1551.000000	0.000025
1550.000000	0.000023
1549.000000	0.000006
1548.000000	-0.000007
1547.000000	-0.000002
1546.000000	0.000018
1545.000000	0.000043
1544.000000	0.000063
1543.000000	0.000081
1542.000000	0.000100
1541.000000	0.000113
1540.000000	0.000099
1539.000000	0.000058
1538.000000	0.000018
1537.000000	-0.000010
1536.000000	-0.000030
1535.000000	-0.000040
1534.000000	-0.000041
1533.000000	-0.000039
1532.000000	-0.000035
1531.000000	-0.000027
1530.000000	-0.000022
1529.000000	-0.000020
1528.000000	-0.000016
1527.000000	-0.000001
1526.000000	0.000024
1525.000000	0.000055
1524.000000	0.000086
1523.000000	0.000111
1522.000000	0.000113
1521.000000	0.000082
1520.000000	0.000046
1519.000000	0.000031
1518.000000	0.000039
1517.000000	0.000062
1516.000000	0.000081
1515.000000	0.000087
1514.000000	0.000081
1513.000000	0.000066
1512.000000	0.000049
1511.000000	0.000038
1510.000000	0.000040
1509.000000	0.000057
1508.000000	0.000096
1507.000000	0.000143
1506.000000	0.000159
1505.000000	0.000147
1504.000000	0.000126
1503.000000	0.000105
1502.000000	0.000096
1501.000000	0.000098
1500.000000	0.000102
1499.000000	0.000112
1498.000000	0.000143
1497.000000	0.000194
1496.000000	0.000245
1495.000000	0.000283
1494.000000	0.000306
1493.000000	0.000319
1492.000000	0.000324
1491.000000	0.000316
1490.000000	0.000290
1489.000000	0.000251
1488.000000	0.000225
1487.000000	0.000230
1486.000000	0.000251
1485.000000	0.000271
1484.000000	0.000283
1483.000000	0.000292
1482.000000	0.000295
1481.000000	0.000278
1480.000000	0.000238
1479.000000	0.000190
1478.000000	0.000152
1477.000000	0.000136
1476.000000	0.000141
1475.000000	0.000155
1474.000000	0.000164
1473.000000	0.000153
1472.000000	0.000124
1471.000000	0.000101
1470.000000	0.000100
1469.000000	0.000110
1468.000000	0.000120
1467.000000	0.000125
1466.000000	0.000125
1465.000000	0.000112
1464.000000	0.000078
1463.000000	0.000032
1462.000000	-0.000007
1461.000000	-0.000025
1460.000000	-0.000010
1459.000000	0.000038
1458.000000	0.000095
1457.000000	0.000117
1456.000000	0.000101
1455.000000	0.000082
1454.000000	0.000080
1453.000000	0.000093
1452.000000	0.000107
1451.000000	0.000110
1450.000000	0.000098
1449.000000	0.000070
1448.000000	0.000027
1447.000000	-0.000026
1446.000000	-0.000072
1445.000000	-0.000100
1444.000000	-0.000103
1443.000000	-0.000078
1442.000000	-0.000036
1441.000000	0.000004
1440.000000	0.000018
1439.000000	0.000000
1438.000000	-0.000036
1437.000000	-0.000067
1436.000000	-0.000079
1435.000000	-0.000076
1434.000000	-0.000068
1433.000000	-0.000056
1432.000000	-0.000044
1431.000000	-0.000040
1430.000000	-0.000054
1429.000000	-0.000079
1428.000000	-0.000096
1427.000000	-0.000093
1426.000000	-0.000074
1425.000000	-0.000044
1424.000000	-0.000010
1423.000000	0.000018
1422.000000	0.000036
1421.000000	0.000043
1420.000000	0.000040
1419.000000	0.000031
1418.000000	0.000014
1417.000000	-0.000014
1416.000000	-0.000045
1415.000000	-0.000067
1414.000000	-0.000067
1413.000000	-0.000050
1412.000000	-0.000032
1411.000000	-0.000021
1410.000000	-0.000016
1409.000000	-0.000017
1408.000000	-0.000026
1407.000000	-0.000041
1406.000000	-0.000056
1405.000000	-0.000067
1404.000000	-0.000076
1403.000000	-0.000084
1402.000000	-0.000083
1401.000000	-0.000076
1400.000000	-0.000075
1399.000000	-0.000089
1398.000000	-0.000112
1397.000000	-0.000127
1396.000000	-0.000127
1395.000000	-0.000116
1394.000000	-0.000099
1393.000000	-0.000078
1392.000000	-0.000051
1391.000000	-0.000020
1390.000000	0.000013
1389.000000	0.000033
1388.000000	0.000024
1387.000000	-0.000018
1386.000000	-0.000071
1385.000000	-0.000106
1384.000000	-0.000116
1383.000000	-0.000106
1382.000000	-0.000089
1381.000000	-0.000074
1380.000000	-0.000061
1379.000000	-0.000044
1378.000000	-0.000021
1377.000000	0.000003
1376.000000	0.000011
1375.000000	-0.000009
1374.000000	-0.000049
1373.000000	-0.000079
1372.000000	-0.000081
1371.000000	-0.000063
1370.000000	-0.000047
1369.000000	-0.000048
1368.000000	-0.000070
1367.000000	-0.000100
1366.000000	-0.000118
1365.000000	-0.000112
1364.000000	-0.000084
1363.000000	-0.000056
1362.000000	-0.000046
1361.000000	-0.000050
1360.000000	-0.000055
1359.000000	-0.000057
1358.000000	-0.000056
1357.000000	-0.000056
1356.000000	-0.000063
1355.000000	-0.000086
1354.000000	-0.000122
1353.000000	-0.000151
1352.000000	-0.000148
1351.000000	-0.000112
1350.000000	-0.000068
1349.000000	-0.000041
1348.000000	-0.000035
1347.000000	-0.000039
1346.000000	-0.000045
1345.000000	-0.000053
1344.000000	-0.000058
1343.000000	-0.000052
1342.000000	-0.000037
1341.000000	-0.000026
1340.000000	-0.000033
1339.000000	-0.000060
1338.000000	-0.000090
1337.000000	-0.000114
1336.000000	-0.000134
1335.000000	-0.000149
1334.000000	-0.000151
1333.000000	-0.000141
1332.000000	-0.000130
1331.000000	-0.000134
1330.000000	-0.000152
1329.000000	-0.000173
1328.000000	-0.000191
1327.000000	-0.000210
1326.000000	-0.000229
1325.000000	-0.000234
1324.000000	-0.000216
1323.000000	-0.000185
1322.000000	-0.000164
1321.000000	-0.000164
1320.000000	-0.000185
1319.000000	-0.000214
1318.000000	-0.000239
1317.000000	-0.000247
1316.000000	-0.000234
1315.000000	-0.000209
1314.000000	-0.000183
1313.000000	-0.000165
1312.000000	-0.000146
1311.000000	-0.000121
1310.000000	-0.000089
1309.000000	-0.000068
1308.000000	-0.000075
1307.000000	-0.000111
1306.000000	-0.000156
1305.000000	-0.000182
1304.000000	-0.000182
1303.000000	-0.000167
1302.000000	-0.000151
1301.000000	-0.000135
1300.000000	-0.000116
1299.000000	-0.000101
1298.000000	-0.000102
1297.000000	-0.000117
1296.000000	-0.000133
1295.000000	-0.000145
1294.000000	-0.000156
1293.000000	-0.000169
1292.000000	-0.000186
1291.000000	-0.000205
1290.000000	-0.000216
1289.000000	-0.000208
1288.000000	-0.000176
1287.000000	-0.000134
1286.000000	-0.000105
1285.000000	-0.000105
1284.000000	-0.000129
1283.000000	-0.000166
1282.000000	-0.000203
1281.000000	-0.000224
1280.000000	-0.000219
1279.000000	-0.000189
1278.000000	-0.000154
1277.000000	-0.000125
1276.000000	-0.000102
1275.000000	-0.000084
1274.000000	-0.000083
1273.000000	-0.000106
1272.000000	-0.000140
1271.000000	-0.000170
1270.000000	-0.000196
1269.000000	-0.000230
1268.000000	-0.000273
1267.000000	-0.000304
1266.000000	-0.000312
1265.000000	-0.000300
1264.000000	-0.000278
1263.000000	-0.000253
1262.000000	-0.000231
1261.000000	-0.000216
1260.000000	-0.000210
1259.000000	-0.000208
1258.000000	-0.000210
1257.000000	-0.000222
1256.000000	-0.000235
1255.000000	-0.000237
1254.000000	-0.000229
1253.000000	-0.000231
1252.000000	-0.000253
1251.000000	-0.000284
1250.000000	-0.000303
1249.000000	-0.000310
1248.000000	-0.000312
1247.000000	-0.000313
1246.000000	-0.000309
1245.000000	-0.000306
1244.000000	-0.000310
1243.000000	-0.000320
1242.000000	-0.000326
1241.000000	-0.000324
1240.000000	-0.000319
1239.000000	-0.000315
1238.000000	-0.000307
1237.000000	-0.000296
1236.000000	-0.000289
1235.000000	-0.000288
1234.000000	-0.000281
1233.000000	-0.000257
1232.000000	-0.000219
1231.000000	-0.000181
1230.000000	-0.000153
1229.000000	-0.000142
1228.000000	-0.000145
1227.000000	-0.000154
1226.000000	-0.000156
1225.000000	-0.000143
1224.000000	-0.000126
1223.000000	-0.000115
1222.000000	-0.000112
1221.000000	-0.000111
1220.000000	-0.000108
1219.000000	-0.000097
1218.000000	-0.000075
1217.000000	-0.000051
1216.000000	-0.000037
1215.000000	-0.000039
1214.000000	-0.000052
1213.000000	-0.000066
1212.000000	-0.000083
1211.000000	-0.000108
1210.000000	-0.000137
1209.000000	-0.000161
1208.000000	-0.000173
1207.000000	-0.000179
1206.000000	-0.000180
1205.000000	-0.000177
1204.000000	-0.000168
1203.000000	-0.000156
1202.000000	-0.000141
1201.000000	-0.000132
1200.000000	-0.000142
1199.000000	-0.000174
1198.000000	-0.000218
1197.000000	-0.000258
1196.000000	-0.000289
1195.000000	-0.000316
1194.000000	-0.000333
1193.000000	-0.000322
1192.000000	-0.000275
1191.000000	-0.000202
1190.000000	-0.000129
1189.000000	-0.000078
1188.000000	-0.000061
1187.000000	-0.000072
1186.000000	-0.000093
1185.000000	-0.000113
1184.000000	-0.000144
1183.000000	-0.000201
1182.000000	-0.000281
1181.000000	-0.000351
1180.000000	-0.000378
1179.000000	-0.000348
1178.000000	-0.000270
1177.000000	-0.000169
1176.000000	-0.000083
1175.000000	-0.000046
1174.000000	-0.000062
1173.000000	-0.000106
1172.000000	-0.000153
1171.000000	-0.000195
1170.000000	-0.000232
1169.000000	-0.000248
1168.000000	-0.000228
1167.000000	-0.000177
1166.000000	-0.000123
1165.000000	-0.000096
1164.000000	-0.000103
1163.000000	-0.000126
1162.000000	-0.000137
1161.000000	-0.000120
1160.000000	-0.000082
1159.000000	-0.000053
1158.000000	-0.000050
1157.000000	-0.000069
1156.000000	-0.000091
1155.000000	-0.000113
1154.000000	-0.000137
1153.000000	-0.000160
1152.000000	-0.000174
1151.000000	-0.000178
1150.000000	-0.000178
1149.000000	-0.000170
1148.000000	-0.000149
1147.000000	-0.000120
1146.000000	-0.000100
1145.000000	-0.000094
1144.000000	-0.000095
1143.000000	-0.000095
1142.000000	-0.000100
1141.000000	-0.000113
1140.000000	-0.000121
1139.000000	-0.000112
1138.000000	-0.000091
1137.000000	-0.000080
1136.000000	-0.000092
1135.000000	-0.000119
1134.000000	-0.000147
1133.000000	-0.000169
1132.000000	-0.000182
1131.000000	-0.000186
1130.000000	-0.000185
1129.000000	-0.000185
1128.000000	-0.000190
1127.000000	-0.000200
1126.000000	-0.000210
1125.000000	-0.000217
1124.000000	-0.000225
1123.000000	-0.000235
1122.000000	-0.000236
1121.000000	-0.000212
1120.000000	-0.000161
1119.000000	-0.000107
1118.000000	-0.000073
1117.000000	-0.000070
1116.000000	-0.000082
1115.000000	-0.000090
1114.000000	-0.000087
1113.000000	-0.000083
1112.000000	-0.000084
1111.000000	-0.000087
1110.000000	-0.000084
1109.000000	-0.000072
1108.000000	-0.000057
1107.000000	-0.000048
1106.000000	-0.000047
1105.000000	-0.000049
1104.000000	-0.000045
1103.000000	-0.000025
1102.000000	0.000006
1101.000000	0.000034
1100.000000	0.000045
1099.000000	0.000043
1098.000000	0.000045
1097.000000	0.000057
1096.000000	0.000072
1095.000000	0.000090
1094.000000	0.000115
1093.000000	0.000144
1092.000000	0.000152
1091.000000	0.000129
1090.000000	0.000094
1089.000000	0.000075
1088.000000	0.000080
1087.000000	0.000091
1086.000000	0.000097
1085.000000	0.000096
1084.000000	0.000078
1083.000000	0.000030
1082.000000	-0.000046
1081.000000	-0.000124
1080.000000	-0.000181
1079.000000	-0.000209
1078.000000	-0.000206
1077.000000	-0.000175
1076.000000	-0.000133
1075.000000	-0.000096
1074.000000	-0.000065
1073.000000	-0.000026
1072.000000	0.000014
1071.000000	0.000031
1070.000000	0.000016
1069.000000	-0.000006
1068.000000	-0.000009
1067.000000	-0.000004
1066.000000	-0.000013
1065.000000	-0.000043
1064.000000	-0.000080
1063.000000	-0.000111
1062.000000	-0.000126
1061.000000	-0.000116
1060.000000	-0.000087
1059.000000	-0.000062
1058.000000	-0.000060
1057.000000	-0.000068
1056.000000	-0.000067
1055.000000	-0.000054
1054.000000	-0.000044
1053.000000	-0.000035
1052.000000	-0.000018
1051.000000	0.000002
1050.000000	0.000006
1049.000000	-0.000008
1048.000000	-0.000020
1047.000000	-0.000014
1046.000000	0.000012
1045.000000	0.000059
1044.000000	0.000127
1043.000000	0.000191
1042.000000	0.000212
1041.000000	0.000168
1040.000000	0.000082
1039.000000	-0.000007
1038.000000	-0.000071
1037.000000	-0.000096
1036.000000	-0.000075
1035.000000	-0.000012
1034.000000	0.000068
1033.000000	0.000125
1032.000000	0.000130
1031.000000	0.000079
1030.000000	-0.000004
1029.000000	-0.000085
1028.000000	-0.000143
1027.000000	-0.000166
1026.000000	-0.000158
1025.000000	-0.000127
1024.000000	-0.000089
1023.000000	-0.000062
1022.000000	-0.000055
1021.000000	-0.000059
1020.000000	-0.000064
1019.000000	-0.000067
1018.000000	-0.000072
1017.000000	-0.000078
1016.000000	-0.000081
1015.000000	-0.000081
1014.000000	-0.000073
1013.000000	-0.000047
1012.000000	-0.000005
1011.000000	0.000022
1010.000000	0.000005
1009.000000	-0.000055
1008.000000	-0.000122
1007.000000	-0.000149
1006.000000	-0.000112
1005.000000	-0.000017
1004.000000	0.000098
1003.000000	0.000171
1002.000000	0.000154
1001.000000	0.000057
1000.000000	-0.000062
999.000000	-0.000153
998.000000	-0.000207
997.000000	-0.000238
996.000000	-0.000258
995.000000	-0.000261
994.000000	-0.000237
993.000000	-0.000175
992.000000	-0.000080
991.000000	0.000006
990.000000	0.000028
989.000000	-0.000034
988.000000	-0.000139
987.000000	-0.000226
986.000000	-0.000277
985.000000	-0.000304
984.000000	-0.000312
983.000000	-0.000286
982.000000	-0.000221
981.000000	-0.000152
980.000000	-0.000131
979.000000	-0.000192
978.000000	-0.000320
977.000000	-0.000469
976.000000	-0.000578
975.000000	-0.000605
974.000000	-0.000548
973.000000	-0.000440
972.000000	-0.000327
971.000000	-0.000233
970.000000	-0.000162
969.000000	-0.000117
968.000000	-0.000119
967.000000	-0.000191
966.000000	-0.000320
965.000000	-0.000449
964.000000	-0.000525
963.000000	-0.000540
962.000000	-0.000526
961.000000	-0.000504
960.000000	-0.000470
959.000000	-0.000422
958.000000	-0.000379
957.000000	-0.000363
956.000000	-0.000377
955.000000	-0.000410
954.000000	-0.000460
953.000000	-0.000526
952.000000	-0.000588
951.000000	-0.000616
950.000000	-0.000593
949.000000	-0.000540
948.000000	-0.000497
947.000000	-0.000485
946.000000	-0.000486
945.000000	-0.000463
944.000000	-0.000415
943.000000	-0.000393
942.000000	-0.000442
941.000000	-0.000541
940.000000	-0.000616
939.000000	-0.000627
938.000000	-0.000597
937.000000	-0.000559
936.000000	-0.000520
935.000000	-0.000492
934.000000	-0.000514
933.000000	-0.000591
932.000000	-0.000663
931.000000	-0.000661
930.000000	-0.000593
929.000000	-0.000514
928.000000	-0.000446
927.000000	-0.000372
926.000000	-0.000302
925.000000	-0.000290
924.000000	-0.000368
923.000000	-0.000494
922.000000	-0.000593
921.000000	-0.000641
920.000000	-0.000669
919.000000	-0.000712
918.000000	-0.000759
917.000000	-0.000764
916.000000	-0.000712
915.000000	-0.000640
914.000000	-0.000599
913.000000	-0.000593
912.000000	-0.000575
911.000000	-0.000522
910.000000	-0.000478
909.000000	-0.000503
908.000000	-0.000580
907.000000	-0.000633
906.000000	-0.000607
905.000000	-0.000535
904.000000	-0.000484
903.000000	-0.000494
902.000000	-0.000550
901.000000	-0.000606
900.000000	-0.000609
899.000000	-0.000541
898.000000	-0.000442
897.000000	-0.000383
896.000000	-0.000401
895.000000	-0.000470
894.000000	-0.000541
893.000000	-0.000595
892.000000	-0.000643
891.000000	-0.000691
890.000000	-0.000723
889.000000	-0.000710
888.000000	-0.000639
887.000000	-0.000545
886.000000	-0.000500
885.000000	-0.000562
884.000000	-0.000708
883.000000	-0.000849
882.000000	-0.000909
881.000000	-0.000874
880.000000	-0.000771
879.000000	-0.000635
878.000000	-0.000507
877.000000	-0.000427
876.000000	-0.000409
875.000000	-0.000427
874.000000	-0.000454
873.000000	-0.000493
872.000000	-0.000553
871.000000	-0.000615
870.000000	-0.000640
869.000000	-0.000609
868.000000	-0.000543
867.000000	-0.000480
866.000000	-0.000444
865.000000	-0.000434
864.000000	-0.000424
863.000000	-0.000402
862.000000	-0.000378
861.000000	-0.000367
860.000000	-0.000354
859.000000	-0.000309
858.000000	-0.000235
857.000000	-0.000178
856.000000	-0.000163
855.000000	-0.000161
854.000000	-0.000126
853.000000	-0.000068
852.000000	-0.000045
851.000000	-0.000083
850.000000	-0.000144
849.000000	-0.000166
848.000000	-0.000122
847.000000	-0.000036
846.000000	0.000030
845.000000	0.000026
844.000000	-0.000058
843.000000	-0.000177
842.000000	-0.000272
841.000000	-0.000318
840.000000	-0.000331
839.000000	-0.000342
838.000000	-0.000365
837.000000	-0.000393
836.000000	-0.000413
835.000000	-0.000426
834.000000	-0.000443
833.000000	-0.000473
832.000000	-0.000497
831.000000	-0.000488
830.000000	-0.000449
829.000000	-0.000411
828.000000	-0.000394
827.000000	-0.000376
826.000000	-0.000338
825.000000	-0.000306
824.000000	-0.000317
823.000000	-0.000362
822.000000	-0.000398
821.000000	-0.000414
820.000000	-0.000438
819.000000	-0.000480
818.000000	-0.000501
817.000000	-0.000457
816.000000	-0.000353
815.000000	-0.000245
814.000000	-0.000191
813.000000	-0.000215
812.000000	-0.000311
811.000000	-0.000436
810.000000	-0.000530
809.000000	-0.000549
808.000000	-0.000500
807.000000	-0.000438
806.000000	-0.000426
805.000000	-0.000491
804.000000	-0.000605
803.000000	-0.000714
802.000000	-0.000776
801.000000	-0.000789
800.000000	-0.000785
799.000000	-0.000796
798.000000	-0.000825
797.000000	-0.000844
796.000000	-0.000822
795.000000	-0.000762
794.000000	-0.000697
793.000000	-0.000667
792.000000	-0.000683
791.000000	-0.000725
790.000000	-0.000762
789.000000	-0.000769
788.000000	-0.000738
787.000000	-0.000677
786.000000	-0.000605
785.000000	-0.000533
784.000000	-0.000465
783.000000	-0.000410
782.000000	-0.000383
781.000000	-0.000381
780.000000	-0.000375
779.000000	-0.000354
778.000000	-0.000345
777.000000	-0.000379
776.000000	-0.000432
775.000000	-0.000459
774.000000	-0.000453
773.000000	-0.000461
772.000000	-0.000509
771.000000	-0.000569
770.000000	-0.000609
769.000000	-0.000639
768.000000	-0.000685
767.000000	-0.000742
766.000000	-0.000781
765.000000	-0.000790
764.000000	-0.000793
763.000000	-0.000815
762.000000	-0.000854
761.000000	-0.000882
760.000000	-0.000870
759.000000	-0.000826
758.000000	-0.000791
757.000000	-0.000791
756.000000	-0.000810
755.000000	-0.000816
754.000000	-0.000814
753.000000	-0.000832
752.000000	-0.000872
751.000000	-0.000898
750.000000	-0.000882
749.000000	-0.000825
748.000000	-0.000739
747.000000	-0.000641
746.000000	-0.000577
745.000000	-0.000587
744.000000	-0.000647
743.000000	-0.000693
742.000000	-0.000694
741.000000	-0.000674
740.000000	-0.000638
739.000000	-0.000550
738.000000	-0.000407
737.000000	-0.000284
736.000000	-0.000262
735.000000	-0.000357
734.000000	-0.000526
733.000000	-0.000702
732.000000	-0.000805
731.000000	-0.000794
730.000000	-0.000724
729.000000	-0.000691
728.000000	-0.000711
727.000000	-0.000719
726.000000	-0.000679
725.000000	-0.000626
724.000000	-0.000579
723.000000	-0.000496
722.000000	-0.000374
721.000000	-0.000292
720.000000	-0.000303
719.000000	-0.000362
718.000000	-0.000423
717.000000	-0.000536
716.000000	-0.000733
715.000000	-0.000916
714.000000	-0.000945
713.000000	-0.000825
712.000000	-0.000686
711.000000	-0.000605
710.000000	-0.000553
709.000000	-0.000501
708.000000	-0.000466
707.000000	-0.000455
706.000000	-0.000444
705.000000	-0.000443
704.000000	-0.000514
703.000000	-0.000673
702.000000	-0.000841
701.000000	-0.000938
700.000000	-0.000958
699.000000	-0.000949
698.000000	-0.000946
697.000000	-0.000944
696.000000	-0.000919
695.000000	-0.000844
694.000000	-0.000744
693.000000	-0.000704
692.000000	-0.000770
691.000000	-0.000882
690.000000	-0.000934
689.000000	-0.000903
688.000000	-0.000863
687.000000	-0.000875
686.000000	-0.000940
685.000000	-0.001027
684.000000	-0.001076
683.000000	-0.001026
682.000000	-0.000892
681.000000	-0.000777
680.000000	-0.000747
679.000000	-0.000755
678.000000	-0.000763
677.000000	-0.000782
676.000000	-0.000801
675.000000	-0.000809
674.000000	-0.000857
673.000000	-0.001008
672.000000	-0.001193
671.000000	-0.001194
670.000000	-0.000936
669.000000	-0.000603
668.000000	-0.000131
667.000000	0.000180
666.000000	-0.000276
665.000000	-0.000840
664.000000	-0.000957
663.000000	-0.000797
662.000000	-0.000669
661.000000	-0.000613
660.000000	-0.000509
659.000000	-0.000332
658.000000	-0.000170
657.000000	-0.000096
656.000000	-0.000166
655.000000	-0.000413
654.000000	-0.000688
653.000000	-0.000765
652.000000	-0.000690
651.000000	-0.000723
650.000000	-0.000900
649.000000	-0.000929
648.000000	-0.000642
647.000000	-0.000246
646.000000	0.000008
645.000000	0.000097
644.000000	0.000081
643.000000	-0.000035
642.000000	-0.000196
641.000000	-0.000242
640.000000	-0.000111
639.000000	0.000075
638.000000	0.000205
637.000000	0.000293
636.000000	0.000331
635.000000	0.000255
634.000000	0.000130
633.000000	0.000121
632.000000	0.000218
631.000000	0.000214
630.000000	0.000052
629.000000	-0.000047
628.000000	0.000072
627.000000	0.000274
626.000000	0.000403
625.000000	0.000549
624.000000	0.000854
623.000000	0.001222
622.000000	0.001440
621.000000	0.001484
620.000000	0.001473
619.000000	0.001434
618.000000	0.001343
617.000000	0.001308
616.000000	0.001544
615.000000	0.002144
614.000000	0.002929
613.000000	0.003480
612.000000	0.003369
611.000000	0.002546
610.000000	0.001495
609.000000	0.000800
608.000000	0.000596
607.000000	0.000649
606.000000	0.000888
605.000000	0.001480
604.000000	0.002340
603.000000	0.002970
602.000000	0.002996
601.000000	0.002620
600.000000	0.002272
