# Supplementary material for: Real-time monitoring of the reversible capture and release of CO2 on anthraquinone and riboflavin-modified graphitic electrodes using ATR-SEIRAS
Source: Chem Sci. 2025 Nov 4;16(48):23189–202. doi: 10.1039/d5sc05427c (PMC12584010; doi:10.1039/d5sc05427c)
Supplement: SC-016-D5SC05427C-s001 [file SC-016-D5SC05427C-s001.zip › Data Folders/Main Figures/Figure3/3a/007.ASC]

PE IR       SUBTECH     SPECTRUM    ASCII       PEDS        4.00        
   -1
007.ASC
24/06/26
16:04:40.00
24/06/26
16:04:40.00
Administrator

600.000000
#HDR
-1
-1
#GR
Wavenumber
A
1.0
0.0
4000.000000
-1.000000
3401
8
0.007360
-0.001448
#DATA
4000.000000	0.001204
3999.000000	0.001202
3998.000000	0.001214
3997.000000	0.001236
3996.000000	0.001259
3995.000000	0.001272
3994.000000	0.001270
3993.000000	0.001256
3992.000000	0.001244
3991.000000	0.001241
3990.000000	0.001246
3989.000000	0.001248
3988.000000	0.001240
3987.000000	0.001229
3986.000000	0.001228
3985.000000	0.001245
3984.000000	0.001270
3983.000000	0.001291
3982.000000	0.001301
3981.000000	0.001301
3980.000000	0.001295
3979.000000	0.001285
3978.000000	0.001273
3977.000000	0.001255
3976.000000	0.001226
3975.000000	0.001189
3974.000000	0.001160
3973.000000	0.001157
3972.000000	0.001186
3971.000000	0.001233
3970.000000	0.001274
3969.000000	0.001292
3968.000000	0.001284
3967.000000	0.001259
3966.000000	0.001230
3965.000000	0.001209
3964.000000	0.001204
3963.000000	0.001217
3962.000000	0.001240
3961.000000	0.001257
3960.000000	0.001254
3959.000000	0.001229
3958.000000	0.001197
3957.000000	0.001177
3956.000000	0.001180
3955.000000	0.001194
3954.000000	0.001202
3953.000000	0.001199
3952.000000	0.001192
3951.000000	0.001198
3950.000000	0.001222
3949.000000	0.001254
3948.000000	0.001279
3947.000000	0.001288
3946.000000	0.001281
3945.000000	0.001261
3944.000000	0.001237
3943.000000	0.001216
3942.000000	0.001206
3941.000000	0.001209
3940.000000	0.001220
3939.000000	0.001235
3938.000000	0.001252
3937.000000	0.001264
3936.000000	0.001262
3935.000000	0.001238
3934.000000	0.001204
3933.000000	0.001181
3932.000000	0.001193
3931.000000	0.001237
3930.000000	0.001285
3929.000000	0.001310
3928.000000	0.001299
3927.000000	0.001264
3926.000000	0.001232
3925.000000	0.001220
3924.000000	0.001229
3923.000000	0.001244
3922.000000	0.001256
3921.000000	0.001272
3920.000000	0.001295
3919.000000	0.001315
3918.000000	0.001319
3917.000000	0.001307
3916.000000	0.001296
3915.000000	0.001298
3914.000000	0.001317
3913.000000	0.001343
3912.000000	0.001363
3911.000000	0.001360
3910.000000	0.001326
3909.000000	0.001275
3908.000000	0.001230
3907.000000	0.001213
3906.000000	0.001235
3905.000000	0.001288
3904.000000	0.001359
3903.000000	0.001423
3902.000000	0.001460
3901.000000	0.001463
3900.000000	0.001442
3899.000000	0.001414
3898.000000	0.001391
3897.000000	0.001370
3896.000000	0.001354
3895.000000	0.001350
3894.000000	0.001359
3893.000000	0.001374
3892.000000	0.001386
3891.000000	0.001400
3890.000000	0.001417
3889.000000	0.001417
3888.000000	0.001386
3887.000000	0.001344
3886.000000	0.001320
3885.000000	0.001322
3884.000000	0.001321
3883.000000	0.001292
3882.000000	0.001251
3881.000000	0.001242
3880.000000	0.001281
3879.000000	0.001344
3878.000000	0.001385
3877.000000	0.001380
3876.000000	0.001346
3875.000000	0.001313
3874.000000	0.001304
3873.000000	0.001306
3872.000000	0.001298
3871.000000	0.001282
3870.000000	0.001290
3869.000000	0.001337
3868.000000	0.001386
3867.000000	0.001399
3866.000000	0.001386
3865.000000	0.001374
3864.000000	0.001372
3863.000000	0.001370
3862.000000	0.001373
3861.000000	0.001390
3860.000000	0.001425
3859.000000	0.001471
3858.000000	0.001520
3857.000000	0.001565
3856.000000	0.001601
3855.000000	0.001630
3854.000000	0.001672
3853.000000	0.001727
3852.000000	0.001766
3851.000000	0.001739
3850.000000	0.001645
3849.000000	0.001525
3848.000000	0.001411
3847.000000	0.001313
3846.000000	0.001235
3845.000000	0.001193
3844.000000	0.001204
3843.000000	0.001269
3842.000000	0.001365
3841.000000	0.001450
3840.000000	0.001493
3839.000000	0.001493
3838.000000	0.001483
3837.000000	0.001490
3836.000000	0.001510
3835.000000	0.001520
3834.000000	0.001501
3833.000000	0.001462
3832.000000	0.001423
3831.000000	0.001402
3830.000000	0.001393
3829.000000	0.001382
3828.000000	0.001367
3827.000000	0.001369
3826.000000	0.001400
3825.000000	0.001443
3824.000000	0.001462
3823.000000	0.001448
3822.000000	0.001436
3821.000000	0.001461
3820.000000	0.001514
3819.000000	0.001545
3818.000000	0.001524
3817.000000	0.001482
3816.000000	0.001470
3815.000000	0.001483
3814.000000	0.001476
3813.000000	0.001427
3812.000000	0.001372
3811.000000	0.001358
3810.000000	0.001387
3809.000000	0.001430
3808.000000	0.001463
3807.000000	0.001492
3806.000000	0.001530
3805.000000	0.001565
3804.000000	0.001572
3803.000000	0.001552
3802.000000	0.001526
3801.000000	0.001513
3800.000000	0.001503
3799.000000	0.001466
3798.000000	0.001403
3797.000000	0.001354
3796.000000	0.001341
3795.000000	0.001350
3794.000000	0.001347
3793.000000	0.001322
3792.000000	0.001290
3791.000000	0.001268
3790.000000	0.001263
3789.000000	0.001274
3788.000000	0.001297
3787.000000	0.001323
3786.000000	0.001338
3785.000000	0.001334
3784.000000	0.001312
3783.000000	0.001281
3782.000000	0.001253
3781.000000	0.001247
3780.000000	0.001275
3779.000000	0.001322
3778.000000	0.001356
3777.000000	0.001354
3776.000000	0.001326
3775.000000	0.001302
3774.000000	0.001304
3773.000000	0.001322
3772.000000	0.001334
3771.000000	0.001331
3770.000000	0.001328
3769.000000	0.001342
3768.000000	0.001362
3767.000000	0.001369
3766.000000	0.001358
3765.000000	0.001342
3764.000000	0.001326
3763.000000	0.001300
3762.000000	0.001268
3761.000000	0.001249
3760.000000	0.001254
3759.000000	0.001268
3758.000000	0.001277
3757.000000	0.001295
3756.000000	0.001342
3755.000000	0.001419
3754.000000	0.001519
3753.000000	0.001626
3752.000000	0.001715
3751.000000	0.001762
3750.000000	0.001779
3749.000000	0.001789
3748.000000	0.001784
3747.000000	0.001743
3746.000000	0.001679
3745.000000	0.001635
3744.000000	0.001638
3743.000000	0.001650
3742.000000	0.001626
3741.000000	0.001575
3740.000000	0.001543
3739.000000	0.001542
3738.000000	0.001555
3737.000000	0.001553
3736.000000	0.001498
3735.000000	0.001368
3734.000000	0.001214
3733.000000	0.001132
3732.000000	0.001177
3731.000000	0.001306
3730.000000	0.001436
3729.000000	0.001518
3728.000000	0.001558
3727.000000	0.001583
3726.000000	0.001605
3725.000000	0.001618
3724.000000	0.001608
3723.000000	0.001569
3722.000000	0.001509
3721.000000	0.001441
3720.000000	0.001376
3719.000000	0.001332
3718.000000	0.001328
3717.000000	0.001370
3716.000000	0.001434
3715.000000	0.001489
3714.000000	0.001543
3713.000000	0.001628
3712.000000	0.001738
3711.000000	0.001808
3710.000000	0.001792
3709.000000	0.001708
3708.000000	0.001601
3707.000000	0.001514
3706.000000	0.001462
3705.000000	0.001433
3704.000000	0.001407
3703.000000	0.001371
3702.000000	0.001336
3701.000000	0.001323
3700.000000	0.001341
3699.000000	0.001383
3698.000000	0.001434
3697.000000	0.001488
3696.000000	0.001536
3695.000000	0.001572
3694.000000	0.001596
3693.000000	0.001599
3692.000000	0.001557
3691.000000	0.001449
3690.000000	0.001314
3689.000000	0.001241
3688.000000	0.001269
3687.000000	0.001337
3686.000000	0.001371
3685.000000	0.001364
3684.000000	0.001356
3683.000000	0.001374
3682.000000	0.001409
3681.000000	0.001444
3680.000000	0.001484
3679.000000	0.001540
3678.000000	0.001602
3677.000000	0.001643
3676.000000	0.001650
3675.000000	0.001641
3674.000000	0.001640
3673.000000	0.001630
3672.000000	0.001601
3671.000000	0.001575
3670.000000	0.001557
3669.000000	0.001528
3668.000000	0.001476
3667.000000	0.001403
3666.000000	0.001336
3665.000000	0.001302
3664.000000	0.001310
3663.000000	0.001341
3662.000000	0.001375
3661.000000	0.001404
3660.000000	0.001430
3659.000000	0.001447
3658.000000	0.001444
3657.000000	0.001425
3656.000000	0.001412
3655.000000	0.001419
3654.000000	0.001434
3653.000000	0.001447
3652.000000	0.001469
3651.000000	0.001509
3650.000000	0.001545
3649.000000	0.001551
3648.000000	0.001534
3647.000000	0.001506
3646.000000	0.001471
3645.000000	0.001428
3644.000000	0.001387
3643.000000	0.001365
3642.000000	0.001371
3641.000000	0.001397
3640.000000	0.001427
3639.000000	0.001445
3638.000000	0.001449
3637.000000	0.001437
3636.000000	0.001417
3635.000000	0.001401
3634.000000	0.001408
3633.000000	0.001437
3632.000000	0.001481
3631.000000	0.001542
3630.000000	0.001630
3629.000000	0.001714
3628.000000	0.001741
3627.000000	0.001690
3626.000000	0.001580
3625.000000	0.001460
3624.000000	0.001364
3623.000000	0.001284
3622.000000	0.001194
3621.000000	0.001102
3620.000000	0.001065
3619.000000	0.001121
3618.000000	0.001244
3617.000000	0.001363
3616.000000	0.001434
3615.000000	0.001463
3614.000000	0.001481
3613.000000	0.001503
3612.000000	0.001522
3611.000000	0.001526
3610.000000	0.001529
3609.000000	0.001539
3608.000000	0.001540
3607.000000	0.001509
3606.000000	0.001452
3605.000000	0.001394
3604.000000	0.001364
3603.000000	0.001373
3602.000000	0.001409
3601.000000	0.001441
3600.000000	0.001438
3599.000000	0.001396
3598.000000	0.001347
3597.000000	0.001330
3596.000000	0.001362
3595.000000	0.001426
3594.000000	0.001486
3593.000000	0.001517
3592.000000	0.001514
3591.000000	0.001486
3590.000000	0.001447
3589.000000	0.001414
3588.000000	0.001397
3587.000000	0.001396
3586.000000	0.001399
3585.000000	0.001397
3584.000000	0.001391
3583.000000	0.001390
3582.000000	0.001395
3581.000000	0.001396
3580.000000	0.001388
3579.000000	0.001378
3578.000000	0.001377
3577.000000	0.001383
3576.000000	0.001388
3575.000000	0.001389
3574.000000	0.001389
3573.000000	0.001390
3572.000000	0.001390
3571.000000	0.001386
3570.000000	0.001384
3569.000000	0.001387
3568.000000	0.001392
3567.000000	0.001393
3566.000000	0.001394
3565.000000	0.001399
3564.000000	0.001401
3563.000000	0.001391
3562.000000	0.001371
3561.000000	0.001352
3560.000000	0.001346
3559.000000	0.001355
3558.000000	0.001375
3557.000000	0.001394
3556.000000	0.001394
3555.000000	0.001368
3554.000000	0.001328
3553.000000	0.001305
3552.000000	0.001320
3551.000000	0.001363
3550.000000	0.001403
3549.000000	0.001419
3548.000000	0.001406
3547.000000	0.001368
3546.000000	0.001317
3545.000000	0.001277
3544.000000	0.001271
3543.000000	0.001301
3542.000000	0.001348
3541.000000	0.001390
3540.000000	0.001414
3539.000000	0.001414
3538.000000	0.001397
3537.000000	0.001374
3536.000000	0.001359
3535.000000	0.001357
3534.000000	0.001363
3533.000000	0.001369
3532.000000	0.001374
3531.000000	0.001374
3530.000000	0.001360
3529.000000	0.001332
3528.000000	0.001311
3527.000000	0.001312
3526.000000	0.001327
3525.000000	0.001333
3524.000000	0.001323
3523.000000	0.001313
3522.000000	0.001314
3521.000000	0.001320
3520.000000	0.001320
3519.000000	0.001316
3518.000000	0.001320
3517.000000	0.001330
3516.000000	0.001333
3515.000000	0.001322
3514.000000	0.001307
3513.000000	0.001299
3512.000000	0.001303
3511.000000	0.001319
3510.000000	0.001338
3509.000000	0.001355
3508.000000	0.001366
3507.000000	0.001376
3506.000000	0.001388
3505.000000	0.001398
3504.000000	0.001396
3503.000000	0.001380
3502.000000	0.001360
3501.000000	0.001348
3500.000000	0.001347
3499.000000	0.001352
3498.000000	0.001355
3497.000000	0.001349
3496.000000	0.001337
3495.000000	0.001329
3494.000000	0.001336
3493.000000	0.001361
3492.000000	0.001395
3491.000000	0.001420
3490.000000	0.001432
3489.000000	0.001432
3488.000000	0.001425
3487.000000	0.001412
3486.000000	0.001397
3485.000000	0.001382
3484.000000	0.001372
3483.000000	0.001368
3482.000000	0.001367
3481.000000	0.001364
3480.000000	0.001357
3479.000000	0.001346
3478.000000	0.001339
3477.000000	0.001345
3476.000000	0.001364
3475.000000	0.001388
3474.000000	0.001403
3473.000000	0.001402
3472.000000	0.001393
3471.000000	0.001398
3470.000000	0.001432
3469.000000	0.001483
3468.000000	0.001522
3467.000000	0.001530
3466.000000	0.001519
3465.000000	0.001509
3464.000000	0.001504
3463.000000	0.001491
3462.000000	0.001460
3461.000000	0.001421
3460.000000	0.001392
3459.000000	0.001385
3458.000000	0.001398
3457.000000	0.001422
3456.000000	0.001449
3455.000000	0.001469
3454.000000	0.001479
3453.000000	0.001474
3452.000000	0.001456
3451.000000	0.001429
3450.000000	0.001399
3449.000000	0.001380
3448.000000	0.001378
3447.000000	0.001389
3446.000000	0.001398
3445.000000	0.001396
3444.000000	0.001387
3443.000000	0.001386
3442.000000	0.001400
3441.000000	0.001420
3440.000000	0.001430
3439.000000	0.001429
3438.000000	0.001426
3437.000000	0.001433
3436.000000	0.001447
3435.000000	0.001462
3434.000000	0.001476
3433.000000	0.001492
3432.000000	0.001507
3431.000000	0.001513
3430.000000	0.001506
3429.000000	0.001493
3428.000000	0.001486
3427.000000	0.001488
3426.000000	0.001492
3425.000000	0.001493
3424.000000	0.001488
3423.000000	0.001479
3422.000000	0.001476
3421.000000	0.001484
3420.000000	0.001500
3419.000000	0.001512
3418.000000	0.001509
3417.000000	0.001496
3416.000000	0.001485
3415.000000	0.001485
3414.000000	0.001495
3413.000000	0.001510
3412.000000	0.001521
3411.000000	0.001520
3410.000000	0.001504
3409.000000	0.001480
3408.000000	0.001465
3407.000000	0.001471
3406.000000	0.001490
3405.000000	0.001507
3404.000000	0.001509
3403.000000	0.001499
3402.000000	0.001489
3401.000000	0.001491
3400.000000	0.001504
3399.000000	0.001523
3398.000000	0.001543
3397.000000	0.001557
3396.000000	0.001553
3395.000000	0.001531
3394.000000	0.001505
3393.000000	0.001493
3392.000000	0.001500
3391.000000	0.001512
3390.000000	0.001517
3389.000000	0.001512
3388.000000	0.001505
3387.000000	0.001504
3386.000000	0.001509
3385.000000	0.001515
3384.000000	0.001519
3383.000000	0.001518
3382.000000	0.001515
3381.000000	0.001518
3380.000000	0.001527
3379.000000	0.001538
3378.000000	0.001543
3377.000000	0.001536
3376.000000	0.001514
3375.000000	0.001487
3374.000000	0.001474
3373.000000	0.001490
3372.000000	0.001532
3371.000000	0.001581
3370.000000	0.001614
3369.000000	0.001623
3368.000000	0.001607
3367.000000	0.001577
3366.000000	0.001547
3365.000000	0.001534
3364.000000	0.001541
3363.000000	0.001559
3362.000000	0.001569
3361.000000	0.001561
3360.000000	0.001543
3359.000000	0.001526
3358.000000	0.001513
3357.000000	0.001504
3356.000000	0.001500
3355.000000	0.001506
3354.000000	0.001526
3353.000000	0.001556
3352.000000	0.001585
3351.000000	0.001598
3350.000000	0.001592
3349.000000	0.001575
3348.000000	0.001557
3347.000000	0.001548
3346.000000	0.001550
3345.000000	0.001561
3344.000000	0.001572
3343.000000	0.001573
3342.000000	0.001566
3341.000000	0.001561
3340.000000	0.001567
3339.000000	0.001580
3338.000000	0.001587
3337.000000	0.001588
3336.000000	0.001589
3335.000000	0.001599
3334.000000	0.001610
3333.000000	0.001614
3332.000000	0.001606
3331.000000	0.001591
3330.000000	0.001574
3329.000000	0.001560
3328.000000	0.001558
3327.000000	0.001571
3326.000000	0.001590
3325.000000	0.001599
3324.000000	0.001590
3323.000000	0.001566
3322.000000	0.001539
3321.000000	0.001524
3320.000000	0.001529
3319.000000	0.001555
3318.000000	0.001595
3317.000000	0.001636
3316.000000	0.001662
3315.000000	0.001667
3314.000000	0.001656
3313.000000	0.001642
3312.000000	0.001637
3311.000000	0.001643
3310.000000	0.001653
3309.000000	0.001658
3308.000000	0.001653
3307.000000	0.001638
3306.000000	0.001619
3305.000000	0.001603
3304.000000	0.001596
3303.000000	0.001601
3302.000000	0.001622
3301.000000	0.001653
3300.000000	0.001682
3299.000000	0.001698
3298.000000	0.001699
3297.000000	0.001689
3296.000000	0.001672
3295.000000	0.001646
3294.000000	0.001613
3293.000000	0.001584
3292.000000	0.001577
3291.000000	0.001598
3290.000000	0.001631
3289.000000	0.001651
3288.000000	0.001652
3287.000000	0.001646
3286.000000	0.001643
3285.000000	0.001642
3284.000000	0.001638
3283.000000	0.001630
3282.000000	0.001624
3281.000000	0.001619
3280.000000	0.001609
3279.000000	0.001598
3278.000000	0.001602
3277.000000	0.001634
3276.000000	0.001681
3275.000000	0.001708
3274.000000	0.001691
3273.000000	0.001637
3272.000000	0.001584
3271.000000	0.001565
3270.000000	0.001590
3269.000000	0.001637
3268.000000	0.001679
3267.000000	0.001702
3266.000000	0.001710
3265.000000	0.001715
3264.000000	0.001720
3263.000000	0.001725
3262.000000	0.001726
3261.000000	0.001724
3260.000000	0.001725
3259.000000	0.001731
3258.000000	0.001738
3257.000000	0.001743
3256.000000	0.001742
3255.000000	0.001737
3254.000000	0.001732
3253.000000	0.001725
3252.000000	0.001712
3251.000000	0.001698
3250.000000	0.001693
3249.000000	0.001707
3248.000000	0.001731
3247.000000	0.001749
3246.000000	0.001746
3245.000000	0.001723
3244.000000	0.001699
3243.000000	0.001692
3242.000000	0.001705
3241.000000	0.001726
3240.000000	0.001738
3239.000000	0.001737
3238.000000	0.001733
3237.000000	0.001732
3236.000000	0.001733
3235.000000	0.001726
3234.000000	0.001707
3233.000000	0.001685
3232.000000	0.001672
3231.000000	0.001677
3230.000000	0.001697
3229.000000	0.001723
3228.000000	0.001750
3227.000000	0.001770
3226.000000	0.001781
3225.000000	0.001782
3224.000000	0.001782
3223.000000	0.001790
3222.000000	0.001803
3221.000000	0.001809
3220.000000	0.001798
3219.000000	0.001782
3218.000000	0.001775
3217.000000	0.001778
3216.000000	0.001775
3215.000000	0.001757
3214.000000	0.001740
3213.000000	0.001743
3212.000000	0.001765
3211.000000	0.001786
3210.000000	0.001793
3209.000000	0.001796
3208.000000	0.001809
3207.000000	0.001833
3206.000000	0.001856
3205.000000	0.001865
3204.000000	0.001859
3203.000000	0.001844
3202.000000	0.001820
3201.000000	0.001789
3200.000000	0.001758
3199.000000	0.001739
3198.000000	0.001743
3197.000000	0.001767
3196.000000	0.001794
3195.000000	0.001809
3194.000000	0.001804
3193.000000	0.001786
3192.000000	0.001767
3191.000000	0.001759
3190.000000	0.001765
3189.000000	0.001776
3188.000000	0.001785
3187.000000	0.001788
3186.000000	0.001793
3185.000000	0.001800
3184.000000	0.001801
3183.000000	0.001791
3182.000000	0.001776
3181.000000	0.001766
3180.000000	0.001766
3179.000000	0.001769
3178.000000	0.001771
3177.000000	0.001770
3176.000000	0.001765
3175.000000	0.001753
3174.000000	0.001737
3173.000000	0.001725
3172.000000	0.001727
3171.000000	0.001744
3170.000000	0.001767
3169.000000	0.001787
3168.000000	0.001799
3167.000000	0.001806
3166.000000	0.001814
3165.000000	0.001824
3164.000000	0.001831
3163.000000	0.001828
3162.000000	0.001818
3161.000000	0.001809
3160.000000	0.001808
3159.000000	0.001810
3158.000000	0.001807
3157.000000	0.001797
3156.000000	0.001783
3155.000000	0.001775
3154.000000	0.001773
3153.000000	0.001775
3152.000000	0.001776
3151.000000	0.001780
3150.000000	0.001792
3149.000000	0.001808
3148.000000	0.001817
3147.000000	0.001812
3146.000000	0.001801
3145.000000	0.001795
3144.000000	0.001798
3143.000000	0.001802
3142.000000	0.001804
3141.000000	0.001799
3140.000000	0.001785
3139.000000	0.001762
3138.000000	0.001742
3137.000000	0.001737
3136.000000	0.001750
3135.000000	0.001765
3134.000000	0.001768
3133.000000	0.001760
3132.000000	0.001758
3131.000000	0.001772
3130.000000	0.001798
3129.000000	0.001824
3128.000000	0.001839
3127.000000	0.001845
3126.000000	0.001846
3125.000000	0.001845
3124.000000	0.001843
3123.000000	0.001837
3122.000000	0.001830
3121.000000	0.001824
3120.000000	0.001818
3119.000000	0.001808
3118.000000	0.001795
3117.000000	0.001784
3116.000000	0.001784
3115.000000	0.001798
3114.000000	0.001813
3113.000000	0.001816
3112.000000	0.001801
3111.000000	0.001784
3110.000000	0.001787
3109.000000	0.001814
3108.000000	0.001849
3107.000000	0.001867
3106.000000	0.001863
3105.000000	0.001849
3104.000000	0.001838
3103.000000	0.001836
3102.000000	0.001838
3101.000000	0.001833
3100.000000	0.001816
3099.000000	0.001791
3098.000000	0.001767
3097.000000	0.001760
3096.000000	0.001775
3095.000000	0.001808
3094.000000	0.001846
3093.000000	0.001875
3092.000000	0.001889
3091.000000	0.001889
3090.000000	0.001882
3089.000000	0.001871
3088.000000	0.001857
3087.000000	0.001843
3086.000000	0.001834
3085.000000	0.001829
3084.000000	0.001823
3083.000000	0.001817
3082.000000	0.001814
3081.000000	0.001813
3080.000000	0.001810
3079.000000	0.001807
3078.000000	0.001814
3077.000000	0.001835
3076.000000	0.001858
3075.000000	0.001861
3074.000000	0.001845
3073.000000	0.001825
3072.000000	0.001814
3071.000000	0.001809
3070.000000	0.001803
3069.000000	0.001799
3068.000000	0.001806
3067.000000	0.001821
3066.000000	0.001837
3065.000000	0.001849
3064.000000	0.001860
3063.000000	0.001868
3062.000000	0.001876
3061.000000	0.001884
3060.000000	0.001892
3059.000000	0.001893
3058.000000	0.001887
3057.000000	0.001880
3056.000000	0.001880
3055.000000	0.001885
3054.000000	0.001886
3053.000000	0.001884
3052.000000	0.001885
3051.000000	0.001891
3050.000000	0.001891
3049.000000	0.001876
3048.000000	0.001850
3047.000000	0.001828
3046.000000	0.001821
3045.000000	0.001829
3044.000000	0.001843
3043.000000	0.001852
3042.000000	0.001851
3041.000000	0.001847
3040.000000	0.001850
3039.000000	0.001866
3038.000000	0.001888
3037.000000	0.001903
3036.000000	0.001900
3035.000000	0.001887
3034.000000	0.001881
3033.000000	0.001891
3032.000000	0.001911
3031.000000	0.001928
3030.000000	0.001935
3029.000000	0.001936
3028.000000	0.001930
3027.000000	0.001919
3026.000000	0.001906
3025.000000	0.001899
3024.000000	0.001900
3023.000000	0.001904
3022.000000	0.001905
3021.000000	0.001906
3020.000000	0.001909
3019.000000	0.001905
3018.000000	0.001887
3017.000000	0.001860
3016.000000	0.001841
3015.000000	0.001845
3014.000000	0.001876
3013.000000	0.001918
3012.000000	0.001949
3011.000000	0.001953
3010.000000	0.001928
3009.000000	0.001900
3008.000000	0.001900
3007.000000	0.001938
3006.000000	0.001992
3005.000000	0.002028
3004.000000	0.002032
3003.000000	0.002016
3002.000000	0.002003
3001.000000	0.002001
3000.000000	0.002004
2999.000000	0.002005
2998.000000	0.002006
2997.000000	0.002018
2996.000000	0.002048
2995.000000	0.002089
2994.000000	0.002128
2993.000000	0.002153
2992.000000	0.002161
2991.000000	0.002153
2990.000000	0.002133
2989.000000	0.002116
2988.000000	0.002116
2987.000000	0.002138
2986.000000	0.002173
2985.000000	0.002207
2984.000000	0.002236
2983.000000	0.002266
2982.000000	0.002300
2981.000000	0.002337
2980.000000	0.002373
2979.000000	0.002407
2978.000000	0.002435
2977.000000	0.002458
2976.000000	0.002473
2975.000000	0.002482
2974.000000	0.002485
2973.000000	0.002481
2972.000000	0.002473
2971.000000	0.002467
2970.000000	0.002468
2969.000000	0.002472
2968.000000	0.002472
2967.000000	0.002463
2966.000000	0.002447
2965.000000	0.002425
2964.000000	0.002394
2963.000000	0.002351
2962.000000	0.002300
2961.000000	0.002254
2960.000000	0.002227
2959.000000	0.002223
2958.000000	0.002235
2957.000000	0.002248
2956.000000	0.002249
2955.000000	0.002239
2954.000000	0.002225
2953.000000	0.002214
2952.000000	0.002206
2951.000000	0.002198
2950.000000	0.002192
2949.000000	0.002190
2948.000000	0.002196
2947.000000	0.002214
2946.000000	0.002241
2945.000000	0.002267
2944.000000	0.002286
2943.000000	0.002304
2942.000000	0.002331
2941.000000	0.002372
2940.000000	0.002410
2939.000000	0.002425
2938.000000	0.002417
2937.000000	0.002407
2936.000000	0.002412
2935.000000	0.002426
2934.000000	0.002431
2933.000000	0.002415
2932.000000	0.002386
2931.000000	0.002359
2930.000000	0.002339
2929.000000	0.002322
2928.000000	0.002307
2927.000000	0.002298
2926.000000	0.002296
2925.000000	0.002294
2924.000000	0.002285
2923.000000	0.002273
2922.000000	0.002266
2921.000000	0.002261
2920.000000	0.002248
2919.000000	0.002221
2918.000000	0.002185
2917.000000	0.002150
2916.000000	0.002120
2915.000000	0.002098
2914.000000	0.002089
2913.000000	0.002097
2912.000000	0.002116
2911.000000	0.002133
2910.000000	0.002136
2909.000000	0.002122
2908.000000	0.002098
2907.000000	0.002076
2906.000000	0.002065
2905.000000	0.002065
2904.000000	0.002066
2903.000000	0.002058
2902.000000	0.002043
2901.000000	0.002031
2900.000000	0.002033
2899.000000	0.002048
2898.000000	0.002066
2897.000000	0.002075
2896.000000	0.002067
2895.000000	0.002043
2894.000000	0.002016
2893.000000	0.002000
2892.000000	0.001998
2891.000000	0.002003
2890.000000	0.002011
2889.000000	0.002021
2888.000000	0.002037
2887.000000	0.002062
2886.000000	0.002094
2885.000000	0.002129
2884.000000	0.002161
2883.000000	0.002185
2882.000000	0.002203
2881.000000	0.002221
2880.000000	0.002234
2879.000000	0.002232
2878.000000	0.002214
2877.000000	0.002187
2876.000000	0.002162
2875.000000	0.002144
2874.000000	0.002128
2873.000000	0.002110
2872.000000	0.002091
2871.000000	0.002075
2870.000000	0.002065
2869.000000	0.002058
2868.000000	0.002051
2867.000000	0.002041
2866.000000	0.002031
2865.000000	0.002026
2864.000000	0.002025
2863.000000	0.002022
2862.000000	0.002013
2861.000000	0.002000
2860.000000	0.001991
2859.000000	0.001989
2858.000000	0.001993
2857.000000	0.001994
2856.000000	0.001982
2855.000000	0.001955
2854.000000	0.001924
2853.000000	0.001906
2852.000000	0.001911
2851.000000	0.001930
2850.000000	0.001949
2849.000000	0.001954
2848.000000	0.001946
2847.000000	0.001930
2846.000000	0.001916
2845.000000	0.001907
2844.000000	0.001902
2843.000000	0.001893
2842.000000	0.001881
2841.000000	0.001876
2840.000000	0.001882
2839.000000	0.001890
2838.000000	0.001885
2837.000000	0.001865
2836.000000	0.001848
2835.000000	0.001847
2834.000000	0.001861
2833.000000	0.001874
2832.000000	0.001877
2831.000000	0.001874
2830.000000	0.001870
2829.000000	0.001869
2828.000000	0.001870
2827.000000	0.001874
2826.000000	0.001883
2825.000000	0.001901
2824.000000	0.001930
2823.000000	0.001960
2822.000000	0.001979
2821.000000	0.001976
2820.000000	0.001956
2819.000000	0.001931
2818.000000	0.001910
2817.000000	0.001898
2816.000000	0.001900
2815.000000	0.001919
2814.000000	0.001939
2813.000000	0.001938
2812.000000	0.001908
2811.000000	0.001865
2810.000000	0.001838
2809.000000	0.001843
2808.000000	0.001874
2807.000000	0.001915
2806.000000	0.001951
2805.000000	0.001972
2804.000000	0.001977
2803.000000	0.001978
2802.000000	0.001984
2801.000000	0.001990
2800.000000	0.001986
2799.000000	0.001972
2798.000000	0.001960
2797.000000	0.001958
2796.000000	0.001961
2795.000000	0.001956
2794.000000	0.001943
2793.000000	0.001929
2792.000000	0.001921
2791.000000	0.001914
2790.000000	0.001904
2789.000000	0.001894
2788.000000	0.001890
2787.000000	0.001895
2786.000000	0.001905
2785.000000	0.001916
2784.000000	0.001923
2783.000000	0.001929
2782.000000	0.001937
2781.000000	0.001948
2780.000000	0.001952
2779.000000	0.001941
2778.000000	0.001918
2777.000000	0.001900
2776.000000	0.001900
2775.000000	0.001919
2774.000000	0.001940
2773.000000	0.001957
2772.000000	0.001969
2771.000000	0.001979
2770.000000	0.001986
2769.000000	0.001988
2768.000000	0.001987
2767.000000	0.001994
2766.000000	0.002009
2765.000000	0.002017
2764.000000	0.002005
2763.000000	0.001975
2762.000000	0.001946
2761.000000	0.001935
2760.000000	0.001942
2759.000000	0.001959
2758.000000	0.001979
2757.000000	0.002000
2756.000000	0.002019
2755.000000	0.002027
2754.000000	0.002018
2753.000000	0.001996
2752.000000	0.001973
2751.000000	0.001964
2750.000000	0.001972
2749.000000	0.001987
2748.000000	0.001994
2747.000000	0.001990
2746.000000	0.001985
2745.000000	0.001989
2744.000000	0.002002
2743.000000	0.002013
2742.000000	0.002013
2741.000000	0.002007
2740.000000	0.002001
2739.000000	0.002000
2738.000000	0.002004
2737.000000	0.002009
2736.000000	0.002014
2735.000000	0.002021
2734.000000	0.002032
2733.000000	0.002049
2732.000000	0.002064
2731.000000	0.002064
2730.000000	0.002046
2729.000000	0.002022
2728.000000	0.002006
2727.000000	0.002008
2726.000000	0.002020
2725.000000	0.002034
2724.000000	0.002045
2723.000000	0.002059
2722.000000	0.002074
2721.000000	0.002084
2720.000000	0.002077
2719.000000	0.002059
2718.000000	0.002043
2717.000000	0.002040
2716.000000	0.002047
2715.000000	0.002055
2714.000000	0.002061
2713.000000	0.002070
2712.000000	0.002085
2711.000000	0.002101
2710.000000	0.002108
2709.000000	0.002100
2708.000000	0.002084
2707.000000	0.002070
2706.000000	0.002064
2705.000000	0.002062
2704.000000	0.002055
2703.000000	0.002046
2702.000000	0.002047
2701.000000	0.002067
2700.000000	0.002098
2699.000000	0.002120
2698.000000	0.002127
2697.000000	0.002129
2696.000000	0.002139
2695.000000	0.002154
2694.000000	0.002160
2693.000000	0.002144
2692.000000	0.002109
2691.000000	0.002073
2690.000000	0.002057
2689.000000	0.002069
2688.000000	0.002097
2687.000000	0.002123
2686.000000	0.002131
2685.000000	0.002122
2684.000000	0.002112
2683.000000	0.002118
2682.000000	0.002145
2681.000000	0.002174
2680.000000	0.002186
2679.000000	0.002174
2678.000000	0.002153
2677.000000	0.002137
2676.000000	0.002128
2675.000000	0.002121
2674.000000	0.002117
2673.000000	0.002118
2672.000000	0.002127
2671.000000	0.002140
2670.000000	0.002151
2669.000000	0.002158
2668.000000	0.002158
2667.000000	0.002148
2666.000000	0.002132
2665.000000	0.002119
2664.000000	0.002116
2663.000000	0.002124
2662.000000	0.002136
2661.000000	0.002144
2660.000000	0.002145
2659.000000	0.002141
2658.000000	0.002139
2657.000000	0.002140
2656.000000	0.002145
2655.000000	0.002153
2654.000000	0.002164
2653.000000	0.002178
2652.000000	0.002186
2651.000000	0.002184
2650.000000	0.002171
2649.000000	0.002151
2648.000000	0.002127
2647.000000	0.002103
2646.000000	0.002087
2645.000000	0.002083
2644.000000	0.002085
2643.000000	0.002082
2642.000000	0.002071
2641.000000	0.002065
2640.000000	0.002076
2639.000000	0.002103
2638.000000	0.002135
2637.000000	0.002154
2636.000000	0.002150
2635.000000	0.002131
2634.000000	0.002115
2633.000000	0.002115
2632.000000	0.002132
2631.000000	0.002155
2630.000000	0.002176
2629.000000	0.002188
2628.000000	0.002185
2627.000000	0.002170
2626.000000	0.002154
2625.000000	0.002151
2624.000000	0.002166
2623.000000	0.002190
2622.000000	0.002213
2621.000000	0.002223
2620.000000	0.002213
2619.000000	0.002187
2618.000000	0.002162
2617.000000	0.002154
2616.000000	0.002162
2615.000000	0.002174
2614.000000	0.002179
2613.000000	0.002183
2612.000000	0.002188
2611.000000	0.002190
2610.000000	0.002180
2609.000000	0.002159
2608.000000	0.002136
2607.000000	0.002123
2606.000000	0.002122
2605.000000	0.002129
2604.000000	0.002135
2603.000000	0.002136
2602.000000	0.002137
2601.000000	0.002140
2600.000000	0.002149
2599.000000	0.002161
2598.000000	0.002174
2597.000000	0.002180
2596.000000	0.002173
2595.000000	0.002156
2594.000000	0.002140
2593.000000	0.002137
2592.000000	0.002144
2591.000000	0.002150
2590.000000	0.002150
2589.000000	0.002149
2588.000000	0.002154
2587.000000	0.002165
2586.000000	0.002176
2585.000000	0.002181
2584.000000	0.002176
2583.000000	0.002160
2582.000000	0.002142
2581.000000	0.002135
2580.000000	0.002145
2579.000000	0.002164
2578.000000	0.002176
2577.000000	0.002175
2576.000000	0.002167
2575.000000	0.002166
2574.000000	0.002167
2573.000000	0.002157
2572.000000	0.002128
2571.000000	0.002095
2570.000000	0.002083
2569.000000	0.002097
2568.000000	0.002116
2567.000000	0.002124
2566.000000	0.002121
2565.000000	0.002120
2564.000000	0.002118
2563.000000	0.002106
2562.000000	0.002086
2561.000000	0.002079
2560.000000	0.002097
2559.000000	0.002128
2558.000000	0.002154
2557.000000	0.002166
2556.000000	0.002166
2555.000000	0.002156
2554.000000	0.002141
2553.000000	0.002127
2552.000000	0.002123
2551.000000	0.002128
2550.000000	0.002135
2549.000000	0.002139
2548.000000	0.002141
2547.000000	0.002146
2546.000000	0.002153
2545.000000	0.002157
2544.000000	0.002153
2543.000000	0.002141
2542.000000	0.002128
2541.000000	0.002122
2540.000000	0.002127
2539.000000	0.002137
2538.000000	0.002141
2537.000000	0.002134
2536.000000	0.002122
2535.000000	0.002112
2534.000000	0.002110
2533.000000	0.002117
2532.000000	0.002128
2531.000000	0.002139
2530.000000	0.002151
2529.000000	0.002159
2528.000000	0.002157
2527.000000	0.002144
2526.000000	0.002132
2525.000000	0.002132
2524.000000	0.002145
2523.000000	0.002163
2522.000000	0.002173
2521.000000	0.002173
2520.000000	0.002167
2519.000000	0.002162
2518.000000	0.002164
2517.000000	0.002170
2516.000000	0.002168
2515.000000	0.002158
2514.000000	0.002150
2513.000000	0.002154
2512.000000	0.002167
2511.000000	0.002174
2510.000000	0.002166
2509.000000	0.002147
2508.000000	0.002125
2507.000000	0.002108
2506.000000	0.002100
2505.000000	0.002103
2504.000000	0.002113
2503.000000	0.002119
2502.000000	0.002116
2501.000000	0.002102
2500.000000	0.002087
2499.000000	0.002080
2498.000000	0.002094
2497.000000	0.002130
2496.000000	0.002172
2495.000000	0.002200
2494.000000	0.002202
2493.000000	0.002186
2492.000000	0.002168
2491.000000	0.002162
2490.000000	0.002170
2489.000000	0.002187
2488.000000	0.002206
2487.000000	0.002220
2486.000000	0.002224
2485.000000	0.002218
2484.000000	0.002200
2483.000000	0.002172
2482.000000	0.002146
2481.000000	0.002131
2480.000000	0.002131
2479.000000	0.002142
2478.000000	0.002156
2477.000000	0.002164
2476.000000	0.002158
2475.000000	0.002141
2474.000000	0.002128
2473.000000	0.002138
2472.000000	0.002172
2471.000000	0.002211
2470.000000	0.002230
2469.000000	0.002215
2468.000000	0.002174
2467.000000	0.002136
2466.000000	0.002126
2465.000000	0.002151
2464.000000	0.002186
2463.000000	0.002205
2462.000000	0.002205
2461.000000	0.002201
2460.000000	0.002205
2459.000000	0.002215
2458.000000	0.002222
2457.000000	0.002224
2456.000000	0.002223
2455.000000	0.002222
2454.000000	0.002219
2453.000000	0.002211
2452.000000	0.002202
2451.000000	0.002193
2450.000000	0.002189
2449.000000	0.002192
2448.000000	0.002202
2447.000000	0.002215
2446.000000	0.002228
2445.000000	0.002231
2444.000000	0.002224
2443.000000	0.002211
2442.000000	0.002199
2441.000000	0.002189
2440.000000	0.002172
2439.000000	0.002151
2438.000000	0.002137
2437.000000	0.002141
2436.000000	0.002159
2435.000000	0.002179
2434.000000	0.002197
2433.000000	0.002210
2432.000000	0.002214
2431.000000	0.002214
2430.000000	0.002216
2429.000000	0.002227
2428.000000	0.002240
2427.000000	0.002248
2426.000000	0.002248
2425.000000	0.002247
2424.000000	0.002245
2423.000000	0.002245
2422.000000	0.002248
2421.000000	0.002253
2420.000000	0.002255
2419.000000	0.002256
2418.000000	0.002262
2417.000000	0.002273
2416.000000	0.002278
2415.000000	0.002266
2414.000000	0.002242
2413.000000	0.002224
2412.000000	0.002226
2411.000000	0.002246
2410.000000	0.002271
2409.000000	0.002286
2408.000000	0.002285
2407.000000	0.002273
2406.000000	0.002264
2405.000000	0.002256
2404.000000	0.002242
2403.000000	0.002219
2402.000000	0.002201
2401.000000	0.002198
2400.000000	0.002203
2399.000000	0.002206
2398.000000	0.002207
2397.000000	0.002210
2396.000000	0.002219
2395.000000	0.002237
2394.000000	0.002265
2393.000000	0.002296
2392.000000	0.002313
2391.000000	0.002316
2390.000000	0.002322
2389.000000	0.002349
2388.000000	0.002394
2387.000000	0.002452
2386.000000	0.002529
2385.000000	0.002633
2384.000000	0.002757
2383.000000	0.002896
2382.000000	0.003049
2381.000000	0.003208
2380.000000	0.003343
2379.000000	0.003431
2378.000000	0.003470
2377.000000	0.003474
2376.000000	0.003453
2375.000000	0.003430
2374.000000	0.003434
2373.000000	0.003467
2372.000000	0.003496
2371.000000	0.003504
2370.000000	0.003510
2369.000000	0.003525
2368.000000	0.003549
2367.000000	0.003596
2366.000000	0.003687
2365.000000	0.003819
2364.000000	0.003969
2363.000000	0.004105
2362.000000	0.004254
2361.000000	0.004426
2360.000000	0.004544
2359.000000	0.004590
2358.000000	0.004595
2357.000000	0.004605
2356.000000	0.004638
2355.000000	0.004645
2354.000000	0.004611
2353.000000	0.004584
2352.000000	0.004673
2351.000000	0.004853
2350.000000	0.004970
2349.000000	0.004988
2348.000000	0.004986
2347.000000	0.005116
2346.000000	0.005394
2345.000000	0.005729
2344.000000	0.006054
2343.000000	0.006282
2342.000000	0.006413
2341.000000	0.006398
2340.000000	0.006247
2339.000000	0.006025
2338.000000	0.005775
2337.000000	0.005529
2336.000000	0.005342
2335.000000	0.005259
2334.000000	0.005244
2333.000000	0.005248
2332.000000	0.005282
2331.000000	0.005342
2330.000000	0.005316
2329.000000	0.005214
2328.000000	0.005084
2327.000000	0.005040
2326.000000	0.005054
2325.000000	0.005084
2324.000000	0.005123
2323.000000	0.005136
2322.000000	0.005115
2321.000000	0.005044
2320.000000	0.004955
2319.000000	0.004843
2318.000000	0.004697
2317.000000	0.004543
2316.000000	0.004422
2315.000000	0.004360
2314.000000	0.004304
2313.000000	0.004231
2312.000000	0.004129
2311.000000	0.004030
2310.000000	0.003923
2309.000000	0.003826
2308.000000	0.003741
2307.000000	0.003676
2306.000000	0.003604
2305.000000	0.003522
2304.000000	0.003437
2303.000000	0.003362
2302.000000	0.003286
2301.000000	0.003211
2300.000000	0.003132
2299.000000	0.003051
2298.000000	0.002955
2297.000000	0.002857
2296.000000	0.002770
2295.000000	0.002708
2294.000000	0.002659
2293.000000	0.002622
2292.000000	0.002600
2291.000000	0.002591
2290.000000	0.002583
2289.000000	0.002575
2288.000000	0.002571
2287.000000	0.002568
2286.000000	0.002553
2285.000000	0.002526
2284.000000	0.002505
2283.000000	0.002499
2282.000000	0.002499
2281.000000	0.002492
2280.000000	0.002477
2279.000000	0.002460
2278.000000	0.002444
2277.000000	0.002436
2276.000000	0.002438
2275.000000	0.002444
2274.000000	0.002441
2273.000000	0.002428
2272.000000	0.002417
2271.000000	0.002417
2270.000000	0.002423
2269.000000	0.002433
2268.000000	0.002446
2267.000000	0.002455
2266.000000	0.002445
2265.000000	0.002414
2264.000000	0.002381
2263.000000	0.002358
2262.000000	0.002336
2261.000000	0.002300
2260.000000	0.002242
2259.000000	0.002156
2258.000000	0.002029
2257.000000	0.001861
2256.000000	0.001689
2255.000000	0.001578
2254.000000	0.001588
2253.000000	0.001727
2252.000000	0.001945
2251.000000	0.002163
2250.000000	0.002321
2249.000000	0.002411
2248.000000	0.002457
2247.000000	0.002479
2246.000000	0.002484
2245.000000	0.002478
2244.000000	0.002473
2243.000000	0.002470
2242.000000	0.002460
2241.000000	0.002435
2240.000000	0.002405
2239.000000	0.002385
2238.000000	0.002374
2237.000000	0.002368
2236.000000	0.002361
2235.000000	0.002351
2234.000000	0.002338
2233.000000	0.002328
2232.000000	0.002331
2231.000000	0.002350
2230.000000	0.002378
2229.000000	0.002406
2228.000000	0.002430
2227.000000	0.002454
2226.000000	0.002476
2225.000000	0.002496
2224.000000	0.002512
2223.000000	0.002517
2222.000000	0.002503
2221.000000	0.002476
2220.000000	0.002452
2219.000000	0.002435
2218.000000	0.002419
2217.000000	0.002405
2216.000000	0.002406
2215.000000	0.002426
2214.000000	0.002447
2213.000000	0.002448
2212.000000	0.002432
2211.000000	0.002417
2210.000000	0.002412
2209.000000	0.002413
2208.000000	0.002415
2207.000000	0.002417
2206.000000	0.002416
2205.000000	0.002410
2204.000000	0.002402
2203.000000	0.002401
2202.000000	0.002412
2201.000000	0.002428
2200.000000	0.002445
2199.000000	0.002459
2198.000000	0.002470
2197.000000	0.002478
2196.000000	0.002484
2195.000000	0.002487
2194.000000	0.002482
2193.000000	0.002469
2192.000000	0.002454
2191.000000	0.002446
2190.000000	0.002446
2189.000000	0.002454
2188.000000	0.002465
2187.000000	0.002476
2186.000000	0.002480
2185.000000	0.002482
2184.000000	0.002488
2183.000000	0.002502
2182.000000	0.002511
2181.000000	0.002505
2180.000000	0.002488
2179.000000	0.002474
2178.000000	0.002470
2177.000000	0.002474
2176.000000	0.002483
2175.000000	0.002494
2174.000000	0.002507
2173.000000	0.002514
2172.000000	0.002508
2171.000000	0.002492
2170.000000	0.002480
2169.000000	0.002487
2168.000000	0.002513
2167.000000	0.002541
2166.000000	0.002555
2165.000000	0.002552
2164.000000	0.002539
2163.000000	0.002527
2162.000000	0.002525
2161.000000	0.002534
2160.000000	0.002552
2159.000000	0.002567
2158.000000	0.002569
2157.000000	0.002562
2156.000000	0.002555
2155.000000	0.002555
2154.000000	0.002558
2153.000000	0.002561
2152.000000	0.002560
2151.000000	0.002553
2150.000000	0.002539
2149.000000	0.002523
2148.000000	0.002517
2147.000000	0.002523
2146.000000	0.002537
2145.000000	0.002550
2144.000000	0.002559
2143.000000	0.002559
2142.000000	0.002549
2141.000000	0.002535
2140.000000	0.002528
2139.000000	0.002530
2138.000000	0.002537
2137.000000	0.002546
2136.000000	0.002560
2135.000000	0.002578
2134.000000	0.002591
2133.000000	0.002594
2132.000000	0.002589
2131.000000	0.002586
2130.000000	0.002587
2129.000000	0.002591
2128.000000	0.002595
2127.000000	0.002593
2126.000000	0.002584
2125.000000	0.002573
2124.000000	0.002567
2123.000000	0.002568
2122.000000	0.002571
2121.000000	0.002573
2120.000000	0.002578
2119.000000	0.002587
2118.000000	0.002593
2117.000000	0.002595
2116.000000	0.002593
2115.000000	0.002586
2114.000000	0.002572
2113.000000	0.002554
2112.000000	0.002544
2111.000000	0.002553
2110.000000	0.002577
2109.000000	0.002605
2108.000000	0.002626
2107.000000	0.002630
2106.000000	0.002618
2105.000000	0.002601
2104.000000	0.002592
2103.000000	0.002594
2102.000000	0.002599
2101.000000	0.002605
2100.000000	0.002617
2099.000000	0.002633
2098.000000	0.002641
2097.000000	0.002633
2096.000000	0.002617
2095.000000	0.002603
2094.000000	0.002593
2093.000000	0.002588
2092.000000	0.002586
2091.000000	0.002586
2090.000000	0.002579
2089.000000	0.002563
2088.000000	0.002547
2087.000000	0.002545
2086.000000	0.002561
2085.000000	0.002585
2084.000000	0.002609
2083.000000	0.002624
2082.000000	0.002622
2081.000000	0.002608
2080.000000	0.002596
2079.000000	0.002597
2078.000000	0.002607
2077.000000	0.002610
2076.000000	0.002603
2075.000000	0.002595
2074.000000	0.002596
2073.000000	0.002604
2072.000000	0.002614
2071.000000	0.002622
2070.000000	0.002629
2069.000000	0.002634
2068.000000	0.002634
2067.000000	0.002628
2066.000000	0.002622
2065.000000	0.002621
2064.000000	0.002625
2063.000000	0.002623
2062.000000	0.002615
2061.000000	0.002610
2060.000000	0.002627
2059.000000	0.002661
2058.000000	0.002691
2057.000000	0.002695
2056.000000	0.002679
2055.000000	0.002662
2054.000000	0.002651
2053.000000	0.002644
2052.000000	0.002634
2051.000000	0.002627
2050.000000	0.002630
2049.000000	0.002640
2048.000000	0.002654
2047.000000	0.002666
2046.000000	0.002677
2045.000000	0.002686
2044.000000	0.002693
2043.000000	0.002698
2042.000000	0.002702
2041.000000	0.002704
2040.000000	0.002700
2039.000000	0.002685
2038.000000	0.002661
2037.000000	0.002639
2036.000000	0.002628
2035.000000	0.002630
2034.000000	0.002636
2033.000000	0.002636
2032.000000	0.002631
2031.000000	0.002627
2030.000000	0.002629
2029.000000	0.002642
2028.000000	0.002668
2027.000000	0.002696
2026.000000	0.002710
2025.000000	0.002704
2024.000000	0.002690
2023.000000	0.002680
2022.000000	0.002674
2021.000000	0.002667
2020.000000	0.002661
2019.000000	0.002663
2018.000000	0.002671
2017.000000	0.002674
2016.000000	0.002671
2015.000000	0.002669
2014.000000	0.002674
2013.000000	0.002679
2012.000000	0.002682
2011.000000	0.002685
2010.000000	0.002695
2009.000000	0.002710
2008.000000	0.002720
2007.000000	0.002723
2006.000000	0.002724
2005.000000	0.002728
2004.000000	0.002735
2003.000000	0.002742
2002.000000	0.002746
2001.000000	0.002745
2000.000000	0.002739
1999.000000	0.002727
1998.000000	0.002710
1997.000000	0.002700
1996.000000	0.002703
1995.000000	0.002715
1994.000000	0.002720
1993.000000	0.002712
1992.000000	0.002701
1991.000000	0.002708
1990.000000	0.002732
1989.000000	0.002759
1988.000000	0.002779
1987.000000	0.002790
1986.000000	0.002795
1985.000000	0.002791
1984.000000	0.002781
1983.000000	0.002770
1982.000000	0.002762
1981.000000	0.002752
1980.000000	0.002741
1979.000000	0.002736
1978.000000	0.002748
1977.000000	0.002773
1976.000000	0.002791
1975.000000	0.002788
1974.000000	0.002772
1973.000000	0.002758
1972.000000	0.002753
1971.000000	0.002751
1970.000000	0.002747
1969.000000	0.002742
1968.000000	0.002744
1967.000000	0.002749
1966.000000	0.002754
1965.000000	0.002754
1964.000000	0.002748
1963.000000	0.002743
1962.000000	0.002745
1961.000000	0.002755
1960.000000	0.002769
1959.000000	0.002780
1958.000000	0.002785
1957.000000	0.002785
1956.000000	0.002779
1955.000000	0.002766
1954.000000	0.002749
1953.000000	0.002733
1952.000000	0.002721
1951.000000	0.002717
1950.000000	0.002728
1949.000000	0.002752
1948.000000	0.002779
1947.000000	0.002795
1946.000000	0.002797
1945.000000	0.002792
1944.000000	0.002787
1943.000000	0.002782
1942.000000	0.002778
1941.000000	0.002779
1940.000000	0.002785
1939.000000	0.002791
1938.000000	0.002794
1937.000000	0.002800
1936.000000	0.002808
1935.000000	0.002813
1934.000000	0.002809
1933.000000	0.002798
1932.000000	0.002782
1931.000000	0.002766
1930.000000	0.002753
1929.000000	0.002746
1928.000000	0.002746
1927.000000	0.002755
1926.000000	0.002773
1925.000000	0.002803
1924.000000	0.002835
1923.000000	0.002855
1922.000000	0.002852
1921.000000	0.002837
1920.000000	0.002824
1919.000000	0.002817
1918.000000	0.002816
1917.000000	0.002822
1916.000000	0.002840
1915.000000	0.002858
1914.000000	0.002858
1913.000000	0.002839
1912.000000	0.002815
1911.000000	0.002801
1910.000000	0.002798
1909.000000	0.002800
1908.000000	0.002806
1907.000000	0.002816
1906.000000	0.002822
1905.000000	0.002821
1904.000000	0.002815
1903.000000	0.002812
1902.000000	0.002814
1901.000000	0.002818
1900.000000	0.002822
1899.000000	0.002821
1898.000000	0.002816
1897.000000	0.002812
1896.000000	0.002814
1895.000000	0.002820
1894.000000	0.002822
1893.000000	0.002819
1892.000000	0.002816
1891.000000	0.002813
1890.000000	0.002807
1889.000000	0.002800
1888.000000	0.002801
1887.000000	0.002808
1886.000000	0.002816
1885.000000	0.002829
1884.000000	0.002852
1883.000000	0.002879
1882.000000	0.002891
1881.000000	0.002887
1880.000000	0.002883
1879.000000	0.002893
1878.000000	0.002916
1877.000000	0.002936
1876.000000	0.002945
1875.000000	0.002939
1874.000000	0.002916
1873.000000	0.002885
1872.000000	0.002859
1871.000000	0.002850
1870.000000	0.002853
1869.000000	0.002857
1868.000000	0.002862
1867.000000	0.002872
1866.000000	0.002886
1865.000000	0.002898
1864.000000	0.002910
1863.000000	0.002922
1862.000000	0.002931
1861.000000	0.002940
1860.000000	0.002954
1859.000000	0.002970
1858.000000	0.002977
1857.000000	0.002971
1856.000000	0.002957
1855.000000	0.002942
1854.000000	0.002924
1853.000000	0.002905
1852.000000	0.002895
1851.000000	0.002898
1850.000000	0.002904
1849.000000	0.002903
1848.000000	0.002902
1847.000000	0.002911
1846.000000	0.002932
1845.000000	0.002957
1844.000000	0.002969
1843.000000	0.002962
1842.000000	0.002940
1841.000000	0.002915
1840.000000	0.002898
1839.000000	0.002890
1838.000000	0.002886
1837.000000	0.002889
1836.000000	0.002904
1835.000000	0.002929
1834.000000	0.002954
1833.000000	0.002970
1832.000000	0.002976
1831.000000	0.002973
1830.000000	0.002963
1829.000000	0.002954
1828.000000	0.002954
1827.000000	0.002963
1826.000000	0.002971
1825.000000	0.002973
1824.000000	0.002970
1823.000000	0.002967
1822.000000	0.002970
1821.000000	0.002979
1820.000000	0.002995
1819.000000	0.003013
1818.000000	0.003024
1817.000000	0.003021
1816.000000	0.003012
1815.000000	0.003009
1814.000000	0.003007
1813.000000	0.002998
1812.000000	0.002979
1811.000000	0.002967
1810.000000	0.002969
1809.000000	0.002978
1808.000000	0.002991
1807.000000	0.003010
1806.000000	0.003026
1805.000000	0.003031
1804.000000	0.003030
1803.000000	0.003036
1802.000000	0.003047
1801.000000	0.003054
1800.000000	0.003055
1799.000000	0.003067
1798.000000	0.003095
1797.000000	0.003124
1796.000000	0.003144
1795.000000	0.003153
1794.000000	0.003154
1793.000000	0.003148
1792.000000	0.003138
1791.000000	0.003125
1790.000000	0.003106
1789.000000	0.003080
1788.000000	0.003063
1787.000000	0.003073
1786.000000	0.003106
1785.000000	0.003141
1784.000000	0.003159
1783.000000	0.003155
1782.000000	0.003133
1781.000000	0.003110
1780.000000	0.003105
1779.000000	0.003123
1778.000000	0.003149
1777.000000	0.003163
1776.000000	0.003160
1775.000000	0.003149
1774.000000	0.003147
1773.000000	0.003155
1772.000000	0.003162
1771.000000	0.003164
1770.000000	0.003170
1769.000000	0.003180
1768.000000	0.003189
1767.000000	0.003196
1766.000000	0.003201
1765.000000	0.003204
1764.000000	0.003202
1763.000000	0.003196
1762.000000	0.003189
1761.000000	0.003185
1760.000000	0.003184
1759.000000	0.003182
1758.000000	0.003180
1757.000000	0.003178
1756.000000	0.003178
1755.000000	0.003186
1754.000000	0.003207
1753.000000	0.003239
1752.000000	0.003266
1751.000000	0.003272
1750.000000	0.003270
1749.000000	0.003277
1748.000000	0.003289
1747.000000	0.003295
1746.000000	0.003296
1745.000000	0.003293
1744.000000	0.003277
1743.000000	0.003255
1742.000000	0.003255
1741.000000	0.003295
1740.000000	0.003351
1739.000000	0.003377
1738.000000	0.003368
1737.000000	0.003354
1736.000000	0.003357
1735.000000	0.003370
1734.000000	0.003370
1733.000000	0.003374
1732.000000	0.003390
1731.000000	0.003397
1730.000000	0.003379
1729.000000	0.003353
1728.000000	0.003343
1727.000000	0.003348
1726.000000	0.003357
1725.000000	0.003367
1724.000000	0.003377
1723.000000	0.003389
1722.000000	0.003399
1721.000000	0.003404
1720.000000	0.003410
1719.000000	0.003419
1718.000000	0.003435
1717.000000	0.003470
1716.000000	0.003529
1715.000000	0.003589
1714.000000	0.003625
1713.000000	0.003637
1712.000000	0.003649
1711.000000	0.003664
1710.000000	0.003668
1709.000000	0.003660
1708.000000	0.003662
1707.000000	0.003688
1706.000000	0.003738
1705.000000	0.003803
1704.000000	0.003885
1703.000000	0.003977
1702.000000	0.004065
1701.000000	0.004129
1700.000000	0.004165
1699.000000	0.004228
1698.000000	0.004320
1697.000000	0.004418
1696.000000	0.004528
1695.000000	0.004662
1694.000000	0.004799
1693.000000	0.004913
1692.000000	0.005005
1691.000000	0.005086
1690.000000	0.005158
1689.000000	0.005215
1688.000000	0.005254
1687.000000	0.005283
1686.000000	0.005314
1685.000000	0.005337
1684.000000	0.005334
1683.000000	0.005331
1682.000000	0.005337
1681.000000	0.005351
1680.000000	0.005369
1679.000000	0.005389
1678.000000	0.005406
1677.000000	0.005415
1676.000000	0.005402
1675.000000	0.005360
1674.000000	0.005313
1673.000000	0.005279
1672.000000	0.005247
1671.000000	0.005198
1670.000000	0.005127
1669.000000	0.005062
1668.000000	0.005028
1667.000000	0.005020
1666.000000	0.005026
1665.000000	0.005044
1664.000000	0.005067
1663.000000	0.005088
1662.000000	0.005112
1661.000000	0.005153
1660.000000	0.005212
1659.000000	0.005278
1658.000000	0.005344
1657.000000	0.005412
1656.000000	0.005483
1655.000000	0.005572
1654.000000	0.005694
1653.000000	0.005845
1652.000000	0.006008
1651.000000	0.006133
1650.000000	0.006216
1649.000000	0.006266
1648.000000	0.006292
1647.000000	0.006306
1646.000000	0.006329
1645.000000	0.006349
1644.000000	0.006345
1643.000000	0.006312
1642.000000	0.006259
1641.000000	0.006194
1640.000000	0.006120
1639.000000	0.006039
1638.000000	0.005948
1637.000000	0.005854
1636.000000	0.005778
1635.000000	0.005741
1634.000000	0.005725
1633.000000	0.005692
1632.000000	0.005641
1631.000000	0.005581
1630.000000	0.005516
1629.000000	0.005439
1628.000000	0.005352
1627.000000	0.005265
1626.000000	0.005184
1625.000000	0.005103
1624.000000	0.005012
1623.000000	0.004910
1622.000000	0.004820
1621.000000	0.004764
1620.000000	0.004734
1619.000000	0.004711
1618.000000	0.004680
1617.000000	0.004634
1616.000000	0.004592
1615.000000	0.004567
1614.000000	0.004547
1613.000000	0.004520
1612.000000	0.004489
1611.000000	0.004454
1610.000000	0.004413
1609.000000	0.004366
1608.000000	0.004320
1607.000000	0.004278
1606.000000	0.004246
1605.000000	0.004224
1604.000000	0.004194
1603.000000	0.004138
1602.000000	0.004060
1601.000000	0.003985
1600.000000	0.003933
1599.000000	0.003902
1598.000000	0.003876
1597.000000	0.003847
1596.000000	0.003819
1595.000000	0.003803
1594.000000	0.003802
1593.000000	0.003811
1592.000000	0.003817
1591.000000	0.003814
1590.000000	0.003805
1589.000000	0.003799
1588.000000	0.003791
1587.000000	0.003770
1586.000000	0.003734
1585.000000	0.003698
1584.000000	0.003680
1583.000000	0.003673
1582.000000	0.003669
1581.000000	0.003667
1580.000000	0.003669
1579.000000	0.003668
1578.000000	0.003663
1577.000000	0.003662
1576.000000	0.003682
1575.000000	0.003717
1574.000000	0.003741
1573.000000	0.003744
1572.000000	0.003736
1571.000000	0.003730
1570.000000	0.003733
1569.000000	0.003748
1568.000000	0.003767
1567.000000	0.003777
1566.000000	0.003773
1565.000000	0.003763
1564.000000	0.003752
1563.000000	0.003752
1562.000000	0.003774
1561.000000	0.003838
1560.000000	0.003896
1559.000000	0.003838
1558.000000	0.003738
1557.000000	0.003699
1556.000000	0.003711
1555.000000	0.003741
1554.000000	0.003773
1553.000000	0.003791
1552.000000	0.003790
1551.000000	0.003774
1550.000000	0.003762
1549.000000	0.003774
1548.000000	0.003808
1547.000000	0.003837
1546.000000	0.003836
1545.000000	0.003799
1544.000000	0.003759
1543.000000	0.003761
1542.000000	0.003815
1541.000000	0.003871
1540.000000	0.003883
1539.000000	0.003857
1538.000000	0.003827
1537.000000	0.003819
1536.000000	0.003834
1535.000000	0.003854
1534.000000	0.003856
1533.000000	0.003839
1532.000000	0.003831
1531.000000	0.003846
1530.000000	0.003868
1529.000000	0.003884
1528.000000	0.003887
1527.000000	0.003880
1526.000000	0.003863
1525.000000	0.003841
1524.000000	0.003819
1523.000000	0.003799
1522.000000	0.003775
1521.000000	0.003754
1520.000000	0.003764
1519.000000	0.003806
1518.000000	0.003850
1517.000000	0.003870
1516.000000	0.003867
1515.000000	0.003869
1514.000000	0.003888
1513.000000	0.003911
1512.000000	0.003926
1511.000000	0.003939
1510.000000	0.003957
1509.000000	0.003977
1508.000000	0.003979
1507.000000	0.003968
1506.000000	0.003990
1505.000000	0.004027
1504.000000	0.004050
1503.000000	0.004067
1502.000000	0.004081
1501.000000	0.004075
1500.000000	0.004032
1499.000000	0.003960
1498.000000	0.003883
1497.000000	0.003816
1496.000000	0.003766
1495.000000	0.003734
1494.000000	0.003709
1493.000000	0.003678
1492.000000	0.003645
1491.000000	0.003626
1490.000000	0.003637
1489.000000	0.003677
1488.000000	0.003728
1487.000000	0.003777
1486.000000	0.003807
1485.000000	0.003818
1484.000000	0.003823
1483.000000	0.003830
1482.000000	0.003834
1481.000000	0.003827
1480.000000	0.003819
1479.000000	0.003817
1478.000000	0.003817
1477.000000	0.003811
1476.000000	0.003811
1475.000000	0.003841
1474.000000	0.003893
1473.000000	0.003927
1472.000000	0.003920
1471.000000	0.003898
1470.000000	0.003882
1469.000000	0.003869
1468.000000	0.003853
1467.000000	0.003846
1466.000000	0.003857
1465.000000	0.003874
1464.000000	0.003877
1463.000000	0.003860
1462.000000	0.003834
1461.000000	0.003806
1460.000000	0.003785
1459.000000	0.003777
1458.000000	0.003780
1457.000000	0.003771
1456.000000	0.003740
1455.000000	0.003703
1454.000000	0.003681
1453.000000	0.003667
1452.000000	0.003650
1451.000000	0.003635
1450.000000	0.003630
1449.000000	0.003625
1448.000000	0.003601
1447.000000	0.003557
1446.000000	0.003517
1445.000000	0.003501
1444.000000	0.003505
1443.000000	0.003519
1442.000000	0.003535
1441.000000	0.003544
1440.000000	0.003544
1439.000000	0.003546
1438.000000	0.003569
1437.000000	0.003612
1436.000000	0.003652
1435.000000	0.003676
1434.000000	0.003694
1433.000000	0.003713
1432.000000	0.003732
1431.000000	0.003745
1430.000000	0.003758
1429.000000	0.003783
1428.000000	0.003822
1427.000000	0.003865
1426.000000	0.003905
1425.000000	0.003946
1424.000000	0.003990
1423.000000	0.004032
1422.000000	0.004063
1421.000000	0.004069
1420.000000	0.004035
1419.000000	0.003975
1418.000000	0.003939
1417.000000	0.003942
1416.000000	0.003956
1415.000000	0.003966
1414.000000	0.003976
1413.000000	0.003990
1412.000000	0.004004
1411.000000	0.004018
1410.000000	0.004043
1409.000000	0.004079
1408.000000	0.004121
1407.000000	0.004162
1406.000000	0.004200
1405.000000	0.004235
1404.000000	0.004262
1403.000000	0.004283
1402.000000	0.004307
1401.000000	0.004342
1400.000000	0.004385
1399.000000	0.004430
1398.000000	0.004482
1397.000000	0.004551
1396.000000	0.004637
1395.000000	0.004736
1394.000000	0.004841
1393.000000	0.004945
1392.000000	0.005038
1391.000000	0.005109
1390.000000	0.005153
1389.000000	0.005175
1388.000000	0.005189
1387.000000	0.005210
1386.000000	0.005243
1385.000000	0.005273
1384.000000	0.005280
1383.000000	0.005250
1382.000000	0.005182
1381.000000	0.005081
1380.000000	0.004954
1379.000000	0.004816
1378.000000	0.004687
1377.000000	0.004589
1376.000000	0.004535
1375.000000	0.004539
1374.000000	0.004610
1373.000000	0.004745
1372.000000	0.004909
1371.000000	0.005063
1370.000000	0.005182
1369.000000	0.005266
1368.000000	0.005333
1367.000000	0.005393
1366.000000	0.005440
1365.000000	0.005459
1364.000000	0.005441
1363.000000	0.005395
1362.000000	0.005338
1361.000000	0.005282
1360.000000	0.005234
1359.000000	0.005197
1358.000000	0.005168
1357.000000	0.005134
1356.000000	0.005084
1355.000000	0.005024
1354.000000	0.004971
1353.000000	0.004935
1352.000000	0.004912
1351.000000	0.004896
1350.000000	0.004886
1349.000000	0.004882
1348.000000	0.004879
1347.000000	0.004875
1346.000000	0.004875
1345.000000	0.004886
1344.000000	0.004901
1343.000000	0.004913
1342.000000	0.004920
1341.000000	0.004931
1340.000000	0.004957
1339.000000	0.004996
1338.000000	0.005035
1337.000000	0.005066
1336.000000	0.005088
1335.000000	0.005109
1334.000000	0.005128
1333.000000	0.005129
1332.000000	0.005106
1331.000000	0.005073
1330.000000	0.005054
1329.000000	0.005059
1328.000000	0.005071
1327.000000	0.005067
1326.000000	0.005038
1325.000000	0.004998
1324.000000	0.004959
1323.000000	0.004927
1322.000000	0.004901
1321.000000	0.004879
1320.000000	0.004864
1319.000000	0.004862
1318.000000	0.004868
1317.000000	0.004868
1316.000000	0.004847
1315.000000	0.004805
1314.000000	0.004762
1313.000000	0.004729
1312.000000	0.004706
1311.000000	0.004692
1310.000000	0.004695
1309.000000	0.004715
1308.000000	0.004732
1307.000000	0.004717
1306.000000	0.004667
1305.000000	0.004616
1304.000000	0.004600
1303.000000	0.004630
1302.000000	0.004685
1301.000000	0.004741
1300.000000	0.004785
1299.000000	0.004816
1298.000000	0.004833
1297.000000	0.004830
1296.000000	0.004805
1295.000000	0.004773
1294.000000	0.004761
1293.000000	0.004783
1292.000000	0.004831
1291.000000	0.004880
1290.000000	0.004909
1289.000000	0.004914
1288.000000	0.004902
1287.000000	0.004890
1286.000000	0.004901
1285.000000	0.004944
1284.000000	0.005012
1283.000000	0.005082
1282.000000	0.005133
1281.000000	0.005157
1280.000000	0.005157
1279.000000	0.005147
1278.000000	0.005146
1277.000000	0.005159
1276.000000	0.005176
1275.000000	0.005176
1274.000000	0.005157
1273.000000	0.005133
1272.000000	0.005111
1271.000000	0.005074
1270.000000	0.005004
1269.000000	0.004903
1268.000000	0.004796
1267.000000	0.004706
1266.000000	0.004635
1265.000000	0.004568
1264.000000	0.004486
1263.000000	0.004376
1262.000000	0.004245
1261.000000	0.004108
1260.000000	0.003992
1259.000000	0.003909
1258.000000	0.003849
1257.000000	0.003788
1256.000000	0.003705
1255.000000	0.003604
1254.000000	0.003506
1253.000000	0.003431
1252.000000	0.003379
1251.000000	0.003333
1250.000000	0.003270
1249.000000	0.003175
1248.000000	0.003048
1247.000000	0.002903
1246.000000	0.002757
1245.000000	0.002621
1244.000000	0.002499
1243.000000	0.002384
1242.000000	0.002266
1241.000000	0.002138
1240.000000	0.002008
1239.000000	0.001893
1238.000000	0.001808
1237.000000	0.001754
1236.000000	0.001719
1235.000000	0.001691
1234.000000	0.001661
1233.000000	0.001627
1232.000000	0.001593
1231.000000	0.001567
1230.000000	0.001555
1229.000000	0.001559
1228.000000	0.001578
1227.000000	0.001609
1226.000000	0.001646
1225.000000	0.001683
1224.000000	0.001710
1223.000000	0.001727
1222.000000	0.001741
1221.000000	0.001768
1220.000000	0.001822
1219.000000	0.001904
1218.000000	0.001999
1217.000000	0.002081
1216.000000	0.002131
1215.000000	0.002147
1214.000000	0.002146
1213.000000	0.002153
1212.000000	0.002181
1211.000000	0.002221
1210.000000	0.002250
1209.000000	0.002257
1208.000000	0.002256
1207.000000	0.002275
1206.000000	0.002327
1205.000000	0.002398
1204.000000	0.002459
1203.000000	0.002494
1202.000000	0.002510
1201.000000	0.002527
1200.000000	0.002559
1199.000000	0.002591
1198.000000	0.002602
1197.000000	0.002588
1196.000000	0.002565
1195.000000	0.002559
1194.000000	0.002570
1193.000000	0.002588
1192.000000	0.002602
1191.000000	0.002615
1190.000000	0.002630
1189.000000	0.002644
1188.000000	0.002650
1187.000000	0.002645
1186.000000	0.002637
1185.000000	0.002642
1184.000000	0.002668
1183.000000	0.002706
1182.000000	0.002732
1181.000000	0.002739
1180.000000	0.002744
1179.000000	0.002766
1178.000000	0.002798
1177.000000	0.002814
1176.000000	0.002802
1175.000000	0.002780
1174.000000	0.002773
1173.000000	0.002790
1172.000000	0.002814
1171.000000	0.002830
1170.000000	0.002834
1169.000000	0.002842
1168.000000	0.002868
1167.000000	0.002907
1166.000000	0.002939
1165.000000	0.002946
1164.000000	0.002928
1163.000000	0.002897
1162.000000	0.002872
1161.000000	0.002865
1160.000000	0.002879
1159.000000	0.002898
1158.000000	0.002896
1157.000000	0.002862
1156.000000	0.002812
1155.000000	0.002781
1154.000000	0.002795
1153.000000	0.002856
1152.000000	0.002942
1151.000000	0.003014
1150.000000	0.003037
1149.000000	0.003018
1148.000000	0.002997
1147.000000	0.003008
1146.000000	0.003041
1145.000000	0.003061
1144.000000	0.003047
1143.000000	0.003006
1142.000000	0.002962
1141.000000	0.002935
1140.000000	0.002936
1139.000000	0.002964
1138.000000	0.003001
1137.000000	0.003030
1136.000000	0.003062
1135.000000	0.003121
1134.000000	0.003219
1133.000000	0.003332
1132.000000	0.003427
1131.000000	0.003476
1130.000000	0.003475
1129.000000	0.003444
1128.000000	0.003419
1127.000000	0.003416
1126.000000	0.003421
1125.000000	0.003417
1124.000000	0.003409
1123.000000	0.003412
1122.000000	0.003421
1121.000000	0.003429
1120.000000	0.003450
1119.000000	0.003508
1118.000000	0.003589
1117.000000	0.003653
1116.000000	0.003675
1115.000000	0.003677
1114.000000	0.003687
1113.000000	0.003704
1112.000000	0.003715
1111.000000	0.003715
1110.000000	0.003710
1109.000000	0.003707
1108.000000	0.003715
1107.000000	0.003744
1106.000000	0.003788
1105.000000	0.003820
1104.000000	0.003821
1103.000000	0.003805
1102.000000	0.003797
1101.000000	0.003816
1100.000000	0.003872
1099.000000	0.003965
1098.000000	0.004073
1097.000000	0.004160
1096.000000	0.004205
1095.000000	0.004222
1094.000000	0.004240
1093.000000	0.004271
1092.000000	0.004313
1091.000000	0.004352
1090.000000	0.004370
1089.000000	0.004349
1088.000000	0.004298
1087.000000	0.004247
1086.000000	0.004226
1085.000000	0.004232
1084.000000	0.004246
1083.000000	0.004258
1082.000000	0.004270
1081.000000	0.004287
1080.000000	0.004308
1079.000000	0.004333
1078.000000	0.004353
1077.000000	0.004351
1076.000000	0.004326
1075.000000	0.004299
1074.000000	0.004293
1073.000000	0.004306
1072.000000	0.004318
1071.000000	0.004321
1070.000000	0.004320
1069.000000	0.004323
1068.000000	0.004333
1067.000000	0.004355
1066.000000	0.004386
1065.000000	0.004412
1064.000000	0.004420
1063.000000	0.004414
1062.000000	0.004417
1061.000000	0.004448
1060.000000	0.004504
1059.000000	0.004565
1058.000000	0.004600
1057.000000	0.004589
1056.000000	0.004536
1055.000000	0.004468
1054.000000	0.004415
1053.000000	0.004385
1052.000000	0.004379
1051.000000	0.004392
1050.000000	0.004416
1049.000000	0.004429
1048.000000	0.004413
1047.000000	0.004373
1046.000000	0.004326
1045.000000	0.004288
1044.000000	0.004263
1043.000000	0.004248
1042.000000	0.004241
1041.000000	0.004233
1040.000000	0.004226
1039.000000	0.004227
1038.000000	0.004237
1037.000000	0.004253
1036.000000	0.004281
1035.000000	0.004336
1034.000000	0.004421
1033.000000	0.004511
1032.000000	0.004583
1031.000000	0.004635
1030.000000	0.004680
1029.000000	0.004722
1028.000000	0.004752
1027.000000	0.004769
1026.000000	0.004780
1025.000000	0.004789
1024.000000	0.004797
1023.000000	0.004809
1022.000000	0.004825
1021.000000	0.004833
1020.000000	0.004827
1019.000000	0.004821
1018.000000	0.004835
1017.000000	0.004864
1016.000000	0.004883
1015.000000	0.004888
1014.000000	0.004905
1013.000000	0.004968
1012.000000	0.005069
1011.000000	0.005157
1010.000000	0.005183
1009.000000	0.005144
1008.000000	0.005089
1007.000000	0.005073
1006.000000	0.005100
1005.000000	0.005121
1004.000000	0.005099
1003.000000	0.005052
1002.000000	0.005026
1001.000000	0.005034
1000.000000	0.005046
999.000000	0.005048
998.000000	0.005065
997.000000	0.005128
996.000000	0.005234
995.000000	0.005345
994.000000	0.005432
993.000000	0.005483
992.000000	0.005500
991.000000	0.005489
990.000000	0.005470
989.000000	0.005467
988.000000	0.005495
987.000000	0.005541
986.000000	0.005569
985.000000	0.005553
984.000000	0.005513
983.000000	0.005501
982.000000	0.005563
981.000000	0.005690
980.000000	0.005828
979.000000	0.005921
978.000000	0.005955
977.000000	0.005952
976.000000	0.005944
975.000000	0.005946
974.000000	0.005945
973.000000	0.005915
972.000000	0.005841
971.000000	0.005740
970.000000	0.005648
969.000000	0.005595
968.000000	0.005595
967.000000	0.005636
966.000000	0.005691
965.000000	0.005725
964.000000	0.005727
963.000000	0.005728
962.000000	0.005775
961.000000	0.005871
960.000000	0.005959
959.000000	0.005967
958.000000	0.005867
957.000000	0.005705
956.000000	0.005559
955.000000	0.005487
954.000000	0.005497
953.000000	0.005550
952.000000	0.005604
951.000000	0.005635
950.000000	0.005645
949.000000	0.005642
948.000000	0.005637
947.000000	0.005636
946.000000	0.005641
945.000000	0.005641
944.000000	0.005634
943.000000	0.005640
942.000000	0.005680
941.000000	0.005758
940.000000	0.005837
939.000000	0.005867
938.000000	0.005813
937.000000	0.005679
936.000000	0.005520
935.000000	0.005408
934.000000	0.005377
933.000000	0.005388
932.000000	0.005359
931.000000	0.005251
930.000000	0.005109
929.000000	0.005007
928.000000	0.004979
927.000000	0.005004
926.000000	0.005046
925.000000	0.005086
924.000000	0.005119
923.000000	0.005138
922.000000	0.005132
921.000000	0.005101
920.000000	0.005059
919.000000	0.005018
918.000000	0.004987
917.000000	0.004971
916.000000	0.004985
915.000000	0.005029
914.000000	0.005077
913.000000	0.005098
912.000000	0.005083
911.000000	0.005055
910.000000	0.005046
909.000000	0.005073
908.000000	0.005134
907.000000	0.005203
906.000000	0.005242
905.000000	0.005235
904.000000	0.005206
903.000000	0.005206
902.000000	0.005250
901.000000	0.005304
900.000000	0.005324
899.000000	0.005301
898.000000	0.005254
897.000000	0.005208
896.000000	0.005185
895.000000	0.005198
894.000000	0.005240
893.000000	0.005289
892.000000	0.005345
891.000000	0.005428
890.000000	0.005539
889.000000	0.005638
888.000000	0.005680
887.000000	0.005655
886.000000	0.005573
885.000000	0.005427
884.000000	0.005221
883.000000	0.005005
882.000000	0.004851
881.000000	0.004786
880.000000	0.004767
879.000000	0.004740
878.000000	0.004688
877.000000	0.004633
876.000000	0.004609
875.000000	0.004653
874.000000	0.004779
873.000000	0.004943
872.000000	0.005065
871.000000	0.005103
870.000000	0.005087
869.000000	0.005078
868.000000	0.005099
867.000000	0.005125
866.000000	0.005109
865.000000	0.005028
864.000000	0.004888
863.000000	0.004725
862.000000	0.004572
861.000000	0.004438
860.000000	0.004299
859.000000	0.004123
858.000000	0.003894
857.000000	0.003604
856.000000	0.003237
855.000000	0.002766
854.000000	0.002167
853.000000	0.001438
852.000000	0.000614
851.000000	-0.000218
850.000000	-0.000926
849.000000	-0.001366
848.000000	-0.001448
847.000000	-0.001183
846.000000	-0.000682
845.000000	-0.000086
844.000000	0.000522
843.000000	0.001148
842.000000	0.001835
841.000000	0.002589
840.000000	0.003331
839.000000	0.003933
838.000000	0.004317
837.000000	0.004531
836.000000	0.004705
835.000000	0.004923
834.000000	0.005149
833.000000	0.005283
832.000000	0.005284
831.000000	0.005203
830.000000	0.005123
829.000000	0.005091
828.000000	0.005109
827.000000	0.005160
826.000000	0.005217
825.000000	0.005253
824.000000	0.005263
823.000000	0.005268
822.000000	0.005285
821.000000	0.005317
820.000000	0.005346
819.000000	0.005341
818.000000	0.005276
817.000000	0.005160
816.000000	0.005058
815.000000	0.005043
814.000000	0.005108
813.000000	0.005162
812.000000	0.005122
811.000000	0.005008
810.000000	0.004925
809.000000	0.004976
808.000000	0.005165
807.000000	0.005387
806.000000	0.005504
805.000000	0.005456
804.000000	0.005317
803.000000	0.005217
802.000000	0.005222
801.000000	0.005294
800.000000	0.005367
799.000000	0.005410
798.000000	0.005418
797.000000	0.005392
796.000000	0.005345
795.000000	0.005294
794.000000	0.005245
793.000000	0.005194
792.000000	0.005155
791.000000	0.005156
790.000000	0.005195
789.000000	0.005243
788.000000	0.005296
787.000000	0.005382
786.000000	0.005491
785.000000	0.005565
784.000000	0.005588
783.000000	0.005621
782.000000	0.005717
781.000000	0.005817
780.000000	0.005809
779.000000	0.005665
778.000000	0.005492
777.000000	0.005417
776.000000	0.005476
775.000000	0.005596
774.000000	0.005673
773.000000	0.005656
772.000000	0.005577
771.000000	0.005503
770.000000	0.005460
769.000000	0.005424
768.000000	0.005374
767.000000	0.005331
766.000000	0.005324
765.000000	0.005347
764.000000	0.005372
763.000000	0.005380
762.000000	0.005362
761.000000	0.005310
760.000000	0.005230
759.000000	0.005138
758.000000	0.005057
757.000000	0.005016
756.000000	0.005064
755.000000	0.005220
754.000000	0.005423
753.000000	0.005555
752.000000	0.005556
751.000000	0.005477
750.000000	0.005417
749.000000	0.005431
748.000000	0.005505
747.000000	0.005582
746.000000	0.005582
745.000000	0.005464
744.000000	0.005295
743.000000	0.005208
742.000000	0.005258
741.000000	0.005362
740.000000	0.005404
739.000000	0.005368
738.000000	0.005326
737.000000	0.005348
736.000000	0.005451
735.000000	0.005595
734.000000	0.005701
733.000000	0.005712
732.000000	0.005667
731.000000	0.005648
730.000000	0.005661
729.000000	0.005650
728.000000	0.005609
727.000000	0.005601
726.000000	0.005645
725.000000	0.005681
724.000000	0.005674
723.000000	0.005701
722.000000	0.005843
721.000000	0.006062
720.000000	0.006226
719.000000	0.006258
718.000000	0.006211
717.000000	0.006189
716.000000	0.006260
715.000000	0.006407
714.000000	0.006528
713.000000	0.006522
712.000000	0.006393
711.000000	0.006246
710.000000	0.006162
709.000000	0.006134
708.000000	0.006117
707.000000	0.006087
706.000000	0.006050
705.000000	0.006033
704.000000	0.006067
703.000000	0.006188
702.000000	0.006385
701.000000	0.006580
700.000000	0.006703
699.000000	0.006721
698.000000	0.006635
697.000000	0.006495
696.000000	0.006398
695.000000	0.006443
694.000000	0.006584
693.000000	0.006652
692.000000	0.006590
691.000000	0.006509
690.000000	0.006524
689.000000	0.006611
688.000000	0.006689
687.000000	0.006774
686.000000	0.006887
685.000000	0.006969
684.000000	0.007004
683.000000	0.007059
682.000000	0.007136
681.000000	0.007129
680.000000	0.007014
679.000000	0.006889
678.000000	0.006758
677.000000	0.006558
676.000000	0.006384
675.000000	0.006348
674.000000	0.006377
673.000000	0.006318
672.000000	0.006196
671.000000	0.006173
670.000000	0.006083
669.000000	0.005533
668.000000	0.005385
667.000000	0.006119
666.000000	0.006287
665.000000	0.006165
664.000000	0.006427
663.000000	0.006882
662.000000	0.007136
661.000000	0.007134
660.000000	0.007034
659.000000	0.006894
658.000000	0.006713
657.000000	0.006610
656.000000	0.006670
655.000000	0.006729
654.000000	0.006666
653.000000	0.006590
652.000000	0.006554
651.000000	0.006466
650.000000	0.006384
649.000000	0.006546
648.000000	0.006942
647.000000	0.007221
646.000000	0.007206
645.000000	0.007086
644.000000	0.007043
643.000000	0.007026
642.000000	0.006955
641.000000	0.006879
640.000000	0.006815
639.000000	0.006672
638.000000	0.006509
637.000000	0.006576
636.000000	0.006928
635.000000	0.007281
634.000000	0.007360
633.000000	0.007184
632.000000	0.006938
631.000000	0.006731
630.000000	0.006614
629.000000	0.006624
628.000000	0.006672
627.000000	0.006563
626.000000	0.006242
625.000000	0.005864
624.000000	0.005606
623.000000	0.005558
622.000000	0.005722
621.000000	0.005935
620.000000	0.005871
619.000000	0.005391
618.000000	0.004869
617.000000	0.004837
616.000000	0.005330
615.000000	0.005902
614.000000	0.006243
613.000000	0.006450
612.000000	0.006653
611.000000	0.006702
610.000000	0.006420
609.000000	0.005953
608.000000	0.005614
607.000000	0.005530
606.000000	0.005605
605.000000	0.005691
604.000000	0.005739
603.000000	0.005839
602.000000	0.006103
601.000000	0.006409
600.000000	0.006426
