# Supplementary material for: Real-time monitoring of the reversible capture and release of CO2 on anthraquinone and riboflavin-modified graphitic electrodes using ATR-SEIRAS
Source: Chem Sci. 2025 Nov 4;16(48):23189–202. doi: 10.1039/d5sc05427c (PMC12584010; doi:10.1039/d5sc05427c)
Supplement: SC-016-D5SC05427C-s001 [file SC-016-D5SC05427C-s001.zip › Data Folders/Main Figures/Figure3/3a/008.ASC]

PE IR       SUBTECH     SPECTRUM    ASCII       PEDS        4.00        
   -1
008.ASC
24/06/26
16:04:40.00
24/06/26
16:04:40.00
Administrator

600.000000
#HDR
-1
-1
#GR
Wavenumber
A
1.0
0.0
4000.000000
-1.000000
3401
8
0.016387
-0.007221
#DATA
4000.000000	0.000298
3999.000000	0.000306
3998.000000	0.000317
3997.000000	0.000322
3996.000000	0.000316
3995.000000	0.000306
3994.000000	0.000302
3993.000000	0.000311
3992.000000	0.000331
3991.000000	0.000352
3990.000000	0.000365
3989.000000	0.000368
3988.000000	0.000367
3987.000000	0.000369
3986.000000	0.000378
3985.000000	0.000392
3984.000000	0.000403
3983.000000	0.000406
3982.000000	0.000400
3981.000000	0.000389
3980.000000	0.000380
3979.000000	0.000381
3978.000000	0.000395
3977.000000	0.000415
3976.000000	0.000433
3975.000000	0.000441
3974.000000	0.000442
3973.000000	0.000444
3972.000000	0.000449
3971.000000	0.000456
3970.000000	0.000461
3969.000000	0.000465
3968.000000	0.000464
3967.000000	0.000456
3966.000000	0.000438
3965.000000	0.000414
3964.000000	0.000386
3963.000000	0.000356
3962.000000	0.000329
3961.000000	0.000315
3960.000000	0.000324
3959.000000	0.000347
3958.000000	0.000365
3957.000000	0.000360
3956.000000	0.000336
3955.000000	0.000319
3954.000000	0.000333
3953.000000	0.000380
3952.000000	0.000441
3951.000000	0.000482
3950.000000	0.000482
3949.000000	0.000447
3948.000000	0.000411
3947.000000	0.000406
3946.000000	0.000431
3945.000000	0.000456
3944.000000	0.000452
3943.000000	0.000414
3942.000000	0.000372
3941.000000	0.000353
3940.000000	0.000355
3939.000000	0.000364
3938.000000	0.000367
3937.000000	0.000366
3936.000000	0.000362
3935.000000	0.000355
3934.000000	0.000350
3933.000000	0.000354
3932.000000	0.000372
3931.000000	0.000401
3930.000000	0.000426
3929.000000	0.000436
3928.000000	0.000423
3927.000000	0.000384
3926.000000	0.000332
3925.000000	0.000295
3924.000000	0.000293
3923.000000	0.000320
3922.000000	0.000351
3921.000000	0.000373
3920.000000	0.000394
3919.000000	0.000420
3918.000000	0.000446
3917.000000	0.000462
3916.000000	0.000466
3915.000000	0.000465
3914.000000	0.000462
3913.000000	0.000457
3912.000000	0.000450
3911.000000	0.000439
3910.000000	0.000427
3909.000000	0.000421
3908.000000	0.000429
3907.000000	0.000453
3906.000000	0.000487
3905.000000	0.000524
3904.000000	0.000565
3903.000000	0.000609
3902.000000	0.000638
3901.000000	0.000626
3900.000000	0.000576
3899.000000	0.000520
3898.000000	0.000490
3897.000000	0.000488
3896.000000	0.000496
3895.000000	0.000500
3894.000000	0.000488
3893.000000	0.000458
3892.000000	0.000423
3891.000000	0.000421
3890.000000	0.000469
3889.000000	0.000530
3888.000000	0.000560
3887.000000	0.000544
3886.000000	0.000511
3885.000000	0.000494
3884.000000	0.000493
3883.000000	0.000471
3882.000000	0.000418
3881.000000	0.000368
3880.000000	0.000370
3879.000000	0.000429
3878.000000	0.000498
3877.000000	0.000522
3876.000000	0.000488
3875.000000	0.000433
3874.000000	0.000409
3873.000000	0.000436
3872.000000	0.000481
3871.000000	0.000510
3870.000000	0.000536
3869.000000	0.000594
3868.000000	0.000668
3867.000000	0.000700
3866.000000	0.000670
3865.000000	0.000608
3864.000000	0.000554
3863.000000	0.000524
3862.000000	0.000514
3861.000000	0.000521
3860.000000	0.000546
3859.000000	0.000588
3858.000000	0.000639
3857.000000	0.000693
3856.000000	0.000743
3855.000000	0.000782
3854.000000	0.000810
3853.000000	0.000843
3852.000000	0.000876
3851.000000	0.000856
3850.000000	0.000772
3849.000000	0.000671
3848.000000	0.000598
3847.000000	0.000560
3846.000000	0.000546
3845.000000	0.000544
3844.000000	0.000554
3843.000000	0.000586
3842.000000	0.000635
3841.000000	0.000674
3840.000000	0.000677
3839.000000	0.000653
3838.000000	0.000643
3837.000000	0.000672
3836.000000	0.000714
3835.000000	0.000730
3834.000000	0.000705
3833.000000	0.000657
3832.000000	0.000618
3831.000000	0.000603
3830.000000	0.000603
3829.000000	0.000596
3828.000000	0.000573
3827.000000	0.000551
3826.000000	0.000553
3825.000000	0.000589
3824.000000	0.000640
3823.000000	0.000681
3822.000000	0.000700
3821.000000	0.000706
3820.000000	0.000720
3819.000000	0.000734
3818.000000	0.000717
3817.000000	0.000673
3816.000000	0.000635
3815.000000	0.000626
3814.000000	0.000622
3813.000000	0.000592
3812.000000	0.000546
3811.000000	0.000517
3810.000000	0.000513
3809.000000	0.000521
3808.000000	0.000533
3807.000000	0.000569
3806.000000	0.000647
3805.000000	0.000735
3804.000000	0.000777
3803.000000	0.000744
3802.000000	0.000663
3801.000000	0.000604
3800.000000	0.000600
3799.000000	0.000604
3798.000000	0.000578
3797.000000	0.000535
3796.000000	0.000507
3795.000000	0.000504
3794.000000	0.000507
3793.000000	0.000504
3792.000000	0.000501
3791.000000	0.000507
3790.000000	0.000521
3789.000000	0.000536
3788.000000	0.000549
3787.000000	0.000552
3786.000000	0.000537
3785.000000	0.000509
3784.000000	0.000489
3783.000000	0.000492
3782.000000	0.000509
3781.000000	0.000517
3780.000000	0.000502
3779.000000	0.000478
3778.000000	0.000471
3777.000000	0.000485
3776.000000	0.000505
3775.000000	0.000527
3774.000000	0.000555
3773.000000	0.000585
3772.000000	0.000603
3771.000000	0.000599
3770.000000	0.000585
3769.000000	0.000580
3768.000000	0.000579
3767.000000	0.000567
3766.000000	0.000544
3765.000000	0.000529
3764.000000	0.000532
3763.000000	0.000541
3762.000000	0.000542
3761.000000	0.000549
3760.000000	0.000579
3759.000000	0.000628
3758.000000	0.000673
3757.000000	0.000711
3756.000000	0.000748
3755.000000	0.000794
3754.000000	0.000849
3753.000000	0.000908
3752.000000	0.000949
3751.000000	0.000957
3750.000000	0.000950
3749.000000	0.000955
3748.000000	0.000961
3747.000000	0.000941
3746.000000	0.000893
3745.000000	0.000847
3744.000000	0.000847
3743.000000	0.000875
3742.000000	0.000865
3741.000000	0.000813
3740.000000	0.000779
3739.000000	0.000808
3738.000000	0.000880
3737.000000	0.000936
3736.000000	0.000907
3735.000000	0.000782
3734.000000	0.000635
3733.000000	0.000561
3732.000000	0.000597
3731.000000	0.000702
3730.000000	0.000807
3729.000000	0.000872
3728.000000	0.000902
3727.000000	0.000918
3726.000000	0.000926
3725.000000	0.000919
3724.000000	0.000887
3723.000000	0.000836
3722.000000	0.000783
3721.000000	0.000739
3720.000000	0.000699
3719.000000	0.000666
3718.000000	0.000654
3717.000000	0.000679
3716.000000	0.000724
3715.000000	0.000765
3714.000000	0.000813
3713.000000	0.000903
3712.000000	0.001023
3711.000000	0.001102
3710.000000	0.001098
3709.000000	0.001034
3708.000000	0.000954
3707.000000	0.000890
3706.000000	0.000852
3705.000000	0.000826
3704.000000	0.000791
3703.000000	0.000736
3702.000000	0.000680
3701.000000	0.000666
3700.000000	0.000711
3699.000000	0.000786
3698.000000	0.000841
3697.000000	0.000856
3696.000000	0.000843
3695.000000	0.000831
3694.000000	0.000834
3693.000000	0.000840
3692.000000	0.000822
3691.000000	0.000753
3690.000000	0.000654
3689.000000	0.000591
3688.000000	0.000623
3687.000000	0.000717
3686.000000	0.000792
3685.000000	0.000810
3684.000000	0.000791
3683.000000	0.000779
3682.000000	0.000794
3681.000000	0.000828
3680.000000	0.000874
3679.000000	0.000943
3678.000000	0.001029
3677.000000	0.001086
3676.000000	0.001071
3675.000000	0.001025
3674.000000	0.001020
3673.000000	0.001038
3672.000000	0.001024
3671.000000	0.000960
3670.000000	0.000874
3669.000000	0.000814
3668.000000	0.000793
3667.000000	0.000775
3666.000000	0.000746
3665.000000	0.000720
3664.000000	0.000715
3663.000000	0.000732
3662.000000	0.000761
3661.000000	0.000797
3660.000000	0.000837
3659.000000	0.000868
3658.000000	0.000869
3657.000000	0.000838
3656.000000	0.000808
3655.000000	0.000810
3654.000000	0.000833
3653.000000	0.000848
3652.000000	0.000849
3651.000000	0.000848
3650.000000	0.000857
3649.000000	0.000875
3648.000000	0.000887
3647.000000	0.000878
3646.000000	0.000855
3645.000000	0.000838
3644.000000	0.000835
3643.000000	0.000846
3642.000000	0.000857
3641.000000	0.000856
3640.000000	0.000841
3639.000000	0.000824
3638.000000	0.000823
3637.000000	0.000845
3636.000000	0.000881
3635.000000	0.000915
3634.000000	0.000952
3633.000000	0.000999
3632.000000	0.001059
3631.000000	0.001119
3630.000000	0.001162
3629.000000	0.001175
3628.000000	0.001172
3627.000000	0.001156
3626.000000	0.001110
3625.000000	0.001038
3624.000000	0.000954
3623.000000	0.000849
3622.000000	0.000709
3621.000000	0.000563
3620.000000	0.000492
3619.000000	0.000565
3618.000000	0.000751
3617.000000	0.000941
3616.000000	0.001049
3615.000000	0.001062
3614.000000	0.001021
3613.000000	0.000980
3612.000000	0.000968
3611.000000	0.000982
3610.000000	0.001013
3609.000000	0.001048
3608.000000	0.001064
3607.000000	0.001042
3606.000000	0.000985
3605.000000	0.000918
3604.000000	0.000866
3603.000000	0.000852
3602.000000	0.000872
3601.000000	0.000900
3600.000000	0.000909
3599.000000	0.000896
3598.000000	0.000880
3597.000000	0.000886
3596.000000	0.000918
3595.000000	0.000957
3594.000000	0.000981
3593.000000	0.000985
3592.000000	0.000976
3591.000000	0.000952
3590.000000	0.000909
3589.000000	0.000846
3588.000000	0.000779
3587.000000	0.000743
3586.000000	0.000761
3585.000000	0.000814
3584.000000	0.000863
3583.000000	0.000880
3582.000000	0.000855
3581.000000	0.000804
3580.000000	0.000754
3579.000000	0.000728
3578.000000	0.000728
3577.000000	0.000738
3576.000000	0.000747
3575.000000	0.000749
3574.000000	0.000749
3573.000000	0.000750
3572.000000	0.000760
3571.000000	0.000782
3570.000000	0.000813
3569.000000	0.000841
3568.000000	0.000854
3567.000000	0.000855
3566.000000	0.000863
3565.000000	0.000883
3564.000000	0.000898
3563.000000	0.000890
3562.000000	0.000857
3561.000000	0.000815
3560.000000	0.000783
3559.000000	0.000770
3558.000000	0.000772
3557.000000	0.000779
3556.000000	0.000782
3555.000000	0.000774
3554.000000	0.000751
3553.000000	0.000721
3552.000000	0.000698
3551.000000	0.000694
3550.000000	0.000703
3549.000000	0.000717
3548.000000	0.000735
3547.000000	0.000758
3546.000000	0.000780
3545.000000	0.000794
3544.000000	0.000796
3543.000000	0.000787
3542.000000	0.000771
3541.000000	0.000752
3540.000000	0.000740
3539.000000	0.000740
3538.000000	0.000754
3537.000000	0.000772
3536.000000	0.000789
3535.000000	0.000803
3534.000000	0.000811
3533.000000	0.000813
3532.000000	0.000814
3531.000000	0.000820
3530.000000	0.000831
3529.000000	0.000835
3528.000000	0.000827
3527.000000	0.000812
3526.000000	0.000800
3525.000000	0.000793
3524.000000	0.000787
3523.000000	0.000781
3522.000000	0.000781
3521.000000	0.000787
3520.000000	0.000791
3519.000000	0.000792
3518.000000	0.000795
3517.000000	0.000809
3516.000000	0.000831
3515.000000	0.000849
3514.000000	0.000854
3513.000000	0.000852
3512.000000	0.000853
3511.000000	0.000859
3510.000000	0.000860
3509.000000	0.000847
3508.000000	0.000825
3507.000000	0.000807
3506.000000	0.000800
3505.000000	0.000799
3504.000000	0.000794
3503.000000	0.000782
3502.000000	0.000773
3501.000000	0.000776
3500.000000	0.000786
3499.000000	0.000795
3498.000000	0.000801
3497.000000	0.000810
3496.000000	0.000824
3495.000000	0.000837
3494.000000	0.000843
3493.000000	0.000842
3492.000000	0.000843
3491.000000	0.000852
3490.000000	0.000867
3489.000000	0.000875
3488.000000	0.000870
3487.000000	0.000859
3486.000000	0.000854
3485.000000	0.000859
3484.000000	0.000871
3483.000000	0.000886
3482.000000	0.000901
3481.000000	0.000912
3480.000000	0.000915
3479.000000	0.000911
3478.000000	0.000902
3477.000000	0.000888
3476.000000	0.000872
3475.000000	0.000861
3474.000000	0.000861
3473.000000	0.000873
3472.000000	0.000886
3471.000000	0.000896
3470.000000	0.000908
3469.000000	0.000927
3468.000000	0.000949
3467.000000	0.000963
3466.000000	0.000962
3465.000000	0.000947
3464.000000	0.000926
3463.000000	0.000912
3462.000000	0.000917
3461.000000	0.000938
3460.000000	0.000960
3459.000000	0.000967
3458.000000	0.000959
3457.000000	0.000944
3456.000000	0.000934
3455.000000	0.000931
3454.000000	0.000926
3453.000000	0.000912
3452.000000	0.000889
3451.000000	0.000871
3450.000000	0.000870
3449.000000	0.000888
3448.000000	0.000912
3447.000000	0.000926
3446.000000	0.000928
3445.000000	0.000926
3444.000000	0.000930
3443.000000	0.000945
3442.000000	0.000964
3441.000000	0.000976
3440.000000	0.000971
3439.000000	0.000948
3438.000000	0.000920
3437.000000	0.000904
3436.000000	0.000908
3435.000000	0.000927
3434.000000	0.000947
3433.000000	0.000960
3432.000000	0.000968
3431.000000	0.000977
3430.000000	0.000990
3429.000000	0.001006
3428.000000	0.001011
3427.000000	0.000990
3426.000000	0.000945
3425.000000	0.000903
3424.000000	0.000895
3423.000000	0.000934
3422.000000	0.000997
3421.000000	0.001049
3420.000000	0.001069
3419.000000	0.001063
3418.000000	0.001043
3417.000000	0.001027
3416.000000	0.001027
3415.000000	0.001045
3414.000000	0.001070
3413.000000	0.001087
3412.000000	0.001092
3411.000000	0.001089
3410.000000	0.001083
3409.000000	0.001074
3408.000000	0.001060
3407.000000	0.001049
3406.000000	0.001047
3405.000000	0.001055
3404.000000	0.001066
3403.000000	0.001071
3402.000000	0.001071
3401.000000	0.001068
3400.000000	0.001069
3399.000000	0.001082
3398.000000	0.001110
3397.000000	0.001142
3396.000000	0.001161
3395.000000	0.001161
3394.000000	0.001149
3393.000000	0.001137
3392.000000	0.001126
3391.000000	0.001117
3390.000000	0.001117
3389.000000	0.001132
3388.000000	0.001162
3387.000000	0.001193
3386.000000	0.001209
3385.000000	0.001202
3384.000000	0.001176
3383.000000	0.001150
3382.000000	0.001140
3381.000000	0.001153
3380.000000	0.001179
3379.000000	0.001204
3378.000000	0.001217
3377.000000	0.001212
3376.000000	0.001190
3375.000000	0.001159
3374.000000	0.001135
3373.000000	0.001133
3372.000000	0.001150
3371.000000	0.001171
3370.000000	0.001183
3369.000000	0.001189
3368.000000	0.001195
3367.000000	0.001203
3366.000000	0.001210
3365.000000	0.001215
3364.000000	0.001214
3363.000000	0.001208
3362.000000	0.001204
3361.000000	0.001201
3360.000000	0.001194
3359.000000	0.001180
3358.000000	0.001172
3357.000000	0.001187
3356.000000	0.001226
3355.000000	0.001264
3354.000000	0.001275
3353.000000	0.001260
3352.000000	0.001237
3351.000000	0.001224
3350.000000	0.001225
3349.000000	0.001242
3348.000000	0.001272
3347.000000	0.001302
3346.000000	0.001313
3345.000000	0.001301
3344.000000	0.001279
3343.000000	0.001259
3342.000000	0.001246
3341.000000	0.001241
3340.000000	0.001243
3339.000000	0.001251
3338.000000	0.001257
3337.000000	0.001262
3336.000000	0.001272
3335.000000	0.001290
3334.000000	0.001305
3333.000000	0.001302
3332.000000	0.001279
3331.000000	0.001252
3330.000000	0.001237
3329.000000	0.001234
3328.000000	0.001230
3327.000000	0.001216
3326.000000	0.001201
3325.000000	0.001204
3324.000000	0.001237
3323.000000	0.001294
3322.000000	0.001349
3321.000000	0.001381
3320.000000	0.001384
3319.000000	0.001365
3318.000000	0.001337
3317.000000	0.001308
3316.000000	0.001283
3315.000000	0.001271
3314.000000	0.001280
3313.000000	0.001309
3312.000000	0.001345
3311.000000	0.001370
3310.000000	0.001370
3309.000000	0.001348
3308.000000	0.001326
3307.000000	0.001320
3306.000000	0.001329
3305.000000	0.001339
3304.000000	0.001340
3303.000000	0.001333
3302.000000	0.001324
3301.000000	0.001320
3300.000000	0.001328
3299.000000	0.001354
3298.000000	0.001398
3297.000000	0.001441
3296.000000	0.001464
3295.000000	0.001468
3294.000000	0.001465
3293.000000	0.001468
3292.000000	0.001476
3291.000000	0.001485
3290.000000	0.001492
3289.000000	0.001495
3288.000000	0.001491
3287.000000	0.001475
3286.000000	0.001450
3285.000000	0.001426
3284.000000	0.001404
3283.000000	0.001386
3282.000000	0.001367
3281.000000	0.001347
3280.000000	0.001333
3279.000000	0.001333
3278.000000	0.001351
3277.000000	0.001383
3276.000000	0.001415
3275.000000	0.001432
3274.000000	0.001434
3273.000000	0.001428
3272.000000	0.001423
3271.000000	0.001419
3270.000000	0.001416
3269.000000	0.001416
3268.000000	0.001427
3267.000000	0.001455
3266.000000	0.001496
3265.000000	0.001533
3264.000000	0.001553
3263.000000	0.001553
3262.000000	0.001537
3261.000000	0.001513
3260.000000	0.001487
3259.000000	0.001466
3258.000000	0.001457
3257.000000	0.001462
3256.000000	0.001477
3255.000000	0.001494
3254.000000	0.001510
3253.000000	0.001524
3252.000000	0.001537
3251.000000	0.001551
3250.000000	0.001566
3249.000000	0.001583
3248.000000	0.001595
3247.000000	0.001597
3246.000000	0.001588
3245.000000	0.001581
3244.000000	0.001584
3243.000000	0.001596
3242.000000	0.001601
3241.000000	0.001590
3240.000000	0.001564
3239.000000	0.001539
3238.000000	0.001529
3237.000000	0.001541
3236.000000	0.001569
3235.000000	0.001601
3234.000000	0.001630
3233.000000	0.001644
3232.000000	0.001642
3231.000000	0.001628
3230.000000	0.001619
3229.000000	0.001628
3228.000000	0.001655
3227.000000	0.001687
3226.000000	0.001709
3225.000000	0.001714
3224.000000	0.001704
3223.000000	0.001688
3222.000000	0.001679
3221.000000	0.001687
3220.000000	0.001706
3219.000000	0.001722
3218.000000	0.001723
3217.000000	0.001714
3216.000000	0.001709
3215.000000	0.001718
3214.000000	0.001739
3213.000000	0.001762
3212.000000	0.001776
3211.000000	0.001778
3210.000000	0.001779
3209.000000	0.001788
3208.000000	0.001800
3207.000000	0.001806
3206.000000	0.001802
3205.000000	0.001795
3204.000000	0.001794
3203.000000	0.001799
3202.000000	0.001806
3201.000000	0.001815
3200.000000	0.001821
3199.000000	0.001820
3198.000000	0.001805
3197.000000	0.001785
3196.000000	0.001776
3195.000000	0.001786
3194.000000	0.001808
3193.000000	0.001829
3192.000000	0.001838
3191.000000	0.001836
3190.000000	0.001826
3189.000000	0.001817
3188.000000	0.001814
3187.000000	0.001819
3186.000000	0.001824
3185.000000	0.001824
3184.000000	0.001820
3183.000000	0.001817
3182.000000	0.001817
3181.000000	0.001821
3180.000000	0.001829
3179.000000	0.001841
3178.000000	0.001854
3177.000000	0.001857
3176.000000	0.001854
3175.000000	0.001859
3174.000000	0.001888
3173.000000	0.001937
3172.000000	0.001987
3171.000000	0.002018
3170.000000	0.002030
3169.000000	0.002034
3168.000000	0.002049
3167.000000	0.002083
3166.000000	0.002128
3165.000000	0.002162
3164.000000	0.002167
3163.000000	0.002142
3162.000000	0.002105
3161.000000	0.002074
3160.000000	0.002055
3159.000000	0.002042
3158.000000	0.002027
3157.000000	0.002006
3156.000000	0.001984
3155.000000	0.001970
3154.000000	0.001971
3153.000000	0.001983
3152.000000	0.001993
3151.000000	0.001995
3150.000000	0.001993
3149.000000	0.001994
3148.000000	0.001991
3147.000000	0.001978
3146.000000	0.001956
3145.000000	0.001939
3144.000000	0.001937
3143.000000	0.001945
3142.000000	0.001951
3141.000000	0.001953
3140.000000	0.001962
3139.000000	0.001987
3138.000000	0.002024
3137.000000	0.002055
3136.000000	0.002070
3135.000000	0.002068
3134.000000	0.002059
3133.000000	0.002048
3132.000000	0.002038
3131.000000	0.002029
3130.000000	0.002022
3129.000000	0.002014
3128.000000	0.002004
3127.000000	0.001996
3126.000000	0.001994
3125.000000	0.001999
3124.000000	0.002005
3123.000000	0.002009
3122.000000	0.002015
3121.000000	0.002025
3120.000000	0.002039
3119.000000	0.002056
3118.000000	0.002077
3117.000000	0.002098
3116.000000	0.002112
3115.000000	0.002113
3114.000000	0.002111
3113.000000	0.002114
3112.000000	0.002126
3111.000000	0.002139
3110.000000	0.002141
3109.000000	0.002127
3108.000000	0.002100
3107.000000	0.002070
3106.000000	0.002048
3105.000000	0.002041
3104.000000	0.002047
3103.000000	0.002063
3102.000000	0.002083
3101.000000	0.002094
3100.000000	0.002083
3099.000000	0.002058
3098.000000	0.002043
3097.000000	0.002057
3096.000000	0.002096
3095.000000	0.002137
3094.000000	0.002160
3093.000000	0.002164
3092.000000	0.002156
3091.000000	0.002144
3090.000000	0.002137
3089.000000	0.002142
3088.000000	0.002157
3087.000000	0.002169
3086.000000	0.002174
3085.000000	0.002176
3084.000000	0.002182
3083.000000	0.002192
3082.000000	0.002206
3081.000000	0.002220
3080.000000	0.002229
3079.000000	0.002226
3078.000000	0.002216
3077.000000	0.002215
3076.000000	0.002232
3075.000000	0.002254
3074.000000	0.002258
3073.000000	0.002236
3072.000000	0.002206
3071.000000	0.002189
3070.000000	0.002190
3069.000000	0.002201
3068.000000	0.002215
3067.000000	0.002231
3066.000000	0.002246
3065.000000	0.002256
3064.000000	0.002260
3063.000000	0.002262
3062.000000	0.002272
3061.000000	0.002289
3060.000000	0.002304
3059.000000	0.002307
3058.000000	0.002303
3057.000000	0.002300
3056.000000	0.002303
3055.000000	0.002307
3054.000000	0.002311
3053.000000	0.002320
3052.000000	0.002335
3051.000000	0.002344
3050.000000	0.002334
3049.000000	0.002309
3048.000000	0.002291
3047.000000	0.002300
3046.000000	0.002331
3045.000000	0.002360
3044.000000	0.002369
3043.000000	0.002361
3042.000000	0.002349
3041.000000	0.002344
3040.000000	0.002342
3039.000000	0.002344
3038.000000	0.002356
3037.000000	0.002384
3036.000000	0.002414
3035.000000	0.002424
3034.000000	0.002405
3033.000000	0.002370
3032.000000	0.002346
3031.000000	0.002346
3030.000000	0.002363
3029.000000	0.002381
3028.000000	0.002389
3027.000000	0.002388
3026.000000	0.002388
3025.000000	0.002398
3024.000000	0.002418
3023.000000	0.002440
3022.000000	0.002459
3021.000000	0.002476
3020.000000	0.002497
3019.000000	0.002522
3018.000000	0.002549
3017.000000	0.002571
3016.000000	0.002585
3015.000000	0.002594
3014.000000	0.002605
3013.000000	0.002624
3012.000000	0.002647
3011.000000	0.002666
3010.000000	0.002677
3009.000000	0.002682
3008.000000	0.002684
3007.000000	0.002691
3006.000000	0.002713
3005.000000	0.002756
3004.000000	0.002818
3003.000000	0.002878
3002.000000	0.002921
3001.000000	0.002949
3000.000000	0.002979
2999.000000	0.003020
2998.000000	0.003062
2997.000000	0.003094
2996.000000	0.003111
2995.000000	0.003119
2994.000000	0.003126
2993.000000	0.003138
2992.000000	0.003159
2991.000000	0.003183
2990.000000	0.003205
2989.000000	0.003225
2988.000000	0.003255
2987.000000	0.003304
2986.000000	0.003367
2985.000000	0.003433
2984.000000	0.003498
2983.000000	0.003567
2982.000000	0.003640
2981.000000	0.003709
2980.000000	0.003770
2979.000000	0.003831
2978.000000	0.003905
2977.000000	0.003996
2976.000000	0.004092
2975.000000	0.004174
2974.000000	0.004229
2973.000000	0.004255
2972.000000	0.004265
2971.000000	0.004278
2970.000000	0.004303
2969.000000	0.004333
2968.000000	0.004345
2967.000000	0.004323
2966.000000	0.004270
2965.000000	0.004199
2964.000000	0.004120
2963.000000	0.004024
2962.000000	0.003910
2961.000000	0.003791
2960.000000	0.003698
2959.000000	0.003648
2958.000000	0.003628
2957.000000	0.003615
2956.000000	0.003590
2955.000000	0.003555
2954.000000	0.003516
2953.000000	0.003485
2952.000000	0.003467
2951.000000	0.003463
2950.000000	0.003463
2949.000000	0.003461
2948.000000	0.003469
2947.000000	0.003505
2946.000000	0.003578
2945.000000	0.003667
2944.000000	0.003747
2943.000000	0.003807
2942.000000	0.003852
2941.000000	0.003886
2940.000000	0.003911
2939.000000	0.003931
2938.000000	0.003950
2937.000000	0.003973
2936.000000	0.003992
2935.000000	0.003999
2934.000000	0.003994
2933.000000	0.003983
2932.000000	0.003968
2931.000000	0.003939
2930.000000	0.003887
2929.000000	0.003817
2928.000000	0.003749
2927.000000	0.003704
2926.000000	0.003680
2925.000000	0.003660
2924.000000	0.003629
2923.000000	0.003591
2922.000000	0.003554
2921.000000	0.003516
2920.000000	0.003468
2919.000000	0.003408
2918.000000	0.003350
2917.000000	0.003308
2916.000000	0.003285
2915.000000	0.003271
2914.000000	0.003260
2913.000000	0.003244
2912.000000	0.003214
2911.000000	0.003166
2910.000000	0.003101
2909.000000	0.003034
2908.000000	0.002985
2907.000000	0.002975
2906.000000	0.003003
2905.000000	0.003047
2904.000000	0.003076
2903.000000	0.003073
2902.000000	0.003042
2901.000000	0.003002
2900.000000	0.002966
2899.000000	0.002946
2898.000000	0.002938
2897.000000	0.002934
2896.000000	0.002922
2895.000000	0.002904
2894.000000	0.002893
2893.000000	0.002903
2892.000000	0.002930
2891.000000	0.002966
2890.000000	0.003002
2889.000000	0.003037
2888.000000	0.003073
2887.000000	0.003115
2886.000000	0.003164
2885.000000	0.003221
2884.000000	0.003282
2883.000000	0.003342
2882.000000	0.003390
2881.000000	0.003417
2880.000000	0.003419
2879.000000	0.003397
2878.000000	0.003356
2877.000000	0.003302
2876.000000	0.003239
2875.000000	0.003174
2874.000000	0.003113
2873.000000	0.003059
2872.000000	0.003014
2871.000000	0.002980
2870.000000	0.002954
2869.000000	0.002928
2868.000000	0.002888
2867.000000	0.002832
2866.000000	0.002766
2865.000000	0.002701
2864.000000	0.002651
2863.000000	0.002625
2862.000000	0.002618
2861.000000	0.002612
2860.000000	0.002590
2859.000000	0.002551
2858.000000	0.002512
2857.000000	0.002488
2856.000000	0.002479
2855.000000	0.002482
2854.000000	0.002489
2853.000000	0.002496
2852.000000	0.002503
2851.000000	0.002508
2850.000000	0.002510
2849.000000	0.002501
2848.000000	0.002484
2847.000000	0.002469
2846.000000	0.002466
2845.000000	0.002471
2844.000000	0.002467
2843.000000	0.002449
2842.000000	0.002425
2841.000000	0.002406
2840.000000	0.002396
2839.000000	0.002394
2838.000000	0.002401
2837.000000	0.002412
2836.000000	0.002420
2835.000000	0.002418
2834.000000	0.002407
2833.000000	0.002392
2832.000000	0.002376
2831.000000	0.002362
2830.000000	0.002354
2829.000000	0.002349
2828.000000	0.002337
2827.000000	0.002316
2826.000000	0.002296
2825.000000	0.002291
2824.000000	0.002302
2823.000000	0.002323
2822.000000	0.002346
2821.000000	0.002364
2820.000000	0.002371
2819.000000	0.002367
2818.000000	0.002357
2817.000000	0.002343
2816.000000	0.002327
2815.000000	0.002315
2814.000000	0.002317
2813.000000	0.002331
2812.000000	0.002341
2811.000000	0.002333
2810.000000	0.002316
2809.000000	0.002313
2808.000000	0.002331
2807.000000	0.002356
2806.000000	0.002368
2805.000000	0.002365
2804.000000	0.002357
2803.000000	0.002351
2802.000000	0.002348
2801.000000	0.002343
2800.000000	0.002340
2799.000000	0.002346
2798.000000	0.002360
2797.000000	0.002373
2796.000000	0.002376
2795.000000	0.002371
2794.000000	0.002371
2793.000000	0.002381
2792.000000	0.002395
2791.000000	0.002397
2790.000000	0.002381
2789.000000	0.002353
2788.000000	0.002325
2787.000000	0.002306
2786.000000	0.002304
2785.000000	0.002317
2784.000000	0.002333
2783.000000	0.002346
2782.000000	0.002363
2781.000000	0.002388
2780.000000	0.002409
2779.000000	0.002410
2778.000000	0.002390
2777.000000	0.002368
2776.000000	0.002354
2775.000000	0.002343
2774.000000	0.002331
2773.000000	0.002322
2772.000000	0.002327
2771.000000	0.002344
2770.000000	0.002360
2769.000000	0.002361
2768.000000	0.002347
2767.000000	0.002331
2766.000000	0.002329
2765.000000	0.002345
2764.000000	0.002371
2763.000000	0.002390
2762.000000	0.002394
2761.000000	0.002388
2760.000000	0.002381
2759.000000	0.002380
2758.000000	0.002385
2757.000000	0.002393
2756.000000	0.002409
2755.000000	0.002436
2754.000000	0.002471
2753.000000	0.002500
2752.000000	0.002507
2751.000000	0.002493
2750.000000	0.002471
2749.000000	0.002461
2748.000000	0.002473
2747.000000	0.002503
2746.000000	0.002533
2745.000000	0.002542
2744.000000	0.002525
2743.000000	0.002493
2742.000000	0.002469
2741.000000	0.002466
2740.000000	0.002481
2739.000000	0.002502
2738.000000	0.002521
2737.000000	0.002530
2736.000000	0.002527
2735.000000	0.002520
2734.000000	0.002518
2733.000000	0.002522
2732.000000	0.002520
2731.000000	0.002508
2730.000000	0.002501
2729.000000	0.002512
2728.000000	0.002534
2727.000000	0.002546
2726.000000	0.002538
2725.000000	0.002523
2724.000000	0.002517
2723.000000	0.002522
2722.000000	0.002534
2721.000000	0.002550
2720.000000	0.002566
2719.000000	0.002578
2718.000000	0.002579
2717.000000	0.002575
2716.000000	0.002576
2715.000000	0.002585
2714.000000	0.002596
2713.000000	0.002603
2712.000000	0.002613
2711.000000	0.002632
2710.000000	0.002655
2709.000000	0.002670
2708.000000	0.002669
2707.000000	0.002659
2706.000000	0.002653
2705.000000	0.002656
2704.000000	0.002663
2703.000000	0.002674
2702.000000	0.002689
2701.000000	0.002704
2700.000000	0.002706
2699.000000	0.002688
2698.000000	0.002663
2697.000000	0.002650
2696.000000	0.002659
2695.000000	0.002681
2694.000000	0.002704
2693.000000	0.002719
2692.000000	0.002727
2691.000000	0.002736
2690.000000	0.002755
2689.000000	0.002785
2688.000000	0.002816
2687.000000	0.002835
2686.000000	0.002842
2685.000000	0.002844
2684.000000	0.002844
2683.000000	0.002839
2682.000000	0.002822
2681.000000	0.002796
2680.000000	0.002766
2679.000000	0.002746
2678.000000	0.002749
2677.000000	0.002776
2676.000000	0.002815
2675.000000	0.002846
2674.000000	0.002862
2673.000000	0.002866
2672.000000	0.002861
2671.000000	0.002851
2670.000000	0.002838
2669.000000	0.002824
2668.000000	0.002811
2667.000000	0.002801
2666.000000	0.002796
2665.000000	0.002797
2664.000000	0.002803
2663.000000	0.002816
2662.000000	0.002836
2661.000000	0.002857
2660.000000	0.002868
2659.000000	0.002864
2658.000000	0.002852
2657.000000	0.002839
2656.000000	0.002829
2655.000000	0.002821
2654.000000	0.002818
2653.000000	0.002822
2652.000000	0.002828
2651.000000	0.002828
2650.000000	0.002819
2649.000000	0.002804
2648.000000	0.002788
2647.000000	0.002777
2646.000000	0.002780
2645.000000	0.002797
2644.000000	0.002818
2643.000000	0.002829
2642.000000	0.002832
2641.000000	0.002835
2640.000000	0.002845
2639.000000	0.002862
2638.000000	0.002879
2637.000000	0.002896
2636.000000	0.002910
2635.000000	0.002918
2634.000000	0.002918
2633.000000	0.002916
2632.000000	0.002919
2631.000000	0.002931
2630.000000	0.002948
2629.000000	0.002958
2628.000000	0.002955
2627.000000	0.002945
2626.000000	0.002938
2625.000000	0.002941
2624.000000	0.002946
2623.000000	0.002948
2622.000000	0.002949
2621.000000	0.002953
2620.000000	0.002951
2619.000000	0.002931
2618.000000	0.002897
2617.000000	0.002867
2616.000000	0.002858
2615.000000	0.002865
2614.000000	0.002877
2613.000000	0.002884
2612.000000	0.002883
2611.000000	0.002878
2610.000000	0.002872
2609.000000	0.002866
2608.000000	0.002859
2607.000000	0.002846
2606.000000	0.002830
2605.000000	0.002820
2604.000000	0.002817
2603.000000	0.002815
2602.000000	0.002810
2601.000000	0.002808
2600.000000	0.002815
2599.000000	0.002828
2598.000000	0.002839
2597.000000	0.002838
2596.000000	0.002828
2595.000000	0.002816
2594.000000	0.002806
2593.000000	0.002795
2592.000000	0.002781
2591.000000	0.002768
2590.000000	0.002759
2589.000000	0.002758
2588.000000	0.002767
2587.000000	0.002788
2586.000000	0.002817
2585.000000	0.002842
2584.000000	0.002850
2583.000000	0.002838
2582.000000	0.002822
2581.000000	0.002817
2580.000000	0.002829
2579.000000	0.002844
2578.000000	0.002846
2577.000000	0.002831
2576.000000	0.002809
2575.000000	0.002797
2574.000000	0.002803
2573.000000	0.002818
2572.000000	0.002827
2571.000000	0.002825
2570.000000	0.002822
2569.000000	0.002825
2568.000000	0.002834
2567.000000	0.002843
2566.000000	0.002851
2565.000000	0.002858
2564.000000	0.002857
2563.000000	0.002841
2562.000000	0.002810
2561.000000	0.002776
2560.000000	0.002755
2559.000000	0.002756
2558.000000	0.002772
2557.000000	0.002792
2556.000000	0.002803
2555.000000	0.002806
2554.000000	0.002807
2553.000000	0.002805
2552.000000	0.002798
2551.000000	0.002789
2550.000000	0.002783
2549.000000	0.002782
2548.000000	0.002775
2547.000000	0.002764
2546.000000	0.002759
2545.000000	0.002768
2544.000000	0.002780
2543.000000	0.002781
2542.000000	0.002771
2541.000000	0.002764
2540.000000	0.002766
2539.000000	0.002769
2538.000000	0.002763
2537.000000	0.002750
2536.000000	0.002739
2535.000000	0.002739
2534.000000	0.002758
2533.000000	0.002789
2532.000000	0.002819
2531.000000	0.002829
2530.000000	0.002815
2529.000000	0.002793
2528.000000	0.002780
2527.000000	0.002781
2526.000000	0.002787
2525.000000	0.002787
2524.000000	0.002778
2523.000000	0.002770
2522.000000	0.002772
2521.000000	0.002782
2520.000000	0.002790
2519.000000	0.002787
2518.000000	0.002776
2517.000000	0.002763
2516.000000	0.002754
2515.000000	0.002752
2514.000000	0.002758
2513.000000	0.002771
2512.000000	0.002782
2511.000000	0.002787
2510.000000	0.002794
2509.000000	0.002808
2508.000000	0.002828
2507.000000	0.002845
2506.000000	0.002861
2505.000000	0.002877
2504.000000	0.002890
2503.000000	0.002888
2502.000000	0.002866
2501.000000	0.002837
2500.000000	0.002814
2499.000000	0.002804
2498.000000	0.002805
2497.000000	0.002812
2496.000000	0.002819
2495.000000	0.002825
2494.000000	0.002829
2493.000000	0.002830
2492.000000	0.002824
2491.000000	0.002812
2490.000000	0.002804
2489.000000	0.002809
2488.000000	0.002827
2487.000000	0.002844
2486.000000	0.002847
2485.000000	0.002831
2484.000000	0.002805
2483.000000	0.002784
2482.000000	0.002779
2481.000000	0.002786
2480.000000	0.002799
2479.000000	0.002811
2478.000000	0.002827
2477.000000	0.002848
2476.000000	0.002866
2475.000000	0.002874
2474.000000	0.002870
2473.000000	0.002864
2472.000000	0.002863
2471.000000	0.002871
2470.000000	0.002886
2469.000000	0.002898
2468.000000	0.002900
2467.000000	0.002893
2466.000000	0.002887
2465.000000	0.002886
2464.000000	0.002881
2463.000000	0.002870
2462.000000	0.002861
2461.000000	0.002862
2460.000000	0.002875
2459.000000	0.002897
2458.000000	0.002924
2457.000000	0.002950
2456.000000	0.002957
2455.000000	0.002940
2454.000000	0.002914
2453.000000	0.002902
2452.000000	0.002904
2451.000000	0.002909
2450.000000	0.002911
2449.000000	0.002915
2448.000000	0.002922
2447.000000	0.002929
2446.000000	0.002931
2445.000000	0.002930
2444.000000	0.002928
2443.000000	0.002919
2442.000000	0.002903
2441.000000	0.002890
2440.000000	0.002892
2439.000000	0.002919
2438.000000	0.002967
2437.000000	0.003015
2436.000000	0.003043
2435.000000	0.003043
2434.000000	0.003027
2433.000000	0.003008
2432.000000	0.002994
2431.000000	0.002985
2430.000000	0.002982
2429.000000	0.002980
2428.000000	0.002975
2427.000000	0.002974
2426.000000	0.002991
2425.000000	0.003023
2424.000000	0.003049
2423.000000	0.003054
2422.000000	0.003047
2421.000000	0.003043
2420.000000	0.003042
2419.000000	0.003041
2418.000000	0.003045
2417.000000	0.003060
2416.000000	0.003080
2415.000000	0.003090
2414.000000	0.003091
2413.000000	0.003090
2412.000000	0.003092
2411.000000	0.003095
2410.000000	0.003099
2409.000000	0.003106
2408.000000	0.003109
2407.000000	0.003108
2406.000000	0.003110
2405.000000	0.003115
2404.000000	0.003109
2403.000000	0.003080
2402.000000	0.003038
2401.000000	0.003003
2400.000000	0.002982
2399.000000	0.002976
2398.000000	0.002987
2397.000000	0.003013
2396.000000	0.003035
2395.000000	0.003038
2394.000000	0.003027
2393.000000	0.003028
2392.000000	0.003053
2391.000000	0.003095
2390.000000	0.003148
2389.000000	0.003207
2388.000000	0.003265
2387.000000	0.003324
2386.000000	0.003400
2385.000000	0.003516
2384.000000	0.003684
2383.000000	0.003901
2382.000000	0.004153
2381.000000	0.004408
2380.000000	0.004619
2379.000000	0.004757
2378.000000	0.004833
2377.000000	0.004872
2376.000000	0.004888
2375.000000	0.004898
2374.000000	0.004925
2373.000000	0.004970
2372.000000	0.005009
2371.000000	0.005035
2370.000000	0.005075
2369.000000	0.005155
2368.000000	0.005276
2367.000000	0.005437
2366.000000	0.005623
2365.000000	0.005813
2364.000000	0.005999
2363.000000	0.006169
2362.000000	0.006366
2361.000000	0.006606
2360.000000	0.006807
2359.000000	0.006939
2358.000000	0.006999
2357.000000	0.007012
2356.000000	0.007008
2355.000000	0.006972
2354.000000	0.006944
2353.000000	0.007001
2352.000000	0.007236
2351.000000	0.007545
2350.000000	0.007695
2349.000000	0.007650
2348.000000	0.007577
2347.000000	0.007791
2346.000000	0.008428
2345.000000	0.009350
2344.000000	0.010303
2343.000000	0.010991
2342.000000	0.011315
2341.000000	0.011191
2340.000000	0.010701
2339.000000	0.010040
2338.000000	0.009380
2337.000000	0.008815
2336.000000	0.008395
2335.000000	0.008143
2334.000000	0.008009
2333.000000	0.007943
2332.000000	0.007947
2331.000000	0.008002
2330.000000	0.007956
2329.000000	0.007815
2328.000000	0.007613
2327.000000	0.007492
2326.000000	0.007437
2325.000000	0.007426
2324.000000	0.007436
2323.000000	0.007409
2322.000000	0.007330
2321.000000	0.007190
2320.000000	0.007039
2319.000000	0.006878
2318.000000	0.006700
2317.000000	0.006536
2316.000000	0.006417
2315.000000	0.006359
2314.000000	0.006283
2313.000000	0.006174
2312.000000	0.006031
2311.000000	0.005907
2310.000000	0.005782
2309.000000	0.005659
2308.000000	0.005520
2307.000000	0.005389
2306.000000	0.005253
2305.000000	0.005134
2304.000000	0.005031
2303.000000	0.004945
2302.000000	0.004842
2301.000000	0.004729
2300.000000	0.004613
2299.000000	0.004515
2298.000000	0.004420
2297.000000	0.004338
2296.000000	0.004265
2295.000000	0.004211
2294.000000	0.004160
2293.000000	0.004111
2292.000000	0.004065
2291.000000	0.004022
2290.000000	0.003969
2289.000000	0.003906
2288.000000	0.003848
2287.000000	0.003804
2286.000000	0.003768
2285.000000	0.003731
2284.000000	0.003698
2283.000000	0.003670
2282.000000	0.003640
2281.000000	0.003604
2280.000000	0.003570
2279.000000	0.003548
2278.000000	0.003547
2277.000000	0.003557
2276.000000	0.003566
2275.000000	0.003561
2274.000000	0.003539
2273.000000	0.003512
2272.000000	0.003494
2271.000000	0.003487
2270.000000	0.003484
2269.000000	0.003479
2268.000000	0.003473
2267.000000	0.003469
2266.000000	0.003468
2265.000000	0.003472
2264.000000	0.003483
2263.000000	0.003494
2262.000000	0.003488
2261.000000	0.003452
2260.000000	0.003373
2259.000000	0.003220
2258.000000	0.002957
2257.000000	0.002582
2256.000000	0.002179
2255.000000	0.001910
2254.000000	0.001936
2253.000000	0.002299
2252.000000	0.002880
2251.000000	0.003468
2250.000000	0.003901
2249.000000	0.004141
2248.000000	0.004243
2247.000000	0.004265
2246.000000	0.004233
2245.000000	0.004159
2244.000000	0.004063
2243.000000	0.003963
2242.000000	0.003864
2241.000000	0.003768
2240.000000	0.003682
2239.000000	0.003607
2238.000000	0.003536
2237.000000	0.003468
2236.000000	0.003409
2235.000000	0.003368
2234.000000	0.003344
2233.000000	0.003336
2232.000000	0.003343
2231.000000	0.003362
2230.000000	0.003384
2229.000000	0.003403
2228.000000	0.003424
2227.000000	0.003445
2226.000000	0.003460
2225.000000	0.003464
2224.000000	0.003458
2223.000000	0.003444
2222.000000	0.003428
2221.000000	0.003418
2220.000000	0.003423
2219.000000	0.003441
2218.000000	0.003458
2217.000000	0.003466
2216.000000	0.003471
2215.000000	0.003480
2214.000000	0.003493
2213.000000	0.003499
2212.000000	0.003491
2211.000000	0.003473
2210.000000	0.003454
2209.000000	0.003447
2208.000000	0.003454
2207.000000	0.003470
2206.000000	0.003486
2205.000000	0.003503
2204.000000	0.003528
2203.000000	0.003563
2202.000000	0.003592
2201.000000	0.003596
2200.000000	0.003571
2199.000000	0.003529
2198.000000	0.003492
2197.000000	0.003471
2196.000000	0.003466
2195.000000	0.003469
2194.000000	0.003476
2193.000000	0.003488
2192.000000	0.003498
2191.000000	0.003499
2190.000000	0.003491
2189.000000	0.003489
2188.000000	0.003500
2187.000000	0.003519
2186.000000	0.003534
2185.000000	0.003543
2184.000000	0.003551
2183.000000	0.003558
2182.000000	0.003554
2181.000000	0.003538
2180.000000	0.003518
2179.000000	0.003506
2178.000000	0.003505
2177.000000	0.003515
2176.000000	0.003537
2175.000000	0.003562
2174.000000	0.003580
2173.000000	0.003589
2172.000000	0.003594
2171.000000	0.003602
2170.000000	0.003611
2169.000000	0.003620
2168.000000	0.003628
2167.000000	0.003633
2166.000000	0.003631
2165.000000	0.003622
2164.000000	0.003611
2163.000000	0.003603
2162.000000	0.003602
2161.000000	0.003611
2160.000000	0.003630
2159.000000	0.003652
2158.000000	0.003664
2157.000000	0.003666
2156.000000	0.003664
2155.000000	0.003663
2154.000000	0.003661
2153.000000	0.003654
2152.000000	0.003649
2151.000000	0.003648
2150.000000	0.003652
2149.000000	0.003658
2148.000000	0.003671
2147.000000	0.003690
2146.000000	0.003708
2145.000000	0.003717
2144.000000	0.003717
2143.000000	0.003716
2142.000000	0.003720
2141.000000	0.003726
2140.000000	0.003732
2139.000000	0.003740
2138.000000	0.003753
2137.000000	0.003766
2136.000000	0.003769
2135.000000	0.003755
2134.000000	0.003732
2133.000000	0.003718
2132.000000	0.003725
2131.000000	0.003747
2130.000000	0.003769
2129.000000	0.003780
2128.000000	0.003781
2127.000000	0.003774
2126.000000	0.003763
2125.000000	0.003751
2124.000000	0.003743
2123.000000	0.003738
2122.000000	0.003733
2121.000000	0.003730
2120.000000	0.003735
2119.000000	0.003751
2118.000000	0.003769
2117.000000	0.003778
2116.000000	0.003772
2115.000000	0.003757
2114.000000	0.003745
2113.000000	0.003744
2112.000000	0.003751
2111.000000	0.003753
2110.000000	0.003751
2109.000000	0.003752
2108.000000	0.003759
2107.000000	0.003763
2106.000000	0.003763
2105.000000	0.003770
2104.000000	0.003789
2103.000000	0.003805
2102.000000	0.003806
2101.000000	0.003795
2100.000000	0.003789
2099.000000	0.003793
2098.000000	0.003801
2097.000000	0.003808
2096.000000	0.003815
2095.000000	0.003824
2094.000000	0.003830
2093.000000	0.003833
2092.000000	0.003835
2091.000000	0.003836
2090.000000	0.003831
2089.000000	0.003824
2088.000000	0.003819
2087.000000	0.003819
2086.000000	0.003824
2085.000000	0.003838
2084.000000	0.003862
2083.000000	0.003889
2082.000000	0.003907
2081.000000	0.003914
2080.000000	0.003914
2079.000000	0.003911
2078.000000	0.003903
2077.000000	0.003891
2076.000000	0.003882
2075.000000	0.003876
2074.000000	0.003875
2073.000000	0.003879
2072.000000	0.003896
2071.000000	0.003918
2070.000000	0.003932
2069.000000	0.003925
2068.000000	0.003902
2067.000000	0.003879
2066.000000	0.003868
2065.000000	0.003876
2064.000000	0.003896
2063.000000	0.003913
2062.000000	0.003920
2061.000000	0.003923
2060.000000	0.003933
2059.000000	0.003949
2058.000000	0.003965
2057.000000	0.003976
2056.000000	0.003983
2055.000000	0.003983
2054.000000	0.003972
2053.000000	0.003954
2052.000000	0.003940
2051.000000	0.003938
2050.000000	0.003945
2049.000000	0.003957
2048.000000	0.003969
2047.000000	0.003976
2046.000000	0.003977
2045.000000	0.003977
2044.000000	0.003985
2043.000000	0.004002
2042.000000	0.004018
2041.000000	0.004027
2040.000000	0.004028
2039.000000	0.004025
2038.000000	0.004022
2037.000000	0.004026
2036.000000	0.004034
2035.000000	0.004039
2034.000000	0.004034
2033.000000	0.004020
2032.000000	0.004008
2031.000000	0.004001
2030.000000	0.003996
2029.000000	0.003996
2028.000000	0.004004
2027.000000	0.004016
2026.000000	0.004025
2025.000000	0.004033
2024.000000	0.004045
2023.000000	0.004052
2022.000000	0.004036
2021.000000	0.004001
2020.000000	0.003974
2019.000000	0.003972
2018.000000	0.003989
2017.000000	0.004009
2016.000000	0.004028
2015.000000	0.004052
2014.000000	0.004072
2013.000000	0.004077
2012.000000	0.004071
2011.000000	0.004071
2010.000000	0.004084
2009.000000	0.004102
2008.000000	0.004112
2007.000000	0.004116
2006.000000	0.004116
2005.000000	0.004117
2004.000000	0.004122
2003.000000	0.004134
2002.000000	0.004151
2001.000000	0.004165
2000.000000	0.004170
1999.000000	0.004160
1998.000000	0.004137
1997.000000	0.004109
1996.000000	0.004090
1995.000000	0.004086
1994.000000	0.004094
1993.000000	0.004103
1992.000000	0.004111
1991.000000	0.004125
1990.000000	0.004146
1989.000000	0.004171
1988.000000	0.004193
1987.000000	0.004206
1986.000000	0.004210
1985.000000	0.004206
1984.000000	0.004198
1983.000000	0.004191
1982.000000	0.004189
1981.000000	0.004192
1980.000000	0.004199
1979.000000	0.004207
1978.000000	0.004211
1977.000000	0.004213
1976.000000	0.004217
1975.000000	0.004223
1974.000000	0.004221
1973.000000	0.004204
1972.000000	0.004176
1971.000000	0.004155
1970.000000	0.004160
1969.000000	0.004191
1968.000000	0.004232
1967.000000	0.004258
1966.000000	0.004260
1965.000000	0.004250
1964.000000	0.004250
1963.000000	0.004265
1962.000000	0.004283
1961.000000	0.004291
1960.000000	0.004290
1959.000000	0.004289
1958.000000	0.004291
1957.000000	0.004287
1956.000000	0.004273
1955.000000	0.004251
1954.000000	0.004233
1953.000000	0.004223
1952.000000	0.004217
1951.000000	0.004214
1950.000000	0.004223
1949.000000	0.004248
1948.000000	0.004283
1947.000000	0.004314
1946.000000	0.004334
1945.000000	0.004344
1944.000000	0.004345
1943.000000	0.004333
1942.000000	0.004311
1941.000000	0.004297
1940.000000	0.004303
1939.000000	0.004322
1938.000000	0.004339
1937.000000	0.004343
1936.000000	0.004337
1935.000000	0.004331
1934.000000	0.004331
1933.000000	0.004336
1932.000000	0.004339
1931.000000	0.004337
1930.000000	0.004332
1929.000000	0.004333
1928.000000	0.004339
1927.000000	0.004347
1926.000000	0.004349
1925.000000	0.004348
1924.000000	0.004345
1923.000000	0.004339
1922.000000	0.004328
1921.000000	0.004318
1920.000000	0.004321
1919.000000	0.004339
1918.000000	0.004360
1917.000000	0.004377
1916.000000	0.004387
1915.000000	0.004393
1914.000000	0.004395
1913.000000	0.004401
1912.000000	0.004412
1911.000000	0.004423
1910.000000	0.004421
1909.000000	0.004411
1908.000000	0.004409
1907.000000	0.004417
1906.000000	0.004425
1905.000000	0.004422
1904.000000	0.004414
1903.000000	0.004413
1902.000000	0.004420
1901.000000	0.004426
1900.000000	0.004424
1899.000000	0.004417
1898.000000	0.004415
1897.000000	0.004428
1896.000000	0.004458
1895.000000	0.004494
1894.000000	0.004514
1893.000000	0.004514
1892.000000	0.004497
1891.000000	0.004472
1890.000000	0.004444
1889.000000	0.004429
1888.000000	0.004443
1887.000000	0.004480
1886.000000	0.004512
1885.000000	0.004519
1884.000000	0.004505
1883.000000	0.004493
1882.000000	0.004497
1881.000000	0.004519
1880.000000	0.004548
1879.000000	0.004572
1878.000000	0.004583
1877.000000	0.004583
1876.000000	0.004579
1875.000000	0.004570
1874.000000	0.004554
1873.000000	0.004532
1872.000000	0.004518
1871.000000	0.004522
1870.000000	0.004532
1869.000000	0.004535
1868.000000	0.004533
1867.000000	0.004545
1866.000000	0.004571
1865.000000	0.004598
1864.000000	0.004615
1863.000000	0.004617
1862.000000	0.004609
1861.000000	0.004602
1860.000000	0.004602
1859.000000	0.004610
1858.000000	0.004615
1857.000000	0.004613
1856.000000	0.004610
1855.000000	0.004609
1854.000000	0.004602
1853.000000	0.004591
1852.000000	0.004587
1851.000000	0.004599
1850.000000	0.004610
1849.000000	0.004603
1848.000000	0.004580
1847.000000	0.004568
1846.000000	0.004590
1845.000000	0.004639
1844.000000	0.004683
1843.000000	0.004703
1842.000000	0.004698
1841.000000	0.004677
1840.000000	0.004651
1839.000000	0.004631
1838.000000	0.004626
1837.000000	0.004639
1836.000000	0.004660
1835.000000	0.004679
1834.000000	0.004690
1833.000000	0.004695
1832.000000	0.004693
1831.000000	0.004674
1830.000000	0.004639
1829.000000	0.004610
1828.000000	0.004608
1827.000000	0.004630
1826.000000	0.004663
1825.000000	0.004693
1824.000000	0.004712
1823.000000	0.004717
1822.000000	0.004710
1821.000000	0.004702
1820.000000	0.004704
1819.000000	0.004717
1818.000000	0.004733
1817.000000	0.004747
1816.000000	0.004764
1815.000000	0.004787
1814.000000	0.004807
1813.000000	0.004808
1812.000000	0.004793
1811.000000	0.004780
1810.000000	0.004783
1809.000000	0.004795
1808.000000	0.004807
1807.000000	0.004820
1806.000000	0.004831
1805.000000	0.004831
1804.000000	0.004822
1803.000000	0.004822
1802.000000	0.004848
1801.000000	0.004885
1800.000000	0.004908
1799.000000	0.004919
1798.000000	0.004933
1797.000000	0.004960
1796.000000	0.004988
1795.000000	0.004999
1794.000000	0.004988
1793.000000	0.004969
1792.000000	0.004960
1791.000000	0.004968
1790.000000	0.004970
1789.000000	0.004955
1788.000000	0.004938
1787.000000	0.004940
1786.000000	0.004961
1785.000000	0.004979
1784.000000	0.004980
1783.000000	0.004964
1782.000000	0.004941
1781.000000	0.004923
1780.000000	0.004920
1779.000000	0.004942
1778.000000	0.004980
1777.000000	0.005013
1776.000000	0.005027
1775.000000	0.005019
1774.000000	0.005011
1773.000000	0.005022
1772.000000	0.005051
1771.000000	0.005078
1770.000000	0.005090
1769.000000	0.005088
1768.000000	0.005082
1767.000000	0.005082
1766.000000	0.005089
1765.000000	0.005093
1764.000000	0.005090
1763.000000	0.005083
1762.000000	0.005081
1761.000000	0.005085
1760.000000	0.005090
1759.000000	0.005088
1758.000000	0.005083
1757.000000	0.005091
1756.000000	0.005124
1755.000000	0.005177
1754.000000	0.005233
1753.000000	0.005275
1752.000000	0.005288
1751.000000	0.005279
1750.000000	0.005273
1749.000000	0.005279
1748.000000	0.005279
1747.000000	0.005266
1746.000000	0.005263
1745.000000	0.005279
1744.000000	0.005297
1743.000000	0.005302
1742.000000	0.005315
1741.000000	0.005354
1740.000000	0.005391
1739.000000	0.005384
1738.000000	0.005342
1737.000000	0.005306
1736.000000	0.005302
1735.000000	0.005318
1734.000000	0.005328
1733.000000	0.005348
1732.000000	0.005385
1731.000000	0.005409
1730.000000	0.005404
1729.000000	0.005385
1728.000000	0.005373
1727.000000	0.005375
1726.000000	0.005390
1725.000000	0.005419
1724.000000	0.005455
1723.000000	0.005483
1722.000000	0.005504
1721.000000	0.005530
1720.000000	0.005567
1719.000000	0.005602
1718.000000	0.005610
1717.000000	0.005599
1716.000000	0.005604
1715.000000	0.005626
1714.000000	0.005644
1713.000000	0.005658
1712.000000	0.005683
1711.000000	0.005721
1710.000000	0.005764
1709.000000	0.005806
1708.000000	0.005845
1707.000000	0.005872
1706.000000	0.005883
1705.000000	0.005900
1704.000000	0.005945
1703.000000	0.006004
1702.000000	0.006057
1701.000000	0.006102
1700.000000	0.006159
1699.000000	0.006269
1698.000000	0.006404
1697.000000	0.006527
1696.000000	0.006640
1695.000000	0.006762
1694.000000	0.006894
1693.000000	0.007018
1692.000000	0.007132
1691.000000	0.007244
1690.000000	0.007354
1689.000000	0.007458
1688.000000	0.007553
1687.000000	0.007631
1686.000000	0.007695
1685.000000	0.007751
1684.000000	0.007802
1683.000000	0.007872
1682.000000	0.007946
1681.000000	0.008002
1680.000000	0.008044
1679.000000	0.008079
1678.000000	0.008114
1677.000000	0.008151
1676.000000	0.008185
1675.000000	0.008198
1674.000000	0.008195
1673.000000	0.008189
1672.000000	0.008170
1671.000000	0.008131
1670.000000	0.008078
1669.000000	0.008050
1668.000000	0.008071
1667.000000	0.008116
1666.000000	0.008171
1665.000000	0.008253
1664.000000	0.008386
1663.000000	0.008569
1662.000000	0.008772
1661.000000	0.008987
1660.000000	0.009216
1659.000000	0.009455
1658.000000	0.009683
1657.000000	0.009885
1656.000000	0.010074
1655.000000	0.010313
1654.000000	0.010701
1653.000000	0.011236
1652.000000	0.011746
1651.000000	0.012099
1650.000000	0.012333
1649.000000	0.012530
1648.000000	0.012727
1647.000000	0.012892
1646.000000	0.012983
1645.000000	0.013007
1644.000000	0.012978
1643.000000	0.012905
1642.000000	0.012792
1641.000000	0.012648
1640.000000	0.012493
1639.000000	0.012338
1638.000000	0.012183
1637.000000	0.012020
1636.000000	0.011848
1635.000000	0.011699
1634.000000	0.011594
1633.000000	0.011503
1632.000000	0.011398
1631.000000	0.011262
1630.000000	0.011077
1629.000000	0.010844
1628.000000	0.010593
1627.000000	0.010359
1626.000000	0.010143
1625.000000	0.009920
1624.000000	0.009677
1623.000000	0.009437
1622.000000	0.009240
1621.000000	0.009095
1620.000000	0.008978
1619.000000	0.008860
1618.000000	0.008716
1617.000000	0.008546
1616.000000	0.008406
1615.000000	0.008339
1614.000000	0.008311
1613.000000	0.008278
1612.000000	0.008218
1611.000000	0.008133
1610.000000	0.008027
1609.000000	0.007913
1608.000000	0.007811
1607.000000	0.007735
1606.000000	0.007680
1605.000000	0.007626
1604.000000	0.007550
1603.000000	0.007442
1602.000000	0.007312
1601.000000	0.007184
1600.000000	0.007073
1599.000000	0.006988
1598.000000	0.006925
1597.000000	0.006876
1596.000000	0.006834
1595.000000	0.006793
1594.000000	0.006750
1593.000000	0.006703
1592.000000	0.006654
1591.000000	0.006606
1590.000000	0.006563
1589.000000	0.006528
1588.000000	0.006502
1587.000000	0.006486
1586.000000	0.006477
1585.000000	0.006470
1584.000000	0.006456
1583.000000	0.006425
1582.000000	0.006377
1581.000000	0.006333
1580.000000	0.006311
1579.000000	0.006308
1578.000000	0.006311
1577.000000	0.006315
1576.000000	0.006332
1575.000000	0.006371
1574.000000	0.006409
1573.000000	0.006424
1572.000000	0.006422
1571.000000	0.006416
1570.000000	0.006409
1569.000000	0.006406
1568.000000	0.006419
1567.000000	0.006444
1566.000000	0.006463
1565.000000	0.006464
1564.000000	0.006441
1563.000000	0.006402
1562.000000	0.006369
1561.000000	0.006367
1560.000000	0.006395
1559.000000	0.006382
1558.000000	0.006371
1557.000000	0.006419
1556.000000	0.006468
1555.000000	0.006489
1554.000000	0.006484
1553.000000	0.006481
1552.000000	0.006494
1551.000000	0.006522
1550.000000	0.006550
1549.000000	0.006564
1548.000000	0.006567
1547.000000	0.006563
1546.000000	0.006556
1545.000000	0.006547
1544.000000	0.006544
1543.000000	0.006566
1542.000000	0.006613
1541.000000	0.006641
1540.000000	0.006610
1539.000000	0.006561
1538.000000	0.006544
1537.000000	0.006553
1536.000000	0.006575
1535.000000	0.006603
1534.000000	0.006625
1533.000000	0.006634
1532.000000	0.006644
1531.000000	0.006659
1530.000000	0.006665
1529.000000	0.006654
1528.000000	0.006631
1527.000000	0.006606
1526.000000	0.006580
1525.000000	0.006555
1524.000000	0.006540
1523.000000	0.006543
1522.000000	0.006549
1521.000000	0.006534
1520.000000	0.006524
1519.000000	0.006541
1518.000000	0.006585
1517.000000	0.006636
1516.000000	0.006674
1515.000000	0.006697
1514.000000	0.006703
1513.000000	0.006697
1512.000000	0.006695
1511.000000	0.006719
1510.000000	0.006769
1509.000000	0.006820
1508.000000	0.006828
1507.000000	0.006778
1506.000000	0.006754
1505.000000	0.006786
1504.000000	0.006811
1503.000000	0.006812
1502.000000	0.006802
1501.000000	0.006783
1500.000000	0.006748
1499.000000	0.006692
1498.000000	0.006615
1497.000000	0.006512
1496.000000	0.006397
1495.000000	0.006299
1494.000000	0.006229
1493.000000	0.006176
1492.000000	0.006139
1491.000000	0.006129
1490.000000	0.006147
1489.000000	0.006179
1488.000000	0.006220
1487.000000	0.006275
1486.000000	0.006337
1485.000000	0.006393
1484.000000	0.006440
1483.000000	0.006477
1482.000000	0.006503
1481.000000	0.006510
1480.000000	0.006504
1479.000000	0.006498
1478.000000	0.006495
1477.000000	0.006491
1476.000000	0.006489
1475.000000	0.006510
1474.000000	0.006555
1473.000000	0.006594
1472.000000	0.006598
1471.000000	0.006583
1470.000000	0.006563
1469.000000	0.006538
1468.000000	0.006512
1467.000000	0.006501
1466.000000	0.006512
1465.000000	0.006528
1464.000000	0.006525
1463.000000	0.006506
1462.000000	0.006477
1461.000000	0.006434
1460.000000	0.006378
1459.000000	0.006315
1458.000000	0.006242
1457.000000	0.006157
1456.000000	0.006090
1455.000000	0.006057
1454.000000	0.006040
1453.000000	0.006020
1452.000000	0.005997
1451.000000	0.005988
1450.000000	0.006003
1449.000000	0.006020
1448.000000	0.006000
1447.000000	0.005933
1446.000000	0.005857
1445.000000	0.005807
1444.000000	0.005787
1443.000000	0.005792
1442.000000	0.005817
1441.000000	0.005862
1440.000000	0.005924
1439.000000	0.005996
1438.000000	0.006067
1437.000000	0.006117
1436.000000	0.006136
1435.000000	0.006154
1434.000000	0.006191
1433.000000	0.006245
1432.000000	0.006303
1431.000000	0.006352
1430.000000	0.006398
1429.000000	0.006453
1428.000000	0.006518
1427.000000	0.006580
1426.000000	0.006625
1425.000000	0.006651
1424.000000	0.006663
1423.000000	0.006673
1422.000000	0.006693
1421.000000	0.006724
1420.000000	0.006751
1419.000000	0.006759
1418.000000	0.006773
1417.000000	0.006814
1416.000000	0.006873
1415.000000	0.006938
1414.000000	0.007008
1413.000000	0.007081
1412.000000	0.007143
1411.000000	0.007180
1410.000000	0.007197
1409.000000	0.007214
1408.000000	0.007248
1407.000000	0.007304
1406.000000	0.007378
1405.000000	0.007470
1404.000000	0.007578
1403.000000	0.007703
1402.000000	0.007834
1401.000000	0.007959
1400.000000	0.008068
1399.000000	0.008170
1398.000000	0.008292
1397.000000	0.008453
1396.000000	0.008645
1395.000000	0.008851
1394.000000	0.009067
1393.000000	0.009293
1392.000000	0.009505
1391.000000	0.009678
1390.000000	0.009811
1389.000000	0.009929
1388.000000	0.010050
1387.000000	0.010166
1386.000000	0.010254
1385.000000	0.010296
1384.000000	0.010277
1383.000000	0.010184
1382.000000	0.010016
1381.000000	0.009781
1380.000000	0.009492
1379.000000	0.009182
1378.000000	0.008903
1377.000000	0.008708
1376.000000	0.008625
1375.000000	0.008678
1374.000000	0.008884
1373.000000	0.009222
1372.000000	0.009616
1371.000000	0.009985
1370.000000	0.010279
1369.000000	0.010495
1368.000000	0.010656
1367.000000	0.010789
1366.000000	0.010901
1365.000000	0.010976
1364.000000	0.010988
1363.000000	0.010930
1362.000000	0.010827
1361.000000	0.010713
1360.000000	0.010589
1359.000000	0.010447
1358.000000	0.010303
1357.000000	0.010185
1356.000000	0.010093
1355.000000	0.009993
1354.000000	0.009864
1353.000000	0.009730
1352.000000	0.009627
1351.000000	0.009569
1350.000000	0.009533
1349.000000	0.009493
1348.000000	0.009449
1347.000000	0.009426
1346.000000	0.009441
1345.000000	0.009482
1344.000000	0.009516
1343.000000	0.009524
1342.000000	0.009519
1341.000000	0.009531
1340.000000	0.009572
1339.000000	0.009621
1338.000000	0.009657
1337.000000	0.009673
1336.000000	0.009678
1335.000000	0.009680
1334.000000	0.009680
1333.000000	0.009671
1332.000000	0.009646
1331.000000	0.009610
1330.000000	0.009574
1329.000000	0.009543
1328.000000	0.009500
1327.000000	0.009437
1326.000000	0.009368
1325.000000	0.009315
1324.000000	0.009273
1323.000000	0.009218
1322.000000	0.009142
1321.000000	0.009064
1320.000000	0.009009
1319.000000	0.008980
1318.000000	0.008964
1317.000000	0.008941
1316.000000	0.008899
1315.000000	0.008836
1314.000000	0.008768
1313.000000	0.008713
1312.000000	0.008676
1311.000000	0.008650
1310.000000	0.008626
1309.000000	0.008600
1308.000000	0.008560
1307.000000	0.008495
1306.000000	0.008414
1305.000000	0.008350
1304.000000	0.008324
1303.000000	0.008323
1302.000000	0.008318
1301.000000	0.008297
1300.000000	0.008272
1299.000000	0.008250
1298.000000	0.008223
1297.000000	0.008184
1296.000000	0.008144
1295.000000	0.008126
1294.000000	0.008140
1293.000000	0.008161
1292.000000	0.008159
1291.000000	0.008124
1290.000000	0.008080
1289.000000	0.008058
1288.000000	0.008063
1287.000000	0.008075
1286.000000	0.008065
1285.000000	0.008027
1284.000000	0.007976
1283.000000	0.007934
1282.000000	0.007907
1281.000000	0.007883
1280.000000	0.007846
1279.000000	0.007798
1278.000000	0.007753
1277.000000	0.007718
1276.000000	0.007686
1275.000000	0.007646
1274.000000	0.007608
1273.000000	0.007587
1272.000000	0.007583
1271.000000	0.007574
1270.000000	0.007532
1269.000000	0.007452
1268.000000	0.007344
1267.000000	0.007218
1266.000000	0.007082
1265.000000	0.006951
1264.000000	0.006844
1263.000000	0.006768
1262.000000	0.006706
1261.000000	0.006620
1260.000000	0.006490
1259.000000	0.006324
1258.000000	0.006149
1257.000000	0.005982
1256.000000	0.005816
1255.000000	0.005644
1254.000000	0.005474
1253.000000	0.005322
1252.000000	0.005182
1251.000000	0.005018
1250.000000	0.004799
1249.000000	0.004532
1248.000000	0.004259
1247.000000	0.004004
1246.000000	0.003756
1245.000000	0.003483
1244.000000	0.003178
1243.000000	0.002868
1242.000000	0.002582
1241.000000	0.002326
1240.000000	0.002086
1239.000000	0.001856
1238.000000	0.001651
1237.000000	0.001483
1236.000000	0.001350
1235.000000	0.001234
1234.000000	0.001119
1233.000000	0.001012
1232.000000	0.000936
1231.000000	0.000905
1230.000000	0.000911
1229.000000	0.000936
1228.000000	0.000978
1227.000000	0.001042
1226.000000	0.001123
1225.000000	0.001204
1224.000000	0.001267
1223.000000	0.001314
1222.000000	0.001359
1221.000000	0.001415
1220.000000	0.001487
1219.000000	0.001566
1218.000000	0.001649
1217.000000	0.001734
1216.000000	0.001821
1215.000000	0.001898
1214.000000	0.001949
1213.000000	0.001981
1212.000000	0.002024
1211.000000	0.002100
1210.000000	0.002195
1209.000000	0.002277
1208.000000	0.002338
1207.000000	0.002398
1206.000000	0.002475
1205.000000	0.002558
1204.000000	0.002630
1203.000000	0.002683
1202.000000	0.002727
1201.000000	0.002778
1200.000000	0.002839
1199.000000	0.002898
1198.000000	0.002942
1197.000000	0.002973
1196.000000	0.003006
1195.000000	0.003052
1194.000000	0.003095
1193.000000	0.003115
1192.000000	0.003114
1191.000000	0.003112
1190.000000	0.003120
1189.000000	0.003128
1188.000000	0.003129
1187.000000	0.003130
1186.000000	0.003152
1185.000000	0.003210
1184.000000	0.003291
1183.000000	0.003361
1182.000000	0.003381
1181.000000	0.003356
1180.000000	0.003339
1179.000000	0.003375
1178.000000	0.003452
1177.000000	0.003515
1176.000000	0.003541
1175.000000	0.003561
1174.000000	0.003614
1173.000000	0.003702
1172.000000	0.003793
1171.000000	0.003859
1170.000000	0.003889
1169.000000	0.003885
1168.000000	0.003862
1167.000000	0.003841
1166.000000	0.003844
1165.000000	0.003871
1164.000000	0.003899
1163.000000	0.003902
1162.000000	0.003872
1161.000000	0.003831
1160.000000	0.003816
1159.000000	0.003845
1158.000000	0.003902
1157.000000	0.003957
1156.000000	0.004001
1155.000000	0.004049
1154.000000	0.004114
1153.000000	0.004190
1152.000000	0.004255
1151.000000	0.004290
1150.000000	0.004293
1149.000000	0.004285
1148.000000	0.004288
1147.000000	0.004308
1146.000000	0.004328
1145.000000	0.004342
1144.000000	0.004372
1143.000000	0.004440
1142.000000	0.004524
1141.000000	0.004580
1140.000000	0.004595
1139.000000	0.004607
1138.000000	0.004644
1137.000000	0.004692
1136.000000	0.004722
1135.000000	0.004741
1134.000000	0.004781
1133.000000	0.004854
1132.000000	0.004937
1131.000000	0.005003
1130.000000	0.005047
1129.000000	0.005085
1128.000000	0.005130
1127.000000	0.005177
1126.000000	0.005211
1125.000000	0.005223
1124.000000	0.005224
1123.000000	0.005236
1122.000000	0.005276
1121.000000	0.005338
1120.000000	0.005412
1119.000000	0.005485
1118.000000	0.005551
1117.000000	0.005605
1116.000000	0.005647
1115.000000	0.005684
1114.000000	0.005722
1113.000000	0.005772
1112.000000	0.005840
1111.000000	0.005917
1110.000000	0.005984
1109.000000	0.006029
1108.000000	0.006065
1107.000000	0.006111
1106.000000	0.006164
1105.000000	0.006200
1104.000000	0.006217
1103.000000	0.006244
1102.000000	0.006311
1101.000000	0.006411
1100.000000	0.006507
1099.000000	0.006575
1098.000000	0.006614
1097.000000	0.006632
1096.000000	0.006630
1095.000000	0.006613
1094.000000	0.006601
1093.000000	0.006621
1092.000000	0.006691
1091.000000	0.006809
1090.000000	0.006947
1089.000000	0.007067
1088.000000	0.007142
1087.000000	0.007171
1086.000000	0.007177
1085.000000	0.007180
1084.000000	0.007182
1083.000000	0.007184
1082.000000	0.007200
1081.000000	0.007245
1080.000000	0.007305
1079.000000	0.007344
1078.000000	0.007343
1077.000000	0.007325
1076.000000	0.007338
1075.000000	0.007391
1074.000000	0.007450
1073.000000	0.007484
1072.000000	0.007508
1071.000000	0.007558
1070.000000	0.007639
1069.000000	0.007715
1068.000000	0.007759
1067.000000	0.007778
1066.000000	0.007801
1065.000000	0.007836
1064.000000	0.007873
1063.000000	0.007904
1062.000000	0.007933
1061.000000	0.007969
1060.000000	0.008018
1059.000000	0.008077
1058.000000	0.008140
1057.000000	0.008195
1056.000000	0.008231
1055.000000	0.008247
1054.000000	0.008244
1053.000000	0.008223
1052.000000	0.008194
1051.000000	0.008172
1050.000000	0.008163
1049.000000	0.008151
1048.000000	0.008109
1047.000000	0.008032
1046.000000	0.007951
1045.000000	0.007895
1044.000000	0.007867
1043.000000	0.007843
1042.000000	0.007804
1041.000000	0.007765
1040.000000	0.007755
1039.000000	0.007788
1038.000000	0.007857
1037.000000	0.007961
1036.000000	0.008107
1035.000000	0.008293
1034.000000	0.008485
1033.000000	0.008633
1032.000000	0.008727
1031.000000	0.008812
1030.000000	0.008939
1029.000000	0.009108
1028.000000	0.009260
1027.000000	0.009330
1026.000000	0.009317
1025.000000	0.009280
1024.000000	0.009291
1023.000000	0.009366
1022.000000	0.009462
1021.000000	0.009526
1020.000000	0.009549
1019.000000	0.009564
1018.000000	0.009603
1017.000000	0.009659
1016.000000	0.009707
1015.000000	0.009740
1014.000000	0.009779
1013.000000	0.009838
1012.000000	0.009902
1011.000000	0.009941
1010.000000	0.009945
1009.000000	0.009944
1008.000000	0.009974
1007.000000	0.010039
1006.000000	0.010104
1005.000000	0.010135
1004.000000	0.010135
1003.000000	0.010142
1002.000000	0.010184
1001.000000	0.010249
1000.000000	0.010304
999.000000	0.010334
998.000000	0.010355
997.000000	0.010387
996.000000	0.010434
995.000000	0.010481
994.000000	0.010531
993.000000	0.010604
992.000000	0.010716
991.000000	0.010847
990.000000	0.010962
989.000000	0.011050
988.000000	0.011133
987.000000	0.011227
986.000000	0.011310
985.000000	0.011352
984.000000	0.011366
983.000000	0.011400
982.000000	0.011491
981.000000	0.011612
980.000000	0.011705
979.000000	0.011730
978.000000	0.011703
977.000000	0.011666
976.000000	0.011647
975.000000	0.011631
974.000000	0.011592
973.000000	0.011529
972.000000	0.011468
971.000000	0.011425
970.000000	0.011382
969.000000	0.011310
968.000000	0.011214
967.000000	0.011136
966.000000	0.011109
965.000000	0.011126
964.000000	0.011146
963.000000	0.011134
962.000000	0.011092
961.000000	0.011048
960.000000	0.011031
959.000000	0.011043
958.000000	0.011061
957.000000	0.011071
956.000000	0.011092
955.000000	0.011143
954.000000	0.011195
953.000000	0.011194
952.000000	0.011129
951.000000	0.011059
950.000000	0.011042
949.000000	0.011072
948.000000	0.011101
947.000000	0.011115
946.000000	0.011130
945.000000	0.011149
944.000000	0.011151
943.000000	0.011137
942.000000	0.011149
941.000000	0.011213
940.000000	0.011301
939.000000	0.011359
938.000000	0.011375
937.000000	0.011382
936.000000	0.011413
935.000000	0.011446
934.000000	0.011417
933.000000	0.011280
932.000000	0.011047
931.000000	0.010796
930.000000	0.010605
929.000000	0.010496
928.000000	0.010428
927.000000	0.010347
926.000000	0.010241
925.000000	0.010135
924.000000	0.010050
923.000000	0.009973
922.000000	0.009862
921.000000	0.009692
920.000000	0.009495
919.000000	0.009350
918.000000	0.009329
917.000000	0.009450
916.000000	0.009674
915.000000	0.009934
914.000000	0.010162
913.000000	0.010314
912.000000	0.010398
911.000000	0.010458
910.000000	0.010532
909.000000	0.010601
908.000000	0.010619
907.000000	0.010569
906.000000	0.010496
905.000000	0.010456
904.000000	0.010477
903.000000	0.010539
902.000000	0.010597
901.000000	0.010617
900.000000	0.010602
899.000000	0.010602
898.000000	0.010654
897.000000	0.010730
896.000000	0.010753
895.000000	0.010699
894.000000	0.010641
893.000000	0.010667
892.000000	0.010777
891.000000	0.010896
890.000000	0.010963
889.000000	0.010982
888.000000	0.010967
887.000000	0.010898
886.000000	0.010754
885.000000	0.010570
884.000000	0.010415
883.000000	0.010318
882.000000	0.010240
881.000000	0.010130
880.000000	0.009998
879.000000	0.009902
878.000000	0.009878
877.000000	0.009907
876.000000	0.009946
875.000000	0.009977
874.000000	0.010011
873.000000	0.010055
872.000000	0.010092
871.000000	0.010099
870.000000	0.010076
869.000000	0.010052
868.000000	0.010043
867.000000	0.010029
866.000000	0.009954
865.000000	0.009782
864.000000	0.009530
863.000000	0.009267
862.000000	0.009047
861.000000	0.008852
860.000000	0.008603
859.000000	0.008221
858.000000	0.007668
857.000000	0.006914
856.000000	0.005884
855.000000	0.004477
854.000000	0.002650
853.000000	0.000475
852.000000	-0.001854
851.000000	-0.004065
850.000000	-0.005859
849.000000	-0.006969
848.000000	-0.007221
847.000000	-0.006606
846.000000	-0.005293
845.000000	-0.003533
844.000000	-0.001538
843.000000	0.000528
842.000000	0.002539
841.000000	0.004397
840.000000	0.006033
839.000000	0.007374
838.000000	0.008351
837.000000	0.008972
836.000000	0.009355
835.000000	0.009631
834.000000	0.009861
833.000000	0.010051
832.000000	0.010221
831.000000	0.010405
830.000000	0.010582
829.000000	0.010687
828.000000	0.010698
827.000000	0.010678
826.000000	0.010703
825.000000	0.010768
824.000000	0.010810
823.000000	0.010796
822.000000	0.010758
821.000000	0.010751
820.000000	0.010795
819.000000	0.010855
818.000000	0.010884
817.000000	0.010881
816.000000	0.010899
815.000000	0.010988
814.000000	0.011118
813.000000	0.011203
812.000000	0.011200
811.000000	0.011153
810.000000	0.011136
809.000000	0.011176
808.000000	0.011253
807.000000	0.011334
806.000000	0.011401
805.000000	0.011456
804.000000	0.011504
803.000000	0.011536
802.000000	0.011525
801.000000	0.011465
800.000000	0.011395
799.000000	0.011360
798.000000	0.011350
797.000000	0.011311
796.000000	0.011234
795.000000	0.011177
794.000000	0.011184
793.000000	0.011227
792.000000	0.011259
791.000000	0.011287
790.000000	0.011348
789.000000	0.011446
788.000000	0.011543
787.000000	0.011605
786.000000	0.011635
785.000000	0.011660
784.000000	0.011708
783.000000	0.011778
782.000000	0.011835
781.000000	0.011838
780.000000	0.011797
779.000000	0.011764
778.000000	0.011762
777.000000	0.011757
776.000000	0.011706
775.000000	0.011629
774.000000	0.011592
773.000000	0.011642
772.000000	0.011767
771.000000	0.011898
770.000000	0.011958
769.000000	0.011916
768.000000	0.011816
767.000000	0.011733
766.000000	0.011705
765.000000	0.011721
764.000000	0.011781
763.000000	0.011891
762.000000	0.012006
761.000000	0.012047
760.000000	0.011983
759.000000	0.011872
758.000000	0.011778
757.000000	0.011699
756.000000	0.011613
755.000000	0.011540
754.000000	0.011511
753.000000	0.011510
752.000000	0.011504
751.000000	0.011485
750.000000	0.011471
749.000000	0.011474
748.000000	0.011515
747.000000	0.011621
746.000000	0.011769
745.000000	0.011873
744.000000	0.011868
743.000000	0.011800
742.000000	0.011766
741.000000	0.011815
740.000000	0.011922
739.000000	0.012045
738.000000	0.012156
737.000000	0.012230
736.000000	0.012259
735.000000	0.012263
734.000000	0.012264
733.000000	0.012267
732.000000	0.012283
731.000000	0.012328
730.000000	0.012390
729.000000	0.012454
728.000000	0.012544
727.000000	0.012691
726.000000	0.012868
725.000000	0.012993
724.000000	0.013042
723.000000	0.013089
722.000000	0.013213
721.000000	0.013391
720.000000	0.013527
719.000000	0.013565
718.000000	0.013540
717.000000	0.013528
716.000000	0.013591
715.000000	0.013726
714.000000	0.013861
713.000000	0.013934
712.000000	0.013970
711.000000	0.014058
710.000000	0.014209
709.000000	0.014337
708.000000	0.014375
707.000000	0.014369
706.000000	0.014430
705.000000	0.014602
704.000000	0.014808
703.000000	0.014955
702.000000	0.015011
701.000000	0.015000
700.000000	0.014970
699.000000	0.014941
698.000000	0.014908
697.000000	0.014902
696.000000	0.014979
695.000000	0.015174
694.000000	0.015392
693.000000	0.015471
692.000000	0.015401
691.000000	0.015309
690.000000	0.015286
689.000000	0.015308
688.000000	0.015364
687.000000	0.015543
686.000000	0.015860
685.000000	0.016161
684.000000	0.016319
683.000000	0.016344
682.000000	0.016250
681.000000	0.015994
680.000000	0.015656
679.000000	0.015435
678.000000	0.015355
677.000000	0.015273
676.000000	0.015194
675.000000	0.015218
674.000000	0.015327
673.000000	0.015393
672.000000	0.015386
671.000000	0.015400
670.000000	0.015227
669.000000	0.014490
668.000000	0.014118
667.000000	0.014694
666.000000	0.014780
665.000000	0.014663
664.000000	0.015027
663.000000	0.015666
662.000000	0.016134
661.000000	0.016334
660.000000	0.016387
659.000000	0.016337
658.000000	0.016206
657.000000	0.016125
656.000000	0.016152
655.000000	0.016081
654.000000	0.015847
653.000000	0.015685
652.000000	0.015690
651.000000	0.015674
650.000000	0.015573
649.000000	0.015606
648.000000	0.015811
647.000000	0.015878
646.000000	0.015641
645.000000	0.015315
644.000000	0.015125
643.000000	0.015053
642.000000	0.015008
641.000000	0.015011
640.000000	0.015076
639.000000	0.015142
638.000000	0.015231
637.000000	0.015418
636.000000	0.015578
635.000000	0.015499
634.000000	0.015257
633.000000	0.015145
632.000000	0.015195
631.000000	0.015121
630.000000	0.014764
629.000000	0.014266
628.000000	0.013696
627.000000	0.012893
626.000000	0.011861
625.000000	0.010888
624.000000	0.010162
623.000000	0.009629
622.000000	0.009276
621.000000	0.009165
620.000000	0.009168
619.000000	0.009054
618.000000	0.008927
617.000000	0.009150
616.000000	0.009722
615.000000	0.010121
614.000000	0.009986
613.000000	0.009557
612.000000	0.009254
611.000000	0.009126
610.000000	0.008956
609.000000	0.008697
608.000000	0.008536
607.000000	0.008578
606.000000	0.008760
605.000000	0.008970
604.000000	0.009153
603.000000	0.009315
602.000000	0.009454
601.000000	0.009572
600.000000	0.009719
