# Supplementary material for: Real-time monitoring of the reversible capture and release of CO2 on anthraquinone and riboflavin-modified graphitic electrodes using ATR-SEIRAS
Source: Chem Sci. 2025 Nov 4;16(48):23189–202. doi: 10.1039/d5sc05427c (PMC12584010; doi:10.1039/d5sc05427c)
Supplement: SC-016-D5SC05427C-s001 [file SC-016-D5SC05427C-s001.zip › Data Folders/Main Figures/Figure3/3a/009.ASC]

PE IR       SUBTECH     SPECTRUM    ASCII       PEDS        4.00        
   -1
009.ASC
24/06/26
16:04:40.00
24/06/26
16:04:40.00
Administrator

600.000000
#HDR
-1
-1
#GR
Wavenumber
A
1.0
0.0
4000.000000
-1.000000
3401
8
0.017245
-0.014931
#DATA
4000.000000	-0.001261
3999.000000	-0.001262
3998.000000	-0.001269
3997.000000	-0.001281
3996.000000	-0.001294
3995.000000	-0.001304
3994.000000	-0.001301
3993.000000	-0.001278
3992.000000	-0.001237
3991.000000	-0.001191
3990.000000	-0.001153
3989.000000	-0.001134
3988.000000	-0.001138
3987.000000	-0.001158
3986.000000	-0.001180
3985.000000	-0.001193
3984.000000	-0.001195
3983.000000	-0.001193
3982.000000	-0.001199
3981.000000	-0.001211
3980.000000	-0.001222
3979.000000	-0.001226
3978.000000	-0.001229
3977.000000	-0.001233
3976.000000	-0.001236
3975.000000	-0.001227
3974.000000	-0.001203
3973.000000	-0.001172
3972.000000	-0.001149
3971.000000	-0.001141
3970.000000	-0.001147
3969.000000	-0.001164
3968.000000	-0.001186
3967.000000	-0.001208
3966.000000	-0.001222
3965.000000	-0.001227
3964.000000	-0.001232
3963.000000	-0.001244
3962.000000	-0.001258
3961.000000	-0.001263
3960.000000	-0.001253
3959.000000	-0.001236
3958.000000	-0.001226
3957.000000	-0.001229
3956.000000	-0.001243
3955.000000	-0.001262
3954.000000	-0.001280
3953.000000	-0.001291
3952.000000	-0.001289
3951.000000	-0.001273
3950.000000	-0.001254
3949.000000	-0.001244
3948.000000	-0.001245
3947.000000	-0.001246
3946.000000	-0.001236
3945.000000	-0.001219
3944.000000	-0.001208
3943.000000	-0.001212
3942.000000	-0.001229
3941.000000	-0.001251
3940.000000	-0.001272
3939.000000	-0.001291
3938.000000	-0.001304
3937.000000	-0.001309
3936.000000	-0.001307
3935.000000	-0.001306
3934.000000	-0.001306
3933.000000	-0.001305
3932.000000	-0.001297
3931.000000	-0.001287
3930.000000	-0.001279
3929.000000	-0.001274
3928.000000	-0.001274
3927.000000	-0.001283
3926.000000	-0.001297
3925.000000	-0.001307
3924.000000	-0.001304
3923.000000	-0.001289
3922.000000	-0.001270
3921.000000	-0.001250
3920.000000	-0.001230
3919.000000	-0.001218
3918.000000	-0.001219
3917.000000	-0.001234
3916.000000	-0.001251
3915.000000	-0.001265
3914.000000	-0.001280
3913.000000	-0.001298
3912.000000	-0.001310
3911.000000	-0.001300
3910.000000	-0.001259
3909.000000	-0.001198
3908.000000	-0.001146
3907.000000	-0.001127
3906.000000	-0.001138
3905.000000	-0.001145
3904.000000	-0.001114
3903.000000	-0.001052
3902.000000	-0.001005
3901.000000	-0.001017
3900.000000	-0.001086
3899.000000	-0.001170
3898.000000	-0.001226
3897.000000	-0.001242
3896.000000	-0.001223
3895.000000	-0.001186
3894.000000	-0.001154
3893.000000	-0.001147
3892.000000	-0.001167
3891.000000	-0.001185
3890.000000	-0.001181
3889.000000	-0.001164
3888.000000	-0.001156
3887.000000	-0.001156
3886.000000	-0.001147
3885.000000	-0.001127
3884.000000	-0.001121
3883.000000	-0.001154
3882.000000	-0.001221
3881.000000	-0.001282
3880.000000	-0.001297
3879.000000	-0.001263
3878.000000	-0.001213
3877.000000	-0.001181
3876.000000	-0.001178
3875.000000	-0.001184
3874.000000	-0.001171
3873.000000	-0.001135
3872.000000	-0.001103
3871.000000	-0.001103
3870.000000	-0.001123
3869.000000	-0.001126
3868.000000	-0.001106
3867.000000	-0.001090
3866.000000	-0.001096
3865.000000	-0.001122
3864.000000	-0.001158
3863.000000	-0.001189
3862.000000	-0.001201
3861.000000	-0.001188
3860.000000	-0.001151
3859.000000	-0.001094
3858.000000	-0.001024
3857.000000	-0.000962
3856.000000	-0.000939
3855.000000	-0.000969
3854.000000	-0.001006
3853.000000	-0.000983
3852.000000	-0.000929
3851.000000	-0.000927
3850.000000	-0.000994
3849.000000	-0.001083
3848.000000	-0.001150
3847.000000	-0.001181
3846.000000	-0.001183
3845.000000	-0.001173
3844.000000	-0.001167
3843.000000	-0.001165
3842.000000	-0.001158
3841.000000	-0.001141
3840.000000	-0.001121
3839.000000	-0.001101
3838.000000	-0.001079
3837.000000	-0.001054
3836.000000	-0.001042
3835.000000	-0.001065
3834.000000	-0.001124
3833.000000	-0.001187
3832.000000	-0.001214
3831.000000	-0.001192
3830.000000	-0.001153
3829.000000	-0.001136
3828.000000	-0.001156
3827.000000	-0.001187
3826.000000	-0.001192
3825.000000	-0.001161
3824.000000	-0.001122
3823.000000	-0.001108
3822.000000	-0.001118
3821.000000	-0.001119
3820.000000	-0.001090
3819.000000	-0.001062
3818.000000	-0.001073
3817.000000	-0.001113
3816.000000	-0.001137
3815.000000	-0.001126
3814.000000	-0.001112
3813.000000	-0.001123
3812.000000	-0.001152
3811.000000	-0.001176
3810.000000	-0.001191
3809.000000	-0.001205
3808.000000	-0.001208
3807.000000	-0.001173
3806.000000	-0.001086
3805.000000	-0.000983
3804.000000	-0.000915
3803.000000	-0.000911
3802.000000	-0.000970
3801.000000	-0.001051
3800.000000	-0.001114
3799.000000	-0.001159
3798.000000	-0.001198
3797.000000	-0.001226
3796.000000	-0.001235
3795.000000	-0.001232
3794.000000	-0.001226
3793.000000	-0.001223
3792.000000	-0.001216
3791.000000	-0.001205
3790.000000	-0.001193
3789.000000	-0.001184
3788.000000	-0.001181
3787.000000	-0.001189
3786.000000	-0.001214
3785.000000	-0.001251
3784.000000	-0.001278
3783.000000	-0.001279
3782.000000	-0.001260
3781.000000	-0.001243
3780.000000	-0.001245
3779.000000	-0.001263
3778.000000	-0.001282
3777.000000	-0.001292
3776.000000	-0.001290
3775.000000	-0.001273
3774.000000	-0.001240
3773.000000	-0.001200
3772.000000	-0.001164
3771.000000	-0.001140
3770.000000	-0.001127
3769.000000	-0.001127
3768.000000	-0.001144
3767.000000	-0.001174
3766.000000	-0.001199
3765.000000	-0.001200
3764.000000	-0.001178
3763.000000	-0.001156
3762.000000	-0.001151
3761.000000	-0.001159
3760.000000	-0.001168
3759.000000	-0.001171
3758.000000	-0.001163
3757.000000	-0.001137
3756.000000	-0.001095
3755.000000	-0.001045
3754.000000	-0.000992
3753.000000	-0.000934
3752.000000	-0.000876
3751.000000	-0.000836
3750.000000	-0.000817
3749.000000	-0.000809
3748.000000	-0.000810
3747.000000	-0.000827
3746.000000	-0.000849
3745.000000	-0.000848
3744.000000	-0.000809
3743.000000	-0.000772
3742.000000	-0.000781
3741.000000	-0.000822
3740.000000	-0.000854
3739.000000	-0.000853
3738.000000	-0.000826
3737.000000	-0.000795
3736.000000	-0.000802
3735.000000	-0.000878
3734.000000	-0.000988
3733.000000	-0.001047
3732.000000	-0.001000
3731.000000	-0.000869
3730.000000	-0.000723
3729.000000	-0.000615
3728.000000	-0.000566
3727.000000	-0.000572
3726.000000	-0.000609
3725.000000	-0.000648
3724.000000	-0.000676
3723.000000	-0.000702
3722.000000	-0.000734
3721.000000	-0.000774
3720.000000	-0.000818
3719.000000	-0.000861
3718.000000	-0.000901
3717.000000	-0.000928
3716.000000	-0.000949
3715.000000	-0.000965
3714.000000	-0.000951
3713.000000	-0.000877
3712.000000	-0.000757
3711.000000	-0.000664
3710.000000	-0.000642
3709.000000	-0.000680
3708.000000	-0.000739
3707.000000	-0.000783
3706.000000	-0.000799
3705.000000	-0.000800
3704.000000	-0.000814
3703.000000	-0.000847
3702.000000	-0.000875
3701.000000	-0.000872
3700.000000	-0.000840
3699.000000	-0.000812
3698.000000	-0.000809
3697.000000	-0.000822
3696.000000	-0.000828
3695.000000	-0.000807
3694.000000	-0.000762
3693.000000	-0.000719
3692.000000	-0.000720
3691.000000	-0.000787
3690.000000	-0.000885
3689.000000	-0.000936
3688.000000	-0.000903
3687.000000	-0.000843
3686.000000	-0.000824
3685.000000	-0.000860
3684.000000	-0.000913
3683.000000	-0.000939
3682.000000	-0.000933
3681.000000	-0.000906
3680.000000	-0.000864
3679.000000	-0.000802
3678.000000	-0.000730
3677.000000	-0.000686
3676.000000	-0.000692
3675.000000	-0.000719
3674.000000	-0.000724
3673.000000	-0.000716
3672.000000	-0.000718
3671.000000	-0.000736
3670.000000	-0.000767
3669.000000	-0.000809
3668.000000	-0.000857
3667.000000	-0.000910
3666.000000	-0.000953
3665.000000	-0.000974
3664.000000	-0.000973
3663.000000	-0.000960
3662.000000	-0.000943
3661.000000	-0.000918
3660.000000	-0.000882
3659.000000	-0.000847
3658.000000	-0.000833
3657.000000	-0.000839
3656.000000	-0.000843
3655.000000	-0.000824
3654.000000	-0.000793
3653.000000	-0.000775
3652.000000	-0.000780
3651.000000	-0.000797
3650.000000	-0.000807
3649.000000	-0.000798
3648.000000	-0.000781
3647.000000	-0.000774
3646.000000	-0.000780
3645.000000	-0.000793
3644.000000	-0.000808
3643.000000	-0.000822
3642.000000	-0.000834
3641.000000	-0.000838
3640.000000	-0.000839
3639.000000	-0.000841
3638.000000	-0.000841
3637.000000	-0.000832
3636.000000	-0.000805
3635.000000	-0.000760
3634.000000	-0.000694
3633.000000	-0.000607
3632.000000	-0.000502
3631.000000	-0.000394
3630.000000	-0.000313
3629.000000	-0.000299
3628.000000	-0.000356
3627.000000	-0.000449
3626.000000	-0.000550
3625.000000	-0.000642
3624.000000	-0.000719
3623.000000	-0.000800
3622.000000	-0.000901
3621.000000	-0.001008
3620.000000	-0.001056
3619.000000	-0.000994
3618.000000	-0.000846
3617.000000	-0.000700
3616.000000	-0.000625
3615.000000	-0.000629
3614.000000	-0.000671
3613.000000	-0.000698
3612.000000	-0.000686
3611.000000	-0.000644
3610.000000	-0.000590
3609.000000	-0.000545
3608.000000	-0.000537
3607.000000	-0.000573
3606.000000	-0.000633
3605.000000	-0.000687
3604.000000	-0.000721
3603.000000	-0.000732
3602.000000	-0.000733
3601.000000	-0.000744
3600.000000	-0.000777
3599.000000	-0.000818
3598.000000	-0.000832
3597.000000	-0.000792
3596.000000	-0.000711
3595.000000	-0.000632
3594.000000	-0.000596
3593.000000	-0.000605
3592.000000	-0.000638
3591.000000	-0.000680
3590.000000	-0.000729
3589.000000	-0.000789
3588.000000	-0.000847
3587.000000	-0.000881
3586.000000	-0.000880
3585.000000	-0.000856
3584.000000	-0.000835
3583.000000	-0.000829
3582.000000	-0.000842
3581.000000	-0.000866
3580.000000	-0.000892
3579.000000	-0.000913
3578.000000	-0.000932
3577.000000	-0.000945
3576.000000	-0.000945
3575.000000	-0.000929
3574.000000	-0.000912
3573.000000	-0.000912
3572.000000	-0.000930
3571.000000	-0.000948
3570.000000	-0.000942
3569.000000	-0.000908
3568.000000	-0.000864
3567.000000	-0.000838
3566.000000	-0.000845
3565.000000	-0.000876
3564.000000	-0.000915
3563.000000	-0.000947
3562.000000	-0.000962
3561.000000	-0.000961
3560.000000	-0.000961
3559.000000	-0.000975
3558.000000	-0.000999
3557.000000	-0.001015
3556.000000	-0.001011
3555.000000	-0.000995
3554.000000	-0.000990
3553.000000	-0.001005
3552.000000	-0.001028
3551.000000	-0.001033
3550.000000	-0.001015
3549.000000	-0.000980
3548.000000	-0.000938
3547.000000	-0.000898
3546.000000	-0.000870
3545.000000	-0.000863
3544.000000	-0.000875
3543.000000	-0.000895
3542.000000	-0.000918
3541.000000	-0.000940
3540.000000	-0.000964
3539.000000	-0.000984
3538.000000	-0.000996
3537.000000	-0.001001
3536.000000	-0.001004
3535.000000	-0.001011
3534.000000	-0.001018
3533.000000	-0.001016
3532.000000	-0.001001
3531.000000	-0.000978
3530.000000	-0.000959
3529.000000	-0.000952
3528.000000	-0.000954
3527.000000	-0.000955
3526.000000	-0.000955
3525.000000	-0.000957
3524.000000	-0.000971
3523.000000	-0.000994
3522.000000	-0.001016
3521.000000	-0.001027
3520.000000	-0.001024
3519.000000	-0.001009
3518.000000	-0.000994
3517.000000	-0.000986
3516.000000	-0.000988
3515.000000	-0.000990
3514.000000	-0.000985
3513.000000	-0.000974
3512.000000	-0.000967
3511.000000	-0.000971
3510.000000	-0.000979
3509.000000	-0.000979
3508.000000	-0.000962
3507.000000	-0.000932
3506.000000	-0.000900
3505.000000	-0.000881
3504.000000	-0.000882
3503.000000	-0.000899
3502.000000	-0.000912
3501.000000	-0.000909
3500.000000	-0.000894
3499.000000	-0.000881
3498.000000	-0.000881
3497.000000	-0.000891
3496.000000	-0.000902
3495.000000	-0.000906
3494.000000	-0.000905
3493.000000	-0.000902
3492.000000	-0.000898
3491.000000	-0.000894
3490.000000	-0.000895
3489.000000	-0.000903
3488.000000	-0.000916
3487.000000	-0.000924
3486.000000	-0.000923
3485.000000	-0.000911
3484.000000	-0.000896
3483.000000	-0.000886
3482.000000	-0.000885
3481.000000	-0.000889
3480.000000	-0.000889
3479.000000	-0.000882
3478.000000	-0.000873
3477.000000	-0.000869
3476.000000	-0.000875
3475.000000	-0.000881
3474.000000	-0.000875
3473.000000	-0.000858
3472.000000	-0.000841
3471.000000	-0.000830
3470.000000	-0.000823
3469.000000	-0.000816
3468.000000	-0.000813
3467.000000	-0.000818
3466.000000	-0.000823
3465.000000	-0.000820
3464.000000	-0.000808
3463.000000	-0.000801
3462.000000	-0.000811
3461.000000	-0.000838
3460.000000	-0.000870
3459.000000	-0.000889
3458.000000	-0.000884
3457.000000	-0.000857
3456.000000	-0.000823
3455.000000	-0.000797
3454.000000	-0.000779
3453.000000	-0.000765
3452.000000	-0.000755
3451.000000	-0.000757
3450.000000	-0.000769
3449.000000	-0.000779
3448.000000	-0.000774
3447.000000	-0.000756
3446.000000	-0.000739
3445.000000	-0.000737
3444.000000	-0.000754
3443.000000	-0.000786
3442.000000	-0.000823
3441.000000	-0.000846
3440.000000	-0.000848
3439.000000	-0.000838
3438.000000	-0.000836
3437.000000	-0.000849
3436.000000	-0.000864
3435.000000	-0.000857
3434.000000	-0.000823
3433.000000	-0.000772
3432.000000	-0.000722
3431.000000	-0.000682
3430.000000	-0.000652
3429.000000	-0.000627
3428.000000	-0.000608
3427.000000	-0.000605
3426.000000	-0.000625
3425.000000	-0.000662
3424.000000	-0.000699
3423.000000	-0.000723
3422.000000	-0.000734
3421.000000	-0.000742
3420.000000	-0.000754
3419.000000	-0.000765
3418.000000	-0.000767
3417.000000	-0.000756
3416.000000	-0.000735
3415.000000	-0.000712
3414.000000	-0.000695
3413.000000	-0.000683
3412.000000	-0.000675
3411.000000	-0.000669
3410.000000	-0.000671
3409.000000	-0.000681
3408.000000	-0.000693
3407.000000	-0.000700
3406.000000	-0.000697
3405.000000	-0.000692
3404.000000	-0.000688
3403.000000	-0.000682
3402.000000	-0.000662
3401.000000	-0.000633
3400.000000	-0.000612
3399.000000	-0.000611
3398.000000	-0.000624
3397.000000	-0.000630
3396.000000	-0.000623
3395.000000	-0.000614
3394.000000	-0.000613
3393.000000	-0.000609
3392.000000	-0.000591
3391.000000	-0.000571
3390.000000	-0.000570
3389.000000	-0.000593
3388.000000	-0.000618
3387.000000	-0.000617
3386.000000	-0.000585
3385.000000	-0.000543
3384.000000	-0.000520
3383.000000	-0.000528
3382.000000	-0.000550
3381.000000	-0.000565
3380.000000	-0.000559
3379.000000	-0.000542
3378.000000	-0.000533
3377.000000	-0.000541
3376.000000	-0.000559
3375.000000	-0.000574
3374.000000	-0.000580
3373.000000	-0.000583
3372.000000	-0.000585
3371.000000	-0.000583
3370.000000	-0.000575
3369.000000	-0.000563
3368.000000	-0.000554
3367.000000	-0.000552
3366.000000	-0.000555
3365.000000	-0.000553
3364.000000	-0.000543
3363.000000	-0.000524
3362.000000	-0.000507
3361.000000	-0.000496
3360.000000	-0.000490
3359.000000	-0.000481
3358.000000	-0.000464
3357.000000	-0.000443
3356.000000	-0.000426
3355.000000	-0.000416
3354.000000	-0.000413
3353.000000	-0.000412
3352.000000	-0.000416
3351.000000	-0.000424
3350.000000	-0.000433
3349.000000	-0.000437
3348.000000	-0.000439
3347.000000	-0.000443
3346.000000	-0.000446
3345.000000	-0.000446
3344.000000	-0.000439
3343.000000	-0.000430
3342.000000	-0.000420
3341.000000	-0.000409
3340.000000	-0.000397
3339.000000	-0.000390
3338.000000	-0.000390
3337.000000	-0.000394
3336.000000	-0.000394
3335.000000	-0.000385
3334.000000	-0.000370
3333.000000	-0.000356
3332.000000	-0.000350
3331.000000	-0.000356
3330.000000	-0.000375
3329.000000	-0.000406
3328.000000	-0.000443
3327.000000	-0.000473
3326.000000	-0.000483
3325.000000	-0.000468
3324.000000	-0.000443
3323.000000	-0.000426
3322.000000	-0.000420
3321.000000	-0.000416
3320.000000	-0.000402
3319.000000	-0.000385
3318.000000	-0.000375
3317.000000	-0.000375
3316.000000	-0.000379
3315.000000	-0.000382
3314.000000	-0.000385
3313.000000	-0.000387
3312.000000	-0.000382
3311.000000	-0.000371
3310.000000	-0.000363
3309.000000	-0.000361
3308.000000	-0.000363
3307.000000	-0.000358
3306.000000	-0.000345
3305.000000	-0.000330
3304.000000	-0.000323
3303.000000	-0.000324
3302.000000	-0.000325
3301.000000	-0.000313
3300.000000	-0.000292
3299.000000	-0.000276
3298.000000	-0.000280
3297.000000	-0.000299
3296.000000	-0.000317
3295.000000	-0.000324
3294.000000	-0.000319
3293.000000	-0.000308
3292.000000	-0.000289
3291.000000	-0.000266
3290.000000	-0.000249
3289.000000	-0.000250
3288.000000	-0.000266
3287.000000	-0.000287
3286.000000	-0.000305
3285.000000	-0.000316
3284.000000	-0.000313
3283.000000	-0.000294
3282.000000	-0.000264
3281.000000	-0.000242
3280.000000	-0.000243
3279.000000	-0.000258
3278.000000	-0.000265
3277.000000	-0.000251
3276.000000	-0.000218
3275.000000	-0.000186
3274.000000	-0.000170
3273.000000	-0.000172
3272.000000	-0.000183
3271.000000	-0.000190
3270.000000	-0.000189
3269.000000	-0.000184
3268.000000	-0.000185
3267.000000	-0.000191
3266.000000	-0.000197
3265.000000	-0.000200
3264.000000	-0.000205
3263.000000	-0.000221
3262.000000	-0.000243
3261.000000	-0.000258
3260.000000	-0.000253
3259.000000	-0.000223
3258.000000	-0.000176
3257.000000	-0.000130
3256.000000	-0.000104
3255.000000	-0.000107
3254.000000	-0.000129
3253.000000	-0.000143
3252.000000	-0.000133
3251.000000	-0.000104
3250.000000	-0.000076
3249.000000	-0.000062
3248.000000	-0.000060
3247.000000	-0.000060
3246.000000	-0.000061
3245.000000	-0.000061
3244.000000	-0.000061
3243.000000	-0.000064
3242.000000	-0.000072
3241.000000	-0.000082
3240.000000	-0.000083
3239.000000	-0.000071
3238.000000	-0.000047
3237.000000	-0.000017
3236.000000	0.000014
3235.000000	0.000040
3234.000000	0.000051
3233.000000	0.000038
3232.000000	0.000012
3231.000000	-0.000006
3230.000000	-0.000001
3229.000000	0.000022
3228.000000	0.000047
3227.000000	0.000060
3226.000000	0.000056
3225.000000	0.000043
3224.000000	0.000028
3223.000000	0.000018
3222.000000	0.000016
3221.000000	0.000023
3220.000000	0.000036
3219.000000	0.000058
3218.000000	0.000086
3217.000000	0.000114
3216.000000	0.000141
3215.000000	0.000170
3214.000000	0.000203
3213.000000	0.000233
3212.000000	0.000249
3211.000000	0.000250
3210.000000	0.000249
3209.000000	0.000258
3208.000000	0.000270
3207.000000	0.000274
3206.000000	0.000274
3205.000000	0.000282
3204.000000	0.000307
3203.000000	0.000339
3202.000000	0.000360
3201.000000	0.000361
3200.000000	0.000345
3199.000000	0.000324
3198.000000	0.000309
3197.000000	0.000308
3196.000000	0.000317
3195.000000	0.000325
3194.000000	0.000320
3193.000000	0.000299
3192.000000	0.000270
3191.000000	0.000248
3190.000000	0.000241
3189.000000	0.000253
3188.000000	0.000279
3187.000000	0.000306
3186.000000	0.000322
3185.000000	0.000323
3184.000000	0.000317
3183.000000	0.000316
3182.000000	0.000328
3181.000000	0.000359
3180.000000	0.000405
3179.000000	0.000453
3178.000000	0.000481
3177.000000	0.000479
3176.000000	0.000454
3175.000000	0.000432
3174.000000	0.000434
3173.000000	0.000463
3172.000000	0.000514
3171.000000	0.000586
3170.000000	0.000677
3169.000000	0.000784
3168.000000	0.000894
3167.000000	0.000985
3166.000000	0.001043
3165.000000	0.001061
3164.000000	0.001045
3163.000000	0.001005
3162.000000	0.000954
3161.000000	0.000902
3160.000000	0.000854
3159.000000	0.000806
3158.000000	0.000752
3157.000000	0.000692
3156.000000	0.000637
3155.000000	0.000593
3154.000000	0.000558
3153.000000	0.000529
3152.000000	0.000510
3151.000000	0.000505
3150.000000	0.000504
3149.000000	0.000488
3148.000000	0.000459
3147.000000	0.000441
3146.000000	0.000455
3145.000000	0.000497
3144.000000	0.000540
3143.000000	0.000563
3142.000000	0.000563
3141.000000	0.000549
3140.000000	0.000533
3139.000000	0.000524
3138.000000	0.000523
3137.000000	0.000529
3136.000000	0.000542
3135.000000	0.000561
3134.000000	0.000582
3133.000000	0.000592
3132.000000	0.000586
3131.000000	0.000576
3130.000000	0.000576
3129.000000	0.000589
3128.000000	0.000599
3127.000000	0.000594
3126.000000	0.000575
3125.000000	0.000556
3124.000000	0.000547
3123.000000	0.000555
3122.000000	0.000576
3121.000000	0.000602
3120.000000	0.000618
3119.000000	0.000623
3118.000000	0.000630
3117.000000	0.000653
3116.000000	0.000691
3115.000000	0.000729
3114.000000	0.000749
3113.000000	0.000744
3112.000000	0.000728
3111.000000	0.000717
3110.000000	0.000717
3109.000000	0.000726
3108.000000	0.000733
3107.000000	0.000735
3106.000000	0.000735
3105.000000	0.000737
3104.000000	0.000743
3103.000000	0.000754
3102.000000	0.000765
3101.000000	0.000768
3100.000000	0.000760
3099.000000	0.000744
3098.000000	0.000730
3097.000000	0.000726
3096.000000	0.000735
3095.000000	0.000756
3094.000000	0.000782
3093.000000	0.000799
3092.000000	0.000799
3091.000000	0.000786
3090.000000	0.000775
3089.000000	0.000780
3088.000000	0.000795
3087.000000	0.000811
3086.000000	0.000824
3085.000000	0.000831
3084.000000	0.000828
3083.000000	0.000813
3082.000000	0.000798
3081.000000	0.000800
3080.000000	0.000824
3079.000000	0.000856
3078.000000	0.000874
3077.000000	0.000872
3076.000000	0.000859
3075.000000	0.000848
3074.000000	0.000846
3073.000000	0.000851
3072.000000	0.000860
3071.000000	0.000870
3070.000000	0.000880
3069.000000	0.000888
3068.000000	0.000893
3067.000000	0.000900
3066.000000	0.000912
3065.000000	0.000928
3064.000000	0.000941
3063.000000	0.000941
3062.000000	0.000928
3061.000000	0.000914
3060.000000	0.000915
3059.000000	0.000934
3058.000000	0.000961
3057.000000	0.000979
3056.000000	0.000978
3055.000000	0.000963
3054.000000	0.000949
3053.000000	0.000951
3052.000000	0.000972
3051.000000	0.001000
3050.000000	0.001020
3049.000000	0.001024
3048.000000	0.001018
3047.000000	0.001012
3046.000000	0.001011
3045.000000	0.001014
3044.000000	0.001022
3043.000000	0.001036
3042.000000	0.001053
3041.000000	0.001065
3040.000000	0.001070
3039.000000	0.001077
3038.000000	0.001093
3037.000000	0.001110
3036.000000	0.001111
3035.000000	0.001089
3034.000000	0.001061
3033.000000	0.001054
3032.000000	0.001085
3031.000000	0.001147
3030.000000	0.001213
3029.000000	0.001255
3028.000000	0.001263
3027.000000	0.001247
3026.000000	0.001224
3025.000000	0.001212
3024.000000	0.001216
3023.000000	0.001237
3022.000000	0.001265
3021.000000	0.001290
3020.000000	0.001313
3019.000000	0.001340
3018.000000	0.001373
3017.000000	0.001399
3016.000000	0.001408
3015.000000	0.001411
3014.000000	0.001435
3013.000000	0.001496
3012.000000	0.001578
3011.000000	0.001654
3010.000000	0.001707
3009.000000	0.001747
3008.000000	0.001789
3007.000000	0.001843
3006.000000	0.001905
3005.000000	0.001963
3004.000000	0.002007
3003.000000	0.002038
3002.000000	0.002067
3001.000000	0.002103
3000.000000	0.002151
2999.000000	0.002204
2998.000000	0.002254
2997.000000	0.002293
2996.000000	0.002317
2995.000000	0.002330
2994.000000	0.002342
2993.000000	0.002361
2992.000000	0.002391
2991.000000	0.002429
2990.000000	0.002480
2989.000000	0.002545
2988.000000	0.002622
2987.000000	0.002701
2986.000000	0.002778
2985.000000	0.002856
2984.000000	0.002941
2983.000000	0.003032
2982.000000	0.003125
2981.000000	0.003221
2980.000000	0.003329
2979.000000	0.003451
2978.000000	0.003583
2977.000000	0.003722
2976.000000	0.003865
2975.000000	0.004003
2974.000000	0.004119
2973.000000	0.004204
2972.000000	0.004263
2971.000000	0.004309
2970.000000	0.004341
2969.000000	0.004341
2968.000000	0.004294
2967.000000	0.004209
2966.000000	0.004102
2965.000000	0.003985
2964.000000	0.003859
2963.000000	0.003726
2962.000000	0.003597
2961.000000	0.003485
2960.000000	0.003391
2959.000000	0.003307
2958.000000	0.003223
2957.000000	0.003143
2956.000000	0.003079
2955.000000	0.003039
2954.000000	0.003015
2953.000000	0.002994
2952.000000	0.002970
2951.000000	0.002957
2950.000000	0.002972
2949.000000	0.003014
2948.000000	0.003070
2947.000000	0.003128
2946.000000	0.003195
2945.000000	0.003277
2944.000000	0.003369
2943.000000	0.003463
2942.000000	0.003553
2941.000000	0.003639
2940.000000	0.003709
2939.000000	0.003751
2938.000000	0.003758
2937.000000	0.003738
2936.000000	0.003701
2935.000000	0.003655
2934.000000	0.003601
2933.000000	0.003545
2932.000000	0.003492
2931.000000	0.003440
2930.000000	0.003384
2929.000000	0.003321
2928.000000	0.003257
2927.000000	0.003198
2926.000000	0.003142
2925.000000	0.003081
2924.000000	0.003004
2923.000000	0.002913
2922.000000	0.002821
2921.000000	0.002744
2920.000000	0.002693
2919.000000	0.002660
2918.000000	0.002623
2917.000000	0.002561
2916.000000	0.002482
2915.000000	0.002414
2914.000000	0.002375
2913.000000	0.002356
2912.000000	0.002331
2911.000000	0.002291
2910.000000	0.002243
2909.000000	0.002195
2908.000000	0.002149
2907.000000	0.002110
2906.000000	0.002086
2905.000000	0.002077
2904.000000	0.002064
2903.000000	0.002027
2902.000000	0.001966
2901.000000	0.001905
2900.000000	0.001861
2899.000000	0.001838
2898.000000	0.001825
2897.000000	0.001815
2896.000000	0.001807
2895.000000	0.001808
2894.000000	0.001824
2893.000000	0.001846
2892.000000	0.001866
2891.000000	0.001887
2890.000000	0.001926
2889.000000	0.001996
2888.000000	0.002093
2887.000000	0.002200
2886.000000	0.002306
2885.000000	0.002410
2884.000000	0.002510
2883.000000	0.002601
2882.000000	0.002675
2881.000000	0.002727
2880.000000	0.002745
2879.000000	0.002719
2878.000000	0.002648
2877.000000	0.002543
2876.000000	0.002423
2875.000000	0.002309
2874.000000	0.002216
2873.000000	0.002148
2872.000000	0.002092
2871.000000	0.002026
2870.000000	0.001947
2869.000000	0.001863
2868.000000	0.001785
2867.000000	0.001710
2866.000000	0.001630
2865.000000	0.001549
2864.000000	0.001478
2863.000000	0.001424
2862.000000	0.001381
2861.000000	0.001341
2860.000000	0.001303
2859.000000	0.001267
2858.000000	0.001228
2857.000000	0.001186
2856.000000	0.001138
2855.000000	0.001090
2854.000000	0.001047
2853.000000	0.001012
2852.000000	0.000988
2851.000000	0.000974
2850.000000	0.000968
2849.000000	0.000966
2848.000000	0.000961
2847.000000	0.000954
2846.000000	0.000952
2845.000000	0.000958
2844.000000	0.000970
2843.000000	0.000973
2842.000000	0.000959
2841.000000	0.000932
2840.000000	0.000903
2839.000000	0.000885
2838.000000	0.000875
2837.000000	0.000864
2836.000000	0.000844
2835.000000	0.000821
2834.000000	0.000813
2833.000000	0.000828
2832.000000	0.000856
2831.000000	0.000875
2830.000000	0.000870
2829.000000	0.000846
2828.000000	0.000815
2827.000000	0.000785
2826.000000	0.000762
2825.000000	0.000747
2824.000000	0.000743
2823.000000	0.000740
2822.000000	0.000728
2821.000000	0.000703
2820.000000	0.000675
2819.000000	0.000659
2818.000000	0.000661
2817.000000	0.000681
2816.000000	0.000713
2815.000000	0.000748
2814.000000	0.000776
2813.000000	0.000786
2812.000000	0.000773
2811.000000	0.000743
2810.000000	0.000705
2809.000000	0.000671
2808.000000	0.000646
2807.000000	0.000634
2806.000000	0.000633
2805.000000	0.000637
2804.000000	0.000639
2803.000000	0.000637
2802.000000	0.000636
2801.000000	0.000638
2800.000000	0.000647
2799.000000	0.000660
2798.000000	0.000674
2797.000000	0.000683
2796.000000	0.000680
2795.000000	0.000669
2794.000000	0.000660
2793.000000	0.000657
2792.000000	0.000657
2791.000000	0.000651
2790.000000	0.000633
2789.000000	0.000607
2788.000000	0.000580
2787.000000	0.000562
2786.000000	0.000560
2785.000000	0.000573
2784.000000	0.000592
2783.000000	0.000605
2782.000000	0.000610
2781.000000	0.000611
2780.000000	0.000613
2779.000000	0.000618
2778.000000	0.000624
2777.000000	0.000634
2776.000000	0.000650
2775.000000	0.000664
2774.000000	0.000667
2773.000000	0.000656
2772.000000	0.000641
2771.000000	0.000640
2770.000000	0.000657
2769.000000	0.000681
2768.000000	0.000695
2767.000000	0.000692
2766.000000	0.000684
2765.000000	0.000683
2764.000000	0.000691
2763.000000	0.000699
2762.000000	0.000700
2761.000000	0.000693
2760.000000	0.000686
2759.000000	0.000685
2758.000000	0.000686
2757.000000	0.000687
2756.000000	0.000687
2755.000000	0.000694
2754.000000	0.000712
2753.000000	0.000738
2752.000000	0.000764
2751.000000	0.000783
2750.000000	0.000793
2749.000000	0.000792
2748.000000	0.000784
2747.000000	0.000780
2746.000000	0.000787
2745.000000	0.000805
2744.000000	0.000821
2743.000000	0.000831
2742.000000	0.000834
2741.000000	0.000833
2740.000000	0.000825
2739.000000	0.000816
2738.000000	0.000816
2737.000000	0.000831
2736.000000	0.000852
2735.000000	0.000862
2734.000000	0.000858
2733.000000	0.000848
2732.000000	0.000843
2731.000000	0.000841
2730.000000	0.000840
2729.000000	0.000839
2728.000000	0.000840
2727.000000	0.000842
2726.000000	0.000842
2725.000000	0.000843
2724.000000	0.000854
2723.000000	0.000873
2722.000000	0.000893
2721.000000	0.000900
2720.000000	0.000899
2719.000000	0.000902
2718.000000	0.000918
2717.000000	0.000938
2716.000000	0.000941
2715.000000	0.000923
2714.000000	0.000898
2713.000000	0.000884
2712.000000	0.000887
2711.000000	0.000901
2710.000000	0.000920
2709.000000	0.000942
2708.000000	0.000963
2707.000000	0.000979
2706.000000	0.000987
2705.000000	0.000992
2704.000000	0.000994
2703.000000	0.000996
2702.000000	0.001002
2701.000000	0.001015
2700.000000	0.001031
2699.000000	0.001041
2698.000000	0.001040
2697.000000	0.001036
2696.000000	0.001042
2695.000000	0.001062
2694.000000	0.001091
2693.000000	0.001122
2692.000000	0.001148
2691.000000	0.001167
2690.000000	0.001180
2689.000000	0.001188
2688.000000	0.001196
2687.000000	0.001204
2686.000000	0.001210
2685.000000	0.001214
2684.000000	0.001217
2683.000000	0.001224
2682.000000	0.001237
2681.000000	0.001246
2680.000000	0.001241
2679.000000	0.001226
2678.000000	0.001216
2677.000000	0.001219
2676.000000	0.001230
2675.000000	0.001242
2674.000000	0.001256
2673.000000	0.001275
2672.000000	0.001296
2671.000000	0.001306
2670.000000	0.001301
2669.000000	0.001286
2668.000000	0.001275
2667.000000	0.001275
2666.000000	0.001282
2665.000000	0.001289
2664.000000	0.001288
2663.000000	0.001279
2662.000000	0.001269
2661.000000	0.001265
2660.000000	0.001266
2659.000000	0.001265
2658.000000	0.001263
2657.000000	0.001265
2656.000000	0.001272
2655.000000	0.001280
2654.000000	0.001279
2653.000000	0.001266
2652.000000	0.001244
2651.000000	0.001223
2650.000000	0.001208
2649.000000	0.001197
2648.000000	0.001185
2647.000000	0.001178
2646.000000	0.001184
2645.000000	0.001204
2644.000000	0.001231
2643.000000	0.001252
2642.000000	0.001263
2641.000000	0.001266
2640.000000	0.001266
2639.000000	0.001266
2638.000000	0.001265
2637.000000	0.001271
2636.000000	0.001290
2635.000000	0.001324
2634.000000	0.001366
2633.000000	0.001404
2632.000000	0.001434
2631.000000	0.001459
2630.000000	0.001481
2629.000000	0.001494
2628.000000	0.001491
2627.000000	0.001480
2626.000000	0.001472
2625.000000	0.001472
2624.000000	0.001466
2623.000000	0.001440
2622.000000	0.001401
2621.000000	0.001367
2620.000000	0.001346
2619.000000	0.001332
2618.000000	0.001315
2617.000000	0.001294
2616.000000	0.001272
2615.000000	0.001255
2614.000000	0.001246
2613.000000	0.001244
2612.000000	0.001245
2611.000000	0.001244
2610.000000	0.001241
2609.000000	0.001243
2608.000000	0.001250
2607.000000	0.001254
2606.000000	0.001240
2605.000000	0.001205
2604.000000	0.001160
2603.000000	0.001122
2602.000000	0.001098
2601.000000	0.001084
2600.000000	0.001081
2599.000000	0.001089
2598.000000	0.001106
2597.000000	0.001120
2596.000000	0.001120
2595.000000	0.001108
2594.000000	0.001097
2593.000000	0.001092
2592.000000	0.001092
2591.000000	0.001092
2590.000000	0.001092
2589.000000	0.001088
2588.000000	0.001079
2587.000000	0.001069
2586.000000	0.001064
2585.000000	0.001066
2584.000000	0.001071
2583.000000	0.001075
2582.000000	0.001088
2581.000000	0.001114
2580.000000	0.001143
2579.000000	0.001156
2578.000000	0.001144
2577.000000	0.001112
2576.000000	0.001076
2575.000000	0.001045
2574.000000	0.001023
2573.000000	0.001008
2572.000000	0.000997
2571.000000	0.000995
2570.000000	0.001006
2569.000000	0.001026
2568.000000	0.001046
2567.000000	0.001059
2566.000000	0.001059
2565.000000	0.001045
2564.000000	0.001014
2563.000000	0.000975
2562.000000	0.000947
2561.000000	0.000941
2560.000000	0.000954
2559.000000	0.000974
2558.000000	0.000991
2557.000000	0.001007
2556.000000	0.001018
2555.000000	0.001019
2554.000000	0.001009
2553.000000	0.000989
2552.000000	0.000966
2551.000000	0.000946
2550.000000	0.000936
2549.000000	0.000940
2548.000000	0.000954
2547.000000	0.000969
2546.000000	0.000981
2545.000000	0.000987
2544.000000	0.000985
2543.000000	0.000976
2542.000000	0.000963
2541.000000	0.000951
2540.000000	0.000940
2539.000000	0.000927
2538.000000	0.000920
2537.000000	0.000927
2536.000000	0.000946
2535.000000	0.000969
2534.000000	0.000984
2533.000000	0.000985
2532.000000	0.000971
2531.000000	0.000948
2530.000000	0.000926
2529.000000	0.000913
2528.000000	0.000911
2527.000000	0.000915
2526.000000	0.000924
2525.000000	0.000936
2524.000000	0.000948
2523.000000	0.000953
2522.000000	0.000949
2521.000000	0.000941
2520.000000	0.000933
2519.000000	0.000930
2518.000000	0.000933
2517.000000	0.000940
2516.000000	0.000948
2515.000000	0.000956
2514.000000	0.000963
2513.000000	0.000969
2512.000000	0.000968
2511.000000	0.000959
2510.000000	0.000948
2509.000000	0.000946
2508.000000	0.000953
2507.000000	0.000960
2506.000000	0.000957
2505.000000	0.000940
2504.000000	0.000918
2503.000000	0.000905
2502.000000	0.000909
2501.000000	0.000927
2500.000000	0.000949
2499.000000	0.000965
2498.000000	0.000977
2497.000000	0.000987
2496.000000	0.000990
2495.000000	0.000980
2494.000000	0.000959
2493.000000	0.000934
2492.000000	0.000916
2491.000000	0.000915
2490.000000	0.000930
2489.000000	0.000954
2488.000000	0.000974
2487.000000	0.000984
2486.000000	0.000987
2485.000000	0.000985
2484.000000	0.000983
2483.000000	0.000982
2482.000000	0.000987
2481.000000	0.000995
2480.000000	0.000998
2479.000000	0.000996
2478.000000	0.000997
2477.000000	0.001003
2476.000000	0.001005
2475.000000	0.000992
2474.000000	0.000972
2473.000000	0.000960
2472.000000	0.000960
2471.000000	0.000962
2470.000000	0.000962
2469.000000	0.000962
2468.000000	0.000969
2467.000000	0.000988
2466.000000	0.001017
2465.000000	0.001045
2464.000000	0.001057
2463.000000	0.001053
2462.000000	0.001042
2461.000000	0.001034
2460.000000	0.001023
2459.000000	0.001001
2458.000000	0.000977
2457.000000	0.000966
2456.000000	0.000976
2455.000000	0.000996
2454.000000	0.001016
2453.000000	0.001032
2452.000000	0.001041
2451.000000	0.001043
2450.000000	0.001041
2449.000000	0.001041
2448.000000	0.001046
2447.000000	0.001055
2446.000000	0.001067
2445.000000	0.001077
2444.000000	0.001073
2443.000000	0.001056
2442.000000	0.001041
2441.000000	0.001046
2440.000000	0.001073
2439.000000	0.001108
2438.000000	0.001138
2437.000000	0.001158
2436.000000	0.001164
2435.000000	0.001158
2434.000000	0.001148
2433.000000	0.001142
2432.000000	0.001141
2431.000000	0.001137
2430.000000	0.001127
2429.000000	0.001121
2428.000000	0.001134
2427.000000	0.001165
2426.000000	0.001200
2425.000000	0.001225
2424.000000	0.001234
2423.000000	0.001237
2422.000000	0.001244
2421.000000	0.001256
2420.000000	0.001262
2419.000000	0.001256
2418.000000	0.001249
2417.000000	0.001250
2416.000000	0.001262
2415.000000	0.001281
2414.000000	0.001298
2413.000000	0.001309
2412.000000	0.001310
2411.000000	0.001305
2410.000000	0.001300
2409.000000	0.001295
2408.000000	0.001284
2407.000000	0.001270
2406.000000	0.001262
2405.000000	0.001258
2404.000000	0.001248
2403.000000	0.001231
2402.000000	0.001217
2401.000000	0.001216
2400.000000	0.001221
2399.000000	0.001221
2398.000000	0.001214
2397.000000	0.001205
2396.000000	0.001199
2395.000000	0.001198
2394.000000	0.001208
2393.000000	0.001223
2392.000000	0.001233
2391.000000	0.001241
2390.000000	0.001260
2389.000000	0.001299
2388.000000	0.001364
2387.000000	0.001466
2386.000000	0.001624
2385.000000	0.001839
2384.000000	0.002094
2383.000000	0.002382
2382.000000	0.002712
2381.000000	0.003073
2380.000000	0.003416
2379.000000	0.003690
2378.000000	0.003881
2377.000000	0.003998
2376.000000	0.004045
2375.000000	0.004054
2374.000000	0.004079
2373.000000	0.004146
2372.000000	0.004229
2371.000000	0.004304
2370.000000	0.004389
2369.000000	0.004504
2368.000000	0.004656
2367.000000	0.004861
2366.000000	0.005126
2365.000000	0.005431
2364.000000	0.005729
2363.000000	0.005982
2362.000000	0.006257
2361.000000	0.006594
2360.000000	0.006895
2359.000000	0.007088
2358.000000	0.007164
2357.000000	0.007198
2356.000000	0.007247
2355.000000	0.007289
2354.000000	0.007353
2353.000000	0.007516
2352.000000	0.007834
2351.000000	0.008124
2350.000000	0.008149
2349.000000	0.007968
2348.000000	0.007900
2347.000000	0.008397
2346.000000	0.009594
2345.000000	0.011210
2344.000000	0.012782
2343.000000	0.013903
2342.000000	0.014412
2341.000000	0.014188
2340.000000	0.013333
2339.000000	0.012142
2338.000000	0.010925
2337.000000	0.009885
2336.000000	0.009138
2335.000000	0.008697
2334.000000	0.008477
2333.000000	0.008387
2332.000000	0.008422
2331.000000	0.008518
2330.000000	0.008485
2329.000000	0.008288
2328.000000	0.007978
2327.000000	0.007733
2326.000000	0.007568
2325.000000	0.007481
2324.000000	0.007460
2323.000000	0.007437
2322.000000	0.007372
2321.000000	0.007225
2320.000000	0.007032
2319.000000	0.006784
2318.000000	0.006478
2317.000000	0.006158
2316.000000	0.005909
2315.000000	0.005777
2314.000000	0.005692
2313.000000	0.005594
2312.000000	0.005456
2311.000000	0.005317
2310.000000	0.005167
2309.000000	0.005010
2308.000000	0.004831
2307.000000	0.004645
2306.000000	0.004446
2305.000000	0.004253
2304.000000	0.004081
2303.000000	0.003945
2302.000000	0.003832
2301.000000	0.003741
2300.000000	0.003658
2299.000000	0.003578
2298.000000	0.003484
2297.000000	0.003392
2296.000000	0.003313
2295.000000	0.003249
2294.000000	0.003172
2293.000000	0.003072
2292.000000	0.002959
2291.000000	0.002848
2290.000000	0.002734
2289.000000	0.002614
2288.000000	0.002498
2287.000000	0.002389
2286.000000	0.002283
2285.000000	0.002180
2284.000000	0.002092
2283.000000	0.002025
2282.000000	0.001972
2281.000000	0.001930
2280.000000	0.001905
2279.000000	0.001899
2278.000000	0.001899
2277.000000	0.001890
2276.000000	0.001871
2275.000000	0.001851
2274.000000	0.001828
2273.000000	0.001796
2272.000000	0.001763
2271.000000	0.001745
2270.000000	0.001747
2269.000000	0.001761
2268.000000	0.001783
2267.000000	0.001812
2266.000000	0.001842
2265.000000	0.001867
2264.000000	0.001887
2263.000000	0.001913
2262.000000	0.001947
2261.000000	0.001970
2260.000000	0.001948
2259.000000	0.001829
2258.000000	0.001559
2257.000000	0.001136
2256.000000	0.000668
2255.000000	0.000366
2254.000000	0.000437
2253.000000	0.000930
2252.000000	0.001686
2251.000000	0.002441
2250.000000	0.002996
2249.000000	0.003290
2248.000000	0.003367
2247.000000	0.003299
2246.000000	0.003151
2245.000000	0.002971
2244.000000	0.002787
2243.000000	0.002604
2242.000000	0.002416
2241.000000	0.002230
2240.000000	0.002065
2239.000000	0.001925
2238.000000	0.001803
2237.000000	0.001692
2236.000000	0.001603
2235.000000	0.001545
2234.000000	0.001517
2233.000000	0.001502
2232.000000	0.001485
2231.000000	0.001465
2230.000000	0.001446
2229.000000	0.001436
2228.000000	0.001438
2227.000000	0.001443
2226.000000	0.001442
2225.000000	0.001438
2224.000000	0.001436
2223.000000	0.001440
2222.000000	0.001445
2221.000000	0.001444
2220.000000	0.001434
2219.000000	0.001413
2218.000000	0.001383
2217.000000	0.001362
2216.000000	0.001367
2215.000000	0.001396
2214.000000	0.001427
2213.000000	0.001440
2212.000000	0.001433
2211.000000	0.001413
2210.000000	0.001391
2209.000000	0.001372
2208.000000	0.001366
2207.000000	0.001376
2206.000000	0.001399
2205.000000	0.001428
2204.000000	0.001455
2203.000000	0.001469
2202.000000	0.001466
2201.000000	0.001452
2200.000000	0.001449
2199.000000	0.001464
2198.000000	0.001487
2197.000000	0.001496
2196.000000	0.001483
2195.000000	0.001457
2194.000000	0.001432
2193.000000	0.001416
2192.000000	0.001407
2191.000000	0.001400
2190.000000	0.001395
2189.000000	0.001397
2188.000000	0.001403
2187.000000	0.001408
2186.000000	0.001407
2185.000000	0.001407
2184.000000	0.001416
2183.000000	0.001429
2182.000000	0.001430
2181.000000	0.001417
2180.000000	0.001402
2179.000000	0.001399
2178.000000	0.001403
2177.000000	0.001405
2176.000000	0.001403
2175.000000	0.001403
2174.000000	0.001411
2173.000000	0.001425
2172.000000	0.001442
2171.000000	0.001453
2170.000000	0.001452
2169.000000	0.001438
2168.000000	0.001413
2167.000000	0.001390
2166.000000	0.001378
2165.000000	0.001381
2164.000000	0.001399
2163.000000	0.001425
2162.000000	0.001448
2161.000000	0.001461
2160.000000	0.001464
2159.000000	0.001461
2158.000000	0.001457
2157.000000	0.001460
2156.000000	0.001472
2155.000000	0.001489
2154.000000	0.001502
2153.000000	0.001508
2152.000000	0.001511
2151.000000	0.001516
2150.000000	0.001526
2149.000000	0.001543
2148.000000	0.001564
2147.000000	0.001584
2146.000000	0.001598
2145.000000	0.001603
2144.000000	0.001604
2143.000000	0.001601
2142.000000	0.001593
2141.000000	0.001576
2140.000000	0.001558
2139.000000	0.001547
2138.000000	0.001552
2137.000000	0.001568
2136.000000	0.001585
2135.000000	0.001590
2134.000000	0.001585
2133.000000	0.001582
2132.000000	0.001587
2131.000000	0.001591
2130.000000	0.001583
2129.000000	0.001566
2128.000000	0.001559
2127.000000	0.001567
2126.000000	0.001579
2125.000000	0.001581
2124.000000	0.001575
2123.000000	0.001575
2122.000000	0.001584
2121.000000	0.001592
2120.000000	0.001588
2119.000000	0.001574
2118.000000	0.001560
2117.000000	0.001554
2116.000000	0.001560
2115.000000	0.001576
2114.000000	0.001597
2113.000000	0.001613
2112.000000	0.001616
2111.000000	0.001605
2110.000000	0.001592
2109.000000	0.001588
2108.000000	0.001594
2107.000000	0.001605
2106.000000	0.001618
2105.000000	0.001637
2104.000000	0.001660
2103.000000	0.001678
2102.000000	0.001679
2101.000000	0.001668
2100.000000	0.001656
2099.000000	0.001648
2098.000000	0.001643
2097.000000	0.001639
2096.000000	0.001635
2095.000000	0.001635
2094.000000	0.001639
2093.000000	0.001647
2092.000000	0.001661
2091.000000	0.001679
2090.000000	0.001692
2089.000000	0.001695
2088.000000	0.001687
2087.000000	0.001672
2086.000000	0.001662
2085.000000	0.001663
2084.000000	0.001678
2083.000000	0.001699
2082.000000	0.001721
2081.000000	0.001742
2080.000000	0.001758
2079.000000	0.001766
2078.000000	0.001766
2077.000000	0.001764
2076.000000	0.001759
2075.000000	0.001748
2074.000000	0.001734
2073.000000	0.001730
2072.000000	0.001745
2071.000000	0.001769
2070.000000	0.001787
2069.000000	0.001793
2068.000000	0.001797
2067.000000	0.001809
2066.000000	0.001824
2065.000000	0.001834
2064.000000	0.001839
2063.000000	0.001840
2062.000000	0.001845
2061.000000	0.001855
2060.000000	0.001864
2059.000000	0.001862
2058.000000	0.001842
2057.000000	0.001811
2056.000000	0.001789
2055.000000	0.001785
2054.000000	0.001794
2053.000000	0.001807
2052.000000	0.001817
2051.000000	0.001822
2050.000000	0.001826
2049.000000	0.001831
2048.000000	0.001840
2047.000000	0.001848
2046.000000	0.001849
2045.000000	0.001842
2044.000000	0.001834
2043.000000	0.001831
2042.000000	0.001830
2041.000000	0.001821
2040.000000	0.001806
2039.000000	0.001798
2038.000000	0.001810
2037.000000	0.001836
2036.000000	0.001861
2035.000000	0.001873
2034.000000	0.001878
2033.000000	0.001888
2032.000000	0.001901
2031.000000	0.001905
2030.000000	0.001895
2029.000000	0.001879
2028.000000	0.001872
2027.000000	0.001874
2026.000000	0.001873
2025.000000	0.001865
2024.000000	0.001851
2023.000000	0.001838
2022.000000	0.001834
2021.000000	0.001847
2020.000000	0.001880
2019.000000	0.001919
2018.000000	0.001945
2017.000000	0.001943
2016.000000	0.001923
2015.000000	0.001899
2014.000000	0.001883
2013.000000	0.001876
2012.000000	0.001878
2011.000000	0.001888
2010.000000	0.001903
2009.000000	0.001924
2008.000000	0.001951
2007.000000	0.001977
2006.000000	0.001993
2005.000000	0.001994
2004.000000	0.001984
2003.000000	0.001973
2002.000000	0.001965
2001.000000	0.001962
2000.000000	0.001963
1999.000000	0.001963
1998.000000	0.001958
1997.000000	0.001950
1996.000000	0.001946
1995.000000	0.001948
1994.000000	0.001948
1993.000000	0.001940
1992.000000	0.001933
1991.000000	0.001941
1990.000000	0.001966
1989.000000	0.001996
1988.000000	0.002015
1987.000000	0.002020
1986.000000	0.002020
1985.000000	0.002021
1984.000000	0.002024
1983.000000	0.002025
1982.000000	0.002024
1981.000000	0.002027
1980.000000	0.002035
1979.000000	0.002043
1978.000000	0.002046
1977.000000	0.002042
1976.000000	0.002037
1975.000000	0.002031
1974.000000	0.002025
1973.000000	0.002020
1972.000000	0.002018
1971.000000	0.002021
1970.000000	0.002030
1969.000000	0.002045
1968.000000	0.002063
1967.000000	0.002077
1966.000000	0.002081
1965.000000	0.002082
1964.000000	0.002086
1963.000000	0.002100
1962.000000	0.002119
1961.000000	0.002130
1960.000000	0.002121
1959.000000	0.002094
1958.000000	0.002065
1957.000000	0.002050
1956.000000	0.002056
1955.000000	0.002074
1954.000000	0.002092
1953.000000	0.002101
1952.000000	0.002097
1951.000000	0.002088
1950.000000	0.002086
1949.000000	0.002097
1948.000000	0.002116
1947.000000	0.002133
1946.000000	0.002143
1945.000000	0.002151
1944.000000	0.002157
1943.000000	0.002153
1942.000000	0.002140
1941.000000	0.002129
1940.000000	0.002126
1939.000000	0.002122
1938.000000	0.002114
1937.000000	0.002106
1936.000000	0.002108
1935.000000	0.002116
1934.000000	0.002120
1933.000000	0.002114
1932.000000	0.002104
1931.000000	0.002098
1930.000000	0.002102
1929.000000	0.002115
1928.000000	0.002133
1927.000000	0.002149
1926.000000	0.002158
1925.000000	0.002161
1924.000000	0.002162
1923.000000	0.002161
1922.000000	0.002161
1921.000000	0.002165
1920.000000	0.002175
1919.000000	0.002194
1918.000000	0.002216
1917.000000	0.002234
1916.000000	0.002241
1915.000000	0.002230
1914.000000	0.002207
1913.000000	0.002187
1912.000000	0.002185
1911.000000	0.002200
1910.000000	0.002215
1909.000000	0.002226
1908.000000	0.002236
1907.000000	0.002243
1906.000000	0.002238
1905.000000	0.002217
1904.000000	0.002196
1903.000000	0.002196
1902.000000	0.002210
1901.000000	0.002224
1900.000000	0.002228
1899.000000	0.002232
1898.000000	0.002245
1897.000000	0.002262
1896.000000	0.002271
1895.000000	0.002265
1894.000000	0.002245
1893.000000	0.002227
1892.000000	0.002220
1891.000000	0.002225
1890.000000	0.002236
1889.000000	0.002251
1888.000000	0.002271
1887.000000	0.002288
1886.000000	0.002289
1885.000000	0.002273
1884.000000	0.002259
1883.000000	0.002261
1882.000000	0.002277
1881.000000	0.002294
1880.000000	0.002306
1879.000000	0.002316
1878.000000	0.002326
1877.000000	0.002335
1876.000000	0.002336
1875.000000	0.002329
1874.000000	0.002319
1873.000000	0.002313
1872.000000	0.002316
1871.000000	0.002320
1870.000000	0.002318
1869.000000	0.002305
1868.000000	0.002292
1867.000000	0.002291
1866.000000	0.002296
1865.000000	0.002296
1864.000000	0.002295
1863.000000	0.002302
1862.000000	0.002319
1861.000000	0.002339
1860.000000	0.002355
1859.000000	0.002366
1858.000000	0.002374
1857.000000	0.002384
1856.000000	0.002398
1855.000000	0.002406
1854.000000	0.002397
1853.000000	0.002379
1852.000000	0.002368
1851.000000	0.002366
1850.000000	0.002362
1849.000000	0.002352
1848.000000	0.002342
1847.000000	0.002340
1846.000000	0.002350
1845.000000	0.002376
1844.000000	0.002410
1843.000000	0.002436
1842.000000	0.002437
1841.000000	0.002420
1840.000000	0.002404
1839.000000	0.002405
1838.000000	0.002419
1837.000000	0.002437
1836.000000	0.002457
1835.000000	0.002480
1834.000000	0.002500
1833.000000	0.002511
1832.000000	0.002514
1831.000000	0.002507
1830.000000	0.002489
1829.000000	0.002465
1828.000000	0.002442
1827.000000	0.002430
1826.000000	0.002433
1825.000000	0.002444
1824.000000	0.002448
1823.000000	0.002438
1822.000000	0.002417
1821.000000	0.002396
1820.000000	0.002385
1819.000000	0.002389
1818.000000	0.002404
1817.000000	0.002417
1816.000000	0.002426
1815.000000	0.002440
1814.000000	0.002463
1813.000000	0.002481
1812.000000	0.002477
1811.000000	0.002451
1810.000000	0.002425
1809.000000	0.002415
1808.000000	0.002425
1807.000000	0.002453
1806.000000	0.002484
1805.000000	0.002503
1804.000000	0.002501
1803.000000	0.002488
1802.000000	0.002476
1801.000000	0.002473
1800.000000	0.002481
1799.000000	0.002502
1798.000000	0.002535
1797.000000	0.002570
1796.000000	0.002595
1795.000000	0.002597
1794.000000	0.002581
1793.000000	0.002556
1792.000000	0.002526
1791.000000	0.002496
1790.000000	0.002472
1789.000000	0.002465
1788.000000	0.002482
1787.000000	0.002514
1786.000000	0.002535
1785.000000	0.002534
1784.000000	0.002526
1783.000000	0.002526
1782.000000	0.002528
1781.000000	0.002529
1780.000000	0.002530
1779.000000	0.002540
1778.000000	0.002559
1777.000000	0.002580
1776.000000	0.002591
1775.000000	0.002582
1774.000000	0.002561
1773.000000	0.002549
1772.000000	0.002555
1771.000000	0.002566
1770.000000	0.002569
1769.000000	0.002565
1768.000000	0.002564
1767.000000	0.002573
1766.000000	0.002591
1765.000000	0.002608
1764.000000	0.002617
1763.000000	0.002612
1762.000000	0.002602
1761.000000	0.002610
1760.000000	0.002645
1759.000000	0.002690
1758.000000	0.002718
1757.000000	0.002721
1756.000000	0.002717
1755.000000	0.002724
1754.000000	0.002753
1753.000000	0.002801
1752.000000	0.002854
1751.000000	0.002881
1750.000000	0.002877
1749.000000	0.002860
1748.000000	0.002847
1747.000000	0.002842
1746.000000	0.002852
1745.000000	0.002881
1744.000000	0.002914
1743.000000	0.002935
1742.000000	0.002952
1741.000000	0.002973
1740.000000	0.002985
1739.000000	0.002966
1738.000000	0.002925
1737.000000	0.002880
1736.000000	0.002845
1735.000000	0.002830
1734.000000	0.002833
1733.000000	0.002862
1732.000000	0.002910
1731.000000	0.002938
1730.000000	0.002930
1729.000000	0.002911
1728.000000	0.002910
1727.000000	0.002923
1726.000000	0.002943
1725.000000	0.002969
1724.000000	0.002997
1723.000000	0.003022
1722.000000	0.003044
1721.000000	0.003073
1720.000000	0.003108
1719.000000	0.003137
1718.000000	0.003142
1717.000000	0.003131
1716.000000	0.003143
1715.000000	0.003180
1714.000000	0.003207
1713.000000	0.003215
1712.000000	0.003226
1711.000000	0.003247
1710.000000	0.003273
1709.000000	0.003307
1708.000000	0.003361
1707.000000	0.003423
1706.000000	0.003468
1705.000000	0.003494
1704.000000	0.003533
1703.000000	0.003593
1702.000000	0.003662
1701.000000	0.003744
1700.000000	0.003831
1699.000000	0.003938
1698.000000	0.004038
1697.000000	0.004093
1696.000000	0.004145
1695.000000	0.004263
1694.000000	0.004434
1693.000000	0.004589
1692.000000	0.004700
1691.000000	0.004795
1690.000000	0.004907
1689.000000	0.005039
1688.000000	0.005167
1687.000000	0.005266
1686.000000	0.005340
1685.000000	0.005406
1684.000000	0.005470
1683.000000	0.005553
1682.000000	0.005654
1681.000000	0.005757
1680.000000	0.005860
1679.000000	0.005968
1678.000000	0.006076
1677.000000	0.006177
1676.000000	0.006250
1675.000000	0.006273
1674.000000	0.006265
1673.000000	0.006264
1672.000000	0.006260
1671.000000	0.006238
1670.000000	0.006206
1669.000000	0.006203
1668.000000	0.006255
1667.000000	0.006341
1666.000000	0.006443
1665.000000	0.006574
1664.000000	0.006762
1663.000000	0.007013
1662.000000	0.007305
1661.000000	0.007629
1660.000000	0.007980
1659.000000	0.008347
1658.000000	0.008709
1657.000000	0.009049
1656.000000	0.009360
1655.000000	0.009704
1654.000000	0.010252
1653.000000	0.011053
1652.000000	0.011845
1651.000000	0.012437
1650.000000	0.012865
1649.000000	0.013211
1648.000000	0.013538
1647.000000	0.013806
1646.000000	0.013934
1645.000000	0.013923
1644.000000	0.013829
1643.000000	0.013685
1642.000000	0.013500
1641.000000	0.013292
1640.000000	0.013078
1639.000000	0.012861
1638.000000	0.012635
1637.000000	0.012401
1636.000000	0.012177
1635.000000	0.011981
1634.000000	0.011820
1633.000000	0.011662
1632.000000	0.011479
1631.000000	0.011259
1630.000000	0.010992
1629.000000	0.010677
1628.000000	0.010350
1627.000000	0.010054
1626.000000	0.009787
1625.000000	0.009508
1624.000000	0.009182
1623.000000	0.008834
1622.000000	0.008526
1621.000000	0.008285
1620.000000	0.008073
1619.000000	0.007848
1618.000000	0.007604
1617.000000	0.007376
1616.000000	0.007216
1615.000000	0.007133
1614.000000	0.007081
1613.000000	0.007022
1612.000000	0.006942
1611.000000	0.006837
1610.000000	0.006700
1609.000000	0.006544
1608.000000	0.006399
1607.000000	0.006284
1606.000000	0.006199
1605.000000	0.006133
1604.000000	0.006062
1603.000000	0.005958
1602.000000	0.005816
1601.000000	0.005662
1600.000000	0.005528
1599.000000	0.005424
1598.000000	0.005345
1597.000000	0.005282
1596.000000	0.005226
1595.000000	0.005167
1594.000000	0.005089
1593.000000	0.004995
1592.000000	0.004904
1591.000000	0.004836
1590.000000	0.004793
1589.000000	0.004762
1588.000000	0.004733
1587.000000	0.004704
1586.000000	0.004675
1585.000000	0.004648
1584.000000	0.004615
1583.000000	0.004561
1582.000000	0.004494
1581.000000	0.004446
1580.000000	0.004439
1579.000000	0.004446
1578.000000	0.004437
1577.000000	0.004408
1576.000000	0.004393
1575.000000	0.004423
1574.000000	0.004476
1573.000000	0.004513
1572.000000	0.004519
1571.000000	0.004508
1570.000000	0.004492
1569.000000	0.004485
1568.000000	0.004508
1567.000000	0.004549
1566.000000	0.004585
1565.000000	0.004602
1564.000000	0.004592
1563.000000	0.004557
1562.000000	0.004513
1561.000000	0.004495
1560.000000	0.004517
1559.000000	0.004497
1558.000000	0.004438
1557.000000	0.004441
1556.000000	0.004488
1555.000000	0.004528
1554.000000	0.004549
1553.000000	0.004553
1552.000000	0.004542
1551.000000	0.004517
1550.000000	0.004496
1549.000000	0.004501
1548.000000	0.004540
1547.000000	0.004593
1546.000000	0.004630
1545.000000	0.004630
1544.000000	0.004601
1543.000000	0.004585
1542.000000	0.004605
1541.000000	0.004630
1540.000000	0.004614
1539.000000	0.004570
1538.000000	0.004548
1537.000000	0.004555
1536.000000	0.004569
1535.000000	0.004589
1534.000000	0.004617
1533.000000	0.004639
1532.000000	0.004650
1531.000000	0.004668
1530.000000	0.004690
1529.000000	0.004703
1528.000000	0.004702
1527.000000	0.004694
1526.000000	0.004688
1525.000000	0.004688
1524.000000	0.004690
1523.000000	0.004698
1522.000000	0.004705
1521.000000	0.004692
1520.000000	0.004673
1519.000000	0.004663
1518.000000	0.004666
1517.000000	0.004677
1516.000000	0.004690
1515.000000	0.004704
1514.000000	0.004713
1513.000000	0.004716
1512.000000	0.004725
1511.000000	0.004759
1510.000000	0.004815
1509.000000	0.004876
1508.000000	0.004925
1507.000000	0.004948
1506.000000	0.004948
1505.000000	0.004940
1504.000000	0.004926
1503.000000	0.004908
1502.000000	0.004893
1501.000000	0.004877
1500.000000	0.004849
1499.000000	0.004807
1498.000000	0.004773
1497.000000	0.004747
1496.000000	0.004725
1495.000000	0.004715
1494.000000	0.004714
1493.000000	0.004699
1492.000000	0.004662
1491.000000	0.004632
1490.000000	0.004641
1489.000000	0.004686
1488.000000	0.004740
1487.000000	0.004792
1486.000000	0.004834
1485.000000	0.004864
1484.000000	0.004887
1483.000000	0.004904
1482.000000	0.004908
1481.000000	0.004895
1480.000000	0.004875
1479.000000	0.004868
1478.000000	0.004885
1477.000000	0.004918
1476.000000	0.004958
1475.000000	0.005000
1474.000000	0.005033
1473.000000	0.005035
1472.000000	0.005001
1471.000000	0.004967
1470.000000	0.004951
1469.000000	0.004936
1468.000000	0.004909
1467.000000	0.004875
1466.000000	0.004845
1465.000000	0.004816
1464.000000	0.004778
1463.000000	0.004736
1462.000000	0.004696
1461.000000	0.004659
1460.000000	0.004629
1459.000000	0.004607
1458.000000	0.004577
1457.000000	0.004497
1456.000000	0.004384
1455.000000	0.004290
1454.000000	0.004215
1453.000000	0.004131
1452.000000	0.004040
1451.000000	0.003972
1450.000000	0.003946
1449.000000	0.003940
1448.000000	0.003917
1447.000000	0.003869
1446.000000	0.003815
1445.000000	0.003781
1444.000000	0.003766
1443.000000	0.003765
1442.000000	0.003780
1441.000000	0.003819
1440.000000	0.003875
1439.000000	0.003939
1438.000000	0.004008
1437.000000	0.004070
1436.000000	0.004114
1435.000000	0.004155
1434.000000	0.004208
1433.000000	0.004268
1432.000000	0.004329
1431.000000	0.004387
1430.000000	0.004440
1429.000000	0.004490
1428.000000	0.004537
1427.000000	0.004587
1426.000000	0.004645
1425.000000	0.004722
1424.000000	0.004803
1423.000000	0.004861
1422.000000	0.004892
1421.000000	0.004913
1420.000000	0.004941
1419.000000	0.004981
1418.000000	0.005030
1417.000000	0.005081
1416.000000	0.005116
1415.000000	0.005147
1414.000000	0.005203
1413.000000	0.005296
1412.000000	0.005400
1411.000000	0.005480
1410.000000	0.005538
1409.000000	0.005599
1408.000000	0.005681
1407.000000	0.005781
1406.000000	0.005887
1405.000000	0.005999
1404.000000	0.006124
1403.000000	0.006263
1402.000000	0.006410
1401.000000	0.006562
1400.000000	0.006720
1399.000000	0.006883
1398.000000	0.007058
1397.000000	0.007263
1396.000000	0.007510
1395.000000	0.007796
1394.000000	0.008103
1393.000000	0.008410
1392.000000	0.008686
1391.000000	0.008911
1390.000000	0.009090
1389.000000	0.009254
1388.000000	0.009427
1387.000000	0.009599
1386.000000	0.009728
1385.000000	0.009773
1384.000000	0.009715
1383.000000	0.009554
1382.000000	0.009307
1381.000000	0.008980
1380.000000	0.008577
1379.000000	0.008134
1378.000000	0.007743
1377.000000	0.007495
1376.000000	0.007433
1375.000000	0.007568
1374.000000	0.007882
1373.000000	0.008325
1372.000000	0.008813
1371.000000	0.009279
1370.000000	0.009682
1369.000000	0.010010
1368.000000	0.010258
1367.000000	0.010434
1366.000000	0.010556
1365.000000	0.010635
1364.000000	0.010660
1363.000000	0.010607
1362.000000	0.010478
1361.000000	0.010302
1360.000000	0.010100
1359.000000	0.009883
1358.000000	0.009673
1357.000000	0.009495
1356.000000	0.009348
1355.000000	0.009197
1354.000000	0.009016
1353.000000	0.008819
1352.000000	0.008646
1351.000000	0.008528
1350.000000	0.008454
1349.000000	0.008398
1348.000000	0.008349
1347.000000	0.008320
1346.000000	0.008319
1345.000000	0.008329
1344.000000	0.008321
1343.000000	0.008290
1342.000000	0.008270
1341.000000	0.008296
1340.000000	0.008362
1339.000000	0.008434
1338.000000	0.008486
1337.000000	0.008515
1336.000000	0.008528
1335.000000	0.008527
1334.000000	0.008512
1333.000000	0.008481
1332.000000	0.008432
1331.000000	0.008374
1330.000000	0.008317
1329.000000	0.008258
1328.000000	0.008178
1327.000000	0.008068
1326.000000	0.007941
1325.000000	0.007823
1324.000000	0.007719
1323.000000	0.007617
1322.000000	0.007517
1321.000000	0.007431
1320.000000	0.007366
1319.000000	0.007309
1318.000000	0.007241
1317.000000	0.007152
1316.000000	0.007048
1315.000000	0.006952
1314.000000	0.006884
1313.000000	0.006839
1312.000000	0.006797
1311.000000	0.006748
1310.000000	0.006709
1309.000000	0.006683
1308.000000	0.006638
1307.000000	0.006547
1306.000000	0.006434
1305.000000	0.006356
1304.000000	0.006338
1303.000000	0.006343
1302.000000	0.006326
1301.000000	0.006281
1300.000000	0.006231
1299.000000	0.006190
1298.000000	0.006144
1297.000000	0.006076
1296.000000	0.005993
1295.000000	0.005923
1294.000000	0.005889
1293.000000	0.005881
1292.000000	0.005864
1291.000000	0.005815
1290.000000	0.005745
1289.000000	0.005675
1288.000000	0.005614
1287.000000	0.005551
1286.000000	0.005485
1285.000000	0.005437
1284.000000	0.005420
1283.000000	0.005425
1282.000000	0.005416
1281.000000	0.005366
1280.000000	0.005275
1279.000000	0.005177
1278.000000	0.005104
1277.000000	0.005060
1276.000000	0.005023
1275.000000	0.004973
1274.000000	0.004917
1273.000000	0.004871
1272.000000	0.004827
1271.000000	0.004752
1270.000000	0.004631
1269.000000	0.004486
1268.000000	0.004358
1267.000000	0.004264
1266.000000	0.004189
1265.000000	0.004107
1264.000000	0.004008
1263.000000	0.003901
1262.000000	0.003793
1261.000000	0.003672
1260.000000	0.003523
1259.000000	0.003354
1258.000000	0.003185
1257.000000	0.003023
1256.000000	0.002850
1255.000000	0.002647
1254.000000	0.002420
1253.000000	0.002190
1252.000000	0.001962
1251.000000	0.001716
1250.000000	0.001437
1249.000000	0.001131
1248.000000	0.000812
1247.000000	0.000484
1246.000000	0.000136
1245.000000	-0.000242
1244.000000	-0.000638
1243.000000	-0.001024
1242.000000	-0.001379
1241.000000	-0.001706
1240.000000	-0.002015
1239.000000	-0.002297
1238.000000	-0.002533
1237.000000	-0.002713
1236.000000	-0.002852
1235.000000	-0.002979
1234.000000	-0.003103
1233.000000	-0.003204
1232.000000	-0.003257
1231.000000	-0.003259
1230.000000	-0.003236
1229.000000	-0.003205
1228.000000	-0.003163
1227.000000	-0.003097
1226.000000	-0.003022
1225.000000	-0.002966
1224.000000	-0.002935
1223.000000	-0.002907
1222.000000	-0.002853
1221.000000	-0.002768
1220.000000	-0.002667
1219.000000	-0.002574
1218.000000	-0.002500
1217.000000	-0.002446
1216.000000	-0.002400
1215.000000	-0.002355
1214.000000	-0.002311
1213.000000	-0.002265
1212.000000	-0.002202
1211.000000	-0.002110
1210.000000	-0.002009
1209.000000	-0.001939
1208.000000	-0.001918
1207.000000	-0.001912
1206.000000	-0.001876
1205.000000	-0.001802
1204.000000	-0.001717
1203.000000	-0.001647
1202.000000	-0.001591
1201.000000	-0.001544
1200.000000	-0.001511
1199.000000	-0.001507
1198.000000	-0.001524
1197.000000	-0.001531
1196.000000	-0.001497
1195.000000	-0.001423
1194.000000	-0.001336
1193.000000	-0.001260
1192.000000	-0.001191
1191.000000	-0.001109
1190.000000	-0.001006
1189.000000	-0.000909
1188.000000	-0.000853
1187.000000	-0.000846
1186.000000	-0.000856
1185.000000	-0.000837
1184.000000	-0.000774
1183.000000	-0.000693
1182.000000	-0.000626
1181.000000	-0.000576
1180.000000	-0.000519
1179.000000	-0.000454
1178.000000	-0.000417
1177.000000	-0.000432
1176.000000	-0.000474
1175.000000	-0.000485
1174.000000	-0.000437
1173.000000	-0.000350
1172.000000	-0.000269
1171.000000	-0.000216
1170.000000	-0.000177
1169.000000	-0.000131
1168.000000	-0.000078
1167.000000	-0.000034
1166.000000	-0.000014
1165.000000	-0.000003
1164.000000	0.000024
1163.000000	0.000074
1162.000000	0.000129
1161.000000	0.000176
1160.000000	0.000226
1159.000000	0.000295
1158.000000	0.000374
1157.000000	0.000440
1156.000000	0.000481
1155.000000	0.000510
1154.000000	0.000544
1153.000000	0.000585
1152.000000	0.000629
1151.000000	0.000666
1150.000000	0.000695
1149.000000	0.000719
1148.000000	0.000746
1147.000000	0.000781
1146.000000	0.000813
1145.000000	0.000835
1144.000000	0.000855
1143.000000	0.000892
1142.000000	0.000944
1141.000000	0.000984
1140.000000	0.000997
1139.000000	0.001004
1138.000000	0.001033
1137.000000	0.001087
1136.000000	0.001144
1135.000000	0.001199
1134.000000	0.001276
1133.000000	0.001387
1132.000000	0.001513
1131.000000	0.001608
1130.000000	0.001654
1129.000000	0.001672
1128.000000	0.001694
1127.000000	0.001722
1126.000000	0.001741
1125.000000	0.001751
1124.000000	0.001781
1123.000000	0.001854
1122.000000	0.001958
1121.000000	0.002056
1120.000000	0.002132
1119.000000	0.002212
1118.000000	0.002326
1117.000000	0.002465
1116.000000	0.002579
1115.000000	0.002625
1114.000000	0.002615
1113.000000	0.002610
1112.000000	0.002669
1111.000000	0.002796
1110.000000	0.002948
1109.000000	0.003075
1108.000000	0.003159
1107.000000	0.003207
1106.000000	0.003224
1105.000000	0.003212
1104.000000	0.003185
1103.000000	0.003183
1102.000000	0.003240
1101.000000	0.003350
1100.000000	0.003471
1099.000000	0.003561
1098.000000	0.003612
1097.000000	0.003643
1096.000000	0.003675
1095.000000	0.003715
1094.000000	0.003761
1093.000000	0.003821
1092.000000	0.003904
1091.000000	0.004008
1090.000000	0.004102
1089.000000	0.004149
1088.000000	0.004145
1087.000000	0.004131
1086.000000	0.004167
1085.000000	0.004270
1084.000000	0.004397
1083.000000	0.004488
1082.000000	0.004524
1081.000000	0.004532
1080.000000	0.004541
1079.000000	0.004557
1078.000000	0.004580
1077.000000	0.004625
1076.000000	0.004707
1075.000000	0.004811
1074.000000	0.004898
1073.000000	0.004945
1072.000000	0.004966
1071.000000	0.005000
1070.000000	0.005062
1069.000000	0.005134
1068.000000	0.005192
1067.000000	0.005238
1066.000000	0.005292
1065.000000	0.005360
1064.000000	0.005419
1063.000000	0.005441
1062.000000	0.005441
1061.000000	0.005464
1060.000000	0.005531
1059.000000	0.005610
1058.000000	0.005659
1057.000000	0.005672
1056.000000	0.005675
1055.000000	0.005688
1054.000000	0.005703
1053.000000	0.005705
1052.000000	0.005693
1051.000000	0.005679
1050.000000	0.005665
1049.000000	0.005642
1048.000000	0.005594
1047.000000	0.005515
1046.000000	0.005428
1045.000000	0.005363
1044.000000	0.005328
1043.000000	0.005297
1042.000000	0.005246
1041.000000	0.005194
1040.000000	0.005200
1039.000000	0.005304
1038.000000	0.005485
1037.000000	0.005692
1036.000000	0.005887
1035.000000	0.006064
1034.000000	0.006231
1033.000000	0.006396
1032.000000	0.006559
1031.000000	0.006715
1030.000000	0.006865
1029.000000	0.007014
1028.000000	0.007155
1027.000000	0.007259
1026.000000	0.007297
1025.000000	0.007281
1024.000000	0.007264
1023.000000	0.007289
1022.000000	0.007350
1021.000000	0.007417
1020.000000	0.007478
1019.000000	0.007547
1018.000000	0.007627
1017.000000	0.007688
1016.000000	0.007700
1015.000000	0.007680
1014.000000	0.007679
1013.000000	0.007735
1012.000000	0.007836
1011.000000	0.007938
1010.000000	0.008013
1009.000000	0.008069
1008.000000	0.008121
1007.000000	0.008163
1006.000000	0.008174
1005.000000	0.008155
1004.000000	0.008142
1003.000000	0.008178
1002.000000	0.008269
1001.000000	0.008387
1000.000000	0.008494
999.000000	0.008576
998.000000	0.008648
997.000000	0.008720
996.000000	0.008780
995.000000	0.008814
994.000000	0.008839
993.000000	0.008899
992.000000	0.009017
991.000000	0.009170
990.000000	0.009311
989.000000	0.009433
988.000000	0.009557
987.000000	0.009683
986.000000	0.009778
985.000000	0.009825
984.000000	0.009863
983.000000	0.009953
982.000000	0.010104
981.000000	0.010257
980.000000	0.010343
979.000000	0.010344
978.000000	0.010302
977.000000	0.010264
976.000000	0.010234
975.000000	0.010171
974.000000	0.010041
973.000000	0.009869
972.000000	0.009724
971.000000	0.009648
970.000000	0.009613
969.000000	0.009558
968.000000	0.009465
967.000000	0.009372
966.000000	0.009314
965.000000	0.009283
964.000000	0.009250
963.000000	0.009217
962.000000	0.009215
961.000000	0.009248
960.000000	0.009271
959.000000	0.009236
958.000000	0.009162
957.000000	0.009120
956.000000	0.009148
955.000000	0.009199
954.000000	0.009194
953.000000	0.009117
952.000000	0.009044
951.000000	0.009047
950.000000	0.009104
949.000000	0.009139
948.000000	0.009124
947.000000	0.009117
946.000000	0.009182
945.000000	0.009300
944.000000	0.009395
943.000000	0.009419
942.000000	0.009391
941.000000	0.009362
940.000000	0.009354
939.000000	0.009356
938.000000	0.009361
937.000000	0.009375
936.000000	0.009410
935.000000	0.009455
934.000000	0.009470
933.000000	0.009413
932.000000	0.009276
931.000000	0.009101
930.000000	0.008943
929.000000	0.008822
928.000000	0.008708
927.000000	0.008567
926.000000	0.008401
925.000000	0.008237
924.000000	0.008088
923.000000	0.007922
922.000000	0.007701
921.000000	0.007436
920.000000	0.007202
919.000000	0.007097
918.000000	0.007171
917.000000	0.007403
916.000000	0.007728
915.000000	0.008071
914.000000	0.008368
913.000000	0.008585
912.000000	0.008716
911.000000	0.008791
910.000000	0.008849
909.000000	0.008918
908.000000	0.008988
907.000000	0.009028
906.000000	0.009022
905.000000	0.008997
904.000000	0.009001
903.000000	0.009045
902.000000	0.009094
901.000000	0.009113
900.000000	0.009113
899.000000	0.009130
898.000000	0.009174
897.000000	0.009213
896.000000	0.009226
895.000000	0.009222
894.000000	0.009216
893.000000	0.009200
892.000000	0.009160
891.000000	0.009102
890.000000	0.009056
889.000000	0.009046
888.000000	0.009064
887.000000	0.009077
886.000000	0.009052
885.000000	0.008981
884.000000	0.008888
883.000000	0.008792
882.000000	0.008682
881.000000	0.008528
880.000000	0.008342
879.000000	0.008186
878.000000	0.008112
877.000000	0.008107
876.000000	0.008126
875.000000	0.008159
874.000000	0.008234
873.000000	0.008355
872.000000	0.008473
871.000000	0.008528
870.000000	0.008506
869.000000	0.008440
868.000000	0.008361
867.000000	0.008264
866.000000	0.008122
865.000000	0.007922
864.000000	0.007690
863.000000	0.007457
862.000000	0.007215
861.000000	0.006906
860.000000	0.006464
859.000000	0.005862
858.000000	0.005087
857.000000	0.004080
856.000000	0.002726
855.000000	0.000911
854.000000	-0.001412
853.000000	-0.004194
852.000000	-0.007271
851.000000	-0.010321
850.000000	-0.012889
849.000000	-0.014520
848.000000	-0.014931
847.000000	-0.014124
846.000000	-0.012358
845.000000	-0.009988
844.000000	-0.007306
843.000000	-0.004522
842.000000	-0.001808
841.000000	0.000687
840.000000	0.002860
839.000000	0.004638
838.000000	0.005978
837.000000	0.006896
836.000000	0.007474
835.000000	0.007824
834.000000	0.008043
833.000000	0.008202
832.000000	0.008358
831.000000	0.008546
830.000000	0.008761
829.000000	0.008964
828.000000	0.009113
827.000000	0.009194
826.000000	0.009223
825.000000	0.009235
824.000000	0.009253
823.000000	0.009273
822.000000	0.009281
821.000000	0.009288
820.000000	0.009326
819.000000	0.009404
818.000000	0.009497
817.000000	0.009581
816.000000	0.009658
815.000000	0.009731
814.000000	0.009782
813.000000	0.009804
812.000000	0.009839
811.000000	0.009920
810.000000	0.010011
809.000000	0.010045
808.000000	0.010015
807.000000	0.009993
806.000000	0.010042
805.000000	0.010150
804.000000	0.010261
803.000000	0.010323
802.000000	0.010307
801.000000	0.010229
800.000000	0.010149
799.000000	0.010131
798.000000	0.010180
797.000000	0.010240
796.000000	0.010262
795.000000	0.010248
794.000000	0.010226
793.000000	0.010211
792.000000	0.010217
791.000000	0.010270
790.000000	0.010378
789.000000	0.010500
788.000000	0.010584
787.000000	0.010611
786.000000	0.010605
785.000000	0.010601
784.000000	0.010617
783.000000	0.010625
782.000000	0.010572
781.000000	0.010450
780.000000	0.010337
779.000000	0.010340
778.000000	0.010466
777.000000	0.010615
776.000000	0.010698
775.000000	0.010728
774.000000	0.010769
773.000000	0.010837
772.000000	0.010892
771.000000	0.010900
770.000000	0.010870
769.000000	0.010845
768.000000	0.010867
767.000000	0.010940
766.000000	0.011009
765.000000	0.011017
764.000000	0.010982
763.000000	0.010984
762.000000	0.011050
761.000000	0.011107
760.000000	0.011075
759.000000	0.010963
758.000000	0.010839
757.000000	0.010742
756.000000	0.010660
755.000000	0.010584
754.000000	0.010523
753.000000	0.010481
752.000000	0.010453
751.000000	0.010444
750.000000	0.010457
749.000000	0.010491
748.000000	0.010557
747.000000	0.010670
746.000000	0.010819
745.000000	0.010967
744.000000	0.011093
743.000000	0.011206
742.000000	0.011298
741.000000	0.011336
740.000000	0.011327
739.000000	0.011340
738.000000	0.011421
737.000000	0.011535
736.000000	0.011632
735.000000	0.011707
734.000000	0.011778
733.000000	0.011837
732.000000	0.011877
731.000000	0.011922
730.000000	0.011990
729.000000	0.012076
728.000000	0.012181
727.000000	0.012303
726.000000	0.012417
725.000000	0.012483
724.000000	0.012512
723.000000	0.012588
722.000000	0.012773
721.000000	0.013014
720.000000	0.013192
719.000000	0.013245
718.000000	0.013219
717.000000	0.013208
716.000000	0.013273
715.000000	0.013419
714.000000	0.013594
713.000000	0.013750
712.000000	0.013884
711.000000	0.014020
710.000000	0.014135
709.000000	0.014179
708.000000	0.014155
707.000000	0.014136
706.000000	0.014196
705.000000	0.014335
704.000000	0.014480
703.000000	0.014586
702.000000	0.014666
701.000000	0.014744
700.000000	0.014837
699.000000	0.014914
698.000000	0.014929
697.000000	0.014885
696.000000	0.014853
695.000000	0.014921
694.000000	0.015049
693.000000	0.015102
692.000000	0.015066
691.000000	0.015074
690.000000	0.015229
689.000000	0.015470
688.000000	0.015695
687.000000	0.015928
686.000000	0.016212
685.000000	0.016467
684.000000	0.016606
683.000000	0.016631
682.000000	0.016558
681.000000	0.016365
680.000000	0.016121
679.000000	0.015956
678.000000	0.015850
677.000000	0.015688
676.000000	0.015529
675.000000	0.015475
674.000000	0.015474
673.000000	0.015404
672.000000	0.015288
671.000000	0.015253
670.000000	0.015076
669.000000	0.014415
668.000000	0.014329
667.000000	0.015168
666.000000	0.015237
665.000000	0.015015
664.000000	0.015357
663.000000	0.016072
662.000000	0.016664
661.000000	0.017002
660.000000	0.017194
659.000000	0.017245
658.000000	0.017117
657.000000	0.016942
656.000000	0.016832
655.000000	0.016646
654.000000	0.016366
653.000000	0.016259
652.000000	0.016404
651.000000	0.016517
650.000000	0.016401
649.000000	0.016226
648.000000	0.016128
647.000000	0.015982
646.000000	0.015754
645.000000	0.015620
644.000000	0.015618
643.000000	0.015567
642.000000	0.015398
641.000000	0.015315
640.000000	0.015443
639.000000	0.015609
638.000000	0.015637
637.000000	0.015585
636.000000	0.015529
635.000000	0.015439
634.000000	0.015341
633.000000	0.015314
632.000000	0.015246
631.000000	0.014857
630.000000	0.014084
629.000000	0.013177
628.000000	0.012326
627.000000	0.011483
626.000000	0.010634
625.000000	0.009934
624.000000	0.009488
623.000000	0.009241
622.000000	0.009097
621.000000	0.008943
620.000000	0.008640
619.000000	0.008199
618.000000	0.007930
617.000000	0.008112
616.000000	0.008536
615.000000	0.008679
614.000000	0.008337
613.000000	0.007774
612.000000	0.007248
611.000000	0.006723
610.000000	0.006125
609.000000	0.005624
608.000000	0.005504
607.000000	0.005824
606.000000	0.006385
605.000000	0.006919
604.000000	0.007280
603.000000	0.007475
602.000000	0.007577
601.000000	0.007582
600.000000	0.007442
