# Supplementary material for: Real-time monitoring of the reversible capture and release of CO2 on anthraquinone and riboflavin-modified graphitic electrodes using ATR-SEIRAS
Source: Chem Sci. 2025 Nov 4;16(48):23189–202. doi: 10.1039/d5sc05427c (PMC12584010; doi:10.1039/d5sc05427c)
Supplement: SC-016-D5SC05427C-s001 [file SC-016-D5SC05427C-s001.zip › Data Folders/Main Figures/Figure3/3a/010.ASC]

PE IR       SUBTECH     SPECTRUM    ASCII       PEDS        4.00        
   -1
010.ASC
24/06/26
16:04:40.00
24/06/26
16:04:40.00
Administrator

600.000000
#HDR
-1
-1
#GR
Wavenumber
A
1.0
0.0
4000.000000
-1.000000
3401
8
0.015873
-0.021840
#DATA
4000.000000	-0.002298
3999.000000	-0.002313
3998.000000	-0.002319
3997.000000	-0.002315
3996.000000	-0.002306
3995.000000	-0.002300
3994.000000	-0.002297
3993.000000	-0.002295
3992.000000	-0.002290
3991.000000	-0.002285
3990.000000	-0.002285
3989.000000	-0.002290
3988.000000	-0.002294
3987.000000	-0.002285
3986.000000	-0.002262
3985.000000	-0.002231
3984.000000	-0.002208
3983.000000	-0.002199
3982.000000	-0.002201
3981.000000	-0.002200
3980.000000	-0.002193
3979.000000	-0.002183
3978.000000	-0.002178
3977.000000	-0.002175
3976.000000	-0.002171
3975.000000	-0.002164
3974.000000	-0.002162
3973.000000	-0.002172
3972.000000	-0.002194
3971.000000	-0.002221
3970.000000	-0.002241
3969.000000	-0.002250
3968.000000	-0.002248
3967.000000	-0.002238
3966.000000	-0.002220
3965.000000	-0.002199
3964.000000	-0.002182
3963.000000	-0.002183
3962.000000	-0.002208
3961.000000	-0.002250
3960.000000	-0.002286
3959.000000	-0.002297
3958.000000	-0.002277
3957.000000	-0.002237
3956.000000	-0.002203
3955.000000	-0.002198
3954.000000	-0.002227
3953.000000	-0.002274
3952.000000	-0.002311
3951.000000	-0.002321
3950.000000	-0.002306
3949.000000	-0.002294
3948.000000	-0.002303
3947.000000	-0.002331
3946.000000	-0.002362
3945.000000	-0.002380
3944.000000	-0.002377
3943.000000	-0.002358
3942.000000	-0.002332
3941.000000	-0.002310
3940.000000	-0.002297
3939.000000	-0.002288
3938.000000	-0.002274
3937.000000	-0.002250
3936.000000	-0.002228
3935.000000	-0.002226
3934.000000	-0.002256
3933.000000	-0.002306
3932.000000	-0.002352
3931.000000	-0.002375
3930.000000	-0.002369
3929.000000	-0.002343
3928.000000	-0.002311
3927.000000	-0.002287
3926.000000	-0.002271
3925.000000	-0.002259
3924.000000	-0.002251
3923.000000	-0.002259
3922.000000	-0.002285
3921.000000	-0.002314
3920.000000	-0.002319
3919.000000	-0.002292
3918.000000	-0.002257
3917.000000	-0.002247
3916.000000	-0.002270
3915.000000	-0.002306
3914.000000	-0.002329
3913.000000	-0.002331
3912.000000	-0.002322
3911.000000	-0.002319
3910.000000	-0.002319
3909.000000	-0.002305
3908.000000	-0.002271
3907.000000	-0.002230
3906.000000	-0.002203
3905.000000	-0.002193
3904.000000	-0.002179
3903.000000	-0.002148
3902.000000	-0.002118
3901.000000	-0.002114
3900.000000	-0.002139
3899.000000	-0.002175
3898.000000	-0.002203
3897.000000	-0.002220
3896.000000	-0.002227
3895.000000	-0.002224
3894.000000	-0.002218
3893.000000	-0.002218
3892.000000	-0.002222
3891.000000	-0.002209
3890.000000	-0.002173
3889.000000	-0.002142
3888.000000	-0.002150
3887.000000	-0.002191
3886.000000	-0.002219
3885.000000	-0.002196
3884.000000	-0.002146
3883.000000	-0.002131
3882.000000	-0.002180
3881.000000	-0.002260
3880.000000	-0.002311
3879.000000	-0.002302
3878.000000	-0.002267
3877.000000	-0.002255
3876.000000	-0.002284
3875.000000	-0.002325
3874.000000	-0.002335
3873.000000	-0.002306
3872.000000	-0.002264
3871.000000	-0.002232
3870.000000	-0.002193
3869.000000	-0.002135
3868.000000	-0.002079
3867.000000	-0.002060
3866.000000	-0.002073
3865.000000	-0.002097
3864.000000	-0.002125
3863.000000	-0.002159
3862.000000	-0.002193
3861.000000	-0.002206
3860.000000	-0.002191
3859.000000	-0.002145
3858.000000	-0.002076
3857.000000	-0.002002
3856.000000	-0.001951
3855.000000	-0.001943
3854.000000	-0.001944
3853.000000	-0.001902
3852.000000	-0.001851
3851.000000	-0.001874
3850.000000	-0.001982
3849.000000	-0.002115
3848.000000	-0.002218
3847.000000	-0.002273
3846.000000	-0.002293
3845.000000	-0.002297
3844.000000	-0.002293
3843.000000	-0.002272
3842.000000	-0.002232
3841.000000	-0.002187
3840.000000	-0.002160
3839.000000	-0.002154
3838.000000	-0.002160
3837.000000	-0.002166
3836.000000	-0.002169
3835.000000	-0.002174
3834.000000	-0.002183
3833.000000	-0.002187
3832.000000	-0.002183
3831.000000	-0.002173
3830.000000	-0.002174
3829.000000	-0.002200
3828.000000	-0.002246
3827.000000	-0.002275
3826.000000	-0.002251
3825.000000	-0.002180
3824.000000	-0.002113
3823.000000	-0.002101
3822.000000	-0.002142
3821.000000	-0.002172
3820.000000	-0.002138
3819.000000	-0.002074
3818.000000	-0.002044
3817.000000	-0.002061
3816.000000	-0.002091
3815.000000	-0.002103
3814.000000	-0.002110
3813.000000	-0.002132
3812.000000	-0.002159
3811.000000	-0.002170
3810.000000	-0.002172
3809.000000	-0.002182
3808.000000	-0.002200
3807.000000	-0.002192
3806.000000	-0.002139
3805.000000	-0.002072
3804.000000	-0.002035
3803.000000	-0.002042
3802.000000	-0.002071
3801.000000	-0.002086
3800.000000	-0.002086
3799.000000	-0.002105
3798.000000	-0.002155
3797.000000	-0.002204
3796.000000	-0.002223
3795.000000	-0.002216
3794.000000	-0.002210
3793.000000	-0.002221
3792.000000	-0.002242
3791.000000	-0.002255
3790.000000	-0.002248
3789.000000	-0.002223
3788.000000	-0.002192
3787.000000	-0.002175
3786.000000	-0.002185
3785.000000	-0.002218
3784.000000	-0.002251
3783.000000	-0.002267
3782.000000	-0.002271
3781.000000	-0.002270
3780.000000	-0.002267
3779.000000	-0.002253
3778.000000	-0.002227
3777.000000	-0.002203
3776.000000	-0.002193
3775.000000	-0.002190
3774.000000	-0.002184
3773.000000	-0.002177
3772.000000	-0.002183
3771.000000	-0.002202
3770.000000	-0.002214
3769.000000	-0.002207
3768.000000	-0.002195
3767.000000	-0.002204
3766.000000	-0.002235
3765.000000	-0.002262
3764.000000	-0.002263
3763.000000	-0.002245
3762.000000	-0.002224
3761.000000	-0.002206
3760.000000	-0.002191
3759.000000	-0.002183
3758.000000	-0.002178
3757.000000	-0.002164
3756.000000	-0.002132
3755.000000	-0.002082
3754.000000	-0.002014
3753.000000	-0.001925
3752.000000	-0.001838
3751.000000	-0.001785
3750.000000	-0.001758
3749.000000	-0.001725
3748.000000	-0.001683
3747.000000	-0.001661
3746.000000	-0.001671
3745.000000	-0.001699
3744.000000	-0.001715
3743.000000	-0.001730
3742.000000	-0.001777
3741.000000	-0.001835
3740.000000	-0.001855
3739.000000	-0.001828
3738.000000	-0.001797
3737.000000	-0.001809
3736.000000	-0.001895
3735.000000	-0.002037
3734.000000	-0.002165
3733.000000	-0.002196
3732.000000	-0.002109
3731.000000	-0.001954
3730.000000	-0.001802
3729.000000	-0.001692
3728.000000	-0.001631
3727.000000	-0.001612
3726.000000	-0.001626
3725.000000	-0.001657
3724.000000	-0.001693
3723.000000	-0.001730
3722.000000	-0.001771
3721.000000	-0.001818
3720.000000	-0.001871
3719.000000	-0.001920
3718.000000	-0.001945
3717.000000	-0.001933
3716.000000	-0.001907
3715.000000	-0.001891
3714.000000	-0.001872
3713.000000	-0.001806
3712.000000	-0.001687
3711.000000	-0.001584
3710.000000	-0.001552
3709.000000	-0.001592
3708.000000	-0.001661
3707.000000	-0.001721
3706.000000	-0.001755
3705.000000	-0.001777
3704.000000	-0.001804
3703.000000	-0.001833
3702.000000	-0.001846
3701.000000	-0.001829
3700.000000	-0.001799
3699.000000	-0.001782
3698.000000	-0.001792
3697.000000	-0.001811
3696.000000	-0.001814
3695.000000	-0.001789
3694.000000	-0.001743
3693.000000	-0.001701
3692.000000	-0.001705
3691.000000	-0.001787
3690.000000	-0.001911
3689.000000	-0.001987
3688.000000	-0.001958
3687.000000	-0.001878
3686.000000	-0.001835
3685.000000	-0.001856
3684.000000	-0.001901
3683.000000	-0.001924
3682.000000	-0.001910
3681.000000	-0.001876
3680.000000	-0.001837
3679.000000	-0.001802
3678.000000	-0.001789
3677.000000	-0.001808
3676.000000	-0.001831
3675.000000	-0.001810
3674.000000	-0.001747
3673.000000	-0.001698
3672.000000	-0.001698
3671.000000	-0.001733
3670.000000	-0.001773
3669.000000	-0.001802
3668.000000	-0.001826
3667.000000	-0.001864
3666.000000	-0.001913
3665.000000	-0.001957
3664.000000	-0.001981
3663.000000	-0.001981
3662.000000	-0.001961
3661.000000	-0.001923
3660.000000	-0.001872
3659.000000	-0.001827
3658.000000	-0.001813
3657.000000	-0.001839
3656.000000	-0.001871
3655.000000	-0.001871
3654.000000	-0.001840
3653.000000	-0.001805
3652.000000	-0.001787
3651.000000	-0.001788
3650.000000	-0.001797
3649.000000	-0.001791
3648.000000	-0.001767
3647.000000	-0.001745
3646.000000	-0.001742
3645.000000	-0.001760
3644.000000	-0.001791
3643.000000	-0.001821
3642.000000	-0.001834
3641.000000	-0.001824
3640.000000	-0.001796
3639.000000	-0.001767
3638.000000	-0.001745
3637.000000	-0.001734
3636.000000	-0.001725
3635.000000	-0.001707
3634.000000	-0.001670
3633.000000	-0.001616
3632.000000	-0.001554
3631.000000	-0.001491
3630.000000	-0.001423
3629.000000	-0.001358
3628.000000	-0.001327
3627.000000	-0.001351
3626.000000	-0.001427
3625.000000	-0.001520
3624.000000	-0.001608
3623.000000	-0.001702
3622.000000	-0.001821
3621.000000	-0.001948
3620.000000	-0.002010
3619.000000	-0.001946
3618.000000	-0.001786
3617.000000	-0.001628
3616.000000	-0.001546
3615.000000	-0.001548
3614.000000	-0.001587
3613.000000	-0.001609
3612.000000	-0.001594
3611.000000	-0.001564
3610.000000	-0.001535
3609.000000	-0.001522
3608.000000	-0.001538
3607.000000	-0.001593
3606.000000	-0.001670
3605.000000	-0.001739
3604.000000	-0.001775
3603.000000	-0.001770
3602.000000	-0.001739
3601.000000	-0.001715
3600.000000	-0.001717
3599.000000	-0.001742
3598.000000	-0.001764
3597.000000	-0.001760
3596.000000	-0.001733
3595.000000	-0.001705
3594.000000	-0.001699
3593.000000	-0.001714
3592.000000	-0.001734
3591.000000	-0.001749
3590.000000	-0.001764
3589.000000	-0.001790
3588.000000	-0.001825
3587.000000	-0.001850
3586.000000	-0.001857
3585.000000	-0.001861
3584.000000	-0.001882
3583.000000	-0.001921
3582.000000	-0.001966
3581.000000	-0.002003
3580.000000	-0.002023
3579.000000	-0.002031
3578.000000	-0.002036
3577.000000	-0.002041
3576.000000	-0.002046
3575.000000	-0.002046
3574.000000	-0.002043
3573.000000	-0.002032
3572.000000	-0.002008
3571.000000	-0.001967
3570.000000	-0.001924
3569.000000	-0.001895
3568.000000	-0.001891
3567.000000	-0.001910
3566.000000	-0.001941
3565.000000	-0.001983
3564.000000	-0.002030
3563.000000	-0.002075
3562.000000	-0.002109
3561.000000	-0.002129
3560.000000	-0.002134
3559.000000	-0.002122
3558.000000	-0.002099
3557.000000	-0.002081
3556.000000	-0.002083
3555.000000	-0.002102
3554.000000	-0.002118
3553.000000	-0.002119
3552.000000	-0.002109
3551.000000	-0.002100
3550.000000	-0.002097
3549.000000	-0.002096
3548.000000	-0.002095
3547.000000	-0.002101
3546.000000	-0.002115
3545.000000	-0.002128
3544.000000	-0.002131
3543.000000	-0.002134
3542.000000	-0.002152
3541.000000	-0.002182
3540.000000	-0.002208
3539.000000	-0.002217
3538.000000	-0.002211
3537.000000	-0.002200
3536.000000	-0.002189
3535.000000	-0.002170
3534.000000	-0.002143
3533.000000	-0.002115
3532.000000	-0.002097
3531.000000	-0.002091
3530.000000	-0.002090
3529.000000	-0.002082
3528.000000	-0.002063
3527.000000	-0.002041
3526.000000	-0.002031
3525.000000	-0.002046
3524.000000	-0.002088
3523.000000	-0.002141
3522.000000	-0.002186
3521.000000	-0.002213
3520.000000	-0.002221
3519.000000	-0.002213
3518.000000	-0.002195
3517.000000	-0.002177
3516.000000	-0.002175
3515.000000	-0.002193
3514.000000	-0.002219
3513.000000	-0.002233
3512.000000	-0.002225
3511.000000	-0.002205
3510.000000	-0.002192
3509.000000	-0.002196
3508.000000	-0.002212
3507.000000	-0.002224
3506.000000	-0.002225
3505.000000	-0.002215
3504.000000	-0.002198
3503.000000	-0.002184
3502.000000	-0.002179
3501.000000	-0.002186
3500.000000	-0.002203
3499.000000	-0.002220
3498.000000	-0.002225
3497.000000	-0.002219
3496.000000	-0.002208
3495.000000	-0.002202
3494.000000	-0.002203
3493.000000	-0.002205
3492.000000	-0.002204
3491.000000	-0.002197
3490.000000	-0.002189
3489.000000	-0.002184
3488.000000	-0.002182
3487.000000	-0.002182
3486.000000	-0.002185
3485.000000	-0.002189
3484.000000	-0.002196
3483.000000	-0.002200
3482.000000	-0.002196
3481.000000	-0.002184
3480.000000	-0.002172
3479.000000	-0.002165
3478.000000	-0.002160
3477.000000	-0.002151
3476.000000	-0.002135
3475.000000	-0.002117
3474.000000	-0.002103
3473.000000	-0.002099
3472.000000	-0.002101
3471.000000	-0.002106
3470.000000	-0.002108
3469.000000	-0.002108
3468.000000	-0.002108
3467.000000	-0.002114
3466.000000	-0.002125
3465.000000	-0.002140
3464.000000	-0.002154
3463.000000	-0.002161
3462.000000	-0.002153
3461.000000	-0.002132
3460.000000	-0.002115
3459.000000	-0.002118
3458.000000	-0.002139
3457.000000	-0.002165
3456.000000	-0.002181
3455.000000	-0.002181
3454.000000	-0.002170
3453.000000	-0.002154
3452.000000	-0.002138
3451.000000	-0.002128
3450.000000	-0.002123
3449.000000	-0.002119
3448.000000	-0.002112
3447.000000	-0.002105
3446.000000	-0.002103
3445.000000	-0.002106
3444.000000	-0.002110
3443.000000	-0.002114
3442.000000	-0.002115
3441.000000	-0.002107
3440.000000	-0.002086
3439.000000	-0.002058
3438.000000	-0.002036
3437.000000	-0.002026
3436.000000	-0.002019
3435.000000	-0.002004
3434.000000	-0.001977
3433.000000	-0.001949
3432.000000	-0.001933
3431.000000	-0.001938
3430.000000	-0.001966
3429.000000	-0.002008
3428.000000	-0.002051
3427.000000	-0.002082
3426.000000	-0.002096
3425.000000	-0.002092
3424.000000	-0.002071
3423.000000	-0.002040
3422.000000	-0.002013
3421.000000	-0.002004
3420.000000	-0.002018
3419.000000	-0.002041
3418.000000	-0.002058
3417.000000	-0.002057
3416.000000	-0.002038
3415.000000	-0.002007
3414.000000	-0.001978
3413.000000	-0.001961
3412.000000	-0.001959
3411.000000	-0.001962
3410.000000	-0.001955
3409.000000	-0.001939
3408.000000	-0.001930
3407.000000	-0.001939
3406.000000	-0.001960
3405.000000	-0.001974
3404.000000	-0.001967
3403.000000	-0.001943
3402.000000	-0.001914
3401.000000	-0.001886
3400.000000	-0.001863
3399.000000	-0.001844
3398.000000	-0.001828
3397.000000	-0.001819
3396.000000	-0.001825
3395.000000	-0.001850
3394.000000	-0.001885
3393.000000	-0.001910
3392.000000	-0.001919
3391.000000	-0.001923
3390.000000	-0.001933
3389.000000	-0.001944
3388.000000	-0.001942
3387.000000	-0.001923
3386.000000	-0.001891
3385.000000	-0.001856
3384.000000	-0.001829
3383.000000	-0.001816
3382.000000	-0.001816
3381.000000	-0.001824
3380.000000	-0.001832
3379.000000	-0.001840
3378.000000	-0.001854
3377.000000	-0.001872
3376.000000	-0.001886
3375.000000	-0.001889
3374.000000	-0.001883
3373.000000	-0.001871
3372.000000	-0.001858
3371.000000	-0.001844
3370.000000	-0.001827
3369.000000	-0.001809
3368.000000	-0.001793
3367.000000	-0.001786
3366.000000	-0.001790
3365.000000	-0.001799
3364.000000	-0.001804
3363.000000	-0.001796
3362.000000	-0.001780
3361.000000	-0.001763
3360.000000	-0.001750
3359.000000	-0.001739
3358.000000	-0.001730
3357.000000	-0.001716
3356.000000	-0.001699
3355.000000	-0.001684
3354.000000	-0.001680
3353.000000	-0.001691
3352.000000	-0.001710
3351.000000	-0.001728
3350.000000	-0.001740
3349.000000	-0.001741
3348.000000	-0.001728
3347.000000	-0.001706
3346.000000	-0.001684
3345.000000	-0.001671
3344.000000	-0.001668
3343.000000	-0.001674
3342.000000	-0.001686
3341.000000	-0.001699
3340.000000	-0.001706
3339.000000	-0.001702
3338.000000	-0.001690
3337.000000	-0.001673
3336.000000	-0.001655
3335.000000	-0.001640
3334.000000	-0.001635
3333.000000	-0.001644
3332.000000	-0.001658
3331.000000	-0.001663
3330.000000	-0.001651
3329.000000	-0.001626
3328.000000	-0.001598
3327.000000	-0.001581
3326.000000	-0.001585
3325.000000	-0.001611
3324.000000	-0.001640
3323.000000	-0.001651
3322.000000	-0.001634
3321.000000	-0.001600
3320.000000	-0.001572
3319.000000	-0.001564
3318.000000	-0.001573
3317.000000	-0.001586
3316.000000	-0.001592
3315.000000	-0.001590
3314.000000	-0.001587
3313.000000	-0.001586
3312.000000	-0.001588
3311.000000	-0.001595
3310.000000	-0.001607
3309.000000	-0.001621
3308.000000	-0.001627
3307.000000	-0.001614
3306.000000	-0.001589
3305.000000	-0.001569
3304.000000	-0.001565
3303.000000	-0.001568
3302.000000	-0.001559
3301.000000	-0.001536
3300.000000	-0.001507
3299.000000	-0.001487
3298.000000	-0.001478
3297.000000	-0.001480
3296.000000	-0.001489
3295.000000	-0.001504
3294.000000	-0.001522
3293.000000	-0.001539
3292.000000	-0.001554
3291.000000	-0.001566
3290.000000	-0.001571
3289.000000	-0.001566
3288.000000	-0.001553
3287.000000	-0.001541
3286.000000	-0.001532
3285.000000	-0.001525
3284.000000	-0.001510
3283.000000	-0.001489
3282.000000	-0.001468
3281.000000	-0.001453
3280.000000	-0.001445
3279.000000	-0.001440
3278.000000	-0.001431
3277.000000	-0.001416
3276.000000	-0.001398
3275.000000	-0.001392
3274.000000	-0.001410
3273.000000	-0.001445
3272.000000	-0.001479
3271.000000	-0.001496
3270.000000	-0.001496
3269.000000	-0.001484
3268.000000	-0.001467
3267.000000	-0.001449
3266.000000	-0.001434
3265.000000	-0.001428
3264.000000	-0.001429
3263.000000	-0.001435
3262.000000	-0.001439
3261.000000	-0.001435
3260.000000	-0.001419
3259.000000	-0.001396
3258.000000	-0.001377
3257.000000	-0.001369
3256.000000	-0.001362
3255.000000	-0.001346
3254.000000	-0.001325
3253.000000	-0.001309
3252.000000	-0.001303
3251.000000	-0.001299
3250.000000	-0.001287
3249.000000	-0.001266
3248.000000	-0.001240
3247.000000	-0.001221
3246.000000	-0.001224
3245.000000	-0.001249
3244.000000	-0.001277
3243.000000	-0.001288
3242.000000	-0.001278
3241.000000	-0.001268
3240.000000	-0.001272
3239.000000	-0.001282
3238.000000	-0.001280
3237.000000	-0.001262
3236.000000	-0.001241
3235.000000	-0.001231
3234.000000	-0.001231
3233.000000	-0.001228
3232.000000	-0.001209
3231.000000	-0.001174
3230.000000	-0.001138
3229.000000	-0.001118
3228.000000	-0.001117
3227.000000	-0.001119
3226.000000	-0.001109
3225.000000	-0.001088
3224.000000	-0.001069
3223.000000	-0.001059
3222.000000	-0.001053
3221.000000	-0.001045
3220.000000	-0.001040
3219.000000	-0.001044
3218.000000	-0.001054
3217.000000	-0.001058
3216.000000	-0.001045
3215.000000	-0.001011
3214.000000	-0.000957
3213.000000	-0.000900
3212.000000	-0.000859
3211.000000	-0.000846
3210.000000	-0.000849
3209.000000	-0.000849
3208.000000	-0.000834
3207.000000	-0.000807
3206.000000	-0.000781
3205.000000	-0.000760
3204.000000	-0.000744
3203.000000	-0.000735
3202.000000	-0.000734
3201.000000	-0.000742
3200.000000	-0.000749
3199.000000	-0.000751
3198.000000	-0.000742
3197.000000	-0.000727
3196.000000	-0.000710
3195.000000	-0.000698
3194.000000	-0.000695
3193.000000	-0.000704
3192.000000	-0.000727
3191.000000	-0.000763
3190.000000	-0.000802
3189.000000	-0.000825
3188.000000	-0.000821
3187.000000	-0.000798
3186.000000	-0.000772
3185.000000	-0.000760
3184.000000	-0.000764
3183.000000	-0.000777
3182.000000	-0.000786
3181.000000	-0.000777
3180.000000	-0.000741
3179.000000	-0.000690
3178.000000	-0.000649
3177.000000	-0.000636
3176.000000	-0.000638
3175.000000	-0.000627
3174.000000	-0.000585
3173.000000	-0.000517
3172.000000	-0.000431
3171.000000	-0.000336
3170.000000	-0.000236
3169.000000	-0.000137
3168.000000	-0.000044
3167.000000	0.000044
3166.000000	0.000121
3165.000000	0.000174
3164.000000	0.000182
3163.000000	0.000134
3162.000000	0.000043
3161.000000	-0.000062
3160.000000	-0.000152
3159.000000	-0.000215
3158.000000	-0.000256
3157.000000	-0.000296
3156.000000	-0.000349
3155.000000	-0.000418
3154.000000	-0.000491
3153.000000	-0.000554
3152.000000	-0.000594
3151.000000	-0.000607
3150.000000	-0.000600
3149.000000	-0.000586
3148.000000	-0.000577
3147.000000	-0.000576
3146.000000	-0.000577
3145.000000	-0.000573
3144.000000	-0.000564
3143.000000	-0.000554
3142.000000	-0.000549
3141.000000	-0.000548
3140.000000	-0.000546
3139.000000	-0.000540
3138.000000	-0.000533
3137.000000	-0.000530
3136.000000	-0.000528
3135.000000	-0.000521
3134.000000	-0.000507
3133.000000	-0.000491
3132.000000	-0.000477
3131.000000	-0.000462
3130.000000	-0.000447
3129.000000	-0.000435
3128.000000	-0.000432
3127.000000	-0.000435
3126.000000	-0.000436
3125.000000	-0.000432
3124.000000	-0.000428
3123.000000	-0.000430
3122.000000	-0.000443
3121.000000	-0.000456
3120.000000	-0.000454
3119.000000	-0.000430
3118.000000	-0.000391
3117.000000	-0.000358
3116.000000	-0.000345
3115.000000	-0.000346
3114.000000	-0.000349
3113.000000	-0.000349
3112.000000	-0.000350
3111.000000	-0.000355
3110.000000	-0.000354
3109.000000	-0.000336
3108.000000	-0.000303
3107.000000	-0.000273
3106.000000	-0.000266
3105.000000	-0.000283
3104.000000	-0.000306
3103.000000	-0.000315
3102.000000	-0.000308
3101.000000	-0.000303
3100.000000	-0.000314
3099.000000	-0.000333
3098.000000	-0.000340
3097.000000	-0.000322
3096.000000	-0.000285
3095.000000	-0.000245
3094.000000	-0.000218
3093.000000	-0.000204
3092.000000	-0.000199
3091.000000	-0.000196
3090.000000	-0.000190
3089.000000	-0.000176
3088.000000	-0.000154
3087.000000	-0.000131
3086.000000	-0.000123
3085.000000	-0.000134
3084.000000	-0.000152
3083.000000	-0.000160
3082.000000	-0.000148
3081.000000	-0.000127
3080.000000	-0.000112
3079.000000	-0.000111
3078.000000	-0.000119
3077.000000	-0.000123
3076.000000	-0.000115
3075.000000	-0.000097
3074.000000	-0.000079
3073.000000	-0.000070
3072.000000	-0.000070
3071.000000	-0.000072
3070.000000	-0.000072
3069.000000	-0.000069
3068.000000	-0.000061
3067.000000	-0.000046
3066.000000	-0.000026
3065.000000	-0.000006
3064.000000	0.000013
3063.000000	0.000030
3062.000000	0.000045
3061.000000	0.000055
3060.000000	0.000064
3059.000000	0.000080
3058.000000	0.000099
3057.000000	0.000107
3056.000000	0.000094
3055.000000	0.000069
3054.000000	0.000055
3053.000000	0.000062
3052.000000	0.000081
3051.000000	0.000096
3050.000000	0.000104
3049.000000	0.000109
3048.000000	0.000116
3047.000000	0.000126
3046.000000	0.000138
3045.000000	0.000151
3044.000000	0.000163
3043.000000	0.000170
3042.000000	0.000169
3041.000000	0.000165
3040.000000	0.000168
3039.000000	0.000186
3038.000000	0.000216
3037.000000	0.000249
3036.000000	0.000275
3035.000000	0.000294
3034.000000	0.000305
3033.000000	0.000308
3032.000000	0.000308
3031.000000	0.000315
3030.000000	0.000334
3029.000000	0.000360
3028.000000	0.000382
3027.000000	0.000400
3026.000000	0.000417
3025.000000	0.000439
3024.000000	0.000471
3023.000000	0.000510
3022.000000	0.000543
3021.000000	0.000558
3020.000000	0.000557
3019.000000	0.000565
3018.000000	0.000600
3017.000000	0.000656
3016.000000	0.000715
3015.000000	0.000769
3014.000000	0.000829
3013.000000	0.000897
3012.000000	0.000963
3011.000000	0.001018
3010.000000	0.001069
3009.000000	0.001129
3008.000000	0.001204
3007.000000	0.001287
3006.000000	0.001368
3005.000000	0.001432
3004.000000	0.001475
3003.000000	0.001506
3002.000000	0.001547
3001.000000	0.001607
3000.000000	0.001670
2999.000000	0.001720
2998.000000	0.001753
2997.000000	0.001780
2996.000000	0.001808
2995.000000	0.001833
2994.000000	0.001854
2993.000000	0.001877
2992.000000	0.001905
2991.000000	0.001941
2990.000000	0.001989
2989.000000	0.002058
2988.000000	0.002150
2987.000000	0.002257
2986.000000	0.002367
2985.000000	0.002479
2984.000000	0.002600
2983.000000	0.002731
2982.000000	0.002869
2981.000000	0.003009
2980.000000	0.003151
2979.000000	0.003297
2978.000000	0.003446
2977.000000	0.003593
2976.000000	0.003731
2975.000000	0.003859
2974.000000	0.003975
2973.000000	0.004076
2972.000000	0.004162
2971.000000	0.004230
2970.000000	0.004279
2969.000000	0.004299
2968.000000	0.004278
2967.000000	0.004205
2966.000000	0.004087
2965.000000	0.003941
2964.000000	0.003781
2963.000000	0.003613
2962.000000	0.003433
2961.000000	0.003251
2960.000000	0.003089
2959.000000	0.002965
2958.000000	0.002880
2957.000000	0.002813
2956.000000	0.002751
2955.000000	0.002696
2954.000000	0.002655
2953.000000	0.002625
2952.000000	0.002597
2951.000000	0.002577
2950.000000	0.002581
2949.000000	0.002625
2948.000000	0.002704
2947.000000	0.002806
2946.000000	0.002915
2945.000000	0.003024
2944.000000	0.003129
2943.000000	0.003231
2942.000000	0.003329
2941.000000	0.003412
2940.000000	0.003468
2939.000000	0.003494
2938.000000	0.003499
2937.000000	0.003487
2936.000000	0.003459
2935.000000	0.003408
2934.000000	0.003341
2933.000000	0.003272
2932.000000	0.003213
2931.000000	0.003161
2930.000000	0.003107
2929.000000	0.003042
2928.000000	0.002965
2927.000000	0.002874
2926.000000	0.002770
2925.000000	0.002654
2924.000000	0.002537
2923.000000	0.002428
2922.000000	0.002333
2921.000000	0.002252
2920.000000	0.002182
2919.000000	0.002124
2918.000000	0.002074
2917.000000	0.002018
2916.000000	0.001946
2915.000000	0.001860
2914.000000	0.001775
2913.000000	0.001705
2912.000000	0.001651
2911.000000	0.001607
2910.000000	0.001565
2909.000000	0.001518
2908.000000	0.001462
2907.000000	0.001402
2906.000000	0.001346
2905.000000	0.001304
2904.000000	0.001276
2903.000000	0.001256
2902.000000	0.001234
2901.000000	0.001200
2900.000000	0.001157
2899.000000	0.001119
2898.000000	0.001098
2897.000000	0.001093
2896.000000	0.001092
2895.000000	0.001087
2894.000000	0.001089
2893.000000	0.001108
2892.000000	0.001147
2891.000000	0.001199
2890.000000	0.001259
2889.000000	0.001334
2888.000000	0.001426
2887.000000	0.001533
2886.000000	0.001654
2885.000000	0.001786
2884.000000	0.001925
2883.000000	0.002051
2882.000000	0.002141
2881.000000	0.002182
2880.000000	0.002173
2879.000000	0.002125
2878.000000	0.002044
2877.000000	0.001934
2876.000000	0.001806
2875.000000	0.001674
2874.000000	0.001548
2873.000000	0.001431
2872.000000	0.001322
2871.000000	0.001228
2870.000000	0.001149
2869.000000	0.001075
2868.000000	0.000986
2867.000000	0.000873
2866.000000	0.000748
2865.000000	0.000625
2864.000000	0.000514
2863.000000	0.000417
2862.000000	0.000339
2861.000000	0.000286
2860.000000	0.000253
2859.000000	0.000226
2858.000000	0.000189
2857.000000	0.000140
2856.000000	0.000085
2855.000000	0.000032
2854.000000	-0.000015
2853.000000	-0.000057
2852.000000	-0.000090
2851.000000	-0.000104
2850.000000	-0.000095
2849.000000	-0.000074
2848.000000	-0.000064
2847.000000	-0.000077
2846.000000	-0.000104
2845.000000	-0.000126
2844.000000	-0.000134
2843.000000	-0.000142
2842.000000	-0.000169
2841.000000	-0.000219
2840.000000	-0.000280
2839.000000	-0.000334
2838.000000	-0.000369
2837.000000	-0.000381
2836.000000	-0.000375
2835.000000	-0.000359
2834.000000	-0.000345
2833.000000	-0.000343
2832.000000	-0.000359
2831.000000	-0.000388
2830.000000	-0.000424
2829.000000	-0.000460
2828.000000	-0.000491
2827.000000	-0.000514
2826.000000	-0.000528
2825.000000	-0.000533
2824.000000	-0.000532
2823.000000	-0.000529
2822.000000	-0.000526
2821.000000	-0.000528
2820.000000	-0.000541
2819.000000	-0.000566
2818.000000	-0.000592
2817.000000	-0.000608
2816.000000	-0.000611
2815.000000	-0.000608
2814.000000	-0.000604
2813.000000	-0.000599
2812.000000	-0.000594
2811.000000	-0.000596
2810.000000	-0.000615
2809.000000	-0.000643
2808.000000	-0.000661
2807.000000	-0.000657
2806.000000	-0.000637
2805.000000	-0.000616
2804.000000	-0.000606
2803.000000	-0.000610
2802.000000	-0.000628
2801.000000	-0.000656
2800.000000	-0.000683
2799.000000	-0.000700
2798.000000	-0.000702
2797.000000	-0.000696
2796.000000	-0.000691
2795.000000	-0.000691
2794.000000	-0.000694
2793.000000	-0.000696
2792.000000	-0.000697
2791.000000	-0.000700
2790.000000	-0.000708
2789.000000	-0.000722
2788.000000	-0.000736
2787.000000	-0.000747
2786.000000	-0.000751
2785.000000	-0.000749
2784.000000	-0.000742
2783.000000	-0.000730
2782.000000	-0.000717
2781.000000	-0.000708
2780.000000	-0.000705
2779.000000	-0.000704
2778.000000	-0.000699
2777.000000	-0.000689
2776.000000	-0.000680
2775.000000	-0.000681
2774.000000	-0.000700
2773.000000	-0.000727
2772.000000	-0.000741
2771.000000	-0.000730
2770.000000	-0.000703
2769.000000	-0.000688
2768.000000	-0.000698
2767.000000	-0.000724
2766.000000	-0.000740
2765.000000	-0.000736
2764.000000	-0.000721
2763.000000	-0.000703
2762.000000	-0.000686
2761.000000	-0.000672
2760.000000	-0.000663
2759.000000	-0.000660
2758.000000	-0.000661
2757.000000	-0.000656
2756.000000	-0.000637
2755.000000	-0.000604
2754.000000	-0.000572
2753.000000	-0.000554
2752.000000	-0.000552
2751.000000	-0.000554
2750.000000	-0.000548
2749.000000	-0.000538
2748.000000	-0.000534
2747.000000	-0.000540
2746.000000	-0.000551
2745.000000	-0.000564
2744.000000	-0.000575
2743.000000	-0.000576
2742.000000	-0.000564
2741.000000	-0.000547
2740.000000	-0.000541
2739.000000	-0.000549
2738.000000	-0.000558
2737.000000	-0.000558
2736.000000	-0.000548
2735.000000	-0.000534
2734.000000	-0.000524
2733.000000	-0.000523
2732.000000	-0.000526
2731.000000	-0.000521
2730.000000	-0.000498
2729.000000	-0.000463
2728.000000	-0.000435
2727.000000	-0.000432
2726.000000	-0.000455
2725.000000	-0.000492
2724.000000	-0.000527
2723.000000	-0.000548
2722.000000	-0.000543
2721.000000	-0.000515
2720.000000	-0.000476
2719.000000	-0.000440
2718.000000	-0.000418
2717.000000	-0.000412
2716.000000	-0.000418
2715.000000	-0.000428
2714.000000	-0.000434
2713.000000	-0.000437
2712.000000	-0.000441
2711.000000	-0.000443
2710.000000	-0.000438
2709.000000	-0.000426
2708.000000	-0.000416
2707.000000	-0.000407
2706.000000	-0.000395
2705.000000	-0.000376
2704.000000	-0.000360
2703.000000	-0.000356
2702.000000	-0.000356
2701.000000	-0.000346
2700.000000	-0.000322
2699.000000	-0.000290
2698.000000	-0.000256
2697.000000	-0.000231
2696.000000	-0.000223
2695.000000	-0.000232
2694.000000	-0.000244
2693.000000	-0.000243
2692.000000	-0.000229
2691.000000	-0.000212
2690.000000	-0.000196
2689.000000	-0.000180
2688.000000	-0.000163
2687.000000	-0.000149
2686.000000	-0.000137
2685.000000	-0.000123
2684.000000	-0.000107
2683.000000	-0.000100
2682.000000	-0.000104
2681.000000	-0.000112
2680.000000	-0.000113
2679.000000	-0.000105
2678.000000	-0.000097
2677.000000	-0.000094
2676.000000	-0.000097
2675.000000	-0.000102
2674.000000	-0.000103
2673.000000	-0.000098
2672.000000	-0.000088
2671.000000	-0.000079
2670.000000	-0.000080
2669.000000	-0.000091
2668.000000	-0.000104
2667.000000	-0.000105
2666.000000	-0.000094
2665.000000	-0.000086
2664.000000	-0.000090
2663.000000	-0.000102
2662.000000	-0.000106
2661.000000	-0.000100
2660.000000	-0.000092
2659.000000	-0.000093
2658.000000	-0.000104
2657.000000	-0.000119
2656.000000	-0.000136
2655.000000	-0.000153
2654.000000	-0.000162
2653.000000	-0.000157
2652.000000	-0.000144
2651.000000	-0.000137
2650.000000	-0.000139
2649.000000	-0.000145
2648.000000	-0.000151
2647.000000	-0.000158
2646.000000	-0.000165
2645.000000	-0.000167
2644.000000	-0.000164
2643.000000	-0.000161
2642.000000	-0.000163
2641.000000	-0.000168
2640.000000	-0.000171
2639.000000	-0.000164
2638.000000	-0.000142
2637.000000	-0.000105
2636.000000	-0.000061
2635.000000	-0.000020
2634.000000	0.000018
2633.000000	0.000058
2632.000000	0.000103
2631.000000	0.000149
2630.000000	0.000184
2629.000000	0.000201
2628.000000	0.000199
2627.000000	0.000183
2626.000000	0.000160
2625.000000	0.000134
2624.000000	0.000107
2623.000000	0.000077
2622.000000	0.000044
2621.000000	0.000007
2620.000000	-0.000035
2619.000000	-0.000084
2618.000000	-0.000134
2617.000000	-0.000179
2616.000000	-0.000212
2615.000000	-0.000233
2614.000000	-0.000243
2613.000000	-0.000243
2612.000000	-0.000237
2611.000000	-0.000233
2610.000000	-0.000238
2609.000000	-0.000251
2608.000000	-0.000266
2607.000000	-0.000278
2606.000000	-0.000289
2605.000000	-0.000305
2604.000000	-0.000327
2603.000000	-0.000349
2602.000000	-0.000364
2601.000000	-0.000373
2600.000000	-0.000375
2599.000000	-0.000368
2598.000000	-0.000354
2597.000000	-0.000344
2596.000000	-0.000352
2595.000000	-0.000379
2594.000000	-0.000411
2593.000000	-0.000432
2592.000000	-0.000444
2591.000000	-0.000452
2590.000000	-0.000455
2589.000000	-0.000447
2588.000000	-0.000437
2587.000000	-0.000439
2586.000000	-0.000462
2585.000000	-0.000493
2584.000000	-0.000514
2583.000000	-0.000514
2582.000000	-0.000494
2581.000000	-0.000465
2580.000000	-0.000435
2579.000000	-0.000414
2578.000000	-0.000410
2577.000000	-0.000430
2576.000000	-0.000469
2575.000000	-0.000513
2574.000000	-0.000545
2573.000000	-0.000551
2572.000000	-0.000536
2571.000000	-0.000511
2570.000000	-0.000492
2569.000000	-0.000489
2568.000000	-0.000500
2567.000000	-0.000516
2566.000000	-0.000524
2565.000000	-0.000525
2564.000000	-0.000532
2563.000000	-0.000553
2562.000000	-0.000579
2561.000000	-0.000590
2560.000000	-0.000581
2559.000000	-0.000564
2558.000000	-0.000557
2557.000000	-0.000564
2556.000000	-0.000581
2555.000000	-0.000600
2554.000000	-0.000618
2553.000000	-0.000631
2552.000000	-0.000634
2551.000000	-0.000627
2550.000000	-0.000616
2549.000000	-0.000615
2548.000000	-0.000627
2547.000000	-0.000646
2546.000000	-0.000660
2545.000000	-0.000668
2544.000000	-0.000674
2543.000000	-0.000687
2542.000000	-0.000703
2541.000000	-0.000716
2540.000000	-0.000719
2539.000000	-0.000714
2538.000000	-0.000702
2537.000000	-0.000686
2536.000000	-0.000670
2535.000000	-0.000657
2534.000000	-0.000656
2533.000000	-0.000668
2532.000000	-0.000688
2531.000000	-0.000702
2530.000000	-0.000700
2529.000000	-0.000682
2528.000000	-0.000660
2527.000000	-0.000648
2526.000000	-0.000649
2525.000000	-0.000657
2524.000000	-0.000663
2523.000000	-0.000667
2522.000000	-0.000674
2521.000000	-0.000688
2520.000000	-0.000706
2519.000000	-0.000718
2518.000000	-0.000724
2517.000000	-0.000730
2516.000000	-0.000738
2515.000000	-0.000741
2514.000000	-0.000729
2513.000000	-0.000709
2512.000000	-0.000695
2511.000000	-0.000693
2510.000000	-0.000693
2509.000000	-0.000685
2508.000000	-0.000672
2507.000000	-0.000662
2506.000000	-0.000662
2505.000000	-0.000672
2504.000000	-0.000690
2503.000000	-0.000709
2502.000000	-0.000720
2501.000000	-0.000722
2500.000000	-0.000723
2499.000000	-0.000723
2498.000000	-0.000716
2497.000000	-0.000700
2496.000000	-0.000681
2495.000000	-0.000669
2494.000000	-0.000664
2493.000000	-0.000669
2492.000000	-0.000684
2491.000000	-0.000701
2490.000000	-0.000705
2489.000000	-0.000691
2488.000000	-0.000674
2487.000000	-0.000670
2486.000000	-0.000679
2485.000000	-0.000691
2484.000000	-0.000696
2483.000000	-0.000695
2482.000000	-0.000690
2481.000000	-0.000687
2480.000000	-0.000688
2479.000000	-0.000690
2478.000000	-0.000685
2477.000000	-0.000672
2476.000000	-0.000663
2475.000000	-0.000663
2474.000000	-0.000670
2473.000000	-0.000671
2472.000000	-0.000666
2471.000000	-0.000660
2470.000000	-0.000655
2469.000000	-0.000653
2468.000000	-0.000651
2467.000000	-0.000650
2466.000000	-0.000643
2465.000000	-0.000632
2464.000000	-0.000622
2463.000000	-0.000621
2462.000000	-0.000630
2461.000000	-0.000644
2460.000000	-0.000661
2459.000000	-0.000678
2458.000000	-0.000689
2457.000000	-0.000690
2456.000000	-0.000677
2455.000000	-0.000650
2454.000000	-0.000611
2453.000000	-0.000573
2452.000000	-0.000552
2451.000000	-0.000559
2450.000000	-0.000586
2449.000000	-0.000615
2448.000000	-0.000626
2447.000000	-0.000616
2446.000000	-0.000593
2445.000000	-0.000573
2444.000000	-0.000570
2443.000000	-0.000580
2442.000000	-0.000589
2441.000000	-0.000592
2440.000000	-0.000596
2439.000000	-0.000598
2438.000000	-0.000586
2437.000000	-0.000555
2436.000000	-0.000516
2435.000000	-0.000486
2434.000000	-0.000474
2433.000000	-0.000477
2432.000000	-0.000489
2431.000000	-0.000498
2430.000000	-0.000496
2429.000000	-0.000483
2428.000000	-0.000474
2427.000000	-0.000473
2426.000000	-0.000471
2425.000000	-0.000460
2424.000000	-0.000446
2423.000000	-0.000438
2422.000000	-0.000429
2421.000000	-0.000409
2420.000000	-0.000380
2419.000000	-0.000351
2418.000000	-0.000321
2417.000000	-0.000288
2416.000000	-0.000258
2415.000000	-0.000240
2414.000000	-0.000236
2413.000000	-0.000242
2412.000000	-0.000250
2411.000000	-0.000255
2410.000000	-0.000248
2409.000000	-0.000232
2408.000000	-0.000227
2407.000000	-0.000245
2406.000000	-0.000283
2405.000000	-0.000327
2404.000000	-0.000366
2403.000000	-0.000392
2402.000000	-0.000400
2401.000000	-0.000398
2400.000000	-0.000401
2399.000000	-0.000417
2398.000000	-0.000431
2397.000000	-0.000432
2396.000000	-0.000426
2395.000000	-0.000422
2394.000000	-0.000425
2393.000000	-0.000429
2392.000000	-0.000427
2391.000000	-0.000409
2390.000000	-0.000357
2389.000000	-0.000269
2388.000000	-0.000154
2387.000000	-0.000011
2386.000000	0.000186
2385.000000	0.000454
2384.000000	0.000787
2383.000000	0.001169
2382.000000	0.001591
2381.000000	0.002035
2380.000000	0.002456
2379.000000	0.002810
2378.000000	0.003073
2377.000000	0.003240
2376.000000	0.003314
2375.000000	0.003336
2374.000000	0.003373
2373.000000	0.003445
2372.000000	0.003525
2371.000000	0.003604
2370.000000	0.003719
2369.000000	0.003899
2368.000000	0.004133
2367.000000	0.004406
2366.000000	0.004702
2365.000000	0.005020
2364.000000	0.005356
2363.000000	0.005674
2362.000000	0.006018
2361.000000	0.006399
2360.000000	0.006711
2359.000000	0.006908
2358.000000	0.006976
2357.000000	0.006967
2356.000000	0.006927
2355.000000	0.006868
2354.000000	0.006909
2353.000000	0.007204
2352.000000	0.007814
2351.000000	0.008422
2350.000000	0.008610
2349.000000	0.008369
2348.000000	0.008091
2347.000000	0.008450
2346.000000	0.009751
2345.000000	0.011720
2344.000000	0.013737
2343.000000	0.015203
2342.000000	0.015873
2341.000000	0.015599
2340.000000	0.014564
2339.000000	0.013161
2338.000000	0.011757
2337.000000	0.010539
2336.000000	0.009613
2335.000000	0.009015
2334.000000	0.008704
2333.000000	0.008581
2332.000000	0.008623
2331.000000	0.008731
2330.000000	0.008693
2329.000000	0.008480
2328.000000	0.008118
2327.000000	0.007799
2326.000000	0.007537
2325.000000	0.007367
2324.000000	0.007293
2323.000000	0.007241
2322.000000	0.007167
2321.000000	0.006995
2320.000000	0.006762
2319.000000	0.006450
2318.000000	0.006089
2317.000000	0.005740
2316.000000	0.005494
2315.000000	0.005381
2314.000000	0.005322
2313.000000	0.005240
2312.000000	0.005090
2311.000000	0.004903
2310.000000	0.004676
2309.000000	0.004446
2308.000000	0.004221
2307.000000	0.004014
2306.000000	0.003795
2305.000000	0.003562
2304.000000	0.003336
2303.000000	0.003150
2302.000000	0.003002
2301.000000	0.002884
2300.000000	0.002780
2299.000000	0.002689
2298.000000	0.002597
2297.000000	0.002509
2296.000000	0.002416
2295.000000	0.002322
2294.000000	0.002215
2293.000000	0.002101
2292.000000	0.001974
2291.000000	0.001832
2290.000000	0.001670
2289.000000	0.001502
2288.000000	0.001340
2287.000000	0.001179
2286.000000	0.001002
2285.000000	0.000815
2284.000000	0.000645
2283.000000	0.000517
2282.000000	0.000433
2281.000000	0.000382
2280.000000	0.000354
2279.000000	0.000338
2278.000000	0.000325
2277.000000	0.000310
2276.000000	0.000291
2275.000000	0.000268
2274.000000	0.000241
2273.000000	0.000219
2272.000000	0.000206
2271.000000	0.000199
2270.000000	0.000191
2269.000000	0.000184
2268.000000	0.000196
2267.000000	0.000231
2266.000000	0.000281
2265.000000	0.000336
2264.000000	0.000395
2263.000000	0.000467
2262.000000	0.000549
2261.000000	0.000626
2260.000000	0.000662
2259.000000	0.000591
2258.000000	0.000343
2257.000000	-0.000092
2256.000000	-0.000594
2255.000000	-0.000921
2254.000000	-0.000829
2253.000000	-0.000250
2252.000000	0.000638
2251.000000	0.001520
2250.000000	0.002144
2249.000000	0.002438
2248.000000	0.002477
2247.000000	0.002364
2246.000000	0.002165
2245.000000	0.001915
2244.000000	0.001642
2243.000000	0.001365
2242.000000	0.001093
2241.000000	0.000834
2240.000000	0.000593
2239.000000	0.000375
2238.000000	0.000182
2237.000000	0.000019
2236.000000	-0.000105
2235.000000	-0.000197
2234.000000	-0.000273
2233.000000	-0.000347
2232.000000	-0.000413
2231.000000	-0.000456
2230.000000	-0.000472
2229.000000	-0.000468
2228.000000	-0.000460
2227.000000	-0.000458
2226.000000	-0.000461
2225.000000	-0.000462
2224.000000	-0.000461
2223.000000	-0.000466
2222.000000	-0.000488
2221.000000	-0.000519
2220.000000	-0.000544
2219.000000	-0.000559
2218.000000	-0.000570
2217.000000	-0.000581
2216.000000	-0.000588
2215.000000	-0.000592
2214.000000	-0.000600
2213.000000	-0.000614
2212.000000	-0.000627
2211.000000	-0.000635
2210.000000	-0.000638
2209.000000	-0.000631
2208.000000	-0.000612
2207.000000	-0.000583
2206.000000	-0.000556
2205.000000	-0.000540
2204.000000	-0.000527
2203.000000	-0.000509
2202.000000	-0.000490
2201.000000	-0.000481
2200.000000	-0.000487
2199.000000	-0.000506
2198.000000	-0.000532
2197.000000	-0.000566
2196.000000	-0.000612
2195.000000	-0.000666
2194.000000	-0.000714
2193.000000	-0.000739
2192.000000	-0.000738
2191.000000	-0.000725
2190.000000	-0.000716
2189.000000	-0.000711
2188.000000	-0.000704
2187.000000	-0.000698
2186.000000	-0.000697
2185.000000	-0.000698
2184.000000	-0.000699
2183.000000	-0.000702
2182.000000	-0.000712
2181.000000	-0.000721
2180.000000	-0.000719
2179.000000	-0.000712
2178.000000	-0.000716
2177.000000	-0.000738
2176.000000	-0.000762
2175.000000	-0.000769
2174.000000	-0.000757
2173.000000	-0.000740
2172.000000	-0.000735
2171.000000	-0.000745
2170.000000	-0.000758
2169.000000	-0.000757
2168.000000	-0.000739
2167.000000	-0.000722
2166.000000	-0.000725
2165.000000	-0.000741
2164.000000	-0.000750
2163.000000	-0.000740
2162.000000	-0.000723
2161.000000	-0.000709
2160.000000	-0.000700
2159.000000	-0.000695
2158.000000	-0.000694
2157.000000	-0.000696
2156.000000	-0.000693
2155.000000	-0.000686
2154.000000	-0.000686
2153.000000	-0.000697
2152.000000	-0.000709
2151.000000	-0.000710
2150.000000	-0.000701
2149.000000	-0.000693
2148.000000	-0.000692
2147.000000	-0.000693
2146.000000	-0.000692
2145.000000	-0.000687
2144.000000	-0.000678
2143.000000	-0.000666
2142.000000	-0.000650
2141.000000	-0.000635
2140.000000	-0.000622
2139.000000	-0.000618
2138.000000	-0.000622
2137.000000	-0.000629
2136.000000	-0.000632
2135.000000	-0.000630
2134.000000	-0.000626
2133.000000	-0.000624
2132.000000	-0.000622
2131.000000	-0.000619
2130.000000	-0.000616
2129.000000	-0.000612
2128.000000	-0.000607
2127.000000	-0.000606
2126.000000	-0.000616
2125.000000	-0.000631
2124.000000	-0.000642
2123.000000	-0.000642
2122.000000	-0.000634
2121.000000	-0.000628
2120.000000	-0.000631
2119.000000	-0.000645
2118.000000	-0.000666
2117.000000	-0.000684
2116.000000	-0.000691
2115.000000	-0.000688
2114.000000	-0.000687
2113.000000	-0.000694
2112.000000	-0.000703
2111.000000	-0.000701
2110.000000	-0.000681
2109.000000	-0.000652
2108.000000	-0.000627
2107.000000	-0.000617
2106.000000	-0.000623
2105.000000	-0.000633
2104.000000	-0.000635
2103.000000	-0.000631
2102.000000	-0.000629
2101.000000	-0.000634
2100.000000	-0.000637
2099.000000	-0.000633
2098.000000	-0.000628
2097.000000	-0.000634
2096.000000	-0.000649
2095.000000	-0.000661
2094.000000	-0.000663
2093.000000	-0.000660
2092.000000	-0.000652
2091.000000	-0.000635
2090.000000	-0.000612
2089.000000	-0.000599
2088.000000	-0.000611
2087.000000	-0.000639
2086.000000	-0.000656
2085.000000	-0.000643
2084.000000	-0.000613
2083.000000	-0.000593
2082.000000	-0.000597
2081.000000	-0.000608
2080.000000	-0.000608
2079.000000	-0.000589
2078.000000	-0.000561
2077.000000	-0.000540
2076.000000	-0.000533
2075.000000	-0.000539
2074.000000	-0.000547
2073.000000	-0.000548
2072.000000	-0.000537
2071.000000	-0.000521
2070.000000	-0.000505
2069.000000	-0.000497
2068.000000	-0.000498
2067.000000	-0.000510
2066.000000	-0.000526
2065.000000	-0.000533
2064.000000	-0.000528
2063.000000	-0.000516
2062.000000	-0.000508
2061.000000	-0.000504
2060.000000	-0.000497
2059.000000	-0.000488
2058.000000	-0.000482
2057.000000	-0.000482
2056.000000	-0.000494
2055.000000	-0.000517
2054.000000	-0.000542
2053.000000	-0.000553
2052.000000	-0.000546
2051.000000	-0.000532
2050.000000	-0.000527
2049.000000	-0.000532
2048.000000	-0.000534
2047.000000	-0.000528
2046.000000	-0.000521
2045.000000	-0.000519
2044.000000	-0.000524
2043.000000	-0.000530
2042.000000	-0.000538
2041.000000	-0.000548
2040.000000	-0.000553
2039.000000	-0.000547
2038.000000	-0.000526
2037.000000	-0.000496
2036.000000	-0.000472
2035.000000	-0.000466
2034.000000	-0.000480
2033.000000	-0.000505
2032.000000	-0.000528
2031.000000	-0.000544
2030.000000	-0.000549
2029.000000	-0.000543
2028.000000	-0.000528
2027.000000	-0.000519
2026.000000	-0.000524
2025.000000	-0.000542
2024.000000	-0.000561
2023.000000	-0.000573
2022.000000	-0.000578
2021.000000	-0.000577
2020.000000	-0.000567
2019.000000	-0.000549
2018.000000	-0.000527
2017.000000	-0.000510
2016.000000	-0.000502
2015.000000	-0.000499
2014.000000	-0.000495
2013.000000	-0.000483
2012.000000	-0.000465
2011.000000	-0.000446
2010.000000	-0.000434
2009.000000	-0.000426
2008.000000	-0.000417
2007.000000	-0.000406
2006.000000	-0.000400
2005.000000	-0.000400
2004.000000	-0.000402
2003.000000	-0.000401
2002.000000	-0.000398
2001.000000	-0.000394
2000.000000	-0.000391
1999.000000	-0.000392
1998.000000	-0.000396
1997.000000	-0.000399
1996.000000	-0.000398
1995.000000	-0.000399
1994.000000	-0.000412
1993.000000	-0.000431
1992.000000	-0.000442
1991.000000	-0.000434
1990.000000	-0.000411
1989.000000	-0.000387
1988.000000	-0.000376
1987.000000	-0.000377
1986.000000	-0.000382
1985.000000	-0.000389
1984.000000	-0.000402
1983.000000	-0.000421
1982.000000	-0.000434
1981.000000	-0.000421
1980.000000	-0.000386
1979.000000	-0.000352
1978.000000	-0.000338
1977.000000	-0.000339
1976.000000	-0.000341
1975.000000	-0.000344
1974.000000	-0.000354
1973.000000	-0.000369
1972.000000	-0.000383
1971.000000	-0.000391
1970.000000	-0.000395
1969.000000	-0.000387
1968.000000	-0.000366
1967.000000	-0.000341
1966.000000	-0.000328
1965.000000	-0.000328
1964.000000	-0.000331
1963.000000	-0.000329
1962.000000	-0.000322
1961.000000	-0.000311
1960.000000	-0.000298
1959.000000	-0.000286
1958.000000	-0.000284
1957.000000	-0.000297
1956.000000	-0.000319
1955.000000	-0.000331
1954.000000	-0.000319
1953.000000	-0.000286
1952.000000	-0.000256
1951.000000	-0.000247
1950.000000	-0.000262
1949.000000	-0.000282
1948.000000	-0.000290
1947.000000	-0.000284
1946.000000	-0.000275
1945.000000	-0.000271
1944.000000	-0.000269
1943.000000	-0.000270
1942.000000	-0.000277
1941.000000	-0.000291
1940.000000	-0.000306
1939.000000	-0.000313
1938.000000	-0.000309
1937.000000	-0.000298
1936.000000	-0.000287
1935.000000	-0.000278
1934.000000	-0.000267
1933.000000	-0.000253
1932.000000	-0.000243
1931.000000	-0.000242
1930.000000	-0.000247
1929.000000	-0.000248
1928.000000	-0.000242
1927.000000	-0.000236
1926.000000	-0.000233
1925.000000	-0.000232
1924.000000	-0.000228
1923.000000	-0.000228
1922.000000	-0.000235
1921.000000	-0.000245
1920.000000	-0.000247
1919.000000	-0.000240
1918.000000	-0.000223
1917.000000	-0.000198
1916.000000	-0.000167
1915.000000	-0.000146
1914.000000	-0.000149
1913.000000	-0.000176
1912.000000	-0.000206
1911.000000	-0.000223
1910.000000	-0.000225
1909.000000	-0.000218
1908.000000	-0.000202
1907.000000	-0.000179
1906.000000	-0.000157
1905.000000	-0.000147
1904.000000	-0.000153
1903.000000	-0.000171
1902.000000	-0.000195
1901.000000	-0.000211
1900.000000	-0.000211
1899.000000	-0.000199
1898.000000	-0.000183
1897.000000	-0.000157
1896.000000	-0.000117
1895.000000	-0.000080
1894.000000	-0.000074
1893.000000	-0.000108
1892.000000	-0.000157
1891.000000	-0.000186
1890.000000	-0.000183
1889.000000	-0.000155
1888.000000	-0.000122
1887.000000	-0.000101
1886.000000	-0.000096
1885.000000	-0.000103
1884.000000	-0.000107
1883.000000	-0.000106
1882.000000	-0.000108
1881.000000	-0.000112
1880.000000	-0.000110
1879.000000	-0.000101
1878.000000	-0.000093
1877.000000	-0.000087
1876.000000	-0.000079
1875.000000	-0.000071
1874.000000	-0.000076
1873.000000	-0.000097
1872.000000	-0.000122
1871.000000	-0.000135
1870.000000	-0.000137
1869.000000	-0.000134
1868.000000	-0.000127
1867.000000	-0.000114
1866.000000	-0.000106
1865.000000	-0.000110
1864.000000	-0.000117
1863.000000	-0.000113
1862.000000	-0.000101
1861.000000	-0.000092
1860.000000	-0.000087
1859.000000	-0.000083
1858.000000	-0.000081
1857.000000	-0.000084
1856.000000	-0.000087
1855.000000	-0.000079
1854.000000	-0.000063
1853.000000	-0.000047
1852.000000	-0.000037
1851.000000	-0.000037
1850.000000	-0.000042
1849.000000	-0.000044
1848.000000	-0.000044
1847.000000	-0.000048
1846.000000	-0.000053
1845.000000	-0.000040
1844.000000	-0.000004
1843.000000	0.000030
1842.000000	0.000035
1841.000000	0.000014
1840.000000	-0.000008
1839.000000	-0.000016
1838.000000	-0.000010
1837.000000	0.000003
1836.000000	0.000015
1835.000000	0.000022
1834.000000	0.000017
1833.000000	-0.000000
1832.000000	-0.000021
1831.000000	-0.000039
1830.000000	-0.000046
1829.000000	-0.000042
1828.000000	-0.000033
1827.000000	-0.000027
1826.000000	-0.000029
1825.000000	-0.000034
1824.000000	-0.000042
1823.000000	-0.000054
1822.000000	-0.000075
1821.000000	-0.000100
1820.000000	-0.000114
1819.000000	-0.000110
1818.000000	-0.000093
1817.000000	-0.000087
1816.000000	-0.000098
1815.000000	-0.000113
1814.000000	-0.000122
1813.000000	-0.000128
1812.000000	-0.000138
1811.000000	-0.000149
1810.000000	-0.000154
1809.000000	-0.000155
1808.000000	-0.000150
1807.000000	-0.000135
1806.000000	-0.000115
1805.000000	-0.000102
1804.000000	-0.000100
1803.000000	-0.000105
1802.000000	-0.000107
1801.000000	-0.000099
1800.000000	-0.000079
1799.000000	-0.000047
1798.000000	-0.000018
1797.000000	-0.000002
1796.000000	-0.000003
1795.000000	-0.000025
1794.000000	-0.000067
1793.000000	-0.000117
1792.000000	-0.000157
1791.000000	-0.000176
1790.000000	-0.000182
1789.000000	-0.000175
1788.000000	-0.000149
1787.000000	-0.000110
1786.000000	-0.000087
1785.000000	-0.000105
1784.000000	-0.000149
1783.000000	-0.000186
1782.000000	-0.000199
1781.000000	-0.000180
1780.000000	-0.000138
1779.000000	-0.000091
1778.000000	-0.000059
1777.000000	-0.000053
1776.000000	-0.000071
1775.000000	-0.000108
1774.000000	-0.000149
1773.000000	-0.000166
1772.000000	-0.000151
1771.000000	-0.000127
1770.000000	-0.000108
1769.000000	-0.000095
1768.000000	-0.000085
1767.000000	-0.000076
1766.000000	-0.000068
1765.000000	-0.000067
1764.000000	-0.000079
1763.000000	-0.000096
1762.000000	-0.000099
1761.000000	-0.000069
1760.000000	-0.000021
1759.000000	0.000018
1758.000000	0.000028
1757.000000	0.000019
1756.000000	0.000016
1755.000000	0.000033
1754.000000	0.000066
1753.000000	0.000105
1752.000000	0.000146
1751.000000	0.000181
1750.000000	0.000208
1749.000000	0.000218
1748.000000	0.000211
1747.000000	0.000194
1746.000000	0.000190
1745.000000	0.000202
1744.000000	0.000212
1743.000000	0.000214
1742.000000	0.000229
1741.000000	0.000263
1740.000000	0.000288
1739.000000	0.000279
1738.000000	0.000253
1737.000000	0.000236
1736.000000	0.000223
1735.000000	0.000208
1734.000000	0.000201
1733.000000	0.000220
1732.000000	0.000248
1731.000000	0.000245
1730.000000	0.000202
1729.000000	0.000156
1728.000000	0.000141
1727.000000	0.000153
1726.000000	0.000180
1725.000000	0.000218
1724.000000	0.000253
1723.000000	0.000269
1722.000000	0.000267
1721.000000	0.000270
1720.000000	0.000287
1719.000000	0.000302
1718.000000	0.000290
1717.000000	0.000263
1716.000000	0.000276
1715.000000	0.000338
1714.000000	0.000404
1713.000000	0.000448
1712.000000	0.000486
1711.000000	0.000524
1710.000000	0.000553
1709.000000	0.000575
1708.000000	0.000603
1707.000000	0.000640
1706.000000	0.000679
1705.000000	0.000725
1704.000000	0.000798
1703.000000	0.000882
1702.000000	0.000936
1701.000000	0.000953
1700.000000	0.000977
1699.000000	0.001063
1698.000000	0.001178
1697.000000	0.001275
1696.000000	0.001383
1695.000000	0.001536
1694.000000	0.001708
1693.000000	0.001856
1692.000000	0.001979
1691.000000	0.002104
1690.000000	0.002252
1689.000000	0.002423
1688.000000	0.002591
1687.000000	0.002724
1686.000000	0.002807
1685.000000	0.002859
1684.000000	0.002912
1683.000000	0.002984
1682.000000	0.003075
1681.000000	0.003194
1680.000000	0.003338
1679.000000	0.003491
1678.000000	0.003629
1677.000000	0.003742
1676.000000	0.003819
1675.000000	0.003846
1674.000000	0.003843
1673.000000	0.003838
1672.000000	0.003822
1671.000000	0.003785
1670.000000	0.003753
1669.000000	0.003775
1668.000000	0.003859
1667.000000	0.003968
1666.000000	0.004090
1665.000000	0.004254
1664.000000	0.004504
1663.000000	0.004850
1662.000000	0.005240
1661.000000	0.005637
1660.000000	0.006036
1659.000000	0.006442
1658.000000	0.006852
1657.000000	0.007246
1656.000000	0.007612
1655.000000	0.008001
1654.000000	0.008646
1653.000000	0.009644
1652.000000	0.010588
1651.000000	0.011193
1650.000000	0.011583
1649.000000	0.011911
1648.000000	0.012287
1647.000000	0.012679
1646.000000	0.012947
1645.000000	0.013025
1644.000000	0.012963
1643.000000	0.012812
1642.000000	0.012598
1641.000000	0.012350
1640.000000	0.012088
1639.000000	0.011812
1638.000000	0.011506
1637.000000	0.011185
1636.000000	0.010909
1635.000000	0.010718
1634.000000	0.010582
1633.000000	0.010446
1632.000000	0.010277
1631.000000	0.010049
1630.000000	0.009731
1629.000000	0.009328
1628.000000	0.008904
1627.000000	0.008527
1626.000000	0.008198
1625.000000	0.007862
1624.000000	0.007477
1623.000000	0.007066
1622.000000	0.006695
1621.000000	0.006406
1620.000000	0.006170
1619.000000	0.005937
1618.000000	0.005683
1617.000000	0.005439
1616.000000	0.005258
1615.000000	0.005134
1614.000000	0.005019
1613.000000	0.004888
1612.000000	0.004753
1611.000000	0.004627
1610.000000	0.004498
1609.000000	0.004353
1608.000000	0.004204
1607.000000	0.004077
1606.000000	0.003985
1605.000000	0.003914
1604.000000	0.003830
1603.000000	0.003705
1602.000000	0.003543
1601.000000	0.003373
1600.000000	0.003225
1599.000000	0.003109
1598.000000	0.003016
1597.000000	0.002936
1596.000000	0.002863
1595.000000	0.002792
1594.000000	0.002716
1593.000000	0.002627
1592.000000	0.002527
1591.000000	0.002426
1590.000000	0.002331
1589.000000	0.002252
1588.000000	0.002191
1587.000000	0.002143
1586.000000	0.002100
1585.000000	0.002056
1584.000000	0.002008
1583.000000	0.001941
1582.000000	0.001862
1581.000000	0.001803
1580.000000	0.001789
1579.000000	0.001804
1578.000000	0.001814
1577.000000	0.001799
1576.000000	0.001773
1575.000000	0.001750
1574.000000	0.001732
1573.000000	0.001707
1572.000000	0.001675
1571.000000	0.001655
1570.000000	0.001666
1569.000000	0.001707
1568.000000	0.001753
1567.000000	0.001781
1566.000000	0.001781
1565.000000	0.001760
1564.000000	0.001736
1563.000000	0.001722
1562.000000	0.001716
1561.000000	0.001707
1560.000000	0.001692
1559.000000	0.001658
1558.000000	0.001618
1557.000000	0.001610
1556.000000	0.001626
1555.000000	0.001639
1554.000000	0.001658
1553.000000	0.001682
1552.000000	0.001692
1551.000000	0.001675
1550.000000	0.001646
1549.000000	0.001631
1548.000000	0.001648
1547.000000	0.001681
1546.000000	0.001705
1545.000000	0.001701
1544.000000	0.001680
1543.000000	0.001677
1542.000000	0.001713
1541.000000	0.001758
1540.000000	0.001769
1539.000000	0.001741
1538.000000	0.001715
1537.000000	0.001714
1536.000000	0.001725
1535.000000	0.001739
1534.000000	0.001759
1533.000000	0.001777
1532.000000	0.001781
1531.000000	0.001778
1530.000000	0.001765
1529.000000	0.001736
1528.000000	0.001700
1527.000000	0.001675
1526.000000	0.001676
1525.000000	0.001696
1524.000000	0.001717
1523.000000	0.001721
1522.000000	0.001699
1521.000000	0.001661
1520.000000	0.001637
1519.000000	0.001633
1518.000000	0.001635
1517.000000	0.001628
1516.000000	0.001615
1515.000000	0.001615
1514.000000	0.001633
1513.000000	0.001657
1512.000000	0.001681
1511.000000	0.001715
1510.000000	0.001755
1509.000000	0.001786
1508.000000	0.001797
1507.000000	0.001800
1506.000000	0.001803
1505.000000	0.001803
1504.000000	0.001805
1503.000000	0.001822
1502.000000	0.001861
1501.000000	0.001905
1500.000000	0.001925
1499.000000	0.001912
1498.000000	0.001892
1497.000000	0.001893
1496.000000	0.001927
1495.000000	0.001991
1494.000000	0.002062
1493.000000	0.002108
1492.000000	0.002125
1491.000000	0.002129
1490.000000	0.002142
1489.000000	0.002166
1488.000000	0.002207
1487.000000	0.002274
1486.000000	0.002337
1485.000000	0.002361
1484.000000	0.002345
1483.000000	0.002304
1482.000000	0.002265
1481.000000	0.002242
1480.000000	0.002239
1479.000000	0.002248
1478.000000	0.002262
1477.000000	0.002280
1476.000000	0.002317
1475.000000	0.002373
1474.000000	0.002415
1473.000000	0.002399
1472.000000	0.002327
1471.000000	0.002255
1470.000000	0.002218
1469.000000	0.002196
1468.000000	0.002168
1467.000000	0.002138
1466.000000	0.002112
1465.000000	0.002091
1464.000000	0.002062
1463.000000	0.002020
1462.000000	0.001963
1461.000000	0.001892
1460.000000	0.001817
1459.000000	0.001750
1458.000000	0.001681
1457.000000	0.001581
1456.000000	0.001465
1455.000000	0.001379
1454.000000	0.001325
1453.000000	0.001267
1452.000000	0.001193
1451.000000	0.001122
1450.000000	0.001070
1449.000000	0.001026
1448.000000	0.000968
1447.000000	0.000899
1446.000000	0.000838
1445.000000	0.000795
1444.000000	0.000767
1443.000000	0.000758
1442.000000	0.000778
1441.000000	0.000832
1440.000000	0.000909
1439.000000	0.000987
1438.000000	0.001050
1437.000000	0.001084
1436.000000	0.001107
1435.000000	0.001153
1434.000000	0.001230
1433.000000	0.001308
1432.000000	0.001370
1431.000000	0.001420
1430.000000	0.001480
1429.000000	0.001554
1428.000000	0.001627
1427.000000	0.001686
1426.000000	0.001728
1425.000000	0.001767
1424.000000	0.001811
1423.000000	0.001860
1422.000000	0.001908
1421.000000	0.001942
1420.000000	0.001956
1419.000000	0.001965
1418.000000	0.001992
1417.000000	0.002035
1416.000000	0.002081
1415.000000	0.002144
1414.000000	0.002251
1413.000000	0.002392
1412.000000	0.002523
1411.000000	0.002605
1410.000000	0.002651
1409.000000	0.002694
1408.000000	0.002754
1407.000000	0.002833
1406.000000	0.002928
1405.000000	0.003045
1404.000000	0.003185
1403.000000	0.003342
1402.000000	0.003502
1401.000000	0.003654
1400.000000	0.003801
1399.000000	0.003960
1398.000000	0.004153
1397.000000	0.004384
1396.000000	0.004647
1395.000000	0.004940
1394.000000	0.005265
1393.000000	0.005610
1392.000000	0.005937
1391.000000	0.006214
1390.000000	0.006439
1389.000000	0.006637
1388.000000	0.006827
1387.000000	0.006998
1386.000000	0.007123
1385.000000	0.007183
1384.000000	0.007160
1383.000000	0.007036
1382.000000	0.006804
1381.000000	0.006457
1380.000000	0.006003
1379.000000	0.005494
1378.000000	0.005037
1377.000000	0.004737
1376.000000	0.004647
1375.000000	0.004782
1374.000000	0.005126
1373.000000	0.005613
1372.000000	0.006144
1371.000000	0.006641
1370.000000	0.007063
1369.000000	0.007402
1368.000000	0.007659
1367.000000	0.007842
1366.000000	0.007962
1365.000000	0.008022
1364.000000	0.008010
1363.000000	0.007918
1362.000000	0.007763
1361.000000	0.007573
1360.000000	0.007363
1359.000000	0.007135
1358.000000	0.006905
1357.000000	0.006691
1356.000000	0.006487
1355.000000	0.006266
1354.000000	0.006022
1353.000000	0.005784
1352.000000	0.005597
1351.000000	0.005483
1350.000000	0.005425
1349.000000	0.005388
1348.000000	0.005350
1347.000000	0.005314
1346.000000	0.005294
1345.000000	0.005285
1344.000000	0.005269
1343.000000	0.005241
1342.000000	0.005228
1341.000000	0.005256
1340.000000	0.005310
1339.000000	0.005343
1338.000000	0.005337
1337.000000	0.005317
1336.000000	0.005312
1335.000000	0.005317
1334.000000	0.005309
1333.000000	0.005269
1332.000000	0.005201
1331.000000	0.005122
1330.000000	0.005048
1329.000000	0.004977
1328.000000	0.004891
1327.000000	0.004778
1326.000000	0.004650
1325.000000	0.004529
1324.000000	0.004416
1323.000000	0.004286
1322.000000	0.004123
1321.000000	0.003942
1320.000000	0.003776
1319.000000	0.003649
1318.000000	0.003554
1317.000000	0.003474
1316.000000	0.003404
1315.000000	0.003353
1314.000000	0.003327
1313.000000	0.003313
1312.000000	0.003287
1311.000000	0.003244
1310.000000	0.003201
1309.000000	0.003166
1308.000000	0.003125
1307.000000	0.003060
1306.000000	0.002982
1305.000000	0.002920
1304.000000	0.002886
1303.000000	0.002858
1302.000000	0.002805
1301.000000	0.002724
1300.000000	0.002636
1299.000000	0.002559
1298.000000	0.002486
1297.000000	0.002402
1296.000000	0.002311
1295.000000	0.002240
1294.000000	0.002206
1293.000000	0.002189
1292.000000	0.002151
1291.000000	0.002075
1290.000000	0.001978
1289.000000	0.001889
1288.000000	0.001813
1287.000000	0.001739
1286.000000	0.001664
1285.000000	0.001601
1284.000000	0.001562
1283.000000	0.001546
1282.000000	0.001527
1281.000000	0.001477
1280.000000	0.001392
1279.000000	0.001289
1278.000000	0.001190
1277.000000	0.001105
1276.000000	0.001029
1275.000000	0.000965
1274.000000	0.000915
1273.000000	0.000873
1272.000000	0.000814
1271.000000	0.000717
1270.000000	0.000587
1269.000000	0.000455
1268.000000	0.000349
1267.000000	0.000266
1266.000000	0.000175
1265.000000	0.000050
1264.000000	-0.000099
1263.000000	-0.000230
1262.000000	-0.000329
1261.000000	-0.000433
1260.000000	-0.000589
1259.000000	-0.000794
1258.000000	-0.001003
1257.000000	-0.001194
1256.000000	-0.001392
1255.000000	-0.001629
1254.000000	-0.001901
1253.000000	-0.002177
1252.000000	-0.002440
1251.000000	-0.002706
1250.000000	-0.003005
1249.000000	-0.003348
1248.000000	-0.003718
1247.000000	-0.004090
1246.000000	-0.004464
1245.000000	-0.004855
1244.000000	-0.005266
1243.000000	-0.005669
1242.000000	-0.006031
1241.000000	-0.006351
1240.000000	-0.006651
1239.000000	-0.006942
1238.000000	-0.007207
1237.000000	-0.007421
1236.000000	-0.007581
1235.000000	-0.007701
1234.000000	-0.007796
1233.000000	-0.007864
1232.000000	-0.007886
1231.000000	-0.007857
1230.000000	-0.007798
1229.000000	-0.007738
1228.000000	-0.007687
1227.000000	-0.007633
1226.000000	-0.007573
1225.000000	-0.007519
1224.000000	-0.007482
1223.000000	-0.007449
1222.000000	-0.007399
1221.000000	-0.007326
1220.000000	-0.007251
1219.000000	-0.007196
1218.000000	-0.007172
1217.000000	-0.007165
1216.000000	-0.007155
1215.000000	-0.007127
1214.000000	-0.007086
1213.000000	-0.007041
1212.000000	-0.006991
1211.000000	-0.006937
1210.000000	-0.006892
1209.000000	-0.006870
1208.000000	-0.006862
1207.000000	-0.006842
1206.000000	-0.006792
1205.000000	-0.006731
1204.000000	-0.006683
1203.000000	-0.006655
1202.000000	-0.006634
1201.000000	-0.006604
1200.000000	-0.006568
1199.000000	-0.006545
1198.000000	-0.006553
1197.000000	-0.006579
1196.000000	-0.006577
1195.000000	-0.006512
1194.000000	-0.006394
1193.000000	-0.006261
1192.000000	-0.006122
1191.000000	-0.005963
1190.000000	-0.005792
1189.000000	-0.005652
1188.000000	-0.005580
1187.000000	-0.005565
1186.000000	-0.005562
1185.000000	-0.005533
1184.000000	-0.005477
1183.000000	-0.005419
1182.000000	-0.005385
1181.000000	-0.005377
1180.000000	-0.005365
1179.000000	-0.005326
1178.000000	-0.005279
1177.000000	-0.005262
1176.000000	-0.005279
1175.000000	-0.005284
1174.000000	-0.005249
1173.000000	-0.005194
1172.000000	-0.005162
1171.000000	-0.005158
1170.000000	-0.005155
1169.000000	-0.005135
1168.000000	-0.005102
1167.000000	-0.005064
1166.000000	-0.005014
1165.000000	-0.004933
1164.000000	-0.004804
1163.000000	-0.004633
1162.000000	-0.004451
1161.000000	-0.004298
1160.000000	-0.004193
1159.000000	-0.004122
1158.000000	-0.004072
1157.000000	-0.004044
1156.000000	-0.004040
1155.000000	-0.004034
1154.000000	-0.003994
1153.000000	-0.003927
1152.000000	-0.003874
1151.000000	-0.003863
1150.000000	-0.003868
1149.000000	-0.003845
1148.000000	-0.003782
1147.000000	-0.003713
1146.000000	-0.003677
1145.000000	-0.003673
1144.000000	-0.003661
1143.000000	-0.003608
1142.000000	-0.003526
1141.000000	-0.003462
1140.000000	-0.003442
1139.000000	-0.003442
1138.000000	-0.003411
1137.000000	-0.003332
1136.000000	-0.003230
1135.000000	-0.003138
1134.000000	-0.003061
1133.000000	-0.002973
1132.000000	-0.002866
1131.000000	-0.002767
1130.000000	-0.002711
1129.000000	-0.002697
1128.000000	-0.002684
1127.000000	-0.002645
1126.000000	-0.002598
1125.000000	-0.002572
1124.000000	-0.002552
1123.000000	-0.002493
1122.000000	-0.002385
1121.000000	-0.002273
1120.000000	-0.002198
1119.000000	-0.002147
1118.000000	-0.002087
1117.000000	-0.002006
1116.000000	-0.001927
1115.000000	-0.001868
1114.000000	-0.001818
1113.000000	-0.001755
1112.000000	-0.001666
1111.000000	-0.001556
1110.000000	-0.001441
1109.000000	-0.001344
1108.000000	-0.001275
1107.000000	-0.001232
1106.000000	-0.001206
1105.000000	-0.001194
1104.000000	-0.001192
1103.000000	-0.001180
1102.000000	-0.001138
1101.000000	-0.001062
1100.000000	-0.000969
1099.000000	-0.000884
1098.000000	-0.000815
1097.000000	-0.000756
1096.000000	-0.000696
1095.000000	-0.000626
1094.000000	-0.000544
1093.000000	-0.000459
1092.000000	-0.000380
1091.000000	-0.000307
1090.000000	-0.000241
1089.000000	-0.000183
1088.000000	-0.000133
1087.000000	-0.000084
1086.000000	-0.000027
1085.000000	0.000030
1084.000000	0.000066
1083.000000	0.000070
1082.000000	0.000072
1081.000000	0.000119
1080.000000	0.000227
1079.000000	0.000355
1078.000000	0.000446
1077.000000	0.000480
1076.000000	0.000491
1075.000000	0.000515
1074.000000	0.000553
1073.000000	0.000586
1072.000000	0.000618
1071.000000	0.000678
1070.000000	0.000780
1069.000000	0.000899
1068.000000	0.001004
1067.000000	0.001095
1066.000000	0.001179
1065.000000	0.001247
1064.000000	0.001269
1063.000000	0.001239
1062.000000	0.001204
1061.000000	0.001217
1060.000000	0.001286
1059.000000	0.001362
1058.000000	0.001394
1057.000000	0.001386
1056.000000	0.001386
1055.000000	0.001425
1054.000000	0.001478
1053.000000	0.001492
1052.000000	0.001450
1051.000000	0.001393
1050.000000	0.001368
1049.000000	0.001372
1048.000000	0.001361
1047.000000	0.001304
1046.000000	0.001224
1045.000000	0.001157
1044.000000	0.001109
1043.000000	0.001051
1042.000000	0.000969
1041.000000	0.000901
1040.000000	0.000914
1039.000000	0.001037
1038.000000	0.001229
1037.000000	0.001418
1036.000000	0.001574
1035.000000	0.001723
1034.000000	0.001894
1033.000000	0.002085
1032.000000	0.002269
1031.000000	0.002436
1030.000000	0.002601
1029.000000	0.002769
1028.000000	0.002917
1027.000000	0.003013
1026.000000	0.003052
1025.000000	0.003072
1024.000000	0.003110
1023.000000	0.003165
1022.000000	0.003204
1021.000000	0.003212
1020.000000	0.003219
1019.000000	0.003271
1018.000000	0.003370
1017.000000	0.003467
1016.000000	0.003512
1015.000000	0.003517
1014.000000	0.003528
1013.000000	0.003575
1012.000000	0.003643
1011.000000	0.003704
1010.000000	0.003756
1009.000000	0.003816
1008.000000	0.003887
1007.000000	0.003947
1006.000000	0.003970
1005.000000	0.003956
1004.000000	0.003939
1003.000000	0.003966
1002.000000	0.004052
1001.000000	0.004166
1000.000000	0.004262
999.000000	0.004326
998.000000	0.004388
997.000000	0.004477
996.000000	0.004572
995.000000	0.004630
994.000000	0.004646
993.000000	0.004670
992.000000	0.004755
991.000000	0.004900
990.000000	0.005064
989.000000	0.005230
988.000000	0.005410
987.000000	0.005595
986.000000	0.005740
985.000000	0.005800
984.000000	0.005797
983.000000	0.005802
982.000000	0.005866
981.000000	0.005970
980.000000	0.006061
979.000000	0.006099
978.000000	0.006086
977.000000	0.006039
976.000000	0.005963
975.000000	0.005853
974.000000	0.005706
973.000000	0.005548
972.000000	0.005416
971.000000	0.005331
970.000000	0.005273
969.000000	0.005202
968.000000	0.005107
967.000000	0.005012
966.000000	0.004940
965.000000	0.004878
964.000000	0.004805
963.000000	0.004736
962.000000	0.004715
961.000000	0.004752
960.000000	0.004798
959.000000	0.004796
958.000000	0.004738
957.000000	0.004676
956.000000	0.004661
955.000000	0.004702
954.000000	0.004761
953.000000	0.004796
952.000000	0.004791
951.000000	0.004764
950.000000	0.004743
949.000000	0.004736
948.000000	0.004735
947.000000	0.004732
946.000000	0.004737
945.000000	0.004762
944.000000	0.004791
943.000000	0.004794
942.000000	0.004765
941.000000	0.004733
940.000000	0.004730
939.000000	0.004748
938.000000	0.004750
937.000000	0.004721
936.000000	0.004695
935.000000	0.004712
934.000000	0.004757
933.000000	0.004776
932.000000	0.004739
931.000000	0.004674
930.000000	0.004625
929.000000	0.004593
928.000000	0.004534
927.000000	0.004414
926.000000	0.004246
925.000000	0.004070
924.000000	0.003901
923.000000	0.003708
922.000000	0.003454
921.000000	0.003148
920.000000	0.002864
919.000000	0.002710
918.000000	0.002763
917.000000	0.003016
916.000000	0.003385
915.000000	0.003760
914.000000	0.004061
913.000000	0.004267
912.000000	0.004392
911.000000	0.004458
910.000000	0.004495
909.000000	0.004533
908.000000	0.004593
907.000000	0.004659
906.000000	0.004694
905.000000	0.004694
904.000000	0.004700
903.000000	0.004747
902.000000	0.004823
901.000000	0.004889
900.000000	0.004932
899.000000	0.004970
898.000000	0.005013
897.000000	0.005042
896.000000	0.005042
895.000000	0.005023
894.000000	0.005008
893.000000	0.005004
892.000000	0.004994
891.000000	0.004962
890.000000	0.004916
889.000000	0.004893
888.000000	0.004922
887.000000	0.004976
886.000000	0.004977
885.000000	0.004870
884.000000	0.004688
883.000000	0.004498
882.000000	0.004327
881.000000	0.004143
880.000000	0.003940
879.000000	0.003767
878.000000	0.003675
877.000000	0.003649
876.000000	0.003647
875.000000	0.003663
874.000000	0.003724
873.000000	0.003828
872.000000	0.003928
871.000000	0.003985
870.000000	0.004002
869.000000	0.004008
868.000000	0.004002
867.000000	0.003942
866.000000	0.003785
865.000000	0.003536
864.000000	0.003255
863.000000	0.002992
862.000000	0.002741
861.000000	0.002437
860.000000	0.002009
859.000000	0.001408
858.000000	0.000587
857.000000	-0.000518
856.000000	-0.002003
855.000000	-0.003982
854.000000	-0.006540
853.000000	-0.009657
852.000000	-0.013125
851.000000	-0.016543
850.000000	-0.019416
849.000000	-0.021289
848.000000	-0.021840
847.000000	-0.020990
846.000000	-0.018984
845.000000	-0.016269
844.000000	-0.013249
843.000000	-0.010158
842.000000	-0.007132
841.000000	-0.004313
840.000000	-0.001869
839.000000	0.000064
838.000000	0.001443
837.000000	0.002354
836.000000	0.002961
835.000000	0.003402
834.000000	0.003726
833.000000	0.003933
832.000000	0.004070
831.000000	0.004229
830.000000	0.004448
829.000000	0.004666
828.000000	0.004814
827.000000	0.004903
826.000000	0.004985
825.000000	0.005057
824.000000	0.005068
823.000000	0.005001
822.000000	0.004924
821.000000	0.004926
820.000000	0.005030
819.000000	0.005170
818.000000	0.005258
817.000000	0.005261
816.000000	0.005230
815.000000	0.005233
814.000000	0.005278
813.000000	0.005313
812.000000	0.005313
811.000000	0.005325
810.000000	0.005399
809.000000	0.005528
808.000000	0.005660
807.000000	0.005762
806.000000	0.005835
805.000000	0.005892
804.000000	0.005937
803.000000	0.005965
802.000000	0.005965
801.000000	0.005936
800.000000	0.005914
799.000000	0.005933
798.000000	0.005972
797.000000	0.005971
796.000000	0.005909
795.000000	0.005850
794.000000	0.005854
793.000000	0.005894
792.000000	0.005894
791.000000	0.005825
790.000000	0.005735
789.000000	0.005689
788.000000	0.005719
787.000000	0.005820
786.000000	0.005953
785.000000	0.006075
784.000000	0.006175
783.000000	0.006281
782.000000	0.006405
781.000000	0.006512
780.000000	0.006556
779.000000	0.006533
778.000000	0.006464
777.000000	0.006369
776.000000	0.006275
775.000000	0.006240
774.000000	0.006308
773.000000	0.006450
772.000000	0.006581
771.000000	0.006634
770.000000	0.006602
769.000000	0.006515
768.000000	0.006409
767.000000	0.006308
766.000000	0.006234
765.000000	0.006212
764.000000	0.006272
763.000000	0.006414
762.000000	0.006574
761.000000	0.006659
760.000000	0.006626
759.000000	0.006511
758.000000	0.006366
757.000000	0.006213
756.000000	0.006069
755.000000	0.005976
754.000000	0.005959
753.000000	0.005993
752.000000	0.006040
751.000000	0.006086
750.000000	0.006137
749.000000	0.006198
748.000000	0.006276
747.000000	0.006391
746.000000	0.006533
745.000000	0.006660
744.000000	0.006753
743.000000	0.006842
742.000000	0.006952
741.000000	0.007063
740.000000	0.007150
739.000000	0.007232
738.000000	0.007331
737.000000	0.007433
736.000000	0.007516
735.000000	0.007581
734.000000	0.007628
733.000000	0.007650
732.000000	0.007659
731.000000	0.007682
730.000000	0.007710
729.000000	0.007716
728.000000	0.007722
727.000000	0.007786
726.000000	0.007928
725.000000	0.008092
724.000000	0.008235
723.000000	0.008394
722.000000	0.008617
721.000000	0.008857
720.000000	0.008986
719.000000	0.008933
718.000000	0.008766
717.000000	0.008630
716.000000	0.008623
715.000000	0.008733
714.000000	0.008861
713.000000	0.008931
712.000000	0.008972
711.000000	0.009058
710.000000	0.009186
709.000000	0.009285
708.000000	0.009338
707.000000	0.009404
706.000000	0.009541
705.000000	0.009723
704.000000	0.009868
703.000000	0.009946
702.000000	0.009991
701.000000	0.010027
700.000000	0.010056
699.000000	0.010054
698.000000	0.010015
697.000000	0.009986
696.000000	0.010039
695.000000	0.010219
694.000000	0.010435
693.000000	0.010536
692.000000	0.010528
691.000000	0.010552
690.000000	0.010692
689.000000	0.010873
688.000000	0.010997
687.000000	0.011110
686.000000	0.011289
685.000000	0.011514
684.000000	0.011752
683.000000	0.011976
682.000000	0.012094
681.000000	0.011998
680.000000	0.011768
679.000000	0.011600
678.000000	0.011480
677.000000	0.011265
676.000000	0.011029
675.000000	0.010905
674.000000	0.010852
673.000000	0.010782
672.000000	0.010793
671.000000	0.011030
670.000000	0.011131
669.000000	0.010519
668.000000	0.010193
667.000000	0.010775
666.000000	0.010799
665.000000	0.010679
664.000000	0.011144
663.000000	0.011946
662.000000	0.012566
661.000000	0.012855
660.000000	0.012938
659.000000	0.012892
658.000000	0.012749
657.000000	0.012633
656.000000	0.012619
655.000000	0.012546
654.000000	0.012370
653.000000	0.012275
652.000000	0.012248
651.000000	0.012052
650.000000	0.011695
649.000000	0.011522
648.000000	0.011645
647.000000	0.011757
646.000000	0.011679
645.000000	0.011579
644.000000	0.011585
643.000000	0.011584
642.000000	0.011486
641.000000	0.011391
640.000000	0.011359
639.000000	0.011291
638.000000	0.011165
637.000000	0.011100
636.000000	0.011059
635.000000	0.010873
634.000000	0.010593
633.000000	0.010470
632.000000	0.010517
631.000000	0.010406
630.000000	0.009899
629.000000	0.009119
628.000000	0.008267
627.000000	0.007397
626.000000	0.006602
625.000000	0.006071
624.000000	0.005879
623.000000	0.005910
622.000000	0.006010
621.000000	0.006035
620.000000	0.005806
619.000000	0.005273
618.000000	0.004721
617.000000	0.004503
616.000000	0.004600
615.000000	0.004733
614.000000	0.004812
613.000000	0.004995
612.000000	0.005301
611.000000	0.005508
610.000000	0.005511
609.000000	0.005494
608.000000	0.005595
607.000000	0.005627
606.000000	0.005299
605.000000	0.004562
604.000000	0.003661
603.000000	0.002968
602.000000	0.002764
601.000000	0.003047
600.000000	0.003563
