# Supplementary material for: Real-time monitoring of the reversible capture and release of CO2 on anthraquinone and riboflavin-modified graphitic electrodes using ATR-SEIRAS
Source: Chem Sci. 2025 Nov 4;16(48):23189–202. doi: 10.1039/d5sc05427c (PMC12584010; doi:10.1039/d5sc05427c)
Supplement: SC-016-D5SC05427C-s001 [file SC-016-D5SC05427C-s001.zip › Data Folders/Main Figures/Figure3/3a/011.ASC]

PE IR       SUBTECH     SPECTRUM    ASCII       PEDS        4.00        
   -1
011.ASC
24/06/26
16:04:40.00
24/06/26
16:04:40.00
Administrator

600.000000
#HDR
-1
-1
#GR
Wavenumber
A
1.0
0.0
4000.000000
-1.000000
3401
8
0.017269
-0.025952
#DATA
4000.000000	-0.002815
3999.000000	-0.002814
3998.000000	-0.002826
3997.000000	-0.002846
3996.000000	-0.002863
3995.000000	-0.002867
3994.000000	-0.002853
3993.000000	-0.002826
3992.000000	-0.002795
3991.000000	-0.002771
3990.000000	-0.002755
3989.000000	-0.002744
3988.000000	-0.002729
3987.000000	-0.002707
3986.000000	-0.002675
3985.000000	-0.002640
3984.000000	-0.002614
3983.000000	-0.002607
3982.000000	-0.002622
3981.000000	-0.002646
3980.000000	-0.002664
3979.000000	-0.002669
3978.000000	-0.002660
3977.000000	-0.002642
3976.000000	-0.002619
3975.000000	-0.002597
3974.000000	-0.002584
3973.000000	-0.002583
3972.000000	-0.002590
3971.000000	-0.002600
3970.000000	-0.002614
3969.000000	-0.002633
3968.000000	-0.002659
3967.000000	-0.002687
3966.000000	-0.002712
3965.000000	-0.002735
3964.000000	-0.002759
3963.000000	-0.002781
3962.000000	-0.002793
3961.000000	-0.002790
3960.000000	-0.002775
3959.000000	-0.002757
3958.000000	-0.002743
3957.000000	-0.002737
3956.000000	-0.002741
3955.000000	-0.002756
3954.000000	-0.002780
3953.000000	-0.002804
3952.000000	-0.002819
3951.000000	-0.002821
3950.000000	-0.002815
3949.000000	-0.002806
3948.000000	-0.002796
3947.000000	-0.002785
3946.000000	-0.002779
3945.000000	-0.002787
3944.000000	-0.002812
3943.000000	-0.002843
3942.000000	-0.002863
3941.000000	-0.002865
3940.000000	-0.002860
3939.000000	-0.002857
3938.000000	-0.002860
3937.000000	-0.002861
3936.000000	-0.002858
3935.000000	-0.002853
3934.000000	-0.002849
3933.000000	-0.002845
3932.000000	-0.002840
3931.000000	-0.002833
3930.000000	-0.002827
3929.000000	-0.002828
3928.000000	-0.002843
3927.000000	-0.002866
3926.000000	-0.002879
3925.000000	-0.002865
3924.000000	-0.002829
3923.000000	-0.002791
3922.000000	-0.002766
3921.000000	-0.002755
3920.000000	-0.002754
3919.000000	-0.002763
3918.000000	-0.002778
3917.000000	-0.002792
3916.000000	-0.002794
3915.000000	-0.002784
3914.000000	-0.002770
3913.000000	-0.002758
3912.000000	-0.002753
3911.000000	-0.002760
3910.000000	-0.002775
3909.000000	-0.002788
3908.000000	-0.002793
3907.000000	-0.002793
3906.000000	-0.002791
3905.000000	-0.002786
3904.000000	-0.002775
3903.000000	-0.002766
3902.000000	-0.002773
3901.000000	-0.002797
3900.000000	-0.002821
3899.000000	-0.002829
3898.000000	-0.002822
3897.000000	-0.002814
3896.000000	-0.002813
3895.000000	-0.002823
3894.000000	-0.002846
3893.000000	-0.002875
3892.000000	-0.002887
3891.000000	-0.002856
3890.000000	-0.002792
3889.000000	-0.002733
3888.000000	-0.002703
3887.000000	-0.002696
3886.000000	-0.002686
3885.000000	-0.002675
3884.000000	-0.002686
3883.000000	-0.002731
3882.000000	-0.002794
3881.000000	-0.002832
3880.000000	-0.002824
3879.000000	-0.002787
3878.000000	-0.002762
3877.000000	-0.002777
3876.000000	-0.002823
3875.000000	-0.002855
3874.000000	-0.002840
3873.000000	-0.002790
3872.000000	-0.002746
3871.000000	-0.002727
3870.000000	-0.002716
3869.000000	-0.002700
3868.000000	-0.002695
3867.000000	-0.002714
3866.000000	-0.002745
3865.000000	-0.002767
3864.000000	-0.002784
3863.000000	-0.002803
3862.000000	-0.002814
3861.000000	-0.002802
3860.000000	-0.002767
3859.000000	-0.002715
3858.000000	-0.002657
3857.000000	-0.002608
3856.000000	-0.002579
3855.000000	-0.002562
3854.000000	-0.002520
3853.000000	-0.002461
3852.000000	-0.002452
3851.000000	-0.002529
3850.000000	-0.002658
3849.000000	-0.002779
3848.000000	-0.002852
3847.000000	-0.002874
3846.000000	-0.002863
3845.000000	-0.002844
3844.000000	-0.002826
3843.000000	-0.002796
3842.000000	-0.002746
3841.000000	-0.002685
3840.000000	-0.002633
3839.000000	-0.002600
3838.000000	-0.002583
3837.000000	-0.002581
3836.000000	-0.002589
3835.000000	-0.002607
3834.000000	-0.002629
3833.000000	-0.002648
3832.000000	-0.002664
3831.000000	-0.002683
3830.000000	-0.002709
3829.000000	-0.002742
3828.000000	-0.002772
3827.000000	-0.002789
3826.000000	-0.002786
3825.000000	-0.002769
3824.000000	-0.002747
3823.000000	-0.002720
3822.000000	-0.002670
3821.000000	-0.002600
3820.000000	-0.002541
3819.000000	-0.002521
3818.000000	-0.002542
3817.000000	-0.002575
3816.000000	-0.002596
3815.000000	-0.002615
3814.000000	-0.002652
3813.000000	-0.002703
3812.000000	-0.002740
3811.000000	-0.002746
3810.000000	-0.002730
3809.000000	-0.002712
3808.000000	-0.002691
3807.000000	-0.002655
3806.000000	-0.002605
3805.000000	-0.002563
3804.000000	-0.002543
3803.000000	-0.002538
3802.000000	-0.002529
3801.000000	-0.002521
3800.000000	-0.002537
3799.000000	-0.002591
3798.000000	-0.002669
3797.000000	-0.002741
3796.000000	-0.002785
3795.000000	-0.002807
3794.000000	-0.002821
3793.000000	-0.002833
3792.000000	-0.002841
3791.000000	-0.002838
3790.000000	-0.002823
3789.000000	-0.002797
3788.000000	-0.002768
3787.000000	-0.002748
3786.000000	-0.002746
3785.000000	-0.002759
3784.000000	-0.002770
3783.000000	-0.002768
3782.000000	-0.002756
3781.000000	-0.002744
3780.000000	-0.002745
3779.000000	-0.002764
3778.000000	-0.002793
3777.000000	-0.002816
3776.000000	-0.002816
3775.000000	-0.002782
3774.000000	-0.002721
3773.000000	-0.002659
3772.000000	-0.002621
3771.000000	-0.002611
3770.000000	-0.002612
3769.000000	-0.002608
3768.000000	-0.002606
3767.000000	-0.002618
3766.000000	-0.002645
3765.000000	-0.002674
3764.000000	-0.002696
3763.000000	-0.002716
3762.000000	-0.002736
3761.000000	-0.002752
3760.000000	-0.002758
3759.000000	-0.002757
3758.000000	-0.002742
3757.000000	-0.002701
3756.000000	-0.002630
3755.000000	-0.002542
3754.000000	-0.002449
3753.000000	-0.002364
3752.000000	-0.002306
3751.000000	-0.002285
3750.000000	-0.002268
3749.000000	-0.002233
3748.000000	-0.002197
3747.000000	-0.002195
3746.000000	-0.002218
3745.000000	-0.002226
3744.000000	-0.002206
3743.000000	-0.002200
3742.000000	-0.002231
3741.000000	-0.002265
3740.000000	-0.002270
3739.000000	-0.002249
3738.000000	-0.002232
3737.000000	-0.002236
3736.000000	-0.002283
3735.000000	-0.002381
3734.000000	-0.002492
3733.000000	-0.002532
3732.000000	-0.002460
3731.000000	-0.002312
3730.000000	-0.002159
3729.000000	-0.002049
3728.000000	-0.001996
3727.000000	-0.001994
3726.000000	-0.002024
3725.000000	-0.002057
3724.000000	-0.002079
3723.000000	-0.002101
3722.000000	-0.002146
3721.000000	-0.002220
3720.000000	-0.002306
3719.000000	-0.002368
3718.000000	-0.002384
3717.000000	-0.002362
3716.000000	-0.002344
3715.000000	-0.002356
3714.000000	-0.002367
3713.000000	-0.002308
3712.000000	-0.002170
3711.000000	-0.002032
3710.000000	-0.001975
3709.000000	-0.002005
3708.000000	-0.002072
3707.000000	-0.002124
3706.000000	-0.002137
3705.000000	-0.002121
3704.000000	-0.002105
3703.000000	-0.002101
3702.000000	-0.002102
3701.000000	-0.002097
3700.000000	-0.002088
3699.000000	-0.002086
3698.000000	-0.002093
3697.000000	-0.002096
3696.000000	-0.002082
3695.000000	-0.002044
3694.000000	-0.001990
3693.000000	-0.001940
3692.000000	-0.001942
3691.000000	-0.002035
3690.000000	-0.002194
3689.000000	-0.002326
3688.000000	-0.002356
3687.000000	-0.002310
3686.000000	-0.002257
3685.000000	-0.002235
3684.000000	-0.002239
3683.000000	-0.002251
3682.000000	-0.002259
3681.000000	-0.002252
3680.000000	-0.002210
3679.000000	-0.002128
3678.000000	-0.002037
3677.000000	-0.001980
3676.000000	-0.001977
3675.000000	-0.002010
3674.000000	-0.002039
3673.000000	-0.002054
3672.000000	-0.002067
3671.000000	-0.002088
3670.000000	-0.002127
3669.000000	-0.002187
3668.000000	-0.002248
3667.000000	-0.002292
3666.000000	-0.002316
3665.000000	-0.002327
3664.000000	-0.002329
3663.000000	-0.002325
3662.000000	-0.002309
3661.000000	-0.002278
3660.000000	-0.002242
3659.000000	-0.002213
3658.000000	-0.002196
3657.000000	-0.002181
3656.000000	-0.002156
3655.000000	-0.002120
3654.000000	-0.002083
3653.000000	-0.002049
3652.000000	-0.002020
3651.000000	-0.001999
3650.000000	-0.001996
3649.000000	-0.002004
3648.000000	-0.002017
3647.000000	-0.002044
3646.000000	-0.002088
3645.000000	-0.002135
3644.000000	-0.002163
3643.000000	-0.002157
3642.000000	-0.002121
3641.000000	-0.002076
3640.000000	-0.002046
3639.000000	-0.002031
3638.000000	-0.002017
3637.000000	-0.001994
3636.000000	-0.001968
3635.000000	-0.001952
3634.000000	-0.001945
3633.000000	-0.001936
3632.000000	-0.001913
3631.000000	-0.001870
3630.000000	-0.001807
3629.000000	-0.001739
3628.000000	-0.001702
3627.000000	-0.001707
3626.000000	-0.001747
3625.000000	-0.001805
3624.000000	-0.001878
3623.000000	-0.001978
3622.000000	-0.002117
3621.000000	-0.002268
3620.000000	-0.002358
3619.000000	-0.002323
3618.000000	-0.002179
3617.000000	-0.002013
3616.000000	-0.001906
3615.000000	-0.001884
3614.000000	-0.001918
3613.000000	-0.001959
3612.000000	-0.001973
3611.000000	-0.001956
3610.000000	-0.001916
3609.000000	-0.001879
3608.000000	-0.001881
3607.000000	-0.001935
3606.000000	-0.002011
3605.000000	-0.002064
3604.000000	-0.002074
3603.000000	-0.002041
3602.000000	-0.001990
3601.000000	-0.001955
3600.000000	-0.001960
3599.000000	-0.001994
3598.000000	-0.002022
3597.000000	-0.002013
3596.000000	-0.001971
3595.000000	-0.001932
3594.000000	-0.001926
3593.000000	-0.001950
3592.000000	-0.001984
3591.000000	-0.002022
3590.000000	-0.002074
3589.000000	-0.002142
3588.000000	-0.002207
3587.000000	-0.002245
3586.000000	-0.002247
3585.000000	-0.002232
3584.000000	-0.002220
3583.000000	-0.002226
3582.000000	-0.002252
3581.000000	-0.002289
3580.000000	-0.002320
3579.000000	-0.002337
3578.000000	-0.002352
3577.000000	-0.002381
3576.000000	-0.002421
3575.000000	-0.002456
3574.000000	-0.002474
3573.000000	-0.002474
3572.000000	-0.002455
3571.000000	-0.002418
3570.000000	-0.002374
3569.000000	-0.002342
3568.000000	-0.002340
3567.000000	-0.002366
3566.000000	-0.002393
3565.000000	-0.002408
3564.000000	-0.002419
3563.000000	-0.002440
3562.000000	-0.002465
3561.000000	-0.002483
3560.000000	-0.002488
3559.000000	-0.002488
3558.000000	-0.002489
3557.000000	-0.002492
3556.000000	-0.002489
3555.000000	-0.002478
3554.000000	-0.002466
3553.000000	-0.002458
3552.000000	-0.002456
3551.000000	-0.002452
3550.000000	-0.002445
3549.000000	-0.002435
3548.000000	-0.002431
3547.000000	-0.002439
3546.000000	-0.002458
3545.000000	-0.002474
3544.000000	-0.002474
3543.000000	-0.002460
3542.000000	-0.002446
3541.000000	-0.002449
3540.000000	-0.002473
3539.000000	-0.002508
3538.000000	-0.002542
3537.000000	-0.002566
3536.000000	-0.002581
3535.000000	-0.002589
3534.000000	-0.002588
3533.000000	-0.002569
3532.000000	-0.002528
3531.000000	-0.002481
3530.000000	-0.002449
3529.000000	-0.002448
3528.000000	-0.002472
3527.000000	-0.002498
3526.000000	-0.002507
3525.000000	-0.002499
3524.000000	-0.002488
3523.000000	-0.002486
3522.000000	-0.002499
3521.000000	-0.002524
3520.000000	-0.002557
3519.000000	-0.002592
3518.000000	-0.002620
3517.000000	-0.002634
3516.000000	-0.002631
3515.000000	-0.002620
3514.000000	-0.002609
3513.000000	-0.002597
3512.000000	-0.002583
3511.000000	-0.002571
3510.000000	-0.002572
3509.000000	-0.002588
3508.000000	-0.002606
3507.000000	-0.002613
3506.000000	-0.002610
3505.000000	-0.002610
3504.000000	-0.002618
3503.000000	-0.002632
3502.000000	-0.002645
3501.000000	-0.002653
3500.000000	-0.002651
3499.000000	-0.002632
3498.000000	-0.002599
3497.000000	-0.002571
3496.000000	-0.002571
3495.000000	-0.002600
3494.000000	-0.002637
3493.000000	-0.002658
3492.000000	-0.002661
3491.000000	-0.002656
3490.000000	-0.002654
3489.000000	-0.002654
3488.000000	-0.002650
3487.000000	-0.002638
3486.000000	-0.002628
3485.000000	-0.002627
3484.000000	-0.002636
3483.000000	-0.002648
3482.000000	-0.002655
3481.000000	-0.002652
3480.000000	-0.002637
3479.000000	-0.002610
3478.000000	-0.002582
3477.000000	-0.002570
3476.000000	-0.002581
3475.000000	-0.002601
3474.000000	-0.002617
3473.000000	-0.002629
3472.000000	-0.002643
3471.000000	-0.002656
3470.000000	-0.002657
3469.000000	-0.002648
3468.000000	-0.002642
3467.000000	-0.002647
3466.000000	-0.002653
3465.000000	-0.002650
3464.000000	-0.002641
3463.000000	-0.002632
3462.000000	-0.002619
3461.000000	-0.002596
3460.000000	-0.002573
3459.000000	-0.002571
3458.000000	-0.002596
3457.000000	-0.002631
3456.000000	-0.002649
3455.000000	-0.002636
3454.000000	-0.002607
3453.000000	-0.002583
3452.000000	-0.002582
3451.000000	-0.002597
3450.000000	-0.002609
3449.000000	-0.002603
3448.000000	-0.002585
3447.000000	-0.002577
3446.000000	-0.002587
3445.000000	-0.002604
3444.000000	-0.002611
3443.000000	-0.002602
3442.000000	-0.002587
3441.000000	-0.002579
3440.000000	-0.002583
3439.000000	-0.002593
3438.000000	-0.002600
3437.000000	-0.002600
3436.000000	-0.002594
3435.000000	-0.002585
3434.000000	-0.002577
3433.000000	-0.002576
3432.000000	-0.002582
3431.000000	-0.002591
3430.000000	-0.002591
3429.000000	-0.002574
3428.000000	-0.002552
3427.000000	-0.002546
3426.000000	-0.002564
3425.000000	-0.002594
3424.000000	-0.002610
3423.000000	-0.002597
3422.000000	-0.002563
3421.000000	-0.002532
3420.000000	-0.002523
3419.000000	-0.002533
3418.000000	-0.002543
3417.000000	-0.002534
3416.000000	-0.002504
3415.000000	-0.002472
3414.000000	-0.002457
3413.000000	-0.002462
3412.000000	-0.002476
3411.000000	-0.002491
3410.000000	-0.002505
3409.000000	-0.002520
3408.000000	-0.002529
3407.000000	-0.002526
3406.000000	-0.002510
3405.000000	-0.002483
3404.000000	-0.002454
3403.000000	-0.002429
3402.000000	-0.002413
3401.000000	-0.002408
3400.000000	-0.002410
3399.000000	-0.002409
3398.000000	-0.002393
3397.000000	-0.002366
3396.000000	-0.002349
3395.000000	-0.002358
3394.000000	-0.002389
3393.000000	-0.002424
3392.000000	-0.002448
3391.000000	-0.002459
3390.000000	-0.002462
3389.000000	-0.002459
3388.000000	-0.002452
3387.000000	-0.002443
3386.000000	-0.002436
3385.000000	-0.002432
3384.000000	-0.002433
3383.000000	-0.002438
3382.000000	-0.002441
3381.000000	-0.002434
3380.000000	-0.002416
3379.000000	-0.002397
3378.000000	-0.002386
3377.000000	-0.002385
3376.000000	-0.002385
3375.000000	-0.002382
3374.000000	-0.002378
3373.000000	-0.002375
3372.000000	-0.002372
3371.000000	-0.002363
3370.000000	-0.002347
3369.000000	-0.002333
3368.000000	-0.002324
3367.000000	-0.002322
3366.000000	-0.002323
3365.000000	-0.002324
3364.000000	-0.002326
3363.000000	-0.002332
3362.000000	-0.002343
3361.000000	-0.002351
3360.000000	-0.002345
3359.000000	-0.002326
3358.000000	-0.002302
3357.000000	-0.002285
3356.000000	-0.002276
3355.000000	-0.002267
3354.000000	-0.002258
3353.000000	-0.002254
3352.000000	-0.002261
3351.000000	-0.002274
3350.000000	-0.002285
3349.000000	-0.002290
3348.000000	-0.002295
3347.000000	-0.002303
3346.000000	-0.002306
3345.000000	-0.002298
3344.000000	-0.002283
3343.000000	-0.002272
3342.000000	-0.002270
3341.000000	-0.002274
3340.000000	-0.002280
3339.000000	-0.002285
3338.000000	-0.002281
3337.000000	-0.002261
3336.000000	-0.002226
3335.000000	-0.002191
3334.000000	-0.002178
3333.000000	-0.002190
3332.000000	-0.002215
3331.000000	-0.002228
3330.000000	-0.002220
3329.000000	-0.002198
3328.000000	-0.002188
3327.000000	-0.002201
3326.000000	-0.002228
3325.000000	-0.002243
3324.000000	-0.002230
3323.000000	-0.002190
3322.000000	-0.002143
3321.000000	-0.002107
3320.000000	-0.002091
3319.000000	-0.002097
3318.000000	-0.002116
3317.000000	-0.002134
3316.000000	-0.002145
3315.000000	-0.002154
3314.000000	-0.002163
3313.000000	-0.002169
3312.000000	-0.002165
3311.000000	-0.002153
3310.000000	-0.002139
3309.000000	-0.002128
3308.000000	-0.002120
3307.000000	-0.002111
3306.000000	-0.002105
3305.000000	-0.002111
3304.000000	-0.002131
3303.000000	-0.002155
3302.000000	-0.002164
3301.000000	-0.002147
3300.000000	-0.002115
3299.000000	-0.002091
3298.000000	-0.002086
3297.000000	-0.002092
3296.000000	-0.002095
3295.000000	-0.002089
3294.000000	-0.002077
3293.000000	-0.002065
3292.000000	-0.002058
3291.000000	-0.002055
3290.000000	-0.002053
3289.000000	-0.002051
3288.000000	-0.002050
3287.000000	-0.002055
3286.000000	-0.002062
3285.000000	-0.002064
3284.000000	-0.002058
3283.000000	-0.002050
3282.000000	-0.002048
3281.000000	-0.002046
3280.000000	-0.002039
3279.000000	-0.002027
3278.000000	-0.002020
3277.000000	-0.002020
3276.000000	-0.002017
3275.000000	-0.002002
3274.000000	-0.001977
3273.000000	-0.001958
3272.000000	-0.001956
3271.000000	-0.001968
3270.000000	-0.001979
3269.000000	-0.001976
3268.000000	-0.001956
3267.000000	-0.001929
3266.000000	-0.001909
3265.000000	-0.001902
3264.000000	-0.001901
3263.000000	-0.001895
3262.000000	-0.001877
3261.000000	-0.001855
3260.000000	-0.001843
3259.000000	-0.001847
3258.000000	-0.001856
3257.000000	-0.001858
3256.000000	-0.001847
3255.000000	-0.001834
3254.000000	-0.001829
3253.000000	-0.001832
3252.000000	-0.001833
3251.000000	-0.001827
3250.000000	-0.001813
3249.000000	-0.001796
3248.000000	-0.001778
3247.000000	-0.001761
3246.000000	-0.001751
3245.000000	-0.001749
3244.000000	-0.001751
3243.000000	-0.001750
3242.000000	-0.001744
3241.000000	-0.001740
3240.000000	-0.001742
3239.000000	-0.001749
3238.000000	-0.001752
3237.000000	-0.001747
3236.000000	-0.001734
3235.000000	-0.001716
3234.000000	-0.001690
3233.000000	-0.001660
3232.000000	-0.001632
3231.000000	-0.001608
3230.000000	-0.001587
3229.000000	-0.001572
3228.000000	-0.001568
3227.000000	-0.001580
3226.000000	-0.001594
3225.000000	-0.001585
3224.000000	-0.001544
3223.000000	-0.001482
3222.000000	-0.001425
3221.000000	-0.001390
3220.000000	-0.001383
3219.000000	-0.001399
3218.000000	-0.001426
3217.000000	-0.001446
3216.000000	-0.001441
3215.000000	-0.001408
3214.000000	-0.001361
3213.000000	-0.001315
3212.000000	-0.001280
3211.000000	-0.001255
3210.000000	-0.001237
3209.000000	-0.001223
3208.000000	-0.001206
3207.000000	-0.001184
3206.000000	-0.001157
3205.000000	-0.001131
3204.000000	-0.001112
3203.000000	-0.001102
3202.000000	-0.001107
3201.000000	-0.001125
3200.000000	-0.001145
3199.000000	-0.001158
3198.000000	-0.001157
3197.000000	-0.001149
3196.000000	-0.001144
3195.000000	-0.001148
3194.000000	-0.001155
3193.000000	-0.001156
3192.000000	-0.001143
3191.000000	-0.001124
3190.000000	-0.001109
3189.000000	-0.001108
3188.000000	-0.001118
3187.000000	-0.001124
3186.000000	-0.001119
3185.000000	-0.001107
3184.000000	-0.001098
3183.000000	-0.001095
3182.000000	-0.001090
3181.000000	-0.001075
3180.000000	-0.001047
3179.000000	-0.001014
3178.000000	-0.000986
3177.000000	-0.000970
3176.000000	-0.000956
3175.000000	-0.000927
3174.000000	-0.000871
3173.000000	-0.000793
3172.000000	-0.000705
3171.000000	-0.000616
3170.000000	-0.000524
3169.000000	-0.000423
3168.000000	-0.000309
3167.000000	-0.000188
3166.000000	-0.000072
3165.000000	0.000011
3164.000000	0.000038
3163.000000	-0.000002
3162.000000	-0.000091
3161.000000	-0.000198
3160.000000	-0.000301
3159.000000	-0.000391
3158.000000	-0.000466
3157.000000	-0.000535
3156.000000	-0.000609
3155.000000	-0.000692
3154.000000	-0.000775
3153.000000	-0.000838
3152.000000	-0.000869
3151.000000	-0.000874
3150.000000	-0.000871
3149.000000	-0.000868
3148.000000	-0.000861
3147.000000	-0.000847
3146.000000	-0.000831
3145.000000	-0.000825
3144.000000	-0.000830
3143.000000	-0.000836
3142.000000	-0.000835
3141.000000	-0.000829
3140.000000	-0.000824
3139.000000	-0.000820
3138.000000	-0.000815
3137.000000	-0.000811
3136.000000	-0.000810
3135.000000	-0.000809
3134.000000	-0.000799
3133.000000	-0.000772
3132.000000	-0.000736
3131.000000	-0.000711
3130.000000	-0.000710
3129.000000	-0.000734
3128.000000	-0.000768
3127.000000	-0.000791
3126.000000	-0.000791
3125.000000	-0.000770
3124.000000	-0.000746
3123.000000	-0.000735
3122.000000	-0.000736
3121.000000	-0.000734
3120.000000	-0.000715
3119.000000	-0.000678
3118.000000	-0.000638
3117.000000	-0.000605
3116.000000	-0.000587
3115.000000	-0.000586
3114.000000	-0.000599
3113.000000	-0.000618
3112.000000	-0.000631
3111.000000	-0.000627
3110.000000	-0.000605
3109.000000	-0.000576
3108.000000	-0.000554
3107.000000	-0.000547
3106.000000	-0.000553
3105.000000	-0.000563
3104.000000	-0.000572
3103.000000	-0.000578
3102.000000	-0.000584
3101.000000	-0.000593
3100.000000	-0.000601
3099.000000	-0.000602
3098.000000	-0.000586
3097.000000	-0.000552
3096.000000	-0.000508
3095.000000	-0.000462
3094.000000	-0.000421
3093.000000	-0.000393
3092.000000	-0.000390
3091.000000	-0.000416
3090.000000	-0.000463
3089.000000	-0.000508
3088.000000	-0.000534
3087.000000	-0.000536
3086.000000	-0.000518
3085.000000	-0.000490
3084.000000	-0.000462
3083.000000	-0.000445
3082.000000	-0.000438
3081.000000	-0.000437
3080.000000	-0.000436
3079.000000	-0.000433
3078.000000	-0.000429
3077.000000	-0.000416
3076.000000	-0.000388
3075.000000	-0.000350
3074.000000	-0.000317
3073.000000	-0.000304
3072.000000	-0.000310
3071.000000	-0.000325
3070.000000	-0.000337
3069.000000	-0.000337
3068.000000	-0.000324
3067.000000	-0.000303
3066.000000	-0.000283
3065.000000	-0.000269
3064.000000	-0.000264
3063.000000	-0.000261
3062.000000	-0.000255
3061.000000	-0.000241
3060.000000	-0.000225
3059.000000	-0.000216
3058.000000	-0.000217
3057.000000	-0.000223
3056.000000	-0.000226
3055.000000	-0.000221
3054.000000	-0.000209
3053.000000	-0.000195
3052.000000	-0.000189
3051.000000	-0.000200
3050.000000	-0.000229
3049.000000	-0.000263
3048.000000	-0.000279
3047.000000	-0.000262
3046.000000	-0.000221
3045.000000	-0.000182
3044.000000	-0.000165
3043.000000	-0.000172
3042.000000	-0.000188
3041.000000	-0.000195
3040.000000	-0.000182
3039.000000	-0.000153
3038.000000	-0.000120
3037.000000	-0.000095
3036.000000	-0.000081
3035.000000	-0.000072
3034.000000	-0.000062
3033.000000	-0.000054
3032.000000	-0.000051
3031.000000	-0.000045
3030.000000	-0.000030
3029.000000	-0.000008
3028.000000	0.000011
3027.000000	0.000024
3026.000000	0.000045
3025.000000	0.000089
3024.000000	0.000154
3023.000000	0.000222
3022.000000	0.000279
3021.000000	0.000318
3020.000000	0.000345
3019.000000	0.000368
3018.000000	0.000395
3017.000000	0.000432
3016.000000	0.000480
3015.000000	0.000531
3014.000000	0.000584
3013.000000	0.000642
3012.000000	0.000711
3011.000000	0.000789
3010.000000	0.000869
3009.000000	0.000947
3008.000000	0.001021
3007.000000	0.001097
3006.000000	0.001174
3005.000000	0.001245
3004.000000	0.001297
3003.000000	0.001332
3002.000000	0.001366
3001.000000	0.001413
3000.000000	0.001472
2999.000000	0.001529
2998.000000	0.001576
2997.000000	0.001615
2996.000000	0.001645
2995.000000	0.001663
2994.000000	0.001674
2993.000000	0.001695
2992.000000	0.001738
2991.000000	0.001799
2990.000000	0.001866
2989.000000	0.001933
2988.000000	0.002006
2987.000000	0.002087
2986.000000	0.002174
2985.000000	0.002271
2984.000000	0.002387
2983.000000	0.002532
2982.000000	0.002697
2981.000000	0.002868
2980.000000	0.003032
2979.000000	0.003192
2978.000000	0.003355
2977.000000	0.003523
2976.000000	0.003691
2975.000000	0.003851
2974.000000	0.003993
2973.000000	0.004107
2972.000000	0.004187
2971.000000	0.004236
2970.000000	0.004261
2969.000000	0.004265
2968.000000	0.004239
2967.000000	0.004171
2966.000000	0.004061
2965.000000	0.003921
2964.000000	0.003755
2963.000000	0.003567
2962.000000	0.003369
2961.000000	0.003185
2960.000000	0.003029
2959.000000	0.002899
2958.000000	0.002786
2957.000000	0.002688
2956.000000	0.002613
2955.000000	0.002562
2954.000000	0.002519
2953.000000	0.002476
2952.000000	0.002435
2951.000000	0.002415
2950.000000	0.002428
2949.000000	0.002475
2948.000000	0.002547
2947.000000	0.002634
2946.000000	0.002738
2945.000000	0.002859
2944.000000	0.002993
2943.000000	0.003129
2942.000000	0.003257
2941.000000	0.003362
2940.000000	0.003436
2939.000000	0.003470
2938.000000	0.003468
2937.000000	0.003439
2936.000000	0.003388
2935.000000	0.003314
2934.000000	0.003220
2933.000000	0.003113
2932.000000	0.003004
2931.000000	0.002904
2930.000000	0.002817
2929.000000	0.002747
2928.000000	0.002692
2927.000000	0.002639
2926.000000	0.002570
2925.000000	0.002470
2924.000000	0.002339
2923.000000	0.002194
2922.000000	0.002060
2921.000000	0.001953
2920.000000	0.001867
2919.000000	0.001788
2918.000000	0.001710
2917.000000	0.001633
2916.000000	0.001564
2915.000000	0.001502
2914.000000	0.001448
2913.000000	0.001402
2912.000000	0.001361
2911.000000	0.001316
2910.000000	0.001259
2909.000000	0.001198
2908.000000	0.001139
2907.000000	0.001085
2906.000000	0.001026
2905.000000	0.000960
2904.000000	0.000890
2903.000000	0.000829
2902.000000	0.000777
2901.000000	0.000732
2900.000000	0.000693
2899.000000	0.000660
2898.000000	0.000640
2897.000000	0.000633
2896.000000	0.000637
2895.000000	0.000650
2894.000000	0.000670
2893.000000	0.000698
2892.000000	0.000734
2891.000000	0.000782
2890.000000	0.000849
2889.000000	0.000942
2888.000000	0.001058
2887.000000	0.001186
2886.000000	0.001317
2885.000000	0.001455
2884.000000	0.001601
2883.000000	0.001744
2882.000000	0.001860
2881.000000	0.001924
2880.000000	0.001922
2879.000000	0.001852
2878.000000	0.001727
2877.000000	0.001573
2876.000000	0.001417
2875.000000	0.001280
2874.000000	0.001162
2873.000000	0.001049
2872.000000	0.000933
2871.000000	0.000818
2870.000000	0.000709
2869.000000	0.000603
2868.000000	0.000492
2867.000000	0.000372
2866.000000	0.000256
2865.000000	0.000155
2864.000000	0.000071
2863.000000	-0.000005
2862.000000	-0.000078
2861.000000	-0.000153
2860.000000	-0.000233
2859.000000	-0.000318
2858.000000	-0.000400
2857.000000	-0.000466
2856.000000	-0.000514
2855.000000	-0.000553
2854.000000	-0.000592
2853.000000	-0.000629
2852.000000	-0.000660
2851.000000	-0.000687
2850.000000	-0.000713
2849.000000	-0.000738
2848.000000	-0.000758
2847.000000	-0.000769
2846.000000	-0.000774
2845.000000	-0.000778
2844.000000	-0.000789
2843.000000	-0.000806
2842.000000	-0.000822
2841.000000	-0.000832
2840.000000	-0.000845
2839.000000	-0.000872
2838.000000	-0.000913
2837.000000	-0.000952
2836.000000	-0.000972
2835.000000	-0.000972
2834.000000	-0.000966
2833.000000	-0.000972
2832.000000	-0.000993
2831.000000	-0.001024
2830.000000	-0.001057
2829.000000	-0.001086
2828.000000	-0.001108
2827.000000	-0.001120
2826.000000	-0.001127
2825.000000	-0.001134
2824.000000	-0.001143
2823.000000	-0.001151
2822.000000	-0.001156
2821.000000	-0.001160
2820.000000	-0.001174
2819.000000	-0.001199
2818.000000	-0.001226
2817.000000	-0.001241
2816.000000	-0.001238
2815.000000	-0.001225
2814.000000	-0.001220
2813.000000	-0.001231
2812.000000	-0.001259
2811.000000	-0.001289
2810.000000	-0.001309
2809.000000	-0.001312
2808.000000	-0.001305
2807.000000	-0.001298
2806.000000	-0.001296
2805.000000	-0.001302
2804.000000	-0.001318
2803.000000	-0.001338
2802.000000	-0.001349
2801.000000	-0.001341
2800.000000	-0.001324
2799.000000	-0.001316
2798.000000	-0.001324
2797.000000	-0.001338
2796.000000	-0.001349
2795.000000	-0.001354
2794.000000	-0.001357
2793.000000	-0.001360
2792.000000	-0.001358
2791.000000	-0.001348
2790.000000	-0.001333
2789.000000	-0.001323
2788.000000	-0.001331
2787.000000	-0.001359
2786.000000	-0.001395
2785.000000	-0.001419
2784.000000	-0.001421
2783.000000	-0.001407
2782.000000	-0.001386
2781.000000	-0.001369
2780.000000	-0.001367
2779.000000	-0.001382
2778.000000	-0.001403
2777.000000	-0.001412
2776.000000	-0.001403
2775.000000	-0.001387
2774.000000	-0.001383
2773.000000	-0.001394
2772.000000	-0.001410
2771.000000	-0.001418
2770.000000	-0.001413
2769.000000	-0.001398
2768.000000	-0.001377
2767.000000	-0.001356
2766.000000	-0.001340
2765.000000	-0.001333
2764.000000	-0.001336
2763.000000	-0.001349
2762.000000	-0.001365
2761.000000	-0.001376
2760.000000	-0.001373
2759.000000	-0.001357
2758.000000	-0.001330
2757.000000	-0.001298
2756.000000	-0.001269
2755.000000	-0.001248
2754.000000	-0.001236
2753.000000	-0.001229
2752.000000	-0.001227
2751.000000	-0.001229
2750.000000	-0.001234
2749.000000	-0.001239
2748.000000	-0.001240
2747.000000	-0.001233
2746.000000	-0.001213
2745.000000	-0.001184
2744.000000	-0.001161
2743.000000	-0.001159
2742.000000	-0.001171
2741.000000	-0.001178
2740.000000	-0.001170
2739.000000	-0.001158
2738.000000	-0.001156
2737.000000	-0.001166
2736.000000	-0.001174
2735.000000	-0.001175
2734.000000	-0.001170
2733.000000	-0.001167
2732.000000	-0.001166
2731.000000	-0.001163
2730.000000	-0.001156
2729.000000	-0.001147
2728.000000	-0.001145
2727.000000	-0.001157
2726.000000	-0.001176
2725.000000	-0.001191
2724.000000	-0.001194
2723.000000	-0.001188
2722.000000	-0.001180
2721.000000	-0.001173
2720.000000	-0.001167
2719.000000	-0.001163
2718.000000	-0.001161
2717.000000	-0.001157
2716.000000	-0.001147
2715.000000	-0.001135
2714.000000	-0.001126
2713.000000	-0.001120
2712.000000	-0.001109
2711.000000	-0.001087
2710.000000	-0.001054
2709.000000	-0.001018
2708.000000	-0.000990
2707.000000	-0.000976
2706.000000	-0.000969
2705.000000	-0.000959
2704.000000	-0.000949
2703.000000	-0.000949
2702.000000	-0.000958
2701.000000	-0.000964
2700.000000	-0.000955
2699.000000	-0.000938
2698.000000	-0.000928
2697.000000	-0.000922
2696.000000	-0.000911
2695.000000	-0.000894
2694.000000	-0.000882
2693.000000	-0.000880
2692.000000	-0.000884
2691.000000	-0.000884
2690.000000	-0.000876
2689.000000	-0.000857
2688.000000	-0.000832
2687.000000	-0.000807
2686.000000	-0.000794
2685.000000	-0.000793
2684.000000	-0.000793
2683.000000	-0.000788
2682.000000	-0.000778
2681.000000	-0.000770
2680.000000	-0.000762
2679.000000	-0.000748
2678.000000	-0.000725
2677.000000	-0.000700
2676.000000	-0.000689
2675.000000	-0.000696
2674.000000	-0.000717
2673.000000	-0.000734
2672.000000	-0.000738
2671.000000	-0.000735
2670.000000	-0.000736
2669.000000	-0.000746
2668.000000	-0.000759
2667.000000	-0.000766
2666.000000	-0.000763
2665.000000	-0.000752
2664.000000	-0.000737
2663.000000	-0.000724
2662.000000	-0.000722
2661.000000	-0.000734
2660.000000	-0.000756
2659.000000	-0.000776
2658.000000	-0.000788
2657.000000	-0.000793
2656.000000	-0.000798
2655.000000	-0.000806
2654.000000	-0.000813
2653.000000	-0.000814
2652.000000	-0.000812
2651.000000	-0.000815
2650.000000	-0.000827
2649.000000	-0.000843
2648.000000	-0.000854
2647.000000	-0.000858
2646.000000	-0.000855
2645.000000	-0.000844
2644.000000	-0.000828
2643.000000	-0.000817
2642.000000	-0.000822
2641.000000	-0.000838
2640.000000	-0.000845
2639.000000	-0.000831
2638.000000	-0.000801
2637.000000	-0.000771
2636.000000	-0.000752
2635.000000	-0.000741
2634.000000	-0.000727
2633.000000	-0.000700
2632.000000	-0.000656
2631.000000	-0.000602
2630.000000	-0.000551
2629.000000	-0.000513
2628.000000	-0.000493
2627.000000	-0.000488
2626.000000	-0.000493
2625.000000	-0.000512
2624.000000	-0.000552
2623.000000	-0.000609
2622.000000	-0.000667
2621.000000	-0.000716
2620.000000	-0.000757
2619.000000	-0.000796
2618.000000	-0.000832
2617.000000	-0.000856
2616.000000	-0.000868
2615.000000	-0.000877
2614.000000	-0.000891
2613.000000	-0.000910
2612.000000	-0.000930
2611.000000	-0.000952
2610.000000	-0.000980
2609.000000	-0.001014
2608.000000	-0.001040
2607.000000	-0.001047
2606.000000	-0.001037
2605.000000	-0.001027
2604.000000	-0.001035
2603.000000	-0.001059
2602.000000	-0.001086
2601.000000	-0.001104
2600.000000	-0.001114
2599.000000	-0.001119
2598.000000	-0.001120
2597.000000	-0.001114
2596.000000	-0.001109
2595.000000	-0.001115
2594.000000	-0.001132
2593.000000	-0.001146
2592.000000	-0.001152
2591.000000	-0.001160
2590.000000	-0.001177
2589.000000	-0.001194
2588.000000	-0.001198
2587.000000	-0.001193
2586.000000	-0.001191
2585.000000	-0.001199
2584.000000	-0.001208
2583.000000	-0.001210
2582.000000	-0.001204
2581.000000	-0.001194
2580.000000	-0.001188
2579.000000	-0.001192
2578.000000	-0.001212
2577.000000	-0.001247
2576.000000	-0.001282
2575.000000	-0.001305
2574.000000	-0.001313
2573.000000	-0.001311
2572.000000	-0.001300
2571.000000	-0.001285
2570.000000	-0.001278
2569.000000	-0.001292
2568.000000	-0.001328
2567.000000	-0.001369
2566.000000	-0.001391
2565.000000	-0.001388
2564.000000	-0.001376
2563.000000	-0.001376
2562.000000	-0.001393
2561.000000	-0.001412
2560.000000	-0.001422
2559.000000	-0.001424
2558.000000	-0.001428
2557.000000	-0.001433
2556.000000	-0.001430
2555.000000	-0.001422
2554.000000	-0.001418
2553.000000	-0.001422
2552.000000	-0.001425
2551.000000	-0.001421
2550.000000	-0.001424
2549.000000	-0.001441
2548.000000	-0.001458
2547.000000	-0.001457
2546.000000	-0.001436
2545.000000	-0.001423
2544.000000	-0.001436
2543.000000	-0.001466
2542.000000	-0.001485
2541.000000	-0.001479
2540.000000	-0.001456
2539.000000	-0.001437
2538.000000	-0.001441
2537.000000	-0.001470
2536.000000	-0.001508
2535.000000	-0.001532
2534.000000	-0.001537
2533.000000	-0.001532
2532.000000	-0.001527
2531.000000	-0.001525
2530.000000	-0.001519
2529.000000	-0.001512
2528.000000	-0.001510
2527.000000	-0.001519
2526.000000	-0.001536
2525.000000	-0.001554
2524.000000	-0.001568
2523.000000	-0.001573
2522.000000	-0.001571
2521.000000	-0.001571
2520.000000	-0.001576
2519.000000	-0.001581
2518.000000	-0.001577
2517.000000	-0.001567
2516.000000	-0.001564
2515.000000	-0.001570
2514.000000	-0.001574
2513.000000	-0.001567
2512.000000	-0.001554
2511.000000	-0.001549
2510.000000	-0.001556
2509.000000	-0.001564
2508.000000	-0.001562
2507.000000	-0.001553
2506.000000	-0.001546
2505.000000	-0.001545
2504.000000	-0.001545
2503.000000	-0.001540
2502.000000	-0.001531
2501.000000	-0.001531
2500.000000	-0.001544
2499.000000	-0.001555
2498.000000	-0.001549
2497.000000	-0.001529
2496.000000	-0.001507
2495.000000	-0.001493
2494.000000	-0.001488
2493.000000	-0.001502
2492.000000	-0.001538
2491.000000	-0.001580
2490.000000	-0.001597
2489.000000	-0.001576
2488.000000	-0.001535
2487.000000	-0.001504
2486.000000	-0.001492
2485.000000	-0.001494
2484.000000	-0.001509
2483.000000	-0.001540
2482.000000	-0.001581
2481.000000	-0.001615
2480.000000	-0.001624
2479.000000	-0.001604
2478.000000	-0.001569
2477.000000	-0.001542
2476.000000	-0.001537
2475.000000	-0.001552
2474.000000	-0.001566
2473.000000	-0.001566
2472.000000	-0.001556
2471.000000	-0.001547
2470.000000	-0.001547
2469.000000	-0.001553
2468.000000	-0.001558
2467.000000	-0.001558
2466.000000	-0.001550
2465.000000	-0.001540
2464.000000	-0.001535
2463.000000	-0.001536
2462.000000	-0.001536
2461.000000	-0.001534
2460.000000	-0.001535
2459.000000	-0.001539
2458.000000	-0.001535
2457.000000	-0.001517
2456.000000	-0.001498
2455.000000	-0.001488
2454.000000	-0.001483
2453.000000	-0.001469
2452.000000	-0.001445
2451.000000	-0.001428
2450.000000	-0.001425
2449.000000	-0.001433
2448.000000	-0.001442
2447.000000	-0.001451
2446.000000	-0.001458
2445.000000	-0.001461
2444.000000	-0.001452
2443.000000	-0.001432
2442.000000	-0.001406
2441.000000	-0.001384
2440.000000	-0.001379
2439.000000	-0.001392
2438.000000	-0.001408
2437.000000	-0.001413
2436.000000	-0.001403
2435.000000	-0.001382
2434.000000	-0.001353
2433.000000	-0.001322
2432.000000	-0.001301
2431.000000	-0.001297
2430.000000	-0.001303
2429.000000	-0.001300
2428.000000	-0.001280
2427.000000	-0.001250
2426.000000	-0.001224
2425.000000	-0.001213
2424.000000	-0.001212
2423.000000	-0.001211
2422.000000	-0.001203
2421.000000	-0.001192
2420.000000	-0.001182
2419.000000	-0.001162
2418.000000	-0.001121
2417.000000	-0.001067
2416.000000	-0.001029
2415.000000	-0.001028
2414.000000	-0.001052
2413.000000	-0.001072
2412.000000	-0.001073
2411.000000	-0.001061
2410.000000	-0.001047
2409.000000	-0.001043
2408.000000	-0.001056
2407.000000	-0.001081
2406.000000	-0.001105
2405.000000	-0.001125
2404.000000	-0.001151
2403.000000	-0.001187
2402.000000	-0.001223
2401.000000	-0.001246
2400.000000	-0.001258
2399.000000	-0.001269
2398.000000	-0.001274
2397.000000	-0.001268
2396.000000	-0.001257
2395.000000	-0.001251
2394.000000	-0.001251
2393.000000	-0.001255
2392.000000	-0.001260
2391.000000	-0.001255
2390.000000	-0.001218
2389.000000	-0.001134
2388.000000	-0.001012
2387.000000	-0.000854
2386.000000	-0.000642
2385.000000	-0.000352
2384.000000	0.000015
2383.000000	0.000447
2382.000000	0.000930
2381.000000	0.001435
2380.000000	0.001909
2379.000000	0.002305
2378.000000	0.002608
2377.000000	0.002828
2376.000000	0.002969
2375.000000	0.003052
2374.000000	0.003116
2373.000000	0.003182
2372.000000	0.003248
2371.000000	0.003340
2370.000000	0.003506
2369.000000	0.003768
2368.000000	0.004091
2367.000000	0.004427
2366.000000	0.004750
2365.000000	0.005095
2364.000000	0.005491
2363.000000	0.005876
2362.000000	0.006250
2361.000000	0.006615
2360.000000	0.006897
2359.000000	0.007078
2358.000000	0.007144
2357.000000	0.007167
2356.000000	0.007206
2355.000000	0.007261
2354.000000	0.007427
2353.000000	0.007853
2352.000000	0.008601
2351.000000	0.009290
2350.000000	0.009429
2349.000000	0.009013
2348.000000	0.008537
2347.000000	0.008852
2346.000000	0.010331
2345.000000	0.012617
2344.000000	0.014913
2343.000000	0.016538
2342.000000	0.017269
2341.000000	0.016969
2340.000000	0.015818
2339.000000	0.014197
2338.000000	0.012523
2337.000000	0.011061
2336.000000	0.009997
2335.000000	0.009349
2334.000000	0.009031
2333.000000	0.008886
2332.000000	0.008911
2331.000000	0.009003
2330.000000	0.008963
2329.000000	0.008746
2328.000000	0.008358
2327.000000	0.007992
2326.000000	0.007659
2325.000000	0.007431
2324.000000	0.007332
2323.000000	0.007287
2322.000000	0.007230
2321.000000	0.007058
2320.000000	0.006814
2319.000000	0.006474
2318.000000	0.006078
2317.000000	0.005672
2316.000000	0.005364
2315.000000	0.005187
2314.000000	0.005084
2313.000000	0.004977
2312.000000	0.004825
2311.000000	0.004637
2310.000000	0.004399
2309.000000	0.004138
2308.000000	0.003867
2307.000000	0.003605
2306.000000	0.003330
2305.000000	0.003049
2304.000000	0.002798
2303.000000	0.002603
2302.000000	0.002458
2301.000000	0.002349
2300.000000	0.002262
2299.000000	0.002195
2298.000000	0.002122
2297.000000	0.002043
2296.000000	0.001956
2295.000000	0.001871
2294.000000	0.001767
2293.000000	0.001636
2292.000000	0.001480
2291.000000	0.001305
2290.000000	0.001102
2289.000000	0.000876
2288.000000	0.000649
2287.000000	0.000439
2286.000000	0.000244
2285.000000	0.000055
2284.000000	-0.000121
2283.000000	-0.000272
2282.000000	-0.000390
2281.000000	-0.000472
2280.000000	-0.000512
2279.000000	-0.000520
2278.000000	-0.000517
2277.000000	-0.000526
2276.000000	-0.000550
2275.000000	-0.000573
2274.000000	-0.000590
2273.000000	-0.000606
2272.000000	-0.000626
2271.000000	-0.000647
2270.000000	-0.000664
2269.000000	-0.000667
2268.000000	-0.000647
2267.000000	-0.000602
2266.000000	-0.000541
2265.000000	-0.000469
2264.000000	-0.000384
2263.000000	-0.000284
2262.000000	-0.000179
2261.000000	-0.000083
2260.000000	-0.000023
2259.000000	-0.000066
2258.000000	-0.000292
2257.000000	-0.000728
2256.000000	-0.001248
2255.000000	-0.001592
2254.000000	-0.001505
2253.000000	-0.000922
2252.000000	-0.000034
2251.000000	0.000843
2250.000000	0.001465
2249.000000	0.001767
2248.000000	0.001817
2247.000000	0.001711
2246.000000	0.001508
2245.000000	0.001241
2244.000000	0.000938
2243.000000	0.000624
2242.000000	0.000321
2241.000000	0.000038
2240.000000	-0.000218
2239.000000	-0.000451
2238.000000	-0.000666
2237.000000	-0.000861
2236.000000	-0.001021
2235.000000	-0.001145
2234.000000	-0.001242
2233.000000	-0.001321
2232.000000	-0.001380
2231.000000	-0.001418
2230.000000	-0.001440
2229.000000	-0.001457
2228.000000	-0.001473
2227.000000	-0.001491
2226.000000	-0.001508
2225.000000	-0.001522
2224.000000	-0.001532
2223.000000	-0.001545
2222.000000	-0.001570
2221.000000	-0.001606
2220.000000	-0.001640
2219.000000	-0.001664
2218.000000	-0.001677
2217.000000	-0.001680
2216.000000	-0.001674
2215.000000	-0.001668
2214.000000	-0.001674
2213.000000	-0.001692
2212.000000	-0.001702
2211.000000	-0.001693
2210.000000	-0.001680
2209.000000	-0.001680
2208.000000	-0.001688
2207.000000	-0.001681
2206.000000	-0.001648
2205.000000	-0.001601
2204.000000	-0.001556
2203.000000	-0.001530
2202.000000	-0.001526
2201.000000	-0.001543
2200.000000	-0.001568
2199.000000	-0.001591
2198.000000	-0.001615
2197.000000	-0.001649
2196.000000	-0.001694
2195.000000	-0.001735
2194.000000	-0.001757
2193.000000	-0.001760
2192.000000	-0.001759
2191.000000	-0.001766
2190.000000	-0.001783
2189.000000	-0.001799
2188.000000	-0.001812
2187.000000	-0.001824
2186.000000	-0.001837
2185.000000	-0.001847
2184.000000	-0.001851
2183.000000	-0.001852
2182.000000	-0.001857
2181.000000	-0.001863
2180.000000	-0.001862
2179.000000	-0.001848
2178.000000	-0.001827
2177.000000	-0.001808
2176.000000	-0.001800
2175.000000	-0.001806
2174.000000	-0.001825
2173.000000	-0.001845
2172.000000	-0.001853
2171.000000	-0.001848
2170.000000	-0.001836
2169.000000	-0.001824
2168.000000	-0.001812
2167.000000	-0.001796
2166.000000	-0.001780
2165.000000	-0.001767
2164.000000	-0.001764
2163.000000	-0.001774
2162.000000	-0.001786
2161.000000	-0.001788
2160.000000	-0.001777
2159.000000	-0.001767
2158.000000	-0.001775
2157.000000	-0.001797
2156.000000	-0.001814
2155.000000	-0.001816
2154.000000	-0.001808
2153.000000	-0.001800
2152.000000	-0.001796
2151.000000	-0.001795
2150.000000	-0.001797
2149.000000	-0.001796
2148.000000	-0.001786
2147.000000	-0.001768
2146.000000	-0.001750
2145.000000	-0.001744
2144.000000	-0.001747
2143.000000	-0.001756
2142.000000	-0.001765
2141.000000	-0.001776
2140.000000	-0.001786
2139.000000	-0.001789
2138.000000	-0.001781
2137.000000	-0.001763
2136.000000	-0.001745
2135.000000	-0.001740
2134.000000	-0.001748
2133.000000	-0.001756
2132.000000	-0.001751
2131.000000	-0.001734
2130.000000	-0.001715
2129.000000	-0.001702
2128.000000	-0.001702
2127.000000	-0.001717
2126.000000	-0.001738
2125.000000	-0.001750
2124.000000	-0.001748
2123.000000	-0.001741
2122.000000	-0.001743
2121.000000	-0.001753
2120.000000	-0.001761
2119.000000	-0.001764
2118.000000	-0.001770
2117.000000	-0.001778
2116.000000	-0.001781
2115.000000	-0.001774
2114.000000	-0.001767
2113.000000	-0.001769
2112.000000	-0.001776
2111.000000	-0.001775
2110.000000	-0.001765
2109.000000	-0.001753
2108.000000	-0.001744
2107.000000	-0.001745
2106.000000	-0.001753
2105.000000	-0.001760
2104.000000	-0.001761
2103.000000	-0.001758
2102.000000	-0.001754
2101.000000	-0.001749
2100.000000	-0.001739
2099.000000	-0.001732
2098.000000	-0.001736
2097.000000	-0.001754
2096.000000	-0.001775
2095.000000	-0.001788
2094.000000	-0.001788
2093.000000	-0.001772
2092.000000	-0.001736
2091.000000	-0.001688
2090.000000	-0.001649
2089.000000	-0.001637
2088.000000	-0.001655
2087.000000	-0.001686
2086.000000	-0.001712
2085.000000	-0.001720
2084.000000	-0.001711
2083.000000	-0.001694
2082.000000	-0.001684
2081.000000	-0.001682
2080.000000	-0.001681
2079.000000	-0.001671
2078.000000	-0.001652
2077.000000	-0.001630
2076.000000	-0.001614
2075.000000	-0.001609
2074.000000	-0.001612
2073.000000	-0.001614
2072.000000	-0.001609
2071.000000	-0.001599
2070.000000	-0.001592
2069.000000	-0.001589
2068.000000	-0.001590
2067.000000	-0.001597
2066.000000	-0.001611
2065.000000	-0.001627
2064.000000	-0.001632
2063.000000	-0.001625
2062.000000	-0.001611
2061.000000	-0.001597
2060.000000	-0.001590
2059.000000	-0.001595
2058.000000	-0.001614
2057.000000	-0.001638
2056.000000	-0.001653
2055.000000	-0.001654
2054.000000	-0.001645
2053.000000	-0.001635
2052.000000	-0.001632
2051.000000	-0.001638
2050.000000	-0.001650
2049.000000	-0.001663
2048.000000	-0.001670
2047.000000	-0.001668
2046.000000	-0.001660
2045.000000	-0.001653
2044.000000	-0.001652
2043.000000	-0.001662
2042.000000	-0.001685
2041.000000	-0.001715
2040.000000	-0.001746
2039.000000	-0.001769
2038.000000	-0.001779
2037.000000	-0.001772
2036.000000	-0.001755
2035.000000	-0.001739
2034.000000	-0.001726
2033.000000	-0.001707
2032.000000	-0.001680
2031.000000	-0.001669
2030.000000	-0.001689
2029.000000	-0.001730
2028.000000	-0.001760
2027.000000	-0.001765
2026.000000	-0.001758
2025.000000	-0.001752
2024.000000	-0.001747
2023.000000	-0.001735
2022.000000	-0.001721
2021.000000	-0.001710
2020.000000	-0.001702
2019.000000	-0.001694
2018.000000	-0.001687
2017.000000	-0.001681
2016.000000	-0.001674
2015.000000	-0.001667
2014.000000	-0.001670
2013.000000	-0.001684
2012.000000	-0.001696
2011.000000	-0.001693
2010.000000	-0.001679
2009.000000	-0.001667
2008.000000	-0.001666
2007.000000	-0.001671
2006.000000	-0.001675
2005.000000	-0.001675
2004.000000	-0.001673
2003.000000	-0.001675
2002.000000	-0.001679
2001.000000	-0.001680
2000.000000	-0.001674
1999.000000	-0.001671
1998.000000	-0.001682
1997.000000	-0.001700
1996.000000	-0.001712
1995.000000	-0.001717
1994.000000	-0.001728
1993.000000	-0.001745
1992.000000	-0.001750
1991.000000	-0.001732
1990.000000	-0.001706
1989.000000	-0.001688
1988.000000	-0.001682
1987.000000	-0.001678
1986.000000	-0.001678
1985.000000	-0.001688
1984.000000	-0.001708
1983.000000	-0.001724
1982.000000	-0.001718
1981.000000	-0.001692
1980.000000	-0.001658
1979.000000	-0.001638
1978.000000	-0.001645
1977.000000	-0.001675
1976.000000	-0.001714
1975.000000	-0.001748
1974.000000	-0.001763
1973.000000	-0.001759
1972.000000	-0.001742
1971.000000	-0.001731
1970.000000	-0.001732
1969.000000	-0.001740
1968.000000	-0.001742
1967.000000	-0.001735
1966.000000	-0.001729
1965.000000	-0.001730
1964.000000	-0.001733
1963.000000	-0.001726
1962.000000	-0.001707
1961.000000	-0.001684
1960.000000	-0.001671
1959.000000	-0.001670
1958.000000	-0.001677
1957.000000	-0.001688
1956.000000	-0.001706
1955.000000	-0.001727
1954.000000	-0.001739
1953.000000	-0.001736
1952.000000	-0.001725
1951.000000	-0.001719
1950.000000	-0.001724
1949.000000	-0.001729
1948.000000	-0.001726
1947.000000	-0.001715
1946.000000	-0.001702
1945.000000	-0.001688
1944.000000	-0.001672
1943.000000	-0.001662
1942.000000	-0.001669
1941.000000	-0.001694
1940.000000	-0.001724
1939.000000	-0.001748
1938.000000	-0.001764
1937.000000	-0.001769
1936.000000	-0.001761
1935.000000	-0.001741
1934.000000	-0.001717
1933.000000	-0.001703
1932.000000	-0.001710
1931.000000	-0.001733
1930.000000	-0.001754
1929.000000	-0.001759
1928.000000	-0.001745
1927.000000	-0.001722
1926.000000	-0.001698
1925.000000	-0.001671
1924.000000	-0.001638
1923.000000	-0.001608
1922.000000	-0.001598
1921.000000	-0.001608
1920.000000	-0.001622
1919.000000	-0.001627
1918.000000	-0.001621
1917.000000	-0.001609
1916.000000	-0.001601
1915.000000	-0.001602
1914.000000	-0.001619
1913.000000	-0.001647
1912.000000	-0.001671
1911.000000	-0.001679
1910.000000	-0.001669
1909.000000	-0.001644
1908.000000	-0.001609
1907.000000	-0.001578
1906.000000	-0.001567
1905.000000	-0.001581
1904.000000	-0.001605
1903.000000	-0.001622
1902.000000	-0.001628
1901.000000	-0.001626
1900.000000	-0.001617
1899.000000	-0.001607
1898.000000	-0.001601
1897.000000	-0.001598
1896.000000	-0.001589
1895.000000	-0.001577
1894.000000	-0.001576
1893.000000	-0.001588
1892.000000	-0.001600
1891.000000	-0.001603
1890.000000	-0.001597
1889.000000	-0.001589
1888.000000	-0.001576
1887.000000	-0.001560
1886.000000	-0.001550
1885.000000	-0.001550
1884.000000	-0.001551
1883.000000	-0.001541
1882.000000	-0.001525
1881.000000	-0.001508
1880.000000	-0.001494
1879.000000	-0.001486
1878.000000	-0.001482
1877.000000	-0.001476
1876.000000	-0.001466
1875.000000	-0.001460
1874.000000	-0.001469
1873.000000	-0.001488
1872.000000	-0.001497
1871.000000	-0.001481
1870.000000	-0.001450
1869.000000	-0.001431
1868.000000	-0.001439
1867.000000	-0.001462
1866.000000	-0.001484
1865.000000	-0.001497
1864.000000	-0.001495
1863.000000	-0.001481
1862.000000	-0.001463
1861.000000	-0.001445
1860.000000	-0.001427
1859.000000	-0.001415
1858.000000	-0.001420
1857.000000	-0.001440
1856.000000	-0.001456
1855.000000	-0.001454
1854.000000	-0.001436
1853.000000	-0.001412
1852.000000	-0.001390
1851.000000	-0.001384
1850.000000	-0.001405
1849.000000	-0.001442
1848.000000	-0.001471
1847.000000	-0.001478
1846.000000	-0.001462
1845.000000	-0.001428
1844.000000	-0.001386
1843.000000	-0.001356
1842.000000	-0.001350
1841.000000	-0.001365
1840.000000	-0.001383
1839.000000	-0.001388
1838.000000	-0.001376
1837.000000	-0.001357
1836.000000	-0.001340
1835.000000	-0.001332
1834.000000	-0.001336
1833.000000	-0.001347
1832.000000	-0.001364
1831.000000	-0.001384
1830.000000	-0.001398
1829.000000	-0.001405
1828.000000	-0.001406
1827.000000	-0.001402
1826.000000	-0.001389
1825.000000	-0.001366
1824.000000	-0.001346
1823.000000	-0.001346
1822.000000	-0.001364
1821.000000	-0.001387
1820.000000	-0.001404
1819.000000	-0.001408
1818.000000	-0.001405
1817.000000	-0.001400
1816.000000	-0.001395
1815.000000	-0.001390
1814.000000	-0.001395
1813.000000	-0.001416
1812.000000	-0.001450
1811.000000	-0.001482
1810.000000	-0.001498
1809.000000	-0.001496
1808.000000	-0.001477
1807.000000	-0.001451
1806.000000	-0.001439
1805.000000	-0.001448
1804.000000	-0.001465
1803.000000	-0.001474
1802.000000	-0.001475
1801.000000	-0.001474
1800.000000	-0.001468
1799.000000	-0.001451
1798.000000	-0.001432
1797.000000	-0.001420
1796.000000	-0.001415
1795.000000	-0.001416
1794.000000	-0.001431
1793.000000	-0.001451
1792.000000	-0.001459
1791.000000	-0.001454
1790.000000	-0.001460
1789.000000	-0.001486
1788.000000	-0.001511
1787.000000	-0.001514
1786.000000	-0.001509
1785.000000	-0.001517
1784.000000	-0.001534
1783.000000	-0.001544
1782.000000	-0.001540
1781.000000	-0.001521
1780.000000	-0.001487
1779.000000	-0.001442
1778.000000	-0.001406
1777.000000	-0.001396
1776.000000	-0.001415
1775.000000	-0.001451
1774.000000	-0.001477
1773.000000	-0.001467
1772.000000	-0.001434
1771.000000	-0.001413
1770.000000	-0.001412
1769.000000	-0.001422
1768.000000	-0.001428
1767.000000	-0.001418
1766.000000	-0.001393
1765.000000	-0.001368
1764.000000	-0.001361
1763.000000	-0.001373
1762.000000	-0.001385
1761.000000	-0.001375
1760.000000	-0.001345
1759.000000	-0.001306
1758.000000	-0.001272
1757.000000	-0.001240
1756.000000	-0.001210
1755.000000	-0.001186
1754.000000	-0.001167
1753.000000	-0.001148
1752.000000	-0.001126
1751.000000	-0.001097
1750.000000	-0.001057
1749.000000	-0.001019
1748.000000	-0.001003
1747.000000	-0.001012
1746.000000	-0.001018
1745.000000	-0.001000
1744.000000	-0.000974
1743.000000	-0.000961
1742.000000	-0.000956
1741.000000	-0.000946
1740.000000	-0.000941
1739.000000	-0.000958
1738.000000	-0.000983
1737.000000	-0.000998
1736.000000	-0.001009
1735.000000	-0.001028
1734.000000	-0.001066
1733.000000	-0.001094
1732.000000	-0.001086
1731.000000	-0.001062
1730.000000	-0.001055
1729.000000	-0.001063
1728.000000	-0.001073
1727.000000	-0.001078
1726.000000	-0.001067
1725.000000	-0.001036
1724.000000	-0.001001
1723.000000	-0.000979
1722.000000	-0.000973
1721.000000	-0.000965
1720.000000	-0.000950
1719.000000	-0.000934
1718.000000	-0.000927
1717.000000	-0.000922
1716.000000	-0.000883
1715.000000	-0.000820
1714.000000	-0.000781
1713.000000	-0.000778
1712.000000	-0.000774
1711.000000	-0.000750
1710.000000	-0.000718
1709.000000	-0.000686
1708.000000	-0.000654
1707.000000	-0.000630
1706.000000	-0.000615
1705.000000	-0.000587
1704.000000	-0.000510
1703.000000	-0.000407
1702.000000	-0.000330
1701.000000	-0.000286
1700.000000	-0.000219
1699.000000	-0.000068
1698.000000	0.000116
1697.000000	0.000257
1696.000000	0.000361
1695.000000	0.000479
1694.000000	0.000627
1693.000000	0.000780
1692.000000	0.000918
1691.000000	0.001047
1690.000000	0.001178
1689.000000	0.001321
1688.000000	0.001467
1687.000000	0.001594
1686.000000	0.001703
1685.000000	0.001833
1684.000000	0.001987
1683.000000	0.002107
1682.000000	0.002178
1681.000000	0.002252
1680.000000	0.002362
1679.000000	0.002509
1678.000000	0.002661
1677.000000	0.002787
1676.000000	0.002875
1675.000000	0.002928
1674.000000	0.002977
1673.000000	0.003037
1672.000000	0.003069
1671.000000	0.003034
1670.000000	0.002953
1669.000000	0.002915
1668.000000	0.002973
1667.000000	0.003095
1666.000000	0.003243
1665.000000	0.003425
1664.000000	0.003681
1663.000000	0.004030
1662.000000	0.004441
1661.000000	0.004885
1660.000000	0.005348
1659.000000	0.005822
1658.000000	0.006294
1657.000000	0.006745
1656.000000	0.007163
1655.000000	0.007603
1654.000000	0.008294
1653.000000	0.009321
1652.000000	0.010280
1651.000000	0.010911
1650.000000	0.011331
1649.000000	0.011669
1648.000000	0.012033
1647.000000	0.012409
1646.000000	0.012682
1645.000000	0.012776
1644.000000	0.012723
1643.000000	0.012569
1642.000000	0.012348
1641.000000	0.012096
1640.000000	0.011839
1639.000000	0.011576
1638.000000	0.011284
1637.000000	0.010968
1636.000000	0.010674
1635.000000	0.010446
1634.000000	0.010276
1633.000000	0.010116
1632.000000	0.009929
1631.000000	0.009687
1630.000000	0.009364
1629.000000	0.008964
1628.000000	0.008538
1627.000000	0.008139
1626.000000	0.007771
1625.000000	0.007394
1624.000000	0.006977
1623.000000	0.006542
1622.000000	0.006153
1621.000000	0.005846
1620.000000	0.005588
1619.000000	0.005321
1618.000000	0.005018
1617.000000	0.004714
1616.000000	0.004478
1615.000000	0.004324
1614.000000	0.004199
1613.000000	0.004064
1612.000000	0.003920
1611.000000	0.003778
1610.000000	0.003636
1609.000000	0.003492
1608.000000	0.003357
1607.000000	0.003244
1606.000000	0.003155
1605.000000	0.003079
1604.000000	0.002987
1603.000000	0.002857
1602.000000	0.002697
1601.000000	0.002532
1600.000000	0.002381
1599.000000	0.002247
1598.000000	0.002130
1597.000000	0.002028
1596.000000	0.001931
1595.000000	0.001829
1594.000000	0.001713
1593.000000	0.001592
1592.000000	0.001478
1591.000000	0.001376
1590.000000	0.001281
1589.000000	0.001195
1588.000000	0.001120
1587.000000	0.001056
1586.000000	0.000996
1585.000000	0.000939
1584.000000	0.000884
1583.000000	0.000814
1582.000000	0.000735
1581.000000	0.000678
1580.000000	0.000668
1579.000000	0.000683
1578.000000	0.000684
1577.000000	0.000657
1576.000000	0.000622
1575.000000	0.000606
1574.000000	0.000608
1573.000000	0.000606
1572.000000	0.000588
1571.000000	0.000569
1570.000000	0.000567
1569.000000	0.000583
1568.000000	0.000596
1567.000000	0.000584
1566.000000	0.000550
1565.000000	0.000519
1564.000000	0.000514
1563.000000	0.000538
1562.000000	0.000570
1561.000000	0.000586
1560.000000	0.000562
1559.000000	0.000481
1558.000000	0.000408
1557.000000	0.000407
1556.000000	0.000446
1555.000000	0.000467
1554.000000	0.000481
1553.000000	0.000499
1552.000000	0.000512
1551.000000	0.000503
1550.000000	0.000479
1549.000000	0.000468
1548.000000	0.000491
1547.000000	0.000532
1546.000000	0.000559
1545.000000	0.000550
1544.000000	0.000513
1543.000000	0.000486
1542.000000	0.000489
1541.000000	0.000501
1540.000000	0.000501
1539.000000	0.000485
1538.000000	0.000481
1537.000000	0.000507
1536.000000	0.000538
1535.000000	0.000556
1534.000000	0.000560
1533.000000	0.000556
1532.000000	0.000554
1531.000000	0.000558
1530.000000	0.000549
1529.000000	0.000517
1528.000000	0.000481
1527.000000	0.000462
1526.000000	0.000459
1525.000000	0.000458
1524.000000	0.000460
1523.000000	0.000472
1522.000000	0.000485
1521.000000	0.000476
1520.000000	0.000460
1519.000000	0.000471
1518.000000	0.000505
1517.000000	0.000525
1516.000000	0.000506
1515.000000	0.000471
1514.000000	0.000444
1513.000000	0.000424
1512.000000	0.000410
1511.000000	0.000420
1510.000000	0.000453
1509.000000	0.000485
1508.000000	0.000494
1507.000000	0.000507
1506.000000	0.000538
1505.000000	0.000563
1504.000000	0.000579
1503.000000	0.000601
1502.000000	0.000641
1501.000000	0.000689
1500.000000	0.000720
1499.000000	0.000733
1498.000000	0.000763
1497.000000	0.000828
1496.000000	0.000921
1495.000000	0.001026
1494.000000	0.001116
1493.000000	0.001174
1492.000000	0.001206
1491.000000	0.001237
1490.000000	0.001278
1489.000000	0.001307
1488.000000	0.001328
1487.000000	0.001370
1486.000000	0.001412
1485.000000	0.001417
1484.000000	0.001380
1483.000000	0.001320
1482.000000	0.001264
1481.000000	0.001221
1480.000000	0.001193
1479.000000	0.001179
1478.000000	0.001183
1477.000000	0.001202
1476.000000	0.001241
1475.000000	0.001301
1474.000000	0.001354
1473.000000	0.001357
1472.000000	0.001298
1471.000000	0.001233
1470.000000	0.001209
1469.000000	0.001204
1468.000000	0.001188
1467.000000	0.001157
1466.000000	0.001123
1465.000000	0.001085
1464.000000	0.001027
1463.000000	0.000953
1462.000000	0.000880
1461.000000	0.000815
1460.000000	0.000752
1459.000000	0.000674
1458.000000	0.000558
1457.000000	0.000398
1456.000000	0.000239
1455.000000	0.000127
1454.000000	0.000052
1453.000000	-0.000021
1452.000000	-0.000099
1451.000000	-0.000159
1450.000000	-0.000189
1449.000000	-0.000212
1448.000000	-0.000259
1447.000000	-0.000334
1446.000000	-0.000406
1445.000000	-0.000446
1444.000000	-0.000458
1443.000000	-0.000451
1442.000000	-0.000436
1441.000000	-0.000406
1440.000000	-0.000356
1439.000000	-0.000288
1438.000000	-0.000223
1437.000000	-0.000190
1436.000000	-0.000185
1435.000000	-0.000158
1434.000000	-0.000085
1433.000000	0.000005
1432.000000	0.000081
1431.000000	0.000140
1430.000000	0.000196
1429.000000	0.000255
1428.000000	0.000311
1427.000000	0.000359
1426.000000	0.000401
1425.000000	0.000448
1424.000000	0.000503
1423.000000	0.000559
1422.000000	0.000610
1421.000000	0.000641
1420.000000	0.000650
1419.000000	0.000662
1418.000000	0.000713
1417.000000	0.000789
1416.000000	0.000855
1415.000000	0.000915
1414.000000	0.001001
1413.000000	0.001121
1412.000000	0.001241
1411.000000	0.001326
1410.000000	0.001379
1409.000000	0.001428
1408.000000	0.001490
1407.000000	0.001572
1406.000000	0.001674
1405.000000	0.001804
1404.000000	0.001954
1403.000000	0.002111
1402.000000	0.002262
1401.000000	0.002402
1400.000000	0.002537
1399.000000	0.002692
1398.000000	0.002895
1397.000000	0.003146
1396.000000	0.003429
1395.000000	0.003727
1394.000000	0.004040
1393.000000	0.004372
1392.000000	0.004696
1391.000000	0.004981
1390.000000	0.005220
1389.000000	0.005435
1388.000000	0.005643
1387.000000	0.005832
1386.000000	0.005968
1385.000000	0.006031
1384.000000	0.006007
1383.000000	0.005883
1382.000000	0.005647
1381.000000	0.005291
1380.000000	0.004818
1379.000000	0.004279
1378.000000	0.003782
1377.000000	0.003449
1376.000000	0.003352
1375.000000	0.003511
1374.000000	0.003896
1373.000000	0.004413
1372.000000	0.004955
1371.000000	0.005447
1370.000000	0.005864
1369.000000	0.006203
1368.000000	0.006473
1367.000000	0.006677
1366.000000	0.006813
1365.000000	0.006860
1364.000000	0.006796
1363.000000	0.006628
1362.000000	0.006406
1361.000000	0.006182
1360.000000	0.005960
1359.000000	0.005725
1358.000000	0.005484
1357.000000	0.005260
1356.000000	0.005047
1355.000000	0.004819
1354.000000	0.004569
1353.000000	0.004327
1352.000000	0.004135
1351.000000	0.004012
1350.000000	0.003942
1349.000000	0.003895
1348.000000	0.003846
1347.000000	0.003790
1346.000000	0.003737
1345.000000	0.003687
1344.000000	0.003631
1343.000000	0.003576
1342.000000	0.003545
1341.000000	0.003557
1340.000000	0.003594
1339.000000	0.003617
1338.000000	0.003614
1337.000000	0.003604
1336.000000	0.003605
1335.000000	0.003607
1334.000000	0.003589
1333.000000	0.003543
1332.000000	0.003471
1331.000000	0.003384
1330.000000	0.003289
1329.000000	0.003178
1328.000000	0.003041
1327.000000	0.002880
1326.000000	0.002718
1325.000000	0.002584
1324.000000	0.002472
1323.000000	0.002351
1322.000000	0.002202
1321.000000	0.002041
1320.000000	0.001896
1319.000000	0.001771
1318.000000	0.001653
1317.000000	0.001531
1316.000000	0.001415
1315.000000	0.001331
1314.000000	0.001283
1313.000000	0.001246
1312.000000	0.001196
1311.000000	0.001134
1310.000000	0.001089
1309.000000	0.001068
1308.000000	0.001042
1307.000000	0.000978
1306.000000	0.000883
1305.000000	0.000797
1304.000000	0.000746
1303.000000	0.000708
1302.000000	0.000638
1301.000000	0.000525
1300.000000	0.000405
1299.000000	0.000316
1298.000000	0.000250
1297.000000	0.000166
1296.000000	0.000052
1295.000000	-0.000061
1294.000000	-0.000141
1293.000000	-0.000194
1292.000000	-0.000260
1291.000000	-0.000357
1290.000000	-0.000463
1289.000000	-0.000545
1288.000000	-0.000597
1287.000000	-0.000642
1286.000000	-0.000704
1285.000000	-0.000781
1284.000000	-0.000857
1283.000000	-0.000912
1282.000000	-0.000953
1281.000000	-0.001008
1280.000000	-0.001095
1279.000000	-0.001203
1278.000000	-0.001305
1277.000000	-0.001396
1276.000000	-0.001490
1275.000000	-0.001585
1274.000000	-0.001662
1273.000000	-0.001709
1272.000000	-0.001749
1271.000000	-0.001824
1270.000000	-0.001954
1269.000000	-0.002115
1268.000000	-0.002265
1267.000000	-0.002385
1266.000000	-0.002494
1265.000000	-0.002625
1264.000000	-0.002788
1263.000000	-0.002953
1262.000000	-0.003092
1261.000000	-0.003217
1260.000000	-0.003354
1259.000000	-0.003515
1258.000000	-0.003685
1257.000000	-0.003863
1256.000000	-0.004071
1255.000000	-0.004322
1254.000000	-0.004596
1253.000000	-0.004862
1252.000000	-0.005112
1251.000000	-0.005374
1250.000000	-0.005683
1249.000000	-0.006049
1248.000000	-0.006454
1247.000000	-0.006876
1246.000000	-0.007313
1245.000000	-0.007776
1244.000000	-0.008250
1243.000000	-0.008686
1242.000000	-0.009045
1241.000000	-0.009333
1240.000000	-0.009589
1239.000000	-0.009834
1238.000000	-0.010059
1237.000000	-0.010249
1236.000000	-0.010410
1235.000000	-0.010552
1234.000000	-0.010672
1233.000000	-0.010747
1232.000000	-0.010756
1231.000000	-0.010704
1230.000000	-0.010629
1229.000000	-0.010567
1228.000000	-0.010523
1227.000000	-0.010477
1226.000000	-0.010417
1225.000000	-0.010360
1224.000000	-0.010324
1223.000000	-0.010305
1222.000000	-0.010279
1221.000000	-0.010234
1220.000000	-0.010182
1219.000000	-0.010146
1218.000000	-0.010132
1217.000000	-0.010125
1216.000000	-0.010108
1215.000000	-0.010082
1214.000000	-0.010068
1213.000000	-0.010074
1212.000000	-0.010083
1211.000000	-0.010077
1210.000000	-0.010063
1209.000000	-0.010061
1208.000000	-0.010073
1207.000000	-0.010071
1206.000000	-0.010032
1205.000000	-0.009962
1204.000000	-0.009895
1203.000000	-0.009859
1202.000000	-0.009864
1201.000000	-0.009891
1200.000000	-0.009919
1199.000000	-0.009937
1198.000000	-0.009953
1197.000000	-0.009960
1196.000000	-0.009922
1195.000000	-0.009808
1194.000000	-0.009635
1193.000000	-0.009458
1192.000000	-0.009304
1191.000000	-0.009160
1190.000000	-0.009006
1189.000000	-0.008858
1188.000000	-0.008744
1187.000000	-0.008671
1186.000000	-0.008611
1185.000000	-0.008538
1184.000000	-0.008460
1183.000000	-0.008410
1182.000000	-0.008406
1181.000000	-0.008420
1180.000000	-0.008410
1179.000000	-0.008369
1178.000000	-0.008340
1177.000000	-0.008356
1176.000000	-0.008387
1175.000000	-0.008377
1174.000000	-0.008312
1173.000000	-0.008235
1172.000000	-0.008195
1171.000000	-0.008196
1170.000000	-0.008210
1169.000000	-0.008214
1168.000000	-0.008202
1167.000000	-0.008173
1166.000000	-0.008121
1165.000000	-0.008029
1164.000000	-0.007888
1163.000000	-0.007716
1162.000000	-0.007548
1161.000000	-0.007400
1160.000000	-0.007255
1159.000000	-0.007101
1158.000000	-0.006965
1157.000000	-0.006889
1156.000000	-0.006869
1155.000000	-0.006858
1154.000000	-0.006819
1153.000000	-0.006764
1152.000000	-0.006726
1151.000000	-0.006718
1150.000000	-0.006728
1149.000000	-0.006736
1148.000000	-0.006725
1147.000000	-0.006696
1146.000000	-0.006663
1145.000000	-0.006635
1144.000000	-0.006596
1143.000000	-0.006525
1142.000000	-0.006432
1141.000000	-0.006356
1140.000000	-0.006320
1139.000000	-0.006309
1138.000000	-0.006291
1137.000000	-0.006252
1136.000000	-0.006198
1135.000000	-0.006137
1134.000000	-0.006068
1133.000000	-0.005983
1132.000000	-0.005886
1131.000000	-0.005794
1130.000000	-0.005730
1129.000000	-0.005682
1128.000000	-0.005611
1127.000000	-0.005501
1126.000000	-0.005396
1125.000000	-0.005350
1124.000000	-0.005343
1123.000000	-0.005298
1122.000000	-0.005184
1121.000000	-0.005057
1120.000000	-0.004981
1119.000000	-0.004946
1118.000000	-0.004899
1117.000000	-0.004819
1116.000000	-0.004732
1115.000000	-0.004666
1114.000000	-0.004616
1113.000000	-0.004552
1112.000000	-0.004452
1111.000000	-0.004321
1110.000000	-0.004195
1109.000000	-0.004110
1108.000000	-0.004063
1107.000000	-0.004021
1106.000000	-0.003971
1105.000000	-0.003940
1104.000000	-0.003945
1103.000000	-0.003948
1102.000000	-0.003901
1101.000000	-0.003801
1100.000000	-0.003696
1099.000000	-0.003619
1098.000000	-0.003565
1097.000000	-0.003516
1096.000000	-0.003462
1095.000000	-0.003401
1094.000000	-0.003324
1093.000000	-0.003226
1092.000000	-0.003115
1091.000000	-0.003004
1090.000000	-0.002915
1089.000000	-0.002870
1088.000000	-0.002869
1087.000000	-0.002873
1086.000000	-0.002836
1085.000000	-0.002758
1084.000000	-0.002685
1083.000000	-0.002652
1082.000000	-0.002633
1081.000000	-0.002584
1080.000000	-0.002500
1079.000000	-0.002423
1078.000000	-0.002386
1077.000000	-0.002367
1076.000000	-0.002321
1075.000000	-0.002236
1074.000000	-0.002146
1073.000000	-0.002096
1072.000000	-0.002081
1071.000000	-0.002057
1070.000000	-0.001986
1069.000000	-0.001876
1068.000000	-0.001766
1067.000000	-0.001679
1066.000000	-0.001605
1065.000000	-0.001529
1064.000000	-0.001460
1063.000000	-0.001423
1062.000000	-0.001421
1061.000000	-0.001424
1060.000000	-0.001396
1059.000000	-0.001337
1058.000000	-0.001279
1057.000000	-0.001251
1056.000000	-0.001247
1055.000000	-0.001235
1054.000000	-0.001206
1053.000000	-0.001182
1052.000000	-0.001188
1051.000000	-0.001217
1050.000000	-0.001247
1049.000000	-0.001269
1048.000000	-0.001300
1047.000000	-0.001360
1046.000000	-0.001445
1045.000000	-0.001532
1044.000000	-0.001606
1043.000000	-0.001668
1042.000000	-0.001718
1041.000000	-0.001740
1040.000000	-0.001704
1039.000000	-0.001594
1038.000000	-0.001431
1037.000000	-0.001258
1036.000000	-0.001096
1035.000000	-0.000920
1034.000000	-0.000699
1033.000000	-0.000453
1032.000000	-0.000247
1031.000000	-0.000120
1030.000000	-0.000037
1029.000000	0.000069
1028.000000	0.000204
1027.000000	0.000305
1026.000000	0.000321
1025.000000	0.000278
1024.000000	0.000252
1023.000000	0.000280
1022.000000	0.000335
1021.000000	0.000382
1020.000000	0.000431
1019.000000	0.000512
1018.000000	0.000611
1017.000000	0.000672
1016.000000	0.000660
1015.000000	0.000608
1014.000000	0.000593
1013.000000	0.000656
1012.000000	0.000757
1011.000000	0.000824
1010.000000	0.000840
1009.000000	0.000856
1008.000000	0.000927
1007.000000	0.001035
1006.000000	0.001102
1005.000000	0.001091
1004.000000	0.001047
1003.000000	0.001048
1002.000000	0.001108
1001.000000	0.001181
1000.000000	0.001231
999.000000	0.001281
998.000000	0.001374
997.000000	0.001506
996.000000	0.001627
995.000000	0.001693
994.000000	0.001719
993.000000	0.001762
992.000000	0.001855
991.000000	0.001981
990.000000	0.002102
989.000000	0.002217
988.000000	0.002359
987.000000	0.002539
986.000000	0.002709
985.000000	0.002810
984.000000	0.002843
983.000000	0.002880
982.000000	0.002979
981.000000	0.003120
980.000000	0.003223
979.000000	0.003236
978.000000	0.003171
977.000000	0.003080
976.000000	0.002986
975.000000	0.002870
974.000000	0.002704
973.000000	0.002501
972.000000	0.002312
971.000000	0.002179
970.000000	0.002101
969.000000	0.002045
968.000000	0.001994
967.000000	0.001956
966.000000	0.001937
965.000000	0.001913
964.000000	0.001852
963.000000	0.001763
962.000000	0.001696
961.000000	0.001685
960.000000	0.001705
959.000000	0.001696
958.000000	0.001630
957.000000	0.001543
956.000000	0.001498
955.000000	0.001510
954.000000	0.001532
953.000000	0.001512
952.000000	0.001457
951.000000	0.001420
950.000000	0.001432
949.000000	0.001470
948.000000	0.001498
947.000000	0.001510
946.000000	0.001529
945.000000	0.001563
944.000000	0.001591
943.000000	0.001587
942.000000	0.001555
941.000000	0.001519
940.000000	0.001505
939.000000	0.001513
938.000000	0.001527
937.000000	0.001536
936.000000	0.001548
935.000000	0.001580
934.000000	0.001624
933.000000	0.001644
932.000000	0.001616
931.000000	0.001555
930.000000	0.001505
929.000000	0.001477
928.000000	0.001436
927.000000	0.001344
926.000000	0.001203
925.000000	0.001057
924.000000	0.000929
923.000000	0.000780
922.000000	0.000550
921.000000	0.000223
920.000000	-0.000130
919.000000	-0.000383
918.000000	-0.000429
917.000000	-0.000243
916.000000	0.000121
915.000000	0.000559
914.000000	0.000954
913.000000	0.001225
912.000000	0.001355
911.000000	0.001395
910.000000	0.001426
909.000000	0.001495
908.000000	0.001573
907.000000	0.001593
906.000000	0.001529
905.000000	0.001447
904.000000	0.001443
903.000000	0.001534
902.000000	0.001650
901.000000	0.001720
900.000000	0.001754
899.000000	0.001809
898.000000	0.001901
897.000000	0.001987
896.000000	0.002018
895.000000	0.001999
894.000000	0.001968
893.000000	0.001948
892.000000	0.001923
891.000000	0.001872
890.000000	0.001808
889.000000	0.001774
888.000000	0.001794
887.000000	0.001820
886.000000	0.001768
885.000000	0.001611
884.000000	0.001403
883.000000	0.001211
882.000000	0.001035
881.000000	0.000842
880.000000	0.000647
879.000000	0.000514
878.000000	0.000471
877.000000	0.000480
876.000000	0.000492
875.000000	0.000500
874.000000	0.000535
873.000000	0.000610
872.000000	0.000707
871.000000	0.000783
870.000000	0.000794
869.000000	0.000731
868.000000	0.000623
867.000000	0.000502
866.000000	0.000368
865.000000	0.000199
864.000000	-0.000002
863.000000	-0.000220
862.000000	-0.000471
861.000000	-0.000810
860.000000	-0.001299
859.000000	-0.001975
858.000000	-0.002877
857.000000	-0.004063
856.000000	-0.005614
855.000000	-0.007624
854.000000	-0.010183
853.000000	-0.013310
852.000000	-0.016836
851.000000	-0.020367
850.000000	-0.023375
849.000000	-0.025357
848.000000	-0.025952
847.000000	-0.025064
846.000000	-0.022942
845.000000	-0.020072
844.000000	-0.016916
843.000000	-0.013741
842.000000	-0.010670
841.000000	-0.007800
840.000000	-0.005267
839.000000	-0.003224
838.000000	-0.001761
837.000000	-0.000829
836.000000	-0.000266
835.000000	0.000099
834.000000	0.000359
833.000000	0.000560
832.000000	0.000753
831.000000	0.000988
830.000000	0.001249
829.000000	0.001466
828.000000	0.001601
827.000000	0.001689
826.000000	0.001777
825.000000	0.001857
824.000000	0.001886
823.000000	0.001859
822.000000	0.001826
821.000000	0.001843
820.000000	0.001917
819.000000	0.001996
818.000000	0.002025
817.000000	0.002008
816.000000	0.002012
815.000000	0.002079
814.000000	0.002156
813.000000	0.002173
812.000000	0.002149
811.000000	0.002183
810.000000	0.002306
809.000000	0.002431
808.000000	0.002454
807.000000	0.002383
806.000000	0.002315
805.000000	0.002324
804.000000	0.002406
803.000000	0.002504
802.000000	0.002565
801.000000	0.002583
800.000000	0.002600
799.000000	0.002655
798.000000	0.002726
797.000000	0.002753
796.000000	0.002727
795.000000	0.002691
794.000000	0.002674
793.000000	0.002646
792.000000	0.002592
791.000000	0.002561
790.000000	0.002605
789.000000	0.002707
788.000000	0.002796
787.000000	0.002827
786.000000	0.002815
785.000000	0.002808
784.000000	0.002846
783.000000	0.002916
782.000000	0.002958
781.000000	0.002924
780.000000	0.002850
779.000000	0.002823
778.000000	0.002871
777.000000	0.002945
776.000000	0.002998
775.000000	0.003053
774.000000	0.003146
773.000000	0.003257
772.000000	0.003342
771.000000	0.003385
770.000000	0.003401
769.000000	0.003402
768.000000	0.003391
767.000000	0.003364
766.000000	0.003307
765.000000	0.003229
764.000000	0.003198
763.000000	0.003283
762.000000	0.003446
761.000000	0.003541
760.000000	0.003466
759.000000	0.003273
758.000000	0.003081
757.000000	0.002942
756.000000	0.002830
755.000000	0.002731
754.000000	0.002666
753.000000	0.002647
752.000000	0.002672
751.000000	0.002738
750.000000	0.002831
749.000000	0.002932
748.000000	0.003053
747.000000	0.003224
746.000000	0.003429
745.000000	0.003591
744.000000	0.003665
743.000000	0.003703
742.000000	0.003774
741.000000	0.003865
740.000000	0.003925
739.000000	0.003959
738.000000	0.004018
737.000000	0.004117
736.000000	0.004232
735.000000	0.004338
734.000000	0.004421
733.000000	0.004467
732.000000	0.004489
731.000000	0.004521
730.000000	0.004570
729.000000	0.004613
728.000000	0.004645
727.000000	0.004682
726.000000	0.004731
725.000000	0.004776
724.000000	0.004838
723.000000	0.004982
722.000000	0.005229
721.000000	0.005483
720.000000	0.005600
719.000000	0.005531
718.000000	0.005360
717.000000	0.005217
716.000000	0.005189
715.000000	0.005270
714.000000	0.005375
713.000000	0.005428
712.000000	0.005450
711.000000	0.005518
710.000000	0.005641
709.000000	0.005744
708.000000	0.005781
707.000000	0.005795
706.000000	0.005871
705.000000	0.006016
704.000000	0.006148
703.000000	0.006197
702.000000	0.006171
701.000000	0.006134
700.000000	0.006161
699.000000	0.006256
698.000000	0.006364
697.000000	0.006450
696.000000	0.006549
695.000000	0.006729
694.000000	0.006936
693.000000	0.007034
692.000000	0.007032
691.000000	0.007091
690.000000	0.007317
689.000000	0.007628
688.000000	0.007883
687.000000	0.008082
686.000000	0.008269
685.000000	0.008415
684.000000	0.008499
683.000000	0.008550
682.000000	0.008544
681.000000	0.008416
680.000000	0.008230
679.000000	0.008136
678.000000	0.008083
677.000000	0.007903
676.000000	0.007658
675.000000	0.007479
674.000000	0.007357
673.000000	0.007240
672.000000	0.007226
671.000000	0.007445
670.000000	0.007583
669.000000	0.007204
668.000000	0.007209
667.000000	0.007845
666.000000	0.007719
665.000000	0.007413
664.000000	0.007672
663.000000	0.008308
662.000000	0.008884
661.000000	0.009277
660.000000	0.009563
659.000000	0.009733
658.000000	0.009724
657.000000	0.009609
656.000000	0.009485
655.000000	0.009254
654.000000	0.008950
653.000000	0.008831
652.000000	0.008916
651.000000	0.008900
650.000000	0.008633
649.000000	0.008344
648.000000	0.008188
647.000000	0.008031
646.000000	0.007819
645.000000	0.007704
644.000000	0.007719
643.000000	0.007694
642.000000	0.007560
641.000000	0.007486
640.000000	0.007572
639.000000	0.007666
638.000000	0.007638
637.000000	0.007570
636.000000	0.007533
635.000000	0.007478
634.000000	0.007392
633.000000	0.007313
632.000000	0.007169
631.000000	0.006816
630.000000	0.006305
629.000000	0.005855
628.000000	0.005523
627.000000	0.005144
626.000000	0.004658
625.000000	0.004168
624.000000	0.003717
623.000000	0.003289
622.000000	0.003007
621.000000	0.002982
620.000000	0.003066
619.000000	0.003039
618.000000	0.003008
617.000000	0.003268
616.000000	0.003779
615.000000	0.004117
614.000000	0.004019
613.000000	0.003634
612.000000	0.003229
611.000000	0.002922
610.000000	0.002728
609.000000	0.002612
608.000000	0.002477
607.000000	0.002228
606.000000	0.001947
605.000000	0.001825
604.000000	0.001937
603.000000	0.002259
602.000000	0.002735
601.000000	0.003220
600.000000	0.003489
