# Supplementary material for: Real-time monitoring of the reversible capture and release of CO2 on anthraquinone and riboflavin-modified graphitic electrodes using ATR-SEIRAS
Source: Chem Sci. 2025 Nov 4;16(48):23189–202. doi: 10.1039/d5sc05427c (PMC12584010; doi:10.1039/d5sc05427c)
Supplement: SC-016-D5SC05427C-s001 [file SC-016-D5SC05427C-s001.zip › Data Folders/Main Figures/Figure3/3a/012.ASC]

PE IR       SUBTECH     SPECTRUM    ASCII       PEDS        4.00        
   -1
012.ASC
24/06/26
16:04:40.00
24/06/26
16:04:40.00
Administrator

600.000000
#HDR
-1
-1
#GR
Wavenumber
A
1.0
0.0
4000.000000
-1.000000
3401
8
0.018502
-0.028043
#DATA
4000.000000	-0.003050
3999.000000	-0.003057
3998.000000	-0.003065
3997.000000	-0.003070
3996.000000	-0.003060
3995.000000	-0.003027
3994.000000	-0.002981
3993.000000	-0.002944
3992.000000	-0.002928
3991.000000	-0.002933
3990.000000	-0.002950
3989.000000	-0.002973
3988.000000	-0.002997
3987.000000	-0.003010
3986.000000	-0.002999
3985.000000	-0.002963
3984.000000	-0.002924
3983.000000	-0.002905
3982.000000	-0.002907
3981.000000	-0.002907
3980.000000	-0.002883
3979.000000	-0.002839
3978.000000	-0.002800
3977.000000	-0.002787
3976.000000	-0.002796
3975.000000	-0.002805
3974.000000	-0.002793
3973.000000	-0.002760
3972.000000	-0.002723
3971.000000	-0.002704
3970.000000	-0.002719
3969.000000	-0.002763
3968.000000	-0.002822
3967.000000	-0.002879
3966.000000	-0.002927
3965.000000	-0.002962
3964.000000	-0.002986
3963.000000	-0.002994
3962.000000	-0.002980
3961.000000	-0.002949
3960.000000	-0.002916
3959.000000	-0.002897
3958.000000	-0.002899
3957.000000	-0.002917
3956.000000	-0.002941
3955.000000	-0.002966
3954.000000	-0.002990
3953.000000	-0.003012
3952.000000	-0.003021
3951.000000	-0.003011
3950.000000	-0.002985
3949.000000	-0.002958
3948.000000	-0.002944
3947.000000	-0.002949
3946.000000	-0.002964
3945.000000	-0.002981
3944.000000	-0.002992
3943.000000	-0.002998
3942.000000	-0.003006
3941.000000	-0.003020
3940.000000	-0.003040
3939.000000	-0.003057
3938.000000	-0.003062
3937.000000	-0.003047
3936.000000	-0.003020
3935.000000	-0.002994
3934.000000	-0.002979
3933.000000	-0.002973
3932.000000	-0.002971
3931.000000	-0.002970
3930.000000	-0.002975
3929.000000	-0.002995
3928.000000	-0.003037
3927.000000	-0.003096
3926.000000	-0.003150
3925.000000	-0.003173
3924.000000	-0.003160
3923.000000	-0.003125
3922.000000	-0.003091
3921.000000	-0.003066
3920.000000	-0.003051
3919.000000	-0.003040
3918.000000	-0.003026
3917.000000	-0.003007
3916.000000	-0.002988
3915.000000	-0.002976
3914.000000	-0.002974
3913.000000	-0.002976
3912.000000	-0.002982
3911.000000	-0.002996
3910.000000	-0.003019
3909.000000	-0.003038
3908.000000	-0.003039
3907.000000	-0.003022
3906.000000	-0.002994
3905.000000	-0.002962
3904.000000	-0.002930
3903.000000	-0.002910
3902.000000	-0.002911
3901.000000	-0.002931
3900.000000	-0.002955
3899.000000	-0.002974
3898.000000	-0.002992
3897.000000	-0.003013
3896.000000	-0.003031
3895.000000	-0.003039
3894.000000	-0.003042
3893.000000	-0.003046
3892.000000	-0.003043
3891.000000	-0.003020
3890.000000	-0.002983
3889.000000	-0.002958
3888.000000	-0.002963
3887.000000	-0.002984
3886.000000	-0.002990
3885.000000	-0.002977
3884.000000	-0.002965
3883.000000	-0.002978
3882.000000	-0.003015
3881.000000	-0.003053
3880.000000	-0.003071
3879.000000	-0.003065
3878.000000	-0.003053
3877.000000	-0.003057
3876.000000	-0.003079
3875.000000	-0.003091
3874.000000	-0.003067
3873.000000	-0.003020
3872.000000	-0.002984
3871.000000	-0.002966
3870.000000	-0.002945
3869.000000	-0.002915
3868.000000	-0.002904
3867.000000	-0.002938
3866.000000	-0.003006
3865.000000	-0.003078
3864.000000	-0.003131
3863.000000	-0.003156
3862.000000	-0.003154
3861.000000	-0.003134
3860.000000	-0.003101
3859.000000	-0.003052
3858.000000	-0.002983
3857.000000	-0.002909
3856.000000	-0.002859
3855.000000	-0.002837
3854.000000	-0.002801
3853.000000	-0.002744
3852.000000	-0.002723
3851.000000	-0.002766
3850.000000	-0.002851
3849.000000	-0.002936
3848.000000	-0.003000
3847.000000	-0.003045
3846.000000	-0.003081
3845.000000	-0.003114
3844.000000	-0.003135
3843.000000	-0.003136
3842.000000	-0.003123
3841.000000	-0.003115
3840.000000	-0.003117
3839.000000	-0.003112
3838.000000	-0.003087
3837.000000	-0.003051
3836.000000	-0.003025
3835.000000	-0.003019
3834.000000	-0.003025
3833.000000	-0.003028
3832.000000	-0.003020
3831.000000	-0.003003
3830.000000	-0.002990
3829.000000	-0.002994
3828.000000	-0.003011
3827.000000	-0.003021
3826.000000	-0.003003
3825.000000	-0.002966
3824.000000	-0.002948
3823.000000	-0.002970
3822.000000	-0.003003
3821.000000	-0.002996
3820.000000	-0.002940
3819.000000	-0.002877
3818.000000	-0.002853
3817.000000	-0.002862
3816.000000	-0.002873
3815.000000	-0.002881
3814.000000	-0.002904
3813.000000	-0.002946
3812.000000	-0.002986
3811.000000	-0.003007
3810.000000	-0.003013
3809.000000	-0.003015
3808.000000	-0.003008
3807.000000	-0.002973
3806.000000	-0.002915
3805.000000	-0.002868
3804.000000	-0.002869
3803.000000	-0.002917
3802.000000	-0.002982
3801.000000	-0.003027
3800.000000	-0.003047
3799.000000	-0.003056
3798.000000	-0.003059
3797.000000	-0.003050
3796.000000	-0.003029
3795.000000	-0.003009
3794.000000	-0.002999
3793.000000	-0.003000
3792.000000	-0.003003
3791.000000	-0.003005
3790.000000	-0.003003
3789.000000	-0.002999
3788.000000	-0.003002
3787.000000	-0.003021
3786.000000	-0.003053
3785.000000	-0.003087
3784.000000	-0.003110
3783.000000	-0.003122
3782.000000	-0.003129
3781.000000	-0.003126
3780.000000	-0.003107
3779.000000	-0.003076
3778.000000	-0.003048
3777.000000	-0.003035
3776.000000	-0.003037
3775.000000	-0.003047
3774.000000	-0.003058
3773.000000	-0.003065
3772.000000	-0.003056
3771.000000	-0.003019
3770.000000	-0.002964
3769.000000	-0.002920
3768.000000	-0.002909
3767.000000	-0.002926
3766.000000	-0.002952
3765.000000	-0.002973
3764.000000	-0.002990
3763.000000	-0.003016
3762.000000	-0.003047
3761.000000	-0.003067
3760.000000	-0.003068
3759.000000	-0.003057
3758.000000	-0.003036
3757.000000	-0.002995
3756.000000	-0.002931
3755.000000	-0.002853
3754.000000	-0.002766
3753.000000	-0.002679
3752.000000	-0.002619
3751.000000	-0.002613
3750.000000	-0.002638
3749.000000	-0.002643
3748.000000	-0.002623
3747.000000	-0.002610
3746.000000	-0.002618
3745.000000	-0.002624
3744.000000	-0.002620
3743.000000	-0.002632
3742.000000	-0.002664
3741.000000	-0.002686
3740.000000	-0.002673
3739.000000	-0.002639
3738.000000	-0.002610
3737.000000	-0.002598
3736.000000	-0.002625
3735.000000	-0.002716
3734.000000	-0.002835
3733.000000	-0.002890
3732.000000	-0.002822
3731.000000	-0.002662
3730.000000	-0.002485
3729.000000	-0.002347
3728.000000	-0.002267
3727.000000	-0.002242
3726.000000	-0.002259
3725.000000	-0.002295
3724.000000	-0.002337
3723.000000	-0.002392
3722.000000	-0.002470
3721.000000	-0.002566
3720.000000	-0.002651
3719.000000	-0.002697
3718.000000	-0.002701
3717.000000	-0.002687
3716.000000	-0.002704
3715.000000	-0.002761
3714.000000	-0.002800
3713.000000	-0.002730
3712.000000	-0.002548
3711.000000	-0.002373
3710.000000	-0.002311
3709.000000	-0.002359
3708.000000	-0.002444
3707.000000	-0.002504
3706.000000	-0.002513
3705.000000	-0.002483
3704.000000	-0.002440
3703.000000	-0.002401
3702.000000	-0.002372
3701.000000	-0.002350
3700.000000	-0.002334
3699.000000	-0.002329
3698.000000	-0.002345
3697.000000	-0.002373
3696.000000	-0.002397
3695.000000	-0.002401
3694.000000	-0.002387
3693.000000	-0.002379
3692.000000	-0.002409
3691.000000	-0.002492
3690.000000	-0.002596
3689.000000	-0.002661
3688.000000	-0.002663
3687.000000	-0.002630
3686.000000	-0.002600
3685.000000	-0.002586
3684.000000	-0.002580
3683.000000	-0.002574
3682.000000	-0.002574
3681.000000	-0.002572
3680.000000	-0.002547
3679.000000	-0.002492
3678.000000	-0.002434
3677.000000	-0.002406
3676.000000	-0.002416
3675.000000	-0.002441
3674.000000	-0.002453
3673.000000	-0.002457
3672.000000	-0.002471
3671.000000	-0.002500
3670.000000	-0.002541
3669.000000	-0.002590
3668.000000	-0.002628
3667.000000	-0.002646
3666.000000	-0.002642
3665.000000	-0.002617
3664.000000	-0.002577
3663.000000	-0.002533
3662.000000	-0.002493
3661.000000	-0.002456
3660.000000	-0.002420
3659.000000	-0.002391
3658.000000	-0.002371
3657.000000	-0.002358
3656.000000	-0.002346
3655.000000	-0.002332
3654.000000	-0.002318
3653.000000	-0.002306
3652.000000	-0.002299
3651.000000	-0.002304
3650.000000	-0.002324
3649.000000	-0.002344
3648.000000	-0.002352
3647.000000	-0.002354
3646.000000	-0.002363
3645.000000	-0.002374
3644.000000	-0.002375
3643.000000	-0.002357
3642.000000	-0.002324
3641.000000	-0.002295
3640.000000	-0.002283
3639.000000	-0.002286
3638.000000	-0.002290
3637.000000	-0.002285
3636.000000	-0.002266
3635.000000	-0.002230
3634.000000	-0.002173
3633.000000	-0.002105
3632.000000	-0.002046
3631.000000	-0.002005
3630.000000	-0.001964
3629.000000	-0.001913
3628.000000	-0.001880
3627.000000	-0.001895
3626.000000	-0.001953
3625.000000	-0.002030
3624.000000	-0.002111
3623.000000	-0.002204
3622.000000	-0.002323
3621.000000	-0.002449
3620.000000	-0.002520
3619.000000	-0.002482
3618.000000	-0.002352
3617.000000	-0.002206
3616.000000	-0.002115
3615.000000	-0.002100
3614.000000	-0.002137
3613.000000	-0.002178
3612.000000	-0.002194
3611.000000	-0.002187
3610.000000	-0.002169
3609.000000	-0.002153
3608.000000	-0.002159
3607.000000	-0.002199
3606.000000	-0.002258
3605.000000	-0.002312
3604.000000	-0.002339
3603.000000	-0.002329
3602.000000	-0.002298
3601.000000	-0.002270
3600.000000	-0.002265
3599.000000	-0.002271
3598.000000	-0.002267
3597.000000	-0.002232
3596.000000	-0.002179
3595.000000	-0.002135
3594.000000	-0.002119
3593.000000	-0.002128
3592.000000	-0.002146
3591.000000	-0.002167
3590.000000	-0.002199
3589.000000	-0.002253
3588.000000	-0.002321
3587.000000	-0.002385
3586.000000	-0.002423
3585.000000	-0.002436
3584.000000	-0.002439
3583.000000	-0.002449
3582.000000	-0.002477
3581.000000	-0.002524
3580.000000	-0.002579
3579.000000	-0.002623
3578.000000	-0.002644
3577.000000	-0.002639
3576.000000	-0.002615
3575.000000	-0.002585
3574.000000	-0.002565
3573.000000	-0.002561
3572.000000	-0.002571
3571.000000	-0.002588
3570.000000	-0.002610
3569.000000	-0.002632
3568.000000	-0.002652
3567.000000	-0.002670
3566.000000	-0.002689
3565.000000	-0.002707
3564.000000	-0.002721
3563.000000	-0.002731
3562.000000	-0.002744
3561.000000	-0.002771
3560.000000	-0.002807
3559.000000	-0.002834
3558.000000	-0.002830
3557.000000	-0.002797
3556.000000	-0.002759
3555.000000	-0.002741
3554.000000	-0.002755
3553.000000	-0.002788
3552.000000	-0.002819
3551.000000	-0.002831
3550.000000	-0.002825
3549.000000	-0.002808
3548.000000	-0.002788
3547.000000	-0.002768
3546.000000	-0.002753
3545.000000	-0.002745
3544.000000	-0.002744
3543.000000	-0.002749
3542.000000	-0.002756
3541.000000	-0.002761
3540.000000	-0.002761
3539.000000	-0.002757
3538.000000	-0.002754
3537.000000	-0.002760
3536.000000	-0.002774
3535.000000	-0.002787
3534.000000	-0.002789
3533.000000	-0.002777
3532.000000	-0.002760
3531.000000	-0.002749
3530.000000	-0.002754
3529.000000	-0.002776
3528.000000	-0.002802
3527.000000	-0.002818
3526.000000	-0.002824
3525.000000	-0.002831
3524.000000	-0.002851
3523.000000	-0.002878
3522.000000	-0.002890
3521.000000	-0.002873
3520.000000	-0.002834
3519.000000	-0.002797
3518.000000	-0.002781
3517.000000	-0.002793
3516.000000	-0.002823
3515.000000	-0.002854
3514.000000	-0.002870
3513.000000	-0.002869
3512.000000	-0.002862
3511.000000	-0.002864
3510.000000	-0.002875
3509.000000	-0.002877
3508.000000	-0.002855
3507.000000	-0.002814
3506.000000	-0.002779
3505.000000	-0.002774
3504.000000	-0.002801
3503.000000	-0.002844
3502.000000	-0.002885
3501.000000	-0.002916
3500.000000	-0.002938
3499.000000	-0.002951
3498.000000	-0.002948
3497.000000	-0.002928
3496.000000	-0.002901
3495.000000	-0.002884
3494.000000	-0.002887
3493.000000	-0.002904
3492.000000	-0.002918
3491.000000	-0.002914
3490.000000	-0.002897
3489.000000	-0.002885
3488.000000	-0.002891
3487.000000	-0.002909
3486.000000	-0.002922
3485.000000	-0.002925
3484.000000	-0.002927
3483.000000	-0.002935
3482.000000	-0.002943
3481.000000	-0.002939
3480.000000	-0.002919
3479.000000	-0.002897
3478.000000	-0.002890
3477.000000	-0.002901
3476.000000	-0.002923
3475.000000	-0.002939
3474.000000	-0.002939
3473.000000	-0.002921
3472.000000	-0.002896
3471.000000	-0.002876
3470.000000	-0.002866
3469.000000	-0.002861
3468.000000	-0.002855
3467.000000	-0.002844
3466.000000	-0.002832
3465.000000	-0.002826
3464.000000	-0.002831
3463.000000	-0.002845
3462.000000	-0.002863
3461.000000	-0.002877
3460.000000	-0.002884
3459.000000	-0.002881
3458.000000	-0.002873
3457.000000	-0.002865
3456.000000	-0.002865
3455.000000	-0.002877
3454.000000	-0.002896
3453.000000	-0.002914
3452.000000	-0.002925
3451.000000	-0.002932
3450.000000	-0.002937
3449.000000	-0.002939
3448.000000	-0.002936
3447.000000	-0.002924
3446.000000	-0.002902
3445.000000	-0.002870
3444.000000	-0.002840
3443.000000	-0.002824
3442.000000	-0.002826
3441.000000	-0.002835
3440.000000	-0.002837
3439.000000	-0.002831
3438.000000	-0.002826
3437.000000	-0.002829
3436.000000	-0.002832
3435.000000	-0.002829
3434.000000	-0.002821
3433.000000	-0.002815
3432.000000	-0.002816
3431.000000	-0.002822
3430.000000	-0.002823
3429.000000	-0.002811
3428.000000	-0.002785
3427.000000	-0.002760
3426.000000	-0.002752
3425.000000	-0.002760
3424.000000	-0.002771
3423.000000	-0.002770
3422.000000	-0.002759
3421.000000	-0.002750
3420.000000	-0.002754
3419.000000	-0.002770
3418.000000	-0.002788
3417.000000	-0.002798
3416.000000	-0.002793
3415.000000	-0.002776
3414.000000	-0.002754
3413.000000	-0.002733
3412.000000	-0.002719
3411.000000	-0.002717
3410.000000	-0.002725
3409.000000	-0.002737
3408.000000	-0.002745
3407.000000	-0.002746
3406.000000	-0.002741
3405.000000	-0.002737
3404.000000	-0.002736
3403.000000	-0.002738
3402.000000	-0.002735
3401.000000	-0.002718
3400.000000	-0.002685
3399.000000	-0.002645
3398.000000	-0.002609
3397.000000	-0.002583
3396.000000	-0.002567
3395.000000	-0.002563
3394.000000	-0.002571
3393.000000	-0.002587
3392.000000	-0.002604
3391.000000	-0.002620
3390.000000	-0.002636
3389.000000	-0.002650
3388.000000	-0.002655
3387.000000	-0.002649
3386.000000	-0.002636
3385.000000	-0.002626
3384.000000	-0.002621
3383.000000	-0.002621
3382.000000	-0.002628
3381.000000	-0.002637
3380.000000	-0.002645
3379.000000	-0.002642
3378.000000	-0.002625
3377.000000	-0.002596
3376.000000	-0.002567
3375.000000	-0.002553
3374.000000	-0.002559
3373.000000	-0.002575
3372.000000	-0.002582
3371.000000	-0.002577
3370.000000	-0.002567
3369.000000	-0.002562
3368.000000	-0.002560
3367.000000	-0.002555
3366.000000	-0.002548
3365.000000	-0.002544
3364.000000	-0.002544
3363.000000	-0.002546
3362.000000	-0.002549
3361.000000	-0.002561
3360.000000	-0.002580
3359.000000	-0.002597
3358.000000	-0.002601
3357.000000	-0.002584
3356.000000	-0.002551
3355.000000	-0.002511
3354.000000	-0.002478
3353.000000	-0.002465
3352.000000	-0.002480
3351.000000	-0.002514
3350.000000	-0.002548
3349.000000	-0.002566
3348.000000	-0.002561
3347.000000	-0.002539
3346.000000	-0.002508
3345.000000	-0.002473
3344.000000	-0.002443
3343.000000	-0.002429
3342.000000	-0.002437
3341.000000	-0.002464
3340.000000	-0.002494
3339.000000	-0.002514
3338.000000	-0.002511
3337.000000	-0.002488
3336.000000	-0.002454
3335.000000	-0.002428
3334.000000	-0.002426
3333.000000	-0.002444
3332.000000	-0.002464
3331.000000	-0.002466
3330.000000	-0.002444
3329.000000	-0.002413
3328.000000	-0.002397
3327.000000	-0.002409
3326.000000	-0.002443
3325.000000	-0.002475
3324.000000	-0.002483
3323.000000	-0.002465
3322.000000	-0.002431
3321.000000	-0.002395
3320.000000	-0.002364
3319.000000	-0.002345
3318.000000	-0.002340
3317.000000	-0.002347
3316.000000	-0.002361
3315.000000	-0.002375
3314.000000	-0.002383
3313.000000	-0.002375
3312.000000	-0.002357
3311.000000	-0.002342
3310.000000	-0.002341
3309.000000	-0.002349
3308.000000	-0.002352
3307.000000	-0.002343
3306.000000	-0.002335
3305.000000	-0.002340
3304.000000	-0.002361
3303.000000	-0.002388
3302.000000	-0.002405
3301.000000	-0.002407
3300.000000	-0.002395
3299.000000	-0.002380
3298.000000	-0.002369
3297.000000	-0.002355
3296.000000	-0.002331
3295.000000	-0.002303
3294.000000	-0.002289
3293.000000	-0.002294
3292.000000	-0.002303
3291.000000	-0.002299
3290.000000	-0.002283
3289.000000	-0.002272
3288.000000	-0.002275
3287.000000	-0.002284
3286.000000	-0.002287
3285.000000	-0.002281
3284.000000	-0.002269
3283.000000	-0.002257
3282.000000	-0.002251
3281.000000	-0.002259
3280.000000	-0.002279
3279.000000	-0.002300
3278.000000	-0.002310
3277.000000	-0.002305
3276.000000	-0.002289
3275.000000	-0.002272
3274.000000	-0.002256
3273.000000	-0.002241
3272.000000	-0.002226
3271.000000	-0.002209
3270.000000	-0.002194
3269.000000	-0.002184
3268.000000	-0.002177
3267.000000	-0.002172
3266.000000	-0.002166
3265.000000	-0.002164
3264.000000	-0.002166
3263.000000	-0.002173
3262.000000	-0.002179
3261.000000	-0.002178
3260.000000	-0.002169
3259.000000	-0.002153
3258.000000	-0.002133
3257.000000	-0.002115
3256.000000	-0.002098
3255.000000	-0.002080
3254.000000	-0.002066
3253.000000	-0.002066
3252.000000	-0.002082
3251.000000	-0.002100
3250.000000	-0.002096
3249.000000	-0.002062
3248.000000	-0.002011
3247.000000	-0.001969
3246.000000	-0.001952
3245.000000	-0.001957
3244.000000	-0.001969
3243.000000	-0.001976
3242.000000	-0.001971
3241.000000	-0.001957
3240.000000	-0.001941
3239.000000	-0.001934
3238.000000	-0.001938
3237.000000	-0.001945
3236.000000	-0.001942
3235.000000	-0.001924
3234.000000	-0.001901
3233.000000	-0.001886
3232.000000	-0.001880
3231.000000	-0.001874
3230.000000	-0.001858
3229.000000	-0.001834
3228.000000	-0.001810
3227.000000	-0.001788
3226.000000	-0.001767
3225.000000	-0.001748
3224.000000	-0.001738
3223.000000	-0.001734
3222.000000	-0.001724
3221.000000	-0.001699
3220.000000	-0.001663
3219.000000	-0.001634
3218.000000	-0.001623
3217.000000	-0.001625
3216.000000	-0.001629
3215.000000	-0.001626
3214.000000	-0.001612
3213.000000	-0.001585
3212.000000	-0.001547
3211.000000	-0.001498
3210.000000	-0.001442
3209.000000	-0.001384
3208.000000	-0.001337
3207.000000	-0.001313
3206.000000	-0.001313
3205.000000	-0.001321
3204.000000	-0.001316
3203.000000	-0.001293
3202.000000	-0.001268
3201.000000	-0.001262
3200.000000	-0.001285
3199.000000	-0.001324
3198.000000	-0.001357
3197.000000	-0.001368
3196.000000	-0.001352
3195.000000	-0.001322
3194.000000	-0.001292
3193.000000	-0.001280
3192.000000	-0.001290
3191.000000	-0.001317
3190.000000	-0.001345
3189.000000	-0.001357
3188.000000	-0.001353
3187.000000	-0.001344
3186.000000	-0.001340
3185.000000	-0.001342
3184.000000	-0.001345
3183.000000	-0.001346
3182.000000	-0.001343
3181.000000	-0.001328
3180.000000	-0.001292
3179.000000	-0.001237
3178.000000	-0.001178
3177.000000	-0.001135
3176.000000	-0.001109
3175.000000	-0.001091
3174.000000	-0.001070
3173.000000	-0.001036
3172.000000	-0.000985
3171.000000	-0.000906
3170.000000	-0.000794
3169.000000	-0.000648
3168.000000	-0.000481
3167.000000	-0.000319
3166.000000	-0.000185
3165.000000	-0.000099
3164.000000	-0.000074
3163.000000	-0.000120
3162.000000	-0.000233
3161.000000	-0.000386
3160.000000	-0.000537
3159.000000	-0.000653
3158.000000	-0.000730
3157.000000	-0.000783
3156.000000	-0.000834
3155.000000	-0.000888
3154.000000	-0.000945
3153.000000	-0.000994
3152.000000	-0.001028
3151.000000	-0.001043
3150.000000	-0.001046
3149.000000	-0.001046
3148.000000	-0.001051
3147.000000	-0.001064
3146.000000	-0.001083
3145.000000	-0.001097
3144.000000	-0.001097
3143.000000	-0.001084
3142.000000	-0.001066
3141.000000	-0.001047
3140.000000	-0.001027
3139.000000	-0.001007
3138.000000	-0.000996
3137.000000	-0.001001
3136.000000	-0.001018
3135.000000	-0.001028
3134.000000	-0.001023
3133.000000	-0.001014
3132.000000	-0.001014
3131.000000	-0.001027
3130.000000	-0.001046
3129.000000	-0.001059
3128.000000	-0.001054
3127.000000	-0.001028
3126.000000	-0.000982
3125.000000	-0.000931
3124.000000	-0.000891
3123.000000	-0.000876
3122.000000	-0.000882
3121.000000	-0.000900
3120.000000	-0.000914
3119.000000	-0.000912
3118.000000	-0.000893
3117.000000	-0.000861
3116.000000	-0.000825
3115.000000	-0.000795
3114.000000	-0.000777
3113.000000	-0.000776
3112.000000	-0.000788
3111.000000	-0.000801
3110.000000	-0.000807
3109.000000	-0.000804
3108.000000	-0.000796
3107.000000	-0.000790
3106.000000	-0.000786
3105.000000	-0.000780
3104.000000	-0.000767
3103.000000	-0.000744
3102.000000	-0.000715
3101.000000	-0.000689
3100.000000	-0.000676
3099.000000	-0.000681
3098.000000	-0.000695
3097.000000	-0.000704
3096.000000	-0.000700
3095.000000	-0.000684
3094.000000	-0.000665
3093.000000	-0.000652
3092.000000	-0.000654
3091.000000	-0.000665
3090.000000	-0.000670
3089.000000	-0.000658
3088.000000	-0.000634
3087.000000	-0.000613
3086.000000	-0.000609
3085.000000	-0.000616
3084.000000	-0.000622
3083.000000	-0.000622
3082.000000	-0.000618
3081.000000	-0.000606
3080.000000	-0.000578
3079.000000	-0.000532
3078.000000	-0.000485
3077.000000	-0.000457
3076.000000	-0.000456
3075.000000	-0.000473
3074.000000	-0.000495
3073.000000	-0.000512
3072.000000	-0.000519
3071.000000	-0.000513
3070.000000	-0.000497
3069.000000	-0.000476
3068.000000	-0.000456
3067.000000	-0.000437
3066.000000	-0.000420
3065.000000	-0.000403
3064.000000	-0.000385
3063.000000	-0.000374
3062.000000	-0.000376
3061.000000	-0.000391
3060.000000	-0.000411
3059.000000	-0.000424
3058.000000	-0.000423
3057.000000	-0.000412
3056.000000	-0.000394
3055.000000	-0.000371
3054.000000	-0.000346
3053.000000	-0.000323
3052.000000	-0.000307
3051.000000	-0.000296
3050.000000	-0.000290
3049.000000	-0.000288
3048.000000	-0.000285
3047.000000	-0.000276
3046.000000	-0.000253
3045.000000	-0.000217
3044.000000	-0.000179
3043.000000	-0.000155
3042.000000	-0.000161
3041.000000	-0.000194
3040.000000	-0.000229
3039.000000	-0.000231
3038.000000	-0.000189
3037.000000	-0.000124
3036.000000	-0.000073
3035.000000	-0.000053
3034.000000	-0.000055
3033.000000	-0.000061
3032.000000	-0.000058
3031.000000	-0.000045
3030.000000	-0.000026
3029.000000	-0.000010
3028.000000	-0.000002
3027.000000	0.000003
3026.000000	0.000015
3025.000000	0.000042
3024.000000	0.000086
3023.000000	0.000142
3022.000000	0.000201
3021.000000	0.000257
3020.000000	0.000305
3019.000000	0.000347
3018.000000	0.000391
3017.000000	0.000444
3016.000000	0.000509
3015.000000	0.000583
3014.000000	0.000661
3013.000000	0.000731
3012.000000	0.000786
3011.000000	0.000829
3010.000000	0.000876
3009.000000	0.000935
3008.000000	0.001006
3007.000000	0.001084
3006.000000	0.001162
3005.000000	0.001234
3004.000000	0.001296
3003.000000	0.001347
3002.000000	0.001399
3001.000000	0.001460
3000.000000	0.001524
2999.000000	0.001576
2998.000000	0.001613
2997.000000	0.001647
2996.000000	0.001688
2995.000000	0.001735
2994.000000	0.001779
2993.000000	0.001816
2992.000000	0.001853
2991.000000	0.001900
2990.000000	0.001960
2989.000000	0.002033
2988.000000	0.002116
2987.000000	0.002208
2986.000000	0.002313
2985.000000	0.002433
2984.000000	0.002569
2983.000000	0.002714
2982.000000	0.002864
2981.000000	0.003021
2980.000000	0.003185
2979.000000	0.003355
2978.000000	0.003531
2977.000000	0.003716
2976.000000	0.003910
2975.000000	0.004104
2974.000000	0.004280
2973.000000	0.004420
2972.000000	0.004518
2971.000000	0.004578
2970.000000	0.004610
2969.000000	0.004615
2968.000000	0.004583
2967.000000	0.004495
2966.000000	0.004349
2965.000000	0.004164
2964.000000	0.003967
2963.000000	0.003775
2962.000000	0.003591
2961.000000	0.003417
2960.000000	0.003258
2959.000000	0.003115
2958.000000	0.002982
2957.000000	0.002855
2956.000000	0.002742
2955.000000	0.002658
2954.000000	0.002612
2953.000000	0.002595
2952.000000	0.002591
2951.000000	0.002584
2950.000000	0.002574
2949.000000	0.002577
2948.000000	0.002618
2947.000000	0.002717
2946.000000	0.002872
2945.000000	0.003054
2944.000000	0.003229
2943.000000	0.003373
2942.000000	0.003482
2941.000000	0.003557
2940.000000	0.003595
2939.000000	0.003599
2938.000000	0.003581
2937.000000	0.003554
2936.000000	0.003522
2935.000000	0.003476
2934.000000	0.003403
2933.000000	0.003306
2932.000000	0.003196
2931.000000	0.003086
2930.000000	0.002976
2929.000000	0.002865
2928.000000	0.002759
2927.000000	0.002663
2926.000000	0.002578
2925.000000	0.002491
2924.000000	0.002389
2923.000000	0.002274
2922.000000	0.002160
2921.000000	0.002056
2920.000000	0.001957
2919.000000	0.001854
2918.000000	0.001748
2917.000000	0.001648
2916.000000	0.001559
2915.000000	0.001484
2914.000000	0.001420
2913.000000	0.001366
2912.000000	0.001314
2911.000000	0.001257
2910.000000	0.001194
2909.000000	0.001133
2908.000000	0.001080
2907.000000	0.001030
2906.000000	0.000973
2905.000000	0.000908
2904.000000	0.000842
2903.000000	0.000783
2902.000000	0.000732
2901.000000	0.000687
2900.000000	0.000646
2899.000000	0.000612
2898.000000	0.000592
2897.000000	0.000585
2896.000000	0.000582
2895.000000	0.000574
2894.000000	0.000565
2893.000000	0.000572
2892.000000	0.000611
2891.000000	0.000683
2890.000000	0.000775
2889.000000	0.000881
2888.000000	0.001003
2887.000000	0.001145
2886.000000	0.001303
2885.000000	0.001469
2884.000000	0.001633
2883.000000	0.001785
2882.000000	0.001911
2881.000000	0.001996
2880.000000	0.002021
2879.000000	0.001974
2878.000000	0.001856
2877.000000	0.001683
2876.000000	0.001489
2875.000000	0.001304
2874.000000	0.001146
2873.000000	0.001013
2872.000000	0.000891
2871.000000	0.000770
2870.000000	0.000645
2869.000000	0.000515
2868.000000	0.000381
2867.000000	0.000243
2866.000000	0.000109
2865.000000	-0.000008
2864.000000	-0.000098
2863.000000	-0.000171
2862.000000	-0.000243
2861.000000	-0.000327
2860.000000	-0.000419
2859.000000	-0.000507
2858.000000	-0.000588
2857.000000	-0.000667
2856.000000	-0.000747
2855.000000	-0.000817
2854.000000	-0.000863
2853.000000	-0.000886
2852.000000	-0.000900
2851.000000	-0.000922
2850.000000	-0.000958
2849.000000	-0.001001
2848.000000	-0.001041
2847.000000	-0.001068
2846.000000	-0.001075
2845.000000	-0.001062
2844.000000	-0.001044
2843.000000	-0.001041
2842.000000	-0.001064
2841.000000	-0.001104
2840.000000	-0.001144
2839.000000	-0.001173
2838.000000	-0.001198
2837.000000	-0.001227
2836.000000	-0.001256
2835.000000	-0.001276
2834.000000	-0.001283
2833.000000	-0.001287
2832.000000	-0.001296
2831.000000	-0.001312
2830.000000	-0.001334
2829.000000	-0.001359
2828.000000	-0.001390
2827.000000	-0.001421
2826.000000	-0.001440
2825.000000	-0.001434
2824.000000	-0.001412
2823.000000	-0.001397
2822.000000	-0.001409
2821.000000	-0.001445
2820.000000	-0.001484
2819.000000	-0.001512
2818.000000	-0.001526
2817.000000	-0.001531
2816.000000	-0.001531
2815.000000	-0.001531
2814.000000	-0.001536
2813.000000	-0.001550
2812.000000	-0.001570
2811.000000	-0.001585
2810.000000	-0.001590
2809.000000	-0.001588
2808.000000	-0.001588
2807.000000	-0.001601
2806.000000	-0.001629
2805.000000	-0.001661
2804.000000	-0.001682
2803.000000	-0.001685
2802.000000	-0.001675
2801.000000	-0.001664
2800.000000	-0.001657
2799.000000	-0.001652
2798.000000	-0.001649
2797.000000	-0.001650
2796.000000	-0.001657
2795.000000	-0.001667
2794.000000	-0.001676
2793.000000	-0.001679
2792.000000	-0.001676
2791.000000	-0.001676
2790.000000	-0.001687
2789.000000	-0.001711
2788.000000	-0.001735
2787.000000	-0.001748
2786.000000	-0.001749
2785.000000	-0.001748
2784.000000	-0.001753
2783.000000	-0.001761
2782.000000	-0.001765
2781.000000	-0.001765
2780.000000	-0.001763
2779.000000	-0.001760
2778.000000	-0.001759
2777.000000	-0.001761
2776.000000	-0.001768
2775.000000	-0.001773
2774.000000	-0.001771
2773.000000	-0.001761
2772.000000	-0.001745
2771.000000	-0.001729
2770.000000	-0.001716
2769.000000	-0.001707
2768.000000	-0.001705
2767.000000	-0.001712
2766.000000	-0.001729
2765.000000	-0.001753
2764.000000	-0.001770
2763.000000	-0.001773
2762.000000	-0.001760
2761.000000	-0.001739
2760.000000	-0.001718
2759.000000	-0.001706
2758.000000	-0.001706
2757.000000	-0.001716
2756.000000	-0.001725
2755.000000	-0.001718
2754.000000	-0.001695
2753.000000	-0.001671
2752.000000	-0.001658
2751.000000	-0.001649
2750.000000	-0.001634
2749.000000	-0.001618
2748.000000	-0.001613
2747.000000	-0.001617
2746.000000	-0.001615
2745.000000	-0.001599
2744.000000	-0.001578
2743.000000	-0.001563
2742.000000	-0.001556
2741.000000	-0.001550
2740.000000	-0.001545
2739.000000	-0.001544
2738.000000	-0.001546
2737.000000	-0.001544
2736.000000	-0.001528
2735.000000	-0.001495
2734.000000	-0.001458
2733.000000	-0.001439
2732.000000	-0.001450
2731.000000	-0.001482
2730.000000	-0.001507
2729.000000	-0.001510
2728.000000	-0.001500
2727.000000	-0.001496
2726.000000	-0.001499
2725.000000	-0.001502
2724.000000	-0.001497
2723.000000	-0.001488
2722.000000	-0.001480
2721.000000	-0.001478
2720.000000	-0.001479
2719.000000	-0.001480
2718.000000	-0.001469
2717.000000	-0.001444
2716.000000	-0.001415
2715.000000	-0.001401
2714.000000	-0.001408
2713.000000	-0.001423
2712.000000	-0.001427
2711.000000	-0.001411
2710.000000	-0.001388
2709.000000	-0.001375
2708.000000	-0.001376
2707.000000	-0.001382
2706.000000	-0.001376
2705.000000	-0.001357
2704.000000	-0.001338
2703.000000	-0.001331
2702.000000	-0.001331
2701.000000	-0.001325
2700.000000	-0.001308
2699.000000	-0.001284
2698.000000	-0.001260
2697.000000	-0.001237
2696.000000	-0.001220
2695.000000	-0.001212
2694.000000	-0.001209
2693.000000	-0.001202
2692.000000	-0.001179
2691.000000	-0.001137
2690.000000	-0.001089
2689.000000	-0.001052
2688.000000	-0.001040
2687.000000	-0.001050
2686.000000	-0.001064
2685.000000	-0.001071
2684.000000	-0.001072
2683.000000	-0.001075
2682.000000	-0.001080
2681.000000	-0.001080
2680.000000	-0.001068
2679.000000	-0.001045
2678.000000	-0.001018
2677.000000	-0.000998
2676.000000	-0.000995
2675.000000	-0.001011
2674.000000	-0.001035
2673.000000	-0.001050
2672.000000	-0.001053
2671.000000	-0.001051
2670.000000	-0.001049
2669.000000	-0.001042
2668.000000	-0.001025
2667.000000	-0.001008
2666.000000	-0.001002
2665.000000	-0.001006
2664.000000	-0.001009
2663.000000	-0.001002
2662.000000	-0.000994
2661.000000	-0.000995
2660.000000	-0.001010
2659.000000	-0.001036
2658.000000	-0.001063
2657.000000	-0.001082
2656.000000	-0.001090
2655.000000	-0.001093
2654.000000	-0.001100
2653.000000	-0.001113
2652.000000	-0.001132
2651.000000	-0.001152
2650.000000	-0.001170
2649.000000	-0.001183
2648.000000	-0.001189
2647.000000	-0.001187
2646.000000	-0.001178
2645.000000	-0.001164
2644.000000	-0.001141
2643.000000	-0.001113
2642.000000	-0.001087
2641.000000	-0.001069
2640.000000	-0.001058
2639.000000	-0.001046
2638.000000	-0.001031
2637.000000	-0.001011
2636.000000	-0.000984
2635.000000	-0.000950
2634.000000	-0.000907
2633.000000	-0.000856
2632.000000	-0.000800
2631.000000	-0.000746
2630.000000	-0.000705
2629.000000	-0.000686
2628.000000	-0.000694
2627.000000	-0.000723
2626.000000	-0.000759
2625.000000	-0.000795
2624.000000	-0.000829
2623.000000	-0.000866
2622.000000	-0.000906
2621.000000	-0.000949
2620.000000	-0.000994
2619.000000	-0.001041
2618.000000	-0.001095
2617.000000	-0.001150
2616.000000	-0.001196
2615.000000	-0.001224
2614.000000	-0.001232
2613.000000	-0.001227
2612.000000	-0.001218
2611.000000	-0.001208
2610.000000	-0.001203
2609.000000	-0.001210
2608.000000	-0.001227
2607.000000	-0.001246
2606.000000	-0.001258
2605.000000	-0.001270
2604.000000	-0.001298
2603.000000	-0.001343
2602.000000	-0.001389
2601.000000	-0.001416
2600.000000	-0.001420
2599.000000	-0.001410
2598.000000	-0.001395
2597.000000	-0.001385
2596.000000	-0.001389
2595.000000	-0.001413
2594.000000	-0.001453
2593.000000	-0.001495
2592.000000	-0.001528
2591.000000	-0.001547
2590.000000	-0.001555
2589.000000	-0.001557
2588.000000	-0.001557
2587.000000	-0.001556
2586.000000	-0.001556
2585.000000	-0.001560
2584.000000	-0.001567
2583.000000	-0.001578
2582.000000	-0.001586
2581.000000	-0.001588
2580.000000	-0.001584
2579.000000	-0.001578
2578.000000	-0.001576
2577.000000	-0.001583
2576.000000	-0.001600
2575.000000	-0.001626
2574.000000	-0.001651
2573.000000	-0.001662
2572.000000	-0.001657
2571.000000	-0.001642
2570.000000	-0.001631
2569.000000	-0.001637
2568.000000	-0.001664
2567.000000	-0.001703
2566.000000	-0.001734
2565.000000	-0.001749
2564.000000	-0.001756
2563.000000	-0.001770
2562.000000	-0.001789
2561.000000	-0.001798
2560.000000	-0.001791
2559.000000	-0.001778
2558.000000	-0.001770
2557.000000	-0.001770
2556.000000	-0.001771
2555.000000	-0.001767
2554.000000	-0.001762
2553.000000	-0.001757
2552.000000	-0.001756
2551.000000	-0.001760
2550.000000	-0.001774
2549.000000	-0.001797
2548.000000	-0.001825
2547.000000	-0.001851
2546.000000	-0.001871
2545.000000	-0.001878
2544.000000	-0.001872
2543.000000	-0.001857
2542.000000	-0.001842
2541.000000	-0.001837
2540.000000	-0.001845
2539.000000	-0.001865
2538.000000	-0.001889
2537.000000	-0.001909
2536.000000	-0.001924
2535.000000	-0.001932
2534.000000	-0.001935
2533.000000	-0.001933
2532.000000	-0.001929
2531.000000	-0.001930
2530.000000	-0.001937
2529.000000	-0.001950
2528.000000	-0.001962
2527.000000	-0.001973
2526.000000	-0.001983
2525.000000	-0.001993
2524.000000	-0.002000
2523.000000	-0.001998
2522.000000	-0.001987
2521.000000	-0.001973
2520.000000	-0.001962
2519.000000	-0.001958
2518.000000	-0.001963
2517.000000	-0.001978
2516.000000	-0.001997
2515.000000	-0.002014
2514.000000	-0.002022
2513.000000	-0.002022
2512.000000	-0.002023
2511.000000	-0.002029
2510.000000	-0.002039
2509.000000	-0.002043
2508.000000	-0.002037
2507.000000	-0.002025
2506.000000	-0.002018
2505.000000	-0.002026
2504.000000	-0.002047
2503.000000	-0.002067
2502.000000	-0.002077
2501.000000	-0.002076
2500.000000	-0.002075
2499.000000	-0.002077
2498.000000	-0.002078
2497.000000	-0.002074
2496.000000	-0.002069
2495.000000	-0.002068
2494.000000	-0.002071
2493.000000	-0.002077
2492.000000	-0.002079
2491.000000	-0.002069
2490.000000	-0.002045
2489.000000	-0.002014
2488.000000	-0.001993
2487.000000	-0.001990
2486.000000	-0.002002
2485.000000	-0.002019
2484.000000	-0.002037
2483.000000	-0.002052
2482.000000	-0.002058
2481.000000	-0.002054
2480.000000	-0.002048
2479.000000	-0.002047
2478.000000	-0.002049
2477.000000	-0.002048
2476.000000	-0.002044
2475.000000	-0.002041
2474.000000	-0.002037
2473.000000	-0.002031
2472.000000	-0.002025
2471.000000	-0.002020
2470.000000	-0.002016
2469.000000	-0.002006
2468.000000	-0.001989
2467.000000	-0.001971
2466.000000	-0.001966
2465.000000	-0.001981
2464.000000	-0.002011
2463.000000	-0.002042
2462.000000	-0.002062
2461.000000	-0.002070
2460.000000	-0.002075
2459.000000	-0.002082
2458.000000	-0.002081
2457.000000	-0.002068
2456.000000	-0.002046
2455.000000	-0.002024
2454.000000	-0.002004
2453.000000	-0.001990
2452.000000	-0.001986
2451.000000	-0.001993
2450.000000	-0.002000
2449.000000	-0.001999
2448.000000	-0.001988
2447.000000	-0.001972
2446.000000	-0.001954
2445.000000	-0.001937
2444.000000	-0.001925
2443.000000	-0.001919
2442.000000	-0.001915
2441.000000	-0.001904
2440.000000	-0.001886
2439.000000	-0.001868
2438.000000	-0.001859
2437.000000	-0.001864
2436.000000	-0.001885
2435.000000	-0.001912
2434.000000	-0.001931
2433.000000	-0.001930
2432.000000	-0.001907
2431.000000	-0.001869
2430.000000	-0.001827
2429.000000	-0.001795
2428.000000	-0.001780
2427.000000	-0.001775
2426.000000	-0.001765
2425.000000	-0.001745
2424.000000	-0.001727
2423.000000	-0.001721
2422.000000	-0.001726
2421.000000	-0.001731
2420.000000	-0.001729
2419.000000	-0.001713
2418.000000	-0.001678
2417.000000	-0.001626
2416.000000	-0.001572
2415.000000	-0.001533
2414.000000	-0.001515
2413.000000	-0.001512
2412.000000	-0.001516
2411.000000	-0.001521
2410.000000	-0.001523
2409.000000	-0.001528
2408.000000	-0.001542
2407.000000	-0.001561
2406.000000	-0.001573
2405.000000	-0.001579
2404.000000	-0.001592
2403.000000	-0.001621
2402.000000	-0.001655
2401.000000	-0.001682
2400.000000	-0.001703
2399.000000	-0.001725
2398.000000	-0.001743
2397.000000	-0.001749
2396.000000	-0.001744
2395.000000	-0.001738
2394.000000	-0.001736
2393.000000	-0.001733
2392.000000	-0.001723
2391.000000	-0.001696
2390.000000	-0.001643
2389.000000	-0.001557
2388.000000	-0.001432
2387.000000	-0.001255
2386.000000	-0.001001
2385.000000	-0.000662
2384.000000	-0.000249
2383.000000	0.000224
2382.000000	0.000753
2381.000000	0.001318
2380.000000	0.001864
2379.000000	0.002326
2378.000000	0.002670
2377.000000	0.002900
2376.000000	0.003040
2375.000000	0.003134
2374.000000	0.003225
2373.000000	0.003319
2372.000000	0.003406
2371.000000	0.003505
2370.000000	0.003658
2369.000000	0.003885
2368.000000	0.004175
2367.000000	0.004509
2366.000000	0.004864
2365.000000	0.005243
2364.000000	0.005656
2363.000000	0.006055
2362.000000	0.006467
2361.000000	0.006884
2360.000000	0.007196
2359.000000	0.007367
2358.000000	0.007378
2357.000000	0.007323
2356.000000	0.007286
2355.000000	0.007290
2354.000000	0.007456
2353.000000	0.007944
2352.000000	0.008813
2351.000000	0.009626
2350.000000	0.009831
2349.000000	0.009396
2348.000000	0.008856
2347.000000	0.009173
2346.000000	0.010794
2345.000000	0.013338
2344.000000	0.015893
2343.000000	0.017693
2342.000000	0.018502
2341.000000	0.018182
2340.000000	0.016933
2339.000000	0.015171
2338.000000	0.013367
2337.000000	0.011797
2336.000000	0.010624
2335.000000	0.009853
2334.000000	0.009437
2333.000000	0.009258
2332.000000	0.009315
2331.000000	0.009449
2330.000000	0.009425
2329.000000	0.009189
2328.000000	0.008761
2327.000000	0.008362
2326.000000	0.008013
2325.000000	0.007789
2324.000000	0.007692
2323.000000	0.007633
2322.000000	0.007554
2321.000000	0.007363
2320.000000	0.007105
2319.000000	0.006741
2318.000000	0.006312
2317.000000	0.005867
2316.000000	0.005530
2315.000000	0.005333
2314.000000	0.005218
2313.000000	0.005107
2312.000000	0.004958
2311.000000	0.004779
2310.000000	0.004552
2309.000000	0.004294
2308.000000	0.004018
2307.000000	0.003746
2306.000000	0.003461
2305.000000	0.003163
2304.000000	0.002885
2303.000000	0.002656
2302.000000	0.002482
2301.000000	0.002350
2300.000000	0.002241
2299.000000	0.002142
2298.000000	0.002031
2297.000000	0.001917
2296.000000	0.001805
2295.000000	0.001707
2294.000000	0.001601
2293.000000	0.001474
2292.000000	0.001316
2291.000000	0.001134
2290.000000	0.000924
2289.000000	0.000697
2288.000000	0.000463
2287.000000	0.000229
2286.000000	-0.000004
2285.000000	-0.000229
2284.000000	-0.000427
2283.000000	-0.000590
2282.000000	-0.000720
2281.000000	-0.000821
2280.000000	-0.000885
2279.000000	-0.000918
2278.000000	-0.000929
2277.000000	-0.000936
2276.000000	-0.000945
2275.000000	-0.000960
2274.000000	-0.000988
2273.000000	-0.001026
2272.000000	-0.001059
2271.000000	-0.001071
2270.000000	-0.001062
2269.000000	-0.001040
2268.000000	-0.001005
2267.000000	-0.000956
2266.000000	-0.000891
2265.000000	-0.000810
2264.000000	-0.000717
2263.000000	-0.000612
2262.000000	-0.000502
2261.000000	-0.000394
2260.000000	-0.000321
2259.000000	-0.000358
2258.000000	-0.000598
2257.000000	-0.001069
2256.000000	-0.001641
2255.000000	-0.002037
2254.000000	-0.001986
2253.000000	-0.001414
2252.000000	-0.000512
2251.000000	0.000387
2250.000000	0.001032
2249.000000	0.001353
2248.000000	0.001425
2247.000000	0.001341
2246.000000	0.001156
2245.000000	0.000896
2244.000000	0.000590
2243.000000	0.000271
2242.000000	-0.000042
2241.000000	-0.000343
2240.000000	-0.000630
2239.000000	-0.000899
2238.000000	-0.001144
2237.000000	-0.001356
2236.000000	-0.001526
2235.000000	-0.001655
2234.000000	-0.001750
2233.000000	-0.001817
2232.000000	-0.001860
2231.000000	-0.001884
2230.000000	-0.001902
2229.000000	-0.001919
2228.000000	-0.001937
2227.000000	-0.001954
2226.000000	-0.001971
2225.000000	-0.001989
2224.000000	-0.002011
2223.000000	-0.002043
2222.000000	-0.002086
2221.000000	-0.002129
2220.000000	-0.002158
2219.000000	-0.002177
2218.000000	-0.002200
2217.000000	-0.002229
2216.000000	-0.002252
2215.000000	-0.002259
2214.000000	-0.002256
2213.000000	-0.002255
2212.000000	-0.002263
2211.000000	-0.002276
2210.000000	-0.002290
2209.000000	-0.002296
2208.000000	-0.002288
2207.000000	-0.002266
2206.000000	-0.002232
2205.000000	-0.002191
2204.000000	-0.002146
2203.000000	-0.002105
2202.000000	-0.002079
2201.000000	-0.002075
2200.000000	-0.002096
2199.000000	-0.002141
2198.000000	-0.002205
2197.000000	-0.002271
2196.000000	-0.002319
2195.000000	-0.002343
2194.000000	-0.002353
2193.000000	-0.002359
2192.000000	-0.002365
2191.000000	-0.002369
2190.000000	-0.002371
2189.000000	-0.002374
2188.000000	-0.002380
2187.000000	-0.002391
2186.000000	-0.002404
2185.000000	-0.002405
2184.000000	-0.002387
2183.000000	-0.002362
2182.000000	-0.002351
2181.000000	-0.002359
2180.000000	-0.002373
2179.000000	-0.002384
2178.000000	-0.002398
2177.000000	-0.002423
2176.000000	-0.002450
2175.000000	-0.002466
2174.000000	-0.002464
2173.000000	-0.002450
2172.000000	-0.002432
2171.000000	-0.002419
2170.000000	-0.002411
2169.000000	-0.002406
2168.000000	-0.002402
2167.000000	-0.002401
2166.000000	-0.002406
2165.000000	-0.002415
2164.000000	-0.002420
2163.000000	-0.002415
2162.000000	-0.002401
2161.000000	-0.002391
2160.000000	-0.002390
2159.000000	-0.002396
2158.000000	-0.002397
2157.000000	-0.002384
2156.000000	-0.002363
2155.000000	-0.002346
2154.000000	-0.002344
2153.000000	-0.002347
2152.000000	-0.002347
2151.000000	-0.002342
2150.000000	-0.002342
2149.000000	-0.002348
2148.000000	-0.002348
2147.000000	-0.002338
2146.000000	-0.002324
2145.000000	-0.002320
2144.000000	-0.002328
2143.000000	-0.002342
2142.000000	-0.002349
2141.000000	-0.002345
2140.000000	-0.002335
2139.000000	-0.002332
2138.000000	-0.002337
2137.000000	-0.002341
2136.000000	-0.002334
2135.000000	-0.002320
2134.000000	-0.002311
2133.000000	-0.002313
2132.000000	-0.002318
2131.000000	-0.002321
2130.000000	-0.002322
2129.000000	-0.002325
2128.000000	-0.002330
2127.000000	-0.002332
2126.000000	-0.002331
2125.000000	-0.002325
2124.000000	-0.002317
2123.000000	-0.002312
2122.000000	-0.002319
2121.000000	-0.002333
2120.000000	-0.002346
2119.000000	-0.002354
2118.000000	-0.002358
2117.000000	-0.002359
2116.000000	-0.002355
2115.000000	-0.002347
2114.000000	-0.002340
2113.000000	-0.002337
2112.000000	-0.002338
2111.000000	-0.002343
2110.000000	-0.002349
2109.000000	-0.002352
2108.000000	-0.002352
2107.000000	-0.002355
2106.000000	-0.002360
2105.000000	-0.002364
2104.000000	-0.002363
2103.000000	-0.002364
2102.000000	-0.002374
2101.000000	-0.002382
2100.000000	-0.002371
2099.000000	-0.002342
2098.000000	-0.002316
2097.000000	-0.002311
2096.000000	-0.002320
2095.000000	-0.002326
2094.000000	-0.002318
2093.000000	-0.002300
2092.000000	-0.002280
2091.000000	-0.002266
2090.000000	-0.002258
2089.000000	-0.002256
2088.000000	-0.002260
2087.000000	-0.002271
2086.000000	-0.002286
2085.000000	-0.002299
2084.000000	-0.002302
2083.000000	-0.002299
2082.000000	-0.002293
2081.000000	-0.002284
2080.000000	-0.002268
2079.000000	-0.002245
2078.000000	-0.002223
2077.000000	-0.002212
2076.000000	-0.002214
2075.000000	-0.002226
2074.000000	-0.002232
2073.000000	-0.002220
2072.000000	-0.002191
2071.000000	-0.002165
2070.000000	-0.002158
2069.000000	-0.002165
2068.000000	-0.002171
2067.000000	-0.002170
2066.000000	-0.002168
2065.000000	-0.002165
2064.000000	-0.002157
2063.000000	-0.002143
2062.000000	-0.002135
2061.000000	-0.002142
2060.000000	-0.002161
2059.000000	-0.002180
2058.000000	-0.002193
2057.000000	-0.002201
2056.000000	-0.002213
2055.000000	-0.002235
2054.000000	-0.002259
2053.000000	-0.002272
2052.000000	-0.002267
2051.000000	-0.002252
2050.000000	-0.002241
2049.000000	-0.002237
2048.000000	-0.002233
2047.000000	-0.002228
2046.000000	-0.002224
2045.000000	-0.002223
2044.000000	-0.002226
2043.000000	-0.002230
2042.000000	-0.002237
2041.000000	-0.002243
2040.000000	-0.002249
2039.000000	-0.002254
2038.000000	-0.002255
2037.000000	-0.002244
2036.000000	-0.002220
2035.000000	-0.002193
2034.000000	-0.002179
2033.000000	-0.002180
2032.000000	-0.002184
2031.000000	-0.002189
2030.000000	-0.002199
2029.000000	-0.002212
2028.000000	-0.002220
2027.000000	-0.002218
2026.000000	-0.002218
2025.000000	-0.002226
2024.000000	-0.002239
2023.000000	-0.002254
2022.000000	-0.002270
2021.000000	-0.002287
2020.000000	-0.002296
2019.000000	-0.002293
2018.000000	-0.002282
2017.000000	-0.002272
2016.000000	-0.002265
2015.000000	-0.002259
2014.000000	-0.002254
2013.000000	-0.002248
2012.000000	-0.002235
2011.000000	-0.002212
2010.000000	-0.002185
2009.000000	-0.002167
2008.000000	-0.002161
2007.000000	-0.002165
2006.000000	-0.002172
2005.000000	-0.002179
2004.000000	-0.002186
2003.000000	-0.002195
2002.000000	-0.002205
2001.000000	-0.002214
2000.000000	-0.002218
1999.000000	-0.002221
1998.000000	-0.002227
1997.000000	-0.002231
1996.000000	-0.002229
1995.000000	-0.002227
1994.000000	-0.002239
1993.000000	-0.002265
1992.000000	-0.002285
1991.000000	-0.002280
1990.000000	-0.002254
1989.000000	-0.002227
1988.000000	-0.002214
1987.000000	-0.002215
1986.000000	-0.002222
1985.000000	-0.002231
1984.000000	-0.002241
1983.000000	-0.002247
1982.000000	-0.002242
1981.000000	-0.002225
1980.000000	-0.002206
1979.000000	-0.002202
1978.000000	-0.002219
1977.000000	-0.002249
1976.000000	-0.002276
1975.000000	-0.002290
1974.000000	-0.002291
1973.000000	-0.002289
1972.000000	-0.002292
1971.000000	-0.002302
1970.000000	-0.002313
1969.000000	-0.002317
1968.000000	-0.002313
1967.000000	-0.002309
1966.000000	-0.002310
1965.000000	-0.002312
1964.000000	-0.002309
1963.000000	-0.002301
1962.000000	-0.002287
1961.000000	-0.002270
1960.000000	-0.002259
1959.000000	-0.002260
1958.000000	-0.002271
1957.000000	-0.002280
1956.000000	-0.002284
1955.000000	-0.002285
1954.000000	-0.002286
1953.000000	-0.002290
1952.000000	-0.002298
1951.000000	-0.002313
1950.000000	-0.002327
1949.000000	-0.002329
1948.000000	-0.002317
1947.000000	-0.002304
1946.000000	-0.002302
1945.000000	-0.002307
1944.000000	-0.002307
1943.000000	-0.002303
1942.000000	-0.002307
1941.000000	-0.002324
1940.000000	-0.002345
1939.000000	-0.002362
1938.000000	-0.002369
1937.000000	-0.002362
1936.000000	-0.002347
1935.000000	-0.002333
1934.000000	-0.002324
1933.000000	-0.002324
1932.000000	-0.002336
1931.000000	-0.002363
1930.000000	-0.002400
1929.000000	-0.002431
1928.000000	-0.002445
1927.000000	-0.002446
1926.000000	-0.002440
1925.000000	-0.002426
1924.000000	-0.002401
1923.000000	-0.002377
1922.000000	-0.002373
1921.000000	-0.002387
1920.000000	-0.002397
1919.000000	-0.002391
1918.000000	-0.002377
1917.000000	-0.002369
1916.000000	-0.002368
1915.000000	-0.002375
1914.000000	-0.002390
1913.000000	-0.002404
1912.000000	-0.002406
1911.000000	-0.002395
1910.000000	-0.002387
1909.000000	-0.002383
1908.000000	-0.002371
1907.000000	-0.002346
1906.000000	-0.002321
1905.000000	-0.002310
1904.000000	-0.002314
1903.000000	-0.002328
1902.000000	-0.002355
1901.000000	-0.002385
1900.000000	-0.002405
1899.000000	-0.002412
1898.000000	-0.002418
1897.000000	-0.002427
1896.000000	-0.002432
1895.000000	-0.002428
1894.000000	-0.002425
1893.000000	-0.002431
1892.000000	-0.002443
1891.000000	-0.002453
1890.000000	-0.002457
1889.000000	-0.002453
1888.000000	-0.002436
1887.000000	-0.002414
1886.000000	-0.002403
1885.000000	-0.002406
1884.000000	-0.002412
1883.000000	-0.002409
1882.000000	-0.002399
1881.000000	-0.002386
1880.000000	-0.002374
1879.000000	-0.002370
1878.000000	-0.002375
1877.000000	-0.002381
1876.000000	-0.002374
1875.000000	-0.002355
1874.000000	-0.002341
1873.000000	-0.002341
1872.000000	-0.002347
1871.000000	-0.002350
1870.000000	-0.002355
1869.000000	-0.002364
1868.000000	-0.002374
1867.000000	-0.002378
1866.000000	-0.002385
1865.000000	-0.002395
1864.000000	-0.002395
1863.000000	-0.002379
1862.000000	-0.002358
1861.000000	-0.002352
1860.000000	-0.002363
1859.000000	-0.002386
1858.000000	-0.002415
1857.000000	-0.002444
1856.000000	-0.002456
1855.000000	-0.002447
1854.000000	-0.002428
1853.000000	-0.002411
1852.000000	-0.002398
1851.000000	-0.002396
1850.000000	-0.002414
1849.000000	-0.002445
1848.000000	-0.002470
1847.000000	-0.002468
1846.000000	-0.002439
1845.000000	-0.002392
1844.000000	-0.002347
1843.000000	-0.002327
1842.000000	-0.002330
1841.000000	-0.002336
1840.000000	-0.002339
1839.000000	-0.002338
1838.000000	-0.002342
1837.000000	-0.002349
1836.000000	-0.002345
1835.000000	-0.002323
1834.000000	-0.002299
1833.000000	-0.002291
1832.000000	-0.002308
1831.000000	-0.002344
1830.000000	-0.002380
1829.000000	-0.002409
1828.000000	-0.002427
1827.000000	-0.002429
1826.000000	-0.002412
1825.000000	-0.002379
1824.000000	-0.002357
1823.000000	-0.002363
1822.000000	-0.002395
1821.000000	-0.002436
1820.000000	-0.002464
1819.000000	-0.002463
1818.000000	-0.002440
1817.000000	-0.002421
1816.000000	-0.002415
1815.000000	-0.002420
1814.000000	-0.002424
1813.000000	-0.002429
1812.000000	-0.002439
1811.000000	-0.002457
1810.000000	-0.002485
1809.000000	-0.002515
1808.000000	-0.002529
1807.000000	-0.002518
1806.000000	-0.002499
1805.000000	-0.002495
1804.000000	-0.002505
1803.000000	-0.002517
1802.000000	-0.002520
1801.000000	-0.002510
1800.000000	-0.002486
1799.000000	-0.002452
1798.000000	-0.002428
1797.000000	-0.002427
1796.000000	-0.002445
1795.000000	-0.002475
1794.000000	-0.002510
1793.000000	-0.002541
1792.000000	-0.002553
1791.000000	-0.002548
1790.000000	-0.002544
1789.000000	-0.002546
1788.000000	-0.002549
1787.000000	-0.002552
1786.000000	-0.002568
1785.000000	-0.002598
1784.000000	-0.002613
1783.000000	-0.002601
1782.000000	-0.002581
1781.000000	-0.002576
1780.000000	-0.002592
1779.000000	-0.002609
1778.000000	-0.002617
1777.000000	-0.002615
1776.000000	-0.002608
1775.000000	-0.002604
1774.000000	-0.002593
1773.000000	-0.002551
1772.000000	-0.002485
1771.000000	-0.002430
1770.000000	-0.002405
1769.000000	-0.002415
1768.000000	-0.002445
1767.000000	-0.002470
1766.000000	-0.002473
1765.000000	-0.002465
1764.000000	-0.002466
1763.000000	-0.002473
1762.000000	-0.002461
1761.000000	-0.002424
1760.000000	-0.002379
1759.000000	-0.002345
1758.000000	-0.002324
1757.000000	-0.002299
1756.000000	-0.002262
1755.000000	-0.002216
1754.000000	-0.002163
1753.000000	-0.002110
1752.000000	-0.002066
1751.000000	-0.002040
1750.000000	-0.002025
1749.000000	-0.002016
1748.000000	-0.002019
1747.000000	-0.002038
1746.000000	-0.002052
1745.000000	-0.002048
1744.000000	-0.002046
1743.000000	-0.002053
1742.000000	-0.002048
1741.000000	-0.002016
1740.000000	-0.001979
1739.000000	-0.001970
1738.000000	-0.001979
1737.000000	-0.001980
1736.000000	-0.001983
1735.000000	-0.002010
1734.000000	-0.002070
1733.000000	-0.002115
1732.000000	-0.002105
1731.000000	-0.002075
1730.000000	-0.002079
1729.000000	-0.002116
1728.000000	-0.002143
1727.000000	-0.002133
1726.000000	-0.002086
1725.000000	-0.002022
1724.000000	-0.001977
1723.000000	-0.001963
1722.000000	-0.001962
1721.000000	-0.001948
1720.000000	-0.001919
1719.000000	-0.001892
1718.000000	-0.001881
1717.000000	-0.001876
1716.000000	-0.001843
1715.000000	-0.001787
1714.000000	-0.001754
1713.000000	-0.001748
1712.000000	-0.001738
1711.000000	-0.001713
1710.000000	-0.001691
1709.000000	-0.001669
1708.000000	-0.001635
1707.000000	-0.001597
1706.000000	-0.001565
1705.000000	-0.001523
1704.000000	-0.001431
1703.000000	-0.001307
1702.000000	-0.001207
1701.000000	-0.001145
1700.000000	-0.001081
1699.000000	-0.000959
1698.000000	-0.000813
1697.000000	-0.000699
1696.000000	-0.000597
1695.000000	-0.000462
1694.000000	-0.000292
1693.000000	-0.000117
1692.000000	0.000038
1691.000000	0.000178
1690.000000	0.000318
1689.000000	0.000475
1688.000000	0.000639
1687.000000	0.000784
1686.000000	0.000901
1685.000000	0.001020
1684.000000	0.001146
1683.000000	0.001236
1682.000000	0.001308
1681.000000	0.001414
1680.000000	0.001559
1679.000000	0.001725
1678.000000	0.001880
1677.000000	0.002010
1676.000000	0.002103
1675.000000	0.002151
1674.000000	0.002184
1673.000000	0.002230
1672.000000	0.002264
1671.000000	0.002252
1670.000000	0.002209
1669.000000	0.002207
1668.000000	0.002282
1667.000000	0.002402
1666.000000	0.002550
1665.000000	0.002744
1664.000000	0.003024
1663.000000	0.003393
1662.000000	0.003802
1661.000000	0.004227
1660.000000	0.004670
1659.000000	0.005130
1658.000000	0.005595
1657.000000	0.006049
1656.000000	0.006478
1655.000000	0.006935
1654.000000	0.007665
1653.000000	0.008725
1652.000000	0.009667
1651.000000	0.010258
1650.000000	0.010646
1649.000000	0.010959
1648.000000	0.011313
1647.000000	0.011694
1646.000000	0.011971
1645.000000	0.012064
1644.000000	0.012024
1643.000000	0.011897
1642.000000	0.011702
1641.000000	0.011462
1640.000000	0.011201
1639.000000	0.010929
1638.000000	0.010632
1637.000000	0.010317
1636.000000	0.010039
1635.000000	0.009832
1634.000000	0.009677
1633.000000	0.009527
1632.000000	0.009346
1631.000000	0.009101
1630.000000	0.008768
1629.000000	0.008356
1628.000000	0.007922
1627.000000	0.007521
1626.000000	0.007154
1625.000000	0.006775
1624.000000	0.006352
1623.000000	0.005909
1622.000000	0.005513
1621.000000	0.005204
1620.000000	0.004954
1619.000000	0.004706
1618.000000	0.004434
1617.000000	0.004160
1616.000000	0.003930
1615.000000	0.003750
1614.000000	0.003592
1613.000000	0.003433
1612.000000	0.003276
1611.000000	0.003136
1610.000000	0.003009
1609.000000	0.002887
1608.000000	0.002763
1607.000000	0.002640
1606.000000	0.002528
1605.000000	0.002425
1604.000000	0.002313
1603.000000	0.002175
1602.000000	0.002022
1601.000000	0.001876
1600.000000	0.001745
1599.000000	0.001622
1598.000000	0.001505
1597.000000	0.001395
1596.000000	0.001290
1595.000000	0.001179
1594.000000	0.001058
1593.000000	0.000933
1592.000000	0.000817
1591.000000	0.000718
1590.000000	0.000635
1589.000000	0.000562
1588.000000	0.000490
1587.000000	0.000408
1586.000000	0.000315
1585.000000	0.000220
1584.000000	0.000129
1583.000000	0.000031
1582.000000	-0.000060
1581.000000	-0.000111
1580.000000	-0.000111
1579.000000	-0.000097
1578.000000	-0.000113
1577.000000	-0.000166
1576.000000	-0.000215
1575.000000	-0.000232
1574.000000	-0.000226
1573.000000	-0.000220
1572.000000	-0.000231
1571.000000	-0.000247
1570.000000	-0.000247
1569.000000	-0.000228
1568.000000	-0.000212
1567.000000	-0.000218
1566.000000	-0.000249
1565.000000	-0.000289
1564.000000	-0.000316
1563.000000	-0.000320
1562.000000	-0.000317
1561.000000	-0.000338
1560.000000	-0.000385
1559.000000	-0.000426
1558.000000	-0.000435
1557.000000	-0.000402
1556.000000	-0.000343
1555.000000	-0.000316
1554.000000	-0.000310
1553.000000	-0.000311
1552.000000	-0.000314
1551.000000	-0.000330
1550.000000	-0.000354
1549.000000	-0.000367
1548.000000	-0.000353
1547.000000	-0.000329
1546.000000	-0.000329
1545.000000	-0.000360
1544.000000	-0.000397
1543.000000	-0.000398
1542.000000	-0.000363
1541.000000	-0.000332
1540.000000	-0.000336
1539.000000	-0.000378
1538.000000	-0.000412
1537.000000	-0.000406
1536.000000	-0.000384
1535.000000	-0.000370
1534.000000	-0.000368
1533.000000	-0.000375
1532.000000	-0.000373
1531.000000	-0.000349
1530.000000	-0.000322
1529.000000	-0.000320
1528.000000	-0.000340
1527.000000	-0.000367
1526.000000	-0.000390
1525.000000	-0.000400
1524.000000	-0.000386
1523.000000	-0.000345
1522.000000	-0.000309
1521.000000	-0.000331
1520.000000	-0.000394
1519.000000	-0.000434
1518.000000	-0.000431
1517.000000	-0.000414
1516.000000	-0.000414
1515.000000	-0.000420
1514.000000	-0.000415
1513.000000	-0.000410
1512.000000	-0.000411
1511.000000	-0.000400
1510.000000	-0.000369
1509.000000	-0.000338
1508.000000	-0.000321
1507.000000	-0.000296
1506.000000	-0.000263
1505.000000	-0.000239
1504.000000	-0.000206
1503.000000	-0.000161
1502.000000	-0.000111
1501.000000	-0.000073
1500.000000	-0.000050
1499.000000	-0.000019
1498.000000	0.000057
1497.000000	0.000173
1496.000000	0.000302
1495.000000	0.000428
1494.000000	0.000535
1493.000000	0.000605
1492.000000	0.000640
1491.000000	0.000669
1490.000000	0.000711
1489.000000	0.000744
1488.000000	0.000767
1487.000000	0.000808
1486.000000	0.000857
1485.000000	0.000882
1484.000000	0.000865
1483.000000	0.000814
1482.000000	0.000751
1481.000000	0.000697
1480.000000	0.000667
1479.000000	0.000657
1478.000000	0.000656
1477.000000	0.000659
1476.000000	0.000680
1475.000000	0.000724
1474.000000	0.000759
1473.000000	0.000742
1472.000000	0.000676
1471.000000	0.000624
1470.000000	0.000623
1469.000000	0.000639
1468.000000	0.000636
1467.000000	0.000608
1466.000000	0.000558
1465.000000	0.000481
1464.000000	0.000369
1463.000000	0.000250
1462.000000	0.000152
1461.000000	0.000084
1460.000000	0.000038
1459.000000	-0.000010
1458.000000	-0.000094
1457.000000	-0.000245
1456.000000	-0.000422
1455.000000	-0.000548
1454.000000	-0.000615
1453.000000	-0.000677
1452.000000	-0.000759
1451.000000	-0.000843
1450.000000	-0.000902
1449.000000	-0.000941
1448.000000	-0.000978
1447.000000	-0.001023
1446.000000	-0.001071
1445.000000	-0.001109
1444.000000	-0.001136
1443.000000	-0.001147
1442.000000	-0.001136
1441.000000	-0.001099
1440.000000	-0.001044
1439.000000	-0.000986
1438.000000	-0.000946
1437.000000	-0.000936
1436.000000	-0.000927
1435.000000	-0.000869
1434.000000	-0.000759
1433.000000	-0.000645
1432.000000	-0.000566
1431.000000	-0.000523
1430.000000	-0.000491
1429.000000	-0.000454
1428.000000	-0.000408
1427.000000	-0.000352
1426.000000	-0.000289
1425.000000	-0.000217
1424.000000	-0.000146
1423.000000	-0.000080
1422.000000	-0.000021
1421.000000	0.000020
1420.000000	0.000045
1419.000000	0.000082
1418.000000	0.000154
1417.000000	0.000233
1416.000000	0.000292
1415.000000	0.000346
1414.000000	0.000433
1413.000000	0.000555
1412.000000	0.000669
1411.000000	0.000736
1410.000000	0.000772
1409.000000	0.000811
1408.000000	0.000876
1407.000000	0.000969
1406.000000	0.001087
1405.000000	0.001230
1404.000000	0.001390
1403.000000	0.001555
1402.000000	0.001718
1401.000000	0.001874
1400.000000	0.002028
1399.000000	0.002200
1398.000000	0.002408
1397.000000	0.002650
1396.000000	0.002915
1395.000000	0.003197
1394.000000	0.003504
1393.000000	0.003838
1392.000000	0.004171
1391.000000	0.004463
1390.000000	0.004701
1389.000000	0.004906
1388.000000	0.005106
1387.000000	0.005303
1386.000000	0.005454
1385.000000	0.005517
1384.000000	0.005469
1383.000000	0.005310
1382.000000	0.005050
1381.000000	0.004686
1380.000000	0.004215
1379.000000	0.003686
1378.000000	0.003212
1377.000000	0.002897
1376.000000	0.002790
1375.000000	0.002903
1374.000000	0.003231
1373.000000	0.003717
1372.000000	0.004262
1371.000000	0.004774
1370.000000	0.005209
1369.000000	0.005552
1368.000000	0.005800
1367.000000	0.005969
1366.000000	0.006077
1365.000000	0.006130
1364.000000	0.006103
1363.000000	0.005982
1362.000000	0.005793
1361.000000	0.005584
1360.000000	0.005366
1359.000000	0.005122
1358.000000	0.004859
1357.000000	0.004611
1356.000000	0.004390
1355.000000	0.004173
1354.000000	0.003938
1353.000000	0.003698
1352.000000	0.003495
1351.000000	0.003360
1350.000000	0.003278
1349.000000	0.003206
1348.000000	0.003117
1347.000000	0.003018
1346.000000	0.002935
1345.000000	0.002870
1344.000000	0.002811
1343.000000	0.002752
1342.000000	0.002715
1341.000000	0.002720
1340.000000	0.002756
1339.000000	0.002781
1338.000000	0.002774
1337.000000	0.002751
1336.000000	0.002734
1335.000000	0.002729
1334.000000	0.002717
1333.000000	0.002676
1332.000000	0.002600
1331.000000	0.002511
1330.000000	0.002428
1329.000000	0.002345
1328.000000	0.002233
1327.000000	0.002078
1326.000000	0.001904
1325.000000	0.001745
1324.000000	0.001611
1323.000000	0.001483
1322.000000	0.001351
1321.000000	0.001222
1320.000000	0.001103
1319.000000	0.000986
1318.000000	0.000853
1317.000000	0.000702
1316.000000	0.000552
1315.000000	0.000440
1314.000000	0.000382
1313.000000	0.000350
1312.000000	0.000301
1311.000000	0.000226
1310.000000	0.000156
1309.000000	0.000112
1308.000000	0.000073
1307.000000	0.000006
1306.000000	-0.000088
1305.000000	-0.000172
1304.000000	-0.000227
1303.000000	-0.000275
1302.000000	-0.000348
1301.000000	-0.000450
1300.000000	-0.000556
1299.000000	-0.000647
1298.000000	-0.000740
1297.000000	-0.000860
1296.000000	-0.001002
1295.000000	-0.001124
1294.000000	-0.001194
1293.000000	-0.001228
1292.000000	-0.001276
1291.000000	-0.001365
1290.000000	-0.001479
1289.000000	-0.001583
1288.000000	-0.001663
1287.000000	-0.001728
1286.000000	-0.001790
1285.000000	-0.001850
1284.000000	-0.001905
1283.000000	-0.001956
1282.000000	-0.002018
1281.000000	-0.002110
1280.000000	-0.002231
1279.000000	-0.002358
1278.000000	-0.002462
1277.000000	-0.002544
1276.000000	-0.002624
1275.000000	-0.002717
1274.000000	-0.002811
1273.000000	-0.002889
1272.000000	-0.002956
1271.000000	-0.003043
1270.000000	-0.003174
1269.000000	-0.003341
1268.000000	-0.003508
1267.000000	-0.003649
1266.000000	-0.003772
1265.000000	-0.003898
1264.000000	-0.004031
1263.000000	-0.004146
1262.000000	-0.004241
1261.000000	-0.004349
1260.000000	-0.004508
1259.000000	-0.004710
1258.000000	-0.004915
1257.000000	-0.005107
1256.000000	-0.005316
1255.000000	-0.005566
1254.000000	-0.005843
1253.000000	-0.006113
1252.000000	-0.006374
1251.000000	-0.006662
1250.000000	-0.007012
1249.000000	-0.007416
1248.000000	-0.007832
1247.000000	-0.008233
1246.000000	-0.008632
1245.000000	-0.009061
1244.000000	-0.009517
1243.000000	-0.009951
1242.000000	-0.010324
1241.000000	-0.010647
1240.000000	-0.010948
1239.000000	-0.011229
1238.000000	-0.011463
1237.000000	-0.011636
1236.000000	-0.011763
1235.000000	-0.011869
1234.000000	-0.011959
1233.000000	-0.012018
1232.000000	-0.012027
1231.000000	-0.011987
1230.000000	-0.011932
1229.000000	-0.011896
1228.000000	-0.011880
1227.000000	-0.011854
1226.000000	-0.011797
1225.000000	-0.011729
1224.000000	-0.011687
1223.000000	-0.011677
1222.000000	-0.011674
1221.000000	-0.011650
1220.000000	-0.011610
1219.000000	-0.011574
1218.000000	-0.011552
1217.000000	-0.011531
1216.000000	-0.011498
1215.000000	-0.011466
1214.000000	-0.011465
1213.000000	-0.011500
1212.000000	-0.011538
1211.000000	-0.011538
1210.000000	-0.011512
1209.000000	-0.011502
1208.000000	-0.011529
1207.000000	-0.011561
1206.000000	-0.011562
1205.000000	-0.011534
1204.000000	-0.011509
1203.000000	-0.011504
1202.000000	-0.011505
1201.000000	-0.011495
1200.000000	-0.011476
1199.000000	-0.011469
1198.000000	-0.011487
1197.000000	-0.011509
1196.000000	-0.011488
1195.000000	-0.011392
1194.000000	-0.011237
1193.000000	-0.011063
1192.000000	-0.010887
1191.000000	-0.010697
1190.000000	-0.010498
1189.000000	-0.010325
1188.000000	-0.010213
1187.000000	-0.010161
1186.000000	-0.010131
1185.000000	-0.010090
1184.000000	-0.010031
1183.000000	-0.009983
1182.000000	-0.009979
1181.000000	-0.010012
1180.000000	-0.010032
1179.000000	-0.010003
1178.000000	-0.009951
1177.000000	-0.009933
1176.000000	-0.009955
1175.000000	-0.009962
1174.000000	-0.009913
1173.000000	-0.009838
1172.000000	-0.009796
1171.000000	-0.009799
1170.000000	-0.009815
1169.000000	-0.009814
1168.000000	-0.009796
1167.000000	-0.009766
1166.000000	-0.009720
1165.000000	-0.009634
1164.000000	-0.009489
1163.000000	-0.009285
1162.000000	-0.009061
1161.000000	-0.008862
1160.000000	-0.008711
1159.000000	-0.008596
1158.000000	-0.008497
1157.000000	-0.008416
1156.000000	-0.008365
1155.000000	-0.008343
1154.000000	-0.008328
1153.000000	-0.008302
1152.000000	-0.008271
1151.000000	-0.008254
1150.000000	-0.008262
1149.000000	-0.008279
1148.000000	-0.008277
1147.000000	-0.008244
1146.000000	-0.008200
1145.000000	-0.008158
1144.000000	-0.008111
1143.000000	-0.008052
1142.000000	-0.007997
1141.000000	-0.007971
1140.000000	-0.007961
1139.000000	-0.007918
1138.000000	-0.007816
1137.000000	-0.007683
1136.000000	-0.007575
1135.000000	-0.007513
1134.000000	-0.007477
1133.000000	-0.007430
1132.000000	-0.007357
1131.000000	-0.007266
1130.000000	-0.007178
1129.000000	-0.007105
1128.000000	-0.007047
1127.000000	-0.007007
1126.000000	-0.006999
1125.000000	-0.007024
1124.000000	-0.007041
1123.000000	-0.006988
1122.000000	-0.006855
1121.000000	-0.006702
1120.000000	-0.006597
1119.000000	-0.006546
1118.000000	-0.006508
1117.000000	-0.006455
1116.000000	-0.006393
1115.000000	-0.006338
1114.000000	-0.006281
1113.000000	-0.006199
1112.000000	-0.006080
1111.000000	-0.005942
1110.000000	-0.005815
1109.000000	-0.005714
1108.000000	-0.005626
1107.000000	-0.005542
1106.000000	-0.005479
1105.000000	-0.005463
1104.000000	-0.005488
1103.000000	-0.005500
1102.000000	-0.005449
1101.000000	-0.005339
1100.000000	-0.005221
1099.000000	-0.005143
1098.000000	-0.005117
1097.000000	-0.005120
1096.000000	-0.005116
1095.000000	-0.005079
1094.000000	-0.005007
1093.000000	-0.004910
1092.000000	-0.004795
1091.000000	-0.004668
1090.000000	-0.004556
1089.000000	-0.004495
1088.000000	-0.004492
1087.000000	-0.004499
1086.000000	-0.004459
1085.000000	-0.004368
1084.000000	-0.004275
1083.000000	-0.004224
1082.000000	-0.004197
1081.000000	-0.004142
1080.000000	-0.004044
1079.000000	-0.003944
1078.000000	-0.003886
1077.000000	-0.003860
1076.000000	-0.003815
1075.000000	-0.003727
1074.000000	-0.003623
1073.000000	-0.003546
1072.000000	-0.003493
1071.000000	-0.003434
1070.000000	-0.003358
1069.000000	-0.003293
1068.000000	-0.003262
1067.000000	-0.003242
1066.000000	-0.003190
1065.000000	-0.003100
1064.000000	-0.003014
1063.000000	-0.002978
1062.000000	-0.002982
1061.000000	-0.002973
1060.000000	-0.002907
1059.000000	-0.002804
1058.000000	-0.002722
1057.000000	-0.002687
1056.000000	-0.002673
1055.000000	-0.002643
1054.000000	-0.002605
1053.000000	-0.002602
1052.000000	-0.002644
1051.000000	-0.002695
1050.000000	-0.002709
1049.000000	-0.002693
1048.000000	-0.002696
1047.000000	-0.002758
1046.000000	-0.002873
1045.000000	-0.002999
1044.000000	-0.003095
1043.000000	-0.003150
1042.000000	-0.003179
1041.000000	-0.003188
1040.000000	-0.003156
1039.000000	-0.003053
1038.000000	-0.002887
1037.000000	-0.002693
1036.000000	-0.002503
1035.000000	-0.002318
1034.000000	-0.002135
1033.000000	-0.001967
1032.000000	-0.001831
1031.000000	-0.001720
1030.000000	-0.001598
1029.000000	-0.001444
1028.000000	-0.001282
1027.000000	-0.001170
1026.000000	-0.001149
1025.000000	-0.001203
1024.000000	-0.001266
1023.000000	-0.001285
1022.000000	-0.001263
1021.000000	-0.001238
1020.000000	-0.001230
1019.000000	-0.001221
1018.000000	-0.001188
1017.000000	-0.001142
1016.000000	-0.001113
1015.000000	-0.001107
1014.000000	-0.001096
1013.000000	-0.001051
1012.000000	-0.000977
1011.000000	-0.000905
1010.000000	-0.000851
1009.000000	-0.000795
1008.000000	-0.000713
1007.000000	-0.000614
1006.000000	-0.000540
1005.000000	-0.000505
1004.000000	-0.000474
1003.000000	-0.000409
1002.000000	-0.000325
1001.000000	-0.000279
1000.000000	-0.000293
999.000000	-0.000316
998.000000	-0.000278
997.000000	-0.000175
996.000000	-0.000070
995.000000	-0.000021
994.000000	-0.000011
993.000000	0.000033
992.000000	0.000158
991.000000	0.000332
990.000000	0.000482
989.000000	0.000587
988.000000	0.000699
987.000000	0.000871
986.000000	0.001079
985.000000	0.001237
984.000000	0.001302
983.000000	0.001312
982.000000	0.001332
981.000000	0.001380
980.000000	0.001422
979.000000	0.001427
978.000000	0.001400
977.000000	0.001356
976.000000	0.001288
975.000000	0.001173
974.000000	0.001004
973.000000	0.000812
972.000000	0.000648
971.000000	0.000532
970.000000	0.000436
969.000000	0.000323
968.000000	0.000206
967.000000	0.000133
966.000000	0.000124
965.000000	0.000129
964.000000	0.000085
963.000000	-0.000019
962.000000	-0.000132
961.000000	-0.000202
960.000000	-0.000221
959.000000	-0.000222
958.000000	-0.000234
957.000000	-0.000261
956.000000	-0.000286
955.000000	-0.000300
954.000000	-0.000323
953.000000	-0.000373
952.000000	-0.000428
951.000000	-0.000446
950.000000	-0.000418
949.000000	-0.000390
948.000000	-0.000405
947.000000	-0.000437
946.000000	-0.000426
945.000000	-0.000353
944.000000	-0.000269
943.000000	-0.000241
942.000000	-0.000281
941.000000	-0.000341
940.000000	-0.000374
939.000000	-0.000374
938.000000	-0.000372
937.000000	-0.000382
936.000000	-0.000374
935.000000	-0.000318
934.000000	-0.000239
933.000000	-0.000198
932.000000	-0.000224
931.000000	-0.000278
930.000000	-0.000310
929.000000	-0.000332
928.000000	-0.000397
927.000000	-0.000525
926.000000	-0.000684
925.000000	-0.000828
924.000000	-0.000948
923.000000	-0.001079
922.000000	-0.001271
921.000000	-0.001539
920.000000	-0.001819
919.000000	-0.001985
918.000000	-0.001936
917.000000	-0.001677
916.000000	-0.001311
915.000000	-0.000948
914.000000	-0.000649
913.000000	-0.000431
912.000000	-0.000298
911.000000	-0.000234
910.000000	-0.000194
909.000000	-0.000135
908.000000	-0.000061
907.000000	-0.000017
906.000000	-0.000022
905.000000	-0.000035
904.000000	-0.000003
903.000000	0.000075
902.000000	0.000140
901.000000	0.000142
900.000000	0.000095
899.000000	0.000061
898.000000	0.000085
897.000000	0.000152
896.000000	0.000208
895.000000	0.000223
894.000000	0.000217
893.000000	0.000221
892.000000	0.000232
891.000000	0.000216
890.000000	0.000159
889.000000	0.000097
888.000000	0.000080
887.000000	0.000102
886.000000	0.000109
885.000000	0.000050
884.000000	-0.000086
883.000000	-0.000292
882.000000	-0.000561
881.000000	-0.000866
880.000000	-0.001131
879.000000	-0.001286
878.000000	-0.001326
877.000000	-0.001315
876.000000	-0.001308
875.000000	-0.001307
874.000000	-0.001282
873.000000	-0.001225
872.000000	-0.001160
871.000000	-0.001137
870.000000	-0.001185
869.000000	-0.001283
868.000000	-0.001368
867.000000	-0.001402
866.000000	-0.001421
865.000000	-0.001508
864.000000	-0.001706
863.000000	-0.001996
862.000000	-0.002348
861.000000	-0.002760
860.000000	-0.003251
859.000000	-0.003855
858.000000	-0.004640
857.000000	-0.005723
856.000000	-0.007240
855.000000	-0.009296
854.000000	-0.011948
853.000000	-0.015167
852.000000	-0.018774
851.000000	-0.022382
850.000000	-0.025457
849.000000	-0.027467
848.000000	-0.028043
847.000000	-0.027117
846.000000	-0.024969
845.000000	-0.022081
844.000000	-0.018886
843.000000	-0.015650
842.000000	-0.012527
841.000000	-0.009648
840.000000	-0.007154
839.000000	-0.005180
838.000000	-0.003786
837.000000	-0.002894
836.000000	-0.002321
835.000000	-0.001906
834.000000	-0.001588
833.000000	-0.001350
832.000000	-0.001131
831.000000	-0.000862
830.000000	-0.000563
829.000000	-0.000336
828.000000	-0.000232
827.000000	-0.000181
826.000000	-0.000092
825.000000	0.000028
824.000000	0.000095
823.000000	0.000067
822.000000	-0.000010
821.000000	-0.000059
820.000000	-0.000044
819.000000	0.000013
818.000000	0.000065
817.000000	0.000103
816.000000	0.000171
815.000000	0.000300
814.000000	0.000441
813.000000	0.000504
812.000000	0.000470
811.000000	0.000422
810.000000	0.000437
809.000000	0.000492
808.000000	0.000522
807.000000	0.000508
806.000000	0.000497
805.000000	0.000535
804.000000	0.000620
803.000000	0.000709
802.000000	0.000750
801.000000	0.000725
800.000000	0.000673
799.000000	0.000652
798.000000	0.000671
797.000000	0.000691
796.000000	0.000686
795.000000	0.000682
794.000000	0.000697
793.000000	0.000703
792.000000	0.000667
791.000000	0.000612
790.000000	0.000590
789.000000	0.000608
788.000000	0.000633
787.000000	0.000641
786.000000	0.000650
785.000000	0.000693
784.000000	0.000782
783.000000	0.000881
782.000000	0.000918
781.000000	0.000861
780.000000	0.000772
779.000000	0.000756
778.000000	0.000847
777.000000	0.000961
776.000000	0.001014
775.000000	0.001016
774.000000	0.001037
773.000000	0.001109
772.000000	0.001195
771.000000	0.001251
770.000000	0.001258
769.000000	0.001233
768.000000	0.001204
767.000000	0.001203
766.000000	0.001236
765.000000	0.001295
764.000000	0.001382
763.000000	0.001501
762.000000	0.001612
761.000000	0.001639
760.000000	0.001550
759.000000	0.001400
758.000000	0.001273
757.000000	0.001196
756.000000	0.001144
755.000000	0.001086
754.000000	0.001011
753.000000	0.000923
752.000000	0.000844
751.000000	0.000799
750.000000	0.000789
749.000000	0.000817
748.000000	0.000930
747.000000	0.001175
746.000000	0.001494
745.000000	0.001732
744.000000	0.001802
743.000000	0.001775
742.000000	0.001779
741.000000	0.001855
740.000000	0.001965
739.000000	0.002080
738.000000	0.002197
737.000000	0.002293
736.000000	0.002343
735.000000	0.002368
734.000000	0.002414
733.000000	0.002496
732.000000	0.002595
731.000000	0.002675
730.000000	0.002696
729.000000	0.002655
728.000000	0.002607
727.000000	0.002607
726.000000	0.002647
725.000000	0.002684
724.000000	0.002723
723.000000	0.002845
722.000000	0.003082
721.000000	0.003335
720.000000	0.003458
719.000000	0.003402
718.000000	0.003256
717.000000	0.003146
716.000000	0.003140
715.000000	0.003219
714.000000	0.003310
713.000000	0.003367
712.000000	0.003431
711.000000	0.003564
710.000000	0.003744
709.000000	0.003877
708.000000	0.003920
707.000000	0.003929
706.000000	0.003977
705.000000	0.004065
704.000000	0.004132
703.000000	0.004155
702.000000	0.004167
701.000000	0.004208
700.000000	0.004314
699.000000	0.004472
698.000000	0.004617
697.000000	0.004688
696.000000	0.004701
695.000000	0.004753
694.000000	0.004866
693.000000	0.004959
692.000000	0.005023
691.000000	0.005150
690.000000	0.005387
689.000000	0.005632
688.000000	0.005772
687.000000	0.005873
686.000000	0.006049
685.000000	0.006287
684.000000	0.006495
683.000000	0.006600
682.000000	0.006538
681.000000	0.006290
680.000000	0.005985
679.000000	0.005814
678.000000	0.005747
677.000000	0.005628
676.000000	0.005505
675.000000	0.005455
674.000000	0.005431
673.000000	0.005401
672.000000	0.005498
671.000000	0.005838
670.000000	0.006047
669.000000	0.005631
668.000000	0.005491
667.000000	0.005989
666.000000	0.005845
665.000000	0.005582
664.000000	0.005903
663.000000	0.006612
662.000000	0.007243
661.000000	0.007630
660.000000	0.007849
659.000000	0.007950
658.000000	0.007934
657.000000	0.007868
656.000000	0.007794
655.000000	0.007558
654.000000	0.007176
653.000000	0.006930
652.000000	0.006894
651.000000	0.006828
650.000000	0.006614
649.000000	0.006448
648.000000	0.006428
647.000000	0.006364
646.000000	0.006191
645.000000	0.006083
644.000000	0.006111
643.000000	0.006129
642.000000	0.006053
641.000000	0.006010
640.000000	0.006063
639.000000	0.006061
638.000000	0.005926
637.000000	0.005803
636.000000	0.005779
635.000000	0.005776
634.000000	0.005762
633.000000	0.005828
632.000000	0.005952
631.000000	0.005923
630.000000	0.005613
629.000000	0.005125
628.000000	0.004590
627.000000	0.004045
626.000000	0.003568
625.000000	0.003246
624.000000	0.003009
623.000000	0.002749
622.000000	0.002526
621.000000	0.002435
620.000000	0.002392
619.000000	0.002312
618.000000	0.002351
617.000000	0.002655
616.000000	0.002966
615.000000	0.002857
614.000000	0.002328
613.000000	0.001796
612.000000	0.001521
611.000000	0.001361
610.000000	0.001072
609.000000	0.000580
608.000000	-0.000027
607.000000	-0.000587
606.000000	-0.000853
605.000000	-0.000658
604.000000	-0.000181
603.000000	0.000188
602.000000	0.000250
601.000000	0.000133
600.000000	0.000077
