# Supplementary material for: Real-time monitoring of the reversible capture and release of CO2 on anthraquinone and riboflavin-modified graphitic electrodes using ATR-SEIRAS
Source: Chem Sci. 2025 Nov 4;16(48):23189–202. doi: 10.1039/d5sc05427c (PMC12584010; doi:10.1039/d5sc05427c)
Supplement: SC-016-D5SC05427C-s001 [file SC-016-D5SC05427C-s001.zip › Data Folders/Main Figures/Figure3/3a/013.ASC]

PE IR       SUBTECH     SPECTRUM    ASCII       PEDS        4.00        
   -1
013.ASC
24/06/26
16:04:40.00
24/06/26
16:04:40.00
Administrator

600.000000
#HDR
-1
-1
#GR
Wavenumber
A
1.0
0.0
4000.000000
-1.000000
3401
8
0.020161
-0.028871
#DATA
4000.000000	-0.003093
3999.000000	-0.003089
3998.000000	-0.003081
3997.000000	-0.003075
3996.000000	-0.003080
3995.000000	-0.003093
3994.000000	-0.003109
3993.000000	-0.003117
3992.000000	-0.003116
3991.000000	-0.003106
3990.000000	-0.003090
3989.000000	-0.003072
3988.000000	-0.003052
3987.000000	-0.003031
3986.000000	-0.003012
3985.000000	-0.002995
3984.000000	-0.002983
3983.000000	-0.002979
3982.000000	-0.002985
3981.000000	-0.002995
3980.000000	-0.003000
3979.000000	-0.002992
3978.000000	-0.002970
3977.000000	-0.002937
3976.000000	-0.002903
3975.000000	-0.002879
3974.000000	-0.002876
3973.000000	-0.002893
3972.000000	-0.002920
3971.000000	-0.002944
3970.000000	-0.002958
3969.000000	-0.002969
3968.000000	-0.002986
3967.000000	-0.003010
3966.000000	-0.003032
3965.000000	-0.003040
3964.000000	-0.003034
3963.000000	-0.003022
3962.000000	-0.003015
3961.000000	-0.003016
3960.000000	-0.003020
3959.000000	-0.003016
3958.000000	-0.003002
3957.000000	-0.002990
3956.000000	-0.002995
3955.000000	-0.003022
3954.000000	-0.003054
3953.000000	-0.003075
3952.000000	-0.003077
3951.000000	-0.003073
3950.000000	-0.003077
3949.000000	-0.003093
3948.000000	-0.003113
3947.000000	-0.003131
3946.000000	-0.003150
3945.000000	-0.003170
3944.000000	-0.003185
3943.000000	-0.003192
3942.000000	-0.003191
3941.000000	-0.003190
3940.000000	-0.003195
3939.000000	-0.003202
3938.000000	-0.003206
3937.000000	-0.003200
3936.000000	-0.003183
3935.000000	-0.003158
3934.000000	-0.003132
3933.000000	-0.003113
3932.000000	-0.003111
3931.000000	-0.003124
3930.000000	-0.003146
3929.000000	-0.003175
3928.000000	-0.003216
3927.000000	-0.003262
3926.000000	-0.003289
3925.000000	-0.003272
3924.000000	-0.003221
3923.000000	-0.003176
3922.000000	-0.003164
3921.000000	-0.003180
3920.000000	-0.003203
3919.000000	-0.003216
3918.000000	-0.003211
3917.000000	-0.003184
3916.000000	-0.003142
3915.000000	-0.003103
3914.000000	-0.003082
3913.000000	-0.003085
3912.000000	-0.003109
3911.000000	-0.003145
3910.000000	-0.003175
3909.000000	-0.003180
3908.000000	-0.003150
3907.000000	-0.003087
3906.000000	-0.003004
3905.000000	-0.002924
3904.000000	-0.002875
3903.000000	-0.002879
3902.000000	-0.002931
3901.000000	-0.002999
3900.000000	-0.003056
3899.000000	-0.003101
3898.000000	-0.003142
3897.000000	-0.003177
3896.000000	-0.003187
3895.000000	-0.003174
3894.000000	-0.003159
3893.000000	-0.003156
3892.000000	-0.003147
3891.000000	-0.003109
3890.000000	-0.003051
3889.000000	-0.003016
3888.000000	-0.003027
3887.000000	-0.003064
3886.000000	-0.003083
3885.000000	-0.003079
3884.000000	-0.003089
3883.000000	-0.003137
3882.000000	-0.003197
3881.000000	-0.003218
3880.000000	-0.003186
3879.000000	-0.003144
3878.000000	-0.003143
3877.000000	-0.003193
3876.000000	-0.003248
3875.000000	-0.003243
3874.000000	-0.003158
3873.000000	-0.003056
3872.000000	-0.003007
3871.000000	-0.003010
3870.000000	-0.003013
3869.000000	-0.003000
3868.000000	-0.003000
3867.000000	-0.003030
3866.000000	-0.003069
3865.000000	-0.003101
3864.000000	-0.003138
3863.000000	-0.003189
3862.000000	-0.003233
3861.000000	-0.003247
3860.000000	-0.003216
3859.000000	-0.003128
3858.000000	-0.002987
3857.000000	-0.002839
3856.000000	-0.002757
3855.000000	-0.002768
3854.000000	-0.002779
3853.000000	-0.002729
3852.000000	-0.002701
3851.000000	-0.002762
3850.000000	-0.002881
3849.000000	-0.003009
3848.000000	-0.003119
3847.000000	-0.003204
3846.000000	-0.003257
3845.000000	-0.003276
3844.000000	-0.003263
3843.000000	-0.003223
3842.000000	-0.003173
3841.000000	-0.003137
3840.000000	-0.003126
3839.000000	-0.003129
3838.000000	-0.003121
3837.000000	-0.003089
3836.000000	-0.003041
3835.000000	-0.003000
3834.000000	-0.002985
3833.000000	-0.002997
3832.000000	-0.003022
3831.000000	-0.003053
3830.000000	-0.003096
3829.000000	-0.003158
3828.000000	-0.003223
3827.000000	-0.003252
3826.000000	-0.003216
3825.000000	-0.003133
3824.000000	-0.003061
3823.000000	-0.003036
3822.000000	-0.003028
3821.000000	-0.002994
3820.000000	-0.002948
3819.000000	-0.002934
3818.000000	-0.002972
3817.000000	-0.003031
3816.000000	-0.003069
3815.000000	-0.003089
3814.000000	-0.003114
3813.000000	-0.003136
3812.000000	-0.003127
3811.000000	-0.003086
3810.000000	-0.003042
3809.000000	-0.003025
3808.000000	-0.003021
3807.000000	-0.003009
3806.000000	-0.002991
3805.000000	-0.002994
3804.000000	-0.003026
3803.000000	-0.003060
3802.000000	-0.003059
3801.000000	-0.003035
3800.000000	-0.003037
3799.000000	-0.003077
3798.000000	-0.003120
3797.000000	-0.003134
3796.000000	-0.003122
3795.000000	-0.003117
3794.000000	-0.003135
3793.000000	-0.003162
3792.000000	-0.003178
3791.000000	-0.003183
3790.000000	-0.003185
3789.000000	-0.003187
3788.000000	-0.003190
3787.000000	-0.003198
3786.000000	-0.003215
3785.000000	-0.003238
3784.000000	-0.003254
3783.000000	-0.003259
3782.000000	-0.003254
3781.000000	-0.003240
3780.000000	-0.003218
3779.000000	-0.003197
3778.000000	-0.003190
3777.000000	-0.003200
3776.000000	-0.003209
3775.000000	-0.003199
3774.000000	-0.003172
3773.000000	-0.003152
3772.000000	-0.003149
3771.000000	-0.003150
3770.000000	-0.003139
3769.000000	-0.003124
3768.000000	-0.003125
3767.000000	-0.003143
3766.000000	-0.003163
3765.000000	-0.003174
3764.000000	-0.003185
3763.000000	-0.003210
3762.000000	-0.003246
3761.000000	-0.003275
3760.000000	-0.003289
3759.000000	-0.003295
3758.000000	-0.003284
3757.000000	-0.003234
3756.000000	-0.003139
3755.000000	-0.003021
3754.000000	-0.002904
3753.000000	-0.002802
3752.000000	-0.002724
3751.000000	-0.002665
3750.000000	-0.002613
3749.000000	-0.002565
3748.000000	-0.002541
3747.000000	-0.002570
3746.000000	-0.002635
3745.000000	-0.002660
3744.000000	-0.002634
3743.000000	-0.002642
3742.000000	-0.002713
3741.000000	-0.002782
3740.000000	-0.002795
3739.000000	-0.002759
3738.000000	-0.002717
3737.000000	-0.002689
3736.000000	-0.002684
3735.000000	-0.002712
3734.000000	-0.002759
3733.000000	-0.002769
3732.000000	-0.002711
3731.000000	-0.002610
3730.000000	-0.002509
3729.000000	-0.002430
3728.000000	-0.002377
3727.000000	-0.002357
3726.000000	-0.002381
3725.000000	-0.002432
3724.000000	-0.002478
3723.000000	-0.002502
3722.000000	-0.002526
3721.000000	-0.002585
3720.000000	-0.002679
3719.000000	-0.002762
3718.000000	-0.002786
3717.000000	-0.002751
3716.000000	-0.002719
3715.000000	-0.002742
3714.000000	-0.002793
3713.000000	-0.002782
3712.000000	-0.002662
3711.000000	-0.002502
3710.000000	-0.002406
3709.000000	-0.002404
3708.000000	-0.002448
3707.000000	-0.002482
3706.000000	-0.002477
3705.000000	-0.002443
3704.000000	-0.002406
3703.000000	-0.002384
3702.000000	-0.002379
3701.000000	-0.002388
3700.000000	-0.002413
3699.000000	-0.002447
3698.000000	-0.002480
3697.000000	-0.002493
3696.000000	-0.002487
3695.000000	-0.002468
3694.000000	-0.002447
3693.000000	-0.002436
3692.000000	-0.002465
3691.000000	-0.002548
3690.000000	-0.002652
3689.000000	-0.002712
3688.000000	-0.002704
3687.000000	-0.002673
3686.000000	-0.002661
3685.000000	-0.002676
3684.000000	-0.002697
3683.000000	-0.002717
3682.000000	-0.002735
3681.000000	-0.002736
3680.000000	-0.002691
3679.000000	-0.002604
3678.000000	-0.002530
3677.000000	-0.002507
3676.000000	-0.002511
3675.000000	-0.002504
3674.000000	-0.002490
3673.000000	-0.002487
3672.000000	-0.002495
3671.000000	-0.002494
3670.000000	-0.002482
3669.000000	-0.002499
3668.000000	-0.002559
3667.000000	-0.002632
3666.000000	-0.002684
3665.000000	-0.002704
3664.000000	-0.002702
3663.000000	-0.002700
3662.000000	-0.002701
3661.000000	-0.002694
3660.000000	-0.002670
3659.000000	-0.002637
3658.000000	-0.002603
3657.000000	-0.002563
3656.000000	-0.002516
3655.000000	-0.002476
3654.000000	-0.002455
3653.000000	-0.002453
3652.000000	-0.002456
3651.000000	-0.002451
3650.000000	-0.002431
3649.000000	-0.002405
3648.000000	-0.002390
3647.000000	-0.002396
3646.000000	-0.002415
3645.000000	-0.002436
3644.000000	-0.002450
3643.000000	-0.002452
3642.000000	-0.002448
3641.000000	-0.002444
3640.000000	-0.002440
3639.000000	-0.002422
3638.000000	-0.002379
3637.000000	-0.002322
3636.000000	-0.002265
3635.000000	-0.002211
3634.000000	-0.002150
3633.000000	-0.002080
3632.000000	-0.002020
3631.000000	-0.001979
3630.000000	-0.001933
3629.000000	-0.001863
3628.000000	-0.001825
3627.000000	-0.001864
3626.000000	-0.001953
3625.000000	-0.002043
3624.000000	-0.002120
3623.000000	-0.002206
3622.000000	-0.002323
3621.000000	-0.002444
3620.000000	-0.002498
3619.000000	-0.002447
3618.000000	-0.002333
3617.000000	-0.002229
3616.000000	-0.002172
3615.000000	-0.002158
3614.000000	-0.002159
3613.000000	-0.002158
3612.000000	-0.002161
3611.000000	-0.002173
3610.000000	-0.002183
3609.000000	-0.002181
3608.000000	-0.002179
3607.000000	-0.002196
3606.000000	-0.002231
3605.000000	-0.002268
3604.000000	-0.002294
3603.000000	-0.002306
3602.000000	-0.002308
3601.000000	-0.002304
3600.000000	-0.002301
3599.000000	-0.002302
3598.000000	-0.002306
3597.000000	-0.002300
3596.000000	-0.002276
3595.000000	-0.002235
3594.000000	-0.002199
3593.000000	-0.002188
3592.000000	-0.002202
3591.000000	-0.002237
3590.000000	-0.002292
3589.000000	-0.002362
3588.000000	-0.002423
3587.000000	-0.002454
3586.000000	-0.002458
3585.000000	-0.002456
3584.000000	-0.002468
3583.000000	-0.002503
3582.000000	-0.002563
3581.000000	-0.002639
3580.000000	-0.002711
3579.000000	-0.002763
3578.000000	-0.002793
3577.000000	-0.002802
3576.000000	-0.002797
3575.000000	-0.002775
3574.000000	-0.002747
3573.000000	-0.002725
3572.000000	-0.002717
3571.000000	-0.002717
3570.000000	-0.002720
3569.000000	-0.002722
3568.000000	-0.002721
3567.000000	-0.002722
3566.000000	-0.002732
3565.000000	-0.002749
3564.000000	-0.002769
3563.000000	-0.002786
3562.000000	-0.002799
3561.000000	-0.002811
3560.000000	-0.002822
3559.000000	-0.002825
3558.000000	-0.002813
3557.000000	-0.002792
3556.000000	-0.002778
3555.000000	-0.002782
3554.000000	-0.002801
3553.000000	-0.002825
3552.000000	-0.002840
3551.000000	-0.002839
3550.000000	-0.002822
3549.000000	-0.002800
3548.000000	-0.002786
3547.000000	-0.002792
3546.000000	-0.002814
3545.000000	-0.002834
3544.000000	-0.002835
3543.000000	-0.002814
3542.000000	-0.002785
3541.000000	-0.002771
3540.000000	-0.002786
3539.000000	-0.002825
3538.000000	-0.002869
3537.000000	-0.002899
3536.000000	-0.002912
3535.000000	-0.002909
3534.000000	-0.002892
3533.000000	-0.002861
3532.000000	-0.002830
3531.000000	-0.002822
3530.000000	-0.002853
3529.000000	-0.002910
3528.000000	-0.002961
3527.000000	-0.002981
3526.000000	-0.002972
3525.000000	-0.002952
3524.000000	-0.002941
3523.000000	-0.002946
3522.000000	-0.002957
3521.000000	-0.002964
3520.000000	-0.002965
3519.000000	-0.002966
3518.000000	-0.002972
3517.000000	-0.002979
3516.000000	-0.002988
3515.000000	-0.002996
3514.000000	-0.003000
3513.000000	-0.002993
3512.000000	-0.002970
3511.000000	-0.002941
3510.000000	-0.002919
3509.000000	-0.002912
3508.000000	-0.002917
3507.000000	-0.002926
3506.000000	-0.002929
3505.000000	-0.002921
3504.000000	-0.002903
3503.000000	-0.002889
3502.000000	-0.002890
3501.000000	-0.002906
3500.000000	-0.002927
3499.000000	-0.002942
3498.000000	-0.002945
3497.000000	-0.002932
3496.000000	-0.002905
3495.000000	-0.002874
3494.000000	-0.002859
3493.000000	-0.002868
3492.000000	-0.002892
3491.000000	-0.002914
3490.000000	-0.002929
3489.000000	-0.002947
3488.000000	-0.002974
3487.000000	-0.003001
3486.000000	-0.003011
3485.000000	-0.003001
3484.000000	-0.002980
3483.000000	-0.002961
3482.000000	-0.002947
3481.000000	-0.002932
3480.000000	-0.002913
3479.000000	-0.002897
3478.000000	-0.002892
3477.000000	-0.002897
3476.000000	-0.002900
3475.000000	-0.002892
3474.000000	-0.002880
3473.000000	-0.002873
3472.000000	-0.002876
3471.000000	-0.002887
3470.000000	-0.002902
3469.000000	-0.002920
3468.000000	-0.002944
3467.000000	-0.002966
3466.000000	-0.002972
3465.000000	-0.002959
3464.000000	-0.002932
3463.000000	-0.002904
3462.000000	-0.002887
3461.000000	-0.002885
3460.000000	-0.002896
3459.000000	-0.002910
3458.000000	-0.002914
3457.000000	-0.002908
3456.000000	-0.002900
3455.000000	-0.002901
3454.000000	-0.002906
3453.000000	-0.002903
3452.000000	-0.002886
3451.000000	-0.002863
3450.000000	-0.002851
3449.000000	-0.002855
3448.000000	-0.002867
3447.000000	-0.002876
3446.000000	-0.002877
3445.000000	-0.002872
3444.000000	-0.002865
3443.000000	-0.002857
3442.000000	-0.002851
3441.000000	-0.002848
3440.000000	-0.002851
3439.000000	-0.002855
3438.000000	-0.002856
3437.000000	-0.002848
3436.000000	-0.002832
3435.000000	-0.002817
3434.000000	-0.002814
3433.000000	-0.002827
3432.000000	-0.002845
3431.000000	-0.002851
3430.000000	-0.002835
3429.000000	-0.002805
3428.000000	-0.002775
3427.000000	-0.002759
3426.000000	-0.002761
3425.000000	-0.002777
3424.000000	-0.002795
3423.000000	-0.002802
3422.000000	-0.002790
3421.000000	-0.002763
3420.000000	-0.002736
3419.000000	-0.002721
3418.000000	-0.002719
3417.000000	-0.002726
3416.000000	-0.002734
3415.000000	-0.002744
3414.000000	-0.002752
3413.000000	-0.002750
3412.000000	-0.002729
3411.000000	-0.002699
3410.000000	-0.002681
3409.000000	-0.002692
3408.000000	-0.002721
3407.000000	-0.002743
3406.000000	-0.002740
3405.000000	-0.002720
3404.000000	-0.002701
3403.000000	-0.002692
3402.000000	-0.002687
3401.000000	-0.002678
3400.000000	-0.002663
3399.000000	-0.002642
3398.000000	-0.002611
3397.000000	-0.002575
3396.000000	-0.002553
3395.000000	-0.002559
3394.000000	-0.002590
3393.000000	-0.002621
3392.000000	-0.002634
3391.000000	-0.002628
3390.000000	-0.002617
3389.000000	-0.002612
3388.000000	-0.002609
3387.000000	-0.002601
3386.000000	-0.002589
3385.000000	-0.002580
3384.000000	-0.002582
3383.000000	-0.002591
3382.000000	-0.002600
3381.000000	-0.002600
3380.000000	-0.002596
3379.000000	-0.002591
3378.000000	-0.002586
3377.000000	-0.002580
3376.000000	-0.002572
3375.000000	-0.002567
3374.000000	-0.002569
3373.000000	-0.002581
3372.000000	-0.002594
3371.000000	-0.002597
3370.000000	-0.002580
3369.000000	-0.002551
3368.000000	-0.002527
3367.000000	-0.002523
3366.000000	-0.002536
3365.000000	-0.002550
3364.000000	-0.002554
3363.000000	-0.002547
3362.000000	-0.002532
3361.000000	-0.002517
3360.000000	-0.002507
3359.000000	-0.002506
3358.000000	-0.002509
3357.000000	-0.002506
3356.000000	-0.002493
3355.000000	-0.002471
3354.000000	-0.002446
3353.000000	-0.002421
3352.000000	-0.002403
3351.000000	-0.002404
3350.000000	-0.002429
3349.000000	-0.002467
3348.000000	-0.002495
3347.000000	-0.002496
3346.000000	-0.002472
3345.000000	-0.002438
3344.000000	-0.002408
3343.000000	-0.002391
3342.000000	-0.002389
3341.000000	-0.002399
3340.000000	-0.002414
3339.000000	-0.002425
3338.000000	-0.002429
3337.000000	-0.002429
3336.000000	-0.002423
3335.000000	-0.002408
3334.000000	-0.002380
3333.000000	-0.002344
3332.000000	-0.002311
3331.000000	-0.002288
3330.000000	-0.002276
3329.000000	-0.002273
3328.000000	-0.002284
3327.000000	-0.002308
3326.000000	-0.002339
3325.000000	-0.002367
3324.000000	-0.002386
3323.000000	-0.002401
3322.000000	-0.002412
3321.000000	-0.002414
3320.000000	-0.002406
3319.000000	-0.002392
3318.000000	-0.002379
3317.000000	-0.002366
3316.000000	-0.002351
3315.000000	-0.002333
3314.000000	-0.002320
3313.000000	-0.002318
3312.000000	-0.002325
3311.000000	-0.002335
3310.000000	-0.002344
3309.000000	-0.002348
3308.000000	-0.002347
3307.000000	-0.002337
3306.000000	-0.002321
3305.000000	-0.002307
3304.000000	-0.002305
3303.000000	-0.002319
3302.000000	-0.002337
3301.000000	-0.002344
3300.000000	-0.002334
3299.000000	-0.002317
3298.000000	-0.002304
3297.000000	-0.002296
3296.000000	-0.002290
3295.000000	-0.002286
3294.000000	-0.002290
3293.000000	-0.002307
3292.000000	-0.002328
3291.000000	-0.002335
3290.000000	-0.002319
3289.000000	-0.002287
3288.000000	-0.002256
3287.000000	-0.002241
3286.000000	-0.002244
3285.000000	-0.002258
3284.000000	-0.002271
3283.000000	-0.002279
3282.000000	-0.002277
3281.000000	-0.002267
3280.000000	-0.002254
3279.000000	-0.002244
3278.000000	-0.002240
3277.000000	-0.002234
3276.000000	-0.002221
3275.000000	-0.002204
3274.000000	-0.002198
3273.000000	-0.002208
3272.000000	-0.002221
3271.000000	-0.002219
3270.000000	-0.002201
3269.000000	-0.002187
3268.000000	-0.002191
3267.000000	-0.002205
3266.000000	-0.002201
3265.000000	-0.002162
3264.000000	-0.002106
3263.000000	-0.002064
3262.000000	-0.002058
3261.000000	-0.002086
3260.000000	-0.002123
3259.000000	-0.002147
3258.000000	-0.002149
3257.000000	-0.002136
3256.000000	-0.002124
3255.000000	-0.002119
3254.000000	-0.002118
3253.000000	-0.002115
3252.000000	-0.002104
3251.000000	-0.002085
3250.000000	-0.002057
3249.000000	-0.002021
3248.000000	-0.001981
3247.000000	-0.001948
3246.000000	-0.001933
3245.000000	-0.001940
3244.000000	-0.001962
3243.000000	-0.001983
3242.000000	-0.001988
3241.000000	-0.001976
3240.000000	-0.001958
3239.000000	-0.001945
3238.000000	-0.001941
3237.000000	-0.001946
3236.000000	-0.001956
3235.000000	-0.001969
3234.000000	-0.001981
3233.000000	-0.001988
3232.000000	-0.001985
3231.000000	-0.001968
3230.000000	-0.001935
3229.000000	-0.001893
3228.000000	-0.001852
3227.000000	-0.001822
3226.000000	-0.001810
3225.000000	-0.001816
3224.000000	-0.001836
3223.000000	-0.001853
3222.000000	-0.001851
3221.000000	-0.001828
3220.000000	-0.001793
3219.000000	-0.001758
3218.000000	-0.001724
3217.000000	-0.001692
3216.000000	-0.001667
3215.000000	-0.001648
3214.000000	-0.001625
3213.000000	-0.001590
3212.000000	-0.001547
3211.000000	-0.001514
3210.000000	-0.001496
3209.000000	-0.001487
3208.000000	-0.001471
3207.000000	-0.001439
3206.000000	-0.001396
3205.000000	-0.001352
3204.000000	-0.001319
3203.000000	-0.001301
3202.000000	-0.001295
3201.000000	-0.001297
3200.000000	-0.001307
3199.000000	-0.001321
3198.000000	-0.001332
3197.000000	-0.001338
3196.000000	-0.001347
3195.000000	-0.001370
3194.000000	-0.001404
3193.000000	-0.001436
3192.000000	-0.001459
3191.000000	-0.001470
3190.000000	-0.001464
3189.000000	-0.001438
3188.000000	-0.001402
3187.000000	-0.001379
3186.000000	-0.001380
3185.000000	-0.001394
3184.000000	-0.001401
3183.000000	-0.001396
3182.000000	-0.001384
3181.000000	-0.001369
3180.000000	-0.001347
3179.000000	-0.001315
3178.000000	-0.001279
3177.000000	-0.001247
3176.000000	-0.001224
3175.000000	-0.001201
3174.000000	-0.001164
3173.000000	-0.001103
3172.000000	-0.001021
3171.000000	-0.000928
3170.000000	-0.000824
3169.000000	-0.000697
3168.000000	-0.000545
3167.000000	-0.000383
3166.000000	-0.000246
3165.000000	-0.000165
3164.000000	-0.000157
3163.000000	-0.000215
3162.000000	-0.000320
3161.000000	-0.000448
3160.000000	-0.000579
3159.000000	-0.000701
3158.000000	-0.000809
3157.000000	-0.000899
3156.000000	-0.000969
3155.000000	-0.001026
3154.000000	-0.001076
3153.000000	-0.001120
3152.000000	-0.001149
3151.000000	-0.001158
3150.000000	-0.001151
3149.000000	-0.001138
3148.000000	-0.001133
3147.000000	-0.001142
3146.000000	-0.001163
3145.000000	-0.001189
3144.000000	-0.001212
3143.000000	-0.001228
3142.000000	-0.001237
3141.000000	-0.001237
3140.000000	-0.001225
3139.000000	-0.001204
3138.000000	-0.001181
3137.000000	-0.001162
3136.000000	-0.001151
3135.000000	-0.001142
3134.000000	-0.001132
3133.000000	-0.001118
3132.000000	-0.001103
3131.000000	-0.001091
3130.000000	-0.001085
3129.000000	-0.001089
3128.000000	-0.001101
3127.000000	-0.001114
3126.000000	-0.001119
3125.000000	-0.001108
3124.000000	-0.001083
3123.000000	-0.001049
3122.000000	-0.001018
3121.000000	-0.001002
3120.000000	-0.001006
3119.000000	-0.001028
3118.000000	-0.001054
3117.000000	-0.001070
3116.000000	-0.001068
3115.000000	-0.001054
3114.000000	-0.001039
3113.000000	-0.001029
3112.000000	-0.001022
3111.000000	-0.001012
3110.000000	-0.000998
3109.000000	-0.000977
3108.000000	-0.000946
3107.000000	-0.000915
3106.000000	-0.000898
3105.000000	-0.000905
3104.000000	-0.000929
3103.000000	-0.000955
3102.000000	-0.000968
3101.000000	-0.000962
3100.000000	-0.000941
3099.000000	-0.000911
3098.000000	-0.000876
3097.000000	-0.000839
3096.000000	-0.000806
3095.000000	-0.000784
3094.000000	-0.000781
3093.000000	-0.000797
3092.000000	-0.000821
3091.000000	-0.000837
3090.000000	-0.000835
3089.000000	-0.000819
3088.000000	-0.000794
3087.000000	-0.000769
3086.000000	-0.000744
3085.000000	-0.000723
3084.000000	-0.000710
3083.000000	-0.000709
3082.000000	-0.000713
3081.000000	-0.000715
3080.000000	-0.000714
3079.000000	-0.000720
3078.000000	-0.000734
3077.000000	-0.000744
3076.000000	-0.000735
3075.000000	-0.000713
3074.000000	-0.000695
3073.000000	-0.000691
3072.000000	-0.000695
3071.000000	-0.000696
3070.000000	-0.000685
3069.000000	-0.000661
3068.000000	-0.000630
3067.000000	-0.000602
3066.000000	-0.000584
3065.000000	-0.000579
3064.000000	-0.000580
3063.000000	-0.000580
3062.000000	-0.000576
3061.000000	-0.000564
3060.000000	-0.000539
3059.000000	-0.000503
3058.000000	-0.000467
3057.000000	-0.000447
3056.000000	-0.000453
3055.000000	-0.000478
3054.000000	-0.000502
3053.000000	-0.000510
3052.000000	-0.000501
3051.000000	-0.000485
3050.000000	-0.000474
3049.000000	-0.000464
3048.000000	-0.000448
3047.000000	-0.000421
3046.000000	-0.000390
3045.000000	-0.000365
3044.000000	-0.000352
3043.000000	-0.000353
3042.000000	-0.000363
3041.000000	-0.000373
3040.000000	-0.000373
3039.000000	-0.000360
3038.000000	-0.000338
3037.000000	-0.000310
3036.000000	-0.000280
3035.000000	-0.000251
3034.000000	-0.000233
3033.000000	-0.000228
3032.000000	-0.000230
3031.000000	-0.000222
3030.000000	-0.000194
3029.000000	-0.000150
3028.000000	-0.000106
3027.000000	-0.000073
3026.000000	-0.000050
3025.000000	-0.000021
3024.000000	0.000029
3023.000000	0.000094
3022.000000	0.000158
3021.000000	0.000203
3020.000000	0.000236
3019.000000	0.000268
3018.000000	0.000305
3017.000000	0.000342
3016.000000	0.000381
3015.000000	0.000434
3014.000000	0.000510
3013.000000	0.000600
3012.000000	0.000685
3011.000000	0.000757
3010.000000	0.000828
3009.000000	0.000912
3008.000000	0.001012
3007.000000	0.001115
3006.000000	0.001205
3005.000000	0.001277
3004.000000	0.001335
3003.000000	0.001389
3002.000000	0.001446
3001.000000	0.001503
3000.000000	0.001555
2999.000000	0.001594
2998.000000	0.001621
2997.000000	0.001641
2996.000000	0.001664
2995.000000	0.001698
2994.000000	0.001743
2993.000000	0.001798
2992.000000	0.001858
2991.000000	0.001921
2990.000000	0.001992
2989.000000	0.002078
2988.000000	0.002185
2987.000000	0.002304
2986.000000	0.002424
2985.000000	0.002545
2984.000000	0.002677
2983.000000	0.002828
2982.000000	0.002990
2981.000000	0.003150
2980.000000	0.003304
2979.000000	0.003462
2978.000000	0.003638
2977.000000	0.003833
2976.000000	0.004032
2975.000000	0.004221
2974.000000	0.004382
2973.000000	0.004508
2972.000000	0.004602
2971.000000	0.004674
2970.000000	0.004727
2969.000000	0.004748
2968.000000	0.004716
2967.000000	0.004620
2966.000000	0.004472
2965.000000	0.004294
2964.000000	0.004102
2963.000000	0.003899
2962.000000	0.003691
2961.000000	0.003488
2960.000000	0.003303
2959.000000	0.003141
2958.000000	0.002997
2957.000000	0.002871
2956.000000	0.002775
2955.000000	0.002721
2954.000000	0.002708
2953.000000	0.002715
2952.000000	0.002717
2951.000000	0.002708
2950.000000	0.002699
2949.000000	0.002715
2948.000000	0.002772
2947.000000	0.002876
2946.000000	0.003012
2945.000000	0.003160
2944.000000	0.003302
2943.000000	0.003436
2942.000000	0.003565
2941.000000	0.003681
2940.000000	0.003765
2939.000000	0.003802
2938.000000	0.003796
2937.000000	0.003762
2936.000000	0.003708
2935.000000	0.003638
2934.000000	0.003556
2933.000000	0.003469
2932.000000	0.003378
2931.000000	0.003276
2930.000000	0.003159
2929.000000	0.003031
2928.000000	0.002903
2927.000000	0.002782
2926.000000	0.002667
2925.000000	0.002552
2924.000000	0.002434
2923.000000	0.002316
2922.000000	0.002209
2921.000000	0.002121
2920.000000	0.002046
2919.000000	0.001972
2918.000000	0.001890
2917.000000	0.001800
2916.000000	0.001708
2915.000000	0.001620
2914.000000	0.001543
2913.000000	0.001479
2912.000000	0.001425
2911.000000	0.001371
2910.000000	0.001313
2909.000000	0.001250
2908.000000	0.001184
2907.000000	0.001115
2906.000000	0.001039
2905.000000	0.000964
2904.000000	0.000897
2903.000000	0.000841
2902.000000	0.000791
2901.000000	0.000748
2900.000000	0.000714
2899.000000	0.000695
2898.000000	0.000689
2897.000000	0.000683
2896.000000	0.000670
2895.000000	0.000653
2894.000000	0.000650
2893.000000	0.000677
2892.000000	0.000733
2891.000000	0.000800
2890.000000	0.000874
2889.000000	0.000969
2888.000000	0.001101
2887.000000	0.001265
2886.000000	0.001440
2885.000000	0.001612
2884.000000	0.001784
2883.000000	0.001956
2882.000000	0.002103
2881.000000	0.002180
2880.000000	0.002164
2879.000000	0.002063
2878.000000	0.001910
2877.000000	0.001735
2876.000000	0.001559
2875.000000	0.001393
2874.000000	0.001240
2873.000000	0.001096
2872.000000	0.000956
2871.000000	0.000812
2870.000000	0.000662
2869.000000	0.000508
2868.000000	0.000356
2867.000000	0.000212
2866.000000	0.000079
2865.000000	-0.000044
2864.000000	-0.000160
2863.000000	-0.000267
2862.000000	-0.000363
2861.000000	-0.000450
2860.000000	-0.000531
2859.000000	-0.000609
2858.000000	-0.000683
2857.000000	-0.000750
2856.000000	-0.000804
2855.000000	-0.000846
2854.000000	-0.000877
2853.000000	-0.000907
2852.000000	-0.000943
2851.000000	-0.000987
2850.000000	-0.001033
2849.000000	-0.001076
2848.000000	-0.001108
2847.000000	-0.001126
2846.000000	-0.001133
2845.000000	-0.001134
2844.000000	-0.001144
2843.000000	-0.001169
2842.000000	-0.001205
2841.000000	-0.001242
2840.000000	-0.001271
2839.000000	-0.001296
2838.000000	-0.001322
2837.000000	-0.001348
2836.000000	-0.001367
2835.000000	-0.001375
2834.000000	-0.001381
2833.000000	-0.001396
2832.000000	-0.001424
2831.000000	-0.001458
2830.000000	-0.001493
2829.000000	-0.001527
2828.000000	-0.001561
2827.000000	-0.001591
2826.000000	-0.001609
2825.000000	-0.001615
2824.000000	-0.001616
2823.000000	-0.001626
2822.000000	-0.001646
2821.000000	-0.001671
2820.000000	-0.001695
2819.000000	-0.001713
2818.000000	-0.001719
2817.000000	-0.001713
2816.000000	-0.001704
2815.000000	-0.001706
2814.000000	-0.001727
2813.000000	-0.001767
2812.000000	-0.001811
2811.000000	-0.001839
2810.000000	-0.001837
2809.000000	-0.001807
2808.000000	-0.001775
2807.000000	-0.001768
2806.000000	-0.001791
2805.000000	-0.001827
2804.000000	-0.001854
2803.000000	-0.001867
2802.000000	-0.001876
2801.000000	-0.001890
2800.000000	-0.001902
2799.000000	-0.001903
2798.000000	-0.001893
2797.000000	-0.001882
2796.000000	-0.001882
2795.000000	-0.001892
2794.000000	-0.001906
2793.000000	-0.001919
2792.000000	-0.001929
2791.000000	-0.001939
2790.000000	-0.001952
2789.000000	-0.001969
2788.000000	-0.001989
2787.000000	-0.002007
2786.000000	-0.002013
2785.000000	-0.002001
2784.000000	-0.001974
2783.000000	-0.001944
2782.000000	-0.001926
2781.000000	-0.001924
2780.000000	-0.001937
2779.000000	-0.001955
2778.000000	-0.001969
2777.000000	-0.001973
2776.000000	-0.001972
2775.000000	-0.001974
2774.000000	-0.001986
2773.000000	-0.002006
2772.000000	-0.002020
2771.000000	-0.002013
2770.000000	-0.001985
2769.000000	-0.001951
2768.000000	-0.001928
2767.000000	-0.001921
2766.000000	-0.001923
2765.000000	-0.001925
2764.000000	-0.001927
2763.000000	-0.001930
2762.000000	-0.001931
2761.000000	-0.001925
2760.000000	-0.001916
2759.000000	-0.001911
2758.000000	-0.001913
2757.000000	-0.001916
2756.000000	-0.001913
2755.000000	-0.001905
2754.000000	-0.001897
2753.000000	-0.001890
2752.000000	-0.001882
2751.000000	-0.001874
2750.000000	-0.001871
2749.000000	-0.001873
2748.000000	-0.001878
2747.000000	-0.001872
2746.000000	-0.001848
2745.000000	-0.001815
2744.000000	-0.001790
2743.000000	-0.001788
2742.000000	-0.001798
2741.000000	-0.001799
2740.000000	-0.001781
2739.000000	-0.001756
2738.000000	-0.001739
2737.000000	-0.001736
2736.000000	-0.001737
2735.000000	-0.001739
2734.000000	-0.001740
2733.000000	-0.001743
2732.000000	-0.001748
2731.000000	-0.001751
2730.000000	-0.001751
2729.000000	-0.001752
2728.000000	-0.001761
2727.000000	-0.001780
2726.000000	-0.001801
2725.000000	-0.001810
2724.000000	-0.001802
2723.000000	-0.001784
2722.000000	-0.001770
2721.000000	-0.001769
2720.000000	-0.001777
2719.000000	-0.001783
2718.000000	-0.001777
2717.000000	-0.001760
2716.000000	-0.001740
2715.000000	-0.001724
2714.000000	-0.001713
2713.000000	-0.001706
2712.000000	-0.001700
2711.000000	-0.001695
2710.000000	-0.001687
2709.000000	-0.001670
2708.000000	-0.001649
2707.000000	-0.001635
2706.000000	-0.001629
2705.000000	-0.001625
2704.000000	-0.001618
2703.000000	-0.001608
2702.000000	-0.001599
2701.000000	-0.001588
2700.000000	-0.001570
2699.000000	-0.001547
2698.000000	-0.001524
2697.000000	-0.001504
2696.000000	-0.001487
2695.000000	-0.001475
2694.000000	-0.001473
2693.000000	-0.001477
2692.000000	-0.001477
2691.000000	-0.001467
2690.000000	-0.001451
2689.000000	-0.001442
2688.000000	-0.001444
2687.000000	-0.001450
2686.000000	-0.001446
2685.000000	-0.001425
2684.000000	-0.001394
2683.000000	-0.001366
2682.000000	-0.001350
2681.000000	-0.001343
2680.000000	-0.001335
2679.000000	-0.001323
2678.000000	-0.001314
2677.000000	-0.001313
2676.000000	-0.001316
2675.000000	-0.001311
2674.000000	-0.001298
2673.000000	-0.001283
2672.000000	-0.001279
2671.000000	-0.001284
2670.000000	-0.001292
2669.000000	-0.001295
2668.000000	-0.001292
2667.000000	-0.001287
2666.000000	-0.001287
2665.000000	-0.001293
2664.000000	-0.001297
2663.000000	-0.001295
2662.000000	-0.001291
2661.000000	-0.001294
2660.000000	-0.001309
2659.000000	-0.001332
2658.000000	-0.001352
2657.000000	-0.001367
2656.000000	-0.001376
2655.000000	-0.001383
2654.000000	-0.001386
2653.000000	-0.001383
2652.000000	-0.001380
2651.000000	-0.001382
2650.000000	-0.001392
2649.000000	-0.001403
2648.000000	-0.001410
2647.000000	-0.001409
2646.000000	-0.001400
2645.000000	-0.001381
2644.000000	-0.001355
2643.000000	-0.001332
2642.000000	-0.001324
2641.000000	-0.001330
2640.000000	-0.001337
2639.000000	-0.001331
2638.000000	-0.001307
2637.000000	-0.001274
2636.000000	-0.001239
2635.000000	-0.001202
2634.000000	-0.001160
2633.000000	-0.001111
2632.000000	-0.001053
2631.000000	-0.000986
2630.000000	-0.000917
2629.000000	-0.000863
2628.000000	-0.000847
2627.000000	-0.000875
2626.000000	-0.000933
2625.000000	-0.001001
2624.000000	-0.001067
2623.000000	-0.001130
2622.000000	-0.001192
2621.000000	-0.001247
2620.000000	-0.001290
2619.000000	-0.001318
2618.000000	-0.001334
2617.000000	-0.001343
2616.000000	-0.001357
2615.000000	-0.001385
2614.000000	-0.001425
2613.000000	-0.001468
2612.000000	-0.001501
2611.000000	-0.001518
2610.000000	-0.001524
2609.000000	-0.001525
2608.000000	-0.001529
2607.000000	-0.001539
2606.000000	-0.001560
2605.000000	-0.001587
2604.000000	-0.001614
2603.000000	-0.001631
2602.000000	-0.001639
2601.000000	-0.001640
2600.000000	-0.001635
2599.000000	-0.001623
2598.000000	-0.001610
2597.000000	-0.001611
2596.000000	-0.001633
2595.000000	-0.001664
2594.000000	-0.001686
2593.000000	-0.001696
2592.000000	-0.001701
2591.000000	-0.001711
2590.000000	-0.001728
2589.000000	-0.001747
2588.000000	-0.001768
2587.000000	-0.001791
2586.000000	-0.001819
2585.000000	-0.001847
2584.000000	-0.001873
2583.000000	-0.001887
2582.000000	-0.001883
2581.000000	-0.001865
2580.000000	-0.001850
2579.000000	-0.001850
2578.000000	-0.001866
2577.000000	-0.001887
2576.000000	-0.001906
2575.000000	-0.001917
2574.000000	-0.001921
2573.000000	-0.001920
2572.000000	-0.001914
2571.000000	-0.001901
2570.000000	-0.001882
2569.000000	-0.001870
2568.000000	-0.001881
2567.000000	-0.001920
2566.000000	-0.001967
2565.000000	-0.002002
2564.000000	-0.002023
2563.000000	-0.002040
2562.000000	-0.002054
2561.000000	-0.002056
2560.000000	-0.002046
2559.000000	-0.002035
2558.000000	-0.002032
2557.000000	-0.002037
2556.000000	-0.002049
2555.000000	-0.002069
2554.000000	-0.002099
2553.000000	-0.002129
2552.000000	-0.002148
2551.000000	-0.002150
2550.000000	-0.002142
2549.000000	-0.002131
2548.000000	-0.002123
2547.000000	-0.002117
2546.000000	-0.002114
2545.000000	-0.002119
2544.000000	-0.002137
2543.000000	-0.002170
2542.000000	-0.002203
2541.000000	-0.002219
2540.000000	-0.002216
2539.000000	-0.002205
2538.000000	-0.002203
2537.000000	-0.002211
2536.000000	-0.002223
2535.000000	-0.002237
2534.000000	-0.002251
2533.000000	-0.002261
2532.000000	-0.002264
2531.000000	-0.002265
2530.000000	-0.002271
2529.000000	-0.002281
2528.000000	-0.002284
2527.000000	-0.002275
2526.000000	-0.002264
2525.000000	-0.002265
2524.000000	-0.002279
2523.000000	-0.002298
2522.000000	-0.002313
2521.000000	-0.002319
2520.000000	-0.002319
2519.000000	-0.002312
2518.000000	-0.002303
2517.000000	-0.002301
2516.000000	-0.002305
2515.000000	-0.002309
2514.000000	-0.002312
2513.000000	-0.002319
2512.000000	-0.002333
2511.000000	-0.002345
2510.000000	-0.002340
2509.000000	-0.002319
2508.000000	-0.002298
2507.000000	-0.002295
2506.000000	-0.002309
2505.000000	-0.002327
2504.000000	-0.002340
2503.000000	-0.002349
2502.000000	-0.002360
2501.000000	-0.002376
2500.000000	-0.002391
2499.000000	-0.002399
2498.000000	-0.002395
2497.000000	-0.002387
2496.000000	-0.002384
2495.000000	-0.002387
2494.000000	-0.002393
2493.000000	-0.002401
2492.000000	-0.002411
2491.000000	-0.002414
2490.000000	-0.002400
2489.000000	-0.002367
2488.000000	-0.002335
2487.000000	-0.002322
2486.000000	-0.002331
2485.000000	-0.002354
2484.000000	-0.002379
2483.000000	-0.002404
2482.000000	-0.002424
2481.000000	-0.002432
2480.000000	-0.002421
2479.000000	-0.002390
2478.000000	-0.002353
2477.000000	-0.002331
2476.000000	-0.002336
2475.000000	-0.002362
2474.000000	-0.002386
2473.000000	-0.002395
2472.000000	-0.002391
2471.000000	-0.002382
2470.000000	-0.002373
2469.000000	-0.002369
2468.000000	-0.002374
2467.000000	-0.002386
2466.000000	-0.002395
2465.000000	-0.002391
2464.000000	-0.002373
2463.000000	-0.002348
2462.000000	-0.002325
2461.000000	-0.002321
2460.000000	-0.002344
2459.000000	-0.002383
2458.000000	-0.002413
2457.000000	-0.002417
2456.000000	-0.002403
2455.000000	-0.002384
2454.000000	-0.002364
2453.000000	-0.002337
2452.000000	-0.002314
2451.000000	-0.002308
2450.000000	-0.002322
2449.000000	-0.002343
2448.000000	-0.002359
2447.000000	-0.002368
2446.000000	-0.002371
2445.000000	-0.002367
2444.000000	-0.002357
2443.000000	-0.002344
2442.000000	-0.002332
2441.000000	-0.002323
2440.000000	-0.002316
2439.000000	-0.002304
2438.000000	-0.002286
2437.000000	-0.002266
2436.000000	-0.002252
2435.000000	-0.002247
2434.000000	-0.002242
2433.000000	-0.002234
2432.000000	-0.002225
2431.000000	-0.002219
2430.000000	-0.002209
2429.000000	-0.002191
2428.000000	-0.002166
2427.000000	-0.002141
2426.000000	-0.002117
2425.000000	-0.002100
2424.000000	-0.002091
2423.000000	-0.002086
2422.000000	-0.002078
2421.000000	-0.002070
2420.000000	-0.002068
2419.000000	-0.002064
2418.000000	-0.002041
2417.000000	-0.001992
2416.000000	-0.001937
2415.000000	-0.001901
2414.000000	-0.001894
2413.000000	-0.001903
2412.000000	-0.001915
2411.000000	-0.001920
2410.000000	-0.001914
2409.000000	-0.001907
2408.000000	-0.001911
2407.000000	-0.001923
2406.000000	-0.001929
2405.000000	-0.001930
2404.000000	-0.001945
2403.000000	-0.001988
2402.000000	-0.002046
2401.000000	-0.002091
2400.000000	-0.002116
2399.000000	-0.002129
2398.000000	-0.002137
2397.000000	-0.002145
2396.000000	-0.002152
2395.000000	-0.002158
2394.000000	-0.002156
2393.000000	-0.002146
2392.000000	-0.002133
2391.000000	-0.002115
2390.000000	-0.002068
2389.000000	-0.001966
2388.000000	-0.001801
2387.000000	-0.001570
2386.000000	-0.001270
2385.000000	-0.000898
2384.000000	-0.000456
2383.000000	0.000055
2382.000000	0.000632
2381.000000	0.001244
2380.000000	0.001824
2379.000000	0.002313
2378.000000	0.002698
2377.000000	0.002994
2376.000000	0.003212
2375.000000	0.003361
2374.000000	0.003464
2373.000000	0.003537
2372.000000	0.003603
2371.000000	0.003713
2370.000000	0.003908
2369.000000	0.004187
2368.000000	0.004532
2367.000000	0.004929
2366.000000	0.005357
2365.000000	0.005826
2364.000000	0.006321
2363.000000	0.006745
2362.000000	0.007130
2361.000000	0.007517
2360.000000	0.007836
2359.000000	0.008066
2358.000000	0.008142
2357.000000	0.008153
2356.000000	0.008183
2355.000000	0.008255
2354.000000	0.008517
2353.000000	0.009174
2352.000000	0.010343
2351.000000	0.011477
2350.000000	0.011821
2349.000000	0.011232
2348.000000	0.010323
2347.000000	0.010337
2346.000000	0.011899
2345.000000	0.014622
2344.000000	0.017410
2343.000000	0.019338
2342.000000	0.020161
2341.000000	0.019743
2340.000000	0.018332
2339.000000	0.016369
2338.000000	0.014376
2337.000000	0.012655
2336.000000	0.011388
2335.000000	0.010545
2334.000000	0.010070
2333.000000	0.009822
2332.000000	0.009844
2331.000000	0.009967
2330.000000	0.009951
2329.000000	0.009732
2328.000000	0.009281
2327.000000	0.008829
2326.000000	0.008389
2325.000000	0.008100
2324.000000	0.007985
2323.000000	0.007943
2322.000000	0.007891
2321.000000	0.007698
2320.000000	0.007428
2319.000000	0.007028
2318.000000	0.006565
2317.000000	0.006089
2316.000000	0.005747
2315.000000	0.005568
2314.000000	0.005487
2313.000000	0.005396
2312.000000	0.005237
2311.000000	0.005023
2310.000000	0.004750
2309.000000	0.004452
2308.000000	0.004136
2307.000000	0.003821
2306.000000	0.003490
2305.000000	0.003159
2304.000000	0.002863
2303.000000	0.002625
2302.000000	0.002437
2301.000000	0.002282
2300.000000	0.002147
2299.000000	0.002034
2298.000000	0.001929
2297.000000	0.001836
2296.000000	0.001736
2295.000000	0.001632
2294.000000	0.001503
2293.000000	0.001363
2292.000000	0.001210
2291.000000	0.001039
2290.000000	0.000821
2289.000000	0.000560
2288.000000	0.000282
2287.000000	0.000017
2286.000000	-0.000225
2285.000000	-0.000449
2284.000000	-0.000651
2283.000000	-0.000824
2282.000000	-0.000959
2281.000000	-0.001054
2280.000000	-0.001109
2279.000000	-0.001140
2278.000000	-0.001156
2277.000000	-0.001162
2276.000000	-0.001161
2275.000000	-0.001163
2274.000000	-0.001179
2273.000000	-0.001205
2272.000000	-0.001226
2271.000000	-0.001238
2270.000000	-0.001245
2269.000000	-0.001249
2268.000000	-0.001234
2267.000000	-0.001189
2266.000000	-0.001113
2265.000000	-0.001006
2264.000000	-0.000873
2263.000000	-0.000727
2262.000000	-0.000588
2261.000000	-0.000475
2260.000000	-0.000416
2259.000000	-0.000479
2258.000000	-0.000749
2257.000000	-0.001252
2256.000000	-0.001857
2255.000000	-0.002287
2254.000000	-0.002257
2253.000000	-0.001677
2252.000000	-0.000739
2251.000000	0.000212
2250.000000	0.000901
2249.000000	0.001245
2248.000000	0.001310
2247.000000	0.001194
2246.000000	0.000963
2245.000000	0.000665
2244.000000	0.000338
2243.000000	0.000006
2242.000000	-0.000322
2241.000000	-0.000633
2240.000000	-0.000914
2239.000000	-0.001168
2238.000000	-0.001406
2237.000000	-0.001627
2236.000000	-0.001814
2235.000000	-0.001955
2234.000000	-0.002060
2233.000000	-0.002149
2232.000000	-0.002229
2231.000000	-0.002298
2230.000000	-0.002349
2229.000000	-0.002378
2228.000000	-0.002387
2227.000000	-0.002390
2226.000000	-0.002396
2225.000000	-0.002402
2224.000000	-0.002399
2223.000000	-0.002395
2222.000000	-0.002405
2221.000000	-0.002431
2220.000000	-0.002459
2219.000000	-0.002486
2218.000000	-0.002519
2217.000000	-0.002554
2216.000000	-0.002576
2215.000000	-0.002577
2214.000000	-0.002573
2213.000000	-0.002582
2212.000000	-0.002599
2211.000000	-0.002611
2210.000000	-0.002613
2209.000000	-0.002603
2208.000000	-0.002582
2207.000000	-0.002553
2206.000000	-0.002525
2205.000000	-0.002498
2204.000000	-0.002467
2203.000000	-0.002432
2202.000000	-0.002413
2201.000000	-0.002428
2200.000000	-0.002471
2199.000000	-0.002520
2198.000000	-0.002560
2197.000000	-0.002594
2196.000000	-0.002625
2195.000000	-0.002651
2194.000000	-0.002671
2193.000000	-0.002689
2192.000000	-0.002707
2191.000000	-0.002723
2190.000000	-0.002731
2189.000000	-0.002730
2188.000000	-0.002726
2187.000000	-0.002730
2186.000000	-0.002745
2185.000000	-0.002760
2184.000000	-0.002765
2183.000000	-0.002758
2182.000000	-0.002747
2181.000000	-0.002740
2180.000000	-0.002738
2179.000000	-0.002739
2178.000000	-0.002749
2177.000000	-0.002768
2176.000000	-0.002788
2175.000000	-0.002799
2174.000000	-0.002795
2173.000000	-0.002782
2172.000000	-0.002770
2171.000000	-0.002771
2170.000000	-0.002782
2169.000000	-0.002795
2168.000000	-0.002803
2167.000000	-0.002809
2166.000000	-0.002817
2165.000000	-0.002824
2164.000000	-0.002823
2163.000000	-0.002812
2162.000000	-0.002792
2161.000000	-0.002770
2160.000000	-0.002755
2159.000000	-0.002756
2158.000000	-0.002768
2157.000000	-0.002778
2156.000000	-0.002771
2155.000000	-0.002751
2154.000000	-0.002736
2153.000000	-0.002732
2152.000000	-0.002734
2151.000000	-0.002737
2150.000000	-0.002744
2149.000000	-0.002754
2148.000000	-0.002761
2147.000000	-0.002764
2146.000000	-0.002763
2145.000000	-0.002760
2144.000000	-0.002757
2143.000000	-0.002758
2142.000000	-0.002762
2141.000000	-0.002762
2140.000000	-0.002753
2139.000000	-0.002741
2138.000000	-0.002738
2137.000000	-0.002744
2136.000000	-0.002745
2135.000000	-0.002741
2134.000000	-0.002740
2133.000000	-0.002743
2132.000000	-0.002739
2131.000000	-0.002720
2130.000000	-0.002693
2129.000000	-0.002667
2128.000000	-0.002653
2127.000000	-0.002656
2126.000000	-0.002677
2125.000000	-0.002706
2124.000000	-0.002726
2123.000000	-0.002733
2122.000000	-0.002736
2121.000000	-0.002745
2120.000000	-0.002752
2119.000000	-0.002753
2118.000000	-0.002745
2117.000000	-0.002732
2116.000000	-0.002714
2115.000000	-0.002698
2114.000000	-0.002696
2113.000000	-0.002709
2112.000000	-0.002725
2111.000000	-0.002731
2110.000000	-0.002731
2109.000000	-0.002731
2108.000000	-0.002736
2107.000000	-0.002746
2106.000000	-0.002756
2105.000000	-0.002761
2104.000000	-0.002756
2103.000000	-0.002745
2102.000000	-0.002738
2101.000000	-0.002737
2100.000000	-0.002733
2099.000000	-0.002724
2098.000000	-0.002715
2097.000000	-0.002711
2096.000000	-0.002705
2095.000000	-0.002691
2094.000000	-0.002673
2093.000000	-0.002659
2092.000000	-0.002654
2091.000000	-0.002656
2090.000000	-0.002663
2089.000000	-0.002675
2088.000000	-0.002688
2087.000000	-0.002695
2086.000000	-0.002686
2085.000000	-0.002661
2084.000000	-0.002629
2083.000000	-0.002608
2082.000000	-0.002607
2081.000000	-0.002611
2080.000000	-0.002605
2079.000000	-0.002589
2078.000000	-0.002576
2077.000000	-0.002571
2076.000000	-0.002562
2075.000000	-0.002542
2074.000000	-0.002520
2073.000000	-0.002506
2072.000000	-0.002498
2071.000000	-0.002487
2070.000000	-0.002475
2069.000000	-0.002472
2068.000000	-0.002481
2067.000000	-0.002501
2066.000000	-0.002521
2065.000000	-0.002532
2064.000000	-0.002532
2063.000000	-0.002522
2062.000000	-0.002511
2061.000000	-0.002505
2060.000000	-0.002505
2059.000000	-0.002512
2058.000000	-0.002525
2057.000000	-0.002538
2056.000000	-0.002548
2055.000000	-0.002555
2054.000000	-0.002560
2053.000000	-0.002563
2052.000000	-0.002562
2051.000000	-0.002560
2050.000000	-0.002562
2049.000000	-0.002563
2048.000000	-0.002557
2047.000000	-0.002550
2046.000000	-0.002555
2045.000000	-0.002571
2044.000000	-0.002587
2043.000000	-0.002594
2042.000000	-0.002599
2041.000000	-0.002608
2040.000000	-0.002615
2039.000000	-0.002607
2038.000000	-0.002581
2037.000000	-0.002550
2036.000000	-0.002525
2035.000000	-0.002519
2034.000000	-0.002532
2033.000000	-0.002555
2032.000000	-0.002575
2031.000000	-0.002592
2030.000000	-0.002608
2029.000000	-0.002612
2028.000000	-0.002593
2027.000000	-0.002560
2026.000000	-0.002538
2025.000000	-0.002540
2024.000000	-0.002553
2023.000000	-0.002561
2022.000000	-0.002569
2021.000000	-0.002590
2020.000000	-0.002616
2019.000000	-0.002628
2018.000000	-0.002620
2017.000000	-0.002599
2016.000000	-0.002573
2015.000000	-0.002546
2014.000000	-0.002525
2013.000000	-0.002520
2012.000000	-0.002532
2011.000000	-0.002549
2010.000000	-0.002562
2009.000000	-0.002566
2008.000000	-0.002559
2007.000000	-0.002539
2006.000000	-0.002518
2005.000000	-0.002510
2004.000000	-0.002520
2003.000000	-0.002537
2002.000000	-0.002547
2001.000000	-0.002544
2000.000000	-0.002532
1999.000000	-0.002518
1998.000000	-0.002511
1997.000000	-0.002516
1996.000000	-0.002527
1995.000000	-0.002538
1994.000000	-0.002547
1993.000000	-0.002559
1992.000000	-0.002573
1991.000000	-0.002579
1990.000000	-0.002569
1989.000000	-0.002550
1988.000000	-0.002537
1987.000000	-0.002535
1986.000000	-0.002539
1985.000000	-0.002543
1984.000000	-0.002550
1983.000000	-0.002558
1982.000000	-0.002556
1981.000000	-0.002531
1980.000000	-0.002488
1979.000000	-0.002450
1978.000000	-0.002438
1977.000000	-0.002458
1976.000000	-0.002495
1975.000000	-0.002530
1974.000000	-0.002551
1973.000000	-0.002553
1972.000000	-0.002545
1971.000000	-0.002538
1970.000000	-0.002539
1969.000000	-0.002546
1968.000000	-0.002554
1967.000000	-0.002560
1966.000000	-0.002557
1965.000000	-0.002542
1964.000000	-0.002520
1963.000000	-0.002502
1962.000000	-0.002501
1961.000000	-0.002520
1960.000000	-0.002552
1959.000000	-0.002581
1958.000000	-0.002597
1957.000000	-0.002600
1956.000000	-0.002597
1955.000000	-0.002600
1954.000000	-0.002611
1953.000000	-0.002624
1952.000000	-0.002633
1951.000000	-0.002631
1950.000000	-0.002615
1949.000000	-0.002594
1948.000000	-0.002576
1947.000000	-0.002573
1946.000000	-0.002583
1945.000000	-0.002594
1944.000000	-0.002597
1943.000000	-0.002595
1942.000000	-0.002598
1941.000000	-0.002613
1940.000000	-0.002634
1939.000000	-0.002655
1938.000000	-0.002668
1937.000000	-0.002668
1936.000000	-0.002658
1935.000000	-0.002640
1934.000000	-0.002615
1933.000000	-0.002593
1932.000000	-0.002591
1931.000000	-0.002615
1930.000000	-0.002653
1929.000000	-0.002680
1928.000000	-0.002682
1927.000000	-0.002669
1926.000000	-0.002658
1925.000000	-0.002657
1924.000000	-0.002662
1923.000000	-0.002667
1922.000000	-0.002672
1921.000000	-0.002671
1920.000000	-0.002657
1919.000000	-0.002633
1918.000000	-0.002609
1917.000000	-0.002598
1916.000000	-0.002606
1915.000000	-0.002637
1914.000000	-0.002686
1913.000000	-0.002728
1912.000000	-0.002740
1911.000000	-0.002722
1910.000000	-0.002698
1909.000000	-0.002681
1908.000000	-0.002667
1907.000000	-0.002653
1906.000000	-0.002646
1905.000000	-0.002657
1904.000000	-0.002677
1903.000000	-0.002696
1902.000000	-0.002712
1901.000000	-0.002721
1900.000000	-0.002718
1899.000000	-0.002703
1898.000000	-0.002684
1897.000000	-0.002668
1896.000000	-0.002657
1895.000000	-0.002656
1894.000000	-0.002676
1893.000000	-0.002712
1892.000000	-0.002747
1891.000000	-0.002765
1890.000000	-0.002758
1889.000000	-0.002729
1888.000000	-0.002691
1887.000000	-0.002664
1886.000000	-0.002662
1885.000000	-0.002679
1884.000000	-0.002698
1883.000000	-0.002710
1882.000000	-0.002723
1881.000000	-0.002730
1880.000000	-0.002720
1879.000000	-0.002698
1878.000000	-0.002681
1877.000000	-0.002678
1876.000000	-0.002682
1875.000000	-0.002688
1874.000000	-0.002703
1873.000000	-0.002727
1872.000000	-0.002745
1871.000000	-0.002749
1870.000000	-0.002746
1869.000000	-0.002751
1868.000000	-0.002763
1867.000000	-0.002770
1866.000000	-0.002774
1865.000000	-0.002778
1864.000000	-0.002776
1863.000000	-0.002763
1862.000000	-0.002748
1861.000000	-0.002742
1860.000000	-0.002741
1859.000000	-0.002743
1858.000000	-0.002752
1857.000000	-0.002768
1856.000000	-0.002777
1855.000000	-0.002768
1854.000000	-0.002753
1853.000000	-0.002743
1852.000000	-0.002741
1851.000000	-0.002744
1850.000000	-0.002753
1849.000000	-0.002766
1848.000000	-0.002782
1847.000000	-0.002797
1846.000000	-0.002803
1845.000000	-0.002794
1844.000000	-0.002776
1843.000000	-0.002767
1842.000000	-0.002771
1841.000000	-0.002778
1840.000000	-0.002779
1839.000000	-0.002775
1838.000000	-0.002770
1837.000000	-0.002763
1836.000000	-0.002744
1835.000000	-0.002717
1834.000000	-0.002698
1833.000000	-0.002700
1832.000000	-0.002723
1831.000000	-0.002758
1830.000000	-0.002790
1829.000000	-0.002816
1828.000000	-0.002831
1827.000000	-0.002834
1826.000000	-0.002824
1825.000000	-0.002808
1824.000000	-0.002800
1823.000000	-0.002808
1822.000000	-0.002831
1821.000000	-0.002863
1820.000000	-0.002895
1819.000000	-0.002914
1818.000000	-0.002919
1817.000000	-0.002918
1816.000000	-0.002916
1815.000000	-0.002915
1814.000000	-0.002920
1813.000000	-0.002935
1812.000000	-0.002958
1811.000000	-0.002978
1810.000000	-0.002994
1809.000000	-0.003010
1808.000000	-0.003018
1807.000000	-0.003006
1806.000000	-0.002984
1805.000000	-0.002971
1804.000000	-0.002975
1803.000000	-0.002989
1802.000000	-0.003007
1801.000000	-0.003017
1800.000000	-0.003011
1799.000000	-0.002988
1798.000000	-0.002963
1797.000000	-0.002955
1796.000000	-0.002958
1795.000000	-0.002966
1794.000000	-0.002978
1793.000000	-0.002992
1792.000000	-0.003005
1791.000000	-0.003017
1790.000000	-0.003032
1789.000000	-0.003052
1788.000000	-0.003068
1787.000000	-0.003077
1786.000000	-0.003086
1785.000000	-0.003102
1784.000000	-0.003119
1783.000000	-0.003138
1782.000000	-0.003160
1781.000000	-0.003182
1780.000000	-0.003189
1779.000000	-0.003173
1778.000000	-0.003144
1777.000000	-0.003114
1776.000000	-0.003091
1775.000000	-0.003078
1774.000000	-0.003072
1773.000000	-0.003065
1772.000000	-0.003069
1771.000000	-0.003081
1770.000000	-0.003076
1769.000000	-0.003048
1768.000000	-0.003019
1767.000000	-0.003009
1766.000000	-0.003019
1765.000000	-0.003031
1764.000000	-0.003030
1763.000000	-0.003003
1762.000000	-0.002952
1761.000000	-0.002896
1760.000000	-0.002852
1759.000000	-0.002824
1758.000000	-0.002806
1757.000000	-0.002785
1756.000000	-0.002757
1755.000000	-0.002716
1754.000000	-0.002657
1753.000000	-0.002588
1752.000000	-0.002530
1751.000000	-0.002504
1750.000000	-0.002504
1749.000000	-0.002516
1748.000000	-0.002541
1747.000000	-0.002574
1746.000000	-0.002586
1745.000000	-0.002561
1744.000000	-0.002526
1743.000000	-0.002502
1742.000000	-0.002480
1741.000000	-0.002449
1740.000000	-0.002430
1739.000000	-0.002450
1738.000000	-0.002488
1737.000000	-0.002507
1736.000000	-0.002505
1735.000000	-0.002507
1734.000000	-0.002544
1733.000000	-0.002592
1732.000000	-0.002600
1731.000000	-0.002574
1730.000000	-0.002555
1729.000000	-0.002555
1728.000000	-0.002567
1727.000000	-0.002576
1726.000000	-0.002563
1725.000000	-0.002524
1724.000000	-0.002483
1723.000000	-0.002468
1722.000000	-0.002475
1721.000000	-0.002474
1720.000000	-0.002451
1719.000000	-0.002419
1718.000000	-0.002408
1717.000000	-0.002424
1716.000000	-0.002427
1715.000000	-0.002403
1714.000000	-0.002382
1713.000000	-0.002363
1712.000000	-0.002314
1711.000000	-0.002242
1710.000000	-0.002175
1709.000000	-0.002118
1708.000000	-0.002053
1707.000000	-0.001981
1706.000000	-0.001929
1705.000000	-0.001899
1704.000000	-0.001843
1703.000000	-0.001751
1702.000000	-0.001651
1701.000000	-0.001574
1700.000000	-0.001517
1699.000000	-0.001430
1698.000000	-0.001313
1697.000000	-0.001204
1696.000000	-0.001086
1695.000000	-0.000935
1694.000000	-0.000763
1693.000000	-0.000597
1692.000000	-0.000454
1691.000000	-0.000321
1690.000000	-0.000174
1689.000000	0.000000
1688.000000	0.000176
1687.000000	0.000318
1686.000000	0.000429
1685.000000	0.000553
1684.000000	0.000699
1683.000000	0.000807
1682.000000	0.000882
1681.000000	0.000979
1680.000000	0.001108
1679.000000	0.001259
1678.000000	0.001409
1677.000000	0.001556
1676.000000	0.001687
1675.000000	0.001768
1674.000000	0.001804
1673.000000	0.001830
1672.000000	0.001842
1671.000000	0.001823
1670.000000	0.001789
1669.000000	0.001803
1668.000000	0.001889
1667.000000	0.002018
1666.000000	0.002176
1665.000000	0.002382
1664.000000	0.002669
1663.000000	0.003031
1662.000000	0.003422
1661.000000	0.003835
1660.000000	0.004275
1659.000000	0.004736
1658.000000	0.005199
1657.000000	0.005644
1656.000000	0.006057
1655.000000	0.006498
1654.000000	0.007203
1653.000000	0.008239
1652.000000	0.009171
1651.000000	0.009757
1650.000000	0.010139
1649.000000	0.010448
1648.000000	0.010805
1647.000000	0.011190
1646.000000	0.011463
1645.000000	0.011540
1644.000000	0.011482
1643.000000	0.011344
1642.000000	0.011148
1641.000000	0.010917
1640.000000	0.010672
1639.000000	0.010421
1638.000000	0.010163
1637.000000	0.009915
1636.000000	0.009711
1635.000000	0.009535
1634.000000	0.009356
1633.000000	0.009168
1632.000000	0.008965
1631.000000	0.008721
1630.000000	0.008398
1629.000000	0.007987
1628.000000	0.007537
1627.000000	0.007112
1626.000000	0.006721
1625.000000	0.006330
1624.000000	0.005916
1623.000000	0.005499
1622.000000	0.005126
1621.000000	0.004818
1620.000000	0.004544
1619.000000	0.004268
1618.000000	0.003990
1617.000000	0.003745
1616.000000	0.003558
1615.000000	0.003409
1614.000000	0.003265
1613.000000	0.003114
1612.000000	0.002958
1611.000000	0.002801
1610.000000	0.002640
1609.000000	0.002485
1608.000000	0.002350
1607.000000	0.002235
1606.000000	0.002130
1605.000000	0.002024
1604.000000	0.001901
1603.000000	0.001757
1602.000000	0.001602
1601.000000	0.001450
1600.000000	0.001306
1599.000000	0.001169
1598.000000	0.001041
1597.000000	0.000928
1596.000000	0.000830
1595.000000	0.000739
1594.000000	0.000639
1593.000000	0.000519
1592.000000	0.000387
1591.000000	0.000261
1590.000000	0.000154
1589.000000	0.000062
1588.000000	-0.000027
1587.000000	-0.000116
1586.000000	-0.000195
1585.000000	-0.000254
1584.000000	-0.000308
1583.000000	-0.000388
1582.000000	-0.000491
1581.000000	-0.000571
1580.000000	-0.000598
1579.000000	-0.000592
1578.000000	-0.000590
1577.000000	-0.000615
1576.000000	-0.000669
1575.000000	-0.000728
1574.000000	-0.000766
1573.000000	-0.000783
1572.000000	-0.000799
1571.000000	-0.000809
1570.000000	-0.000796
1569.000000	-0.000752
1568.000000	-0.000705
1567.000000	-0.000684
1566.000000	-0.000694
1565.000000	-0.000719
1564.000000	-0.000745
1563.000000	-0.000769
1562.000000	-0.000801
1561.000000	-0.000848
1560.000000	-0.000899
1559.000000	-0.000920
1558.000000	-0.000916
1557.000000	-0.000907
1556.000000	-0.000893
1555.000000	-0.000913
1554.000000	-0.000942
1553.000000	-0.000962
1552.000000	-0.000970
1551.000000	-0.000980
1550.000000	-0.000990
1549.000000	-0.000993
1548.000000	-0.000979
1547.000000	-0.000959
1546.000000	-0.000953
1545.000000	-0.000969
1544.000000	-0.000997
1543.000000	-0.000998
1542.000000	-0.000954
1541.000000	-0.000894
1540.000000	-0.000868
1539.000000	-0.000906
1538.000000	-0.000950
1537.000000	-0.000939
1536.000000	-0.000894
1535.000000	-0.000851
1534.000000	-0.000836
1533.000000	-0.000859
1532.000000	-0.000892
1531.000000	-0.000897
1530.000000	-0.000885
1529.000000	-0.000882
1528.000000	-0.000897
1527.000000	-0.000922
1526.000000	-0.000947
1525.000000	-0.000969
1524.000000	-0.000982
1523.000000	-0.000982
1522.000000	-0.000979
1521.000000	-0.000995
1520.000000	-0.001019
1519.000000	-0.001012
1518.000000	-0.000970
1517.000000	-0.000933
1516.000000	-0.000944
1515.000000	-0.000987
1514.000000	-0.001013
1513.000000	-0.001006
1512.000000	-0.000975
1511.000000	-0.000937
1510.000000	-0.000916
1509.000000	-0.000924
1508.000000	-0.000946
1507.000000	-0.000926
1506.000000	-0.000874
1505.000000	-0.000843
1504.000000	-0.000819
1503.000000	-0.000790
1502.000000	-0.000747
1501.000000	-0.000702
1500.000000	-0.000657
1499.000000	-0.000595
1498.000000	-0.000487
1497.000000	-0.000333
1496.000000	-0.000165
1495.000000	-0.000008
1494.000000	0.000120
1493.000000	0.000201
1492.000000	0.000236
1491.000000	0.000261
1490.000000	0.000305
1489.000000	0.000359
1488.000000	0.000405
1487.000000	0.000440
1486.000000	0.000445
1485.000000	0.000410
1484.000000	0.000345
1483.000000	0.000272
1482.000000	0.000216
1481.000000	0.000191
1480.000000	0.000190
1479.000000	0.000192
1478.000000	0.000187
1477.000000	0.000187
1476.000000	0.000217
1475.000000	0.000278
1474.000000	0.000332
1473.000000	0.000334
1472.000000	0.000276
1471.000000	0.000206
1470.000000	0.000157
1469.000000	0.000118
1468.000000	0.000074
1467.000000	0.000029
1466.000000	-0.000010
1465.000000	-0.000045
1464.000000	-0.000094
1463.000000	-0.000160
1462.000000	-0.000238
1461.000000	-0.000325
1460.000000	-0.000413
1459.000000	-0.000499
1458.000000	-0.000595
1457.000000	-0.000728
1456.000000	-0.000890
1455.000000	-0.001024
1454.000000	-0.001114
1453.000000	-0.001192
1452.000000	-0.001265
1451.000000	-0.001313
1450.000000	-0.001331
1449.000000	-0.001354
1448.000000	-0.001413
1447.000000	-0.001511
1446.000000	-0.001608
1445.000000	-0.001665
1444.000000	-0.001674
1443.000000	-0.001645
1442.000000	-0.001599
1441.000000	-0.001551
1440.000000	-0.001505
1439.000000	-0.001459
1438.000000	-0.001421
1437.000000	-0.001403
1436.000000	-0.001390
1435.000000	-0.001343
1434.000000	-0.001249
1433.000000	-0.001147
1432.000000	-0.001068
1431.000000	-0.001018
1430.000000	-0.000977
1429.000000	-0.000927
1428.000000	-0.000861
1427.000000	-0.000781
1426.000000	-0.000703
1425.000000	-0.000633
1424.000000	-0.000579
1423.000000	-0.000532
1422.000000	-0.000485
1421.000000	-0.000448
1420.000000	-0.000429
1419.000000	-0.000411
1418.000000	-0.000360
1417.000000	-0.000284
1416.000000	-0.000208
1415.000000	-0.000130
1414.000000	-0.000028
1413.000000	0.000096
1412.000000	0.000206
1411.000000	0.000273
1410.000000	0.000311
1409.000000	0.000357
1408.000000	0.000442
1407.000000	0.000565
1406.000000	0.000701
1405.000000	0.000833
1404.000000	0.000963
1403.000000	0.001105
1402.000000	0.001259
1401.000000	0.001404
1400.000000	0.001528
1399.000000	0.001653
1398.000000	0.001823
1397.000000	0.002057
1396.000000	0.002340
1395.000000	0.002649
1394.000000	0.002978
1393.000000	0.003324
1392.000000	0.003664
1391.000000	0.003962
1390.000000	0.004205
1389.000000	0.004414
1388.000000	0.004621
1387.000000	0.004826
1386.000000	0.004987
1385.000000	0.005061
1384.000000	0.005022
1383.000000	0.004867
1382.000000	0.004598
1381.000000	0.004210
1380.000000	0.003710
1379.000000	0.003154
1378.000000	0.002657
1377.000000	0.002325
1376.000000	0.002213
1375.000000	0.002341
1374.000000	0.002693
1373.000000	0.003196
1372.000000	0.003743
1371.000000	0.004254
1370.000000	0.004694
1369.000000	0.005054
1368.000000	0.005329
1367.000000	0.005517
1366.000000	0.005626
1365.000000	0.005651
1364.000000	0.005587
1363.000000	0.005447
1362.000000	0.005272
1361.000000	0.005093
1360.000000	0.004896
1359.000000	0.004661
1358.000000	0.004398
1357.000000	0.004140
1356.000000	0.003900
1355.000000	0.003659
1354.000000	0.003406
1353.000000	0.003161
1352.000000	0.002960
1351.000000	0.002824
1350.000000	0.002736
1349.000000	0.002658
1348.000000	0.002566
1347.000000	0.002473
1346.000000	0.002405
1345.000000	0.002363
1344.000000	0.002317
1343.000000	0.002254
1342.000000	0.002199
1341.000000	0.002189
1340.000000	0.002218
1339.000000	0.002246
1338.000000	0.002244
1337.000000	0.002233
1336.000000	0.002237
1335.000000	0.002252
1334.000000	0.002251
1333.000000	0.002207
1332.000000	0.002114
1331.000000	0.001992
1330.000000	0.001866
1329.000000	0.001742
1328.000000	0.001607
1327.000000	0.001453
1326.000000	0.001295
1325.000000	0.001150
1324.000000	0.001013
1323.000000	0.000865
1322.000000	0.000704
1321.000000	0.000550
1320.000000	0.000419
1319.000000	0.000299
1318.000000	0.000170
1317.000000	0.000030
1316.000000	-0.000095
1315.000000	-0.000176
1314.000000	-0.000214
1313.000000	-0.000242
1312.000000	-0.000290
1311.000000	-0.000354
1310.000000	-0.000412
1309.000000	-0.000467
1308.000000	-0.000541
1307.000000	-0.000643
1306.000000	-0.000747
1305.000000	-0.000820
1304.000000	-0.000865
1303.000000	-0.000919
1302.000000	-0.001005
1301.000000	-0.001111
1300.000000	-0.001205
1299.000000	-0.001280
1298.000000	-0.001365
1297.000000	-0.001487
1296.000000	-0.001632
1295.000000	-0.001751
1294.000000	-0.001817
1293.000000	-0.001857
1292.000000	-0.001926
1291.000000	-0.002043
1290.000000	-0.002175
1289.000000	-0.002284
1288.000000	-0.002360
1287.000000	-0.002423
1286.000000	-0.002490
1285.000000	-0.002552
1284.000000	-0.002593
1283.000000	-0.002614
1282.000000	-0.002644
1281.000000	-0.002718
1280.000000	-0.002834
1279.000000	-0.002958
1278.000000	-0.003059
1277.000000	-0.003139
1276.000000	-0.003226
1275.000000	-0.003326
1274.000000	-0.003420
1273.000000	-0.003495
1272.000000	-0.003569
1271.000000	-0.003676
1270.000000	-0.003830
1269.000000	-0.004006
1268.000000	-0.004165
1267.000000	-0.004293
1266.000000	-0.004411
1265.000000	-0.004547
1264.000000	-0.004691
1263.000000	-0.004813
1262.000000	-0.004910
1261.000000	-0.005026
1260.000000	-0.005198
1259.000000	-0.005406
1258.000000	-0.005604
1257.000000	-0.005790
1256.000000	-0.006006
1255.000000	-0.006275
1254.000000	-0.006563
1253.000000	-0.006829
1252.000000	-0.007078
1251.000000	-0.007362
1250.000000	-0.007723
1249.000000	-0.008149
1248.000000	-0.008589
1247.000000	-0.009004
1246.000000	-0.009405
1245.000000	-0.009822
1244.000000	-0.010263
1243.000000	-0.010691
1242.000000	-0.011075
1241.000000	-0.011416
1240.000000	-0.011730
1239.000000	-0.012011
1238.000000	-0.012237
1237.000000	-0.012400
1236.000000	-0.012516
1235.000000	-0.012609
1234.000000	-0.012688
1233.000000	-0.012737
1232.000000	-0.012738
1231.000000	-0.012694
1230.000000	-0.012640
1229.000000	-0.012606
1228.000000	-0.012583
1227.000000	-0.012537
1226.000000	-0.012460
1225.000000	-0.012388
1224.000000	-0.012353
1223.000000	-0.012349
1222.000000	-0.012342
1221.000000	-0.012319
1220.000000	-0.012292
1219.000000	-0.012279
1218.000000	-0.012280
1217.000000	-0.012287
1216.000000	-0.012292
1215.000000	-0.012302
1214.000000	-0.012330
1213.000000	-0.012370
1212.000000	-0.012393
1211.000000	-0.012367
1210.000000	-0.012309
1209.000000	-0.012268
1208.000000	-0.012268
1207.000000	-0.012281
1206.000000	-0.012270
1205.000000	-0.012237
1204.000000	-0.012214
1203.000000	-0.012214
1202.000000	-0.012228
1201.000000	-0.012235
1200.000000	-0.012227
1199.000000	-0.012214
1198.000000	-0.012220
1197.000000	-0.012253
1196.000000	-0.012279
1195.000000	-0.012236
1194.000000	-0.012101
1193.000000	-0.011910
1192.000000	-0.011708
1191.000000	-0.011500
1190.000000	-0.011287
1189.000000	-0.011106
1188.000000	-0.011002
1187.000000	-0.010973
1186.000000	-0.010959
1185.000000	-0.010904
1184.000000	-0.010808
1183.000000	-0.010722
1182.000000	-0.010688
1181.000000	-0.010698
1180.000000	-0.010712
1179.000000	-0.010706
1178.000000	-0.010696
1177.000000	-0.010712
1176.000000	-0.010745
1175.000000	-0.010748
1174.000000	-0.010701
1173.000000	-0.010638
1172.000000	-0.010613
1171.000000	-0.010638
1170.000000	-0.010682
1169.000000	-0.010710
1168.000000	-0.010713
1167.000000	-0.010695
1166.000000	-0.010646
1165.000000	-0.010537
1164.000000	-0.010349
1163.000000	-0.010104
1162.000000	-0.009856
1161.000000	-0.009658
1160.000000	-0.009513
1159.000000	-0.009391
1158.000000	-0.009282
1157.000000	-0.009210
1156.000000	-0.009193
1155.000000	-0.009203
1154.000000	-0.009188
1153.000000	-0.009130
1152.000000	-0.009063
1151.000000	-0.009030
1150.000000	-0.009032
1149.000000	-0.009031
1148.000000	-0.008999
1147.000000	-0.008946
1146.000000	-0.008907
1145.000000	-0.008889
1144.000000	-0.008860
1143.000000	-0.008785
1142.000000	-0.008683
1141.000000	-0.008617
1140.000000	-0.008620
1139.000000	-0.008656
1138.000000	-0.008664
1137.000000	-0.008624
1136.000000	-0.008567
1135.000000	-0.008516
1134.000000	-0.008460
1133.000000	-0.008380
1132.000000	-0.008281
1131.000000	-0.008186
1130.000000	-0.008104
1129.000000	-0.008016
1128.000000	-0.007910
1127.000000	-0.007803
1126.000000	-0.007738
1125.000000	-0.007732
1124.000000	-0.007745
1123.000000	-0.007715
1122.000000	-0.007620
1121.000000	-0.007502
1120.000000	-0.007410
1119.000000	-0.007350
1118.000000	-0.007289
1117.000000	-0.007209
1116.000000	-0.007131
1115.000000	-0.007082
1114.000000	-0.007046
1113.000000	-0.006979
1112.000000	-0.006854
1111.000000	-0.006694
1110.000000	-0.006548
1109.000000	-0.006442
1108.000000	-0.006368
1107.000000	-0.006311
1106.000000	-0.006269
1105.000000	-0.006253
1104.000000	-0.006255
1103.000000	-0.006248
1102.000000	-0.006203
1101.000000	-0.006118
1100.000000	-0.006018
1099.000000	-0.005929
1098.000000	-0.005864
1097.000000	-0.005810
1096.000000	-0.005752
1095.000000	-0.005696
1094.000000	-0.005658
1093.000000	-0.005631
1092.000000	-0.005583
1091.000000	-0.005487
1090.000000	-0.005364
1089.000000	-0.005262
1088.000000	-0.005204
1087.000000	-0.005164
1086.000000	-0.005109
1085.000000	-0.005037
1084.000000	-0.004973
1083.000000	-0.004928
1082.000000	-0.004879
1081.000000	-0.004801
1080.000000	-0.004694
1079.000000	-0.004593
1078.000000	-0.004530
1077.000000	-0.004501
1076.000000	-0.004466
1075.000000	-0.004401
1074.000000	-0.004318
1073.000000	-0.004248
1072.000000	-0.004194
1071.000000	-0.004131
1070.000000	-0.004041
1069.000000	-0.003946
1068.000000	-0.003878
1067.000000	-0.003839
1066.000000	-0.003807
1065.000000	-0.003765
1064.000000	-0.003724
1063.000000	-0.003702
1062.000000	-0.003687
1061.000000	-0.003640
1060.000000	-0.003539
1059.000000	-0.003416
1058.000000	-0.003335
1057.000000	-0.003330
1056.000000	-0.003368
1055.000000	-0.003395
1054.000000	-0.003397
1053.000000	-0.003399
1052.000000	-0.003422
1051.000000	-0.003449
1050.000000	-0.003461
1049.000000	-0.003471
1048.000000	-0.003507
1047.000000	-0.003575
1046.000000	-0.003645
1045.000000	-0.003692
1044.000000	-0.003720
1043.000000	-0.003762
1042.000000	-0.003830
1041.000000	-0.003883
1040.000000	-0.003853
1039.000000	-0.003713
1038.000000	-0.003509
1037.000000	-0.003318
1036.000000	-0.003164
1035.000000	-0.003010
1034.000000	-0.002816
1033.000000	-0.002595
1032.000000	-0.002396
1031.000000	-0.002242
1030.000000	-0.002117
1029.000000	-0.002000
1028.000000	-0.001906
1027.000000	-0.001872
1026.000000	-0.001916
1025.000000	-0.001999
1024.000000	-0.002050
1023.000000	-0.002024
1022.000000	-0.001941
1021.000000	-0.001862
1020.000000	-0.001821
1019.000000	-0.001804
1018.000000	-0.001785
1017.000000	-0.001764
1016.000000	-0.001762
1015.000000	-0.001776
1014.000000	-0.001773
1013.000000	-0.001731
1012.000000	-0.001661
1011.000000	-0.001598
1010.000000	-0.001555
1009.000000	-0.001510
1008.000000	-0.001437
1007.000000	-0.001339
1006.000000	-0.001251
1005.000000	-0.001202
1004.000000	-0.001182
1003.000000	-0.001163
1002.000000	-0.001134
1001.000000	-0.001116
1000.000000	-0.001118
999.000000	-0.001109
998.000000	-0.001048
997.000000	-0.000939
996.000000	-0.000832
995.000000	-0.000769
994.000000	-0.000730
993.000000	-0.000657
992.000000	-0.000523
991.000000	-0.000366
990.000000	-0.000238
989.000000	-0.000137
988.000000	-0.000015
987.000000	0.000153
986.000000	0.000321
985.000000	0.000425
984.000000	0.000460
983.000000	0.000490
982.000000	0.000575
981.000000	0.000697
980.000000	0.000777
979.000000	0.000760
978.000000	0.000663
977.000000	0.000544
976.000000	0.000428
975.000000	0.000285
974.000000	0.000088
973.000000	-0.000127
972.000000	-0.000291
971.000000	-0.000373
970.000000	-0.000418
969.000000	-0.000487
968.000000	-0.000584
967.000000	-0.000660
966.000000	-0.000693
965.000000	-0.000718
964.000000	-0.000776
963.000000	-0.000862
962.000000	-0.000933
961.000000	-0.000970
960.000000	-0.000997
959.000000	-0.001052
958.000000	-0.001130
957.000000	-0.001183
956.000000	-0.001165
955.000000	-0.001095
954.000000	-0.001051
953.000000	-0.001081
952.000000	-0.001144
951.000000	-0.001151
950.000000	-0.001078
949.000000	-0.001001
948.000000	-0.000997
947.000000	-0.001057
946.000000	-0.001117
945.000000	-0.001141
944.000000	-0.001158
943.000000	-0.001202
942.000000	-0.001261
941.000000	-0.001298
940.000000	-0.001290
939.000000	-0.001256
938.000000	-0.001237
937.000000	-0.001254
936.000000	-0.001286
935.000000	-0.001293
934.000000	-0.001258
933.000000	-0.001210
932.000000	-0.001186
931.000000	-0.001189
930.000000	-0.001198
929.000000	-0.001214
928.000000	-0.001269
927.000000	-0.001384
926.000000	-0.001541
925.000000	-0.001697
924.000000	-0.001836
923.000000	-0.001982
922.000000	-0.002178
921.000000	-0.002432
920.000000	-0.002686
919.000000	-0.002845
918.000000	-0.002831
917.000000	-0.002637
916.000000	-0.002313
915.000000	-0.001945
914.000000	-0.001624
913.000000	-0.001416
912.000000	-0.001328
911.000000	-0.001297
910.000000	-0.001246
909.000000	-0.001150
908.000000	-0.001048
907.000000	-0.000991
906.000000	-0.000980
905.000000	-0.000970
904.000000	-0.000921
903.000000	-0.000835
902.000000	-0.000755
901.000000	-0.000719
900.000000	-0.000721
899.000000	-0.000716
898.000000	-0.000671
897.000000	-0.000602
896.000000	-0.000561
895.000000	-0.000578
894.000000	-0.000629
893.000000	-0.000676
892.000000	-0.000707
891.000000	-0.000739
890.000000	-0.000781
889.000000	-0.000814
888.000000	-0.000817
887.000000	-0.000800
886.000000	-0.000810
885.000000	-0.000888
884.000000	-0.001038
883.000000	-0.001236
882.000000	-0.001465
881.000000	-0.001717
880.000000	-0.001979
879.000000	-0.002203
878.000000	-0.002336
877.000000	-0.002360
876.000000	-0.002312
875.000000	-0.002247
874.000000	-0.002182
873.000000	-0.002094
872.000000	-0.001980
871.000000	-0.001891
870.000000	-0.001876
869.000000	-0.001918
868.000000	-0.001959
867.000000	-0.001991
866.000000	-0.002089
865.000000	-0.002311
864.000000	-0.002619
863.000000	-0.002927
862.000000	-0.003214
861.000000	-0.003552
860.000000	-0.004030
859.000000	-0.004699
858.000000	-0.005582
857.000000	-0.006730
856.000000	-0.008238
855.000000	-0.010239
854.000000	-0.012850
853.000000	-0.016075
852.000000	-0.019703
851.000000	-0.023295
850.000000	-0.026316
849.000000	-0.028281
848.000000	-0.028871
847.000000	-0.028016
846.000000	-0.025956
845.000000	-0.023130
844.000000	-0.019952
843.000000	-0.016690
842.000000	-0.013509
841.000000	-0.010555
840.000000	-0.007992
839.000000	-0.005969
838.000000	-0.004543
837.000000	-0.003617
836.000000	-0.003002
835.000000	-0.002552
834.000000	-0.002229
833.000000	-0.002022
832.000000	-0.001853
831.000000	-0.001628
830.000000	-0.001355
829.000000	-0.001137
828.000000	-0.001032
827.000000	-0.000984
826.000000	-0.000916
825.000000	-0.000833
824.000000	-0.000800
823.000000	-0.000842
822.000000	-0.000900
821.000000	-0.000890
820.000000	-0.000778
819.000000	-0.000620
818.000000	-0.000526
817.000000	-0.000551
816.000000	-0.000625
815.000000	-0.000637
814.000000	-0.000575
813.000000	-0.000528
812.000000	-0.000561
811.000000	-0.000619
810.000000	-0.000616
809.000000	-0.000544
808.000000	-0.000472
807.000000	-0.000458
806.000000	-0.000492
805.000000	-0.000523
804.000000	-0.000510
803.000000	-0.000451
802.000000	-0.000386
801.000000	-0.000344
800.000000	-0.000308
799.000000	-0.000249
798.000000	-0.000190
797.000000	-0.000185
796.000000	-0.000238
795.000000	-0.000278
794.000000	-0.000262
793.000000	-0.000230
792.000000	-0.000242
791.000000	-0.000299
790.000000	-0.000346
789.000000	-0.000351
788.000000	-0.000320
787.000000	-0.000281
786.000000	-0.000261
785.000000	-0.000258
784.000000	-0.000216
783.000000	-0.000091
782.000000	0.000078
781.000000	0.000191
780.000000	0.000202
779.000000	0.000169
778.000000	0.000154
777.000000	0.000143
776.000000	0.000105
775.000000	0.000075
774.000000	0.000106
773.000000	0.000185
772.000000	0.000241
771.000000	0.000237
770.000000	0.000205
769.000000	0.000188
768.000000	0.000198
767.000000	0.000211
766.000000	0.000205
765.000000	0.000186
764.000000	0.000197
763.000000	0.000271
762.000000	0.000371
761.000000	0.000407
760.000000	0.000333
759.000000	0.000197
758.000000	0.000062
757.000000	-0.000065
756.000000	-0.000201
755.000000	-0.000321
754.000000	-0.000374
753.000000	-0.000351
752.000000	-0.000280
751.000000	-0.000191
750.000000	-0.000100
749.000000	0.000004
748.000000	0.000159
747.000000	0.000394
746.000000	0.000669
745.000000	0.000890
744.000000	0.001010
743.000000	0.001072
742.000000	0.001128
741.000000	0.001170
740.000000	0.001181
739.000000	0.001199
738.000000	0.001276
737.000000	0.001404
736.000000	0.001526
735.000000	0.001593
734.000000	0.001578
733.000000	0.001492
732.000000	0.001396
731.000000	0.001361
730.000000	0.001380
729.000000	0.001393
728.000000	0.001388
727.000000	0.001420
726.000000	0.001521
725.000000	0.001645
724.000000	0.001751
723.000000	0.001881
722.000000	0.002088
721.000000	0.002325
720.000000	0.002470
719.000000	0.002452
718.000000	0.002310
717.000000	0.002146
716.000000	0.002055
715.000000	0.002076
714.000000	0.002173
713.000000	0.002287
712.000000	0.002414
711.000000	0.002583
710.000000	0.002756
709.000000	0.002843
708.000000	0.002831
707.000000	0.002817
706.000000	0.002901
705.000000	0.003055
704.000000	0.003164
703.000000	0.003185
702.000000	0.003169
701.000000	0.003168
700.000000	0.003193
699.000000	0.003220
698.000000	0.003238
697.000000	0.003273
696.000000	0.003367
695.000000	0.003555
694.000000	0.003778
693.000000	0.003937
692.000000	0.004059
691.000000	0.004262
690.000000	0.004565
689.000000	0.004828
688.000000	0.004948
687.000000	0.005036
686.000000	0.005239
685.000000	0.005523
684.000000	0.005760
683.000000	0.005875
682.000000	0.005831
681.000000	0.005622
680.000000	0.005369
679.000000	0.005240
678.000000	0.005187
677.000000	0.005027
676.000000	0.004827
675.000000	0.004689
674.000000	0.004602
673.000000	0.004560
672.000000	0.004672
671.000000	0.004998
670.000000	0.005211
669.000000	0.004971
668.000000	0.005022
667.000000	0.005466
666.000000	0.005263
665.000000	0.005038
664.000000	0.005398
663.000000	0.006151
662.000000	0.006851
661.000000	0.007291
660.000000	0.007526
659.000000	0.007649
658.000000	0.007683
657.000000	0.007639
656.000000	0.007502
655.000000	0.007100
654.000000	0.006481
653.000000	0.005990
652.000000	0.005782
651.000000	0.005679
650.000000	0.005575
649.000000	0.005601
648.000000	0.005749
647.000000	0.005758
646.000000	0.005545
645.000000	0.005317
644.000000	0.005202
643.000000	0.005103
642.000000	0.004953
641.000000	0.004859
640.000000	0.004870
639.000000	0.004866
638.000000	0.004818
637.000000	0.004858
636.000000	0.004996
635.000000	0.005072
634.000000	0.005026
633.000000	0.004971
632.000000	0.004930
631.000000	0.004751
630.000000	0.004373
629.000000	0.003927
628.000000	0.003495
627.000000	0.003009
626.000000	0.002488
625.000000	0.002088
624.000000	0.001872
623.000000	0.001769
622.000000	0.001752
621.000000	0.001831
620.000000	0.001888
619.000000	0.001759
618.000000	0.001511
617.000000	0.001376
616.000000	0.001383
615.000000	0.001313
614.000000	0.001056
613.000000	0.000803
612.000000	0.000771
611.000000	0.000837
610.000000	0.000526
609.000000	-0.000548
608.000000	-0.002145
607.000000	-0.003371
606.000000	-0.003431
605.000000	-0.002457
604.000000	-0.001347
603.000000	-0.000799
602.000000	-0.000684
601.000000	-0.000487
600.000000	-0.000049
