# Supplementary material for: Real-time monitoring of the reversible capture and release of CO2 on anthraquinone and riboflavin-modified graphitic electrodes using ATR-SEIRAS
Source: Chem Sci. 2025 Nov 4;16(48):23189–202. doi: 10.1039/d5sc05427c (PMC12584010; doi:10.1039/d5sc05427c)
Supplement: SC-016-D5SC05427C-s001 [file SC-016-D5SC05427C-s001.zip › Data Folders/Main Figures/Figure3/3a/014.ASC]

PE IR       SUBTECH     SPECTRUM    ASCII       PEDS        4.00        
   -1
014.ASC
24/06/26
16:04:40.00
24/06/26
16:04:40.00
Administrator

600.000000
#HDR
-1
-1
#GR
Wavenumber
A
1.0
0.0
4000.000000
-1.000000
3401
8
0.020653
-0.029587
#DATA
4000.000000	-0.003370
3999.000000	-0.003372
3998.000000	-0.003374
3997.000000	-0.003377
3996.000000	-0.003377
3995.000000	-0.003363
3994.000000	-0.003336
3993.000000	-0.003300
3992.000000	-0.003260
3991.000000	-0.003220
3990.000000	-0.003189
3989.000000	-0.003178
3988.000000	-0.003188
3987.000000	-0.003205
3986.000000	-0.003205
3985.000000	-0.003179
3984.000000	-0.003143
3983.000000	-0.003122
3982.000000	-0.003123
3981.000000	-0.003132
3980.000000	-0.003133
3979.000000	-0.003122
3978.000000	-0.003108
3977.000000	-0.003102
3976.000000	-0.003106
3975.000000	-0.003121
3974.000000	-0.003147
3973.000000	-0.003181
3972.000000	-0.003217
3971.000000	-0.003248
3970.000000	-0.003270
3969.000000	-0.003282
3968.000000	-0.003284
3967.000000	-0.003284
3966.000000	-0.003288
3965.000000	-0.003296
3964.000000	-0.003302
3963.000000	-0.003297
3962.000000	-0.003285
3961.000000	-0.003274
3960.000000	-0.003274
3959.000000	-0.003286
3958.000000	-0.003302
3957.000000	-0.003313
3956.000000	-0.003311
3955.000000	-0.003298
3954.000000	-0.003286
3953.000000	-0.003285
3952.000000	-0.003301
3951.000000	-0.003323
3950.000000	-0.003335
3949.000000	-0.003323
3948.000000	-0.003295
3947.000000	-0.003278
3946.000000	-0.003298
3945.000000	-0.003355
3944.000000	-0.003421
3943.000000	-0.003458
3942.000000	-0.003456
3941.000000	-0.003437
3940.000000	-0.003421
3939.000000	-0.003408
3938.000000	-0.003390
3937.000000	-0.003366
3936.000000	-0.003354
3935.000000	-0.003365
3934.000000	-0.003394
3933.000000	-0.003414
3932.000000	-0.003410
3931.000000	-0.003386
3930.000000	-0.003360
3929.000000	-0.003351
3928.000000	-0.003370
3927.000000	-0.003408
3926.000000	-0.003442
3925.000000	-0.003453
3924.000000	-0.003445
3923.000000	-0.003436
3922.000000	-0.003434
3921.000000	-0.003436
3920.000000	-0.003437
3919.000000	-0.003444
3918.000000	-0.003459
3917.000000	-0.003471
3916.000000	-0.003468
3915.000000	-0.003449
3914.000000	-0.003419
3913.000000	-0.003388
3912.000000	-0.003366
3911.000000	-0.003361
3910.000000	-0.003371
3909.000000	-0.003383
3908.000000	-0.003395
3907.000000	-0.003407
3906.000000	-0.003411
3905.000000	-0.003387
3904.000000	-0.003332
3903.000000	-0.003279
3902.000000	-0.003271
3901.000000	-0.003317
3900.000000	-0.003384
3899.000000	-0.003437
3898.000000	-0.003462
3897.000000	-0.003463
3896.000000	-0.003442
3895.000000	-0.003410
3894.000000	-0.003385
3893.000000	-0.003377
3892.000000	-0.003376
3891.000000	-0.003364
3890.000000	-0.003342
3889.000000	-0.003332
3888.000000	-0.003342
3887.000000	-0.003344
3886.000000	-0.003307
3885.000000	-0.003260
3884.000000	-0.003257
3883.000000	-0.003318
3882.000000	-0.003406
3881.000000	-0.003459
3880.000000	-0.003448
3879.000000	-0.003398
3878.000000	-0.003359
3877.000000	-0.003362
3876.000000	-0.003397
3875.000000	-0.003412
3874.000000	-0.003375
3873.000000	-0.003311
3872.000000	-0.003264
3871.000000	-0.003238
3870.000000	-0.003205
3869.000000	-0.003180
3868.000000	-0.003198
3867.000000	-0.003263
3866.000000	-0.003331
3865.000000	-0.003372
3864.000000	-0.003391
3863.000000	-0.003413
3862.000000	-0.003436
3861.000000	-0.003443
3860.000000	-0.003416
3859.000000	-0.003338
3858.000000	-0.003210
3857.000000	-0.003077
3856.000000	-0.003009
3855.000000	-0.003031
3854.000000	-0.003069
3853.000000	-0.003075
3852.000000	-0.003096
3851.000000	-0.003169
3850.000000	-0.003276
3849.000000	-0.003377
3848.000000	-0.003446
3847.000000	-0.003478
3846.000000	-0.003480
3845.000000	-0.003464
3844.000000	-0.003430
3843.000000	-0.003370
3842.000000	-0.003298
3841.000000	-0.003248
3840.000000	-0.003240
3839.000000	-0.003255
3838.000000	-0.003258
3837.000000	-0.003234
3836.000000	-0.003204
3835.000000	-0.003201
3834.000000	-0.003234
3833.000000	-0.003283
3832.000000	-0.003317
3831.000000	-0.003331
3830.000000	-0.003340
3829.000000	-0.003360
3828.000000	-0.003378
3827.000000	-0.003368
3826.000000	-0.003325
3825.000000	-0.003282
3824.000000	-0.003276
3823.000000	-0.003306
3822.000000	-0.003310
3821.000000	-0.003252
3820.000000	-0.003175
3819.000000	-0.003139
3818.000000	-0.003154
3817.000000	-0.003181
3816.000000	-0.003192
3815.000000	-0.003220
3814.000000	-0.003296
3813.000000	-0.003387
3812.000000	-0.003435
3811.000000	-0.003417
3810.000000	-0.003364
3809.000000	-0.003320
3808.000000	-0.003295
3807.000000	-0.003268
3806.000000	-0.003234
3805.000000	-0.003215
3804.000000	-0.003225
3803.000000	-0.003246
3802.000000	-0.003240
3801.000000	-0.003218
3800.000000	-0.003227
3799.000000	-0.003274
3798.000000	-0.003331
3797.000000	-0.003366
3796.000000	-0.003380
3795.000000	-0.003399
3794.000000	-0.003434
3793.000000	-0.003468
3792.000000	-0.003479
3791.000000	-0.003465
3790.000000	-0.003442
3789.000000	-0.003426
3788.000000	-0.003432
3787.000000	-0.003456
3786.000000	-0.003485
3785.000000	-0.003495
3784.000000	-0.003481
3783.000000	-0.003455
3782.000000	-0.003433
3781.000000	-0.003415
3780.000000	-0.003396
3779.000000	-0.003380
3778.000000	-0.003379
3777.000000	-0.003395
3776.000000	-0.003411
3775.000000	-0.003405
3774.000000	-0.003376
3773.000000	-0.003349
3772.000000	-0.003338
3771.000000	-0.003337
3770.000000	-0.003332
3769.000000	-0.003330
3768.000000	-0.003346
3767.000000	-0.003378
3766.000000	-0.003405
3765.000000	-0.003413
3764.000000	-0.003416
3763.000000	-0.003438
3762.000000	-0.003479
3761.000000	-0.003513
3760.000000	-0.003520
3759.000000	-0.003504
3758.000000	-0.003469
3757.000000	-0.003412
3756.000000	-0.003338
3755.000000	-0.003257
3754.000000	-0.003168
3753.000000	-0.003070
3752.000000	-0.002979
3751.000000	-0.002922
3750.000000	-0.002887
3749.000000	-0.002844
3748.000000	-0.002805
3747.000000	-0.002808
3746.000000	-0.002841
3745.000000	-0.002835
3744.000000	-0.002806
3743.000000	-0.002836
3742.000000	-0.002925
3741.000000	-0.003003
3740.000000	-0.003022
3739.000000	-0.002996
3738.000000	-0.002967
3737.000000	-0.002944
3736.000000	-0.002937
3735.000000	-0.002977
3734.000000	-0.003058
3733.000000	-0.003108
3732.000000	-0.003073
3731.000000	-0.002967
3730.000000	-0.002844
3729.000000	-0.002748
3728.000000	-0.002692
3727.000000	-0.002680
3726.000000	-0.002711
3725.000000	-0.002767
3724.000000	-0.002817
3723.000000	-0.002847
3722.000000	-0.002869
3721.000000	-0.002901
3720.000000	-0.002941
3719.000000	-0.002969
3718.000000	-0.002970
3717.000000	-0.002951
3716.000000	-0.002955
3715.000000	-0.002997
3714.000000	-0.003030
3713.000000	-0.002975
3712.000000	-0.002821
3711.000000	-0.002668
3710.000000	-0.002609
3709.000000	-0.002646
3708.000000	-0.002713
3707.000000	-0.002754
3706.000000	-0.002757
3705.000000	-0.002745
3704.000000	-0.002747
3703.000000	-0.002761
3702.000000	-0.002762
3701.000000	-0.002738
3700.000000	-0.002707
3699.000000	-0.002696
3698.000000	-0.002715
3697.000000	-0.002746
3696.000000	-0.002767
3695.000000	-0.002757
3694.000000	-0.002709
3693.000000	-0.002646
3692.000000	-0.002630
3691.000000	-0.002708
3690.000000	-0.002855
3689.000000	-0.002979
3688.000000	-0.003021
3687.000000	-0.003011
3686.000000	-0.003003
3685.000000	-0.003016
3684.000000	-0.003028
3683.000000	-0.003026
3682.000000	-0.003008
3681.000000	-0.002971
3680.000000	-0.002907
3679.000000	-0.002830
3678.000000	-0.002784
3677.000000	-0.002774
3676.000000	-0.002755
3675.000000	-0.002713
3674.000000	-0.002678
3673.000000	-0.002679
3672.000000	-0.002717
3671.000000	-0.002765
3670.000000	-0.002809
3669.000000	-0.002868
3668.000000	-0.002939
3667.000000	-0.003001
3666.000000	-0.003037
3665.000000	-0.003048
3664.000000	-0.003046
3663.000000	-0.003041
3662.000000	-0.003029
3661.000000	-0.002997
3660.000000	-0.002950
3659.000000	-0.002904
3658.000000	-0.002871
3657.000000	-0.002839
3656.000000	-0.002798
3655.000000	-0.002755
3654.000000	-0.002719
3653.000000	-0.002694
3652.000000	-0.002677
3651.000000	-0.002667
3650.000000	-0.002666
3649.000000	-0.002677
3648.000000	-0.002695
3647.000000	-0.002724
3646.000000	-0.002766
3645.000000	-0.002815
3644.000000	-0.002849
3643.000000	-0.002849
3642.000000	-0.002811
3641.000000	-0.002756
3640.000000	-0.002718
3639.000000	-0.002707
3638.000000	-0.002704
3637.000000	-0.002687
3636.000000	-0.002642
3635.000000	-0.002572
3634.000000	-0.002495
3633.000000	-0.002433
3632.000000	-0.002401
3631.000000	-0.002385
3630.000000	-0.002342
3629.000000	-0.002266
3628.000000	-0.002225
3627.000000	-0.002251
3626.000000	-0.002314
3625.000000	-0.002378
3624.000000	-0.002443
3623.000000	-0.002532
3622.000000	-0.002660
3621.000000	-0.002790
3620.000000	-0.002845
3619.000000	-0.002782
3618.000000	-0.002640
3617.000000	-0.002503
3616.000000	-0.002430
3615.000000	-0.002435
3614.000000	-0.002493
3613.000000	-0.002562
3612.000000	-0.002611
3611.000000	-0.002628
3610.000000	-0.002607
3609.000000	-0.002568
3608.000000	-0.002548
3607.000000	-0.002576
3606.000000	-0.002637
3605.000000	-0.002694
3604.000000	-0.002718
3603.000000	-0.002695
3602.000000	-0.002641
3601.000000	-0.002589
3600.000000	-0.002574
3599.000000	-0.002602
3598.000000	-0.002641
3597.000000	-0.002652
3596.000000	-0.002622
3595.000000	-0.002565
3594.000000	-0.002510
3593.000000	-0.002482
3592.000000	-0.002491
3591.000000	-0.002543
3590.000000	-0.002633
3589.000000	-0.002735
3588.000000	-0.002812
3587.000000	-0.002846
3586.000000	-0.002849
3585.000000	-0.002849
3584.000000	-0.002862
3583.000000	-0.002889
3582.000000	-0.002924
3581.000000	-0.002956
3580.000000	-0.002985
3579.000000	-0.003019
3578.000000	-0.003062
3577.000000	-0.003101
3576.000000	-0.003123
3575.000000	-0.003124
3574.000000	-0.003116
3573.000000	-0.003114
3572.000000	-0.003114
3571.000000	-0.003111
3570.000000	-0.003104
3569.000000	-0.003101
3568.000000	-0.003108
3567.000000	-0.003131
3566.000000	-0.003156
3565.000000	-0.003161
3564.000000	-0.003136
3563.000000	-0.003095
3562.000000	-0.003059
3561.000000	-0.003044
3560.000000	-0.003051
3559.000000	-0.003074
3558.000000	-0.003109
3557.000000	-0.003148
3556.000000	-0.003178
3555.000000	-0.003190
3554.000000	-0.003183
3553.000000	-0.003166
3552.000000	-0.003153
3551.000000	-0.003153
3550.000000	-0.003171
3549.000000	-0.003201
3548.000000	-0.003229
3547.000000	-0.003243
3546.000000	-0.003242
3545.000000	-0.003236
3544.000000	-0.003230
3543.000000	-0.003220
3542.000000	-0.003206
3541.000000	-0.003195
3540.000000	-0.003202
3539.000000	-0.003229
3538.000000	-0.003264
3537.000000	-0.003290
3536.000000	-0.003300
3535.000000	-0.003297
3534.000000	-0.003283
3533.000000	-0.003261
3532.000000	-0.003238
3531.000000	-0.003226
3530.000000	-0.003234
3529.000000	-0.003258
3528.000000	-0.003279
3527.000000	-0.003282
3526.000000	-0.003266
3525.000000	-0.003241
3524.000000	-0.003223
3523.000000	-0.003218
3522.000000	-0.003223
3521.000000	-0.003231
3520.000000	-0.003238
3519.000000	-0.003242
3518.000000	-0.003247
3517.000000	-0.003257
3516.000000	-0.003269
3515.000000	-0.003276
3514.000000	-0.003273
3513.000000	-0.003264
3512.000000	-0.003257
3511.000000	-0.003257
3510.000000	-0.003259
3509.000000	-0.003259
3508.000000	-0.003255
3507.000000	-0.003249
3506.000000	-0.003248
3505.000000	-0.003262
3504.000000	-0.003293
3503.000000	-0.003330
3502.000000	-0.003353
3501.000000	-0.003350
3500.000000	-0.003331
3499.000000	-0.003315
3498.000000	-0.003307
3497.000000	-0.003305
3496.000000	-0.003306
3495.000000	-0.003312
3494.000000	-0.003325
3493.000000	-0.003342
3492.000000	-0.003361
3491.000000	-0.003377
3490.000000	-0.003386
3489.000000	-0.003381
3488.000000	-0.003361
3487.000000	-0.003335
3486.000000	-0.003320
3485.000000	-0.003318
3484.000000	-0.003319
3483.000000	-0.003312
3482.000000	-0.003295
3481.000000	-0.003284
3480.000000	-0.003291
3479.000000	-0.003314
3478.000000	-0.003337
3477.000000	-0.003340
3476.000000	-0.003320
3475.000000	-0.003289
3474.000000	-0.003265
3473.000000	-0.003258
3472.000000	-0.003261
3471.000000	-0.003260
3470.000000	-0.003250
3469.000000	-0.003237
3468.000000	-0.003230
3467.000000	-0.003230
3466.000000	-0.003227
3465.000000	-0.003218
3464.000000	-0.003206
3463.000000	-0.003193
3462.000000	-0.003177
3461.000000	-0.003159
3460.000000	-0.003154
3459.000000	-0.003171
3458.000000	-0.003205
3457.000000	-0.003235
3456.000000	-0.003244
3455.000000	-0.003236
3454.000000	-0.003230
3453.000000	-0.003233
3452.000000	-0.003242
3451.000000	-0.003249
3450.000000	-0.003250
3449.000000	-0.003247
3448.000000	-0.003240
3447.000000	-0.003233
3446.000000	-0.003221
3445.000000	-0.003204
3444.000000	-0.003184
3443.000000	-0.003169
3442.000000	-0.003165
3441.000000	-0.003174
3440.000000	-0.003188
3439.000000	-0.003199
3438.000000	-0.003198
3437.000000	-0.003177
3436.000000	-0.003139
3435.000000	-0.003101
3434.000000	-0.003082
3433.000000	-0.003094
3432.000000	-0.003123
3431.000000	-0.003147
3430.000000	-0.003152
3429.000000	-0.003144
3428.000000	-0.003141
3427.000000	-0.003159
3426.000000	-0.003189
3425.000000	-0.003205
3424.000000	-0.003189
3423.000000	-0.003145
3422.000000	-0.003097
3421.000000	-0.003066
3420.000000	-0.003061
3419.000000	-0.003072
3418.000000	-0.003083
3417.000000	-0.003079
3416.000000	-0.003055
3415.000000	-0.003024
3414.000000	-0.003003
3413.000000	-0.002998
3412.000000	-0.003002
3411.000000	-0.003005
3410.000000	-0.003004
3409.000000	-0.003006
3408.000000	-0.003014
3407.000000	-0.003028
3406.000000	-0.003041
3405.000000	-0.003048
3404.000000	-0.003046
3403.000000	-0.003036
3402.000000	-0.003017
3401.000000	-0.002992
3400.000000	-0.002966
3399.000000	-0.002942
3398.000000	-0.002922
3397.000000	-0.002914
3396.000000	-0.002924
3395.000000	-0.002949
3394.000000	-0.002971
3393.000000	-0.002969
3392.000000	-0.002941
3391.000000	-0.002899
3390.000000	-0.002862
3389.000000	-0.002839
3388.000000	-0.002827
3387.000000	-0.002823
3386.000000	-0.002827
3385.000000	-0.002840
3384.000000	-0.002862
3383.000000	-0.002886
3382.000000	-0.002897
3381.000000	-0.002884
3380.000000	-0.002851
3379.000000	-0.002822
3378.000000	-0.002815
3377.000000	-0.002826
3376.000000	-0.002833
3375.000000	-0.002822
3374.000000	-0.002799
3373.000000	-0.002777
3372.000000	-0.002770
3371.000000	-0.002780
3370.000000	-0.002795
3369.000000	-0.002804
3368.000000	-0.002800
3367.000000	-0.002789
3366.000000	-0.002781
3365.000000	-0.002779
3364.000000	-0.002779
3363.000000	-0.002777
3362.000000	-0.002775
3361.000000	-0.002775
3360.000000	-0.002775
3359.000000	-0.002762
3358.000000	-0.002729
3357.000000	-0.002686
3356.000000	-0.002656
3355.000000	-0.002660
3354.000000	-0.002691
3353.000000	-0.002722
3352.000000	-0.002725
3351.000000	-0.002698
3350.000000	-0.002658
3349.000000	-0.002629
3348.000000	-0.002621
3347.000000	-0.002625
3346.000000	-0.002625
3345.000000	-0.002614
3344.000000	-0.002598
3343.000000	-0.002583
3342.000000	-0.002572
3341.000000	-0.002565
3340.000000	-0.002566
3339.000000	-0.002578
3338.000000	-0.002599
3337.000000	-0.002615
3336.000000	-0.002615
3335.000000	-0.002598
3334.000000	-0.002575
3333.000000	-0.002558
3332.000000	-0.002553
3331.000000	-0.002558
3330.000000	-0.002562
3329.000000	-0.002555
3328.000000	-0.002537
3327.000000	-0.002525
3326.000000	-0.002530
3325.000000	-0.002548
3324.000000	-0.002565
3323.000000	-0.002573
3322.000000	-0.002575
3321.000000	-0.002575
3320.000000	-0.002567
3319.000000	-0.002549
3318.000000	-0.002529
3317.000000	-0.002516
3316.000000	-0.002510
3315.000000	-0.002506
3314.000000	-0.002500
3313.000000	-0.002494
3312.000000	-0.002489
3311.000000	-0.002487
3310.000000	-0.002487
3309.000000	-0.002488
3308.000000	-0.002492
3307.000000	-0.002497
3306.000000	-0.002502
3305.000000	-0.002506
3304.000000	-0.002510
3303.000000	-0.002513
3302.000000	-0.002508
3301.000000	-0.002493
3300.000000	-0.002477
3299.000000	-0.002475
3298.000000	-0.002486
3297.000000	-0.002495
3296.000000	-0.002487
3295.000000	-0.002469
3294.000000	-0.002459
3293.000000	-0.002467
3292.000000	-0.002483
3291.000000	-0.002487
3290.000000	-0.002471
3289.000000	-0.002439
3288.000000	-0.002407
3287.000000	-0.002389
3286.000000	-0.002386
3285.000000	-0.002390
3284.000000	-0.002387
3283.000000	-0.002370
3282.000000	-0.002351
3281.000000	-0.002341
3280.000000	-0.002345
3279.000000	-0.002357
3278.000000	-0.002373
3277.000000	-0.002388
3276.000000	-0.002397
3275.000000	-0.002395
3274.000000	-0.002379
3273.000000	-0.002357
3272.000000	-0.002339
3271.000000	-0.002327
3270.000000	-0.002315
3269.000000	-0.002296
3268.000000	-0.002268
3267.000000	-0.002239
3266.000000	-0.002217
3265.000000	-0.002204
3264.000000	-0.002201
3263.000000	-0.002208
3262.000000	-0.002225
3261.000000	-0.002247
3260.000000	-0.002262
3259.000000	-0.002261
3258.000000	-0.002246
3257.000000	-0.002229
3256.000000	-0.002219
3255.000000	-0.002212
3254.000000	-0.002201
3253.000000	-0.002187
3252.000000	-0.002176
3251.000000	-0.002166
3250.000000	-0.002149
3249.000000	-0.002119
3248.000000	-0.002087
3247.000000	-0.002073
3246.000000	-0.002087
3245.000000	-0.002119
3244.000000	-0.002142
3243.000000	-0.002142
3242.000000	-0.002121
3241.000000	-0.002095
3240.000000	-0.002079
3239.000000	-0.002074
3238.000000	-0.002073
3237.000000	-0.002067
3236.000000	-0.002053
3235.000000	-0.002034
3234.000000	-0.002015
3233.000000	-0.002001
3232.000000	-0.001996
3231.000000	-0.001997
3230.000000	-0.002000
3229.000000	-0.002002
3228.000000	-0.002000
3227.000000	-0.001991
3226.000000	-0.001974
3225.000000	-0.001954
3224.000000	-0.001939
3223.000000	-0.001931
3222.000000	-0.001917
3221.000000	-0.001885
3220.000000	-0.001837
3219.000000	-0.001790
3218.000000	-0.001764
3217.000000	-0.001762
3216.000000	-0.001772
3215.000000	-0.001776
3214.000000	-0.001766
3213.000000	-0.001744
3212.000000	-0.001711
3211.000000	-0.001670
3210.000000	-0.001617
3209.000000	-0.001554
3208.000000	-0.001491
3207.000000	-0.001442
3206.000000	-0.001421
3205.000000	-0.001427
3204.000000	-0.001439
3203.000000	-0.001435
3202.000000	-0.001410
3201.000000	-0.001385
3200.000000	-0.001384
3199.000000	-0.001408
3198.000000	-0.001437
3197.000000	-0.001451
3196.000000	-0.001450
3195.000000	-0.001449
3194.000000	-0.001454
3193.000000	-0.001458
3192.000000	-0.001453
3191.000000	-0.001440
3190.000000	-0.001434
3189.000000	-0.001445
3188.000000	-0.001474
3187.000000	-0.001512
3186.000000	-0.001547
3185.000000	-0.001572
3184.000000	-0.001579
3183.000000	-0.001566
3182.000000	-0.001534
3181.000000	-0.001498
3180.000000	-0.001469
3179.000000	-0.001453
3178.000000	-0.001441
3177.000000	-0.001418
3176.000000	-0.001378
3175.000000	-0.001327
3174.000000	-0.001275
3173.000000	-0.001225
3172.000000	-0.001165
3171.000000	-0.001079
3170.000000	-0.000958
3169.000000	-0.000808
3168.000000	-0.000644
3167.000000	-0.000487
3166.000000	-0.000361
3165.000000	-0.000284
3164.000000	-0.000271
3163.000000	-0.000326
3162.000000	-0.000439
3161.000000	-0.000585
3160.000000	-0.000732
3159.000000	-0.000852
3158.000000	-0.000939
3157.000000	-0.001008
3156.000000	-0.001082
3155.000000	-0.001166
3154.000000	-0.001243
3153.000000	-0.001294
3152.000000	-0.001320
3151.000000	-0.001333
3150.000000	-0.001342
3149.000000	-0.001347
3148.000000	-0.001344
3147.000000	-0.001338
3146.000000	-0.001340
3145.000000	-0.001352
3144.000000	-0.001369
3143.000000	-0.001379
3142.000000	-0.001381
3141.000000	-0.001378
3140.000000	-0.001373
3139.000000	-0.001367
3138.000000	-0.001356
3137.000000	-0.001343
3136.000000	-0.001332
3135.000000	-0.001324
3134.000000	-0.001320
3133.000000	-0.001318
3132.000000	-0.001314
3131.000000	-0.001305
3130.000000	-0.001288
3129.000000	-0.001266
3128.000000	-0.001244
3127.000000	-0.001229
3126.000000	-0.001221
3125.000000	-0.001222
3124.000000	-0.001235
3123.000000	-0.001256
3122.000000	-0.001278
3121.000000	-0.001291
3120.000000	-0.001292
3119.000000	-0.001278
3118.000000	-0.001251
3117.000000	-0.001219
3116.000000	-0.001198
3115.000000	-0.001199
3114.000000	-0.001215
3113.000000	-0.001225
3112.000000	-0.001219
3111.000000	-0.001207
3110.000000	-0.001203
3109.000000	-0.001205
3108.000000	-0.001205
3107.000000	-0.001200
3106.000000	-0.001196
3105.000000	-0.001193
3104.000000	-0.001178
3103.000000	-0.001148
3102.000000	-0.001112
3101.000000	-0.001089
3100.000000	-0.001091
3099.000000	-0.001108
3098.000000	-0.001123
3097.000000	-0.001123
3096.000000	-0.001110
3095.000000	-0.001092
3094.000000	-0.001076
3093.000000	-0.001061
3092.000000	-0.001051
3091.000000	-0.001052
3090.000000	-0.001066
3089.000000	-0.001080
3088.000000	-0.001080
3087.000000	-0.001063
3086.000000	-0.001038
3085.000000	-0.001014
3084.000000	-0.000992
3083.000000	-0.000974
3082.000000	-0.000963
3081.000000	-0.000960
3080.000000	-0.000958
3079.000000	-0.000950
3078.000000	-0.000941
3077.000000	-0.000935
3076.000000	-0.000933
3075.000000	-0.000932
3074.000000	-0.000928
3073.000000	-0.000922
3072.000000	-0.000920
3071.000000	-0.000924
3070.000000	-0.000927
3069.000000	-0.000917
3068.000000	-0.000889
3067.000000	-0.000855
3066.000000	-0.000831
3065.000000	-0.000825
3064.000000	-0.000830
3063.000000	-0.000835
3062.000000	-0.000839
3061.000000	-0.000846
3060.000000	-0.000854
3059.000000	-0.000855
3058.000000	-0.000848
3057.000000	-0.000837
3056.000000	-0.000824
3055.000000	-0.000802
3054.000000	-0.000770
3053.000000	-0.000733
3052.000000	-0.000701
3051.000000	-0.000683
3050.000000	-0.000683
3049.000000	-0.000698
3048.000000	-0.000721
3047.000000	-0.000733
3046.000000	-0.000724
3045.000000	-0.000700
3044.000000	-0.000680
3043.000000	-0.000674
3042.000000	-0.000671
3041.000000	-0.000655
3040.000000	-0.000626
3039.000000	-0.000596
3038.000000	-0.000576
3037.000000	-0.000562
3036.000000	-0.000545
3035.000000	-0.000521
3034.000000	-0.000500
3033.000000	-0.000490
3032.000000	-0.000490
3031.000000	-0.000486
3030.000000	-0.000464
3029.000000	-0.000424
3028.000000	-0.000380
3027.000000	-0.000345
3026.000000	-0.000321
3025.000000	-0.000300
3024.000000	-0.000270
3023.000000	-0.000225
3022.000000	-0.000165
3021.000000	-0.000094
3020.000000	-0.000020
3019.000000	0.000046
3018.000000	0.000100
3017.000000	0.000143
3016.000000	0.000181
3015.000000	0.000224
3014.000000	0.000283
3013.000000	0.000361
3012.000000	0.000445
3011.000000	0.000519
3010.000000	0.000579
3009.000000	0.000634
3008.000000	0.000696
3007.000000	0.000771
3006.000000	0.000855
3005.000000	0.000943
3004.000000	0.001026
3003.000000	0.001094
3002.000000	0.001147
3001.000000	0.001194
3000.000000	0.001239
2999.000000	0.001282
2998.000000	0.001324
2997.000000	0.001372
2996.000000	0.001433
2995.000000	0.001505
2994.000000	0.001573
2993.000000	0.001632
2992.000000	0.001682
2991.000000	0.001725
2990.000000	0.001762
2989.000000	0.001798
2988.000000	0.001845
2987.000000	0.001915
2986.000000	0.002018
2985.000000	0.002152
2984.000000	0.002310
2983.000000	0.002479
2982.000000	0.002655
2981.000000	0.002838
2980.000000	0.003030
2979.000000	0.003226
2978.000000	0.003417
2977.000000	0.003604
2976.000000	0.003795
2975.000000	0.003989
2974.000000	0.004167
2973.000000	0.004306
2972.000000	0.004395
2971.000000	0.004445
2970.000000	0.004474
2969.000000	0.004489
2968.000000	0.004475
2967.000000	0.004404
2966.000000	0.004263
2965.000000	0.004072
2964.000000	0.003864
2963.000000	0.003660
2962.000000	0.003464
2961.000000	0.003275
2960.000000	0.003101
2959.000000	0.002950
2958.000000	0.002822
2957.000000	0.002712
2956.000000	0.002621
2955.000000	0.002555
2954.000000	0.002511
2953.000000	0.002484
2952.000000	0.002470
2951.000000	0.002478
2950.000000	0.002511
2949.000000	0.002565
2948.000000	0.002635
2947.000000	0.002725
2946.000000	0.002844
2945.000000	0.002991
2944.000000	0.003149
2943.000000	0.003294
2942.000000	0.003407
2941.000000	0.003482
2940.000000	0.003526
2939.000000	0.003551
2938.000000	0.003560
2937.000000	0.003550
2936.000000	0.003514
2935.000000	0.003449
2934.000000	0.003354
2933.000000	0.003235
2932.000000	0.003103
2931.000000	0.002973
2930.000000	0.002857
2929.000000	0.002753
2928.000000	0.002649
2927.000000	0.002530
2926.000000	0.002400
2925.000000	0.002277
2924.000000	0.002176
2923.000000	0.002096
2922.000000	0.002016
2921.000000	0.001921
2920.000000	0.001806
2919.000000	0.001686
2918.000000	0.001576
2917.000000	0.001484
2916.000000	0.001407
2915.000000	0.001338
2914.000000	0.001272
2913.000000	0.001211
2912.000000	0.001151
2911.000000	0.001087
2910.000000	0.001016
2909.000000	0.000948
2908.000000	0.000891
2907.000000	0.000850
2906.000000	0.000814
2905.000000	0.000774
2904.000000	0.000725
2903.000000	0.000663
2902.000000	0.000590
2901.000000	0.000512
2900.000000	0.000448
2899.000000	0.000416
2898.000000	0.000418
2897.000000	0.000439
2896.000000	0.000456
2895.000000	0.000458
2894.000000	0.000456
2893.000000	0.000471
2892.000000	0.000516
2891.000000	0.000587
2890.000000	0.000672
2889.000000	0.000765
2888.000000	0.000876
2887.000000	0.001014
2886.000000	0.001180
2885.000000	0.001361
2884.000000	0.001545
2883.000000	0.001719
2882.000000	0.001863
2881.000000	0.001950
2880.000000	0.001963
2879.000000	0.001903
2878.000000	0.001790
2877.000000	0.001640
2876.000000	0.001467
2875.000000	0.001283
2874.000000	0.001106
2873.000000	0.000950
2872.000000	0.000812
2871.000000	0.000677
2870.000000	0.000533
2869.000000	0.000380
2868.000000	0.000224
2867.000000	0.000074
2866.000000	-0.000062
2865.000000	-0.000179
2864.000000	-0.000281
2863.000000	-0.000381
2862.000000	-0.000490
2861.000000	-0.000603
2860.000000	-0.000711
2859.000000	-0.000805
2858.000000	-0.000884
2857.000000	-0.000947
2856.000000	-0.000995
2855.000000	-0.001038
2854.000000	-0.001085
2853.000000	-0.001136
2852.000000	-0.001181
2851.000000	-0.001209
2850.000000	-0.001224
2849.000000	-0.001241
2848.000000	-0.001267
2847.000000	-0.001297
2846.000000	-0.001322
2845.000000	-0.001339
2844.000000	-0.001351
2843.000000	-0.001364
2842.000000	-0.001378
2841.000000	-0.001394
2840.000000	-0.001411
2839.000000	-0.001434
2838.000000	-0.001472
2837.000000	-0.001519
2836.000000	-0.001560
2835.000000	-0.001580
2834.000000	-0.001582
2833.000000	-0.001584
2832.000000	-0.001602
2831.000000	-0.001636
2830.000000	-0.001676
2829.000000	-0.001717
2828.000000	-0.001755
2827.000000	-0.001791
2826.000000	-0.001826
2825.000000	-0.001856
2824.000000	-0.001873
2823.000000	-0.001875
2822.000000	-0.001870
2821.000000	-0.001872
2820.000000	-0.001887
2819.000000	-0.001908
2818.000000	-0.001924
2817.000000	-0.001937
2816.000000	-0.001957
2815.000000	-0.001989
2814.000000	-0.002024
2813.000000	-0.002051
2812.000000	-0.002058
2811.000000	-0.002053
2810.000000	-0.002047
2809.000000	-0.002052
2808.000000	-0.002066
2807.000000	-0.002081
2806.000000	-0.002097
2805.000000	-0.002117
2804.000000	-0.002137
2803.000000	-0.002147
2802.000000	-0.002146
2801.000000	-0.002146
2800.000000	-0.002155
2799.000000	-0.002166
2798.000000	-0.002169
2797.000000	-0.002166
2796.000000	-0.002172
2795.000000	-0.002192
2794.000000	-0.002212
2793.000000	-0.002216
2792.000000	-0.002205
2791.000000	-0.002194
2790.000000	-0.002193
2789.000000	-0.002205
2788.000000	-0.002219
2787.000000	-0.002225
2786.000000	-0.002221
2785.000000	-0.002212
2784.000000	-0.002201
2783.000000	-0.002195
2782.000000	-0.002199
2781.000000	-0.002217
2780.000000	-0.002245
2779.000000	-0.002265
2778.000000	-0.002266
2777.000000	-0.002253
2776.000000	-0.002249
2775.000000	-0.002263
2774.000000	-0.002284
2773.000000	-0.002292
2772.000000	-0.002284
2771.000000	-0.002267
2770.000000	-0.002251
2769.000000	-0.002239
2768.000000	-0.002232
2767.000000	-0.002228
2766.000000	-0.002224
2765.000000	-0.002220
2764.000000	-0.002218
2763.000000	-0.002213
2762.000000	-0.002203
2761.000000	-0.002188
2760.000000	-0.002177
2759.000000	-0.002175
2758.000000	-0.002176
2757.000000	-0.002173
2756.000000	-0.002162
2755.000000	-0.002142
2754.000000	-0.002117
2753.000000	-0.002094
2752.000000	-0.002084
2751.000000	-0.002088
2750.000000	-0.002093
2749.000000	-0.002087
2748.000000	-0.002072
2747.000000	-0.002061
2746.000000	-0.002061
2745.000000	-0.002063
2744.000000	-0.002061
2743.000000	-0.002053
2742.000000	-0.002042
2741.000000	-0.002028
2740.000000	-0.002011
2739.000000	-0.001994
2738.000000	-0.001984
2737.000000	-0.001975
2736.000000	-0.001961
2735.000000	-0.001944
2734.000000	-0.001932
2733.000000	-0.001934
2732.000000	-0.001946
2731.000000	-0.001962
2730.000000	-0.001977
2729.000000	-0.001994
2728.000000	-0.002015
2727.000000	-0.002038
2726.000000	-0.002054
2725.000000	-0.002061
2724.000000	-0.002061
2723.000000	-0.002058
2722.000000	-0.002046
2721.000000	-0.002020
2720.000000	-0.001981
2719.000000	-0.001942
2718.000000	-0.001915
2717.000000	-0.001908
2716.000000	-0.001917
2715.000000	-0.001929
2714.000000	-0.001932
2713.000000	-0.001921
2712.000000	-0.001905
2711.000000	-0.001894
2710.000000	-0.001890
2709.000000	-0.001888
2708.000000	-0.001879
2707.000000	-0.001861
2706.000000	-0.001839
2705.000000	-0.001821
2704.000000	-0.001810
2703.000000	-0.001809
2702.000000	-0.001809
2701.000000	-0.001803
2700.000000	-0.001791
2699.000000	-0.001776
2698.000000	-0.001764
2697.000000	-0.001754
2696.000000	-0.001744
2695.000000	-0.001737
2694.000000	-0.001744
2693.000000	-0.001761
2692.000000	-0.001772
2691.000000	-0.001757
2690.000000	-0.001712
2689.000000	-0.001654
2688.000000	-0.001602
2687.000000	-0.001570
2686.000000	-0.001555
2685.000000	-0.001557
2684.000000	-0.001570
2683.000000	-0.001592
2682.000000	-0.001613
2681.000000	-0.001629
2680.000000	-0.001634
2679.000000	-0.001629
2678.000000	-0.001615
2677.000000	-0.001596
2676.000000	-0.001578
2675.000000	-0.001563
2674.000000	-0.001549
2673.000000	-0.001538
2672.000000	-0.001535
2671.000000	-0.001545
2670.000000	-0.001564
2669.000000	-0.001581
2668.000000	-0.001586
2667.000000	-0.001582
2666.000000	-0.001576
2665.000000	-0.001575
2664.000000	-0.001580
2663.000000	-0.001589
2662.000000	-0.001599
2661.000000	-0.001609
2660.000000	-0.001617
2659.000000	-0.001621
2658.000000	-0.001620
2657.000000	-0.001616
2656.000000	-0.001615
2655.000000	-0.001619
2654.000000	-0.001629
2653.000000	-0.001642
2652.000000	-0.001654
2651.000000	-0.001663
2650.000000	-0.001667
2649.000000	-0.001668
2648.000000	-0.001669
2647.000000	-0.001669
2646.000000	-0.001662
2645.000000	-0.001646
2644.000000	-0.001629
2643.000000	-0.001621
2642.000000	-0.001623
2641.000000	-0.001624
2640.000000	-0.001613
2639.000000	-0.001586
2638.000000	-0.001552
2637.000000	-0.001523
2636.000000	-0.001499
2635.000000	-0.001472
2634.000000	-0.001430
2633.000000	-0.001368
2632.000000	-0.001296
2631.000000	-0.001231
2630.000000	-0.001189
2629.000000	-0.001178
2628.000000	-0.001190
2627.000000	-0.001211
2626.000000	-0.001234
2625.000000	-0.001262
2624.000000	-0.001301
2623.000000	-0.001347
2622.000000	-0.001386
2621.000000	-0.001419
2620.000000	-0.001456
2619.000000	-0.001504
2618.000000	-0.001555
2617.000000	-0.001596
2616.000000	-0.001627
2615.000000	-0.001658
2614.000000	-0.001695
2613.000000	-0.001733
2612.000000	-0.001765
2611.000000	-0.001790
2610.000000	-0.001809
2609.000000	-0.001817
2608.000000	-0.001812
2607.000000	-0.001802
2606.000000	-0.001801
2605.000000	-0.001819
2604.000000	-0.001850
2603.000000	-0.001880
2602.000000	-0.001899
2601.000000	-0.001907
2600.000000	-0.001907
2599.000000	-0.001901
2598.000000	-0.001896
2597.000000	-0.001898
2596.000000	-0.001913
2595.000000	-0.001935
2594.000000	-0.001958
2593.000000	-0.001978
2592.000000	-0.001999
2591.000000	-0.002024
2590.000000	-0.002046
2589.000000	-0.002056
2588.000000	-0.002052
2587.000000	-0.002042
2586.000000	-0.002031
2585.000000	-0.002028
2584.000000	-0.002036
2583.000000	-0.002056
2582.000000	-0.002083
2581.000000	-0.002109
2580.000000	-0.002123
2579.000000	-0.002124
2578.000000	-0.002120
2577.000000	-0.002125
2576.000000	-0.002148
2575.000000	-0.002177
2574.000000	-0.002191
2573.000000	-0.002180
2572.000000	-0.002156
2571.000000	-0.002137
2570.000000	-0.002134
2569.000000	-0.002146
2568.000000	-0.002170
2567.000000	-0.002200
2566.000000	-0.002227
2565.000000	-0.002243
2564.000000	-0.002251
2563.000000	-0.002260
2562.000000	-0.002273
2561.000000	-0.002288
2560.000000	-0.002305
2559.000000	-0.002322
2558.000000	-0.002333
2557.000000	-0.002328
2556.000000	-0.002311
2555.000000	-0.002300
2554.000000	-0.002309
2553.000000	-0.002330
2552.000000	-0.002350
2551.000000	-0.002363
2550.000000	-0.002371
2549.000000	-0.002372
2548.000000	-0.002362
2547.000000	-0.002343
2546.000000	-0.002323
2545.000000	-0.002315
2544.000000	-0.002326
2543.000000	-0.002356
2542.000000	-0.002395
2541.000000	-0.002425
2540.000000	-0.002438
2539.000000	-0.002438
2538.000000	-0.002441
2537.000000	-0.002452
2536.000000	-0.002462
2535.000000	-0.002462
2534.000000	-0.002454
2533.000000	-0.002449
2532.000000	-0.002458
2531.000000	-0.002481
2530.000000	-0.002513
2529.000000	-0.002545
2528.000000	-0.002562
2527.000000	-0.002559
2526.000000	-0.002549
2525.000000	-0.002548
2524.000000	-0.002563
2523.000000	-0.002584
2522.000000	-0.002597
2521.000000	-0.002599
2520.000000	-0.002594
2519.000000	-0.002581
2518.000000	-0.002570
2517.000000	-0.002575
2516.000000	-0.002607
2515.000000	-0.002648
2514.000000	-0.002670
2513.000000	-0.002662
2512.000000	-0.002639
2511.000000	-0.002619
2510.000000	-0.002604
2509.000000	-0.002589
2508.000000	-0.002578
2507.000000	-0.002581
2506.000000	-0.002592
2505.000000	-0.002602
2504.000000	-0.002608
2503.000000	-0.002619
2502.000000	-0.002636
2501.000000	-0.002651
2500.000000	-0.002658
2499.000000	-0.002656
2498.000000	-0.002650
2497.000000	-0.002642
2496.000000	-0.002637
2495.000000	-0.002638
2494.000000	-0.002644
2493.000000	-0.002652
2492.000000	-0.002653
2491.000000	-0.002639
2490.000000	-0.002613
2489.000000	-0.002589
2488.000000	-0.002584
2487.000000	-0.002598
2486.000000	-0.002611
2485.000000	-0.002613
2484.000000	-0.002609
2483.000000	-0.002613
2482.000000	-0.002624
2481.000000	-0.002630
2480.000000	-0.002628
2479.000000	-0.002628
2478.000000	-0.002636
2477.000000	-0.002649
2476.000000	-0.002662
2475.000000	-0.002673
2474.000000	-0.002675
2473.000000	-0.002662
2472.000000	-0.002637
2471.000000	-0.002619
2470.000000	-0.002625
2469.000000	-0.002648
2468.000000	-0.002669
2467.000000	-0.002671
2466.000000	-0.002653
2465.000000	-0.002630
2464.000000	-0.002614
2463.000000	-0.002613
2462.000000	-0.002630
2461.000000	-0.002662
2460.000000	-0.002703
2459.000000	-0.002735
2458.000000	-0.002743
2457.000000	-0.002732
2456.000000	-0.002723
2455.000000	-0.002723
2454.000000	-0.002723
2453.000000	-0.002706
2452.000000	-0.002674
2451.000000	-0.002642
2450.000000	-0.002618
2449.000000	-0.002607
2448.000000	-0.002611
2447.000000	-0.002625
2446.000000	-0.002636
2445.000000	-0.002632
2444.000000	-0.002614
2443.000000	-0.002596
2442.000000	-0.002590
2441.000000	-0.002599
2440.000000	-0.002615
2439.000000	-0.002625
2438.000000	-0.002616
2437.000000	-0.002591
2436.000000	-0.002569
2435.000000	-0.002560
2434.000000	-0.002558
2433.000000	-0.002552
2432.000000	-0.002544
2431.000000	-0.002546
2430.000000	-0.002557
2429.000000	-0.002561
2428.000000	-0.002543
2427.000000	-0.002504
2426.000000	-0.002453
2425.000000	-0.002406
2424.000000	-0.002374
2423.000000	-0.002358
2422.000000	-0.002347
2421.000000	-0.002332
2420.000000	-0.002315
2419.000000	-0.002301
2418.000000	-0.002288
2417.000000	-0.002273
2416.000000	-0.002261
2415.000000	-0.002256
2414.000000	-0.002254
2413.000000	-0.002244
2412.000000	-0.002228
2411.000000	-0.002220
2410.000000	-0.002228
2409.000000	-0.002243
2408.000000	-0.002255
2407.000000	-0.002255
2406.000000	-0.002245
2405.000000	-0.002230
2404.000000	-0.002226
2403.000000	-0.002246
2402.000000	-0.002288
2401.000000	-0.002336
2400.000000	-0.002375
2399.000000	-0.002399
2398.000000	-0.002412
2397.000000	-0.002420
2396.000000	-0.002430
2395.000000	-0.002445
2394.000000	-0.002463
2393.000000	-0.002474
2392.000000	-0.002468
2391.000000	-0.002434
2390.000000	-0.002364
2389.000000	-0.002261
2388.000000	-0.002122
2387.000000	-0.001925
2386.000000	-0.001641
2385.000000	-0.001256
2384.000000	-0.000782
2383.000000	-0.000234
2382.000000	0.000381
2381.000000	0.001032
2380.000000	0.001657
2379.000000	0.002194
2378.000000	0.002608
2377.000000	0.002898
2376.000000	0.003068
2375.000000	0.003154
2374.000000	0.003206
2373.000000	0.003258
2372.000000	0.003327
2371.000000	0.003450
2370.000000	0.003663
2369.000000	0.003958
2368.000000	0.004303
2367.000000	0.004682
2366.000000	0.005097
2365.000000	0.005569
2364.000000	0.006073
2363.000000	0.006517
2362.000000	0.006929
2361.000000	0.007337
2360.000000	0.007671
2359.000000	0.007893
2358.000000	0.007970
2357.000000	0.007994
2356.000000	0.008046
2355.000000	0.008148
2354.000000	0.008421
2353.000000	0.009022
2352.000000	0.009962
2351.000000	0.010747
2350.000000	0.010832
2349.000000	0.010252
2348.000000	0.009650
2347.000000	0.010080
2346.000000	0.011987
2345.000000	0.014897
2344.000000	0.017772
2343.000000	0.019781
2342.000000	0.020653
2341.000000	0.020238
2340.000000	0.018767
2339.000000	0.016720
2338.000000	0.014629
2337.000000	0.012817
2336.000000	0.011470
2335.000000	0.010591
2334.000000	0.010124
2333.000000	0.009944
2332.000000	0.010046
2331.000000	0.010233
2330.000000	0.010238
2329.000000	0.009967
2328.000000	0.009450
2327.000000	0.008934
2326.000000	0.008484
2325.000000	0.008210
2324.000000	0.008113
2323.000000	0.008087
2322.000000	0.008041
2321.000000	0.007866
2320.000000	0.007599
2319.000000	0.007193
2318.000000	0.006699
2317.000000	0.006187
2316.000000	0.005816
2315.000000	0.005633
2314.000000	0.005568
2313.000000	0.005502
2312.000000	0.005365
2311.000000	0.005142
2310.000000	0.004830
2309.000000	0.004475
2308.000000	0.004122
2307.000000	0.003801
2306.000000	0.003481
2305.000000	0.003149
2304.000000	0.002837
2303.000000	0.002586
2302.000000	0.002405
2301.000000	0.002269
2300.000000	0.002153
2299.000000	0.002048
2298.000000	0.001943
2297.000000	0.001840
2296.000000	0.001729
2295.000000	0.001610
2294.000000	0.001461
2293.000000	0.001288
2292.000000	0.001096
2291.000000	0.000891
2290.000000	0.000655
2289.000000	0.000390
2288.000000	0.000120
2287.000000	-0.000136
2286.000000	-0.000384
2285.000000	-0.000631
2284.000000	-0.000868
2283.000000	-0.001075
2282.000000	-0.001235
2281.000000	-0.001343
2280.000000	-0.001401
2279.000000	-0.001429
2278.000000	-0.001449
2277.000000	-0.001473
2276.000000	-0.001491
2275.000000	-0.001495
2274.000000	-0.001497
2273.000000	-0.001513
2272.000000	-0.001538
2271.000000	-0.001555
2270.000000	-0.001555
2269.000000	-0.001536
2268.000000	-0.001494
2267.000000	-0.001429
2266.000000	-0.001349
2265.000000	-0.001266
2264.000000	-0.001177
2263.000000	-0.001066
2262.000000	-0.000924
2261.000000	-0.000768
2260.000000	-0.000645
2259.000000	-0.000641
2258.000000	-0.000856
2257.000000	-0.001325
2256.000000	-0.001920
2255.000000	-0.002352
2254.000000	-0.002325
2253.000000	-0.001752
2252.000000	-0.000834
2251.000000	0.000092
2250.000000	0.000762
2249.000000	0.001097
2248.000000	0.001152
2247.000000	0.001021
2246.000000	0.000779
2245.000000	0.000478
2244.000000	0.000147
2243.000000	-0.000199
2242.000000	-0.000551
2241.000000	-0.000885
2240.000000	-0.001180
2239.000000	-0.001434
2238.000000	-0.001663
2237.000000	-0.001873
2236.000000	-0.002053
2235.000000	-0.002197
2234.000000	-0.002312
2233.000000	-0.002412
2232.000000	-0.002502
2231.000000	-0.002577
2230.000000	-0.002630
2229.000000	-0.002657
2228.000000	-0.002666
2227.000000	-0.002669
2226.000000	-0.002674
2225.000000	-0.002687
2224.000000	-0.002711
2223.000000	-0.002752
2222.000000	-0.002806
2221.000000	-0.002856
2220.000000	-0.002889
2219.000000	-0.002908
2218.000000	-0.002925
2217.000000	-0.002944
2216.000000	-0.002958
2215.000000	-0.002966
2214.000000	-0.002972
2213.000000	-0.002979
2212.000000	-0.002982
2211.000000	-0.002986
2210.000000	-0.002990
2209.000000	-0.002987
2208.000000	-0.002961
2207.000000	-0.002917
2206.000000	-0.002873
2205.000000	-0.002842
2204.000000	-0.002816
2203.000000	-0.002790
2202.000000	-0.002776
2201.000000	-0.002790
2200.000000	-0.002830
2199.000000	-0.002879
2198.000000	-0.002930
2197.000000	-0.002983
2196.000000	-0.003035
2195.000000	-0.003074
2194.000000	-0.003097
2193.000000	-0.003109
2192.000000	-0.003122
2191.000000	-0.003139
2190.000000	-0.003153
2189.000000	-0.003152
2188.000000	-0.003135
2187.000000	-0.003116
2186.000000	-0.003115
2185.000000	-0.003134
2184.000000	-0.003159
2183.000000	-0.003178
2182.000000	-0.003188
2181.000000	-0.003195
2180.000000	-0.003207
2179.000000	-0.003226
2178.000000	-0.003250
2177.000000	-0.003270
2176.000000	-0.003276
2175.000000	-0.003267
2174.000000	-0.003251
2173.000000	-0.003238
2172.000000	-0.003232
2171.000000	-0.003229
2170.000000	-0.003225
2169.000000	-0.003223
2168.000000	-0.003227
2167.000000	-0.003245
2166.000000	-0.003268
2165.000000	-0.003280
2164.000000	-0.003272
2163.000000	-0.003255
2162.000000	-0.003247
2161.000000	-0.003247
2160.000000	-0.003243
2159.000000	-0.003229
2158.000000	-0.003217
2157.000000	-0.003213
2156.000000	-0.003215
2155.000000	-0.003216
2154.000000	-0.003222
2153.000000	-0.003233
2152.000000	-0.003243
2151.000000	-0.003242
2150.000000	-0.003236
2149.000000	-0.003235
2148.000000	-0.003237
2147.000000	-0.003233
2146.000000	-0.003216
2145.000000	-0.003196
2144.000000	-0.003184
2143.000000	-0.003182
2142.000000	-0.003183
2141.000000	-0.003178
2140.000000	-0.003169
2139.000000	-0.003163
2138.000000	-0.003164
2137.000000	-0.003165
2136.000000	-0.003159
2135.000000	-0.003152
2134.000000	-0.003149
2133.000000	-0.003151
2132.000000	-0.003150
2131.000000	-0.003147
2130.000000	-0.003147
2129.000000	-0.003153
2128.000000	-0.003161
2127.000000	-0.003174
2126.000000	-0.003192
2125.000000	-0.003211
2124.000000	-0.003220
2123.000000	-0.003216
2122.000000	-0.003207
2121.000000	-0.003205
2120.000000	-0.003209
2119.000000	-0.003210
2118.000000	-0.003204
2117.000000	-0.003195
2116.000000	-0.003190
2115.000000	-0.003191
2114.000000	-0.003196
2113.000000	-0.003199
2112.000000	-0.003197
2111.000000	-0.003192
2110.000000	-0.003191
2109.000000	-0.003193
2108.000000	-0.003195
2107.000000	-0.003195
2106.000000	-0.003193
2105.000000	-0.003192
2104.000000	-0.003192
2103.000000	-0.003192
2102.000000	-0.003196
2101.000000	-0.003202
2100.000000	-0.003204
2099.000000	-0.003203
2098.000000	-0.003199
2097.000000	-0.003188
2096.000000	-0.003167
2095.000000	-0.003140
2094.000000	-0.003123
2093.000000	-0.003124
2092.000000	-0.003133
2091.000000	-0.003138
2090.000000	-0.003142
2089.000000	-0.003153
2088.000000	-0.003174
2087.000000	-0.003194
2086.000000	-0.003200
2085.000000	-0.003186
2084.000000	-0.003159
2083.000000	-0.003132
2082.000000	-0.003113
2081.000000	-0.003104
2080.000000	-0.003100
2079.000000	-0.003097
2078.000000	-0.003089
2077.000000	-0.003070
2076.000000	-0.003040
2075.000000	-0.003009
2074.000000	-0.002989
2073.000000	-0.002981
2072.000000	-0.002977
2071.000000	-0.002971
2070.000000	-0.002962
2069.000000	-0.002955
2068.000000	-0.002945
2067.000000	-0.002931
2066.000000	-0.002918
2065.000000	-0.002912
2064.000000	-0.002916
2063.000000	-0.002923
2062.000000	-0.002925
2061.000000	-0.002921
2060.000000	-0.002916
2059.000000	-0.002919
2058.000000	-0.002930
2057.000000	-0.002947
2056.000000	-0.002966
2055.000000	-0.002984
2054.000000	-0.002995
2053.000000	-0.002992
2052.000000	-0.002976
2051.000000	-0.002959
2050.000000	-0.002950
2049.000000	-0.002949
2048.000000	-0.002951
2047.000000	-0.002957
2046.000000	-0.002967
2045.000000	-0.002975
2044.000000	-0.002975
2043.000000	-0.002971
2042.000000	-0.002974
2041.000000	-0.002986
2040.000000	-0.002995
2039.000000	-0.002991
2038.000000	-0.002982
2037.000000	-0.002980
2036.000000	-0.002989
2035.000000	-0.002995
2034.000000	-0.002990
2033.000000	-0.002975
2032.000000	-0.002969
2031.000000	-0.002984
2030.000000	-0.003013
2029.000000	-0.003033
2028.000000	-0.003029
2027.000000	-0.003012
2026.000000	-0.002999
2025.000000	-0.002997
2024.000000	-0.002995
2023.000000	-0.002995
2022.000000	-0.003006
2021.000000	-0.003033
2020.000000	-0.003058
2019.000000	-0.003062
2018.000000	-0.003050
2017.000000	-0.003035
2016.000000	-0.003027
2015.000000	-0.003017
2014.000000	-0.003002
2013.000000	-0.002989
2012.000000	-0.002984
2011.000000	-0.002986
2010.000000	-0.002987
2009.000000	-0.002978
2008.000000	-0.002956
2007.000000	-0.002928
2006.000000	-0.002907
2005.000000	-0.002903
2004.000000	-0.002917
2003.000000	-0.002937
2002.000000	-0.002955
2001.000000	-0.002961
2000.000000	-0.002952
1999.000000	-0.002937
1998.000000	-0.002926
1997.000000	-0.002924
1996.000000	-0.002923
1995.000000	-0.002915
1994.000000	-0.002902
1993.000000	-0.002897
1992.000000	-0.002903
1991.000000	-0.002910
1990.000000	-0.002903
1989.000000	-0.002884
1988.000000	-0.002871
1987.000000	-0.002876
1986.000000	-0.002893
1985.000000	-0.002907
1984.000000	-0.002909
1983.000000	-0.002904
1982.000000	-0.002902
1981.000000	-0.002905
1980.000000	-0.002914
1979.000000	-0.002924
1978.000000	-0.002931
1977.000000	-0.002934
1976.000000	-0.002935
1975.000000	-0.002938
1974.000000	-0.002943
1973.000000	-0.002947
1972.000000	-0.002952
1971.000000	-0.002963
1970.000000	-0.002977
1969.000000	-0.002984
1968.000000	-0.002974
1967.000000	-0.002951
1966.000000	-0.002926
1965.000000	-0.002907
1964.000000	-0.002899
1963.000000	-0.002905
1962.000000	-0.002921
1961.000000	-0.002939
1960.000000	-0.002955
1959.000000	-0.002966
1958.000000	-0.002968
1957.000000	-0.002961
1956.000000	-0.002955
1955.000000	-0.002960
1954.000000	-0.002973
1953.000000	-0.002989
1952.000000	-0.003007
1951.000000	-0.003023
1950.000000	-0.003026
1949.000000	-0.003003
1948.000000	-0.002960
1947.000000	-0.002924
1946.000000	-0.002911
1945.000000	-0.002917
1944.000000	-0.002928
1943.000000	-0.002941
1942.000000	-0.002959
1941.000000	-0.002974
1940.000000	-0.002983
1939.000000	-0.002992
1938.000000	-0.003009
1937.000000	-0.003027
1936.000000	-0.003031
1935.000000	-0.003016
1934.000000	-0.002995
1933.000000	-0.002986
1932.000000	-0.002995
1931.000000	-0.003016
1930.000000	-0.003034
1929.000000	-0.003038
1928.000000	-0.003027
1927.000000	-0.003014
1926.000000	-0.003012
1925.000000	-0.003019
1924.000000	-0.003025
1923.000000	-0.003030
1922.000000	-0.003040
1921.000000	-0.003051
1920.000000	-0.003050
1919.000000	-0.003032
1918.000000	-0.003008
1917.000000	-0.002992
1916.000000	-0.002988
1915.000000	-0.002997
1914.000000	-0.003017
1913.000000	-0.003040
1912.000000	-0.003050
1911.000000	-0.003049
1910.000000	-0.003051
1909.000000	-0.003055
1908.000000	-0.003049
1907.000000	-0.003032
1906.000000	-0.003026
1905.000000	-0.003045
1904.000000	-0.003075
1903.000000	-0.003090
1902.000000	-0.003086
1901.000000	-0.003075
1900.000000	-0.003074
1899.000000	-0.003086
1898.000000	-0.003100
1897.000000	-0.003098
1896.000000	-0.003071
1895.000000	-0.003035
1894.000000	-0.003017
1893.000000	-0.003024
1892.000000	-0.003041
1891.000000	-0.003053
1890.000000	-0.003060
1889.000000	-0.003069
1888.000000	-0.003075
1887.000000	-0.003075
1886.000000	-0.003074
1885.000000	-0.003077
1884.000000	-0.003084
1883.000000	-0.003091
1882.000000	-0.003102
1881.000000	-0.003112
1880.000000	-0.003117
1879.000000	-0.003117
1878.000000	-0.003116
1877.000000	-0.003112
1876.000000	-0.003108
1875.000000	-0.003109
1874.000000	-0.003122
1873.000000	-0.003142
1872.000000	-0.003156
1871.000000	-0.003165
1870.000000	-0.003176
1869.000000	-0.003191
1868.000000	-0.003200
1867.000000	-0.003197
1866.000000	-0.003191
1865.000000	-0.003191
1864.000000	-0.003193
1863.000000	-0.003194
1862.000000	-0.003197
1861.000000	-0.003200
1860.000000	-0.003195
1859.000000	-0.003185
1858.000000	-0.003181
1857.000000	-0.003184
1856.000000	-0.003182
1855.000000	-0.003172
1854.000000	-0.003167
1853.000000	-0.003170
1852.000000	-0.003173
1851.000000	-0.003179
1850.000000	-0.003195
1849.000000	-0.003224
1848.000000	-0.003249
1847.000000	-0.003257
1846.000000	-0.003245
1845.000000	-0.003210
1844.000000	-0.003166
1843.000000	-0.003141
1842.000000	-0.003144
1841.000000	-0.003164
1840.000000	-0.003181
1839.000000	-0.003187
1838.000000	-0.003187
1837.000000	-0.003184
1836.000000	-0.003175
1835.000000	-0.003161
1834.000000	-0.003156
1833.000000	-0.003171
1832.000000	-0.003204
1831.000000	-0.003239
1830.000000	-0.003260
1829.000000	-0.003264
1828.000000	-0.003261
1827.000000	-0.003260
1826.000000	-0.003261
1825.000000	-0.003261
1824.000000	-0.003260
1823.000000	-0.003268
1822.000000	-0.003296
1821.000000	-0.003337
1820.000000	-0.003373
1819.000000	-0.003391
1818.000000	-0.003399
1817.000000	-0.003409
1816.000000	-0.003415
1815.000000	-0.003407
1814.000000	-0.003394
1813.000000	-0.003395
1812.000000	-0.003415
1811.000000	-0.003434
1810.000000	-0.003437
1809.000000	-0.003429
1808.000000	-0.003414
1807.000000	-0.003400
1806.000000	-0.003409
1805.000000	-0.003448
1804.000000	-0.003492
1803.000000	-0.003511
1802.000000	-0.003499
1801.000000	-0.003480
1800.000000	-0.003471
1799.000000	-0.003465
1798.000000	-0.003463
1797.000000	-0.003475
1796.000000	-0.003503
1795.000000	-0.003544
1794.000000	-0.003586
1793.000000	-0.003606
1792.000000	-0.003594
1791.000000	-0.003562
1790.000000	-0.003535
1789.000000	-0.003518
1788.000000	-0.003507
1787.000000	-0.003504
1786.000000	-0.003528
1785.000000	-0.003578
1784.000000	-0.003623
1783.000000	-0.003639
1782.000000	-0.003631
1781.000000	-0.003612
1780.000000	-0.003595
1779.000000	-0.003585
1778.000000	-0.003589
1777.000000	-0.003605
1776.000000	-0.003622
1775.000000	-0.003634
1774.000000	-0.003635
1773.000000	-0.003621
1772.000000	-0.003602
1771.000000	-0.003587
1770.000000	-0.003571
1769.000000	-0.003557
1768.000000	-0.003552
1767.000000	-0.003549
1766.000000	-0.003538
1765.000000	-0.003519
1764.000000	-0.003502
1763.000000	-0.003485
1762.000000	-0.003458
1761.000000	-0.003421
1760.000000	-0.003377
1759.000000	-0.003331
1758.000000	-0.003290
1757.000000	-0.003256
1756.000000	-0.003232
1755.000000	-0.003204
1754.000000	-0.003161
1753.000000	-0.003106
1752.000000	-0.003059
1751.000000	-0.003033
1750.000000	-0.003021
1749.000000	-0.003012
1748.000000	-0.003012
1747.000000	-0.003022
1746.000000	-0.003017
1745.000000	-0.002990
1744.000000	-0.002967
1743.000000	-0.002965
1742.000000	-0.002967
1741.000000	-0.002955
1740.000000	-0.002943
1739.000000	-0.002955
1738.000000	-0.002975
1737.000000	-0.002981
1736.000000	-0.002986
1735.000000	-0.003005
1734.000000	-0.003044
1733.000000	-0.003071
1732.000000	-0.003055
1731.000000	-0.003024
1730.000000	-0.003022
1729.000000	-0.003047
1728.000000	-0.003074
1727.000000	-0.003082
1726.000000	-0.003056
1725.000000	-0.003000
1724.000000	-0.002947
1723.000000	-0.002931
1722.000000	-0.002951
1721.000000	-0.002976
1720.000000	-0.002976
1719.000000	-0.002944
1718.000000	-0.002903
1717.000000	-0.002878
1716.000000	-0.002852
1715.000000	-0.002812
1714.000000	-0.002789
1713.000000	-0.002778
1712.000000	-0.002747
1711.000000	-0.002692
1710.000000	-0.002650
1709.000000	-0.002631
1708.000000	-0.002616
1707.000000	-0.002582
1706.000000	-0.002526
1705.000000	-0.002458
1704.000000	-0.002363
1703.000000	-0.002255
1702.000000	-0.002161
1701.000000	-0.002093
1700.000000	-0.002035
1699.000000	-0.001934
1698.000000	-0.001789
1697.000000	-0.001637
1696.000000	-0.001481
1695.000000	-0.001321
1694.000000	-0.001162
1693.000000	-0.001007
1692.000000	-0.000861
1691.000000	-0.000718
1690.000000	-0.000573
1689.000000	-0.000419
1688.000000	-0.000269
1687.000000	-0.000143
1686.000000	-0.000039
1685.000000	0.000087
1684.000000	0.000239
1683.000000	0.000363
1682.000000	0.000471
1681.000000	0.000609
1680.000000	0.000773
1679.000000	0.000941
1678.000000	0.001089
1677.000000	0.001212
1676.000000	0.001302
1675.000000	0.001358
1674.000000	0.001413
1673.000000	0.001489
1672.000000	0.001543
1671.000000	0.001532
1670.000000	0.001473
1669.000000	0.001453
1668.000000	0.001517
1667.000000	0.001629
1666.000000	0.001766
1665.000000	0.001948
1664.000000	0.002216
1663.000000	0.002582
1662.000000	0.003007
1661.000000	0.003463
1660.000000	0.003931
1659.000000	0.004391
1658.000000	0.004828
1657.000000	0.005240
1656.000000	0.005631
1655.000000	0.006072
1654.000000	0.006812
1653.000000	0.007873
1652.000000	0.008769
1651.000000	0.009276
1650.000000	0.009567
1649.000000	0.009795
1648.000000	0.010102
1647.000000	0.010490
1646.000000	0.010804
1645.000000	0.010921
1644.000000	0.010879
1643.000000	0.010748
1642.000000	0.010576
1641.000000	0.010393
1640.000000	0.010206
1639.000000	0.009997
1638.000000	0.009749
1637.000000	0.009481
1636.000000	0.009251
1635.000000	0.009075
1634.000000	0.008930
1633.000000	0.008787
1632.000000	0.008621
1631.000000	0.008401
1630.000000	0.008096
1629.000000	0.007706
1628.000000	0.007276
1627.000000	0.006857
1626.000000	0.006463
1625.000000	0.006064
1624.000000	0.005636
1623.000000	0.005194
1622.000000	0.004796
1621.000000	0.004480
1620.000000	0.004218
1619.000000	0.003960
1618.000000	0.003690
1617.000000	0.003440
1616.000000	0.003246
1615.000000	0.003093
1614.000000	0.002945
1613.000000	0.002782
1612.000000	0.002612
1611.000000	0.002444
1610.000000	0.002283
1609.000000	0.002136
1608.000000	0.002003
1607.000000	0.001887
1606.000000	0.001788
1605.000000	0.001700
1604.000000	0.001598
1603.000000	0.001464
1602.000000	0.001311
1601.000000	0.001167
1600.000000	0.001041
1599.000000	0.000922
1598.000000	0.000797
1597.000000	0.000673
1596.000000	0.000556
1595.000000	0.000446
1594.000000	0.000329
1593.000000	0.000200
1592.000000	0.000066
1591.000000	-0.000062
1590.000000	-0.000175
1589.000000	-0.000269
1588.000000	-0.000354
1587.000000	-0.000439
1586.000000	-0.000524
1585.000000	-0.000597
1584.000000	-0.000662
1583.000000	-0.000740
1582.000000	-0.000831
1581.000000	-0.000896
1580.000000	-0.000908
1579.000000	-0.000889
1578.000000	-0.000883
1577.000000	-0.000919
1576.000000	-0.000987
1575.000000	-0.001048
1574.000000	-0.001076
1573.000000	-0.001082
1572.000000	-0.001092
1571.000000	-0.001105
1570.000000	-0.001112
1569.000000	-0.001111
1568.000000	-0.001113
1567.000000	-0.001133
1566.000000	-0.001175
1565.000000	-0.001223
1564.000000	-0.001261
1563.000000	-0.001277
1562.000000	-0.001284
1561.000000	-0.001303
1560.000000	-0.001330
1559.000000	-0.001355
1558.000000	-0.001377
1557.000000	-0.001368
1556.000000	-0.001330
1555.000000	-0.001326
1554.000000	-0.001342
1553.000000	-0.001363
1552.000000	-0.001375
1551.000000	-0.001380
1550.000000	-0.001371
1549.000000	-0.001346
1548.000000	-0.001308
1547.000000	-0.001276
1546.000000	-0.001266
1545.000000	-0.001284
1544.000000	-0.001313
1543.000000	-0.001325
1542.000000	-0.001309
1541.000000	-0.001295
1540.000000	-0.001316
1539.000000	-0.001377
1538.000000	-0.001420
1537.000000	-0.001407
1536.000000	-0.001375
1535.000000	-0.001355
1534.000000	-0.001359
1533.000000	-0.001375
1532.000000	-0.001377
1531.000000	-0.001352
1530.000000	-0.001331
1529.000000	-0.001344
1528.000000	-0.001381
1527.000000	-0.001418
1526.000000	-0.001440
1525.000000	-0.001448
1524.000000	-0.001444
1523.000000	-0.001425
1522.000000	-0.001403
1521.000000	-0.001409
1520.000000	-0.001433
1519.000000	-0.001439
1518.000000	-0.001418
1517.000000	-0.001401
1516.000000	-0.001407
1515.000000	-0.001418
1514.000000	-0.001414
1513.000000	-0.001410
1512.000000	-0.001419
1511.000000	-0.001424
1510.000000	-0.001415
1509.000000	-0.001404
1508.000000	-0.001395
1507.000000	-0.001349
1506.000000	-0.001270
1505.000000	-0.001201
1504.000000	-0.001147
1503.000000	-0.001098
1502.000000	-0.001044
1501.000000	-0.000992
1500.000000	-0.000955
1499.000000	-0.000920
1498.000000	-0.000841
1497.000000	-0.000697
1496.000000	-0.000513
1495.000000	-0.000335
1494.000000	-0.000200
1493.000000	-0.000115
1492.000000	-0.000063
1491.000000	-0.000009
1490.000000	0.000054
1489.000000	0.000094
1488.000000	0.000107
1487.000000	0.000124
1486.000000	0.000137
1485.000000	0.000128
1484.000000	0.000088
1483.000000	0.000024
1482.000000	-0.000045
1481.000000	-0.000102
1480.000000	-0.000132
1479.000000	-0.000138
1478.000000	-0.000130
1477.000000	-0.000113
1476.000000	-0.000070
1475.000000	0.000005
1474.000000	0.000080
1473.000000	0.000098
1472.000000	0.000035
1471.000000	-0.000046
1470.000000	-0.000084
1469.000000	-0.000093
1468.000000	-0.000107
1467.000000	-0.000140
1466.000000	-0.000192
1465.000000	-0.000257
1464.000000	-0.000335
1463.000000	-0.000419
1462.000000	-0.000507
1461.000000	-0.000601
1460.000000	-0.000697
1459.000000	-0.000787
1458.000000	-0.000879
1457.000000	-0.001015
1456.000000	-0.001190
1455.000000	-0.001334
1454.000000	-0.001418
1453.000000	-0.001477
1452.000000	-0.001530
1451.000000	-0.001569
1450.000000	-0.001593
1449.000000	-0.001635
1448.000000	-0.001723
1447.000000	-0.001839
1446.000000	-0.001925
1445.000000	-0.001955
1444.000000	-0.001952
1443.000000	-0.001943
1442.000000	-0.001931
1441.000000	-0.001898
1440.000000	-0.001835
1439.000000	-0.001762
1438.000000	-0.001708
1437.000000	-0.001692
1436.000000	-0.001688
1435.000000	-0.001644
1434.000000	-0.001549
1433.000000	-0.001441
1432.000000	-0.001350
1431.000000	-0.001280
1430.000000	-0.001219
1429.000000	-0.001158
1428.000000	-0.001089
1427.000000	-0.001016
1426.000000	-0.000944
1425.000000	-0.000876
1424.000000	-0.000814
1423.000000	-0.000753
1422.000000	-0.000693
1421.000000	-0.000653
1420.000000	-0.000647
1419.000000	-0.000640
1418.000000	-0.000583
1417.000000	-0.000484
1416.000000	-0.000384
1415.000000	-0.000294
1414.000000	-0.000196
1413.000000	-0.000084
1412.000000	0.000016
1411.000000	0.000085
1410.000000	0.000138
1409.000000	0.000195
1408.000000	0.000262
1407.000000	0.000333
1406.000000	0.000418
1405.000000	0.000541
1404.000000	0.000701
1403.000000	0.000874
1402.000000	0.001034
1401.000000	0.001174
1400.000000	0.001311
1399.000000	0.001468
1398.000000	0.001659
1397.000000	0.001885
1396.000000	0.002141
1395.000000	0.002426
1394.000000	0.002743
1393.000000	0.003086
1392.000000	0.003425
1391.000000	0.003725
1390.000000	0.003973
1389.000000	0.004189
1388.000000	0.004403
1387.000000	0.004606
1386.000000	0.004749
1385.000000	0.004787
1384.000000	0.004706
1383.000000	0.004521
1382.000000	0.004249
1381.000000	0.003886
1380.000000	0.003420
1379.000000	0.002890
1378.000000	0.002402
1377.000000	0.002064
1376.000000	0.001932
1375.000000	0.002023
1374.000000	0.002336
1373.000000	0.002819
1372.000000	0.003378
1371.000000	0.003916
1370.000000	0.004375
1369.000000	0.004733
1368.000000	0.004991
1367.000000	0.005168
1366.000000	0.005274
1365.000000	0.005301
1364.000000	0.005236
1363.000000	0.005091
1362.000000	0.004910
1361.000000	0.004729
1360.000000	0.004537
1359.000000	0.004313
1358.000000	0.004062
1357.000000	0.003810
1356.000000	0.003569
1355.000000	0.003322
1354.000000	0.003059
1353.000000	0.002798
1352.000000	0.002579
1351.000000	0.002429
1350.000000	0.002333
1349.000000	0.002256
1348.000000	0.002174
1347.000000	0.002099
1346.000000	0.002051
1345.000000	0.002021
1344.000000	0.001977
1343.000000	0.001911
1342.000000	0.001854
1341.000000	0.001836
1340.000000	0.001846
1339.000000	0.001847
1338.000000	0.001824
1337.000000	0.001798
1336.000000	0.001787
1335.000000	0.001786
1334.000000	0.001772
1333.000000	0.001725
1332.000000	0.001646
1331.000000	0.001557
1330.000000	0.001471
1329.000000	0.001372
1328.000000	0.001229
1327.000000	0.001043
1326.000000	0.000852
1325.000000	0.000692
1324.000000	0.000557
1323.000000	0.000417
1322.000000	0.000264
1321.000000	0.000113
1320.000000	-0.000020
1319.000000	-0.000136
1318.000000	-0.000248
1317.000000	-0.000364
1316.000000	-0.000479
1315.000000	-0.000572
1314.000000	-0.000631
1313.000000	-0.000670
1312.000000	-0.000720
1311.000000	-0.000791
1310.000000	-0.000861
1309.000000	-0.000911
1308.000000	-0.000960
1307.000000	-0.001036
1306.000000	-0.001134
1305.000000	-0.001222
1304.000000	-0.001284
1303.000000	-0.001343
1302.000000	-0.001434
1301.000000	-0.001561
1300.000000	-0.001694
1299.000000	-0.001807
1298.000000	-0.001904
1297.000000	-0.002016
1296.000000	-0.002153
1295.000000	-0.002285
1294.000000	-0.002372
1293.000000	-0.002416
1292.000000	-0.002462
1291.000000	-0.002540
1290.000000	-0.002636
1289.000000	-0.002719
1288.000000	-0.002780
1287.000000	-0.002846
1286.000000	-0.002934
1285.000000	-0.003031
1284.000000	-0.003109
1283.000000	-0.003160
1282.000000	-0.003213
1281.000000	-0.003305
1280.000000	-0.003437
1279.000000	-0.003564
1278.000000	-0.003646
1277.000000	-0.003693
1276.000000	-0.003749
1275.000000	-0.003840
1274.000000	-0.003950
1273.000000	-0.004049
1272.000000	-0.004135
1271.000000	-0.004236
1270.000000	-0.004368
1269.000000	-0.004520
1268.000000	-0.004663
1267.000000	-0.004788
1266.000000	-0.004911
1265.000000	-0.005052
1264.000000	-0.005200
1263.000000	-0.005331
1262.000000	-0.005448
1261.000000	-0.005587
1260.000000	-0.005776
1259.000000	-0.005990
1258.000000	-0.006184
1257.000000	-0.006357
1256.000000	-0.006562
1255.000000	-0.006839
1254.000000	-0.007163
1253.000000	-0.007477
1252.000000	-0.007758
1251.000000	-0.008044
1250.000000	-0.008383
1249.000000	-0.008774
1248.000000	-0.009172
1247.000000	-0.009548
1246.000000	-0.009928
1245.000000	-0.010354
1244.000000	-0.010817
1243.000000	-0.011253
1242.000000	-0.011615
1241.000000	-0.011918
1240.000000	-0.012201
1239.000000	-0.012477
1238.000000	-0.012722
1237.000000	-0.012918
1236.000000	-0.013071
1235.000000	-0.013199
1234.000000	-0.013310
1233.000000	-0.013388
1232.000000	-0.013399
1231.000000	-0.013336
1230.000000	-0.013241
1229.000000	-0.013170
1228.000000	-0.013137
1227.000000	-0.013108
1226.000000	-0.013054
1225.000000	-0.012992
1224.000000	-0.012955
1223.000000	-0.012948
1222.000000	-0.012949
1221.000000	-0.012943
1220.000000	-0.012936
1219.000000	-0.012938
1218.000000	-0.012950
1217.000000	-0.012963
1216.000000	-0.012964
1215.000000	-0.012949
1214.000000	-0.012935
1213.000000	-0.012939
1212.000000	-0.012957
1211.000000	-0.012969
1210.000000	-0.012970
1209.000000	-0.012984
1208.000000	-0.013022
1207.000000	-0.013054
1206.000000	-0.013040
1205.000000	-0.012984
1204.000000	-0.012932
1203.000000	-0.012918
1202.000000	-0.012929
1201.000000	-0.012927
1200.000000	-0.012894
1199.000000	-0.012854
1198.000000	-0.012847
1197.000000	-0.012875
1196.000000	-0.012886
1195.000000	-0.012824
1194.000000	-0.012684
1193.000000	-0.012511
1192.000000	-0.012332
1191.000000	-0.012140
1190.000000	-0.011933
1189.000000	-0.011746
1188.000000	-0.011623
1187.000000	-0.011566
1186.000000	-0.011537
1185.000000	-0.011501
1184.000000	-0.011458
1183.000000	-0.011428
1182.000000	-0.011426
1181.000000	-0.011440
1180.000000	-0.011441
1179.000000	-0.011418
1178.000000	-0.011395
1177.000000	-0.011403
1176.000000	-0.011431
1175.000000	-0.011438
1174.000000	-0.011398
1173.000000	-0.011331
1172.000000	-0.011277
1171.000000	-0.011254
1170.000000	-0.011256
1169.000000	-0.011270
1168.000000	-0.011282
1167.000000	-0.011273
1166.000000	-0.011220
1165.000000	-0.011101
1164.000000	-0.010911
1163.000000	-0.010672
1162.000000	-0.010441
1161.000000	-0.010260
1160.000000	-0.010122
1159.000000	-0.009993
1158.000000	-0.009865
1157.000000	-0.009773
1156.000000	-0.009742
1155.000000	-0.009743
1154.000000	-0.009723
1153.000000	-0.009664
1152.000000	-0.009600
1151.000000	-0.009570
1150.000000	-0.009577
1149.000000	-0.009594
1148.000000	-0.009593
1147.000000	-0.009574
1146.000000	-0.009557
1145.000000	-0.009551
1144.000000	-0.009532
1143.000000	-0.009474
1142.000000	-0.009393
1141.000000	-0.009343
1140.000000	-0.009345
1139.000000	-0.009355
1138.000000	-0.009313
1137.000000	-0.009216
1136.000000	-0.009115
1135.000000	-0.009048
1134.000000	-0.009002
1133.000000	-0.008940
1132.000000	-0.008851
1131.000000	-0.008759
1130.000000	-0.008696
1129.000000	-0.008660
1128.000000	-0.008618
1127.000000	-0.008542
1126.000000	-0.008444
1125.000000	-0.008358
1124.000000	-0.008299
1123.000000	-0.008243
1122.000000	-0.008170
1121.000000	-0.008091
1120.000000	-0.008027
1119.000000	-0.007978
1118.000000	-0.007914
1117.000000	-0.007825
1116.000000	-0.007732
1115.000000	-0.007661
1114.000000	-0.007607
1113.000000	-0.007539
1112.000000	-0.007435
1111.000000	-0.007312
1110.000000	-0.007204
1109.000000	-0.007130
1108.000000	-0.007071
1107.000000	-0.006997
1106.000000	-0.006910
1105.000000	-0.006845
1104.000000	-0.006830
1103.000000	-0.006844
1102.000000	-0.006835
1101.000000	-0.006771
1100.000000	-0.006666
1099.000000	-0.006558
1098.000000	-0.006475
1097.000000	-0.006421
1096.000000	-0.006384
1095.000000	-0.006356
1094.000000	-0.006325
1093.000000	-0.006281
1092.000000	-0.006205
1091.000000	-0.006091
1090.000000	-0.005958
1089.000000	-0.005845
1088.000000	-0.005787
1087.000000	-0.005774
1086.000000	-0.005761
1085.000000	-0.005719
1084.000000	-0.005660
1083.000000	-0.005613
1082.000000	-0.005579
1081.000000	-0.005525
1080.000000	-0.005434
1079.000000	-0.005336
1078.000000	-0.005277
1077.000000	-0.005247
1076.000000	-0.005188
1075.000000	-0.005067
1074.000000	-0.004925
1073.000000	-0.004827
1072.000000	-0.004785
1071.000000	-0.004754
1070.000000	-0.004702
1069.000000	-0.004639
1068.000000	-0.004584
1067.000000	-0.004525
1066.000000	-0.004443
1065.000000	-0.004349
1064.000000	-0.004281
1063.000000	-0.004253
1062.000000	-0.004232
1061.000000	-0.004173
1060.000000	-0.004070
1059.000000	-0.003969
1058.000000	-0.003917
1057.000000	-0.003917
1056.000000	-0.003927
1055.000000	-0.003916
1054.000000	-0.003895
1053.000000	-0.003900
1052.000000	-0.003940
1051.000000	-0.003980
1050.000000	-0.003986
1049.000000	-0.003970
1048.000000	-0.003982
1047.000000	-0.004049
1046.000000	-0.004144
1045.000000	-0.004216
1044.000000	-0.004245
1043.000000	-0.004258
1042.000000	-0.004285
1041.000000	-0.004307
1040.000000	-0.004268
1039.000000	-0.004139
1038.000000	-0.003963
1037.000000	-0.003809
1036.000000	-0.003695
1035.000000	-0.003580
1034.000000	-0.003428
1033.000000	-0.003256
1032.000000	-0.003108
1031.000000	-0.002997
1030.000000	-0.002891
1029.000000	-0.002757
1028.000000	-0.002611
1027.000000	-0.002515
1026.000000	-0.002515
1025.000000	-0.002591
1024.000000	-0.002669
1023.000000	-0.002685
1022.000000	-0.002647
1021.000000	-0.002608
1020.000000	-0.002593
1019.000000	-0.002575
1018.000000	-0.002523
1017.000000	-0.002459
1016.000000	-0.002429
1015.000000	-0.002442
1014.000000	-0.002450
1013.000000	-0.002408
1012.000000	-0.002327
1011.000000	-0.002260
1010.000000	-0.002232
1009.000000	-0.002208
1008.000000	-0.002140
1007.000000	-0.002032
1006.000000	-0.001944
1005.000000	-0.001926
1004.000000	-0.001952
1003.000000	-0.001947
1002.000000	-0.001875
1001.000000	-0.001779
1000.000000	-0.001727
999.000000	-0.001729
998.000000	-0.001724
997.000000	-0.001658
996.000000	-0.001543
995.000000	-0.001437
994.000000	-0.001368
993.000000	-0.001303
992.000000	-0.001202
991.000000	-0.001074
990.000000	-0.000967
989.000000	-0.000900
988.000000	-0.000824
987.000000	-0.000692
986.000000	-0.000519
985.000000	-0.000370
984.000000	-0.000281
983.000000	-0.000221
982.000000	-0.000145
981.000000	-0.000053
980.000000	0.000004
979.000000	-0.000013
978.000000	-0.000091
977.000000	-0.000185
976.000000	-0.000280
975.000000	-0.000405
974.000000	-0.000587
973.000000	-0.000800
972.000000	-0.000979
971.000000	-0.001089
970.000000	-0.001163
969.000000	-0.001251
968.000000	-0.001345
967.000000	-0.001396
966.000000	-0.001394
965.000000	-0.001394
964.000000	-0.001453
963.000000	-0.001559
962.000000	-0.001656
961.000000	-0.001713
960.000000	-0.001742
959.000000	-0.001775
958.000000	-0.001826
957.000000	-0.001887
956.000000	-0.001936
955.000000	-0.001956
954.000000	-0.001957
953.000000	-0.001961
952.000000	-0.001973
951.000000	-0.001969
950.000000	-0.001939
949.000000	-0.001911
948.000000	-0.001918
947.000000	-0.001958
946.000000	-0.001997
945.000000	-0.002016
944.000000	-0.002027
943.000000	-0.002043
942.000000	-0.002056
941.000000	-0.002061
940.000000	-0.002064
939.000000	-0.002085
938.000000	-0.002129
937.000000	-0.002175
936.000000	-0.002183
935.000000	-0.002128
934.000000	-0.002043
933.000000	-0.001991
932.000000	-0.001996
931.000000	-0.002006
930.000000	-0.001956
929.000000	-0.001862
928.000000	-0.001813
927.000000	-0.001868
926.000000	-0.002004
925.000000	-0.002162
924.000000	-0.002332
923.000000	-0.002551
922.000000	-0.002838
921.000000	-0.003152
920.000000	-0.003414
919.000000	-0.003553
918.000000	-0.003534
917.000000	-0.003351
916.000000	-0.003033
915.000000	-0.002644
914.000000	-0.002279
913.000000	-0.002030
912.000000	-0.001942
911.000000	-0.001983
910.000000	-0.002057
909.000000	-0.002068
908.000000	-0.001988
907.000000	-0.001863
906.000000	-0.001754
905.000000	-0.001671
904.000000	-0.001590
903.000000	-0.001509
902.000000	-0.001462
901.000000	-0.001476
900.000000	-0.001519
899.000000	-0.001535
898.000000	-0.001510
897.000000	-0.001478
896.000000	-0.001468
895.000000	-0.001456
894.000000	-0.001404
893.000000	-0.001317
892.000000	-0.001248
891.000000	-0.001240
890.000000	-0.001284
889.000000	-0.001334
888.000000	-0.001361
887.000000	-0.001395
886.000000	-0.001495
885.000000	-0.001678
884.000000	-0.001896
883.000000	-0.002099
882.000000	-0.002304
881.000000	-0.002557
880.000000	-0.002844
879.000000	-0.003064
878.000000	-0.003132
877.000000	-0.003069
876.000000	-0.002971
875.000000	-0.002899
874.000000	-0.002837
873.000000	-0.002757
872.000000	-0.002681
871.000000	-0.002663
870.000000	-0.002725
869.000000	-0.002823
868.000000	-0.002889
867.000000	-0.002911
866.000000	-0.002947
865.000000	-0.003072
864.000000	-0.003299
863.000000	-0.003585
862.000000	-0.003895
861.000000	-0.004251
860.000000	-0.004703
859.000000	-0.005302
858.000000	-0.006106
857.000000	-0.007215
856.000000	-0.008754
855.000000	-0.010841
854.000000	-0.013540
853.000000	-0.016818
852.000000	-0.020470
851.000000	-0.024077
850.000000	-0.027095
849.000000	-0.029034
848.000000	-0.029587
847.000000	-0.028706
846.000000	-0.026625
845.000000	-0.023757
844.000000	-0.020528
843.000000	-0.017255
842.000000	-0.014137
841.000000	-0.011293
840.000000	-0.008820
839.000000	-0.006817
838.000000	-0.005344
837.000000	-0.004356
836.000000	-0.003723
835.000000	-0.003313
834.000000	-0.003046
833.000000	-0.002868
832.000000	-0.002711
831.000000	-0.002528
830.000000	-0.002333
829.000000	-0.002169
828.000000	-0.002039
827.000000	-0.001904
826.000000	-0.001747
825.000000	-0.001611
824.000000	-0.001550
823.000000	-0.001564
822.000000	-0.001594
821.000000	-0.001577
820.000000	-0.001497
819.000000	-0.001401
818.000000	-0.001356
817.000000	-0.001369
816.000000	-0.001384
815.000000	-0.001358
814.000000	-0.001325
813.000000	-0.001342
812.000000	-0.001393
811.000000	-0.001409
810.000000	-0.001366
809.000000	-0.001320
808.000000	-0.001313
807.000000	-0.001319
806.000000	-0.001282
805.000000	-0.001202
804.000000	-0.001131
803.000000	-0.001125
802.000000	-0.001198
801.000000	-0.001305
800.000000	-0.001354
799.000000	-0.001284
798.000000	-0.001130
797.000000	-0.000999
796.000000	-0.000947
795.000000	-0.000937
794.000000	-0.000916
793.000000	-0.000895
792.000000	-0.000920
791.000000	-0.000992
790.000000	-0.001066
789.000000	-0.001101
788.000000	-0.001078
787.000000	-0.001003
786.000000	-0.000906
785.000000	-0.000831
784.000000	-0.000791
783.000000	-0.000744
782.000000	-0.000653
781.000000	-0.000535
780.000000	-0.000450
779.000000	-0.000452
778.000000	-0.000550
777.000000	-0.000701
776.000000	-0.000822
775.000000	-0.000836
774.000000	-0.000741
773.000000	-0.000611
772.000000	-0.000528
771.000000	-0.000518
770.000000	-0.000558
769.000000	-0.000605
768.000000	-0.000620
767.000000	-0.000580
766.000000	-0.000499
765.000000	-0.000410
764.000000	-0.000335
763.000000	-0.000283
762.000000	-0.000284
761.000000	-0.000373
760.000000	-0.000526
759.000000	-0.000659
758.000000	-0.000721
757.000000	-0.000747
756.000000	-0.000793
755.000000	-0.000863
754.000000	-0.000911
753.000000	-0.000913
752.000000	-0.000886
751.000000	-0.000866
750.000000	-0.000867
749.000000	-0.000849
748.000000	-0.000743
747.000000	-0.000520
746.000000	-0.000259
745.000000	-0.000072
744.000000	0.000030
743.000000	0.000134
742.000000	0.000292
741.000000	0.000443
740.000000	0.000512
739.000000	0.000510
738.000000	0.000498
737.000000	0.000509
736.000000	0.000539
735.000000	0.000588
734.000000	0.000657
733.000000	0.000744
732.000000	0.000860
731.000000	0.000988
730.000000	0.001049
729.000000	0.000987
728.000000	0.000872
727.000000	0.000831
726.000000	0.000897
725.000000	0.000978
724.000000	0.001014
723.000000	0.001077
722.000000	0.001251
721.000000	0.001483
720.000000	0.001615
719.000000	0.001555
718.000000	0.001362
717.000000	0.001177
716.000000	0.001115
715.000000	0.001202
714.000000	0.001364
713.000000	0.001508
712.000000	0.001611
711.000000	0.001710
710.000000	0.001800
709.000000	0.001842
708.000000	0.001857
707.000000	0.001919
706.000000	0.002063
705.000000	0.002217
704.000000	0.002277
703.000000	0.002241
702.000000	0.002198
701.000000	0.002216
700.000000	0.002317
699.000000	0.002456
698.000000	0.002554
697.000000	0.002577
696.000000	0.002581
695.000000	0.002671
694.000000	0.002827
693.000000	0.002924
692.000000	0.002956
691.000000	0.003068
690.000000	0.003355
689.000000	0.003712
688.000000	0.003980
687.000000	0.004165
686.000000	0.004344
685.000000	0.004514
684.000000	0.004646
683.000000	0.004728
682.000000	0.004699
681.000000	0.004477
680.000000	0.004149
679.000000	0.003920
678.000000	0.003793
677.000000	0.003607
676.000000	0.003388
675.000000	0.003244
674.000000	0.003209
673.000000	0.003299
672.000000	0.003599
671.000000	0.004128
670.000000	0.004479
669.000000	0.004202
668.000000	0.004089
667.000000	0.004372
666.000000	0.004022
665.000000	0.003736
664.000000	0.004146
663.000000	0.004995
662.000000	0.005779
661.000000	0.006294
660.000000	0.006605
659.000000	0.006759
658.000000	0.006729
657.000000	0.006552
656.000000	0.006287
655.000000	0.005839
654.000000	0.005281
653.000000	0.004921
652.000000	0.004849
651.000000	0.004811
650.000000	0.004640
649.000000	0.004475
648.000000	0.004407
647.000000	0.004302
646.000000	0.004124
645.000000	0.004031
644.000000	0.004080
643.000000	0.004133
642.000000	0.004100
641.000000	0.004069
640.000000	0.004099
639.000000	0.004103
638.000000	0.004055
637.000000	0.004047
636.000000	0.004080
635.000000	0.004056
634.000000	0.003999
633.000000	0.004019
632.000000	0.004056
631.000000	0.003888
630.000000	0.003466
629.000000	0.003001
628.000000	0.002664
627.000000	0.002410
626.000000	0.002162
625.000000	0.001899
624.000000	0.001601
623.000000	0.001271
622.000000	0.001008
621.000000	0.000871
620.000000	0.000761
619.000000	0.000607
618.000000	0.000544
617.000000	0.000721
616.000000	0.001015
615.000000	0.001182
614.000000	0.001199
613.000000	0.001237
612.000000	0.001332
611.000000	0.001344
610.000000	0.001210
609.000000	0.001024
608.000000	0.000878
607.000000	0.000757
606.000000	0.000635
605.000000	0.000516
604.000000	0.000379
603.000000	0.000262
602.000000	0.000297
601.000000	0.000507
600.000000	0.000726
