# Supplementary material for: Real-time monitoring of the reversible capture and release of CO2 on anthraquinone and riboflavin-modified graphitic electrodes using ATR-SEIRAS
Source: Chem Sci. 2025 Nov 4;16(48):23189–202. doi: 10.1039/d5sc05427c (PMC12584010; doi:10.1039/d5sc05427c)
Supplement: SC-016-D5SC05427C-s001 [file SC-016-D5SC05427C-s001.zip › Data Folders/Main Figures/Figure3/3a/015.ASC]

PE IR       SUBTECH     SPECTRUM    ASCII       PEDS        4.00        
   -1
015.ASC
24/06/26
16:04:40.00
24/06/26
16:04:40.00
Administrator

600.000000
#HDR
-1
-1
#GR
Wavenumber
A
1.0
0.0
4000.000000
-1.000000
3401
8
0.021901
-0.029884
#DATA
4000.000000	-0.003335
3999.000000	-0.003359
3998.000000	-0.003375
3997.000000	-0.003379
3996.000000	-0.003375
3995.000000	-0.003365
3994.000000	-0.003354
3993.000000	-0.003343
3992.000000	-0.003330
3991.000000	-0.003313
3990.000000	-0.003299
3989.000000	-0.003294
3988.000000	-0.003296
3987.000000	-0.003294
3986.000000	-0.003274
3985.000000	-0.003240
3984.000000	-0.003209
3983.000000	-0.003196
3982.000000	-0.003202
3981.000000	-0.003215
3980.000000	-0.003225
3979.000000	-0.003230
3978.000000	-0.003235
3977.000000	-0.003244
3976.000000	-0.003252
3975.000000	-0.003253
3974.000000	-0.003243
3973.000000	-0.003222
3972.000000	-0.003204
3971.000000	-0.003196
3970.000000	-0.003202
3969.000000	-0.003216
3968.000000	-0.003237
3967.000000	-0.003266
3966.000000	-0.003302
3965.000000	-0.003339
3964.000000	-0.003362
3963.000000	-0.003361
3962.000000	-0.003341
3961.000000	-0.003320
3960.000000	-0.003309
3959.000000	-0.003315
3958.000000	-0.003333
3957.000000	-0.003360
3956.000000	-0.003389
3955.000000	-0.003415
3954.000000	-0.003434
3953.000000	-0.003445
3952.000000	-0.003449
3951.000000	-0.003446
3950.000000	-0.003434
3949.000000	-0.003420
3948.000000	-0.003418
3947.000000	-0.003439
3946.000000	-0.003482
3945.000000	-0.003526
3944.000000	-0.003553
3943.000000	-0.003554
3942.000000	-0.003537
3941.000000	-0.003512
3940.000000	-0.003488
3939.000000	-0.003464
3938.000000	-0.003444
3937.000000	-0.003431
3936.000000	-0.003433
3935.000000	-0.003452
3934.000000	-0.003480
3933.000000	-0.003502
3932.000000	-0.003504
3931.000000	-0.003489
3930.000000	-0.003474
3929.000000	-0.003476
3928.000000	-0.003500
3927.000000	-0.003535
3926.000000	-0.003554
3925.000000	-0.003539
3924.000000	-0.003497
3923.000000	-0.003454
3922.000000	-0.003432
3921.000000	-0.003436
3920.000000	-0.003456
3919.000000	-0.003471
3918.000000	-0.003463
3917.000000	-0.003431
3916.000000	-0.003396
3915.000000	-0.003377
3914.000000	-0.003380
3913.000000	-0.003396
3912.000000	-0.003413
3911.000000	-0.003430
3910.000000	-0.003448
3909.000000	-0.003467
3908.000000	-0.003486
3907.000000	-0.003497
3906.000000	-0.003483
3905.000000	-0.003433
3904.000000	-0.003360
3903.000000	-0.003304
3902.000000	-0.003294
3901.000000	-0.003325
3900.000000	-0.003372
3899.000000	-0.003420
3898.000000	-0.003464
3897.000000	-0.003504
3896.000000	-0.003528
3895.000000	-0.003529
3894.000000	-0.003510
3893.000000	-0.003480
3892.000000	-0.003447
3891.000000	-0.003417
3890.000000	-0.003398
3889.000000	-0.003399
3888.000000	-0.003417
3887.000000	-0.003433
3886.000000	-0.003432
3885.000000	-0.003430
3884.000000	-0.003447
3883.000000	-0.003484
3882.000000	-0.003515
3881.000000	-0.003512
3880.000000	-0.003477
3879.000000	-0.003440
3878.000000	-0.003427
3877.000000	-0.003446
3876.000000	-0.003481
3875.000000	-0.003503
3874.000000	-0.003501
3873.000000	-0.003487
3872.000000	-0.003475
3871.000000	-0.003452
3870.000000	-0.003409
3869.000000	-0.003372
3868.000000	-0.003368
3867.000000	-0.003386
3866.000000	-0.003391
3865.000000	-0.003374
3864.000000	-0.003362
3863.000000	-0.003373
3862.000000	-0.003394
3861.000000	-0.003407
3860.000000	-0.003406
3859.000000	-0.003393
3858.000000	-0.003369
3857.000000	-0.003346
3856.000000	-0.003333
3855.000000	-0.003315
3854.000000	-0.003259
3853.000000	-0.003180
3852.000000	-0.003146
3851.000000	-0.003180
3850.000000	-0.003254
3849.000000	-0.003340
3848.000000	-0.003423
3847.000000	-0.003496
3846.000000	-0.003554
3845.000000	-0.003591
3844.000000	-0.003601
3843.000000	-0.003577
3842.000000	-0.003529
3841.000000	-0.003482
3840.000000	-0.003455
3839.000000	-0.003450
3838.000000	-0.003448
3837.000000	-0.003432
3836.000000	-0.003404
3835.000000	-0.003382
3834.000000	-0.003380
3833.000000	-0.003390
3832.000000	-0.003400
3831.000000	-0.003413
3830.000000	-0.003435
3829.000000	-0.003467
3828.000000	-0.003488
3827.000000	-0.003476
3826.000000	-0.003427
3825.000000	-0.003367
3824.000000	-0.003328
3823.000000	-0.003316
3822.000000	-0.003305
3821.000000	-0.003275
3820.000000	-0.003246
3819.000000	-0.003246
3818.000000	-0.003273
3817.000000	-0.003301
3816.000000	-0.003321
3815.000000	-0.003350
3814.000000	-0.003396
3813.000000	-0.003440
3812.000000	-0.003456
3811.000000	-0.003444
3810.000000	-0.003430
3809.000000	-0.003434
3808.000000	-0.003443
3807.000000	-0.003431
3806.000000	-0.003393
3805.000000	-0.003352
3804.000000	-0.003326
3803.000000	-0.003312
3802.000000	-0.003304
3801.000000	-0.003313
3800.000000	-0.003346
3799.000000	-0.003388
3798.000000	-0.003417
3797.000000	-0.003427
3796.000000	-0.003434
3795.000000	-0.003458
3794.000000	-0.003494
3793.000000	-0.003521
3792.000000	-0.003528
3791.000000	-0.003521
3790.000000	-0.003514
3789.000000	-0.003516
3788.000000	-0.003527
3787.000000	-0.003545
3786.000000	-0.003560
3785.000000	-0.003559
3784.000000	-0.003533
3783.000000	-0.003489
3782.000000	-0.003443
3781.000000	-0.003407
3780.000000	-0.003389
3779.000000	-0.003391
3778.000000	-0.003407
3777.000000	-0.003426
3776.000000	-0.003439
3775.000000	-0.003444
3774.000000	-0.003450
3773.000000	-0.003468
3772.000000	-0.003488
3771.000000	-0.003492
3770.000000	-0.003473
3769.000000	-0.003449
3768.000000	-0.003440
3767.000000	-0.003441
3766.000000	-0.003435
3765.000000	-0.003423
3764.000000	-0.003422
3763.000000	-0.003441
3762.000000	-0.003471
3761.000000	-0.003492
3760.000000	-0.003499
3759.000000	-0.003503
3758.000000	-0.003501
3757.000000	-0.003484
3756.000000	-0.003452
3755.000000	-0.003414
3754.000000	-0.003373
3753.000000	-0.003323
3752.000000	-0.003263
3751.000000	-0.003200
3750.000000	-0.003136
3749.000000	-0.003075
3748.000000	-0.003037
3747.000000	-0.003039
3746.000000	-0.003058
3745.000000	-0.003059
3744.000000	-0.003056
3743.000000	-0.003082
3742.000000	-0.003123
3741.000000	-0.003135
3740.000000	-0.003104
3739.000000	-0.003054
3738.000000	-0.003013
3737.000000	-0.002978
3736.000000	-0.002950
3735.000000	-0.002957
3734.000000	-0.003005
3733.000000	-0.003042
3732.000000	-0.003016
3731.000000	-0.002929
3730.000000	-0.002826
3729.000000	-0.002743
3728.000000	-0.002697
3727.000000	-0.002688
3726.000000	-0.002708
3725.000000	-0.002741
3724.000000	-0.002772
3723.000000	-0.002800
3722.000000	-0.002836
3721.000000	-0.002891
3720.000000	-0.002964
3719.000000	-0.003036
3718.000000	-0.003083
3717.000000	-0.003096
3716.000000	-0.003101
3715.000000	-0.003112
3714.000000	-0.003100
3713.000000	-0.003021
3712.000000	-0.002881
3711.000000	-0.002754
3710.000000	-0.002689
3709.000000	-0.002680
3708.000000	-0.002691
3707.000000	-0.002693
3706.000000	-0.002676
3705.000000	-0.002645
3704.000000	-0.002613
3703.000000	-0.002590
3702.000000	-0.002579
3701.000000	-0.002581
3700.000000	-0.002593
3699.000000	-0.002619
3698.000000	-0.002661
3697.000000	-0.002716
3696.000000	-0.002769
3695.000000	-0.002797
3694.000000	-0.002788
3693.000000	-0.002765
3692.000000	-0.002783
3691.000000	-0.002875
3690.000000	-0.002999
3689.000000	-0.003077
3688.000000	-0.003075
3687.000000	-0.003035
3686.000000	-0.003008
3685.000000	-0.003008
3684.000000	-0.003014
3683.000000	-0.003011
3682.000000	-0.003003
3681.000000	-0.002993
3680.000000	-0.002972
3679.000000	-0.002928
3678.000000	-0.002870
3677.000000	-0.002810
3676.000000	-0.002762
3675.000000	-0.002752
3674.000000	-0.002780
3673.000000	-0.002826
3672.000000	-0.002866
3671.000000	-0.002880
3670.000000	-0.002882
3669.000000	-0.002902
3668.000000	-0.002946
3667.000000	-0.002996
3666.000000	-0.003030
3665.000000	-0.003037
3664.000000	-0.003019
3663.000000	-0.002994
3662.000000	-0.002974
3661.000000	-0.002957
3660.000000	-0.002934
3659.000000	-0.002903
3658.000000	-0.002867
3657.000000	-0.002833
3656.000000	-0.002809
3655.000000	-0.002796
3654.000000	-0.002789
3653.000000	-0.002785
3652.000000	-0.002786
3651.000000	-0.002786
3650.000000	-0.002770
3649.000000	-0.002729
3648.000000	-0.002690
3647.000000	-0.002689
3646.000000	-0.002726
3645.000000	-0.002772
3644.000000	-0.002800
3643.000000	-0.002800
3642.000000	-0.002783
3641.000000	-0.002761
3640.000000	-0.002738
3639.000000	-0.002709
3638.000000	-0.002677
3637.000000	-0.002650
3636.000000	-0.002628
3635.000000	-0.002597
3634.000000	-0.002547
3633.000000	-0.002489
3632.000000	-0.002443
3631.000000	-0.002411
3630.000000	-0.002364
3629.000000	-0.002296
3628.000000	-0.002249
3627.000000	-0.002254
3626.000000	-0.002293
3625.000000	-0.002340
3624.000000	-0.002390
3623.000000	-0.002462
3622.000000	-0.002568
3621.000000	-0.002686
3620.000000	-0.002762
3619.000000	-0.002754
3618.000000	-0.002679
3617.000000	-0.002589
3616.000000	-0.002532
3615.000000	-0.002530
3614.000000	-0.002575
3613.000000	-0.002630
3612.000000	-0.002659
3611.000000	-0.002645
3610.000000	-0.002589
3609.000000	-0.002522
3608.000000	-0.002490
3607.000000	-0.002524
3606.000000	-0.002605
3605.000000	-0.002687
3604.000000	-0.002730
3603.000000	-0.002717
3602.000000	-0.002666
3601.000000	-0.002619
3600.000000	-0.002611
3599.000000	-0.002637
3598.000000	-0.002664
3597.000000	-0.002664
3596.000000	-0.002642
3595.000000	-0.002612
3594.000000	-0.002590
3593.000000	-0.002582
3592.000000	-0.002594
3591.000000	-0.002639
3590.000000	-0.002724
3589.000000	-0.002828
3588.000000	-0.002909
3587.000000	-0.002941
3586.000000	-0.002940
3585.000000	-0.002936
3584.000000	-0.002943
3583.000000	-0.002962
3582.000000	-0.002993
3581.000000	-0.003033
3580.000000	-0.003076
3579.000000	-0.003107
3578.000000	-0.003121
3577.000000	-0.003123
3576.000000	-0.003120
3575.000000	-0.003119
3574.000000	-0.003132
3573.000000	-0.003162
3572.000000	-0.003209
3571.000000	-0.003260
3570.000000	-0.003304
3569.000000	-0.003333
3568.000000	-0.003338
3567.000000	-0.003319
3566.000000	-0.003282
3565.000000	-0.003241
3564.000000	-0.003209
3563.000000	-0.003195
3562.000000	-0.003199
3561.000000	-0.003213
3560.000000	-0.003225
3559.000000	-0.003228
3558.000000	-0.003228
3557.000000	-0.003234
3556.000000	-0.003251
3555.000000	-0.003277
3554.000000	-0.003300
3553.000000	-0.003312
3552.000000	-0.003314
3551.000000	-0.003312
3550.000000	-0.003311
3549.000000	-0.003310
3548.000000	-0.003306
3547.000000	-0.003300
3546.000000	-0.003293
3545.000000	-0.003286
3544.000000	-0.003280
3543.000000	-0.003277
3542.000000	-0.003277
3541.000000	-0.003281
3540.000000	-0.003290
3539.000000	-0.003306
3538.000000	-0.003328
3537.000000	-0.003348
3536.000000	-0.003359
3535.000000	-0.003356
3534.000000	-0.003342
3533.000000	-0.003324
3532.000000	-0.003310
3531.000000	-0.003307
3530.000000	-0.003320
3529.000000	-0.003343
3528.000000	-0.003364
3527.000000	-0.003374
3526.000000	-0.003375
3525.000000	-0.003377
3524.000000	-0.003385
3523.000000	-0.003397
3522.000000	-0.003405
3521.000000	-0.003410
3520.000000	-0.003419
3519.000000	-0.003432
3518.000000	-0.003442
3517.000000	-0.003441
3516.000000	-0.003432
3515.000000	-0.003423
3514.000000	-0.003420
3513.000000	-0.003422
3512.000000	-0.003420
3511.000000	-0.003415
3510.000000	-0.003411
3509.000000	-0.003419
3508.000000	-0.003437
3507.000000	-0.003458
3506.000000	-0.003471
3505.000000	-0.003475
3504.000000	-0.003476
3503.000000	-0.003482
3502.000000	-0.003491
3501.000000	-0.003497
3500.000000	-0.003495
3499.000000	-0.003487
3498.000000	-0.003477
3497.000000	-0.003465
3496.000000	-0.003448
3495.000000	-0.003424
3494.000000	-0.003399
3493.000000	-0.003373
3492.000000	-0.003348
3491.000000	-0.003333
3490.000000	-0.003344
3489.000000	-0.003385
3488.000000	-0.003437
3487.000000	-0.003469
3486.000000	-0.003468
3485.000000	-0.003455
3484.000000	-0.003457
3483.000000	-0.003479
3482.000000	-0.003499
3481.000000	-0.003497
3480.000000	-0.003476
3479.000000	-0.003454
3478.000000	-0.003446
3477.000000	-0.003453
3476.000000	-0.003469
3475.000000	-0.003490
3474.000000	-0.003510
3473.000000	-0.003524
3472.000000	-0.003520
3471.000000	-0.003491
3470.000000	-0.003448
3469.000000	-0.003418
3468.000000	-0.003418
3467.000000	-0.003440
3466.000000	-0.003454
3465.000000	-0.003444
3464.000000	-0.003417
3463.000000	-0.003392
3462.000000	-0.003377
3461.000000	-0.003373
3460.000000	-0.003375
3459.000000	-0.003381
3458.000000	-0.003391
3457.000000	-0.003405
3456.000000	-0.003421
3455.000000	-0.003433
3454.000000	-0.003434
3453.000000	-0.003424
3452.000000	-0.003414
3451.000000	-0.003416
3450.000000	-0.003430
3449.000000	-0.003445
3448.000000	-0.003449
3447.000000	-0.003438
3446.000000	-0.003416
3445.000000	-0.003390
3444.000000	-0.003369
3443.000000	-0.003357
3442.000000	-0.003355
3441.000000	-0.003362
3440.000000	-0.003377
3439.000000	-0.003400
3438.000000	-0.003427
3437.000000	-0.003449
3436.000000	-0.003459
3435.000000	-0.003451
3434.000000	-0.003415
3433.000000	-0.003353
3432.000000	-0.003283
3431.000000	-0.003235
3430.000000	-0.003223
3429.000000	-0.003233
3428.000000	-0.003241
3427.000000	-0.003240
3426.000000	-0.003240
3425.000000	-0.003250
3424.000000	-0.003266
3423.000000	-0.003276
3422.000000	-0.003273
3421.000000	-0.003262
3420.000000	-0.003251
3419.000000	-0.003247
3418.000000	-0.003244
3417.000000	-0.003235
3416.000000	-0.003215
3415.000000	-0.003190
3414.000000	-0.003173
3413.000000	-0.003172
3412.000000	-0.003184
3411.000000	-0.003206
3410.000000	-0.003232
3409.000000	-0.003255
3408.000000	-0.003267
3407.000000	-0.003262
3406.000000	-0.003243
3405.000000	-0.003217
3404.000000	-0.003189
3403.000000	-0.003157
3402.000000	-0.003123
3401.000000	-0.003099
3400.000000	-0.003092
3399.000000	-0.003102
3398.000000	-0.003112
3397.000000	-0.003113
3396.000000	-0.003105
3395.000000	-0.003093
3394.000000	-0.003083
3393.000000	-0.003073
3392.000000	-0.003060
3391.000000	-0.003041
3390.000000	-0.003017
3389.000000	-0.002993
3388.000000	-0.002983
3387.000000	-0.002996
3386.000000	-0.003020
3385.000000	-0.003036
3384.000000	-0.003033
3383.000000	-0.003028
3382.000000	-0.003036
3381.000000	-0.003052
3380.000000	-0.003051
3379.000000	-0.003023
3378.000000	-0.002983
3377.000000	-0.002959
3376.000000	-0.002959
3375.000000	-0.002974
3374.000000	-0.002988
3373.000000	-0.002995
3372.000000	-0.002991
3371.000000	-0.002972
3370.000000	-0.002942
3369.000000	-0.002913
3368.000000	-0.002901
3367.000000	-0.002911
3366.000000	-0.002931
3365.000000	-0.002944
3364.000000	-0.002942
3363.000000	-0.002925
3362.000000	-0.002897
3361.000000	-0.002867
3360.000000	-0.002845
3359.000000	-0.002839
3358.000000	-0.002843
3357.000000	-0.002845
3356.000000	-0.002835
3355.000000	-0.002820
3354.000000	-0.002812
3353.000000	-0.002817
3352.000000	-0.002833
3351.000000	-0.002853
3350.000000	-0.002869
3349.000000	-0.002875
3348.000000	-0.002866
3347.000000	-0.002845
3346.000000	-0.002820
3345.000000	-0.002796
3344.000000	-0.002778
3343.000000	-0.002767
3342.000000	-0.002762
3341.000000	-0.002761
3340.000000	-0.002766
3339.000000	-0.002781
3338.000000	-0.002807
3337.000000	-0.002833
3336.000000	-0.002841
3335.000000	-0.002824
3334.000000	-0.002793
3333.000000	-0.002764
3332.000000	-0.002747
3331.000000	-0.002737
3330.000000	-0.002730
3329.000000	-0.002723
3328.000000	-0.002724
3327.000000	-0.002733
3326.000000	-0.002741
3325.000000	-0.002734
3324.000000	-0.002708
3323.000000	-0.002677
3322.000000	-0.002654
3321.000000	-0.002643
3320.000000	-0.002635
3319.000000	-0.002623
3318.000000	-0.002613
3317.000000	-0.002615
3316.000000	-0.002632
3315.000000	-0.002656
3314.000000	-0.002672
3313.000000	-0.002667
3312.000000	-0.002640
3311.000000	-0.002605
3310.000000	-0.002584
3309.000000	-0.002585
3308.000000	-0.002596
3307.000000	-0.002597
3306.000000	-0.002584
3305.000000	-0.002577
3304.000000	-0.002593
3303.000000	-0.002626
3302.000000	-0.002647
3301.000000	-0.002633
3300.000000	-0.002591
3299.000000	-0.002547
3298.000000	-0.002520
3297.000000	-0.002512
3296.000000	-0.002518
3295.000000	-0.002531
3294.000000	-0.002545
3293.000000	-0.002556
3292.000000	-0.002557
3291.000000	-0.002551
3290.000000	-0.002541
3289.000000	-0.002536
3288.000000	-0.002546
3287.000000	-0.002565
3286.000000	-0.002582
3285.000000	-0.002579
3284.000000	-0.002554
3283.000000	-0.002522
3282.000000	-0.002506
3281.000000	-0.002516
3280.000000	-0.002542
3279.000000	-0.002561
3278.000000	-0.002557
3277.000000	-0.002530
3276.000000	-0.002493
3275.000000	-0.002460
3274.000000	-0.002437
3273.000000	-0.002424
3272.000000	-0.002422
3271.000000	-0.002430
3270.000000	-0.002438
3269.000000	-0.002436
3268.000000	-0.002423
3267.000000	-0.002410
3266.000000	-0.002404
3265.000000	-0.002405
3264.000000	-0.002407
3263.000000	-0.002407
3262.000000	-0.002407
3261.000000	-0.002402
3260.000000	-0.002387
3259.000000	-0.002365
3258.000000	-0.002344
3257.000000	-0.002330
3256.000000	-0.002315
3255.000000	-0.002290
3254.000000	-0.002253
3253.000000	-0.002209
3252.000000	-0.002173
3251.000000	-0.002157
3250.000000	-0.002164
3249.000000	-0.002186
3248.000000	-0.002205
3247.000000	-0.002209
3246.000000	-0.002203
3245.000000	-0.002200
3244.000000	-0.002204
3243.000000	-0.002205
3242.000000	-0.002192
3241.000000	-0.002166
3240.000000	-0.002142
3239.000000	-0.002130
3238.000000	-0.002127
3237.000000	-0.002122
3236.000000	-0.002104
3235.000000	-0.002073
3234.000000	-0.002044
3233.000000	-0.002034
3232.000000	-0.002044
3231.000000	-0.002061
3230.000000	-0.002064
3229.000000	-0.002037
3228.000000	-0.001985
3227.000000	-0.001932
3226.000000	-0.001905
3225.000000	-0.001910
3224.000000	-0.001927
3223.000000	-0.001928
3222.000000	-0.001903
3221.000000	-0.001868
3220.000000	-0.001849
3219.000000	-0.001852
3218.000000	-0.001856
3217.000000	-0.001838
3216.000000	-0.001799
3215.000000	-0.001762
3214.000000	-0.001746
3213.000000	-0.001743
3212.000000	-0.001731
3211.000000	-0.001701
3210.000000	-0.001657
3209.000000	-0.001609
3208.000000	-0.001559
3207.000000	-0.001511
3206.000000	-0.001467
3205.000000	-0.001432
3204.000000	-0.001399
3203.000000	-0.001363
3202.000000	-0.001325
3201.000000	-0.001298
3200.000000	-0.001297
3199.000000	-0.001324
3198.000000	-0.001368
3197.000000	-0.001411
3196.000000	-0.001431
3195.000000	-0.001424
3194.000000	-0.001409
3193.000000	-0.001412
3192.000000	-0.001444
3191.000000	-0.001494
3190.000000	-0.001537
3189.000000	-0.001558
3188.000000	-0.001557
3187.000000	-0.001550
3186.000000	-0.001548
3185.000000	-0.001554
3184.000000	-0.001559
3183.000000	-0.001552
3182.000000	-0.001527
3181.000000	-0.001485
3180.000000	-0.001432
3179.000000	-0.001377
3178.000000	-0.001329
3177.000000	-0.001290
3176.000000	-0.001253
3175.000000	-0.001210
3174.000000	-0.001158
3173.000000	-0.001101
3172.000000	-0.001037
3171.000000	-0.000957
3170.000000	-0.000854
3169.000000	-0.000727
3168.000000	-0.000583
3167.000000	-0.000431
3166.000000	-0.000291
3165.000000	-0.000194
3164.000000	-0.000170
3163.000000	-0.000227
3162.000000	-0.000344
3161.000000	-0.000487
3160.000000	-0.000628
3159.000000	-0.000758
3158.000000	-0.000875
3157.000000	-0.000980
3156.000000	-0.001067
3155.000000	-0.001132
3154.000000	-0.001174
3153.000000	-0.001194
3152.000000	-0.001204
3151.000000	-0.001219
3150.000000	-0.001244
3149.000000	-0.001270
3148.000000	-0.001287
3147.000000	-0.001293
3146.000000	-0.001295
3145.000000	-0.001299
3144.000000	-0.001304
3143.000000	-0.001305
3142.000000	-0.001300
3141.000000	-0.001291
3140.000000	-0.001281
3139.000000	-0.001280
3138.000000	-0.001294
3137.000000	-0.001317
3136.000000	-0.001331
3135.000000	-0.001322
3134.000000	-0.001297
3133.000000	-0.001276
3132.000000	-0.001270
3131.000000	-0.001269
3130.000000	-0.001263
3129.000000	-0.001251
3128.000000	-0.001242
3127.000000	-0.001237
3126.000000	-0.001234
3125.000000	-0.001236
3124.000000	-0.001245
3123.000000	-0.001261
3122.000000	-0.001277
3121.000000	-0.001287
3120.000000	-0.001292
3119.000000	-0.001292
3118.000000	-0.001285
3117.000000	-0.001267
3116.000000	-0.001234
3115.000000	-0.001189
3114.000000	-0.001143
3113.000000	-0.001113
3112.000000	-0.001107
3111.000000	-0.001125
3110.000000	-0.001153
3109.000000	-0.001175
3108.000000	-0.001181
3107.000000	-0.001173
3106.000000	-0.001158
3105.000000	-0.001147
3104.000000	-0.001147
3103.000000	-0.001156
3102.000000	-0.001166
3101.000000	-0.001169
3100.000000	-0.001158
3099.000000	-0.001134
3098.000000	-0.001105
3097.000000	-0.001082
3096.000000	-0.001074
3095.000000	-0.001072
3094.000000	-0.001061
3093.000000	-0.001036
3092.000000	-0.001009
3091.000000	-0.000997
3090.000000	-0.001003
3089.000000	-0.001017
3088.000000	-0.001028
3087.000000	-0.001034
3086.000000	-0.001035
3085.000000	-0.001025
3084.000000	-0.001007
3083.000000	-0.000992
3082.000000	-0.000991
3081.000000	-0.001000
3080.000000	-0.001006
3079.000000	-0.001000
3078.000000	-0.000983
3077.000000	-0.000957
3076.000000	-0.000921
3075.000000	-0.000882
3074.000000	-0.000857
3073.000000	-0.000856
3072.000000	-0.000871
3071.000000	-0.000883
3070.000000	-0.000882
3069.000000	-0.000872
3068.000000	-0.000853
3067.000000	-0.000829
3066.000000	-0.000807
3065.000000	-0.000799
3064.000000	-0.000810
3063.000000	-0.000833
3062.000000	-0.000852
3061.000000	-0.000856
3060.000000	-0.000843
3059.000000	-0.000818
3058.000000	-0.000793
3057.000000	-0.000777
3056.000000	-0.000774
3055.000000	-0.000781
3054.000000	-0.000790
3053.000000	-0.000799
3052.000000	-0.000803
3051.000000	-0.000800
3050.000000	-0.000787
3049.000000	-0.000770
3048.000000	-0.000751
3047.000000	-0.000729
3046.000000	-0.000701
3045.000000	-0.000665
3044.000000	-0.000629
3043.000000	-0.000598
3042.000000	-0.000580
3041.000000	-0.000572
3040.000000	-0.000569
3039.000000	-0.000560
3038.000000	-0.000539
3037.000000	-0.000510
3036.000000	-0.000482
3035.000000	-0.000462
3034.000000	-0.000449
3033.000000	-0.000440
3032.000000	-0.000433
3031.000000	-0.000422
3030.000000	-0.000405
3029.000000	-0.000385
3028.000000	-0.000364
3027.000000	-0.000338
3026.000000	-0.000300
3025.000000	-0.000248
3024.000000	-0.000191
3023.000000	-0.000137
3022.000000	-0.000088
3021.000000	-0.000040
3020.000000	0.000004
3019.000000	0.000045
3018.000000	0.000086
3017.000000	0.000139
3016.000000	0.000210
3015.000000	0.000296
3014.000000	0.000388
3013.000000	0.000472
3012.000000	0.000539
3011.000000	0.000597
3010.000000	0.000662
3009.000000	0.000754
3008.000000	0.000869
3007.000000	0.000983
3006.000000	0.001071
3005.000000	0.001128
3004.000000	0.001169
3003.000000	0.001216
3002.000000	0.001284
3001.000000	0.001368
3000.000000	0.001445
2999.000000	0.001493
2998.000000	0.001509
2997.000000	0.001515
2996.000000	0.001536
2995.000000	0.001580
2994.000000	0.001635
2993.000000	0.001687
2992.000000	0.001737
2991.000000	0.001794
2990.000000	0.001864
2989.000000	0.001946
2988.000000	0.002036
2987.000000	0.002140
2986.000000	0.002264
2985.000000	0.002410
2984.000000	0.002572
2983.000000	0.002737
2982.000000	0.002900
2981.000000	0.003069
2980.000000	0.003255
2979.000000	0.003460
2978.000000	0.003670
2977.000000	0.003869
2976.000000	0.004048
2975.000000	0.004214
2974.000000	0.004376
2973.000000	0.004533
2972.000000	0.004671
2971.000000	0.004773
2970.000000	0.004823
2969.000000	0.004816
2968.000000	0.004749
2967.000000	0.004628
2966.000000	0.004464
2965.000000	0.004275
2964.000000	0.004069
2963.000000	0.003848
2962.000000	0.003620
2961.000000	0.003409
2960.000000	0.003232
2959.000000	0.003086
2958.000000	0.002955
2957.000000	0.002837
2956.000000	0.002744
2955.000000	0.002688
2954.000000	0.002657
2953.000000	0.002633
2952.000000	0.002614
2951.000000	0.002617
2950.000000	0.002654
2949.000000	0.002721
2948.000000	0.002804
2947.000000	0.002895
2946.000000	0.002999
2945.000000	0.003125
2944.000000	0.003277
2943.000000	0.003445
2942.000000	0.003596
2941.000000	0.003696
2940.000000	0.003731
2939.000000	0.003717
2938.000000	0.003682
2937.000000	0.003647
2936.000000	0.003608
2935.000000	0.003548
2934.000000	0.003456
2933.000000	0.003338
2932.000000	0.003213
2931.000000	0.003090
2930.000000	0.002966
2929.000000	0.002831
2928.000000	0.002692
2927.000000	0.002564
2926.000000	0.002452
2925.000000	0.002351
2924.000000	0.002252
2923.000000	0.002158
2922.000000	0.002069
2921.000000	0.001973
2920.000000	0.001862
2919.000000	0.001747
2918.000000	0.001647
2917.000000	0.001570
2916.000000	0.001506
2915.000000	0.001442
2914.000000	0.001379
2913.000000	0.001323
2912.000000	0.001269
2911.000000	0.001208
2910.000000	0.001134
2909.000000	0.001053
2908.000000	0.000976
2907.000000	0.000913
2906.000000	0.000865
2905.000000	0.000823
2904.000000	0.000777
2903.000000	0.000720
2902.000000	0.000656
2901.000000	0.000595
2900.000000	0.000548
2899.000000	0.000519
2898.000000	0.000505
2897.000000	0.000499
2896.000000	0.000500
2895.000000	0.000512
2894.000000	0.000540
2893.000000	0.000585
2892.000000	0.000642
2891.000000	0.000708
2890.000000	0.000789
2889.000000	0.000898
2888.000000	0.001036
2887.000000	0.001196
2886.000000	0.001364
2885.000000	0.001531
2884.000000	0.001694
2883.000000	0.001848
2882.000000	0.001977
2881.000000	0.002061
2880.000000	0.002083
2879.000000	0.002030
2878.000000	0.001904
2877.000000	0.001725
2876.000000	0.001528
2875.000000	0.001343
2874.000000	0.001178
2873.000000	0.001021
2872.000000	0.000865
2871.000000	0.000708
2870.000000	0.000557
2869.000000	0.000413
2868.000000	0.000275
2867.000000	0.000141
2866.000000	0.000010
2865.000000	-0.000116
2864.000000	-0.000230
2863.000000	-0.000326
2862.000000	-0.000410
2861.000000	-0.000497
2860.000000	-0.000600
2859.000000	-0.000714
2858.000000	-0.000820
2857.000000	-0.000899
2856.000000	-0.000947
2855.000000	-0.000971
2854.000000	-0.000996
2853.000000	-0.001039
2852.000000	-0.001095
2851.000000	-0.001142
2850.000000	-0.001164
2849.000000	-0.001172
2848.000000	-0.001183
2847.000000	-0.001203
2846.000000	-0.001230
2845.000000	-0.001269
2844.000000	-0.001319
2843.000000	-0.001370
2842.000000	-0.001404
2841.000000	-0.001420
2840.000000	-0.001436
2839.000000	-0.001461
2838.000000	-0.001486
2837.000000	-0.001500
2836.000000	-0.001505
2835.000000	-0.001514
2834.000000	-0.001533
2833.000000	-0.001560
2832.000000	-0.001596
2831.000000	-0.001643
2830.000000	-0.001698
2829.000000	-0.001751
2828.000000	-0.001792
2827.000000	-0.001810
2826.000000	-0.001808
2825.000000	-0.001803
2824.000000	-0.001812
2823.000000	-0.001836
2822.000000	-0.001858
2821.000000	-0.001871
2820.000000	-0.001885
2819.000000	-0.001910
2818.000000	-0.001940
2817.000000	-0.001965
2816.000000	-0.001985
2815.000000	-0.002007
2814.000000	-0.002030
2813.000000	-0.002048
2812.000000	-0.002056
2811.000000	-0.002061
2810.000000	-0.002068
2809.000000	-0.002076
2808.000000	-0.002083
2807.000000	-0.002088
2806.000000	-0.002095
2805.000000	-0.002103
2804.000000	-0.002115
2803.000000	-0.002131
2802.000000	-0.002146
2801.000000	-0.002156
2800.000000	-0.002162
2799.000000	-0.002165
2798.000000	-0.002162
2797.000000	-0.002154
2796.000000	-0.002149
2795.000000	-0.002157
2794.000000	-0.002178
2793.000000	-0.002201
2792.000000	-0.002215
2791.000000	-0.002216
2790.000000	-0.002211
2789.000000	-0.002207
2788.000000	-0.002217
2787.000000	-0.002245
2786.000000	-0.002278
2785.000000	-0.002298
2784.000000	-0.002294
2783.000000	-0.002275
2782.000000	-0.002256
2781.000000	-0.002248
2780.000000	-0.002254
2779.000000	-0.002270
2778.000000	-0.002290
2777.000000	-0.002301
2776.000000	-0.002297
2775.000000	-0.002284
2774.000000	-0.002270
2773.000000	-0.002259
2772.000000	-0.002246
2771.000000	-0.002226
2770.000000	-0.002206
2769.000000	-0.002195
2768.000000	-0.002200
2767.000000	-0.002217
2766.000000	-0.002239
2765.000000	-0.002257
2764.000000	-0.002266
2763.000000	-0.002260
2762.000000	-0.002238
2761.000000	-0.002207
2760.000000	-0.002176
2759.000000	-0.002157
2758.000000	-0.002152
2757.000000	-0.002154
2756.000000	-0.002156
2755.000000	-0.002157
2754.000000	-0.002155
2753.000000	-0.002148
2752.000000	-0.002134
2751.000000	-0.002117
2750.000000	-0.002104
2749.000000	-0.002096
2748.000000	-0.002090
2747.000000	-0.002081
2746.000000	-0.002066
2745.000000	-0.002051
2744.000000	-0.002040
2743.000000	-0.002036
2742.000000	-0.002035
2741.000000	-0.002031
2740.000000	-0.002023
2739.000000	-0.002014
2738.000000	-0.002007
2737.000000	-0.002002
2736.000000	-0.001993
2735.000000	-0.001980
2734.000000	-0.001971
2733.000000	-0.001976
2732.000000	-0.001991
2731.000000	-0.002002
2730.000000	-0.001998
2729.000000	-0.001984
2728.000000	-0.001977
2727.000000	-0.001985
2726.000000	-0.002005
2725.000000	-0.002022
2724.000000	-0.002028
2723.000000	-0.002027
2722.000000	-0.002024
2721.000000	-0.002022
2720.000000	-0.002020
2719.000000	-0.002014
2718.000000	-0.002001
2717.000000	-0.001988
2716.000000	-0.001982
2715.000000	-0.001987
2714.000000	-0.001992
2713.000000	-0.001989
2712.000000	-0.001972
2711.000000	-0.001947
2710.000000	-0.001921
2709.000000	-0.001903
2708.000000	-0.001895
2707.000000	-0.001894
2706.000000	-0.001892
2705.000000	-0.001883
2704.000000	-0.001869
2703.000000	-0.001850
2702.000000	-0.001829
2701.000000	-0.001809
2700.000000	-0.001792
2699.000000	-0.001778
2698.000000	-0.001765
2697.000000	-0.001755
2696.000000	-0.001751
2695.000000	-0.001750
2694.000000	-0.001745
2693.000000	-0.001729
2692.000000	-0.001702
2691.000000	-0.001667
2690.000000	-0.001633
2689.000000	-0.001609
2688.000000	-0.001602
2687.000000	-0.001611
2686.000000	-0.001624
2685.000000	-0.001637
2684.000000	-0.001648
2683.000000	-0.001660
2682.000000	-0.001667
2681.000000	-0.001665
2680.000000	-0.001654
2679.000000	-0.001644
2678.000000	-0.001637
2677.000000	-0.001637
2676.000000	-0.001638
2675.000000	-0.001634
2674.000000	-0.001617
2673.000000	-0.001591
2672.000000	-0.001568
2671.000000	-0.001562
2670.000000	-0.001573
2669.000000	-0.001592
2668.000000	-0.001609
2667.000000	-0.001615
2666.000000	-0.001613
2665.000000	-0.001607
2664.000000	-0.001604
2663.000000	-0.001610
2662.000000	-0.001623
2661.000000	-0.001639
2660.000000	-0.001657
2659.000000	-0.001672
2658.000000	-0.001682
2657.000000	-0.001688
2656.000000	-0.001693
2655.000000	-0.001701
2654.000000	-0.001706
2653.000000	-0.001706
2652.000000	-0.001707
2651.000000	-0.001715
2650.000000	-0.001732
2649.000000	-0.001750
2648.000000	-0.001763
2647.000000	-0.001765
2646.000000	-0.001750
2645.000000	-0.001719
2644.000000	-0.001685
2643.000000	-0.001663
2642.000000	-0.001654
2641.000000	-0.001648
2640.000000	-0.001632
2639.000000	-0.001606
2638.000000	-0.001583
2637.000000	-0.001572
2636.000000	-0.001568
2635.000000	-0.001555
2634.000000	-0.001517
2633.000000	-0.001461
2632.000000	-0.001404
2631.000000	-0.001352
2630.000000	-0.001302
2629.000000	-0.001256
2628.000000	-0.001231
2627.000000	-0.001238
2626.000000	-0.001271
2625.000000	-0.001315
2624.000000	-0.001363
2623.000000	-0.001415
2622.000000	-0.001462
2621.000000	-0.001500
2620.000000	-0.001531
2619.000000	-0.001566
2618.000000	-0.001605
2617.000000	-0.001647
2616.000000	-0.001695
2615.000000	-0.001751
2614.000000	-0.001806
2613.000000	-0.001840
2612.000000	-0.001847
2611.000000	-0.001841
2610.000000	-0.001839
2609.000000	-0.001841
2608.000000	-0.001844
2607.000000	-0.001854
2606.000000	-0.001879
2605.000000	-0.001916
2604.000000	-0.001953
2603.000000	-0.001976
2602.000000	-0.001981
2601.000000	-0.001977
2600.000000	-0.001974
2599.000000	-0.001981
2598.000000	-0.001991
2597.000000	-0.001993
2596.000000	-0.001993
2595.000000	-0.002003
2594.000000	-0.002031
2593.000000	-0.002067
2592.000000	-0.002098
2591.000000	-0.002119
2590.000000	-0.002135
2589.000000	-0.002151
2588.000000	-0.002164
2587.000000	-0.002167
2586.000000	-0.002158
2585.000000	-0.002142
2584.000000	-0.002131
2583.000000	-0.002130
2582.000000	-0.002139
2581.000000	-0.002152
2580.000000	-0.002167
2579.000000	-0.002186
2578.000000	-0.002209
2577.000000	-0.002231
2576.000000	-0.002244
2575.000000	-0.002244
2574.000000	-0.002232
2573.000000	-0.002213
2572.000000	-0.002195
2571.000000	-0.002187
2570.000000	-0.002191
2569.000000	-0.002204
2568.000000	-0.002223
2567.000000	-0.002244
2566.000000	-0.002259
2565.000000	-0.002266
2564.000000	-0.002273
2563.000000	-0.002292
2562.000000	-0.002319
2561.000000	-0.002342
2560.000000	-0.002355
2559.000000	-0.002366
2558.000000	-0.002383
2557.000000	-0.002403
2556.000000	-0.002417
2555.000000	-0.002420
2554.000000	-0.002418
2553.000000	-0.002417
2552.000000	-0.002425
2551.000000	-0.002441
2550.000000	-0.002457
2549.000000	-0.002462
2548.000000	-0.002450
2547.000000	-0.002431
2546.000000	-0.002421
2545.000000	-0.002429
2544.000000	-0.002450
2543.000000	-0.002472
2542.000000	-0.002486
2541.000000	-0.002493
2540.000000	-0.002503
2539.000000	-0.002524
2538.000000	-0.002555
2537.000000	-0.002584
2536.000000	-0.002600
2535.000000	-0.002601
2534.000000	-0.002597
2533.000000	-0.002605
2532.000000	-0.002631
2531.000000	-0.002660
2530.000000	-0.002670
2529.000000	-0.002658
2528.000000	-0.002641
2527.000000	-0.002644
2526.000000	-0.002665
2525.000000	-0.002681
2524.000000	-0.002678
2523.000000	-0.002665
2522.000000	-0.002656
2521.000000	-0.002656
2520.000000	-0.002659
2519.000000	-0.002663
2518.000000	-0.002666
2517.000000	-0.002669
2516.000000	-0.002674
2515.000000	-0.002680
2514.000000	-0.002687
2513.000000	-0.002697
2512.000000	-0.002709
2511.000000	-0.002723
2510.000000	-0.002734
2509.000000	-0.002732
2508.000000	-0.002717
2507.000000	-0.002697
2506.000000	-0.002687
2505.000000	-0.002691
2504.000000	-0.002703
2503.000000	-0.002712
2502.000000	-0.002714
2501.000000	-0.002716
2500.000000	-0.002727
2499.000000	-0.002744
2498.000000	-0.002753
2497.000000	-0.002745
2496.000000	-0.002729
2495.000000	-0.002720
2494.000000	-0.002725
2493.000000	-0.002739
2492.000000	-0.002754
2491.000000	-0.002765
2490.000000	-0.002767
2489.000000	-0.002758
2488.000000	-0.002751
2487.000000	-0.002762
2486.000000	-0.002791
2485.000000	-0.002815
2484.000000	-0.002810
2483.000000	-0.002783
2482.000000	-0.002762
2481.000000	-0.002761
2480.000000	-0.002773
2479.000000	-0.002778
2478.000000	-0.002769
2477.000000	-0.002756
2476.000000	-0.002747
2475.000000	-0.002746
2474.000000	-0.002752
2473.000000	-0.002765
2472.000000	-0.002780
2471.000000	-0.002792
2470.000000	-0.002798
2469.000000	-0.002801
2468.000000	-0.002802
2467.000000	-0.002800
2466.000000	-0.002798
2465.000000	-0.002801
2464.000000	-0.002807
2463.000000	-0.002811
2462.000000	-0.002812
2461.000000	-0.002820
2460.000000	-0.002845
2459.000000	-0.002876
2458.000000	-0.002886
2457.000000	-0.002864
2456.000000	-0.002829
2455.000000	-0.002802
2454.000000	-0.002788
2453.000000	-0.002774
2452.000000	-0.002758
2451.000000	-0.002746
2450.000000	-0.002743
2449.000000	-0.002746
2448.000000	-0.002755
2447.000000	-0.002766
2446.000000	-0.002775
2445.000000	-0.002773
2444.000000	-0.002761
2443.000000	-0.002745
2442.000000	-0.002730
2441.000000	-0.002723
2440.000000	-0.002729
2439.000000	-0.002745
2438.000000	-0.002757
2437.000000	-0.002749
2436.000000	-0.002721
2435.000000	-0.002690
2434.000000	-0.002670
2433.000000	-0.002664
2432.000000	-0.002664
2431.000000	-0.002658
2430.000000	-0.002641
2429.000000	-0.002618
2428.000000	-0.002597
2427.000000	-0.002581
2426.000000	-0.002566
2425.000000	-0.002545
2424.000000	-0.002522
2423.000000	-0.002500
2422.000000	-0.002481
2421.000000	-0.002470
2420.000000	-0.002467
2419.000000	-0.002459
2418.000000	-0.002436
2417.000000	-0.002399
2416.000000	-0.002363
2415.000000	-0.002336
2414.000000	-0.002312
2413.000000	-0.002292
2412.000000	-0.002284
2411.000000	-0.002297
2410.000000	-0.002320
2409.000000	-0.002338
2408.000000	-0.002353
2407.000000	-0.002370
2406.000000	-0.002389
2405.000000	-0.002409
2404.000000	-0.002431
2403.000000	-0.002453
2402.000000	-0.002469
2401.000000	-0.002479
2400.000000	-0.002494
2399.000000	-0.002518
2398.000000	-0.002542
2397.000000	-0.002557
2396.000000	-0.002572
2395.000000	-0.002597
2394.000000	-0.002622
2393.000000	-0.002631
2392.000000	-0.002621
2391.000000	-0.002587
2390.000000	-0.002510
2389.000000	-0.002373
2388.000000	-0.002181
2387.000000	-0.001945
2386.000000	-0.001654
2385.000000	-0.001279
2384.000000	-0.000803
2383.000000	-0.000230
2382.000000	0.000422
2381.000000	0.001117
2380.000000	0.001796
2379.000000	0.002397
2378.000000	0.002872
2377.000000	0.003200
2376.000000	0.003378
2375.000000	0.003448
2374.000000	0.003484
2373.000000	0.003547
2372.000000	0.003667
2371.000000	0.003863
2370.000000	0.004135
2369.000000	0.004463
2368.000000	0.004828
2367.000000	0.005230
2366.000000	0.005653
2365.000000	0.006120
2364.000000	0.006631
2363.000000	0.007104
2362.000000	0.007563
2361.000000	0.008022
2360.000000	0.008399
2359.000000	0.008660
2358.000000	0.008735
2357.000000	0.008707
2356.000000	0.008683
2355.000000	0.008737
2354.000000	0.009038
2353.000000	0.009758
2352.000000	0.010937
2351.000000	0.012003
2350.000000	0.012263
2349.000000	0.011655
2348.000000	0.010852
2347.000000	0.011088
2346.000000	0.012940
2345.000000	0.015944
2344.000000	0.018952
2343.000000	0.021026
2342.000000	0.021901
2341.000000	0.021444
2340.000000	0.019923
2339.000000	0.017810
2338.000000	0.015633
2337.000000	0.013712
2336.000000	0.012258
2335.000000	0.011292
2334.000000	0.010768
2333.000000	0.010538
2332.000000	0.010598
2331.000000	0.010751
2330.000000	0.010742
2329.000000	0.010498
2328.000000	0.010001
2327.000000	0.009485
2326.000000	0.008985
2325.000000	0.008656
2324.000000	0.008522
2323.000000	0.008470
2322.000000	0.008399
2321.000000	0.008180
2320.000000	0.007880
2319.000000	0.007461
2318.000000	0.006976
2317.000000	0.006470
2316.000000	0.006084
2315.000000	0.005862
2314.000000	0.005746
2313.000000	0.005634
2312.000000	0.005463
2311.000000	0.005237
2310.000000	0.004946
2309.000000	0.004623
2308.000000	0.004280
2307.000000	0.003938
2306.000000	0.003583
2305.000000	0.003230
2304.000000	0.002913
2303.000000	0.002657
2302.000000	0.002455
2301.000000	0.002295
2300.000000	0.002169
2299.000000	0.002071
2298.000000	0.001978
2297.000000	0.001883
2296.000000	0.001770
2295.000000	0.001646
2294.000000	0.001488
2293.000000	0.001302
2292.000000	0.001083
2291.000000	0.000838
2290.000000	0.000563
2289.000000	0.000271
2288.000000	-0.000017
2287.000000	-0.000288
2286.000000	-0.000544
2285.000000	-0.000784
2284.000000	-0.000997
2283.000000	-0.001175
2282.000000	-0.001313
2281.000000	-0.001405
2280.000000	-0.001451
2279.000000	-0.001470
2278.000000	-0.001488
2277.000000	-0.001521
2276.000000	-0.001555
2275.000000	-0.001577
2274.000000	-0.001593
2273.000000	-0.001608
2272.000000	-0.001619
2271.000000	-0.001620
2270.000000	-0.001614
2269.000000	-0.001600
2268.000000	-0.001566
2267.000000	-0.001501
2266.000000	-0.001409
2265.000000	-0.001301
2264.000000	-0.001179
2263.000000	-0.001035
2262.000000	-0.000874
2261.000000	-0.000719
2260.000000	-0.000611
2259.000000	-0.000623
2258.000000	-0.000840
2257.000000	-0.001298
2256.000000	-0.001880
2255.000000	-0.002316
2254.000000	-0.002308
2253.000000	-0.001756
2252.000000	-0.000845
2251.000000	0.000078
2250.000000	0.000738
2249.000000	0.001056
2248.000000	0.001100
2247.000000	0.000970
2246.000000	0.000740
2245.000000	0.000449
2244.000000	0.000120
2243.000000	-0.000236
2242.000000	-0.000605
2241.000000	-0.000963
2240.000000	-0.001287
2239.000000	-0.001578
2238.000000	-0.001847
2237.000000	-0.002091
2236.000000	-0.002292
2235.000000	-0.002438
2234.000000	-0.002542
2233.000000	-0.002625
2232.000000	-0.002697
2231.000000	-0.002760
2230.000000	-0.002807
2229.000000	-0.002831
2228.000000	-0.002837
2227.000000	-0.002843
2226.000000	-0.002865
2225.000000	-0.002901
2224.000000	-0.002934
2223.000000	-0.002956
2222.000000	-0.002970
2221.000000	-0.002982
2220.000000	-0.003000
2219.000000	-0.003033
2218.000000	-0.003080
2217.000000	-0.003126
2216.000000	-0.003149
2215.000000	-0.003148
2214.000000	-0.003142
2213.000000	-0.003144
2212.000000	-0.003153
2211.000000	-0.003160
2210.000000	-0.003159
2209.000000	-0.003147
2208.000000	-0.003122
2207.000000	-0.003090
2206.000000	-0.003063
2205.000000	-0.003044
2204.000000	-0.003028
2203.000000	-0.003016
2202.000000	-0.003015
2201.000000	-0.003029
2200.000000	-0.003054
2199.000000	-0.003083
2198.000000	-0.003116
2197.000000	-0.003153
2196.000000	-0.003192
2195.000000	-0.003233
2194.000000	-0.003277
2193.000000	-0.003313
2192.000000	-0.003330
2191.000000	-0.003326
2190.000000	-0.003316
2189.000000	-0.003313
2188.000000	-0.003322
2187.000000	-0.003341
2186.000000	-0.003362
2185.000000	-0.003372
2184.000000	-0.003365
2183.000000	-0.003354
2182.000000	-0.003355
2181.000000	-0.003374
2180.000000	-0.003395
2179.000000	-0.003409
2178.000000	-0.003417
2177.000000	-0.003425
2176.000000	-0.003432
2175.000000	-0.003432
2174.000000	-0.003425
2173.000000	-0.003418
2172.000000	-0.003414
2171.000000	-0.003418
2170.000000	-0.003428
2169.000000	-0.003437
2168.000000	-0.003440
2167.000000	-0.003440
2166.000000	-0.003446
2165.000000	-0.003460
2164.000000	-0.003472
2163.000000	-0.003474
2162.000000	-0.003462
2161.000000	-0.003443
2160.000000	-0.003423
2159.000000	-0.003409
2158.000000	-0.003402
2157.000000	-0.003398
2156.000000	-0.003394
2155.000000	-0.003396
2154.000000	-0.003409
2153.000000	-0.003426
2152.000000	-0.003439
2151.000000	-0.003444
2150.000000	-0.003447
2149.000000	-0.003446
2148.000000	-0.003439
2147.000000	-0.003427
2146.000000	-0.003416
2145.000000	-0.003404
2144.000000	-0.003389
2143.000000	-0.003378
2142.000000	-0.003378
2141.000000	-0.003390
2140.000000	-0.003405
2139.000000	-0.003414
2138.000000	-0.003418
2137.000000	-0.003417
2136.000000	-0.003414
2135.000000	-0.003412
2134.000000	-0.003414
2133.000000	-0.003415
2132.000000	-0.003406
2131.000000	-0.003392
2130.000000	-0.003388
2129.000000	-0.003395
2128.000000	-0.003409
2127.000000	-0.003424
2126.000000	-0.003445
2125.000000	-0.003468
2124.000000	-0.003481
2123.000000	-0.003478
2122.000000	-0.003467
2121.000000	-0.003457
2120.000000	-0.003448
2119.000000	-0.003438
2118.000000	-0.003430
2117.000000	-0.003426
2116.000000	-0.003422
2115.000000	-0.003418
2114.000000	-0.003423
2113.000000	-0.003436
2112.000000	-0.003447
2111.000000	-0.003447
2110.000000	-0.003438
2109.000000	-0.003430
2108.000000	-0.003428
2107.000000	-0.003428
2106.000000	-0.003426
2105.000000	-0.003416
2104.000000	-0.003398
2103.000000	-0.003380
2102.000000	-0.003371
2101.000000	-0.003377
2100.000000	-0.003391
2099.000000	-0.003403
2098.000000	-0.003410
2097.000000	-0.003407
2096.000000	-0.003390
2095.000000	-0.003362
2094.000000	-0.003336
2093.000000	-0.003323
2092.000000	-0.003325
2091.000000	-0.003333
2090.000000	-0.003341
2089.000000	-0.003345
2088.000000	-0.003339
2087.000000	-0.003325
2086.000000	-0.003308
2085.000000	-0.003293
2084.000000	-0.003285
2083.000000	-0.003282
2082.000000	-0.003277
2081.000000	-0.003263
2080.000000	-0.003241
2079.000000	-0.003219
2078.000000	-0.003209
2077.000000	-0.003209
2076.000000	-0.003207
2075.000000	-0.003195
2074.000000	-0.003178
2073.000000	-0.003166
2072.000000	-0.003163
2071.000000	-0.003165
2070.000000	-0.003160
2069.000000	-0.003138
2068.000000	-0.003101
2067.000000	-0.003068
2066.000000	-0.003057
2065.000000	-0.003071
2064.000000	-0.003100
2063.000000	-0.003135
2062.000000	-0.003166
2061.000000	-0.003186
2060.000000	-0.003188
2059.000000	-0.003176
2058.000000	-0.003161
2057.000000	-0.003147
2056.000000	-0.003134
2055.000000	-0.003125
2054.000000	-0.003124
2053.000000	-0.003128
2052.000000	-0.003130
2051.000000	-0.003130
2050.000000	-0.003133
2049.000000	-0.003141
2048.000000	-0.003148
2047.000000	-0.003152
2046.000000	-0.003152
2045.000000	-0.003149
2044.000000	-0.003140
2043.000000	-0.003134
2042.000000	-0.003139
2041.000000	-0.003156
2040.000000	-0.003170
2039.000000	-0.003172
2038.000000	-0.003162
2037.000000	-0.003148
2036.000000	-0.003135
2035.000000	-0.003127
2034.000000	-0.003124
2033.000000	-0.003124
2032.000000	-0.003127
2031.000000	-0.003136
2030.000000	-0.003150
2029.000000	-0.003157
2028.000000	-0.003146
2027.000000	-0.003127
2026.000000	-0.003124
2025.000000	-0.003145
2024.000000	-0.003175
2023.000000	-0.003199
2022.000000	-0.003214
2021.000000	-0.003217
2020.000000	-0.003203
2019.000000	-0.003173
2018.000000	-0.003140
2017.000000	-0.003116
2016.000000	-0.003099
2015.000000	-0.003087
2014.000000	-0.003083
2013.000000	-0.003090
2012.000000	-0.003098
2011.000000	-0.003090
2010.000000	-0.003064
2009.000000	-0.003033
2008.000000	-0.003009
2007.000000	-0.002998
2006.000000	-0.003000
2005.000000	-0.003013
2004.000000	-0.003036
2003.000000	-0.003063
2002.000000	-0.003085
2001.000000	-0.003091
2000.000000	-0.003078
1999.000000	-0.003066
1998.000000	-0.003068
1997.000000	-0.003079
1996.000000	-0.003080
1995.000000	-0.003066
1994.000000	-0.003054
1993.000000	-0.003059
1992.000000	-0.003070
1991.000000	-0.003070
1990.000000	-0.003052
1989.000000	-0.003025
1988.000000	-0.003002
1987.000000	-0.002990
1986.000000	-0.002989
1985.000000	-0.003000
1984.000000	-0.003016
1983.000000	-0.003029
1982.000000	-0.003034
1981.000000	-0.003025
1980.000000	-0.003003
1979.000000	-0.002979
1978.000000	-0.002965
1977.000000	-0.002965
1976.000000	-0.002973
1975.000000	-0.002981
1974.000000	-0.002986
1973.000000	-0.002989
1972.000000	-0.002991
1971.000000	-0.002994
1970.000000	-0.003000
1969.000000	-0.003007
1968.000000	-0.003009
1967.000000	-0.003005
1966.000000	-0.003000
1965.000000	-0.002996
1964.000000	-0.002992
1963.000000	-0.002992
1962.000000	-0.002999
1961.000000	-0.003011
1960.000000	-0.003020
1959.000000	-0.003020
1958.000000	-0.003014
1957.000000	-0.003009
1956.000000	-0.003008
1955.000000	-0.003007
1954.000000	-0.003003
1953.000000	-0.002999
1952.000000	-0.003004
1951.000000	-0.003017
1950.000000	-0.003031
1949.000000	-0.003037
1948.000000	-0.003032
1947.000000	-0.003025
1946.000000	-0.003022
1945.000000	-0.003021
1944.000000	-0.003016
1943.000000	-0.003006
1942.000000	-0.002998
1941.000000	-0.003002
1940.000000	-0.003020
1939.000000	-0.003045
1938.000000	-0.003067
1937.000000	-0.003076
1936.000000	-0.003072
1935.000000	-0.003070
1934.000000	-0.003077
1933.000000	-0.003094
1932.000000	-0.003111
1931.000000	-0.003122
1930.000000	-0.003126
1929.000000	-0.003120
1928.000000	-0.003104
1927.000000	-0.003081
1926.000000	-0.003061
1925.000000	-0.003049
1924.000000	-0.003045
1923.000000	-0.003053
1922.000000	-0.003078
1921.000000	-0.003112
1920.000000	-0.003135
1919.000000	-0.003136
1918.000000	-0.003121
1917.000000	-0.003105
1916.000000	-0.003100
1915.000000	-0.003111
1914.000000	-0.003133
1913.000000	-0.003149
1912.000000	-0.003138
1911.000000	-0.003107
1910.000000	-0.003078
1909.000000	-0.003066
1908.000000	-0.003067
1907.000000	-0.003073
1906.000000	-0.003083
1905.000000	-0.003103
1904.000000	-0.003125
1903.000000	-0.003146
1902.000000	-0.003168
1901.000000	-0.003186
1900.000000	-0.003191
1899.000000	-0.003185
1898.000000	-0.003170
1897.000000	-0.003150
1896.000000	-0.003125
1895.000000	-0.003111
1894.000000	-0.003127
1893.000000	-0.003164
1892.000000	-0.003192
1891.000000	-0.003195
1890.000000	-0.003184
1889.000000	-0.003174
1888.000000	-0.003163
1887.000000	-0.003148
1886.000000	-0.003146
1885.000000	-0.003169
1884.000000	-0.003203
1883.000000	-0.003228
1882.000000	-0.003234
1881.000000	-0.003227
1880.000000	-0.003213
1879.000000	-0.003200
1878.000000	-0.003191
1877.000000	-0.003188
1876.000000	-0.003188
1875.000000	-0.003193
1874.000000	-0.003211
1873.000000	-0.003238
1872.000000	-0.003259
1871.000000	-0.003263
1870.000000	-0.003254
1869.000000	-0.003247
1868.000000	-0.003249
1867.000000	-0.003255
1866.000000	-0.003263
1865.000000	-0.003268
1864.000000	-0.003266
1863.000000	-0.003260
1862.000000	-0.003259
1861.000000	-0.003258
1860.000000	-0.003247
1859.000000	-0.003230
1858.000000	-0.003226
1857.000000	-0.003244
1856.000000	-0.003266
1855.000000	-0.003279
1854.000000	-0.003285
1853.000000	-0.003291
1852.000000	-0.003298
1851.000000	-0.003315
1850.000000	-0.003346
1849.000000	-0.003380
1848.000000	-0.003398
1847.000000	-0.003391
1846.000000	-0.003365
1845.000000	-0.003322
1844.000000	-0.003277
1843.000000	-0.003254
1842.000000	-0.003268
1841.000000	-0.003305
1840.000000	-0.003340
1839.000000	-0.003356
1838.000000	-0.003358
1837.000000	-0.003355
1836.000000	-0.003339
1835.000000	-0.003308
1834.000000	-0.003274
1833.000000	-0.003259
1832.000000	-0.003276
1831.000000	-0.003318
1830.000000	-0.003363
1829.000000	-0.003393
1828.000000	-0.003399
1827.000000	-0.003389
1826.000000	-0.003374
1825.000000	-0.003368
1824.000000	-0.003380
1823.000000	-0.003409
1822.000000	-0.003445
1821.000000	-0.003477
1820.000000	-0.003498
1819.000000	-0.003507
1818.000000	-0.003520
1817.000000	-0.003545
1816.000000	-0.003566
1815.000000	-0.003563
1814.000000	-0.003544
1813.000000	-0.003534
1812.000000	-0.003549
1811.000000	-0.003577
1810.000000	-0.003603
1809.000000	-0.003624
1808.000000	-0.003631
1807.000000	-0.003623
1806.000000	-0.003612
1805.000000	-0.003612
1804.000000	-0.003619
1803.000000	-0.003623
1802.000000	-0.003625
1801.000000	-0.003625
1800.000000	-0.003618
1799.000000	-0.003593
1798.000000	-0.003568
1797.000000	-0.003564
1796.000000	-0.003586
1795.000000	-0.003622
1794.000000	-0.003655
1793.000000	-0.003673
1792.000000	-0.003684
1791.000000	-0.003702
1790.000000	-0.003730
1789.000000	-0.003754
1788.000000	-0.003757
1787.000000	-0.003742
1786.000000	-0.003735
1785.000000	-0.003755
1784.000000	-0.003788
1783.000000	-0.003817
1782.000000	-0.003833
1781.000000	-0.003831
1780.000000	-0.003812
1779.000000	-0.003780
1778.000000	-0.003751
1777.000000	-0.003733
1776.000000	-0.003726
1775.000000	-0.003729
1774.000000	-0.003730
1773.000000	-0.003718
1772.000000	-0.003711
1771.000000	-0.003723
1770.000000	-0.003742
1769.000000	-0.003752
1768.000000	-0.003747
1767.000000	-0.003728
1766.000000	-0.003706
1765.000000	-0.003690
1764.000000	-0.003681
1763.000000	-0.003660
1762.000000	-0.003611
1761.000000	-0.003548
1760.000000	-0.003487
1759.000000	-0.003438
1758.000000	-0.003398
1757.000000	-0.003354
1756.000000	-0.003308
1755.000000	-0.003259
1754.000000	-0.003201
1753.000000	-0.003136
1752.000000	-0.003084
1751.000000	-0.003061
1750.000000	-0.003060
1749.000000	-0.003067
1748.000000	-0.003081
1747.000000	-0.003104
1746.000000	-0.003115
1745.000000	-0.003102
1744.000000	-0.003085
1743.000000	-0.003075
1742.000000	-0.003058
1741.000000	-0.003029
1740.000000	-0.003012
1739.000000	-0.003036
1738.000000	-0.003086
1737.000000	-0.003141
1736.000000	-0.003194
1735.000000	-0.003237
1734.000000	-0.003264
1733.000000	-0.003260
1732.000000	-0.003221
1731.000000	-0.003185
1730.000000	-0.003178
1729.000000	-0.003187
1728.000000	-0.003196
1727.000000	-0.003202
1726.000000	-0.003201
1725.000000	-0.003187
1724.000000	-0.003162
1723.000000	-0.003129
1722.000000	-0.003098
1721.000000	-0.003074
1720.000000	-0.003062
1719.000000	-0.003051
1718.000000	-0.003026
1717.000000	-0.002981
1716.000000	-0.002912
1715.000000	-0.002856
1714.000000	-0.002850
1713.000000	-0.002871
1712.000000	-0.002864
1711.000000	-0.002820
1710.000000	-0.002765
1709.000000	-0.002707
1708.000000	-0.002644
1707.000000	-0.002593
1706.000000	-0.002574
1705.000000	-0.002567
1704.000000	-0.002518
1703.000000	-0.002436
1702.000000	-0.002355
1701.000000	-0.002264
1700.000000	-0.002146
1699.000000	-0.001996
1698.000000	-0.001870
1697.000000	-0.001799
1696.000000	-0.001716
1695.000000	-0.001560
1694.000000	-0.001353
1693.000000	-0.001153
1692.000000	-0.000986
1691.000000	-0.000835
1690.000000	-0.000683
1689.000000	-0.000515
1688.000000	-0.000353
1687.000000	-0.000225
1686.000000	-0.000118
1685.000000	0.000024
1684.000000	0.000201
1683.000000	0.000341
1682.000000	0.000438
1681.000000	0.000539
1680.000000	0.000665
1679.000000	0.000816
1678.000000	0.000970
1677.000000	0.001115
1676.000000	0.001240
1675.000000	0.001328
1674.000000	0.001400
1673.000000	0.001473
1672.000000	0.001514
1671.000000	0.001495
1670.000000	0.001446
1669.000000	0.001451
1668.000000	0.001541
1667.000000	0.001673
1666.000000	0.001818
1665.000000	0.002000
1664.000000	0.002264
1663.000000	0.002620
1662.000000	0.003022
1661.000000	0.003441
1660.000000	0.003871
1659.000000	0.004313
1658.000000	0.004767
1657.000000	0.005213
1656.000000	0.005617
1655.000000	0.006033
1654.000000	0.006702
1653.000000	0.007677
1652.000000	0.008560
1651.000000	0.009128
1650.000000	0.009495
1649.000000	0.009784
1648.000000	0.010097
1647.000000	0.010409
1646.000000	0.010621
1645.000000	0.010692
1644.000000	0.010666
1643.000000	0.010572
1642.000000	0.010429
1641.000000	0.010265
1640.000000	0.010089
1639.000000	0.009887
1638.000000	0.009643
1637.000000	0.009385
1636.000000	0.009158
1635.000000	0.008977
1634.000000	0.008827
1633.000000	0.008681
1632.000000	0.008512
1631.000000	0.008286
1630.000000	0.007974
1629.000000	0.007578
1628.000000	0.007149
1627.000000	0.006737
1626.000000	0.006347
1625.000000	0.005950
1624.000000	0.005531
1623.000000	0.005118
1622.000000	0.004765
1621.000000	0.004487
1620.000000	0.004232
1619.000000	0.003958
1618.000000	0.003671
1617.000000	0.003419
1616.000000	0.003225
1615.000000	0.003067
1614.000000	0.002912
1613.000000	0.002750
1612.000000	0.002586
1611.000000	0.002420
1610.000000	0.002253
1609.000000	0.002099
1608.000000	0.001971
1607.000000	0.001861
1606.000000	0.001760
1605.000000	0.001659
1604.000000	0.001535
1603.000000	0.001377
1602.000000	0.001205
1601.000000	0.001046
1600.000000	0.000908
1599.000000	0.000777
1598.000000	0.000649
1597.000000	0.000537
1596.000000	0.000447
1595.000000	0.000364
1594.000000	0.000266
1593.000000	0.000147
1592.000000	0.000018
1591.000000	-0.000108
1590.000000	-0.000221
1589.000000	-0.000317
1588.000000	-0.000405
1587.000000	-0.000500
1586.000000	-0.000608
1585.000000	-0.000712
1584.000000	-0.000806
1583.000000	-0.000901
1582.000000	-0.000990
1581.000000	-0.001041
1580.000000	-0.001047
1579.000000	-0.001040
1578.000000	-0.001055
1577.000000	-0.001099
1576.000000	-0.001156
1575.000000	-0.001198
1574.000000	-0.001211
1573.000000	-0.001213
1572.000000	-0.001225
1571.000000	-0.001238
1570.000000	-0.001242
1569.000000	-0.001230
1568.000000	-0.001214
1567.000000	-0.001213
1566.000000	-0.001237
1565.000000	-0.001271
1564.000000	-0.001301
1563.000000	-0.001322
1562.000000	-0.001349
1561.000000	-0.001391
1560.000000	-0.001438
1559.000000	-0.001488
1558.000000	-0.001511
1557.000000	-0.001486
1556.000000	-0.001458
1555.000000	-0.001471
1554.000000	-0.001489
1553.000000	-0.001495
1552.000000	-0.001496
1551.000000	-0.001505
1550.000000	-0.001510
1549.000000	-0.001493
1548.000000	-0.001454
1547.000000	-0.001424
1546.000000	-0.001433
1545.000000	-0.001485
1544.000000	-0.001544
1543.000000	-0.001555
1542.000000	-0.001502
1541.000000	-0.001440
1540.000000	-0.001446
1539.000000	-0.001518
1538.000000	-0.001565
1537.000000	-0.001550
1536.000000	-0.001513
1535.000000	-0.001488
1534.000000	-0.001483
1533.000000	-0.001490
1532.000000	-0.001486
1531.000000	-0.001457
1530.000000	-0.001424
1529.000000	-0.001412
1528.000000	-0.001425
1527.000000	-0.001454
1526.000000	-0.001488
1525.000000	-0.001509
1524.000000	-0.001514
1523.000000	-0.001513
1522.000000	-0.001532
1521.000000	-0.001585
1520.000000	-0.001636
1519.000000	-0.001648
1518.000000	-0.001624
1517.000000	-0.001588
1516.000000	-0.001563
1515.000000	-0.001551
1514.000000	-0.001550
1513.000000	-0.001559
1512.000000	-0.001563
1511.000000	-0.001546
1510.000000	-0.001523
1509.000000	-0.001524
1508.000000	-0.001544
1507.000000	-0.001532
1506.000000	-0.001482
1505.000000	-0.001429
1504.000000	-0.001380
1503.000000	-0.001325
1502.000000	-0.001249
1501.000000	-0.001159
1500.000000	-0.001080
1499.000000	-0.001019
1498.000000	-0.000947
1497.000000	-0.000836
1496.000000	-0.000672
1495.000000	-0.000480
1494.000000	-0.000312
1493.000000	-0.000198
1492.000000	-0.000127
1491.000000	-0.000064
1490.000000	-0.000004
1489.000000	0.000019
1488.000000	0.000013
1487.000000	0.000016
1486.000000	0.000023
1485.000000	0.000013
1484.000000	-0.000025
1483.000000	-0.000087
1482.000000	-0.000146
1481.000000	-0.000182
1480.000000	-0.000188
1479.000000	-0.000183
1478.000000	-0.000174
1477.000000	-0.000154
1476.000000	-0.000100
1475.000000	-0.000028
1474.000000	0.000012
1473.000000	-0.000022
1472.000000	-0.000109
1471.000000	-0.000181
1470.000000	-0.000218
1469.000000	-0.000253
1468.000000	-0.000300
1467.000000	-0.000346
1466.000000	-0.000380
1465.000000	-0.000414
1464.000000	-0.000474
1463.000000	-0.000552
1462.000000	-0.000631
1461.000000	-0.000710
1460.000000	-0.000792
1459.000000	-0.000887
1458.000000	-0.001017
1457.000000	-0.001196
1456.000000	-0.001375
1455.000000	-0.001489
1454.000000	-0.001554
1453.000000	-0.001616
1452.000000	-0.001680
1451.000000	-0.001720
1450.000000	-0.001724
1449.000000	-0.001727
1448.000000	-0.001770
1447.000000	-0.001857
1446.000000	-0.001949
1445.000000	-0.002008
1444.000000	-0.002037
1443.000000	-0.002045
1442.000000	-0.002032
1441.000000	-0.001991
1440.000000	-0.001923
1439.000000	-0.001840
1438.000000	-0.001768
1437.000000	-0.001731
1436.000000	-0.001713
1435.000000	-0.001662
1434.000000	-0.001566
1433.000000	-0.001468
1432.000000	-0.001401
1431.000000	-0.001366
1430.000000	-0.001341
1429.000000	-0.001307
1428.000000	-0.001248
1427.000000	-0.001169
1426.000000	-0.001083
1425.000000	-0.000997
1424.000000	-0.000918
1423.000000	-0.000841
1422.000000	-0.000763
1421.000000	-0.000699
1420.000000	-0.000663
1419.000000	-0.000643
1418.000000	-0.000606
1417.000000	-0.000548
1416.000000	-0.000487
1415.000000	-0.000418
1414.000000	-0.000320
1413.000000	-0.000198
1412.000000	-0.000089
1411.000000	-0.000019
1410.000000	0.000028
1409.000000	0.000081
1408.000000	0.000154
1407.000000	0.000242
1406.000000	0.000330
1405.000000	0.000423
1404.000000	0.000537
1403.000000	0.000692
1402.000000	0.000882
1401.000000	0.001082
1400.000000	0.001269
1399.000000	0.001442
1398.000000	0.001626
1397.000000	0.001845
1396.000000	0.002100
1395.000000	0.002376
1394.000000	0.002668
1393.000000	0.002966
1392.000000	0.003248
1391.000000	0.003491
1390.000000	0.003702
1389.000000	0.003916
1388.000000	0.004152
1387.000000	0.004375
1386.000000	0.004522
1385.000000	0.004561
1384.000000	0.004494
1383.000000	0.004332
1382.000000	0.004077
1381.000000	0.003715
1380.000000	0.003237
1379.000000	0.002691
1378.000000	0.002186
1377.000000	0.001836
1376.000000	0.001705
1375.000000	0.001814
1374.000000	0.002150
1373.000000	0.002651
1372.000000	0.003217
1371.000000	0.003757
1370.000000	0.004210
1369.000000	0.004549
1368.000000	0.004781
1367.000000	0.004935
1366.000000	0.005034
1365.000000	0.005066
1364.000000	0.005005
1363.000000	0.004850
1362.000000	0.004647
1361.000000	0.004441
1360.000000	0.004231
1359.000000	0.004002
1358.000000	0.003766
1357.000000	0.003549
1356.000000	0.003348
1355.000000	0.003129
1354.000000	0.002879
1353.000000	0.002628
1352.000000	0.002428
1351.000000	0.002298
1350.000000	0.002211
1349.000000	0.002125
1348.000000	0.002027
1347.000000	0.001939
1346.000000	0.001887
1345.000000	0.001863
1344.000000	0.001828
1343.000000	0.001764
1342.000000	0.001691
1341.000000	0.001650
1340.000000	0.001650
1339.000000	0.001654
1338.000000	0.001629
1337.000000	0.001585
1336.000000	0.001552
1335.000000	0.001538
1334.000000	0.001519
1333.000000	0.001464
1332.000000	0.001370
1331.000000	0.001267
1330.000000	0.001176
1329.000000	0.001085
1328.000000	0.000964
1327.000000	0.000808
1326.000000	0.000638
1325.000000	0.000480
1324.000000	0.000333
1323.000000	0.000186
1322.000000	0.000038
1321.000000	-0.000098
1320.000000	-0.000219
1319.000000	-0.000337
1318.000000	-0.000470
1317.000000	-0.000620
1316.000000	-0.000764
1315.000000	-0.000871
1314.000000	-0.000930
1313.000000	-0.000964
1312.000000	-0.000999
1311.000000	-0.001036
1310.000000	-0.001063
1309.000000	-0.001092
1308.000000	-0.001158
1307.000000	-0.001276
1306.000000	-0.001410
1305.000000	-0.001509
1304.000000	-0.001555
1303.000000	-0.001584
1302.000000	-0.001650
1301.000000	-0.001774
1300.000000	-0.001927
1299.000000	-0.002067
1298.000000	-0.002185
1297.000000	-0.002305
1296.000000	-0.002430
1295.000000	-0.002528
1294.000000	-0.002574
1293.000000	-0.002596
1292.000000	-0.002653
1291.000000	-0.002762
1290.000000	-0.002888
1289.000000	-0.002988
1288.000000	-0.003059
1287.000000	-0.003125
1286.000000	-0.003204
1285.000000	-0.003285
1284.000000	-0.003351
1283.000000	-0.003400
1282.000000	-0.003454
1281.000000	-0.003544
1280.000000	-0.003672
1279.000000	-0.003801
1278.000000	-0.003892
1277.000000	-0.003947
1276.000000	-0.004009
1275.000000	-0.004103
1274.000000	-0.004211
1273.000000	-0.004300
1272.000000	-0.004372
1271.000000	-0.004462
1270.000000	-0.004593
1269.000000	-0.004748
1268.000000	-0.004892
1267.000000	-0.005016
1266.000000	-0.005149
1265.000000	-0.005317
1264.000000	-0.005506
1263.000000	-0.005679
1262.000000	-0.005827
1261.000000	-0.005982
1260.000000	-0.006168
1259.000000	-0.006364
1258.000000	-0.006536
1257.000000	-0.006694
1256.000000	-0.006888
1255.000000	-0.007146
1254.000000	-0.007442
1253.000000	-0.007727
1252.000000	-0.007993
1251.000000	-0.008283
1250.000000	-0.008643
1249.000000	-0.009071
1248.000000	-0.009512
1247.000000	-0.009922
1246.000000	-0.010316
1245.000000	-0.010744
1244.000000	-0.011210
1243.000000	-0.011659
1242.000000	-0.012037
1241.000000	-0.012355
1240.000000	-0.012655
1239.000000	-0.012944
1238.000000	-0.013188
1237.000000	-0.013364
1236.000000	-0.013484
1235.000000	-0.013580
1234.000000	-0.013667
1233.000000	-0.013734
1232.000000	-0.013756
1231.000000	-0.013720
1230.000000	-0.013649
1229.000000	-0.013584
1228.000000	-0.013539
1227.000000	-0.013497
1226.000000	-0.013440
1225.000000	-0.013382
1224.000000	-0.013346
1223.000000	-0.013335
1222.000000	-0.013323
1221.000000	-0.013297
1220.000000	-0.013274
1219.000000	-0.013280
1218.000000	-0.013327
1217.000000	-0.013386
1216.000000	-0.013420
1215.000000	-0.013416
1214.000000	-0.013399
1213.000000	-0.013399
1212.000000	-0.013412
1211.000000	-0.013412
1210.000000	-0.013402
1209.000000	-0.013415
1208.000000	-0.013465
1207.000000	-0.013515
1206.000000	-0.013521
1205.000000	-0.013482
1204.000000	-0.013440
1203.000000	-0.013429
1202.000000	-0.013449
1201.000000	-0.013470
1200.000000	-0.013466
1199.000000	-0.013443
1198.000000	-0.013431
1197.000000	-0.013440
1196.000000	-0.013432
1195.000000	-0.013354
1194.000000	-0.013195
1193.000000	-0.012996
1192.000000	-0.012786
1191.000000	-0.012560
1190.000000	-0.012323
1189.000000	-0.012121
1188.000000	-0.012006
1187.000000	-0.011977
1186.000000	-0.011977
1185.000000	-0.011951
1184.000000	-0.011895
1183.000000	-0.011848
1182.000000	-0.011844
1181.000000	-0.011878
1180.000000	-0.011909
1179.000000	-0.011906
1178.000000	-0.011885
1177.000000	-0.011881
1176.000000	-0.011890
1175.000000	-0.011870
1174.000000	-0.011799
1173.000000	-0.011707
1172.000000	-0.011645
1171.000000	-0.011638
1170.000000	-0.011676
1169.000000	-0.011737
1168.000000	-0.011794
1167.000000	-0.011813
1166.000000	-0.011763
1165.000000	-0.011619
1164.000000	-0.011380
1163.000000	-0.011083
1162.000000	-0.010804
1161.000000	-0.010604
1160.000000	-0.010487
1159.000000	-0.010396
1158.000000	-0.010292
1157.000000	-0.010188
1156.000000	-0.010120
1155.000000	-0.010094
1154.000000	-0.010073
1153.000000	-0.010029
1152.000000	-0.009978
1151.000000	-0.009964
1150.000000	-0.010006
1149.000000	-0.010064
1148.000000	-0.010077
1147.000000	-0.010024
1146.000000	-0.009945
1145.000000	-0.009891
1144.000000	-0.009863
1143.000000	-0.009831
1142.000000	-0.009788
1141.000000	-0.009769
1140.000000	-0.009790
1139.000000	-0.009812
1138.000000	-0.009785
1137.000000	-0.009699
1136.000000	-0.009595
1135.000000	-0.009509
1134.000000	-0.009436
1133.000000	-0.009347
1132.000000	-0.009242
1131.000000	-0.009156
1130.000000	-0.009121
1129.000000	-0.009118
1128.000000	-0.009080
1127.000000	-0.008974
1126.000000	-0.008844
1125.000000	-0.008763
1124.000000	-0.008741
1123.000000	-0.008724
1122.000000	-0.008666
1121.000000	-0.008581
1120.000000	-0.008500
1119.000000	-0.008426
1118.000000	-0.008342
1117.000000	-0.008255
1116.000000	-0.008195
1115.000000	-0.008173
1114.000000	-0.008158
1113.000000	-0.008100
1112.000000	-0.007968
1111.000000	-0.007779
1110.000000	-0.007591
1109.000000	-0.007460
1108.000000	-0.007395
1107.000000	-0.007364
1106.000000	-0.007337
1105.000000	-0.007312
1104.000000	-0.007293
1103.000000	-0.007274
1102.000000	-0.007243
1101.000000	-0.007205
1100.000000	-0.007170
1099.000000	-0.007143
1098.000000	-0.007113
1097.000000	-0.007058
1096.000000	-0.006957
1095.000000	-0.006819
1094.000000	-0.006689
1093.000000	-0.006605
1092.000000	-0.006556
1091.000000	-0.006496
1090.000000	-0.006408
1089.000000	-0.006323
1088.000000	-0.006269
1087.000000	-0.006230
1086.000000	-0.006174
1085.000000	-0.006108
1084.000000	-0.006055
1083.000000	-0.006012
1082.000000	-0.005948
1081.000000	-0.005851
1080.000000	-0.005749
1079.000000	-0.005684
1078.000000	-0.005666
1077.000000	-0.005665
1076.000000	-0.005631
1075.000000	-0.005536
1074.000000	-0.005400
1073.000000	-0.005278
1072.000000	-0.005200
1071.000000	-0.005147
1070.000000	-0.005078
1069.000000	-0.004986
1068.000000	-0.004900
1067.000000	-0.004845
1066.000000	-0.004812
1065.000000	-0.004772
1064.000000	-0.004714
1063.000000	-0.004652
1062.000000	-0.004604
1061.000000	-0.004567
1060.000000	-0.004526
1059.000000	-0.004486
1058.000000	-0.004473
1057.000000	-0.004499
1056.000000	-0.004528
1055.000000	-0.004506
1054.000000	-0.004430
1053.000000	-0.004354
1052.000000	-0.004330
1051.000000	-0.004349
1050.000000	-0.004360
1049.000000	-0.004338
1048.000000	-0.004313
1047.000000	-0.004330
1046.000000	-0.004400
1045.000000	-0.004490
1044.000000	-0.004566
1043.000000	-0.004619
1042.000000	-0.004663
1041.000000	-0.004693
1040.000000	-0.004672
1039.000000	-0.004564
1038.000000	-0.004382
1037.000000	-0.004188
1036.000000	-0.004024
1035.000000	-0.003875
1034.000000	-0.003698
1033.000000	-0.003498
1032.000000	-0.003325
1031.000000	-0.003218
1030.000000	-0.003155
1029.000000	-0.003078
1028.000000	-0.002971
1027.000000	-0.002878
1026.000000	-0.002858
1025.000000	-0.002906
1024.000000	-0.002961
1023.000000	-0.002963
1022.000000	-0.002918
1021.000000	-0.002875
1020.000000	-0.002857
1019.000000	-0.002843
1018.000000	-0.002816
1017.000000	-0.002789
1016.000000	-0.002788
1015.000000	-0.002802
1014.000000	-0.002792
1013.000000	-0.002736
1012.000000	-0.002657
1011.000000	-0.002586
1010.000000	-0.002529
1009.000000	-0.002468
1008.000000	-0.002389
1007.000000	-0.002310
1006.000000	-0.002269
1005.000000	-0.002280
1004.000000	-0.002317
1003.000000	-0.002332
1002.000000	-0.002305
1001.000000	-0.002259
1000.000000	-0.002222
999.000000	-0.002187
998.000000	-0.002120
997.000000	-0.002013
996.000000	-0.001907
995.000000	-0.001840
994.000000	-0.001796
993.000000	-0.001713
992.000000	-0.001561
991.000000	-0.001380
990.000000	-0.001240
989.000000	-0.001152
988.000000	-0.001063
987.000000	-0.000934
986.000000	-0.000800
985.000000	-0.000728
984.000000	-0.000729
983.000000	-0.000734
982.000000	-0.000678
981.000000	-0.000575
980.000000	-0.000500
979.000000	-0.000505
978.000000	-0.000579
977.000000	-0.000675
976.000000	-0.000778
975.000000	-0.000906
974.000000	-0.001073
973.000000	-0.001253
972.000000	-0.001394
971.000000	-0.001479
970.000000	-0.001546
969.000000	-0.001645
968.000000	-0.001775
967.000000	-0.001885
966.000000	-0.001943
965.000000	-0.001986
964.000000	-0.002069
963.000000	-0.002189
962.000000	-0.002280
961.000000	-0.002291
960.000000	-0.002250
959.000000	-0.002228
958.000000	-0.002254
957.000000	-0.002290
956.000000	-0.002287
955.000000	-0.002250
954.000000	-0.002225
953.000000	-0.002241
952.000000	-0.002281
951.000000	-0.002308
950.000000	-0.002312
949.000000	-0.002316
948.000000	-0.002336
947.000000	-0.002368
946.000000	-0.002396
945.000000	-0.002417
944.000000	-0.002437
943.000000	-0.002460
942.000000	-0.002486
941.000000	-0.002506
940.000000	-0.002508
939.000000	-0.002499
938.000000	-0.002504
937.000000	-0.002537
936.000000	-0.002576
935.000000	-0.002583
934.000000	-0.002554
933.000000	-0.002526
932.000000	-0.002516
931.000000	-0.002493
930.000000	-0.002424
929.000000	-0.002339
928.000000	-0.002317
927.000000	-0.002408
926.000000	-0.002580
925.000000	-0.002753
924.000000	-0.002880
923.000000	-0.002996
922.000000	-0.003182
921.000000	-0.003468
920.000000	-0.003785
919.000000	-0.004000
918.000000	-0.004015
917.000000	-0.003825
916.000000	-0.003497
915.000000	-0.003118
914.000000	-0.002772
913.000000	-0.002528
912.000000	-0.002412
911.000000	-0.002384
910.000000	-0.002355
909.000000	-0.002266
908.000000	-0.002143
907.000000	-0.002070
906.000000	-0.002085
905.000000	-0.002128
904.000000	-0.002115
903.000000	-0.002039
902.000000	-0.001974
901.000000	-0.001969
900.000000	-0.001976
899.000000	-0.001917
898.000000	-0.001798
897.000000	-0.001705
896.000000	-0.001701
895.000000	-0.001756
894.000000	-0.001795
893.000000	-0.001774
892.000000	-0.001717
891.000000	-0.001675
890.000000	-0.001679
889.000000	-0.001712
888.000000	-0.001739
887.000000	-0.001759
886.000000	-0.001822
885.000000	-0.001968
884.000000	-0.002171
883.000000	-0.002373
882.000000	-0.002564
881.000000	-0.002785
880.000000	-0.003041
879.000000	-0.003259
878.000000	-0.003360
877.000000	-0.003353
876.000000	-0.003316
875.000000	-0.003301
874.000000	-0.003302
873.000000	-0.003285
872.000000	-0.003245
871.000000	-0.003216
870.000000	-0.003236
869.000000	-0.003304
868.000000	-0.003379
867.000000	-0.003429
866.000000	-0.003487
865.000000	-0.003621
864.000000	-0.003859
863.000000	-0.004159
862.000000	-0.004480
861.000000	-0.004846
860.000000	-0.005325
859.000000	-0.005973
858.000000	-0.006819
857.000000	-0.007915
856.000000	-0.009370
855.000000	-0.011332
854.000000	-0.013919
853.000000	-0.017130
852.000000	-0.020756
851.000000	-0.024365
850.000000	-0.027401
849.000000	-0.029351
848.000000	-0.029884
847.000000	-0.028953
846.000000	-0.026826
845.000000	-0.023965
844.000000	-0.020805
843.000000	-0.017629
842.000000	-0.014594
841.000000	-0.011799
840.000000	-0.009344
839.000000	-0.007349
838.000000	-0.005885
837.000000	-0.004897
836.000000	-0.004236
835.000000	-0.003785
834.000000	-0.003511
833.000000	-0.003376
832.000000	-0.003270
831.000000	-0.003081
830.000000	-0.002816
829.000000	-0.002585
828.000000	-0.002454
827.000000	-0.002382
826.000000	-0.002298
825.000000	-0.002195
824.000000	-0.002116
823.000000	-0.002093
822.000000	-0.002111
821.000000	-0.002126
820.000000	-0.002096
819.000000	-0.002028
818.000000	-0.001970
817.000000	-0.001958
816.000000	-0.001961
815.000000	-0.001930
814.000000	-0.001890
813.000000	-0.001902
812.000000	-0.001962
811.000000	-0.001984
810.000000	-0.001909
809.000000	-0.001791
808.000000	-0.001721
807.000000	-0.001725
806.000000	-0.001750
805.000000	-0.001738
804.000000	-0.001690
803.000000	-0.001659
802.000000	-0.001684
801.000000	-0.001741
800.000000	-0.001752
799.000000	-0.001680
798.000000	-0.001582
797.000000	-0.001542
796.000000	-0.001563
795.000000	-0.001577
794.000000	-0.001558
793.000000	-0.001546
792.000000	-0.001572
791.000000	-0.001614
790.000000	-0.001647
789.000000	-0.001683
788.000000	-0.001722
787.000000	-0.001736
786.000000	-0.001712
785.000000	-0.001674
784.000000	-0.001632
783.000000	-0.001577
782.000000	-0.001535
781.000000	-0.001559
780.000000	-0.001646
779.000000	-0.001695
778.000000	-0.001627
777.000000	-0.001479
776.000000	-0.001345
775.000000	-0.001257
774.000000	-0.001172
773.000000	-0.001063
772.000000	-0.000968
771.000000	-0.000954
770.000000	-0.001041
769.000000	-0.001164
768.000000	-0.001221
767.000000	-0.001168
766.000000	-0.001060
765.000000	-0.000973
764.000000	-0.000906
763.000000	-0.000822
762.000000	-0.000756
761.000000	-0.000806
760.000000	-0.000989
759.000000	-0.001201
758.000000	-0.001340
757.000000	-0.001408
756.000000	-0.001453
755.000000	-0.001469
754.000000	-0.001430
753.000000	-0.001355
752.000000	-0.001286
751.000000	-0.001235
750.000000	-0.001189
749.000000	-0.001133
748.000000	-0.001040
747.000000	-0.000888
746.000000	-0.000714
745.000000	-0.000596
744.000000	-0.000546
743.000000	-0.000490
742.000000	-0.000375
741.000000	-0.000237
740.000000	-0.000126
739.000000	-0.000033
738.000000	0.000054
737.000000	0.000102
736.000000	0.000099
735.000000	0.000094
734.000000	0.000126
733.000000	0.000170
732.000000	0.000211
731.000000	0.000281
730.000000	0.000383
729.000000	0.000471
728.000000	0.000512
727.000000	0.000532
726.000000	0.000548
725.000000	0.000532
724.000000	0.000507
723.000000	0.000605
722.000000	0.000905
721.000000	0.001270
720.000000	0.001431
719.000000	0.001264
718.000000	0.000918
717.000000	0.000642
716.000000	0.000567
715.000000	0.000651
714.000000	0.000760
713.000000	0.000818
712.000000	0.000864
711.000000	0.000969
710.000000	0.001105
709.000000	0.001184
708.000000	0.001193
707.000000	0.001217
706.000000	0.001325
705.000000	0.001470
704.000000	0.001540
703.000000	0.001513
702.000000	0.001464
701.000000	0.001469
700.000000	0.001561
699.000000	0.001697
698.000000	0.001798
697.000000	0.001822
696.000000	0.001817
695.000000	0.001886
694.000000	0.002031
693.000000	0.002152
692.000000	0.002252
691.000000	0.002437
690.000000	0.002746
689.000000	0.003049
688.000000	0.003229
687.000000	0.003367
686.000000	0.003586
685.000000	0.003860
684.000000	0.004098
683.000000	0.004252
682.000000	0.004273
681.000000	0.004113
680.000000	0.003853
679.000000	0.003654
678.000000	0.003486
677.000000	0.003221
676.000000	0.002975
675.000000	0.002860
674.000000	0.002836
673.000000	0.002874
672.000000	0.003091
671.000000	0.003556
670.000000	0.003903
669.000000	0.003709
668.000000	0.003637
667.000000	0.003872
666.000000	0.003571
665.000000	0.003343
664.000000	0.003711
663.000000	0.004490
662.000000	0.005294
661.000000	0.005924
660.000000	0.006341
659.000000	0.006528
658.000000	0.006489
657.000000	0.006321
656.000000	0.006108
655.000000	0.005692
654.000000	0.005083
653.000000	0.004598
652.000000	0.004400
651.000000	0.004323
650.000000	0.004228
649.000000	0.004196
648.000000	0.004215
647.000000	0.004098
646.000000	0.003849
645.000000	0.003696
644.000000	0.003701
643.000000	0.003674
642.000000	0.003512
641.000000	0.003379
640.000000	0.003412
639.000000	0.003527
638.000000	0.003621
637.000000	0.003699
636.000000	0.003704
635.000000	0.003531
634.000000	0.003262
633.000000	0.003109
632.000000	0.003078
631.000000	0.002937
630.000000	0.002584
629.000000	0.002197
628.000000	0.001907
627.000000	0.001622
626.000000	0.001291
625.000000	0.001072
624.000000	0.001112
623.000000	0.001349
622.000000	0.001607
621.000000	0.001717
620.000000	0.001520
619.000000	0.000997
618.000000	0.000428
617.000000	0.000170
616.000000	0.000258
615.000000	0.000416
614.000000	0.000467
613.000000	0.000498
612.000000	0.000622
611.000000	0.000770
610.000000	0.000760
609.000000	0.000444
608.000000	-0.000194
607.000000	-0.000983
606.000000	-0.001582
605.000000	-0.001748
604.000000	-0.001530
603.000000	-0.001129
602.000000	-0.000707
601.000000	-0.000395
600.000000	-0.000333
