# Supplementary material for: Real-time monitoring of the reversible capture and release of CO2 on anthraquinone and riboflavin-modified graphitic electrodes using ATR-SEIRAS
Source: Chem Sci. 2025 Nov 4;16(48):23189–202. doi: 10.1039/d5sc05427c (PMC12584010; doi:10.1039/d5sc05427c)
Supplement: SC-016-D5SC05427C-s001 [file SC-016-D5SC05427C-s001.zip › Data Folders/Main Figures/Figure3/3a/016.ASC]

PE IR       SUBTECH     SPECTRUM    ASCII       PEDS        4.00        
   -1
016.ASC
24/06/26
16:04:40.00
24/06/26
16:04:40.00
Administrator

600.000000
#HDR
-1
-1
#GR
Wavenumber
A
1.0
0.0
4000.000000
-1.000000
3401
8
0.022006
-0.029995
#DATA
4000.000000	-0.003718
3999.000000	-0.003733
3998.000000	-0.003731
3997.000000	-0.003708
3996.000000	-0.003665
3995.000000	-0.003615
3994.000000	-0.003578
3993.000000	-0.003565
3992.000000	-0.003571
3991.000000	-0.003581
3990.000000	-0.003579
3989.000000	-0.003565
3988.000000	-0.003545
3987.000000	-0.003524
3986.000000	-0.003503
3985.000000	-0.003478
3984.000000	-0.003455
3983.000000	-0.003440
3982.000000	-0.003435
3981.000000	-0.003434
3980.000000	-0.003424
3979.000000	-0.003399
3978.000000	-0.003367
3977.000000	-0.003340
3976.000000	-0.003330
3975.000000	-0.003339
3974.000000	-0.003353
3973.000000	-0.003358
3972.000000	-0.003346
3971.000000	-0.003324
3970.000000	-0.003311
3969.000000	-0.003322
3968.000000	-0.003360
3967.000000	-0.003411
3966.000000	-0.003452
3965.000000	-0.003469
3964.000000	-0.003465
3963.000000	-0.003456
3962.000000	-0.003455
3961.000000	-0.003463
3960.000000	-0.003472
3959.000000	-0.003481
3958.000000	-0.003496
3957.000000	-0.003521
3956.000000	-0.003551
3955.000000	-0.003575
3954.000000	-0.003587
3953.000000	-0.003586
3952.000000	-0.003573
3951.000000	-0.003551
3950.000000	-0.003532
3949.000000	-0.003525
3948.000000	-0.003536
3947.000000	-0.003559
3946.000000	-0.003588
3945.000000	-0.003622
3944.000000	-0.003653
3943.000000	-0.003671
3942.000000	-0.003665
3941.000000	-0.003639
3940.000000	-0.003609
3939.000000	-0.003595
3938.000000	-0.003602
3937.000000	-0.003623
3936.000000	-0.003645
3935.000000	-0.003653
3934.000000	-0.003641
3933.000000	-0.003617
3932.000000	-0.003595
3931.000000	-0.003590
3930.000000	-0.003602
3929.000000	-0.003623
3928.000000	-0.003642
3927.000000	-0.003649
3926.000000	-0.003637
3925.000000	-0.003612
3924.000000	-0.003592
3923.000000	-0.003590
3922.000000	-0.003604
3921.000000	-0.003622
3920.000000	-0.003627
3919.000000	-0.003615
3918.000000	-0.003594
3917.000000	-0.003583
3916.000000	-0.003597
3915.000000	-0.003634
3914.000000	-0.003673
3913.000000	-0.003691
3912.000000	-0.003681
3911.000000	-0.003653
3910.000000	-0.003619
3909.000000	-0.003593
3908.000000	-0.003580
3907.000000	-0.003579
3906.000000	-0.003576
3905.000000	-0.003558
3904.000000	-0.003521
3903.000000	-0.003479
3902.000000	-0.003447
3901.000000	-0.003433
3900.000000	-0.003438
3899.000000	-0.003466
3898.000000	-0.003506
3897.000000	-0.003544
3896.000000	-0.003566
3895.000000	-0.003577
3894.000000	-0.003588
3893.000000	-0.003605
3892.000000	-0.003613
3891.000000	-0.003601
3890.000000	-0.003579
3889.000000	-0.003570
3888.000000	-0.003578
3887.000000	-0.003577
3886.000000	-0.003554
3885.000000	-0.003526
3884.000000	-0.003517
3883.000000	-0.003532
3882.000000	-0.003555
3881.000000	-0.003568
3880.000000	-0.003569
3879.000000	-0.003564
3878.000000	-0.003567
3877.000000	-0.003586
3876.000000	-0.003609
3875.000000	-0.003616
3874.000000	-0.003598
3873.000000	-0.003569
3872.000000	-0.003537
3871.000000	-0.003492
3870.000000	-0.003439
3869.000000	-0.003408
3868.000000	-0.003421
3867.000000	-0.003459
3866.000000	-0.003491
3865.000000	-0.003506
3864.000000	-0.003526
3863.000000	-0.003558
3862.000000	-0.003588
3861.000000	-0.003603
3860.000000	-0.003603
3859.000000	-0.003591
3858.000000	-0.003575
3857.000000	-0.003566
3856.000000	-0.003565
3855.000000	-0.003548
3854.000000	-0.003498
3853.000000	-0.003439
3852.000000	-0.003408
3851.000000	-0.003415
3850.000000	-0.003448
3849.000000	-0.003489
3848.000000	-0.003529
3847.000000	-0.003565
3846.000000	-0.003593
3845.000000	-0.003609
3844.000000	-0.003604
3843.000000	-0.003575
3842.000000	-0.003537
3841.000000	-0.003507
3840.000000	-0.003491
3839.000000	-0.003486
3838.000000	-0.003487
3837.000000	-0.003491
3836.000000	-0.003491
3835.000000	-0.003487
3834.000000	-0.003480
3833.000000	-0.003475
3832.000000	-0.003474
3831.000000	-0.003475
3830.000000	-0.003471
3829.000000	-0.003459
3828.000000	-0.003441
3827.000000	-0.003424
3826.000000	-0.003417
3825.000000	-0.003428
3824.000000	-0.003456
3823.000000	-0.003485
3822.000000	-0.003484
3821.000000	-0.003449
3820.000000	-0.003407
3819.000000	-0.003393
3818.000000	-0.003415
3817.000000	-0.003453
3816.000000	-0.003491
3815.000000	-0.003529
3814.000000	-0.003566
3813.000000	-0.003589
3812.000000	-0.003588
3811.000000	-0.003565
3810.000000	-0.003538
3809.000000	-0.003513
3808.000000	-0.003482
3807.000000	-0.003441
3806.000000	-0.003400
3805.000000	-0.003371
3804.000000	-0.003359
3803.000000	-0.003356
3802.000000	-0.003368
3801.000000	-0.003405
3800.000000	-0.003454
3799.000000	-0.003495
3798.000000	-0.003523
3797.000000	-0.003543
3796.000000	-0.003568
3795.000000	-0.003592
3794.000000	-0.003604
3793.000000	-0.003598
3792.000000	-0.003588
3791.000000	-0.003587
3790.000000	-0.003598
3789.000000	-0.003609
3788.000000	-0.003614
3787.000000	-0.003616
3786.000000	-0.003620
3785.000000	-0.003621
3784.000000	-0.003612
3783.000000	-0.003592
3782.000000	-0.003573
3781.000000	-0.003568
3780.000000	-0.003585
3779.000000	-0.003617
3778.000000	-0.003638
3777.000000	-0.003632
3776.000000	-0.003596
3775.000000	-0.003547
3774.000000	-0.003505
3773.000000	-0.003483
3772.000000	-0.003479
3771.000000	-0.003487
3770.000000	-0.003504
3769.000000	-0.003523
3768.000000	-0.003535
3767.000000	-0.003534
3766.000000	-0.003526
3765.000000	-0.003527
3764.000000	-0.003545
3763.000000	-0.003576
3762.000000	-0.003607
3761.000000	-0.003627
3760.000000	-0.003634
3759.000000	-0.003624
3758.000000	-0.003586
3757.000000	-0.003522
3756.000000	-0.003453
3755.000000	-0.003396
3754.000000	-0.003341
3753.000000	-0.003279
3752.000000	-0.003224
3751.000000	-0.003198
3750.000000	-0.003188
3749.000000	-0.003174
3748.000000	-0.003173
3747.000000	-0.003203
3746.000000	-0.003231
3745.000000	-0.003220
3744.000000	-0.003191
3743.000000	-0.003180
3742.000000	-0.003187
3741.000000	-0.003186
3740.000000	-0.003163
3739.000000	-0.003126
3738.000000	-0.003083
3737.000000	-0.003044
3736.000000	-0.003050
3735.000000	-0.003132
3734.000000	-0.003237
3733.000000	-0.003270
3732.000000	-0.003194
3731.000000	-0.003057
3730.000000	-0.002926
3729.000000	-0.002827
3728.000000	-0.002756
3727.000000	-0.002713
3726.000000	-0.002705
3725.000000	-0.002727
3724.000000	-0.002763
3723.000000	-0.002806
3722.000000	-0.002860
3721.000000	-0.002928
3720.000000	-0.003003
3719.000000	-0.003075
3718.000000	-0.003132
3717.000000	-0.003174
3716.000000	-0.003213
3715.000000	-0.003236
3714.000000	-0.003197
3713.000000	-0.003064
3712.000000	-0.002890
3711.000000	-0.002783
3710.000000	-0.002780
3709.000000	-0.002833
3708.000000	-0.002875
3707.000000	-0.002880
3706.000000	-0.002852
3705.000000	-0.002809
3704.000000	-0.002766
3703.000000	-0.002732
3702.000000	-0.002709
3701.000000	-0.002695
3700.000000	-0.002692
3699.000000	-0.002705
3698.000000	-0.002737
3697.000000	-0.002776
3696.000000	-0.002804
3695.000000	-0.002801
3694.000000	-0.002773
3693.000000	-0.002758
3692.000000	-0.002810
3691.000000	-0.002945
3690.000000	-0.003102
3689.000000	-0.003188
3688.000000	-0.003172
3687.000000	-0.003109
3686.000000	-0.003060
3685.000000	-0.003043
3684.000000	-0.003039
3683.000000	-0.003032
3682.000000	-0.003021
3681.000000	-0.003004
3680.000000	-0.002980
3679.000000	-0.002951
3678.000000	-0.002925
3677.000000	-0.002903
3676.000000	-0.002891
3675.000000	-0.002892
3674.000000	-0.002889
3673.000000	-0.002874
3672.000000	-0.002855
3671.000000	-0.002846
3670.000000	-0.002876
3669.000000	-0.002943
3668.000000	-0.003005
3667.000000	-0.003039
3666.000000	-0.003049
3665.000000	-0.003050
3664.000000	-0.003050
3663.000000	-0.003045
3662.000000	-0.003025
3661.000000	-0.002987
3660.000000	-0.002940
3659.000000	-0.002902
3658.000000	-0.002881
3657.000000	-0.002875
3656.000000	-0.002883
3655.000000	-0.002903
3654.000000	-0.002931
3653.000000	-0.002960
3652.000000	-0.002974
3651.000000	-0.002957
3650.000000	-0.002904
3649.000000	-0.002830
3648.000000	-0.002765
3647.000000	-0.002739
3646.000000	-0.002753
3645.000000	-0.002788
3644.000000	-0.002817
3643.000000	-0.002823
3642.000000	-0.002800
3641.000000	-0.002755
3640.000000	-0.002704
3639.000000	-0.002662
3638.000000	-0.002638
3637.000000	-0.002630
3636.000000	-0.002619
3635.000000	-0.002585
3634.000000	-0.002532
3633.000000	-0.002481
3632.000000	-0.002449
3631.000000	-0.002417
3630.000000	-0.002359
3629.000000	-0.002297
3628.000000	-0.002282
3627.000000	-0.002312
3626.000000	-0.002356
3625.000000	-0.002391
3624.000000	-0.002426
3623.000000	-0.002490
3622.000000	-0.002594
3621.000000	-0.002709
3620.000000	-0.002777
3619.000000	-0.002760
3618.000000	-0.002680
3617.000000	-0.002597
3616.000000	-0.002556
3615.000000	-0.002563
3614.000000	-0.002596
3613.000000	-0.002632
3612.000000	-0.002659
3611.000000	-0.002671
3610.000000	-0.002651
3609.000000	-0.002605
3608.000000	-0.002566
3607.000000	-0.002570
3606.000000	-0.002615
3605.000000	-0.002673
3604.000000	-0.002709
3603.000000	-0.002703
3602.000000	-0.002660
3601.000000	-0.002608
3600.000000	-0.002586
3599.000000	-0.002604
3598.000000	-0.002641
3597.000000	-0.002659
3596.000000	-0.002645
3595.000000	-0.002609
3594.000000	-0.002582
3593.000000	-0.002576
3592.000000	-0.002592
3591.000000	-0.002623
3590.000000	-0.002676
3589.000000	-0.002755
3588.000000	-0.002847
3587.000000	-0.002922
3586.000000	-0.002957
3585.000000	-0.002969
3584.000000	-0.002988
3583.000000	-0.003026
3582.000000	-0.003072
3581.000000	-0.003110
3580.000000	-0.003133
3579.000000	-0.003141
3578.000000	-0.003141
3577.000000	-0.003136
3576.000000	-0.003129
3575.000000	-0.003124
3574.000000	-0.003130
3573.000000	-0.003149
3572.000000	-0.003176
3571.000000	-0.003202
3570.000000	-0.003224
3569.000000	-0.003244
3568.000000	-0.003270
3567.000000	-0.003298
3566.000000	-0.003312
3565.000000	-0.003302
3564.000000	-0.003281
3563.000000	-0.003261
3562.000000	-0.003250
3561.000000	-0.003254
3560.000000	-0.003276
3559.000000	-0.003307
3558.000000	-0.003331
3557.000000	-0.003328
3556.000000	-0.003302
3555.000000	-0.003271
3554.000000	-0.003256
3553.000000	-0.003265
3552.000000	-0.003289
3551.000000	-0.003313
3550.000000	-0.003326
3549.000000	-0.003329
3548.000000	-0.003332
3547.000000	-0.003340
3546.000000	-0.003350
3545.000000	-0.003350
3544.000000	-0.003340
3543.000000	-0.003331
3542.000000	-0.003331
3541.000000	-0.003336
3540.000000	-0.003342
3539.000000	-0.003351
3538.000000	-0.003361
3537.000000	-0.003369
3536.000000	-0.003370
3535.000000	-0.003367
3534.000000	-0.003367
3533.000000	-0.003368
3532.000000	-0.003368
3531.000000	-0.003366
3530.000000	-0.003366
3529.000000	-0.003372
3528.000000	-0.003377
3527.000000	-0.003376
3526.000000	-0.003366
3525.000000	-0.003356
3524.000000	-0.003360
3523.000000	-0.003384
3522.000000	-0.003417
3521.000000	-0.003440
3520.000000	-0.003444
3519.000000	-0.003439
3518.000000	-0.003439
3517.000000	-0.003450
3516.000000	-0.003464
3515.000000	-0.003468
3514.000000	-0.003461
3513.000000	-0.003444
3512.000000	-0.003425
3511.000000	-0.003415
3510.000000	-0.003421
3509.000000	-0.003438
3508.000000	-0.003449
3507.000000	-0.003440
3506.000000	-0.003412
3505.000000	-0.003384
3504.000000	-0.003380
3503.000000	-0.003407
3502.000000	-0.003441
3501.000000	-0.003457
3500.000000	-0.003451
3499.000000	-0.003444
3498.000000	-0.003454
3497.000000	-0.003482
3496.000000	-0.003512
3495.000000	-0.003523
3494.000000	-0.003508
3493.000000	-0.003470
3492.000000	-0.003428
3491.000000	-0.003403
3490.000000	-0.003410
3489.000000	-0.003438
3488.000000	-0.003463
3487.000000	-0.003469
3486.000000	-0.003467
3485.000000	-0.003471
3484.000000	-0.003484
3483.000000	-0.003499
3482.000000	-0.003503
3481.000000	-0.003494
3480.000000	-0.003475
3479.000000	-0.003455
3478.000000	-0.003442
3477.000000	-0.003441
3476.000000	-0.003448
3475.000000	-0.003450
3474.000000	-0.003445
3473.000000	-0.003436
3472.000000	-0.003434
3471.000000	-0.003442
3470.000000	-0.003457
3469.000000	-0.003467
3468.000000	-0.003465
3467.000000	-0.003448
3466.000000	-0.003424
3465.000000	-0.003407
3464.000000	-0.003402
3463.000000	-0.003405
3462.000000	-0.003410
3461.000000	-0.003417
3460.000000	-0.003435
3459.000000	-0.003461
3458.000000	-0.003485
3457.000000	-0.003494
3456.000000	-0.003492
3455.000000	-0.003490
3454.000000	-0.003497
3453.000000	-0.003512
3452.000000	-0.003527
3451.000000	-0.003533
3450.000000	-0.003521
3449.000000	-0.003492
3448.000000	-0.003454
3447.000000	-0.003418
3446.000000	-0.003389
3445.000000	-0.003368
3444.000000	-0.003352
3443.000000	-0.003345
3442.000000	-0.003349
3441.000000	-0.003361
3440.000000	-0.003375
3439.000000	-0.003387
3438.000000	-0.003393
3437.000000	-0.003391
3436.000000	-0.003380
3435.000000	-0.003362
3434.000000	-0.003334
3433.000000	-0.003291
3432.000000	-0.003237
3431.000000	-0.003194
3430.000000	-0.003183
3429.000000	-0.003205
3428.000000	-0.003241
3427.000000	-0.003268
3426.000000	-0.003282
3425.000000	-0.003291
3424.000000	-0.003297
3423.000000	-0.003299
3422.000000	-0.003292
3421.000000	-0.003281
3420.000000	-0.003274
3419.000000	-0.003271
3418.000000	-0.003266
3417.000000	-0.003250
3416.000000	-0.003225
3415.000000	-0.003206
3414.000000	-0.003202
3413.000000	-0.003210
3412.000000	-0.003219
3411.000000	-0.003223
3410.000000	-0.003223
3409.000000	-0.003221
3408.000000	-0.003214
3407.000000	-0.003199
3406.000000	-0.003179
3405.000000	-0.003162
3404.000000	-0.003154
3403.000000	-0.003149
3402.000000	-0.003137
3401.000000	-0.003117
3400.000000	-0.003096
3399.000000	-0.003087
3398.000000	-0.003087
3397.000000	-0.003089
3396.000000	-0.003089
3395.000000	-0.003086
3394.000000	-0.003081
3393.000000	-0.003070
3392.000000	-0.003052
3391.000000	-0.003037
3390.000000	-0.003028
3389.000000	-0.003022
3388.000000	-0.003007
3387.000000	-0.002979
3386.000000	-0.002946
3385.000000	-0.002920
3384.000000	-0.002911
3383.000000	-0.002920
3382.000000	-0.002946
3381.000000	-0.002981
3380.000000	-0.003016
3379.000000	-0.003049
3378.000000	-0.003075
3377.000000	-0.003087
3376.000000	-0.003079
3375.000000	-0.003053
3374.000000	-0.003019
3373.000000	-0.002984
3372.000000	-0.002951
3371.000000	-0.002922
3370.000000	-0.002906
3369.000000	-0.002915
3368.000000	-0.002943
3367.000000	-0.002973
3366.000000	-0.002984
3365.000000	-0.002977
3364.000000	-0.002964
3363.000000	-0.002955
3362.000000	-0.002953
3361.000000	-0.002953
3360.000000	-0.002957
3359.000000	-0.002959
3358.000000	-0.002953
3357.000000	-0.002931
3356.000000	-0.002899
3355.000000	-0.002871
3354.000000	-0.002860
3353.000000	-0.002865
3352.000000	-0.002880
3351.000000	-0.002895
3350.000000	-0.002897
3349.000000	-0.002877
3348.000000	-0.002836
3347.000000	-0.002793
3346.000000	-0.002771
3345.000000	-0.002777
3344.000000	-0.002796
3343.000000	-0.002802
3342.000000	-0.002782
3341.000000	-0.002747
3340.000000	-0.002726
3339.000000	-0.002738
3338.000000	-0.002776
3337.000000	-0.002814
3336.000000	-0.002826
3335.000000	-0.002806
3334.000000	-0.002768
3333.000000	-0.002734
3332.000000	-0.002720
3331.000000	-0.002724
3330.000000	-0.002728
3329.000000	-0.002722
3328.000000	-0.002714
3327.000000	-0.002722
3326.000000	-0.002745
3325.000000	-0.002762
3324.000000	-0.002753
3323.000000	-0.002720
3322.000000	-0.002683
3321.000000	-0.002665
3320.000000	-0.002669
3319.000000	-0.002682
3318.000000	-0.002688
3317.000000	-0.002677
3316.000000	-0.002655
3315.000000	-0.002636
3314.000000	-0.002630
3313.000000	-0.002638
3312.000000	-0.002652
3311.000000	-0.002673
3310.000000	-0.002699
3309.000000	-0.002723
3308.000000	-0.002734
3307.000000	-0.002729
3306.000000	-0.002715
3305.000000	-0.002693
3304.000000	-0.002669
3303.000000	-0.002648
3302.000000	-0.002636
3301.000000	-0.002632
3300.000000	-0.002622
3299.000000	-0.002606
3298.000000	-0.002590
3297.000000	-0.002586
3296.000000	-0.002593
3295.000000	-0.002605
3294.000000	-0.002614
3293.000000	-0.002616
3292.000000	-0.002608
3291.000000	-0.002597
3290.000000	-0.002590
3289.000000	-0.002587
3288.000000	-0.002576
3287.000000	-0.002552
3286.000000	-0.002522
3285.000000	-0.002505
3284.000000	-0.002512
3283.000000	-0.002534
3282.000000	-0.002558
3281.000000	-0.002570
3280.000000	-0.002569
3279.000000	-0.002560
3278.000000	-0.002548
3277.000000	-0.002536
3276.000000	-0.002520
3275.000000	-0.002503
3274.000000	-0.002488
3273.000000	-0.002481
3272.000000	-0.002480
3271.000000	-0.002487
3270.000000	-0.002500
3269.000000	-0.002512
3268.000000	-0.002510
3267.000000	-0.002492
3266.000000	-0.002466
3265.000000	-0.002443
3264.000000	-0.002423
3263.000000	-0.002404
3262.000000	-0.002383
3261.000000	-0.002362
3260.000000	-0.002341
3259.000000	-0.002319
3258.000000	-0.002301
3257.000000	-0.002295
3256.000000	-0.002303
3255.000000	-0.002311
3254.000000	-0.002310
3253.000000	-0.002299
3252.000000	-0.002284
3251.000000	-0.002267
3250.000000	-0.002246
3249.000000	-0.002221
3248.000000	-0.002202
3247.000000	-0.002195
3246.000000	-0.002196
3245.000000	-0.002194
3244.000000	-0.002187
3243.000000	-0.002183
3242.000000	-0.002185
3241.000000	-0.002185
3240.000000	-0.002175
3239.000000	-0.002165
3238.000000	-0.002172
3237.000000	-0.002197
3236.000000	-0.002215
3235.000000	-0.002197
3234.000000	-0.002147
3233.000000	-0.002094
3232.000000	-0.002063
3231.000000	-0.002054
3230.000000	-0.002049
3229.000000	-0.002032
3228.000000	-0.002000
3227.000000	-0.001961
3226.000000	-0.001925
3225.000000	-0.001899
3224.000000	-0.001887
3223.000000	-0.001880
3222.000000	-0.001868
3221.000000	-0.001849
3220.000000	-0.001830
3219.000000	-0.001819
3218.000000	-0.001810
3217.000000	-0.001797
3216.000000	-0.001780
3215.000000	-0.001766
3214.000000	-0.001756
3213.000000	-0.001738
3212.000000	-0.001705
3211.000000	-0.001658
3210.000000	-0.001605
3209.000000	-0.001553
3208.000000	-0.001508
3207.000000	-0.001483
3206.000000	-0.001480
3205.000000	-0.001481
3204.000000	-0.001466
3203.000000	-0.001435
3202.000000	-0.001411
3201.000000	-0.001415
3200.000000	-0.001443
3199.000000	-0.001479
3198.000000	-0.001504
3197.000000	-0.001507
3196.000000	-0.001491
3195.000000	-0.001464
3194.000000	-0.001439
3193.000000	-0.001432
3192.000000	-0.001449
3191.000000	-0.001487
3190.000000	-0.001530
3189.000000	-0.001561
3188.000000	-0.001568
3187.000000	-0.001555
3186.000000	-0.001534
3185.000000	-0.001519
3184.000000	-0.001512
3183.000000	-0.001509
3182.000000	-0.001508
3181.000000	-0.001506
3180.000000	-0.001496
3179.000000	-0.001475
3178.000000	-0.001443
3177.000000	-0.001405
3176.000000	-0.001365
3175.000000	-0.001319
3174.000000	-0.001258
3173.000000	-0.001174
3172.000000	-0.001069
3171.000000	-0.000947
3170.000000	-0.000811
3169.000000	-0.000658
3168.000000	-0.000492
3167.000000	-0.000333
3166.000000	-0.000218
3165.000000	-0.000174
3164.000000	-0.000205
3163.000000	-0.000287
3162.000000	-0.000392
3161.000000	-0.000503
3160.000000	-0.000614
3159.000000	-0.000731
3158.000000	-0.000851
3157.000000	-0.000964
3156.000000	-0.001061
3155.000000	-0.001145
3154.000000	-0.001222
3153.000000	-0.001280
3152.000000	-0.001304
3151.000000	-0.001295
3150.000000	-0.001276
3149.000000	-0.001274
3148.000000	-0.001292
3147.000000	-0.001320
3146.000000	-0.001346
3145.000000	-0.001366
3144.000000	-0.001377
3143.000000	-0.001378
3142.000000	-0.001370
3141.000000	-0.001360
3140.000000	-0.001355
3139.000000	-0.001355
3138.000000	-0.001358
3137.000000	-0.001362
3136.000000	-0.001363
3135.000000	-0.001360
3134.000000	-0.001351
3133.000000	-0.001338
3132.000000	-0.001319
3131.000000	-0.001300
3130.000000	-0.001291
3129.000000	-0.001302
3128.000000	-0.001323
3127.000000	-0.001335
3126.000000	-0.001320
3125.000000	-0.001286
3124.000000	-0.001253
3123.000000	-0.001240
3122.000000	-0.001247
3121.000000	-0.001263
3120.000000	-0.001279
3119.000000	-0.001290
3118.000000	-0.001292
3117.000000	-0.001279
3116.000000	-0.001250
3115.000000	-0.001215
3114.000000	-0.001190
3113.000000	-0.001182
3112.000000	-0.001184
3111.000000	-0.001185
3110.000000	-0.001182
3109.000000	-0.001176
3108.000000	-0.001168
3107.000000	-0.001159
3106.000000	-0.001155
3105.000000	-0.001158
3104.000000	-0.001161
3103.000000	-0.001159
3102.000000	-0.001150
3101.000000	-0.001137
3100.000000	-0.001121
3099.000000	-0.001106
3098.000000	-0.001096
3097.000000	-0.001094
3096.000000	-0.001092
3095.000000	-0.001082
3094.000000	-0.001067
3093.000000	-0.001058
3092.000000	-0.001061
3091.000000	-0.001070
3090.000000	-0.001074
3089.000000	-0.001072
3088.000000	-0.001066
3087.000000	-0.001052
3086.000000	-0.001031
3085.000000	-0.001011
3084.000000	-0.001004
3083.000000	-0.001011
3082.000000	-0.001020
3081.000000	-0.001019
3080.000000	-0.001011
3079.000000	-0.001006
3078.000000	-0.001012
3077.000000	-0.001022
3076.000000	-0.001026
3075.000000	-0.001023
3074.000000	-0.001020
3073.000000	-0.001017
3072.000000	-0.001008
3071.000000	-0.000992
3070.000000	-0.000972
3069.000000	-0.000955
3068.000000	-0.000939
3067.000000	-0.000917
3066.000000	-0.000893
3065.000000	-0.000877
3064.000000	-0.000876
3063.000000	-0.000887
3062.000000	-0.000903
3061.000000	-0.000916
3060.000000	-0.000915
3059.000000	-0.000894
3058.000000	-0.000857
3057.000000	-0.000822
3056.000000	-0.000808
3055.000000	-0.000817
3054.000000	-0.000834
3053.000000	-0.000841
3052.000000	-0.000836
3051.000000	-0.000824
3050.000000	-0.000813
3049.000000	-0.000800
3048.000000	-0.000779
3047.000000	-0.000750
3046.000000	-0.000719
3045.000000	-0.000693
3044.000000	-0.000672
3043.000000	-0.000657
3042.000000	-0.000655
3041.000000	-0.000665
3040.000000	-0.000677
3039.000000	-0.000674
3038.000000	-0.000652
3037.000000	-0.000622
3036.000000	-0.000597
3035.000000	-0.000578
3034.000000	-0.000558
3033.000000	-0.000534
3032.000000	-0.000514
3031.000000	-0.000509
3030.000000	-0.000515
3029.000000	-0.000514
3028.000000	-0.000488
3027.000000	-0.000437
3026.000000	-0.000379
3025.000000	-0.000334
3024.000000	-0.000305
3023.000000	-0.000279
3022.000000	-0.000243
3021.000000	-0.000194
3020.000000	-0.000137
3019.000000	-0.000073
3018.000000	-0.000003
3017.000000	0.000073
3016.000000	0.000148
3015.000000	0.000220
3014.000000	0.000292
3013.000000	0.000371
3012.000000	0.000457
3011.000000	0.000543
3010.000000	0.000623
3009.000000	0.000702
3008.000000	0.000783
3007.000000	0.000865
3006.000000	0.000940
3005.000000	0.001008
3004.000000	0.001076
3003.000000	0.001149
3002.000000	0.001223
3001.000000	0.001288
3000.000000	0.001341
2999.000000	0.001388
2998.000000	0.001433
2997.000000	0.001474
2996.000000	0.001508
2995.000000	0.001535
2994.000000	0.001558
2993.000000	0.001587
2992.000000	0.001628
2991.000000	0.001682
2990.000000	0.001747
2989.000000	0.001826
2988.000000	0.001920
2987.000000	0.002026
2986.000000	0.002139
2985.000000	0.002260
2984.000000	0.002398
2983.000000	0.002562
2982.000000	0.002744
2981.000000	0.002926
2980.000000	0.003106
2979.000000	0.003299
2978.000000	0.003520
2977.000000	0.003756
2976.000000	0.003974
2975.000000	0.004149
2974.000000	0.004284
2973.000000	0.004398
2972.000000	0.004505
2971.000000	0.004599
2970.000000	0.004660
2969.000000	0.004673
2968.000000	0.004630
2967.000000	0.004529
2966.000000	0.004378
2965.000000	0.004189
2964.000000	0.003984
2963.000000	0.003776
2962.000000	0.003571
2961.000000	0.003367
2960.000000	0.003176
2959.000000	0.003013
2958.000000	0.002885
2957.000000	0.002783
2956.000000	0.002692
2955.000000	0.002613
2954.000000	0.002556
2953.000000	0.002535
2952.000000	0.002545
2951.000000	0.002572
2950.000000	0.002605
2949.000000	0.002648
2948.000000	0.002718
2947.000000	0.002826
2946.000000	0.002970
2945.000000	0.003132
2944.000000	0.003291
2943.000000	0.003431
2942.000000	0.003538
2941.000000	0.003602
2940.000000	0.003625
2939.000000	0.003617
2938.000000	0.003591
2937.000000	0.003553
2936.000000	0.003502
2935.000000	0.003434
2934.000000	0.003347
2933.000000	0.003244
2932.000000	0.003127
2931.000000	0.003006
2930.000000	0.002883
2929.000000	0.002763
2928.000000	0.002647
2927.000000	0.002534
2926.000000	0.002420
2925.000000	0.002299
2924.000000	0.002170
2923.000000	0.002040
2922.000000	0.001916
2921.000000	0.001801
2920.000000	0.001698
2919.000000	0.001612
2918.000000	0.001541
2917.000000	0.001474
2916.000000	0.001400
2915.000000	0.001320
2914.000000	0.001247
2913.000000	0.001185
2912.000000	0.001128
2911.000000	0.001068
2910.000000	0.001000
2909.000000	0.000928
2908.000000	0.000860
2907.000000	0.000802
2906.000000	0.000756
2905.000000	0.000714
2904.000000	0.000667
2903.000000	0.000618
2902.000000	0.000577
2901.000000	0.000550
2900.000000	0.000531
2899.000000	0.000508
2898.000000	0.000477
2897.000000	0.000445
2896.000000	0.000419
2895.000000	0.000409
2894.000000	0.000426
2893.000000	0.000475
2892.000000	0.000548
2891.000000	0.000630
2890.000000	0.000719
2889.000000	0.000824
2888.000000	0.000952
2887.000000	0.001102
2886.000000	0.001267
2885.000000	0.001442
2884.000000	0.001620
2883.000000	0.001785
2882.000000	0.001916
2881.000000	0.001993
2880.000000	0.002005
2879.000000	0.001948
2878.000000	0.001826
2877.000000	0.001655
2876.000000	0.001464
2875.000000	0.001279
2874.000000	0.001108
2873.000000	0.000952
2872.000000	0.000806
2871.000000	0.000666
2870.000000	0.000528
2869.000000	0.000390
2868.000000	0.000249
2867.000000	0.000109
2866.000000	-0.000029
2865.000000	-0.000166
2864.000000	-0.000302
2863.000000	-0.000433
2862.000000	-0.000553
2861.000000	-0.000659
2860.000000	-0.000756
2859.000000	-0.000846
2858.000000	-0.000931
2857.000000	-0.001009
2856.000000	-0.001075
2855.000000	-0.001130
2854.000000	-0.001173
2853.000000	-0.001211
2852.000000	-0.001246
2851.000000	-0.001278
2850.000000	-0.001301
2849.000000	-0.001312
2848.000000	-0.001315
2847.000000	-0.001317
2846.000000	-0.001323
2845.000000	-0.001336
2844.000000	-0.001357
2843.000000	-0.001385
2842.000000	-0.001418
2841.000000	-0.001460
2840.000000	-0.001511
2839.000000	-0.001563
2838.000000	-0.001603
2837.000000	-0.001623
2836.000000	-0.001631
2835.000000	-0.001638
2834.000000	-0.001648
2833.000000	-0.001662
2832.000000	-0.001680
2831.000000	-0.001711
2830.000000	-0.001759
2829.000000	-0.001815
2828.000000	-0.001868
2827.000000	-0.001910
2826.000000	-0.001933
2825.000000	-0.001937
2824.000000	-0.001929
2823.000000	-0.001925
2822.000000	-0.001937
2821.000000	-0.001965
2820.000000	-0.001996
2819.000000	-0.002019
2818.000000	-0.002030
2817.000000	-0.002034
2816.000000	-0.002039
2815.000000	-0.002051
2814.000000	-0.002070
2813.000000	-0.002088
2812.000000	-0.002100
2811.000000	-0.002113
2810.000000	-0.002134
2809.000000	-0.002160
2808.000000	-0.002181
2807.000000	-0.002187
2806.000000	-0.002185
2805.000000	-0.002188
2804.000000	-0.002198
2803.000000	-0.002211
2802.000000	-0.002217
2801.000000	-0.002216
2800.000000	-0.002212
2799.000000	-0.002208
2798.000000	-0.002209
2797.000000	-0.002221
2796.000000	-0.002242
2795.000000	-0.002265
2794.000000	-0.002280
2793.000000	-0.002282
2792.000000	-0.002278
2791.000000	-0.002275
2790.000000	-0.002280
2789.000000	-0.002290
2788.000000	-0.002303
2787.000000	-0.002313
2786.000000	-0.002320
2785.000000	-0.002327
2784.000000	-0.002338
2783.000000	-0.002351
2782.000000	-0.002360
2781.000000	-0.002365
2780.000000	-0.002370
2779.000000	-0.002378
2778.000000	-0.002383
2777.000000	-0.002375
2776.000000	-0.002355
2775.000000	-0.002338
2774.000000	-0.002337
2773.000000	-0.002349
2772.000000	-0.002362
2771.000000	-0.002370
2770.000000	-0.002374
2769.000000	-0.002379
2768.000000	-0.002385
2767.000000	-0.002391
2766.000000	-0.002396
2765.000000	-0.002398
2764.000000	-0.002392
2763.000000	-0.002376
2762.000000	-0.002352
2761.000000	-0.002327
2760.000000	-0.002309
2759.000000	-0.002301
2758.000000	-0.002304
2757.000000	-0.002313
2756.000000	-0.002319
2755.000000	-0.002314
2754.000000	-0.002298
2753.000000	-0.002276
2752.000000	-0.002252
2751.000000	-0.002223
2750.000000	-0.002192
2749.000000	-0.002163
2748.000000	-0.002145
2747.000000	-0.002137
2746.000000	-0.002132
2745.000000	-0.002124
2744.000000	-0.002118
2743.000000	-0.002118
2742.000000	-0.002118
2741.000000	-0.002108
2740.000000	-0.002088
2739.000000	-0.002066
2738.000000	-0.002054
2737.000000	-0.002054
2736.000000	-0.002063
2735.000000	-0.002077
2734.000000	-0.002087
2733.000000	-0.002089
2732.000000	-0.002080
2731.000000	-0.002065
2730.000000	-0.002051
2729.000000	-0.002043
2728.000000	-0.002040
2727.000000	-0.002043
2726.000000	-0.002059
2725.000000	-0.002089
2724.000000	-0.002126
2723.000000	-0.002152
2722.000000	-0.002155
2721.000000	-0.002136
2720.000000	-0.002111
2719.000000	-0.002095
2718.000000	-0.002089
2717.000000	-0.002084
2716.000000	-0.002071
2715.000000	-0.002054
2714.000000	-0.002042
2713.000000	-0.002041
2712.000000	-0.002051
2711.000000	-0.002063
2710.000000	-0.002066
2709.000000	-0.002052
2708.000000	-0.002021
2707.000000	-0.001983
2706.000000	-0.001945
2705.000000	-0.001914
2704.000000	-0.001896
2703.000000	-0.001894
2702.000000	-0.001902
2701.000000	-0.001902
2700.000000	-0.001880
2699.000000	-0.001843
2698.000000	-0.001806
2697.000000	-0.001781
2696.000000	-0.001769
2695.000000	-0.001765
2694.000000	-0.001766
2693.000000	-0.001771
2692.000000	-0.001772
2691.000000	-0.001765
2690.000000	-0.001750
2689.000000	-0.001728
2688.000000	-0.001705
2687.000000	-0.001683
2686.000000	-0.001667
2685.000000	-0.001653
2684.000000	-0.001639
2683.000000	-0.001624
2682.000000	-0.001614
2681.000000	-0.001611
2680.000000	-0.001610
2679.000000	-0.001606
2678.000000	-0.001600
2677.000000	-0.001594
2676.000000	-0.001589
2675.000000	-0.001581
2674.000000	-0.001573
2673.000000	-0.001566
2672.000000	-0.001562
2671.000000	-0.001564
2670.000000	-0.001574
2669.000000	-0.001593
2668.000000	-0.001612
2667.000000	-0.001624
2666.000000	-0.001631
2665.000000	-0.001637
2664.000000	-0.001642
2663.000000	-0.001640
2662.000000	-0.001630
2661.000000	-0.001620
2660.000000	-0.001620
2659.000000	-0.001633
2658.000000	-0.001650
2657.000000	-0.001665
2656.000000	-0.001668
2655.000000	-0.001656
2654.000000	-0.001632
2653.000000	-0.001615
2652.000000	-0.001622
2651.000000	-0.001654
2650.000000	-0.001690
2649.000000	-0.001708
2648.000000	-0.001708
2647.000000	-0.001705
2646.000000	-0.001706
2645.000000	-0.001706
2644.000000	-0.001696
2643.000000	-0.001677
2642.000000	-0.001663
2641.000000	-0.001661
2640.000000	-0.001665
2639.000000	-0.001663
2638.000000	-0.001648
2637.000000	-0.001621
2636.000000	-0.001583
2635.000000	-0.001535
2634.000000	-0.001479
2633.000000	-0.001424
2632.000000	-0.001373
2631.000000	-0.001322
2630.000000	-0.001273
2629.000000	-0.001241
2628.000000	-0.001244
2627.000000	-0.001281
2626.000000	-0.001330
2625.000000	-0.001373
2624.000000	-0.001409
2623.000000	-0.001447
2622.000000	-0.001497
2621.000000	-0.001556
2620.000000	-0.001617
2619.000000	-0.001671
2618.000000	-0.001713
2617.000000	-0.001745
2616.000000	-0.001771
2615.000000	-0.001795
2614.000000	-0.001817
2613.000000	-0.001837
2612.000000	-0.001862
2611.000000	-0.001895
2610.000000	-0.001932
2609.000000	-0.001960
2608.000000	-0.001975
2607.000000	-0.001979
2606.000000	-0.001983
2605.000000	-0.001995
2604.000000	-0.002019
2603.000000	-0.002049
2602.000000	-0.002072
2601.000000	-0.002082
2600.000000	-0.002076
2599.000000	-0.002061
2598.000000	-0.002048
2597.000000	-0.002048
2596.000000	-0.002062
2595.000000	-0.002082
2594.000000	-0.002095
2593.000000	-0.002101
2592.000000	-0.002107
2591.000000	-0.002120
2590.000000	-0.002137
2589.000000	-0.002146
2588.000000	-0.002146
2587.000000	-0.002147
2586.000000	-0.002159
2585.000000	-0.002180
2584.000000	-0.002200
2583.000000	-0.002209
2582.000000	-0.002204
2581.000000	-0.002194
2580.000000	-0.002195
2579.000000	-0.002214
2578.000000	-0.002245
2577.000000	-0.002273
2576.000000	-0.002290
2575.000000	-0.002300
2574.000000	-0.002306
2573.000000	-0.002311
2572.000000	-0.002314
2571.000000	-0.002314
2570.000000	-0.002311
2569.000000	-0.002308
2568.000000	-0.002315
2567.000000	-0.002333
2566.000000	-0.002352
2565.000000	-0.002360
2564.000000	-0.002362
2563.000000	-0.002372
2562.000000	-0.002398
2561.000000	-0.002424
2560.000000	-0.002433
2559.000000	-0.002424
2558.000000	-0.002414
2557.000000	-0.002412
2556.000000	-0.002414
2555.000000	-0.002420
2554.000000	-0.002438
2553.000000	-0.002469
2552.000000	-0.002504
2551.000000	-0.002530
2550.000000	-0.002550
2549.000000	-0.002572
2548.000000	-0.002590
2547.000000	-0.002590
2546.000000	-0.002568
2545.000000	-0.002540
2544.000000	-0.002527
2543.000000	-0.002535
2542.000000	-0.002553
2541.000000	-0.002569
2540.000000	-0.002581
2539.000000	-0.002591
2538.000000	-0.002602
2537.000000	-0.002612
2536.000000	-0.002619
2535.000000	-0.002621
2534.000000	-0.002617
2533.000000	-0.002609
2532.000000	-0.002604
2531.000000	-0.002610
2530.000000	-0.002625
2529.000000	-0.002643
2528.000000	-0.002661
2527.000000	-0.002677
2526.000000	-0.002690
2525.000000	-0.002698
2524.000000	-0.002702
2523.000000	-0.002708
2522.000000	-0.002719
2521.000000	-0.002737
2520.000000	-0.002752
2519.000000	-0.002756
2518.000000	-0.002743
2517.000000	-0.002722
2516.000000	-0.002709
2515.000000	-0.002715
2514.000000	-0.002735
2513.000000	-0.002753
2512.000000	-0.002762
2511.000000	-0.002765
2510.000000	-0.002767
2509.000000	-0.002769
2508.000000	-0.002770
2507.000000	-0.002770
2506.000000	-0.002770
2505.000000	-0.002772
2504.000000	-0.002775
2503.000000	-0.002783
2502.000000	-0.002799
2501.000000	-0.002822
2500.000000	-0.002835
2499.000000	-0.002825
2498.000000	-0.002792
2497.000000	-0.002754
2496.000000	-0.002731
2495.000000	-0.002728
2494.000000	-0.002738
2493.000000	-0.002749
2492.000000	-0.002755
2491.000000	-0.002757
2490.000000	-0.002756
2489.000000	-0.002756
2488.000000	-0.002759
2487.000000	-0.002765
2486.000000	-0.002773
2485.000000	-0.002779
2484.000000	-0.002782
2483.000000	-0.002781
2482.000000	-0.002779
2481.000000	-0.002781
2480.000000	-0.002784
2479.000000	-0.002783
2478.000000	-0.002776
2477.000000	-0.002769
2476.000000	-0.002769
2475.000000	-0.002775
2474.000000	-0.002777
2473.000000	-0.002772
2472.000000	-0.002766
2471.000000	-0.002763
2470.000000	-0.002762
2469.000000	-0.002761
2468.000000	-0.002759
2467.000000	-0.002756
2466.000000	-0.002754
2465.000000	-0.002757
2464.000000	-0.002770
2463.000000	-0.002789
2462.000000	-0.002807
2461.000000	-0.002820
2460.000000	-0.002830
2459.000000	-0.002836
2458.000000	-0.002836
2457.000000	-0.002829
2456.000000	-0.002820
2455.000000	-0.002813
2454.000000	-0.002809
2453.000000	-0.002809
2452.000000	-0.002810
2451.000000	-0.002811
2450.000000	-0.002805
2449.000000	-0.002794
2448.000000	-0.002782
2447.000000	-0.002773
2446.000000	-0.002765
2445.000000	-0.002761
2444.000000	-0.002763
2443.000000	-0.002764
2442.000000	-0.002756
2441.000000	-0.002743
2440.000000	-0.002739
2439.000000	-0.002749
2438.000000	-0.002757
2437.000000	-0.002750
2436.000000	-0.002732
2435.000000	-0.002717
2434.000000	-0.002710
2433.000000	-0.002704
2432.000000	-0.002695
2431.000000	-0.002682
2430.000000	-0.002664
2429.000000	-0.002640
2428.000000	-0.002606
2427.000000	-0.002565
2426.000000	-0.002528
2425.000000	-0.002509
2424.000000	-0.002513
2423.000000	-0.002525
2422.000000	-0.002527
2421.000000	-0.002510
2420.000000	-0.002482
2419.000000	-0.002448
2418.000000	-0.002408
2417.000000	-0.002369
2416.000000	-0.002345
2415.000000	-0.002339
2414.000000	-0.002341
2413.000000	-0.002339
2412.000000	-0.002337
2411.000000	-0.002340
2410.000000	-0.002346
2409.000000	-0.002348
2408.000000	-0.002352
2407.000000	-0.002362
2406.000000	-0.002384
2405.000000	-0.002417
2404.000000	-0.002465
2403.000000	-0.002520
2402.000000	-0.002563
2401.000000	-0.002583
2400.000000	-0.002588
2399.000000	-0.002592
2398.000000	-0.002602
2397.000000	-0.002614
2396.000000	-0.002630
2395.000000	-0.002646
2394.000000	-0.002653
2393.000000	-0.002650
2392.000000	-0.002637
2391.000000	-0.002611
2390.000000	-0.002552
2389.000000	-0.002450
2388.000000	-0.002302
2387.000000	-0.002102
2386.000000	-0.001822
2385.000000	-0.001438
2384.000000	-0.000951
2383.000000	-0.000374
2382.000000	0.000273
2381.000000	0.000957
2380.000000	0.001617
2379.000000	0.002195
2378.000000	0.002657
2377.000000	0.002986
2376.000000	0.003175
2375.000000	0.003256
2374.000000	0.003299
2373.000000	0.003361
2372.000000	0.003469
2371.000000	0.003642
2370.000000	0.003899
2369.000000	0.004233
2368.000000	0.004613
2367.000000	0.005016
2366.000000	0.005440
2365.000000	0.005915
2364.000000	0.006427
2363.000000	0.006902
2362.000000	0.007366
2361.000000	0.007829
2360.000000	0.008213
2359.000000	0.008458
2358.000000	0.008531
2357.000000	0.008541
2356.000000	0.008591
2355.000000	0.008738
2354.000000	0.009105
2353.000000	0.009793
2352.000000	0.010708
2351.000000	0.011326
2350.000000	0.011214
2349.000000	0.010542
2348.000000	0.010045
2347.000000	0.010730
2346.000000	0.012924
2345.000000	0.016044
2344.000000	0.019033
2343.000000	0.021115
2342.000000	0.022006
2341.000000	0.021535
2340.000000	0.019934
2339.000000	0.017731
2338.000000	0.015503
2337.000000	0.013592
2336.000000	0.012156
2335.000000	0.011187
2334.000000	0.010628
2333.000000	0.010384
2332.000000	0.010447
2331.000000	0.010613
2330.000000	0.010609
2329.000000	0.010323
2328.000000	0.009791
2327.000000	0.009264
2326.000000	0.008831
2325.000000	0.008595
2324.000000	0.008520
2323.000000	0.008482
2322.000000	0.008377
2321.000000	0.008123
2320.000000	0.007772
2319.000000	0.007309
2318.000000	0.006790
2317.000000	0.006279
2316.000000	0.005910
2315.000000	0.005714
2314.000000	0.005621
2313.000000	0.005523
2312.000000	0.005362
2311.000000	0.005136
2310.000000	0.004847
2309.000000	0.004525
2308.000000	0.004188
2307.000000	0.003851
2306.000000	0.003494
2305.000000	0.003128
2304.000000	0.002792
2303.000000	0.002522
2302.000000	0.002318
2301.000000	0.002157
2300.000000	0.002019
2299.000000	0.001901
2298.000000	0.001798
2297.000000	0.001713
2296.000000	0.001627
2295.000000	0.001525
2294.000000	0.001377
2293.000000	0.001188
2292.000000	0.000967
2291.000000	0.000727
2290.000000	0.000468
2289.000000	0.000197
2288.000000	-0.000073
2287.000000	-0.000339
2286.000000	-0.000610
2285.000000	-0.000877
2284.000000	-0.001114
2283.000000	-0.001301
2282.000000	-0.001432
2281.000000	-0.001513
2280.000000	-0.001552
2279.000000	-0.001566
2278.000000	-0.001573
2277.000000	-0.001591
2276.000000	-0.001618
2275.000000	-0.001650
2274.000000	-0.001687
2273.000000	-0.001725
2272.000000	-0.001754
2271.000000	-0.001764
2270.000000	-0.001755
2269.000000	-0.001735
2268.000000	-0.001705
2267.000000	-0.001659
2266.000000	-0.001592
2265.000000	-0.001496
2264.000000	-0.001362
2263.000000	-0.001191
2262.000000	-0.001001
2261.000000	-0.000825
2260.000000	-0.000708
2259.000000	-0.000722
2258.000000	-0.000950
2257.000000	-0.001421
2256.000000	-0.002008
2255.000000	-0.002435
2254.000000	-0.002410
2253.000000	-0.001845
2252.000000	-0.000935
2251.000000	-0.000024
2250.000000	0.000631
2249.000000	0.000959
2248.000000	0.001021
2247.000000	0.000896
2246.000000	0.000644
2245.000000	0.000312
2244.000000	-0.000055
2243.000000	-0.000429
2242.000000	-0.000796
2241.000000	-0.001143
2240.000000	-0.001457
2239.000000	-0.001739
2238.000000	-0.001995
2237.000000	-0.002223
2236.000000	-0.002409
2235.000000	-0.002546
2234.000000	-0.002645
2233.000000	-0.002724
2232.000000	-0.002789
2231.000000	-0.002841
2230.000000	-0.002876
2229.000000	-0.002892
2228.000000	-0.002893
2227.000000	-0.002898
2226.000000	-0.002926
2225.000000	-0.002976
2224.000000	-0.003031
2223.000000	-0.003077
2222.000000	-0.003112
2221.000000	-0.003137
2220.000000	-0.003151
2219.000000	-0.003163
2218.000000	-0.003188
2217.000000	-0.003224
2216.000000	-0.003255
2215.000000	-0.003267
2214.000000	-0.003263
2213.000000	-0.003260
2212.000000	-0.003262
2211.000000	-0.003268
2210.000000	-0.003269
2209.000000	-0.003261
2208.000000	-0.003239
2207.000000	-0.003207
2206.000000	-0.003176
2205.000000	-0.003149
2204.000000	-0.003128
2203.000000	-0.003116
2202.000000	-0.003119
2201.000000	-0.003140
2200.000000	-0.003172
2199.000000	-0.003212
2198.000000	-0.003262
2197.000000	-0.003317
2196.000000	-0.003369
2195.000000	-0.003407
2194.000000	-0.003432
2193.000000	-0.003451
2192.000000	-0.003471
2191.000000	-0.003491
2190.000000	-0.003505
2189.000000	-0.003508
2188.000000	-0.003503
2187.000000	-0.003500
2186.000000	-0.003506
2185.000000	-0.003516
2184.000000	-0.003524
2183.000000	-0.003529
2182.000000	-0.003534
2181.000000	-0.003540
2180.000000	-0.003543
2179.000000	-0.003544
2178.000000	-0.003543
2177.000000	-0.003539
2176.000000	-0.003536
2175.000000	-0.003536
2174.000000	-0.003539
2173.000000	-0.003540
2172.000000	-0.003545
2171.000000	-0.003559
2170.000000	-0.003581
2169.000000	-0.003592
2168.000000	-0.003588
2167.000000	-0.003585
2166.000000	-0.003595
2165.000000	-0.003604
2164.000000	-0.003589
2163.000000	-0.003560
2162.000000	-0.003540
2161.000000	-0.003537
2160.000000	-0.003532
2159.000000	-0.003521
2158.000000	-0.003519
2157.000000	-0.003539
2156.000000	-0.003566
2155.000000	-0.003579
2154.000000	-0.003576
2153.000000	-0.003564
2152.000000	-0.003550
2151.000000	-0.003540
2150.000000	-0.003541
2149.000000	-0.003557
2148.000000	-0.003575
2147.000000	-0.003585
2146.000000	-0.003586
2145.000000	-0.003587
2144.000000	-0.003592
2143.000000	-0.003595
2142.000000	-0.003591
2141.000000	-0.003577
2140.000000	-0.003560
2139.000000	-0.003550
2138.000000	-0.003552
2137.000000	-0.003557
2136.000000	-0.003556
2135.000000	-0.003555
2134.000000	-0.003567
2133.000000	-0.003586
2132.000000	-0.003590
2131.000000	-0.003567
2130.000000	-0.003529
2129.000000	-0.003497
2128.000000	-0.003485
2127.000000	-0.003494
2126.000000	-0.003521
2125.000000	-0.003556
2124.000000	-0.003578
2123.000000	-0.003579
2122.000000	-0.003570
2121.000000	-0.003566
2120.000000	-0.003570
2119.000000	-0.003577
2118.000000	-0.003586
2117.000000	-0.003595
2116.000000	-0.003602
2115.000000	-0.003601
2114.000000	-0.003592
2113.000000	-0.003582
2112.000000	-0.003576
2111.000000	-0.003579
2110.000000	-0.003588
2109.000000	-0.003593
2108.000000	-0.003584
2107.000000	-0.003566
2106.000000	-0.003556
2105.000000	-0.003555
2104.000000	-0.003553
2103.000000	-0.003541
2102.000000	-0.003530
2101.000000	-0.003529
2100.000000	-0.003533
2099.000000	-0.003534
2098.000000	-0.003535
2097.000000	-0.003540
2096.000000	-0.003542
2095.000000	-0.003533
2094.000000	-0.003522
2093.000000	-0.003522
2092.000000	-0.003530
2091.000000	-0.003530
2090.000000	-0.003516
2089.000000	-0.003499
2088.000000	-0.003492
2087.000000	-0.003488
2086.000000	-0.003479
2085.000000	-0.003463
2084.000000	-0.003450
2083.000000	-0.003446
2082.000000	-0.003449
2081.000000	-0.003449
2080.000000	-0.003432
2079.000000	-0.003396
2078.000000	-0.003354
2077.000000	-0.003325
2076.000000	-0.003318
2075.000000	-0.003325
2074.000000	-0.003331
2073.000000	-0.003327
2072.000000	-0.003317
2071.000000	-0.003307
2070.000000	-0.003298
2069.000000	-0.003291
2068.000000	-0.003286
2067.000000	-0.003288
2066.000000	-0.003295
2065.000000	-0.003303
2064.000000	-0.003308
2063.000000	-0.003309
2062.000000	-0.003307
2061.000000	-0.003299
2060.000000	-0.003283
2059.000000	-0.003267
2058.000000	-0.003265
2057.000000	-0.003286
2056.000000	-0.003320
2055.000000	-0.003348
2054.000000	-0.003357
2053.000000	-0.003350
2052.000000	-0.003339
2051.000000	-0.003335
2050.000000	-0.003338
2049.000000	-0.003342
2048.000000	-0.003342
2047.000000	-0.003341
2046.000000	-0.003344
2045.000000	-0.003349
2044.000000	-0.003349
2043.000000	-0.003341
2042.000000	-0.003335
2041.000000	-0.003341
2040.000000	-0.003357
2039.000000	-0.003367
2038.000000	-0.003354
2037.000000	-0.003323
2036.000000	-0.003294
2035.000000	-0.003290
2034.000000	-0.003310
2033.000000	-0.003336
2032.000000	-0.003353
2031.000000	-0.003362
2030.000000	-0.003365
2029.000000	-0.003355
2028.000000	-0.003326
2027.000000	-0.003293
2026.000000	-0.003279
2025.000000	-0.003289
2024.000000	-0.003305
2023.000000	-0.003314
2022.000000	-0.003320
2021.000000	-0.003329
2020.000000	-0.003335
2019.000000	-0.003332
2018.000000	-0.003320
2017.000000	-0.003305
2016.000000	-0.003285
2015.000000	-0.003262
2014.000000	-0.003251
2013.000000	-0.003262
2012.000000	-0.003285
2011.000000	-0.003295
2010.000000	-0.003275
2009.000000	-0.003234
2008.000000	-0.003192
2007.000000	-0.003166
2006.000000	-0.003158
2005.000000	-0.003164
2004.000000	-0.003173
2003.000000	-0.003180
2002.000000	-0.003186
2001.000000	-0.003190
2000.000000	-0.003196
1999.000000	-0.003205
1998.000000	-0.003217
1997.000000	-0.003226
1996.000000	-0.003227
1995.000000	-0.003219
1994.000000	-0.003211
1993.000000	-0.003210
1992.000000	-0.003209
1991.000000	-0.003201
1990.000000	-0.003184
1989.000000	-0.003168
1988.000000	-0.003157
1987.000000	-0.003151
1986.000000	-0.003149
1985.000000	-0.003152
1984.000000	-0.003162
1983.000000	-0.003174
1982.000000	-0.003182
1981.000000	-0.003177
1980.000000	-0.003161
1979.000000	-0.003142
1978.000000	-0.003127
1977.000000	-0.003126
1976.000000	-0.003136
1975.000000	-0.003150
1974.000000	-0.003157
1973.000000	-0.003155
1972.000000	-0.003155
1971.000000	-0.003165
1970.000000	-0.003181
1969.000000	-0.003190
1968.000000	-0.003186
1967.000000	-0.003174
1966.000000	-0.003166
1965.000000	-0.003170
1964.000000	-0.003180
1963.000000	-0.003185
1962.000000	-0.003181
1961.000000	-0.003173
1960.000000	-0.003171
1959.000000	-0.003176
1958.000000	-0.003174
1957.000000	-0.003161
1956.000000	-0.003145
1955.000000	-0.003138
1954.000000	-0.003135
1953.000000	-0.003132
1952.000000	-0.003130
1951.000000	-0.003137
1950.000000	-0.003153
1949.000000	-0.003165
1948.000000	-0.003164
1947.000000	-0.003156
1946.000000	-0.003146
1945.000000	-0.003136
1944.000000	-0.003124
1943.000000	-0.003115
1942.000000	-0.003111
1941.000000	-0.003111
1940.000000	-0.003116
1939.000000	-0.003128
1938.000000	-0.003144
1937.000000	-0.003156
1936.000000	-0.003161
1935.000000	-0.003161
1934.000000	-0.003163
1933.000000	-0.003167
1932.000000	-0.003170
1931.000000	-0.003175
1930.000000	-0.003182
1929.000000	-0.003185
1928.000000	-0.003184
1927.000000	-0.003181
1926.000000	-0.003179
1925.000000	-0.003173
1924.000000	-0.003158
1923.000000	-0.003148
1922.000000	-0.003151
1921.000000	-0.003157
1920.000000	-0.003151
1919.000000	-0.003137
1918.000000	-0.003132
1917.000000	-0.003143
1916.000000	-0.003158
1915.000000	-0.003172
1914.000000	-0.003190
1913.000000	-0.003211
1912.000000	-0.003222
1911.000000	-0.003223
1910.000000	-0.003225
1909.000000	-0.003229
1908.000000	-0.003227
1907.000000	-0.003216
1906.000000	-0.003206
1905.000000	-0.003204
1904.000000	-0.003203
1903.000000	-0.003197
1902.000000	-0.003191
1901.000000	-0.003194
1900.000000	-0.003206
1899.000000	-0.003225
1898.000000	-0.003240
1897.000000	-0.003243
1896.000000	-0.003233
1895.000000	-0.003232
1894.000000	-0.003256
1893.000000	-0.003295
1892.000000	-0.003316
1891.000000	-0.003303
1890.000000	-0.003270
1889.000000	-0.003236
1888.000000	-0.003208
1887.000000	-0.003192
1886.000000	-0.003197
1885.000000	-0.003220
1884.000000	-0.003244
1883.000000	-0.003257
1882.000000	-0.003261
1881.000000	-0.003259
1880.000000	-0.003248
1879.000000	-0.003238
1878.000000	-0.003236
1877.000000	-0.003244
1876.000000	-0.003251
1875.000000	-0.003255
1874.000000	-0.003265
1873.000000	-0.003285
1872.000000	-0.003305
1871.000000	-0.003316
1870.000000	-0.003321
1869.000000	-0.003327
1868.000000	-0.003329
1867.000000	-0.003323
1866.000000	-0.003318
1865.000000	-0.003324
1864.000000	-0.003334
1863.000000	-0.003341
1862.000000	-0.003349
1861.000000	-0.003356
1860.000000	-0.003358
1859.000000	-0.003355
1858.000000	-0.003357
1857.000000	-0.003363
1856.000000	-0.003358
1855.000000	-0.003340
1854.000000	-0.003323
1853.000000	-0.003318
1852.000000	-0.003325
1851.000000	-0.003346
1850.000000	-0.003378
1849.000000	-0.003418
1848.000000	-0.003453
1847.000000	-0.003477
1846.000000	-0.003484
1845.000000	-0.003465
1844.000000	-0.003431
1843.000000	-0.003408
1842.000000	-0.003407
1841.000000	-0.003412
1840.000000	-0.003407
1839.000000	-0.003386
1838.000000	-0.003367
1837.000000	-0.003360
1836.000000	-0.003357
1835.000000	-0.003357
1834.000000	-0.003366
1833.000000	-0.003386
1832.000000	-0.003414
1831.000000	-0.003439
1830.000000	-0.003456
1829.000000	-0.003466
1828.000000	-0.003467
1827.000000	-0.003457
1826.000000	-0.003443
1825.000000	-0.003440
1824.000000	-0.003464
1823.000000	-0.003505
1822.000000	-0.003546
1821.000000	-0.003572
1820.000000	-0.003574
1819.000000	-0.003559
1818.000000	-0.003550
1817.000000	-0.003564
1816.000000	-0.003590
1815.000000	-0.003607
1814.000000	-0.003607
1813.000000	-0.003599
1812.000000	-0.003595
1811.000000	-0.003601
1810.000000	-0.003621
1809.000000	-0.003648
1808.000000	-0.003660
1807.000000	-0.003651
1806.000000	-0.003645
1805.000000	-0.003662
1804.000000	-0.003694
1803.000000	-0.003721
1802.000000	-0.003734
1801.000000	-0.003740
1800.000000	-0.003736
1799.000000	-0.003713
1798.000000	-0.003680
1797.000000	-0.003652
1796.000000	-0.003641
1795.000000	-0.003654
1794.000000	-0.003684
1793.000000	-0.003715
1792.000000	-0.003738
1791.000000	-0.003756
1790.000000	-0.003773
1789.000000	-0.003784
1788.000000	-0.003778
1787.000000	-0.003761
1786.000000	-0.003755
1785.000000	-0.003767
1784.000000	-0.003780
1783.000000	-0.003788
1782.000000	-0.003800
1781.000000	-0.003823
1780.000000	-0.003847
1779.000000	-0.003853
1778.000000	-0.003842
1777.000000	-0.003821
1776.000000	-0.003804
1775.000000	-0.003800
1774.000000	-0.003802
1773.000000	-0.003797
1772.000000	-0.003793
1771.000000	-0.003794
1770.000000	-0.003785
1769.000000	-0.003759
1768.000000	-0.003720
1767.000000	-0.003681
1766.000000	-0.003657
1765.000000	-0.003653
1764.000000	-0.003662
1763.000000	-0.003668
1762.000000	-0.003654
1761.000000	-0.003619
1760.000000	-0.003566
1759.000000	-0.003503
1758.000000	-0.003429
1757.000000	-0.003342
1756.000000	-0.003261
1755.000000	-0.003205
1754.000000	-0.003172
1753.000000	-0.003153
1752.000000	-0.003136
1751.000000	-0.003115
1750.000000	-0.003093
1749.000000	-0.003079
1748.000000	-0.003079
1747.000000	-0.003083
1746.000000	-0.003068
1745.000000	-0.003040
1744.000000	-0.003028
1743.000000	-0.003039
1742.000000	-0.003043
1741.000000	-0.003020
1740.000000	-0.002993
1739.000000	-0.003002
1738.000000	-0.003043
1737.000000	-0.003084
1736.000000	-0.003113
1735.000000	-0.003128
1734.000000	-0.003152
1733.000000	-0.003172
1732.000000	-0.003160
1731.000000	-0.003135
1730.000000	-0.003129
1729.000000	-0.003142
1728.000000	-0.003155
1727.000000	-0.003156
1726.000000	-0.003143
1725.000000	-0.003127
1724.000000	-0.003117
1723.000000	-0.003117
1722.000000	-0.003122
1721.000000	-0.003117
1720.000000	-0.003095
1719.000000	-0.003055
1718.000000	-0.003018
1717.000000	-0.002999
1716.000000	-0.002969
1715.000000	-0.002930
1714.000000	-0.002920
1713.000000	-0.002931
1712.000000	-0.002918
1711.000000	-0.002869
1710.000000	-0.002808
1709.000000	-0.002750
1708.000000	-0.002691
1707.000000	-0.002630
1706.000000	-0.002586
1705.000000	-0.002555
1704.000000	-0.002497
1703.000000	-0.002410
1702.000000	-0.002318
1701.000000	-0.002229
1700.000000	-0.002145
1699.000000	-0.002031
1698.000000	-0.001899
1697.000000	-0.001774
1696.000000	-0.001642
1695.000000	-0.001503
1694.000000	-0.001359
1693.000000	-0.001212
1692.000000	-0.001058
1691.000000	-0.000897
1690.000000	-0.000735
1689.000000	-0.000580
1688.000000	-0.000441
1687.000000	-0.000327
1686.000000	-0.000221
1685.000000	-0.000072
1684.000000	0.000105
1683.000000	0.000245
1682.000000	0.000363
1681.000000	0.000505
1680.000000	0.000672
1679.000000	0.000838
1678.000000	0.000980
1677.000000	0.001098
1676.000000	0.001195
1675.000000	0.001258
1674.000000	0.001309
1673.000000	0.001366
1672.000000	0.001406
1671.000000	0.001407
1670.000000	0.001383
1669.000000	0.001396
1668.000000	0.001474
1667.000000	0.001590
1666.000000	0.001733
1665.000000	0.001926
1664.000000	0.002206
1663.000000	0.002567
1662.000000	0.002960
1661.000000	0.003368
1660.000000	0.003801
1659.000000	0.004262
1658.000000	0.004737
1657.000000	0.005195
1656.000000	0.005609
1655.000000	0.006044
1654.000000	0.006726
1653.000000	0.007665
1652.000000	0.008465
1651.000000	0.008935
1650.000000	0.009207
1649.000000	0.009422
1648.000000	0.009685
1647.000000	0.009986
1646.000000	0.010220
1645.000000	0.010327
1644.000000	0.010332
1643.000000	0.010267
1642.000000	0.010149
1641.000000	0.009995
1640.000000	0.009819
1639.000000	0.009630
1638.000000	0.009426
1637.000000	0.009221
1636.000000	0.009032
1635.000000	0.008870
1634.000000	0.008734
1633.000000	0.008598
1632.000000	0.008426
1631.000000	0.008184
1630.000000	0.007849
1629.000000	0.007440
1628.000000	0.007020
1627.000000	0.006643
1626.000000	0.006306
1625.000000	0.005961
1624.000000	0.005568
1623.000000	0.005142
1622.000000	0.004755
1621.000000	0.004453
1620.000000	0.004204
1619.000000	0.003958
1618.000000	0.003698
1617.000000	0.003443
1616.000000	0.003224
1615.000000	0.003049
1614.000000	0.002895
1613.000000	0.002739
1612.000000	0.002571
1611.000000	0.002397
1610.000000	0.002229
1609.000000	0.002076
1608.000000	0.001932
1607.000000	0.001790
1606.000000	0.001662
1605.000000	0.001553
1604.000000	0.001441
1603.000000	0.001308
1602.000000	0.001167
1601.000000	0.001034
1600.000000	0.000908
1599.000000	0.000777
1598.000000	0.000646
1597.000000	0.000529
1596.000000	0.000427
1595.000000	0.000328
1594.000000	0.000214
1593.000000	0.000081
1592.000000	-0.000060
1591.000000	-0.000190
1590.000000	-0.000297
1589.000000	-0.000388
1588.000000	-0.000481
1587.000000	-0.000587
1586.000000	-0.000697
1585.000000	-0.000791
1584.000000	-0.000874
1583.000000	-0.000963
1582.000000	-0.001047
1581.000000	-0.001094
1580.000000	-0.001103
1579.000000	-0.001109
1578.000000	-0.001136
1577.000000	-0.001181
1576.000000	-0.001222
1575.000000	-0.001243
1574.000000	-0.001244
1573.000000	-0.001241
1572.000000	-0.001250
1571.000000	-0.001268
1570.000000	-0.001295
1569.000000	-0.001327
1568.000000	-0.001365
1567.000000	-0.001407
1566.000000	-0.001442
1565.000000	-0.001461
1564.000000	-0.001467
1563.000000	-0.001467
1562.000000	-0.001470
1561.000000	-0.001481
1560.000000	-0.001506
1559.000000	-0.001572
1558.000000	-0.001648
1557.000000	-0.001658
1556.000000	-0.001630
1555.000000	-0.001612
1554.000000	-0.001597
1553.000000	-0.001590
1552.000000	-0.001605
1551.000000	-0.001644
1550.000000	-0.001679
1549.000000	-0.001679
1548.000000	-0.001638
1547.000000	-0.001591
1546.000000	-0.001571
1545.000000	-0.001586
1544.000000	-0.001615
1543.000000	-0.001624
1542.000000	-0.001601
1541.000000	-0.001579
1540.000000	-0.001601
1539.000000	-0.001665
1538.000000	-0.001708
1537.000000	-0.001700
1536.000000	-0.001666
1535.000000	-0.001629
1534.000000	-0.001605
1533.000000	-0.001602
1532.000000	-0.001601
1531.000000	-0.001590
1530.000000	-0.001592
1529.000000	-0.001619
1528.000000	-0.001658
1527.000000	-0.001688
1526.000000	-0.001707
1525.000000	-0.001722
1524.000000	-0.001730
1523.000000	-0.001720
1522.000000	-0.001703
1521.000000	-0.001713
1520.000000	-0.001743
1519.000000	-0.001756
1518.000000	-0.001741
1517.000000	-0.001719
1516.000000	-0.001718
1515.000000	-0.001736
1514.000000	-0.001756
1513.000000	-0.001776
1512.000000	-0.001787
1511.000000	-0.001770
1510.000000	-0.001728
1509.000000	-0.001677
1508.000000	-0.001617
1507.000000	-0.001547
1506.000000	-0.001502
1505.000000	-0.001490
1504.000000	-0.001485
1503.000000	-0.001464
1502.000000	-0.001415
1501.000000	-0.001355
1500.000000	-0.001299
1499.000000	-0.001236
1498.000000	-0.001135
1497.000000	-0.000989
1496.000000	-0.000816
1495.000000	-0.000643
1494.000000	-0.000498
1493.000000	-0.000395
1492.000000	-0.000326
1491.000000	-0.000268
1490.000000	-0.000217
1489.000000	-0.000192
1488.000000	-0.000180
1487.000000	-0.000154
1486.000000	-0.000128
1485.000000	-0.000116
1484.000000	-0.000130
1483.000000	-0.000176
1482.000000	-0.000245
1481.000000	-0.000314
1480.000000	-0.000359
1479.000000	-0.000379
1478.000000	-0.000391
1477.000000	-0.000401
1476.000000	-0.000384
1475.000000	-0.000330
1474.000000	-0.000267
1473.000000	-0.000244
1472.000000	-0.000283
1471.000000	-0.000341
1470.000000	-0.000385
1469.000000	-0.000424
1468.000000	-0.000469
1467.000000	-0.000512
1466.000000	-0.000547
1465.000000	-0.000585
1464.000000	-0.000646
1463.000000	-0.000725
1462.000000	-0.000812
1461.000000	-0.000904
1460.000000	-0.000996
1459.000000	-0.001086
1458.000000	-0.001196
1457.000000	-0.001348
1456.000000	-0.001497
1455.000000	-0.001583
1454.000000	-0.001619
1453.000000	-0.001657
1452.000000	-0.001721
1451.000000	-0.001797
1450.000000	-0.001871
1449.000000	-0.001952
1448.000000	-0.002045
1447.000000	-0.002137
1446.000000	-0.002203
1445.000000	-0.002235
1444.000000	-0.002247
1443.000000	-0.002241
1442.000000	-0.002216
1441.000000	-0.002169
1440.000000	-0.002094
1439.000000	-0.001998
1438.000000	-0.001907
1437.000000	-0.001867
1436.000000	-0.001871
1435.000000	-0.001847
1434.000000	-0.001760
1433.000000	-0.001646
1432.000000	-0.001550
1431.000000	-0.001486
1430.000000	-0.001442
1429.000000	-0.001402
1428.000000	-0.001349
1427.000000	-0.001277
1426.000000	-0.001192
1425.000000	-0.001107
1424.000000	-0.001043
1423.000000	-0.000998
1422.000000	-0.000957
1421.000000	-0.000924
1420.000000	-0.000905
1419.000000	-0.000883
1418.000000	-0.000830
1417.000000	-0.000748
1416.000000	-0.000658
1415.000000	-0.000561
1414.000000	-0.000448
1413.000000	-0.000334
1412.000000	-0.000245
1411.000000	-0.000185
1410.000000	-0.000124
1409.000000	-0.000039
1408.000000	0.000069
1407.000000	0.000177
1406.000000	0.000266
1405.000000	0.000346
1404.000000	0.000444
1403.000000	0.000581
1402.000000	0.000740
1401.000000	0.000887
1400.000000	0.001010
1399.000000	0.001139
1398.000000	0.001318
1397.000000	0.001556
1396.000000	0.001837
1395.000000	0.002141
1394.000000	0.002460
1393.000000	0.002788
1392.000000	0.003103
1391.000000	0.003387
1390.000000	0.003638
1389.000000	0.003862
1388.000000	0.004066
1387.000000	0.004240
1386.000000	0.004361
1385.000000	0.004400
1384.000000	0.004329
1383.000000	0.004139
1382.000000	0.003843
1381.000000	0.003461
1380.000000	0.003004
1379.000000	0.002507
1378.000000	0.002047
1377.000000	0.001707
1376.000000	0.001544
1375.000000	0.001604
1374.000000	0.001908
1373.000000	0.002398
1372.000000	0.002954
1371.000000	0.003478
1370.000000	0.003926
1369.000000	0.004286
1368.000000	0.004557
1367.000000	0.004741
1366.000000	0.004851
1365.000000	0.004883
1364.000000	0.004827
1363.000000	0.004687
1362.000000	0.004501
1361.000000	0.004307
1360.000000	0.004098
1359.000000	0.003856
1358.000000	0.003592
1357.000000	0.003335
1356.000000	0.003097
1355.000000	0.002861
1354.000000	0.002624
1353.000000	0.002405
1352.000000	0.002231
1351.000000	0.002112
1350.000000	0.002028
1349.000000	0.001949
1348.000000	0.001856
1347.000000	0.001763
1346.000000	0.001694
1345.000000	0.001649
1344.000000	0.001596
1343.000000	0.001518
1342.000000	0.001449
1341.000000	0.001431
1340.000000	0.001460
1339.000000	0.001479
1338.000000	0.001452
1337.000000	0.001400
1336.000000	0.001364
1335.000000	0.001353
1334.000000	0.001342
1333.000000	0.001303
1332.000000	0.001229
1331.000000	0.001131
1330.000000	0.001020
1329.000000	0.000887
1328.000000	0.000722
1327.000000	0.000532
1326.000000	0.000351
1325.000000	0.000207
1324.000000	0.000094
1323.000000	-0.000015
1322.000000	-0.000140
1321.000000	-0.000278
1320.000000	-0.000418
1319.000000	-0.000556
1318.000000	-0.000692
1317.000000	-0.000822
1316.000000	-0.000932
1315.000000	-0.001005
1314.000000	-0.001048
1313.000000	-0.001092
1312.000000	-0.001161
1311.000000	-0.001242
1310.000000	-0.001303
1309.000000	-0.001341
1308.000000	-0.001391
1307.000000	-0.001486
1306.000000	-0.001610
1305.000000	-0.001717
1304.000000	-0.001780
1303.000000	-0.001820
1302.000000	-0.001877
1301.000000	-0.001967
1300.000000	-0.002075
1299.000000	-0.002188
1298.000000	-0.002312
1297.000000	-0.002458
1296.000000	-0.002605
1295.000000	-0.002709
1294.000000	-0.002749
1293.000000	-0.002766
1292.000000	-0.002816
1291.000000	-0.002922
1290.000000	-0.003055
1289.000000	-0.003171
1288.000000	-0.003251
1287.000000	-0.003306
1286.000000	-0.003360
1285.000000	-0.003424
1284.000000	-0.003493
1283.000000	-0.003561
1282.000000	-0.003639
1281.000000	-0.003743
1280.000000	-0.003868
1279.000000	-0.003976
1278.000000	-0.004043
1277.000000	-0.004087
1276.000000	-0.004152
1275.000000	-0.004254
1274.000000	-0.004370
1273.000000	-0.004474
1272.000000	-0.004568
1271.000000	-0.004673
1270.000000	-0.004805
1269.000000	-0.004957
1268.000000	-0.005104
1267.000000	-0.005236
1266.000000	-0.005373
1265.000000	-0.005539
1264.000000	-0.005719
1263.000000	-0.005868
1262.000000	-0.005977
1261.000000	-0.006099
1260.000000	-0.006293
1259.000000	-0.006542
1258.000000	-0.006775
1257.000000	-0.006964
1256.000000	-0.007148
1255.000000	-0.007380
1254.000000	-0.007660
1253.000000	-0.007956
1252.000000	-0.008250
1251.000000	-0.008564
1250.000000	-0.008920
1249.000000	-0.009316
1248.000000	-0.009719
1247.000000	-0.010108
1246.000000	-0.010502
1245.000000	-0.010942
1244.000000	-0.011426
1243.000000	-0.011892
1242.000000	-0.012284
1241.000000	-0.012607
1240.000000	-0.012900
1239.000000	-0.013173
1238.000000	-0.013399
1237.000000	-0.013565
1236.000000	-0.013688
1235.000000	-0.013799
1234.000000	-0.013903
1233.000000	-0.013979
1232.000000	-0.013999
1231.000000	-0.013955
1230.000000	-0.013882
1229.000000	-0.013824
1228.000000	-0.013792
1227.000000	-0.013756
1226.000000	-0.013693
1225.000000	-0.013632
1224.000000	-0.013618
1223.000000	-0.013647
1222.000000	-0.013665
1221.000000	-0.013637
1220.000000	-0.013584
1219.000000	-0.013555
1218.000000	-0.013568
1217.000000	-0.013602
1216.000000	-0.013632
1215.000000	-0.013656
1214.000000	-0.013683
1213.000000	-0.013708
1212.000000	-0.013709
1211.000000	-0.013680
1210.000000	-0.013651
1209.000000	-0.013661
1208.000000	-0.013714
1207.000000	-0.013770
1206.000000	-0.013783
1205.000000	-0.013753
1204.000000	-0.013712
1203.000000	-0.013693
1202.000000	-0.013701
1201.000000	-0.013715
1200.000000	-0.013717
1199.000000	-0.013715
1198.000000	-0.013733
1197.000000	-0.013771
1196.000000	-0.013784
1195.000000	-0.013717
1194.000000	-0.013562
1193.000000	-0.013361
1192.000000	-0.013147
1191.000000	-0.012921
1190.000000	-0.012686
1189.000000	-0.012474
1188.000000	-0.012327
1187.000000	-0.012254
1186.000000	-0.012221
1185.000000	-0.012188
1184.000000	-0.012150
1183.000000	-0.012129
1182.000000	-0.012146
1181.000000	-0.012181
1180.000000	-0.012192
1179.000000	-0.012167
1178.000000	-0.012144
1177.000000	-0.012166
1176.000000	-0.012209
1175.000000	-0.012207
1174.000000	-0.012135
1173.000000	-0.012046
1172.000000	-0.012012
1171.000000	-0.012046
1170.000000	-0.012097
1169.000000	-0.012115
1168.000000	-0.012088
1167.000000	-0.012033
1166.000000	-0.011957
1165.000000	-0.011844
1164.000000	-0.011670
1163.000000	-0.011444
1162.000000	-0.011212
1161.000000	-0.011018
1160.000000	-0.010861
1159.000000	-0.010715
1158.000000	-0.010584
1157.000000	-0.010501
1156.000000	-0.010478
1155.000000	-0.010471
1154.000000	-0.010428
1153.000000	-0.010348
1152.000000	-0.010273
1151.000000	-0.010244
1150.000000	-0.010258
1149.000000	-0.010282
1148.000000	-0.010287
1147.000000	-0.010268
1146.000000	-0.010247
1145.000000	-0.010236
1144.000000	-0.010215
1143.000000	-0.010148
1142.000000	-0.010040
1141.000000	-0.009941
1140.000000	-0.009898
1139.000000	-0.009899
1138.000000	-0.009897
1137.000000	-0.009864
1136.000000	-0.009811
1135.000000	-0.009757
1134.000000	-0.009696
1133.000000	-0.009611
1132.000000	-0.009503
1131.000000	-0.009405
1130.000000	-0.009348
1129.000000	-0.009324
1128.000000	-0.009292
1127.000000	-0.009230
1126.000000	-0.009173
1125.000000	-0.009166
1124.000000	-0.009196
1123.000000	-0.009193
1122.000000	-0.009114
1121.000000	-0.008992
1120.000000	-0.008888
1119.000000	-0.008805
1118.000000	-0.008703
1117.000000	-0.008563
1116.000000	-0.008421
1115.000000	-0.008323
1114.000000	-0.008270
1113.000000	-0.008210
1112.000000	-0.008100
1111.000000	-0.007952
1110.000000	-0.007820
1109.000000	-0.007743
1108.000000	-0.007705
1107.000000	-0.007662
1106.000000	-0.007599
1105.000000	-0.007549
1104.000000	-0.007537
1103.000000	-0.007546
1102.000000	-0.007528
1101.000000	-0.007470
1100.000000	-0.007397
1099.000000	-0.007339
1098.000000	-0.007297
1097.000000	-0.007244
1096.000000	-0.007166
1095.000000	-0.007070
1094.000000	-0.006977
1093.000000	-0.006893
1092.000000	-0.006803
1091.000000	-0.006697
1090.000000	-0.006592
1089.000000	-0.006518
1088.000000	-0.006488
1087.000000	-0.006478
1086.000000	-0.006458
1085.000000	-0.006422
1084.000000	-0.006384
1083.000000	-0.006346
1082.000000	-0.006287
1081.000000	-0.006192
1080.000000	-0.006075
1079.000000	-0.005977
1078.000000	-0.005926
1077.000000	-0.005901
1076.000000	-0.005850
1075.000000	-0.005746
1074.000000	-0.005624
1073.000000	-0.005543
1072.000000	-0.005512
1071.000000	-0.005477
1070.000000	-0.005398
1069.000000	-0.005293
1068.000000	-0.005215
1067.000000	-0.005174
1066.000000	-0.005136
1065.000000	-0.005076
1064.000000	-0.005013
1063.000000	-0.004973
1062.000000	-0.004942
1061.000000	-0.004881
1060.000000	-0.004780
1059.000000	-0.004678
1058.000000	-0.004617
1057.000000	-0.004595
1056.000000	-0.004575
1055.000000	-0.004538
1054.000000	-0.004499
1053.000000	-0.004483
1052.000000	-0.004488
1051.000000	-0.004492
1050.000000	-0.004487
1049.000000	-0.004503
1048.000000	-0.004568
1047.000000	-0.004677
1046.000000	-0.004782
1045.000000	-0.004838
1044.000000	-0.004845
1043.000000	-0.004849
1042.000000	-0.004885
1041.000000	-0.004931
1040.000000	-0.004919
1039.000000	-0.004808
1038.000000	-0.004627
1037.000000	-0.004442
1036.000000	-0.004285
1035.000000	-0.004141
1034.000000	-0.003985
1033.000000	-0.003817
1032.000000	-0.003648
1031.000000	-0.003482
1030.000000	-0.003316
1029.000000	-0.003164
1028.000000	-0.003058
1027.000000	-0.003025
1026.000000	-0.003065
1025.000000	-0.003142
1024.000000	-0.003201
1023.000000	-0.003211
1022.000000	-0.003188
1021.000000	-0.003170
1020.000000	-0.003162
1019.000000	-0.003134
1018.000000	-0.003074
1017.000000	-0.003024
1016.000000	-0.003031
1015.000000	-0.003085
1014.000000	-0.003110
1013.000000	-0.003057
1012.000000	-0.002950
1011.000000	-0.002858
1010.000000	-0.002813
1009.000000	-0.002783
1008.000000	-0.002725
1007.000000	-0.002641
1006.000000	-0.002573
1005.000000	-0.002550
1004.000000	-0.002545
1003.000000	-0.002510
1002.000000	-0.002435
1001.000000	-0.002363
1000.000000	-0.002337
999.000000	-0.002343
998.000000	-0.002332
997.000000	-0.002275
996.000000	-0.002201
995.000000	-0.002153
994.000000	-0.002125
993.000000	-0.002064
992.000000	-0.001940
991.000000	-0.001785
990.000000	-0.001656
989.000000	-0.001556
988.000000	-0.001432
987.000000	-0.001257
986.000000	-0.001079
985.000000	-0.000974
984.000000	-0.000959
983.000000	-0.000969
982.000000	-0.000940
981.000000	-0.000875
980.000000	-0.000831
979.000000	-0.000844
978.000000	-0.000900
977.000000	-0.000968
976.000000	-0.001046
975.000000	-0.001159
974.000000	-0.001315
973.000000	-0.001485
972.000000	-0.001627
971.000000	-0.001732
970.000000	-0.001829
969.000000	-0.001945
968.000000	-0.002076
967.000000	-0.002191
966.000000	-0.002273
965.000000	-0.002335
964.000000	-0.002406
963.000000	-0.002492
962.000000	-0.002569
961.000000	-0.002603
960.000000	-0.002596
959.000000	-0.002594
958.000000	-0.002633
957.000000	-0.002685
956.000000	-0.002690
955.000000	-0.002647
954.000000	-0.002638
953.000000	-0.002721
952.000000	-0.002836
951.000000	-0.002861
950.000000	-0.002769
949.000000	-0.002666
948.000000	-0.002651
947.000000	-0.002705
946.000000	-0.002735
945.000000	-0.002700
944.000000	-0.002646
943.000000	-0.002631
942.000000	-0.002660
941.000000	-0.002697
940.000000	-0.002716
939.000000	-0.002726
938.000000	-0.002758
937.000000	-0.002820
936.000000	-0.002870
935.000000	-0.002858
934.000000	-0.002787
933.000000	-0.002723
932.000000	-0.002709
931.000000	-0.002711
930.000000	-0.002665
929.000000	-0.002581
928.000000	-0.002536
927.000000	-0.002588
926.000000	-0.002720
925.000000	-0.002871
924.000000	-0.003011
923.000000	-0.003167
922.000000	-0.003390
921.000000	-0.003687
920.000000	-0.003992
919.000000	-0.004185
918.000000	-0.004169
917.000000	-0.003944
916.000000	-0.003599
915.000000	-0.003248
914.000000	-0.002972
913.000000	-0.002805
912.000000	-0.002736
911.000000	-0.002720
910.000000	-0.002700
909.000000	-0.002653
908.000000	-0.002608
907.000000	-0.002605
906.000000	-0.002635
905.000000	-0.002633
904.000000	-0.002540
903.000000	-0.002377
902.000000	-0.002241
901.000000	-0.002214
900.000000	-0.002276
899.000000	-0.002328
898.000000	-0.002298
897.000000	-0.002213
896.000000	-0.002146
895.000000	-0.002124
894.000000	-0.002104
893.000000	-0.002051
892.000000	-0.001999
891.000000	-0.002009
890.000000	-0.002087
889.000000	-0.002167
888.000000	-0.002195
887.000000	-0.002194
886.000000	-0.002226
885.000000	-0.002323
884.000000	-0.002464
883.000000	-0.002634
882.000000	-0.002852
881.000000	-0.003128
880.000000	-0.003414
879.000000	-0.003616
878.000000	-0.003684
877.000000	-0.003650
876.000000	-0.003595
875.000000	-0.003579
874.000000	-0.003598
873.000000	-0.003609
872.000000	-0.003590
871.000000	-0.003563
870.000000	-0.003570
869.000000	-0.003613
868.000000	-0.003655
867.000000	-0.003676
866.000000	-0.003715
865.000000	-0.003829
864.000000	-0.004022
863.000000	-0.004262
862.000000	-0.004552
861.000000	-0.004951
860.000000	-0.005506
859.000000	-0.006208
858.000000	-0.007044
857.000000	-0.008095
856.000000	-0.009544
855.000000	-0.011590
854.000000	-0.014313
853.000000	-0.017610
852.000000	-0.021200
851.000000	-0.024671
850.000000	-0.027563
849.000000	-0.029445
848.000000	-0.029995
847.000000	-0.029114
846.000000	-0.027025
845.000000	-0.024168
844.000000	-0.020979
843.000000	-0.017746
842.000000	-0.014642
841.000000	-0.011804
840.000000	-0.009365
839.000000	-0.007436
838.000000	-0.006041
837.000000	-0.005090
836.000000	-0.004438
835.000000	-0.003992
834.000000	-0.003721
833.000000	-0.003580
832.000000	-0.003457
831.000000	-0.003256
830.000000	-0.002995
829.000000	-0.002775
828.000000	-0.002665
827.000000	-0.002635
826.000000	-0.002605
825.000000	-0.002531
824.000000	-0.002434
823.000000	-0.002364
822.000000	-0.002348
821.000000	-0.002355
820.000000	-0.002333
819.000000	-0.002280
818.000000	-0.002253
817.000000	-0.002272
816.000000	-0.002276
815.000000	-0.002202
814.000000	-0.002090
813.000000	-0.002039
812.000000	-0.002069
811.000000	-0.002099
810.000000	-0.002069
809.000000	-0.002014
808.000000	-0.002002
807.000000	-0.002041
806.000000	-0.002091
805.000000	-0.002115
804.000000	-0.002103
803.000000	-0.002067
802.000000	-0.002023
801.000000	-0.001974
800.000000	-0.001903
799.000000	-0.001817
798.000000	-0.001773
797.000000	-0.001814
796.000000	-0.001903
795.000000	-0.001953
794.000000	-0.001939
793.000000	-0.001906
792.000000	-0.001888
791.000000	-0.001867
790.000000	-0.001835
789.000000	-0.001823
788.000000	-0.001849
787.000000	-0.001882
786.000000	-0.001894
785.000000	-0.001887
784.000000	-0.001852
783.000000	-0.001774
782.000000	-0.001685
781.000000	-0.001666
780.000000	-0.001740
779.000000	-0.001822
778.000000	-0.001819
777.000000	-0.001736
776.000000	-0.001642
775.000000	-0.001574
774.000000	-0.001520
773.000000	-0.001480
772.000000	-0.001472
771.000000	-0.001496
770.000000	-0.001532
769.000000	-0.001550
768.000000	-0.001524
767.000000	-0.001452
766.000000	-0.001371
765.000000	-0.001327
764.000000	-0.001312
763.000000	-0.001282
762.000000	-0.001239
761.000000	-0.001255
760.000000	-0.001371
759.000000	-0.001513
758.000000	-0.001578
757.000000	-0.001555
756.000000	-0.001521
755.000000	-0.001540
754.000000	-0.001594
753.000000	-0.001631
752.000000	-0.001620
751.000000	-0.001580
750.000000	-0.001545
749.000000	-0.001510
748.000000	-0.001423
747.000000	-0.001254
746.000000	-0.001065
745.000000	-0.000954
744.000000	-0.000920
743.000000	-0.000861
742.000000	-0.000709
741.000000	-0.000518
740.000000	-0.000359
739.000000	-0.000226
738.000000	-0.000075
737.000000	0.000070
736.000000	0.000139
735.000000	0.000093
734.000000	-0.000031
733.000000	-0.000145
732.000000	-0.000165
731.000000	-0.000098
730.000000	-0.000050
729.000000	-0.000096
728.000000	-0.000162
727.000000	-0.000122
726.000000	0.000019
725.000000	0.000124
724.000000	0.000143
723.000000	0.000214
722.000000	0.000465
721.000000	0.000790
720.000000	0.000934
719.000000	0.000782
718.000000	0.000479
717.000000	0.000264
716.000000	0.000258
715.000000	0.000402
714.000000	0.000552
713.000000	0.000629
712.000000	0.000683
711.000000	0.000795
710.000000	0.000939
709.000000	0.001019
708.000000	0.001013
707.000000	0.001018
706.000000	0.001125
705.000000	0.001306
704.000000	0.001449
703.000000	0.001505
702.000000	0.001507
701.000000	0.001496
700.000000	0.001495
699.000000	0.001491
698.000000	0.001458
697.000000	0.001401
696.000000	0.001389
695.000000	0.001512
694.000000	0.001736
693.000000	0.001938
692.000000	0.002105
691.000000	0.002351
690.000000	0.002718
689.000000	0.003071
688.000000	0.003268
687.000000	0.003372
686.000000	0.003513
685.000000	0.003696
684.000000	0.003848
683.000000	0.003909
682.000000	0.003818
681.000000	0.003536
680.000000	0.003177
679.000000	0.002939
678.000000	0.002820
677.000000	0.002676
676.000000	0.002548
675.000000	0.002519
674.000000	0.002580
673.000000	0.002714
672.000000	0.003008
671.000000	0.003513
670.000000	0.003891
669.000000	0.003767
668.000000	0.003736
667.000000	0.003839
666.000000	0.003367
665.000000	0.003073
664.000000	0.003482
663.000000	0.004345
662.000000	0.005202
661.000000	0.005830
660.000000	0.006214
659.000000	0.006348
658.000000	0.006234
657.000000	0.005994
656.000000	0.005753
655.000000	0.005424
654.000000	0.005002
653.000000	0.004685
652.000000	0.004514
651.000000	0.004297
650.000000	0.003961
649.000000	0.003675
648.000000	0.003505
647.000000	0.003318
646.000000	0.003117
645.000000	0.003070
644.000000	0.003179
643.000000	0.003236
642.000000	0.003129
641.000000	0.002987
640.000000	0.002932
639.000000	0.002916
638.000000	0.002904
637.000000	0.002948
636.000000	0.002997
635.000000	0.002932
634.000000	0.002785
633.000000	0.002715
632.000000	0.002724
631.000000	0.002638
630.000000	0.002400
629.000000	0.002143
628.000000	0.001934
627.000000	0.001683
626.000000	0.001398
625.000000	0.001213
624.000000	0.001150
623.000000	0.001075
622.000000	0.000910
621.000000	0.000668
620.000000	0.000357
619.000000	0.000053
618.000000	-0.000018
617.000000	0.000243
616.000000	0.000572
615.000000	0.000633
614.000000	0.000459
613.000000	0.000321
612.000000	0.000248
611.000000	0.000015
610.000000	-0.000494
609.000000	-0.001142
608.000000	-0.001766
607.000000	-0.002307
606.000000	-0.002670
605.000000	-0.002731
604.000000	-0.002499
603.000000	-0.002113
602.000000	-0.001710
601.000000	-0.001352
600.000000	-0.001040
