# Supplementary material for: Real-time monitoring of the reversible capture and release of CO2 on anthraquinone and riboflavin-modified graphitic electrodes using ATR-SEIRAS
Source: Chem Sci. 2025 Nov 4;16(48):23189–202. doi: 10.1039/d5sc05427c (PMC12584010; doi:10.1039/d5sc05427c)
Supplement: SC-016-D5SC05427C-s001 [file SC-016-D5SC05427C-s001.zip › Data Folders/Main Figures/Figure3/3a/017.ASC]

PE IR       SUBTECH     SPECTRUM    ASCII       PEDS        4.00        
   -1
017.ASC
24/06/26
16:04:40.00
24/06/26
16:04:40.00
Administrator

600.000000
#HDR
-1
-1
#GR
Wavenumber
A
1.0
0.0
4000.000000
-1.000000
3401
8
0.022897
-0.030122
#DATA
4000.000000	-0.003331
3999.000000	-0.003352
3998.000000	-0.003362
3997.000000	-0.003366
3996.000000	-0.003367
3995.000000	-0.003363
3994.000000	-0.003351
3993.000000	-0.003329
3992.000000	-0.003302
3991.000000	-0.003277
3990.000000	-0.003265
3989.000000	-0.003270
3988.000000	-0.003290
3987.000000	-0.003309
3986.000000	-0.003308
3985.000000	-0.003281
3984.000000	-0.003241
3983.000000	-0.003209
3982.000000	-0.003193
3981.000000	-0.003187
3980.000000	-0.003182
3979.000000	-0.003173
3978.000000	-0.003159
3977.000000	-0.003142
3976.000000	-0.003123
3975.000000	-0.003106
3974.000000	-0.003095
3973.000000	-0.003088
3972.000000	-0.003088
3971.000000	-0.003099
3970.000000	-0.003125
3969.000000	-0.003164
3968.000000	-0.003205
3967.000000	-0.003238
3966.000000	-0.003259
3965.000000	-0.003269
3964.000000	-0.003271
3963.000000	-0.003270
3962.000000	-0.003275
3961.000000	-0.003292
3960.000000	-0.003315
3959.000000	-0.003332
3958.000000	-0.003336
3957.000000	-0.003340
3956.000000	-0.003357
3955.000000	-0.003383
3954.000000	-0.003398
3953.000000	-0.003386
3952.000000	-0.003351
3951.000000	-0.003310
3950.000000	-0.003283
3949.000000	-0.003277
3948.000000	-0.003294
3947.000000	-0.003329
3946.000000	-0.003378
3945.000000	-0.003427
3944.000000	-0.003455
3943.000000	-0.003451
3942.000000	-0.003426
3941.000000	-0.003399
3940.000000	-0.003383
3939.000000	-0.003370
3938.000000	-0.003351
3937.000000	-0.003327
3936.000000	-0.003317
3935.000000	-0.003327
3934.000000	-0.003348
3933.000000	-0.003358
3932.000000	-0.003349
3931.000000	-0.003331
3930.000000	-0.003323
3929.000000	-0.003335
3928.000000	-0.003365
3927.000000	-0.003401
3926.000000	-0.003428
3925.000000	-0.003436
3924.000000	-0.003436
3923.000000	-0.003439
3922.000000	-0.003444
3921.000000	-0.003439
3920.000000	-0.003417
3919.000000	-0.003385
3918.000000	-0.003353
3917.000000	-0.003332
3916.000000	-0.003329
3915.000000	-0.003340
3914.000000	-0.003348
3913.000000	-0.003340
3912.000000	-0.003320
3911.000000	-0.003307
3910.000000	-0.003312
3909.000000	-0.003328
3908.000000	-0.003338
3907.000000	-0.003327
3906.000000	-0.003293
3905.000000	-0.003242
3904.000000	-0.003196
3903.000000	-0.003186
3902.000000	-0.003219
3901.000000	-0.003270
3900.000000	-0.003302
3899.000000	-0.003304
3898.000000	-0.003300
3897.000000	-0.003310
3896.000000	-0.003335
3895.000000	-0.003358
3894.000000	-0.003364
3893.000000	-0.003350
3892.000000	-0.003328
3891.000000	-0.003315
3890.000000	-0.003326
3889.000000	-0.003361
3888.000000	-0.003398
3887.000000	-0.003396
3886.000000	-0.003341
3885.000000	-0.003277
3884.000000	-0.003256
3883.000000	-0.003287
3882.000000	-0.003338
3881.000000	-0.003368
3880.000000	-0.003361
3879.000000	-0.003333
3878.000000	-0.003311
3877.000000	-0.003310
3876.000000	-0.003313
3875.000000	-0.003290
3874.000000	-0.003237
3873.000000	-0.003188
3872.000000	-0.003169
3871.000000	-0.003163
3870.000000	-0.003142
3869.000000	-0.003117
3868.000000	-0.003117
3867.000000	-0.003147
3866.000000	-0.003186
3865.000000	-0.003224
3864.000000	-0.003268
3863.000000	-0.003312
3862.000000	-0.003331
3861.000000	-0.003318
3860.000000	-0.003277
3859.000000	-0.003216
3858.000000	-0.003142
3857.000000	-0.003072
3856.000000	-0.003027
3855.000000	-0.002994
3854.000000	-0.002952
3853.000000	-0.002915
3852.000000	-0.002918
3851.000000	-0.002972
3850.000000	-0.003058
3849.000000	-0.003152
3848.000000	-0.003241
3847.000000	-0.003311
3846.000000	-0.003352
3845.000000	-0.003363
3844.000000	-0.003352
3843.000000	-0.003325
3842.000000	-0.003293
3841.000000	-0.003262
3840.000000	-0.003228
3839.000000	-0.003193
3838.000000	-0.003161
3837.000000	-0.003139
3836.000000	-0.003130
3835.000000	-0.003137
3834.000000	-0.003156
3833.000000	-0.003175
3832.000000	-0.003186
3831.000000	-0.003198
3830.000000	-0.003225
3829.000000	-0.003266
3828.000000	-0.003298
3827.000000	-0.003291
3826.000000	-0.003243
3825.000000	-0.003190
3824.000000	-0.003170
3823.000000	-0.003176
3822.000000	-0.003160
3821.000000	-0.003095
3820.000000	-0.003009
3819.000000	-0.002958
3818.000000	-0.002965
3817.000000	-0.003011
3816.000000	-0.003072
3815.000000	-0.003134
3814.000000	-0.003187
3813.000000	-0.003215
3812.000000	-0.003210
3811.000000	-0.003193
3810.000000	-0.003198
3809.000000	-0.003236
3808.000000	-0.003268
3807.000000	-0.003251
3806.000000	-0.003191
3805.000000	-0.003132
3804.000000	-0.003099
3803.000000	-0.003078
3802.000000	-0.003056
3801.000000	-0.003053
3800.000000	-0.003088
3799.000000	-0.003156
3798.000000	-0.003232
3797.000000	-0.003296
3796.000000	-0.003348
3795.000000	-0.003386
3794.000000	-0.003406
3793.000000	-0.003403
3792.000000	-0.003386
3791.000000	-0.003371
3790.000000	-0.003363
3789.000000	-0.003354
3788.000000	-0.003338
3787.000000	-0.003326
3786.000000	-0.003329
3785.000000	-0.003346
3784.000000	-0.003359
3783.000000	-0.003355
3782.000000	-0.003336
3781.000000	-0.003313
3780.000000	-0.003298
3779.000000	-0.003298
3778.000000	-0.003312
3777.000000	-0.003332
3776.000000	-0.003347
3775.000000	-0.003348
3774.000000	-0.003340
3773.000000	-0.003332
3772.000000	-0.003326
3771.000000	-0.003313
3770.000000	-0.003291
3769.000000	-0.003274
3768.000000	-0.003276
3767.000000	-0.003297
3766.000000	-0.003320
3765.000000	-0.003324
3764.000000	-0.003308
3763.000000	-0.003285
3762.000000	-0.003270
3761.000000	-0.003266
3760.000000	-0.003270
3759.000000	-0.003270
3758.000000	-0.003238
3757.000000	-0.003169
3756.000000	-0.003086
3755.000000	-0.003011
3754.000000	-0.002941
3753.000000	-0.002866
3752.000000	-0.002801
3751.000000	-0.002773
3750.000000	-0.002768
3749.000000	-0.002755
3748.000000	-0.002740
3747.000000	-0.002747
3746.000000	-0.002763
3745.000000	-0.002763
3744.000000	-0.002766
3743.000000	-0.002797
3742.000000	-0.002842
3741.000000	-0.002861
3740.000000	-0.002841
3739.000000	-0.002809
3738.000000	-0.002780
3737.000000	-0.002755
3736.000000	-0.002758
3735.000000	-0.002827
3734.000000	-0.002934
3733.000000	-0.002985
3732.000000	-0.002926
3731.000000	-0.002787
3730.000000	-0.002639
3729.000000	-0.002526
3728.000000	-0.002456
3727.000000	-0.002431
3726.000000	-0.002447
3725.000000	-0.002481
3724.000000	-0.002514
3723.000000	-0.002553
3722.000000	-0.002618
3721.000000	-0.002710
3720.000000	-0.002801
3719.000000	-0.002855
3718.000000	-0.002865
3717.000000	-0.002859
3716.000000	-0.002882
3715.000000	-0.002928
3714.000000	-0.002935
3713.000000	-0.002833
3712.000000	-0.002649
3711.000000	-0.002502
3710.000000	-0.002463
3709.000000	-0.002505
3708.000000	-0.002555
3707.000000	-0.002568
3706.000000	-0.002539
3705.000000	-0.002493
3704.000000	-0.002456
3703.000000	-0.002431
3702.000000	-0.002406
3701.000000	-0.002376
3700.000000	-0.002360
3699.000000	-0.002383
3698.000000	-0.002447
3697.000000	-0.002525
3696.000000	-0.002575
3695.000000	-0.002565
3694.000000	-0.002500
3693.000000	-0.002431
3692.000000	-0.002434
3691.000000	-0.002555
3690.000000	-0.002744
3689.000000	-0.002892
3688.000000	-0.002934
3687.000000	-0.002906
3686.000000	-0.002869
3685.000000	-0.002849
3684.000000	-0.002836
3683.000000	-0.002824
3682.000000	-0.002810
3681.000000	-0.002781
3680.000000	-0.002723
3679.000000	-0.002647
3678.000000	-0.002581
3677.000000	-0.002532
3676.000000	-0.002501
3675.000000	-0.002495
3674.000000	-0.002509
3673.000000	-0.002539
3672.000000	-0.002574
3671.000000	-0.002602
3670.000000	-0.002637
3669.000000	-0.002693
3668.000000	-0.002754
3667.000000	-0.002799
3666.000000	-0.002818
3665.000000	-0.002813
3664.000000	-0.002794
3663.000000	-0.002774
3662.000000	-0.002749
3661.000000	-0.002711
3660.000000	-0.002661
3659.000000	-0.002611
3658.000000	-0.002571
3657.000000	-0.002533
3656.000000	-0.002486
3655.000000	-0.002432
3654.000000	-0.002392
3653.000000	-0.002382
3652.000000	-0.002401
3651.000000	-0.002430
3650.000000	-0.002442
3649.000000	-0.002427
3648.000000	-0.002404
3647.000000	-0.002400
3646.000000	-0.002418
3645.000000	-0.002445
3644.000000	-0.002465
3643.000000	-0.002475
3642.000000	-0.002476
3641.000000	-0.002465
3640.000000	-0.002440
3639.000000	-0.002400
3638.000000	-0.002354
3637.000000	-0.002314
3636.000000	-0.002278
3635.000000	-0.002229
3634.000000	-0.002159
3633.000000	-0.002082
3632.000000	-0.002018
3631.000000	-0.001965
3630.000000	-0.001902
3629.000000	-0.001843
3628.000000	-0.001836
3627.000000	-0.001884
3626.000000	-0.001956
3625.000000	-0.002019
3624.000000	-0.002068
3623.000000	-0.002127
3622.000000	-0.002215
3621.000000	-0.002311
3620.000000	-0.002359
3619.000000	-0.002318
3618.000000	-0.002211
3617.000000	-0.002104
3616.000000	-0.002050
3615.000000	-0.002064
3614.000000	-0.002134
3613.000000	-0.002234
3612.000000	-0.002331
3611.000000	-0.002391
3610.000000	-0.002386
3609.000000	-0.002327
3608.000000	-0.002268
3607.000000	-0.002255
3606.000000	-0.002287
3605.000000	-0.002328
3604.000000	-0.002349
3603.000000	-0.002341
3602.000000	-0.002310
3601.000000	-0.002273
3600.000000	-0.002250
3599.000000	-0.002240
3598.000000	-0.002232
3597.000000	-0.002212
3596.000000	-0.002184
3595.000000	-0.002164
3594.000000	-0.002164
3593.000000	-0.002188
3592.000000	-0.002234
3591.000000	-0.002302
3590.000000	-0.002390
3589.000000	-0.002480
3588.000000	-0.002553
3587.000000	-0.002600
3586.000000	-0.002627
3585.000000	-0.002645
3584.000000	-0.002663
3583.000000	-0.002684
3582.000000	-0.002709
3581.000000	-0.002736
3580.000000	-0.002767
3579.000000	-0.002800
3578.000000	-0.002829
3577.000000	-0.002845
3576.000000	-0.002843
3575.000000	-0.002827
3574.000000	-0.002819
3573.000000	-0.002833
3572.000000	-0.002866
3571.000000	-0.002899
3570.000000	-0.002917
3569.000000	-0.002912
3568.000000	-0.002890
3567.000000	-0.002866
3566.000000	-0.002847
3565.000000	-0.002835
3564.000000	-0.002837
3563.000000	-0.002864
3562.000000	-0.002911
3561.000000	-0.002965
3560.000000	-0.003005
3559.000000	-0.003023
3558.000000	-0.003026
3557.000000	-0.003026
3556.000000	-0.003032
3555.000000	-0.003047
3554.000000	-0.003067
3553.000000	-0.003083
3552.000000	-0.003089
3551.000000	-0.003082
3550.000000	-0.003063
3549.000000	-0.003030
3548.000000	-0.002986
3547.000000	-0.002943
3546.000000	-0.002920
3545.000000	-0.002923
3544.000000	-0.002948
3543.000000	-0.002979
3542.000000	-0.003005
3541.000000	-0.003021
3540.000000	-0.003023
3539.000000	-0.003018
3538.000000	-0.003014
3537.000000	-0.003022
3536.000000	-0.003046
3535.000000	-0.003075
3534.000000	-0.003092
3533.000000	-0.003080
3532.000000	-0.003042
3531.000000	-0.002996
3530.000000	-0.002968
3529.000000	-0.002968
3528.000000	-0.002982
3527.000000	-0.002992
3526.000000	-0.002994
3525.000000	-0.003000
3524.000000	-0.003021
3523.000000	-0.003055
3522.000000	-0.003087
3521.000000	-0.003111
3520.000000	-0.003121
3519.000000	-0.003118
3518.000000	-0.003107
3517.000000	-0.003100
3516.000000	-0.003105
3515.000000	-0.003118
3514.000000	-0.003124
3513.000000	-0.003118
3512.000000	-0.003108
3511.000000	-0.003106
3510.000000	-0.003109
3509.000000	-0.003109
3508.000000	-0.003105
3507.000000	-0.003104
3506.000000	-0.003110
3505.000000	-0.003127
3504.000000	-0.003154
3503.000000	-0.003188
3502.000000	-0.003216
3501.000000	-0.003223
3500.000000	-0.003205
3499.000000	-0.003180
3498.000000	-0.003169
3497.000000	-0.003176
3496.000000	-0.003183
3495.000000	-0.003169
3494.000000	-0.003133
3493.000000	-0.003094
3492.000000	-0.003072
3491.000000	-0.003077
3490.000000	-0.003108
3489.000000	-0.003157
3488.000000	-0.003207
3487.000000	-0.003239
3486.000000	-0.003242
3485.000000	-0.003222
3484.000000	-0.003196
3483.000000	-0.003175
3482.000000	-0.003161
3481.000000	-0.003153
3480.000000	-0.003154
3479.000000	-0.003165
3478.000000	-0.003177
3477.000000	-0.003175
3476.000000	-0.003158
3475.000000	-0.003138
3474.000000	-0.003132
3473.000000	-0.003142
3472.000000	-0.003150
3471.000000	-0.003141
3470.000000	-0.003115
3469.000000	-0.003089
3468.000000	-0.003076
3467.000000	-0.003079
3466.000000	-0.003092
3465.000000	-0.003113
3464.000000	-0.003138
3463.000000	-0.003156
3462.000000	-0.003157
3461.000000	-0.003143
3460.000000	-0.003126
3459.000000	-0.003117
3458.000000	-0.003115
3457.000000	-0.003112
3456.000000	-0.003107
3455.000000	-0.003102
3454.000000	-0.003099
3453.000000	-0.003096
3452.000000	-0.003090
3451.000000	-0.003080
3450.000000	-0.003069
3449.000000	-0.003061
3448.000000	-0.003066
3447.000000	-0.003084
3446.000000	-0.003100
3445.000000	-0.003096
3444.000000	-0.003071
3443.000000	-0.003046
3442.000000	-0.003042
3441.000000	-0.003058
3440.000000	-0.003075
3439.000000	-0.003078
3438.000000	-0.003071
3437.000000	-0.003066
3436.000000	-0.003070
3435.000000	-0.003076
3434.000000	-0.003076
3433.000000	-0.003065
3432.000000	-0.003043
3431.000000	-0.003014
3430.000000	-0.002983
3429.000000	-0.002952
3428.000000	-0.002928
3427.000000	-0.002921
3426.000000	-0.002935
3425.000000	-0.002967
3424.000000	-0.003000
3423.000000	-0.003021
3422.000000	-0.003021
3421.000000	-0.003007
3420.000000	-0.002992
3419.000000	-0.002982
3418.000000	-0.002976
3417.000000	-0.002967
3416.000000	-0.002950
3415.000000	-0.002926
3414.000000	-0.002907
3413.000000	-0.002894
3412.000000	-0.002886
3411.000000	-0.002880
3410.000000	-0.002885
3409.000000	-0.002909
3408.000000	-0.002942
3407.000000	-0.002959
3406.000000	-0.002945
3405.000000	-0.002914
3404.000000	-0.002888
3403.000000	-0.002875
3402.000000	-0.002866
3401.000000	-0.002854
3400.000000	-0.002838
3399.000000	-0.002818
3398.000000	-0.002788
3397.000000	-0.002752
3396.000000	-0.002730
3395.000000	-0.002736
3394.000000	-0.002764
3393.000000	-0.002791
3392.000000	-0.002803
3391.000000	-0.002799
3390.000000	-0.002783
3389.000000	-0.002761
3388.000000	-0.002741
3387.000000	-0.002733
3386.000000	-0.002744
3385.000000	-0.002770
3384.000000	-0.002800
3383.000000	-0.002825
3382.000000	-0.002836
3381.000000	-0.002827
3380.000000	-0.002799
3379.000000	-0.002756
3378.000000	-0.002709
3377.000000	-0.002674
3376.000000	-0.002666
3375.000000	-0.002682
3374.000000	-0.002700
3373.000000	-0.002699
3372.000000	-0.002679
3371.000000	-0.002655
3370.000000	-0.002642
3369.000000	-0.002642
3368.000000	-0.002648
3367.000000	-0.002658
3366.000000	-0.002672
3365.000000	-0.002687
3364.000000	-0.002694
3363.000000	-0.002681
3362.000000	-0.002646
3361.000000	-0.002597
3360.000000	-0.002549
3359.000000	-0.002520
3358.000000	-0.002521
3357.000000	-0.002545
3356.000000	-0.002577
3355.000000	-0.002601
3354.000000	-0.002606
3353.000000	-0.002593
3352.000000	-0.002570
3351.000000	-0.002547
3350.000000	-0.002532
3349.000000	-0.002527
3348.000000	-0.002526
3347.000000	-0.002524
3346.000000	-0.002527
3345.000000	-0.002540
3344.000000	-0.002562
3343.000000	-0.002576
3342.000000	-0.002569
3341.000000	-0.002537
3340.000000	-0.002496
3339.000000	-0.002462
3338.000000	-0.002443
3337.000000	-0.002438
3336.000000	-0.002440
3335.000000	-0.002443
3334.000000	-0.002438
3333.000000	-0.002428
3332.000000	-0.002419
3331.000000	-0.002418
3330.000000	-0.002423
3329.000000	-0.002427
3328.000000	-0.002426
3327.000000	-0.002425
3326.000000	-0.002433
3325.000000	-0.002449
3324.000000	-0.002464
3323.000000	-0.002465
3322.000000	-0.002450
3321.000000	-0.002432
3320.000000	-0.002428
3319.000000	-0.002432
3318.000000	-0.002428
3317.000000	-0.002401
3316.000000	-0.002363
3315.000000	-0.002340
3314.000000	-0.002340
3313.000000	-0.002351
3312.000000	-0.002357
3311.000000	-0.002356
3310.000000	-0.002358
3309.000000	-0.002368
3308.000000	-0.002380
3307.000000	-0.002389
3306.000000	-0.002393
3305.000000	-0.002398
3304.000000	-0.002404
3303.000000	-0.002410
3302.000000	-0.002407
3301.000000	-0.002390
3300.000000	-0.002365
3299.000000	-0.002345
3298.000000	-0.002340
3297.000000	-0.002347
3296.000000	-0.002355
3295.000000	-0.002351
3294.000000	-0.002335
3293.000000	-0.002320
3292.000000	-0.002319
3291.000000	-0.002335
3290.000000	-0.002351
3289.000000	-0.002352
3288.000000	-0.002334
3287.000000	-0.002314
3286.000000	-0.002303
3285.000000	-0.002300
3284.000000	-0.002303
3283.000000	-0.002311
3282.000000	-0.002326
3281.000000	-0.002339
3280.000000	-0.002338
3279.000000	-0.002318
3278.000000	-0.002287
3277.000000	-0.002258
3276.000000	-0.002238
3275.000000	-0.002232
3274.000000	-0.002240
3273.000000	-0.002254
3272.000000	-0.002263
3271.000000	-0.002257
3270.000000	-0.002241
3269.000000	-0.002228
3268.000000	-0.002222
3267.000000	-0.002213
3266.000000	-0.002196
3265.000000	-0.002175
3264.000000	-0.002164
3263.000000	-0.002169
3262.000000	-0.002179
3261.000000	-0.002181
3260.000000	-0.002167
3259.000000	-0.002144
3258.000000	-0.002123
3257.000000	-0.002114
3256.000000	-0.002115
3255.000000	-0.002120
3254.000000	-0.002117
3253.000000	-0.002096
3252.000000	-0.002059
3251.000000	-0.002016
3250.000000	-0.001983
3249.000000	-0.001973
3248.000000	-0.001983
3247.000000	-0.002002
3246.000000	-0.002010
3245.000000	-0.001998
3244.000000	-0.001974
3243.000000	-0.001956
3242.000000	-0.001950
3241.000000	-0.001955
3240.000000	-0.001957
3239.000000	-0.001946
3238.000000	-0.001921
3237.000000	-0.001888
3236.000000	-0.001854
3235.000000	-0.001825
3234.000000	-0.001806
3233.000000	-0.001798
3232.000000	-0.001801
3231.000000	-0.001803
3230.000000	-0.001797
3229.000000	-0.001783
3228.000000	-0.001774
3227.000000	-0.001772
3226.000000	-0.001765
3225.000000	-0.001744
3224.000000	-0.001715
3223.000000	-0.001691
3222.000000	-0.001680
3221.000000	-0.001679
3220.000000	-0.001678
3219.000000	-0.001673
3218.000000	-0.001662
3217.000000	-0.001644
3216.000000	-0.001617
3215.000000	-0.001583
3214.000000	-0.001546
3213.000000	-0.001507
3212.000000	-0.001466
3211.000000	-0.001422
3210.000000	-0.001371
3209.000000	-0.001320
3208.000000	-0.001279
3207.000000	-0.001258
3206.000000	-0.001253
3205.000000	-0.001250
3204.000000	-0.001240
3203.000000	-0.001221
3202.000000	-0.001199
3201.000000	-0.001180
3200.000000	-0.001169
3199.000000	-0.001171
3198.000000	-0.001188
3197.000000	-0.001214
3196.000000	-0.001241
3195.000000	-0.001262
3194.000000	-0.001276
3193.000000	-0.001282
3192.000000	-0.001285
3191.000000	-0.001289
3190.000000	-0.001294
3189.000000	-0.001294
3188.000000	-0.001286
3187.000000	-0.001275
3186.000000	-0.001273
3185.000000	-0.001280
3184.000000	-0.001288
3183.000000	-0.001288
3182.000000	-0.001277
3181.000000	-0.001255
3180.000000	-0.001221
3179.000000	-0.001172
3178.000000	-0.001114
3177.000000	-0.001057
3176.000000	-0.001006
3175.000000	-0.000957
3174.000000	-0.000900
3173.000000	-0.000828
3172.000000	-0.000744
3171.000000	-0.000651
3170.000000	-0.000545
3169.000000	-0.000421
3168.000000	-0.000273
3167.000000	-0.000112
3166.000000	0.000032
3165.000000	0.000122
3164.000000	0.000134
3163.000000	0.000069
3162.000000	-0.000052
3161.000000	-0.000203
3160.000000	-0.000365
3159.000000	-0.000521
3158.000000	-0.000656
3157.000000	-0.000759
3156.000000	-0.000836
3155.000000	-0.000896
3154.000000	-0.000946
3153.000000	-0.000982
3152.000000	-0.000997
3151.000000	-0.000996
3150.000000	-0.000993
3149.000000	-0.001002
3148.000000	-0.001023
3147.000000	-0.001042
3146.000000	-0.001048
3145.000000	-0.001047
3144.000000	-0.001050
3143.000000	-0.001061
3142.000000	-0.001069
3141.000000	-0.001059
3140.000000	-0.001027
3139.000000	-0.000990
3138.000000	-0.000964
3137.000000	-0.000958
3136.000000	-0.000963
3135.000000	-0.000961
3134.000000	-0.000943
3133.000000	-0.000917
3132.000000	-0.000901
3131.000000	-0.000904
3130.000000	-0.000917
3129.000000	-0.000924
3128.000000	-0.000923
3127.000000	-0.000926
3126.000000	-0.000943
3125.000000	-0.000964
3124.000000	-0.000968
3123.000000	-0.000946
3122.000000	-0.000911
3121.000000	-0.000882
3120.000000	-0.000868
3119.000000	-0.000862
3118.000000	-0.000852
3117.000000	-0.000836
3116.000000	-0.000821
3115.000000	-0.000812
3114.000000	-0.000806
3113.000000	-0.000802
3112.000000	-0.000804
3111.000000	-0.000816
3110.000000	-0.000832
3109.000000	-0.000840
3108.000000	-0.000831
3107.000000	-0.000811
3106.000000	-0.000788
3105.000000	-0.000769
3104.000000	-0.000755
3103.000000	-0.000748
3102.000000	-0.000753
3101.000000	-0.000769
3100.000000	-0.000787
3099.000000	-0.000794
3098.000000	-0.000783
3097.000000	-0.000761
3096.000000	-0.000746
3095.000000	-0.000748
3094.000000	-0.000758
3093.000000	-0.000758
3092.000000	-0.000741
3091.000000	-0.000715
3090.000000	-0.000691
3089.000000	-0.000672
3088.000000	-0.000657
3087.000000	-0.000643
3086.000000	-0.000631
3085.000000	-0.000624
3084.000000	-0.000623
3083.000000	-0.000629
3082.000000	-0.000631
3081.000000	-0.000621
3080.000000	-0.000597
3079.000000	-0.000572
3078.000000	-0.000554
3077.000000	-0.000542
3076.000000	-0.000533
3075.000000	-0.000532
3074.000000	-0.000549
3073.000000	-0.000577
3072.000000	-0.000601
3071.000000	-0.000606
3070.000000	-0.000593
3069.000000	-0.000574
3068.000000	-0.000554
3067.000000	-0.000532
3066.000000	-0.000508
3065.000000	-0.000487
3064.000000	-0.000474
3063.000000	-0.000471
3062.000000	-0.000476
3061.000000	-0.000491
3060.000000	-0.000510
3059.000000	-0.000522
3058.000000	-0.000514
3057.000000	-0.000488
3056.000000	-0.000459
3055.000000	-0.000445
3054.000000	-0.000444
3053.000000	-0.000448
3052.000000	-0.000448
3051.000000	-0.000444
3050.000000	-0.000436
3049.000000	-0.000419
3048.000000	-0.000393
3047.000000	-0.000364
3046.000000	-0.000339
3045.000000	-0.000316
3044.000000	-0.000293
3043.000000	-0.000275
3042.000000	-0.000269
3041.000000	-0.000272
3040.000000	-0.000276
3039.000000	-0.000279
3038.000000	-0.000279
3037.000000	-0.000276
3036.000000	-0.000265
3035.000000	-0.000246
3034.000000	-0.000223
3033.000000	-0.000206
3032.000000	-0.000197
3031.000000	-0.000189
3030.000000	-0.000171
3029.000000	-0.000139
3028.000000	-0.000100
3027.000000	-0.000068
3026.000000	-0.000049
3025.000000	-0.000030
3024.000000	0.000002
3023.000000	0.000052
3022.000000	0.000115
3021.000000	0.000177
3020.000000	0.000233
3019.000000	0.000277
3018.000000	0.000312
3017.000000	0.000346
3016.000000	0.000389
3015.000000	0.000445
3014.000000	0.000508
3013.000000	0.000576
3012.000000	0.000648
3011.000000	0.000727
3010.000000	0.000812
3009.000000	0.000901
3008.000000	0.000993
3007.000000	0.001091
3006.000000	0.001190
3005.000000	0.001279
3004.000000	0.001349
3003.000000	0.001401
3002.000000	0.001447
3001.000000	0.001500
3000.000000	0.001563
2999.000000	0.001629
2998.000000	0.001689
2997.000000	0.001737
2996.000000	0.001770
2995.000000	0.001796
2994.000000	0.001825
2993.000000	0.001861
2992.000000	0.001900
2991.000000	0.001942
2990.000000	0.002000
2989.000000	0.002088
2988.000000	0.002205
2987.000000	0.002333
2986.000000	0.002457
2985.000000	0.002578
2984.000000	0.002709
2983.000000	0.002854
2982.000000	0.003011
2981.000000	0.003177
2980.000000	0.003351
2979.000000	0.003533
2978.000000	0.003723
2977.000000	0.003919
2976.000000	0.004121
2975.000000	0.004319
2974.000000	0.004495
2973.000000	0.004632
2972.000000	0.004727
2971.000000	0.004789
2970.000000	0.004824
2969.000000	0.004824
2968.000000	0.004776
2967.000000	0.004675
2966.000000	0.004530
2965.000000	0.004358
2964.000000	0.004167
2963.000000	0.003952
2962.000000	0.003724
2961.000000	0.003508
2960.000000	0.003327
2959.000000	0.003179
2958.000000	0.003047
2957.000000	0.002924
2956.000000	0.002823
2955.000000	0.002757
2954.000000	0.002722
2953.000000	0.002706
2952.000000	0.002701
2951.000000	0.002713
2950.000000	0.002747
2949.000000	0.002805
2948.000000	0.002887
2947.000000	0.002989
2946.000000	0.003107
2945.000000	0.003234
2944.000000	0.003366
2943.000000	0.003496
2942.000000	0.003612
2941.000000	0.003703
2940.000000	0.003761
2939.000000	0.003788
2938.000000	0.003785
2937.000000	0.003753
2936.000000	0.003689
2935.000000	0.003596
2934.000000	0.003488
2933.000000	0.003378
2932.000000	0.003272
2931.000000	0.003160
2930.000000	0.003030
2929.000000	0.002886
2928.000000	0.002745
2927.000000	0.002620
2926.000000	0.002501
2925.000000	0.002375
2924.000000	0.002245
2923.000000	0.002128
2922.000000	0.002037
2921.000000	0.001960
2920.000000	0.001880
2919.000000	0.001794
2918.000000	0.001707
2917.000000	0.001629
2916.000000	0.001556
2915.000000	0.001485
2914.000000	0.001417
2913.000000	0.001356
2912.000000	0.001299
2911.000000	0.001240
2910.000000	0.001176
2909.000000	0.001106
2908.000000	0.001038
2907.000000	0.000977
2906.000000	0.000928
2905.000000	0.000888
2904.000000	0.000849
2903.000000	0.000802
2902.000000	0.000749
2901.000000	0.000695
2900.000000	0.000649
2899.000000	0.000612
2898.000000	0.000589
2897.000000	0.000576
2896.000000	0.000567
2895.000000	0.000556
2894.000000	0.000550
2893.000000	0.000564
2892.000000	0.000607
2891.000000	0.000675
2890.000000	0.000762
2889.000000	0.000868
2888.000000	0.001001
2887.000000	0.001165
2886.000000	0.001352
2885.000000	0.001550
2884.000000	0.001748
2883.000000	0.001931
2882.000000	0.002081
2881.000000	0.002179
2880.000000	0.002206
2879.000000	0.002147
2878.000000	0.002007
2877.000000	0.001811
2876.000000	0.001601
2875.000000	0.001410
2874.000000	0.001242
2873.000000	0.001084
2872.000000	0.000919
2871.000000	0.000746
2870.000000	0.000577
2869.000000	0.000428
2868.000000	0.000306
2867.000000	0.000194
2866.000000	0.000069
2865.000000	-0.000078
2864.000000	-0.000229
2863.000000	-0.000358
2862.000000	-0.000456
2861.000000	-0.000535
2860.000000	-0.000609
2859.000000	-0.000682
2858.000000	-0.000747
2857.000000	-0.000801
2856.000000	-0.000845
2855.000000	-0.000890
2854.000000	-0.000944
2853.000000	-0.001003
2852.000000	-0.001054
2851.000000	-0.001085
2850.000000	-0.001095
2849.000000	-0.001102
2848.000000	-0.001120
2847.000000	-0.001148
2846.000000	-0.001180
2845.000000	-0.001214
2844.000000	-0.001256
2843.000000	-0.001302
2842.000000	-0.001344
2841.000000	-0.001378
2840.000000	-0.001409
2839.000000	-0.001446
2838.000000	-0.001484
2837.000000	-0.001515
2836.000000	-0.001532
2835.000000	-0.001538
2834.000000	-0.001538
2833.000000	-0.001533
2832.000000	-0.001523
2831.000000	-0.001516
2830.000000	-0.001525
2829.000000	-0.001559
2828.000000	-0.001616
2827.000000	-0.001678
2826.000000	-0.001721
2825.000000	-0.001735
2824.000000	-0.001732
2823.000000	-0.001732
2822.000000	-0.001746
2821.000000	-0.001771
2820.000000	-0.001797
2819.000000	-0.001818
2818.000000	-0.001835
2817.000000	-0.001848
2816.000000	-0.001856
2815.000000	-0.001858
2814.000000	-0.001860
2813.000000	-0.001869
2812.000000	-0.001887
2811.000000	-0.001905
2810.000000	-0.001916
2809.000000	-0.001919
2808.000000	-0.001922
2807.000000	-0.001931
2806.000000	-0.001942
2805.000000	-0.001953
2804.000000	-0.001965
2803.000000	-0.001982
2802.000000	-0.002006
2801.000000	-0.002030
2800.000000	-0.002045
2799.000000	-0.002045
2798.000000	-0.002031
2797.000000	-0.002010
2796.000000	-0.001995
2795.000000	-0.001998
2794.000000	-0.002016
2793.000000	-0.002040
2792.000000	-0.002061
2791.000000	-0.002080
2790.000000	-0.002100
2789.000000	-0.002118
2788.000000	-0.002127
2787.000000	-0.002123
2786.000000	-0.002114
2785.000000	-0.002110
2784.000000	-0.002115
2783.000000	-0.002123
2782.000000	-0.002125
2781.000000	-0.002122
2780.000000	-0.002123
2779.000000	-0.002132
2778.000000	-0.002143
2777.000000	-0.002145
2776.000000	-0.002138
2775.000000	-0.002130
2774.000000	-0.002133
2773.000000	-0.002148
2772.000000	-0.002164
2771.000000	-0.002171
2770.000000	-0.002166
2769.000000	-0.002154
2768.000000	-0.002139
2767.000000	-0.002125
2766.000000	-0.002114
2765.000000	-0.002107
2764.000000	-0.002103
2763.000000	-0.002104
2762.000000	-0.002109
2761.000000	-0.002119
2760.000000	-0.002132
2759.000000	-0.002143
2758.000000	-0.002150
2757.000000	-0.002152
2756.000000	-0.002148
2755.000000	-0.002131
2754.000000	-0.002099
2753.000000	-0.002059
2752.000000	-0.002027
2751.000000	-0.002015
2750.000000	-0.002017
2749.000000	-0.002023
2748.000000	-0.002023
2747.000000	-0.002013
2746.000000	-0.001993
2745.000000	-0.001969
2744.000000	-0.001951
2743.000000	-0.001944
2742.000000	-0.001943
2741.000000	-0.001941
2740.000000	-0.001931
2739.000000	-0.001917
2738.000000	-0.001902
2737.000000	-0.001896
2736.000000	-0.001903
2735.000000	-0.001920
2734.000000	-0.001935
2733.000000	-0.001936
2732.000000	-0.001927
2731.000000	-0.001918
2730.000000	-0.001918
2729.000000	-0.001924
2728.000000	-0.001928
2727.000000	-0.001935
2726.000000	-0.001945
2725.000000	-0.001955
2724.000000	-0.001958
2723.000000	-0.001952
2722.000000	-0.001944
2721.000000	-0.001941
2720.000000	-0.001943
2719.000000	-0.001947
2718.000000	-0.001947
2717.000000	-0.001943
2716.000000	-0.001933
2715.000000	-0.001916
2714.000000	-0.001894
2713.000000	-0.001874
2712.000000	-0.001862
2711.000000	-0.001855
2710.000000	-0.001845
2709.000000	-0.001829
2708.000000	-0.001812
2707.000000	-0.001803
2706.000000	-0.001804
2705.000000	-0.001808
2704.000000	-0.001808
2703.000000	-0.001800
2702.000000	-0.001785
2701.000000	-0.001764
2700.000000	-0.001747
2699.000000	-0.001741
2698.000000	-0.001747
2697.000000	-0.001754
2696.000000	-0.001754
2695.000000	-0.001744
2694.000000	-0.001729
2693.000000	-0.001716
2692.000000	-0.001704
2691.000000	-0.001686
2690.000000	-0.001654
2689.000000	-0.001612
2688.000000	-0.001573
2687.000000	-0.001553
2686.000000	-0.001554
2685.000000	-0.001567
2684.000000	-0.001580
2683.000000	-0.001587
2682.000000	-0.001586
2681.000000	-0.001577
2680.000000	-0.001559
2679.000000	-0.001540
2678.000000	-0.001529
2677.000000	-0.001528
2676.000000	-0.001531
2675.000000	-0.001529
2674.000000	-0.001515
2673.000000	-0.001491
2672.000000	-0.001469
2671.000000	-0.001460
2670.000000	-0.001464
2669.000000	-0.001471
2668.000000	-0.001471
2667.000000	-0.001463
2666.000000	-0.001451
2665.000000	-0.001439
2664.000000	-0.001431
2663.000000	-0.001431
2662.000000	-0.001440
2661.000000	-0.001455
2660.000000	-0.001477
2659.000000	-0.001507
2658.000000	-0.001543
2657.000000	-0.001575
2656.000000	-0.001594
2655.000000	-0.001597
2654.000000	-0.001588
2653.000000	-0.001571
2652.000000	-0.001556
2651.000000	-0.001549
2650.000000	-0.001553
2649.000000	-0.001560
2648.000000	-0.001564
2647.000000	-0.001564
2646.000000	-0.001560
2645.000000	-0.001547
2644.000000	-0.001524
2643.000000	-0.001505
2642.000000	-0.001503
2641.000000	-0.001514
2640.000000	-0.001523
2639.000000	-0.001515
2638.000000	-0.001491
2637.000000	-0.001455
2636.000000	-0.001409
2635.000000	-0.001357
2634.000000	-0.001302
2633.000000	-0.001243
2632.000000	-0.001178
2631.000000	-0.001106
2630.000000	-0.001045
2629.000000	-0.001014
2628.000000	-0.001025
2627.000000	-0.001066
2626.000000	-0.001113
2625.000000	-0.001151
2624.000000	-0.001182
2623.000000	-0.001222
2622.000000	-0.001278
2621.000000	-0.001343
2620.000000	-0.001400
2619.000000	-0.001442
2618.000000	-0.001474
2617.000000	-0.001504
2616.000000	-0.001536
2615.000000	-0.001570
2614.000000	-0.001606
2613.000000	-0.001639
2612.000000	-0.001668
2611.000000	-0.001693
2610.000000	-0.001717
2609.000000	-0.001740
2608.000000	-0.001758
2607.000000	-0.001772
2606.000000	-0.001791
2605.000000	-0.001818
2604.000000	-0.001847
2603.000000	-0.001863
2602.000000	-0.001860
2601.000000	-0.001843
2600.000000	-0.001826
2599.000000	-0.001823
2598.000000	-0.001838
2597.000000	-0.001868
2596.000000	-0.001903
2595.000000	-0.001933
2594.000000	-0.001955
2593.000000	-0.001968
2592.000000	-0.001974
2591.000000	-0.001978
2590.000000	-0.001988
2589.000000	-0.002005
2588.000000	-0.002021
2587.000000	-0.002023
2586.000000	-0.002012
2585.000000	-0.001996
2584.000000	-0.001990
2583.000000	-0.001997
2582.000000	-0.002013
2581.000000	-0.002028
2580.000000	-0.002041
2579.000000	-0.002056
2578.000000	-0.002081
2577.000000	-0.002114
2576.000000	-0.002144
2575.000000	-0.002162
2574.000000	-0.002168
2573.000000	-0.002170
2572.000000	-0.002172
2571.000000	-0.002169
2570.000000	-0.002158
2569.000000	-0.002144
2568.000000	-0.002137
2567.000000	-0.002137
2566.000000	-0.002140
2565.000000	-0.002148
2564.000000	-0.002170
2563.000000	-0.002208
2562.000000	-0.002253
2561.000000	-0.002285
2560.000000	-0.002294
2559.000000	-0.002285
2558.000000	-0.002266
2557.000000	-0.002249
2556.000000	-0.002243
2555.000000	-0.002253
2554.000000	-0.002273
2553.000000	-0.002291
2552.000000	-0.002300
2551.000000	-0.002308
2550.000000	-0.002324
2549.000000	-0.002347
2548.000000	-0.002364
2547.000000	-0.002367
2546.000000	-0.002363
2545.000000	-0.002365
2544.000000	-0.002377
2543.000000	-0.002393
2542.000000	-0.002404
2541.000000	-0.002409
2540.000000	-0.002413
2539.000000	-0.002420
2538.000000	-0.002433
2537.000000	-0.002451
2536.000000	-0.002465
2535.000000	-0.002466
2534.000000	-0.002452
2533.000000	-0.002438
2532.000000	-0.002438
2531.000000	-0.002452
2530.000000	-0.002465
2529.000000	-0.002466
2528.000000	-0.002456
2527.000000	-0.002446
2526.000000	-0.002442
2525.000000	-0.002444
2524.000000	-0.002451
2523.000000	-0.002461
2522.000000	-0.002472
2521.000000	-0.002480
2520.000000	-0.002479
2519.000000	-0.002470
2518.000000	-0.002462
2517.000000	-0.002465
2516.000000	-0.002480
2515.000000	-0.002498
2514.000000	-0.002513
2513.000000	-0.002529
2512.000000	-0.002552
2511.000000	-0.002578
2510.000000	-0.002595
2509.000000	-0.002594
2508.000000	-0.002577
2507.000000	-0.002552
2506.000000	-0.002529
2505.000000	-0.002513
2504.000000	-0.002510
2503.000000	-0.002520
2502.000000	-0.002530
2501.000000	-0.002536
2500.000000	-0.002537
2499.000000	-0.002536
2498.000000	-0.002533
2497.000000	-0.002527
2496.000000	-0.002522
2495.000000	-0.002526
2494.000000	-0.002540
2493.000000	-0.002561
2492.000000	-0.002582
2491.000000	-0.002598
2490.000000	-0.002600
2489.000000	-0.002584
2488.000000	-0.002563
2487.000000	-0.002548
2486.000000	-0.002542
2485.000000	-0.002540
2484.000000	-0.002542
2483.000000	-0.002545
2482.000000	-0.002546
2481.000000	-0.002542
2480.000000	-0.002542
2479.000000	-0.002552
2478.000000	-0.002568
2477.000000	-0.002576
2476.000000	-0.002576
2475.000000	-0.002580
2474.000000	-0.002593
2473.000000	-0.002604
2472.000000	-0.002598
2471.000000	-0.002580
2470.000000	-0.002563
2469.000000	-0.002557
2468.000000	-0.002562
2467.000000	-0.002569
2466.000000	-0.002575
2465.000000	-0.002576
2464.000000	-0.002573
2463.000000	-0.002569
2462.000000	-0.002568
2461.000000	-0.002574
2460.000000	-0.002586
2459.000000	-0.002598
2458.000000	-0.002601
2457.000000	-0.002598
2456.000000	-0.002598
2455.000000	-0.002604
2454.000000	-0.002610
2453.000000	-0.002603
2452.000000	-0.002586
2451.000000	-0.002572
2450.000000	-0.002575
2449.000000	-0.002588
2448.000000	-0.002599
2447.000000	-0.002597
2446.000000	-0.002577
2445.000000	-0.002546
2444.000000	-0.002516
2443.000000	-0.002500
2442.000000	-0.002499
2441.000000	-0.002506
2440.000000	-0.002512
2439.000000	-0.002514
2438.000000	-0.002510
2437.000000	-0.002499
2436.000000	-0.002485
2435.000000	-0.002476
2434.000000	-0.002475
2433.000000	-0.002471
2432.000000	-0.002458
2431.000000	-0.002440
2430.000000	-0.002430
2429.000000	-0.002431
2428.000000	-0.002429
2427.000000	-0.002409
2426.000000	-0.002378
2425.000000	-0.002356
2424.000000	-0.002357
2423.000000	-0.002368
2422.000000	-0.002369
2421.000000	-0.002355
2420.000000	-0.002333
2419.000000	-0.002305
2418.000000	-0.002265
2417.000000	-0.002215
2416.000000	-0.002173
2415.000000	-0.002158
2414.000000	-0.002169
2413.000000	-0.002189
2412.000000	-0.002201
2411.000000	-0.002199
2410.000000	-0.002190
2409.000000	-0.002189
2408.000000	-0.002205
2407.000000	-0.002230
2406.000000	-0.002249
2405.000000	-0.002255
2404.000000	-0.002259
2403.000000	-0.002278
2402.000000	-0.002316
2401.000000	-0.002365
2400.000000	-0.002413
2399.000000	-0.002448
2398.000000	-0.002466
2397.000000	-0.002469
2396.000000	-0.002470
2395.000000	-0.002474
2394.000000	-0.002477
2393.000000	-0.002470
2392.000000	-0.002445
2391.000000	-0.002394
2390.000000	-0.002311
2389.000000	-0.002197
2388.000000	-0.002048
2387.000000	-0.001837
2386.000000	-0.001521
2385.000000	-0.001086
2384.000000	-0.000547
2383.000000	0.000076
2382.000000	0.000774
2381.000000	0.001516
2380.000000	0.002239
2379.000000	0.002866
2378.000000	0.003353
2377.000000	0.003687
2376.000000	0.003877
2375.000000	0.003970
2374.000000	0.004038
2373.000000	0.004125
2372.000000	0.004239
2371.000000	0.004389
2370.000000	0.004591
2369.000000	0.004860
2368.000000	0.005212
2367.000000	0.005649
2366.000000	0.006137
2365.000000	0.006659
2364.000000	0.007187
2363.000000	0.007647
2362.000000	0.008089
2361.000000	0.008547
2360.000000	0.008942
2359.000000	0.009218
2358.000000	0.009292
2357.000000	0.009244
2356.000000	0.009192
2355.000000	0.009230
2354.000000	0.009548
2353.000000	0.010318
2352.000000	0.011536
2351.000000	0.012601
2350.000000	0.012838
2349.000000	0.012224
2348.000000	0.011469
2347.000000	0.011797
2346.000000	0.013745
2345.000000	0.016821
2344.000000	0.019882
2343.000000	0.022009
2342.000000	0.022897
2341.000000	0.022379
2340.000000	0.020730
2339.000000	0.018485
2338.000000	0.016231
2337.000000	0.014294
2336.000000	0.012840
2335.000000	0.011857
2334.000000	0.011296
2333.000000	0.011040
2332.000000	0.011093
2331.000000	0.011251
2330.000000	0.011243
2329.000000	0.010983
2328.000000	0.010461
2327.000000	0.009919
2326.000000	0.009401
2325.000000	0.009058
2324.000000	0.008906
2323.000000	0.008837
2322.000000	0.008744
2321.000000	0.008502
2320.000000	0.008171
2319.000000	0.007721
2318.000000	0.007214
2317.000000	0.006705
2316.000000	0.006343
2315.000000	0.006169
2314.000000	0.006106
2313.000000	0.006026
2312.000000	0.005847
2311.000000	0.005574
2310.000000	0.005216
2309.000000	0.004827
2308.000000	0.004436
2307.000000	0.004071
2306.000000	0.003706
2305.000000	0.003339
2304.000000	0.002994
2303.000000	0.002707
2302.000000	0.002486
2301.000000	0.002321
2300.000000	0.002187
2299.000000	0.002068
2298.000000	0.001943
2297.000000	0.001812
2296.000000	0.001668
2295.000000	0.001521
2294.000000	0.001356
2293.000000	0.001179
2292.000000	0.000980
2291.000000	0.000756
2290.000000	0.000492
2289.000000	0.000204
2288.000000	-0.000082
2287.000000	-0.000347
2286.000000	-0.000599
2285.000000	-0.000843
2284.000000	-0.001062
2283.000000	-0.001242
2282.000000	-0.001376
2281.000000	-0.001468
2280.000000	-0.001512
2279.000000	-0.001517
2278.000000	-0.001504
2277.000000	-0.001511
2276.000000	-0.001549
2275.000000	-0.001603
2274.000000	-0.001652
2273.000000	-0.001682
2272.000000	-0.001689
2271.000000	-0.001676
2270.000000	-0.001655
2269.000000	-0.001636
2268.000000	-0.001613
2267.000000	-0.001569
2266.000000	-0.001494
2265.000000	-0.001386
2264.000000	-0.001250
2263.000000	-0.001092
2262.000000	-0.000924
2261.000000	-0.000770
2260.000000	-0.000671
2259.000000	-0.000703
2258.000000	-0.000948
2257.000000	-0.001434
2256.000000	-0.002036
2255.000000	-0.002483
2254.000000	-0.002491
2253.000000	-0.001968
2252.000000	-0.001093
2251.000000	-0.000196
2250.000000	0.000459
2249.000000	0.000793
2248.000000	0.000863
2247.000000	0.000758
2246.000000	0.000534
2245.000000	0.000230
2244.000000	-0.000117
2243.000000	-0.000470
2242.000000	-0.000812
2241.000000	-0.001133
2240.000000	-0.001433
2239.000000	-0.001711
2238.000000	-0.001966
2237.000000	-0.002192
2236.000000	-0.002384
2235.000000	-0.002542
2234.000000	-0.002675
2233.000000	-0.002782
2232.000000	-0.002859
2231.000000	-0.002904
2230.000000	-0.002922
2229.000000	-0.002923
2228.000000	-0.002919
2227.000000	-0.002919
2226.000000	-0.002928
2225.000000	-0.002948
2224.000000	-0.002979
2223.000000	-0.003017
2222.000000	-0.003053
2221.000000	-0.003073
2220.000000	-0.003078
2219.000000	-0.003083
2218.000000	-0.003100
2217.000000	-0.003119
2216.000000	-0.003129
2215.000000	-0.003133
2214.000000	-0.003141
2213.000000	-0.003153
2212.000000	-0.003161
2211.000000	-0.003161
2210.000000	-0.003161
2209.000000	-0.003162
2208.000000	-0.003151
2207.000000	-0.003123
2206.000000	-0.003086
2205.000000	-0.003050
2204.000000	-0.003014
2203.000000	-0.002983
2202.000000	-0.002972
2201.000000	-0.002993
2200.000000	-0.003038
2199.000000	-0.003091
2198.000000	-0.003140
2197.000000	-0.003187
2196.000000	-0.003234
2195.000000	-0.003275
2194.000000	-0.003298
2193.000000	-0.003300
2192.000000	-0.003287
2191.000000	-0.003278
2190.000000	-0.003280
2189.000000	-0.003291
2188.000000	-0.003305
2187.000000	-0.003321
2186.000000	-0.003341
2185.000000	-0.003359
2184.000000	-0.003369
2183.000000	-0.003373
2182.000000	-0.003373
2181.000000	-0.003368
2180.000000	-0.003354
2179.000000	-0.003337
2178.000000	-0.003334
2177.000000	-0.003349
2176.000000	-0.003371
2175.000000	-0.003384
2174.000000	-0.003384
2173.000000	-0.003378
2172.000000	-0.003372
2171.000000	-0.003369
2170.000000	-0.003369
2169.000000	-0.003372
2168.000000	-0.003378
2167.000000	-0.003391
2166.000000	-0.003409
2165.000000	-0.003422
2164.000000	-0.003424
2163.000000	-0.003417
2162.000000	-0.003413
2161.000000	-0.003414
2160.000000	-0.003415
2159.000000	-0.003410
2158.000000	-0.003400
2157.000000	-0.003391
2156.000000	-0.003387
2155.000000	-0.003392
2154.000000	-0.003410
2153.000000	-0.003433
2152.000000	-0.003445
2151.000000	-0.003438
2150.000000	-0.003419
2149.000000	-0.003398
2148.000000	-0.003383
2147.000000	-0.003378
2146.000000	-0.003382
2145.000000	-0.003393
2144.000000	-0.003406
2143.000000	-0.003411
2142.000000	-0.003403
2141.000000	-0.003382
2140.000000	-0.003362
2139.000000	-0.003356
2138.000000	-0.003362
2137.000000	-0.003365
2136.000000	-0.003356
2135.000000	-0.003344
2134.000000	-0.003343
2133.000000	-0.003355
2132.000000	-0.003374
2131.000000	-0.003393
2130.000000	-0.003408
2129.000000	-0.003413
2128.000000	-0.003407
2127.000000	-0.003401
2126.000000	-0.003405
2125.000000	-0.003421
2124.000000	-0.003438
2123.000000	-0.003445
2122.000000	-0.003446
2121.000000	-0.003444
2120.000000	-0.003444
2119.000000	-0.003445
2118.000000	-0.003445
2117.000000	-0.003441
2116.000000	-0.003433
2115.000000	-0.003433
2114.000000	-0.003444
2113.000000	-0.003460
2112.000000	-0.003469
2111.000000	-0.003469
2110.000000	-0.003460
2109.000000	-0.003445
2108.000000	-0.003428
2107.000000	-0.003422
2106.000000	-0.003435
2105.000000	-0.003455
2104.000000	-0.003464
2103.000000	-0.003460
2102.000000	-0.003462
2101.000000	-0.003477
2100.000000	-0.003490
2099.000000	-0.003486
2098.000000	-0.003469
2097.000000	-0.003452
2096.000000	-0.003441
2095.000000	-0.003430
2094.000000	-0.003416
2093.000000	-0.003402
2092.000000	-0.003387
2091.000000	-0.003369
2090.000000	-0.003352
2089.000000	-0.003344
2088.000000	-0.003352
2087.000000	-0.003371
2086.000000	-0.003386
2085.000000	-0.003383
2084.000000	-0.003359
2083.000000	-0.003330
2082.000000	-0.003312
2081.000000	-0.003308
2080.000000	-0.003310
2079.000000	-0.003312
2078.000000	-0.003310
2077.000000	-0.003302
2076.000000	-0.003287
2075.000000	-0.003272
2074.000000	-0.003266
2073.000000	-0.003264
2072.000000	-0.003256
2071.000000	-0.003237
2070.000000	-0.003218
2069.000000	-0.003211
2068.000000	-0.003218
2067.000000	-0.003227
2066.000000	-0.003227
2065.000000	-0.003217
2064.000000	-0.003202
2063.000000	-0.003191
2062.000000	-0.003185
2061.000000	-0.003186
2060.000000	-0.003195
2059.000000	-0.003213
2058.000000	-0.003239
2057.000000	-0.003264
2056.000000	-0.003279
2055.000000	-0.003285
2054.000000	-0.003284
2053.000000	-0.003277
2052.000000	-0.003262
2051.000000	-0.003244
2050.000000	-0.003234
2049.000000	-0.003236
2048.000000	-0.003250
2047.000000	-0.003267
2046.000000	-0.003280
2045.000000	-0.003286
2044.000000	-0.003288
2043.000000	-0.003293
2042.000000	-0.003303
2041.000000	-0.003318
2040.000000	-0.003330
2039.000000	-0.003333
2038.000000	-0.003320
2037.000000	-0.003293
2036.000000	-0.003266
2035.000000	-0.003257
2034.000000	-0.003268
2033.000000	-0.003287
2032.000000	-0.003299
2031.000000	-0.003305
2030.000000	-0.003306
2029.000000	-0.003299
2028.000000	-0.003280
2027.000000	-0.003262
2026.000000	-0.003259
2025.000000	-0.003274
2024.000000	-0.003295
2023.000000	-0.003317
2022.000000	-0.003337
2021.000000	-0.003344
2020.000000	-0.003329
2019.000000	-0.003298
2018.000000	-0.003270
2017.000000	-0.003260
2016.000000	-0.003260
2015.000000	-0.003258
2014.000000	-0.003252
2013.000000	-0.003247
2012.000000	-0.003242
2011.000000	-0.003237
2010.000000	-0.003229
2009.000000	-0.003219
2008.000000	-0.003205
2007.000000	-0.003193
2006.000000	-0.003190
2005.000000	-0.003196
2004.000000	-0.003202
2003.000000	-0.003201
2002.000000	-0.003192
2001.000000	-0.003178
2000.000000	-0.003165
1999.000000	-0.003162
1998.000000	-0.003174
1997.000000	-0.003190
1996.000000	-0.003197
1995.000000	-0.003198
1994.000000	-0.003204
1993.000000	-0.003222
1992.000000	-0.003241
1991.000000	-0.003247
1990.000000	-0.003237
1989.000000	-0.003216
1988.000000	-0.003187
1987.000000	-0.003160
1986.000000	-0.003143
1985.000000	-0.003144
1984.000000	-0.003161
1983.000000	-0.003185
1982.000000	-0.003203
1981.000000	-0.003199
1980.000000	-0.003172
1979.000000	-0.003135
1978.000000	-0.003106
1977.000000	-0.003093
1976.000000	-0.003092
1975.000000	-0.003097
1974.000000	-0.003107
1973.000000	-0.003122
1972.000000	-0.003141
1971.000000	-0.003162
1970.000000	-0.003182
1969.000000	-0.003196
1968.000000	-0.003198
1967.000000	-0.003195
1966.000000	-0.003196
1965.000000	-0.003197
1964.000000	-0.003187
1963.000000	-0.003163
1962.000000	-0.003137
1961.000000	-0.003124
1960.000000	-0.003121
1959.000000	-0.003121
1958.000000	-0.003122
1957.000000	-0.003133
1956.000000	-0.003153
1955.000000	-0.003168
1954.000000	-0.003168
1953.000000	-0.003162
1952.000000	-0.003164
1951.000000	-0.003180
1950.000000	-0.003201
1949.000000	-0.003216
1948.000000	-0.003222
1947.000000	-0.003221
1946.000000	-0.003210
1945.000000	-0.003187
1944.000000	-0.003155
1943.000000	-0.003130
1942.000000	-0.003122
1941.000000	-0.003130
1940.000000	-0.003145
1939.000000	-0.003163
1938.000000	-0.003177
1937.000000	-0.003182
1936.000000	-0.003175
1935.000000	-0.003162
1934.000000	-0.003147
1933.000000	-0.003139
1932.000000	-0.003140
1931.000000	-0.003152
1930.000000	-0.003171
1929.000000	-0.003187
1928.000000	-0.003191
1927.000000	-0.003187
1926.000000	-0.003178
1925.000000	-0.003171
1924.000000	-0.003166
1923.000000	-0.003173
1922.000000	-0.003191
1921.000000	-0.003203
1920.000000	-0.003193
1919.000000	-0.003169
1918.000000	-0.003149
1917.000000	-0.003142
1916.000000	-0.003138
1915.000000	-0.003137
1914.000000	-0.003146
1913.000000	-0.003164
1912.000000	-0.003176
1911.000000	-0.003169
1910.000000	-0.003150
1909.000000	-0.003129
1908.000000	-0.003113
1907.000000	-0.003102
1906.000000	-0.003101
1905.000000	-0.003115
1904.000000	-0.003136
1903.000000	-0.003160
1902.000000	-0.003186
1901.000000	-0.003207
1900.000000	-0.003210
1899.000000	-0.003195
1898.000000	-0.003171
1897.000000	-0.003153
1896.000000	-0.003147
1895.000000	-0.003155
1894.000000	-0.003174
1893.000000	-0.003192
1892.000000	-0.003202
1891.000000	-0.003207
1890.000000	-0.003214
1889.000000	-0.003219
1888.000000	-0.003210
1887.000000	-0.003188
1886.000000	-0.003167
1885.000000	-0.003159
1884.000000	-0.003161
1883.000000	-0.003169
1882.000000	-0.003180
1881.000000	-0.003186
1880.000000	-0.003181
1879.000000	-0.003170
1878.000000	-0.003159
1877.000000	-0.003147
1876.000000	-0.003133
1875.000000	-0.003127
1874.000000	-0.003141
1873.000000	-0.003170
1872.000000	-0.003195
1871.000000	-0.003202
1870.000000	-0.003199
1869.000000	-0.003201
1868.000000	-0.003211
1867.000000	-0.003223
1866.000000	-0.003231
1865.000000	-0.003231
1864.000000	-0.003227
1863.000000	-0.003228
1862.000000	-0.003240
1861.000000	-0.003252
1860.000000	-0.003247
1859.000000	-0.003231
1858.000000	-0.003226
1857.000000	-0.003235
1856.000000	-0.003240
1855.000000	-0.003231
1854.000000	-0.003221
1853.000000	-0.003221
1852.000000	-0.003229
1851.000000	-0.003243
1850.000000	-0.003265
1849.000000	-0.003293
1848.000000	-0.003317
1847.000000	-0.003327
1846.000000	-0.003314
1845.000000	-0.003274
1844.000000	-0.003232
1843.000000	-0.003222
1842.000000	-0.003246
1841.000000	-0.003279
1840.000000	-0.003297
1839.000000	-0.003294
1838.000000	-0.003285
1837.000000	-0.003281
1836.000000	-0.003277
1835.000000	-0.003274
1834.000000	-0.003274
1833.000000	-0.003277
1832.000000	-0.003281
1831.000000	-0.003284
1830.000000	-0.003294
1829.000000	-0.003316
1828.000000	-0.003343
1827.000000	-0.003365
1826.000000	-0.003375
1825.000000	-0.003374
1824.000000	-0.003372
1823.000000	-0.003376
1822.000000	-0.003391
1821.000000	-0.003409
1820.000000	-0.003416
1819.000000	-0.003407
1818.000000	-0.003398
1817.000000	-0.003407
1816.000000	-0.003427
1815.000000	-0.003445
1814.000000	-0.003461
1813.000000	-0.003484
1812.000000	-0.003511
1811.000000	-0.003530
1810.000000	-0.003541
1809.000000	-0.003551
1808.000000	-0.003555
1807.000000	-0.003553
1806.000000	-0.003559
1805.000000	-0.003578
1804.000000	-0.003597
1803.000000	-0.003605
1802.000000	-0.003604
1801.000000	-0.003602
1800.000000	-0.003595
1799.000000	-0.003572
1798.000000	-0.003543
1797.000000	-0.003527
1796.000000	-0.003533
1795.000000	-0.003564
1794.000000	-0.003612
1793.000000	-0.003655
1792.000000	-0.003676
1791.000000	-0.003681
1790.000000	-0.003685
1789.000000	-0.003693
1788.000000	-0.003689
1787.000000	-0.003672
1786.000000	-0.003658
1785.000000	-0.003660
1784.000000	-0.003670
1783.000000	-0.003681
1782.000000	-0.003697
1781.000000	-0.003717
1780.000000	-0.003736
1779.000000	-0.003741
1778.000000	-0.003731
1777.000000	-0.003710
1776.000000	-0.003691
1775.000000	-0.003689
1774.000000	-0.003694
1773.000000	-0.003683
1772.000000	-0.003656
1771.000000	-0.003634
1770.000000	-0.003624
1769.000000	-0.003621
1768.000000	-0.003609
1767.000000	-0.003582
1766.000000	-0.003550
1765.000000	-0.003528
1764.000000	-0.003516
1763.000000	-0.003499
1762.000000	-0.003464
1761.000000	-0.003411
1760.000000	-0.003349
1759.000000	-0.003287
1758.000000	-0.003238
1757.000000	-0.003205
1756.000000	-0.003186
1755.000000	-0.003162
1754.000000	-0.003113
1753.000000	-0.003047
1752.000000	-0.002987
1751.000000	-0.002953
1750.000000	-0.002937
1749.000000	-0.002927
1748.000000	-0.002926
1747.000000	-0.002938
1746.000000	-0.002936
1745.000000	-0.002912
1744.000000	-0.002884
1743.000000	-0.002867
1742.000000	-0.002847
1741.000000	-0.002813
1740.000000	-0.002787
1739.000000	-0.002806
1738.000000	-0.002854
1737.000000	-0.002891
1736.000000	-0.002904
1735.000000	-0.002906
1734.000000	-0.002938
1733.000000	-0.002985
1732.000000	-0.003000
1731.000000	-0.002993
1730.000000	-0.003000
1729.000000	-0.003026
1728.000000	-0.003047
1727.000000	-0.003045
1726.000000	-0.003018
1725.000000	-0.002984
1724.000000	-0.002962
1723.000000	-0.002959
1722.000000	-0.002967
1721.000000	-0.002962
1720.000000	-0.002934
1719.000000	-0.002892
1718.000000	-0.002864
1717.000000	-0.002862
1716.000000	-0.002847
1715.000000	-0.002808
1714.000000	-0.002778
1713.000000	-0.002756
1712.000000	-0.002718
1711.000000	-0.002668
1710.000000	-0.002631
1709.000000	-0.002609
1708.000000	-0.002583
1707.000000	-0.002551
1706.000000	-0.002527
1705.000000	-0.002498
1704.000000	-0.002421
1703.000000	-0.002302
1702.000000	-0.002178
1701.000000	-0.002064
1700.000000	-0.001967
1699.000000	-0.001859
1698.000000	-0.001740
1697.000000	-0.001626
1696.000000	-0.001496
1695.000000	-0.001349
1694.000000	-0.001197
1693.000000	-0.001044
1692.000000	-0.000893
1691.000000	-0.000741
1690.000000	-0.000590
1689.000000	-0.000433
1688.000000	-0.000279
1687.000000	-0.000148
1686.000000	-0.000036
1685.000000	0.000103
1684.000000	0.000260
1683.000000	0.000375
1682.000000	0.000464
1681.000000	0.000576
1680.000000	0.000724
1679.000000	0.000888
1678.000000	0.001042
1677.000000	0.001177
1676.000000	0.001294
1675.000000	0.001377
1674.000000	0.001433
1673.000000	0.001471
1672.000000	0.001474
1671.000000	0.001432
1670.000000	0.001385
1669.000000	0.001411
1668.000000	0.001521
1667.000000	0.001663
1666.000000	0.001808
1665.000000	0.001982
1664.000000	0.002235
1663.000000	0.002580
1662.000000	0.002977
1661.000000	0.003397
1660.000000	0.003829
1659.000000	0.004267
1658.000000	0.004699
1657.000000	0.005107
1656.000000	0.005470
1655.000000	0.005841
1654.000000	0.006439
1653.000000	0.007329
1652.000000	0.008154
1651.000000	0.008685
1650.000000	0.009011
1649.000000	0.009254
1648.000000	0.009518
1647.000000	0.009815
1646.000000	0.010055
1645.000000	0.010158
1644.000000	0.010136
1643.000000	0.010032
1642.000000	0.009884
1641.000000	0.009727
1640.000000	0.009569
1639.000000	0.009395
1638.000000	0.009186
1637.000000	0.008956
1636.000000	0.008742
1635.000000	0.008569
1634.000000	0.008438
1633.000000	0.008322
1632.000000	0.008191
1631.000000	0.008007
1630.000000	0.007731
1629.000000	0.007363
1628.000000	0.006958
1627.000000	0.006573
1626.000000	0.006216
1625.000000	0.005853
1624.000000	0.005456
1623.000000	0.005043
1622.000000	0.004678
1621.000000	0.004396
1620.000000	0.004160
1619.000000	0.003918
1618.000000	0.003649
1617.000000	0.003385
1616.000000	0.003172
1615.000000	0.003016
1614.000000	0.002883
1613.000000	0.002745
1612.000000	0.002596
1611.000000	0.002436
1610.000000	0.002271
1609.000000	0.002111
1608.000000	0.001963
1607.000000	0.001827
1606.000000	0.001705
1605.000000	0.001591
1604.000000	0.001466
1603.000000	0.001327
1602.000000	0.001185
1601.000000	0.001057
1600.000000	0.000940
1599.000000	0.000824
1598.000000	0.000706
1597.000000	0.000590
1596.000000	0.000480
1595.000000	0.000372
1594.000000	0.000255
1593.000000	0.000123
1592.000000	-0.000013
1591.000000	-0.000141
1590.000000	-0.000257
1589.000000	-0.000367
1588.000000	-0.000472
1587.000000	-0.000565
1586.000000	-0.000636
1585.000000	-0.000689
1584.000000	-0.000747
1583.000000	-0.000828
1582.000000	-0.000912
1581.000000	-0.000967
1580.000000	-0.000993
1579.000000	-0.001021
1578.000000	-0.001075
1577.000000	-0.001154
1576.000000	-0.001223
1575.000000	-0.001251
1574.000000	-0.001236
1573.000000	-0.001209
1572.000000	-0.001199
1571.000000	-0.001213
1570.000000	-0.001237
1569.000000	-0.001251
1568.000000	-0.001254
1567.000000	-0.001263
1566.000000	-0.001285
1565.000000	-0.001315
1564.000000	-0.001344
1563.000000	-0.001366
1562.000000	-0.001393
1561.000000	-0.001439
1560.000000	-0.001490
1559.000000	-0.001529
1558.000000	-0.001546
1557.000000	-0.001537
1556.000000	-0.001528
1555.000000	-0.001542
1554.000000	-0.001552
1553.000000	-0.001550
1552.000000	-0.001547
1551.000000	-0.001553
1550.000000	-0.001572
1549.000000	-0.001592
1548.000000	-0.001600
1547.000000	-0.001603
1546.000000	-0.001617
1545.000000	-0.001649
1544.000000	-0.001682
1543.000000	-0.001680
1542.000000	-0.001638
1541.000000	-0.001592
1540.000000	-0.001593
1539.000000	-0.001637
1538.000000	-0.001662
1537.000000	-0.001646
1536.000000	-0.001622
1535.000000	-0.001613
1534.000000	-0.001624
1533.000000	-0.001640
1532.000000	-0.001635
1531.000000	-0.001604
1530.000000	-0.001575
1529.000000	-0.001567
1528.000000	-0.001578
1527.000000	-0.001599
1526.000000	-0.001627
1525.000000	-0.001654
1524.000000	-0.001673
1523.000000	-0.001682
1522.000000	-0.001703
1521.000000	-0.001756
1520.000000	-0.001811
1519.000000	-0.001829
1518.000000	-0.001800
1517.000000	-0.001747
1516.000000	-0.001699
1515.000000	-0.001669
1514.000000	-0.001660
1513.000000	-0.001676
1512.000000	-0.001699
1511.000000	-0.001702
1510.000000	-0.001687
1509.000000	-0.001689
1508.000000	-0.001712
1507.000000	-0.001712
1506.000000	-0.001682
1505.000000	-0.001652
1504.000000	-0.001623
1503.000000	-0.001571
1502.000000	-0.001486
1501.000000	-0.001388
1500.000000	-0.001305
1499.000000	-0.001234
1498.000000	-0.001145
1497.000000	-0.001019
1496.000000	-0.000857
1495.000000	-0.000682
1494.000000	-0.000532
1493.000000	-0.000431
1492.000000	-0.000374
1491.000000	-0.000327
1490.000000	-0.000274
1489.000000	-0.000232
1488.000000	-0.000205
1487.000000	-0.000180
1486.000000	-0.000169
1485.000000	-0.000192
1484.000000	-0.000254
1483.000000	-0.000341
1482.000000	-0.000425
1481.000000	-0.000479
1480.000000	-0.000493
1479.000000	-0.000480
1478.000000	-0.000460
1477.000000	-0.000448
1476.000000	-0.000437
1475.000000	-0.000418
1474.000000	-0.000403
1473.000000	-0.000417
1472.000000	-0.000472
1471.000000	-0.000534
1470.000000	-0.000578
1469.000000	-0.000614
1468.000000	-0.000646
1467.000000	-0.000671
1466.000000	-0.000694
1465.000000	-0.000735
1464.000000	-0.000809
1463.000000	-0.000900
1462.000000	-0.000991
1461.000000	-0.001079
1460.000000	-0.001162
1459.000000	-0.001239
1458.000000	-0.001333
1457.000000	-0.001489
1456.000000	-0.001676
1455.000000	-0.001805
1454.000000	-0.001860
1453.000000	-0.001893
1452.000000	-0.001938
1451.000000	-0.001990
1450.000000	-0.002038
1449.000000	-0.002092
1448.000000	-0.002172
1447.000000	-0.002267
1446.000000	-0.002341
1445.000000	-0.002376
1444.000000	-0.002394
1443.000000	-0.002409
1442.000000	-0.002417
1441.000000	-0.002397
1440.000000	-0.002338
1439.000000	-0.002252
1438.000000	-0.002174
1437.000000	-0.002137
1436.000000	-0.002121
1435.000000	-0.002069
1434.000000	-0.001970
1433.000000	-0.001865
1432.000000	-0.001789
1431.000000	-0.001743
1430.000000	-0.001701
1429.000000	-0.001644
1428.000000	-0.001564
1427.000000	-0.001471
1426.000000	-0.001377
1425.000000	-0.001297
1424.000000	-0.001238
1423.000000	-0.001182
1422.000000	-0.001116
1421.000000	-0.001055
1420.000000	-0.001018
1419.000000	-0.000990
1418.000000	-0.000937
1417.000000	-0.000864
1416.000000	-0.000797
1415.000000	-0.000732
1414.000000	-0.000643
1413.000000	-0.000523
1412.000000	-0.000405
1411.000000	-0.000322
1410.000000	-0.000267
1409.000000	-0.000214
1408.000000	-0.000140
1407.000000	-0.000043
1406.000000	0.000063
1405.000000	0.000174
1404.000000	0.000294
1403.000000	0.000437
1402.000000	0.000602
1401.000000	0.000771
1400.000000	0.000928
1399.000000	0.001080
1398.000000	0.001257
1397.000000	0.001478
1396.000000	0.001743
1395.000000	0.002040
1394.000000	0.002355
1393.000000	0.002670
1392.000000	0.002962
1391.000000	0.003216
1390.000000	0.003442
1389.000000	0.003661
1388.000000	0.003880
1387.000000	0.004063
1386.000000	0.004166
1385.000000	0.004175
1384.000000	0.004090
1383.000000	0.003911
1382.000000	0.003639
1381.000000	0.003263
1380.000000	0.002780
1379.000000	0.002234
1378.000000	0.001727
1377.000000	0.001374
1376.000000	0.001241
1375.000000	0.001354
1374.000000	0.001703
1373.000000	0.002211
1372.000000	0.002768
1371.000000	0.003291
1370.000000	0.003736
1369.000000	0.004087
1368.000000	0.004340
1367.000000	0.004515
1366.000000	0.004633
1365.000000	0.004694
1364.000000	0.004665
1363.000000	0.004531
1362.000000	0.004329
1361.000000	0.004114
1360.000000	0.003898
1359.000000	0.003661
1358.000000	0.003405
1357.000000	0.003162
1356.000000	0.002948
1355.000000	0.002740
1354.000000	0.002512
1353.000000	0.002269
1352.000000	0.002055
1351.000000	0.001906
1350.000000	0.001815
1349.000000	0.001747
1348.000000	0.001680
1347.000000	0.001625
1346.000000	0.001596
1345.000000	0.001567
1344.000000	0.001503
1343.000000	0.001409
1342.000000	0.001333
1341.000000	0.001315
1340.000000	0.001331
1339.000000	0.001325
1338.000000	0.001283
1337.000000	0.001241
1336.000000	0.001232
1335.000000	0.001244
1334.000000	0.001235
1333.000000	0.001173
1332.000000	0.001070
1331.000000	0.000962
1330.000000	0.000873
1329.000000	0.000788
1328.000000	0.000663
1327.000000	0.000485
1326.000000	0.000287
1325.000000	0.000117
1324.000000	-0.000016
1323.000000	-0.000138
1322.000000	-0.000275
1321.000000	-0.000419
1320.000000	-0.000555
1319.000000	-0.000680
1318.000000	-0.000815
1317.000000	-0.000969
1316.000000	-0.001112
1315.000000	-0.001197
1314.000000	-0.001213
1313.000000	-0.001209
1312.000000	-0.001241
1311.000000	-0.001310
1310.000000	-0.001378
1309.000000	-0.001426
1308.000000	-0.001483
1307.000000	-0.001583
1306.000000	-0.001712
1305.000000	-0.001820
1304.000000	-0.001881
1303.000000	-0.001917
1302.000000	-0.001970
1301.000000	-0.002061
1300.000000	-0.002173
1299.000000	-0.002282
1298.000000	-0.002388
1297.000000	-0.002507
1296.000000	-0.002634
1295.000000	-0.002735
1294.000000	-0.002789
1293.000000	-0.002824
1292.000000	-0.002889
1291.000000	-0.002998
1290.000000	-0.003118
1289.000000	-0.003220
1288.000000	-0.003306
1287.000000	-0.003395
1286.000000	-0.003493
1285.000000	-0.003581
1284.000000	-0.003635
1283.000000	-0.003661
1282.000000	-0.003699
1281.000000	-0.003789
1280.000000	-0.003924
1279.000000	-0.004049
1278.000000	-0.004122
1277.000000	-0.004162
1276.000000	-0.004223
1275.000000	-0.004327
1274.000000	-0.004449
1273.000000	-0.004557
1272.000000	-0.004655
1271.000000	-0.004769
1270.000000	-0.004913
1269.000000	-0.005069
1268.000000	-0.005210
1267.000000	-0.005334
1266.000000	-0.005470
1265.000000	-0.005641
1264.000000	-0.005825
1263.000000	-0.005972
1262.000000	-0.006072
1261.000000	-0.006175
1260.000000	-0.006339
1259.000000	-0.006558
1258.000000	-0.006784
1257.000000	-0.006994
1256.000000	-0.007217
1255.000000	-0.007479
1254.000000	-0.007771
1253.000000	-0.008065
1252.000000	-0.008353
1251.000000	-0.008665
1250.000000	-0.009028
1249.000000	-0.009439
1248.000000	-0.009856
1247.000000	-0.010248
1246.000000	-0.010630
1245.000000	-0.011051
1244.000000	-0.011519
1243.000000	-0.011973
1242.000000	-0.012354
1241.000000	-0.012668
1240.000000	-0.012956
1239.000000	-0.013234
1238.000000	-0.013473
1237.000000	-0.013652
1236.000000	-0.013784
1235.000000	-0.013896
1234.000000	-0.013995
1233.000000	-0.014061
1232.000000	-0.014071
1231.000000	-0.014025
1230.000000	-0.013959
1229.000000	-0.013916
1228.000000	-0.013900
1227.000000	-0.013875
1226.000000	-0.013819
1225.000000	-0.013757
1224.000000	-0.013728
1223.000000	-0.013732
1222.000000	-0.013733
1221.000000	-0.013708
1220.000000	-0.013677
1219.000000	-0.013675
1218.000000	-0.013717
1217.000000	-0.013778
1216.000000	-0.013818
1215.000000	-0.013821
1214.000000	-0.013807
1213.000000	-0.013802
1212.000000	-0.013801
1211.000000	-0.013791
1210.000000	-0.013790
1209.000000	-0.013837
1208.000000	-0.013925
1207.000000	-0.013993
1206.000000	-0.013988
1205.000000	-0.013923
1204.000000	-0.013855
1203.000000	-0.013819
1202.000000	-0.013820
1201.000000	-0.013847
1200.000000	-0.013889
1199.000000	-0.013938
1198.000000	-0.013991
1197.000000	-0.014041
1196.000000	-0.014046
1195.000000	-0.013947
1194.000000	-0.013741
1193.000000	-0.013497
1192.000000	-0.013278
1191.000000	-0.013078
1190.000000	-0.012864
1189.000000	-0.012653
1188.000000	-0.012503
1187.000000	-0.012438
1186.000000	-0.012419
1185.000000	-0.012392
1184.000000	-0.012344
1183.000000	-0.012301
1182.000000	-0.012286
1181.000000	-0.012294
1180.000000	-0.012298
1179.000000	-0.012278
1178.000000	-0.012256
1177.000000	-0.012272
1176.000000	-0.012327
1175.000000	-0.012367
1174.000000	-0.012347
1173.000000	-0.012284
1172.000000	-0.012238
1171.000000	-0.012240
1170.000000	-0.012267
1169.000000	-0.012290
1168.000000	-0.012308
1167.000000	-0.012321
1166.000000	-0.012300
1165.000000	-0.012197
1164.000000	-0.011982
1163.000000	-0.011687
1162.000000	-0.011391
1161.000000	-0.011160
1160.000000	-0.011001
1159.000000	-0.010871
1158.000000	-0.010741
1157.000000	-0.010632
1156.000000	-0.010574
1155.000000	-0.010559
1154.000000	-0.010547
1153.000000	-0.010519
1152.000000	-0.010497
1151.000000	-0.010503
1150.000000	-0.010531
1149.000000	-0.010547
1148.000000	-0.010531
1147.000000	-0.010491
1146.000000	-0.010448
1145.000000	-0.010415
1144.000000	-0.010381
1143.000000	-0.010328
1142.000000	-0.010268
1141.000000	-0.010236
1140.000000	-0.010244
1139.000000	-0.010253
1138.000000	-0.010202
1137.000000	-0.010087
1136.000000	-0.009965
1135.000000	-0.009889
1134.000000	-0.009851
1133.000000	-0.009809
1132.000000	-0.009738
1131.000000	-0.009658
1130.000000	-0.009596
1129.000000	-0.009553
1128.000000	-0.009509
1127.000000	-0.009457
1126.000000	-0.009419
1125.000000	-0.009409
1124.000000	-0.009400
1123.000000	-0.009334
1122.000000	-0.009196
1121.000000	-0.009036
1120.000000	-0.008921
1119.000000	-0.008865
1118.000000	-0.008826
1117.000000	-0.008767
1116.000000	-0.008693
1115.000000	-0.008628
1114.000000	-0.008571
1113.000000	-0.008494
1112.000000	-0.008374
1111.000000	-0.008229
1110.000000	-0.008103
1109.000000	-0.008021
1108.000000	-0.007975
1107.000000	-0.007937
1106.000000	-0.007894
1105.000000	-0.007857
1104.000000	-0.007837
1103.000000	-0.007825
1102.000000	-0.007798
1101.000000	-0.007741
1100.000000	-0.007657
1099.000000	-0.007560
1098.000000	-0.007465
1097.000000	-0.007384
1096.000000	-0.007318
1095.000000	-0.007265
1094.000000	-0.007223
1093.000000	-0.007180
1092.000000	-0.007113
1091.000000	-0.007000
1090.000000	-0.006854
1089.000000	-0.006726
1088.000000	-0.006660
1087.000000	-0.006646
1086.000000	-0.006629
1085.000000	-0.006579
1084.000000	-0.006511
1083.000000	-0.006453
1082.000000	-0.006401
1081.000000	-0.006329
1080.000000	-0.006244
1079.000000	-0.006185
1078.000000	-0.006175
1077.000000	-0.006176
1076.000000	-0.006125
1075.000000	-0.006008
1074.000000	-0.005874
1073.000000	-0.005781
1072.000000	-0.005725
1071.000000	-0.005658
1070.000000	-0.005550
1069.000000	-0.005424
1068.000000	-0.005327
1067.000000	-0.005275
1066.000000	-0.005246
1065.000000	-0.005214
1064.000000	-0.005176
1063.000000	-0.005142
1062.000000	-0.005111
1061.000000	-0.005061
1060.000000	-0.004981
1059.000000	-0.004883
1058.000000	-0.004804
1057.000000	-0.004768
1056.000000	-0.004773
1055.000000	-0.004797
1054.000000	-0.004821
1053.000000	-0.004835
1052.000000	-0.004833
1051.000000	-0.004815
1050.000000	-0.004790
1049.000000	-0.004778
1048.000000	-0.004800
1047.000000	-0.004863
1046.000000	-0.004953
1045.000000	-0.005036
1044.000000	-0.005089
1043.000000	-0.005119
1042.000000	-0.005151
1041.000000	-0.005182
1040.000000	-0.005163
1039.000000	-0.005053
1038.000000	-0.004871
1037.000000	-0.004680
1036.000000	-0.004520
1035.000000	-0.004373
1034.000000	-0.004213
1033.000000	-0.004040
1032.000000	-0.003875
1031.000000	-0.003727
1030.000000	-0.003591
1029.000000	-0.003467
1028.000000	-0.003372
1027.000000	-0.003327
1026.000000	-0.003332
1025.000000	-0.003364
1024.000000	-0.003388
1023.000000	-0.003382
1022.000000	-0.003356
1021.000000	-0.003334
1020.000000	-0.003325
1019.000000	-0.003312
1018.000000	-0.003285
1017.000000	-0.003256
1016.000000	-0.003244
1015.000000	-0.003238
1014.000000	-0.003206
1013.000000	-0.003135
1012.000000	-0.003050
1011.000000	-0.002990
1010.000000	-0.002970
1009.000000	-0.002962
1008.000000	-0.002931
1007.000000	-0.002872
1006.000000	-0.002816
1005.000000	-0.002791
1004.000000	-0.002783
1003.000000	-0.002759
1002.000000	-0.002719
1001.000000	-0.002699
1000.000000	-0.002715
999.000000	-0.002718
998.000000	-0.002644
997.000000	-0.002495
996.000000	-0.002345
995.000000	-0.002262
994.000000	-0.002238
993.000000	-0.002206
992.000000	-0.002124
991.000000	-0.002010
990.000000	-0.001905
989.000000	-0.001812
988.000000	-0.001693
987.000000	-0.001526
986.000000	-0.001349
985.000000	-0.001224
984.000000	-0.001172
983.000000	-0.001149
982.000000	-0.001110
981.000000	-0.001056
980.000000	-0.001031
979.000000	-0.001061
978.000000	-0.001125
977.000000	-0.001190
976.000000	-0.001263
975.000000	-0.001384
974.000000	-0.001580
973.000000	-0.001811
972.000000	-0.001997
971.000000	-0.002092
970.000000	-0.002132
969.000000	-0.002187
968.000000	-0.002279
967.000000	-0.002371
966.000000	-0.002423
965.000000	-0.002452
964.000000	-0.002502
963.000000	-0.002590
962.000000	-0.002690
961.000000	-0.002771
960.000000	-0.002836
959.000000	-0.002906
958.000000	-0.002988
957.000000	-0.003046
956.000000	-0.003028
955.000000	-0.002929
954.000000	-0.002817
953.000000	-0.002777
952.000000	-0.002820
951.000000	-0.002877
950.000000	-0.002883
949.000000	-0.002853
948.000000	-0.002842
947.000000	-0.002862
946.000000	-0.002879
945.000000	-0.002871
944.000000	-0.002865
943.000000	-0.002891
942.000000	-0.002932
941.000000	-0.002950
940.000000	-0.002937
939.000000	-0.002933
938.000000	-0.002979
937.000000	-0.003055
936.000000	-0.003095
935.000000	-0.003057
934.000000	-0.002972
933.000000	-0.002911
932.000000	-0.002897
931.000000	-0.002893
930.000000	-0.002857
929.000000	-0.002808
928.000000	-0.002802
927.000000	-0.002865
926.000000	-0.002976
925.000000	-0.003100
924.000000	-0.003231
923.000000	-0.003398
922.000000	-0.003633
921.000000	-0.003934
920.000000	-0.004237
919.000000	-0.004433
918.000000	-0.004430
917.000000	-0.004221
916.000000	-0.003880
915.000000	-0.003513
914.000000	-0.003201
913.000000	-0.002988
912.000000	-0.002876
911.000000	-0.002842
910.000000	-0.002836
909.000000	-0.002817
908.000000	-0.002780
907.000000	-0.002757
906.000000	-0.002768
905.000000	-0.002777
904.000000	-0.002718
903.000000	-0.002576
902.000000	-0.002419
901.000000	-0.002328
900.000000	-0.002310
899.000000	-0.002313
898.000000	-0.002304
897.000000	-0.002300
896.000000	-0.002310
895.000000	-0.002307
894.000000	-0.002264
893.000000	-0.002210
892.000000	-0.002208
891.000000	-0.002274
890.000000	-0.002356
889.000000	-0.002384
888.000000	-0.002348
887.000000	-0.002316
886.000000	-0.002359
885.000000	-0.002483
884.000000	-0.002623
883.000000	-0.002738
882.000000	-0.002874
881.000000	-0.003105
880.000000	-0.003421
879.000000	-0.003714
878.000000	-0.003890
877.000000	-0.003954
876.000000	-0.003963
875.000000	-0.003934
874.000000	-0.003856
873.000000	-0.003745
872.000000	-0.003658
871.000000	-0.003641
870.000000	-0.003687
869.000000	-0.003752
868.000000	-0.003796
867.000000	-0.003820
866.000000	-0.003873
865.000000	-0.004009
864.000000	-0.004243
863.000000	-0.004542
862.000000	-0.004883
861.000000	-0.005292
860.000000	-0.005814
859.000000	-0.006478
858.000000	-0.007315
857.000000	-0.008401
856.000000	-0.009873
855.000000	-0.011875
854.000000	-0.014489
853.000000	-0.017670
852.000000	-0.021191
851.000000	-0.024651
850.000000	-0.027572
849.000000	-0.029510
848.000000	-0.030122
847.000000	-0.029274
846.000000	-0.027164
845.000000	-0.024270
844.000000	-0.021091
843.000000	-0.017925
842.000000	-0.014884
841.000000	-0.012034
840.000000	-0.009507
839.000000	-0.007477
838.000000	-0.006035
837.000000	-0.005104
836.000000	-0.004503
835.000000	-0.004091
834.000000	-0.003824
833.000000	-0.003684
832.000000	-0.003594
831.000000	-0.003457
830.000000	-0.003254
829.000000	-0.003055
828.000000	-0.002917
827.000000	-0.002821
826.000000	-0.002730
825.000000	-0.002661
824.000000	-0.002651
823.000000	-0.002688
822.000000	-0.002713
821.000000	-0.002682
820.000000	-0.002599
819.000000	-0.002502
818.000000	-0.002435
817.000000	-0.002416
816.000000	-0.002410
815.000000	-0.002373
814.000000	-0.002315
813.000000	-0.002304
812.000000	-0.002368
811.000000	-0.002444
810.000000	-0.002449
809.000000	-0.002390
808.000000	-0.002339
807.000000	-0.002334
806.000000	-0.002339
805.000000	-0.002318
804.000000	-0.002287
803.000000	-0.002293
802.000000	-0.002346
801.000000	-0.002403
800.000000	-0.002395
799.000000	-0.002293
798.000000	-0.002140
797.000000	-0.002022
796.000000	-0.001984
795.000000	-0.002005
794.000000	-0.002036
793.000000	-0.002064
792.000000	-0.002096
791.000000	-0.002135
790.000000	-0.002171
789.000000	-0.002205
788.000000	-0.002231
787.000000	-0.002228
786.000000	-0.002177
785.000000	-0.002090
784.000000	-0.002000
783.000000	-0.001942
782.000000	-0.001948
781.000000	-0.002015
780.000000	-0.002083
779.000000	-0.002074
778.000000	-0.001979
777.000000	-0.001880
776.000000	-0.001849
775.000000	-0.001865
774.000000	-0.001847
773.000000	-0.001761
772.000000	-0.001650
771.000000	-0.001579
770.000000	-0.001577
769.000000	-0.001620
768.000000	-0.001656
767.000000	-0.001651
766.000000	-0.001622
765.000000	-0.001594
764.000000	-0.001557
763.000000	-0.001478
762.000000	-0.001383
761.000000	-0.001364
760.000000	-0.001475
759.000000	-0.001656
758.000000	-0.001798
757.000000	-0.001850
756.000000	-0.001842
755.000000	-0.001824
754.000000	-0.001827
753.000000	-0.001854
752.000000	-0.001882
751.000000	-0.001878
750.000000	-0.001844
749.000000	-0.001812
748.000000	-0.001784
747.000000	-0.001707
746.000000	-0.001556
745.000000	-0.001376
744.000000	-0.001220
743.000000	-0.001086
742.000000	-0.000939
741.000000	-0.000781
740.000000	-0.000639
739.000000	-0.000522
738.000000	-0.000430
737.000000	-0.000370
736.000000	-0.000342
735.000000	-0.000325
734.000000	-0.000313
733.000000	-0.000319
732.000000	-0.000325
731.000000	-0.000290
730.000000	-0.000231
729.000000	-0.000207
728.000000	-0.000231
727.000000	-0.000247
726.000000	-0.000213
725.000000	-0.000159
724.000000	-0.000095
723.000000	0.000059
722.000000	0.000356
721.000000	0.000682
720.000000	0.000823
719.000000	0.000698
718.000000	0.000440
717.000000	0.000250
716.000000	0.000227
715.000000	0.000325
714.000000	0.000434
713.000000	0.000490
712.000000	0.000529
711.000000	0.000622
710.000000	0.000756
709.000000	0.000834
708.000000	0.000810
707.000000	0.000756
706.000000	0.000787
705.000000	0.000924
704.000000	0.001080
703.000000	0.001199
702.000000	0.001290
701.000000	0.001362
700.000000	0.001396
699.000000	0.001371
698.000000	0.001310
697.000000	0.001285
696.000000	0.001358
695.000000	0.001555
694.000000	0.001806
693.000000	0.002007
692.000000	0.002171
691.000000	0.002396
690.000000	0.002707
689.000000	0.002986
688.000000	0.003124
687.000000	0.003196
686.000000	0.003331
685.000000	0.003526
684.000000	0.003688
683.000000	0.003751
682.000000	0.003687
681.000000	0.003514
680.000000	0.003330
679.000000	0.003247
678.000000	0.003177
677.000000	0.002979
676.000000	0.002763
675.000000	0.002627
674.000000	0.002553
673.000000	0.002589
672.000000	0.002897
671.000000	0.003477
670.000000	0.003891
669.000000	0.003706
668.000000	0.003523
667.000000	0.003560
666.000000	0.003240
665.000000	0.003140
664.000000	0.003635
663.000000	0.004496
662.000000	0.005335
661.000000	0.005941
660.000000	0.006280
659.000000	0.006367
658.000000	0.006247
657.000000	0.006041
656.000000	0.005829
655.000000	0.005448
654.000000	0.004900
653.000000	0.004493
652.000000	0.004355
651.000000	0.004268
650.000000	0.004075
649.000000	0.003918
648.000000	0.003884
647.000000	0.003816
646.000000	0.003626
645.000000	0.003420
644.000000	0.003260
643.000000	0.003100
642.000000	0.002993
641.000000	0.003090
640.000000	0.003360
639.000000	0.003560
638.000000	0.003591
637.000000	0.003588
636.000000	0.003581
635.000000	0.003429
634.000000	0.003128
633.000000	0.002869
632.000000	0.002709
631.000000	0.002498
630.000000	0.002196
629.000000	0.001970
628.000000	0.001857
627.000000	0.001670
626.000000	0.001373
625.000000	0.001216
624.000000	0.001344
623.000000	0.001555
622.000000	0.001585
621.000000	0.001376
620.000000	0.001012
619.000000	0.000644
618.000000	0.000505
617.000000	0.000717
616.000000	0.001061
615.000000	0.001182
614.000000	0.001030
613.000000	0.000818
612.000000	0.000617
611.000000	0.000317
610.000000	-0.000026
609.000000	-0.000158
608.000000	-0.000023
607.000000	0.000095
606.000000	-0.000013
605.000000	-0.000208
604.000000	-0.000286
603.000000	-0.000289
602.000000	-0.000383
601.000000	-0.000581
600.000000	-0.000764
