# Supplementary material for: Real-time monitoring of the reversible capture and release of CO2 on anthraquinone and riboflavin-modified graphitic electrodes using ATR-SEIRAS
Source: Chem Sci. 2025 Nov 4;16(48):23189–202. doi: 10.1039/d5sc05427c (PMC12584010; doi:10.1039/d5sc05427c)
Supplement: SC-016-D5SC05427C-s001 [file SC-016-D5SC05427C-s001.zip › Data Folders/Main Figures/Figure3/3a/018.ASC]

PE IR       SUBTECH     SPECTRUM    ASCII       PEDS        4.00        
   -1
018.ASC
24/06/26
16:04:40.00
24/06/26
16:04:40.00
Administrator

600.000000
#HDR
-1
-1
#GR
Wavenumber
A
1.0
0.0
4000.000000
-1.000000
3401
8
0.023084
-0.030397
#DATA
4000.000000	-0.003331
3999.000000	-0.003339
3998.000000	-0.003342
3997.000000	-0.003334
3996.000000	-0.003308
3995.000000	-0.003268
3994.000000	-0.003231
3993.000000	-0.003212
3992.000000	-0.003212
3991.000000	-0.003220
3990.000000	-0.003223
3989.000000	-0.003218
3988.000000	-0.003211
3987.000000	-0.003212
3986.000000	-0.003219
3985.000000	-0.003225
3984.000000	-0.003222
3983.000000	-0.003208
3982.000000	-0.003190
3981.000000	-0.003174
3980.000000	-0.003165
3979.000000	-0.003164
3978.000000	-0.003169
3977.000000	-0.003176
3976.000000	-0.003179
3975.000000	-0.003171
3974.000000	-0.003149
3973.000000	-0.003121
3972.000000	-0.003098
3971.000000	-0.003090
3970.000000	-0.003097
3969.000000	-0.003115
3968.000000	-0.003138
3967.000000	-0.003163
3966.000000	-0.003189
3965.000000	-0.003214
3964.000000	-0.003238
3963.000000	-0.003255
3962.000000	-0.003260
3961.000000	-0.003250
3960.000000	-0.003232
3959.000000	-0.003221
3958.000000	-0.003226
3957.000000	-0.003240
3956.000000	-0.003249
3955.000000	-0.003245
3954.000000	-0.003236
3953.000000	-0.003239
3952.000000	-0.003256
3951.000000	-0.003276
3950.000000	-0.003288
3949.000000	-0.003293
3948.000000	-0.003300
3947.000000	-0.003314
3946.000000	-0.003330
3945.000000	-0.003342
3944.000000	-0.003346
3943.000000	-0.003341
3942.000000	-0.003329
3941.000000	-0.003317
3940.000000	-0.003312
3939.000000	-0.003313
3938.000000	-0.003316
3937.000000	-0.003314
3936.000000	-0.003310
3935.000000	-0.003310
3934.000000	-0.003319
3933.000000	-0.003336
3932.000000	-0.003350
3931.000000	-0.003355
3930.000000	-0.003350
3929.000000	-0.003343
3928.000000	-0.003348
3927.000000	-0.003370
3926.000000	-0.003392
3925.000000	-0.003389
3924.000000	-0.003355
3923.000000	-0.003308
3922.000000	-0.003272
3921.000000	-0.003265
3920.000000	-0.003284
3919.000000	-0.003310
3918.000000	-0.003319
3917.000000	-0.003299
3916.000000	-0.003264
3915.000000	-0.003235
3914.000000	-0.003223
3913.000000	-0.003230
3912.000000	-0.003258
3911.000000	-0.003305
3910.000000	-0.003354
3909.000000	-0.003381
3908.000000	-0.003373
3907.000000	-0.003334
3906.000000	-0.003277
3905.000000	-0.003216
3904.000000	-0.003164
3903.000000	-0.003136
3902.000000	-0.003136
3901.000000	-0.003158
3900.000000	-0.003189
3899.000000	-0.003226
3898.000000	-0.003268
3897.000000	-0.003307
3896.000000	-0.003333
3895.000000	-0.003347
3894.000000	-0.003358
3893.000000	-0.003372
3892.000000	-0.003371
3891.000000	-0.003339
3890.000000	-0.003287
3889.000000	-0.003249
3888.000000	-0.003243
3887.000000	-0.003246
3886.000000	-0.003236
3885.000000	-0.003222
3884.000000	-0.003229
3883.000000	-0.003269
3882.000000	-0.003326
3881.000000	-0.003367
3880.000000	-0.003373
3879.000000	-0.003349
3878.000000	-0.003319
3877.000000	-0.003303
3876.000000	-0.003294
3875.000000	-0.003277
3874.000000	-0.003252
3873.000000	-0.003242
3872.000000	-0.003259
3871.000000	-0.003278
3870.000000	-0.003268
3869.000000	-0.003239
3868.000000	-0.003224
3867.000000	-0.003238
3866.000000	-0.003262
3865.000000	-0.003288
3864.000000	-0.003320
3863.000000	-0.003348
3862.000000	-0.003355
3861.000000	-0.003344
3860.000000	-0.003316
3859.000000	-0.003261
3858.000000	-0.003172
3857.000000	-0.003078
3856.000000	-0.003025
3855.000000	-0.003009
3854.000000	-0.002970
3853.000000	-0.002902
3852.000000	-0.002870
3851.000000	-0.002923
3850.000000	-0.003043
3849.000000	-0.003185
3848.000000	-0.003315
3847.000000	-0.003406
3846.000000	-0.003449
3845.000000	-0.003451
3844.000000	-0.003427
3843.000000	-0.003389
3842.000000	-0.003339
3841.000000	-0.003285
3840.000000	-0.003234
3839.000000	-0.003199
3838.000000	-0.003184
3837.000000	-0.003184
3836.000000	-0.003189
3835.000000	-0.003203
3834.000000	-0.003233
3833.000000	-0.003275
3832.000000	-0.003315
3831.000000	-0.003341
3830.000000	-0.003356
3829.000000	-0.003369
3828.000000	-0.003376
3827.000000	-0.003359
3826.000000	-0.003316
3825.000000	-0.003271
3824.000000	-0.003252
3823.000000	-0.003256
3822.000000	-0.003243
3821.000000	-0.003198
3820.000000	-0.003144
3819.000000	-0.003114
3818.000000	-0.003117
3817.000000	-0.003132
3816.000000	-0.003148
3815.000000	-0.003181
3814.000000	-0.003233
3813.000000	-0.003284
3812.000000	-0.003307
3811.000000	-0.003302
3810.000000	-0.003294
3809.000000	-0.003298
3808.000000	-0.003295
3807.000000	-0.003266
3806.000000	-0.003213
3805.000000	-0.003157
3804.000000	-0.003117
3803.000000	-0.003092
3802.000000	-0.003085
3801.000000	-0.003112
3800.000000	-0.003171
3799.000000	-0.003239
3798.000000	-0.003286
3797.000000	-0.003296
3796.000000	-0.003284
3795.000000	-0.003273
3794.000000	-0.003272
3793.000000	-0.003276
3792.000000	-0.003281
3791.000000	-0.003288
3790.000000	-0.003296
3789.000000	-0.003299
3788.000000	-0.003301
3787.000000	-0.003312
3786.000000	-0.003336
3785.000000	-0.003359
3784.000000	-0.003358
3783.000000	-0.003333
3782.000000	-0.003297
3781.000000	-0.003270
3780.000000	-0.003262
3779.000000	-0.003274
3778.000000	-0.003293
3777.000000	-0.003306
3776.000000	-0.003298
3775.000000	-0.003265
3774.000000	-0.003216
3773.000000	-0.003172
3772.000000	-0.003143
3771.000000	-0.003126
3770.000000	-0.003121
3769.000000	-0.003137
3768.000000	-0.003178
3767.000000	-0.003232
3766.000000	-0.003274
3765.000000	-0.003287
3764.000000	-0.003278
3763.000000	-0.003270
3762.000000	-0.003270
3761.000000	-0.003266
3760.000000	-0.003258
3759.000000	-0.003250
3758.000000	-0.003232
3757.000000	-0.003192
3756.000000	-0.003133
3755.000000	-0.003068
3754.000000	-0.003000
3753.000000	-0.002931
3752.000000	-0.002872
3751.000000	-0.002836
3750.000000	-0.002812
3749.000000	-0.002782
3748.000000	-0.002759
3747.000000	-0.002764
3746.000000	-0.002775
3745.000000	-0.002753
3744.000000	-0.002718
3743.000000	-0.002723
3742.000000	-0.002770
3741.000000	-0.002807
3740.000000	-0.002807
3739.000000	-0.002788
3738.000000	-0.002772
3737.000000	-0.002757
3736.000000	-0.002765
3735.000000	-0.002834
3734.000000	-0.002933
3733.000000	-0.002971
3732.000000	-0.002895
3731.000000	-0.002737
3730.000000	-0.002567
3729.000000	-0.002430
3728.000000	-0.002336
3727.000000	-0.002292
3726.000000	-0.002298
3725.000000	-0.002333
3724.000000	-0.002373
3723.000000	-0.002416
3722.000000	-0.002479
3721.000000	-0.002568
3720.000000	-0.002658
3719.000000	-0.002713
3718.000000	-0.002719
3717.000000	-0.002699
3716.000000	-0.002704
3715.000000	-0.002751
3714.000000	-0.002799
3713.000000	-0.002777
3712.000000	-0.002675
3711.000000	-0.002562
3710.000000	-0.002498
3709.000000	-0.002485
3708.000000	-0.002485
3707.000000	-0.002466
3706.000000	-0.002420
3705.000000	-0.002371
3704.000000	-0.002345
3703.000000	-0.002345
3702.000000	-0.002351
3701.000000	-0.002347
3700.000000	-0.002335
3699.000000	-0.002336
3698.000000	-0.002360
3697.000000	-0.002397
3696.000000	-0.002435
3695.000000	-0.002458
3694.000000	-0.002463
3693.000000	-0.002469
3692.000000	-0.002516
3691.000000	-0.002622
3690.000000	-0.002747
3689.000000	-0.002821
3688.000000	-0.002816
3687.000000	-0.002783
3686.000000	-0.002767
3685.000000	-0.002771
3684.000000	-0.002770
3683.000000	-0.002755
3682.000000	-0.002733
3681.000000	-0.002702
3680.000000	-0.002652
3679.000000	-0.002585
3678.000000	-0.002527
3677.000000	-0.002489
3676.000000	-0.002473
3675.000000	-0.002481
3674.000000	-0.002496
3673.000000	-0.002512
3672.000000	-0.002530
3671.000000	-0.002542
3670.000000	-0.002560
3669.000000	-0.002592
3668.000000	-0.002625
3667.000000	-0.002647
3666.000000	-0.002657
3665.000000	-0.002661
3664.000000	-0.002668
3663.000000	-0.002679
3662.000000	-0.002672
3661.000000	-0.002630
3660.000000	-0.002561
3659.000000	-0.002495
3658.000000	-0.002451
3657.000000	-0.002421
3656.000000	-0.002389
3655.000000	-0.002361
3654.000000	-0.002355
3653.000000	-0.002371
3652.000000	-0.002392
3651.000000	-0.002395
3650.000000	-0.002376
3649.000000	-0.002357
3648.000000	-0.002352
3647.000000	-0.002364
3646.000000	-0.002378
3645.000000	-0.002384
3644.000000	-0.002379
3643.000000	-0.002367
3642.000000	-0.002355
3641.000000	-0.002341
3640.000000	-0.002318
3639.000000	-0.002280
3638.000000	-0.002230
3637.000000	-0.002181
3636.000000	-0.002139
3635.000000	-0.002093
3634.000000	-0.002026
3633.000000	-0.001944
3632.000000	-0.001874
3631.000000	-0.001823
3630.000000	-0.001767
3629.000000	-0.001703
3628.000000	-0.001668
3627.000000	-0.001681
3626.000000	-0.001729
3625.000000	-0.001785
3624.000000	-0.001852
3623.000000	-0.001954
3622.000000	-0.002097
3621.000000	-0.002236
3620.000000	-0.002297
3619.000000	-0.002251
3618.000000	-0.002139
3617.000000	-0.002031
3616.000000	-0.001972
3615.000000	-0.001966
3614.000000	-0.002001
3613.000000	-0.002055
3612.000000	-0.002106
3611.000000	-0.002132
3610.000000	-0.002124
3609.000000	-0.002098
3608.000000	-0.002084
3607.000000	-0.002100
3606.000000	-0.002127
3605.000000	-0.002143
3604.000000	-0.002141
3603.000000	-0.002125
3602.000000	-0.002108
3601.000000	-0.002102
3600.000000	-0.002113
3599.000000	-0.002134
3598.000000	-0.002140
3597.000000	-0.002111
3596.000000	-0.002052
3595.000000	-0.001996
3594.000000	-0.001979
3593.000000	-0.002005
3592.000000	-0.002051
3591.000000	-0.002102
3590.000000	-0.002161
3589.000000	-0.002239
3588.000000	-0.002328
3587.000000	-0.002397
3586.000000	-0.002425
3585.000000	-0.002429
3584.000000	-0.002440
3583.000000	-0.002473
3582.000000	-0.002526
3581.000000	-0.002578
3580.000000	-0.002617
3579.000000	-0.002644
3578.000000	-0.002676
3577.000000	-0.002715
3576.000000	-0.002749
3575.000000	-0.002758
3574.000000	-0.002740
3573.000000	-0.002717
3572.000000	-0.002708
3571.000000	-0.002718
3570.000000	-0.002727
3569.000000	-0.002715
3568.000000	-0.002680
3567.000000	-0.002649
3566.000000	-0.002648
3565.000000	-0.002670
3564.000000	-0.002698
3563.000000	-0.002721
3562.000000	-0.002742
3561.000000	-0.002766
3560.000000	-0.002792
3559.000000	-0.002809
3558.000000	-0.002809
3557.000000	-0.002796
3556.000000	-0.002785
3555.000000	-0.002785
3554.000000	-0.002792
3553.000000	-0.002800
3552.000000	-0.002806
3551.000000	-0.002810
3550.000000	-0.002811
3549.000000	-0.002808
3548.000000	-0.002807
3547.000000	-0.002819
3546.000000	-0.002849
3545.000000	-0.002880
3544.000000	-0.002892
3543.000000	-0.002883
3542.000000	-0.002867
3541.000000	-0.002861
3540.000000	-0.002871
3539.000000	-0.002895
3538.000000	-0.002924
3537.000000	-0.002950
3536.000000	-0.002963
3535.000000	-0.002957
3534.000000	-0.002937
3533.000000	-0.002915
3532.000000	-0.002902
3531.000000	-0.002903
3530.000000	-0.002913
3529.000000	-0.002917
3528.000000	-0.002911
3527.000000	-0.002901
3526.000000	-0.002904
3525.000000	-0.002928
3524.000000	-0.002967
3523.000000	-0.003006
3522.000000	-0.003036
3521.000000	-0.003056
3520.000000	-0.003065
3519.000000	-0.003059
3518.000000	-0.003037
3517.000000	-0.003010
3516.000000	-0.002989
3515.000000	-0.002979
3514.000000	-0.002974
3513.000000	-0.002970
3512.000000	-0.002969
3511.000000	-0.002970
3510.000000	-0.002979
3509.000000	-0.002999
3508.000000	-0.003030
3507.000000	-0.003059
3506.000000	-0.003069
3505.000000	-0.003057
3504.000000	-0.003040
3503.000000	-0.003039
3502.000000	-0.003053
3501.000000	-0.003061
3500.000000	-0.003051
3499.000000	-0.003034
3498.000000	-0.003032
3497.000000	-0.003053
3496.000000	-0.003086
3495.000000	-0.003111
3494.000000	-0.003120
3493.000000	-0.003118
3492.000000	-0.003116
3491.000000	-0.003116
3490.000000	-0.003116
3489.000000	-0.003115
3488.000000	-0.003116
3487.000000	-0.003120
3486.000000	-0.003123
3485.000000	-0.003117
3484.000000	-0.003099
3483.000000	-0.003075
3482.000000	-0.003058
3481.000000	-0.003054
3480.000000	-0.003062
3479.000000	-0.003078
3478.000000	-0.003091
3477.000000	-0.003093
3476.000000	-0.003084
3475.000000	-0.003068
3474.000000	-0.003058
3473.000000	-0.003062
3472.000000	-0.003073
3471.000000	-0.003083
3470.000000	-0.003087
3469.000000	-0.003088
3468.000000	-0.003086
3467.000000	-0.003079
3466.000000	-0.003071
3465.000000	-0.003069
3464.000000	-0.003077
3463.000000	-0.003085
3462.000000	-0.003079
3461.000000	-0.003055
3460.000000	-0.003026
3459.000000	-0.003012
3458.000000	-0.003023
3457.000000	-0.003054
3456.000000	-0.003090
3455.000000	-0.003114
3454.000000	-0.003118
3453.000000	-0.003101
3452.000000	-0.003076
3451.000000	-0.003054
3450.000000	-0.003043
3449.000000	-0.003041
3448.000000	-0.003044
3447.000000	-0.003051
3446.000000	-0.003061
3445.000000	-0.003068
3444.000000	-0.003062
3443.000000	-0.003041
3442.000000	-0.003016
3441.000000	-0.003002
3440.000000	-0.003002
3439.000000	-0.003006
3438.000000	-0.003006
3437.000000	-0.003003
3436.000000	-0.002999
3435.000000	-0.002990
3434.000000	-0.002976
3433.000000	-0.002961
3432.000000	-0.002950
3431.000000	-0.002945
3430.000000	-0.002942
3429.000000	-0.002940
3428.000000	-0.002943
3427.000000	-0.002955
3426.000000	-0.002974
3425.000000	-0.002992
3424.000000	-0.002998
3423.000000	-0.002986
3422.000000	-0.002958
3421.000000	-0.002929
3420.000000	-0.002912
3419.000000	-0.002910
3418.000000	-0.002914
3417.000000	-0.002915
3416.000000	-0.002916
3415.000000	-0.002921
3414.000000	-0.002934
3413.000000	-0.002953
3412.000000	-0.002967
3411.000000	-0.002967
3410.000000	-0.002952
3409.000000	-0.002932
3408.000000	-0.002914
3407.000000	-0.002903
3406.000000	-0.002893
3405.000000	-0.002881
3404.000000	-0.002868
3403.000000	-0.002853
3402.000000	-0.002834
3401.000000	-0.002809
3400.000000	-0.002780
3399.000000	-0.002753
3398.000000	-0.002735
3397.000000	-0.002734
3396.000000	-0.002752
3395.000000	-0.002775
3394.000000	-0.002786
3393.000000	-0.002781
3392.000000	-0.002772
3391.000000	-0.002768
3390.000000	-0.002768
3389.000000	-0.002763
3388.000000	-0.002752
3387.000000	-0.002743
3386.000000	-0.002740
3385.000000	-0.002741
3384.000000	-0.002745
3383.000000	-0.002747
3382.000000	-0.002742
3381.000000	-0.002723
3380.000000	-0.002692
3379.000000	-0.002662
3378.000000	-0.002649
3377.000000	-0.002656
3376.000000	-0.002674
3375.000000	-0.002688
3374.000000	-0.002686
3373.000000	-0.002672
3372.000000	-0.002657
3371.000000	-0.002648
3370.000000	-0.002644
3369.000000	-0.002637
3368.000000	-0.002628
3367.000000	-0.002625
3366.000000	-0.002637
3365.000000	-0.002657
3364.000000	-0.002664
3363.000000	-0.002644
3362.000000	-0.002601
3361.000000	-0.002557
3360.000000	-0.002534
3359.000000	-0.002537
3358.000000	-0.002548
3357.000000	-0.002551
3356.000000	-0.002545
3355.000000	-0.002539
3354.000000	-0.002546
3353.000000	-0.002567
3352.000000	-0.002596
3351.000000	-0.002622
3350.000000	-0.002635
3349.000000	-0.002630
3348.000000	-0.002610
3347.000000	-0.002585
3346.000000	-0.002567
3345.000000	-0.002563
3344.000000	-0.002570
3343.000000	-0.002579
3342.000000	-0.002578
3341.000000	-0.002567
3340.000000	-0.002549
3339.000000	-0.002535
3338.000000	-0.002527
3337.000000	-0.002519
3336.000000	-0.002506
3335.000000	-0.002485
3334.000000	-0.002461
3333.000000	-0.002443
3332.000000	-0.002431
3331.000000	-0.002425
3330.000000	-0.002431
3329.000000	-0.002450
3328.000000	-0.002478
3327.000000	-0.002504
3326.000000	-0.002511
3325.000000	-0.002494
3324.000000	-0.002458
3323.000000	-0.002413
3322.000000	-0.002368
3321.000000	-0.002331
3320.000000	-0.002308
3319.000000	-0.002304
3318.000000	-0.002320
3317.000000	-0.002350
3316.000000	-0.002383
3315.000000	-0.002404
3314.000000	-0.002404
3313.000000	-0.002390
3312.000000	-0.002379
3311.000000	-0.002389
3310.000000	-0.002421
3309.000000	-0.002458
3308.000000	-0.002472
3307.000000	-0.002449
3306.000000	-0.002400
3305.000000	-0.002358
3304.000000	-0.002345
3303.000000	-0.002353
3302.000000	-0.002357
3301.000000	-0.002342
3300.000000	-0.002322
3299.000000	-0.002312
3298.000000	-0.002315
3297.000000	-0.002325
3296.000000	-0.002340
3295.000000	-0.002359
3294.000000	-0.002373
3293.000000	-0.002369
3292.000000	-0.002343
3291.000000	-0.002309
3290.000000	-0.002281
3289.000000	-0.002267
3288.000000	-0.002266
3287.000000	-0.002270
3286.000000	-0.002271
3285.000000	-0.002260
3284.000000	-0.002240
3283.000000	-0.002223
3282.000000	-0.002219
3281.000000	-0.002226
3280.000000	-0.002237
3279.000000	-0.002244
3278.000000	-0.002243
3277.000000	-0.002231
3276.000000	-0.002217
3275.000000	-0.002216
3274.000000	-0.002235
3273.000000	-0.002264
3272.000000	-0.002281
3271.000000	-0.002274
3270.000000	-0.002248
3269.000000	-0.002224
3268.000000	-0.002212
3267.000000	-0.002205
3266.000000	-0.002191
3265.000000	-0.002165
3264.000000	-0.002140
3263.000000	-0.002128
3262.000000	-0.002127
3261.000000	-0.002128
3260.000000	-0.002127
3259.000000	-0.002124
3258.000000	-0.002125
3257.000000	-0.002123
3256.000000	-0.002113
3255.000000	-0.002088
3254.000000	-0.002053
3253.000000	-0.002019
3252.000000	-0.001999
3251.000000	-0.001997
3250.000000	-0.002006
3249.000000	-0.002014
3248.000000	-0.002011
3247.000000	-0.001992
3246.000000	-0.001966
3245.000000	-0.001942
3244.000000	-0.001932
3243.000000	-0.001938
3242.000000	-0.001950
3241.000000	-0.001954
3240.000000	-0.001944
3239.000000	-0.001925
3238.000000	-0.001907
3237.000000	-0.001898
3236.000000	-0.001898
3235.000000	-0.001899
3234.000000	-0.001891
3233.000000	-0.001875
3232.000000	-0.001857
3231.000000	-0.001838
3230.000000	-0.001813
3229.000000	-0.001784
3228.000000	-0.001759
3227.000000	-0.001743
3226.000000	-0.001731
3225.000000	-0.001715
3224.000000	-0.001693
3223.000000	-0.001665
3222.000000	-0.001633
3221.000000	-0.001602
3220.000000	-0.001586
3219.000000	-0.001593
3218.000000	-0.001610
3217.000000	-0.001613
3216.000000	-0.001590
3215.000000	-0.001548
3214.000000	-0.001499
3213.000000	-0.001455
3212.000000	-0.001422
3211.000000	-0.001401
3210.000000	-0.001388
3209.000000	-0.001373
3208.000000	-0.001350
3207.000000	-0.001322
3206.000000	-0.001291
3205.000000	-0.001255
3204.000000	-0.001214
3203.000000	-0.001181
3202.000000	-0.001173
3201.000000	-0.001195
3200.000000	-0.001237
3199.000000	-0.001278
3198.000000	-0.001297
3197.000000	-0.001288
3196.000000	-0.001262
3195.000000	-0.001237
3194.000000	-0.001221
3193.000000	-0.001213
3192.000000	-0.001214
3191.000000	-0.001230
3190.000000	-0.001265
3189.000000	-0.001301
3188.000000	-0.001317
3187.000000	-0.001303
3186.000000	-0.001273
3185.000000	-0.001245
3184.000000	-0.001231
3183.000000	-0.001226
3182.000000	-0.001218
3181.000000	-0.001195
3180.000000	-0.001161
3179.000000	-0.001127
3178.000000	-0.001100
3177.000000	-0.001081
3176.000000	-0.001064
3175.000000	-0.001041
3174.000000	-0.001000
3173.000000	-0.000928
3172.000000	-0.000822
3171.000000	-0.000694
3170.000000	-0.000560
3169.000000	-0.000427
3168.000000	-0.000291
3167.000000	-0.000155
3166.000000	-0.000035
3165.000000	0.000044
3164.000000	0.000063
3163.000000	0.000017
3162.000000	-0.000087
3161.000000	-0.000230
3160.000000	-0.000388
3159.000000	-0.000536
3158.000000	-0.000655
3157.000000	-0.000737
3156.000000	-0.000794
3155.000000	-0.000845
3154.000000	-0.000903
3153.000000	-0.000961
3152.000000	-0.001003
3151.000000	-0.001018
3150.000000	-0.001013
3149.000000	-0.001002
3148.000000	-0.000992
3147.000000	-0.000977
3146.000000	-0.000956
3145.000000	-0.000935
3144.000000	-0.000926
3143.000000	-0.000933
3142.000000	-0.000948
3141.000000	-0.000957
3140.000000	-0.000958
3139.000000	-0.000955
3138.000000	-0.000956
3137.000000	-0.000964
3136.000000	-0.000974
3135.000000	-0.000981
3134.000000	-0.000982
3133.000000	-0.000979
3132.000000	-0.000975
3131.000000	-0.000969
3130.000000	-0.000958
3129.000000	-0.000946
3128.000000	-0.000938
3127.000000	-0.000932
3126.000000	-0.000926
3125.000000	-0.000914
3124.000000	-0.000903
3123.000000	-0.000899
3122.000000	-0.000898
3121.000000	-0.000892
3120.000000	-0.000881
3119.000000	-0.000873
3118.000000	-0.000869
3117.000000	-0.000861
3116.000000	-0.000844
3115.000000	-0.000822
3114.000000	-0.000804
3113.000000	-0.000792
3112.000000	-0.000782
3111.000000	-0.000776
3110.000000	-0.000774
3109.000000	-0.000767
3108.000000	-0.000747
3107.000000	-0.000724
3106.000000	-0.000711
3105.000000	-0.000710
3104.000000	-0.000707
3103.000000	-0.000696
3102.000000	-0.000683
3101.000000	-0.000675
3100.000000	-0.000674
3099.000000	-0.000675
3098.000000	-0.000677
3097.000000	-0.000685
3096.000000	-0.000697
3095.000000	-0.000707
3094.000000	-0.000711
3093.000000	-0.000707
3092.000000	-0.000701
3091.000000	-0.000691
3090.000000	-0.000675
3089.000000	-0.000650
3088.000000	-0.000619
3087.000000	-0.000590
3086.000000	-0.000572
3085.000000	-0.000562
3084.000000	-0.000555
3083.000000	-0.000546
3082.000000	-0.000533
3081.000000	-0.000518
3080.000000	-0.000505
3079.000000	-0.000503
3078.000000	-0.000515
3077.000000	-0.000535
3076.000000	-0.000550
3075.000000	-0.000552
3074.000000	-0.000544
3073.000000	-0.000532
3072.000000	-0.000519
3071.000000	-0.000506
3070.000000	-0.000489
3069.000000	-0.000465
3068.000000	-0.000434
3067.000000	-0.000402
3066.000000	-0.000376
3065.000000	-0.000366
3064.000000	-0.000373
3063.000000	-0.000390
3062.000000	-0.000402
3061.000000	-0.000401
3060.000000	-0.000391
3059.000000	-0.000385
3058.000000	-0.000401
3057.000000	-0.000439
3056.000000	-0.000480
3055.000000	-0.000498
3054.000000	-0.000484
3053.000000	-0.000444
3052.000000	-0.000397
3051.000000	-0.000360
3050.000000	-0.000340
3049.000000	-0.000337
3048.000000	-0.000346
3047.000000	-0.000350
3046.000000	-0.000337
3045.000000	-0.000304
3044.000000	-0.000266
3043.000000	-0.000244
3042.000000	-0.000240
3041.000000	-0.000242
3040.000000	-0.000236
3039.000000	-0.000220
3038.000000	-0.000202
3037.000000	-0.000184
3036.000000	-0.000164
3035.000000	-0.000144
3034.000000	-0.000127
3033.000000	-0.000116
3032.000000	-0.000108
3031.000000	-0.000101
3030.000000	-0.000094
3029.000000	-0.000080
3028.000000	-0.000052
3027.000000	-0.000012
3026.000000	0.000032
3025.000000	0.000073
3024.000000	0.000108
3023.000000	0.000138
3022.000000	0.000160
3021.000000	0.000175
3020.000000	0.000197
3019.000000	0.000239
3018.000000	0.000300
3017.000000	0.000371
3016.000000	0.000442
3015.000000	0.000515
3014.000000	0.000592
3013.000000	0.000670
3012.000000	0.000748
3011.000000	0.000829
3010.000000	0.000915
3009.000000	0.001001
3008.000000	0.001082
3007.000000	0.001157
3006.000000	0.001231
3005.000000	0.001310
3004.000000	0.001395
3003.000000	0.001477
3002.000000	0.001545
3001.000000	0.001596
3000.000000	0.001636
2999.000000	0.001672
2998.000000	0.001709
2997.000000	0.001751
2996.000000	0.001797
2995.000000	0.001844
2994.000000	0.001884
2993.000000	0.001912
2992.000000	0.001933
2991.000000	0.001960
2990.000000	0.002006
2989.000000	0.002080
2988.000000	0.002178
2987.000000	0.002297
2986.000000	0.002429
2985.000000	0.002571
2984.000000	0.002717
2983.000000	0.002865
2982.000000	0.003017
2981.000000	0.003179
2980.000000	0.003357
2979.000000	0.003552
2978.000000	0.003758
2977.000000	0.003963
2976.000000	0.004159
2975.000000	0.004337
2974.000000	0.004487
2973.000000	0.004598
2972.000000	0.004670
2971.000000	0.004719
2970.000000	0.004758
2969.000000	0.004776
2968.000000	0.004742
2967.000000	0.004638
2966.000000	0.004475
2965.000000	0.004285
2964.000000	0.004094
2963.000000	0.003910
2962.000000	0.003731
2961.000000	0.003553
2960.000000	0.003380
2959.000000	0.003215
2958.000000	0.003069
2957.000000	0.002951
2956.000000	0.002868
2955.000000	0.002810
2954.000000	0.002765
2953.000000	0.002723
2952.000000	0.002691
2951.000000	0.002687
2950.000000	0.002721
2949.000000	0.002789
2948.000000	0.002872
2947.000000	0.002962
2946.000000	0.003064
2945.000000	0.003186
2944.000000	0.003326
2943.000000	0.003470
2942.000000	0.003597
2941.000000	0.003694
2940.000000	0.003749
2939.000000	0.003760
2938.000000	0.003734
2937.000000	0.003682
2936.000000	0.003611
2935.000000	0.003525
2934.000000	0.003427
2933.000000	0.003327
2932.000000	0.003234
2931.000000	0.003144
2930.000000	0.003046
2929.000000	0.002932
2928.000000	0.002803
2927.000000	0.002672
2926.000000	0.002547
2925.000000	0.002428
2924.000000	0.002314
2923.000000	0.002206
2922.000000	0.002112
2921.000000	0.002032
2920.000000	0.001954
2919.000000	0.001867
2918.000000	0.001768
2917.000000	0.001662
2916.000000	0.001550
2915.000000	0.001440
2914.000000	0.001348
2913.000000	0.001293
2912.000000	0.001267
2911.000000	0.001238
2910.000000	0.001180
2909.000000	0.001099
2908.000000	0.001025
2907.000000	0.000972
2906.000000	0.000930
2905.000000	0.000880
2904.000000	0.000814
2903.000000	0.000738
2902.000000	0.000662
2901.000000	0.000597
2900.000000	0.000550
2899.000000	0.000527
2898.000000	0.000525
2897.000000	0.000531
2896.000000	0.000538
2895.000000	0.000544
2894.000000	0.000558
2893.000000	0.000586
2892.000000	0.000629
2891.000000	0.000686
2890.000000	0.000766
2889.000000	0.000879
2888.000000	0.001021
2887.000000	0.001177
2886.000000	0.001333
2885.000000	0.001495
2884.000000	0.001671
2883.000000	0.001851
2882.000000	0.002002
2881.000000	0.002089
2880.000000	0.002101
2879.000000	0.002045
2878.000000	0.001932
2877.000000	0.001772
2876.000000	0.001578
2875.000000	0.001371
2874.000000	0.001177
2873.000000	0.001011
2872.000000	0.000873
2871.000000	0.000749
2870.000000	0.000623
2869.000000	0.000485
2868.000000	0.000337
2867.000000	0.000190
2866.000000	0.000053
2865.000000	-0.000070
2864.000000	-0.000180
2863.000000	-0.000284
2862.000000	-0.000385
2861.000000	-0.000487
2860.000000	-0.000592
2859.000000	-0.000696
2858.000000	-0.000791
2857.000000	-0.000870
2856.000000	-0.000930
2855.000000	-0.000971
2854.000000	-0.000997
2853.000000	-0.001015
2852.000000	-0.001036
2851.000000	-0.001067
2850.000000	-0.001107
2849.000000	-0.001151
2848.000000	-0.001193
2847.000000	-0.001223
2846.000000	-0.001239
2845.000000	-0.001243
2844.000000	-0.001248
2843.000000	-0.001264
2842.000000	-0.001294
2841.000000	-0.001330
2840.000000	-0.001359
2839.000000	-0.001375
2838.000000	-0.001384
2837.000000	-0.001398
2836.000000	-0.001424
2835.000000	-0.001458
2834.000000	-0.001492
2833.000000	-0.001519
2832.000000	-0.001541
2831.000000	-0.001566
2830.000000	-0.001598
2829.000000	-0.001629
2828.000000	-0.001654
2827.000000	-0.001670
2826.000000	-0.001685
2825.000000	-0.001706
2824.000000	-0.001735
2823.000000	-0.001764
2822.000000	-0.001783
2821.000000	-0.001789
2820.000000	-0.001789
2819.000000	-0.001793
2818.000000	-0.001803
2817.000000	-0.001810
2816.000000	-0.001812
2815.000000	-0.001819
2814.000000	-0.001839
2813.000000	-0.001872
2812.000000	-0.001907
2811.000000	-0.001932
2810.000000	-0.001942
2809.000000	-0.001939
2808.000000	-0.001935
2807.000000	-0.001936
2806.000000	-0.001946
2805.000000	-0.001959
2804.000000	-0.001968
2803.000000	-0.001967
2802.000000	-0.001961
2801.000000	-0.001958
2800.000000	-0.001965
2799.000000	-0.001981
2798.000000	-0.002003
2797.000000	-0.002024
2796.000000	-0.002039
2795.000000	-0.002043
2794.000000	-0.002035
2793.000000	-0.002020
2792.000000	-0.002009
2791.000000	-0.002010
2790.000000	-0.002020
2789.000000	-0.002031
2788.000000	-0.002038
2787.000000	-0.002044
2786.000000	-0.002049
2785.000000	-0.002050
2784.000000	-0.002049
2783.000000	-0.002049
2782.000000	-0.002054
2781.000000	-0.002065
2780.000000	-0.002081
2779.000000	-0.002098
2778.000000	-0.002111
2777.000000	-0.002116
2776.000000	-0.002116
2775.000000	-0.002126
2774.000000	-0.002148
2773.000000	-0.002170
2772.000000	-0.002173
2771.000000	-0.002155
2770.000000	-0.002133
2769.000000	-0.002121
2768.000000	-0.002118
2767.000000	-0.002118
2766.000000	-0.002124
2765.000000	-0.002140
2764.000000	-0.002164
2763.000000	-0.002180
2762.000000	-0.002172
2761.000000	-0.002143
2760.000000	-0.002112
2759.000000	-0.002093
2758.000000	-0.002090
2757.000000	-0.002091
2756.000000	-0.002082
2755.000000	-0.002059
2754.000000	-0.002028
2753.000000	-0.002002
2752.000000	-0.001987
2751.000000	-0.001982
2750.000000	-0.001984
2749.000000	-0.001994
2748.000000	-0.002010
2747.000000	-0.002016
2746.000000	-0.002000
2745.000000	-0.001965
2744.000000	-0.001929
2743.000000	-0.001909
2742.000000	-0.001904
2741.000000	-0.001901
2740.000000	-0.001892
2739.000000	-0.001879
2738.000000	-0.001866
2737.000000	-0.001853
2736.000000	-0.001842
2735.000000	-0.001834
2734.000000	-0.001831
2733.000000	-0.001832
2732.000000	-0.001839
2731.000000	-0.001850
2730.000000	-0.001862
2729.000000	-0.001869
2728.000000	-0.001871
2727.000000	-0.001871
2726.000000	-0.001873
2725.000000	-0.001879
2724.000000	-0.001880
2723.000000	-0.001869
2722.000000	-0.001844
2721.000000	-0.001816
2720.000000	-0.001798
2719.000000	-0.001798
2718.000000	-0.001810
2717.000000	-0.001824
2716.000000	-0.001834
2715.000000	-0.001838
2714.000000	-0.001837
2713.000000	-0.001830
2712.000000	-0.001819
2711.000000	-0.001806
2710.000000	-0.001789
2709.000000	-0.001770
2708.000000	-0.001753
2707.000000	-0.001748
2706.000000	-0.001754
2705.000000	-0.001761
2704.000000	-0.001754
2703.000000	-0.001730
2702.000000	-0.001697
2701.000000	-0.001669
2700.000000	-0.001659
2699.000000	-0.001668
2698.000000	-0.001682
2697.000000	-0.001680
2696.000000	-0.001655
2695.000000	-0.001616
2694.000000	-0.001580
2693.000000	-0.001555
2692.000000	-0.001538
2691.000000	-0.001531
2690.000000	-0.001534
2689.000000	-0.001544
2688.000000	-0.001551
2687.000000	-0.001547
2686.000000	-0.001534
2685.000000	-0.001517
2684.000000	-0.001501
2683.000000	-0.001490
2682.000000	-0.001483
2681.000000	-0.001476
2680.000000	-0.001464
2679.000000	-0.001441
2678.000000	-0.001411
2677.000000	-0.001384
2676.000000	-0.001368
2675.000000	-0.001365
2674.000000	-0.001370
2673.000000	-0.001381
2672.000000	-0.001398
2671.000000	-0.001417
2670.000000	-0.001434
2669.000000	-0.001442
2668.000000	-0.001439
2667.000000	-0.001432
2666.000000	-0.001425
2665.000000	-0.001420
2664.000000	-0.001414
2663.000000	-0.001408
2662.000000	-0.001407
2661.000000	-0.001416
2660.000000	-0.001428
2659.000000	-0.001434
2658.000000	-0.001432
2657.000000	-0.001433
2656.000000	-0.001447
2655.000000	-0.001468
2654.000000	-0.001488
2653.000000	-0.001506
2652.000000	-0.001524
2651.000000	-0.001538
2650.000000	-0.001541
2649.000000	-0.001534
2648.000000	-0.001529
2647.000000	-0.001530
2646.000000	-0.001534
2645.000000	-0.001534
2644.000000	-0.001533
2643.000000	-0.001535
2642.000000	-0.001534
2641.000000	-0.001525
2640.000000	-0.001505
2639.000000	-0.001480
2638.000000	-0.001453
2637.000000	-0.001420
2636.000000	-0.001374
2635.000000	-0.001314
2634.000000	-0.001245
2633.000000	-0.001177
2632.000000	-0.001116
2631.000000	-0.001066
2630.000000	-0.001033
2629.000000	-0.001024
2628.000000	-0.001042
2627.000000	-0.001077
2626.000000	-0.001114
2625.000000	-0.001148
2624.000000	-0.001186
2623.000000	-0.001230
2622.000000	-0.001272
2621.000000	-0.001306
2620.000000	-0.001336
2619.000000	-0.001370
2618.000000	-0.001407
2617.000000	-0.001442
2616.000000	-0.001476
2615.000000	-0.001515
2614.000000	-0.001555
2613.000000	-0.001589
2612.000000	-0.001621
2611.000000	-0.001655
2610.000000	-0.001682
2609.000000	-0.001691
2608.000000	-0.001685
2607.000000	-0.001687
2606.000000	-0.001714
2605.000000	-0.001757
2604.000000	-0.001795
2603.000000	-0.001816
2602.000000	-0.001821
2601.000000	-0.001820
2600.000000	-0.001820
2599.000000	-0.001824
2598.000000	-0.001832
2597.000000	-0.001837
2596.000000	-0.001841
2595.000000	-0.001850
2594.000000	-0.001865
2593.000000	-0.001879
2592.000000	-0.001884
2591.000000	-0.001880
2590.000000	-0.001875
2589.000000	-0.001873
2588.000000	-0.001880
2587.000000	-0.001902
2586.000000	-0.001939
2585.000000	-0.001982
2584.000000	-0.002019
2583.000000	-0.002040
2582.000000	-0.002046
2581.000000	-0.002038
2580.000000	-0.002023
2579.000000	-0.002012
2578.000000	-0.002011
2577.000000	-0.002019
2576.000000	-0.002030
2575.000000	-0.002039
2574.000000	-0.002047
2573.000000	-0.002053
2572.000000	-0.002056
2571.000000	-0.002060
2570.000000	-0.002065
2569.000000	-0.002073
2568.000000	-0.002078
2567.000000	-0.002081
2566.000000	-0.002087
2565.000000	-0.002104
2564.000000	-0.002136
2563.000000	-0.002177
2562.000000	-0.002213
2561.000000	-0.002233
2560.000000	-0.002234
2559.000000	-0.002226
2558.000000	-0.002220
2557.000000	-0.002220
2556.000000	-0.002225
2555.000000	-0.002233
2554.000000	-0.002244
2553.000000	-0.002261
2552.000000	-0.002281
2551.000000	-0.002301
2550.000000	-0.002320
2549.000000	-0.002336
2548.000000	-0.002343
2547.000000	-0.002335
2546.000000	-0.002314
2545.000000	-0.002294
2544.000000	-0.002289
2543.000000	-0.002297
2542.000000	-0.002307
2541.000000	-0.002313
2540.000000	-0.002322
2539.000000	-0.002342
2538.000000	-0.002370
2537.000000	-0.002391
2536.000000	-0.002391
2535.000000	-0.002372
2534.000000	-0.002349
2533.000000	-0.002339
2532.000000	-0.002348
2531.000000	-0.002372
2530.000000	-0.002397
2529.000000	-0.002412
2528.000000	-0.002416
2527.000000	-0.002417
2526.000000	-0.002424
2525.000000	-0.002441
2524.000000	-0.002465
2523.000000	-0.002485
2522.000000	-0.002495
2521.000000	-0.002496
2520.000000	-0.002495
2519.000000	-0.002494
2518.000000	-0.002494
2517.000000	-0.002494
2516.000000	-0.002494
2515.000000	-0.002491
2514.000000	-0.002481
2513.000000	-0.002468
2512.000000	-0.002462
2511.000000	-0.002467
2510.000000	-0.002476
2509.000000	-0.002481
2508.000000	-0.002482
2507.000000	-0.002485
2506.000000	-0.002494
2505.000000	-0.002506
2504.000000	-0.002516
2503.000000	-0.002523
2502.000000	-0.002530
2501.000000	-0.002539
2500.000000	-0.002554
2499.000000	-0.002571
2498.000000	-0.002583
2497.000000	-0.002580
2496.000000	-0.002564
2495.000000	-0.002540
2494.000000	-0.002513
2493.000000	-0.002491
2492.000000	-0.002487
2491.000000	-0.002503
2490.000000	-0.002532
2489.000000	-0.002561
2488.000000	-0.002582
2487.000000	-0.002593
2486.000000	-0.002592
2485.000000	-0.002582
2484.000000	-0.002569
2483.000000	-0.002562
2482.000000	-0.002560
2481.000000	-0.002554
2480.000000	-0.002541
2479.000000	-0.002525
2478.000000	-0.002512
2477.000000	-0.002510
2476.000000	-0.002526
2475.000000	-0.002553
2474.000000	-0.002579
2473.000000	-0.002593
2472.000000	-0.002597
2471.000000	-0.002601
2470.000000	-0.002608
2469.000000	-0.002614
2468.000000	-0.002614
2467.000000	-0.002603
2466.000000	-0.002582
2465.000000	-0.002557
2464.000000	-0.002545
2463.000000	-0.002556
2462.000000	-0.002579
2461.000000	-0.002594
2460.000000	-0.002593
2459.000000	-0.002585
2458.000000	-0.002580
2457.000000	-0.002580
2456.000000	-0.002581
2455.000000	-0.002581
2454.000000	-0.002579
2453.000000	-0.002574
2452.000000	-0.002567
2451.000000	-0.002564
2450.000000	-0.002564
2449.000000	-0.002564
2448.000000	-0.002560
2447.000000	-0.002553
2446.000000	-0.002544
2445.000000	-0.002537
2444.000000	-0.002535
2443.000000	-0.002534
2442.000000	-0.002525
2441.000000	-0.002507
2440.000000	-0.002484
2439.000000	-0.002465
2438.000000	-0.002453
2437.000000	-0.002445
2436.000000	-0.002439
2435.000000	-0.002434
2434.000000	-0.002426
2433.000000	-0.002418
2432.000000	-0.002415
2431.000000	-0.002420
2430.000000	-0.002432
2429.000000	-0.002443
2428.000000	-0.002449
2427.000000	-0.002445
2426.000000	-0.002424
2425.000000	-0.002386
2424.000000	-0.002346
2423.000000	-0.002319
2422.000000	-0.002305
2421.000000	-0.002292
2420.000000	-0.002274
2419.000000	-0.002251
2418.000000	-0.002230
2417.000000	-0.002215
2416.000000	-0.002204
2415.000000	-0.002196
2414.000000	-0.002185
2413.000000	-0.002173
2412.000000	-0.002163
2411.000000	-0.002158
2410.000000	-0.002155
2409.000000	-0.002160
2408.000000	-0.002182
2407.000000	-0.002220
2406.000000	-0.002262
2405.000000	-0.002298
2404.000000	-0.002333
2403.000000	-0.002370
2402.000000	-0.002406
2401.000000	-0.002436
2400.000000	-0.002459
2399.000000	-0.002472
2398.000000	-0.002466
2397.000000	-0.002446
2396.000000	-0.002433
2395.000000	-0.002438
2394.000000	-0.002451
2393.000000	-0.002454
2392.000000	-0.002443
2391.000000	-0.002418
2390.000000	-0.002364
2389.000000	-0.002263
2388.000000	-0.002106
2387.000000	-0.001881
2386.000000	-0.001562
2385.000000	-0.001129
2384.000000	-0.000592
2383.000000	0.000026
2382.000000	0.000703
2381.000000	0.001410
2380.000000	0.002089
2379.000000	0.002681
2378.000000	0.003151
2377.000000	0.003497
2376.000000	0.003718
2375.000000	0.003832
2374.000000	0.003889
2373.000000	0.003937
2372.000000	0.004014
2371.000000	0.004156
2370.000000	0.004393
2369.000000	0.004728
2368.000000	0.005147
2367.000000	0.005618
2366.000000	0.006096
2365.000000	0.006585
2364.000000	0.007094
2363.000000	0.007564
2362.000000	0.008036
2361.000000	0.008521
2360.000000	0.008923
2359.000000	0.009187
2358.000000	0.009258
2357.000000	0.009240
2356.000000	0.009247
2355.000000	0.009340
2354.000000	0.009678
2353.000000	0.010428
2352.000000	0.011598
2351.000000	0.012606
2350.000000	0.012796
2349.000000	0.012163
2348.000000	0.011433
2347.000000	0.011821
2346.000000	0.013843
2345.000000	0.016970
2344.000000	0.020053
2343.000000	0.022189
2342.000000	0.023084
2341.000000	0.022575
2340.000000	0.020929
2339.000000	0.018675
2338.000000	0.016380
2337.000000	0.014372
2336.000000	0.012840
2335.000000	0.011802
2334.000000	0.011221
2333.000000	0.010972
2332.000000	0.011049
2331.000000	0.011231
2330.000000	0.011231
2329.000000	0.010948
2328.000000	0.010395
2327.000000	0.009835
2326.000000	0.009331
2325.000000	0.009015
2324.000000	0.008891
2323.000000	0.008842
2322.000000	0.008756
2321.000000	0.008508
2320.000000	0.008158
2319.000000	0.007687
2318.000000	0.007164
2317.000000	0.006646
2316.000000	0.006270
2315.000000	0.006074
2314.000000	0.005986
2313.000000	0.005890
2312.000000	0.005716
2311.000000	0.005465
2310.000000	0.005135
2309.000000	0.004763
2308.000000	0.004368
2307.000000	0.003978
2306.000000	0.003579
2305.000000	0.003188
2304.000000	0.002844
2303.000000	0.002576
2302.000000	0.002375
2301.000000	0.002213
2300.000000	0.002069
2299.000000	0.001948
2298.000000	0.001838
2297.000000	0.001734
2296.000000	0.001608
2295.000000	0.001453
2294.000000	0.001255
2293.000000	0.001038
2292.000000	0.000817
2291.000000	0.000599
2290.000000	0.000362
2289.000000	0.000098
2288.000000	-0.000178
2287.000000	-0.000450
2286.000000	-0.000715
2285.000000	-0.000968
2284.000000	-0.001189
2283.000000	-0.001360
2282.000000	-0.001481
2281.000000	-0.001561
2280.000000	-0.001604
2279.000000	-0.001616
2278.000000	-0.001612
2277.000000	-0.001615
2276.000000	-0.001636
2275.000000	-0.001672
2274.000000	-0.001716
2273.000000	-0.001758
2272.000000	-0.001787
2271.000000	-0.001800
2270.000000	-0.001802
2269.000000	-0.001796
2268.000000	-0.001774
2267.000000	-0.001727
2266.000000	-0.001655
2265.000000	-0.001559
2264.000000	-0.001438
2263.000000	-0.001284
2262.000000	-0.001110
2261.000000	-0.000949
2260.000000	-0.000856
2259.000000	-0.000909
2258.000000	-0.001182
2257.000000	-0.001693
2256.000000	-0.002310
2255.000000	-0.002759
2254.000000	-0.002753
2253.000000	-0.002200
2252.000000	-0.001293
2251.000000	-0.000375
2250.000000	0.000285
2249.000000	0.000614
2248.000000	0.000678
2247.000000	0.000569
2246.000000	0.000346
2245.000000	0.000053
2244.000000	-0.000268
2243.000000	-0.000588
2242.000000	-0.000904
2241.000000	-0.001218
2240.000000	-0.001526
2239.000000	-0.001813
2238.000000	-0.002065
2237.000000	-0.002278
2236.000000	-0.002452
2235.000000	-0.002598
2234.000000	-0.002720
2233.000000	-0.002815
2232.000000	-0.002878
2231.000000	-0.002919
2230.000000	-0.002949
2229.000000	-0.002976
2228.000000	-0.002998
2227.000000	-0.003015
2226.000000	-0.003029
2225.000000	-0.003042
2224.000000	-0.003053
2223.000000	-0.003073
2222.000000	-0.003106
2221.000000	-0.003146
2220.000000	-0.003175
2219.000000	-0.003185
2218.000000	-0.003183
2217.000000	-0.003183
2216.000000	-0.003192
2215.000000	-0.003209
2214.000000	-0.003232
2213.000000	-0.003252
2212.000000	-0.003261
2211.000000	-0.003264
2210.000000	-0.003270
2209.000000	-0.003279
2208.000000	-0.003282
2207.000000	-0.003270
2206.000000	-0.003243
2205.000000	-0.003204
2204.000000	-0.003154
2203.000000	-0.003108
2202.000000	-0.003088
2201.000000	-0.003108
2200.000000	-0.003159
2199.000000	-0.003220
2198.000000	-0.003274
2197.000000	-0.003318
2196.000000	-0.003354
2195.000000	-0.003383
2194.000000	-0.003398
2193.000000	-0.003399
2192.000000	-0.003391
2191.000000	-0.003389
2190.000000	-0.003398
2189.000000	-0.003407
2188.000000	-0.003408
2187.000000	-0.003406
2186.000000	-0.003412
2185.000000	-0.003430
2184.000000	-0.003453
2183.000000	-0.003469
2182.000000	-0.003475
2181.000000	-0.003469
2180.000000	-0.003459
2179.000000	-0.003455
2178.000000	-0.003465
2177.000000	-0.003482
2176.000000	-0.003490
2175.000000	-0.003486
2174.000000	-0.003476
2173.000000	-0.003467
2172.000000	-0.003465
2171.000000	-0.003469
2170.000000	-0.003477
2169.000000	-0.003485
2168.000000	-0.003489
2167.000000	-0.003496
2166.000000	-0.003510
2165.000000	-0.003524
2164.000000	-0.003522
2163.000000	-0.003501
2162.000000	-0.003476
2161.000000	-0.003461
2160.000000	-0.003460
2159.000000	-0.003465
2158.000000	-0.003474
2157.000000	-0.003484
2156.000000	-0.003493
2155.000000	-0.003496
2154.000000	-0.003494
2153.000000	-0.003487
2152.000000	-0.003478
2151.000000	-0.003467
2150.000000	-0.003456
2149.000000	-0.003445
2148.000000	-0.003428
2147.000000	-0.003411
2146.000000	-0.003400
2145.000000	-0.003399
2144.000000	-0.003406
2143.000000	-0.003415
2142.000000	-0.003423
2141.000000	-0.003427
2140.000000	-0.003423
2139.000000	-0.003415
2138.000000	-0.003408
2137.000000	-0.003405
2136.000000	-0.003403
2135.000000	-0.003404
2134.000000	-0.003410
2133.000000	-0.003418
2132.000000	-0.003419
2131.000000	-0.003414
2130.000000	-0.003408
2129.000000	-0.003408
2128.000000	-0.003414
2127.000000	-0.003421
2126.000000	-0.003428
2125.000000	-0.003431
2124.000000	-0.003431
2123.000000	-0.003428
2122.000000	-0.003426
2121.000000	-0.003424
2120.000000	-0.003425
2119.000000	-0.003432
2118.000000	-0.003446
2117.000000	-0.003461
2116.000000	-0.003468
2115.000000	-0.003468
2114.000000	-0.003470
2113.000000	-0.003478
2112.000000	-0.003487
2111.000000	-0.003491
2110.000000	-0.003488
2109.000000	-0.003477
2108.000000	-0.003463
2107.000000	-0.003452
2106.000000	-0.003450
2105.000000	-0.003451
2104.000000	-0.003446
2103.000000	-0.003436
2102.000000	-0.003430
2101.000000	-0.003429
2100.000000	-0.003427
2099.000000	-0.003423
2098.000000	-0.003422
2097.000000	-0.003426
2096.000000	-0.003432
2095.000000	-0.003435
2094.000000	-0.003440
2093.000000	-0.003450
2092.000000	-0.003457
2091.000000	-0.003454
2090.000000	-0.003435
2089.000000	-0.003410
2088.000000	-0.003397
2087.000000	-0.003404
2086.000000	-0.003422
2085.000000	-0.003431
2084.000000	-0.003416
2083.000000	-0.003388
2082.000000	-0.003369
2081.000000	-0.003365
2080.000000	-0.003360
2079.000000	-0.003341
2078.000000	-0.003313
2077.000000	-0.003290
2076.000000	-0.003277
2075.000000	-0.003268
2074.000000	-0.003257
2073.000000	-0.003242
2072.000000	-0.003230
2071.000000	-0.003226
2070.000000	-0.003227
2069.000000	-0.003223
2068.000000	-0.003212
2067.000000	-0.003201
2066.000000	-0.003199
2065.000000	-0.003206
2064.000000	-0.003218
2063.000000	-0.003234
2062.000000	-0.003256
2061.000000	-0.003276
2060.000000	-0.003282
2059.000000	-0.003276
2058.000000	-0.003271
2057.000000	-0.003275
2056.000000	-0.003285
2055.000000	-0.003294
2054.000000	-0.003294
2053.000000	-0.003288
2052.000000	-0.003281
2051.000000	-0.003277
2050.000000	-0.003278
2049.000000	-0.003285
2048.000000	-0.003293
2047.000000	-0.003302
2046.000000	-0.003307
2045.000000	-0.003306
2044.000000	-0.003299
2043.000000	-0.003294
2042.000000	-0.003297
2041.000000	-0.003312
2040.000000	-0.003332
2039.000000	-0.003343
2038.000000	-0.003338
2037.000000	-0.003318
2036.000000	-0.003296
2035.000000	-0.003287
2034.000000	-0.003291
2033.000000	-0.003299
2032.000000	-0.003306
2031.000000	-0.003316
2030.000000	-0.003327
2029.000000	-0.003329
2028.000000	-0.003317
2027.000000	-0.003305
2026.000000	-0.003310
2025.000000	-0.003327
2024.000000	-0.003342
2023.000000	-0.003348
2022.000000	-0.003355
2021.000000	-0.003366
2020.000000	-0.003378
2019.000000	-0.003385
2018.000000	-0.003385
2017.000000	-0.003373
2016.000000	-0.003348
2015.000000	-0.003319
2014.000000	-0.003304
2013.000000	-0.003307
2012.000000	-0.003312
2011.000000	-0.003304
2010.000000	-0.003286
2009.000000	-0.003269
2008.000000	-0.003256
2007.000000	-0.003246
2006.000000	-0.003236
2005.000000	-0.003228
2004.000000	-0.003225
2003.000000	-0.003228
2002.000000	-0.003239
2001.000000	-0.003251
2000.000000	-0.003251
1999.000000	-0.003239
1998.000000	-0.003224
1997.000000	-0.003216
1996.000000	-0.003217
1995.000000	-0.003225
1994.000000	-0.003236
1993.000000	-0.003248
1992.000000	-0.003256
1991.000000	-0.003257
1990.000000	-0.003250
1989.000000	-0.003239
1988.000000	-0.003225
1987.000000	-0.003206
1986.000000	-0.003184
1985.000000	-0.003167
1984.000000	-0.003166
1983.000000	-0.003182
1982.000000	-0.003200
1981.000000	-0.003203
1980.000000	-0.003188
1979.000000	-0.003173
1978.000000	-0.003173
1977.000000	-0.003182
1976.000000	-0.003190
1975.000000	-0.003189
1974.000000	-0.003183
1973.000000	-0.003173
1972.000000	-0.003166
1971.000000	-0.003168
1970.000000	-0.003179
1969.000000	-0.003193
1968.000000	-0.003202
1967.000000	-0.003208
1966.000000	-0.003212
1965.000000	-0.003209
1964.000000	-0.003193
1963.000000	-0.003171
1962.000000	-0.003157
1961.000000	-0.003161
1960.000000	-0.003179
1959.000000	-0.003204
1958.000000	-0.003223
1957.000000	-0.003231
1956.000000	-0.003224
1955.000000	-0.003207
1954.000000	-0.003191
1953.000000	-0.003184
1952.000000	-0.003191
1951.000000	-0.003205
1950.000000	-0.003217
1949.000000	-0.003218
1948.000000	-0.003207
1947.000000	-0.003192
1946.000000	-0.003182
1945.000000	-0.003175
1944.000000	-0.003167
1943.000000	-0.003167
1942.000000	-0.003181
1941.000000	-0.003202
1940.000000	-0.003214
1939.000000	-0.003214
1938.000000	-0.003209
1937.000000	-0.003208
1936.000000	-0.003214
1935.000000	-0.003222
1934.000000	-0.003228
1933.000000	-0.003231
1932.000000	-0.003232
1931.000000	-0.003232
1930.000000	-0.003232
1929.000000	-0.003229
1928.000000	-0.003223
1927.000000	-0.003216
1926.000000	-0.003209
1925.000000	-0.003200
1924.000000	-0.003189
1923.000000	-0.003186
1922.000000	-0.003200
1921.000000	-0.003224
1920.000000	-0.003246
1919.000000	-0.003257
1918.000000	-0.003261
1917.000000	-0.003260
1916.000000	-0.003255
1915.000000	-0.003253
1914.000000	-0.003255
1913.000000	-0.003253
1912.000000	-0.003236
1911.000000	-0.003214
1910.000000	-0.003200
1909.000000	-0.003190
1908.000000	-0.003176
1907.000000	-0.003161
1906.000000	-0.003166
1905.000000	-0.003197
1904.000000	-0.003235
1903.000000	-0.003265
1902.000000	-0.003291
1901.000000	-0.003312
1900.000000	-0.003319
1899.000000	-0.003309
1898.000000	-0.003290
1897.000000	-0.003270
1896.000000	-0.003255
1895.000000	-0.003252
1894.000000	-0.003272
1893.000000	-0.003308
1892.000000	-0.003335
1891.000000	-0.003334
1890.000000	-0.003308
1889.000000	-0.003273
1888.000000	-0.003247
1887.000000	-0.003241
1886.000000	-0.003258
1885.000000	-0.003284
1884.000000	-0.003296
1883.000000	-0.003288
1882.000000	-0.003274
1881.000000	-0.003263
1880.000000	-0.003254
1879.000000	-0.003248
1878.000000	-0.003248
1877.000000	-0.003250
1876.000000	-0.003248
1875.000000	-0.003240
1874.000000	-0.003239
1873.000000	-0.003250
1872.000000	-0.003264
1871.000000	-0.003270
1870.000000	-0.003268
1869.000000	-0.003270
1868.000000	-0.003282
1867.000000	-0.003303
1866.000000	-0.003327
1865.000000	-0.003346
1864.000000	-0.003353
1863.000000	-0.003350
1862.000000	-0.003348
1861.000000	-0.003348
1860.000000	-0.003344
1859.000000	-0.003337
1858.000000	-0.003333
1857.000000	-0.003331
1856.000000	-0.003321
1855.000000	-0.003306
1854.000000	-0.003304
1853.000000	-0.003317
1852.000000	-0.003334
1851.000000	-0.003352
1850.000000	-0.003376
1849.000000	-0.003404
1848.000000	-0.003426
1847.000000	-0.003432
1846.000000	-0.003417
1845.000000	-0.003379
1844.000000	-0.003337
1843.000000	-0.003317
1842.000000	-0.003332
1841.000000	-0.003365
1840.000000	-0.003395
1839.000000	-0.003407
1838.000000	-0.003404
1837.000000	-0.003390
1836.000000	-0.003365
1835.000000	-0.003341
1834.000000	-0.003337
1833.000000	-0.003357
1832.000000	-0.003388
1831.000000	-0.003408
1830.000000	-0.003410
1829.000000	-0.003410
1828.000000	-0.003420
1827.000000	-0.003436
1826.000000	-0.003437
1825.000000	-0.003419
1824.000000	-0.003401
1823.000000	-0.003407
1822.000000	-0.003442
1821.000000	-0.003491
1820.000000	-0.003529
1819.000000	-0.003546
1818.000000	-0.003552
1817.000000	-0.003561
1816.000000	-0.003565
1815.000000	-0.003558
1814.000000	-0.003547
1813.000000	-0.003548
1812.000000	-0.003566
1811.000000	-0.003592
1810.000000	-0.003622
1809.000000	-0.003650
1808.000000	-0.003657
1807.000000	-0.003642
1806.000000	-0.003625
1805.000000	-0.003625
1804.000000	-0.003631
1803.000000	-0.003632
1802.000000	-0.003627
1801.000000	-0.003627
1800.000000	-0.003630
1799.000000	-0.003625
1798.000000	-0.003616
1797.000000	-0.003613
1796.000000	-0.003617
1795.000000	-0.003632
1794.000000	-0.003661
1793.000000	-0.003698
1792.000000	-0.003728
1791.000000	-0.003739
1790.000000	-0.003736
1789.000000	-0.003724
1788.000000	-0.003707
1787.000000	-0.003693
1786.000000	-0.003701
1785.000000	-0.003731
1784.000000	-0.003756
1783.000000	-0.003761
1782.000000	-0.003750
1781.000000	-0.003739
1780.000000	-0.003736
1779.000000	-0.003734
1778.000000	-0.003723
1777.000000	-0.003705
1776.000000	-0.003697
1775.000000	-0.003715
1774.000000	-0.003737
1773.000000	-0.003729
1772.000000	-0.003692
1771.000000	-0.003658
1770.000000	-0.003644
1769.000000	-0.003641
1768.000000	-0.003632
1767.000000	-0.003613
1766.000000	-0.003593
1765.000000	-0.003583
1764.000000	-0.003579
1763.000000	-0.003565
1762.000000	-0.003528
1761.000000	-0.003473
1760.000000	-0.003417
1759.000000	-0.003372
1758.000000	-0.003334
1757.000000	-0.003288
1756.000000	-0.003231
1755.000000	-0.003171
1754.000000	-0.003116
1753.000000	-0.003064
1752.000000	-0.003016
1751.000000	-0.002971
1750.000000	-0.002929
1749.000000	-0.002901
1748.000000	-0.002902
1747.000000	-0.002930
1746.000000	-0.002951
1745.000000	-0.002948
1744.000000	-0.002941
1743.000000	-0.002941
1742.000000	-0.002938
1741.000000	-0.002920
1740.000000	-0.002908
1739.000000	-0.002930
1738.000000	-0.002981
1737.000000	-0.003029
1736.000000	-0.003048
1735.000000	-0.003035
1734.000000	-0.003025
1733.000000	-0.003020
1732.000000	-0.003008
1731.000000	-0.003004
1730.000000	-0.003021
1729.000000	-0.003049
1728.000000	-0.003072
1727.000000	-0.003084
1726.000000	-0.003079
1725.000000	-0.003059
1724.000000	-0.003033
1723.000000	-0.003008
1722.000000	-0.002990
1721.000000	-0.002973
1720.000000	-0.002949
1719.000000	-0.002918
1718.000000	-0.002896
1717.000000	-0.002878
1716.000000	-0.002836
1715.000000	-0.002785
1714.000000	-0.002769
1713.000000	-0.002778
1712.000000	-0.002772
1711.000000	-0.002748
1710.000000	-0.002727
1709.000000	-0.002705
1708.000000	-0.002662
1707.000000	-0.002603
1706.000000	-0.002550
1705.000000	-0.002505
1704.000000	-0.002436
1703.000000	-0.002361
1702.000000	-0.002307
1701.000000	-0.002273
1700.000000	-0.002212
1699.000000	-0.002074
1698.000000	-0.001919
1697.000000	-0.001791
1696.000000	-0.001652
1695.000000	-0.001483
1694.000000	-0.001302
1693.000000	-0.001138
1692.000000	-0.000984
1691.000000	-0.000828
1690.000000	-0.000679
1689.000000	-0.000539
1688.000000	-0.000412
1687.000000	-0.000302
1686.000000	-0.000192
1685.000000	-0.000053
1684.000000	0.000100
1683.000000	0.000221
1682.000000	0.000321
1681.000000	0.000440
1680.000000	0.000590
1679.000000	0.000757
1678.000000	0.000925
1677.000000	0.001091
1676.000000	0.001232
1675.000000	0.001311
1674.000000	0.001353
1673.000000	0.001395
1672.000000	0.001424
1671.000000	0.001418
1670.000000	0.001392
1669.000000	0.001414
1668.000000	0.001511
1667.000000	0.001642
1666.000000	0.001781
1665.000000	0.001953
1664.000000	0.002205
1663.000000	0.002539
1662.000000	0.002918
1661.000000	0.003320
1660.000000	0.003736
1659.000000	0.004153
1658.000000	0.004569
1657.000000	0.004962
1656.000000	0.005306
1655.000000	0.005664
1654.000000	0.006225
1653.000000	0.007059
1652.000000	0.007854
1651.000000	0.008436
1650.000000	0.008773
1649.000000	0.008991
1648.000000	0.009268
1647.000000	0.009551
1646.000000	0.009747
1645.000000	0.009809
1644.000000	0.009782
1643.000000	0.009695
1642.000000	0.009571
1641.000000	0.009433
1640.000000	0.009287
1639.000000	0.009126
1638.000000	0.008944
1637.000000	0.008768
1636.000000	0.008618
1635.000000	0.008488
1634.000000	0.008367
1633.000000	0.008234
1632.000000	0.008075
1631.000000	0.007864
1630.000000	0.007569
1629.000000	0.007197
1628.000000	0.006801
1627.000000	0.006430
1626.000000	0.006085
1625.000000	0.005737
1624.000000	0.005362
1623.000000	0.004969
1622.000000	0.004608
1621.000000	0.004309
1620.000000	0.004049
1619.000000	0.003796
1618.000000	0.003543
1617.000000	0.003311
1616.000000	0.003122
1615.000000	0.002964
1614.000000	0.002806
1613.000000	0.002643
1612.000000	0.002487
1611.000000	0.002334
1610.000000	0.002174
1609.000000	0.002007
1608.000000	0.001851
1607.000000	0.001718
1606.000000	0.001610
1605.000000	0.001513
1604.000000	0.001398
1603.000000	0.001260
1602.000000	0.001122
1601.000000	0.001001
1600.000000	0.000891
1599.000000	0.000776
1598.000000	0.000653
1597.000000	0.000531
1596.000000	0.000415
1595.000000	0.000300
1594.000000	0.000175
1593.000000	0.000039
1592.000000	-0.000099
1591.000000	-0.000225
1590.000000	-0.000332
1589.000000	-0.000429
1588.000000	-0.000529
1587.000000	-0.000631
1586.000000	-0.000724
1585.000000	-0.000793
1584.000000	-0.000854
1583.000000	-0.000933
1582.000000	-0.001015
1581.000000	-0.001068
1580.000000	-0.001079
1579.000000	-0.001070
1578.000000	-0.001065
1577.000000	-0.001084
1576.000000	-0.001133
1575.000000	-0.001181
1574.000000	-0.001204
1573.000000	-0.001213
1572.000000	-0.001231
1571.000000	-0.001264
1570.000000	-0.001309
1569.000000	-0.001339
1568.000000	-0.001351
1567.000000	-0.001363
1566.000000	-0.001385
1565.000000	-0.001406
1564.000000	-0.001420
1563.000000	-0.001425
1562.000000	-0.001431
1561.000000	-0.001439
1560.000000	-0.001456
1559.000000	-0.001520
1558.000000	-0.001592
1557.000000	-0.001609
1556.000000	-0.001604
1555.000000	-0.001613
1554.000000	-0.001614
1553.000000	-0.001605
1552.000000	-0.001605
1551.000000	-0.001619
1550.000000	-0.001636
1549.000000	-0.001642
1548.000000	-0.001634
1547.000000	-0.001628
1546.000000	-0.001633
1545.000000	-0.001643
1544.000000	-0.001641
1543.000000	-0.001603
1542.000000	-0.001529
1541.000000	-0.001471
1540.000000	-0.001498
1539.000000	-0.001589
1538.000000	-0.001650
1537.000000	-0.001660
1536.000000	-0.001647
1535.000000	-0.001622
1534.000000	-0.001595
1533.000000	-0.001581
1532.000000	-0.001570
1531.000000	-0.001547
1530.000000	-0.001527
1529.000000	-0.001527
1528.000000	-0.001548
1527.000000	-0.001584
1526.000000	-0.001629
1525.000000	-0.001666
1524.000000	-0.001680
1523.000000	-0.001668
1522.000000	-0.001658
1521.000000	-0.001686
1520.000000	-0.001731
1519.000000	-0.001754
1518.000000	-0.001745
1517.000000	-0.001724
1516.000000	-0.001708
1515.000000	-0.001694
1514.000000	-0.001681
1513.000000	-0.001682
1512.000000	-0.001698
1511.000000	-0.001710
1510.000000	-0.001717
1509.000000	-0.001729
1508.000000	-0.001743
1507.000000	-0.001737
1506.000000	-0.001700
1505.000000	-0.001638
1504.000000	-0.001578
1503.000000	-0.001527
1502.000000	-0.001465
1501.000000	-0.001398
1500.000000	-0.001349
1499.000000	-0.001317
1498.000000	-0.001260
1497.000000	-0.001143
1496.000000	-0.000962
1495.000000	-0.000764
1494.000000	-0.000614
1493.000000	-0.000534
1492.000000	-0.000491
1491.000000	-0.000439
1490.000000	-0.000370
1489.000000	-0.000324
1488.000000	-0.000309
1487.000000	-0.000298
1486.000000	-0.000295
1485.000000	-0.000303
1484.000000	-0.000333
1483.000000	-0.000386
1482.000000	-0.000452
1481.000000	-0.000513
1480.000000	-0.000551
1479.000000	-0.000569
1478.000000	-0.000580
1477.000000	-0.000586
1476.000000	-0.000570
1475.000000	-0.000538
1474.000000	-0.000528
1473.000000	-0.000571
1472.000000	-0.000648
1471.000000	-0.000697
1470.000000	-0.000705
1469.000000	-0.000716
1468.000000	-0.000754
1467.000000	-0.000813
1466.000000	-0.000883
1465.000000	-0.000962
1464.000000	-0.001050
1463.000000	-0.001133
1462.000000	-0.001212
1461.000000	-0.001296
1460.000000	-0.001388
1459.000000	-0.001490
1458.000000	-0.001620
1457.000000	-0.001789
1456.000000	-0.001936
1455.000000	-0.002016
1454.000000	-0.002069
1453.000000	-0.002142
1452.000000	-0.002233
1451.000000	-0.002308
1450.000000	-0.002353
1449.000000	-0.002392
1448.000000	-0.002450
1447.000000	-0.002525
1446.000000	-0.002594
1445.000000	-0.002642
1444.000000	-0.002675
1443.000000	-0.002682
1442.000000	-0.002652
1441.000000	-0.002587
1440.000000	-0.002508
1439.000000	-0.002434
1438.000000	-0.002382
1437.000000	-0.002374
1436.000000	-0.002381
1435.000000	-0.002341
1434.000000	-0.002240
1433.000000	-0.002120
1432.000000	-0.002016
1431.000000	-0.001933
1430.000000	-0.001861
1429.000000	-0.001793
1428.000000	-0.001731
1427.000000	-0.001679
1426.000000	-0.001632
1425.000000	-0.001577
1424.000000	-0.001510
1423.000000	-0.001432
1422.000000	-0.001358
1421.000000	-0.001308
1420.000000	-0.001292
1419.000000	-0.001275
1418.000000	-0.001216
1417.000000	-0.001127
1416.000000	-0.001045
1415.000000	-0.000970
1414.000000	-0.000875
1413.000000	-0.000751
1412.000000	-0.000628
1411.000000	-0.000541
1410.000000	-0.000492
1409.000000	-0.000453
1408.000000	-0.000390
1407.000000	-0.000289
1406.000000	-0.000161
1405.000000	-0.000022
1404.000000	0.000118
1403.000000	0.000266
1402.000000	0.000421
1401.000000	0.000567
1400.000000	0.000696
1399.000000	0.000821
1398.000000	0.000977
1397.000000	0.001184
1396.000000	0.001437
1395.000000	0.001716
1394.000000	0.002011
1393.000000	0.002317
1392.000000	0.002616
1391.000000	0.002881
1390.000000	0.003105
1389.000000	0.003304
1388.000000	0.003499
1387.000000	0.003677
1386.000000	0.003795
1385.000000	0.003820
1384.000000	0.003743
1383.000000	0.003570
1382.000000	0.003309
1381.000000	0.002943
1380.000000	0.002465
1379.000000	0.001921
1378.000000	0.001427
1377.000000	0.001093
1376.000000	0.000971
1375.000000	0.001072
1374.000000	0.001391
1373.000000	0.001877
1372.000000	0.002436
1371.000000	0.002975
1370.000000	0.003429
1369.000000	0.003777
1368.000000	0.004027
1367.000000	0.004210
1366.000000	0.004345
1365.000000	0.004411
1364.000000	0.004367
1363.000000	0.004210
1362.000000	0.004002
1361.000000	0.003813
1360.000000	0.003642
1359.000000	0.003444
1358.000000	0.003207
1357.000000	0.002958
1356.000000	0.002719
1355.000000	0.002483
1354.000000	0.002242
1353.000000	0.002017
1352.000000	0.001844
1351.000000	0.001729
1350.000000	0.001642
1349.000000	0.001550
1348.000000	0.001451
1347.000000	0.001375
1346.000000	0.001335
1345.000000	0.001307
1344.000000	0.001252
1343.000000	0.001171
1342.000000	0.001105
1341.000000	0.001089
1340.000000	0.001108
1339.000000	0.001108
1338.000000	0.001064
1337.000000	0.001000
1336.000000	0.000952
1335.000000	0.000932
1334.000000	0.000919
1333.000000	0.000878
1332.000000	0.000795
1331.000000	0.000686
1330.000000	0.000574
1329.000000	0.000462
1328.000000	0.000329
1327.000000	0.000169
1326.000000	0.000003
1325.000000	-0.000144
1324.000000	-0.000273
1323.000000	-0.000402
1322.000000	-0.000538
1321.000000	-0.000668
1320.000000	-0.000783
1319.000000	-0.000887
1318.000000	-0.000996
1317.000000	-0.001123
1316.000000	-0.001252
1315.000000	-0.001354
1314.000000	-0.001412
1313.000000	-0.001450
1312.000000	-0.001503
1311.000000	-0.001574
1310.000000	-0.001640
1309.000000	-0.001695
1308.000000	-0.001766
1307.000000	-0.001876
1306.000000	-0.001999
1305.000000	-0.002090
1304.000000	-0.002138
1303.000000	-0.002180
1302.000000	-0.002260
1301.000000	-0.002378
1300.000000	-0.002494
1299.000000	-0.002580
1298.000000	-0.002655
1297.000000	-0.002765
1296.000000	-0.002921
1295.000000	-0.003079
1294.000000	-0.003183
1293.000000	-0.003234
1292.000000	-0.003280
1291.000000	-0.003359
1290.000000	-0.003464
1289.000000	-0.003560
1288.000000	-0.003628
1287.000000	-0.003680
1286.000000	-0.003737
1285.000000	-0.003805
1284.000000	-0.003872
1283.000000	-0.003928
1282.000000	-0.003987
1281.000000	-0.004071
1280.000000	-0.004184
1279.000000	-0.004295
1278.000000	-0.004380
1277.000000	-0.004447
1276.000000	-0.004527
1275.000000	-0.004629
1274.000000	-0.004732
1273.000000	-0.004819
1272.000000	-0.004905
1271.000000	-0.005019
1270.000000	-0.005169
1269.000000	-0.005331
1268.000000	-0.005474
1267.000000	-0.005597
1266.000000	-0.005731
1265.000000	-0.005894
1264.000000	-0.006066
1263.000000	-0.006207
1262.000000	-0.006316
1261.000000	-0.006446
1260.000000	-0.006644
1259.000000	-0.006888
1258.000000	-0.007120
1257.000000	-0.007315
1256.000000	-0.007509
1255.000000	-0.007742
1254.000000	-0.008014
1253.000000	-0.008299
1252.000000	-0.008587
1251.000000	-0.008902
1250.000000	-0.009268
1249.000000	-0.009681
1248.000000	-0.010105
1247.000000	-0.010514
1246.000000	-0.010918
1245.000000	-0.011342
1244.000000	-0.011779
1243.000000	-0.012188
1242.000000	-0.012546
1241.000000	-0.012873
1240.000000	-0.013195
1239.000000	-0.013504
1238.000000	-0.013764
1237.000000	-0.013958
1236.000000	-0.014097
1235.000000	-0.014199
1234.000000	-0.014276
1233.000000	-0.014319
1232.000000	-0.014311
1231.000000	-0.014251
1230.000000	-0.014174
1229.000000	-0.014125
1228.000000	-0.014108
1227.000000	-0.014085
1226.000000	-0.014031
1225.000000	-0.013974
1224.000000	-0.013952
1223.000000	-0.013967
1222.000000	-0.013984
1221.000000	-0.013977
1220.000000	-0.013959
1219.000000	-0.013956
1218.000000	-0.013976
1217.000000	-0.014001
1216.000000	-0.014010
1215.000000	-0.014004
1214.000000	-0.014007
1213.000000	-0.014036
1212.000000	-0.014072
1211.000000	-0.014084
1210.000000	-0.014080
1209.000000	-0.014095
1208.000000	-0.014142
1207.000000	-0.014177
1206.000000	-0.014155
1205.000000	-0.014091
1204.000000	-0.014046
1203.000000	-0.014057
1202.000000	-0.014105
1201.000000	-0.014145
1200.000000	-0.014153
1199.000000	-0.014146
1198.000000	-0.014155
1197.000000	-0.014184
1196.000000	-0.014186
1195.000000	-0.014109
1194.000000	-0.013945
1193.000000	-0.013734
1192.000000	-0.013514
1191.000000	-0.013292
1190.000000	-0.013075
1189.000000	-0.012890
1188.000000	-0.012764
1187.000000	-0.012693
1186.000000	-0.012641
1185.000000	-0.012580
1184.000000	-0.012513
1183.000000	-0.012475
1182.000000	-0.012497
1181.000000	-0.012560
1180.000000	-0.012607
1179.000000	-0.012600
1178.000000	-0.012565
1177.000000	-0.012556
1176.000000	-0.012583
1175.000000	-0.012600
1174.000000	-0.012587
1173.000000	-0.012571
1172.000000	-0.012585
1171.000000	-0.012612
1170.000000	-0.012616
1169.000000	-0.012595
1168.000000	-0.012565
1167.000000	-0.012525
1166.000000	-0.012446
1165.000000	-0.012305
1164.000000	-0.012104
1163.000000	-0.011866
1162.000000	-0.011632
1161.000000	-0.011436
1160.000000	-0.011281
1159.000000	-0.011138
1158.000000	-0.010992
1157.000000	-0.010873
1156.000000	-0.010817
1155.000000	-0.010815
1154.000000	-0.010812
1153.000000	-0.010779
1152.000000	-0.010740
1151.000000	-0.010738
1150.000000	-0.010778
1149.000000	-0.010820
1148.000000	-0.010829
1147.000000	-0.010805
1146.000000	-0.010777
1145.000000	-0.010762
1144.000000	-0.010736
1143.000000	-0.010671
1142.000000	-0.010575
1141.000000	-0.010495
1140.000000	-0.010465
1139.000000	-0.010463
1138.000000	-0.010442
1137.000000	-0.010389
1136.000000	-0.010328
1135.000000	-0.010284
1134.000000	-0.010247
1133.000000	-0.010194
1132.000000	-0.010118
1131.000000	-0.010037
1130.000000	-0.009971
1129.000000	-0.009920
1128.000000	-0.009867
1127.000000	-0.009810
1126.000000	-0.009766
1125.000000	-0.009750
1124.000000	-0.009731
1123.000000	-0.009656
1122.000000	-0.009514
1121.000000	-0.009354
1120.000000	-0.009237
1119.000000	-0.009167
1118.000000	-0.009105
1117.000000	-0.009026
1116.000000	-0.008944
1115.000000	-0.008884
1114.000000	-0.008833
1113.000000	-0.008755
1112.000000	-0.008631
1111.000000	-0.008481
1110.000000	-0.008342
1109.000000	-0.008236
1108.000000	-0.008161
1107.000000	-0.008111
1106.000000	-0.008089
1105.000000	-0.008096
1104.000000	-0.008116
1103.000000	-0.008118
1102.000000	-0.008077
1101.000000	-0.007989
1100.000000	-0.007878
1099.000000	-0.007784
1098.000000	-0.007735
1097.000000	-0.007723
1096.000000	-0.007712
1095.000000	-0.007676
1094.000000	-0.007619
1093.000000	-0.007555
1092.000000	-0.007472
1091.000000	-0.007352
1090.000000	-0.007209
1089.000000	-0.007095
1088.000000	-0.007046
1087.000000	-0.007038
1086.000000	-0.007019
1085.000000	-0.006959
1084.000000	-0.006877
1083.000000	-0.006806
1082.000000	-0.006748
1081.000000	-0.006674
1080.000000	-0.006571
1079.000000	-0.006470
1078.000000	-0.006416
1077.000000	-0.006403
1076.000000	-0.006373
1075.000000	-0.006286
1074.000000	-0.006169
1073.000000	-0.006078
1072.000000	-0.006020
1071.000000	-0.005954
1070.000000	-0.005857
1069.000000	-0.005755
1068.000000	-0.005680
1067.000000	-0.005626
1066.000000	-0.005567
1065.000000	-0.005498
1064.000000	-0.005438
1063.000000	-0.005405
1062.000000	-0.005391
1061.000000	-0.005376
1060.000000	-0.005337
1059.000000	-0.005269
1058.000000	-0.005194
1057.000000	-0.005140
1056.000000	-0.005117
1055.000000	-0.005107
1054.000000	-0.005095
1053.000000	-0.005085
1052.000000	-0.005090
1051.000000	-0.005099
1050.000000	-0.005098
1049.000000	-0.005100
1048.000000	-0.005137
1047.000000	-0.005220
1046.000000	-0.005318
1045.000000	-0.005391
1044.000000	-0.005432
1043.000000	-0.005464
1042.000000	-0.005508
1041.000000	-0.005538
1040.000000	-0.005507
1039.000000	-0.005393
1038.000000	-0.005230
1037.000000	-0.005073
1036.000000	-0.004934
1035.000000	-0.004777
1034.000000	-0.004572
1033.000000	-0.004349
1032.000000	-0.004167
1031.000000	-0.004046
1030.000000	-0.003946
1029.000000	-0.003822
1028.000000	-0.003693
1027.000000	-0.003623
1026.000000	-0.003648
1025.000000	-0.003729
1024.000000	-0.003793
1023.000000	-0.003801
1022.000000	-0.003770
1021.000000	-0.003734
1020.000000	-0.003705
1019.000000	-0.003676
1018.000000	-0.003645
1017.000000	-0.003621
1016.000000	-0.003609
1015.000000	-0.003596
1014.000000	-0.003564
1013.000000	-0.003506
1012.000000	-0.003438
1011.000000	-0.003392
1010.000000	-0.003386
1009.000000	-0.003400
1008.000000	-0.003386
1007.000000	-0.003321
1006.000000	-0.003234
1005.000000	-0.003163
1004.000000	-0.003111
1003.000000	-0.003050
1002.000000	-0.002977
1001.000000	-0.002926
1000.000000	-0.002911
999.000000	-0.002899
998.000000	-0.002846
997.000000	-0.002754
996.000000	-0.002675
995.000000	-0.002646
994.000000	-0.002643
993.000000	-0.002606
992.000000	-0.002510
991.000000	-0.002383
990.000000	-0.002264
989.000000	-0.002145
988.000000	-0.001986
987.000000	-0.001787
986.000000	-0.001619
985.000000	-0.001556
984.000000	-0.001581
983.000000	-0.001596
982.000000	-0.001534
981.000000	-0.001440
980.000000	-0.001417
979.000000	-0.001507
978.000000	-0.001650
977.000000	-0.001763
976.000000	-0.001830
975.000000	-0.001903
974.000000	-0.002022
973.000000	-0.002171
972.000000	-0.002300
971.000000	-0.002387
970.000000	-0.002460
969.000000	-0.002552
968.000000	-0.002663
967.000000	-0.002758
966.000000	-0.002818
965.000000	-0.002861
964.000000	-0.002919
963.000000	-0.002989
962.000000	-0.003043
961.000000	-0.003061
960.000000	-0.003071
959.000000	-0.003115
958.000000	-0.003203
957.000000	-0.003287
956.000000	-0.003319
955.000000	-0.003312
954.000000	-0.003322
953.000000	-0.003376
952.000000	-0.003428
951.000000	-0.003413
950.000000	-0.003332
949.000000	-0.003249
948.000000	-0.003215
947.000000	-0.003216
946.000000	-0.003206
945.000000	-0.003171
944.000000	-0.003144
943.000000	-0.003162
942.000000	-0.003211
941.000000	-0.003238
940.000000	-0.003206
939.000000	-0.003142
938.000000	-0.003118
937.000000	-0.003166
936.000000	-0.003250
935.000000	-0.003315
934.000000	-0.003350
933.000000	-0.003377
932.000000	-0.003389
931.000000	-0.003348
930.000000	-0.003248
929.000000	-0.003140
928.000000	-0.003094
927.000000	-0.003138
926.000000	-0.003249
925.000000	-0.003392
924.000000	-0.003549
923.000000	-0.003732
922.000000	-0.003971
921.000000	-0.004269
920.000000	-0.004563
919.000000	-0.004743
918.000000	-0.004724
917.000000	-0.004514
916.000000	-0.004192
915.000000	-0.003851
914.000000	-0.003563
913.000000	-0.003371
912.000000	-0.003287
911.000000	-0.003280
910.000000	-0.003282
909.000000	-0.003236
908.000000	-0.003141
907.000000	-0.003051
906.000000	-0.003015
905.000000	-0.003023
904.000000	-0.003017
903.000000	-0.002958
902.000000	-0.002875
901.000000	-0.002816
900.000000	-0.002788
899.000000	-0.002749
898.000000	-0.002673
897.000000	-0.002588
896.000000	-0.002547
895.000000	-0.002574
894.000000	-0.002638
893.000000	-0.002690
892.000000	-0.002710
891.000000	-0.002714
890.000000	-0.002719
889.000000	-0.002713
888.000000	-0.002680
887.000000	-0.002648
886.000000	-0.002687
885.000000	-0.002828
884.000000	-0.003032
883.000000	-0.003241
882.000000	-0.003453
881.000000	-0.003702
880.000000	-0.003970
879.000000	-0.004177
878.000000	-0.004258
877.000000	-0.004230
876.000000	-0.004163
875.000000	-0.004110
874.000000	-0.004078
873.000000	-0.004057
872.000000	-0.004050
871.000000	-0.004077
870.000000	-0.004152
869.000000	-0.004251
868.000000	-0.004319
867.000000	-0.004342
866.000000	-0.004371
865.000000	-0.004471
864.000000	-0.004647
863.000000	-0.004865
862.000000	-0.005124
861.000000	-0.005481
860.000000	-0.005981
859.000000	-0.006633
858.000000	-0.007454
857.000000	-0.008528
856.000000	-0.009998
855.000000	-0.012006
854.000000	-0.014634
853.000000	-0.017846
852.000000	-0.021435
851.000000	-0.024988
850.000000	-0.027976
849.000000	-0.029893
848.000000	-0.030397
847.000000	-0.029441
846.000000	-0.027309
845.000000	-0.024464
844.000000	-0.021307
843.000000	-0.018094
842.000000	-0.015010
841.000000	-0.012221
840.000000	-0.009859
839.000000	-0.007995
838.000000	-0.006627
837.000000	-0.005670
836.000000	-0.004991
835.000000	-0.004502
834.000000	-0.004188
833.000000	-0.004039
832.000000	-0.003965
831.000000	-0.003842
830.000000	-0.003644
829.000000	-0.003447
828.000000	-0.003309
827.000000	-0.003198
826.000000	-0.003070
825.000000	-0.002955
824.000000	-0.002912
823.000000	-0.002944
822.000000	-0.002993
821.000000	-0.003004
820.000000	-0.002969
819.000000	-0.002920
818.000000	-0.002898
817.000000	-0.002901
816.000000	-0.002878
815.000000	-0.002794
814.000000	-0.002686
813.000000	-0.002631
812.000000	-0.002641
811.000000	-0.002655
810.000000	-0.002633
809.000000	-0.002613
808.000000	-0.002639
807.000000	-0.002686
806.000000	-0.002684
805.000000	-0.002606
804.000000	-0.002497
803.000000	-0.002433
802.000000	-0.002454
801.000000	-0.002525
800.000000	-0.002557
799.000000	-0.002502
798.000000	-0.002416
797.000000	-0.002398
796.000000	-0.002460
795.000000	-0.002513
794.000000	-0.002504
793.000000	-0.002486
792.000000	-0.002524
791.000000	-0.002596
790.000000	-0.002630
789.000000	-0.002609
788.000000	-0.002579
787.000000	-0.002585
786.000000	-0.002623
785.000000	-0.002649
784.000000	-0.002624
783.000000	-0.002557
782.000000	-0.002514
781.000000	-0.002553
780.000000	-0.002639
779.000000	-0.002667
778.000000	-0.002585
777.000000	-0.002453
776.000000	-0.002360
775.000000	-0.002319
774.000000	-0.002284
773.000000	-0.002225
772.000000	-0.002151
771.000000	-0.002089
770.000000	-0.002062
769.000000	-0.002066
768.000000	-0.002055
767.000000	-0.001984
766.000000	-0.001877
765.000000	-0.001808
764.000000	-0.001810
763.000000	-0.001841
762.000000	-0.001860
761.000000	-0.001887
760.000000	-0.001950
759.000000	-0.002029
758.000000	-0.002090
757.000000	-0.002137
756.000000	-0.002189
755.000000	-0.002245
754.000000	-0.002288
753.000000	-0.002315
752.000000	-0.002329
751.000000	-0.002334
750.000000	-0.002343
749.000000	-0.002345
748.000000	-0.002285
747.000000	-0.002113
746.000000	-0.001872
745.000000	-0.001659
744.000000	-0.001503
743.000000	-0.001346
742.000000	-0.001169
741.000000	-0.001050
740.000000	-0.001043
739.000000	-0.001077
738.000000	-0.001046
737.000000	-0.000943
736.000000	-0.000834
735.000000	-0.000769
734.000000	-0.000756
733.000000	-0.000785
732.000000	-0.000816
731.000000	-0.000807
730.000000	-0.000770
729.000000	-0.000755
728.000000	-0.000768
727.000000	-0.000756
726.000000	-0.000693
725.000000	-0.000619
724.000000	-0.000551
723.000000	-0.000420
722.000000	-0.000160
721.000000	0.000159
720.000000	0.000357
719.000000	0.000307
718.000000	0.000057
717.000000	-0.000219
716.000000	-0.000356
715.000000	-0.000321
714.000000	-0.000209
713.000000	-0.000120
712.000000	-0.000048
711.000000	0.000078
710.000000	0.000245
709.000000	0.000367
708.000000	0.000407
707.000000	0.000422
706.000000	0.000481
705.000000	0.000588
704.000000	0.000708
703.000000	0.000830
702.000000	0.000946
701.000000	0.001020
700.000000	0.001047
699.000000	0.001050
698.000000	0.001048
697.000000	0.001045
696.000000	0.001067
695.000000	0.001168
694.000000	0.001324
693.000000	0.001447
692.000000	0.001557
691.000000	0.001768
690.000000	0.002108
689.000000	0.002430
688.000000	0.002597
687.000000	0.002683
686.000000	0.002825
685.000000	0.003035
684.000000	0.003245
683.000000	0.003394
682.000000	0.003406
681.000000	0.003237
680.000000	0.002999
679.000000	0.002861
678.000000	0.002755
677.000000	0.002514
676.000000	0.002237
675.000000	0.002066
674.000000	0.002001
673.000000	0.002056
672.000000	0.002343
671.000000	0.002857
670.000000	0.003185
669.000000	0.002964
668.000000	0.002911
667.000000	0.003134
666.000000	0.002855
665.000000	0.002670
664.000000	0.003052
663.000000	0.003835
662.000000	0.004659
661.000000	0.005283
660.000000	0.005668
659.000000	0.005845
658.000000	0.005842
657.000000	0.005735
656.000000	0.005583
655.000000	0.005246
654.000000	0.004735
653.000000	0.004335
652.000000	0.004157
651.000000	0.004004
650.000000	0.003751
649.000000	0.003541
648.000000	0.003435
647.000000	0.003262
646.000000	0.002969
645.000000	0.002730
644.000000	0.002661
643.000000	0.002693
642.000000	0.002754
641.000000	0.002871
640.000000	0.003012
639.000000	0.003029
638.000000	0.002892
637.000000	0.002731
636.000000	0.002601
635.000000	0.002471
634.000000	0.002401
633.000000	0.002489
632.000000	0.002628
631.000000	0.002563
630.000000	0.002242
629.000000	0.001893
628.000000	0.001674
627.000000	0.001496
626.000000	0.001260
625.000000	0.001015
624.000000	0.000862
623.000000	0.000881
622.000000	0.001106
621.000000	0.001399
620.000000	0.001447
619.000000	0.001127
618.000000	0.000771
617.000000	0.000790
616.000000	0.001087
615.000000	0.001179
614.000000	0.000864
613.000000	0.000444
612.000000	0.000256
611.000000	0.000294
610.000000	0.000343
609.000000	0.000286
608.000000	0.000156
607.000000	0.000018
606.000000	-0.000101
605.000000	-0.000230
604.000000	-0.000391
603.000000	-0.000531
602.000000	-0.000637
601.000000	-0.000806
600.000000	-0.001142
