# Supplementary material for: Real-time monitoring of the reversible capture and release of CO2 on anthraquinone and riboflavin-modified graphitic electrodes using ATR-SEIRAS
Source: Chem Sci. 2025 Nov 4;16(48):23189–202. doi: 10.1039/d5sc05427c (PMC12584010; doi:10.1039/d5sc05427c)
Supplement: SC-016-D5SC05427C-s001 [file SC-016-D5SC05427C-s001.zip › Data Folders/Main Figures/Figure3/3a/019.ASC]

PE IR       SUBTECH     SPECTRUM    ASCII       PEDS        4.00        
   -1
019.ASC
24/06/26
16:04:40.00
24/06/26
16:04:40.00
Administrator

600.000000
#HDR
-1
-1
#GR
Wavenumber
A
1.0
0.0
4000.000000
-1.000000
3401
8
0.023137
-0.030569
#DATA
4000.000000	-0.003218
3999.000000	-0.003215
3998.000000	-0.003205
3997.000000	-0.003184
3996.000000	-0.003152
3995.000000	-0.003114
3994.000000	-0.003083
3993.000000	-0.003072
3992.000000	-0.003083
3991.000000	-0.003112
3990.000000	-0.003148
3989.000000	-0.003179
3988.000000	-0.003196
3987.000000	-0.003194
3986.000000	-0.003174
3985.000000	-0.003141
3984.000000	-0.003101
3983.000000	-0.003065
3982.000000	-0.003035
3981.000000	-0.003013
3980.000000	-0.002994
3979.000000	-0.002976
3978.000000	-0.002964
3977.000000	-0.002963
3976.000000	-0.002970
3975.000000	-0.002977
3974.000000	-0.002973
3973.000000	-0.002961
3972.000000	-0.002954
3971.000000	-0.002967
3970.000000	-0.003003
3969.000000	-0.003055
3968.000000	-0.003108
3967.000000	-0.003147
3966.000000	-0.003165
3965.000000	-0.003165
3964.000000	-0.003158
3963.000000	-0.003156
3962.000000	-0.003158
3961.000000	-0.003156
3960.000000	-0.003140
3959.000000	-0.003111
3958.000000	-0.003084
3957.000000	-0.003075
3956.000000	-0.003091
3955.000000	-0.003129
3954.000000	-0.003177
3953.000000	-0.003220
3952.000000	-0.003245
3951.000000	-0.003249
3950.000000	-0.003238
3949.000000	-0.003229
3948.000000	-0.003233
3947.000000	-0.003247
3946.000000	-0.003261
3945.000000	-0.003267
3944.000000	-0.003267
3943.000000	-0.003270
3942.000000	-0.003277
3941.000000	-0.003279
3940.000000	-0.003268
3939.000000	-0.003247
3938.000000	-0.003228
3937.000000	-0.003221
3936.000000	-0.003222
3935.000000	-0.003219
3934.000000	-0.003204
3933.000000	-0.003184
3932.000000	-0.003171
3931.000000	-0.003170
3930.000000	-0.003180
3929.000000	-0.003201
3928.000000	-0.003236
3927.000000	-0.003281
3926.000000	-0.003321
3925.000000	-0.003334
3924.000000	-0.003313
3923.000000	-0.003270
3922.000000	-0.003228
3921.000000	-0.003205
3920.000000	-0.003207
3919.000000	-0.003217
3918.000000	-0.003218
3917.000000	-0.003206
3916.000000	-0.003202
3915.000000	-0.003220
3914.000000	-0.003252
3913.000000	-0.003278
3912.000000	-0.003289
3911.000000	-0.003287
3910.000000	-0.003275
3909.000000	-0.003259
3908.000000	-0.003241
3907.000000	-0.003223
3906.000000	-0.003201
3905.000000	-0.003168
3904.000000	-0.003125
3903.000000	-0.003090
3902.000000	-0.003072
3901.000000	-0.003072
3900.000000	-0.003089
3899.000000	-0.003125
3898.000000	-0.003176
3897.000000	-0.003222
3896.000000	-0.003246
3895.000000	-0.003249
3894.000000	-0.003247
3893.000000	-0.003248
3892.000000	-0.003244
3891.000000	-0.003223
3890.000000	-0.003190
3889.000000	-0.003163
3888.000000	-0.003149
3887.000000	-0.003145
3886.000000	-0.003154
3885.000000	-0.003182
3884.000000	-0.003223
3883.000000	-0.003255
3882.000000	-0.003255
3881.000000	-0.003217
3880.000000	-0.003168
3879.000000	-0.003142
3878.000000	-0.003153
3877.000000	-0.003193
3876.000000	-0.003237
3875.000000	-0.003258
3874.000000	-0.003244
3873.000000	-0.003211
3872.000000	-0.003182
3871.000000	-0.003166
3870.000000	-0.003167
3869.000000	-0.003191
3868.000000	-0.003223
3867.000000	-0.003246
3866.000000	-0.003254
3865.000000	-0.003265
3864.000000	-0.003290
3863.000000	-0.003306
3862.000000	-0.003286
3861.000000	-0.003235
3860.000000	-0.003175
3859.000000	-0.003124
3858.000000	-0.003091
3857.000000	-0.003081
3856.000000	-0.003098
3855.000000	-0.003127
3854.000000	-0.003137
3853.000000	-0.003113
3852.000000	-0.003074
3851.000000	-0.003053
3850.000000	-0.003061
3849.000000	-0.003095
3848.000000	-0.003141
3847.000000	-0.003182
3846.000000	-0.003208
3845.000000	-0.003225
3844.000000	-0.003241
3843.000000	-0.003254
3842.000000	-0.003255
3841.000000	-0.003239
3840.000000	-0.003208
3839.000000	-0.003167
3838.000000	-0.003128
3837.000000	-0.003096
3836.000000	-0.003077
3835.000000	-0.003083
3834.000000	-0.003112
3833.000000	-0.003146
3832.000000	-0.003165
3831.000000	-0.003169
3830.000000	-0.003169
3829.000000	-0.003173
3828.000000	-0.003173
3827.000000	-0.003160
3826.000000	-0.003141
3825.000000	-0.003135
3824.000000	-0.003146
3823.000000	-0.003153
3822.000000	-0.003124
3821.000000	-0.003064
3820.000000	-0.003009
3819.000000	-0.002992
3818.000000	-0.003008
3817.000000	-0.003035
3816.000000	-0.003067
3815.000000	-0.003114
3814.000000	-0.003168
3813.000000	-0.003212
3812.000000	-0.003233
3811.000000	-0.003231
3810.000000	-0.003214
3809.000000	-0.003181
3808.000000	-0.003137
3807.000000	-0.003097
3806.000000	-0.003081
3805.000000	-0.003087
3804.000000	-0.003100
3803.000000	-0.003096
3802.000000	-0.003078
3801.000000	-0.003072
3800.000000	-0.003094
3799.000000	-0.003135
3798.000000	-0.003182
3797.000000	-0.003223
3796.000000	-0.003249
3795.000000	-0.003260
3794.000000	-0.003256
3793.000000	-0.003247
3792.000000	-0.003240
3791.000000	-0.003242
3790.000000	-0.003253
3789.000000	-0.003266
3788.000000	-0.003274
3787.000000	-0.003269
3786.000000	-0.003251
3785.000000	-0.003230
3784.000000	-0.003215
3783.000000	-0.003211
3782.000000	-0.003213
3781.000000	-0.003212
3780.000000	-0.003209
3779.000000	-0.003213
3778.000000	-0.003225
3777.000000	-0.003240
3776.000000	-0.003244
3775.000000	-0.003230
3774.000000	-0.003204
3773.000000	-0.003172
3772.000000	-0.003135
3771.000000	-0.003100
3770.000000	-0.003079
3769.000000	-0.003085
3768.000000	-0.003111
3767.000000	-0.003138
3766.000000	-0.003149
3765.000000	-0.003146
3764.000000	-0.003145
3763.000000	-0.003157
3762.000000	-0.003179
3761.000000	-0.003201
3760.000000	-0.003214
3759.000000	-0.003211
3758.000000	-0.003191
3757.000000	-0.003160
3756.000000	-0.003128
3755.000000	-0.003096
3754.000000	-0.003050
3753.000000	-0.002984
3752.000000	-0.002914
3751.000000	-0.002868
3750.000000	-0.002853
3749.000000	-0.002860
3748.000000	-0.002881
3747.000000	-0.002903
3746.000000	-0.002884
3745.000000	-0.002823
3744.000000	-0.002790
3743.000000	-0.002812
3742.000000	-0.002845
3741.000000	-0.002841
3740.000000	-0.002793
3739.000000	-0.002725
3738.000000	-0.002656
3737.000000	-0.002602
3736.000000	-0.002595
3735.000000	-0.002653
3734.000000	-0.002731
3733.000000	-0.002757
3732.000000	-0.002707
3731.000000	-0.002612
3730.000000	-0.002503
3729.000000	-0.002389
3728.000000	-0.002282
3727.000000	-0.002220
3726.000000	-0.002229
3725.000000	-0.002287
3724.000000	-0.002343
3723.000000	-0.002382
3722.000000	-0.002426
3721.000000	-0.002499
3720.000000	-0.002591
3719.000000	-0.002670
3718.000000	-0.002713
3717.000000	-0.002728
3716.000000	-0.002747
3715.000000	-0.002779
3714.000000	-0.002785
3713.000000	-0.002714
3712.000000	-0.002573
3711.000000	-0.002440
3710.000000	-0.002374
3709.000000	-0.002369
3708.000000	-0.002378
3707.000000	-0.002367
3706.000000	-0.002326
3705.000000	-0.002271
3704.000000	-0.002221
3703.000000	-0.002189
3702.000000	-0.002175
3701.000000	-0.002175
3700.000000	-0.002184
3699.000000	-0.002200
3698.000000	-0.002222
3697.000000	-0.002251
3696.000000	-0.002282
3695.000000	-0.002299
3694.000000	-0.002297
3693.000000	-0.002301
3692.000000	-0.002353
3691.000000	-0.002463
3690.000000	-0.002577
3689.000000	-0.002631
3688.000000	-0.002617
3687.000000	-0.002583
3686.000000	-0.002570
3685.000000	-0.002587
3684.000000	-0.002615
3683.000000	-0.002634
3682.000000	-0.002632
3681.000000	-0.002608
3680.000000	-0.002570
3679.000000	-0.002537
3678.000000	-0.002518
3677.000000	-0.002501
3676.000000	-0.002479
3675.000000	-0.002464
3674.000000	-0.002460
3673.000000	-0.002457
3672.000000	-0.002442
3671.000000	-0.002416
3670.000000	-0.002411
3669.000000	-0.002442
3668.000000	-0.002481
3667.000000	-0.002499
3666.000000	-0.002488
3665.000000	-0.002460
3664.000000	-0.002433
3663.000000	-0.002422
3662.000000	-0.002423
3661.000000	-0.002428
3660.000000	-0.002428
3659.000000	-0.002417
3658.000000	-0.002389
3657.000000	-0.002340
3656.000000	-0.002284
3655.000000	-0.002236
3654.000000	-0.002200
3653.000000	-0.002175
3652.000000	-0.002157
3651.000000	-0.002147
3650.000000	-0.002136
3649.000000	-0.002111
3648.000000	-0.002083
3647.000000	-0.002078
3646.000000	-0.002101
3645.000000	-0.002132
3644.000000	-0.002150
3643.000000	-0.002147
3642.000000	-0.002130
3641.000000	-0.002114
3640.000000	-0.002108
3639.000000	-0.002109
3638.000000	-0.002107
3637.000000	-0.002086
3636.000000	-0.002032
3635.000000	-0.001944
3634.000000	-0.001842
3633.000000	-0.001752
3632.000000	-0.001687
3631.000000	-0.001631
3630.000000	-0.001568
3629.000000	-0.001521
3628.000000	-0.001523
3627.000000	-0.001566
3626.000000	-0.001620
3625.000000	-0.001676
3624.000000	-0.001745
3623.000000	-0.001838
3622.000000	-0.001947
3621.000000	-0.002035
3620.000000	-0.002057
3619.000000	-0.002000
3618.000000	-0.001902
3617.000000	-0.001816
3616.000000	-0.001779
3615.000000	-0.001790
3614.000000	-0.001829
3613.000000	-0.001867
3612.000000	-0.001887
3611.000000	-0.001886
3610.000000	-0.001868
3609.000000	-0.001849
3608.000000	-0.001858
3607.000000	-0.001905
3606.000000	-0.001968
3605.000000	-0.002021
3604.000000	-0.002046
3603.000000	-0.002038
3602.000000	-0.002010
3601.000000	-0.001979
3600.000000	-0.001959
3599.000000	-0.001949
3598.000000	-0.001936
3597.000000	-0.001911
3596.000000	-0.001877
3595.000000	-0.001842
3594.000000	-0.001815
3593.000000	-0.001805
3592.000000	-0.001824
3591.000000	-0.001882
3590.000000	-0.001980
3589.000000	-0.002095
3588.000000	-0.002195
3587.000000	-0.002260
3586.000000	-0.002293
3585.000000	-0.002315
3584.000000	-0.002337
3583.000000	-0.002362
3582.000000	-0.002389
3581.000000	-0.002418
3580.000000	-0.002451
3579.000000	-0.002491
3578.000000	-0.002538
3577.000000	-0.002579
3576.000000	-0.002599
3575.000000	-0.002594
3574.000000	-0.002583
3573.000000	-0.002587
3572.000000	-0.002606
3571.000000	-0.002623
3570.000000	-0.002623
3569.000000	-0.002609
3568.000000	-0.002590
3567.000000	-0.002577
3566.000000	-0.002572
3565.000000	-0.002576
3564.000000	-0.002590
3563.000000	-0.002607
3562.000000	-0.002618
3561.000000	-0.002615
3560.000000	-0.002603
3559.000000	-0.002591
3558.000000	-0.002589
3557.000000	-0.002599
3556.000000	-0.002618
3555.000000	-0.002642
3554.000000	-0.002664
3553.000000	-0.002679
3552.000000	-0.002685
3551.000000	-0.002681
3550.000000	-0.002666
3549.000000	-0.002642
3548.000000	-0.002613
3547.000000	-0.002591
3546.000000	-0.002588
3545.000000	-0.002609
3544.000000	-0.002647
3543.000000	-0.002686
3542.000000	-0.002711
3541.000000	-0.002717
3540.000000	-0.002712
3539.000000	-0.002702
3538.000000	-0.002691
3537.000000	-0.002682
3536.000000	-0.002683
3535.000000	-0.002703
3534.000000	-0.002736
3533.000000	-0.002765
3532.000000	-0.002776
3531.000000	-0.002773
3530.000000	-0.002771
3529.000000	-0.002780
3528.000000	-0.002792
3527.000000	-0.002796
3526.000000	-0.002792
3525.000000	-0.002791
3524.000000	-0.002804
3523.000000	-0.002827
3522.000000	-0.002846
3521.000000	-0.002852
3520.000000	-0.002847
3519.000000	-0.002840
3518.000000	-0.002835
3517.000000	-0.002829
3516.000000	-0.002817
3515.000000	-0.002803
3514.000000	-0.002793
3513.000000	-0.002797
3512.000000	-0.002814
3511.000000	-0.002834
3510.000000	-0.002847
3509.000000	-0.002850
3508.000000	-0.002849
3507.000000	-0.002849
3506.000000	-0.002853
3505.000000	-0.002859
3504.000000	-0.002868
3503.000000	-0.002875
3502.000000	-0.002881
3501.000000	-0.002885
3500.000000	-0.002886
3499.000000	-0.002883
3498.000000	-0.002874
3497.000000	-0.002867
3496.000000	-0.002870
3495.000000	-0.002882
3494.000000	-0.002889
3493.000000	-0.002878
3492.000000	-0.002855
3491.000000	-0.002838
3490.000000	-0.002843
3489.000000	-0.002868
3488.000000	-0.002898
3487.000000	-0.002918
3486.000000	-0.002926
3485.000000	-0.002937
3484.000000	-0.002957
3483.000000	-0.002975
3482.000000	-0.002972
3481.000000	-0.002949
3480.000000	-0.002925
3479.000000	-0.002918
3478.000000	-0.002928
3477.000000	-0.002939
3476.000000	-0.002945
3475.000000	-0.002946
3474.000000	-0.002947
3473.000000	-0.002947
3472.000000	-0.002939
3471.000000	-0.002920
3470.000000	-0.002894
3469.000000	-0.002872
3468.000000	-0.002862
3467.000000	-0.002868
3466.000000	-0.002883
3465.000000	-0.002898
3464.000000	-0.002902
3463.000000	-0.002891
3462.000000	-0.002868
3461.000000	-0.002848
3460.000000	-0.002846
3459.000000	-0.002866
3458.000000	-0.002891
3457.000000	-0.002900
3456.000000	-0.002885
3455.000000	-0.002857
3454.000000	-0.002835
3453.000000	-0.002830
3452.000000	-0.002843
3451.000000	-0.002864
3450.000000	-0.002879
3449.000000	-0.002880
3448.000000	-0.002871
3447.000000	-0.002865
3446.000000	-0.002869
3445.000000	-0.002876
3444.000000	-0.002875
3443.000000	-0.002859
3442.000000	-0.002836
3441.000000	-0.002819
3440.000000	-0.002822
3439.000000	-0.002848
3438.000000	-0.002885
3437.000000	-0.002911
3436.000000	-0.002910
3435.000000	-0.002878
3434.000000	-0.002827
3433.000000	-0.002780
3432.000000	-0.002755
3431.000000	-0.002752
3430.000000	-0.002761
3429.000000	-0.002765
3428.000000	-0.002765
3427.000000	-0.002768
3426.000000	-0.002773
3425.000000	-0.002774
3424.000000	-0.002765
3423.000000	-0.002754
3422.000000	-0.002753
3421.000000	-0.002764
3420.000000	-0.002779
3419.000000	-0.002788
3418.000000	-0.002787
3417.000000	-0.002774
3416.000000	-0.002750
3415.000000	-0.002722
3414.000000	-0.002697
3413.000000	-0.002679
3412.000000	-0.002667
3411.000000	-0.002662
3410.000000	-0.002664
3409.000000	-0.002675
3408.000000	-0.002692
3407.000000	-0.002711
3406.000000	-0.002728
3405.000000	-0.002740
3404.000000	-0.002743
3403.000000	-0.002729
3402.000000	-0.002698
3401.000000	-0.002657
3400.000000	-0.002623
3399.000000	-0.002606
3398.000000	-0.002604
3397.000000	-0.002607
3396.000000	-0.002610
3395.000000	-0.002616
3394.000000	-0.002625
3393.000000	-0.002629
3392.000000	-0.002626
3391.000000	-0.002618
3390.000000	-0.002613
3389.000000	-0.002610
3388.000000	-0.002603
3387.000000	-0.002585
3386.000000	-0.002555
3385.000000	-0.002519
3384.000000	-0.002485
3383.000000	-0.002467
3382.000000	-0.002471
3381.000000	-0.002496
3380.000000	-0.002527
3379.000000	-0.002550
3378.000000	-0.002560
3377.000000	-0.002558
3376.000000	-0.002552
3375.000000	-0.002548
3374.000000	-0.002552
3373.000000	-0.002562
3372.000000	-0.002569
3371.000000	-0.002566
3370.000000	-0.002557
3369.000000	-0.002550
3368.000000	-0.002550
3367.000000	-0.002552
3366.000000	-0.002549
3365.000000	-0.002539
3364.000000	-0.002521
3363.000000	-0.002496
3362.000000	-0.002472
3361.000000	-0.002457
3360.000000	-0.002453
3359.000000	-0.002454
3358.000000	-0.002455
3357.000000	-0.002457
3356.000000	-0.002471
3355.000000	-0.002493
3354.000000	-0.002508
3353.000000	-0.002505
3352.000000	-0.002485
3351.000000	-0.002458
3350.000000	-0.002431
3349.000000	-0.002406
3348.000000	-0.002389
3347.000000	-0.002388
3346.000000	-0.002404
3345.000000	-0.002430
3344.000000	-0.002459
3343.000000	-0.002485
3342.000000	-0.002498
3341.000000	-0.002489
3340.000000	-0.002454
3339.000000	-0.002408
3338.000000	-0.002379
3337.000000	-0.002382
3336.000000	-0.002408
3335.000000	-0.002425
3334.000000	-0.002410
3333.000000	-0.002370
3332.000000	-0.002332
3331.000000	-0.002316
3330.000000	-0.002325
3329.000000	-0.002345
3328.000000	-0.002365
3327.000000	-0.002375
3326.000000	-0.002373
3325.000000	-0.002359
3324.000000	-0.002341
3323.000000	-0.002320
3322.000000	-0.002294
3321.000000	-0.002266
3320.000000	-0.002246
3319.000000	-0.002242
3318.000000	-0.002251
3317.000000	-0.002260
3316.000000	-0.002261
3315.000000	-0.002256
3314.000000	-0.002248
3313.000000	-0.002239
3312.000000	-0.002231
3311.000000	-0.002227
3310.000000	-0.002230
3309.000000	-0.002238
3308.000000	-0.002249
3307.000000	-0.002261
3306.000000	-0.002273
3305.000000	-0.002285
3304.000000	-0.002296
3303.000000	-0.002299
3302.000000	-0.002286
3301.000000	-0.002259
3300.000000	-0.002230
3299.000000	-0.002217
3298.000000	-0.002221
3297.000000	-0.002228
3296.000000	-0.002226
3295.000000	-0.002221
3294.000000	-0.002223
3293.000000	-0.002233
3292.000000	-0.002244
3291.000000	-0.002253
3290.000000	-0.002263
3289.000000	-0.002272
3288.000000	-0.002275
3287.000000	-0.002265
3286.000000	-0.002244
3285.000000	-0.002217
3284.000000	-0.002187
3283.000000	-0.002162
3282.000000	-0.002147
3281.000000	-0.002143
3280.000000	-0.002144
3279.000000	-0.002140
3278.000000	-0.002126
3277.000000	-0.002109
3276.000000	-0.002099
3275.000000	-0.002105
3274.000000	-0.002123
3273.000000	-0.002140
3272.000000	-0.002142
3271.000000	-0.002127
3270.000000	-0.002105
3269.000000	-0.002087
3268.000000	-0.002071
3267.000000	-0.002052
3266.000000	-0.002030
3265.000000	-0.002007
3264.000000	-0.001990
3263.000000	-0.001982
3262.000000	-0.001982
3261.000000	-0.001990
3260.000000	-0.001997
3259.000000	-0.001993
3258.000000	-0.001982
3257.000000	-0.001974
3256.000000	-0.001974
3255.000000	-0.001975
3254.000000	-0.001967
3253.000000	-0.001951
3252.000000	-0.001933
3251.000000	-0.001910
3250.000000	-0.001879
3249.000000	-0.001846
3248.000000	-0.001826
3247.000000	-0.001827
3246.000000	-0.001840
3245.000000	-0.001845
3244.000000	-0.001835
3243.000000	-0.001813
3242.000000	-0.001791
3241.000000	-0.001777
3240.000000	-0.001773
3239.000000	-0.001774
3238.000000	-0.001776
3237.000000	-0.001778
3236.000000	-0.001782
3235.000000	-0.001787
3234.000000	-0.001784
3233.000000	-0.001763
3232.000000	-0.001726
3231.000000	-0.001686
3230.000000	-0.001657
3229.000000	-0.001647
3228.000000	-0.001648
3227.000000	-0.001646
3226.000000	-0.001628
3225.000000	-0.001596
3224.000000	-0.001561
3223.000000	-0.001537
3222.000000	-0.001527
3221.000000	-0.001528
3220.000000	-0.001534
3219.000000	-0.001538
3218.000000	-0.001531
3217.000000	-0.001511
3216.000000	-0.001482
3215.000000	-0.001452
3214.000000	-0.001422
3213.000000	-0.001388
3212.000000	-0.001344
3211.000000	-0.001291
3210.000000	-0.001239
3209.000000	-0.001195
3208.000000	-0.001161
3207.000000	-0.001134
3206.000000	-0.001109
3205.000000	-0.001085
3204.000000	-0.001064
3203.000000	-0.001045
3202.000000	-0.001027
3201.000000	-0.001017
3200.000000	-0.001023
3199.000000	-0.001047
3198.000000	-0.001076
3197.000000	-0.001097
3196.000000	-0.001105
3195.000000	-0.001106
3194.000000	-0.001106
3193.000000	-0.001112
3192.000000	-0.001129
3191.000000	-0.001157
3190.000000	-0.001185
3189.000000	-0.001201
3188.000000	-0.001208
3187.000000	-0.001215
3186.000000	-0.001230
3185.000000	-0.001241
3184.000000	-0.001235
3183.000000	-0.001206
3182.000000	-0.001158
3181.000000	-0.001101
3180.000000	-0.001047
3179.000000	-0.001004
3178.000000	-0.000973
3177.000000	-0.000951
3176.000000	-0.000935
3175.000000	-0.000922
3174.000000	-0.000899
3173.000000	-0.000845
3172.000000	-0.000741
3171.000000	-0.000595
3170.000000	-0.000430
3169.000000	-0.000270
3168.000000	-0.000124
3167.000000	0.000008
3166.000000	0.000115
3165.000000	0.000177
3164.000000	0.000177
3163.000000	0.000117
3162.000000	0.000022
3161.000000	-0.000089
3160.000000	-0.000208
3159.000000	-0.000336
3158.000000	-0.000469
3157.000000	-0.000593
3156.000000	-0.000693
3155.000000	-0.000765
3154.000000	-0.000816
3153.000000	-0.000858
3152.000000	-0.000897
3151.000000	-0.000931
3150.000000	-0.000949
3149.000000	-0.000943
3148.000000	-0.000917
3147.000000	-0.000888
3146.000000	-0.000871
3145.000000	-0.000872
3144.000000	-0.000887
3143.000000	-0.000905
3142.000000	-0.000913
3141.000000	-0.000898
3140.000000	-0.000858
3139.000000	-0.000810
3138.000000	-0.000782
3137.000000	-0.000789
3136.000000	-0.000817
3135.000000	-0.000842
3134.000000	-0.000848
3133.000000	-0.000839
3132.000000	-0.000829
3131.000000	-0.000827
3130.000000	-0.000829
3129.000000	-0.000831
3128.000000	-0.000828
3127.000000	-0.000820
3126.000000	-0.000805
3125.000000	-0.000784
3124.000000	-0.000765
3123.000000	-0.000758
3122.000000	-0.000768
3121.000000	-0.000784
3120.000000	-0.000787
3119.000000	-0.000772
3118.000000	-0.000744
3117.000000	-0.000714
3116.000000	-0.000687
3115.000000	-0.000666
3114.000000	-0.000653
3113.000000	-0.000650
3112.000000	-0.000656
3111.000000	-0.000660
3110.000000	-0.000650
3109.000000	-0.000630
3108.000000	-0.000610
3107.000000	-0.000602
3106.000000	-0.000604
3105.000000	-0.000604
3104.000000	-0.000595
3103.000000	-0.000581
3102.000000	-0.000580
3101.000000	-0.000598
3100.000000	-0.000626
3099.000000	-0.000642
3098.000000	-0.000633
3097.000000	-0.000602
3096.000000	-0.000563
3095.000000	-0.000529
3094.000000	-0.000506
3093.000000	-0.000491
3092.000000	-0.000483
3091.000000	-0.000480
3090.000000	-0.000477
3089.000000	-0.000464
3088.000000	-0.000438
3087.000000	-0.000409
3086.000000	-0.000398
3085.000000	-0.000414
3084.000000	-0.000445
3083.000000	-0.000468
3082.000000	-0.000474
3081.000000	-0.000471
3080.000000	-0.000472
3079.000000	-0.000479
3078.000000	-0.000477
3077.000000	-0.000459
3076.000000	-0.000431
3075.000000	-0.000405
3074.000000	-0.000387
3073.000000	-0.000374
3072.000000	-0.000363
3071.000000	-0.000355
3070.000000	-0.000357
3069.000000	-0.000369
3068.000000	-0.000384
3067.000000	-0.000388
3066.000000	-0.000379
3065.000000	-0.000366
3064.000000	-0.000363
3063.000000	-0.000371
3062.000000	-0.000377
3061.000000	-0.000368
3060.000000	-0.000343
3059.000000	-0.000311
3058.000000	-0.000277
3057.000000	-0.000244
3056.000000	-0.000219
3055.000000	-0.000206
3054.000000	-0.000205
3053.000000	-0.000212
3052.000000	-0.000222
3051.000000	-0.000233
3050.000000	-0.000242
3049.000000	-0.000244
3048.000000	-0.000241
3047.000000	-0.000234
3046.000000	-0.000221
3045.000000	-0.000197
3044.000000	-0.000165
3043.000000	-0.000136
3042.000000	-0.000120
3041.000000	-0.000119
3040.000000	-0.000119
3039.000000	-0.000105
3038.000000	-0.000070
3037.000000	-0.000021
3036.000000	0.000021
3035.000000	0.000045
3034.000000	0.000051
3033.000000	0.000049
3032.000000	0.000052
3031.000000	0.000068
3030.000000	0.000098
3029.000000	0.000132
3028.000000	0.000155
3027.000000	0.000163
3026.000000	0.000167
3025.000000	0.000184
3024.000000	0.000218
3023.000000	0.000262
3022.000000	0.000312
3021.000000	0.000367
3020.000000	0.000424
3019.000000	0.000475
3018.000000	0.000520
3017.000000	0.000570
3016.000000	0.000633
3015.000000	0.000704
3014.000000	0.000771
3013.000000	0.000832
3012.000000	0.000892
3011.000000	0.000955
3010.000000	0.001022
3009.000000	0.001088
3008.000000	0.001151
3007.000000	0.001216
3006.000000	0.001285
3005.000000	0.001358
3004.000000	0.001430
3003.000000	0.001493
3002.000000	0.001551
3001.000000	0.001610
3000.000000	0.001671
2999.000000	0.001726
2998.000000	0.001769
2997.000000	0.001806
2996.000000	0.001848
2995.000000	0.001897
2994.000000	0.001948
2993.000000	0.001994
2992.000000	0.002032
2991.000000	0.002069
2990.000000	0.002121
2989.000000	0.002204
2988.000000	0.002325
2987.000000	0.002469
2986.000000	0.002607
2985.000000	0.002720
2984.000000	0.002818
2983.000000	0.002919
2982.000000	0.003042
2981.000000	0.003188
2980.000000	0.003358
2979.000000	0.003554
2978.000000	0.003772
2977.000000	0.004001
2976.000000	0.004216
2975.000000	0.004403
2974.000000	0.004563
2973.000000	0.004702
2972.000000	0.004818
2971.000000	0.004895
2970.000000	0.004920
2969.000000	0.004889
2968.000000	0.004810
2967.000000	0.004696
2966.000000	0.004555
2965.000000	0.004392
2964.000000	0.004202
2963.000000	0.003985
2962.000000	0.003760
2961.000000	0.003554
2960.000000	0.003387
2959.000000	0.003252
2958.000000	0.003135
2957.000000	0.003027
2956.000000	0.002937
2955.000000	0.002870
2954.000000	0.002826
2953.000000	0.002799
2952.000000	0.002783
2951.000000	0.002779
2950.000000	0.002793
2949.000000	0.002832
2948.000000	0.002903
2947.000000	0.003004
2946.000000	0.003130
2945.000000	0.003273
2944.000000	0.003426
2943.000000	0.003571
2942.000000	0.003691
2941.000000	0.003775
2940.000000	0.003821
2939.000000	0.003833
2938.000000	0.003820
2937.000000	0.003789
2936.000000	0.003741
2935.000000	0.003669
2934.000000	0.003569
2933.000000	0.003452
2932.000000	0.003337
2931.000000	0.003227
2930.000000	0.003106
2929.000000	0.002969
2928.000000	0.002831
2927.000000	0.002709
2926.000000	0.002603
2925.000000	0.002494
2924.000000	0.002371
2923.000000	0.002246
2922.000000	0.002133
2921.000000	0.002038
2920.000000	0.001953
2919.000000	0.001867
2918.000000	0.001775
2917.000000	0.001683
2916.000000	0.001602
2915.000000	0.001534
2914.000000	0.001474
2913.000000	0.001413
2912.000000	0.001350
2911.000000	0.001291
2910.000000	0.001241
2909.000000	0.001193
2908.000000	0.001134
2907.000000	0.001060
2906.000000	0.000979
2905.000000	0.000901
2904.000000	0.000835
2903.000000	0.000779
2902.000000	0.000732
2901.000000	0.000693
2900.000000	0.000663
2899.000000	0.000643
2898.000000	0.000634
2897.000000	0.000630
2896.000000	0.000625
2895.000000	0.000618
2894.000000	0.000621
2893.000000	0.000647
2892.000000	0.000693
2891.000000	0.000753
2890.000000	0.000833
2889.000000	0.000951
2888.000000	0.001108
2887.000000	0.001284
2886.000000	0.001459
2885.000000	0.001634
2884.000000	0.001820
2883.000000	0.002007
2882.000000	0.002157
2881.000000	0.002235
2880.000000	0.002228
2879.000000	0.002149
2878.000000	0.002015
2877.000000	0.001845
2876.000000	0.001655
2875.000000	0.001466
2874.000000	0.001293
2873.000000	0.001145
2872.000000	0.001021
2871.000000	0.000905
2870.000000	0.000778
2869.000000	0.000631
2868.000000	0.000470
2867.000000	0.000308
2866.000000	0.000155
2865.000000	0.000014
2864.000000	-0.000109
2863.000000	-0.000213
2862.000000	-0.000302
2861.000000	-0.000393
2860.000000	-0.000494
2859.000000	-0.000599
2858.000000	-0.000694
2857.000000	-0.000767
2856.000000	-0.000817
2855.000000	-0.000852
2854.000000	-0.000882
2853.000000	-0.000913
2852.000000	-0.000943
2851.000000	-0.000966
2850.000000	-0.000981
2849.000000	-0.000994
2848.000000	-0.001007
2847.000000	-0.001018
2846.000000	-0.001029
2845.000000	-0.001043
2844.000000	-0.001066
2843.000000	-0.001098
2842.000000	-0.001137
2841.000000	-0.001183
2840.000000	-0.001235
2839.000000	-0.001287
2838.000000	-0.001331
2837.000000	-0.001361
2836.000000	-0.001376
2835.000000	-0.001377
2834.000000	-0.001369
2833.000000	-0.001359
2832.000000	-0.001360
2831.000000	-0.001381
2830.000000	-0.001424
2829.000000	-0.001478
2828.000000	-0.001532
2827.000000	-0.001577
2826.000000	-0.001607
2825.000000	-0.001621
2824.000000	-0.001622
2823.000000	-0.001616
2822.000000	-0.001609
2821.000000	-0.001613
2820.000000	-0.001629
2819.000000	-0.001651
2818.000000	-0.001668
2817.000000	-0.001673
2816.000000	-0.001672
2815.000000	-0.001669
2814.000000	-0.001672
2813.000000	-0.001680
2812.000000	-0.001695
2811.000000	-0.001717
2810.000000	-0.001747
2809.000000	-0.001784
2808.000000	-0.001822
2807.000000	-0.001849
2806.000000	-0.001857
2805.000000	-0.001849
2804.000000	-0.001836
2803.000000	-0.001827
2802.000000	-0.001823
2801.000000	-0.001824
2800.000000	-0.001832
2799.000000	-0.001845
2798.000000	-0.001858
2797.000000	-0.001871
2796.000000	-0.001888
2795.000000	-0.001913
2794.000000	-0.001940
2793.000000	-0.001954
2792.000000	-0.001948
2791.000000	-0.001932
2790.000000	-0.001923
2789.000000	-0.001929
2788.000000	-0.001950
2787.000000	-0.001971
2786.000000	-0.001981
2785.000000	-0.001977
2784.000000	-0.001964
2783.000000	-0.001949
2782.000000	-0.001935
2781.000000	-0.001931
2780.000000	-0.001948
2779.000000	-0.001986
2778.000000	-0.002025
2777.000000	-0.002044
2776.000000	-0.002040
2775.000000	-0.002029
2774.000000	-0.002025
2773.000000	-0.002030
2772.000000	-0.002035
2771.000000	-0.002035
2770.000000	-0.002031
2769.000000	-0.002022
2768.000000	-0.002010
2767.000000	-0.001999
2766.000000	-0.001997
2765.000000	-0.002003
2764.000000	-0.002012
2763.000000	-0.002012
2762.000000	-0.001993
2761.000000	-0.001957
2760.000000	-0.001920
2759.000000	-0.001902
2758.000000	-0.001906
2757.000000	-0.001919
2756.000000	-0.001923
2755.000000	-0.001914
2754.000000	-0.001897
2753.000000	-0.001879
2752.000000	-0.001863
2751.000000	-0.001852
2750.000000	-0.001848
2749.000000	-0.001849
2748.000000	-0.001847
2747.000000	-0.001838
2746.000000	-0.001822
2745.000000	-0.001802
2744.000000	-0.001785
2743.000000	-0.001779
2742.000000	-0.001785
2741.000000	-0.001797
2740.000000	-0.001800
2739.000000	-0.001790
2738.000000	-0.001775
2737.000000	-0.001766
2736.000000	-0.001770
2735.000000	-0.001780
2734.000000	-0.001784
2733.000000	-0.001780
2732.000000	-0.001777
2731.000000	-0.001782
2730.000000	-0.001791
2729.000000	-0.001794
2728.000000	-0.001787
2727.000000	-0.001782
2726.000000	-0.001788
2725.000000	-0.001803
2724.000000	-0.001815
2723.000000	-0.001814
2722.000000	-0.001804
2721.000000	-0.001792
2720.000000	-0.001783
2719.000000	-0.001784
2718.000000	-0.001794
2717.000000	-0.001806
2716.000000	-0.001810
2715.000000	-0.001801
2714.000000	-0.001783
2713.000000	-0.001766
2712.000000	-0.001754
2711.000000	-0.001747
2710.000000	-0.001736
2709.000000	-0.001720
2708.000000	-0.001701
2707.000000	-0.001684
2706.000000	-0.001670
2705.000000	-0.001659
2704.000000	-0.001651
2703.000000	-0.001645
2702.000000	-0.001634
2701.000000	-0.001612
2700.000000	-0.001584
2699.000000	-0.001561
2698.000000	-0.001551
2697.000000	-0.001550
2696.000000	-0.001549
2695.000000	-0.001545
2694.000000	-0.001542
2693.000000	-0.001542
2692.000000	-0.001539
2691.000000	-0.001524
2690.000000	-0.001498
2689.000000	-0.001470
2688.000000	-0.001445
2687.000000	-0.001424
2686.000000	-0.001403
2685.000000	-0.001382
2684.000000	-0.001366
2683.000000	-0.001362
2682.000000	-0.001369
2681.000000	-0.001379
2680.000000	-0.001388
2679.000000	-0.001392
2678.000000	-0.001390
2677.000000	-0.001379
2676.000000	-0.001358
2675.000000	-0.001335
2674.000000	-0.001316
2673.000000	-0.001303
2672.000000	-0.001293
2671.000000	-0.001292
2670.000000	-0.001300
2669.000000	-0.001313
2668.000000	-0.001321
2667.000000	-0.001320
2666.000000	-0.001315
2665.000000	-0.001313
2664.000000	-0.001315
2663.000000	-0.001323
2662.000000	-0.001338
2661.000000	-0.001354
2660.000000	-0.001364
2659.000000	-0.001364
2658.000000	-0.001361
2657.000000	-0.001366
2656.000000	-0.001382
2655.000000	-0.001401
2654.000000	-0.001413
2653.000000	-0.001416
2652.000000	-0.001411
2651.000000	-0.001404
2650.000000	-0.001396
2649.000000	-0.001394
2648.000000	-0.001401
2647.000000	-0.001418
2646.000000	-0.001440
2645.000000	-0.001457
2644.000000	-0.001460
2643.000000	-0.001447
2642.000000	-0.001428
2641.000000	-0.001406
2640.000000	-0.001381
2639.000000	-0.001349
2638.000000	-0.001313
2637.000000	-0.001276
2636.000000	-0.001239
2635.000000	-0.001195
2634.000000	-0.001145
2633.000000	-0.001095
2632.000000	-0.001053
2631.000000	-0.001017
2630.000000	-0.000986
2629.000000	-0.000962
2628.000000	-0.000953
2627.000000	-0.000961
2626.000000	-0.000983
2625.000000	-0.001019
2624.000000	-0.001069
2623.000000	-0.001131
2622.000000	-0.001199
2621.000000	-0.001264
2620.000000	-0.001322
2619.000000	-0.001370
2618.000000	-0.001406
2617.000000	-0.001429
2616.000000	-0.001446
2615.000000	-0.001463
2614.000000	-0.001482
2613.000000	-0.001497
2612.000000	-0.001510
2611.000000	-0.001524
2610.000000	-0.001543
2609.000000	-0.001562
2608.000000	-0.001577
2607.000000	-0.001589
2606.000000	-0.001609
2605.000000	-0.001644
2604.000000	-0.001690
2603.000000	-0.001736
2602.000000	-0.001774
2601.000000	-0.001799
2600.000000	-0.001809
2599.000000	-0.001799
2598.000000	-0.001773
2597.000000	-0.001747
2596.000000	-0.001743
2595.000000	-0.001767
2594.000000	-0.001804
2593.000000	-0.001834
2592.000000	-0.001849
2591.000000	-0.001850
2590.000000	-0.001843
2589.000000	-0.001834
2588.000000	-0.001833
2587.000000	-0.001847
2586.000000	-0.001872
2585.000000	-0.001893
2584.000000	-0.001902
2583.000000	-0.001904
2582.000000	-0.001900
2581.000000	-0.001893
2580.000000	-0.001881
2579.000000	-0.001872
2578.000000	-0.001872
2577.000000	-0.001882
2576.000000	-0.001899
2575.000000	-0.001921
2574.000000	-0.001949
2573.000000	-0.001976
2572.000000	-0.001993
2571.000000	-0.001992
2570.000000	-0.001979
2569.000000	-0.001970
2568.000000	-0.001976
2567.000000	-0.002000
2566.000000	-0.002031
2565.000000	-0.002057
2564.000000	-0.002075
2563.000000	-0.002090
2562.000000	-0.002107
2561.000000	-0.002123
2560.000000	-0.002134
2559.000000	-0.002137
2558.000000	-0.002136
2557.000000	-0.002133
2556.000000	-0.002130
2555.000000	-0.002136
2554.000000	-0.002156
2553.000000	-0.002186
2552.000000	-0.002207
2551.000000	-0.002210
2550.000000	-0.002201
2549.000000	-0.002195
2548.000000	-0.002198
2547.000000	-0.002204
2546.000000	-0.002209
2545.000000	-0.002217
2544.000000	-0.002232
2543.000000	-0.002251
2542.000000	-0.002268
2541.000000	-0.002278
2540.000000	-0.002281
2539.000000	-0.002279
2538.000000	-0.002279
2537.000000	-0.002284
2536.000000	-0.002293
2535.000000	-0.002301
2534.000000	-0.002305
2533.000000	-0.002311
2532.000000	-0.002325
2531.000000	-0.002347
2530.000000	-0.002365
2529.000000	-0.002374
2528.000000	-0.002379
2527.000000	-0.002391
2526.000000	-0.002411
2525.000000	-0.002432
2524.000000	-0.002439
2523.000000	-0.002431
2522.000000	-0.002417
2521.000000	-0.002407
2520.000000	-0.002399
2519.000000	-0.002387
2518.000000	-0.002374
2517.000000	-0.002367
2516.000000	-0.002366
2515.000000	-0.002364
2514.000000	-0.002357
2513.000000	-0.002354
2512.000000	-0.002369
2511.000000	-0.002398
2510.000000	-0.002424
2509.000000	-0.002437
2508.000000	-0.002436
2507.000000	-0.002428
2506.000000	-0.002422
2505.000000	-0.002427
2504.000000	-0.002439
2503.000000	-0.002450
2502.000000	-0.002453
2501.000000	-0.002453
2500.000000	-0.002453
2499.000000	-0.002445
2498.000000	-0.002424
2497.000000	-0.002401
2496.000000	-0.002397
2495.000000	-0.002411
2494.000000	-0.002427
2493.000000	-0.002435
2492.000000	-0.002437
2491.000000	-0.002441
2490.000000	-0.002447
2489.000000	-0.002450
2488.000000	-0.002447
2487.000000	-0.002443
2486.000000	-0.002440
2485.000000	-0.002445
2484.000000	-0.002461
2483.000000	-0.002483
2482.000000	-0.002502
2481.000000	-0.002515
2480.000000	-0.002523
2479.000000	-0.002521
2478.000000	-0.002507
2477.000000	-0.002491
2476.000000	-0.002488
2475.000000	-0.002501
2474.000000	-0.002511
2473.000000	-0.002502
2472.000000	-0.002477
2471.000000	-0.002452
2470.000000	-0.002441
2469.000000	-0.002452
2468.000000	-0.002484
2467.000000	-0.002524
2466.000000	-0.002548
2465.000000	-0.002547
2464.000000	-0.002533
2463.000000	-0.002519
2462.000000	-0.002511
2461.000000	-0.002508
2460.000000	-0.002515
2459.000000	-0.002532
2458.000000	-0.002548
2457.000000	-0.002547
2456.000000	-0.002535
2455.000000	-0.002527
2454.000000	-0.002531
2453.000000	-0.002539
2452.000000	-0.002542
2451.000000	-0.002540
2450.000000	-0.002535
2449.000000	-0.002524
2448.000000	-0.002508
2447.000000	-0.002487
2446.000000	-0.002467
2445.000000	-0.002450
2444.000000	-0.002436
2443.000000	-0.002425
2442.000000	-0.002419
2441.000000	-0.002420
2440.000000	-0.002433
2439.000000	-0.002452
2438.000000	-0.002465
2437.000000	-0.002460
2436.000000	-0.002438
2435.000000	-0.002414
2434.000000	-0.002395
2433.000000	-0.002381
2432.000000	-0.002367
2431.000000	-0.002349
2430.000000	-0.002337
2429.000000	-0.002339
2428.000000	-0.002354
2427.000000	-0.002361
2426.000000	-0.002344
2425.000000	-0.002310
2424.000000	-0.002282
2423.000000	-0.002268
2422.000000	-0.002259
2421.000000	-0.002248
2420.000000	-0.002237
2419.000000	-0.002228
2418.000000	-0.002211
2417.000000	-0.002178
2416.000000	-0.002139
2415.000000	-0.002105
2414.000000	-0.002084
2413.000000	-0.002073
2412.000000	-0.002071
2411.000000	-0.002072
2410.000000	-0.002074
2409.000000	-0.002079
2408.000000	-0.002093
2407.000000	-0.002113
2406.000000	-0.002128
2405.000000	-0.002137
2404.000000	-0.002154
2403.000000	-0.002182
2402.000000	-0.002208
2401.000000	-0.002222
2400.000000	-0.002230
2399.000000	-0.002242
2398.000000	-0.002258
2397.000000	-0.002273
2396.000000	-0.002295
2395.000000	-0.002326
2394.000000	-0.002353
2393.000000	-0.002359
2392.000000	-0.002346
2391.000000	-0.002315
2390.000000	-0.002258
2389.000000	-0.002163
2388.000000	-0.002021
2387.000000	-0.001813
2386.000000	-0.001508
2385.000000	-0.001090
2384.000000	-0.000568
2383.000000	0.000036
2382.000000	0.000710
2381.000000	0.001423
2380.000000	0.002117
2379.000000	0.002716
2378.000000	0.003175
2377.000000	0.003485
2376.000000	0.003666
2375.000000	0.003766
2374.000000	0.003842
2373.000000	0.003920
2372.000000	0.004007
2371.000000	0.004141
2370.000000	0.004377
2369.000000	0.004738
2368.000000	0.005188
2367.000000	0.005666
2366.000000	0.006121
2365.000000	0.006581
2364.000000	0.007073
2363.000000	0.007541
2362.000000	0.008016
2361.000000	0.008500
2360.000000	0.008894
2359.000000	0.009148
2358.000000	0.009218
2357.000000	0.009215
2356.000000	0.009239
2355.000000	0.009348
2354.000000	0.009698
2353.000000	0.010449
2352.000000	0.011581
2351.000000	0.012503
2350.000000	0.012606
2349.000000	0.011933
2348.000000	0.011232
2347.000000	0.011692
2346.000000	0.013785
2345.000000	0.016964
2344.000000	0.020078
2343.000000	0.022235
2342.000000	0.023137
2341.000000	0.022619
2340.000000	0.020952
2339.000000	0.018673
2338.000000	0.016367
2337.000000	0.014366
2336.000000	0.012839
2335.000000	0.011790
2334.000000	0.011197
2333.000000	0.010961
2332.000000	0.011072
2331.000000	0.011279
2330.000000	0.011281
2329.000000	0.010975
2328.000000	0.010393
2327.000000	0.009816
2326.000000	0.009322
2325.000000	0.009042
2324.000000	0.008941
2323.000000	0.008884
2322.000000	0.008772
2321.000000	0.008515
2320.000000	0.008180
2319.000000	0.007732
2318.000000	0.007218
2317.000000	0.006692
2316.000000	0.006299
2315.000000	0.006084
2314.000000	0.005982
2313.000000	0.005882
2312.000000	0.005713
2311.000000	0.005472
2310.000000	0.005157
2309.000000	0.004812
2308.000000	0.004461
2307.000000	0.004120
2306.000000	0.003753
2305.000000	0.003365
2304.000000	0.002996
2303.000000	0.002693
2302.000000	0.002463
2301.000000	0.002286
2300.000000	0.002134
2299.000000	0.001997
2298.000000	0.001861
2297.000000	0.001728
2296.000000	0.001587
2295.000000	0.001442
2294.000000	0.001272
2293.000000	0.001086
2292.000000	0.000885
2291.000000	0.000675
2290.000000	0.000443
2289.000000	0.000193
2288.000000	-0.000060
2287.000000	-0.000303
2286.000000	-0.000541
2285.000000	-0.000781
2284.000000	-0.001014
2283.000000	-0.001221
2282.000000	-0.001380
2281.000000	-0.001477
2280.000000	-0.001514
2279.000000	-0.001515
2278.000000	-0.001508
2277.000000	-0.001520
2276.000000	-0.001557
2275.000000	-0.001610
2274.000000	-0.001668
2273.000000	-0.001717
2272.000000	-0.001749
2271.000000	-0.001763
2270.000000	-0.001766
2269.000000	-0.001756
2268.000000	-0.001727
2267.000000	-0.001674
2266.000000	-0.001603
2265.000000	-0.001513
2264.000000	-0.001402
2263.000000	-0.001267
2262.000000	-0.001126
2261.000000	-0.001002
2260.000000	-0.000933
2259.000000	-0.000985
2258.000000	-0.001240
2257.000000	-0.001731
2256.000000	-0.002334
2255.000000	-0.002775
2254.000000	-0.002763
2253.000000	-0.002209
2252.000000	-0.001310
2251.000000	-0.000411
2250.000000	0.000233
2249.000000	0.000560
2248.000000	0.000643
2247.000000	0.000568
2246.000000	0.000387
2245.000000	0.000134
2244.000000	-0.000159
2243.000000	-0.000473
2242.000000	-0.000808
2241.000000	-0.001150
2240.000000	-0.001478
2239.000000	-0.001769
2238.000000	-0.002021
2237.000000	-0.002230
2236.000000	-0.002394
2235.000000	-0.002520
2234.000000	-0.002627
2233.000000	-0.002731
2232.000000	-0.002830
2231.000000	-0.002910
2230.000000	-0.002963
2229.000000	-0.002990
2228.000000	-0.002999
2227.000000	-0.002998
2226.000000	-0.002996
2225.000000	-0.002990
2224.000000	-0.002984
2223.000000	-0.002989
2222.000000	-0.003021
2221.000000	-0.003073
2220.000000	-0.003127
2219.000000	-0.003168
2218.000000	-0.003200
2217.000000	-0.003226
2216.000000	-0.003242
2215.000000	-0.003242
2214.000000	-0.003237
2213.000000	-0.003240
2212.000000	-0.003257
2211.000000	-0.003283
2210.000000	-0.003307
2209.000000	-0.003319
2208.000000	-0.003312
2207.000000	-0.003286
2206.000000	-0.003247
2205.000000	-0.003202
2204.000000	-0.003152
2203.000000	-0.003105
2202.000000	-0.003077
2201.000000	-0.003085
2200.000000	-0.003130
2199.000000	-0.003195
2198.000000	-0.003255
2197.000000	-0.003297
2196.000000	-0.003328
2195.000000	-0.003361
2194.000000	-0.003397
2193.000000	-0.003428
2192.000000	-0.003448
2191.000000	-0.003456
2190.000000	-0.003454
2189.000000	-0.003445
2188.000000	-0.003438
2187.000000	-0.003443
2186.000000	-0.003458
2185.000000	-0.003463
2184.000000	-0.003448
2183.000000	-0.003424
2182.000000	-0.003413
2181.000000	-0.003419
2180.000000	-0.003435
2179.000000	-0.003461
2178.000000	-0.003496
2177.000000	-0.003536
2176.000000	-0.003562
2175.000000	-0.003568
2174.000000	-0.003562
2173.000000	-0.003552
2172.000000	-0.003534
2171.000000	-0.003508
2170.000000	-0.003483
2169.000000	-0.003469
2168.000000	-0.003471
2167.000000	-0.003486
2166.000000	-0.003511
2165.000000	-0.003539
2164.000000	-0.003559
2163.000000	-0.003561
2162.000000	-0.003544
2161.000000	-0.003518
2160.000000	-0.003495
2159.000000	-0.003485
2158.000000	-0.003491
2157.000000	-0.003502
2156.000000	-0.003514
2155.000000	-0.003526
2154.000000	-0.003541
2153.000000	-0.003552
2152.000000	-0.003551
2151.000000	-0.003538
2150.000000	-0.003519
2149.000000	-0.003499
2148.000000	-0.003484
2147.000000	-0.003482
2146.000000	-0.003496
2145.000000	-0.003516
2144.000000	-0.003528
2143.000000	-0.003527
2142.000000	-0.003519
2141.000000	-0.003505
2140.000000	-0.003487
2139.000000	-0.003471
2138.000000	-0.003461
2137.000000	-0.003457
2136.000000	-0.003454
2135.000000	-0.003459
2134.000000	-0.003475
2133.000000	-0.003493
2132.000000	-0.003494
2131.000000	-0.003480
2130.000000	-0.003467
2129.000000	-0.003467
2128.000000	-0.003469
2127.000000	-0.003467
2126.000000	-0.003464
2125.000000	-0.003468
2124.000000	-0.003476
2123.000000	-0.003483
2122.000000	-0.003492
2121.000000	-0.003504
2120.000000	-0.003511
2119.000000	-0.003501
2118.000000	-0.003479
2117.000000	-0.003458
2116.000000	-0.003451
2115.000000	-0.003459
2114.000000	-0.003474
2113.000000	-0.003484
2112.000000	-0.003483
2111.000000	-0.003474
2110.000000	-0.003470
2109.000000	-0.003480
2108.000000	-0.003500
2107.000000	-0.003515
2106.000000	-0.003511
2105.000000	-0.003486
2104.000000	-0.003456
2103.000000	-0.003443
2102.000000	-0.003454
2101.000000	-0.003476
2100.000000	-0.003491
2099.000000	-0.003494
2098.000000	-0.003494
2097.000000	-0.003495
2096.000000	-0.003490
2095.000000	-0.003472
2094.000000	-0.003446
2093.000000	-0.003418
2092.000000	-0.003391
2091.000000	-0.003366
2090.000000	-0.003348
2089.000000	-0.003347
2088.000000	-0.003365
2087.000000	-0.003394
2086.000000	-0.003416
2085.000000	-0.003421
2084.000000	-0.003407
2083.000000	-0.003384
2082.000000	-0.003362
2081.000000	-0.003347
2080.000000	-0.003337
2079.000000	-0.003331
2078.000000	-0.003330
2077.000000	-0.003329
2076.000000	-0.003322
2075.000000	-0.003303
2074.000000	-0.003275
2073.000000	-0.003244
2072.000000	-0.003217
2071.000000	-0.003196
2070.000000	-0.003181
2069.000000	-0.003169
2068.000000	-0.003163
2067.000000	-0.003171
2066.000000	-0.003195
2065.000000	-0.003223
2064.000000	-0.003241
2063.000000	-0.003246
2062.000000	-0.003245
2061.000000	-0.003243
2060.000000	-0.003239
2059.000000	-0.003239
2058.000000	-0.003249
2057.000000	-0.003272
2056.000000	-0.003303
2055.000000	-0.003332
2054.000000	-0.003349
2053.000000	-0.003345
2052.000000	-0.003325
2051.000000	-0.003306
2050.000000	-0.003304
2049.000000	-0.003319
2048.000000	-0.003332
2047.000000	-0.003330
2046.000000	-0.003319
2045.000000	-0.003313
2044.000000	-0.003319
2043.000000	-0.003333
2042.000000	-0.003350
2041.000000	-0.003366
2040.000000	-0.003377
2039.000000	-0.003375
2038.000000	-0.003358
2037.000000	-0.003332
2036.000000	-0.003308
2035.000000	-0.003291
2034.000000	-0.003280
2033.000000	-0.003272
2032.000000	-0.003271
2031.000000	-0.003279
2030.000000	-0.003296
2029.000000	-0.003314
2028.000000	-0.003326
2027.000000	-0.003336
2026.000000	-0.003350
2025.000000	-0.003363
2024.000000	-0.003371
2023.000000	-0.003376
2022.000000	-0.003380
2021.000000	-0.003380
2020.000000	-0.003369
2019.000000	-0.003351
2018.000000	-0.003335
2017.000000	-0.003329
2016.000000	-0.003330
2015.000000	-0.003334
2014.000000	-0.003337
2013.000000	-0.003337
2012.000000	-0.003329
2011.000000	-0.003312
2010.000000	-0.003293
2009.000000	-0.003278
2008.000000	-0.003266
2007.000000	-0.003255
2006.000000	-0.003247
2005.000000	-0.003246
2004.000000	-0.003255
2003.000000	-0.003269
2002.000000	-0.003279
2001.000000	-0.003278
2000.000000	-0.003268
1999.000000	-0.003263
1998.000000	-0.003266
1997.000000	-0.003273
1996.000000	-0.003273
1995.000000	-0.003265
1994.000000	-0.003258
1993.000000	-0.003259
1992.000000	-0.003266
1991.000000	-0.003271
1990.000000	-0.003261
1989.000000	-0.003238
1988.000000	-0.003210
1987.000000	-0.003192
1986.000000	-0.003187
1985.000000	-0.003193
1984.000000	-0.003208
1983.000000	-0.003229
1982.000000	-0.003246
1981.000000	-0.003248
1980.000000	-0.003232
1979.000000	-0.003212
1978.000000	-0.003202
1977.000000	-0.003203
1976.000000	-0.003211
1975.000000	-0.003223
1974.000000	-0.003236
1973.000000	-0.003244
1972.000000	-0.003244
1971.000000	-0.003239
1970.000000	-0.003237
1969.000000	-0.003237
1968.000000	-0.003236
1967.000000	-0.003233
1966.000000	-0.003234
1965.000000	-0.003236
1964.000000	-0.003234
1963.000000	-0.003226
1962.000000	-0.003213
1961.000000	-0.003200
1960.000000	-0.003191
1959.000000	-0.003186
1958.000000	-0.003188
1957.000000	-0.003198
1956.000000	-0.003211
1955.000000	-0.003218
1954.000000	-0.003212
1953.000000	-0.003202
1952.000000	-0.003206
1951.000000	-0.003226
1950.000000	-0.003247
1949.000000	-0.003246
1948.000000	-0.003224
1947.000000	-0.003199
1946.000000	-0.003185
1945.000000	-0.003173
1944.000000	-0.003160
1943.000000	-0.003155
1942.000000	-0.003166
1941.000000	-0.003185
1940.000000	-0.003200
1939.000000	-0.003211
1938.000000	-0.003221
1937.000000	-0.003224
1936.000000	-0.003213
1935.000000	-0.003193
1934.000000	-0.003176
1933.000000	-0.003170
1932.000000	-0.003172
1931.000000	-0.003179
1930.000000	-0.003193
1929.000000	-0.003207
1928.000000	-0.003214
1927.000000	-0.003212
1926.000000	-0.003206
1925.000000	-0.003198
1924.000000	-0.003185
1923.000000	-0.003172
1922.000000	-0.003171
1921.000000	-0.003180
1920.000000	-0.003182
1919.000000	-0.003169
1918.000000	-0.003146
1917.000000	-0.003134
1916.000000	-0.003142
1915.000000	-0.003169
1914.000000	-0.003198
1913.000000	-0.003207
1912.000000	-0.003189
1911.000000	-0.003165
1910.000000	-0.003161
1909.000000	-0.003174
1908.000000	-0.003175
1907.000000	-0.003152
1906.000000	-0.003119
1905.000000	-0.003097
1904.000000	-0.003092
1903.000000	-0.003108
1902.000000	-0.003143
1901.000000	-0.003187
1900.000000	-0.003220
1899.000000	-0.003231
1898.000000	-0.003226
1897.000000	-0.003207
1896.000000	-0.003181
1895.000000	-0.003160
1894.000000	-0.003161
1893.000000	-0.003183
1892.000000	-0.003205
1891.000000	-0.003212
1890.000000	-0.003208
1889.000000	-0.003202
1888.000000	-0.003197
1887.000000	-0.003195
1886.000000	-0.003197
1885.000000	-0.003199
1884.000000	-0.003195
1883.000000	-0.003187
1882.000000	-0.003185
1881.000000	-0.003187
1880.000000	-0.003188
1879.000000	-0.003193
1878.000000	-0.003204
1877.000000	-0.003216
1876.000000	-0.003216
1875.000000	-0.003209
1874.000000	-0.003211
1873.000000	-0.003228
1872.000000	-0.003239
1871.000000	-0.003230
1870.000000	-0.003209
1869.000000	-0.003197
1868.000000	-0.003198
1867.000000	-0.003206
1866.000000	-0.003218
1865.000000	-0.003231
1864.000000	-0.003236
1863.000000	-0.003232
1862.000000	-0.003226
1861.000000	-0.003226
1860.000000	-0.003229
1859.000000	-0.003234
1858.000000	-0.003251
1857.000000	-0.003277
1856.000000	-0.003290
1855.000000	-0.003279
1854.000000	-0.003253
1853.000000	-0.003228
1852.000000	-0.003214
1851.000000	-0.003214
1850.000000	-0.003225
1849.000000	-0.003244
1848.000000	-0.003267
1847.000000	-0.003290
1846.000000	-0.003304
1845.000000	-0.003295
1844.000000	-0.003269
1843.000000	-0.003251
1842.000000	-0.003256
1841.000000	-0.003275
1840.000000	-0.003285
1839.000000	-0.003276
1838.000000	-0.003258
1837.000000	-0.003245
1836.000000	-0.003237
1835.000000	-0.003229
1834.000000	-0.003221
1833.000000	-0.003226
1832.000000	-0.003251
1831.000000	-0.003292
1830.000000	-0.003331
1829.000000	-0.003353
1828.000000	-0.003353
1827.000000	-0.003338
1826.000000	-0.003316
1825.000000	-0.003303
1824.000000	-0.003313
1823.000000	-0.003344
1822.000000	-0.003387
1821.000000	-0.003428
1820.000000	-0.003455
1819.000000	-0.003464
1818.000000	-0.003469
1817.000000	-0.003483
1816.000000	-0.003501
1815.000000	-0.003509
1814.000000	-0.003506
1813.000000	-0.003500
1812.000000	-0.003502
1811.000000	-0.003511
1810.000000	-0.003531
1809.000000	-0.003552
1808.000000	-0.003554
1807.000000	-0.003533
1806.000000	-0.003515
1805.000000	-0.003527
1804.000000	-0.003563
1803.000000	-0.003598
1802.000000	-0.003613
1801.000000	-0.003611
1800.000000	-0.003603
1799.000000	-0.003595
1798.000000	-0.003592
1797.000000	-0.003599
1796.000000	-0.003616
1795.000000	-0.003643
1794.000000	-0.003672
1793.000000	-0.003686
1792.000000	-0.003679
1791.000000	-0.003671
1790.000000	-0.003680
1789.000000	-0.003699
1788.000000	-0.003707
1787.000000	-0.003697
1786.000000	-0.003687
1785.000000	-0.003691
1784.000000	-0.003707
1783.000000	-0.003728
1782.000000	-0.003746
1781.000000	-0.003755
1780.000000	-0.003750
1779.000000	-0.003732
1778.000000	-0.003713
1777.000000	-0.003700
1776.000000	-0.003695
1775.000000	-0.003700
1774.000000	-0.003699
1773.000000	-0.003678
1772.000000	-0.003658
1771.000000	-0.003657
1770.000000	-0.003664
1769.000000	-0.003666
1768.000000	-0.003656
1767.000000	-0.003631
1766.000000	-0.003596
1765.000000	-0.003559
1764.000000	-0.003526
1763.000000	-0.003491
1762.000000	-0.003451
1761.000000	-0.003410
1760.000000	-0.003375
1759.000000	-0.003350
1758.000000	-0.003330
1757.000000	-0.003300
1756.000000	-0.003254
1755.000000	-0.003186
1754.000000	-0.003103
1753.000000	-0.003023
1752.000000	-0.002972
1751.000000	-0.002958
1750.000000	-0.002957
1749.000000	-0.002948
1748.000000	-0.002944
1747.000000	-0.002956
1746.000000	-0.002957
1745.000000	-0.002930
1744.000000	-0.002900
1743.000000	-0.002889
1742.000000	-0.002890
1741.000000	-0.002883
1740.000000	-0.002875
1739.000000	-0.002890
1738.000000	-0.002918
1737.000000	-0.002933
1736.000000	-0.002933
1735.000000	-0.002940
1734.000000	-0.002987
1733.000000	-0.003043
1732.000000	-0.003060
1731.000000	-0.003055
1730.000000	-0.003061
1729.000000	-0.003074
1728.000000	-0.003077
1727.000000	-0.003069
1726.000000	-0.003047
1725.000000	-0.003014
1724.000000	-0.002974
1723.000000	-0.002940
1722.000000	-0.002921
1721.000000	-0.002904
1720.000000	-0.002878
1719.000000	-0.002847
1718.000000	-0.002841
1717.000000	-0.002861
1716.000000	-0.002852
1715.000000	-0.002810
1714.000000	-0.002780
1713.000000	-0.002769
1712.000000	-0.002746
1711.000000	-0.002709
1710.000000	-0.002680
1709.000000	-0.002663
1708.000000	-0.002642
1707.000000	-0.002614
1706.000000	-0.002592
1705.000000	-0.002566
1704.000000	-0.002495
1703.000000	-0.002391
1702.000000	-0.002292
1701.000000	-0.002206
1700.000000	-0.002116
1699.000000	-0.001988
1698.000000	-0.001848
1697.000000	-0.001730
1696.000000	-0.001613
1695.000000	-0.001478
1694.000000	-0.001319
1693.000000	-0.001146
1692.000000	-0.000971
1691.000000	-0.000807
1690.000000	-0.000669
1689.000000	-0.000546
1688.000000	-0.000426
1687.000000	-0.000311
1686.000000	-0.000202
1685.000000	-0.000074
1684.000000	0.000062
1683.000000	0.000172
1682.000000	0.000283
1681.000000	0.000422
1680.000000	0.000585
1679.000000	0.000756
1678.000000	0.000925
1677.000000	0.001094
1676.000000	0.001243
1675.000000	0.001333
1674.000000	0.001376
1673.000000	0.001408
1672.000000	0.001420
1671.000000	0.001395
1670.000000	0.001352
1669.000000	0.001359
1668.000000	0.001440
1667.000000	0.001559
1666.000000	0.001694
1665.000000	0.001863
1664.000000	0.002107
1663.000000	0.002433
1662.000000	0.002807
1661.000000	0.003209
1660.000000	0.003626
1659.000000	0.004049
1658.000000	0.004469
1657.000000	0.004865
1656.000000	0.005217
1655.000000	0.005580
1654.000000	0.006179
1653.000000	0.007067
1652.000000	0.007864
1651.000000	0.008349
1650.000000	0.008625
1649.000000	0.008832
1648.000000	0.009067
1647.000000	0.009314
1646.000000	0.009488
1645.000000	0.009560
1644.000000	0.009564
1643.000000	0.009518
1642.000000	0.009424
1641.000000	0.009295
1640.000000	0.009141
1639.000000	0.008968
1638.000000	0.008772
1637.000000	0.008578
1636.000000	0.008428
1635.000000	0.008324
1634.000000	0.008231
1633.000000	0.008111
1632.000000	0.007950
1631.000000	0.007733
1630.000000	0.007444
1629.000000	0.007088
1628.000000	0.006706
1627.000000	0.006338
1626.000000	0.005996
1625.000000	0.005652
1624.000000	0.005273
1623.000000	0.004871
1622.000000	0.004505
1621.000000	0.004220
1620.000000	0.003987
1619.000000	0.003756
1618.000000	0.003512
1617.000000	0.003282
1616.000000	0.003091
1615.000000	0.002931
1614.000000	0.002774
1613.000000	0.002610
1612.000000	0.002447
1611.000000	0.002290
1610.000000	0.002140
1609.000000	0.001998
1608.000000	0.001866
1607.000000	0.001745
1606.000000	0.001635
1605.000000	0.001527
1604.000000	0.001403
1603.000000	0.001261
1602.000000	0.001117
1601.000000	0.000979
1600.000000	0.000842
1599.000000	0.000706
1598.000000	0.000583
1597.000000	0.000478
1596.000000	0.000374
1595.000000	0.000258
1594.000000	0.000132
1593.000000	0.000006
1592.000000	-0.000115
1591.000000	-0.000232
1590.000000	-0.000338
1589.000000	-0.000430
1588.000000	-0.000512
1587.000000	-0.000594
1586.000000	-0.000675
1585.000000	-0.000745
1584.000000	-0.000815
1583.000000	-0.000899
1582.000000	-0.000984
1581.000000	-0.001037
1580.000000	-0.001051
1579.000000	-0.001053
1578.000000	-0.001073
1577.000000	-0.001118
1576.000000	-0.001174
1575.000000	-0.001214
1574.000000	-0.001220
1573.000000	-0.001214
1572.000000	-0.001226
1571.000000	-0.001260
1570.000000	-0.001297
1569.000000	-0.001312
1568.000000	-0.001308
1567.000000	-0.001311
1566.000000	-0.001332
1565.000000	-0.001359
1564.000000	-0.001383
1563.000000	-0.001395
1562.000000	-0.001405
1561.000000	-0.001430
1560.000000	-0.001488
1559.000000	-0.001602
1558.000000	-0.001713
1557.000000	-0.001729
1556.000000	-0.001689
1555.000000	-0.001655
1554.000000	-0.001629
1553.000000	-0.001612
1552.000000	-0.001604
1551.000000	-0.001604
1550.000000	-0.001605
1549.000000	-0.001600
1548.000000	-0.001589
1547.000000	-0.001584
1546.000000	-0.001591
1545.000000	-0.001603
1544.000000	-0.001612
1543.000000	-0.001605
1542.000000	-0.001585
1541.000000	-0.001568
1540.000000	-0.001582
1539.000000	-0.001642
1538.000000	-0.001696
1537.000000	-0.001707
1536.000000	-0.001687
1535.000000	-0.001660
1534.000000	-0.001645
1533.000000	-0.001650
1532.000000	-0.001652
1531.000000	-0.001635
1530.000000	-0.001626
1529.000000	-0.001639
1528.000000	-0.001666
1527.000000	-0.001698
1526.000000	-0.001735
1525.000000	-0.001771
1524.000000	-0.001786
1523.000000	-0.001772
1522.000000	-0.001752
1521.000000	-0.001759
1520.000000	-0.001776
1519.000000	-0.001761
1518.000000	-0.001718
1517.000000	-0.001686
1516.000000	-0.001691
1515.000000	-0.001716
1514.000000	-0.001737
1513.000000	-0.001756
1512.000000	-0.001775
1511.000000	-0.001784
1510.000000	-0.001789
1509.000000	-0.001812
1508.000000	-0.001848
1507.000000	-0.001852
1506.000000	-0.001807
1505.000000	-0.001735
1504.000000	-0.001664
1503.000000	-0.001605
1502.000000	-0.001552
1501.000000	-0.001501
1500.000000	-0.001439
1499.000000	-0.001349
1498.000000	-0.001225
1497.000000	-0.001078
1496.000000	-0.000914
1495.000000	-0.000748
1494.000000	-0.000616
1493.000000	-0.000538
1492.000000	-0.000491
1491.000000	-0.000437
1490.000000	-0.000381
1489.000000	-0.000357
1488.000000	-0.000349
1487.000000	-0.000317
1486.000000	-0.000281
1485.000000	-0.000283
1484.000000	-0.000343
1483.000000	-0.000444
1482.000000	-0.000547
1481.000000	-0.000626
1480.000000	-0.000674
1479.000000	-0.000696
1478.000000	-0.000699
1477.000000	-0.000679
1476.000000	-0.000626
1475.000000	-0.000559
1474.000000	-0.000528
1473.000000	-0.000582
1472.000000	-0.000708
1471.000000	-0.000821
1470.000000	-0.000873
1469.000000	-0.000892
1468.000000	-0.000907
1467.000000	-0.000933
1466.000000	-0.000977
1465.000000	-0.001044
1464.000000	-0.001128
1463.000000	-0.001206
1462.000000	-0.001276
1461.000000	-0.001351
1460.000000	-0.001437
1459.000000	-0.001535
1458.000000	-0.001652
1457.000000	-0.001802
1456.000000	-0.001948
1455.000000	-0.002042
1454.000000	-0.002104
1453.000000	-0.002181
1452.000000	-0.002282
1451.000000	-0.002380
1450.000000	-0.002449
1449.000000	-0.002505
1448.000000	-0.002574
1447.000000	-0.002654
1446.000000	-0.002716
1445.000000	-0.002739
1444.000000	-0.002731
1443.000000	-0.002710
1442.000000	-0.002690
1441.000000	-0.002669
1440.000000	-0.002628
1439.000000	-0.002558
1438.000000	-0.002478
1437.000000	-0.002428
1436.000000	-0.002413
1435.000000	-0.002378
1434.000000	-0.002298
1433.000000	-0.002207
1432.000000	-0.002136
1431.000000	-0.002086
1430.000000	-0.002031
1429.000000	-0.001955
1428.000000	-0.001856
1427.000000	-0.001750
1426.000000	-0.001661
1425.000000	-0.001600
1424.000000	-0.001558
1423.000000	-0.001507
1422.000000	-0.001441
1421.000000	-0.001387
1420.000000	-0.001368
1419.000000	-0.001358
1418.000000	-0.001314
1417.000000	-0.001245
1416.000000	-0.001180
1415.000000	-0.001109
1414.000000	-0.001002
1413.000000	-0.000860
1412.000000	-0.000729
1411.000000	-0.000642
1410.000000	-0.000590
1409.000000	-0.000538
1408.000000	-0.000458
1407.000000	-0.000353
1406.000000	-0.000244
1405.000000	-0.000142
1404.000000	-0.000034
1403.000000	0.000106
1402.000000	0.000275
1401.000000	0.000443
1400.000000	0.000581
1399.000000	0.000702
1398.000000	0.000853
1397.000000	0.001063
1396.000000	0.001324
1395.000000	0.001611
1394.000000	0.001914
1393.000000	0.002227
1392.000000	0.002532
1391.000000	0.002802
1390.000000	0.003026
1389.000000	0.003216
1388.000000	0.003398
1387.000000	0.003573
1386.000000	0.003705
1385.000000	0.003749
1384.000000	0.003676
1383.000000	0.003481
1382.000000	0.003181
1381.000000	0.002780
1380.000000	0.002280
1379.000000	0.001727
1378.000000	0.001229
1377.000000	0.000896
1376.000000	0.000783
1375.000000	0.000904
1374.000000	0.001247
1373.000000	0.001753
1372.000000	0.002321
1371.000000	0.002861
1370.000000	0.003317
1369.000000	0.003670
1368.000000	0.003925
1367.000000	0.004106
1366.000000	0.004221
1365.000000	0.004255
1364.000000	0.004183
1363.000000	0.004022
1362.000000	0.003830
1361.000000	0.003650
1360.000000	0.003467
1359.000000	0.003254
1358.000000	0.003018
1357.000000	0.002792
1356.000000	0.002585
1355.000000	0.002374
1354.000000	0.002146
1353.000000	0.001917
1352.000000	0.001723
1351.000000	0.001581
1350.000000	0.001474
1349.000000	0.001373
1348.000000	0.001266
1347.000000	0.001172
1346.000000	0.001117
1345.000000	0.001091
1344.000000	0.001060
1343.000000	0.001011
1342.000000	0.000969
1341.000000	0.000962
1340.000000	0.000972
1339.000000	0.000953
1338.000000	0.000895
1337.000000	0.000832
1336.000000	0.000799
1335.000000	0.000797
1334.000000	0.000792
1333.000000	0.000748
1332.000000	0.000656
1331.000000	0.000539
1330.000000	0.000422
1329.000000	0.000306
1328.000000	0.000176
1327.000000	0.000027
1326.000000	-0.000119
1325.000000	-0.000247
1324.000000	-0.000368
1323.000000	-0.000501
1322.000000	-0.000643
1321.000000	-0.000776
1320.000000	-0.000892
1319.000000	-0.001008
1318.000000	-0.001140
1317.000000	-0.001285
1316.000000	-0.001417
1315.000000	-0.001509
1314.000000	-0.001558
1313.000000	-0.001598
1312.000000	-0.001661
1311.000000	-0.001740
1310.000000	-0.001796
1309.000000	-0.001817
1308.000000	-0.001839
1307.000000	-0.001911
1306.000000	-0.002028
1305.000000	-0.002143
1304.000000	-0.002220
1303.000000	-0.002271
1302.000000	-0.002339
1301.000000	-0.002437
1300.000000	-0.002538
1299.000000	-0.002619
1298.000000	-0.002701
1297.000000	-0.002824
1296.000000	-0.002987
1295.000000	-0.003137
1294.000000	-0.003224
1293.000000	-0.003261
1292.000000	-0.003305
1291.000000	-0.003393
1290.000000	-0.003510
1289.000000	-0.003624
1288.000000	-0.003719
1287.000000	-0.003798
1286.000000	-0.003870
1285.000000	-0.003931
1284.000000	-0.003979
1283.000000	-0.004022
1282.000000	-0.004083
1281.000000	-0.004188
1280.000000	-0.004330
1279.000000	-0.004467
1278.000000	-0.004558
1277.000000	-0.004610
1276.000000	-0.004667
1275.000000	-0.004760
1274.000000	-0.004873
1273.000000	-0.004975
1272.000000	-0.005061
1271.000000	-0.005156
1270.000000	-0.005280
1269.000000	-0.005424
1268.000000	-0.005562
1267.000000	-0.005689
1266.000000	-0.005834
1265.000000	-0.006023
1264.000000	-0.006231
1263.000000	-0.006398
1262.000000	-0.006504
1261.000000	-0.006605
1260.000000	-0.006769
1259.000000	-0.006994
1258.000000	-0.007225
1257.000000	-0.007436
1256.000000	-0.007657
1255.000000	-0.007918
1254.000000	-0.008202
1253.000000	-0.008467
1252.000000	-0.008711
1251.000000	-0.008977
1250.000000	-0.009311
1249.000000	-0.009715
1248.000000	-0.010145
1247.000000	-0.010567
1246.000000	-0.010986
1245.000000	-0.011437
1244.000000	-0.011915
1243.000000	-0.012371
1242.000000	-0.012754
1241.000000	-0.013072
1240.000000	-0.013360
1239.000000	-0.013632
1238.000000	-0.013872
1237.000000	-0.014061
1236.000000	-0.014201
1235.000000	-0.014306
1234.000000	-0.014385
1233.000000	-0.014430
1232.000000	-0.014423
1231.000000	-0.014363
1230.000000	-0.014285
1229.000000	-0.014237
1228.000000	-0.014231
1227.000000	-0.014228
1226.000000	-0.014189
1225.000000	-0.014127
1224.000000	-0.014087
1223.000000	-0.014084
1222.000000	-0.014093
1221.000000	-0.014078
1220.000000	-0.014042
1219.000000	-0.014016
1218.000000	-0.014026
1217.000000	-0.014066
1216.000000	-0.014103
1215.000000	-0.014124
1214.000000	-0.014143
1213.000000	-0.014179
1212.000000	-0.014214
1211.000000	-0.014215
1210.000000	-0.014185
1209.000000	-0.014172
1208.000000	-0.014205
1207.000000	-0.014255
1206.000000	-0.014269
1205.000000	-0.014235
1204.000000	-0.014190
1203.000000	-0.014174
1202.000000	-0.014187
1201.000000	-0.014206
1200.000000	-0.014219
1199.000000	-0.014235
1198.000000	-0.014270
1197.000000	-0.014310
1196.000000	-0.014307
1195.000000	-0.014215
1194.000000	-0.014036
1193.000000	-0.013821
1192.000000	-0.013609
1191.000000	-0.013401
1190.000000	-0.013193
1189.000000	-0.013002
1188.000000	-0.012862
1187.000000	-0.012784
1186.000000	-0.012741
1185.000000	-0.012699
1184.000000	-0.012650
1183.000000	-0.012626
1182.000000	-0.012653
1181.000000	-0.012712
1180.000000	-0.012744
1179.000000	-0.012718
1178.000000	-0.012674
1177.000000	-0.012675
1176.000000	-0.012723
1175.000000	-0.012754
1174.000000	-0.012731
1173.000000	-0.012688
1172.000000	-0.012681
1171.000000	-0.012717
1170.000000	-0.012757
1169.000000	-0.012765
1168.000000	-0.012735
1167.000000	-0.012672
1166.000000	-0.012577
1165.000000	-0.012437
1164.000000	-0.012233
1163.000000	-0.011971
1162.000000	-0.011698
1161.000000	-0.011474
1160.000000	-0.011319
1159.000000	-0.011202
1158.000000	-0.011095
1157.000000	-0.011015
1156.000000	-0.010988
1155.000000	-0.010998
1154.000000	-0.010994
1153.000000	-0.010949
1152.000000	-0.010895
1151.000000	-0.010878
1150.000000	-0.010906
1149.000000	-0.010933
1148.000000	-0.010917
1147.000000	-0.010857
1146.000000	-0.010796
1145.000000	-0.010762
1144.000000	-0.010742
1143.000000	-0.010709
1142.000000	-0.010665
1141.000000	-0.010638
1140.000000	-0.010640
1139.000000	-0.010640
1138.000000	-0.010606
1137.000000	-0.010542
1136.000000	-0.010476
1135.000000	-0.010419
1134.000000	-0.010350
1133.000000	-0.010251
1132.000000	-0.010139
1131.000000	-0.010063
1130.000000	-0.010048
1129.000000	-0.010062
1128.000000	-0.010041
1127.000000	-0.009957
1126.000000	-0.009858
1125.000000	-0.009800
1124.000000	-0.009781
1123.000000	-0.009739
1122.000000	-0.009634
1121.000000	-0.009492
1120.000000	-0.009365
1119.000000	-0.009269
1118.000000	-0.009191
1117.000000	-0.009119
1116.000000	-0.009059
1115.000000	-0.009012
1114.000000	-0.008965
1113.000000	-0.008894
1112.000000	-0.008786
1111.000000	-0.008650
1110.000000	-0.008514
1109.000000	-0.008404
1108.000000	-0.008320
1107.000000	-0.008247
1106.000000	-0.008181
1105.000000	-0.008131
1104.000000	-0.008099
1103.000000	-0.008065
1102.000000	-0.008017
1101.000000	-0.007962
1100.000000	-0.007922
1099.000000	-0.007900
1098.000000	-0.007883
1097.000000	-0.007849
1096.000000	-0.007786
1095.000000	-0.007701
1094.000000	-0.007614
1093.000000	-0.007548
1092.000000	-0.007494
1091.000000	-0.007426
1090.000000	-0.007340
1089.000000	-0.007266
1088.000000	-0.007227
1087.000000	-0.007212
1086.000000	-0.007185
1085.000000	-0.007135
1084.000000	-0.007073
1083.000000	-0.007001
1082.000000	-0.006909
1081.000000	-0.006796
1080.000000	-0.006697
1079.000000	-0.006648
1078.000000	-0.006649
1077.000000	-0.006659
1076.000000	-0.006619
1075.000000	-0.006509
1074.000000	-0.006360
1073.000000	-0.006228
1072.000000	-0.006138
1071.000000	-0.006065
1070.000000	-0.005973
1069.000000	-0.005859
1068.000000	-0.005756
1067.000000	-0.005682
1066.000000	-0.005627
1065.000000	-0.005578
1064.000000	-0.005545
1063.000000	-0.005539
1062.000000	-0.005537
1061.000000	-0.005494
1060.000000	-0.005395
1059.000000	-0.005280
1058.000000	-0.005205
1057.000000	-0.005186
1056.000000	-0.005188
1055.000000	-0.005175
1054.000000	-0.005146
1053.000000	-0.005133
1052.000000	-0.005158
1051.000000	-0.005212
1050.000000	-0.005266
1049.000000	-0.005306
1048.000000	-0.005344
1047.000000	-0.005393
1046.000000	-0.005445
1045.000000	-0.005477
1044.000000	-0.005492
1043.000000	-0.005518
1042.000000	-0.005573
1041.000000	-0.005635
1040.000000	-0.005651
1039.000000	-0.005591
1038.000000	-0.005463
1037.000000	-0.005295
1036.000000	-0.005105
1035.000000	-0.004902
1034.000000	-0.004702
1033.000000	-0.004520
1032.000000	-0.004363
1031.000000	-0.004220
1030.000000	-0.004079
1029.000000	-0.003935
1028.000000	-0.003812
1027.000000	-0.003753
1026.000000	-0.003778
1025.000000	-0.003848
1024.000000	-0.003891
1023.000000	-0.003876
1022.000000	-0.003839
1021.000000	-0.003820
1020.000000	-0.003809
1019.000000	-0.003769
1018.000000	-0.003702
1017.000000	-0.003662
1016.000000	-0.003688
1015.000000	-0.003757
1014.000000	-0.003800
1013.000000	-0.003756
1012.000000	-0.003632
1011.000000	-0.003492
1010.000000	-0.003408
1009.000000	-0.003393
1008.000000	-0.003401
1007.000000	-0.003390
1006.000000	-0.003369
1005.000000	-0.003368
1004.000000	-0.003371
1003.000000	-0.003326
1002.000000	-0.003219
1001.000000	-0.003105
1000.000000	-0.003048
999.000000	-0.003037
998.000000	-0.003013
997.000000	-0.002941
996.000000	-0.002854
995.000000	-0.002791
994.000000	-0.002740
993.000000	-0.002649
992.000000	-0.002497
991.000000	-0.002337
990.000000	-0.002232
989.000000	-0.002181
988.000000	-0.002115
987.000000	-0.001990
986.000000	-0.001846
985.000000	-0.001759
984.000000	-0.001745
983.000000	-0.001749
982.000000	-0.001718
981.000000	-0.001665
980.000000	-0.001643
979.000000	-0.001688
978.000000	-0.001783
977.000000	-0.001887
976.000000	-0.001975
975.000000	-0.002063
974.000000	-0.002178
973.000000	-0.002321
972.000000	-0.002457
971.000000	-0.002561
970.000000	-0.002648
969.000000	-0.002743
968.000000	-0.002843
967.000000	-0.002920
966.000000	-0.002969
965.000000	-0.003016
964.000000	-0.003082
963.000000	-0.003158
962.000000	-0.003227
961.000000	-0.003287
960.000000	-0.003351
959.000000	-0.003424
958.000000	-0.003489
957.000000	-0.003510
956.000000	-0.003471
955.000000	-0.003413
954.000000	-0.003418
953.000000	-0.003522
952.000000	-0.003649
951.000000	-0.003681
950.000000	-0.003588
949.000000	-0.003461
948.000000	-0.003399
947.000000	-0.003408
946.000000	-0.003431
945.000000	-0.003430
944.000000	-0.003404
943.000000	-0.003369
942.000000	-0.003337
941.000000	-0.003325
940.000000	-0.003342
939.000000	-0.003379
938.000000	-0.003421
937.000000	-0.003466
936.000000	-0.003508
935.000000	-0.003527
934.000000	-0.003517
933.000000	-0.003501
932.000000	-0.003494
931.000000	-0.003465
930.000000	-0.003375
929.000000	-0.003249
928.000000	-0.003175
927.000000	-0.003220
926.000000	-0.003372
925.000000	-0.003564
924.000000	-0.003743
923.000000	-0.003915
922.000000	-0.004128
921.000000	-0.004414
920.000000	-0.004732
919.000000	-0.004972
918.000000	-0.005025
917.000000	-0.004860
916.000000	-0.004536
915.000000	-0.004155
914.000000	-0.003814
913.000000	-0.003580
912.000000	-0.003471
911.000000	-0.003444
910.000000	-0.003422
909.000000	-0.003353
908.000000	-0.003254
907.000000	-0.003179
906.000000	-0.003157
905.000000	-0.003157
904.000000	-0.003130
903.000000	-0.003062
902.000000	-0.002989
901.000000	-0.002953
900.000000	-0.002945
899.000000	-0.002923
898.000000	-0.002867
897.000000	-0.002812
896.000000	-0.002806
895.000000	-0.002843
894.000000	-0.002858
893.000000	-0.002807
892.000000	-0.002724
891.000000	-0.002693
890.000000	-0.002747
889.000000	-0.002828
888.000000	-0.002853
887.000000	-0.002821
886.000000	-0.002823
885.000000	-0.002928
884.000000	-0.003113
883.000000	-0.003306
882.000000	-0.003495
881.000000	-0.003720
880.000000	-0.003982
879.000000	-0.004211
878.000000	-0.004336
877.000000	-0.004371
876.000000	-0.004381
875.000000	-0.004399
874.000000	-0.004401
873.000000	-0.004352
872.000000	-0.004267
871.000000	-0.004211
870.000000	-0.004242
869.000000	-0.004335
868.000000	-0.004405
867.000000	-0.004408
866.000000	-0.004410
865.000000	-0.004519
864.000000	-0.004756
863.000000	-0.005046
862.000000	-0.005332
861.000000	-0.005660
860.000000	-0.006119
859.000000	-0.006751
858.000000	-0.007569
857.000000	-0.008643
856.000000	-0.010129
855.000000	-0.012179
854.000000	-0.014858
853.000000	-0.018096
852.000000	-0.021660
851.000000	-0.025155
850.000000	-0.028096
849.000000	-0.030016
848.000000	-0.030569
847.000000	-0.029643
846.000000	-0.027460
845.000000	-0.024500
844.000000	-0.021260
843.000000	-0.018069
842.000000	-0.015086
841.000000	-0.012385
840.000000	-0.010040
839.000000	-0.008129
838.000000	-0.006689
837.000000	-0.005672
836.000000	-0.004976
835.000000	-0.004515
834.000000	-0.004242
833.000000	-0.004104
832.000000	-0.004013
831.000000	-0.003889
830.000000	-0.003726
829.000000	-0.003577
828.000000	-0.003475
827.000000	-0.003390
826.000000	-0.003288
825.000000	-0.003198
824.000000	-0.003181
823.000000	-0.003248
822.000000	-0.003328
821.000000	-0.003328
820.000000	-0.003221
819.000000	-0.003080
818.000000	-0.003008
817.000000	-0.003038
816.000000	-0.003104
815.000000	-0.003123
814.000000	-0.003091
813.000000	-0.003065
812.000000	-0.003059
811.000000	-0.003025
810.000000	-0.002931
809.000000	-0.002831
808.000000	-0.002809
807.000000	-0.002877
806.000000	-0.002961
805.000000	-0.002974
804.000000	-0.002902
803.000000	-0.002804
802.000000	-0.002749
801.000000	-0.002739
800.000000	-0.002719
799.000000	-0.002653
798.000000	-0.002589
797.000000	-0.002602
796.000000	-0.002693
795.000000	-0.002771
794.000000	-0.002757
793.000000	-0.002676
792.000000	-0.002610
791.000000	-0.002605
790.000000	-0.002632
789.000000	-0.002639
788.000000	-0.002611
787.000000	-0.002583
786.000000	-0.002594
785.000000	-0.002627
784.000000	-0.002615
783.000000	-0.002522
782.000000	-0.002387
781.000000	-0.002268
780.000000	-0.002170
779.000000	-0.002077
778.000000	-0.002030
777.000000	-0.002094
776.000000	-0.002254
775.000000	-0.002391
774.000000	-0.002406
773.000000	-0.002312
772.000000	-0.002196
771.000000	-0.002125
770.000000	-0.002125
769.000000	-0.002183
768.000000	-0.002250
767.000000	-0.002268
766.000000	-0.002225
765.000000	-0.002153
764.000000	-0.002079
763.000000	-0.002000
762.000000	-0.001938
761.000000	-0.001945
760.000000	-0.002043
759.000000	-0.002176
758.000000	-0.002269
757.000000	-0.002302
756.000000	-0.002305
755.000000	-0.002312
754.000000	-0.002330
753.000000	-0.002350
752.000000	-0.002356
751.000000	-0.002351
750.000000	-0.002360
749.000000	-0.002385
748.000000	-0.002356
747.000000	-0.002200
746.000000	-0.001948
745.000000	-0.001714
744.000000	-0.001556
743.000000	-0.001427
742.000000	-0.001278
741.000000	-0.001140
740.000000	-0.001060
739.000000	-0.001027
738.000000	-0.000998
737.000000	-0.000956
736.000000	-0.000903
735.000000	-0.000845
734.000000	-0.000803
733.000000	-0.000786
732.000000	-0.000760
731.000000	-0.000691
730.000000	-0.000636
729.000000	-0.000668
728.000000	-0.000763
727.000000	-0.000809
726.000000	-0.000767
725.000000	-0.000709
724.000000	-0.000677
723.000000	-0.000588
722.000000	-0.000370
721.000000	-0.000109
720.000000	0.000029
719.000000	-0.000018
718.000000	-0.000166
717.000000	-0.000300
716.000000	-0.000371
715.000000	-0.000394
714.000000	-0.000405
713.000000	-0.000408
712.000000	-0.000351
711.000000	-0.000182
710.000000	0.000038
709.000000	0.000178
708.000000	0.000192
707.000000	0.000179
706.000000	0.000266
705.000000	0.000457
704.000000	0.000638
703.000000	0.000725
702.000000	0.000720
701.000000	0.000660
700.000000	0.000600
699.000000	0.000570
698.000000	0.000580
697.000000	0.000630
696.000000	0.000736
695.000000	0.000917
694.000000	0.001110
693.000000	0.001214
692.000000	0.001272
691.000000	0.001441
690.000000	0.001777
689.000000	0.002137
688.000000	0.002358
687.000000	0.002485
686.000000	0.002642
685.000000	0.002830
684.000000	0.002980
683.000000	0.003045
682.000000	0.002988
681.000000	0.002784
680.000000	0.002522
679.000000	0.002367
678.000000	0.002291
677.000000	0.002148
676.000000	0.001979
675.000000	0.001838
674.000000	0.001719
673.000000	0.001684
672.000000	0.001892
671.000000	0.002373
670.000000	0.002770
669.000000	0.002754
668.000000	0.002833
667.000000	0.002935
666.000000	0.002481
665.000000	0.002235
664.000000	0.002672
663.000000	0.003547
662.000000	0.004380
661.000000	0.004936
660.000000	0.005292
659.000000	0.005558
658.000000	0.005700
657.000000	0.005653
656.000000	0.005418
655.000000	0.004931
654.000000	0.004318
653.000000	0.003893
652.000000	0.003724
651.000000	0.003570
650.000000	0.003300
649.000000	0.003074
648.000000	0.002978
647.000000	0.002851
646.000000	0.002616
645.000000	0.002396
644.000000	0.002268
643.000000	0.002173
642.000000	0.002099
641.000000	0.002142
640.000000	0.002289
639.000000	0.002373
638.000000	0.002349
637.000000	0.002356
636.000000	0.002435
635.000000	0.002467
634.000000	0.002417
633.000000	0.002390
632.000000	0.002371
631.000000	0.002164
630.000000	0.001685
629.000000	0.001116
628.000000	0.000684
627.000000	0.000501
626.000000	0.000625
625.000000	0.000986
624.000000	0.001272
623.000000	0.001155
622.000000	0.000705
621.000000	0.000279
620.000000	0.000030
619.000000	-0.000158
618.000000	-0.000330
617.000000	-0.000374
616.000000	-0.000311
615.000000	-0.000338
614.000000	-0.000536
613.000000	-0.000765
612.000000	-0.000914
611.000000	-0.001030
610.000000	-0.001186
609.000000	-0.001367
608.000000	-0.001535
607.000000	-0.001682
606.000000	-0.001733
605.000000	-0.001611
604.000000	-0.001413
603.000000	-0.001376
602.000000	-0.001594
601.000000	-0.001852
600.000000	-0.001824
