# Supplementary material for: Real-time monitoring of the reversible capture and release of CO2 on anthraquinone and riboflavin-modified graphitic electrodes using ATR-SEIRAS
Source: Chem Sci. 2025 Nov 4;16(48):23189–202. doi: 10.1039/d5sc05427c (PMC12584010; doi:10.1039/d5sc05427c)
Supplement: SC-016-D5SC05427C-s001 [file SC-016-D5SC05427C-s001.zip › Data Folders/Main Figures/Figure3/3a/020.ASC]

PE IR       SUBTECH     SPECTRUM    ASCII       PEDS        4.00        
   -1
020.ASC
24/06/26
16:04:40.00
24/06/26
16:04:40.00
Administrator

600.000000
#HDR
-1
-1
#GR
Wavenumber
A
1.0
0.0
4000.000000
-1.000000
3401
8
0.023198
-0.030520
#DATA
4000.000000	-0.003251
3999.000000	-0.003227
3998.000000	-0.003204
3997.000000	-0.003200
3996.000000	-0.003217
3995.000000	-0.003241
3994.000000	-0.003258
3993.000000	-0.003257
3992.000000	-0.003238
3991.000000	-0.003207
3990.000000	-0.003178
3989.000000	-0.003160
3988.000000	-0.003152
3987.000000	-0.003146
3986.000000	-0.003131
3985.000000	-0.003104
3984.000000	-0.003078
3983.000000	-0.003066
3982.000000	-0.003069
3981.000000	-0.003076
3980.000000	-0.003076
3979.000000	-0.003065
3978.000000	-0.003053
3977.000000	-0.003045
3976.000000	-0.003043
3975.000000	-0.003040
3974.000000	-0.003031
3973.000000	-0.003023
3972.000000	-0.003026
3971.000000	-0.003051
3970.000000	-0.003093
3969.000000	-0.003135
3968.000000	-0.003159
3967.000000	-0.003158
3966.000000	-0.003139
3965.000000	-0.003114
3964.000000	-0.003097
3963.000000	-0.003097
3962.000000	-0.003114
3961.000000	-0.003140
3960.000000	-0.003160
3959.000000	-0.003166
3958.000000	-0.003164
3957.000000	-0.003173
3956.000000	-0.003204
3955.000000	-0.003251
3954.000000	-0.003294
3953.000000	-0.003314
3952.000000	-0.003305
3951.000000	-0.003271
3950.000000	-0.003226
3949.000000	-0.003187
3948.000000	-0.003165
3947.000000	-0.003163
3946.000000	-0.003177
3945.000000	-0.003201
3944.000000	-0.003228
3943.000000	-0.003256
3942.000000	-0.003282
3941.000000	-0.003300
3940.000000	-0.003306
3939.000000	-0.003297
3938.000000	-0.003275
3937.000000	-0.003248
3936.000000	-0.003226
3935.000000	-0.003222
3934.000000	-0.003238
3933.000000	-0.003266
3932.000000	-0.003290
3931.000000	-0.003302
3930.000000	-0.003301
3929.000000	-0.003299
3928.000000	-0.003303
3927.000000	-0.003315
3926.000000	-0.003323
3925.000000	-0.003320
3924.000000	-0.003308
3923.000000	-0.003290
3922.000000	-0.003273
3921.000000	-0.003270
3920.000000	-0.003283
3919.000000	-0.003303
3918.000000	-0.003305
3917.000000	-0.003282
3916.000000	-0.003247
3915.000000	-0.003222
3914.000000	-0.003210
3913.000000	-0.003207
3912.000000	-0.003212
3911.000000	-0.003229
3910.000000	-0.003255
3909.000000	-0.003285
3908.000000	-0.003307
3907.000000	-0.003314
3906.000000	-0.003296
3905.000000	-0.003258
3904.000000	-0.003223
3903.000000	-0.003207
3902.000000	-0.003204
3901.000000	-0.003195
3900.000000	-0.003181
3899.000000	-0.003180
3898.000000	-0.003199
3897.000000	-0.003226
3896.000000	-0.003245
3895.000000	-0.003257
3894.000000	-0.003263
3893.000000	-0.003254
3892.000000	-0.003222
3891.000000	-0.003178
3890.000000	-0.003149
3889.000000	-0.003155
3888.000000	-0.003189
3887.000000	-0.003225
3886.000000	-0.003247
3885.000000	-0.003261
3884.000000	-0.003274
3883.000000	-0.003286
3882.000000	-0.003289
3881.000000	-0.003286
3880.000000	-0.003289
3879.000000	-0.003301
3878.000000	-0.003312
3877.000000	-0.003321
3876.000000	-0.003319
3875.000000	-0.003309
3874.000000	-0.003303
3873.000000	-0.003312
3872.000000	-0.003327
3871.000000	-0.003324
3870.000000	-0.003313
3869.000000	-0.003320
3868.000000	-0.003348
3867.000000	-0.003369
3866.000000	-0.003362
3865.000000	-0.003345
3864.000000	-0.003351
3863.000000	-0.003371
3862.000000	-0.003377
3861.000000	-0.003360
3860.000000	-0.003332
3859.000000	-0.003304
3858.000000	-0.003279
3857.000000	-0.003263
3856.000000	-0.003256
3855.000000	-0.003229
3854.000000	-0.003172
3853.000000	-0.003129
3852.000000	-0.003130
3851.000000	-0.003163
3850.000000	-0.003211
3849.000000	-0.003265
3848.000000	-0.003325
3847.000000	-0.003385
3846.000000	-0.003437
3845.000000	-0.003470
3844.000000	-0.003474
3843.000000	-0.003449
3842.000000	-0.003411
3841.000000	-0.003373
3840.000000	-0.003333
3839.000000	-0.003290
3838.000000	-0.003256
3837.000000	-0.003236
3836.000000	-0.003227
3835.000000	-0.003224
3834.000000	-0.003230
3833.000000	-0.003248
3832.000000	-0.003275
3831.000000	-0.003303
3830.000000	-0.003323
3829.000000	-0.003334
3828.000000	-0.003342
3827.000000	-0.003351
3826.000000	-0.003361
3825.000000	-0.003371
3824.000000	-0.003372
3823.000000	-0.003346
3822.000000	-0.003279
3821.000000	-0.003213
3820.000000	-0.003190
3819.000000	-0.003209
3818.000000	-0.003231
3817.000000	-0.003227
3816.000000	-0.003217
3815.000000	-0.003231
3814.000000	-0.003265
3813.000000	-0.003286
3812.000000	-0.003280
3811.000000	-0.003255
3810.000000	-0.003230
3809.000000	-0.003214
3808.000000	-0.003209
3807.000000	-0.003225
3806.000000	-0.003259
3805.000000	-0.003287
3804.000000	-0.003280
3803.000000	-0.003225
3802.000000	-0.003162
3801.000000	-0.003160
3800.000000	-0.003213
3799.000000	-0.003266
3798.000000	-0.003281
3797.000000	-0.003267
3796.000000	-0.003258
3795.000000	-0.003267
3794.000000	-0.003279
3793.000000	-0.003274
3792.000000	-0.003252
3791.000000	-0.003234
3790.000000	-0.003234
3789.000000	-0.003253
3788.000000	-0.003276
3787.000000	-0.003288
3786.000000	-0.003286
3785.000000	-0.003282
3784.000000	-0.003292
3783.000000	-0.003316
3782.000000	-0.003337
3781.000000	-0.003334
3780.000000	-0.003307
3779.000000	-0.003278
3778.000000	-0.003264
3777.000000	-0.003263
3776.000000	-0.003265
3775.000000	-0.003265
3774.000000	-0.003262
3773.000000	-0.003251
3772.000000	-0.003222
3771.000000	-0.003185
3770.000000	-0.003169
3769.000000	-0.003192
3768.000000	-0.003234
3767.000000	-0.003266
3766.000000	-0.003279
3765.000000	-0.003282
3764.000000	-0.003288
3763.000000	-0.003293
3762.000000	-0.003290
3761.000000	-0.003278
3760.000000	-0.003274
3759.000000	-0.003285
3758.000000	-0.003290
3757.000000	-0.003269
3756.000000	-0.003228
3755.000000	-0.003180
3754.000000	-0.003135
3753.000000	-0.003090
3752.000000	-0.003042
3751.000000	-0.002996
3750.000000	-0.002948
3749.000000	-0.002904
3748.000000	-0.002877
3747.000000	-0.002870
3746.000000	-0.002845
3745.000000	-0.002798
3744.000000	-0.002781
3743.000000	-0.002810
3742.000000	-0.002846
3741.000000	-0.002855
3740.000000	-0.002845
3739.000000	-0.002835
3738.000000	-0.002818
3737.000000	-0.002778
3736.000000	-0.002744
3735.000000	-0.002770
3734.000000	-0.002840
3733.000000	-0.002865
3732.000000	-0.002799
3731.000000	-0.002670
3730.000000	-0.002537
3729.000000	-0.002437
3728.000000	-0.002380
3727.000000	-0.002373
3726.000000	-0.002411
3725.000000	-0.002464
3724.000000	-0.002513
3723.000000	-0.002563
3722.000000	-0.002632
3721.000000	-0.002715
3720.000000	-0.002789
3719.000000	-0.002832
3718.000000	-0.002843
3717.000000	-0.002842
3716.000000	-0.002855
3715.000000	-0.002879
3714.000000	-0.002868
3713.000000	-0.002775
3712.000000	-0.002621
3711.000000	-0.002491
3710.000000	-0.002438
3709.000000	-0.002445
3708.000000	-0.002461
3707.000000	-0.002447
3706.000000	-0.002394
3705.000000	-0.002319
3704.000000	-0.002253
3703.000000	-0.002214
3702.000000	-0.002203
3701.000000	-0.002203
3700.000000	-0.002206
3699.000000	-0.002217
3698.000000	-0.002248
3697.000000	-0.002299
3696.000000	-0.002363
3695.000000	-0.002413
3694.000000	-0.002440
3693.000000	-0.002466
3692.000000	-0.002528
3691.000000	-0.002627
3690.000000	-0.002708
3689.000000	-0.002723
3688.000000	-0.002683
3687.000000	-0.002644
3686.000000	-0.002636
3685.000000	-0.002650
3684.000000	-0.002659
3683.000000	-0.002656
3682.000000	-0.002648
3681.000000	-0.002638
3680.000000	-0.002620
3679.000000	-0.002587
3678.000000	-0.002538
3677.000000	-0.002465
3676.000000	-0.002408
3675.000000	-0.002417
3674.000000	-0.002471
3673.000000	-0.002520
3672.000000	-0.002539
3671.000000	-0.002528
3670.000000	-0.002519
3669.000000	-0.002528
3668.000000	-0.002533
3667.000000	-0.002523
3666.000000	-0.002503
3665.000000	-0.002486
3664.000000	-0.002484
3663.000000	-0.002493
3662.000000	-0.002496
3661.000000	-0.002472
3660.000000	-0.002419
3659.000000	-0.002355
3658.000000	-0.002303
3657.000000	-0.002281
3656.000000	-0.002295
3655.000000	-0.002329
3654.000000	-0.002359
3653.000000	-0.002378
3652.000000	-0.002384
3651.000000	-0.002372
3650.000000	-0.002339
3649.000000	-0.002292
3648.000000	-0.002245
3647.000000	-0.002215
3646.000000	-0.002200
3645.000000	-0.002188
3644.000000	-0.002172
3643.000000	-0.002154
3642.000000	-0.002141
3641.000000	-0.002135
3640.000000	-0.002129
3639.000000	-0.002119
3638.000000	-0.002107
3637.000000	-0.002089
3636.000000	-0.002051
3635.000000	-0.001986
3634.000000	-0.001906
3633.000000	-0.001834
3632.000000	-0.001776
3631.000000	-0.001716
3630.000000	-0.001637
3629.000000	-0.001588
3628.000000	-0.001612
3627.000000	-0.001676
3626.000000	-0.001725
3625.000000	-0.001750
3624.000000	-0.001782
3623.000000	-0.001853
3622.000000	-0.001965
3621.000000	-0.002073
3620.000000	-0.002115
3619.000000	-0.002066
3618.000000	-0.001973
3617.000000	-0.001903
3616.000000	-0.001893
3615.000000	-0.001931
3614.000000	-0.001975
3613.000000	-0.001991
3612.000000	-0.001970
3611.000000	-0.001928
3610.000000	-0.001880
3609.000000	-0.001850
3608.000000	-0.001863
3607.000000	-0.001919
3606.000000	-0.001988
3605.000000	-0.002040
3604.000000	-0.002061
3603.000000	-0.002047
3602.000000	-0.002011
3601.000000	-0.001981
3600.000000	-0.001982
3599.000000	-0.002007
3598.000000	-0.002019
3597.000000	-0.001983
3596.000000	-0.001908
3595.000000	-0.001832
3594.000000	-0.001797
3593.000000	-0.001813
3592.000000	-0.001865
3591.000000	-0.001940
3590.000000	-0.002032
3589.000000	-0.002130
3588.000000	-0.002217
3587.000000	-0.002284
3586.000000	-0.002329
3585.000000	-0.002357
3584.000000	-0.002376
3583.000000	-0.002392
3582.000000	-0.002409
3581.000000	-0.002426
3580.000000	-0.002448
3579.000000	-0.002476
3578.000000	-0.002513
3577.000000	-0.002547
3576.000000	-0.002565
3575.000000	-0.002563
3574.000000	-0.002557
3573.000000	-0.002567
3572.000000	-0.002594
3571.000000	-0.002628
3570.000000	-0.002652
3569.000000	-0.002660
3568.000000	-0.002663
3567.000000	-0.002679
3566.000000	-0.002701
3565.000000	-0.002702
3564.000000	-0.002671
3563.000000	-0.002620
3562.000000	-0.002579
3561.000000	-0.002569
3560.000000	-0.002589
3559.000000	-0.002619
3558.000000	-0.002633
3557.000000	-0.002632
3556.000000	-0.002635
3555.000000	-0.002661
3554.000000	-0.002702
3553.000000	-0.002730
3552.000000	-0.002726
3551.000000	-0.002698
3550.000000	-0.002668
3549.000000	-0.002651
3548.000000	-0.002649
3547.000000	-0.002655
3546.000000	-0.002664
3545.000000	-0.002670
3544.000000	-0.002674
3543.000000	-0.002684
3542.000000	-0.002703
3541.000000	-0.002729
3540.000000	-0.002751
3539.000000	-0.002758
3538.000000	-0.002750
3537.000000	-0.002734
3536.000000	-0.002721
3535.000000	-0.002715
3534.000000	-0.002711
3533.000000	-0.002707
3532.000000	-0.002705
3531.000000	-0.002713
3530.000000	-0.002731
3529.000000	-0.002751
3528.000000	-0.002769
3527.000000	-0.002782
3526.000000	-0.002788
3525.000000	-0.002784
3524.000000	-0.002775
3523.000000	-0.002769
3522.000000	-0.002770
3521.000000	-0.002774
3520.000000	-0.002782
3519.000000	-0.002796
3518.000000	-0.002816
3517.000000	-0.002837
3516.000000	-0.002850
3515.000000	-0.002849
3514.000000	-0.002831
3513.000000	-0.002804
3512.000000	-0.002782
3511.000000	-0.002783
3510.000000	-0.002808
3509.000000	-0.002840
3508.000000	-0.002859
3507.000000	-0.002860
3506.000000	-0.002852
3505.000000	-0.002844
3504.000000	-0.002846
3503.000000	-0.002857
3502.000000	-0.002873
3501.000000	-0.002883
3500.000000	-0.002885
3499.000000	-0.002882
3498.000000	-0.002877
3497.000000	-0.002870
3496.000000	-0.002869
3495.000000	-0.002883
3494.000000	-0.002918
3493.000000	-0.002956
3492.000000	-0.002971
3491.000000	-0.002955
3490.000000	-0.002923
3489.000000	-0.002903
3488.000000	-0.002906
3487.000000	-0.002922
3486.000000	-0.002934
3485.000000	-0.002937
3484.000000	-0.002941
3483.000000	-0.002946
3482.000000	-0.002944
3481.000000	-0.002922
3480.000000	-0.002881
3479.000000	-0.002839
3478.000000	-0.002819
3477.000000	-0.002828
3476.000000	-0.002860
3475.000000	-0.002898
3474.000000	-0.002922
3473.000000	-0.002924
3472.000000	-0.002909
3471.000000	-0.002891
3470.000000	-0.002881
3469.000000	-0.002884
3468.000000	-0.002902
3467.000000	-0.002930
3466.000000	-0.002956
3465.000000	-0.002963
3464.000000	-0.002943
3463.000000	-0.002908
3462.000000	-0.002881
3461.000000	-0.002876
3460.000000	-0.002891
3459.000000	-0.002909
3458.000000	-0.002917
3457.000000	-0.002915
3456.000000	-0.002909
3455.000000	-0.002906
3454.000000	-0.002901
3453.000000	-0.002893
3452.000000	-0.002884
3451.000000	-0.002884
3450.000000	-0.002895
3449.000000	-0.002907
3448.000000	-0.002903
3447.000000	-0.002886
3446.000000	-0.002868
3445.000000	-0.002860
3444.000000	-0.002859
3443.000000	-0.002860
3442.000000	-0.002857
3441.000000	-0.002849
3440.000000	-0.002835
3439.000000	-0.002812
3438.000000	-0.002783
3437.000000	-0.002755
3436.000000	-0.002739
3435.000000	-0.002737
3434.000000	-0.002744
3433.000000	-0.002752
3432.000000	-0.002763
3431.000000	-0.002784
3430.000000	-0.002815
3429.000000	-0.002845
3428.000000	-0.002858
3427.000000	-0.002854
3426.000000	-0.002845
3425.000000	-0.002839
3424.000000	-0.002833
3423.000000	-0.002826
3422.000000	-0.002815
3421.000000	-0.002800
3420.000000	-0.002784
3419.000000	-0.002766
3418.000000	-0.002751
3417.000000	-0.002740
3416.000000	-0.002737
3415.000000	-0.002737
3414.000000	-0.002737
3413.000000	-0.002731
3412.000000	-0.002720
3411.000000	-0.002710
3410.000000	-0.002706
3409.000000	-0.002708
3408.000000	-0.002710
3407.000000	-0.002713
3406.000000	-0.002722
3405.000000	-0.002742
3404.000000	-0.002766
3403.000000	-0.002775
3402.000000	-0.002752
3401.000000	-0.002702
3400.000000	-0.002644
3399.000000	-0.002602
3398.000000	-0.002581
3397.000000	-0.002573
3396.000000	-0.002571
3395.000000	-0.002568
3394.000000	-0.002568
3393.000000	-0.002572
3392.000000	-0.002586
3391.000000	-0.002606
3390.000000	-0.002624
3389.000000	-0.002628
3388.000000	-0.002622
3387.000000	-0.002620
3386.000000	-0.002628
3385.000000	-0.002635
3384.000000	-0.002626
3383.000000	-0.002602
3382.000000	-0.002576
3381.000000	-0.002559
3380.000000	-0.002554
3379.000000	-0.002559
3378.000000	-0.002574
3377.000000	-0.002592
3376.000000	-0.002604
3375.000000	-0.002601
3374.000000	-0.002581
3373.000000	-0.002552
3372.000000	-0.002523
3371.000000	-0.002505
3370.000000	-0.002498
3369.000000	-0.002493
3368.000000	-0.002483
3367.000000	-0.002474
3366.000000	-0.002476
3365.000000	-0.002496
3364.000000	-0.002527
3363.000000	-0.002553
3362.000000	-0.002558
3361.000000	-0.002541
3360.000000	-0.002519
3359.000000	-0.002506
3358.000000	-0.002501
3357.000000	-0.002494
3356.000000	-0.002478
3355.000000	-0.002461
3354.000000	-0.002452
3353.000000	-0.002450
3352.000000	-0.002447
3351.000000	-0.002443
3350.000000	-0.002446
3349.000000	-0.002460
3348.000000	-0.002482
3347.000000	-0.002501
3346.000000	-0.002513
3345.000000	-0.002513
3344.000000	-0.002499
3343.000000	-0.002475
3342.000000	-0.002450
3341.000000	-0.002433
3340.000000	-0.002425
3339.000000	-0.002425
3338.000000	-0.002428
3337.000000	-0.002426
3336.000000	-0.002411
3335.000000	-0.002381
3334.000000	-0.002345
3333.000000	-0.002316
3332.000000	-0.002308
3331.000000	-0.002320
3330.000000	-0.002338
3329.000000	-0.002346
3328.000000	-0.002336
3327.000000	-0.002321
3326.000000	-0.002314
3325.000000	-0.002322
3324.000000	-0.002334
3323.000000	-0.002338
3322.000000	-0.002326
3321.000000	-0.002302
3320.000000	-0.002278
3319.000000	-0.002271
3318.000000	-0.002283
3317.000000	-0.002304
3316.000000	-0.002315
3315.000000	-0.002314
3314.000000	-0.002312
3313.000000	-0.002317
3312.000000	-0.002327
3311.000000	-0.002335
3310.000000	-0.002339
3309.000000	-0.002342
3308.000000	-0.002344
3307.000000	-0.002338
3306.000000	-0.002324
3305.000000	-0.002306
3304.000000	-0.002297
3303.000000	-0.002304
3302.000000	-0.002320
3301.000000	-0.002330
3300.000000	-0.002320
3299.000000	-0.002290
3298.000000	-0.002257
3297.000000	-0.002237
3296.000000	-0.002237
3295.000000	-0.002254
3294.000000	-0.002278
3293.000000	-0.002292
3292.000000	-0.002286
3291.000000	-0.002260
3290.000000	-0.002229
3289.000000	-0.002208
3288.000000	-0.002206
3287.000000	-0.002217
3286.000000	-0.002229
3285.000000	-0.002227
3284.000000	-0.002206
3283.000000	-0.002176
3282.000000	-0.002159
3281.000000	-0.002169
3280.000000	-0.002201
3279.000000	-0.002229
3278.000000	-0.002236
3277.000000	-0.002219
3276.000000	-0.002196
3275.000000	-0.002181
3274.000000	-0.002180
3273.000000	-0.002187
3272.000000	-0.002192
3271.000000	-0.002192
3270.000000	-0.002183
3269.000000	-0.002164
3268.000000	-0.002131
3267.000000	-0.002083
3266.000000	-0.002030
3265.000000	-0.001983
3264.000000	-0.001955
3263.000000	-0.001953
3262.000000	-0.001972
3261.000000	-0.001999
3260.000000	-0.002018
3259.000000	-0.002024
3258.000000	-0.002022
3257.000000	-0.002019
3256.000000	-0.002013
3255.000000	-0.001993
3254.000000	-0.001959
3253.000000	-0.001923
3252.000000	-0.001903
3251.000000	-0.001904
3250.000000	-0.001911
3249.000000	-0.001906
3248.000000	-0.001882
3247.000000	-0.001846
3246.000000	-0.001814
3245.000000	-0.001796
3244.000000	-0.001796
3243.000000	-0.001806
3242.000000	-0.001817
3241.000000	-0.001815
3240.000000	-0.001798
3239.000000	-0.001770
3238.000000	-0.001742
3237.000000	-0.001723
3236.000000	-0.001713
3235.000000	-0.001715
3234.000000	-0.001724
3233.000000	-0.001733
3232.000000	-0.001729
3231.000000	-0.001712
3230.000000	-0.001691
3229.000000	-0.001680
3228.000000	-0.001675
3227.000000	-0.001661
3226.000000	-0.001633
3225.000000	-0.001598
3224.000000	-0.001570
3223.000000	-0.001553
3222.000000	-0.001547
3221.000000	-0.001547
3220.000000	-0.001545
3219.000000	-0.001534
3218.000000	-0.001508
3217.000000	-0.001469
3216.000000	-0.001425
3215.000000	-0.001380
3214.000000	-0.001337
3213.000000	-0.001299
3212.000000	-0.001268
3211.000000	-0.001239
3210.000000	-0.001206
3209.000000	-0.001166
3208.000000	-0.001127
3207.000000	-0.001097
3206.000000	-0.001078
3205.000000	-0.001073
3204.000000	-0.001080
3203.000000	-0.001094
3202.000000	-0.001103
3201.000000	-0.001100
3200.000000	-0.001085
3199.000000	-0.001068
3198.000000	-0.001049
3197.000000	-0.001029
3196.000000	-0.001012
3195.000000	-0.001007
3194.000000	-0.001019
3193.000000	-0.001041
3192.000000	-0.001065
3191.000000	-0.001090
3190.000000	-0.001115
3189.000000	-0.001136
3188.000000	-0.001149
3187.000000	-0.001152
3186.000000	-0.001151
3185.000000	-0.001146
3184.000000	-0.001128
3183.000000	-0.001094
3182.000000	-0.001055
3181.000000	-0.001027
3180.000000	-0.001017
3179.000000	-0.001018
3178.000000	-0.001018
3177.000000	-0.001009
3176.000000	-0.000991
3175.000000	-0.000962
3174.000000	-0.000916
3173.000000	-0.000841
3172.000000	-0.000732
3171.000000	-0.000595
3170.000000	-0.000444
3169.000000	-0.000298
3168.000000	-0.000165
3167.000000	-0.000045
3166.000000	0.000063
3165.000000	0.000146
3164.000000	0.000180
3163.000000	0.000145
3162.000000	0.000048
3161.000000	-0.000084
3160.000000	-0.000219
3159.000000	-0.000342
3158.000000	-0.000449
3157.000000	-0.000540
3156.000000	-0.000612
3155.000000	-0.000670
3154.000000	-0.000719
3153.000000	-0.000767
3152.000000	-0.000814
3151.000000	-0.000858
3150.000000	-0.000894
3149.000000	-0.000919
3148.000000	-0.000930
3147.000000	-0.000929
3146.000000	-0.000921
3145.000000	-0.000916
3144.000000	-0.000917
3143.000000	-0.000924
3142.000000	-0.000929
3141.000000	-0.000923
3140.000000	-0.000905
3139.000000	-0.000886
3138.000000	-0.000879
3137.000000	-0.000889
3136.000000	-0.000905
3135.000000	-0.000911
3134.000000	-0.000898
3133.000000	-0.000873
3132.000000	-0.000844
3131.000000	-0.000815
3130.000000	-0.000790
3129.000000	-0.000773
3128.000000	-0.000773
3127.000000	-0.000788
3126.000000	-0.000804
3125.000000	-0.000809
3124.000000	-0.000801
3123.000000	-0.000791
3122.000000	-0.000786
3121.000000	-0.000779
3120.000000	-0.000765
3119.000000	-0.000743
3118.000000	-0.000721
3117.000000	-0.000701
3116.000000	-0.000680
3115.000000	-0.000657
3114.000000	-0.000635
3113.000000	-0.000624
3112.000000	-0.000627
3111.000000	-0.000636
3110.000000	-0.000641
3109.000000	-0.000635
3108.000000	-0.000625
3107.000000	-0.000621
3106.000000	-0.000626
3105.000000	-0.000632
3104.000000	-0.000626
3103.000000	-0.000608
3102.000000	-0.000591
3101.000000	-0.000588
3100.000000	-0.000601
3099.000000	-0.000614
3098.000000	-0.000617
3097.000000	-0.000605
3096.000000	-0.000588
3095.000000	-0.000573
3094.000000	-0.000561
3093.000000	-0.000550
3092.000000	-0.000539
3091.000000	-0.000526
3090.000000	-0.000515
3089.000000	-0.000506
3088.000000	-0.000496
3087.000000	-0.000484
3086.000000	-0.000474
3085.000000	-0.000475
3084.000000	-0.000495
3083.000000	-0.000524
3082.000000	-0.000539
3081.000000	-0.000525
3080.000000	-0.000490
3079.000000	-0.000462
3078.000000	-0.000456
3077.000000	-0.000458
3076.000000	-0.000447
3075.000000	-0.000422
3074.000000	-0.000403
3073.000000	-0.000402
3072.000000	-0.000408
3071.000000	-0.000403
3070.000000	-0.000383
3069.000000	-0.000357
3068.000000	-0.000341
3067.000000	-0.000338
3066.000000	-0.000343
3065.000000	-0.000346
3064.000000	-0.000341
3063.000000	-0.000329
3062.000000	-0.000318
3061.000000	-0.000312
3060.000000	-0.000304
3059.000000	-0.000292
3058.000000	-0.000280
3057.000000	-0.000277
3056.000000	-0.000282
3055.000000	-0.000284
3054.000000	-0.000268
3053.000000	-0.000236
3052.000000	-0.000205
3051.000000	-0.000186
3050.000000	-0.000177
3049.000000	-0.000172
3048.000000	-0.000167
3047.000000	-0.000162
3046.000000	-0.000158
3045.000000	-0.000149
3044.000000	-0.000131
3043.000000	-0.000112
3042.000000	-0.000106
3041.000000	-0.000115
3040.000000	-0.000129
3039.000000	-0.000129
3038.000000	-0.000104
3037.000000	-0.000062
3036.000000	-0.000019
3035.000000	0.000006
3034.000000	0.000008
3033.000000	-0.000002
3032.000000	-0.000003
3031.000000	0.000018
3030.000000	0.000059
3029.000000	0.000100
3028.000000	0.000127
3027.000000	0.000137
3026.000000	0.000141
3025.000000	0.000156
3024.000000	0.000189
3023.000000	0.000238
3022.000000	0.000291
3021.000000	0.000343
3020.000000	0.000398
3019.000000	0.000461
3018.000000	0.000531
3017.000000	0.000601
3016.000000	0.000667
3015.000000	0.000732
3014.000000	0.000796
3013.000000	0.000862
3012.000000	0.000931
3011.000000	0.001008
3010.000000	0.001088
3009.000000	0.001165
3008.000000	0.001235
3007.000000	0.001304
3006.000000	0.001378
3005.000000	0.001449
3004.000000	0.001508
3003.000000	0.001553
3002.000000	0.001598
3001.000000	0.001655
3000.000000	0.001719
2999.000000	0.001775
2998.000000	0.001814
2997.000000	0.001843
2996.000000	0.001877
2995.000000	0.001922
2994.000000	0.001975
2993.000000	0.002028
2992.000000	0.002079
2991.000000	0.002131
2990.000000	0.002187
2989.000000	0.002249
2988.000000	0.002324
2987.000000	0.002420
2986.000000	0.002534
2985.000000	0.002657
2984.000000	0.002781
2983.000000	0.002912
2982.000000	0.003056
2981.000000	0.003218
2980.000000	0.003392
2979.000000	0.003573
2978.000000	0.003760
2977.000000	0.003956
2976.000000	0.004162
2975.000000	0.004369
2974.000000	0.004555
2973.000000	0.004696
2972.000000	0.004784
2971.000000	0.004832
2970.000000	0.004855
2969.000000	0.004854
2968.000000	0.004813
2967.000000	0.004724
2966.000000	0.004594
2965.000000	0.004437
2964.000000	0.004257
2963.000000	0.004055
2962.000000	0.003842
2961.000000	0.003635
2960.000000	0.003448
2959.000000	0.003291
2958.000000	0.003165
2957.000000	0.003069
2956.000000	0.002992
2955.000000	0.002927
2954.000000	0.002878
2953.000000	0.002849
2952.000000	0.002841
2951.000000	0.002846
2950.000000	0.002862
2949.000000	0.002897
2948.000000	0.002960
2947.000000	0.003053
2946.000000	0.003169
2945.000000	0.003301
2944.000000	0.003441
2943.000000	0.003577
2942.000000	0.003699
2941.000000	0.003796
2940.000000	0.003855
2939.000000	0.003869
2938.000000	0.003843
2937.000000	0.003790
2936.000000	0.003721
2935.000000	0.003637
2934.000000	0.003539
2933.000000	0.003434
2932.000000	0.003329
2931.000000	0.003220
2930.000000	0.003103
2929.000000	0.002983
2928.000000	0.002873
2927.000000	0.002775
2926.000000	0.002675
2925.000000	0.002563
2924.000000	0.002439
2923.000000	0.002314
2922.000000	0.002199
2921.000000	0.002092
2920.000000	0.001993
2919.000000	0.001902
2918.000000	0.001820
2917.000000	0.001746
2916.000000	0.001677
2915.000000	0.001605
2914.000000	0.001528
2913.000000	0.001446
2912.000000	0.001366
2911.000000	0.001292
2910.000000	0.001225
2909.000000	0.001163
2908.000000	0.001108
2907.000000	0.001060
2906.000000	0.001016
2905.000000	0.000968
2904.000000	0.000910
2903.000000	0.000844
2902.000000	0.000773
2901.000000	0.000701
2900.000000	0.000644
2899.000000	0.000613
2898.000000	0.000608
2897.000000	0.000612
2896.000000	0.000606
2895.000000	0.000595
2894.000000	0.000599
2893.000000	0.000633
2892.000000	0.000695
2891.000000	0.000776
2890.000000	0.000872
2889.000000	0.000988
2888.000000	0.001129
2887.000000	0.001292
2886.000000	0.001470
2885.000000	0.001653
2884.000000	0.001829
2883.000000	0.001988
2882.000000	0.002114
2881.000000	0.002189
2880.000000	0.002195
2879.000000	0.002132
2878.000000	0.002016
2877.000000	0.001868
2876.000000	0.001695
2875.000000	0.001507
2874.000000	0.001322
2873.000000	0.001155
2872.000000	0.001008
2871.000000	0.000866
2870.000000	0.000718
2869.000000	0.000565
2868.000000	0.000416
2867.000000	0.000274
2866.000000	0.000136
2865.000000	0.000000
2864.000000	-0.000130
2863.000000	-0.000246
2862.000000	-0.000341
2861.000000	-0.000415
2860.000000	-0.000482
2859.000000	-0.000560
2858.000000	-0.000654
2857.000000	-0.000752
2856.000000	-0.000835
2855.000000	-0.000891
2854.000000	-0.000928
2853.000000	-0.000956
2852.000000	-0.000980
2851.000000	-0.001001
2850.000000	-0.001017
2849.000000	-0.001032
2848.000000	-0.001048
2847.000000	-0.001063
2846.000000	-0.001076
2845.000000	-0.001092
2844.000000	-0.001116
2843.000000	-0.001153
2842.000000	-0.001200
2841.000000	-0.001249
2840.000000	-0.001292
2839.000000	-0.001323
2838.000000	-0.001341
2837.000000	-0.001353
2836.000000	-0.001370
2835.000000	-0.001394
2834.000000	-0.001421
2833.000000	-0.001444
2832.000000	-0.001464
2831.000000	-0.001484
2830.000000	-0.001502
2829.000000	-0.001518
2828.000000	-0.001534
2827.000000	-0.001554
2826.000000	-0.001574
2825.000000	-0.001583
2824.000000	-0.001580
2823.000000	-0.001572
2822.000000	-0.001568
2821.000000	-0.001576
2820.000000	-0.001598
2819.000000	-0.001632
2818.000000	-0.001672
2817.000000	-0.001707
2816.000000	-0.001731
2815.000000	-0.001745
2814.000000	-0.001755
2813.000000	-0.001769
2812.000000	-0.001786
2811.000000	-0.001803
2810.000000	-0.001814
2809.000000	-0.001817
2808.000000	-0.001814
2807.000000	-0.001816
2806.000000	-0.001826
2805.000000	-0.001843
2804.000000	-0.001857
2803.000000	-0.001859
2802.000000	-0.001853
2801.000000	-0.001847
2800.000000	-0.001850
2799.000000	-0.001864
2798.000000	-0.001887
2797.000000	-0.001913
2796.000000	-0.001934
2795.000000	-0.001943
2794.000000	-0.001944
2793.000000	-0.001949
2792.000000	-0.001967
2791.000000	-0.001994
2790.000000	-0.002018
2789.000000	-0.002030
2788.000000	-0.002033
2787.000000	-0.002030
2786.000000	-0.002019
2785.000000	-0.002003
2784.000000	-0.001992
2783.000000	-0.001998
2782.000000	-0.002018
2781.000000	-0.002038
2780.000000	-0.002044
2779.000000	-0.002038
2778.000000	-0.002029
2777.000000	-0.002026
2776.000000	-0.002028
2775.000000	-0.002032
2774.000000	-0.002029
2773.000000	-0.002020
2772.000000	-0.002011
2771.000000	-0.002008
2770.000000	-0.002011
2769.000000	-0.002012
2768.000000	-0.002007
2767.000000	-0.001997
2766.000000	-0.001989
2765.000000	-0.001990
2764.000000	-0.001999
2763.000000	-0.002010
2762.000000	-0.002011
2761.000000	-0.002001
2760.000000	-0.001986
2759.000000	-0.001976
2758.000000	-0.001971
2757.000000	-0.001962
2756.000000	-0.001947
2755.000000	-0.001931
2754.000000	-0.001922
2753.000000	-0.001921
2752.000000	-0.001919
2751.000000	-0.001910
2750.000000	-0.001894
2749.000000	-0.001875
2748.000000	-0.001861
2747.000000	-0.001852
2746.000000	-0.001843
2745.000000	-0.001831
2744.000000	-0.001823
2743.000000	-0.001828
2742.000000	-0.001848
2741.000000	-0.001871
2740.000000	-0.001886
2739.000000	-0.001886
2738.000000	-0.001868
2737.000000	-0.001836
2736.000000	-0.001799
2735.000000	-0.001770
2734.000000	-0.001758
2733.000000	-0.001763
2732.000000	-0.001778
2731.000000	-0.001798
2730.000000	-0.001816
2729.000000	-0.001826
2728.000000	-0.001826
2727.000000	-0.001826
2726.000000	-0.001840
2725.000000	-0.001868
2724.000000	-0.001898
2723.000000	-0.001912
2722.000000	-0.001903
2721.000000	-0.001878
2720.000000	-0.001852
2719.000000	-0.001828
2718.000000	-0.001798
2717.000000	-0.001759
2716.000000	-0.001721
2715.000000	-0.001704
2714.000000	-0.001715
2713.000000	-0.001740
2712.000000	-0.001757
2711.000000	-0.001752
2710.000000	-0.001729
2709.000000	-0.001700
2708.000000	-0.001678
2707.000000	-0.001668
2706.000000	-0.001663
2705.000000	-0.001654
2704.000000	-0.001638
2703.000000	-0.001626
2702.000000	-0.001625
2701.000000	-0.001629
2700.000000	-0.001628
2699.000000	-0.001618
2698.000000	-0.001604
2697.000000	-0.001588
2696.000000	-0.001569
2695.000000	-0.001547
2694.000000	-0.001527
2693.000000	-0.001515
2692.000000	-0.001510
2691.000000	-0.001506
2690.000000	-0.001498
2689.000000	-0.001490
2688.000000	-0.001488
2687.000000	-0.001492
2686.000000	-0.001497
2685.000000	-0.001490
2684.000000	-0.001472
2683.000000	-0.001453
2682.000000	-0.001438
2681.000000	-0.001423
2680.000000	-0.001398
2679.000000	-0.001367
2678.000000	-0.001344
2677.000000	-0.001341
2676.000000	-0.001354
2675.000000	-0.001367
2674.000000	-0.001371
2673.000000	-0.001367
2672.000000	-0.001360
2671.000000	-0.001352
2670.000000	-0.001340
2669.000000	-0.001327
2668.000000	-0.001318
2667.000000	-0.001324
2666.000000	-0.001343
2665.000000	-0.001365
2664.000000	-0.001373
2663.000000	-0.001367
2662.000000	-0.001353
2661.000000	-0.001346
2660.000000	-0.001354
2659.000000	-0.001379
2658.000000	-0.001411
2657.000000	-0.001433
2656.000000	-0.001434
2655.000000	-0.001421
2654.000000	-0.001413
2653.000000	-0.001422
2652.000000	-0.001444
2651.000000	-0.001464
2650.000000	-0.001471
2649.000000	-0.001463
2648.000000	-0.001449
2647.000000	-0.001436
2646.000000	-0.001419
2645.000000	-0.001396
2644.000000	-0.001370
2643.000000	-0.001355
2642.000000	-0.001360
2641.000000	-0.001378
2640.000000	-0.001388
2639.000000	-0.001376
2638.000000	-0.001346
2637.000000	-0.001307
2636.000000	-0.001264
2635.000000	-0.001216
2634.000000	-0.001166
2633.000000	-0.001119
2632.000000	-0.001079
2631.000000	-0.001044
2630.000000	-0.001014
2629.000000	-0.000992
2628.000000	-0.000983
2627.000000	-0.000989
2626.000000	-0.001016
2625.000000	-0.001064
2624.000000	-0.001126
2623.000000	-0.001187
2622.000000	-0.001233
2621.000000	-0.001263
2620.000000	-0.001287
2619.000000	-0.001308
2618.000000	-0.001326
2617.000000	-0.001347
2616.000000	-0.001384
2615.000000	-0.001439
2614.000000	-0.001500
2613.000000	-0.001545
2612.000000	-0.001565
2611.000000	-0.001573
2610.000000	-0.001583
2609.000000	-0.001601
2608.000000	-0.001626
2607.000000	-0.001657
2606.000000	-0.001687
2605.000000	-0.001712
2604.000000	-0.001729
2603.000000	-0.001740
2602.000000	-0.001749
2601.000000	-0.001749
2600.000000	-0.001737
2599.000000	-0.001719
2598.000000	-0.001706
2597.000000	-0.001708
2596.000000	-0.001723
2595.000000	-0.001744
2594.000000	-0.001766
2593.000000	-0.001785
2592.000000	-0.001798
2591.000000	-0.001804
2590.000000	-0.001805
2589.000000	-0.001807
2588.000000	-0.001811
2587.000000	-0.001811
2586.000000	-0.001808
2585.000000	-0.001810
2584.000000	-0.001829
2583.000000	-0.001864
2582.000000	-0.001896
2581.000000	-0.001910
2580.000000	-0.001911
2579.000000	-0.001910
2578.000000	-0.001912
2577.000000	-0.001912
2576.000000	-0.001905
2575.000000	-0.001902
2574.000000	-0.001911
2573.000000	-0.001932
2572.000000	-0.001956
2571.000000	-0.001975
2570.000000	-0.001989
2569.000000	-0.001999
2568.000000	-0.002009
2567.000000	-0.002018
2566.000000	-0.002030
2565.000000	-0.002043
2564.000000	-0.002058
2563.000000	-0.002074
2562.000000	-0.002088
2561.000000	-0.002099
2560.000000	-0.002105
2559.000000	-0.002106
2558.000000	-0.002108
2557.000000	-0.002116
2556.000000	-0.002131
2555.000000	-0.002150
2554.000000	-0.002166
2553.000000	-0.002178
2552.000000	-0.002188
2551.000000	-0.002201
2550.000000	-0.002216
2549.000000	-0.002228
2548.000000	-0.002235
2547.000000	-0.002239
2546.000000	-0.002243
2545.000000	-0.002251
2544.000000	-0.002260
2543.000000	-0.002268
2542.000000	-0.002270
2541.000000	-0.002268
2540.000000	-0.002266
2539.000000	-0.002269
2538.000000	-0.002276
2537.000000	-0.002283
2536.000000	-0.002286
2535.000000	-0.002281
2534.000000	-0.002275
2533.000000	-0.002275
2532.000000	-0.002292
2531.000000	-0.002327
2530.000000	-0.002369
2529.000000	-0.002399
2528.000000	-0.002407
2527.000000	-0.002401
2526.000000	-0.002395
2525.000000	-0.002401
2524.000000	-0.002414
2523.000000	-0.002426
2522.000000	-0.002434
2521.000000	-0.002436
2520.000000	-0.002430
2519.000000	-0.002414
2518.000000	-0.002393
2517.000000	-0.002374
2516.000000	-0.002366
2515.000000	-0.002369
2514.000000	-0.002384
2513.000000	-0.002409
2512.000000	-0.002437
2511.000000	-0.002452
2510.000000	-0.002441
2509.000000	-0.002411
2508.000000	-0.002384
2507.000000	-0.002374
2506.000000	-0.002377
2505.000000	-0.002381
2504.000000	-0.002382
2503.000000	-0.002389
2502.000000	-0.002407
2501.000000	-0.002432
2500.000000	-0.002452
2499.000000	-0.002454
2498.000000	-0.002440
2497.000000	-0.002423
2496.000000	-0.002416
2495.000000	-0.002419
2494.000000	-0.002426
2493.000000	-0.002434
2492.000000	-0.002451
2491.000000	-0.002478
2490.000000	-0.002504
2489.000000	-0.002518
2488.000000	-0.002519
2487.000000	-0.002514
2486.000000	-0.002506
2485.000000	-0.002494
2484.000000	-0.002481
2483.000000	-0.002469
2482.000000	-0.002460
2481.000000	-0.002459
2480.000000	-0.002464
2479.000000	-0.002472
2478.000000	-0.002478
2477.000000	-0.002483
2476.000000	-0.002493
2475.000000	-0.002506
2474.000000	-0.002517
2473.000000	-0.002522
2472.000000	-0.002526
2471.000000	-0.002530
2470.000000	-0.002527
2469.000000	-0.002518
2468.000000	-0.002512
2467.000000	-0.002518
2466.000000	-0.002528
2465.000000	-0.002538
2464.000000	-0.002549
2463.000000	-0.002563
2462.000000	-0.002570
2461.000000	-0.002562
2460.000000	-0.002551
2459.000000	-0.002555
2458.000000	-0.002572
2457.000000	-0.002587
2456.000000	-0.002586
2455.000000	-0.002572
2454.000000	-0.002546
2453.000000	-0.002514
2452.000000	-0.002489
2451.000000	-0.002490
2450.000000	-0.002519
2449.000000	-0.002554
2448.000000	-0.002572
2447.000000	-0.002565
2446.000000	-0.002539
2445.000000	-0.002505
2444.000000	-0.002476
2443.000000	-0.002459
2442.000000	-0.002456
2441.000000	-0.002461
2440.000000	-0.002470
2439.000000	-0.002478
2438.000000	-0.002480
2437.000000	-0.002474
2436.000000	-0.002463
2435.000000	-0.002454
2434.000000	-0.002444
2433.000000	-0.002425
2432.000000	-0.002401
2431.000000	-0.002385
2430.000000	-0.002387
2429.000000	-0.002398
2428.000000	-0.002400
2427.000000	-0.002377
2426.000000	-0.002329
2425.000000	-0.002273
2424.000000	-0.002234
2423.000000	-0.002224
2422.000000	-0.002238
2421.000000	-0.002257
2420.000000	-0.002260
2419.000000	-0.002236
2418.000000	-0.002189
2417.000000	-0.002139
2416.000000	-0.002107
2415.000000	-0.002099
2414.000000	-0.002103
2413.000000	-0.002103
2412.000000	-0.002097
2411.000000	-0.002088
2410.000000	-0.002078
2409.000000	-0.002074
2408.000000	-0.002088
2407.000000	-0.002122
2406.000000	-0.002160
2405.000000	-0.002189
2404.000000	-0.002213
2403.000000	-0.002246
2402.000000	-0.002284
2401.000000	-0.002317
2400.000000	-0.002339
2399.000000	-0.002353
2398.000000	-0.002367
2397.000000	-0.002382
2396.000000	-0.002397
2395.000000	-0.002406
2394.000000	-0.002400
2393.000000	-0.002377
2392.000000	-0.002349
2391.000000	-0.002325
2390.000000	-0.002287
2389.000000	-0.002206
2388.000000	-0.002053
2387.000000	-0.001812
2386.000000	-0.001475
2385.000000	-0.001047
2384.000000	-0.000537
2383.000000	0.000054
2382.000000	0.000726
2381.000000	0.001453
2380.000000	0.002166
2379.000000	0.002791
2378.000000	0.003282
2377.000000	0.003626
2376.000000	0.003826
2375.000000	0.003911
2374.000000	0.003939
2373.000000	0.003958
2372.000000	0.004006
2371.000000	0.004130
2370.000000	0.004369
2369.000000	0.004722
2368.000000	0.005152
2367.000000	0.005612
2366.000000	0.006069
2365.000000	0.006529
2364.000000	0.006991
2363.000000	0.007415
2362.000000	0.007856
2361.000000	0.008339
2360.000000	0.008775
2359.000000	0.009075
2358.000000	0.009173
2357.000000	0.009160
2356.000000	0.009161
2355.000000	0.009266
2354.000000	0.009608
2353.000000	0.010281
2352.000000	0.011199
2351.000000	0.011881
2350.000000	0.011897
2349.000000	0.011375
2348.000000	0.010999
2347.000000	0.011740
2346.000000	0.013947
2345.000000	0.017084
2344.000000	0.020131
2343.000000	0.022283
2342.000000	0.023198
2341.000000	0.022682
2340.000000	0.020987
2339.000000	0.018677
2338.000000	0.016340
2337.000000	0.014313
2336.000000	0.012759
2335.000000	0.011716
2334.000000	0.011157
2333.000000	0.010979
2332.000000	0.011097
2331.000000	0.011275
2330.000000	0.011232
2329.000000	0.010901
2328.000000	0.010323
2327.000000	0.009743
2326.000000	0.009246
2325.000000	0.008952
2324.000000	0.008850
2323.000000	0.008820
2322.000000	0.008741
2321.000000	0.008510
2320.000000	0.008161
2319.000000	0.007691
2318.000000	0.007168
2317.000000	0.006689
2316.000000	0.006375
2315.000000	0.006241
2314.000000	0.006176
2313.000000	0.006068
2312.000000	0.005861
2311.000000	0.005587
2310.000000	0.005253
2309.000000	0.004896
2308.000000	0.004515
2307.000000	0.004122
2306.000000	0.003704
2305.000000	0.003300
2304.000000	0.002955
2303.000000	0.002695
2302.000000	0.002494
2301.000000	0.002328
2300.000000	0.002179
2299.000000	0.002045
2298.000000	0.001907
2297.000000	0.001763
2296.000000	0.001611
2295.000000	0.001462
2294.000000	0.001296
2293.000000	0.001111
2292.000000	0.000905
2291.000000	0.000687
2290.000000	0.000448
2289.000000	0.000187
2288.000000	-0.000085
2287.000000	-0.000359
2286.000000	-0.000629
2285.000000	-0.000886
2284.000000	-0.001114
2283.000000	-0.001299
2282.000000	-0.001431
2281.000000	-0.001508
2280.000000	-0.001534
2279.000000	-0.001534
2278.000000	-0.001538
2277.000000	-0.001557
2276.000000	-0.001579
2275.000000	-0.001595
2274.000000	-0.001612
2273.000000	-0.001644
2272.000000	-0.001687
2271.000000	-0.001727
2270.000000	-0.001748
2269.000000	-0.001746
2268.000000	-0.001720
2267.000000	-0.001675
2266.000000	-0.001620
2265.000000	-0.001553
2264.000000	-0.001463
2263.000000	-0.001340
2262.000000	-0.001195
2261.000000	-0.001053
2260.000000	-0.000967
2259.000000	-0.001018
2258.000000	-0.001295
2257.000000	-0.001816
2256.000000	-0.002446
2255.000000	-0.002908
2254.000000	-0.002916
2253.000000	-0.002378
2252.000000	-0.001477
2251.000000	-0.000548
2250.000000	0.000137
2249.000000	0.000492
2248.000000	0.000582
2247.000000	0.000501
2246.000000	0.000312
2245.000000	0.000051
2244.000000	-0.000259
2243.000000	-0.000593
2242.000000	-0.000935
2241.000000	-0.001260
2240.000000	-0.001548
2239.000000	-0.001796
2238.000000	-0.002018
2237.000000	-0.002218
2236.000000	-0.002390
2235.000000	-0.002529
2234.000000	-0.002643
2233.000000	-0.002739
2232.000000	-0.002815
2231.000000	-0.002873
2230.000000	-0.002914
2229.000000	-0.002939
2228.000000	-0.002949
2227.000000	-0.002953
2226.000000	-0.002962
2225.000000	-0.002981
2224.000000	-0.003005
2223.000000	-0.003033
2222.000000	-0.003067
2221.000000	-0.003105
2220.000000	-0.003141
2219.000000	-0.003174
2218.000000	-0.003206
2217.000000	-0.003233
2216.000000	-0.003245
2215.000000	-0.003244
2214.000000	-0.003239
2213.000000	-0.003236
2212.000000	-0.003233
2211.000000	-0.003234
2210.000000	-0.003245
2209.000000	-0.003257
2208.000000	-0.003254
2207.000000	-0.003230
2206.000000	-0.003201
2205.000000	-0.003179
2204.000000	-0.003162
2203.000000	-0.003145
2202.000000	-0.003134
2201.000000	-0.003142
2200.000000	-0.003171
2199.000000	-0.003214
2198.000000	-0.003262
2197.000000	-0.003307
2196.000000	-0.003346
2195.000000	-0.003378
2194.000000	-0.003408
2193.000000	-0.003436
2192.000000	-0.003455
2191.000000	-0.003463
2190.000000	-0.003463
2189.000000	-0.003458
2188.000000	-0.003454
2187.000000	-0.003459
2186.000000	-0.003478
2185.000000	-0.003504
2184.000000	-0.003525
2183.000000	-0.003536
2182.000000	-0.003546
2181.000000	-0.003555
2180.000000	-0.003560
2179.000000	-0.003560
2178.000000	-0.003567
2177.000000	-0.003584
2176.000000	-0.003595
2175.000000	-0.003590
2174.000000	-0.003576
2173.000000	-0.003566
2172.000000	-0.003565
2171.000000	-0.003564
2170.000000	-0.003556
2169.000000	-0.003550
2168.000000	-0.003552
2167.000000	-0.003566
2166.000000	-0.003581
2165.000000	-0.003587
2164.000000	-0.003579
2163.000000	-0.003565
2162.000000	-0.003555
2161.000000	-0.003549
2160.000000	-0.003544
2159.000000	-0.003545
2158.000000	-0.003556
2157.000000	-0.003570
2156.000000	-0.003577
2155.000000	-0.003577
2154.000000	-0.003575
2153.000000	-0.003569
2152.000000	-0.003553
2151.000000	-0.003535
2150.000000	-0.003533
2149.000000	-0.003547
2148.000000	-0.003558
2147.000000	-0.003557
2146.000000	-0.003550
2145.000000	-0.003549
2144.000000	-0.003547
2143.000000	-0.003535
2142.000000	-0.003511
2141.000000	-0.003488
2140.000000	-0.003477
2139.000000	-0.003489
2138.000000	-0.003519
2137.000000	-0.003549
2136.000000	-0.003557
2135.000000	-0.003544
2134.000000	-0.003528
2133.000000	-0.003520
2132.000000	-0.003518
2131.000000	-0.003517
2130.000000	-0.003525
2129.000000	-0.003547
2128.000000	-0.003572
2127.000000	-0.003584
2126.000000	-0.003580
2125.000000	-0.003571
2124.000000	-0.003557
2123.000000	-0.003540
2122.000000	-0.003529
2121.000000	-0.003536
2120.000000	-0.003555
2119.000000	-0.003572
2118.000000	-0.003579
2117.000000	-0.003580
2116.000000	-0.003585
2115.000000	-0.003595
2114.000000	-0.003610
2113.000000	-0.003623
2112.000000	-0.003626
2111.000000	-0.003613
2110.000000	-0.003591
2109.000000	-0.003570
2108.000000	-0.003558
2107.000000	-0.003554
2106.000000	-0.003554
2105.000000	-0.003552
2104.000000	-0.003544
2103.000000	-0.003533
2102.000000	-0.003528
2101.000000	-0.003530
2100.000000	-0.003533
2099.000000	-0.003531
2098.000000	-0.003535
2097.000000	-0.003553
2096.000000	-0.003579
2095.000000	-0.003592
2094.000000	-0.003583
2093.000000	-0.003561
2092.000000	-0.003543
2091.000000	-0.003535
2090.000000	-0.003535
2089.000000	-0.003539
2088.000000	-0.003541
2087.000000	-0.003536
2086.000000	-0.003522
2085.000000	-0.003502
2084.000000	-0.003485
2083.000000	-0.003475
2082.000000	-0.003470
2081.000000	-0.003467
2080.000000	-0.003458
2079.000000	-0.003440
2078.000000	-0.003416
2077.000000	-0.003393
2076.000000	-0.003379
2075.000000	-0.003374
2074.000000	-0.003373
2073.000000	-0.003372
2072.000000	-0.003369
2071.000000	-0.003361
2070.000000	-0.003345
2069.000000	-0.003321
2068.000000	-0.003298
2067.000000	-0.003292
2066.000000	-0.003306
2065.000000	-0.003327
2064.000000	-0.003338
2063.000000	-0.003335
2062.000000	-0.003327
2061.000000	-0.003327
2060.000000	-0.003335
2059.000000	-0.003346
2058.000000	-0.003355
2057.000000	-0.003364
2056.000000	-0.003373
2055.000000	-0.003380
2054.000000	-0.003383
2053.000000	-0.003383
2052.000000	-0.003387
2051.000000	-0.003400
2050.000000	-0.003420
2049.000000	-0.003437
2048.000000	-0.003442
2047.000000	-0.003430
2046.000000	-0.003410
2045.000000	-0.003392
2044.000000	-0.003386
2043.000000	-0.003396
2042.000000	-0.003414
2041.000000	-0.003431
2040.000000	-0.003438
2039.000000	-0.003434
2038.000000	-0.003420
2037.000000	-0.003401
2036.000000	-0.003384
2035.000000	-0.003379
2034.000000	-0.003388
2033.000000	-0.003398
2032.000000	-0.003403
2031.000000	-0.003409
2030.000000	-0.003418
2029.000000	-0.003421
2028.000000	-0.003405
2027.000000	-0.003376
2026.000000	-0.003355
2025.000000	-0.003355
2024.000000	-0.003369
2023.000000	-0.003385
2022.000000	-0.003401
2021.000000	-0.003419
2020.000000	-0.003436
2019.000000	-0.003441
2018.000000	-0.003429
2017.000000	-0.003402
2016.000000	-0.003371
2015.000000	-0.003349
2014.000000	-0.003346
2013.000000	-0.003360
2012.000000	-0.003375
2011.000000	-0.003378
2010.000000	-0.003373
2009.000000	-0.003368
2008.000000	-0.003369
2007.000000	-0.003367
2006.000000	-0.003356
2005.000000	-0.003339
2004.000000	-0.003329
2003.000000	-0.003332
2002.000000	-0.003348
2001.000000	-0.003361
2000.000000	-0.003358
1999.000000	-0.003342
1998.000000	-0.003324
1997.000000	-0.003314
1996.000000	-0.003313
1995.000000	-0.003324
1994.000000	-0.003349
1993.000000	-0.003383
1992.000000	-0.003404
1991.000000	-0.003392
1990.000000	-0.003345
1989.000000	-0.003287
1988.000000	-0.003246
1987.000000	-0.003237
1986.000000	-0.003252
1985.000000	-0.003276
1984.000000	-0.003292
1983.000000	-0.003297
1982.000000	-0.003294
1981.000000	-0.003286
1980.000000	-0.003278
1979.000000	-0.003273
1978.000000	-0.003274
1977.000000	-0.003281
1976.000000	-0.003291
1975.000000	-0.003296
1974.000000	-0.003292
1973.000000	-0.003281
1972.000000	-0.003276
1971.000000	-0.003282
1970.000000	-0.003292
1969.000000	-0.003297
1968.000000	-0.003294
1967.000000	-0.003291
1966.000000	-0.003289
1965.000000	-0.003286
1964.000000	-0.003278
1963.000000	-0.003267
1962.000000	-0.003258
1961.000000	-0.003255
1960.000000	-0.003256
1959.000000	-0.003257
1958.000000	-0.003254
1957.000000	-0.003250
1956.000000	-0.003255
1955.000000	-0.003274
1954.000000	-0.003297
1953.000000	-0.003306
1952.000000	-0.003300
1951.000000	-0.003291
1950.000000	-0.003292
1949.000000	-0.003300
1948.000000	-0.003305
1947.000000	-0.003306
1946.000000	-0.003310
1945.000000	-0.003316
1944.000000	-0.003315
1943.000000	-0.003303
1942.000000	-0.003290
1941.000000	-0.003288
1940.000000	-0.003294
1939.000000	-0.003302
1938.000000	-0.003306
1937.000000	-0.003303
1936.000000	-0.003291
1935.000000	-0.003268
1934.000000	-0.003242
1933.000000	-0.003229
1932.000000	-0.003242
1931.000000	-0.003273
1930.000000	-0.003301
1929.000000	-0.003308
1928.000000	-0.003296
1927.000000	-0.003278
1926.000000	-0.003266
1925.000000	-0.003258
1924.000000	-0.003254
1923.000000	-0.003261
1922.000000	-0.003279
1921.000000	-0.003294
1920.000000	-0.003292
1919.000000	-0.003272
1918.000000	-0.003247
1917.000000	-0.003232
1916.000000	-0.003230
1915.000000	-0.003239
1914.000000	-0.003253
1913.000000	-0.003262
1912.000000	-0.003262
1911.000000	-0.003262
1910.000000	-0.003270
1909.000000	-0.003281
1908.000000	-0.003286
1907.000000	-0.003284
1906.000000	-0.003286
1905.000000	-0.003291
1904.000000	-0.003293
1903.000000	-0.003293
1902.000000	-0.003300
1901.000000	-0.003310
1900.000000	-0.003312
1899.000000	-0.003301
1898.000000	-0.003282
1897.000000	-0.003256
1896.000000	-0.003225
1895.000000	-0.003208
1894.000000	-0.003224
1893.000000	-0.003265
1892.000000	-0.003301
1891.000000	-0.003310
1890.000000	-0.003296
1889.000000	-0.003271
1888.000000	-0.003246
1887.000000	-0.003224
1886.000000	-0.003209
1885.000000	-0.003202
1884.000000	-0.003204
1883.000000	-0.003219
1882.000000	-0.003243
1881.000000	-0.003257
1880.000000	-0.003245
1879.000000	-0.003216
1878.000000	-0.003190
1877.000000	-0.003183
1876.000000	-0.003188
1875.000000	-0.003197
1874.000000	-0.003208
1873.000000	-0.003221
1872.000000	-0.003233
1871.000000	-0.003245
1870.000000	-0.003262
1869.000000	-0.003280
1868.000000	-0.003288
1867.000000	-0.003287
1866.000000	-0.003290
1865.000000	-0.003302
1864.000000	-0.003313
1863.000000	-0.003314
1862.000000	-0.003311
1861.000000	-0.003308
1860.000000	-0.003305
1859.000000	-0.003303
1858.000000	-0.003304
1857.000000	-0.003304
1856.000000	-0.003293
1855.000000	-0.003273
1854.000000	-0.003258
1853.000000	-0.003250
1852.000000	-0.003250
1851.000000	-0.003262
1850.000000	-0.003289
1849.000000	-0.003322
1848.000000	-0.003347
1847.000000	-0.003354
1846.000000	-0.003337
1845.000000	-0.003295
1844.000000	-0.003250
1843.000000	-0.003234
1842.000000	-0.003256
1841.000000	-0.003294
1840.000000	-0.003319
1839.000000	-0.003319
1838.000000	-0.003302
1837.000000	-0.003281
1836.000000	-0.003260
1835.000000	-0.003245
1834.000000	-0.003245
1833.000000	-0.003262
1832.000000	-0.003291
1831.000000	-0.003321
1830.000000	-0.003348
1829.000000	-0.003371
1828.000000	-0.003386
1827.000000	-0.003390
1826.000000	-0.003383
1825.000000	-0.003376
1824.000000	-0.003380
1823.000000	-0.003398
1822.000000	-0.003427
1821.000000	-0.003459
1820.000000	-0.003480
1819.000000	-0.003478
1818.000000	-0.003465
1817.000000	-0.003465
1816.000000	-0.003483
1815.000000	-0.003508
1814.000000	-0.003527
1813.000000	-0.003539
1812.000000	-0.003547
1811.000000	-0.003552
1810.000000	-0.003561
1809.000000	-0.003569
1808.000000	-0.003563
1807.000000	-0.003542
1806.000000	-0.003528
1805.000000	-0.003531
1804.000000	-0.003546
1803.000000	-0.003560
1802.000000	-0.003567
1801.000000	-0.003569
1800.000000	-0.003563
1799.000000	-0.003547
1798.000000	-0.003534
1797.000000	-0.003532
1796.000000	-0.003541
1795.000000	-0.003558
1794.000000	-0.003582
1793.000000	-0.003608
1792.000000	-0.003632
1791.000000	-0.003653
1790.000000	-0.003673
1789.000000	-0.003686
1788.000000	-0.003684
1787.000000	-0.003675
1786.000000	-0.003678
1785.000000	-0.003703
1784.000000	-0.003733
1783.000000	-0.003760
1782.000000	-0.003785
1781.000000	-0.003808
1780.000000	-0.003820
1779.000000	-0.003808
1778.000000	-0.003779
1777.000000	-0.003747
1776.000000	-0.003731
1775.000000	-0.003738
1774.000000	-0.003747
1773.000000	-0.003728
1772.000000	-0.003691
1771.000000	-0.003664
1770.000000	-0.003656
1769.000000	-0.003661
1768.000000	-0.003663
1767.000000	-0.003651
1766.000000	-0.003630
1765.000000	-0.003614
1764.000000	-0.003605
1763.000000	-0.003586
1762.000000	-0.003545
1761.000000	-0.003493
1760.000000	-0.003444
1759.000000	-0.003404
1758.000000	-0.003363
1757.000000	-0.003308
1756.000000	-0.003251
1755.000000	-0.003199
1754.000000	-0.003147
1753.000000	-0.003085
1752.000000	-0.003020
1751.000000	-0.002969
1750.000000	-0.002937
1749.000000	-0.002921
1748.000000	-0.002925
1747.000000	-0.002950
1746.000000	-0.002966
1745.000000	-0.002958
1744.000000	-0.002944
1743.000000	-0.002946
1742.000000	-0.002951
1741.000000	-0.002939
1740.000000	-0.002916
1739.000000	-0.002917
1738.000000	-0.002942
1737.000000	-0.002970
1736.000000	-0.002982
1735.000000	-0.002984
1734.000000	-0.003021
1733.000000	-0.003080
1732.000000	-0.003103
1731.000000	-0.003097
1730.000000	-0.003095
1729.000000	-0.003106
1728.000000	-0.003121
1727.000000	-0.003128
1726.000000	-0.003116
1725.000000	-0.003084
1724.000000	-0.003046
1723.000000	-0.003021
1722.000000	-0.003015
1721.000000	-0.003018
1720.000000	-0.003010
1719.000000	-0.002984
1718.000000	-0.002963
1717.000000	-0.002955
1716.000000	-0.002926
1715.000000	-0.002877
1714.000000	-0.002848
1713.000000	-0.002839
1712.000000	-0.002816
1711.000000	-0.002775
1710.000000	-0.002734
1709.000000	-0.002698
1708.000000	-0.002659
1707.000000	-0.002625
1706.000000	-0.002610
1705.000000	-0.002595
1704.000000	-0.002529
1703.000000	-0.002415
1702.000000	-0.002286
1701.000000	-0.002167
1700.000000	-0.002092
1699.000000	-0.002026
1698.000000	-0.001945
1697.000000	-0.001853
1696.000000	-0.001726
1695.000000	-0.001569
1694.000000	-0.001401
1693.000000	-0.001234
1692.000000	-0.001072
1691.000000	-0.000920
1690.000000	-0.000775
1689.000000	-0.000629
1688.000000	-0.000484
1687.000000	-0.000359
1686.000000	-0.000242
1685.000000	-0.000087
1684.000000	0.000087
1683.000000	0.000213
1682.000000	0.000306
1681.000000	0.000410
1680.000000	0.000538
1679.000000	0.000680
1678.000000	0.000820
1677.000000	0.000962
1676.000000	0.001098
1675.000000	0.001195
1674.000000	0.001255
1673.000000	0.001299
1672.000000	0.001322
1671.000000	0.001308
1670.000000	0.001275
1669.000000	0.001278
1668.000000	0.001345
1667.000000	0.001455
1666.000000	0.001593
1665.000000	0.001771
1664.000000	0.002020
1663.000000	0.002336
1662.000000	0.002694
1661.000000	0.003083
1660.000000	0.003492
1659.000000	0.003908
1658.000000	0.004319
1657.000000	0.004709
1656.000000	0.005066
1655.000000	0.005459
1654.000000	0.006090
1653.000000	0.006943
1652.000000	0.007665
1651.000000	0.008107
1650.000000	0.008370
1649.000000	0.008569
1648.000000	0.008793
1647.000000	0.009046
1646.000000	0.009248
1645.000000	0.009347
1644.000000	0.009353
1643.000000	0.009288
1642.000000	0.009178
1641.000000	0.009056
1640.000000	0.008931
1639.000000	0.008786
1638.000000	0.008597
1637.000000	0.008386
1636.000000	0.008205
1635.000000	0.008085
1634.000000	0.008006
1633.000000	0.007919
1632.000000	0.007787
1631.000000	0.007587
1630.000000	0.007300
1629.000000	0.006942
1628.000000	0.006562
1627.000000	0.006208
1626.000000	0.005886
1625.000000	0.005558
1624.000000	0.005192
1623.000000	0.004798
1622.000000	0.004444
1621.000000	0.004169
1620.000000	0.003932
1619.000000	0.003678
1618.000000	0.003404
1617.000000	0.003150
1616.000000	0.002953
1615.000000	0.002800
1614.000000	0.002653
1613.000000	0.002496
1612.000000	0.002335
1611.000000	0.002175
1610.000000	0.002022
1609.000000	0.001878
1608.000000	0.001743
1607.000000	0.001609
1606.000000	0.001486
1605.000000	0.001378
1604.000000	0.001267
1603.000000	0.001139
1602.000000	0.001006
1601.000000	0.000883
1600.000000	0.000767
1599.000000	0.000643
1598.000000	0.000514
1597.000000	0.000399
1596.000000	0.000310
1595.000000	0.000231
1594.000000	0.000133
1593.000000	0.000004
1592.000000	-0.000143
1591.000000	-0.000287
1590.000000	-0.000412
1589.000000	-0.000519
1588.000000	-0.000617
1587.000000	-0.000710
1586.000000	-0.000795
1585.000000	-0.000866
1584.000000	-0.000942
1583.000000	-0.001038
1582.000000	-0.001134
1581.000000	-0.001187
1580.000000	-0.001189
1579.000000	-0.001175
1578.000000	-0.001180
1577.000000	-0.001213
1576.000000	-0.001253
1575.000000	-0.001270
1574.000000	-0.001258
1573.000000	-0.001251
1572.000000	-0.001278
1571.000000	-0.001332
1570.000000	-0.001384
1569.000000	-0.001405
1568.000000	-0.001401
1567.000000	-0.001399
1566.000000	-0.001413
1565.000000	-0.001427
1564.000000	-0.001438
1563.000000	-0.001439
1562.000000	-0.001448
1561.000000	-0.001471
1560.000000	-0.001520
1559.000000	-0.001619
1558.000000	-0.001708
1557.000000	-0.001713
1556.000000	-0.001678
1555.000000	-0.001653
1554.000000	-0.001635
1553.000000	-0.001623
1552.000000	-0.001624
1551.000000	-0.001638
1550.000000	-0.001657
1549.000000	-0.001667
1548.000000	-0.001658
1547.000000	-0.001643
1546.000000	-0.001639
1545.000000	-0.001655
1544.000000	-0.001677
1543.000000	-0.001667
1542.000000	-0.001620
1541.000000	-0.001577
1540.000000	-0.001599
1539.000000	-0.001685
1538.000000	-0.001748
1537.000000	-0.001754
1536.000000	-0.001734
1535.000000	-0.001714
1534.000000	-0.001700
1533.000000	-0.001692
1532.000000	-0.001675
1531.000000	-0.001646
1530.000000	-0.001631
1529.000000	-0.001640
1528.000000	-0.001653
1527.000000	-0.001658
1526.000000	-0.001665
1525.000000	-0.001687
1524.000000	-0.001722
1523.000000	-0.001758
1522.000000	-0.001796
1521.000000	-0.001840
1520.000000	-0.001865
1519.000000	-0.001856
1518.000000	-0.001830
1517.000000	-0.001813
1516.000000	-0.001814
1515.000000	-0.001811
1514.000000	-0.001796
1513.000000	-0.001784
1512.000000	-0.001775
1511.000000	-0.001759
1510.000000	-0.001744
1509.000000	-0.001754
1508.000000	-0.001785
1507.000000	-0.001794
1506.000000	-0.001774
1505.000000	-0.001743
1504.000000	-0.001712
1503.000000	-0.001683
1502.000000	-0.001646
1501.000000	-0.001606
1500.000000	-0.001567
1499.000000	-0.001515
1498.000000	-0.001420
1497.000000	-0.001267
1496.000000	-0.001066
1495.000000	-0.000861
1494.000000	-0.000700
1493.000000	-0.000599
1492.000000	-0.000531
1491.000000	-0.000459
1490.000000	-0.000388
1489.000000	-0.000354
1488.000000	-0.000355
1487.000000	-0.000359
1486.000000	-0.000373
1485.000000	-0.000408
1484.000000	-0.000467
1483.000000	-0.000537
1482.000000	-0.000597
1481.000000	-0.000632
1480.000000	-0.000647
1479.000000	-0.000660
1478.000000	-0.000683
1477.000000	-0.000707
1476.000000	-0.000701
1475.000000	-0.000660
1474.000000	-0.000627
1473.000000	-0.000653
1472.000000	-0.000737
1471.000000	-0.000818
1470.000000	-0.000869
1469.000000	-0.000913
1468.000000	-0.000965
1467.000000	-0.001021
1466.000000	-0.001079
1465.000000	-0.001147
1464.000000	-0.001234
1463.000000	-0.001323
1462.000000	-0.001402
1461.000000	-0.001472
1460.000000	-0.001535
1459.000000	-0.001594
1458.000000	-0.001683
1457.000000	-0.001851
1456.000000	-0.002052
1455.000000	-0.002193
1454.000000	-0.002270
1453.000000	-0.002333
1452.000000	-0.002404
1451.000000	-0.002473
1450.000000	-0.002532
1449.000000	-0.002593
1448.000000	-0.002666
1447.000000	-0.002750
1446.000000	-0.002824
1445.000000	-0.002871
1444.000000	-0.002889
1443.000000	-0.002876
1442.000000	-0.002847
1441.000000	-0.002813
1440.000000	-0.002764
1439.000000	-0.002680
1438.000000	-0.002571
1437.000000	-0.002489
1436.000000	-0.002465
1435.000000	-0.002449
1434.000000	-0.002395
1433.000000	-0.002323
1432.000000	-0.002255
1431.000000	-0.002190
1430.000000	-0.002108
1429.000000	-0.002006
1428.000000	-0.001900
1427.000000	-0.001809
1426.000000	-0.001744
1425.000000	-0.001696
1424.000000	-0.001654
1423.000000	-0.001599
1422.000000	-0.001526
1421.000000	-0.001460
1420.000000	-0.001420
1419.000000	-0.001393
1418.000000	-0.001352
1417.000000	-0.001299
1416.000000	-0.001251
1415.000000	-0.001196
1414.000000	-0.001106
1413.000000	-0.000984
1412.000000	-0.000867
1411.000000	-0.000783
1410.000000	-0.000723
1409.000000	-0.000652
1408.000000	-0.000545
1407.000000	-0.000411
1406.000000	-0.000285
1405.000000	-0.000185
1404.000000	-0.000092
1403.000000	0.000026
1402.000000	0.000175
1401.000000	0.000332
1400.000000	0.000483
1399.000000	0.000640
1398.000000	0.000826
1397.000000	0.001048
1396.000000	0.001296
1395.000000	0.001565
1394.000000	0.001856
1393.000000	0.002159
1392.000000	0.002450
1391.000000	0.002705
1390.000000	0.002921
1389.000000	0.003110
1388.000000	0.003289
1387.000000	0.003450
1386.000000	0.003561
1385.000000	0.003589
1384.000000	0.003511
1383.000000	0.003323
1382.000000	0.003032
1381.000000	0.002638
1380.000000	0.002146
1379.000000	0.001603
1378.000000	0.001116
1377.000000	0.000791
1376.000000	0.000677
1375.000000	0.000784
1374.000000	0.001102
1373.000000	0.001576
1372.000000	0.002118
1371.000000	0.002645
1370.000000	0.003100
1369.000000	0.003456
1368.000000	0.003708
1367.000000	0.003877
1366.000000	0.003982
1365.000000	0.004017
1364.000000	0.003962
1363.000000	0.003820
1362.000000	0.003636
1361.000000	0.003450
1360.000000	0.003264
1359.000000	0.003058
1358.000000	0.002840
1357.000000	0.002632
1356.000000	0.002439
1355.000000	0.002239
1354.000000	0.002019
1353.000000	0.001794
1352.000000	0.001599
1351.000000	0.001457
1350.000000	0.001357
1349.000000	0.001269
1348.000000	0.001177
1347.000000	0.001094
1346.000000	0.001035
1345.000000	0.000988
1344.000000	0.000924
1343.000000	0.000840
1342.000000	0.000773
1341.000000	0.000752
1340.000000	0.000759
1339.000000	0.000750
1338.000000	0.000716
1337.000000	0.000691
1336.000000	0.000697
1335.000000	0.000715
1334.000000	0.000700
1333.000000	0.000623
1332.000000	0.000500
1331.000000	0.000371
1330.000000	0.000265
1329.000000	0.000160
1328.000000	0.000018
1327.000000	-0.000164
1326.000000	-0.000344
1325.000000	-0.000481
1324.000000	-0.000582
1323.000000	-0.000685
1322.000000	-0.000810
1321.000000	-0.000943
1320.000000	-0.001066
1319.000000	-0.001179
1318.000000	-0.001293
1317.000000	-0.001414
1316.000000	-0.001531
1315.000000	-0.001624
1314.000000	-0.001683
1313.000000	-0.001723
1312.000000	-0.001765
1311.000000	-0.001817
1310.000000	-0.001864
1309.000000	-0.001904
1308.000000	-0.001957
1307.000000	-0.002047
1306.000000	-0.002165
1305.000000	-0.002277
1304.000000	-0.002357
1303.000000	-0.002418
1302.000000	-0.002496
1301.000000	-0.002607
1300.000000	-0.002736
1299.000000	-0.002857
1298.000000	-0.002969
1297.000000	-0.003087
1296.000000	-0.003209
1295.000000	-0.003311
1294.000000	-0.003379
1293.000000	-0.003436
1292.000000	-0.003515
1291.000000	-0.003620
1290.000000	-0.003724
1289.000000	-0.003808
1288.000000	-0.003878
1287.000000	-0.003951
1286.000000	-0.004031
1285.000000	-0.004105
1284.000000	-0.004156
1283.000000	-0.004179
1282.000000	-0.004204
1281.000000	-0.004270
1280.000000	-0.004387
1279.000000	-0.004522
1278.000000	-0.004638
1277.000000	-0.004735
1276.000000	-0.004842
1275.000000	-0.004968
1274.000000	-0.005084
1273.000000	-0.005159
1272.000000	-0.005202
1271.000000	-0.005263
1270.000000	-0.005386
1269.000000	-0.005561
1268.000000	-0.005737
1267.000000	-0.005876
1266.000000	-0.005991
1265.000000	-0.006120
1264.000000	-0.006269
1263.000000	-0.006406
1262.000000	-0.006520
1261.000000	-0.006650
1260.000000	-0.006839
1259.000000	-0.007074
1258.000000	-0.007301
1257.000000	-0.007502
1256.000000	-0.007710
1255.000000	-0.007962
1254.000000	-0.008253
1253.000000	-0.008550
1252.000000	-0.008841
1251.000000	-0.009150
1250.000000	-0.009512
1249.000000	-0.009925
1248.000000	-0.010352
1247.000000	-0.010762
1246.000000	-0.011172
1245.000000	-0.011622
1244.000000	-0.012106
1243.000000	-0.012561
1242.000000	-0.012941
1241.000000	-0.013259
1240.000000	-0.013556
1239.000000	-0.013836
1238.000000	-0.014075
1237.000000	-0.014255
1236.000000	-0.014384
1235.000000	-0.014478
1234.000000	-0.014548
1233.000000	-0.014592
1232.000000	-0.014596
1231.000000	-0.014552
1230.000000	-0.014483
1229.000000	-0.014429
1228.000000	-0.014399
1227.000000	-0.014361
1226.000000	-0.014294
1225.000000	-0.014224
1224.000000	-0.014198
1223.000000	-0.014211
1222.000000	-0.014217
1221.000000	-0.014187
1220.000000	-0.014150
1219.000000	-0.014150
1218.000000	-0.014197
1217.000000	-0.014256
1216.000000	-0.014288
1215.000000	-0.014286
1214.000000	-0.014275
1213.000000	-0.014278
1212.000000	-0.014288
1211.000000	-0.014292
1210.000000	-0.014302
1209.000000	-0.014344
1208.000000	-0.014412
1207.000000	-0.014467
1206.000000	-0.014476
1205.000000	-0.014451
1204.000000	-0.014433
1203.000000	-0.014439
1202.000000	-0.014457
1201.000000	-0.014468
1200.000000	-0.014466
1199.000000	-0.014467
1198.000000	-0.014492
1197.000000	-0.014537
1196.000000	-0.014554
1195.000000	-0.014490
1194.000000	-0.014341
1193.000000	-0.014146
1192.000000	-0.013933
1191.000000	-0.013699
1190.000000	-0.013448
1189.000000	-0.013225
1188.000000	-0.013077
1187.000000	-0.013011
1186.000000	-0.012983
1185.000000	-0.012945
1184.000000	-0.012886
1183.000000	-0.012836
1182.000000	-0.012832
1181.000000	-0.012879
1180.000000	-0.012934
1179.000000	-0.012952
1178.000000	-0.012937
1177.000000	-0.012930
1176.000000	-0.012942
1175.000000	-0.012938
1174.000000	-0.012890
1173.000000	-0.012825
1172.000000	-0.012796
1171.000000	-0.012820
1170.000000	-0.012869
1169.000000	-0.012909
1168.000000	-0.012921
1167.000000	-0.012900
1166.000000	-0.012831
1165.000000	-0.012693
1164.000000	-0.012472
1163.000000	-0.012188
1162.000000	-0.011900
1161.000000	-0.011667
1160.000000	-0.011499
1159.000000	-0.011368
1158.000000	-0.011257
1157.000000	-0.011185
1156.000000	-0.011166
1155.000000	-0.011172
1154.000000	-0.011152
1153.000000	-0.011094
1152.000000	-0.011034
1151.000000	-0.011012
1150.000000	-0.011030
1149.000000	-0.011059
1148.000000	-0.011071
1147.000000	-0.011066
1146.000000	-0.011060
1145.000000	-0.011050
1144.000000	-0.011006
1143.000000	-0.010910
1142.000000	-0.010793
1141.000000	-0.010716
1140.000000	-0.010696
1139.000000	-0.010685
1138.000000	-0.010632
1137.000000	-0.010547
1136.000000	-0.010477
1135.000000	-0.010441
1134.000000	-0.010411
1133.000000	-0.010349
1132.000000	-0.010260
1131.000000	-0.010178
1130.000000	-0.010131
1129.000000	-0.010106
1128.000000	-0.010069
1127.000000	-0.010012
1126.000000	-0.009968
1125.000000	-0.009965
1124.000000	-0.009972
1123.000000	-0.009925
1122.000000	-0.009803
1121.000000	-0.009660
1120.000000	-0.009566
1119.000000	-0.009523
1118.000000	-0.009477
1117.000000	-0.009385
1116.000000	-0.009271
1115.000000	-0.009189
1114.000000	-0.009155
1113.000000	-0.009127
1112.000000	-0.009050
1111.000000	-0.008913
1110.000000	-0.008763
1109.000000	-0.008648
1108.000000	-0.008571
1107.000000	-0.008507
1106.000000	-0.008445
1105.000000	-0.008405
1104.000000	-0.008395
1103.000000	-0.008391
1102.000000	-0.008357
1101.000000	-0.008285
1100.000000	-0.008199
1099.000000	-0.008126
1098.000000	-0.008071
1097.000000	-0.008022
1096.000000	-0.007972
1095.000000	-0.007922
1094.000000	-0.007874
1093.000000	-0.007814
1092.000000	-0.007721
1091.000000	-0.007597
1090.000000	-0.007479
1089.000000	-0.007405
1088.000000	-0.007375
1087.000000	-0.007347
1086.000000	-0.007285
1085.000000	-0.007195
1084.000000	-0.007115
1083.000000	-0.007060
1082.000000	-0.007007
1081.000000	-0.006923
1080.000000	-0.006807
1079.000000	-0.006706
1078.000000	-0.006657
1077.000000	-0.006644
1076.000000	-0.006612
1075.000000	-0.006538
1074.000000	-0.006457
1073.000000	-0.006410
1072.000000	-0.006379
1071.000000	-0.006309
1070.000000	-0.006182
1069.000000	-0.006041
1068.000000	-0.005940
1067.000000	-0.005891
1066.000000	-0.005867
1065.000000	-0.005843
1064.000000	-0.005814
1063.000000	-0.005783
1062.000000	-0.005738
1061.000000	-0.005661
1060.000000	-0.005551
1059.000000	-0.005441
1058.000000	-0.005369
1057.000000	-0.005341
1056.000000	-0.005331
1055.000000	-0.005320
1054.000000	-0.005326
1053.000000	-0.005376
1052.000000	-0.005460
1051.000000	-0.005521
1050.000000	-0.005520
1049.000000	-0.005473
1048.000000	-0.005438
1047.000000	-0.005455
1046.000000	-0.005524
1045.000000	-0.005609
1044.000000	-0.005679
1043.000000	-0.005730
1042.000000	-0.005772
1041.000000	-0.005793
1040.000000	-0.005758
1039.000000	-0.005651
1038.000000	-0.005505
1037.000000	-0.005367
1036.000000	-0.005246
1035.000000	-0.005117
1034.000000	-0.004965
1033.000000	-0.004801
1032.000000	-0.004639
1031.000000	-0.004469
1030.000000	-0.004283
1029.000000	-0.004097
1028.000000	-0.003954
1027.000000	-0.003895
1026.000000	-0.003917
1025.000000	-0.003963
1024.000000	-0.003964
1023.000000	-0.003906
1022.000000	-0.003851
1021.000000	-0.003859
1020.000000	-0.003916
1019.000000	-0.003951
1018.000000	-0.003929
1017.000000	-0.003890
1016.000000	-0.003884
1015.000000	-0.003901
1014.000000	-0.003895
1013.000000	-0.003845
1012.000000	-0.003779
1011.000000	-0.003730
1010.000000	-0.003694
1009.000000	-0.003641
1008.000000	-0.003551
1007.000000	-0.003453
1006.000000	-0.003397
1005.000000	-0.003400
1004.000000	-0.003418
1003.000000	-0.003388
1002.000000	-0.003306
1001.000000	-0.003230
1000.000000	-0.003209
999.000000	-0.003219
998.000000	-0.003197
997.000000	-0.003115
996.000000	-0.003013
995.000000	-0.002949
994.000000	-0.002920
993.000000	-0.002863
992.000000	-0.002732
991.000000	-0.002564
990.000000	-0.002438
989.000000	-0.002372
988.000000	-0.002297
987.000000	-0.002148
986.000000	-0.001968
985.000000	-0.001856
984.000000	-0.001853
983.000000	-0.001891
982.000000	-0.001896
981.000000	-0.001870
980.000000	-0.001874
979.000000	-0.001937
978.000000	-0.002036
977.000000	-0.002139
976.000000	-0.002250
975.000000	-0.002390
974.000000	-0.002561
973.000000	-0.002727
972.000000	-0.002839
971.000000	-0.002890
970.000000	-0.002928
969.000000	-0.003002
968.000000	-0.003101
967.000000	-0.003168
966.000000	-0.003181
965.000000	-0.003193
964.000000	-0.003266
963.000000	-0.003392
962.000000	-0.003503
961.000000	-0.003554
960.000000	-0.003559
959.000000	-0.003559
958.000000	-0.003571
957.000000	-0.003575
956.000000	-0.003543
955.000000	-0.003488
954.000000	-0.003470
953.000000	-0.003536
952.000000	-0.003655
951.000000	-0.003737
950.000000	-0.003730
949.000000	-0.003674
948.000000	-0.003638
947.000000	-0.003636
946.000000	-0.003630
945.000000	-0.003601
944.000000	-0.003575
943.000000	-0.003587
942.000000	-0.003631
941.000000	-0.003669
940.000000	-0.003675
939.000000	-0.003661
938.000000	-0.003663
937.000000	-0.003704
936.000000	-0.003762
935.000000	-0.003793
934.000000	-0.003782
933.000000	-0.003752
932.000000	-0.003721
931.000000	-0.003667
930.000000	-0.003566
929.000000	-0.003448
928.000000	-0.003387
927.000000	-0.003429
926.000000	-0.003556
925.000000	-0.003716
924.000000	-0.003878
923.000000	-0.004066
922.000000	-0.004322
921.000000	-0.004652
920.000000	-0.004990
919.000000	-0.005211
918.000000	-0.005214
917.000000	-0.004984
916.000000	-0.004598
915.000000	-0.004175
914.000000	-0.003828
913.000000	-0.003623
912.000000	-0.003559
911.000000	-0.003570
910.000000	-0.003571
909.000000	-0.003523
908.000000	-0.003453
907.000000	-0.003415
906.000000	-0.003418
905.000000	-0.003417
904.000000	-0.003359
903.000000	-0.003255
902.000000	-0.003166
901.000000	-0.003129
900.000000	-0.003112
899.000000	-0.003060
898.000000	-0.002975
897.000000	-0.002923
896.000000	-0.002950
895.000000	-0.003023
894.000000	-0.003073
893.000000	-0.003067
892.000000	-0.003031
891.000000	-0.003006
890.000000	-0.003004
889.000000	-0.003002
888.000000	-0.002981
887.000000	-0.002959
886.000000	-0.002980
885.000000	-0.003070
884.000000	-0.003220
883.000000	-0.003409
882.000000	-0.003641
881.000000	-0.003924
880.000000	-0.004217
879.000000	-0.004444
878.000000	-0.004551
877.000000	-0.004559
876.000000	-0.004523
875.000000	-0.004471
874.000000	-0.004400
873.000000	-0.004309
872.000000	-0.004233
871.000000	-0.004230
870.000000	-0.004328
869.000000	-0.004482
868.000000	-0.004596
867.000000	-0.004622
866.000000	-0.004614
865.000000	-0.004682
864.000000	-0.004875
863.000000	-0.005162
862.000000	-0.005498
861.000000	-0.005890
860.000000	-0.006379
859.000000	-0.007004
858.000000	-0.007816
857.000000	-0.008902
856.000000	-0.010390
855.000000	-0.012405
854.000000	-0.015025
853.000000	-0.018208
852.000000	-0.021733
851.000000	-0.025190
850.000000	-0.028084
849.000000	-0.029967
848.000000	-0.030520
847.000000	-0.029650
846.000000	-0.027575
845.000000	-0.024735
844.000000	-0.021576
843.000000	-0.018400
842.000000	-0.015385
841.000000	-0.012644
840.000000	-0.010266
839.000000	-0.008327
838.000000	-0.006875
837.000000	-0.005876
836.000000	-0.005209
835.000000	-0.004740
834.000000	-0.004410
833.000000	-0.004212
832.000000	-0.004098
831.000000	-0.003972
830.000000	-0.003784
829.000000	-0.003586
828.000000	-0.003456
827.000000	-0.003401
826.000000	-0.003373
825.000000	-0.003343
824.000000	-0.003322
823.000000	-0.003318
822.000000	-0.003309
821.000000	-0.003266
820.000000	-0.003180
819.000000	-0.003089
818.000000	-0.003054
817.000000	-0.003102
816.000000	-0.003173
815.000000	-0.003177
814.000000	-0.003109
813.000000	-0.003053
812.000000	-0.003069
811.000000	-0.003111
810.000000	-0.003107
809.000000	-0.003056
808.000000	-0.003015
807.000000	-0.003014
806.000000	-0.003023
805.000000	-0.003002
804.000000	-0.002937
803.000000	-0.002849
802.000000	-0.002778
801.000000	-0.002749
800.000000	-0.002739
799.000000	-0.002710
798.000000	-0.002669
797.000000	-0.002668
796.000000	-0.002729
795.000000	-0.002808
794.000000	-0.002854
793.000000	-0.002878
792.000000	-0.002918
791.000000	-0.002973
790.000000	-0.003007
789.000000	-0.003000
788.000000	-0.002964
787.000000	-0.002926
786.000000	-0.002908
785.000000	-0.002914
784.000000	-0.002923
783.000000	-0.002906
782.000000	-0.002873
781.000000	-0.002858
780.000000	-0.002854
779.000000	-0.002815
778.000000	-0.002734
777.000000	-0.002674
776.000000	-0.002677
775.000000	-0.002690
774.000000	-0.002642
773.000000	-0.002547
772.000000	-0.002488
771.000000	-0.002499
770.000000	-0.002529
769.000000	-0.002516
768.000000	-0.002454
767.000000	-0.002385
766.000000	-0.002349
765.000000	-0.002343
764.000000	-0.002327
763.000000	-0.002260
762.000000	-0.002167
761.000000	-0.002124
760.000000	-0.002179
759.000000	-0.002303
758.000000	-0.002434
757.000000	-0.002542
756.000000	-0.002629
755.000000	-0.002688
754.000000	-0.002714
753.000000	-0.002715
752.000000	-0.002692
751.000000	-0.002634
750.000000	-0.002549
749.000000	-0.002462
748.000000	-0.002367
747.000000	-0.002225
746.000000	-0.002041
745.000000	-0.001883
744.000000	-0.001790
743.000000	-0.001709
742.000000	-0.001584
741.000000	-0.001450
740.000000	-0.001376
739.000000	-0.001352
738.000000	-0.001309
737.000000	-0.001231
736.000000	-0.001170
735.000000	-0.001171
734.000000	-0.001226
733.000000	-0.001293
732.000000	-0.001318
731.000000	-0.001278
730.000000	-0.001211
729.000000	-0.001176
728.000000	-0.001176
727.000000	-0.001168
726.000000	-0.001123
725.000000	-0.001063
724.000000	-0.000992
723.000000	-0.000850
722.000000	-0.000598
721.000000	-0.000321
720.000000	-0.000180
719.000000	-0.000252
718.000000	-0.000461
717.000000	-0.000653
716.000000	-0.000716
715.000000	-0.000640
714.000000	-0.000507
713.000000	-0.000408
712.000000	-0.000359
711.000000	-0.000308
710.000000	-0.000230
709.000000	-0.000157
708.000000	-0.000097
707.000000	-0.000009
706.000000	0.000147
705.000000	0.000329
704.000000	0.000443
703.000000	0.000455
702.000000	0.000418
701.000000	0.000400
700.000000	0.000432
699.000000	0.000488
698.000000	0.000528
697.000000	0.000554
696.000000	0.000616
695.000000	0.000761
694.000000	0.000933
693.000000	0.001043
692.000000	0.001142
691.000000	0.001365
690.000000	0.001714
689.000000	0.002004
688.000000	0.002094
687.000000	0.002096
686.000000	0.002193
685.000000	0.002390
684.000000	0.002565
683.000000	0.002623
682.000000	0.002517
681.000000	0.002258
680.000000	0.001974
679.000000	0.001826
678.000000	0.001758
677.000000	0.001625
676.000000	0.001510
675.000000	0.001517
674.000000	0.001613
673.000000	0.001757
672.000000	0.002049
671.000000	0.002562
670.000000	0.002980
669.000000	0.002895
668.000000	0.002757
667.000000	0.002658
666.000000	0.002174
665.000000	0.002005
664.000000	0.002503
663.000000	0.003361
662.000000	0.004181
661.000000	0.004830
660.000000	0.005330
659.000000	0.005648
658.000000	0.005727
657.000000	0.005632
656.000000	0.005426
655.000000	0.004975
654.000000	0.004308
653.000000	0.003749
652.000000	0.003460
651.000000	0.003275
650.000000	0.003075
649.000000	0.002972
648.000000	0.002973
647.000000	0.002864
646.000000	0.002598
645.000000	0.002391
644.000000	0.002360
643.000000	0.002374
642.000000	0.002317
641.000000	0.002271
640.000000	0.002326
639.000000	0.002432
638.000000	0.002561
637.000000	0.002728
636.000000	0.002810
635.000000	0.002622
634.000000	0.002239
633.000000	0.001942
632.000000	0.001799
631.000000	0.001596
630.000000	0.001232
629.000000	0.000879
628.000000	0.000638
627.000000	0.000375
626.000000	0.000048
625.000000	-0.000101
624.000000	0.000144
623.000000	0.000678
622.000000	0.001193
621.000000	0.001438
620.000000	0.001290
619.000000	0.000812
618.000000	0.000340
617.000000	0.000234
616.000000	0.000479
615.000000	0.000711
614.000000	0.000663
613.000000	0.000384
612.000000	-0.000003
611.000000	-0.000477
610.000000	-0.001002
609.000000	-0.001447
608.000000	-0.001721
607.000000	-0.001886
606.000000	-0.002018
605.000000	-0.002109
604.000000	-0.002123
603.000000	-0.002020
602.000000	-0.001749
601.000000	-0.001306
600.000000	-0.000813
