# Supplementary material for: Real-time monitoring of the reversible capture and release of CO2 on anthraquinone and riboflavin-modified graphitic electrodes using ATR-SEIRAS
Source: Chem Sci. 2025 Nov 4;16(48):23189–202. doi: 10.1039/d5sc05427c (PMC12584010; doi:10.1039/d5sc05427c)
Supplement: SC-016-D5SC05427C-s001 [file SC-016-D5SC05427C-s001.zip › Data Folders/Main Figures/Figure3/3a/021.ASC]

PE IR       SUBTECH     SPECTRUM    ASCII       PEDS        4.00        
   -1
021.ASC
24/06/26
16:04:40.00
24/06/26
16:04:40.00
Administrator

600.000000
#HDR
-1
-1
#GR
Wavenumber
A
1.0
0.0
4000.000000
-1.000000
3401
8
0.023261
-0.030699
#DATA
4000.000000	-0.003332
3999.000000	-0.003329
3998.000000	-0.003323
3997.000000	-0.003321
3996.000000	-0.003328
3995.000000	-0.003340
3994.000000	-0.003352
3993.000000	-0.003363
3992.000000	-0.003373
3991.000000	-0.003379
3990.000000	-0.003375
3989.000000	-0.003357
3988.000000	-0.003328
3987.000000	-0.003296
3986.000000	-0.003267
3985.000000	-0.003246
3984.000000	-0.003231
3983.000000	-0.003221
3982.000000	-0.003216
3981.000000	-0.003219
3980.000000	-0.003232
3979.000000	-0.003252
3978.000000	-0.003261
3977.000000	-0.003247
3976.000000	-0.003213
3975.000000	-0.003176
3974.000000	-0.003160
3973.000000	-0.003172
3972.000000	-0.003200
3971.000000	-0.003224
3970.000000	-0.003231
3969.000000	-0.003226
3968.000000	-0.003220
3967.000000	-0.003226
3966.000000	-0.003244
3965.000000	-0.003264
3964.000000	-0.003283
3963.000000	-0.003301
3962.000000	-0.003320
3961.000000	-0.003334
3960.000000	-0.003333
3959.000000	-0.003315
3958.000000	-0.003294
3957.000000	-0.003284
3956.000000	-0.003289
3955.000000	-0.003300
3954.000000	-0.003313
3953.000000	-0.003325
3952.000000	-0.003337
3951.000000	-0.003347
3950.000000	-0.003354
3949.000000	-0.003359
3948.000000	-0.003363
3947.000000	-0.003364
3946.000000	-0.003362
3945.000000	-0.003357
3944.000000	-0.003353
3943.000000	-0.003355
3942.000000	-0.003364
3941.000000	-0.003376
3940.000000	-0.003384
3939.000000	-0.003382
3938.000000	-0.003371
3937.000000	-0.003351
3936.000000	-0.003327
3935.000000	-0.003307
3934.000000	-0.003302
3933.000000	-0.003315
3932.000000	-0.003336
3931.000000	-0.003343
3930.000000	-0.003325
3929.000000	-0.003299
3928.000000	-0.003296
3927.000000	-0.003326
3926.000000	-0.003366
3925.000000	-0.003388
3924.000000	-0.003384
3923.000000	-0.003370
3922.000000	-0.003361
3921.000000	-0.003359
3920.000000	-0.003360
3919.000000	-0.003357
3918.000000	-0.003341
3917.000000	-0.003319
3916.000000	-0.003310
3915.000000	-0.003321
3914.000000	-0.003339
3913.000000	-0.003346
3912.000000	-0.003340
3911.000000	-0.003333
3910.000000	-0.003334
3909.000000	-0.003339
3908.000000	-0.003341
3907.000000	-0.003337
3906.000000	-0.003323
3905.000000	-0.003290
3904.000000	-0.003239
3903.000000	-0.003187
3902.000000	-0.003159
3901.000000	-0.003169
3900.000000	-0.003212
3899.000000	-0.003271
3898.000000	-0.003321
3897.000000	-0.003340
3896.000000	-0.003328
3895.000000	-0.003308
3894.000000	-0.003309
3893.000000	-0.003336
3892.000000	-0.003357
3891.000000	-0.003338
3890.000000	-0.003288
3889.000000	-0.003248
3888.000000	-0.003242
3887.000000	-0.003250
3886.000000	-0.003251
3885.000000	-0.003261
3884.000000	-0.003304
3883.000000	-0.003380
3882.000000	-0.003450
3881.000000	-0.003465
3880.000000	-0.003418
3879.000000	-0.003349
3878.000000	-0.003308
3877.000000	-0.003316
3876.000000	-0.003344
3875.000000	-0.003351
3874.000000	-0.003329
3873.000000	-0.003305
3872.000000	-0.003291
3871.000000	-0.003259
3870.000000	-0.003201
3869.000000	-0.003160
3868.000000	-0.003172
3867.000000	-0.003222
3866.000000	-0.003269
3865.000000	-0.003309
3864.000000	-0.003364
3863.000000	-0.003423
3862.000000	-0.003447
3861.000000	-0.003420
3860.000000	-0.003348
3859.000000	-0.003244
3858.000000	-0.003131
3857.000000	-0.003051
3856.000000	-0.003037
3855.000000	-0.003059
3854.000000	-0.003057
3853.000000	-0.003033
3852.000000	-0.003036
3851.000000	-0.003094
3850.000000	-0.003186
3849.000000	-0.003276
3848.000000	-0.003344
3847.000000	-0.003381
3846.000000	-0.003391
3845.000000	-0.003390
3844.000000	-0.003382
3843.000000	-0.003361
3842.000000	-0.003315
3841.000000	-0.003242
3840.000000	-0.003148
3839.000000	-0.003058
3838.000000	-0.003002
3837.000000	-0.002989
3836.000000	-0.003009
3835.000000	-0.003054
3834.000000	-0.003120
3833.000000	-0.003185
3832.000000	-0.003226
3831.000000	-0.003244
3830.000000	-0.003264
3829.000000	-0.003304
3828.000000	-0.003346
3827.000000	-0.003350
3826.000000	-0.003305
3825.000000	-0.003250
3824.000000	-0.003230
3823.000000	-0.003235
3822.000000	-0.003213
3821.000000	-0.003153
3820.000000	-0.003103
3819.000000	-0.003105
3818.000000	-0.003147
3817.000000	-0.003177
3816.000000	-0.003175
3815.000000	-0.003183
3814.000000	-0.003223
3813.000000	-0.003264
3812.000000	-0.003272
3811.000000	-0.003255
3810.000000	-0.003258
3809.000000	-0.003298
3808.000000	-0.003339
3807.000000	-0.003338
3806.000000	-0.003299
3805.000000	-0.003262
3804.000000	-0.003250
3803.000000	-0.003234
3802.000000	-0.003191
3801.000000	-0.003155
3800.000000	-0.003169
3799.000000	-0.003236
3798.000000	-0.003318
3797.000000	-0.003378
3796.000000	-0.003403
3795.000000	-0.003409
3794.000000	-0.003412
3793.000000	-0.003412
3792.000000	-0.003406
3791.000000	-0.003396
3790.000000	-0.003381
3789.000000	-0.003365
3788.000000	-0.003353
3787.000000	-0.003350
3786.000000	-0.003356
3785.000000	-0.003367
3784.000000	-0.003382
3783.000000	-0.003397
3782.000000	-0.003402
3781.000000	-0.003386
3780.000000	-0.003353
3779.000000	-0.003329
3778.000000	-0.003331
3777.000000	-0.003346
3776.000000	-0.003345
3775.000000	-0.003315
3774.000000	-0.003272
3773.000000	-0.003246
3772.000000	-0.003245
3771.000000	-0.003255
3770.000000	-0.003270
3769.000000	-0.003293
3768.000000	-0.003319
3767.000000	-0.003337
3766.000000	-0.003334
3765.000000	-0.003315
3764.000000	-0.003301
3763.000000	-0.003301
3762.000000	-0.003297
3761.000000	-0.003277
3760.000000	-0.003249
3759.000000	-0.003231
3758.000000	-0.003211
3757.000000	-0.003173
3756.000000	-0.003127
3755.000000	-0.003088
3754.000000	-0.003047
3753.000000	-0.002986
3752.000000	-0.002913
3751.000000	-0.002853
3750.000000	-0.002804
3749.000000	-0.002760
3748.000000	-0.002748
3747.000000	-0.002794
3746.000000	-0.002846
3745.000000	-0.002835
3744.000000	-0.002796
3743.000000	-0.002806
3742.000000	-0.002867
3741.000000	-0.002927
3740.000000	-0.002948
3739.000000	-0.002930
3738.000000	-0.002878
3737.000000	-0.002806
3736.000000	-0.002782
3735.000000	-0.002869
3734.000000	-0.003010
3733.000000	-0.003065
3732.000000	-0.002975
3731.000000	-0.002801
3730.000000	-0.002638
3729.000000	-0.002521
3728.000000	-0.002436
3727.000000	-0.002381
3726.000000	-0.002377
3725.000000	-0.002428
3724.000000	-0.002505
3723.000000	-0.002584
3722.000000	-0.002663
3721.000000	-0.002745
3720.000000	-0.002818
3719.000000	-0.002861
3718.000000	-0.002865
3717.000000	-0.002854
3716.000000	-0.002870
3715.000000	-0.002915
3714.000000	-0.002931
3713.000000	-0.002855
3712.000000	-0.002706
3711.000000	-0.002586
3710.000000	-0.002554
3709.000000	-0.002581
3708.000000	-0.002599
3707.000000	-0.002572
3706.000000	-0.002504
3705.000000	-0.002431
3704.000000	-0.002381
3703.000000	-0.002360
3702.000000	-0.002350
3701.000000	-0.002339
3700.000000	-0.002335
3699.000000	-0.002356
3698.000000	-0.002403
3697.000000	-0.002455
3696.000000	-0.002490
3695.000000	-0.002484
3694.000000	-0.002442
3693.000000	-0.002404
3692.000000	-0.002432
3691.000000	-0.002553
3690.000000	-0.002712
3689.000000	-0.002809
3688.000000	-0.002809
3687.000000	-0.002764
3686.000000	-0.002735
3685.000000	-0.002734
3684.000000	-0.002742
3683.000000	-0.002743
3682.000000	-0.002731
3681.000000	-0.002687
3680.000000	-0.002602
3679.000000	-0.002505
3678.000000	-0.002443
3677.000000	-0.002421
3676.000000	-0.002414
3675.000000	-0.002411
3674.000000	-0.002407
3673.000000	-0.002413
3672.000000	-0.002429
3671.000000	-0.002436
3670.000000	-0.002442
3669.000000	-0.002466
3668.000000	-0.002501
3667.000000	-0.002539
3666.000000	-0.002575
3665.000000	-0.002606
3664.000000	-0.002623
3663.000000	-0.002621
3662.000000	-0.002596
3661.000000	-0.002553
3660.000000	-0.002508
3659.000000	-0.002467
3658.000000	-0.002421
3657.000000	-0.002353
3656.000000	-0.002275
3655.000000	-0.002217
3654.000000	-0.002198
3653.000000	-0.002212
3652.000000	-0.002238
3651.000000	-0.002258
3650.000000	-0.002273
3649.000000	-0.002288
3648.000000	-0.002301
3647.000000	-0.002313
3646.000000	-0.002322
3645.000000	-0.002321
3644.000000	-0.002307
3643.000000	-0.002280
3642.000000	-0.002248
3641.000000	-0.002215
3640.000000	-0.002179
3639.000000	-0.002137
3638.000000	-0.002098
3637.000000	-0.002069
3636.000000	-0.002043
3635.000000	-0.002002
3634.000000	-0.001940
3633.000000	-0.001882
3632.000000	-0.001844
3631.000000	-0.001803
3630.000000	-0.001712
3629.000000	-0.001599
3628.000000	-0.001549
3627.000000	-0.001582
3626.000000	-0.001658
3625.000000	-0.001740
3624.000000	-0.001827
3623.000000	-0.001935
3622.000000	-0.002058
3621.000000	-0.002153
3620.000000	-0.002168
3619.000000	-0.002095
3618.000000	-0.001982
3617.000000	-0.001885
3616.000000	-0.001833
3615.000000	-0.001824
3614.000000	-0.001847
3613.000000	-0.001888
3612.000000	-0.001934
3611.000000	-0.001967
3610.000000	-0.001973
3609.000000	-0.001960
3608.000000	-0.001957
3607.000000	-0.001980
3606.000000	-0.002016
3605.000000	-0.002047
3604.000000	-0.002063
3603.000000	-0.002061
3602.000000	-0.002040
3601.000000	-0.002011
3600.000000	-0.001996
3599.000000	-0.002001
3598.000000	-0.002009
3597.000000	-0.001999
3596.000000	-0.001970
3595.000000	-0.001941
3594.000000	-0.001931
3593.000000	-0.001946
3592.000000	-0.001987
3591.000000	-0.002047
3590.000000	-0.002115
3589.000000	-0.002177
3588.000000	-0.002231
3587.000000	-0.002291
3586.000000	-0.002354
3585.000000	-0.002407
3584.000000	-0.002441
3583.000000	-0.002465
3582.000000	-0.002494
3581.000000	-0.002538
3580.000000	-0.002588
3579.000000	-0.002629
3578.000000	-0.002654
3577.000000	-0.002664
3576.000000	-0.002670
3575.000000	-0.002676
3574.000000	-0.002683
3573.000000	-0.002683
3572.000000	-0.002671
3571.000000	-0.002644
3570.000000	-0.002605
3569.000000	-0.002560
3568.000000	-0.002528
3567.000000	-0.002530
3566.000000	-0.002564
3565.000000	-0.002605
3564.000000	-0.002637
3563.000000	-0.002660
3562.000000	-0.002680
3561.000000	-0.002701
3560.000000	-0.002720
3559.000000	-0.002733
3558.000000	-0.002731
3557.000000	-0.002714
3556.000000	-0.002688
3555.000000	-0.002673
3554.000000	-0.002683
3553.000000	-0.002717
3552.000000	-0.002755
3551.000000	-0.002780
3550.000000	-0.002793
3549.000000	-0.002799
3548.000000	-0.002806
3547.000000	-0.002813
3546.000000	-0.002815
3545.000000	-0.002811
3544.000000	-0.002802
3543.000000	-0.002793
3542.000000	-0.002787
3541.000000	-0.002788
3540.000000	-0.002795
3539.000000	-0.002801
3538.000000	-0.002799
3537.000000	-0.002790
3536.000000	-0.002785
3535.000000	-0.002793
3534.000000	-0.002808
3533.000000	-0.002808
3532.000000	-0.002783
3531.000000	-0.002739
3530.000000	-0.002701
3529.000000	-0.002691
3528.000000	-0.002710
3527.000000	-0.002744
3526.000000	-0.002778
3525.000000	-0.002810
3524.000000	-0.002839
3523.000000	-0.002866
3522.000000	-0.002883
3521.000000	-0.002882
3520.000000	-0.002868
3519.000000	-0.002851
3518.000000	-0.002840
3517.000000	-0.002838
3516.000000	-0.002841
3515.000000	-0.002845
3514.000000	-0.002845
3513.000000	-0.002842
3512.000000	-0.002840
3511.000000	-0.002844
3510.000000	-0.002854
3509.000000	-0.002870
3508.000000	-0.002890
3507.000000	-0.002917
3506.000000	-0.002946
3505.000000	-0.002966
3504.000000	-0.002967
3503.000000	-0.002952
3502.000000	-0.002933
3501.000000	-0.002922
3500.000000	-0.002919
3499.000000	-0.002923
3498.000000	-0.002928
3497.000000	-0.002933
3496.000000	-0.002938
3495.000000	-0.002945
3494.000000	-0.002956
3493.000000	-0.002967
3492.000000	-0.002970
3491.000000	-0.002965
3490.000000	-0.002959
3489.000000	-0.002959
3488.000000	-0.002966
3487.000000	-0.002972
3486.000000	-0.002974
3485.000000	-0.002971
3484.000000	-0.002969
3483.000000	-0.002968
3482.000000	-0.002969
3481.000000	-0.002973
3480.000000	-0.002980
3479.000000	-0.002987
3478.000000	-0.002991
3477.000000	-0.002989
3476.000000	-0.002983
3475.000000	-0.002977
3474.000000	-0.002971
3473.000000	-0.002966
3472.000000	-0.002959
3471.000000	-0.002952
3470.000000	-0.002946
3469.000000	-0.002942
3468.000000	-0.002943
3467.000000	-0.002948
3466.000000	-0.002957
3465.000000	-0.002964
3464.000000	-0.002958
3463.000000	-0.002934
3462.000000	-0.002895
3461.000000	-0.002851
3460.000000	-0.002817
3459.000000	-0.002808
3458.000000	-0.002831
3457.000000	-0.002873
3456.000000	-0.002914
3455.000000	-0.002944
3454.000000	-0.002965
3453.000000	-0.002984
3452.000000	-0.002993
3451.000000	-0.002982
3450.000000	-0.002949
3449.000000	-0.002909
3448.000000	-0.002880
3447.000000	-0.002871
3446.000000	-0.002878
3445.000000	-0.002891
3444.000000	-0.002900
3443.000000	-0.002899
3442.000000	-0.002888
3441.000000	-0.002876
3440.000000	-0.002869
3439.000000	-0.002865
3438.000000	-0.002860
3437.000000	-0.002854
3436.000000	-0.002850
3435.000000	-0.002852
3434.000000	-0.002855
3433.000000	-0.002853
3432.000000	-0.002840
3431.000000	-0.002816
3430.000000	-0.002788
3429.000000	-0.002762
3428.000000	-0.002744
3427.000000	-0.002740
3426.000000	-0.002753
3425.000000	-0.002776
3424.000000	-0.002797
3423.000000	-0.002805
3422.000000	-0.002800
3421.000000	-0.002793
3420.000000	-0.002795
3419.000000	-0.002803
3418.000000	-0.002806
3417.000000	-0.002794
3416.000000	-0.002767
3415.000000	-0.002734
3414.000000	-0.002712
3413.000000	-0.002705
3412.000000	-0.002716
3411.000000	-0.002737
3410.000000	-0.002763
3409.000000	-0.002784
3408.000000	-0.002793
3407.000000	-0.002793
3406.000000	-0.002787
3405.000000	-0.002777
3404.000000	-0.002758
3403.000000	-0.002727
3402.000000	-0.002693
3401.000000	-0.002672
3400.000000	-0.002667
3399.000000	-0.002663
3398.000000	-0.002648
3397.000000	-0.002627
3396.000000	-0.002622
3395.000000	-0.002647
3394.000000	-0.002687
3393.000000	-0.002717
3392.000000	-0.002722
3391.000000	-0.002708
3390.000000	-0.002691
3389.000000	-0.002680
3388.000000	-0.002677
3387.000000	-0.002679
3386.000000	-0.002679
3385.000000	-0.002677
3384.000000	-0.002671
3383.000000	-0.002657
3382.000000	-0.002635
3381.000000	-0.002608
3380.000000	-0.002591
3379.000000	-0.002593
3378.000000	-0.002610
3377.000000	-0.002630
3376.000000	-0.002648
3375.000000	-0.002660
3374.000000	-0.002660
3373.000000	-0.002640
3372.000000	-0.002604
3371.000000	-0.002566
3370.000000	-0.002541
3369.000000	-0.002528
3368.000000	-0.002521
3367.000000	-0.002525
3366.000000	-0.002549
3365.000000	-0.002586
3364.000000	-0.002611
3363.000000	-0.002601
3362.000000	-0.002562
3361.000000	-0.002522
3360.000000	-0.002506
3359.000000	-0.002514
3358.000000	-0.002528
3357.000000	-0.002533
3356.000000	-0.002528
3355.000000	-0.002523
3354.000000	-0.002523
3353.000000	-0.002524
3352.000000	-0.002519
3351.000000	-0.002510
3350.000000	-0.002504
3349.000000	-0.002507
3348.000000	-0.002518
3347.000000	-0.002530
3346.000000	-0.002538
3345.000000	-0.002541
3344.000000	-0.002545
3343.000000	-0.002556
3342.000000	-0.002569
3341.000000	-0.002574
3340.000000	-0.002570
3339.000000	-0.002561
3338.000000	-0.002552
3337.000000	-0.002538
3336.000000	-0.002507
3335.000000	-0.002462
3334.000000	-0.002423
3333.000000	-0.002411
3332.000000	-0.002427
3331.000000	-0.002455
3330.000000	-0.002477
3329.000000	-0.002485
3328.000000	-0.002477
3327.000000	-0.002458
3326.000000	-0.002436
3325.000000	-0.002421
3324.000000	-0.002425
3323.000000	-0.002440
3322.000000	-0.002451
3321.000000	-0.002447
3320.000000	-0.002433
3319.000000	-0.002423
3318.000000	-0.002423
3317.000000	-0.002428
3316.000000	-0.002432
3315.000000	-0.002433
3314.000000	-0.002426
3313.000000	-0.002406
3312.000000	-0.002374
3311.000000	-0.002340
3310.000000	-0.002323
3309.000000	-0.002328
3308.000000	-0.002347
3307.000000	-0.002367
3306.000000	-0.002377
3305.000000	-0.002380
3304.000000	-0.002383
3303.000000	-0.002389
3302.000000	-0.002392
3301.000000	-0.002385
3300.000000	-0.002371
3299.000000	-0.002361
3298.000000	-0.002358
3297.000000	-0.002357
3296.000000	-0.002355
3295.000000	-0.002353
3294.000000	-0.002355
3293.000000	-0.002358
3292.000000	-0.002358
3291.000000	-0.002355
3290.000000	-0.002356
3289.000000	-0.002361
3288.000000	-0.002365
3287.000000	-0.002365
3286.000000	-0.002364
3285.000000	-0.002365
3284.000000	-0.002366
3283.000000	-0.002361
3282.000000	-0.002352
3281.000000	-0.002343
3280.000000	-0.002337
3279.000000	-0.002328
3278.000000	-0.002312
3277.000000	-0.002291
3276.000000	-0.002275
3275.000000	-0.002268
3274.000000	-0.002271
3273.000000	-0.002277
3272.000000	-0.002280
3271.000000	-0.002269
3270.000000	-0.002242
3269.000000	-0.002202
3268.000000	-0.002165
3267.000000	-0.002146
3266.000000	-0.002147
3265.000000	-0.002155
3264.000000	-0.002155
3263.000000	-0.002142
3262.000000	-0.002123
3261.000000	-0.002105
3260.000000	-0.002094
3259.000000	-0.002095
3258.000000	-0.002106
3257.000000	-0.002123
3256.000000	-0.002132
3255.000000	-0.002129
3254.000000	-0.002114
3253.000000	-0.002092
3252.000000	-0.002069
3251.000000	-0.002044
3250.000000	-0.002022
3249.000000	-0.002009
3248.000000	-0.002009
3247.000000	-0.002015
3246.000000	-0.002013
3245.000000	-0.001988
3244.000000	-0.001941
3243.000000	-0.001888
3242.000000	-0.001854
3241.000000	-0.001852
3240.000000	-0.001879
3239.000000	-0.001921
3238.000000	-0.001958
3237.000000	-0.001975
3236.000000	-0.001965
3235.000000	-0.001932
3234.000000	-0.001893
3233.000000	-0.001867
3232.000000	-0.001854
3231.000000	-0.001842
3230.000000	-0.001816
3229.000000	-0.001777
3228.000000	-0.001740
3227.000000	-0.001718
3226.000000	-0.001711
3225.000000	-0.001705
3224.000000	-0.001688
3223.000000	-0.001664
3222.000000	-0.001634
3221.000000	-0.001602
3220.000000	-0.001569
3219.000000	-0.001545
3218.000000	-0.001540
3217.000000	-0.001551
3216.000000	-0.001556
3215.000000	-0.001539
3214.000000	-0.001499
3213.000000	-0.001455
3212.000000	-0.001419
3211.000000	-0.001393
3210.000000	-0.001368
3209.000000	-0.001335
3208.000000	-0.001294
3207.000000	-0.001249
3206.000000	-0.001208
3205.000000	-0.001178
3204.000000	-0.001157
3203.000000	-0.001138
3202.000000	-0.001118
3201.000000	-0.001104
3200.000000	-0.001107
3199.000000	-0.001130
3198.000000	-0.001155
3197.000000	-0.001163
3196.000000	-0.001152
3195.000000	-0.001135
3194.000000	-0.001129
3193.000000	-0.001134
3192.000000	-0.001148
3191.000000	-0.001170
3190.000000	-0.001202
3189.000000	-0.001235
3188.000000	-0.001252
3187.000000	-0.001246
3186.000000	-0.001231
3185.000000	-0.001220
3184.000000	-0.001211
3183.000000	-0.001193
3182.000000	-0.001162
3181.000000	-0.001130
3180.000000	-0.001104
3179.000000	-0.001076
3178.000000	-0.001042
3177.000000	-0.001005
3176.000000	-0.000974
3175.000000	-0.000944
3174.000000	-0.000903
3173.000000	-0.000838
3172.000000	-0.000750
3171.000000	-0.000644
3170.000000	-0.000524
3169.000000	-0.000393
3168.000000	-0.000260
3167.000000	-0.000137
3166.000000	-0.000038
3165.000000	0.000027
3164.000000	0.000051
3163.000000	0.000034
3162.000000	-0.000022
3161.000000	-0.000114
3160.000000	-0.000235
3159.000000	-0.000372
3158.000000	-0.000503
3157.000000	-0.000615
3156.000000	-0.000707
3155.000000	-0.000788
3154.000000	-0.000856
3153.000000	-0.000904
3152.000000	-0.000927
3151.000000	-0.000931
3150.000000	-0.000928
3149.000000	-0.000924
3148.000000	-0.000917
3147.000000	-0.000909
3146.000000	-0.000909
3145.000000	-0.000924
3144.000000	-0.000947
3143.000000	-0.000964
3142.000000	-0.000966
3141.000000	-0.000958
3140.000000	-0.000949
3139.000000	-0.000949
3138.000000	-0.000961
3137.000000	-0.000972
3136.000000	-0.000966
3135.000000	-0.000933
3134.000000	-0.000890
3133.000000	-0.000864
3132.000000	-0.000872
3131.000000	-0.000900
3130.000000	-0.000916
3129.000000	-0.000907
3128.000000	-0.000878
3127.000000	-0.000849
3126.000000	-0.000832
3125.000000	-0.000822
3124.000000	-0.000814
3123.000000	-0.000807
3122.000000	-0.000802
3121.000000	-0.000799
3120.000000	-0.000797
3119.000000	-0.000795
3118.000000	-0.000795
3117.000000	-0.000798
3116.000000	-0.000793
3115.000000	-0.000776
3114.000000	-0.000753
3113.000000	-0.000737
3112.000000	-0.000739
3111.000000	-0.000752
3110.000000	-0.000759
3109.000000	-0.000749
3108.000000	-0.000725
3107.000000	-0.000703
3106.000000	-0.000692
3105.000000	-0.000694
3104.000000	-0.000700
3103.000000	-0.000709
3102.000000	-0.000722
3101.000000	-0.000737
3100.000000	-0.000749
3099.000000	-0.000753
3098.000000	-0.000746
3097.000000	-0.000732
3096.000000	-0.000712
3095.000000	-0.000689
3094.000000	-0.000668
3093.000000	-0.000653
3092.000000	-0.000644
3091.000000	-0.000636
3090.000000	-0.000621
3089.000000	-0.000594
3088.000000	-0.000560
3087.000000	-0.000532
3086.000000	-0.000522
3085.000000	-0.000532
3084.000000	-0.000550
3083.000000	-0.000559
3082.000000	-0.000549
3081.000000	-0.000518
3080.000000	-0.000479
3079.000000	-0.000447
3078.000000	-0.000434
3077.000000	-0.000440
3076.000000	-0.000451
3075.000000	-0.000459
3074.000000	-0.000467
3073.000000	-0.000480
3072.000000	-0.000492
3071.000000	-0.000494
3070.000000	-0.000482
3069.000000	-0.000465
3068.000000	-0.000450
3067.000000	-0.000438
3066.000000	-0.000424
3065.000000	-0.000413
3064.000000	-0.000409
3063.000000	-0.000408
3062.000000	-0.000399
3061.000000	-0.000376
3060.000000	-0.000348
3059.000000	-0.000329
3058.000000	-0.000328
3057.000000	-0.000339
3056.000000	-0.000352
3055.000000	-0.000358
3054.000000	-0.000356
3053.000000	-0.000348
3052.000000	-0.000341
3051.000000	-0.000341
3050.000000	-0.000347
3049.000000	-0.000357
3048.000000	-0.000360
3047.000000	-0.000350
3046.000000	-0.000324
3045.000000	-0.000289
3044.000000	-0.000257
3043.000000	-0.000235
3042.000000	-0.000224
3041.000000	-0.000218
3040.000000	-0.000210
3039.000000	-0.000194
3038.000000	-0.000166
3037.000000	-0.000126
3036.000000	-0.000082
3035.000000	-0.000051
3034.000000	-0.000044
3033.000000	-0.000057
3032.000000	-0.000069
3031.000000	-0.000056
3030.000000	-0.000013
3029.000000	0.000040
3028.000000	0.000081
3027.000000	0.000100
3026.000000	0.000104
3025.000000	0.000107
3024.000000	0.000120
3023.000000	0.000146
3022.000000	0.000181
3021.000000	0.000219
3020.000000	0.000259
3019.000000	0.000308
3018.000000	0.000365
3017.000000	0.000425
3016.000000	0.000479
3015.000000	0.000535
3014.000000	0.000604
3013.000000	0.000690
3012.000000	0.000780
3011.000000	0.000866
3010.000000	0.000948
3009.000000	0.001028
3008.000000	0.001106
3007.000000	0.001180
3006.000000	0.001256
3005.000000	0.001332
3004.000000	0.001393
3003.000000	0.001430
3002.000000	0.001451
3001.000000	0.001478
3000.000000	0.001522
2999.000000	0.001572
2998.000000	0.001610
2997.000000	0.001634
2996.000000	0.001657
2995.000000	0.001696
2994.000000	0.001760
2993.000000	0.001837
2992.000000	0.001905
2991.000000	0.001954
2990.000000	0.002001
2989.000000	0.002075
2988.000000	0.002183
2987.000000	0.002311
2986.000000	0.002438
2985.000000	0.002563
2984.000000	0.002697
2983.000000	0.002845
2982.000000	0.002997
2981.000000	0.003143
2980.000000	0.003288
2979.000000	0.003450
2978.000000	0.003642
2977.000000	0.003854
2976.000000	0.004056
2975.000000	0.004223
2974.000000	0.004355
2973.000000	0.004473
2972.000000	0.004589
2971.000000	0.004695
2970.000000	0.004770
2969.000000	0.004791
2968.000000	0.004746
2967.000000	0.004638
2966.000000	0.004485
2965.000000	0.004307
2964.000000	0.004112
2963.000000	0.003897
2962.000000	0.003667
2961.000000	0.003443
2960.000000	0.003253
2959.000000	0.003104
2958.000000	0.002988
2957.000000	0.002897
2956.000000	0.002830
2955.000000	0.002786
2954.000000	0.002758
2953.000000	0.002732
2952.000000	0.002699
2951.000000	0.002667
2950.000000	0.002655
2949.000000	0.002683
2948.000000	0.002754
2947.000000	0.002858
2946.000000	0.002985
2945.000000	0.003131
2944.000000	0.003287
2943.000000	0.003434
2942.000000	0.003549
2941.000000	0.003624
2940.000000	0.003662
2939.000000	0.003676
2938.000000	0.003675
2937.000000	0.003666
2936.000000	0.003636
2935.000000	0.003563
2934.000000	0.003443
2933.000000	0.003302
2932.000000	0.003171
2931.000000	0.003060
2930.000000	0.002957
2929.000000	0.002849
2928.000000	0.002741
2927.000000	0.002636
2926.000000	0.002529
2925.000000	0.002416
2924.000000	0.002301
2923.000000	0.002192
2922.000000	0.002086
2921.000000	0.001975
2920.000000	0.001854
2919.000000	0.001730
2918.000000	0.001620
2917.000000	0.001535
2916.000000	0.001474
2915.000000	0.001426
2914.000000	0.001374
2913.000000	0.001315
2912.000000	0.001254
2911.000000	0.001196
2910.000000	0.001136
2909.000000	0.001068
2908.000000	0.000995
2907.000000	0.000923
2906.000000	0.000858
2905.000000	0.000797
2904.000000	0.000738
2903.000000	0.000679
2902.000000	0.000622
2901.000000	0.000572
2900.000000	0.000535
2899.000000	0.000517
2898.000000	0.000517
2897.000000	0.000525
2896.000000	0.000526
2895.000000	0.000513
2894.000000	0.000495
2893.000000	0.000497
2892.000000	0.000538
2891.000000	0.000618
2890.000000	0.000721
2889.000000	0.000842
2888.000000	0.000981
2887.000000	0.001140
2886.000000	0.001311
2885.000000	0.001485
2884.000000	0.001654
2883.000000	0.001810
2882.000000	0.001937
2881.000000	0.002011
2880.000000	0.002020
2879.000000	0.001966
2878.000000	0.001860
2877.000000	0.001712
2876.000000	0.001531
2875.000000	0.001338
2874.000000	0.001154
2873.000000	0.000993
2872.000000	0.000852
2871.000000	0.000720
2870.000000	0.000589
2869.000000	0.000455
2868.000000	0.000318
2867.000000	0.000172
2866.000000	0.000021
2865.000000	-0.000124
2864.000000	-0.000247
2863.000000	-0.000351
2862.000000	-0.000453
2861.000000	-0.000560
2860.000000	-0.000666
2859.000000	-0.000759
2858.000000	-0.000833
2857.000000	-0.000890
2856.000000	-0.000932
2855.000000	-0.000965
2854.000000	-0.000993
2853.000000	-0.001021
2852.000000	-0.001052
2851.000000	-0.001085
2850.000000	-0.001123
2849.000000	-0.001166
2848.000000	-0.001212
2847.000000	-0.001259
2846.000000	-0.001300
2845.000000	-0.001329
2844.000000	-0.001342
2843.000000	-0.001342
2842.000000	-0.001338
2841.000000	-0.001344
2840.000000	-0.001361
2839.000000	-0.001389
2838.000000	-0.001425
2837.000000	-0.001466
2836.000000	-0.001506
2835.000000	-0.001539
2834.000000	-0.001565
2833.000000	-0.001589
2832.000000	-0.001613
2831.000000	-0.001635
2830.000000	-0.001650
2829.000000	-0.001661
2828.000000	-0.001670
2827.000000	-0.001681
2826.000000	-0.001691
2825.000000	-0.001697
2824.000000	-0.001700
2823.000000	-0.001709
2822.000000	-0.001732
2821.000000	-0.001767
2820.000000	-0.001804
2819.000000	-0.001833
2818.000000	-0.001848
2817.000000	-0.001854
2816.000000	-0.001855
2815.000000	-0.001854
2814.000000	-0.001855
2813.000000	-0.001863
2812.000000	-0.001880
2811.000000	-0.001904
2810.000000	-0.001931
2809.000000	-0.001955
2808.000000	-0.001970
2807.000000	-0.001975
2806.000000	-0.001976
2805.000000	-0.001980
2804.000000	-0.001986
2803.000000	-0.001992
2802.000000	-0.001992
2801.000000	-0.001988
2800.000000	-0.001985
2799.000000	-0.001989
2798.000000	-0.001995
2797.000000	-0.001998
2796.000000	-0.002003
2795.000000	-0.002017
2794.000000	-0.002046
2793.000000	-0.002078
2792.000000	-0.002096
2791.000000	-0.002094
2790.000000	-0.002081
2789.000000	-0.002069
2788.000000	-0.002067
2787.000000	-0.002078
2786.000000	-0.002099
2785.000000	-0.002125
2784.000000	-0.002144
2783.000000	-0.002154
2782.000000	-0.002157
2781.000000	-0.002157
2780.000000	-0.002152
2779.000000	-0.002141
2778.000000	-0.002129
2777.000000	-0.002122
2776.000000	-0.002121
2775.000000	-0.002125
2774.000000	-0.002129
2773.000000	-0.002130
2772.000000	-0.002120
2771.000000	-0.002098
2770.000000	-0.002077
2769.000000	-0.002073
2768.000000	-0.002089
2767.000000	-0.002109
2766.000000	-0.002118
2765.000000	-0.002112
2764.000000	-0.002103
2763.000000	-0.002105
2762.000000	-0.002124
2761.000000	-0.002153
2760.000000	-0.002178
2759.000000	-0.002186
2758.000000	-0.002177
2757.000000	-0.002160
2756.000000	-0.002138
2755.000000	-0.002108
2754.000000	-0.002066
2753.000000	-0.002021
2752.000000	-0.001990
2751.000000	-0.001980
2750.000000	-0.001989
2749.000000	-0.002004
2748.000000	-0.002011
2747.000000	-0.002001
2746.000000	-0.001978
2745.000000	-0.001953
2744.000000	-0.001938
2743.000000	-0.001937
2742.000000	-0.001944
2741.000000	-0.001949
2740.000000	-0.001945
2739.000000	-0.001934
2738.000000	-0.001923
2737.000000	-0.001922
2736.000000	-0.001933
2735.000000	-0.001948
2734.000000	-0.001955
2733.000000	-0.001952
2732.000000	-0.001945
2731.000000	-0.001939
2730.000000	-0.001932
2729.000000	-0.001924
2728.000000	-0.001919
2727.000000	-0.001924
2726.000000	-0.001941
2725.000000	-0.001960
2724.000000	-0.001970
2723.000000	-0.001967
2722.000000	-0.001952
2721.000000	-0.001938
2720.000000	-0.001932
2719.000000	-0.001934
2718.000000	-0.001941
2717.000000	-0.001951
2716.000000	-0.001957
2715.000000	-0.001952
2714.000000	-0.001932
2713.000000	-0.001901
2712.000000	-0.001873
2711.000000	-0.001853
2710.000000	-0.001839
2709.000000	-0.001825
2708.000000	-0.001817
2707.000000	-0.001819
2706.000000	-0.001824
2705.000000	-0.001822
2704.000000	-0.001812
2703.000000	-0.001799
2702.000000	-0.001787
2701.000000	-0.001772
2700.000000	-0.001750
2699.000000	-0.001729
2698.000000	-0.001719
2697.000000	-0.001720
2696.000000	-0.001725
2695.000000	-0.001722
2694.000000	-0.001711
2693.000000	-0.001696
2692.000000	-0.001680
2691.000000	-0.001659
2690.000000	-0.001632
2689.000000	-0.001607
2688.000000	-0.001596
2687.000000	-0.001599
2686.000000	-0.001605
2685.000000	-0.001599
2684.000000	-0.001578
2683.000000	-0.001549
2682.000000	-0.001523
2681.000000	-0.001507
2680.000000	-0.001503
2679.000000	-0.001507
2678.000000	-0.001510
2677.000000	-0.001505
2676.000000	-0.001494
2675.000000	-0.001488
2674.000000	-0.001495
2673.000000	-0.001509
2672.000000	-0.001515
2671.000000	-0.001505
2670.000000	-0.001488
2669.000000	-0.001474
2668.000000	-0.001465
2667.000000	-0.001458
2666.000000	-0.001454
2665.000000	-0.001457
2664.000000	-0.001468
2663.000000	-0.001481
2662.000000	-0.001491
2661.000000	-0.001502
2660.000000	-0.001515
2659.000000	-0.001530
2658.000000	-0.001538
2657.000000	-0.001535
2656.000000	-0.001525
2655.000000	-0.001511
2654.000000	-0.001499
2653.000000	-0.001502
2652.000000	-0.001529
2651.000000	-0.001572
2650.000000	-0.001607
2649.000000	-0.001613
2648.000000	-0.001597
2647.000000	-0.001580
2646.000000	-0.001569
2645.000000	-0.001556
2644.000000	-0.001537
2643.000000	-0.001525
2642.000000	-0.001531
2641.000000	-0.001550
2640.000000	-0.001561
2639.000000	-0.001550
2638.000000	-0.001519
2637.000000	-0.001480
2636.000000	-0.001437
2635.000000	-0.001389
2634.000000	-0.001335
2633.000000	-0.001277
2632.000000	-0.001217
2631.000000	-0.001155
2630.000000	-0.001100
2629.000000	-0.001065
2628.000000	-0.001061
2627.000000	-0.001084
2626.000000	-0.001121
2625.000000	-0.001161
2624.000000	-0.001202
2623.000000	-0.001244
2622.000000	-0.001288
2621.000000	-0.001334
2620.000000	-0.001380
2619.000000	-0.001419
2618.000000	-0.001448
2617.000000	-0.001470
2616.000000	-0.001498
2615.000000	-0.001538
2614.000000	-0.001584
2613.000000	-0.001624
2612.000000	-0.001654
2611.000000	-0.001685
2610.000000	-0.001719
2609.000000	-0.001743
2608.000000	-0.001750
2607.000000	-0.001743
2606.000000	-0.001740
2605.000000	-0.001750
2604.000000	-0.001772
2603.000000	-0.001798
2602.000000	-0.001823
2601.000000	-0.001842
2600.000000	-0.001850
2599.000000	-0.001849
2598.000000	-0.001843
2597.000000	-0.001839
2596.000000	-0.001839
2595.000000	-0.001846
2594.000000	-0.001855
2593.000000	-0.001862
2592.000000	-0.001865
2591.000000	-0.001868
2590.000000	-0.001876
2589.000000	-0.001886
2588.000000	-0.001893
2587.000000	-0.001896
2586.000000	-0.001904
2585.000000	-0.001929
2584.000000	-0.001967
2583.000000	-0.001999
2582.000000	-0.002007
2581.000000	-0.001992
2580.000000	-0.001973
2579.000000	-0.001969
2578.000000	-0.001984
2577.000000	-0.002011
2576.000000	-0.002039
2575.000000	-0.002058
2574.000000	-0.002070
2573.000000	-0.002081
2572.000000	-0.002092
2571.000000	-0.002096
2570.000000	-0.002087
2569.000000	-0.002069
2568.000000	-0.002054
2567.000000	-0.002055
2566.000000	-0.002072
2565.000000	-0.002098
2564.000000	-0.002126
2563.000000	-0.002151
2562.000000	-0.002167
2561.000000	-0.002172
2560.000000	-0.002169
2559.000000	-0.002165
2558.000000	-0.002164
2557.000000	-0.002166
2556.000000	-0.002176
2555.000000	-0.002196
2554.000000	-0.002223
2553.000000	-0.002249
2552.000000	-0.002271
2551.000000	-0.002290
2550.000000	-0.002311
2549.000000	-0.002326
2548.000000	-0.002324
2547.000000	-0.002306
2546.000000	-0.002284
2545.000000	-0.002277
2544.000000	-0.002289
2543.000000	-0.002315
2542.000000	-0.002341
2541.000000	-0.002355
2540.000000	-0.002353
2539.000000	-0.002339
2538.000000	-0.002324
2537.000000	-0.002318
2536.000000	-0.002323
2535.000000	-0.002335
2534.000000	-0.002349
2533.000000	-0.002364
2532.000000	-0.002387
2531.000000	-0.002419
2530.000000	-0.002448
2529.000000	-0.002462
2528.000000	-0.002463
2527.000000	-0.002461
2526.000000	-0.002468
2525.000000	-0.002482
2524.000000	-0.002490
2523.000000	-0.002486
2522.000000	-0.002476
2521.000000	-0.002470
2520.000000	-0.002473
2519.000000	-0.002477
2518.000000	-0.002477
2517.000000	-0.002471
2516.000000	-0.002468
2515.000000	-0.002474
2514.000000	-0.002488
2513.000000	-0.002510
2512.000000	-0.002534
2511.000000	-0.002556
2510.000000	-0.002571
2509.000000	-0.002578
2508.000000	-0.002580
2507.000000	-0.002577
2506.000000	-0.002572
2505.000000	-0.002568
2504.000000	-0.002568
2503.000000	-0.002576
2502.000000	-0.002585
2501.000000	-0.002588
2500.000000	-0.002580
2499.000000	-0.002563
2498.000000	-0.002548
2497.000000	-0.002540
2496.000000	-0.002538
2495.000000	-0.002533
2494.000000	-0.002523
2493.000000	-0.002517
2492.000000	-0.002529
2491.000000	-0.002555
2490.000000	-0.002580
2489.000000	-0.002589
2488.000000	-0.002580
2487.000000	-0.002563
2486.000000	-0.002551
2485.000000	-0.002552
2484.000000	-0.002567
2483.000000	-0.002594
2482.000000	-0.002617
2481.000000	-0.002624
2480.000000	-0.002613
2479.000000	-0.002590
2478.000000	-0.002569
2477.000000	-0.002563
2476.000000	-0.002575
2475.000000	-0.002601
2474.000000	-0.002625
2473.000000	-0.002637
2472.000000	-0.002639
2471.000000	-0.002638
2470.000000	-0.002637
2469.000000	-0.002638
2468.000000	-0.002639
2467.000000	-0.002637
2466.000000	-0.002633
2465.000000	-0.002635
2464.000000	-0.002652
2463.000000	-0.002681
2462.000000	-0.002710
2461.000000	-0.002725
2460.000000	-0.002726
2459.000000	-0.002718
2458.000000	-0.002706
2457.000000	-0.002696
2456.000000	-0.002694
2455.000000	-0.002693
2454.000000	-0.002680
2453.000000	-0.002648
2452.000000	-0.002613
2451.000000	-0.002597
2450.000000	-0.002606
2449.000000	-0.002628
2448.000000	-0.002644
2447.000000	-0.002643
2446.000000	-0.002625
2445.000000	-0.002605
2444.000000	-0.002598
2443.000000	-0.002604
2442.000000	-0.002613
2441.000000	-0.002619
2440.000000	-0.002626
2439.000000	-0.002634
2438.000000	-0.002631
2437.000000	-0.002604
2436.000000	-0.002561
2435.000000	-0.002524
2434.000000	-0.002504
2433.000000	-0.002498
2432.000000	-0.002493
2431.000000	-0.002485
2430.000000	-0.002476
2429.000000	-0.002465
2428.000000	-0.002451
2427.000000	-0.002433
2426.000000	-0.002410
2425.000000	-0.002381
2424.000000	-0.002350
2423.000000	-0.002321
2422.000000	-0.002303
2421.000000	-0.002303
2420.000000	-0.002318
2419.000000	-0.002331
2418.000000	-0.002322
2417.000000	-0.002288
2416.000000	-0.002248
2415.000000	-0.002215
2414.000000	-0.002193
2413.000000	-0.002180
2412.000000	-0.002181
2411.000000	-0.002196
2410.000000	-0.002217
2409.000000	-0.002238
2408.000000	-0.002258
2407.000000	-0.002276
2406.000000	-0.002286
2405.000000	-0.002292
2404.000000	-0.002306
2403.000000	-0.002338
2402.000000	-0.002376
2401.000000	-0.002405
2400.000000	-0.002423
2399.000000	-0.002442
2398.000000	-0.002463
2397.000000	-0.002483
2396.000000	-0.002497
2395.000000	-0.002506
2394.000000	-0.002507
2393.000000	-0.002501
2392.000000	-0.002488
2391.000000	-0.002458
2390.000000	-0.002391
2389.000000	-0.002280
2388.000000	-0.002131
2387.000000	-0.001934
2386.000000	-0.001662
2385.000000	-0.001289
2384.000000	-0.000816
2383.000000	-0.000254
2382.000000	0.000387
2381.000000	0.001079
2380.000000	0.001759
2379.000000	0.002355
2378.000000	0.002826
2377.000000	0.003169
2376.000000	0.003396
2375.000000	0.003539
2374.000000	0.003644
2373.000000	0.003739
2372.000000	0.003840
2371.000000	0.003977
2370.000000	0.004188
2369.000000	0.004490
2368.000000	0.004873
2367.000000	0.005313
2366.000000	0.005790
2365.000000	0.006301
2364.000000	0.006822
2363.000000	0.007294
2362.000000	0.007755
2361.000000	0.008224
2360.000000	0.008626
2359.000000	0.008902
2358.000000	0.009019
2357.000000	0.009067
2356.000000	0.009129
2355.000000	0.009258
2354.000000	0.009588
2353.000000	0.010222
2352.000000	0.011052
2351.000000	0.011583
2350.000000	0.011440
2349.000000	0.010835
2348.000000	0.010497
2347.000000	0.011375
2346.000000	0.013744
2345.000000	0.017000
2344.000000	0.020105
2343.000000	0.022296
2342.000000	0.023261
2341.000000	0.022804
2340.000000	0.021148
2339.000000	0.018841
2338.000000	0.016487
2337.000000	0.014451
2336.000000	0.012905
2335.000000	0.011857
2334.000000	0.011259
2333.000000	0.011019
2332.000000	0.011104
2331.000000	0.011288
2330.000000	0.011280
2329.000000	0.010962
2328.000000	0.010376
2327.000000	0.009772
2326.000000	0.009256
2325.000000	0.008947
2324.000000	0.008828
2323.000000	0.008771
2322.000000	0.008659
2321.000000	0.008409
2320.000000	0.008073
2319.000000	0.007634
2318.000000	0.007126
2317.000000	0.006610
2316.000000	0.006221
2315.000000	0.006005
2314.000000	0.005887
2313.000000	0.005756
2312.000000	0.005556
2311.000000	0.005301
2310.000000	0.004994
2309.000000	0.004659
2308.000000	0.004305
2307.000000	0.003950
2306.000000	0.003578
2305.000000	0.003198
2304.000000	0.002840
2303.000000	0.002538
2302.000000	0.002299
2301.000000	0.002110
2300.000000	0.001951
2299.000000	0.001809
2298.000000	0.001670
2297.000000	0.001537
2296.000000	0.001401
2295.000000	0.001260
2294.000000	0.001096
2293.000000	0.000914
2292.000000	0.000720
2291.000000	0.000512
2290.000000	0.000279
2289.000000	0.000028
2288.000000	-0.000219
2287.000000	-0.000454
2286.000000	-0.000691
2285.000000	-0.000938
2284.000000	-0.001175
2283.000000	-0.001375
2282.000000	-0.001522
2281.000000	-0.001616
2280.000000	-0.001658
2279.000000	-0.001663
2278.000000	-0.001656
2277.000000	-0.001662
2276.000000	-0.001689
2275.000000	-0.001727
2274.000000	-0.001766
2273.000000	-0.001800
2272.000000	-0.001824
2271.000000	-0.001838
2270.000000	-0.001843
2269.000000	-0.001834
2268.000000	-0.001800
2267.000000	-0.001742
2266.000000	-0.001677
2265.000000	-0.001610
2264.000000	-0.001528
2263.000000	-0.001410
2262.000000	-0.001264
2261.000000	-0.001126
2260.000000	-0.001049
2259.000000	-0.001108
2258.000000	-0.001381
2257.000000	-0.001894
2256.000000	-0.002527
2255.000000	-0.002999
2254.000000	-0.003013
2253.000000	-0.002470
2252.000000	-0.001561
2251.000000	-0.000635
2250.000000	0.000038
2249.000000	0.000380
2248.000000	0.000456
2247.000000	0.000365
2246.000000	0.000172
2245.000000	-0.000082
2244.000000	-0.000370
2243.000000	-0.000674
2242.000000	-0.000987
2241.000000	-0.001299
2240.000000	-0.001597
2239.000000	-0.001872
2238.000000	-0.002120
2237.000000	-0.002337
2236.000000	-0.002518
2235.000000	-0.002669
2234.000000	-0.002800
2233.000000	-0.002908
2232.000000	-0.002983
2231.000000	-0.003021
2230.000000	-0.003036
2229.000000	-0.003046
2228.000000	-0.003058
2227.000000	-0.003068
2226.000000	-0.003077
2225.000000	-0.003094
2224.000000	-0.003124
2223.000000	-0.003165
2222.000000	-0.003208
2221.000000	-0.003245
2220.000000	-0.003279
2219.000000	-0.003320
2218.000000	-0.003361
2217.000000	-0.003380
2216.000000	-0.003363
2215.000000	-0.003331
2214.000000	-0.003315
2213.000000	-0.003326
2212.000000	-0.003349
2211.000000	-0.003368
2210.000000	-0.003380
2209.000000	-0.003386
2208.000000	-0.003387
2207.000000	-0.003378
2206.000000	-0.003355
2205.000000	-0.003316
2204.000000	-0.003269
2203.000000	-0.003234
2202.000000	-0.003228
2201.000000	-0.003252
2200.000000	-0.003289
2199.000000	-0.003330
2198.000000	-0.003378
2197.000000	-0.003435
2196.000000	-0.003494
2195.000000	-0.003543
2194.000000	-0.003574
2193.000000	-0.003587
2192.000000	-0.003590
2191.000000	-0.003595
2190.000000	-0.003603
2189.000000	-0.003603
2188.000000	-0.003590
2187.000000	-0.003576
2186.000000	-0.003578
2185.000000	-0.003593
2184.000000	-0.003608
2183.000000	-0.003616
2182.000000	-0.003624
2181.000000	-0.003634
2180.000000	-0.003638
2179.000000	-0.003635
2178.000000	-0.003640
2177.000000	-0.003658
2176.000000	-0.003680
2175.000000	-0.003688
2174.000000	-0.003679
2173.000000	-0.003661
2172.000000	-0.003644
2171.000000	-0.003639
2170.000000	-0.003652
2169.000000	-0.003673
2168.000000	-0.003688
2167.000000	-0.003691
2166.000000	-0.003684
2165.000000	-0.003672
2164.000000	-0.003653
2163.000000	-0.003629
2162.000000	-0.003614
2161.000000	-0.003617
2160.000000	-0.003636
2159.000000	-0.003658
2158.000000	-0.003675
2157.000000	-0.003679
2156.000000	-0.003673
2155.000000	-0.003664
2154.000000	-0.003660
2153.000000	-0.003663
2152.000000	-0.003669
2151.000000	-0.003679
2150.000000	-0.003693
2149.000000	-0.003701
2148.000000	-0.003686
2147.000000	-0.003654
2146.000000	-0.003624
2145.000000	-0.003609
2144.000000	-0.003604
2143.000000	-0.003599
2142.000000	-0.003592
2141.000000	-0.003588
2140.000000	-0.003591
2139.000000	-0.003599
2138.000000	-0.003612
2137.000000	-0.003629
2136.000000	-0.003643
2135.000000	-0.003650
2134.000000	-0.003650
2133.000000	-0.003644
2132.000000	-0.003634
2131.000000	-0.003627
2130.000000	-0.003631
2129.000000	-0.003648
2128.000000	-0.003668
2127.000000	-0.003681
2126.000000	-0.003682
2125.000000	-0.003674
2124.000000	-0.003663
2123.000000	-0.003658
2122.000000	-0.003667
2121.000000	-0.003684
2120.000000	-0.003696
2119.000000	-0.003695
2118.000000	-0.003686
2117.000000	-0.003675
2116.000000	-0.003664
2115.000000	-0.003655
2114.000000	-0.003656
2113.000000	-0.003667
2112.000000	-0.003678
2111.000000	-0.003676
2110.000000	-0.003658
2109.000000	-0.003634
2108.000000	-0.003619
2107.000000	-0.003622
2106.000000	-0.003639
2105.000000	-0.003656
2104.000000	-0.003666
2103.000000	-0.003669
2102.000000	-0.003668
2101.000000	-0.003660
2100.000000	-0.003640
2099.000000	-0.003619
2098.000000	-0.003617
2097.000000	-0.003639
2096.000000	-0.003669
2095.000000	-0.003688
2094.000000	-0.003690
2093.000000	-0.003680
2092.000000	-0.003666
2091.000000	-0.003648
2090.000000	-0.003629
2089.000000	-0.003614
2088.000000	-0.003608
2087.000000	-0.003612
2086.000000	-0.003616
2085.000000	-0.003607
2084.000000	-0.003581
2083.000000	-0.003554
2082.000000	-0.003544
2081.000000	-0.003551
2080.000000	-0.003555
2079.000000	-0.003544
2078.000000	-0.003525
2077.000000	-0.003506
2076.000000	-0.003489
2075.000000	-0.003474
2074.000000	-0.003468
2073.000000	-0.003471
2072.000000	-0.003470
2071.000000	-0.003454
2070.000000	-0.003426
2069.000000	-0.003402
2068.000000	-0.003395
2067.000000	-0.003406
2066.000000	-0.003421
2065.000000	-0.003430
2064.000000	-0.003434
2063.000000	-0.003443
2062.000000	-0.003460
2061.000000	-0.003475
2060.000000	-0.003475
2059.000000	-0.003464
2058.000000	-0.003462
2057.000000	-0.003479
2056.000000	-0.003505
2055.000000	-0.003524
2054.000000	-0.003530
2053.000000	-0.003527
2052.000000	-0.003518
2051.000000	-0.003507
2050.000000	-0.003499
2049.000000	-0.003498
2048.000000	-0.003502
2047.000000	-0.003510
2046.000000	-0.003521
2045.000000	-0.003532
2044.000000	-0.003536
2043.000000	-0.003531
2042.000000	-0.003528
2041.000000	-0.003540
2040.000000	-0.003564
2039.000000	-0.003581
2038.000000	-0.003574
2037.000000	-0.003543
2036.000000	-0.003510
2035.000000	-0.003497
2034.000000	-0.003504
2033.000000	-0.003514
2032.000000	-0.003514
2031.000000	-0.003510
2030.000000	-0.003513
2029.000000	-0.003522
2028.000000	-0.003525
2027.000000	-0.003521
2026.000000	-0.003520
2025.000000	-0.003526
2024.000000	-0.003530
2023.000000	-0.003526
2022.000000	-0.003525
2021.000000	-0.003538
2020.000000	-0.003556
2019.000000	-0.003566
2018.000000	-0.003562
2017.000000	-0.003549
2016.000000	-0.003531
2015.000000	-0.003511
2014.000000	-0.003497
2013.000000	-0.003493
2012.000000	-0.003490
2011.000000	-0.003479
2010.000000	-0.003458
2009.000000	-0.003435
2008.000000	-0.003413
2007.000000	-0.003395
2006.000000	-0.003386
2005.000000	-0.003394
2004.000000	-0.003419
2003.000000	-0.003445
2002.000000	-0.003461
2001.000000	-0.003463
2000.000000	-0.003456
1999.000000	-0.003449
1998.000000	-0.003446
1997.000000	-0.003444
1996.000000	-0.003436
1995.000000	-0.003424
1994.000000	-0.003417
1993.000000	-0.003427
1992.000000	-0.003452
1991.000000	-0.003471
1990.000000	-0.003469
1989.000000	-0.003447
1988.000000	-0.003422
1987.000000	-0.003408
1986.000000	-0.003408
1985.000000	-0.003414
1984.000000	-0.003415
1983.000000	-0.003410
1982.000000	-0.003403
1981.000000	-0.003397
1980.000000	-0.003391
1979.000000	-0.003382
1978.000000	-0.003368
1977.000000	-0.003353
1976.000000	-0.003344
1975.000000	-0.003344
1974.000000	-0.003349
1973.000000	-0.003355
1972.000000	-0.003363
1971.000000	-0.003370
1970.000000	-0.003376
1969.000000	-0.003381
1968.000000	-0.003392
1967.000000	-0.003411
1966.000000	-0.003426
1965.000000	-0.003420
1964.000000	-0.003391
1963.000000	-0.003353
1962.000000	-0.003327
1961.000000	-0.003325
1960.000000	-0.003342
1959.000000	-0.003362
1958.000000	-0.003371
1957.000000	-0.003369
1956.000000	-0.003365
1955.000000	-0.003368
1954.000000	-0.003376
1953.000000	-0.003390
1952.000000	-0.003412
1951.000000	-0.003439
1950.000000	-0.003457
1949.000000	-0.003453
1948.000000	-0.003426
1947.000000	-0.003390
1946.000000	-0.003359
1945.000000	-0.003335
1944.000000	-0.003321
1943.000000	-0.003326
1942.000000	-0.003350
1941.000000	-0.003377
1940.000000	-0.003389
1939.000000	-0.003386
1938.000000	-0.003375
1937.000000	-0.003368
1936.000000	-0.003369
1935.000000	-0.003375
1934.000000	-0.003381
1933.000000	-0.003386
1932.000000	-0.003392
1931.000000	-0.003401
1930.000000	-0.003413
1929.000000	-0.003422
1928.000000	-0.003427
1927.000000	-0.003432
1926.000000	-0.003435
1925.000000	-0.003430
1924.000000	-0.003413
1923.000000	-0.003393
1922.000000	-0.003386
1921.000000	-0.003387
1920.000000	-0.003383
1919.000000	-0.003370
1918.000000	-0.003356
1917.000000	-0.003348
1916.000000	-0.003346
1915.000000	-0.003350
1914.000000	-0.003360
1913.000000	-0.003366
1912.000000	-0.003365
1911.000000	-0.003365
1910.000000	-0.003380
1909.000000	-0.003404
1908.000000	-0.003420
1907.000000	-0.003419
1906.000000	-0.003408
1905.000000	-0.003400
1904.000000	-0.003393
1903.000000	-0.003391
1902.000000	-0.003402
1901.000000	-0.003419
1900.000000	-0.003428
1899.000000	-0.003423
1898.000000	-0.003409
1897.000000	-0.003392
1896.000000	-0.003373
1895.000000	-0.003359
1894.000000	-0.003362
1893.000000	-0.003380
1892.000000	-0.003396
1891.000000	-0.003402
1890.000000	-0.003399
1889.000000	-0.003393
1888.000000	-0.003378
1887.000000	-0.003360
1886.000000	-0.003349
1885.000000	-0.003353
1884.000000	-0.003364
1883.000000	-0.003371
1882.000000	-0.003372
1881.000000	-0.003363
1880.000000	-0.003344
1879.000000	-0.003323
1878.000000	-0.003311
1877.000000	-0.003310
1876.000000	-0.003312
1875.000000	-0.003311
1874.000000	-0.003316
1873.000000	-0.003332
1872.000000	-0.003354
1871.000000	-0.003375
1870.000000	-0.003390
1869.000000	-0.003396
1868.000000	-0.003394
1867.000000	-0.003393
1866.000000	-0.003402
1865.000000	-0.003414
1864.000000	-0.003412
1863.000000	-0.003390
1862.000000	-0.003364
1861.000000	-0.003347
1860.000000	-0.003337
1859.000000	-0.003329
1858.000000	-0.003325
1857.000000	-0.003324
1856.000000	-0.003320
1855.000000	-0.003318
1854.000000	-0.003330
1853.000000	-0.003356
1852.000000	-0.003384
1851.000000	-0.003409
1850.000000	-0.003429
1849.000000	-0.003443
1848.000000	-0.003445
1847.000000	-0.003437
1846.000000	-0.003416
1845.000000	-0.003378
1844.000000	-0.003342
1843.000000	-0.003336
1842.000000	-0.003365
1841.000000	-0.003408
1840.000000	-0.003441
1839.000000	-0.003454
1838.000000	-0.003452
1837.000000	-0.003440
1836.000000	-0.003419
1835.000000	-0.003398
1834.000000	-0.003385
1833.000000	-0.003381
1832.000000	-0.003384
1831.000000	-0.003393
1830.000000	-0.003403
1829.000000	-0.003416
1828.000000	-0.003431
1827.000000	-0.003451
1826.000000	-0.003474
1825.000000	-0.003490
1824.000000	-0.003491
1823.000000	-0.003483
1822.000000	-0.003485
1821.000000	-0.003510
1820.000000	-0.003553
1819.000000	-0.003594
1818.000000	-0.003623
1817.000000	-0.003637
1816.000000	-0.003635
1815.000000	-0.003624
1814.000000	-0.003619
1813.000000	-0.003630
1812.000000	-0.003652
1811.000000	-0.003669
1810.000000	-0.003685
1809.000000	-0.003703
1808.000000	-0.003711
1807.000000	-0.003705
1806.000000	-0.003697
1805.000000	-0.003700
1804.000000	-0.003706
1803.000000	-0.003703
1802.000000	-0.003696
1801.000000	-0.003698
1800.000000	-0.003710
1799.000000	-0.003719
1798.000000	-0.003720
1797.000000	-0.003715
1796.000000	-0.003709
1795.000000	-0.003712
1794.000000	-0.003732
1793.000000	-0.003758
1792.000000	-0.003771
1791.000000	-0.003768
1790.000000	-0.003763
1789.000000	-0.003761
1788.000000	-0.003753
1787.000000	-0.003739
1786.000000	-0.003740
1785.000000	-0.003766
1784.000000	-0.003800
1783.000000	-0.003827
1782.000000	-0.003841
1781.000000	-0.003844
1780.000000	-0.003837
1779.000000	-0.003822
1778.000000	-0.003807
1777.000000	-0.003795
1776.000000	-0.003788
1775.000000	-0.003787
1774.000000	-0.003778
1773.000000	-0.003745
1772.000000	-0.003709
1771.000000	-0.003701
1770.000000	-0.003720
1769.000000	-0.003755
1768.000000	-0.003783
1767.000000	-0.003785
1766.000000	-0.003758
1765.000000	-0.003715
1764.000000	-0.003668
1763.000000	-0.003613
1762.000000	-0.003545
1761.000000	-0.003479
1760.000000	-0.003428
1759.000000	-0.003398
1758.000000	-0.003376
1757.000000	-0.003341
1756.000000	-0.003285
1755.000000	-0.003214
1754.000000	-0.003136
1753.000000	-0.003062
1752.000000	-0.003011
1751.000000	-0.002999
1750.000000	-0.003020
1749.000000	-0.003056
1748.000000	-0.003089
1747.000000	-0.003103
1746.000000	-0.003074
1745.000000	-0.003012
1744.000000	-0.002959
1743.000000	-0.002939
1742.000000	-0.002929
1741.000000	-0.002903
1740.000000	-0.002879
1739.000000	-0.002897
1738.000000	-0.002954
1737.000000	-0.003011
1736.000000	-0.003044
1735.000000	-0.003050
1734.000000	-0.003066
1733.000000	-0.003103
1732.000000	-0.003125
1731.000000	-0.003135
1730.000000	-0.003152
1729.000000	-0.003172
1728.000000	-0.003181
1727.000000	-0.003176
1726.000000	-0.003158
1725.000000	-0.003137
1724.000000	-0.003126
1723.000000	-0.003124
1722.000000	-0.003115
1721.000000	-0.003080
1720.000000	-0.003020
1719.000000	-0.002963
1718.000000	-0.002954
1717.000000	-0.002988
1716.000000	-0.002994
1715.000000	-0.002956
1714.000000	-0.002928
1713.000000	-0.002925
1712.000000	-0.002912
1711.000000	-0.002878
1710.000000	-0.002842
1709.000000	-0.002812
1708.000000	-0.002782
1707.000000	-0.002753
1706.000000	-0.002730
1705.000000	-0.002694
1704.000000	-0.002605
1703.000000	-0.002485
1702.000000	-0.002373
1701.000000	-0.002286
1700.000000	-0.002218
1699.000000	-0.002126
1698.000000	-0.002019
1697.000000	-0.001920
1696.000000	-0.001799
1695.000000	-0.001651
1694.000000	-0.001500
1693.000000	-0.001361
1692.000000	-0.001231
1691.000000	-0.001091
1690.000000	-0.000928
1689.000000	-0.000740
1688.000000	-0.000553
1687.000000	-0.000399
1686.000000	-0.000278
1685.000000	-0.000148
1684.000000	-0.000003
1683.000000	0.000117
1682.000000	0.000212
1681.000000	0.000308
1680.000000	0.000418
1679.000000	0.000543
1678.000000	0.000684
1677.000000	0.000838
1676.000000	0.000984
1675.000000	0.001086
1674.000000	0.001160
1673.000000	0.001232
1672.000000	0.001279
1671.000000	0.001271
1670.000000	0.001224
1669.000000	0.001216
1668.000000	0.001283
1667.000000	0.001391
1666.000000	0.001518
1665.000000	0.001686
1664.000000	0.001943
1663.000000	0.002288
1662.000000	0.002663
1661.000000	0.003036
1660.000000	0.003410
1659.000000	0.003800
1658.000000	0.004208
1657.000000	0.004604
1656.000000	0.004941
1655.000000	0.005258
1654.000000	0.005787
1653.000000	0.006619
1652.000000	0.007401
1651.000000	0.007889
1650.000000	0.008166
1649.000000	0.008351
1648.000000	0.008558
1647.000000	0.008809
1646.000000	0.009018
1645.000000	0.009112
1644.000000	0.009108
1643.000000	0.009037
1642.000000	0.008930
1641.000000	0.008818
1640.000000	0.008710
1639.000000	0.008583
1638.000000	0.008416
1637.000000	0.008236
1636.000000	0.008090
1635.000000	0.007983
1634.000000	0.007885
1633.000000	0.007771
1632.000000	0.007630
1631.000000	0.007441
1630.000000	0.007176
1629.000000	0.006833
1628.000000	0.006456
1627.000000	0.006091
1626.000000	0.005749
1625.000000	0.005404
1624.000000	0.005037
1623.000000	0.004663
1622.000000	0.004329
1621.000000	0.004058
1620.000000	0.003817
1619.000000	0.003569
1618.000000	0.003309
1617.000000	0.003071
1616.000000	0.002875
1615.000000	0.002705
1614.000000	0.002534
1613.000000	0.002355
1612.000000	0.002181
1611.000000	0.002015
1610.000000	0.001855
1609.000000	0.001703
1608.000000	0.001569
1607.000000	0.001460
1606.000000	0.001375
1605.000000	0.001294
1604.000000	0.001182
1603.000000	0.001025
1602.000000	0.000853
1601.000000	0.000698
1600.000000	0.000569
1599.000000	0.000451
1598.000000	0.000336
1597.000000	0.000227
1596.000000	0.000126
1595.000000	0.000030
1594.000000	-0.000075
1593.000000	-0.000195
1592.000000	-0.000322
1591.000000	-0.000442
1590.000000	-0.000548
1589.000000	-0.000643
1588.000000	-0.000739
1587.000000	-0.000835
1586.000000	-0.000919
1585.000000	-0.000979
1584.000000	-0.001029
1583.000000	-0.001097
1582.000000	-0.001181
1581.000000	-0.001250
1580.000000	-0.001294
1579.000000	-0.001328
1578.000000	-0.001372
1577.000000	-0.001426
1576.000000	-0.001478
1575.000000	-0.001505
1574.000000	-0.001498
1573.000000	-0.001475
1572.000000	-0.001463
1571.000000	-0.001465
1570.000000	-0.001477
1569.000000	-0.001494
1568.000000	-0.001518
1567.000000	-0.001551
1566.000000	-0.001583
1565.000000	-0.001598
1564.000000	-0.001605
1563.000000	-0.001615
1562.000000	-0.001643
1561.000000	-0.001687
1560.000000	-0.001738
1559.000000	-0.001785
1558.000000	-0.001814
1557.000000	-0.001813
1556.000000	-0.001804
1555.000000	-0.001813
1554.000000	-0.001815
1553.000000	-0.001806
1552.000000	-0.001794
1551.000000	-0.001784
1550.000000	-0.001778
1549.000000	-0.001777
1548.000000	-0.001775
1547.000000	-0.001774
1546.000000	-0.001776
1545.000000	-0.001788
1544.000000	-0.001809
1543.000000	-0.001809
1542.000000	-0.001771
1541.000000	-0.001717
1540.000000	-0.001705
1539.000000	-0.001758
1538.000000	-0.001807
1537.000000	-0.001806
1536.000000	-0.001783
1535.000000	-0.001769
1534.000000	-0.001773
1533.000000	-0.001788
1532.000000	-0.001793
1531.000000	-0.001779
1530.000000	-0.001768
1529.000000	-0.001782
1528.000000	-0.001819
1527.000000	-0.001866
1526.000000	-0.001904
1525.000000	-0.001913
1524.000000	-0.001892
1523.000000	-0.001862
1522.000000	-0.001866
1521.000000	-0.001930
1520.000000	-0.002012
1519.000000	-0.002050
1518.000000	-0.002035
1517.000000	-0.002000
1516.000000	-0.001980
1515.000000	-0.001981
1514.000000	-0.001984
1513.000000	-0.001980
1512.000000	-0.001963
1511.000000	-0.001930
1510.000000	-0.001902
1509.000000	-0.001905
1508.000000	-0.001927
1507.000000	-0.001912
1506.000000	-0.001865
1505.000000	-0.001829
1504.000000	-0.001802
1503.000000	-0.001768
1502.000000	-0.001714
1501.000000	-0.001645
1500.000000	-0.001575
1499.000000	-0.001500
1498.000000	-0.001394
1497.000000	-0.001244
1496.000000	-0.001062
1495.000000	-0.000880
1494.000000	-0.000740
1493.000000	-0.000657
1492.000000	-0.000616
1491.000000	-0.000580
1490.000000	-0.000542
1489.000000	-0.000526
1488.000000	-0.000532
1487.000000	-0.000535
1486.000000	-0.000543
1485.000000	-0.000563
1484.000000	-0.000596
1483.000000	-0.000639
1482.000000	-0.000681
1481.000000	-0.000720
1480.000000	-0.000757
1479.000000	-0.000797
1478.000000	-0.000844
1477.000000	-0.000886
1476.000000	-0.000891
1475.000000	-0.000852
1474.000000	-0.000802
1473.000000	-0.000789
1472.000000	-0.000836
1471.000000	-0.000908
1470.000000	-0.000970
1469.000000	-0.001030
1468.000000	-0.001093
1467.000000	-0.001152
1466.000000	-0.001204
1465.000000	-0.001257
1464.000000	-0.001330
1463.000000	-0.001417
1462.000000	-0.001503
1461.000000	-0.001580
1460.000000	-0.001645
1459.000000	-0.001707
1458.000000	-0.001800
1457.000000	-0.001965
1456.000000	-0.002165
1455.000000	-0.002315
1454.000000	-0.002401
1453.000000	-0.002459
1452.000000	-0.002507
1451.000000	-0.002547
1450.000000	-0.002591
1449.000000	-0.002667
1448.000000	-0.002777
1447.000000	-0.002891
1446.000000	-0.002970
1445.000000	-0.003000
1444.000000	-0.003001
1443.000000	-0.002987
1442.000000	-0.002966
1441.000000	-0.002931
1440.000000	-0.002868
1439.000000	-0.002772
1438.000000	-0.002670
1437.000000	-0.002612
1436.000000	-0.002606
1435.000000	-0.002586
1434.000000	-0.002516
1433.000000	-0.002424
1432.000000	-0.002344
1431.000000	-0.002281
1430.000000	-0.002216
1429.000000	-0.002139
1428.000000	-0.002055
1427.000000	-0.001980
1426.000000	-0.001927
1425.000000	-0.001888
1424.000000	-0.001849
1423.000000	-0.001785
1422.000000	-0.001703
1421.000000	-0.001634
1420.000000	-0.001601
1419.000000	-0.001578
1418.000000	-0.001523
1417.000000	-0.001442
1416.000000	-0.001366
1415.000000	-0.001290
1414.000000	-0.001193
1413.000000	-0.001080
1412.000000	-0.000985
1411.000000	-0.000928
1410.000000	-0.000884
1409.000000	-0.000821
1408.000000	-0.000728
1407.000000	-0.000619
1406.000000	-0.000508
1405.000000	-0.000389
1404.000000	-0.000247
1403.000000	-0.000079
1402.000000	0.000098
1401.000000	0.000257
1400.000000	0.000391
1399.000000	0.000517
1398.000000	0.000671
1397.000000	0.000871
1396.000000	0.001118
1395.000000	0.001399
1394.000000	0.001699
1393.000000	0.002000
1392.000000	0.002280
1391.000000	0.002524
1390.000000	0.002732
1389.000000	0.002918
1388.000000	0.003100
1387.000000	0.003265
1386.000000	0.003375
1385.000000	0.003395
1384.000000	0.003306
1383.000000	0.003111
1382.000000	0.002820
1381.000000	0.002433
1380.000000	0.001947
1379.000000	0.001402
1378.000000	0.000895
1377.000000	0.000527
1376.000000	0.000366
1375.000000	0.000455
1374.000000	0.000807
1373.000000	0.001351
1372.000000	0.001961
1371.000000	0.002525
1370.000000	0.002984
1369.000000	0.003320
1368.000000	0.003543
1367.000000	0.003686
1366.000000	0.003781
1365.000000	0.003825
1364.000000	0.003788
1363.000000	0.003660
1362.000000	0.003484
1361.000000	0.003312
1360.000000	0.003141
1359.000000	0.002935
1358.000000	0.002686
1357.000000	0.002428
1356.000000	0.002196
1355.000000	0.001991
1354.000000	0.001796
1353.000000	0.001604
1352.000000	0.001441
1351.000000	0.001324
1350.000000	0.001243
1349.000000	0.001166
1348.000000	0.001070
1347.000000	0.000969
1346.000000	0.000890
1345.000000	0.000839
1344.000000	0.000795
1343.000000	0.000739
1342.000000	0.000681
1341.000000	0.000640
1340.000000	0.000617
1339.000000	0.000592
1338.000000	0.000555
1337.000000	0.000517
1336.000000	0.000492
1335.000000	0.000474
1334.000000	0.000435
1333.000000	0.000350
1332.000000	0.000224
1331.000000	0.000093
1330.000000	-0.000011
1329.000000	-0.000096
1328.000000	-0.000201
1327.000000	-0.000340
1326.000000	-0.000489
1325.000000	-0.000615
1324.000000	-0.000721
1323.000000	-0.000837
1322.000000	-0.000979
1321.000000	-0.001125
1320.000000	-0.001248
1319.000000	-0.001352
1318.000000	-0.001469
1317.000000	-0.001617
1316.000000	-0.001768
1315.000000	-0.001880
1314.000000	-0.001943
1313.000000	-0.001990
1312.000000	-0.002050
1311.000000	-0.002106
1310.000000	-0.002130
1309.000000	-0.002133
1308.000000	-0.002160
1307.000000	-0.002241
1306.000000	-0.002353
1305.000000	-0.002455
1304.000000	-0.002531
1303.000000	-0.002599
1302.000000	-0.002685
1301.000000	-0.002795
1300.000000	-0.002908
1299.000000	-0.003010
1298.000000	-0.003111
1297.000000	-0.003234
1296.000000	-0.003375
1295.000000	-0.003493
1294.000000	-0.003558
1293.000000	-0.003593
1292.000000	-0.003651
1291.000000	-0.003752
1290.000000	-0.003868
1289.000000	-0.003965
1288.000000	-0.004037
1287.000000	-0.004106
1286.000000	-0.004187
1285.000000	-0.004272
1284.000000	-0.004337
1283.000000	-0.004371
1282.000000	-0.004396
1281.000000	-0.004453
1280.000000	-0.004562
1279.000000	-0.004697
1278.000000	-0.004821
1277.000000	-0.004929
1276.000000	-0.005042
1275.000000	-0.005160
1274.000000	-0.005260
1273.000000	-0.005328
1272.000000	-0.005388
1271.000000	-0.005478
1270.000000	-0.005612
1269.000000	-0.005768
1268.000000	-0.005921
1267.000000	-0.006068
1266.000000	-0.006229
1265.000000	-0.006417
1264.000000	-0.006604
1263.000000	-0.006748
1262.000000	-0.006845
1261.000000	-0.006949
1260.000000	-0.007112
1259.000000	-0.007322
1258.000000	-0.007527
1257.000000	-0.007709
1256.000000	-0.007906
1255.000000	-0.008160
1254.000000	-0.008465
1253.000000	-0.008780
1252.000000	-0.009086
1251.000000	-0.009403
1250.000000	-0.009767
1249.000000	-0.010186
1248.000000	-0.010629
1247.000000	-0.011057
1246.000000	-0.011469
1245.000000	-0.011892
1244.000000	-0.012330
1243.000000	-0.012746
1242.000000	-0.013104
1241.000000	-0.013412
1240.000000	-0.013696
1239.000000	-0.013962
1238.000000	-0.014195
1237.000000	-0.014384
1236.000000	-0.014539
1235.000000	-0.014671
1234.000000	-0.014782
1233.000000	-0.014860
1232.000000	-0.014880
1231.000000	-0.014834
1230.000000	-0.014753
1229.000000	-0.014684
1228.000000	-0.014641
1227.000000	-0.014597
1226.000000	-0.014534
1225.000000	-0.014479
1224.000000	-0.014467
1223.000000	-0.014492
1222.000000	-0.014512
1221.000000	-0.014499
1220.000000	-0.014469
1219.000000	-0.014458
1218.000000	-0.014487
1217.000000	-0.014534
1216.000000	-0.014562
1215.000000	-0.014551
1214.000000	-0.014527
1213.000000	-0.014528
1212.000000	-0.014557
1211.000000	-0.014581
1210.000000	-0.014596
1209.000000	-0.014632
1208.000000	-0.014708
1207.000000	-0.014782
1206.000000	-0.014797
1205.000000	-0.014749
1204.000000	-0.014687
1203.000000	-0.014657
1202.000000	-0.014665
1201.000000	-0.014689
1200.000000	-0.014719
1199.000000	-0.014762
1198.000000	-0.014826
1197.000000	-0.014885
1196.000000	-0.014880
1195.000000	-0.014768
1194.000000	-0.014570
1193.000000	-0.014354
1192.000000	-0.014153
1191.000000	-0.013943
1190.000000	-0.013701
1189.000000	-0.013463
1188.000000	-0.013293
1187.000000	-0.013215
1186.000000	-0.013197
1185.000000	-0.013192
1184.000000	-0.013181
1183.000000	-0.013177
1182.000000	-0.013198
1181.000000	-0.013231
1180.000000	-0.013244
1179.000000	-0.013216
1178.000000	-0.013176
1177.000000	-0.013175
1176.000000	-0.013212
1175.000000	-0.013230
1174.000000	-0.013186
1173.000000	-0.013117
1172.000000	-0.013091
1171.000000	-0.013125
1170.000000	-0.013179
1169.000000	-0.013204
1168.000000	-0.013188
1167.000000	-0.013139
1166.000000	-0.013054
1165.000000	-0.012913
1164.000000	-0.012707
1163.000000	-0.012458
1162.000000	-0.012216
1161.000000	-0.012018
1160.000000	-0.011859
1159.000000	-0.011708
1158.000000	-0.011562
1157.000000	-0.011449
1156.000000	-0.011394
1155.000000	-0.011377
1154.000000	-0.011361
1153.000000	-0.011334
1152.000000	-0.011313
1151.000000	-0.011308
1150.000000	-0.011309
1149.000000	-0.011300
1148.000000	-0.011275
1147.000000	-0.011244
1146.000000	-0.011224
1145.000000	-0.011211
1144.000000	-0.011183
1143.000000	-0.011119
1142.000000	-0.011038
1141.000000	-0.010985
1140.000000	-0.010979
1139.000000	-0.010984
1138.000000	-0.010957
1137.000000	-0.010895
1136.000000	-0.010824
1135.000000	-0.010760
1134.000000	-0.010689
1133.000000	-0.010598
1132.000000	-0.010499
1131.000000	-0.010422
1130.000000	-0.010387
1129.000000	-0.010386
1128.000000	-0.010386
1127.000000	-0.010360
1126.000000	-0.010315
1125.000000	-0.010269
1124.000000	-0.010218
1123.000000	-0.010139
1122.000000	-0.010028
1121.000000	-0.009920
1120.000000	-0.009846
1119.000000	-0.009793
1118.000000	-0.009726
1117.000000	-0.009637
1116.000000	-0.009553
1115.000000	-0.009503
1114.000000	-0.009471
1113.000000	-0.009418
1112.000000	-0.009311
1111.000000	-0.009162
1110.000000	-0.009019
1109.000000	-0.008919
1108.000000	-0.008852
1107.000000	-0.008783
1106.000000	-0.008706
1105.000000	-0.008655
1104.000000	-0.008652
1103.000000	-0.008662
1102.000000	-0.008629
1101.000000	-0.008538
1100.000000	-0.008431
1099.000000	-0.008349
1098.000000	-0.008299
1097.000000	-0.008264
1096.000000	-0.008228
1095.000000	-0.008182
1094.000000	-0.008122
1093.000000	-0.008045
1092.000000	-0.007943
1091.000000	-0.007813
1090.000000	-0.007671
1089.000000	-0.007553
1088.000000	-0.007487
1087.000000	-0.007458
1086.000000	-0.007425
1085.000000	-0.007366
1084.000000	-0.007302
1083.000000	-0.007257
1082.000000	-0.007227
1081.000000	-0.007179
1080.000000	-0.007100
1079.000000	-0.007012
1078.000000	-0.006936
1077.000000	-0.006861
1076.000000	-0.006758
1075.000000	-0.006626
1074.000000	-0.006505
1073.000000	-0.006433
1072.000000	-0.006398
1071.000000	-0.006359
1070.000000	-0.006294
1069.000000	-0.006229
1068.000000	-0.006195
1067.000000	-0.006182
1066.000000	-0.006154
1065.000000	-0.006094
1064.000000	-0.006020
1063.000000	-0.005959
1062.000000	-0.005906
1061.000000	-0.005831
1060.000000	-0.005716
1059.000000	-0.005598
1058.000000	-0.005540
1057.000000	-0.005568
1056.000000	-0.005637
1055.000000	-0.005676
1054.000000	-0.005658
1053.000000	-0.005621
1052.000000	-0.005610
1051.000000	-0.005623
1050.000000	-0.005633
1049.000000	-0.005643
1048.000000	-0.005686
1047.000000	-0.005779
1046.000000	-0.005889
1045.000000	-0.005971
1044.000000	-0.006012
1043.000000	-0.006035
1042.000000	-0.006058
1041.000000	-0.006068
1040.000000	-0.006031
1039.000000	-0.005932
1038.000000	-0.005786
1037.000000	-0.005622
1036.000000	-0.005457
1035.000000	-0.005286
1034.000000	-0.005101
1033.000000	-0.004913
1032.000000	-0.004742
1031.000000	-0.004596
1030.000000	-0.004462
1029.000000	-0.004326
1028.000000	-0.004206
1027.000000	-0.004149
1026.000000	-0.004175
1025.000000	-0.004244
1024.000000	-0.004280
1023.000000	-0.004247
1022.000000	-0.004181
1021.000000	-0.004138
1020.000000	-0.004128
1019.000000	-0.004122
1018.000000	-0.004102
1017.000000	-0.004089
1016.000000	-0.004103
1015.000000	-0.004128
1014.000000	-0.004122
1013.000000	-0.004063
1012.000000	-0.003977
1011.000000	-0.003914
1010.000000	-0.003895
1009.000000	-0.003887
1008.000000	-0.003845
1007.000000	-0.003768
1006.000000	-0.003706
1005.000000	-0.003698
1004.000000	-0.003714
1003.000000	-0.003689
1002.000000	-0.003604
1001.000000	-0.003509
1000.000000	-0.003449
999.000000	-0.003412
998.000000	-0.003358
997.000000	-0.003283
996.000000	-0.003218
995.000000	-0.003184
994.000000	-0.003155
993.000000	-0.003089
992.000000	-0.002977
991.000000	-0.002856
990.000000	-0.002766
989.000000	-0.002702
988.000000	-0.002617
987.000000	-0.002479
986.000000	-0.002323
985.000000	-0.002215
984.000000	-0.002177
983.000000	-0.002158
982.000000	-0.002110
981.000000	-0.002056
980.000000	-0.002059
979.000000	-0.002146
978.000000	-0.002273
977.000000	-0.002385
976.000000	-0.002476
975.000000	-0.002582
974.000000	-0.002720
973.000000	-0.002868
972.000000	-0.002993
971.000000	-0.003087
970.000000	-0.003171
969.000000	-0.003261
968.000000	-0.003344
967.000000	-0.003398
966.000000	-0.003426
965.000000	-0.003472
964.000000	-0.003563
963.000000	-0.003680
962.000000	-0.003768
961.000000	-0.003801
960.000000	-0.003811
959.000000	-0.003848
958.000000	-0.003916
957.000000	-0.003966
956.000000	-0.003958
955.000000	-0.003912
954.000000	-0.003882
953.000000	-0.003888
952.000000	-0.003888
951.000000	-0.003840
950.000000	-0.003765
949.000000	-0.003720
948.000000	-0.003730
947.000000	-0.003757
946.000000	-0.003758
945.000000	-0.003734
944.000000	-0.003728
943.000000	-0.003780
942.000000	-0.003891
941.000000	-0.004021
940.000000	-0.004123
939.000000	-0.004176
938.000000	-0.004199
937.000000	-0.004220
936.000000	-0.004226
935.000000	-0.004186
934.000000	-0.004101
933.000000	-0.004015
932.000000	-0.003959
931.000000	-0.003914
930.000000	-0.003859
929.000000	-0.003806
928.000000	-0.003792
927.000000	-0.003830
926.000000	-0.003902
925.000000	-0.003997
924.000000	-0.004130
923.000000	-0.004331
922.000000	-0.004618
921.000000	-0.004964
920.000000	-0.005283
919.000000	-0.005456
918.000000	-0.005408
917.000000	-0.005158
916.000000	-0.004803
915.000000	-0.004445
914.000000	-0.004148
913.000000	-0.003937
912.000000	-0.003812
911.000000	-0.003755
910.000000	-0.003735
909.000000	-0.003728
908.000000	-0.003725
907.000000	-0.003724
906.000000	-0.003714
905.000000	-0.003664
904.000000	-0.003552
903.000000	-0.003410
902.000000	-0.003317
901.000000	-0.003327
900.000000	-0.003402
899.000000	-0.003439
898.000000	-0.003387
897.000000	-0.003291
896.000000	-0.003233
895.000000	-0.003238
894.000000	-0.003261
893.000000	-0.003253
892.000000	-0.003203
891.000000	-0.003136
890.000000	-0.003081
889.000000	-0.003047
888.000000	-0.003032
887.000000	-0.003046
886.000000	-0.003127
885.000000	-0.003300
884.000000	-0.003536
883.000000	-0.003771
882.000000	-0.003968
881.000000	-0.004149
880.000000	-0.004340
879.000000	-0.004515
878.000000	-0.004629
877.000000	-0.004681
876.000000	-0.004712
875.000000	-0.004742
874.000000	-0.004749
873.000000	-0.004712
872.000000	-0.004659
871.000000	-0.004641
870.000000	-0.004681
869.000000	-0.004751
868.000000	-0.004805
867.000000	-0.004835
866.000000	-0.004889
865.000000	-0.005017
864.000000	-0.005219
863.000000	-0.005452
862.000000	-0.005699
861.000000	-0.006008
860.000000	-0.006457
859.000000	-0.007095
858.000000	-0.007944
857.000000	-0.009056
856.000000	-0.010548
855.000000	-0.012559
854.000000	-0.015168
853.000000	-0.018322
852.000000	-0.021809
851.000000	-0.025255
850.000000	-0.028189
849.000000	-0.030128
848.000000	-0.030699
847.000000	-0.029801
846.000000	-0.027692
845.000000	-0.024856
844.000000	-0.021738
843.000000	-0.018611
842.000000	-0.015620
841.000000	-0.012865
840.000000	-0.010454
839.000000	-0.008502
838.000000	-0.007080
837.000000	-0.006135
836.000000	-0.005503
835.000000	-0.005040
834.000000	-0.004700
833.000000	-0.004479
832.000000	-0.004318
831.000000	-0.004130
830.000000	-0.003911
829.000000	-0.003747
828.000000	-0.003681
827.000000	-0.003646
826.000000	-0.003566
825.000000	-0.003473
824.000000	-0.003457
823.000000	-0.003541
822.000000	-0.003641
821.000000	-0.003652
820.000000	-0.003551
819.000000	-0.003409
818.000000	-0.003329
817.000000	-0.003352
816.000000	-0.003411
815.000000	-0.003416
814.000000	-0.003368
813.000000	-0.003349
812.000000	-0.003401
811.000000	-0.003461
810.000000	-0.003451
809.000000	-0.003378
808.000000	-0.003306
807.000000	-0.003262
806.000000	-0.003226
805.000000	-0.003194
804.000000	-0.003193
803.000000	-0.003236
802.000000	-0.003292
801.000000	-0.003314
800.000000	-0.003282
799.000000	-0.003225
798.000000	-0.003192
797.000000	-0.003193
796.000000	-0.003182
795.000000	-0.003119
794.000000	-0.003046
793.000000	-0.003047
792.000000	-0.003137
791.000000	-0.003240
790.000000	-0.003282
789.000000	-0.003271
788.000000	-0.003251
787.000000	-0.003238
786.000000	-0.003217
785.000000	-0.003174
784.000000	-0.003101
783.000000	-0.003002
782.000000	-0.002916
781.000000	-0.002896
780.000000	-0.002940
779.000000	-0.002973
778.000000	-0.002940
777.000000	-0.002877
776.000000	-0.002848
775.000000	-0.002863
774.000000	-0.002871
773.000000	-0.002838
772.000000	-0.002769
771.000000	-0.002692
770.000000	-0.002633
769.000000	-0.002602
768.000000	-0.002572
767.000000	-0.002512
766.000000	-0.002437
765.000000	-0.002393
764.000000	-0.002397
763.000000	-0.002416
762.000000	-0.002436
761.000000	-0.002498
760.000000	-0.002616
759.000000	-0.002736
758.000000	-0.002795
757.000000	-0.002806
756.000000	-0.002824
755.000000	-0.002863
754.000000	-0.002895
753.000000	-0.002908
752.000000	-0.002926
751.000000	-0.002960
750.000000	-0.002993
749.000000	-0.002988
748.000000	-0.002909
747.000000	-0.002748
746.000000	-0.002553
745.000000	-0.002383
744.000000	-0.002237
743.000000	-0.002057
742.000000	-0.001831
741.000000	-0.001624
740.000000	-0.001491
739.000000	-0.001416
738.000000	-0.001357
737.000000	-0.001316
736.000000	-0.001308
735.000000	-0.001310
734.000000	-0.001300
733.000000	-0.001280
732.000000	-0.001253
731.000000	-0.001213
730.000000	-0.001195
729.000000	-0.001240
728.000000	-0.001329
727.000000	-0.001384
726.000000	-0.001366
725.000000	-0.001318
724.000000	-0.001256
723.000000	-0.001106
722.000000	-0.000818
721.000000	-0.000493
720.000000	-0.000327
719.000000	-0.000414
718.000000	-0.000670
717.000000	-0.000925
716.000000	-0.001056
715.000000	-0.001040
714.000000	-0.000946
713.000000	-0.000845
712.000000	-0.000746
711.000000	-0.000613
710.000000	-0.000467
709.000000	-0.000377
708.000000	-0.000351
707.000000	-0.000302
706.000000	-0.000159
705.000000	0.000038
704.000000	0.000176
703.000000	0.000219
702.000000	0.000209
701.000000	0.000185
700.000000	0.000163
699.000000	0.000144
698.000000	0.000129
697.000000	0.000126
696.000000	0.000167
695.000000	0.000316
694.000000	0.000559
693.000000	0.000795
692.000000	0.000984
691.000000	0.001176
690.000000	0.001402
689.000000	0.001589
688.000000	0.001664
687.000000	0.001702
686.000000	0.001806
685.000000	0.001962
684.000000	0.002098
683.000000	0.002163
682.000000	0.002124
681.000000	0.001975
680.000000	0.001820
679.000000	0.001773
678.000000	0.001731
677.000000	0.001543
676.000000	0.001329
675.000000	0.001253
674.000000	0.001282
673.000000	0.001319
672.000000	0.001435
671.000000	0.001764
670.000000	0.002061
669.000000	0.001991
668.000000	0.002138
667.000000	0.002429
666.000000	0.002060
665.000000	0.001831
664.000000	0.002276
663.000000	0.003113
662.000000	0.003901
661.000000	0.004495
660.000000	0.004932
659.000000	0.005182
658.000000	0.005192
657.000000	0.005049
656.000000	0.004842
655.000000	0.004447
654.000000	0.003871
653.000000	0.003390
652.000000	0.003127
651.000000	0.002917
650.000000	0.002651
649.000000	0.002460
648.000000	0.002369
647.000000	0.002191
646.000000	0.001898
645.000000	0.001704
644.000000	0.001723
643.000000	0.001838
642.000000	0.001932
641.000000	0.002042
640.000000	0.002177
639.000000	0.002214
638.000000	0.002111
637.000000	0.001985
636.000000	0.001893
635.000000	0.001805
634.000000	0.001757
633.000000	0.001814
632.000000	0.001859
631.000000	0.001672
630.000000	0.001271
629.000000	0.000944
628.000000	0.000870
627.000000	0.000934
626.000000	0.000982
625.000000	0.000988
624.000000	0.000965
623.000000	0.000917
622.000000	0.000889
621.000000	0.000856
620.000000	0.000632
619.000000	0.000111
618.000000	-0.000470
617.000000	-0.000770
616.000000	-0.000772
615.000000	-0.000712
614.000000	-0.000687
613.000000	-0.000601
612.000000	-0.000444
611.000000	-0.000341
610.000000	-0.000316
609.000000	-0.000240
608.000000	-0.000066
607.000000	0.000056
606.000000	-0.000039
605.000000	-0.000369
604.000000	-0.000751
603.000000	-0.000891
602.000000	-0.000669
601.000000	-0.000330
600.000000	-0.000245
