# Supplementary material for: Real-time monitoring of the reversible capture and release of CO2 on anthraquinone and riboflavin-modified graphitic electrodes using ATR-SEIRAS
Source: Chem Sci. 2025 Nov 4;16(48):23189–202. doi: 10.1039/d5sc05427c (PMC12584010; doi:10.1039/d5sc05427c)
Supplement: SC-016-D5SC05427C-s001 [file SC-016-D5SC05427C-s001.zip › Data Folders/Main Figures/Figure3/3a/022.ASC]

PE IR       SUBTECH     SPECTRUM    ASCII       PEDS        4.00        
   -1
022.ASC
24/06/26
16:04:40.00
24/06/26
16:04:40.00
Administrator

600.000000
#HDR
-1
-1
#GR
Wavenumber
A
1.0
0.0
4000.000000
-1.000000
3401
8
0.023691
-0.030740
#DATA
4000.000000	-0.003591
3999.000000	-0.003587
3998.000000	-0.003566
3997.000000	-0.003535
3996.000000	-0.003501
3995.000000	-0.003471
3994.000000	-0.003448
3993.000000	-0.003435
3992.000000	-0.003429
3991.000000	-0.003425
3990.000000	-0.003420
3989.000000	-0.003414
3988.000000	-0.003407
3987.000000	-0.003398
3986.000000	-0.003383
3985.000000	-0.003364
3984.000000	-0.003349
3983.000000	-0.003346
3982.000000	-0.003351
3981.000000	-0.003351
3980.000000	-0.003339
3979.000000	-0.003317
3978.000000	-0.003294
3977.000000	-0.003272
3976.000000	-0.003253
3975.000000	-0.003240
3974.000000	-0.003240
3973.000000	-0.003261
3972.000000	-0.003294
3971.000000	-0.003326
3970.000000	-0.003342
3969.000000	-0.003341
3968.000000	-0.003333
3967.000000	-0.003331
3966.000000	-0.003340
3965.000000	-0.003358
3964.000000	-0.003377
3963.000000	-0.003390
3962.000000	-0.003396
3961.000000	-0.003396
3960.000000	-0.003396
3959.000000	-0.003401
3958.000000	-0.003414
3957.000000	-0.003436
3956.000000	-0.003462
3955.000000	-0.003484
3954.000000	-0.003492
3953.000000	-0.003487
3952.000000	-0.003476
3951.000000	-0.003475
3950.000000	-0.003495
3949.000000	-0.003534
3948.000000	-0.003576
3947.000000	-0.003600
3946.000000	-0.003598
3945.000000	-0.003581
3944.000000	-0.003564
3943.000000	-0.003556
3942.000000	-0.003555
3941.000000	-0.003553
3940.000000	-0.003548
3939.000000	-0.003539
3938.000000	-0.003527
3937.000000	-0.003517
3936.000000	-0.003517
3935.000000	-0.003535
3934.000000	-0.003570
3933.000000	-0.003605
3932.000000	-0.003619
3931.000000	-0.003609
3930.000000	-0.003585
3929.000000	-0.003571
3928.000000	-0.003580
3927.000000	-0.003611
3926.000000	-0.003639
3925.000000	-0.003640
3924.000000	-0.003612
3923.000000	-0.003574
3922.000000	-0.003547
3921.000000	-0.003539
3920.000000	-0.003545
3919.000000	-0.003556
3918.000000	-0.003558
3917.000000	-0.003546
3916.000000	-0.003536
3915.000000	-0.003542
3914.000000	-0.003569
3913.000000	-0.003604
3912.000000	-0.003630
3911.000000	-0.003645
3910.000000	-0.003648
3909.000000	-0.003640
3908.000000	-0.003622
3907.000000	-0.003594
3906.000000	-0.003553
3905.000000	-0.003495
3904.000000	-0.003427
3903.000000	-0.003380
3902.000000	-0.003380
3901.000000	-0.003422
3900.000000	-0.003475
3899.000000	-0.003514
3898.000000	-0.003536
3897.000000	-0.003548
3896.000000	-0.003551
3895.000000	-0.003544
3894.000000	-0.003536
3893.000000	-0.003539
3892.000000	-0.003551
3891.000000	-0.003551
3890.000000	-0.003525
3889.000000	-0.003490
3888.000000	-0.003469
3887.000000	-0.003461
3886.000000	-0.003457
3885.000000	-0.003460
3884.000000	-0.003483
3883.000000	-0.003532
3882.000000	-0.003587
3881.000000	-0.003615
3880.000000	-0.003598
3879.000000	-0.003546
3878.000000	-0.003497
3877.000000	-0.003478
3876.000000	-0.003485
3875.000000	-0.003489
3874.000000	-0.003465
3873.000000	-0.003425
3872.000000	-0.003397
3871.000000	-0.003384
3870.000000	-0.003370
3869.000000	-0.003362
3868.000000	-0.003381
3867.000000	-0.003424
3866.000000	-0.003459
3865.000000	-0.003464
3864.000000	-0.003457
3863.000000	-0.003467
3862.000000	-0.003490
3861.000000	-0.003507
3860.000000	-0.003495
3859.000000	-0.003437
3858.000000	-0.003333
3857.000000	-0.003219
3856.000000	-0.003145
3855.000000	-0.003130
3854.000000	-0.003135
3853.000000	-0.003126
3852.000000	-0.003132
3851.000000	-0.003186
3850.000000	-0.003278
3849.000000	-0.003375
3848.000000	-0.003452
3847.000000	-0.003497
3846.000000	-0.003507
3845.000000	-0.003492
3844.000000	-0.003463
3843.000000	-0.003431
3842.000000	-0.003402
3841.000000	-0.003380
3840.000000	-0.003361
3839.000000	-0.003341
3838.000000	-0.003326
3837.000000	-0.003319
3836.000000	-0.003319
3835.000000	-0.003331
3834.000000	-0.003359
3833.000000	-0.003401
3832.000000	-0.003445
3831.000000	-0.003480
3830.000000	-0.003506
3829.000000	-0.003522
3828.000000	-0.003520
3827.000000	-0.003487
3826.000000	-0.003431
3825.000000	-0.003382
3824.000000	-0.003371
3823.000000	-0.003394
3822.000000	-0.003409
3821.000000	-0.003381
3820.000000	-0.003326
3819.000000	-0.003292
3818.000000	-0.003305
3817.000000	-0.003347
3816.000000	-0.003385
3815.000000	-0.003416
3814.000000	-0.003458
3813.000000	-0.003508
3812.000000	-0.003544
3811.000000	-0.003554
3810.000000	-0.003549
3809.000000	-0.003546
3808.000000	-0.003534
3807.000000	-0.003489
3806.000000	-0.003416
3805.000000	-0.003348
3804.000000	-0.003303
3803.000000	-0.003271
3802.000000	-0.003236
3801.000000	-0.003212
3800.000000	-0.003231
3799.000000	-0.003295
3798.000000	-0.003376
3797.000000	-0.003443
3796.000000	-0.003484
3795.000000	-0.003512
3794.000000	-0.003538
3793.000000	-0.003561
3792.000000	-0.003567
3791.000000	-0.003549
3790.000000	-0.003511
3789.000000	-0.003470
3788.000000	-0.003449
3787.000000	-0.003464
3786.000000	-0.003504
3785.000000	-0.003536
3784.000000	-0.003533
3783.000000	-0.003504
3782.000000	-0.003475
3781.000000	-0.003465
3780.000000	-0.003471
3779.000000	-0.003478
3778.000000	-0.003476
3777.000000	-0.003469
3776.000000	-0.003461
3775.000000	-0.003453
3774.000000	-0.003445
3773.000000	-0.003444
3772.000000	-0.003450
3771.000000	-0.003458
3770.000000	-0.003461
3769.000000	-0.003465
3768.000000	-0.003472
3767.000000	-0.003474
3766.000000	-0.003458
3765.000000	-0.003427
3764.000000	-0.003402
3763.000000	-0.003406
3762.000000	-0.003436
3761.000000	-0.003466
3760.000000	-0.003469
3759.000000	-0.003445
3758.000000	-0.003406
3757.000000	-0.003362
3756.000000	-0.003319
3755.000000	-0.003276
3754.000000	-0.003220
3753.000000	-0.003144
3752.000000	-0.003067
3751.000000	-0.003020
3750.000000	-0.002992
3749.000000	-0.002956
3748.000000	-0.002923
3747.000000	-0.002922
3746.000000	-0.002938
3745.000000	-0.002924
3744.000000	-0.002892
3743.000000	-0.002900
3742.000000	-0.002953
3741.000000	-0.003000
3740.000000	-0.003003
3739.000000	-0.002972
3738.000000	-0.002931
3737.000000	-0.002891
3736.000000	-0.002872
3735.000000	-0.002904
3734.000000	-0.002976
3733.000000	-0.003015
3732.000000	-0.002970
3731.000000	-0.002857
3730.000000	-0.002732
3729.000000	-0.002637
3728.000000	-0.002584
3727.000000	-0.002572
3726.000000	-0.002594
3725.000000	-0.002636
3724.000000	-0.002683
3723.000000	-0.002731
3722.000000	-0.002780
3721.000000	-0.002833
3720.000000	-0.002887
3719.000000	-0.002929
3718.000000	-0.002948
3717.000000	-0.002948
3716.000000	-0.002961
3715.000000	-0.002995
3714.000000	-0.003009
3713.000000	-0.002935
3712.000000	-0.002774
3711.000000	-0.002618
3710.000000	-0.002542
3709.000000	-0.002547
3708.000000	-0.002579
3707.000000	-0.002598
3706.000000	-0.002589
3705.000000	-0.002561
3704.000000	-0.002522
3703.000000	-0.002474
3702.000000	-0.002425
3701.000000	-0.002393
3700.000000	-0.002395
3699.000000	-0.002434
3698.000000	-0.002492
3697.000000	-0.002535
3696.000000	-0.002548
3695.000000	-0.002529
3694.000000	-0.002499
3693.000000	-0.002485
3692.000000	-0.002522
3691.000000	-0.002626
3690.000000	-0.002760
3689.000000	-0.002848
3688.000000	-0.002850
3687.000000	-0.002806
3686.000000	-0.002774
3685.000000	-0.002778
3684.000000	-0.002798
3683.000000	-0.002814
3682.000000	-0.002817
3681.000000	-0.002796
3680.000000	-0.002735
3679.000000	-0.002638
3678.000000	-0.002548
3677.000000	-0.002503
3676.000000	-0.002512
3675.000000	-0.002547
3674.000000	-0.002565
3673.000000	-0.002564
3672.000000	-0.002562
3671.000000	-0.002566
3670.000000	-0.002588
3669.000000	-0.002629
3668.000000	-0.002673
3667.000000	-0.002702
3666.000000	-0.002714
3665.000000	-0.002709
3664.000000	-0.002694
3663.000000	-0.002671
3662.000000	-0.002638
3661.000000	-0.002592
3660.000000	-0.002539
3659.000000	-0.002499
3658.000000	-0.002479
3657.000000	-0.002466
3656.000000	-0.002434
3655.000000	-0.002388
3654.000000	-0.002351
3653.000000	-0.002349
3652.000000	-0.002375
3651.000000	-0.002400
3650.000000	-0.002387
3649.000000	-0.002328
3648.000000	-0.002251
3647.000000	-0.002198
3646.000000	-0.002187
3645.000000	-0.002209
3644.000000	-0.002245
3643.000000	-0.002272
3642.000000	-0.002275
3641.000000	-0.002260
3640.000000	-0.002246
3639.000000	-0.002242
3638.000000	-0.002237
3637.000000	-0.002213
3636.000000	-0.002161
3635.000000	-0.002089
3634.000000	-0.002009
3633.000000	-0.001937
3632.000000	-0.001878
3631.000000	-0.001824
3630.000000	-0.001760
3629.000000	-0.001701
3628.000000	-0.001685
3627.000000	-0.001708
3626.000000	-0.001743
3625.000000	-0.001780
3624.000000	-0.001831
3623.000000	-0.001923
3622.000000	-0.002055
3621.000000	-0.002179
3620.000000	-0.002223
3619.000000	-0.002154
3618.000000	-0.002015
3617.000000	-0.001883
3616.000000	-0.001819
3615.000000	-0.001840
3614.000000	-0.001925
3613.000000	-0.002023
3612.000000	-0.002094
3611.000000	-0.002123
3610.000000	-0.002105
3609.000000	-0.002057
3608.000000	-0.002018
3607.000000	-0.002022
3606.000000	-0.002066
3605.000000	-0.002121
3604.000000	-0.002153
3603.000000	-0.002146
3602.000000	-0.002106
3601.000000	-0.002060
3600.000000	-0.002042
3599.000000	-0.002062
3598.000000	-0.002099
3597.000000	-0.002118
3596.000000	-0.002100
3595.000000	-0.002054
3594.000000	-0.002012
3593.000000	-0.001998
3592.000000	-0.002020
3591.000000	-0.002079
3590.000000	-0.002180
3589.000000	-0.002312
3588.000000	-0.002438
3587.000000	-0.002511
3586.000000	-0.002515
3585.000000	-0.002485
3584.000000	-0.002469
3583.000000	-0.002492
3582.000000	-0.002547
3581.000000	-0.002606
3580.000000	-0.002648
3579.000000	-0.002674
3578.000000	-0.002698
3577.000000	-0.002726
3576.000000	-0.002753
3575.000000	-0.002774
3574.000000	-0.002790
3573.000000	-0.002802
3572.000000	-0.002807
3571.000000	-0.002806
3570.000000	-0.002809
3569.000000	-0.002820
3568.000000	-0.002836
3567.000000	-0.002842
3566.000000	-0.002833
3565.000000	-0.002815
3564.000000	-0.002798
3563.000000	-0.002784
3562.000000	-0.002772
3561.000000	-0.002761
3560.000000	-0.002757
3559.000000	-0.002760
3558.000000	-0.002767
3557.000000	-0.002771
3556.000000	-0.002771
3555.000000	-0.002776
3554.000000	-0.002793
3553.000000	-0.002817
3552.000000	-0.002836
3551.000000	-0.002845
3550.000000	-0.002849
3549.000000	-0.002856
3548.000000	-0.002864
3547.000000	-0.002872
3546.000000	-0.002886
3545.000000	-0.002907
3544.000000	-0.002928
3543.000000	-0.002939
3542.000000	-0.002940
3541.000000	-0.002937
3540.000000	-0.002935
3539.000000	-0.002931
3538.000000	-0.002924
3537.000000	-0.002914
3536.000000	-0.002904
3535.000000	-0.002893
3534.000000	-0.002880
3533.000000	-0.002861
3532.000000	-0.002836
3531.000000	-0.002815
3530.000000	-0.002809
3529.000000	-0.002828
3528.000000	-0.002867
3527.000000	-0.002908
3526.000000	-0.002936
3525.000000	-0.002951
3524.000000	-0.002959
3523.000000	-0.002969
3522.000000	-0.002979
3521.000000	-0.002984
3520.000000	-0.002980
3519.000000	-0.002966
3518.000000	-0.002952
3517.000000	-0.002947
3516.000000	-0.002955
3515.000000	-0.002968
3514.000000	-0.002976
3513.000000	-0.002974
3512.000000	-0.002969
3511.000000	-0.002965
3510.000000	-0.002965
3509.000000	-0.002969
3508.000000	-0.002974
3507.000000	-0.002975
3506.000000	-0.002970
3505.000000	-0.002966
3504.000000	-0.002972
3503.000000	-0.002990
3502.000000	-0.003011
3501.000000	-0.003019
3500.000000	-0.003012
3499.000000	-0.003000
3498.000000	-0.002994
3497.000000	-0.002999
3496.000000	-0.003013
3495.000000	-0.003033
3494.000000	-0.003052
3493.000000	-0.003056
3492.000000	-0.003041
3491.000000	-0.003015
3490.000000	-0.003002
3489.000000	-0.003021
3488.000000	-0.003061
3487.000000	-0.003093
3486.000000	-0.003091
3485.000000	-0.003057
3484.000000	-0.003015
3483.000000	-0.002997
3482.000000	-0.003015
3481.000000	-0.003059
3480.000000	-0.003102
3479.000000	-0.003124
3478.000000	-0.003125
3477.000000	-0.003117
3476.000000	-0.003113
3475.000000	-0.003114
3474.000000	-0.003114
3473.000000	-0.003101
3472.000000	-0.003073
3471.000000	-0.003032
3470.000000	-0.002990
3469.000000	-0.002960
3468.000000	-0.002948
3467.000000	-0.002949
3466.000000	-0.002953
3465.000000	-0.002960
3464.000000	-0.002972
3463.000000	-0.002983
3462.000000	-0.002980
3461.000000	-0.002957
3460.000000	-0.002933
3459.000000	-0.002931
3458.000000	-0.002962
3457.000000	-0.003009
3456.000000	-0.003046
3455.000000	-0.003057
3454.000000	-0.003046
3453.000000	-0.003029
3452.000000	-0.003018
3451.000000	-0.003016
3450.000000	-0.003016
3449.000000	-0.003017
3448.000000	-0.003018
3447.000000	-0.003025
3446.000000	-0.003034
3445.000000	-0.003039
3444.000000	-0.003038
3443.000000	-0.003034
3442.000000	-0.003032
3441.000000	-0.003031
3440.000000	-0.003022
3439.000000	-0.003003
3438.000000	-0.002975
3437.000000	-0.002946
3436.000000	-0.002925
3435.000000	-0.002910
3434.000000	-0.002897
3433.000000	-0.002877
3432.000000	-0.002852
3431.000000	-0.002835
3430.000000	-0.002836
3429.000000	-0.002856
3428.000000	-0.002882
3427.000000	-0.002902
3426.000000	-0.002912
3425.000000	-0.002910
3424.000000	-0.002894
3423.000000	-0.002868
3422.000000	-0.002846
3421.000000	-0.002841
3420.000000	-0.002859
3419.000000	-0.002887
3418.000000	-0.002910
3417.000000	-0.002915
3416.000000	-0.002903
3415.000000	-0.002887
3414.000000	-0.002873
3413.000000	-0.002861
3412.000000	-0.002847
3411.000000	-0.002835
3410.000000	-0.002834
3409.000000	-0.002845
3408.000000	-0.002857
3407.000000	-0.002857
3406.000000	-0.002848
3405.000000	-0.002845
3404.000000	-0.002853
3403.000000	-0.002862
3402.000000	-0.002858
3401.000000	-0.002839
3400.000000	-0.002818
3399.000000	-0.002806
3398.000000	-0.002802
3397.000000	-0.002802
3396.000000	-0.002805
3395.000000	-0.002811
3394.000000	-0.002808
3393.000000	-0.002787
3392.000000	-0.002753
3391.000000	-0.002723
3390.000000	-0.002714
3389.000000	-0.002720
3388.000000	-0.002725
3387.000000	-0.002722
3386.000000	-0.002720
3385.000000	-0.002730
3384.000000	-0.002751
3383.000000	-0.002769
3382.000000	-0.002766
3381.000000	-0.002740
3380.000000	-0.002704
3379.000000	-0.002680
3378.000000	-0.002679
3377.000000	-0.002698
3376.000000	-0.002720
3375.000000	-0.002734
3374.000000	-0.002738
3373.000000	-0.002740
3372.000000	-0.002748
3371.000000	-0.002763
3370.000000	-0.002779
3369.000000	-0.002780
3368.000000	-0.002754
3367.000000	-0.002703
3366.000000	-0.002652
3365.000000	-0.002625
3364.000000	-0.002633
3363.000000	-0.002658
3362.000000	-0.002674
3361.000000	-0.002669
3360.000000	-0.002652
3359.000000	-0.002641
3358.000000	-0.002639
3357.000000	-0.002639
3356.000000	-0.002638
3355.000000	-0.002638
3354.000000	-0.002638
3353.000000	-0.002631
3352.000000	-0.002617
3351.000000	-0.002604
3350.000000	-0.002603
3349.000000	-0.002610
3348.000000	-0.002614
3347.000000	-0.002613
3346.000000	-0.002615
3345.000000	-0.002622
3344.000000	-0.002629
3343.000000	-0.002627
3342.000000	-0.002618
3341.000000	-0.002607
3340.000000	-0.002599
3339.000000	-0.002595
3338.000000	-0.002601
3337.000000	-0.002617
3336.000000	-0.002632
3335.000000	-0.002631
3334.000000	-0.002609
3333.000000	-0.002575
3332.000000	-0.002548
3331.000000	-0.002534
3330.000000	-0.002535
3329.000000	-0.002542
3328.000000	-0.002549
3327.000000	-0.002549
3326.000000	-0.002539
3325.000000	-0.002523
3324.000000	-0.002509
3323.000000	-0.002506
3322.000000	-0.002518
3321.000000	-0.002541
3320.000000	-0.002557
3319.000000	-0.002552
3318.000000	-0.002522
3317.000000	-0.002486
3316.000000	-0.002472
3315.000000	-0.002491
3314.000000	-0.002528
3313.000000	-0.002556
3312.000000	-0.002564
3311.000000	-0.002566
3310.000000	-0.002575
3309.000000	-0.002591
3308.000000	-0.002601
3307.000000	-0.002605
3306.000000	-0.002612
3305.000000	-0.002629
3304.000000	-0.002643
3303.000000	-0.002641
3302.000000	-0.002621
3301.000000	-0.002597
3300.000000	-0.002581
3299.000000	-0.002582
3298.000000	-0.002597
3297.000000	-0.002615
3296.000000	-0.002622
3295.000000	-0.002612
3294.000000	-0.002593
3293.000000	-0.002574
3292.000000	-0.002561
3291.000000	-0.002552
3290.000000	-0.002543
3289.000000	-0.002534
3288.000000	-0.002521
3287.000000	-0.002505
3286.000000	-0.002495
3285.000000	-0.002496
3284.000000	-0.002501
3283.000000	-0.002500
3282.000000	-0.002495
3281.000000	-0.002497
3280.000000	-0.002512
3279.000000	-0.002524
3278.000000	-0.002516
3277.000000	-0.002485
3276.000000	-0.002447
3275.000000	-0.002419
3274.000000	-0.002410
3273.000000	-0.002414
3272.000000	-0.002422
3271.000000	-0.002426
3270.000000	-0.002426
3269.000000	-0.002428
3268.000000	-0.002424
3267.000000	-0.002406
3266.000000	-0.002369
3265.000000	-0.002330
3264.000000	-0.002314
3263.000000	-0.002331
3262.000000	-0.002363
3261.000000	-0.002382
3260.000000	-0.002377
3259.000000	-0.002362
3258.000000	-0.002349
3257.000000	-0.002340
3256.000000	-0.002331
3255.000000	-0.002319
3254.000000	-0.002308
3253.000000	-0.002296
3252.000000	-0.002276
3251.000000	-0.002245
3250.000000	-0.002213
3249.000000	-0.002190
3248.000000	-0.002185
3247.000000	-0.002195
3246.000000	-0.002207
3245.000000	-0.002206
3244.000000	-0.002185
3243.000000	-0.002153
3242.000000	-0.002123
3241.000000	-0.002106
3240.000000	-0.002094
3239.000000	-0.002080
3238.000000	-0.002065
3237.000000	-0.002057
3236.000000	-0.002055
3235.000000	-0.002047
3234.000000	-0.002028
3233.000000	-0.002001
3232.000000	-0.001979
3231.000000	-0.001970
3230.000000	-0.001970
3229.000000	-0.001971
3228.000000	-0.001968
3227.000000	-0.001961
3226.000000	-0.001955
3225.000000	-0.001951
3224.000000	-0.001945
3223.000000	-0.001929
3222.000000	-0.001905
3221.000000	-0.001877
3220.000000	-0.001849
3219.000000	-0.001814
3218.000000	-0.001773
3217.000000	-0.001737
3216.000000	-0.001718
3215.000000	-0.001710
3214.000000	-0.001700
3213.000000	-0.001674
3212.000000	-0.001638
3211.000000	-0.001599
3210.000000	-0.001564
3209.000000	-0.001532
3208.000000	-0.001500
3207.000000	-0.001468
3206.000000	-0.001438
3205.000000	-0.001413
3204.000000	-0.001393
3203.000000	-0.001379
3202.000000	-0.001373
3201.000000	-0.001375
3200.000000	-0.001384
3199.000000	-0.001393
3198.000000	-0.001400
3197.000000	-0.001407
3196.000000	-0.001421
3195.000000	-0.001448
3194.000000	-0.001483
3193.000000	-0.001514
3192.000000	-0.001522
3191.000000	-0.001508
3190.000000	-0.001482
3189.000000	-0.001458
3188.000000	-0.001439
3187.000000	-0.001420
3186.000000	-0.001404
3185.000000	-0.001400
3184.000000	-0.001408
3183.000000	-0.001412
3182.000000	-0.001399
3181.000000	-0.001370
3180.000000	-0.001339
3179.000000	-0.001310
3178.000000	-0.001281
3177.000000	-0.001246
3176.000000	-0.001208
3175.000000	-0.001169
3174.000000	-0.001124
3173.000000	-0.001062
3172.000000	-0.000978
3171.000000	-0.000870
3170.000000	-0.000746
3169.000000	-0.000608
3168.000000	-0.000459
3167.000000	-0.000311
3166.000000	-0.000189
3165.000000	-0.000126
3164.000000	-0.000134
3163.000000	-0.000198
3162.000000	-0.000289
3161.000000	-0.000394
3160.000000	-0.000512
3159.000000	-0.000642
3158.000000	-0.000771
3157.000000	-0.000882
3156.000000	-0.000965
3155.000000	-0.001021
3154.000000	-0.001051
3153.000000	-0.001063
3152.000000	-0.001065
3151.000000	-0.001071
3150.000000	-0.001085
3149.000000	-0.001103
3148.000000	-0.001120
3147.000000	-0.001129
3146.000000	-0.001130
3145.000000	-0.001124
3144.000000	-0.001112
3143.000000	-0.001093
3142.000000	-0.001074
3141.000000	-0.001060
3140.000000	-0.001055
3139.000000	-0.001056
3138.000000	-0.001057
3137.000000	-0.001055
3136.000000	-0.001052
3135.000000	-0.001049
3134.000000	-0.001048
3133.000000	-0.001043
3132.000000	-0.001028
3131.000000	-0.001003
3130.000000	-0.000975
3129.000000	-0.000958
3128.000000	-0.000960
3127.000000	-0.000977
3126.000000	-0.000996
3125.000000	-0.001008
3124.000000	-0.001003
3123.000000	-0.000977
3122.000000	-0.000938
3121.000000	-0.000906
3120.000000	-0.000898
3119.000000	-0.000908
3118.000000	-0.000916
3117.000000	-0.000910
3116.000000	-0.000897
3115.000000	-0.000893
3114.000000	-0.000897
3113.000000	-0.000898
3112.000000	-0.000887
3111.000000	-0.000869
3110.000000	-0.000849
3109.000000	-0.000833
3108.000000	-0.000825
3107.000000	-0.000827
3106.000000	-0.000839
3105.000000	-0.000852
3104.000000	-0.000852
3103.000000	-0.000839
3102.000000	-0.000825
3101.000000	-0.000824
3100.000000	-0.000835
3099.000000	-0.000847
3098.000000	-0.000846
3097.000000	-0.000829
3096.000000	-0.000805
3095.000000	-0.000781
3094.000000	-0.000762
3093.000000	-0.000749
3092.000000	-0.000738
3091.000000	-0.000727
3090.000000	-0.000718
3089.000000	-0.000718
3088.000000	-0.000724
3087.000000	-0.000729
3086.000000	-0.000726
3085.000000	-0.000714
3084.000000	-0.000700
3083.000000	-0.000687
3082.000000	-0.000674
3081.000000	-0.000658
3080.000000	-0.000643
3079.000000	-0.000634
3078.000000	-0.000628
3077.000000	-0.000626
3076.000000	-0.000626
3075.000000	-0.000629
3074.000000	-0.000631
3073.000000	-0.000627
3072.000000	-0.000616
3071.000000	-0.000603
3070.000000	-0.000594
3069.000000	-0.000585
3068.000000	-0.000572
3067.000000	-0.000556
3066.000000	-0.000544
3065.000000	-0.000540
3064.000000	-0.000544
3063.000000	-0.000547
3062.000000	-0.000543
3061.000000	-0.000529
3060.000000	-0.000511
3059.000000	-0.000496
3058.000000	-0.000487
3057.000000	-0.000481
3056.000000	-0.000473
3055.000000	-0.000458
3054.000000	-0.000438
3053.000000	-0.000417
3052.000000	-0.000402
3051.000000	-0.000401
3050.000000	-0.000414
3049.000000	-0.000435
3048.000000	-0.000448
3047.000000	-0.000443
3046.000000	-0.000420
3045.000000	-0.000392
3044.000000	-0.000370
3043.000000	-0.000356
3042.000000	-0.000348
3041.000000	-0.000342
3040.000000	-0.000337
3039.000000	-0.000330
3038.000000	-0.000317
3037.000000	-0.000296
3036.000000	-0.000266
3035.000000	-0.000232
3034.000000	-0.000202
3033.000000	-0.000186
3032.000000	-0.000189
3031.000000	-0.000202
3030.000000	-0.000207
3029.000000	-0.000188
3028.000000	-0.000143
3027.000000	-0.000081
3026.000000	-0.000018
3025.000000	0.000035
3024.000000	0.000074
3023.000000	0.000100
3022.000000	0.000115
3021.000000	0.000127
3020.000000	0.000148
3019.000000	0.000186
3018.000000	0.000238
3017.000000	0.000292
3016.000000	0.000338
3015.000000	0.000385
3014.000000	0.000445
3013.000000	0.000520
3012.000000	0.000598
3011.000000	0.000670
3010.000000	0.000743
3009.000000	0.000832
3008.000000	0.000943
3007.000000	0.001069
3006.000000	0.001192
3005.000000	0.001293
3004.000000	0.001359
3003.000000	0.001395
3002.000000	0.001423
3001.000000	0.001465
3000.000000	0.001523
2999.000000	0.001583
2998.000000	0.001628
2997.000000	0.001658
2996.000000	0.001678
2995.000000	0.001696
2994.000000	0.001721
2993.000000	0.001765
2992.000000	0.001831
2991.000000	0.001912
2990.000000	0.001992
2989.000000	0.002067
2988.000000	0.002142
2987.000000	0.002223
2986.000000	0.002315
2985.000000	0.002425
2984.000000	0.002562
2983.000000	0.002724
2982.000000	0.002901
2981.000000	0.003081
2980.000000	0.003267
2979.000000	0.003460
2978.000000	0.003650
2977.000000	0.003826
2976.000000	0.003990
2975.000000	0.004155
2974.000000	0.004322
2973.000000	0.004468
2972.000000	0.004571
2971.000000	0.004624
2970.000000	0.004636
2969.000000	0.004615
2968.000000	0.004561
2967.000000	0.004473
2966.000000	0.004353
2965.000000	0.004207
2964.000000	0.004034
2963.000000	0.003834
2962.000000	0.003613
2961.000000	0.003388
2960.000000	0.003178
2959.000000	0.003000
2958.000000	0.002857
2957.000000	0.002746
2956.000000	0.002665
2955.000000	0.002614
2954.000000	0.002594
2953.000000	0.002592
2952.000000	0.002594
2951.000000	0.002594
2950.000000	0.002603
2949.000000	0.002633
2948.000000	0.002691
2947.000000	0.002779
2946.000000	0.002894
2945.000000	0.003031
2944.000000	0.003178
2943.000000	0.003324
2942.000000	0.003461
2941.000000	0.003569
2940.000000	0.003629
2939.000000	0.003630
2938.000000	0.003586
2937.000000	0.003524
2936.000000	0.003459
2935.000000	0.003385
2934.000000	0.003297
2933.000000	0.003195
2932.000000	0.003088
2931.000000	0.002974
2930.000000	0.002848
2929.000000	0.002717
2928.000000	0.002597
2927.000000	0.002495
2926.000000	0.002394
2925.000000	0.002274
2924.000000	0.002135
2923.000000	0.002002
2922.000000	0.001893
2921.000000	0.001805
2920.000000	0.001718
2919.000000	0.001622
2918.000000	0.001517
2917.000000	0.001411
2916.000000	0.001312
2915.000000	0.001225
2914.000000	0.001159
2913.000000	0.001110
2912.000000	0.001069
2911.000000	0.001026
2910.000000	0.000973
2909.000000	0.000912
2908.000000	0.000848
2907.000000	0.000786
2906.000000	0.000732
2905.000000	0.000684
2904.000000	0.000636
2903.000000	0.000582
2902.000000	0.000525
2901.000000	0.000471
2900.000000	0.000431
2899.000000	0.000405
2898.000000	0.000388
2897.000000	0.000368
2896.000000	0.000341
2895.000000	0.000323
2894.000000	0.000334
2893.000000	0.000383
2892.000000	0.000462
2891.000000	0.000556
2890.000000	0.000658
2889.000000	0.000770
2888.000000	0.000899
2887.000000	0.001050
2886.000000	0.001222
2885.000000	0.001410
2884.000000	0.001596
2883.000000	0.001757
2882.000000	0.001874
2881.000000	0.001938
2880.000000	0.001945
2879.000000	0.001894
2878.000000	0.001785
2877.000000	0.001624
2876.000000	0.001431
2875.000000	0.001238
2874.000000	0.001070
2873.000000	0.000929
2872.000000	0.000796
2871.000000	0.000651
2870.000000	0.000494
2869.000000	0.000336
2868.000000	0.000185
2867.000000	0.000039
2866.000000	-0.000107
2865.000000	-0.000253
2864.000000	-0.000389
2863.000000	-0.000512
2862.000000	-0.000621
2861.000000	-0.000719
2860.000000	-0.000808
2859.000000	-0.000886
2858.000000	-0.000958
2857.000000	-0.001026
2856.000000	-0.001089
2855.000000	-0.001138
2854.000000	-0.001169
2853.000000	-0.001191
2852.000000	-0.001219
2851.000000	-0.001255
2850.000000	-0.001295
2849.000000	-0.001329
2848.000000	-0.001353
2847.000000	-0.001364
2846.000000	-0.001366
2845.000000	-0.001370
2844.000000	-0.001385
2843.000000	-0.001411
2842.000000	-0.001439
2841.000000	-0.001466
2840.000000	-0.001502
2839.000000	-0.001548
2838.000000	-0.001589
2837.000000	-0.001608
2836.000000	-0.001605
2835.000000	-0.001598
2834.000000	-0.001606
2833.000000	-0.001636
2832.000000	-0.001679
2831.000000	-0.001724
2830.000000	-0.001760
2829.000000	-0.001787
2828.000000	-0.001811
2827.000000	-0.001832
2826.000000	-0.001847
2825.000000	-0.001849
2824.000000	-0.001849
2823.000000	-0.001859
2822.000000	-0.001883
2821.000000	-0.001919
2820.000000	-0.001958
2819.000000	-0.001996
2818.000000	-0.002022
2817.000000	-0.002032
2816.000000	-0.002035
2815.000000	-0.002045
2814.000000	-0.002063
2813.000000	-0.002073
2812.000000	-0.002064
2811.000000	-0.002045
2810.000000	-0.002037
2809.000000	-0.002052
2808.000000	-0.002083
2807.000000	-0.002119
2806.000000	-0.002152
2805.000000	-0.002182
2804.000000	-0.002208
2803.000000	-0.002226
2802.000000	-0.002236
2801.000000	-0.002237
2800.000000	-0.002234
2799.000000	-0.002228
2798.000000	-0.002217
2797.000000	-0.002205
2796.000000	-0.002195
2795.000000	-0.002193
2794.000000	-0.002195
2793.000000	-0.002196
2792.000000	-0.002191
2791.000000	-0.002186
2790.000000	-0.002191
2789.000000	-0.002212
2788.000000	-0.002244
2787.000000	-0.002271
2786.000000	-0.002279
2785.000000	-0.002264
2784.000000	-0.002237
2783.000000	-0.002213
2782.000000	-0.002202
2781.000000	-0.002203
2780.000000	-0.002210
2779.000000	-0.002221
2778.000000	-0.002236
2777.000000	-0.002250
2776.000000	-0.002255
2775.000000	-0.002247
2774.000000	-0.002235
2773.000000	-0.002232
2772.000000	-0.002242
2771.000000	-0.002258
2770.000000	-0.002269
2769.000000	-0.002268
2768.000000	-0.002260
2767.000000	-0.002252
2766.000000	-0.002253
2765.000000	-0.002263
2764.000000	-0.002283
2763.000000	-0.002304
2762.000000	-0.002318
2761.000000	-0.002320
2760.000000	-0.002311
2759.000000	-0.002291
2758.000000	-0.002264
2757.000000	-0.002241
2756.000000	-0.002232
2755.000000	-0.002234
2754.000000	-0.002230
2753.000000	-0.002207
2752.000000	-0.002172
2751.000000	-0.002143
2750.000000	-0.002133
2749.000000	-0.002140
2748.000000	-0.002155
2747.000000	-0.002170
2746.000000	-0.002173
2745.000000	-0.002160
2744.000000	-0.002143
2743.000000	-0.002138
2742.000000	-0.002148
2741.000000	-0.002157
2740.000000	-0.002149
2739.000000	-0.002123
2738.000000	-0.002097
2737.000000	-0.002088
2736.000000	-0.002095
2735.000000	-0.002101
2734.000000	-0.002090
2733.000000	-0.002066
2732.000000	-0.002048
2731.000000	-0.002052
2730.000000	-0.002072
2729.000000	-0.002088
2728.000000	-0.002090
2727.000000	-0.002082
2726.000000	-0.002077
2725.000000	-0.002084
2724.000000	-0.002102
2723.000000	-0.002121
2722.000000	-0.002128
2721.000000	-0.002119
2720.000000	-0.002103
2719.000000	-0.002094
2718.000000	-0.002095
2717.000000	-0.002097
2716.000000	-0.002092
2715.000000	-0.002080
2714.000000	-0.002066
2713.000000	-0.002055
2712.000000	-0.002049
2711.000000	-0.002045
2710.000000	-0.002039
2709.000000	-0.002024
2708.000000	-0.002004
2707.000000	-0.001987
2706.000000	-0.001978
2705.000000	-0.001973
2704.000000	-0.001970
2703.000000	-0.001970
2702.000000	-0.001967
2701.000000	-0.001951
2700.000000	-0.001921
2699.000000	-0.001890
2698.000000	-0.001872
2697.000000	-0.001865
2696.000000	-0.001853
2695.000000	-0.001832
2694.000000	-0.001808
2693.000000	-0.001794
2692.000000	-0.001791
2691.000000	-0.001793
2690.000000	-0.001791
2689.000000	-0.001779
2688.000000	-0.001758
2687.000000	-0.001733
2686.000000	-0.001709
2685.000000	-0.001687
2684.000000	-0.001673
2683.000000	-0.001676
2682.000000	-0.001695
2681.000000	-0.001714
2680.000000	-0.001711
2679.000000	-0.001684
2678.000000	-0.001648
2677.000000	-0.001625
2676.000000	-0.001623
2675.000000	-0.001633
2674.000000	-0.001641
2673.000000	-0.001639
2672.000000	-0.001630
2671.000000	-0.001627
2670.000000	-0.001634
2669.000000	-0.001644
2668.000000	-0.001649
2667.000000	-0.001650
2666.000000	-0.001654
2665.000000	-0.001658
2664.000000	-0.001652
2663.000000	-0.001627
2662.000000	-0.001594
2661.000000	-0.001574
2660.000000	-0.001582
2659.000000	-0.001614
2658.000000	-0.001655
2657.000000	-0.001686
2656.000000	-0.001696
2655.000000	-0.001689
2654.000000	-0.001678
2653.000000	-0.001677
2652.000000	-0.001687
2651.000000	-0.001699
2650.000000	-0.001705
2649.000000	-0.001710
2648.000000	-0.001719
2647.000000	-0.001729
2646.000000	-0.001725
2645.000000	-0.001695
2644.000000	-0.001648
2643.000000	-0.001610
2642.000000	-0.001603
2641.000000	-0.001622
2640.000000	-0.001642
2639.000000	-0.001639
2638.000000	-0.001614
2637.000000	-0.001585
2636.000000	-0.001560
2635.000000	-0.001534
2634.000000	-0.001499
2633.000000	-0.001453
2632.000000	-0.001400
2631.000000	-0.001340
2630.000000	-0.001277
2629.000000	-0.001230
2628.000000	-0.001216
2627.000000	-0.001233
2626.000000	-0.001261
2625.000000	-0.001286
2624.000000	-0.001311
2623.000000	-0.001347
2622.000000	-0.001395
2621.000000	-0.001448
2620.000000	-0.001504
2619.000000	-0.001560
2618.000000	-0.001611
2617.000000	-0.001653
2616.000000	-0.001689
2615.000000	-0.001729
2614.000000	-0.001776
2613.000000	-0.001821
2612.000000	-0.001851
2611.000000	-0.001865
2610.000000	-0.001871
2609.000000	-0.001880
2608.000000	-0.001891
2607.000000	-0.001898
2606.000000	-0.001897
2605.000000	-0.001897
2604.000000	-0.001908
2603.000000	-0.001931
2602.000000	-0.001958
2601.000000	-0.001980
2600.000000	-0.001996
2599.000000	-0.002006
2598.000000	-0.002009
2597.000000	-0.002005
2596.000000	-0.002003
2595.000000	-0.002014
2594.000000	-0.002038
2593.000000	-0.002064
2592.000000	-0.002079
2591.000000	-0.002076
2590.000000	-0.002057
2589.000000	-0.002032
2588.000000	-0.002020
2587.000000	-0.002030
2586.000000	-0.002056
2585.000000	-0.002082
2584.000000	-0.002100
2583.000000	-0.002106
2582.000000	-0.002102
2581.000000	-0.002087
2580.000000	-0.002071
2579.000000	-0.002066
2578.000000	-0.002079
2577.000000	-0.002105
2576.000000	-0.002137
2575.000000	-0.002171
2574.000000	-0.002200
2573.000000	-0.002216
2572.000000	-0.002210
2571.000000	-0.002189
2570.000000	-0.002168
2569.000000	-0.002164
2568.000000	-0.002180
2567.000000	-0.002206
2566.000000	-0.002227
2565.000000	-0.002231
2564.000000	-0.002224
2563.000000	-0.002221
2562.000000	-0.002231
2561.000000	-0.002250
2560.000000	-0.002268
2559.000000	-0.002280
2558.000000	-0.002285
2557.000000	-0.002286
2556.000000	-0.002287
2555.000000	-0.002297
2554.000000	-0.002317
2553.000000	-0.002339
2552.000000	-0.002353
2551.000000	-0.002359
2550.000000	-0.002366
2549.000000	-0.002373
2548.000000	-0.002374
2547.000000	-0.002369
2546.000000	-0.002367
2545.000000	-0.002378
2544.000000	-0.002403
2543.000000	-0.002432
2542.000000	-0.002453
2541.000000	-0.002460
2540.000000	-0.002455
2539.000000	-0.002448
2538.000000	-0.002451
2537.000000	-0.002463
2536.000000	-0.002477
2535.000000	-0.002487
2534.000000	-0.002491
2533.000000	-0.002493
2532.000000	-0.002492
2531.000000	-0.002489
2530.000000	-0.002491
2529.000000	-0.002503
2528.000000	-0.002523
2527.000000	-0.002538
2526.000000	-0.002539
2525.000000	-0.002529
2524.000000	-0.002517
2523.000000	-0.002510
2522.000000	-0.002511
2521.000000	-0.002516
2520.000000	-0.002519
2519.000000	-0.002517
2518.000000	-0.002516
2517.000000	-0.002528
2516.000000	-0.002555
2515.000000	-0.002581
2514.000000	-0.002593
2513.000000	-0.002591
2512.000000	-0.002591
2511.000000	-0.002600
2510.000000	-0.002615
2509.000000	-0.002624
2508.000000	-0.002624
2507.000000	-0.002618
2506.000000	-0.002608
2505.000000	-0.002595
2504.000000	-0.002582
2503.000000	-0.002577
2502.000000	-0.002585
2501.000000	-0.002607
2500.000000	-0.002636
2499.000000	-0.002660
2498.000000	-0.002665
2497.000000	-0.002651
2496.000000	-0.002630
2495.000000	-0.002609
2494.000000	-0.002597
2493.000000	-0.002600
2492.000000	-0.002620
2491.000000	-0.002647
2490.000000	-0.002661
2489.000000	-0.002657
2488.000000	-0.002647
2487.000000	-0.002644
2486.000000	-0.002646
2485.000000	-0.002646
2484.000000	-0.002641
2483.000000	-0.002641
2482.000000	-0.002651
2481.000000	-0.002665
2480.000000	-0.002679
2479.000000	-0.002690
2478.000000	-0.002696
2477.000000	-0.002698
2476.000000	-0.002700
2475.000000	-0.002707
2474.000000	-0.002715
2473.000000	-0.002716
2472.000000	-0.002706
2471.000000	-0.002689
2470.000000	-0.002676
2469.000000	-0.002677
2468.000000	-0.002693
2467.000000	-0.002714
2466.000000	-0.002728
2465.000000	-0.002730
2464.000000	-0.002729
2463.000000	-0.002729
2462.000000	-0.002729
2461.000000	-0.002730
2460.000000	-0.002739
2459.000000	-0.002760
2458.000000	-0.002787
2457.000000	-0.002804
2456.000000	-0.002804
2455.000000	-0.002791
2454.000000	-0.002767
2453.000000	-0.002738
2452.000000	-0.002714
2451.000000	-0.002706
2450.000000	-0.002717
2449.000000	-0.002734
2448.000000	-0.002743
2447.000000	-0.002733
2446.000000	-0.002707
2445.000000	-0.002681
2444.000000	-0.002671
2443.000000	-0.002678
2442.000000	-0.002692
2441.000000	-0.002704
2440.000000	-0.002715
2439.000000	-0.002726
2438.000000	-0.002726
2437.000000	-0.002707
2436.000000	-0.002674
2435.000000	-0.002644
2434.000000	-0.002633
2433.000000	-0.002638
2432.000000	-0.002648
2431.000000	-0.002650
2430.000000	-0.002637
2429.000000	-0.002616
2428.000000	-0.002595
2427.000000	-0.002575
2426.000000	-0.002550
2425.000000	-0.002520
2424.000000	-0.002495
2423.000000	-0.002483
2422.000000	-0.002481
2421.000000	-0.002481
2420.000000	-0.002479
2419.000000	-0.002469
2418.000000	-0.002444
2417.000000	-0.002403
2416.000000	-0.002357
2415.000000	-0.002325
2414.000000	-0.002313
2413.000000	-0.002319
2412.000000	-0.002335
2411.000000	-0.002349
2410.000000	-0.002353
2409.000000	-0.002350
2408.000000	-0.002350
2407.000000	-0.002359
2406.000000	-0.002373
2405.000000	-0.002394
2404.000000	-0.002427
2403.000000	-0.002467
2402.000000	-0.002501
2401.000000	-0.002523
2400.000000	-0.002545
2399.000000	-0.002572
2398.000000	-0.002596
2397.000000	-0.002610
2396.000000	-0.002620
2395.000000	-0.002632
2394.000000	-0.002638
2393.000000	-0.002631
2392.000000	-0.002618
2391.000000	-0.002597
2390.000000	-0.002548
2389.000000	-0.002446
2388.000000	-0.002280
2387.000000	-0.002050
2386.000000	-0.001739
2385.000000	-0.001327
2384.000000	-0.000811
2383.000000	-0.000201
2382.000000	0.000485
2381.000000	0.001210
2380.000000	0.001905
2379.000000	0.002505
2378.000000	0.002966
2377.000000	0.003284
2376.000000	0.003472
2375.000000	0.003574
2374.000000	0.003650
2373.000000	0.003740
2372.000000	0.003859
2371.000000	0.004027
2370.000000	0.004268
2369.000000	0.004585
2368.000000	0.004971
2367.000000	0.005411
2366.000000	0.005881
2365.000000	0.006395
2364.000000	0.006948
2363.000000	0.007459
2362.000000	0.007950
2361.000000	0.008430
2360.000000	0.008815
2359.000000	0.009070
2358.000000	0.009149
2357.000000	0.009149
2356.000000	0.009165
2355.000000	0.009258
2354.000000	0.009599
2353.000000	0.010363
2352.000000	0.011542
2351.000000	0.012540
2350.000000	0.012719
2349.000000	0.012109
2348.000000	0.011448
2347.000000	0.011936
2346.000000	0.014063
2345.000000	0.017296
2344.000000	0.020487
2343.000000	0.022726
2342.000000	0.023691
2341.000000	0.023183
2340.000000	0.021461
2339.000000	0.019077
2338.000000	0.016659
2337.000000	0.014577
2336.000000	0.013026
2335.000000	0.011993
2334.000000	0.011420
2333.000000	0.011173
2332.000000	0.011256
2331.000000	0.011440
2330.000000	0.011427
2329.000000	0.011105
2328.000000	0.010489
2327.000000	0.009861
2326.000000	0.009302
2325.000000	0.008955
2324.000000	0.008819
2323.000000	0.008775
2322.000000	0.008707
2321.000000	0.008476
2320.000000	0.008128
2319.000000	0.007641
2318.000000	0.007099
2317.000000	0.006567
2316.000000	0.006187
2315.000000	0.005983
2314.000000	0.005889
2313.000000	0.005787
2312.000000	0.005604
2311.000000	0.005332
2310.000000	0.004975
2309.000000	0.004582
2308.000000	0.004185
2307.000000	0.003808
2306.000000	0.003435
2305.000000	0.003072
2304.000000	0.002749
2303.000000	0.002482
2302.000000	0.002262
2301.000000	0.002075
2300.000000	0.001915
2299.000000	0.001780
2298.000000	0.001646
2297.000000	0.001509
2296.000000	0.001359
2295.000000	0.001206
2294.000000	0.001031
2293.000000	0.000840
2292.000000	0.000631
2291.000000	0.000406
2290.000000	0.000151
2289.000000	-0.000122
2288.000000	-0.000387
2287.000000	-0.000626
2286.000000	-0.000853
2285.000000	-0.001087
2284.000000	-0.001320
2283.000000	-0.001526
2282.000000	-0.001679
2281.000000	-0.001774
2280.000000	-0.001814
2279.000000	-0.001824
2278.000000	-0.001820
2277.000000	-0.001821
2276.000000	-0.001832
2275.000000	-0.001858
2274.000000	-0.001900
2273.000000	-0.001947
2272.000000	-0.001982
2271.000000	-0.001996
2270.000000	-0.002000
2269.000000	-0.002001
2268.000000	-0.001990
2267.000000	-0.001955
2266.000000	-0.001892
2265.000000	-0.001800
2264.000000	-0.001675
2263.000000	-0.001515
2262.000000	-0.001347
2261.000000	-0.001208
2260.000000	-0.001141
2259.000000	-0.001208
2258.000000	-0.001488
2257.000000	-0.002013
2256.000000	-0.002658
2255.000000	-0.003142
2254.000000	-0.003166
2253.000000	-0.002637
2252.000000	-0.001745
2251.000000	-0.000828
2250.000000	-0.000154
2249.000000	0.000193
2248.000000	0.000276
2247.000000	0.000196
2246.000000	0.000021
2245.000000	-0.000216
2244.000000	-0.000500
2243.000000	-0.000819
2242.000000	-0.001151
2241.000000	-0.001472
2240.000000	-0.001765
2239.000000	-0.002032
2238.000000	-0.002281
2237.000000	-0.002505
2236.000000	-0.002685
2235.000000	-0.002820
2234.000000	-0.002927
2233.000000	-0.003023
2232.000000	-0.003109
2231.000000	-0.003177
2230.000000	-0.003223
2229.000000	-0.003245
2228.000000	-0.003249
2227.000000	-0.003246
2226.000000	-0.003249
2225.000000	-0.003266
2224.000000	-0.003298
2223.000000	-0.003340
2222.000000	-0.003385
2221.000000	-0.003424
2220.000000	-0.003449
2219.000000	-0.003462
2218.000000	-0.003470
2217.000000	-0.003478
2216.000000	-0.003489
2215.000000	-0.003505
2214.000000	-0.003526
2213.000000	-0.003541
2212.000000	-0.003543
2211.000000	-0.003535
2210.000000	-0.003527
2209.000000	-0.003518
2208.000000	-0.003501
2207.000000	-0.003476
2206.000000	-0.003451
2205.000000	-0.003430
2204.000000	-0.003415
2203.000000	-0.003411
2202.000000	-0.003428
2201.000000	-0.003469
2200.000000	-0.003519
2199.000000	-0.003561
2198.000000	-0.003593
2197.000000	-0.003623
2196.000000	-0.003652
2195.000000	-0.003681
2194.000000	-0.003707
2193.000000	-0.003730
2192.000000	-0.003750
2191.000000	-0.003763
2190.000000	-0.003770
2189.000000	-0.003771
2188.000000	-0.003772
2187.000000	-0.003779
2186.000000	-0.003793
2185.000000	-0.003805
2184.000000	-0.003807
2183.000000	-0.003803
2182.000000	-0.003802
2181.000000	-0.003808
2180.000000	-0.003813
2179.000000	-0.003814
2178.000000	-0.003817
2177.000000	-0.003827
2176.000000	-0.003836
2175.000000	-0.003835
2174.000000	-0.003820
2173.000000	-0.003801
2172.000000	-0.003793
2171.000000	-0.003804
2170.000000	-0.003832
2169.000000	-0.003861
2168.000000	-0.003877
2167.000000	-0.003878
2166.000000	-0.003875
2165.000000	-0.003875
2164.000000	-0.003875
2163.000000	-0.003868
2162.000000	-0.003849
2161.000000	-0.003820
2160.000000	-0.003791
2159.000000	-0.003776
2158.000000	-0.003783
2157.000000	-0.003803
2156.000000	-0.003821
2155.000000	-0.003828
2154.000000	-0.003824
2153.000000	-0.003817
2152.000000	-0.003812
2151.000000	-0.003814
2150.000000	-0.003825
2149.000000	-0.003839
2148.000000	-0.003847
2147.000000	-0.003847
2146.000000	-0.003845
2145.000000	-0.003842
2144.000000	-0.003836
2143.000000	-0.003827
2142.000000	-0.003815
2141.000000	-0.003804
2140.000000	-0.003801
2139.000000	-0.003806
2138.000000	-0.003813
2137.000000	-0.003812
2136.000000	-0.003805
2135.000000	-0.003803
2134.000000	-0.003814
2133.000000	-0.003825
2132.000000	-0.003820
2131.000000	-0.003803
2130.000000	-0.003795
2129.000000	-0.003803
2128.000000	-0.003817
2127.000000	-0.003824
2126.000000	-0.003822
2125.000000	-0.003816
2124.000000	-0.003809
2123.000000	-0.003800
2122.000000	-0.003795
2121.000000	-0.003794
2120.000000	-0.003796
2119.000000	-0.003801
2118.000000	-0.003812
2117.000000	-0.003821
2116.000000	-0.003818
2115.000000	-0.003806
2114.000000	-0.003798
2113.000000	-0.003801
2112.000000	-0.003808
2111.000000	-0.003803
2110.000000	-0.003785
2109.000000	-0.003763
2108.000000	-0.003749
2107.000000	-0.003752
2106.000000	-0.003772
2105.000000	-0.003797
2104.000000	-0.003808
2103.000000	-0.003800
2102.000000	-0.003785
2101.000000	-0.003776
2100.000000	-0.003776
2099.000000	-0.003780
2098.000000	-0.003791
2097.000000	-0.003813
2096.000000	-0.003836
2095.000000	-0.003845
2094.000000	-0.003836
2093.000000	-0.003819
2092.000000	-0.003805
2091.000000	-0.003795
2090.000000	-0.003786
2089.000000	-0.003782
2088.000000	-0.003790
2087.000000	-0.003810
2086.000000	-0.003826
2085.000000	-0.003822
2084.000000	-0.003793
2083.000000	-0.003756
2082.000000	-0.003732
2081.000000	-0.003727
2080.000000	-0.003731
2079.000000	-0.003728
2078.000000	-0.003711
2077.000000	-0.003687
2076.000000	-0.003665
2075.000000	-0.003649
2074.000000	-0.003632
2073.000000	-0.003612
2072.000000	-0.003596
2071.000000	-0.003589
2070.000000	-0.003590
2069.000000	-0.003592
2068.000000	-0.003593
2067.000000	-0.003596
2066.000000	-0.003602
2065.000000	-0.003610
2064.000000	-0.003618
2063.000000	-0.003623
2062.000000	-0.003625
2061.000000	-0.003620
2060.000000	-0.003614
2059.000000	-0.003618
2058.000000	-0.003635
2057.000000	-0.003658
2056.000000	-0.003676
2055.000000	-0.003688
2054.000000	-0.003693
2053.000000	-0.003689
2052.000000	-0.003679
2051.000000	-0.003670
2050.000000	-0.003670
2049.000000	-0.003675
2048.000000	-0.003679
2047.000000	-0.003680
2046.000000	-0.003682
2045.000000	-0.003685
2044.000000	-0.003690
2043.000000	-0.003693
2042.000000	-0.003694
2041.000000	-0.003689
2040.000000	-0.003679
2039.000000	-0.003671
2038.000000	-0.003667
2037.000000	-0.003662
2036.000000	-0.003648
2035.000000	-0.003630
2034.000000	-0.003616
2033.000000	-0.003611
2032.000000	-0.003615
2031.000000	-0.003628
2030.000000	-0.003648
2029.000000	-0.003665
2028.000000	-0.003672
2027.000000	-0.003675
2026.000000	-0.003686
2025.000000	-0.003707
2024.000000	-0.003725
2023.000000	-0.003732
2022.000000	-0.003732
2021.000000	-0.003727
2020.000000	-0.003716
2019.000000	-0.003696
2018.000000	-0.003671
2017.000000	-0.003650
2016.000000	-0.003638
2015.000000	-0.003641
2014.000000	-0.003656
2013.000000	-0.003669
2012.000000	-0.003663
2011.000000	-0.003637
2010.000000	-0.003608
2009.000000	-0.003592
2008.000000	-0.003594
2007.000000	-0.003603
2006.000000	-0.003608
2005.000000	-0.003605
2004.000000	-0.003599
2003.000000	-0.003599
2002.000000	-0.003604
2001.000000	-0.003610
2000.000000	-0.003610
1999.000000	-0.003609
1998.000000	-0.003611
1997.000000	-0.003616
1996.000000	-0.003620
1995.000000	-0.003625
1994.000000	-0.003632
1993.000000	-0.003633
1992.000000	-0.003619
1991.000000	-0.003589
1990.000000	-0.003556
1989.000000	-0.003534
1988.000000	-0.003525
1987.000000	-0.003522
1986.000000	-0.003521
1985.000000	-0.003522
1984.000000	-0.003532
1983.000000	-0.003549
1982.000000	-0.003564
1981.000000	-0.003560
1980.000000	-0.003537
1979.000000	-0.003511
1978.000000	-0.003503
1977.000000	-0.003512
1976.000000	-0.003525
1975.000000	-0.003531
1974.000000	-0.003532
1973.000000	-0.003532
1972.000000	-0.003539
1971.000000	-0.003550
1970.000000	-0.003563
1969.000000	-0.003571
1968.000000	-0.003572
1967.000000	-0.003566
1966.000000	-0.003555
1965.000000	-0.003540
1964.000000	-0.003524
1963.000000	-0.003509
1962.000000	-0.003496
1961.000000	-0.003488
1960.000000	-0.003491
1959.000000	-0.003507
1958.000000	-0.003528
1957.000000	-0.003540
1956.000000	-0.003539
1955.000000	-0.003528
1954.000000	-0.003517
1953.000000	-0.003512
1952.000000	-0.003515
1951.000000	-0.003528
1950.000000	-0.003544
1949.000000	-0.003552
1948.000000	-0.003546
1947.000000	-0.003531
1946.000000	-0.003519
1945.000000	-0.003513
1944.000000	-0.003511
1943.000000	-0.003507
1942.000000	-0.003502
1941.000000	-0.003500
1940.000000	-0.003503
1939.000000	-0.003511
1938.000000	-0.003517
1937.000000	-0.003516
1936.000000	-0.003507
1935.000000	-0.003498
1934.000000	-0.003496
1933.000000	-0.003502
1932.000000	-0.003513
1931.000000	-0.003527
1930.000000	-0.003543
1929.000000	-0.003552
1928.000000	-0.003546
1927.000000	-0.003526
1926.000000	-0.003506
1925.000000	-0.003498
1924.000000	-0.003503
1923.000000	-0.003516
1922.000000	-0.003528
1921.000000	-0.003531
1920.000000	-0.003519
1919.000000	-0.003497
1918.000000	-0.003475
1917.000000	-0.003466
1916.000000	-0.003475
1915.000000	-0.003502
1914.000000	-0.003538
1913.000000	-0.003568
1912.000000	-0.003579
1911.000000	-0.003576
1910.000000	-0.003568
1909.000000	-0.003551
1908.000000	-0.003523
1907.000000	-0.003495
1906.000000	-0.003481
1905.000000	-0.003482
1904.000000	-0.003481
1903.000000	-0.003476
1902.000000	-0.003480
1901.000000	-0.003498
1900.000000	-0.003521
1899.000000	-0.003536
1898.000000	-0.003538
1897.000000	-0.003526
1896.000000	-0.003505
1895.000000	-0.003491
1894.000000	-0.003498
1893.000000	-0.003514
1892.000000	-0.003519
1891.000000	-0.003502
1890.000000	-0.003479
1889.000000	-0.003462
1888.000000	-0.003458
1887.000000	-0.003468
1886.000000	-0.003492
1885.000000	-0.003518
1884.000000	-0.003529
1883.000000	-0.003523
1882.000000	-0.003512
1881.000000	-0.003496
1880.000000	-0.003474
1879.000000	-0.003455
1878.000000	-0.003448
1877.000000	-0.003446
1876.000000	-0.003440
1875.000000	-0.003428
1874.000000	-0.003425
1873.000000	-0.003435
1872.000000	-0.003452
1871.000000	-0.003475
1870.000000	-0.003508
1869.000000	-0.003542
1868.000000	-0.003553
1867.000000	-0.003537
1866.000000	-0.003515
1865.000000	-0.003506
1864.000000	-0.003507
1863.000000	-0.003513
1862.000000	-0.003526
1861.000000	-0.003539
1860.000000	-0.003539
1859.000000	-0.003528
1858.000000	-0.003523
1857.000000	-0.003527
1856.000000	-0.003532
1855.000000	-0.003533
1854.000000	-0.003536
1853.000000	-0.003543
1852.000000	-0.003545
1851.000000	-0.003549
1850.000000	-0.003562
1849.000000	-0.003585
1848.000000	-0.003602
1847.000000	-0.003607
1846.000000	-0.003595
1845.000000	-0.003561
1844.000000	-0.003510
1843.000000	-0.003471
1842.000000	-0.003463
1841.000000	-0.003482
1840.000000	-0.003511
1839.000000	-0.003529
1838.000000	-0.003534
1837.000000	-0.003528
1836.000000	-0.003517
1835.000000	-0.003511
1834.000000	-0.003522
1833.000000	-0.003546
1832.000000	-0.003575
1831.000000	-0.003598
1830.000000	-0.003607
1829.000000	-0.003605
1828.000000	-0.003595
1827.000000	-0.003578
1826.000000	-0.003555
1825.000000	-0.003535
1824.000000	-0.003532
1823.000000	-0.003550
1822.000000	-0.003585
1821.000000	-0.003629
1820.000000	-0.003668
1819.000000	-0.003692
1818.000000	-0.003709
1817.000000	-0.003724
1816.000000	-0.003728
1815.000000	-0.003717
1814.000000	-0.003702
1813.000000	-0.003701
1812.000000	-0.003720
1811.000000	-0.003745
1810.000000	-0.003770
1809.000000	-0.003800
1808.000000	-0.003824
1807.000000	-0.003834
1806.000000	-0.003832
1805.000000	-0.003825
1804.000000	-0.003810
1803.000000	-0.003788
1802.000000	-0.003771
1801.000000	-0.003771
1800.000000	-0.003781
1799.000000	-0.003780
1798.000000	-0.003767
1797.000000	-0.003759
1796.000000	-0.003767
1795.000000	-0.003797
1794.000000	-0.003836
1793.000000	-0.003859
1792.000000	-0.003855
1791.000000	-0.003845
1790.000000	-0.003852
1789.000000	-0.003876
1788.000000	-0.003894
1787.000000	-0.003895
1786.000000	-0.003886
1785.000000	-0.003878
1784.000000	-0.003874
1783.000000	-0.003882
1782.000000	-0.003905
1781.000000	-0.003929
1780.000000	-0.003937
1779.000000	-0.003923
1778.000000	-0.003897
1777.000000	-0.003870
1776.000000	-0.003854
1775.000000	-0.003856
1774.000000	-0.003864
1773.000000	-0.003852
1772.000000	-0.003830
1771.000000	-0.003828
1770.000000	-0.003846
1769.000000	-0.003862
1768.000000	-0.003855
1767.000000	-0.003826
1766.000000	-0.003796
1765.000000	-0.003780
1764.000000	-0.003770
1763.000000	-0.003746
1762.000000	-0.003693
1761.000000	-0.003626
1760.000000	-0.003563
1759.000000	-0.003514
1758.000000	-0.003472
1757.000000	-0.003418
1756.000000	-0.003352
1755.000000	-0.003284
1754.000000	-0.003221
1753.000000	-0.003160
1752.000000	-0.003098
1751.000000	-0.003045
1750.000000	-0.003015
1749.000000	-0.003020
1748.000000	-0.003057
1747.000000	-0.003103
1746.000000	-0.003119
1745.000000	-0.003095
1744.000000	-0.003065
1743.000000	-0.003055
1742.000000	-0.003054
1741.000000	-0.003040
1740.000000	-0.003024
1739.000000	-0.003035
1738.000000	-0.003073
1737.000000	-0.003115
1736.000000	-0.003142
1735.000000	-0.003145
1734.000000	-0.003155
1733.000000	-0.003190
1732.000000	-0.003223
1731.000000	-0.003253
1730.000000	-0.003292
1729.000000	-0.003323
1728.000000	-0.003330
1727.000000	-0.003317
1726.000000	-0.003294
1725.000000	-0.003267
1724.000000	-0.003241
1723.000000	-0.003216
1722.000000	-0.003192
1721.000000	-0.003163
1720.000000	-0.003128
1719.000000	-0.003085
1718.000000	-0.003052
1717.000000	-0.003045
1716.000000	-0.003039
1715.000000	-0.003027
1714.000000	-0.003037
1713.000000	-0.003059
1712.000000	-0.003050
1711.000000	-0.003001
1710.000000	-0.002940
1709.000000	-0.002887
1708.000000	-0.002850
1707.000000	-0.002832
1706.000000	-0.002828
1705.000000	-0.002806
1704.000000	-0.002728
1703.000000	-0.002619
1702.000000	-0.002514
1701.000000	-0.002418
1700.000000	-0.002323
1699.000000	-0.002206
1698.000000	-0.002089
1697.000000	-0.001984
1696.000000	-0.001854
1695.000000	-0.001690
1694.000000	-0.001522
1693.000000	-0.001370
1692.000000	-0.001235
1691.000000	-0.001101
1690.000000	-0.000955
1689.000000	-0.000798
1688.000000	-0.000654
1687.000000	-0.000550
1686.000000	-0.000475
1685.000000	-0.000367
1684.000000	-0.000200
1683.000000	-0.000030
1682.000000	0.000117
1681.000000	0.000266
1680.000000	0.000417
1679.000000	0.000559
1678.000000	0.000686
1677.000000	0.000812
1676.000000	0.000935
1675.000000	0.001026
1674.000000	0.001088
1673.000000	0.001138
1672.000000	0.001162
1671.000000	0.001139
1670.000000	0.001091
1669.000000	0.001092
1668.000000	0.001175
1667.000000	0.001304
1666.000000	0.001454
1665.000000	0.001638
1664.000000	0.001890
1663.000000	0.002218
1662.000000	0.002588
1661.000000	0.002982
1660.000000	0.003385
1659.000000	0.003782
1658.000000	0.004167
1657.000000	0.004526
1656.000000	0.004842
1655.000000	0.005168
1654.000000	0.005724
1653.000000	0.006555
1652.000000	0.007293
1651.000000	0.007734
1650.000000	0.007978
1649.000000	0.008136
1648.000000	0.008334
1647.000000	0.008599
1646.000000	0.008838
1645.000000	0.008953
1644.000000	0.008956
1643.000000	0.008880
1642.000000	0.008760
1641.000000	0.008638
1640.000000	0.008525
1639.000000	0.008397
1638.000000	0.008229
1637.000000	0.008053
1636.000000	0.007935
1635.000000	0.007872
1634.000000	0.007811
1633.000000	0.007715
1632.000000	0.007577
1631.000000	0.007377
1630.000000	0.007089
1629.000000	0.006718
1628.000000	0.006328
1627.000000	0.005972
1626.000000	0.005649
1625.000000	0.005311
1624.000000	0.004929
1623.000000	0.004531
1622.000000	0.004175
1621.000000	0.003891
1620.000000	0.003641
1619.000000	0.003387
1618.000000	0.003137
1617.000000	0.002922
1616.000000	0.002753
1615.000000	0.002602
1614.000000	0.002450
1613.000000	0.002292
1612.000000	0.002131
1611.000000	0.001956
1610.000000	0.001767
1609.000000	0.001580
1608.000000	0.001418
1607.000000	0.001284
1606.000000	0.001176
1605.000000	0.001087
1604.000000	0.000992
1603.000000	0.000871
1602.000000	0.000734
1601.000000	0.000602
1600.000000	0.000477
1599.000000	0.000346
1598.000000	0.000209
1597.000000	0.000080
1596.000000	-0.000026
1595.000000	-0.000118
1594.000000	-0.000216
1593.000000	-0.000331
1592.000000	-0.000454
1591.000000	-0.000570
1590.000000	-0.000669
1589.000000	-0.000754
1588.000000	-0.000838
1587.000000	-0.000938
1586.000000	-0.001054
1585.000000	-0.001159
1584.000000	-0.001243
1583.000000	-0.001322
1582.000000	-0.001400
1581.000000	-0.001456
1580.000000	-0.001478
1579.000000	-0.001490
1578.000000	-0.001522
1577.000000	-0.001580
1576.000000	-0.001640
1575.000000	-0.001663
1574.000000	-0.001637
1573.000000	-0.001596
1572.000000	-0.001580
1571.000000	-0.001598
1570.000000	-0.001640
1569.000000	-0.001676
1568.000000	-0.001696
1567.000000	-0.001710
1566.000000	-0.001728
1565.000000	-0.001742
1564.000000	-0.001759
1563.000000	-0.001784
1562.000000	-0.001823
1561.000000	-0.001871
1560.000000	-0.001915
1559.000000	-0.001956
1558.000000	-0.001991
1557.000000	-0.001999
1556.000000	-0.001978
1555.000000	-0.001969
1554.000000	-0.001961
1553.000000	-0.001965
1552.000000	-0.001982
1551.000000	-0.002008
1550.000000	-0.002017
1549.000000	-0.002000
1548.000000	-0.001962
1547.000000	-0.001931
1546.000000	-0.001926
1545.000000	-0.001953
1544.000000	-0.001993
1543.000000	-0.002015
1542.000000	-0.002015
1541.000000	-0.002015
1540.000000	-0.002035
1539.000000	-0.002077
1538.000000	-0.002095
1537.000000	-0.002066
1536.000000	-0.002025
1535.000000	-0.001999
1534.000000	-0.001993
1533.000000	-0.001996
1532.000000	-0.001985
1531.000000	-0.001951
1530.000000	-0.001926
1529.000000	-0.001935
1528.000000	-0.001976
1527.000000	-0.002030
1526.000000	-0.002082
1525.000000	-0.002117
1524.000000	-0.002133
1523.000000	-0.002141
1522.000000	-0.002163
1521.000000	-0.002207
1520.000000	-0.002232
1519.000000	-0.002204
1518.000000	-0.002141
1517.000000	-0.002086
1516.000000	-0.002066
1515.000000	-0.002066
1514.000000	-0.002068
1513.000000	-0.002075
1512.000000	-0.002083
1511.000000	-0.002082
1510.000000	-0.002077
1509.000000	-0.002087
1508.000000	-0.002098
1507.000000	-0.002057
1506.000000	-0.001999
1505.000000	-0.001978
1504.000000	-0.001966
1503.000000	-0.001935
1502.000000	-0.001881
1501.000000	-0.001825
1500.000000	-0.001780
1499.000000	-0.001724
1498.000000	-0.001606
1497.000000	-0.001421
1496.000000	-0.001210
1495.000000	-0.001023
1494.000000	-0.000886
1493.000000	-0.000798
1492.000000	-0.000735
1491.000000	-0.000665
1490.000000	-0.000593
1489.000000	-0.000559
1488.000000	-0.000564
1487.000000	-0.000573
1486.000000	-0.000589
1485.000000	-0.000625
1484.000000	-0.000680
1483.000000	-0.000751
1482.000000	-0.000824
1481.000000	-0.000889
1480.000000	-0.000935
1479.000000	-0.000962
1478.000000	-0.000983
1477.000000	-0.001002
1476.000000	-0.000996
1475.000000	-0.000957
1474.000000	-0.000917
1473.000000	-0.000923
1472.000000	-0.000986
1471.000000	-0.001050
1470.000000	-0.001082
1469.000000	-0.001104
1468.000000	-0.001144
1467.000000	-0.001207
1466.000000	-0.001282
1465.000000	-0.001356
1464.000000	-0.001427
1463.000000	-0.001499
1462.000000	-0.001580
1461.000000	-0.001676
1460.000000	-0.001777
1459.000000	-0.001868
1458.000000	-0.001958
1457.000000	-0.002089
1456.000000	-0.002259
1455.000000	-0.002406
1454.000000	-0.002512
1453.000000	-0.002604
1452.000000	-0.002677
1451.000000	-0.002718
1450.000000	-0.002744
1449.000000	-0.002807
1448.000000	-0.002922
1447.000000	-0.003047
1446.000000	-0.003131
1445.000000	-0.003164
1444.000000	-0.003172
1443.000000	-0.003164
1442.000000	-0.003136
1441.000000	-0.003085
1440.000000	-0.003013
1439.000000	-0.002925
1438.000000	-0.002839
1437.000000	-0.002786
1436.000000	-0.002763
1435.000000	-0.002718
1434.000000	-0.002629
1433.000000	-0.002531
1432.000000	-0.002458
1431.000000	-0.002409
1430.000000	-0.002356
1429.000000	-0.002288
1428.000000	-0.002212
1427.000000	-0.002141
1426.000000	-0.002077
1425.000000	-0.002007
1424.000000	-0.001922
1423.000000	-0.001824
1422.000000	-0.001730
1421.000000	-0.001663
1420.000000	-0.001634
1419.000000	-0.001627
1418.000000	-0.001605
1417.000000	-0.001565
1416.000000	-0.001516
1415.000000	-0.001444
1414.000000	-0.001330
1413.000000	-0.001189
1412.000000	-0.001065
1411.000000	-0.000983
1410.000000	-0.000929
1409.000000	-0.000874
1408.000000	-0.000793
1407.000000	-0.000683
1406.000000	-0.000557
1405.000000	-0.000431
1404.000000	-0.000303
1403.000000	-0.000162
1402.000000	-0.000013
1401.000000	0.000123
1400.000000	0.000235
1399.000000	0.000351
1398.000000	0.000508
1397.000000	0.000715
1396.000000	0.000959
1395.000000	0.001233
1394.000000	0.001533
1393.000000	0.001841
1392.000000	0.002122
1391.000000	0.002356
1390.000000	0.002550
1389.000000	0.002733
1388.000000	0.002921
1387.000000	0.003098
1386.000000	0.003217
1385.000000	0.003242
1384.000000	0.003158
1383.000000	0.002969
1382.000000	0.002690
1381.000000	0.002317
1380.000000	0.001840
1379.000000	0.001299
1378.000000	0.000797
1377.000000	0.000444
1376.000000	0.000302
1375.000000	0.000397
1374.000000	0.000720
1373.000000	0.001205
1372.000000	0.001752
1371.000000	0.002281
1370.000000	0.002738
1369.000000	0.003099
1368.000000	0.003354
1367.000000	0.003524
1366.000000	0.003628
1365.000000	0.003657
1364.000000	0.003591
1363.000000	0.003438
1362.000000	0.003252
1361.000000	0.003077
1360.000000	0.002899
1359.000000	0.002691
1358.000000	0.002456
1357.000000	0.002223
1356.000000	0.002005
1355.000000	0.001794
1354.000000	0.001579
1353.000000	0.001374
1352.000000	0.001206
1351.000000	0.001091
1350.000000	0.001012
1349.000000	0.000935
1348.000000	0.000843
1347.000000	0.000754
1346.000000	0.000692
1345.000000	0.000647
1344.000000	0.000587
1343.000000	0.000505
1342.000000	0.000432
1341.000000	0.000398
1340.000000	0.000390
1339.000000	0.000372
1338.000000	0.000334
1337.000000	0.000299
1336.000000	0.000288
1335.000000	0.000288
1334.000000	0.000267
1333.000000	0.000200
1332.000000	0.000089
1331.000000	-0.000037
1330.000000	-0.000157
1329.000000	-0.000275
1328.000000	-0.000414
1327.000000	-0.000568
1326.000000	-0.000701
1325.000000	-0.000794
1324.000000	-0.000877
1323.000000	-0.000997
1322.000000	-0.001165
1321.000000	-0.001339
1320.000000	-0.001482
1319.000000	-0.001597
1318.000000	-0.001715
1317.000000	-0.001852
1316.000000	-0.001984
1315.000000	-0.002073
1314.000000	-0.002106
1313.000000	-0.002111
1312.000000	-0.002131
1311.000000	-0.002175
1310.000000	-0.002228
1309.000000	-0.002279
1308.000000	-0.002347
1307.000000	-0.002449
1306.000000	-0.002572
1305.000000	-0.002681
1304.000000	-0.002757
1303.000000	-0.002825
1302.000000	-0.002920
1301.000000	-0.003049
1300.000000	-0.003181
1299.000000	-0.003286
1298.000000	-0.003372
1297.000000	-0.003475
1296.000000	-0.003600
1295.000000	-0.003713
1294.000000	-0.003780
1293.000000	-0.003818
1292.000000	-0.003872
1291.000000	-0.003962
1290.000000	-0.004065
1289.000000	-0.004156
1288.000000	-0.004229
1287.000000	-0.004302
1286.000000	-0.004385
1285.000000	-0.004471
1284.000000	-0.004539
1283.000000	-0.004581
1282.000000	-0.004624
1281.000000	-0.004708
1280.000000	-0.004839
1279.000000	-0.004971
1278.000000	-0.005058
1277.000000	-0.005106
1276.000000	-0.005166
1275.000000	-0.005268
1274.000000	-0.005391
1273.000000	-0.005506
1272.000000	-0.005613
1271.000000	-0.005739
1270.000000	-0.005901
1269.000000	-0.006077
1268.000000	-0.006231
1267.000000	-0.006352
1266.000000	-0.006465
1265.000000	-0.006603
1264.000000	-0.006759
1263.000000	-0.006902
1262.000000	-0.007030
1261.000000	-0.007185
1260.000000	-0.007393
1259.000000	-0.007621
1258.000000	-0.007817
1257.000000	-0.007988
1256.000000	-0.008191
1255.000000	-0.008462
1254.000000	-0.008775
1253.000000	-0.009082
1252.000000	-0.009372
1251.000000	-0.009677
1250.000000	-0.010030
1249.000000	-0.010425
1248.000000	-0.010830
1247.000000	-0.011230
1246.000000	-0.011646
1245.000000	-0.012111
1244.000000	-0.012605
1243.000000	-0.013058
1242.000000	-0.013421
1241.000000	-0.013715
1240.000000	-0.013989
1239.000000	-0.014260
1238.000000	-0.014502
1237.000000	-0.014693
1236.000000	-0.014837
1235.000000	-0.014951
1234.000000	-0.015040
1233.000000	-0.015091
1232.000000	-0.015083
1231.000000	-0.015023
1230.000000	-0.014954
1229.000000	-0.014917
1228.000000	-0.014908
1227.000000	-0.014880
1226.000000	-0.014813
1225.000000	-0.014743
1224.000000	-0.014712
1223.000000	-0.014720
1222.000000	-0.014730
1221.000000	-0.014721
1220.000000	-0.014702
1219.000000	-0.014696
1218.000000	-0.014716
1217.000000	-0.014756
1216.000000	-0.014798
1215.000000	-0.014830
1214.000000	-0.014852
1213.000000	-0.014871
1212.000000	-0.014881
1211.000000	-0.014867
1210.000000	-0.014845
1209.000000	-0.014854
1208.000000	-0.014915
1207.000000	-0.014994
1206.000000	-0.015040
1205.000000	-0.015043
1204.000000	-0.015033
1203.000000	-0.015038
1202.000000	-0.015048
1201.000000	-0.015042
1200.000000	-0.015015
1199.000000	-0.014992
1198.000000	-0.015007
1197.000000	-0.015057
1196.000000	-0.015093
1195.000000	-0.015052
1194.000000	-0.014920
1193.000000	-0.014729
1192.000000	-0.014505
1191.000000	-0.014248
1190.000000	-0.013969
1189.000000	-0.013721
1188.000000	-0.013570
1187.000000	-0.013522
1186.000000	-0.013520
1185.000000	-0.013489
1184.000000	-0.013415
1183.000000	-0.013341
1182.000000	-0.013326
1181.000000	-0.013371
1180.000000	-0.013422
1179.000000	-0.013436
1178.000000	-0.013433
1177.000000	-0.013456
1176.000000	-0.013500
1175.000000	-0.013508
1174.000000	-0.013457
1173.000000	-0.013391
1172.000000	-0.013371
1171.000000	-0.013405
1170.000000	-0.013456
1169.000000	-0.013490
1168.000000	-0.013493
1167.000000	-0.013462
1166.000000	-0.013390
1165.000000	-0.013259
1164.000000	-0.013044
1163.000000	-0.012753
1162.000000	-0.012445
1161.000000	-0.012195
1160.000000	-0.012028
1159.000000	-0.011911
1158.000000	-0.011812
1157.000000	-0.011738
1156.000000	-0.011702
1155.000000	-0.011678
1154.000000	-0.011635
1153.000000	-0.011578
1152.000000	-0.011548
1151.000000	-0.011564
1150.000000	-0.011603
1149.000000	-0.011624
1148.000000	-0.011608
1147.000000	-0.011564
1146.000000	-0.011523
1145.000000	-0.011501
1144.000000	-0.011483
1143.000000	-0.011443
1142.000000	-0.011382
1141.000000	-0.011332
1140.000000	-0.011316
1139.000000	-0.011312
1138.000000	-0.011287
1137.000000	-0.011235
1136.000000	-0.011171
1135.000000	-0.011103
1134.000000	-0.011020
1133.000000	-0.010917
1132.000000	-0.010813
1131.000000	-0.010735
1130.000000	-0.010695
1129.000000	-0.010667
1128.000000	-0.010614
1127.000000	-0.010534
1126.000000	-0.010472
1125.000000	-0.010468
1124.000000	-0.010485
1123.000000	-0.010437
1122.000000	-0.010292
1121.000000	-0.010123
1120.000000	-0.010020
1119.000000	-0.009989
1118.000000	-0.009958
1117.000000	-0.009878
1116.000000	-0.009774
1115.000000	-0.009697
1114.000000	-0.009649
1113.000000	-0.009589
1112.000000	-0.009478
1111.000000	-0.009325
1110.000000	-0.009183
1109.000000	-0.009091
1108.000000	-0.009045
1107.000000	-0.009006
1106.000000	-0.008957
1105.000000	-0.008917
1104.000000	-0.008900
1103.000000	-0.008881
1102.000000	-0.008824
1101.000000	-0.008731
1100.000000	-0.008641
1099.000000	-0.008586
1098.000000	-0.008569
1097.000000	-0.008566
1096.000000	-0.008548
1095.000000	-0.008493
1094.000000	-0.008397
1093.000000	-0.008272
1092.000000	-0.008137
1091.000000	-0.007998
1090.000000	-0.007864
1089.000000	-0.007754
1088.000000	-0.007690
1087.000000	-0.007662
1086.000000	-0.007633
1085.000000	-0.007583
1084.000000	-0.007526
1083.000000	-0.007486
1082.000000	-0.007458
1081.000000	-0.007415
1080.000000	-0.007347
1079.000000	-0.007278
1078.000000	-0.007238
1077.000000	-0.007217
1076.000000	-0.007174
1075.000000	-0.007079
1074.000000	-0.006957
1073.000000	-0.006856
1072.000000	-0.006788
1071.000000	-0.006718
1070.000000	-0.006616
1069.000000	-0.006502
1068.000000	-0.006418
1067.000000	-0.006373
1066.000000	-0.006337
1065.000000	-0.006289
1064.000000	-0.006238
1063.000000	-0.006202
1062.000000	-0.006170
1061.000000	-0.006108
1060.000000	-0.006001
1059.000000	-0.005880
1058.000000	-0.005800
1057.000000	-0.005780
1056.000000	-0.005786
1055.000000	-0.005770
1054.000000	-0.005729
1053.000000	-0.005707
1052.000000	-0.005741
1051.000000	-0.005811
1050.000000	-0.005867
1049.000000	-0.005894
1048.000000	-0.005921
1047.000000	-0.005977
1046.000000	-0.006050
1045.000000	-0.006108
1044.000000	-0.006142
1043.000000	-0.006171
1042.000000	-0.006209
1041.000000	-0.006234
1040.000000	-0.006196
1039.000000	-0.006071
1038.000000	-0.005887
1037.000000	-0.005705
1036.000000	-0.005558
1035.000000	-0.005424
1034.000000	-0.005265
1033.000000	-0.005079
1032.000000	-0.004902
1031.000000	-0.004757
1030.000000	-0.004630
1029.000000	-0.004495
1028.000000	-0.004372
1027.000000	-0.004318
1026.000000	-0.004357
1025.000000	-0.004442
1024.000000	-0.004490
1023.000000	-0.004459
1022.000000	-0.004386
1021.000000	-0.004332
1020.000000	-0.004319
1019.000000	-0.004315
1018.000000	-0.004294
1017.000000	-0.004274
1016.000000	-0.004289
1015.000000	-0.004336
1014.000000	-0.004362
1013.000000	-0.004316
1012.000000	-0.004209
1011.000000	-0.004104
1010.000000	-0.004045
1009.000000	-0.004014
1008.000000	-0.003961
1007.000000	-0.003873
1006.000000	-0.003797
1005.000000	-0.003774
1004.000000	-0.003785
1003.000000	-0.003775
1002.000000	-0.003720
1001.000000	-0.003652
1000.000000	-0.003612
999.000000	-0.003601
998.000000	-0.003584
997.000000	-0.003538
996.000000	-0.003476
995.000000	-0.003426
994.000000	-0.003386
993.000000	-0.003321
992.000000	-0.003200
991.000000	-0.003047
990.000000	-0.002925
989.000000	-0.002862
988.000000	-0.002815
987.000000	-0.002729
986.000000	-0.002609
985.000000	-0.002511
984.000000	-0.002460
983.000000	-0.002421
982.000000	-0.002360
981.000000	-0.002297
980.000000	-0.002279
979.000000	-0.002314
978.000000	-0.002372
977.000000	-0.002432
976.000000	-0.002516
975.000000	-0.002652
974.000000	-0.002839
973.000000	-0.003031
972.000000	-0.003173
971.000000	-0.003250
970.000000	-0.003302
969.000000	-0.003382
968.000000	-0.003493
967.000000	-0.003592
966.000000	-0.003654
965.000000	-0.003710
964.000000	-0.003806
963.000000	-0.003930
962.000000	-0.004025
961.000000	-0.004054
960.000000	-0.004043
959.000000	-0.004039
958.000000	-0.004055
957.000000	-0.004065
956.000000	-0.004046
955.000000	-0.004017
954.000000	-0.004019
953.000000	-0.004064
952.000000	-0.004118
951.000000	-0.004134
950.000000	-0.004116
949.000000	-0.004104
948.000000	-0.004123
947.000000	-0.004148
946.000000	-0.004138
945.000000	-0.004086
944.000000	-0.004023
943.000000	-0.003985
942.000000	-0.003992
941.000000	-0.004036
940.000000	-0.004096
939.000000	-0.004151
938.000000	-0.004198
937.000000	-0.004242
936.000000	-0.004271
935.000000	-0.004264
934.000000	-0.004228
933.000000	-0.004206
932.000000	-0.004208
931.000000	-0.004188
930.000000	-0.004099
929.000000	-0.003979
928.000000	-0.003919
927.000000	-0.003962
926.000000	-0.004071
925.000000	-0.004185
924.000000	-0.004306
923.000000	-0.004488
922.000000	-0.004775
921.000000	-0.005142
920.000000	-0.005495
919.000000	-0.005709
918.000000	-0.005699
917.000000	-0.005469
916.000000	-0.005112
915.000000	-0.004743
914.000000	-0.004440
913.000000	-0.004231
912.000000	-0.004107
911.000000	-0.004037
910.000000	-0.003978
909.000000	-0.003898
908.000000	-0.003806
907.000000	-0.003743
906.000000	-0.003732
905.000000	-0.003739
904.000000	-0.003705
903.000000	-0.003622
902.000000	-0.003545
901.000000	-0.003528
900.000000	-0.003555
899.000000	-0.003568
898.000000	-0.003532
897.000000	-0.003466
896.000000	-0.003404
895.000000	-0.003350
894.000000	-0.003298
893.000000	-0.003261
892.000000	-0.003260
891.000000	-0.003296
890.000000	-0.003340
889.000000	-0.003359
888.000000	-0.003351
887.000000	-0.003358
886.000000	-0.003438
885.000000	-0.003604
884.000000	-0.003810
883.000000	-0.003997
882.000000	-0.004179
881.000000	-0.004418
880.000000	-0.004726
879.000000	-0.005013
878.000000	-0.005165
877.000000	-0.005164
876.000000	-0.005083
875.000000	-0.004992
874.000000	-0.004903
873.000000	-0.004814
872.000000	-0.004754
871.000000	-0.004760
870.000000	-0.004822
869.000000	-0.004888
868.000000	-0.004924
867.000000	-0.004956
866.000000	-0.005036
865.000000	-0.005185
864.000000	-0.005380
863.000000	-0.005603
862.000000	-0.005884
861.000000	-0.006283
860.000000	-0.006838
859.000000	-0.007542
858.000000	-0.008390
857.000000	-0.009444
856.000000	-0.010839
855.000000	-0.012746
854.000000	-0.015281
853.000000	-0.018419
852.000000	-0.021933
851.000000	-0.025406
850.000000	-0.028327
849.000000	-0.030217
848.000000	-0.030740
847.000000	-0.029818
846.000000	-0.027703
845.000000	-0.024860
844.000000	-0.021736
843.000000	-0.018615
842.000000	-0.015641
841.000000	-0.012899
840.000000	-0.010487
839.000000	-0.008537
838.000000	-0.007136
837.000000	-0.006234
836.000000	-0.005649
835.000000	-0.005215
834.000000	-0.004891
833.000000	-0.004695
832.000000	-0.004582
831.000000	-0.004445
830.000000	-0.004240
829.000000	-0.004038
828.000000	-0.003916
827.000000	-0.003865
826.000000	-0.003823
825.000000	-0.003773
824.000000	-0.003754
823.000000	-0.003793
822.000000	-0.003854
821.000000	-0.003863
820.000000	-0.003784
819.000000	-0.003659
818.000000	-0.003571
817.000000	-0.003554
816.000000	-0.003548
815.000000	-0.003486
814.000000	-0.003398
813.000000	-0.003383
812.000000	-0.003462
811.000000	-0.003540
810.000000	-0.003523
809.000000	-0.003438
808.000000	-0.003389
807.000000	-0.003428
806.000000	-0.003504
805.000000	-0.003529
804.000000	-0.003467
803.000000	-0.003370
802.000000	-0.003319
801.000000	-0.003341
800.000000	-0.003381
799.000000	-0.003372
798.000000	-0.003327
797.000000	-0.003313
796.000000	-0.003346
795.000000	-0.003378
794.000000	-0.003379
793.000000	-0.003390
792.000000	-0.003447
791.000000	-0.003510
790.000000	-0.003511
789.000000	-0.003439
788.000000	-0.003350
787.000000	-0.003310
786.000000	-0.003339
785.000000	-0.003385
784.000000	-0.003364
783.000000	-0.003250
782.000000	-0.003149
781.000000	-0.003198
780.000000	-0.003392
779.000000	-0.003565
778.000000	-0.003571
777.000000	-0.003436
776.000000	-0.003285
775.000000	-0.003179
774.000000	-0.003092
773.000000	-0.003002
772.000000	-0.002925
771.000000	-0.002885
770.000000	-0.002880
769.000000	-0.002900
768.000000	-0.002931
767.000000	-0.002952
766.000000	-0.002945
765.000000	-0.002900
764.000000	-0.002811
763.000000	-0.002691
762.000000	-0.002605
761.000000	-0.002622
760.000000	-0.002731
759.000000	-0.002838
758.000000	-0.002880
757.000000	-0.002908
756.000000	-0.002997
755.000000	-0.003129
754.000000	-0.003221
753.000000	-0.003222
752.000000	-0.003142
751.000000	-0.003012
750.000000	-0.002873
749.000000	-0.002773
748.000000	-0.002724
747.000000	-0.002674
746.000000	-0.002566
745.000000	-0.002407
744.000000	-0.002243
743.000000	-0.002099
742.000000	-0.001979
741.000000	-0.001891
740.000000	-0.001835
739.000000	-0.001776
738.000000	-0.001682
737.000000	-0.001579
736.000000	-0.001521
735.000000	-0.001534
734.000000	-0.001605
733.000000	-0.001697
732.000000	-0.001760
731.000000	-0.001765
730.000000	-0.001744
729.000000	-0.001742
728.000000	-0.001747
727.000000	-0.001706
726.000000	-0.001619
725.000000	-0.001543
724.000000	-0.001483
723.000000	-0.001342
722.000000	-0.001066
721.000000	-0.000778
720.000000	-0.000689
719.000000	-0.000858
718.000000	-0.001127
717.000000	-0.001289
716.000000	-0.001279
715.000000	-0.001181
714.000000	-0.001117
713.000000	-0.001109
712.000000	-0.001083
711.000000	-0.000969
710.000000	-0.000807
709.000000	-0.000686
708.000000	-0.000617
707.000000	-0.000525
706.000000	-0.000353
705.000000	-0.000152
704.000000	-0.000025
703.000000	-0.000007
702.000000	-0.000050
701.000000	-0.000097
700.000000	-0.000103
699.000000	-0.000061
698.000000	0.000011
697.000000	0.000096
696.000000	0.000208
695.000000	0.000382
694.000000	0.000585
693.000000	0.000736
692.000000	0.000861
691.000000	0.001055
690.000000	0.001339
689.000000	0.001589
688.000000	0.001702
687.000000	0.001750
686.000000	0.001833
685.000000	0.001942
684.000000	0.002037
683.000000	0.002118
682.000000	0.002145
681.000000	0.002037
680.000000	0.001830
679.000000	0.001660
678.000000	0.001524
677.000000	0.001334
676.000000	0.001195
675.000000	0.001159
674.000000	0.001134
673.000000	0.001100
672.000000	0.001224
671.000000	0.001626
670.000000	0.002002
669.000000	0.001985
668.000000	0.002129
667.000000	0.002442
666.000000	0.002113
665.000000	0.001857
664.000000	0.002245
663.000000	0.003067
662.000000	0.003864
661.000000	0.004409
660.000000	0.004741
659.000000	0.004944
658.000000	0.005023
657.000000	0.004977
656.000000	0.004823
655.000000	0.004449
654.000000	0.003916
653.000000	0.003497
652.000000	0.003253
651.000000	0.002990
650.000000	0.002680
649.000000	0.002550
648.000000	0.002609
647.000000	0.002546
646.000000	0.002235
645.000000	0.001904
644.000000	0.001725
643.000000	0.001597
642.000000	0.001394
641.000000	0.001204
640.000000	0.001162
639.000000	0.001266
638.000000	0.001473
637.000000	0.001744
636.000000	0.001919
635.000000	0.001839
634.000000	0.001608
633.000000	0.001492
632.000000	0.001528
631.000000	0.001495
630.000000	0.001281
629.000000	0.001013
628.000000	0.000750
627.000000	0.000385
626.000000	-0.000022
625.000000	-0.000190
624.000000	-0.000018
623.000000	0.000247
622.000000	0.000374
621.000000	0.000395
620.000000	0.000373
619.000000	0.000253
618.000000	0.000057
617.000000	-0.000089
616.000000	-0.000205
615.000000	-0.000435
614.000000	-0.000702
613.000000	-0.000713
612.000000	-0.000359
611.000000	0.000086
610.000000	0.000241
609.000000	-0.000035
608.000000	-0.000615
607.000000	-0.001222
606.000000	-0.001505
605.000000	-0.001319
604.000000	-0.000916
603.000000	-0.000699
602.000000	-0.000811
601.000000	-0.001056
600.000000	-0.001229
