# Supplementary material for: Real-time monitoring of the reversible capture and release of CO2 on anthraquinone and riboflavin-modified graphitic electrodes using ATR-SEIRAS
Source: Chem Sci. 2025 Nov 4;16(48):23189–202. doi: 10.1039/d5sc05427c (PMC12584010; doi:10.1039/d5sc05427c)
Supplement: SC-016-D5SC05427C-s001 [file SC-016-D5SC05427C-s001.zip › Data Folders/Main Figures/Figure3/3a/023.ASC]

PE IR       SUBTECH     SPECTRUM    ASCII       PEDS        4.00        
   -1
023.ASC
24/06/26
16:04:40.00
24/06/26
16:04:40.00
Administrator

600.000000
#HDR
-1
-1
#GR
Wavenumber
A
1.0
0.0
4000.000000
-1.000000
3401
8
0.024346
-0.030782
#DATA
4000.000000	-0.003495
3999.000000	-0.003476
3998.000000	-0.003463
3997.000000	-0.003471
3996.000000	-0.003498
3995.000000	-0.003527
3994.000000	-0.003534
3993.000000	-0.003508
3992.000000	-0.003459
3991.000000	-0.003408
3990.000000	-0.003376
3989.000000	-0.003366
3988.000000	-0.003370
3987.000000	-0.003370
3986.000000	-0.003359
3985.000000	-0.003338
3984.000000	-0.003319
3983.000000	-0.003314
3982.000000	-0.003325
3981.000000	-0.003340
3980.000000	-0.003346
3979.000000	-0.003337
3978.000000	-0.003318
3977.000000	-0.003299
3976.000000	-0.003289
3975.000000	-0.003288
3974.000000	-0.003288
3973.000000	-0.003283
3972.000000	-0.003276
3971.000000	-0.003275
3970.000000	-0.003286
3969.000000	-0.003309
3968.000000	-0.003337
3967.000000	-0.003368
3966.000000	-0.003401
3965.000000	-0.003429
3964.000000	-0.003440
3963.000000	-0.003425
3962.000000	-0.003396
3961.000000	-0.003371
3960.000000	-0.003371
3959.000000	-0.003395
3958.000000	-0.003433
3957.000000	-0.003473
3956.000000	-0.003512
3955.000000	-0.003552
3954.000000	-0.003587
3953.000000	-0.003606
3952.000000	-0.003600
3951.000000	-0.003576
3950.000000	-0.003553
3949.000000	-0.003544
3948.000000	-0.003552
3947.000000	-0.003563
3946.000000	-0.003568
3945.000000	-0.003566
3944.000000	-0.003558
3943.000000	-0.003550
3942.000000	-0.003546
3941.000000	-0.003551
3940.000000	-0.003569
3939.000000	-0.003596
3938.000000	-0.003622
3937.000000	-0.003636
3936.000000	-0.003638
3935.000000	-0.003630
3934.000000	-0.003622
3933.000000	-0.003613
3932.000000	-0.003599
3931.000000	-0.003579
3930.000000	-0.003555
3929.000000	-0.003536
3928.000000	-0.003538
3927.000000	-0.003568
3926.000000	-0.003611
3925.000000	-0.003640
3924.000000	-0.003637
3923.000000	-0.003601
3922.000000	-0.003552
3921.000000	-0.003512
3920.000000	-0.003501
3919.000000	-0.003526
3918.000000	-0.003571
3917.000000	-0.003610
3916.000000	-0.003625
3915.000000	-0.003620
3914.000000	-0.003607
3913.000000	-0.003596
3912.000000	-0.003589
3911.000000	-0.003583
3910.000000	-0.003575
3909.000000	-0.003565
3908.000000	-0.003560
3907.000000	-0.003563
3906.000000	-0.003556
3905.000000	-0.003518
3904.000000	-0.003458
3903.000000	-0.003415
3902.000000	-0.003425
3901.000000	-0.003477
3900.000000	-0.003533
3899.000000	-0.003567
3898.000000	-0.003579
3897.000000	-0.003580
3896.000000	-0.003575
3895.000000	-0.003572
3894.000000	-0.003579
3893.000000	-0.003596
3892.000000	-0.003603
3891.000000	-0.003576
3890.000000	-0.003523
3889.000000	-0.003481
3888.000000	-0.003479
3887.000000	-0.003506
3886.000000	-0.003538
3885.000000	-0.003570
3884.000000	-0.003609
3883.000000	-0.003663
3882.000000	-0.003713
3881.000000	-0.003726
3880.000000	-0.003690
3879.000000	-0.003622
3878.000000	-0.003560
3877.000000	-0.003535
3876.000000	-0.003542
3875.000000	-0.003556
3874.000000	-0.003558
3873.000000	-0.003561
3872.000000	-0.003578
3871.000000	-0.003587
3870.000000	-0.003560
3869.000000	-0.003507
3868.000000	-0.003470
3867.000000	-0.003478
3866.000000	-0.003515
3865.000000	-0.003557
3864.000000	-0.003591
3863.000000	-0.003609
3862.000000	-0.003605
3861.000000	-0.003590
3860.000000	-0.003569
3859.000000	-0.003537
3858.000000	-0.003491
3857.000000	-0.003448
3856.000000	-0.003435
3855.000000	-0.003443
3854.000000	-0.003427
3853.000000	-0.003387
3852.000000	-0.003372
3851.000000	-0.003407
3850.000000	-0.003472
3849.000000	-0.003531
3848.000000	-0.003570
3847.000000	-0.003597
3846.000000	-0.003616
3845.000000	-0.003629
3844.000000	-0.003633
3843.000000	-0.003627
3842.000000	-0.003614
3841.000000	-0.003599
3840.000000	-0.003580
3839.000000	-0.003554
3838.000000	-0.003532
3837.000000	-0.003520
3836.000000	-0.003515
3835.000000	-0.003515
3834.000000	-0.003526
3833.000000	-0.003550
3832.000000	-0.003583
3831.000000	-0.003614
3830.000000	-0.003637
3829.000000	-0.003652
3828.000000	-0.003650
3827.000000	-0.003618
3826.000000	-0.003556
3825.000000	-0.003497
3824.000000	-0.003477
3823.000000	-0.003497
3822.000000	-0.003511
3821.000000	-0.003485
3820.000000	-0.003435
3819.000000	-0.003405
3818.000000	-0.003419
3817.000000	-0.003459
3816.000000	-0.003504
3815.000000	-0.003556
3814.000000	-0.003604
3813.000000	-0.003626
3812.000000	-0.003594
3811.000000	-0.003513
3810.000000	-0.003435
3809.000000	-0.003407
3808.000000	-0.003433
3807.000000	-0.003472
3806.000000	-0.003483
3805.000000	-0.003469
3804.000000	-0.003457
3803.000000	-0.003452
3802.000000	-0.003457
3801.000000	-0.003484
3800.000000	-0.003533
3799.000000	-0.003592
3798.000000	-0.003639
3797.000000	-0.003650
3796.000000	-0.003626
3795.000000	-0.003592
3794.000000	-0.003570
3793.000000	-0.003566
3792.000000	-0.003571
3791.000000	-0.003573
3790.000000	-0.003574
3789.000000	-0.003578
3788.000000	-0.003592
3787.000000	-0.003614
3786.000000	-0.003633
3785.000000	-0.003637
3784.000000	-0.003625
3783.000000	-0.003604
3782.000000	-0.003581
3781.000000	-0.003555
3780.000000	-0.003530
3779.000000	-0.003521
3778.000000	-0.003536
3777.000000	-0.003564
3776.000000	-0.003578
3775.000000	-0.003559
3774.000000	-0.003518
3773.000000	-0.003488
3772.000000	-0.003486
3771.000000	-0.003502
3770.000000	-0.003517
3769.000000	-0.003524
3768.000000	-0.003527
3767.000000	-0.003521
3766.000000	-0.003500
3765.000000	-0.003467
3764.000000	-0.003449
3763.000000	-0.003466
3762.000000	-0.003513
3761.000000	-0.003556
3760.000000	-0.003573
3759.000000	-0.003564
3758.000000	-0.003538
3757.000000	-0.003500
3756.000000	-0.003459
3755.000000	-0.003419
3754.000000	-0.003368
3753.000000	-0.003294
3752.000000	-0.003215
3751.000000	-0.003165
3750.000000	-0.003144
3749.000000	-0.003119
3748.000000	-0.003090
3747.000000	-0.003084
3746.000000	-0.003090
3745.000000	-0.003080
3744.000000	-0.003065
3743.000000	-0.003069
3742.000000	-0.003090
3741.000000	-0.003092
3740.000000	-0.003050
3739.000000	-0.002982
3738.000000	-0.002922
3737.000000	-0.002879
3736.000000	-0.002871
3735.000000	-0.002925
3734.000000	-0.003017
3733.000000	-0.003063
3732.000000	-0.003008
3731.000000	-0.002878
3730.000000	-0.002739
3729.000000	-0.002632
3728.000000	-0.002562
3727.000000	-0.002523
3726.000000	-0.002514
3725.000000	-0.002531
3724.000000	-0.002563
3723.000000	-0.002606
3722.000000	-0.002666
3721.000000	-0.002748
3720.000000	-0.002840
3719.000000	-0.002914
3718.000000	-0.002951
3717.000000	-0.002960
3716.000000	-0.002985
3715.000000	-0.003044
3714.000000	-0.003093
3713.000000	-0.003051
3712.000000	-0.002914
3711.000000	-0.002775
3710.000000	-0.002714
3709.000000	-0.002724
3708.000000	-0.002743
3707.000000	-0.002723
3706.000000	-0.002653
3705.000000	-0.002561
3704.000000	-0.002477
3703.000000	-0.002417
3702.000000	-0.002381
3701.000000	-0.002368
3700.000000	-0.002378
3699.000000	-0.002414
3698.000000	-0.002468
3697.000000	-0.002522
3696.000000	-0.002563
3695.000000	-0.002580
3694.000000	-0.002578
3693.000000	-0.002585
3692.000000	-0.002648
3691.000000	-0.002786
3690.000000	-0.002942
3689.000000	-0.003027
3688.000000	-0.002999
3687.000000	-0.002912
3686.000000	-0.002838
3685.000000	-0.002805
3684.000000	-0.002797
3683.000000	-0.002799
3682.000000	-0.002810
3681.000000	-0.002819
3680.000000	-0.002805
3679.000000	-0.002758
3678.000000	-0.002696
3677.000000	-0.002639
3676.000000	-0.002608
3675.000000	-0.002622
3674.000000	-0.002662
3673.000000	-0.002704
3672.000000	-0.002734
3671.000000	-0.002734
3670.000000	-0.002716
3669.000000	-0.002713
3668.000000	-0.002727
3667.000000	-0.002741
3666.000000	-0.002740
3665.000000	-0.002716
3664.000000	-0.002674
3663.000000	-0.002631
3662.000000	-0.002593
3661.000000	-0.002555
3660.000000	-0.002516
3659.000000	-0.002485
3658.000000	-0.002473
3657.000000	-0.002475
3656.000000	-0.002473
3655.000000	-0.002456
3654.000000	-0.002434
3653.000000	-0.002431
3652.000000	-0.002447
3651.000000	-0.002454
3650.000000	-0.002423
3649.000000	-0.002364
3648.000000	-0.002326
3647.000000	-0.002334
3646.000000	-0.002366
3645.000000	-0.002394
3644.000000	-0.002407
3643.000000	-0.002403
3642.000000	-0.002384
3641.000000	-0.002353
3640.000000	-0.002317
3639.000000	-0.002277
3638.000000	-0.002232
3637.000000	-0.002180
3636.000000	-0.002118
3635.000000	-0.002040
3634.000000	-0.001943
3633.000000	-0.001834
3632.000000	-0.001735
3631.000000	-0.001655
3630.000000	-0.001588
3629.000000	-0.001551
3628.000000	-0.001571
3627.000000	-0.001634
3626.000000	-0.001710
3625.000000	-0.001777
3624.000000	-0.001844
3623.000000	-0.001937
3622.000000	-0.002070
3621.000000	-0.002208
3620.000000	-0.002278
3619.000000	-0.002238
3618.000000	-0.002121
3617.000000	-0.002004
3616.000000	-0.001939
3615.000000	-0.001935
3614.000000	-0.001969
3613.000000	-0.002005
3612.000000	-0.002020
3611.000000	-0.002006
3610.000000	-0.001967
3609.000000	-0.001927
3608.000000	-0.001928
3607.000000	-0.001989
3606.000000	-0.002081
3605.000000	-0.002161
3604.000000	-0.002205
3603.000000	-0.002208
3602.000000	-0.002184
3601.000000	-0.002159
3600.000000	-0.002148
3599.000000	-0.002147
3598.000000	-0.002135
3597.000000	-0.002093
3596.000000	-0.002033
3595.000000	-0.001981
3594.000000	-0.001962
3593.000000	-0.001980
3592.000000	-0.002021
3591.000000	-0.002077
3590.000000	-0.002139
3589.000000	-0.002198
3588.000000	-0.002241
3587.000000	-0.002271
3586.000000	-0.002303
3585.000000	-0.002349
3584.000000	-0.002412
3583.000000	-0.002481
3582.000000	-0.002541
3581.000000	-0.002583
3580.000000	-0.002612
3579.000000	-0.002639
3578.000000	-0.002673
3577.000000	-0.002708
3576.000000	-0.002729
3575.000000	-0.002727
3574.000000	-0.002709
3573.000000	-0.002690
3572.000000	-0.002679
3571.000000	-0.002673
3570.000000	-0.002672
3569.000000	-0.002675
3568.000000	-0.002686
3567.000000	-0.002708
3566.000000	-0.002737
3565.000000	-0.002764
3564.000000	-0.002791
3563.000000	-0.002816
3562.000000	-0.002834
3561.000000	-0.002838
3560.000000	-0.002830
3559.000000	-0.002820
3558.000000	-0.002817
3557.000000	-0.002829
3556.000000	-0.002852
3555.000000	-0.002880
3554.000000	-0.002899
3553.000000	-0.002898
3552.000000	-0.002882
3551.000000	-0.002862
3550.000000	-0.002848
3549.000000	-0.002838
3548.000000	-0.002829
3547.000000	-0.002823
3546.000000	-0.002829
3545.000000	-0.002846
3544.000000	-0.002862
3543.000000	-0.002864
3542.000000	-0.002856
3541.000000	-0.002852
3540.000000	-0.002867
3539.000000	-0.002901
3538.000000	-0.002940
3537.000000	-0.002966
3536.000000	-0.002974
3535.000000	-0.002970
3534.000000	-0.002957
3533.000000	-0.002937
3532.000000	-0.002911
3531.000000	-0.002888
3530.000000	-0.002879
3529.000000	-0.002882
3528.000000	-0.002888
3527.000000	-0.002891
3526.000000	-0.002891
3525.000000	-0.002900
3524.000000	-0.002924
3523.000000	-0.002955
3522.000000	-0.002976
3521.000000	-0.002979
3520.000000	-0.002974
3519.000000	-0.002978
3518.000000	-0.002998
3517.000000	-0.003022
3516.000000	-0.003035
3515.000000	-0.003031
3514.000000	-0.003013
3513.000000	-0.002996
3512.000000	-0.002990
3511.000000	-0.003000
3510.000000	-0.003018
3509.000000	-0.003033
3508.000000	-0.003039
3507.000000	-0.003040
3506.000000	-0.003043
3505.000000	-0.003046
3504.000000	-0.003045
3503.000000	-0.003039
3502.000000	-0.003036
3501.000000	-0.003047
3500.000000	-0.003073
3499.000000	-0.003101
3498.000000	-0.003113
3497.000000	-0.003097
3496.000000	-0.003062
3495.000000	-0.003026
3494.000000	-0.003006
3493.000000	-0.003003
3492.000000	-0.003005
3491.000000	-0.003005
3490.000000	-0.003002
3489.000000	-0.003008
3488.000000	-0.003026
3487.000000	-0.003050
3486.000000	-0.003066
3485.000000	-0.003068
3484.000000	-0.003064
3483.000000	-0.003060
3482.000000	-0.003053
3481.000000	-0.003039
3480.000000	-0.003022
3479.000000	-0.003016
3478.000000	-0.003025
3477.000000	-0.003039
3476.000000	-0.003049
3475.000000	-0.003048
3474.000000	-0.003043
3473.000000	-0.003039
3472.000000	-0.003043
3471.000000	-0.003049
3470.000000	-0.003046
3469.000000	-0.003024
3468.000000	-0.002989
3467.000000	-0.002963
3466.000000	-0.002962
3465.000000	-0.002987
3464.000000	-0.003017
3463.000000	-0.003026
3462.000000	-0.003005
3461.000000	-0.002967
3460.000000	-0.002938
3459.000000	-0.002935
3458.000000	-0.002953
3457.000000	-0.002976
3456.000000	-0.002985
3455.000000	-0.002977
3454.000000	-0.002956
3453.000000	-0.002935
3452.000000	-0.002928
3451.000000	-0.002942
3450.000000	-0.002971
3449.000000	-0.003000
3448.000000	-0.003020
3447.000000	-0.003026
3446.000000	-0.003018
3445.000000	-0.002996
3444.000000	-0.002963
3443.000000	-0.002932
3442.000000	-0.002920
3441.000000	-0.002937
3440.000000	-0.002976
3439.000000	-0.003011
3438.000000	-0.003016
3437.000000	-0.002984
3436.000000	-0.002935
3435.000000	-0.002892
3434.000000	-0.002860
3433.000000	-0.002833
3432.000000	-0.002807
3431.000000	-0.002787
3430.000000	-0.002778
3429.000000	-0.002777
3428.000000	-0.002779
3427.000000	-0.002784
3426.000000	-0.002795
3425.000000	-0.002808
3424.000000	-0.002820
3423.000000	-0.002829
3422.000000	-0.002835
3421.000000	-0.002841
3420.000000	-0.002848
3419.000000	-0.002859
3418.000000	-0.002871
3417.000000	-0.002876
3416.000000	-0.002871
3415.000000	-0.002861
3414.000000	-0.002853
3413.000000	-0.002848
3412.000000	-0.002841
3411.000000	-0.002829
3410.000000	-0.002813
3409.000000	-0.002801
3408.000000	-0.002798
3407.000000	-0.002797
3406.000000	-0.002789
3405.000000	-0.002773
3404.000000	-0.002757
3403.000000	-0.002754
3402.000000	-0.002759
3401.000000	-0.002759
3400.000000	-0.002744
3399.000000	-0.002715
3398.000000	-0.002684
3397.000000	-0.002661
3396.000000	-0.002653
3395.000000	-0.002657
3394.000000	-0.002667
3393.000000	-0.002677
3392.000000	-0.002686
3391.000000	-0.002700
3390.000000	-0.002719
3389.000000	-0.002738
3388.000000	-0.002746
3387.000000	-0.002734
3386.000000	-0.002698
3385.000000	-0.002649
3384.000000	-0.002613
3383.000000	-0.002608
3382.000000	-0.002626
3381.000000	-0.002642
3380.000000	-0.002639
3379.000000	-0.002625
3378.000000	-0.002621
3377.000000	-0.002634
3376.000000	-0.002652
3375.000000	-0.002662
3374.000000	-0.002661
3373.000000	-0.002654
3372.000000	-0.002646
3371.000000	-0.002638
3370.000000	-0.002629
3369.000000	-0.002620
3368.000000	-0.002616
3367.000000	-0.002617
3366.000000	-0.002615
3365.000000	-0.002605
3364.000000	-0.002586
3363.000000	-0.002562
3362.000000	-0.002541
3361.000000	-0.002530
3360.000000	-0.002536
3359.000000	-0.002554
3358.000000	-0.002567
3357.000000	-0.002563
3356.000000	-0.002545
3355.000000	-0.002530
3354.000000	-0.002529
3353.000000	-0.002539
3352.000000	-0.002553
3351.000000	-0.002570
3350.000000	-0.002593
3349.000000	-0.002617
3348.000000	-0.002632
3347.000000	-0.002635
3346.000000	-0.002631
3345.000000	-0.002632
3344.000000	-0.002642
3343.000000	-0.002660
3342.000000	-0.002671
3341.000000	-0.002660
3340.000000	-0.002621
3339.000000	-0.002568
3338.000000	-0.002525
3337.000000	-0.002505
3336.000000	-0.002505
3335.000000	-0.002509
3334.000000	-0.002508
3333.000000	-0.002500
3332.000000	-0.002495
3331.000000	-0.002499
3330.000000	-0.002510
3329.000000	-0.002520
3328.000000	-0.002526
3327.000000	-0.002534
3326.000000	-0.002547
3325.000000	-0.002561
3324.000000	-0.002564
3323.000000	-0.002551
3322.000000	-0.002533
3321.000000	-0.002528
3320.000000	-0.002542
3319.000000	-0.002565
3318.000000	-0.002573
3317.000000	-0.002554
3316.000000	-0.002520
3315.000000	-0.002489
3314.000000	-0.002470
3313.000000	-0.002456
3312.000000	-0.002445
3311.000000	-0.002449
3310.000000	-0.002478
3309.000000	-0.002524
3308.000000	-0.002563
3307.000000	-0.002577
3306.000000	-0.002570
3305.000000	-0.002556
3304.000000	-0.002545
3303.000000	-0.002540
3302.000000	-0.002536
3301.000000	-0.002531
3300.000000	-0.002526
3299.000000	-0.002526
3298.000000	-0.002531
3297.000000	-0.002540
3296.000000	-0.002551
3295.000000	-0.002561
3294.000000	-0.002572
3293.000000	-0.002583
3292.000000	-0.002588
3291.000000	-0.002585
3290.000000	-0.002568
3289.000000	-0.002541
3288.000000	-0.002512
3287.000000	-0.002493
3286.000000	-0.002492
3285.000000	-0.002506
3284.000000	-0.002524
3283.000000	-0.002533
3282.000000	-0.002528
3281.000000	-0.002518
3280.000000	-0.002521
3279.000000	-0.002542
3278.000000	-0.002569
3277.000000	-0.002584
3276.000000	-0.002577
3275.000000	-0.002553
3274.000000	-0.002525
3273.000000	-0.002502
3272.000000	-0.002491
3271.000000	-0.002488
3270.000000	-0.002487
3269.000000	-0.002479
3268.000000	-0.002464
3267.000000	-0.002445
3266.000000	-0.002425
3265.000000	-0.002398
3264.000000	-0.002369
3263.000000	-0.002348
3262.000000	-0.002346
3261.000000	-0.002363
3260.000000	-0.002381
3259.000000	-0.002383
3258.000000	-0.002367
3257.000000	-0.002345
3256.000000	-0.002338
3255.000000	-0.002353
3254.000000	-0.002374
3253.000000	-0.002373
3252.000000	-0.002337
3251.000000	-0.002279
3250.000000	-0.002224
3249.000000	-0.002193
3248.000000	-0.002186
3247.000000	-0.002195
3246.000000	-0.002205
3245.000000	-0.002198
3244.000000	-0.002168
3243.000000	-0.002126
3242.000000	-0.002093
3241.000000	-0.002087
3240.000000	-0.002107
3239.000000	-0.002136
3238.000000	-0.002156
3237.000000	-0.002156
3236.000000	-0.002143
3235.000000	-0.002130
3234.000000	-0.002127
3233.000000	-0.002127
3232.000000	-0.002112
3231.000000	-0.002074
3230.000000	-0.002019
3229.000000	-0.001967
3228.000000	-0.001938
3227.000000	-0.001933
3226.000000	-0.001939
3225.000000	-0.001939
3224.000000	-0.001929
3223.000000	-0.001914
3222.000000	-0.001899
3221.000000	-0.001885
3220.000000	-0.001874
3219.000000	-0.001872
3218.000000	-0.001880
3217.000000	-0.001890
3216.000000	-0.001890
3215.000000	-0.001875
3214.000000	-0.001853
3213.000000	-0.001831
3212.000000	-0.001816
3211.000000	-0.001804
3210.000000	-0.001789
3209.000000	-0.001763
3208.000000	-0.001717
3207.000000	-0.001655
3206.000000	-0.001590
3205.000000	-0.001539
3204.000000	-0.001509
3203.000000	-0.001496
3202.000000	-0.001492
3201.000000	-0.001494
3200.000000	-0.001503
3199.000000	-0.001514
3198.000000	-0.001519
3197.000000	-0.001517
3196.000000	-0.001513
3195.000000	-0.001513
3194.000000	-0.001515
3193.000000	-0.001513
3192.000000	-0.001503
3191.000000	-0.001493
3190.000000	-0.001490
3189.000000	-0.001496
3188.000000	-0.001501
3187.000000	-0.001500
3186.000000	-0.001496
3185.000000	-0.001495
3184.000000	-0.001502
3183.000000	-0.001512
3182.000000	-0.001515
3181.000000	-0.001501
3180.000000	-0.001468
3179.000000	-0.001424
3178.000000	-0.001377
3177.000000	-0.001329
3176.000000	-0.001283
3175.000000	-0.001234
3174.000000	-0.001178
3173.000000	-0.001109
3172.000000	-0.001031
3171.000000	-0.000945
3170.000000	-0.000847
3169.000000	-0.000720
3168.000000	-0.000563
3167.000000	-0.000400
3166.000000	-0.000269
3165.000000	-0.000197
3164.000000	-0.000185
3163.000000	-0.000225
3162.000000	-0.000308
3161.000000	-0.000432
3160.000000	-0.000588
3159.000000	-0.000758
3158.000000	-0.000912
3157.000000	-0.001026
3156.000000	-0.001094
3155.000000	-0.001132
3154.000000	-0.001164
3153.000000	-0.001201
3152.000000	-0.001236
3151.000000	-0.001258
3150.000000	-0.001266
3149.000000	-0.001262
3148.000000	-0.001255
3147.000000	-0.001246
3146.000000	-0.001236
3145.000000	-0.001226
3144.000000	-0.001215
3143.000000	-0.001206
3142.000000	-0.001201
3141.000000	-0.001200
3140.000000	-0.001198
3139.000000	-0.001194
3138.000000	-0.001194
3137.000000	-0.001206
3136.000000	-0.001223
3135.000000	-0.001234
3134.000000	-0.001231
3133.000000	-0.001218
3132.000000	-0.001204
3131.000000	-0.001191
3130.000000	-0.001169
3129.000000	-0.001137
3128.000000	-0.001108
3127.000000	-0.001094
3126.000000	-0.001093
3125.000000	-0.001091
3124.000000	-0.001076
3123.000000	-0.001056
3122.000000	-0.001047
3121.000000	-0.001057
3120.000000	-0.001073
3119.000000	-0.001071
3118.000000	-0.001046
3117.000000	-0.001014
3116.000000	-0.001003
3115.000000	-0.001019
3114.000000	-0.001040
3113.000000	-0.001043
3112.000000	-0.001022
3111.000000	-0.000992
3110.000000	-0.000969
3109.000000	-0.000953
3108.000000	-0.000941
3107.000000	-0.000934
3106.000000	-0.000940
3105.000000	-0.000963
3104.000000	-0.000988
3103.000000	-0.000999
3102.000000	-0.000989
3101.000000	-0.000960
3100.000000	-0.000923
3099.000000	-0.000888
3098.000000	-0.000865
3097.000000	-0.000857
3096.000000	-0.000855
3095.000000	-0.000847
3094.000000	-0.000818
3093.000000	-0.000774
3092.000000	-0.000737
3091.000000	-0.000727
3090.000000	-0.000742
3089.000000	-0.000756
3088.000000	-0.000747
3087.000000	-0.000718
3086.000000	-0.000688
3085.000000	-0.000678
3084.000000	-0.000685
3083.000000	-0.000695
3082.000000	-0.000696
3081.000000	-0.000686
3080.000000	-0.000674
3079.000000	-0.000667
3078.000000	-0.000664
3077.000000	-0.000656
3076.000000	-0.000640
3075.000000	-0.000625
3074.000000	-0.000623
3073.000000	-0.000634
3072.000000	-0.000648
3071.000000	-0.000657
3070.000000	-0.000662
3069.000000	-0.000659
3068.000000	-0.000641
3067.000000	-0.000605
3066.000000	-0.000565
3065.000000	-0.000543
3064.000000	-0.000540
3063.000000	-0.000542
3062.000000	-0.000532
3061.000000	-0.000514
3060.000000	-0.000503
3059.000000	-0.000506
3058.000000	-0.000516
3057.000000	-0.000522
3056.000000	-0.000520
3055.000000	-0.000508
3054.000000	-0.000489
3053.000000	-0.000472
3052.000000	-0.000468
3051.000000	-0.000476
3050.000000	-0.000481
3049.000000	-0.000474
3048.000000	-0.000456
3047.000000	-0.000441
3046.000000	-0.000432
3045.000000	-0.000421
3044.000000	-0.000400
3043.000000	-0.000369
3042.000000	-0.000339
3041.000000	-0.000318
3040.000000	-0.000310
3039.000000	-0.000303
3038.000000	-0.000288
3037.000000	-0.000263
3036.000000	-0.000241
3035.000000	-0.000232
3034.000000	-0.000233
3033.000000	-0.000228
3032.000000	-0.000212
3031.000000	-0.000189
3030.000000	-0.000163
3029.000000	-0.000128
3028.000000	-0.000079
3027.000000	-0.000024
3026.000000	0.000023
3025.000000	0.000054
3024.000000	0.000071
3023.000000	0.000083
3022.000000	0.000098
3021.000000	0.000127
3020.000000	0.000172
3019.000000	0.000229
3018.000000	0.000296
3017.000000	0.000367
3016.000000	0.000438
3015.000000	0.000501
3014.000000	0.000560
3013.000000	0.000625
3012.000000	0.000699
3011.000000	0.000774
3010.000000	0.000845
3009.000000	0.000914
3008.000000	0.000992
3007.000000	0.001074
3006.000000	0.001150
3005.000000	0.001212
3004.000000	0.001268
3003.000000	0.001328
3002.000000	0.001398
3001.000000	0.001473
3000.000000	0.001539
2999.000000	0.001588
2998.000000	0.001624
2997.000000	0.001664
2996.000000	0.001716
2995.000000	0.001763
2994.000000	0.001790
2993.000000	0.001800
2992.000000	0.001815
2991.000000	0.001853
2990.000000	0.001921
2989.000000	0.002016
2988.000000	0.002134
2987.000000	0.002262
2986.000000	0.002384
2985.000000	0.002495
2984.000000	0.002603
2983.000000	0.002718
2982.000000	0.002845
2981.000000	0.002988
2980.000000	0.003156
2979.000000	0.003355
2978.000000	0.003577
2977.000000	0.003808
2976.000000	0.004029
2975.000000	0.004220
2974.000000	0.004364
2973.000000	0.004461
2972.000000	0.004527
2971.000000	0.004580
2970.000000	0.004618
2969.000000	0.004626
2968.000000	0.004586
2967.000000	0.004496
2966.000000	0.004367
2965.000000	0.004214
2964.000000	0.004042
2963.000000	0.003850
2962.000000	0.003640
2961.000000	0.003424
2960.000000	0.003222
2959.000000	0.003049
2958.000000	0.002908
2957.000000	0.002801
2956.000000	0.002732
2955.000000	0.002690
2954.000000	0.002656
2953.000000	0.002614
2952.000000	0.002566
2951.000000	0.002530
2950.000000	0.002526
2949.000000	0.002569
2948.000000	0.002665
2947.000000	0.002801
2946.000000	0.002954
2945.000000	0.003105
2944.000000	0.003249
2943.000000	0.003388
2942.000000	0.003510
2941.000000	0.003598
2940.000000	0.003643
2939.000000	0.003654
2938.000000	0.003643
2937.000000	0.003610
2936.000000	0.003546
2935.000000	0.003443
2934.000000	0.003305
2933.000000	0.003151
2932.000000	0.003007
2931.000000	0.002883
2930.000000	0.002775
2929.000000	0.002677
2928.000000	0.002589
2927.000000	0.002509
2926.000000	0.002418
2925.000000	0.002295
2924.000000	0.002144
2923.000000	0.001993
2922.000000	0.001864
2921.000000	0.001760
2920.000000	0.001672
2919.000000	0.001593
2918.000000	0.001524
2917.000000	0.001463
2916.000000	0.001405
2915.000000	0.001341
2914.000000	0.001265
2913.000000	0.001178
2912.000000	0.001095
2911.000000	0.001030
2910.000000	0.000981
2909.000000	0.000938
2908.000000	0.000887
2907.000000	0.000825
2906.000000	0.000757
2905.000000	0.000690
2904.000000	0.000635
2903.000000	0.000593
2902.000000	0.000555
2901.000000	0.000513
2900.000000	0.000469
2899.000000	0.000433
2898.000000	0.000409
2897.000000	0.000388
2896.000000	0.000369
2895.000000	0.000363
2894.000000	0.000385
2893.000000	0.000429
2892.000000	0.000477
2891.000000	0.000529
2890.000000	0.000605
2889.000000	0.000723
2888.000000	0.000885
2887.000000	0.001072
2886.000000	0.001260
2885.000000	0.001437
2884.000000	0.001603
2883.000000	0.001756
2882.000000	0.001885
2881.000000	0.001971
2880.000000	0.001996
2879.000000	0.001952
2878.000000	0.001837
2877.000000	0.001661
2876.000000	0.001446
2875.000000	0.001234
2874.000000	0.001057
2873.000000	0.000919
2872.000000	0.000794
2871.000000	0.000650
2870.000000	0.000480
2869.000000	0.000298
2868.000000	0.000123
2867.000000	-0.000036
2866.000000	-0.000175
2865.000000	-0.000295
2864.000000	-0.000398
2863.000000	-0.000487
2862.000000	-0.000568
2861.000000	-0.000650
2860.000000	-0.000740
2859.000000	-0.000836
2858.000000	-0.000932
2857.000000	-0.001015
2856.000000	-0.001077
2855.000000	-0.001119
2854.000000	-0.001150
2853.000000	-0.001178
2852.000000	-0.001207
2851.000000	-0.001232
2850.000000	-0.001252
2849.000000	-0.001269
2848.000000	-0.001291
2847.000000	-0.001317
2846.000000	-0.001344
2845.000000	-0.001368
2844.000000	-0.001391
2843.000000	-0.001417
2842.000000	-0.001448
2841.000000	-0.001484
2840.000000	-0.001524
2839.000000	-0.001566
2838.000000	-0.001600
2837.000000	-0.001616
2836.000000	-0.001611
2835.000000	-0.001598
2834.000000	-0.001596
2833.000000	-0.001619
2832.000000	-0.001664
2831.000000	-0.001716
2830.000000	-0.001763
2829.000000	-0.001801
2828.000000	-0.001828
2827.000000	-0.001846
2826.000000	-0.001863
2825.000000	-0.001883
2824.000000	-0.001904
2823.000000	-0.001917
2822.000000	-0.001921
2821.000000	-0.001928
2820.000000	-0.001950
2819.000000	-0.001980
2818.000000	-0.002001
2817.000000	-0.002001
2816.000000	-0.001989
2815.000000	-0.001984
2814.000000	-0.002001
2813.000000	-0.002035
2812.000000	-0.002072
2811.000000	-0.002091
2810.000000	-0.002089
2809.000000	-0.002073
2808.000000	-0.002061
2807.000000	-0.002058
2806.000000	-0.002064
2805.000000	-0.002075
2804.000000	-0.002085
2803.000000	-0.002089
2802.000000	-0.002089
2801.000000	-0.002097
2800.000000	-0.002122
2799.000000	-0.002152
2798.000000	-0.002167
2797.000000	-0.002160
2796.000000	-0.002147
2795.000000	-0.002148
2794.000000	-0.002165
2793.000000	-0.002188
2792.000000	-0.002211
2791.000000	-0.002234
2790.000000	-0.002251
2789.000000	-0.002256
2788.000000	-0.002249
2787.000000	-0.002241
2786.000000	-0.002237
2785.000000	-0.002238
2784.000000	-0.002239
2783.000000	-0.002240
2782.000000	-0.002237
2781.000000	-0.002228
2780.000000	-0.002218
2779.000000	-0.002218
2778.000000	-0.002233
2777.000000	-0.002259
2776.000000	-0.002283
2775.000000	-0.002294
2774.000000	-0.002292
2773.000000	-0.002283
2772.000000	-0.002276
2771.000000	-0.002274
2770.000000	-0.002276
2769.000000	-0.002278
2768.000000	-0.002279
2767.000000	-0.002279
2766.000000	-0.002275
2765.000000	-0.002267
2764.000000	-0.002257
2763.000000	-0.002248
2762.000000	-0.002242
2761.000000	-0.002237
2760.000000	-0.002234
2759.000000	-0.002240
2758.000000	-0.002255
2757.000000	-0.002270
2756.000000	-0.002273
2755.000000	-0.002258
2754.000000	-0.002232
2753.000000	-0.002203
2752.000000	-0.002175
2751.000000	-0.002147
2750.000000	-0.002122
2749.000000	-0.002105
2748.000000	-0.002094
2747.000000	-0.002084
2746.000000	-0.002072
2745.000000	-0.002063
2744.000000	-0.002064
2743.000000	-0.002074
2742.000000	-0.002087
2741.000000	-0.002095
2740.000000	-0.002097
2739.000000	-0.002094
2738.000000	-0.002087
2737.000000	-0.002077
2736.000000	-0.002066
2735.000000	-0.002054
2734.000000	-0.002048
2733.000000	-0.002054
2732.000000	-0.002070
2731.000000	-0.002080
2730.000000	-0.002074
2729.000000	-0.002060
2728.000000	-0.002057
2727.000000	-0.002075
2726.000000	-0.002102
2725.000000	-0.002122
2724.000000	-0.002137
2723.000000	-0.002153
2722.000000	-0.002171
2721.000000	-0.002178
2720.000000	-0.002164
2719.000000	-0.002131
2718.000000	-0.002092
2717.000000	-0.002061
2716.000000	-0.002044
2715.000000	-0.002037
2714.000000	-0.002034
2713.000000	-0.002031
2712.000000	-0.002032
2711.000000	-0.002037
2710.000000	-0.002043
2709.000000	-0.002043
2708.000000	-0.002039
2707.000000	-0.002030
2706.000000	-0.002015
2705.000000	-0.001990
2704.000000	-0.001959
2703.000000	-0.001927
2702.000000	-0.001903
2701.000000	-0.001889
2700.000000	-0.001890
2699.000000	-0.001903
2698.000000	-0.001917
2697.000000	-0.001917
2696.000000	-0.001897
2695.000000	-0.001864
2694.000000	-0.001831
2693.000000	-0.001811
2692.000000	-0.001804
2691.000000	-0.001801
2690.000000	-0.001792
2689.000000	-0.001778
2688.000000	-0.001767
2687.000000	-0.001762
2686.000000	-0.001763
2685.000000	-0.001767
2684.000000	-0.001776
2683.000000	-0.001787
2682.000000	-0.001793
2681.000000	-0.001782
2680.000000	-0.001755
2679.000000	-0.001723
2678.000000	-0.001700
2677.000000	-0.001694
2676.000000	-0.001699
2675.000000	-0.001702
2674.000000	-0.001695
2673.000000	-0.001677
2672.000000	-0.001660
2671.000000	-0.001656
2670.000000	-0.001663
2669.000000	-0.001666
2668.000000	-0.001652
2667.000000	-0.001624
2666.000000	-0.001600
2665.000000	-0.001596
2664.000000	-0.001619
2663.000000	-0.001653
2662.000000	-0.001675
2661.000000	-0.001676
2660.000000	-0.001667
2659.000000	-0.001666
2658.000000	-0.001674
2657.000000	-0.001679
2656.000000	-0.001676
2655.000000	-0.001676
2654.000000	-0.001689
2653.000000	-0.001717
2652.000000	-0.001745
2651.000000	-0.001761
2650.000000	-0.001761
2649.000000	-0.001754
2648.000000	-0.001751
2647.000000	-0.001753
2646.000000	-0.001749
2645.000000	-0.001728
2644.000000	-0.001696
2643.000000	-0.001676
2642.000000	-0.001684
2641.000000	-0.001710
2640.000000	-0.001723
2639.000000	-0.001705
2638.000000	-0.001664
2637.000000	-0.001624
2636.000000	-0.001594
2635.000000	-0.001562
2634.000000	-0.001511
2633.000000	-0.001445
2632.000000	-0.001387
2631.000000	-0.001348
2630.000000	-0.001320
2629.000000	-0.001293
2628.000000	-0.001271
2627.000000	-0.001274
2626.000000	-0.001313
2625.000000	-0.001377
2624.000000	-0.001439
2623.000000	-0.001482
2622.000000	-0.001507
2621.000000	-0.001530
2620.000000	-0.001567
2619.000000	-0.001615
2618.000000	-0.001661
2617.000000	-0.001698
2616.000000	-0.001734
2615.000000	-0.001773
2614.000000	-0.001810
2613.000000	-0.001837
2612.000000	-0.001856
2611.000000	-0.001876
2610.000000	-0.001900
2609.000000	-0.001923
2608.000000	-0.001940
2607.000000	-0.001956
2606.000000	-0.001971
2605.000000	-0.001986
2604.000000	-0.002001
2603.000000	-0.002020
2602.000000	-0.002036
2601.000000	-0.002038
2600.000000	-0.002016
2599.000000	-0.001982
2598.000000	-0.001957
2597.000000	-0.001959
2596.000000	-0.001985
2595.000000	-0.002020
2594.000000	-0.002044
2593.000000	-0.002051
2592.000000	-0.002051
2591.000000	-0.002057
2590.000000	-0.002075
2589.000000	-0.002097
2588.000000	-0.002116
2587.000000	-0.002123
2586.000000	-0.002115
2585.000000	-0.002095
2584.000000	-0.002076
2583.000000	-0.002072
2582.000000	-0.002089
2581.000000	-0.002114
2580.000000	-0.002132
2579.000000	-0.002136
2578.000000	-0.002134
2577.000000	-0.002138
2576.000000	-0.002153
2575.000000	-0.002171
2574.000000	-0.002185
2573.000000	-0.002196
2572.000000	-0.002208
2571.000000	-0.002224
2570.000000	-0.002237
2569.000000	-0.002238
2568.000000	-0.002234
2567.000000	-0.002232
2566.000000	-0.002235
2565.000000	-0.002243
2564.000000	-0.002256
2563.000000	-0.002279
2562.000000	-0.002306
2561.000000	-0.002323
2560.000000	-0.002323
2559.000000	-0.002312
2558.000000	-0.002300
2557.000000	-0.002292
2556.000000	-0.002291
2555.000000	-0.002304
2554.000000	-0.002333
2553.000000	-0.002374
2552.000000	-0.002411
2551.000000	-0.002427
2550.000000	-0.002422
2549.000000	-0.002411
2548.000000	-0.002406
2547.000000	-0.002406
2546.000000	-0.002402
2545.000000	-0.002386
2544.000000	-0.002366
2543.000000	-0.002354
2542.000000	-0.002357
2541.000000	-0.002371
2540.000000	-0.002390
2539.000000	-0.002408
2538.000000	-0.002424
2537.000000	-0.002438
2536.000000	-0.002453
2535.000000	-0.002467
2534.000000	-0.002476
2533.000000	-0.002477
2532.000000	-0.002473
2531.000000	-0.002471
2530.000000	-0.002474
2529.000000	-0.002481
2528.000000	-0.002493
2527.000000	-0.002509
2526.000000	-0.002526
2525.000000	-0.002535
2524.000000	-0.002531
2523.000000	-0.002519
2522.000000	-0.002508
2521.000000	-0.002503
2520.000000	-0.002505
2519.000000	-0.002508
2518.000000	-0.002510
2517.000000	-0.002513
2516.000000	-0.002518
2515.000000	-0.002525
2514.000000	-0.002530
2513.000000	-0.002537
2512.000000	-0.002554
2511.000000	-0.002579
2510.000000	-0.002602
2509.000000	-0.002611
2508.000000	-0.002609
2507.000000	-0.002607
2506.000000	-0.002611
2505.000000	-0.002616
2504.000000	-0.002615
2503.000000	-0.002608
2502.000000	-0.002601
2501.000000	-0.002604
2500.000000	-0.002616
2499.000000	-0.002627
2498.000000	-0.002625
2497.000000	-0.002610
2496.000000	-0.002598
2495.000000	-0.002603
2494.000000	-0.002624
2493.000000	-0.002644
2492.000000	-0.002648
2491.000000	-0.002634
2490.000000	-0.002607
2489.000000	-0.002581
2488.000000	-0.002566
2487.000000	-0.002568
2486.000000	-0.002580
2485.000000	-0.002594
2484.000000	-0.002605
2483.000000	-0.002615
2482.000000	-0.002618
2481.000000	-0.002612
2480.000000	-0.002600
2479.000000	-0.002591
2478.000000	-0.002592
2477.000000	-0.002603
2476.000000	-0.002628
2475.000000	-0.002665
2474.000000	-0.002704
2473.000000	-0.002730
2472.000000	-0.002736
2471.000000	-0.002728
2470.000000	-0.002718
2469.000000	-0.002716
2468.000000	-0.002720
2467.000000	-0.002724
2466.000000	-0.002723
2465.000000	-0.002718
2464.000000	-0.002717
2463.000000	-0.002720
2462.000000	-0.002722
2461.000000	-0.002721
2460.000000	-0.002723
2459.000000	-0.002736
2458.000000	-0.002753
2457.000000	-0.002763
2456.000000	-0.002767
2455.000000	-0.002771
2454.000000	-0.002776
2453.000000	-0.002774
2452.000000	-0.002759
2451.000000	-0.002735
2450.000000	-0.002709
2449.000000	-0.002689
2448.000000	-0.002679
2447.000000	-0.002680
2446.000000	-0.002685
2445.000000	-0.002690
2444.000000	-0.002694
2443.000000	-0.002700
2442.000000	-0.002708
2441.000000	-0.002711
2440.000000	-0.002706
2439.000000	-0.002694
2438.000000	-0.002678
2437.000000	-0.002664
2436.000000	-0.002656
2435.000000	-0.002653
2434.000000	-0.002651
2433.000000	-0.002648
2432.000000	-0.002643
2431.000000	-0.002635
2430.000000	-0.002622
2429.000000	-0.002602
2428.000000	-0.002573
2427.000000	-0.002538
2426.000000	-0.002500
2425.000000	-0.002466
2424.000000	-0.002442
2423.000000	-0.002428
2422.000000	-0.002419
2421.000000	-0.002410
2420.000000	-0.002402
2419.000000	-0.002394
2418.000000	-0.002381
2417.000000	-0.002361
2416.000000	-0.002342
2415.000000	-0.002333
2414.000000	-0.002331
2413.000000	-0.002334
2412.000000	-0.002336
2411.000000	-0.002331
2410.000000	-0.002320
2409.000000	-0.002309
2408.000000	-0.002310
2407.000000	-0.002326
2406.000000	-0.002344
2405.000000	-0.002364
2404.000000	-0.002392
2403.000000	-0.002431
2402.000000	-0.002468
2401.000000	-0.002495
2400.000000	-0.002518
2399.000000	-0.002544
2398.000000	-0.002569
2397.000000	-0.002589
2396.000000	-0.002608
2395.000000	-0.002626
2394.000000	-0.002632
2393.000000	-0.002620
2392.000000	-0.002596
2391.000000	-0.002559
2390.000000	-0.002497
2389.000000	-0.002391
2388.000000	-0.002236
2387.000000	-0.002018
2386.000000	-0.001708
2385.000000	-0.001276
2384.000000	-0.000720
2383.000000	-0.000058
2382.000000	0.000684
2381.000000	0.001463
2380.000000	0.002209
2379.000000	0.002853
2378.000000	0.003357
2377.000000	0.003714
2376.000000	0.003929
2375.000000	0.004036
2374.000000	0.004099
2373.000000	0.004169
2372.000000	0.004274
2371.000000	0.004444
2370.000000	0.004705
2369.000000	0.005058
2368.000000	0.005485
2367.000000	0.005954
2366.000000	0.006431
2365.000000	0.006934
2364.000000	0.007474
2363.000000	0.007991
2362.000000	0.008512
2361.000000	0.009026
2360.000000	0.009429
2359.000000	0.009679
2358.000000	0.009756
2357.000000	0.009775
2356.000000	0.009831
2355.000000	0.009977
2354.000000	0.010368
2353.000000	0.011157
2352.000000	0.012305
2351.000000	0.013224
2350.000000	0.013317
2349.000000	0.012654
2348.000000	0.011995
2347.000000	0.012531
2346.000000	0.014718
2345.000000	0.017981
2344.000000	0.021161
2343.000000	0.023380
2342.000000	0.024346
2341.000000	0.023863
2340.000000	0.022165
2339.000000	0.019792
2338.000000	0.017372
2337.000000	0.015284
2336.000000	0.013725
2335.000000	0.012681
2334.000000	0.012094
2333.000000	0.011827
2332.000000	0.011867
2331.000000	0.011993
2330.000000	0.011937
2329.000000	0.011612
2328.000000	0.011031
2327.000000	0.010437
2326.000000	0.009900
2325.000000	0.009574
2324.000000	0.009465
2323.000000	0.009435
2322.000000	0.009346
2321.000000	0.009075
2320.000000	0.008694
2319.000000	0.008188
2318.000000	0.007626
2317.000000	0.007072
2316.000000	0.006683
2315.000000	0.006491
2314.000000	0.006410
2313.000000	0.006303
2312.000000	0.006103
2311.000000	0.005819
2310.000000	0.005460
2309.000000	0.005068
2308.000000	0.004666
2307.000000	0.004271
2306.000000	0.003862
2305.000000	0.003443
2304.000000	0.003055
2303.000000	0.002731
2302.000000	0.002476
2301.000000	0.002270
2300.000000	0.002092
2299.000000	0.001932
2298.000000	0.001771
2297.000000	0.001618
2296.000000	0.001466
2295.000000	0.001319
2294.000000	0.001144
2293.000000	0.000943
2292.000000	0.000720
2291.000000	0.000490
2290.000000	0.000234
2289.000000	-0.000049
2288.000000	-0.000337
2287.000000	-0.000601
2286.000000	-0.000845
2285.000000	-0.001083
2284.000000	-0.001314
2283.000000	-0.001515
2282.000000	-0.001658
2281.000000	-0.001737
2280.000000	-0.001763
2279.000000	-0.001761
2278.000000	-0.001754
2277.000000	-0.001760
2276.000000	-0.001781
2275.000000	-0.001814
2274.000000	-0.001856
2273.000000	-0.001898
2272.000000	-0.001928
2271.000000	-0.001941
2270.000000	-0.001947
2269.000000	-0.001957
2268.000000	-0.001964
2267.000000	-0.001953
2266.000000	-0.001914
2265.000000	-0.001839
2264.000000	-0.001727
2263.000000	-0.001580
2262.000000	-0.001422
2261.000000	-0.001289
2260.000000	-0.001227
2259.000000	-0.001299
2258.000000	-0.001581
2257.000000	-0.002100
2256.000000	-0.002739
2255.000000	-0.003219
2254.000000	-0.003238
2253.000000	-0.002697
2252.000000	-0.001788
2251.000000	-0.000857
2250.000000	-0.000171
2249.000000	0.000187
2248.000000	0.000274
2247.000000	0.000178
2246.000000	-0.000030
2245.000000	-0.000296
2244.000000	-0.000582
2243.000000	-0.000877
2242.000000	-0.001178
2241.000000	-0.001480
2240.000000	-0.001772
2239.000000	-0.002044
2238.000000	-0.002294
2237.000000	-0.002513
2236.000000	-0.002691
2235.000000	-0.002829
2234.000000	-0.002938
2233.000000	-0.003024
2232.000000	-0.003089
2231.000000	-0.003137
2230.000000	-0.003176
2229.000000	-0.003208
2228.000000	-0.003235
2227.000000	-0.003257
2226.000000	-0.003279
2225.000000	-0.003301
2224.000000	-0.003328
2223.000000	-0.003363
2222.000000	-0.003402
2221.000000	-0.003434
2220.000000	-0.003458
2219.000000	-0.003483
2218.000000	-0.003516
2217.000000	-0.003545
2216.000000	-0.003556
2215.000000	-0.003554
2214.000000	-0.003555
2213.000000	-0.003567
2212.000000	-0.003586
2211.000000	-0.003603
2210.000000	-0.003611
2209.000000	-0.003604
2208.000000	-0.003582
2207.000000	-0.003550
2206.000000	-0.003517
2205.000000	-0.003486
2204.000000	-0.003459
2203.000000	-0.003442
2202.000000	-0.003445
2201.000000	-0.003472
2200.000000	-0.003517
2199.000000	-0.003578
2198.000000	-0.003643
2197.000000	-0.003695
2196.000000	-0.003726
2195.000000	-0.003748
2194.000000	-0.003774
2193.000000	-0.003799
2192.000000	-0.003812
2191.000000	-0.003815
2190.000000	-0.003819
2189.000000	-0.003823
2188.000000	-0.003821
2187.000000	-0.003822
2186.000000	-0.003838
2185.000000	-0.003863
2184.000000	-0.003874
2183.000000	-0.003861
2182.000000	-0.003842
2181.000000	-0.003834
2180.000000	-0.003842
2179.000000	-0.003858
2178.000000	-0.003881
2177.000000	-0.003907
2176.000000	-0.003928
2175.000000	-0.003934
2174.000000	-0.003926
2173.000000	-0.003910
2172.000000	-0.003894
2171.000000	-0.003882
2170.000000	-0.003876
2169.000000	-0.003872
2168.000000	-0.003872
2167.000000	-0.003878
2166.000000	-0.003895
2165.000000	-0.003916
2164.000000	-0.003929
2163.000000	-0.003928
2162.000000	-0.003920
2161.000000	-0.003910
2160.000000	-0.003901
2159.000000	-0.003900
2158.000000	-0.003910
2157.000000	-0.003923
2156.000000	-0.003924
2155.000000	-0.003913
2154.000000	-0.003899
2153.000000	-0.003889
2152.000000	-0.003880
2151.000000	-0.003871
2150.000000	-0.003865
2149.000000	-0.003864
2148.000000	-0.003864
2147.000000	-0.003865
2146.000000	-0.003877
2145.000000	-0.003900
2144.000000	-0.003922
2143.000000	-0.003928
2142.000000	-0.003918
2141.000000	-0.003904
2140.000000	-0.003893
2139.000000	-0.003885
2138.000000	-0.003877
2137.000000	-0.003870
2136.000000	-0.003867
2135.000000	-0.003873
2134.000000	-0.003887
2133.000000	-0.003901
2132.000000	-0.003905
2131.000000	-0.003899
2130.000000	-0.003887
2129.000000	-0.003873
2128.000000	-0.003860
2127.000000	-0.003859
2126.000000	-0.003873
2125.000000	-0.003892
2124.000000	-0.003899
2123.000000	-0.003891
2122.000000	-0.003883
2121.000000	-0.003885
2120.000000	-0.003894
2119.000000	-0.003900
2118.000000	-0.003905
2117.000000	-0.003916
2116.000000	-0.003934
2115.000000	-0.003950
2114.000000	-0.003957
2113.000000	-0.003958
2112.000000	-0.003959
2111.000000	-0.003964
2110.000000	-0.003970
2109.000000	-0.003968
2108.000000	-0.003952
2107.000000	-0.003928
2106.000000	-0.003908
2105.000000	-0.003895
2104.000000	-0.003889
2103.000000	-0.003888
2102.000000	-0.003892
2101.000000	-0.003893
2100.000000	-0.003886
2099.000000	-0.003876
2098.000000	-0.003873
2097.000000	-0.003881
2096.000000	-0.003891
2095.000000	-0.003893
2094.000000	-0.003883
2093.000000	-0.003867
2092.000000	-0.003855
2091.000000	-0.003851
2090.000000	-0.003854
2089.000000	-0.003857
2088.000000	-0.003857
2087.000000	-0.003859
2086.000000	-0.003868
2085.000000	-0.003880
2084.000000	-0.003885
2083.000000	-0.003881
2082.000000	-0.003871
2081.000000	-0.003857
2080.000000	-0.003837
2079.000000	-0.003814
2078.000000	-0.003792
2077.000000	-0.003775
2076.000000	-0.003764
2075.000000	-0.003759
2074.000000	-0.003756
2073.000000	-0.003750
2072.000000	-0.003736
2071.000000	-0.003718
2070.000000	-0.003704
2069.000000	-0.003695
2068.000000	-0.003689
2067.000000	-0.003691
2066.000000	-0.003703
2065.000000	-0.003723
2064.000000	-0.003739
2063.000000	-0.003742
2062.000000	-0.003732
2061.000000	-0.003712
2060.000000	-0.003693
2059.000000	-0.003689
2058.000000	-0.003704
2057.000000	-0.003729
2056.000000	-0.003751
2055.000000	-0.003767
2054.000000	-0.003784
2053.000000	-0.003799
2052.000000	-0.003801
2051.000000	-0.003788
2050.000000	-0.003769
2049.000000	-0.003756
2048.000000	-0.003750
2047.000000	-0.003749
2046.000000	-0.003747
2045.000000	-0.003740
2044.000000	-0.003728
2043.000000	-0.003722
2042.000000	-0.003733
2041.000000	-0.003755
2040.000000	-0.003772
2039.000000	-0.003779
2038.000000	-0.003782
2037.000000	-0.003785
2036.000000	-0.003787
2035.000000	-0.003785
2034.000000	-0.003779
2033.000000	-0.003770
2032.000000	-0.003758
2031.000000	-0.003750
2030.000000	-0.003752
2029.000000	-0.003759
2028.000000	-0.003760
2027.000000	-0.003758
2026.000000	-0.003765
2025.000000	-0.003781
2024.000000	-0.003793
2023.000000	-0.003798
2022.000000	-0.003804
2021.000000	-0.003815
2020.000000	-0.003817
2019.000000	-0.003798
2018.000000	-0.003766
2017.000000	-0.003738
2016.000000	-0.003727
2015.000000	-0.003731
2014.000000	-0.003746
2013.000000	-0.003763
2012.000000	-0.003767
2011.000000	-0.003747
2010.000000	-0.003712
2009.000000	-0.003686
2008.000000	-0.003682
2007.000000	-0.003694
2006.000000	-0.003707
2005.000000	-0.003709
2004.000000	-0.003696
2003.000000	-0.003679
2002.000000	-0.003670
2001.000000	-0.003677
2000.000000	-0.003696
1999.000000	-0.003719
1998.000000	-0.003742
1997.000000	-0.003754
1996.000000	-0.003745
1995.000000	-0.003717
1994.000000	-0.003682
1993.000000	-0.003660
1992.000000	-0.003658
1991.000000	-0.003664
1990.000000	-0.003663
1989.000000	-0.003650
1988.000000	-0.003633
1987.000000	-0.003620
1986.000000	-0.003614
1985.000000	-0.003611
1984.000000	-0.003612
1983.000000	-0.003622
1982.000000	-0.003642
1981.000000	-0.003662
1980.000000	-0.003667
1979.000000	-0.003656
1978.000000	-0.003639
1977.000000	-0.003628
1976.000000	-0.003628
1975.000000	-0.003630
1974.000000	-0.003622
1973.000000	-0.003605
1972.000000	-0.003588
1971.000000	-0.003584
1970.000000	-0.003592
1969.000000	-0.003604
1968.000000	-0.003611
1967.000000	-0.003616
1966.000000	-0.003623
1965.000000	-0.003632
1964.000000	-0.003637
1963.000000	-0.003629
1962.000000	-0.003611
1961.000000	-0.003595
1960.000000	-0.003593
1959.000000	-0.003607
1958.000000	-0.003625
1957.000000	-0.003635
1956.000000	-0.003636
1955.000000	-0.003634
1954.000000	-0.003631
1953.000000	-0.003626
1952.000000	-0.003619
1951.000000	-0.003615
1950.000000	-0.003615
1949.000000	-0.003617
1948.000000	-0.003617
1947.000000	-0.003613
1946.000000	-0.003607
1945.000000	-0.003599
1944.000000	-0.003589
1943.000000	-0.003585
1942.000000	-0.003592
1941.000000	-0.003605
1940.000000	-0.003622
1939.000000	-0.003642
1938.000000	-0.003659
1937.000000	-0.003668
1936.000000	-0.003666
1935.000000	-0.003655
1934.000000	-0.003636
1933.000000	-0.003616
1932.000000	-0.003607
1931.000000	-0.003617
1930.000000	-0.003640
1929.000000	-0.003660
1928.000000	-0.003665
1927.000000	-0.003660
1926.000000	-0.003653
1925.000000	-0.003640
1924.000000	-0.003614
1923.000000	-0.003589
1922.000000	-0.003587
1921.000000	-0.003610
1920.000000	-0.003631
1919.000000	-0.003626
1918.000000	-0.003596
1917.000000	-0.003564
1916.000000	-0.003553
1915.000000	-0.003568
1914.000000	-0.003598
1913.000000	-0.003621
1912.000000	-0.003623
1911.000000	-0.003607
1910.000000	-0.003594
1909.000000	-0.003592
1908.000000	-0.003595
1907.000000	-0.003597
1906.000000	-0.003594
1905.000000	-0.003588
1904.000000	-0.003578
1903.000000	-0.003574
1902.000000	-0.003582
1901.000000	-0.003593
1900.000000	-0.003594
1899.000000	-0.003585
1898.000000	-0.003573
1897.000000	-0.003556
1896.000000	-0.003532
1895.000000	-0.003518
1894.000000	-0.003537
1893.000000	-0.003582
1892.000000	-0.003621
1891.000000	-0.003632
1890.000000	-0.003624
1889.000000	-0.003610
1888.000000	-0.003593
1887.000000	-0.003573
1886.000000	-0.003561
1885.000000	-0.003566
1884.000000	-0.003578
1883.000000	-0.003588
1882.000000	-0.003588
1881.000000	-0.003576
1880.000000	-0.003559
1879.000000	-0.003550
1878.000000	-0.003554
1877.000000	-0.003560
1876.000000	-0.003555
1875.000000	-0.003542
1874.000000	-0.003532
1873.000000	-0.003528
1872.000000	-0.003520
1871.000000	-0.003506
1870.000000	-0.003502
1869.000000	-0.003524
1868.000000	-0.003562
1867.000000	-0.003595
1866.000000	-0.003619
1865.000000	-0.003636
1864.000000	-0.003644
1863.000000	-0.003646
1862.000000	-0.003649
1861.000000	-0.003650
1860.000000	-0.003640
1859.000000	-0.003623
1858.000000	-0.003611
1857.000000	-0.003601
1856.000000	-0.003583
1855.000000	-0.003557
1854.000000	-0.003540
1853.000000	-0.003534
1852.000000	-0.003532
1851.000000	-0.003539
1850.000000	-0.003568
1849.000000	-0.003619
1848.000000	-0.003676
1847.000000	-0.003719
1846.000000	-0.003731
1845.000000	-0.003695
1844.000000	-0.003626
1843.000000	-0.003568
1842.000000	-0.003557
1841.000000	-0.003582
1840.000000	-0.003611
1839.000000	-0.003615
1838.000000	-0.003589
1837.000000	-0.003552
1836.000000	-0.003519
1835.000000	-0.003501
1834.000000	-0.003501
1833.000000	-0.003517
1832.000000	-0.003546
1831.000000	-0.003581
1830.000000	-0.003616
1829.000000	-0.003640
1828.000000	-0.003649
1827.000000	-0.003647
1826.000000	-0.003638
1825.000000	-0.003629
1824.000000	-0.003625
1823.000000	-0.003632
1822.000000	-0.003653
1821.000000	-0.003686
1820.000000	-0.003723
1819.000000	-0.003754
1818.000000	-0.003776
1817.000000	-0.003793
1816.000000	-0.003798
1815.000000	-0.003798
1814.000000	-0.003806
1813.000000	-0.003827
1812.000000	-0.003851
1811.000000	-0.003863
1810.000000	-0.003872
1809.000000	-0.003885
1808.000000	-0.003886
1807.000000	-0.003870
1806.000000	-0.003855
1805.000000	-0.003861
1804.000000	-0.003877
1803.000000	-0.003884
1802.000000	-0.003883
1801.000000	-0.003886
1800.000000	-0.003892
1799.000000	-0.003885
1798.000000	-0.003867
1797.000000	-0.003850
1796.000000	-0.003834
1795.000000	-0.003820
1794.000000	-0.003812
1793.000000	-0.003814
1792.000000	-0.003833
1791.000000	-0.003865
1790.000000	-0.003905
1789.000000	-0.003938
1788.000000	-0.003949
1787.000000	-0.003945
1786.000000	-0.003955
1785.000000	-0.003992
1784.000000	-0.004033
1783.000000	-0.004053
1782.000000	-0.004050
1781.000000	-0.004032
1780.000000	-0.004016
1779.000000	-0.004005
1778.000000	-0.003996
1777.000000	-0.003982
1776.000000	-0.003962
1775.000000	-0.003952
1774.000000	-0.003949
1773.000000	-0.003937
1772.000000	-0.003919
1771.000000	-0.003907
1770.000000	-0.003901
1769.000000	-0.003896
1768.000000	-0.003884
1767.000000	-0.003860
1766.000000	-0.003827
1765.000000	-0.003798
1764.000000	-0.003781
1763.000000	-0.003762
1762.000000	-0.003717
1761.000000	-0.003646
1760.000000	-0.003571
1759.000000	-0.003512
1758.000000	-0.003476
1757.000000	-0.003445
1756.000000	-0.003403
1755.000000	-0.003346
1754.000000	-0.003281
1753.000000	-0.003217
1752.000000	-0.003168
1751.000000	-0.003137
1750.000000	-0.003118
1749.000000	-0.003110
1748.000000	-0.003124
1747.000000	-0.003155
1746.000000	-0.003164
1745.000000	-0.003135
1744.000000	-0.003094
1743.000000	-0.003067
1742.000000	-0.003044
1741.000000	-0.003009
1740.000000	-0.002977
1739.000000	-0.002987
1738.000000	-0.003038
1737.000000	-0.003099
1736.000000	-0.003147
1735.000000	-0.003166
1734.000000	-0.003174
1733.000000	-0.003185
1732.000000	-0.003195
1731.000000	-0.003216
1730.000000	-0.003259
1729.000000	-0.003298
1728.000000	-0.003310
1727.000000	-0.003296
1726.000000	-0.003267
1725.000000	-0.003235
1724.000000	-0.003210
1723.000000	-0.003200
1722.000000	-0.003204
1721.000000	-0.003206
1720.000000	-0.003191
1719.000000	-0.003149
1718.000000	-0.003106
1717.000000	-0.003094
1716.000000	-0.003095
1715.000000	-0.003093
1714.000000	-0.003097
1713.000000	-0.003088
1712.000000	-0.003042
1711.000000	-0.002986
1710.000000	-0.002962
1709.000000	-0.002964
1708.000000	-0.002952
1707.000000	-0.002909
1706.000000	-0.002857
1705.000000	-0.002813
1704.000000	-0.002756
1703.000000	-0.002698
1702.000000	-0.002657
1701.000000	-0.002606
1700.000000	-0.002498
1699.000000	-0.002334
1698.000000	-0.002189
1697.000000	-0.002090
1696.000000	-0.001968
1695.000000	-0.001781
1694.000000	-0.001570
1693.000000	-0.001391
1692.000000	-0.001251
1691.000000	-0.001125
1690.000000	-0.000993
1689.000000	-0.000845
1688.000000	-0.000698
1687.000000	-0.000576
1686.000000	-0.000467
1685.000000	-0.000318
1684.000000	-0.000133
1683.000000	0.000016
1682.000000	0.000128
1681.000000	0.000250
1680.000000	0.000394
1679.000000	0.000543
1678.000000	0.000669
1677.000000	0.000769
1676.000000	0.000852
1675.000000	0.000923
1674.000000	0.001002
1673.000000	0.001083
1672.000000	0.001131
1671.000000	0.001122
1670.000000	0.001082
1669.000000	0.001083
1668.000000	0.001160
1667.000000	0.001284
1666.000000	0.001431
1665.000000	0.001615
1664.000000	0.001875
1663.000000	0.002217
1662.000000	0.002602
1661.000000	0.002996
1660.000000	0.003383
1659.000000	0.003760
1658.000000	0.004127
1657.000000	0.004476
1656.000000	0.004787
1655.000000	0.005113
1654.000000	0.005664
1653.000000	0.006483
1652.000000	0.007226
1651.000000	0.007692
1650.000000	0.007959
1649.000000	0.008130
1648.000000	0.008308
1647.000000	0.008517
1646.000000	0.008699
1645.000000	0.008794
1644.000000	0.008808
1643.000000	0.008762
1642.000000	0.008684
1641.000000	0.008601
1640.000000	0.008507
1639.000000	0.008373
1638.000000	0.008184
1637.000000	0.007985
1636.000000	0.007847
1635.000000	0.007782
1634.000000	0.007738
1633.000000	0.007663
1632.000000	0.007533
1631.000000	0.007330
1630.000000	0.007046
1629.000000	0.006700
1628.000000	0.006340
1627.000000	0.005994
1626.000000	0.005654
1625.000000	0.005300
1624.000000	0.004924
1623.000000	0.004545
1622.000000	0.004205
1621.000000	0.003929
1620.000000	0.003683
1619.000000	0.003423
1618.000000	0.003138
1617.000000	0.002868
1616.000000	0.002665
1615.000000	0.002525
1614.000000	0.002405
1613.000000	0.002271
1612.000000	0.002114
1611.000000	0.001933
1610.000000	0.001737
1609.000000	0.001556
1608.000000	0.001406
1607.000000	0.001285
1606.000000	0.001183
1605.000000	0.001096
1604.000000	0.001004
1603.000000	0.000888
1602.000000	0.000746
1601.000000	0.000595
1600.000000	0.000447
1599.000000	0.000301
1598.000000	0.000160
1597.000000	0.000035
1596.000000	-0.000064
1595.000000	-0.000148
1594.000000	-0.000248
1593.000000	-0.000377
1592.000000	-0.000519
1591.000000	-0.000642
1590.000000	-0.000737
1589.000000	-0.000826
1588.000000	-0.000929
1587.000000	-0.001043
1586.000000	-0.001147
1585.000000	-0.001222
1584.000000	-0.001280
1583.000000	-0.001347
1582.000000	-0.001421
1581.000000	-0.001475
1580.000000	-0.001502
1579.000000	-0.001528
1578.000000	-0.001576
1577.000000	-0.001640
1576.000000	-0.001696
1575.000000	-0.001720
1574.000000	-0.001712
1573.000000	-0.001699
1572.000000	-0.001712
1571.000000	-0.001748
1570.000000	-0.001791
1569.000000	-0.001821
1568.000000	-0.001843
1567.000000	-0.001872
1566.000000	-0.001908
1565.000000	-0.001929
1564.000000	-0.001928
1563.000000	-0.001915
1562.000000	-0.001917
1561.000000	-0.001942
1560.000000	-0.001984
1559.000000	-0.002045
1558.000000	-0.002098
1557.000000	-0.002084
1556.000000	-0.002039
1555.000000	-0.002030
1554.000000	-0.002042
1553.000000	-0.002059
1552.000000	-0.002072
1551.000000	-0.002081
1550.000000	-0.002078
1549.000000	-0.002060
1548.000000	-0.002028
1547.000000	-0.002000
1546.000000	-0.001994
1545.000000	-0.002018
1544.000000	-0.002063
1543.000000	-0.002097
1542.000000	-0.002097
1541.000000	-0.002073
1540.000000	-0.002064
1539.000000	-0.002095
1538.000000	-0.002122
1537.000000	-0.002114
1536.000000	-0.002088
1535.000000	-0.002050
1534.000000	-0.002005
1533.000000	-0.001976
1532.000000	-0.001969
1531.000000	-0.001965
1530.000000	-0.001969
1529.000000	-0.001996
1528.000000	-0.002045
1527.000000	-0.002108
1526.000000	-0.002165
1525.000000	-0.002195
1524.000000	-0.002186
1523.000000	-0.002148
1522.000000	-0.002125
1521.000000	-0.002158
1520.000000	-0.002216
1519.000000	-0.002237
1518.000000	-0.002208
1517.000000	-0.002165
1516.000000	-0.002148
1515.000000	-0.002158
1514.000000	-0.002179
1513.000000	-0.002202
1512.000000	-0.002210
1511.000000	-0.002182
1510.000000	-0.002135
1509.000000	-0.002111
1508.000000	-0.002117
1507.000000	-0.002114
1506.000000	-0.002089
1505.000000	-0.002047
1504.000000	-0.001997
1503.000000	-0.001949
1502.000000	-0.001907
1501.000000	-0.001882
1500.000000	-0.001871
1499.000000	-0.001835
1498.000000	-0.001719
1497.000000	-0.001526
1496.000000	-0.001297
1495.000000	-0.001078
1494.000000	-0.000905
1493.000000	-0.000797
1492.000000	-0.000740
1491.000000	-0.000698
1490.000000	-0.000657
1489.000000	-0.000633
1488.000000	-0.000619
1487.000000	-0.000593
1486.000000	-0.000582
1485.000000	-0.000610
1484.000000	-0.000678
1483.000000	-0.000762
1482.000000	-0.000833
1481.000000	-0.000876
1480.000000	-0.000895
1479.000000	-0.000904
1478.000000	-0.000917
1477.000000	-0.000928
1476.000000	-0.000913
1475.000000	-0.000873
1474.000000	-0.000853
1473.000000	-0.000906
1472.000000	-0.001025
1471.000000	-0.001125
1470.000000	-0.001166
1469.000000	-0.001189
1468.000000	-0.001234
1467.000000	-0.001299
1466.000000	-0.001364
1465.000000	-0.001417
1464.000000	-0.001476
1463.000000	-0.001548
1462.000000	-0.001633
1461.000000	-0.001728
1460.000000	-0.001828
1459.000000	-0.001929
1458.000000	-0.002053
1457.000000	-0.002235
1456.000000	-0.002434
1455.000000	-0.002568
1454.000000	-0.002640
1453.000000	-0.002700
1452.000000	-0.002768
1451.000000	-0.002831
1450.000000	-0.002881
1449.000000	-0.002940
1448.000000	-0.003022
1447.000000	-0.003109
1446.000000	-0.003165
1445.000000	-0.003176
1444.000000	-0.003166
1443.000000	-0.003152
1442.000000	-0.003134
1441.000000	-0.003101
1440.000000	-0.003047
1439.000000	-0.002978
1438.000000	-0.002911
1437.000000	-0.002870
1436.000000	-0.002846
1435.000000	-0.002791
1434.000000	-0.002699
1433.000000	-0.002608
1432.000000	-0.002543
1431.000000	-0.002494
1430.000000	-0.002438
1429.000000	-0.002367
1428.000000	-0.002283
1427.000000	-0.002198
1426.000000	-0.002122
1425.000000	-0.002051
1424.000000	-0.001981
1423.000000	-0.001905
1422.000000	-0.001834
1421.000000	-0.001794
1420.000000	-0.001793
1419.000000	-0.001789
1418.000000	-0.001735
1417.000000	-0.001649
1416.000000	-0.001573
1415.000000	-0.001505
1414.000000	-0.001416
1413.000000	-0.001301
1412.000000	-0.001192
1411.000000	-0.001107
1410.000000	-0.001032
1409.000000	-0.000948
1408.000000	-0.000846
1407.000000	-0.000733
1406.000000	-0.000623
1405.000000	-0.000515
1404.000000	-0.000402
1403.000000	-0.000267
1402.000000	-0.000113
1401.000000	0.000039
1400.000000	0.000176
1399.000000	0.000317
1398.000000	0.000497
1397.000000	0.000727
1396.000000	0.000989
1395.000000	0.001260
1394.000000	0.001534
1393.000000	0.001814
1392.000000	0.002081
1391.000000	0.002318
1390.000000	0.002524
1389.000000	0.002718
1388.000000	0.002911
1387.000000	0.003079
1386.000000	0.003178
1385.000000	0.003178
1384.000000	0.003070
1383.000000	0.002862
1382.000000	0.002572
1381.000000	0.002203
1380.000000	0.001747
1379.000000	0.001232
1378.000000	0.000748
1377.000000	0.000394
1376.000000	0.000233
1375.000000	0.000302
1374.000000	0.000605
1373.000000	0.001088
1372.000000	0.001650
1371.000000	0.002200
1370.000000	0.002678
1369.000000	0.003052
1368.000000	0.003314
1367.000000	0.003490
1366.000000	0.003604
1365.000000	0.003653
1364.000000	0.003608
1363.000000	0.003462
1362.000000	0.003262
1361.000000	0.003059
1360.000000	0.002856
1359.000000	0.002633
1358.000000	0.002398
1357.000000	0.002177
1356.000000	0.001979
1355.000000	0.001783
1354.000000	0.001574
1353.000000	0.001363
1352.000000	0.001183
1351.000000	0.001051
1350.000000	0.000951
1349.000000	0.000855
1348.000000	0.000750
1347.000000	0.000656
1346.000000	0.000597
1345.000000	0.000560
1344.000000	0.000508
1343.000000	0.000427
1342.000000	0.000350
1341.000000	0.000317
1340.000000	0.000323
1339.000000	0.000319
1338.000000	0.000271
1337.000000	0.000201
1336.000000	0.000152
1335.000000	0.000133
1334.000000	0.000112
1333.000000	0.000047
1332.000000	-0.000069
1331.000000	-0.000200
1330.000000	-0.000311
1329.000000	-0.000413
1328.000000	-0.000536
1327.000000	-0.000687
1326.000000	-0.000827
1325.000000	-0.000925
1324.000000	-0.001004
1323.000000	-0.001111
1322.000000	-0.001269
1321.000000	-0.001454
1320.000000	-0.001619
1319.000000	-0.001741
1318.000000	-0.001836
1317.000000	-0.001933
1316.000000	-0.002038
1315.000000	-0.002126
1314.000000	-0.002182
1313.000000	-0.002218
1312.000000	-0.002261
1311.000000	-0.002312
1310.000000	-0.002354
1309.000000	-0.002395
1308.000000	-0.002463
1307.000000	-0.002565
1306.000000	-0.002672
1305.000000	-0.002752
1304.000000	-0.002807
1303.000000	-0.002867
1302.000000	-0.002954
1301.000000	-0.003061
1300.000000	-0.003163
1299.000000	-0.003257
1298.000000	-0.003358
1297.000000	-0.003485
1296.000000	-0.003629
1295.000000	-0.003749
1294.000000	-0.003823
1293.000000	-0.003867
1292.000000	-0.003926
1291.000000	-0.004023
1290.000000	-0.004143
1289.000000	-0.004256
1288.000000	-0.004351
1287.000000	-0.004439
1286.000000	-0.004530
1285.000000	-0.004614
1284.000000	-0.004666
1283.000000	-0.004679
1282.000000	-0.004691
1281.000000	-0.004757
1280.000000	-0.004890
1279.000000	-0.005041
1278.000000	-0.005159
1277.000000	-0.005241
1276.000000	-0.005317
1275.000000	-0.005399
1274.000000	-0.005477
1273.000000	-0.005551
1272.000000	-0.005645
1271.000000	-0.005784
1270.000000	-0.005960
1269.000000	-0.006142
1268.000000	-0.006304
1267.000000	-0.006441
1266.000000	-0.006576
1265.000000	-0.006732
1264.000000	-0.006901
1263.000000	-0.007047
1262.000000	-0.007160
1261.000000	-0.007281
1260.000000	-0.007458
1259.000000	-0.007680
1258.000000	-0.007900
1257.000000	-0.008100
1256.000000	-0.008314
1255.000000	-0.008570
1254.000000	-0.008855
1253.000000	-0.009144
1252.000000	-0.009436
1251.000000	-0.009759
1250.000000	-0.010134
1249.000000	-0.010552
1248.000000	-0.010980
1247.000000	-0.011389
1246.000000	-0.011787
1245.000000	-0.012211
1244.000000	-0.012674
1243.000000	-0.013132
1242.000000	-0.013528
1241.000000	-0.013846
1240.000000	-0.014117
1239.000000	-0.014367
1238.000000	-0.014596
1237.000000	-0.014791
1236.000000	-0.014947
1235.000000	-0.015069
1234.000000	-0.015159
1233.000000	-0.015207
1232.000000	-0.015200
1231.000000	-0.015143
1230.000000	-0.015075
1229.000000	-0.015037
1228.000000	-0.015019
1227.000000	-0.014974
1226.000000	-0.014876
1225.000000	-0.014768
1224.000000	-0.014719
1223.000000	-0.014742
1222.000000	-0.014793
1221.000000	-0.014821
1220.000000	-0.014819
1219.000000	-0.014816
1218.000000	-0.014837
1217.000000	-0.014875
1216.000000	-0.014911
1215.000000	-0.014937
1214.000000	-0.014963
1213.000000	-0.014995
1212.000000	-0.015015
1211.000000	-0.015001
1210.000000	-0.014976
1209.000000	-0.014991
1208.000000	-0.015058
1207.000000	-0.015128
1206.000000	-0.015140
1205.000000	-0.015099
1204.000000	-0.015061
1203.000000	-0.015060
1202.000000	-0.015081
1201.000000	-0.015094
1200.000000	-0.015098
1199.000000	-0.015119
1198.000000	-0.015178
1197.000000	-0.015253
1196.000000	-0.015283
1195.000000	-0.015210
1194.000000	-0.015028
1193.000000	-0.014781
1192.000000	-0.014516
1191.000000	-0.014253
1190.000000	-0.014006
1189.000000	-0.013805
1188.000000	-0.013680
1187.000000	-0.013624
1186.000000	-0.013590
1185.000000	-0.013532
1184.000000	-0.013446
1183.000000	-0.013379
1182.000000	-0.013380
1181.000000	-0.013442
1180.000000	-0.013501
1179.000000	-0.013506
1178.000000	-0.013484
1177.000000	-0.013498
1176.000000	-0.013557
1175.000000	-0.013605
1174.000000	-0.013597
1173.000000	-0.013559
1172.000000	-0.013540
1171.000000	-0.013547
1170.000000	-0.013550
1169.000000	-0.013539
1168.000000	-0.013530
1167.000000	-0.013522
1166.000000	-0.013478
1165.000000	-0.013346
1164.000000	-0.013106
1163.000000	-0.012802
1162.000000	-0.012517
1161.000000	-0.012314
1160.000000	-0.012181
1159.000000	-0.012063
1158.000000	-0.011936
1157.000000	-0.011839
1156.000000	-0.011814
1155.000000	-0.011833
1154.000000	-0.011828
1153.000000	-0.011770
1152.000000	-0.011701
1151.000000	-0.011674
1150.000000	-0.011687
1149.000000	-0.011695
1148.000000	-0.011662
1147.000000	-0.011606
1146.000000	-0.011577
1145.000000	-0.011599
1144.000000	-0.011639
1143.000000	-0.011636
1142.000000	-0.011577
1141.000000	-0.011505
1140.000000	-0.011462
1139.000000	-0.011436
1138.000000	-0.011381
1137.000000	-0.011286
1136.000000	-0.011187
1135.000000	-0.011119
1134.000000	-0.011067
1133.000000	-0.010995
1132.000000	-0.010893
1131.000000	-0.010795
1130.000000	-0.010741
1129.000000	-0.010726
1128.000000	-0.010715
1127.000000	-0.010684
1126.000000	-0.010653
1125.000000	-0.010643
1124.000000	-0.010631
1123.000000	-0.010560
1122.000000	-0.010411
1121.000000	-0.010233
1120.000000	-0.010096
1119.000000	-0.010024
1118.000000	-0.009989
1117.000000	-0.009954
1116.000000	-0.009906
1115.000000	-0.009851
1114.000000	-0.009789
1113.000000	-0.009704
1112.000000	-0.009581
1111.000000	-0.009430
1110.000000	-0.009286
1109.000000	-0.009180
1108.000000	-0.009108
1107.000000	-0.009041
1106.000000	-0.008970
1105.000000	-0.008915
1104.000000	-0.008895
1103.000000	-0.008896
1102.000000	-0.008882
1101.000000	-0.008840
1100.000000	-0.008782
1099.000000	-0.008728
1098.000000	-0.008683
1097.000000	-0.008639
1096.000000	-0.008591
1095.000000	-0.008539
1094.000000	-0.008484
1093.000000	-0.008414
1092.000000	-0.008309
1091.000000	-0.008170
1090.000000	-0.008032
1089.000000	-0.007941
1088.000000	-0.007900
1087.000000	-0.007858
1086.000000	-0.007769
1085.000000	-0.007642
1084.000000	-0.007532
1083.000000	-0.007481
1082.000000	-0.007480
1081.000000	-0.007486
1080.000000	-0.007468
1079.000000	-0.007425
1078.000000	-0.007368
1077.000000	-0.007297
1076.000000	-0.007199
1075.000000	-0.007080
1074.000000	-0.006975
1073.000000	-0.006910
1072.000000	-0.006870
1071.000000	-0.006813
1070.000000	-0.006726
1069.000000	-0.006641
1068.000000	-0.006590
1067.000000	-0.006561
1066.000000	-0.006512
1065.000000	-0.006420
1064.000000	-0.006308
1063.000000	-0.006223
1062.000000	-0.006184
1061.000000	-0.006169
1060.000000	-0.006135
1059.000000	-0.006075
1058.000000	-0.006023
1057.000000	-0.006011
1056.000000	-0.006026
1055.000000	-0.006028
1054.000000	-0.006003
1053.000000	-0.005975
1052.000000	-0.005968
1051.000000	-0.005977
1050.000000	-0.005988
1049.000000	-0.006010
1048.000000	-0.006066
1047.000000	-0.006156
1046.000000	-0.006254
1045.000000	-0.006332
1044.000000	-0.006388
1043.000000	-0.006435
1042.000000	-0.006470
1041.000000	-0.006462
1040.000000	-0.006368
1039.000000	-0.006182
1038.000000	-0.005954
1037.000000	-0.005751
1036.000000	-0.005596
1035.000000	-0.005462
1034.000000	-0.005324
1033.000000	-0.005191
1032.000000	-0.005076
1031.000000	-0.004964
1030.000000	-0.004826
1029.000000	-0.004661
1028.000000	-0.004509
1027.000000	-0.004425
1026.000000	-0.004435
1025.000000	-0.004516
1024.000000	-0.004605
1023.000000	-0.004646
1022.000000	-0.004631
1021.000000	-0.004596
1020.000000	-0.004567
1019.000000	-0.004536
1018.000000	-0.004489
1017.000000	-0.004446
1016.000000	-0.004437
1015.000000	-0.004460
1014.000000	-0.004464
1013.000000	-0.004406
1012.000000	-0.004300
1011.000000	-0.004200
1010.000000	-0.004145
1009.000000	-0.004117
1008.000000	-0.004069
1007.000000	-0.003991
1006.000000	-0.003920
1005.000000	-0.003894
1004.000000	-0.003894
1003.000000	-0.003864
1002.000000	-0.003782
1001.000000	-0.003692
1000.000000	-0.003650
999.000000	-0.003654
998.000000	-0.003655
997.000000	-0.003613
996.000000	-0.003535
995.000000	-0.003458
994.000000	-0.003402
993.000000	-0.003352
992.000000	-0.003279
991.000000	-0.003179
990.000000	-0.003072
989.000000	-0.002963
988.000000	-0.002829
987.000000	-0.002662
986.000000	-0.002516
985.000000	-0.002465
984.000000	-0.002509
983.000000	-0.002563
982.000000	-0.002544
981.000000	-0.002467
980.000000	-0.002414
979.000000	-0.002442
978.000000	-0.002535
977.000000	-0.002646
976.000000	-0.002752
975.000000	-0.002872
974.000000	-0.003022
973.000000	-0.003191
972.000000	-0.003336
971.000000	-0.003435
970.000000	-0.003513
969.000000	-0.003609
968.000000	-0.003721
967.000000	-0.003798
966.000000	-0.003821
965.000000	-0.003835
964.000000	-0.003891
963.000000	-0.003979
962.000000	-0.004041
961.000000	-0.004051
960.000000	-0.004039
959.000000	-0.004052
958.000000	-0.004101
957.000000	-0.004154
956.000000	-0.004172
955.000000	-0.004147
954.000000	-0.004120
953.000000	-0.004142
952.000000	-0.004204
951.000000	-0.004244
950.000000	-0.004229
949.000000	-0.004202
948.000000	-0.004218
947.000000	-0.004262
946.000000	-0.004272
945.000000	-0.004230
944.000000	-0.004183
943.000000	-0.004176
942.000000	-0.004207
941.000000	-0.004247
940.000000	-0.004286
939.000000	-0.004328
938.000000	-0.004378
937.000000	-0.004430
936.000000	-0.004461
935.000000	-0.004445
934.000000	-0.004381
933.000000	-0.004310
932.000000	-0.004264
931.000000	-0.004224
930.000000	-0.004152
929.000000	-0.004066
928.000000	-0.004038
927.000000	-0.004110
926.000000	-0.004243
925.000000	-0.004371
924.000000	-0.004480
923.000000	-0.004621
922.000000	-0.004846
921.000000	-0.005147
920.000000	-0.005439
919.000000	-0.005608
918.000000	-0.005586
917.000000	-0.005395
916.000000	-0.005117
915.000000	-0.004823
914.000000	-0.004558
913.000000	-0.004357
912.000000	-0.004248
911.000000	-0.004206
910.000000	-0.004153
909.000000	-0.004029
908.000000	-0.003876
907.000000	-0.003788
906.000000	-0.003807
905.000000	-0.003876
904.000000	-0.003912
903.000000	-0.003893
902.000000	-0.003861
901.000000	-0.003858
900.000000	-0.003866
899.000000	-0.003836
898.000000	-0.003741
897.000000	-0.003616
896.000000	-0.003527
895.000000	-0.003504
894.000000	-0.003515
893.000000	-0.003501
892.000000	-0.003449
891.000000	-0.003398
890.000000	-0.003383
889.000000	-0.003390
888.000000	-0.003391
887.000000	-0.003403
886.000000	-0.003478
885.000000	-0.003632
884.000000	-0.003823
883.000000	-0.004005
882.000000	-0.004200
881.000000	-0.004458
880.000000	-0.004764
879.000000	-0.005014
878.000000	-0.005114
877.000000	-0.005073
876.000000	-0.004987
875.000000	-0.004936
874.000000	-0.004930
873.000000	-0.004935
872.000000	-0.004934
871.000000	-0.004952
870.000000	-0.005016
869.000000	-0.005111
868.000000	-0.005183
867.000000	-0.005200
866.000000	-0.005201
865.000000	-0.005263
864.000000	-0.005423
863.000000	-0.005655
862.000000	-0.005934
861.000000	-0.006299
860.000000	-0.006824
859.000000	-0.007545
858.000000	-0.008446
857.000000	-0.009539
856.000000	-0.010931
855.000000	-0.012810
854.000000	-0.015324
853.000000	-0.018460
852.000000	-0.021989
851.000000	-0.025480
850.000000	-0.028406
849.000000	-0.030280
848.000000	-0.030782
847.000000	-0.029871
846.000000	-0.027810
845.000000	-0.025026
844.000000	-0.021908
843.000000	-0.018729
842.000000	-0.015694
841.000000	-0.012956
840.000000	-0.010622
839.000000	-0.008760
838.000000	-0.007391
837.000000	-0.006455
836.000000	-0.005822
835.000000	-0.005372
834.000000	-0.005057
833.000000	-0.004845
832.000000	-0.004663
831.000000	-0.004444
830.000000	-0.004205
829.000000	-0.004037
828.000000	-0.003981
827.000000	-0.003986
826.000000	-0.003975
825.000000	-0.003933
824.000000	-0.003887
823.000000	-0.003860
822.000000	-0.003846
821.000000	-0.003816
820.000000	-0.003746
819.000000	-0.003658
818.000000	-0.003615
817.000000	-0.003650
816.000000	-0.003705
815.000000	-0.003698
814.000000	-0.003639
813.000000	-0.003612
812.000000	-0.003644
811.000000	-0.003666
810.000000	-0.003624
809.000000	-0.003562
808.000000	-0.003559
807.000000	-0.003623
806.000000	-0.003686
805.000000	-0.003692
804.000000	-0.003636
803.000000	-0.003563
802.000000	-0.003531
801.000000	-0.003564
800.000000	-0.003620
799.000000	-0.003639
798.000000	-0.003620
797.000000	-0.003611
796.000000	-0.003620
795.000000	-0.003591
794.000000	-0.003493
793.000000	-0.003381
792.000000	-0.003334
791.000000	-0.003366
790.000000	-0.003437
789.000000	-0.003501
788.000000	-0.003527
787.000000	-0.003510
786.000000	-0.003479
785.000000	-0.003470
784.000000	-0.003478
783.000000	-0.003484
782.000000	-0.003512
781.000000	-0.003594
780.000000	-0.003677
779.000000	-0.003655
778.000000	-0.003521
777.000000	-0.003402
776.000000	-0.003397
775.000000	-0.003439
774.000000	-0.003388
773.000000	-0.003217
772.000000	-0.003025
771.000000	-0.002917
770.000000	-0.002916
769.000000	-0.002972
768.000000	-0.003010
767.000000	-0.002987
766.000000	-0.002927
765.000000	-0.002887
764.000000	-0.002870
763.000000	-0.002830
762.000000	-0.002771
761.000000	-0.002782
760.000000	-0.002908
759.000000	-0.003067
758.000000	-0.003152
757.000000	-0.003169
756.000000	-0.003201
755.000000	-0.003282
754.000000	-0.003371
753.000000	-0.003421
752.000000	-0.003413
751.000000	-0.003341
750.000000	-0.003228
749.000000	-0.003123
748.000000	-0.003038
747.000000	-0.002930
746.000000	-0.002779
745.000000	-0.002639
744.000000	-0.002548
743.000000	-0.002459
742.000000	-0.002314
741.000000	-0.002145
740.000000	-0.002034
739.000000	-0.001994
738.000000	-0.001972
737.000000	-0.001937
736.000000	-0.001904
735.000000	-0.001887
734.000000	-0.001886
733.000000	-0.001897
732.000000	-0.001886
731.000000	-0.001816
730.000000	-0.001717
729.000000	-0.001668
728.000000	-0.001687
727.000000	-0.001701
726.000000	-0.001648
725.000000	-0.001559
724.000000	-0.001469
723.000000	-0.001321
722.000000	-0.001061
721.000000	-0.000788
720.000000	-0.000686
719.000000	-0.000812
718.000000	-0.001038
717.000000	-0.001200
716.000000	-0.001238
715.000000	-0.001189
714.000000	-0.001122
713.000000	-0.001081
712.000000	-0.001050
711.000000	-0.000984
710.000000	-0.000878
709.000000	-0.000779
708.000000	-0.000707
707.000000	-0.000613
706.000000	-0.000442
705.000000	-0.000226
704.000000	-0.000073
703.000000	-0.000043
702.000000	-0.000100
701.000000	-0.000178
700.000000	-0.000222
699.000000	-0.000223
698.000000	-0.000198
697.000000	-0.000152
696.000000	-0.000057
695.000000	0.000125
694.000000	0.000343
693.000000	0.000492
692.000000	0.000590
691.000000	0.000763
690.000000	0.001059
689.000000	0.001363
688.000000	0.001556
687.000000	0.001686
686.000000	0.001833
685.000000	0.001958
684.000000	0.002014
683.000000	0.002026
682.000000	0.001986
681.000000	0.001821
680.000000	0.001571
679.000000	0.001412
678.000000	0.001372
677.000000	0.001329
676.000000	0.001295
675.000000	0.001269
674.000000	0.001206
673.000000	0.001176
672.000000	0.001383
671.000000	0.001886
670.000000	0.002266
669.000000	0.002044
668.000000	0.001838
667.000000	0.001873
666.000000	0.001535
665.000000	0.001458
664.000000	0.002016
663.000000	0.002893
662.000000	0.003669
661.000000	0.004201
660.000000	0.004561
659.000000	0.004799
658.000000	0.004909
657.000000	0.004930
656.000000	0.004890
655.000000	0.004621
654.000000	0.004123
653.000000	0.003689
652.000000	0.003463
651.000000	0.003291
650.000000	0.003042
649.000000	0.002780
648.000000	0.002503
647.000000	0.002120
646.000000	0.001750
645.000000	0.001616
644.000000	0.001683
643.000000	0.001713
642.000000	0.001652
641.000000	0.001675
640.000000	0.001841
639.000000	0.001983
638.000000	0.002030
637.000000	0.002079
636.000000	0.002117
635.000000	0.002032
634.000000	0.001883
633.000000	0.001836
632.000000	0.001820
631.000000	0.001577
630.000000	0.001100
629.000000	0.000695
628.000000	0.000555
627.000000	0.000563
626.000000	0.000565
625.000000	0.000521
624.000000	0.000403
623.000000	0.000227
622.000000	0.000139
621.000000	0.000182
620.000000	0.000141
619.000000	-0.000101
618.000000	-0.000264
617.000000	-0.000064
616.000000	0.000294
615.000000	0.000411
614.000000	0.000278
613.000000	0.000180
612.000000	0.000172
611.000000	0.000110
610.000000	0.000003
609.000000	-0.000059
608.000000	-0.000210
607.000000	-0.000620
606.000000	-0.001074
605.000000	-0.001192
604.000000	-0.000970
603.000000	-0.000759
602.000000	-0.000753
601.000000	-0.000846
600.000000	-0.000954
