# Supplementary material for: Real-time monitoring of the reversible capture and release of CO2 on anthraquinone and riboflavin-modified graphitic electrodes using ATR-SEIRAS
Source: Chem Sci. 2025 Nov 4;16(48):23189–202. doi: 10.1039/d5sc05427c (PMC12584010; doi:10.1039/d5sc05427c)
Supplement: SC-016-D5SC05427C-s001 [file SC-016-D5SC05427C-s001.zip › Data Folders/Main Figures/Figure3/3a/024.ASC]

PE IR       SUBTECH     SPECTRUM    ASCII       PEDS        4.00        
   -1
024.ASC
24/06/26
16:04:40.00
24/06/26
16:04:40.00
Administrator

600.000000
#HDR
-1
-1
#GR
Wavenumber
A
1.0
0.0
4000.000000
-1.000000
3401
8
0.024487
-0.030921
#DATA
4000.000000	-0.003518
3999.000000	-0.003523
3998.000000	-0.003514
3997.000000	-0.003502
3996.000000	-0.003494
3995.000000	-0.003483
3994.000000	-0.003462
3993.000000	-0.003432
3992.000000	-0.003401
3991.000000	-0.003381
3990.000000	-0.003376
3989.000000	-0.003384
3988.000000	-0.003399
3987.000000	-0.003412
3986.000000	-0.003413
3985.000000	-0.003403
3984.000000	-0.003387
3983.000000	-0.003377
3982.000000	-0.003373
3981.000000	-0.003373
3980.000000	-0.003373
3979.000000	-0.003371
3978.000000	-0.003367
3977.000000	-0.003353
3976.000000	-0.003329
3975.000000	-0.003300
3974.000000	-0.003281
3973.000000	-0.003283
3972.000000	-0.003309
3971.000000	-0.003346
3970.000000	-0.003380
3969.000000	-0.003399
3968.000000	-0.003405
3967.000000	-0.003404
3966.000000	-0.003404
3965.000000	-0.003407
3964.000000	-0.003411
3963.000000	-0.003417
3962.000000	-0.003421
3961.000000	-0.003422
3960.000000	-0.003421
3959.000000	-0.003423
3958.000000	-0.003432
3957.000000	-0.003452
3956.000000	-0.003483
3955.000000	-0.003518
3954.000000	-0.003549
3953.000000	-0.003567
3952.000000	-0.003573
3951.000000	-0.003579
3950.000000	-0.003593
3949.000000	-0.003613
3948.000000	-0.003623
3947.000000	-0.003613
3946.000000	-0.003587
3945.000000	-0.003564
3944.000000	-0.003554
3943.000000	-0.003559
3942.000000	-0.003575
3941.000000	-0.003593
3940.000000	-0.003604
3939.000000	-0.003602
3938.000000	-0.003585
3937.000000	-0.003562
3936.000000	-0.003550
3935.000000	-0.003559
3934.000000	-0.003588
3933.000000	-0.003625
3932.000000	-0.003655
3931.000000	-0.003669
3930.000000	-0.003671
3929.000000	-0.003672
3928.000000	-0.003684
3927.000000	-0.003705
3926.000000	-0.003720
3925.000000	-0.003717
3924.000000	-0.003699
3923.000000	-0.003683
3922.000000	-0.003673
3921.000000	-0.003665
3920.000000	-0.003649
3919.000000	-0.003624
3918.000000	-0.003592
3917.000000	-0.003562
3916.000000	-0.003546
3915.000000	-0.003551
3914.000000	-0.003567
3913.000000	-0.003579
3912.000000	-0.003580
3911.000000	-0.003573
3910.000000	-0.003568
3909.000000	-0.003565
3908.000000	-0.003563
3907.000000	-0.003558
3906.000000	-0.003539
3905.000000	-0.003500
3904.000000	-0.003450
3903.000000	-0.003415
3902.000000	-0.003416
3901.000000	-0.003445
3900.000000	-0.003480
3899.000000	-0.003514
3898.000000	-0.003551
3897.000000	-0.003587
3896.000000	-0.003606
3895.000000	-0.003599
3894.000000	-0.003585
3893.000000	-0.003585
3892.000000	-0.003595
3891.000000	-0.003586
3890.000000	-0.003552
3889.000000	-0.003524
3888.000000	-0.003534
3887.000000	-0.003569
3886.000000	-0.003589
3885.000000	-0.003581
3884.000000	-0.003574
3883.000000	-0.003603
3882.000000	-0.003665
3881.000000	-0.003723
3880.000000	-0.003739
3879.000000	-0.003712
3878.000000	-0.003673
3877.000000	-0.003655
3876.000000	-0.003655
3875.000000	-0.003645
3874.000000	-0.003604
3873.000000	-0.003549
3872.000000	-0.003517
3871.000000	-0.003518
3870.000000	-0.003527
3869.000000	-0.003526
3868.000000	-0.003517
3867.000000	-0.003511
3866.000000	-0.003509
3865.000000	-0.003517
3864.000000	-0.003540
3863.000000	-0.003568
3862.000000	-0.003579
3861.000000	-0.003575
3860.000000	-0.003568
3859.000000	-0.003562
3858.000000	-0.003550
3857.000000	-0.003534
3856.000000	-0.003526
3855.000000	-0.003522
3854.000000	-0.003494
3853.000000	-0.003440
3852.000000	-0.003404
3851.000000	-0.003420
3850.000000	-0.003475
3849.000000	-0.003538
3848.000000	-0.003580
3847.000000	-0.003600
3846.000000	-0.003614
3845.000000	-0.003639
3844.000000	-0.003666
3843.000000	-0.003666
3842.000000	-0.003622
3841.000000	-0.003554
3840.000000	-0.003491
3839.000000	-0.003457
3838.000000	-0.003453
3837.000000	-0.003459
3836.000000	-0.003453
3835.000000	-0.003440
3834.000000	-0.003440
3833.000000	-0.003466
3832.000000	-0.003511
3831.000000	-0.003554
3830.000000	-0.003582
3829.000000	-0.003593
3828.000000	-0.003586
3827.000000	-0.003557
3826.000000	-0.003511
3825.000000	-0.003470
3824.000000	-0.003459
3823.000000	-0.003483
3822.000000	-0.003507
3821.000000	-0.003499
3820.000000	-0.003462
3819.000000	-0.003431
3818.000000	-0.003430
3817.000000	-0.003452
3816.000000	-0.003482
3815.000000	-0.003527
3814.000000	-0.003588
3813.000000	-0.003643
3812.000000	-0.003666
3811.000000	-0.003653
3810.000000	-0.003629
3809.000000	-0.003616
3808.000000	-0.003606
3807.000000	-0.003575
3806.000000	-0.003521
3805.000000	-0.003478
3804.000000	-0.003471
3803.000000	-0.003490
3802.000000	-0.003500
3801.000000	-0.003485
3800.000000	-0.003468
3799.000000	-0.003478
3798.000000	-0.003515
3797.000000	-0.003557
3796.000000	-0.003588
3795.000000	-0.003609
3794.000000	-0.003634
3793.000000	-0.003665
3792.000000	-0.003694
3791.000000	-0.003712
3790.000000	-0.003715
3789.000000	-0.003704
3788.000000	-0.003683
3787.000000	-0.003656
3786.000000	-0.003636
3785.000000	-0.003629
3784.000000	-0.003637
3783.000000	-0.003649
3782.000000	-0.003653
3781.000000	-0.003639
3780.000000	-0.003611
3779.000000	-0.003587
3778.000000	-0.003587
3777.000000	-0.003608
3776.000000	-0.003626
3775.000000	-0.003615
3774.000000	-0.003575
3773.000000	-0.003532
3772.000000	-0.003511
3771.000000	-0.003514
3770.000000	-0.003522
3769.000000	-0.003518
3768.000000	-0.003507
3767.000000	-0.003504
3766.000000	-0.003518
3765.000000	-0.003541
3764.000000	-0.003564
3763.000000	-0.003583
3762.000000	-0.003592
3761.000000	-0.003583
3760.000000	-0.003559
3759.000000	-0.003535
3758.000000	-0.003513
3757.000000	-0.003481
3756.000000	-0.003433
3755.000000	-0.003372
3754.000000	-0.003298
3753.000000	-0.003220
3752.000000	-0.003160
3751.000000	-0.003132
3750.000000	-0.003118
3749.000000	-0.003091
3748.000000	-0.003066
3747.000000	-0.003071
3746.000000	-0.003096
3745.000000	-0.003109
3744.000000	-0.003112
3743.000000	-0.003129
3742.000000	-0.003154
3741.000000	-0.003161
3740.000000	-0.003135
3739.000000	-0.003081
3738.000000	-0.003011
3737.000000	-0.002937
3736.000000	-0.002901
3735.000000	-0.002942
3734.000000	-0.003034
3733.000000	-0.003088
3732.000000	-0.003051
3731.000000	-0.002949
3730.000000	-0.002835
3729.000000	-0.002747
3728.000000	-0.002692
3727.000000	-0.002666
3726.000000	-0.002665
3725.000000	-0.002671
3724.000000	-0.002674
3723.000000	-0.002689
3722.000000	-0.002743
3721.000000	-0.002841
3720.000000	-0.002955
3719.000000	-0.003041
3718.000000	-0.003076
3717.000000	-0.003075
3716.000000	-0.003083
3715.000000	-0.003116
3714.000000	-0.003134
3713.000000	-0.003067
3712.000000	-0.002910
3711.000000	-0.002745
3710.000000	-0.002650
3709.000000	-0.002637
3708.000000	-0.002657
3707.000000	-0.002658
3706.000000	-0.002617
3705.000000	-0.002550
3704.000000	-0.002489
3703.000000	-0.002452
3702.000000	-0.002436
3701.000000	-0.002428
3700.000000	-0.002429
3699.000000	-0.002448
3698.000000	-0.002487
3697.000000	-0.002531
3696.000000	-0.002571
3695.000000	-0.002594
3694.000000	-0.002599
3693.000000	-0.002605
3692.000000	-0.002656
3691.000000	-0.002778
3690.000000	-0.002926
3689.000000	-0.003010
3688.000000	-0.002986
3687.000000	-0.002905
3686.000000	-0.002839
3685.000000	-0.002816
3684.000000	-0.002816
3683.000000	-0.002817
3682.000000	-0.002814
3681.000000	-0.002798
3680.000000	-0.002762
3679.000000	-0.002707
3678.000000	-0.002658
3677.000000	-0.002629
3676.000000	-0.002618
3675.000000	-0.002613
3674.000000	-0.002603
3673.000000	-0.002587
3672.000000	-0.002568
3671.000000	-0.002541
3670.000000	-0.002527
3669.000000	-0.002552
3668.000000	-0.002605
3667.000000	-0.002661
3666.000000	-0.002700
3665.000000	-0.002718
3664.000000	-0.002720
3663.000000	-0.002712
3662.000000	-0.002692
3661.000000	-0.002651
3660.000000	-0.002590
3659.000000	-0.002527
3658.000000	-0.002481
3657.000000	-0.002453
3656.000000	-0.002431
3655.000000	-0.002402
3654.000000	-0.002369
3653.000000	-0.002344
3652.000000	-0.002332
3651.000000	-0.002327
3650.000000	-0.002314
3649.000000	-0.002287
3648.000000	-0.002261
3647.000000	-0.002263
3646.000000	-0.002292
3645.000000	-0.002328
3644.000000	-0.002349
3643.000000	-0.002343
3642.000000	-0.002313
3641.000000	-0.002271
3640.000000	-0.002230
3639.000000	-0.002195
3638.000000	-0.002166
3637.000000	-0.002139
3636.000000	-0.002104
3635.000000	-0.002051
3634.000000	-0.001981
3633.000000	-0.001909
3632.000000	-0.001851
3631.000000	-0.001804
3630.000000	-0.001751
3629.000000	-0.001699
3628.000000	-0.001673
3627.000000	-0.001674
3626.000000	-0.001691
3625.000000	-0.001720
3624.000000	-0.001774
3623.000000	-0.001875
3622.000000	-0.002024
3621.000000	-0.002179
3620.000000	-0.002265
3619.000000	-0.002234
3618.000000	-0.002115
3617.000000	-0.001983
3616.000000	-0.001901
3615.000000	-0.001886
3614.000000	-0.001921
3613.000000	-0.001977
3612.000000	-0.002034
3611.000000	-0.002075
3610.000000	-0.002086
3609.000000	-0.002072
3608.000000	-0.002058
3607.000000	-0.002064
3606.000000	-0.002081
3605.000000	-0.002094
3604.000000	-0.002091
3603.000000	-0.002074
3602.000000	-0.002054
3601.000000	-0.002048
3600.000000	-0.002065
3599.000000	-0.002099
3598.000000	-0.002122
3597.000000	-0.002112
3596.000000	-0.002069
3595.000000	-0.002013
3594.000000	-0.001972
3593.000000	-0.001964
3592.000000	-0.001990
3591.000000	-0.002052
3590.000000	-0.002147
3589.000000	-0.002265
3588.000000	-0.002378
3587.000000	-0.002456
3586.000000	-0.002490
3585.000000	-0.002502
3584.000000	-0.002516
3583.000000	-0.002544
3582.000000	-0.002587
3581.000000	-0.002632
3580.000000	-0.002667
3579.000000	-0.002684
3578.000000	-0.002690
3577.000000	-0.002698
3576.000000	-0.002709
3575.000000	-0.002713
3574.000000	-0.002705
3573.000000	-0.002696
3572.000000	-0.002702
3571.000000	-0.002727
3570.000000	-0.002760
3569.000000	-0.002783
3568.000000	-0.002786
3567.000000	-0.002775
3566.000000	-0.002762
3565.000000	-0.002753
3564.000000	-0.002752
3563.000000	-0.002761
3562.000000	-0.002777
3561.000000	-0.002793
3560.000000	-0.002803
3559.000000	-0.002804
3558.000000	-0.002802
3557.000000	-0.002803
3556.000000	-0.002813
3555.000000	-0.002833
3554.000000	-0.002856
3553.000000	-0.002871
3552.000000	-0.002871
3551.000000	-0.002860
3550.000000	-0.002847
3549.000000	-0.002839
3548.000000	-0.002838
3547.000000	-0.002843
3546.000000	-0.002853
3545.000000	-0.002862
3544.000000	-0.002865
3543.000000	-0.002861
3542.000000	-0.002852
3541.000000	-0.002847
3540.000000	-0.002848
3539.000000	-0.002856
3538.000000	-0.002871
3537.000000	-0.002891
3536.000000	-0.002911
3535.000000	-0.002925
3534.000000	-0.002926
3533.000000	-0.002913
3532.000000	-0.002896
3531.000000	-0.002885
3530.000000	-0.002884
3529.000000	-0.002887
3528.000000	-0.002885
3527.000000	-0.002883
3526.000000	-0.002893
3525.000000	-0.002920
3524.000000	-0.002955
3523.000000	-0.002983
3522.000000	-0.002997
3521.000000	-0.002999
3520.000000	-0.002996
3519.000000	-0.002993
3518.000000	-0.002991
3517.000000	-0.002994
3516.000000	-0.003000
3515.000000	-0.003006
3514.000000	-0.003011
3513.000000	-0.003016
3512.000000	-0.003025
3511.000000	-0.003039
3510.000000	-0.003058
3509.000000	-0.003081
3508.000000	-0.003102
3507.000000	-0.003115
3506.000000	-0.003116
3505.000000	-0.003111
3504.000000	-0.003106
3503.000000	-0.003102
3502.000000	-0.003097
3501.000000	-0.003088
3500.000000	-0.003074
3499.000000	-0.003059
3498.000000	-0.003053
3497.000000	-0.003066
3496.000000	-0.003095
3495.000000	-0.003125
3494.000000	-0.003143
3493.000000	-0.003148
3492.000000	-0.003148
3491.000000	-0.003146
3490.000000	-0.003143
3489.000000	-0.003137
3488.000000	-0.003130
3487.000000	-0.003121
3486.000000	-0.003112
3485.000000	-0.003107
3484.000000	-0.003115
3483.000000	-0.003135
3482.000000	-0.003161
3481.000000	-0.003183
3480.000000	-0.003190
3479.000000	-0.003175
3478.000000	-0.003142
3477.000000	-0.003108
3476.000000	-0.003092
3475.000000	-0.003094
3474.000000	-0.003101
3473.000000	-0.003103
3472.000000	-0.003098
3471.000000	-0.003090
3470.000000	-0.003076
3469.000000	-0.003058
3468.000000	-0.003048
3467.000000	-0.003054
3466.000000	-0.003067
3465.000000	-0.003069
3464.000000	-0.003053
3463.000000	-0.003031
3462.000000	-0.003022
3461.000000	-0.003036
3460.000000	-0.003065
3459.000000	-0.003087
3458.000000	-0.003090
3457.000000	-0.003076
3456.000000	-0.003057
3455.000000	-0.003046
3454.000000	-0.003050
3453.000000	-0.003068
3452.000000	-0.003087
3451.000000	-0.003092
3450.000000	-0.003080
3449.000000	-0.003057
3448.000000	-0.003040
3447.000000	-0.003034
3446.000000	-0.003033
3445.000000	-0.003028
3444.000000	-0.003022
3443.000000	-0.003018
3442.000000	-0.003014
3441.000000	-0.003010
3440.000000	-0.003001
3439.000000	-0.002988
3438.000000	-0.002974
3437.000000	-0.002964
3436.000000	-0.002962
3435.000000	-0.002967
3434.000000	-0.002965
3433.000000	-0.002946
3432.000000	-0.002913
3431.000000	-0.002880
3430.000000	-0.002861
3429.000000	-0.002861
3428.000000	-0.002874
3427.000000	-0.002885
3426.000000	-0.002884
3425.000000	-0.002866
3424.000000	-0.002843
3423.000000	-0.002829
3422.000000	-0.002835
3421.000000	-0.002860
3420.000000	-0.002897
3419.000000	-0.002933
3418.000000	-0.002950
3417.000000	-0.002941
3416.000000	-0.002916
3415.000000	-0.002891
3414.000000	-0.002876
3413.000000	-0.002869
3412.000000	-0.002867
3411.000000	-0.002873
3410.000000	-0.002884
3409.000000	-0.002890
3408.000000	-0.002882
3407.000000	-0.002863
3406.000000	-0.002844
3405.000000	-0.002829
3404.000000	-0.002816
3403.000000	-0.002799
3402.000000	-0.002777
3401.000000	-0.002755
3400.000000	-0.002738
3399.000000	-0.002732
3398.000000	-0.002734
3397.000000	-0.002740
3396.000000	-0.002750
3395.000000	-0.002764
3394.000000	-0.002775
3393.000000	-0.002774
3392.000000	-0.002760
3391.000000	-0.002746
3390.000000	-0.002744
3389.000000	-0.002750
3388.000000	-0.002747
3387.000000	-0.002724
3386.000000	-0.002687
3385.000000	-0.002660
3384.000000	-0.002656
3383.000000	-0.002675
3382.000000	-0.002701
3381.000000	-0.002719
3380.000000	-0.002725
3379.000000	-0.002725
3378.000000	-0.002726
3377.000000	-0.002732
3376.000000	-0.002735
3375.000000	-0.002727
3374.000000	-0.002708
3373.000000	-0.002687
3372.000000	-0.002674
3371.000000	-0.002673
3370.000000	-0.002677
3369.000000	-0.002678
3368.000000	-0.002677
3367.000000	-0.002677
3366.000000	-0.002678
3365.000000	-0.002673
3364.000000	-0.002661
3363.000000	-0.002646
3362.000000	-0.002635
3361.000000	-0.002631
3360.000000	-0.002637
3359.000000	-0.002655
3358.000000	-0.002679
3357.000000	-0.002697
3356.000000	-0.002699
3355.000000	-0.002688
3354.000000	-0.002675
3353.000000	-0.002663
3352.000000	-0.002652
3351.000000	-0.002643
3350.000000	-0.002640
3349.000000	-0.002644
3348.000000	-0.002645
3347.000000	-0.002630
3346.000000	-0.002604
3345.000000	-0.002583
3344.000000	-0.002576
3343.000000	-0.002580
3342.000000	-0.002585
3341.000000	-0.002583
3340.000000	-0.002576
3339.000000	-0.002569
3338.000000	-0.002566
3337.000000	-0.002565
3336.000000	-0.002563
3335.000000	-0.002553
3334.000000	-0.002539
3333.000000	-0.002529
3332.000000	-0.002528
3331.000000	-0.002536
3330.000000	-0.002545
3329.000000	-0.002552
3328.000000	-0.002559
3327.000000	-0.002570
3326.000000	-0.002583
3325.000000	-0.002597
3324.000000	-0.002616
3323.000000	-0.002642
3322.000000	-0.002667
3321.000000	-0.002676
3320.000000	-0.002657
3319.000000	-0.002622
3318.000000	-0.002593
3317.000000	-0.002586
3316.000000	-0.002597
3315.000000	-0.002612
3314.000000	-0.002615
3313.000000	-0.002599
3312.000000	-0.002571
3311.000000	-0.002546
3310.000000	-0.002539
3309.000000	-0.002551
3308.000000	-0.002573
3307.000000	-0.002594
3306.000000	-0.002612
3305.000000	-0.002630
3304.000000	-0.002641
3303.000000	-0.002637
3302.000000	-0.002618
3301.000000	-0.002603
3300.000000	-0.002605
3299.000000	-0.002621
3298.000000	-0.002633
3297.000000	-0.002629
3296.000000	-0.002613
3295.000000	-0.002597
3294.000000	-0.002586
3293.000000	-0.002581
3292.000000	-0.002581
3291.000000	-0.002587
3290.000000	-0.002595
3289.000000	-0.002607
3288.000000	-0.002621
3287.000000	-0.002630
3286.000000	-0.002627
3285.000000	-0.002609
3284.000000	-0.002582
3283.000000	-0.002558
3282.000000	-0.002546
3281.000000	-0.002548
3280.000000	-0.002562
3279.000000	-0.002579
3278.000000	-0.002594
3277.000000	-0.002607
3276.000000	-0.002619
3275.000000	-0.002627
3274.000000	-0.002628
3273.000000	-0.002618
3272.000000	-0.002600
3271.000000	-0.002579
3270.000000	-0.002560
3269.000000	-0.002544
3268.000000	-0.002525
3267.000000	-0.002496
3266.000000	-0.002462
3265.000000	-0.002438
3264.000000	-0.002440
3263.000000	-0.002463
3262.000000	-0.002488
3261.000000	-0.002500
3260.000000	-0.002496
3259.000000	-0.002482
3258.000000	-0.002460
3257.000000	-0.002432
3256.000000	-0.002403
3255.000000	-0.002384
3254.000000	-0.002380
3253.000000	-0.002389
3252.000000	-0.002404
3251.000000	-0.002414
3250.000000	-0.002408
3249.000000	-0.002384
3248.000000	-0.002349
3247.000000	-0.002318
3246.000000	-0.002300
3245.000000	-0.002294
3244.000000	-0.002293
3243.000000	-0.002294
3242.000000	-0.002303
3241.000000	-0.002321
3240.000000	-0.002343
3239.000000	-0.002355
3238.000000	-0.002350
3237.000000	-0.002331
3236.000000	-0.002307
3235.000000	-0.002280
3234.000000	-0.002248
3233.000000	-0.002217
3232.000000	-0.002197
3231.000000	-0.002188
3230.000000	-0.002183
3229.000000	-0.002169
3228.000000	-0.002145
3227.000000	-0.002115
3226.000000	-0.002087
3225.000000	-0.002065
3224.000000	-0.002052
3223.000000	-0.002051
3222.000000	-0.002057
3221.000000	-0.002060
3220.000000	-0.002051
3219.000000	-0.002029
3218.000000	-0.001995
3217.000000	-0.001959
3216.000000	-0.001929
3215.000000	-0.001911
3214.000000	-0.001900
3213.000000	-0.001885
3212.000000	-0.001860
3211.000000	-0.001829
3210.000000	-0.001791
3209.000000	-0.001744
3208.000000	-0.001686
3207.000000	-0.001630
3206.000000	-0.001595
3205.000000	-0.001587
3204.000000	-0.001593
3203.000000	-0.001595
3202.000000	-0.001581
3201.000000	-0.001561
3200.000000	-0.001551
3199.000000	-0.001559
3198.000000	-0.001578
3197.000000	-0.001591
3196.000000	-0.001589
3195.000000	-0.001578
3194.000000	-0.001572
3193.000000	-0.001577
3192.000000	-0.001592
3191.000000	-0.001610
3190.000000	-0.001622
3189.000000	-0.001627
3188.000000	-0.001627
3187.000000	-0.001625
3186.000000	-0.001620
3185.000000	-0.001614
3184.000000	-0.001606
3183.000000	-0.001602
3182.000000	-0.001601
3181.000000	-0.001595
3180.000000	-0.001571
3179.000000	-0.001527
3178.000000	-0.001475
3177.000000	-0.001429
3176.000000	-0.001395
3175.000000	-0.001362
3174.000000	-0.001316
3173.000000	-0.001248
3172.000000	-0.001162
3171.000000	-0.001066
3170.000000	-0.000959
3169.000000	-0.000835
3168.000000	-0.000687
3167.000000	-0.000533
3166.000000	-0.000408
3165.000000	-0.000343
3164.000000	-0.000346
3163.000000	-0.000406
3162.000000	-0.000510
3161.000000	-0.000644
3160.000000	-0.000787
3159.000000	-0.000913
3158.000000	-0.001008
3157.000000	-0.001084
3156.000000	-0.001162
3155.000000	-0.001250
3154.000000	-0.001332
3153.000000	-0.001389
3152.000000	-0.001411
3151.000000	-0.001403
3150.000000	-0.001383
3149.000000	-0.001366
3148.000000	-0.001358
3147.000000	-0.001359
3146.000000	-0.001367
3145.000000	-0.001374
3144.000000	-0.001374
3143.000000	-0.001363
3142.000000	-0.001345
3141.000000	-0.001326
3140.000000	-0.001305
3139.000000	-0.001280
3138.000000	-0.001262
3137.000000	-0.001264
3136.000000	-0.001289
3135.000000	-0.001315
3134.000000	-0.001323
3133.000000	-0.001309
3132.000000	-0.001286
3131.000000	-0.001263
3130.000000	-0.001246
3129.000000	-0.001241
3128.000000	-0.001252
3127.000000	-0.001265
3126.000000	-0.001263
3125.000000	-0.001243
3124.000000	-0.001217
3123.000000	-0.001201
3122.000000	-0.001195
3121.000000	-0.001191
3120.000000	-0.001179
3119.000000	-0.001150
3118.000000	-0.001108
3117.000000	-0.001064
3116.000000	-0.001042
3115.000000	-0.001051
3114.000000	-0.001082
3113.000000	-0.001115
3112.000000	-0.001136
3111.000000	-0.001139
3110.000000	-0.001124
3109.000000	-0.001096
3108.000000	-0.001063
3107.000000	-0.001037
3106.000000	-0.001025
3105.000000	-0.001022
3104.000000	-0.001018
3103.000000	-0.001001
3102.000000	-0.000972
3101.000000	-0.000951
3100.000000	-0.000956
3099.000000	-0.000985
3098.000000	-0.001009
3097.000000	-0.000999
3096.000000	-0.000956
3095.000000	-0.000909
3094.000000	-0.000885
3093.000000	-0.000888
3092.000000	-0.000902
3091.000000	-0.000913
3090.000000	-0.000916
3089.000000	-0.000914
3088.000000	-0.000909
3087.000000	-0.000893
3086.000000	-0.000863
3085.000000	-0.000826
3084.000000	-0.000793
3083.000000	-0.000771
3082.000000	-0.000759
3081.000000	-0.000756
3080.000000	-0.000762
3079.000000	-0.000778
3078.000000	-0.000794
3077.000000	-0.000795
3076.000000	-0.000779
3075.000000	-0.000754
3074.000000	-0.000727
3073.000000	-0.000709
3072.000000	-0.000703
3071.000000	-0.000711
3070.000000	-0.000726
3069.000000	-0.000734
3068.000000	-0.000725
3067.000000	-0.000700
3066.000000	-0.000670
3065.000000	-0.000645
3064.000000	-0.000630
3063.000000	-0.000624
3062.000000	-0.000623
3061.000000	-0.000622
3060.000000	-0.000618
3059.000000	-0.000613
3058.000000	-0.000610
3057.000000	-0.000609
3056.000000	-0.000605
3055.000000	-0.000591
3054.000000	-0.000570
3053.000000	-0.000551
3052.000000	-0.000541
3051.000000	-0.000539
3050.000000	-0.000534
3049.000000	-0.000522
3048.000000	-0.000511
3047.000000	-0.000513
3046.000000	-0.000522
3045.000000	-0.000525
3044.000000	-0.000511
3043.000000	-0.000484
3042.000000	-0.000457
3041.000000	-0.000439
3040.000000	-0.000421
3039.000000	-0.000397
3038.000000	-0.000368
3037.000000	-0.000341
3036.000000	-0.000325
3035.000000	-0.000315
3034.000000	-0.000301
3033.000000	-0.000278
3032.000000	-0.000249
3031.000000	-0.000219
3030.000000	-0.000192
3029.000000	-0.000170
3028.000000	-0.000154
3027.000000	-0.000140
3026.000000	-0.000117
3025.000000	-0.000078
3024.000000	-0.000025
3023.000000	0.000030
3022.000000	0.000077
3021.000000	0.000117
3020.000000	0.000153
3019.000000	0.000185
3018.000000	0.000216
3017.000000	0.000253
3016.000000	0.000307
3015.000000	0.000383
3014.000000	0.000476
3013.000000	0.000573
3012.000000	0.000660
3011.000000	0.000732
3010.000000	0.000792
3009.000000	0.000847
3008.000000	0.000908
3007.000000	0.000985
3006.000000	0.001077
3005.000000	0.001172
3004.000000	0.001251
3003.000000	0.001303
3002.000000	0.001336
3001.000000	0.001369
3000.000000	0.001416
2999.000000	0.001478
2998.000000	0.001548
2997.000000	0.001615
2996.000000	0.001674
2995.000000	0.001721
2994.000000	0.001759
2993.000000	0.001795
2992.000000	0.001833
2991.000000	0.001872
2990.000000	0.001916
2989.000000	0.001974
2988.000000	0.002053
2987.000000	0.002151
2986.000000	0.002262
2985.000000	0.002382
2984.000000	0.002518
2983.000000	0.002670
2982.000000	0.002830
2981.000000	0.002990
2980.000000	0.003156
2979.000000	0.003341
2978.000000	0.003549
2977.000000	0.003759
2976.000000	0.003951
2975.000000	0.004115
2974.000000	0.004258
2973.000000	0.004388
2972.000000	0.004504
2971.000000	0.004594
2970.000000	0.004642
2969.000000	0.004635
2968.000000	0.004568
2967.000000	0.004448
2966.000000	0.004292
2965.000000	0.004113
2964.000000	0.003919
2963.000000	0.003714
2962.000000	0.003507
2961.000000	0.003309
2960.000000	0.003123
2959.000000	0.002953
2958.000000	0.002802
2957.000000	0.002680
2956.000000	0.002598
2955.000000	0.002554
2954.000000	0.002537
2953.000000	0.002529
2952.000000	0.002521
2951.000000	0.002518
2950.000000	0.002533
2949.000000	0.002578
2948.000000	0.002657
2947.000000	0.002767
2946.000000	0.002900
2945.000000	0.003046
2944.000000	0.003192
2943.000000	0.003331
2942.000000	0.003455
2941.000000	0.003547
2940.000000	0.003591
2939.000000	0.003588
2938.000000	0.003552
2937.000000	0.003503
2936.000000	0.003445
2935.000000	0.003373
2934.000000	0.003282
2933.000000	0.003179
2932.000000	0.003072
2931.000000	0.002955
2930.000000	0.002822
2929.000000	0.002672
2928.000000	0.002521
2927.000000	0.002387
2926.000000	0.002271
2925.000000	0.002162
2924.000000	0.002049
2923.000000	0.001930
2922.000000	0.001814
2921.000000	0.001708
2920.000000	0.001616
2919.000000	0.001533
2918.000000	0.001450
2917.000000	0.001362
2916.000000	0.001276
2915.000000	0.001205
2914.000000	0.001150
2913.000000	0.001095
2912.000000	0.001024
2911.000000	0.000941
2910.000000	0.000866
2909.000000	0.000813
2908.000000	0.000770
2907.000000	0.000723
2906.000000	0.000671
2905.000000	0.000622
2904.000000	0.000577
2903.000000	0.000531
2902.000000	0.000478
2901.000000	0.000420
2900.000000	0.000370
2899.000000	0.000338
2898.000000	0.000329
2897.000000	0.000334
2896.000000	0.000340
2895.000000	0.000345
2894.000000	0.000355
2893.000000	0.000379
2892.000000	0.000415
2891.000000	0.000459
2890.000000	0.000517
2889.000000	0.000606
2888.000000	0.000735
2887.000000	0.000904
2886.000000	0.001100
2885.000000	0.001304
2884.000000	0.001497
2883.000000	0.001668
2882.000000	0.001808
2881.000000	0.001898
2880.000000	0.001912
2879.000000	0.001836
2878.000000	0.001684
2877.000000	0.001495
2876.000000	0.001302
2875.000000	0.001125
2874.000000	0.000968
2873.000000	0.000831
2872.000000	0.000706
2871.000000	0.000584
2870.000000	0.000457
2869.000000	0.000322
2868.000000	0.000179
2867.000000	0.000026
2866.000000	-0.000133
2865.000000	-0.000286
2864.000000	-0.000420
2863.000000	-0.000530
2862.000000	-0.000621
2861.000000	-0.000710
2860.000000	-0.000807
2859.000000	-0.000909
2858.000000	-0.001002
2857.000000	-0.001075
2856.000000	-0.001125
2855.000000	-0.001160
2854.000000	-0.001188
2853.000000	-0.001219
2852.000000	-0.001260
2851.000000	-0.001311
2850.000000	-0.001358
2849.000000	-0.001390
2848.000000	-0.001411
2847.000000	-0.001429
2846.000000	-0.001445
2845.000000	-0.001454
2844.000000	-0.001462
2843.000000	-0.001480
2842.000000	-0.001515
2841.000000	-0.001558
2840.000000	-0.001596
2839.000000	-0.001627
2838.000000	-0.001653
2837.000000	-0.001679
2836.000000	-0.001706
2835.000000	-0.001736
2834.000000	-0.001769
2833.000000	-0.001800
2832.000000	-0.001826
2831.000000	-0.001849
2830.000000	-0.001871
2829.000000	-0.001888
2828.000000	-0.001898
2827.000000	-0.001901
2826.000000	-0.001906
2825.000000	-0.001918
2824.000000	-0.001937
2823.000000	-0.001958
2822.000000	-0.001975
2821.000000	-0.001990
2820.000000	-0.002005
2819.000000	-0.002021
2818.000000	-0.002037
2817.000000	-0.002049
2816.000000	-0.002061
2815.000000	-0.002077
2814.000000	-0.002093
2813.000000	-0.002104
2812.000000	-0.002110
2811.000000	-0.002114
2810.000000	-0.002120
2809.000000	-0.002125
2808.000000	-0.002126
2807.000000	-0.002131
2806.000000	-0.002146
2805.000000	-0.002173
2804.000000	-0.002205
2803.000000	-0.002235
2802.000000	-0.002257
2801.000000	-0.002272
2800.000000	-0.002279
2799.000000	-0.002279
2798.000000	-0.002271
2797.000000	-0.002260
2796.000000	-0.002256
2795.000000	-0.002266
2794.000000	-0.002289
2793.000000	-0.002314
2792.000000	-0.002331
2791.000000	-0.002337
2790.000000	-0.002332
2789.000000	-0.002323
2788.000000	-0.002312
2787.000000	-0.002303
2786.000000	-0.002298
2785.000000	-0.002297
2784.000000	-0.002301
2783.000000	-0.002311
2782.000000	-0.002321
2781.000000	-0.002329
2780.000000	-0.002338
2779.000000	-0.002354
2778.000000	-0.002375
2777.000000	-0.002386
2776.000000	-0.002374
2775.000000	-0.002346
2774.000000	-0.002329
2773.000000	-0.002340
2772.000000	-0.002374
2771.000000	-0.002408
2770.000000	-0.002418
2769.000000	-0.002403
2768.000000	-0.002377
2767.000000	-0.002356
2766.000000	-0.002346
2765.000000	-0.002350
2764.000000	-0.002363
2763.000000	-0.002379
2762.000000	-0.002385
2761.000000	-0.002373
2760.000000	-0.002348
2759.000000	-0.002328
2758.000000	-0.002324
2757.000000	-0.002328
2756.000000	-0.002326
2755.000000	-0.002310
2754.000000	-0.002286
2753.000000	-0.002268
2752.000000	-0.002264
2751.000000	-0.002271
2750.000000	-0.002277
2749.000000	-0.002271
2748.000000	-0.002248
2747.000000	-0.002212
2746.000000	-0.002175
2745.000000	-0.002149
2744.000000	-0.002141
2743.000000	-0.002145
2742.000000	-0.002152
2741.000000	-0.002158
2740.000000	-0.002170
2739.000000	-0.002184
2738.000000	-0.002189
2737.000000	-0.002174
2736.000000	-0.002147
2735.000000	-0.002128
2734.000000	-0.002127
2733.000000	-0.002138
2732.000000	-0.002152
2731.000000	-0.002167
2730.000000	-0.002188
2729.000000	-0.002209
2728.000000	-0.002217
2727.000000	-0.002206
2726.000000	-0.002186
2725.000000	-0.002176
2724.000000	-0.002184
2723.000000	-0.002199
2722.000000	-0.002207
2721.000000	-0.002209
2720.000000	-0.002210
2719.000000	-0.002213
2718.000000	-0.002211
2717.000000	-0.002203
2716.000000	-0.002188
2715.000000	-0.002167
2714.000000	-0.002139
2713.000000	-0.002110
2712.000000	-0.002089
2711.000000	-0.002082
2710.000000	-0.002080
2709.000000	-0.002075
2708.000000	-0.002063
2707.000000	-0.002047
2706.000000	-0.002029
2705.000000	-0.002013
2704.000000	-0.002007
2703.000000	-0.002013
2702.000000	-0.002020
2701.000000	-0.002015
2700.000000	-0.002002
2699.000000	-0.001995
2698.000000	-0.002003
2697.000000	-0.002019
2696.000000	-0.002027
2695.000000	-0.002021
2694.000000	-0.002003
2693.000000	-0.001981
2692.000000	-0.001957
2691.000000	-0.001929
2690.000000	-0.001891
2689.000000	-0.001846
2688.000000	-0.001810
2687.000000	-0.001795
2686.000000	-0.001794
2685.000000	-0.001787
2684.000000	-0.001762
2683.000000	-0.001726
2682.000000	-0.001698
2681.000000	-0.001692
2680.000000	-0.001707
2679.000000	-0.001730
2678.000000	-0.001742
2677.000000	-0.001733
2676.000000	-0.001714
2675.000000	-0.001703
2674.000000	-0.001708
2673.000000	-0.001724
2672.000000	-0.001742
2671.000000	-0.001760
2670.000000	-0.001772
2669.000000	-0.001769
2668.000000	-0.001750
2667.000000	-0.001731
2666.000000	-0.001729
2665.000000	-0.001744
2664.000000	-0.001760
2663.000000	-0.001763
2662.000000	-0.001755
2661.000000	-0.001747
2660.000000	-0.001750
2659.000000	-0.001767
2658.000000	-0.001791
2657.000000	-0.001810
2656.000000	-0.001815
2655.000000	-0.001808
2654.000000	-0.001800
2653.000000	-0.001803
2652.000000	-0.001818
2651.000000	-0.001840
2650.000000	-0.001857
2649.000000	-0.001857
2648.000000	-0.001839
2647.000000	-0.001809
2646.000000	-0.001781
2645.000000	-0.001766
2644.000000	-0.001765
2643.000000	-0.001776
2642.000000	-0.001794
2641.000000	-0.001809
2640.000000	-0.001812
2639.000000	-0.001796
2638.000000	-0.001767
2637.000000	-0.001733
2636.000000	-0.001696
2635.000000	-0.001654
2634.000000	-0.001604
2633.000000	-0.001549
2632.000000	-0.001491
2631.000000	-0.001431
2630.000000	-0.001372
2629.000000	-0.001325
2628.000000	-0.001303
2627.000000	-0.001312
2626.000000	-0.001347
2625.000000	-0.001399
2624.000000	-0.001466
2623.000000	-0.001540
2622.000000	-0.001602
2621.000000	-0.001643
2620.000000	-0.001671
2619.000000	-0.001705
2618.000000	-0.001748
2617.000000	-0.001786
2616.000000	-0.001806
2615.000000	-0.001814
2614.000000	-0.001825
2613.000000	-0.001845
2612.000000	-0.001868
2611.000000	-0.001889
2610.000000	-0.001909
2609.000000	-0.001933
2608.000000	-0.001962
2607.000000	-0.001991
2606.000000	-0.002013
2605.000000	-0.002029
2604.000000	-0.002046
2603.000000	-0.002065
2602.000000	-0.002078
2601.000000	-0.002078
2600.000000	-0.002068
2599.000000	-0.002061
2598.000000	-0.002066
2597.000000	-0.002083
2596.000000	-0.002104
2595.000000	-0.002120
2594.000000	-0.002127
2593.000000	-0.002126
2592.000000	-0.002129
2591.000000	-0.002143
2590.000000	-0.002165
2589.000000	-0.002180
2588.000000	-0.002183
2587.000000	-0.002184
2586.000000	-0.002191
2585.000000	-0.002208
2584.000000	-0.002228
2583.000000	-0.002245
2582.000000	-0.002251
2581.000000	-0.002246
2580.000000	-0.002235
2579.000000	-0.002232
2578.000000	-0.002243
2577.000000	-0.002261
2576.000000	-0.002272
2575.000000	-0.002272
2574.000000	-0.002271
2573.000000	-0.002277
2572.000000	-0.002288
2571.000000	-0.002294
2570.000000	-0.002292
2569.000000	-0.002289
2568.000000	-0.002300
2567.000000	-0.002328
2566.000000	-0.002363
2565.000000	-0.002388
2564.000000	-0.002402
2563.000000	-0.002415
2562.000000	-0.002431
2561.000000	-0.002441
2560.000000	-0.002429
2559.000000	-0.002398
2558.000000	-0.002371
2557.000000	-0.002364
2556.000000	-0.002379
2555.000000	-0.002400
2554.000000	-0.002413
2553.000000	-0.002415
2552.000000	-0.002413
2551.000000	-0.002414
2550.000000	-0.002425
2549.000000	-0.002439
2548.000000	-0.002452
2547.000000	-0.002456
2546.000000	-0.002451
2545.000000	-0.002441
2544.000000	-0.002435
2543.000000	-0.002438
2542.000000	-0.002446
2541.000000	-0.002450
2540.000000	-0.002448
2539.000000	-0.002448
2538.000000	-0.002461
2537.000000	-0.002487
2536.000000	-0.002512
2535.000000	-0.002527
2534.000000	-0.002534
2533.000000	-0.002537
2532.000000	-0.002538
2531.000000	-0.002540
2530.000000	-0.002546
2529.000000	-0.002559
2528.000000	-0.002575
2527.000000	-0.002582
2526.000000	-0.002570
2525.000000	-0.002543
2524.000000	-0.002518
2523.000000	-0.002515
2522.000000	-0.002543
2521.000000	-0.002585
2520.000000	-0.002616
2519.000000	-0.002620
2518.000000	-0.002606
2517.000000	-0.002594
2516.000000	-0.002594
2515.000000	-0.002605
2514.000000	-0.002617
2513.000000	-0.002628
2512.000000	-0.002636
2511.000000	-0.002636
2510.000000	-0.002625
2509.000000	-0.002610
2508.000000	-0.002603
2507.000000	-0.002609
2506.000000	-0.002624
2505.000000	-0.002643
2504.000000	-0.002656
2503.000000	-0.002659
2502.000000	-0.002652
2501.000000	-0.002640
2500.000000	-0.002635
2499.000000	-0.002641
2498.000000	-0.002654
2497.000000	-0.002666
2496.000000	-0.002671
2495.000000	-0.002671
2494.000000	-0.002666
2493.000000	-0.002664
2492.000000	-0.002666
2491.000000	-0.002670
2490.000000	-0.002671
2489.000000	-0.002665
2488.000000	-0.002656
2487.000000	-0.002650
2486.000000	-0.002649
2485.000000	-0.002653
2484.000000	-0.002655
2483.000000	-0.002646
2482.000000	-0.002627
2481.000000	-0.002612
2480.000000	-0.002609
2479.000000	-0.002615
2478.000000	-0.002618
2477.000000	-0.002620
2476.000000	-0.002630
2475.000000	-0.002650
2474.000000	-0.002671
2473.000000	-0.002683
2472.000000	-0.002683
2471.000000	-0.002674
2470.000000	-0.002659
2469.000000	-0.002648
2468.000000	-0.002653
2467.000000	-0.002673
2466.000000	-0.002695
2465.000000	-0.002712
2464.000000	-0.002730
2463.000000	-0.002746
2462.000000	-0.002754
2461.000000	-0.002750
2460.000000	-0.002746
2459.000000	-0.002752
2458.000000	-0.002760
2457.000000	-0.002755
2456.000000	-0.002744
2455.000000	-0.002739
2454.000000	-0.002743
2453.000000	-0.002742
2452.000000	-0.002725
2451.000000	-0.002697
2450.000000	-0.002668
2449.000000	-0.002648
2448.000000	-0.002644
2447.000000	-0.002658
2446.000000	-0.002687
2445.000000	-0.002721
2444.000000	-0.002754
2443.000000	-0.002780
2442.000000	-0.002795
2441.000000	-0.002797
2440.000000	-0.002790
2439.000000	-0.002774
2438.000000	-0.002749
2437.000000	-0.002718
2436.000000	-0.002690
2435.000000	-0.002675
2434.000000	-0.002669
2433.000000	-0.002667
2432.000000	-0.002667
2431.000000	-0.002669
2430.000000	-0.002669
2429.000000	-0.002656
2428.000000	-0.002630
2427.000000	-0.002598
2426.000000	-0.002572
2425.000000	-0.002557
2424.000000	-0.002549
2423.000000	-0.002544
2422.000000	-0.002534
2421.000000	-0.002517
2420.000000	-0.002497
2419.000000	-0.002478
2418.000000	-0.002459
2417.000000	-0.002438
2416.000000	-0.002416
2415.000000	-0.002391
2414.000000	-0.002362
2413.000000	-0.002332
2412.000000	-0.002313
2411.000000	-0.002313
2410.000000	-0.002330
2409.000000	-0.002353
2408.000000	-0.002376
2407.000000	-0.002393
2406.000000	-0.002405
2405.000000	-0.002418
2404.000000	-0.002447
2403.000000	-0.002491
2402.000000	-0.002535
2401.000000	-0.002572
2400.000000	-0.002605
2399.000000	-0.002636
2398.000000	-0.002657
2397.000000	-0.002661
2396.000000	-0.002656
2395.000000	-0.002656
2394.000000	-0.002663
2393.000000	-0.002668
2392.000000	-0.002660
2391.000000	-0.002626
2390.000000	-0.002549
2389.000000	-0.002429
2388.000000	-0.002269
2387.000000	-0.002051
2386.000000	-0.001735
2385.000000	-0.001290
2384.000000	-0.000729
2383.000000	-0.000080
2382.000000	0.000636
2381.000000	0.001393
2380.000000	0.002137
2379.000000	0.002799
2378.000000	0.003323
2377.000000	0.003686
2376.000000	0.003892
2375.000000	0.003988
2374.000000	0.004052
2373.000000	0.004136
2372.000000	0.004258
2371.000000	0.004435
2370.000000	0.004696
2369.000000	0.005049
2368.000000	0.005480
2367.000000	0.005969
2366.000000	0.006477
2365.000000	0.006991
2364.000000	0.007491
2363.000000	0.007943
2362.000000	0.008430
2361.000000	0.008988
2360.000000	0.009493
2359.000000	0.009834
2358.000000	0.009945
2357.000000	0.009946
2356.000000	0.009968
2355.000000	0.010075
2354.000000	0.010406
2353.000000	0.011105
2352.000000	0.012147
2351.000000	0.012999
2350.000000	0.013114
2349.000000	0.012569
2348.000000	0.012084
2347.000000	0.012755
2346.000000	0.014991
2345.000000	0.018228
2344.000000	0.021367
2343.000000	0.023559
2342.000000	0.024487
2341.000000	0.023953
2340.000000	0.022210
2339.000000	0.019827
2338.000000	0.017419
2337.000000	0.015334
2336.000000	0.013745
2335.000000	0.012661
2334.000000	0.012042
2333.000000	0.011779
2332.000000	0.011844
2331.000000	0.012006
2330.000000	0.011960
2329.000000	0.011605
2328.000000	0.010979
2327.000000	0.010354
2326.000000	0.009818
2325.000000	0.009499
2324.000000	0.009383
2323.000000	0.009335
2322.000000	0.009230
2321.000000	0.008963
2320.000000	0.008596
2319.000000	0.008116
2318.000000	0.007576
2317.000000	0.007042
2316.000000	0.006661
2315.000000	0.006474
2314.000000	0.006387
2313.000000	0.006265
2312.000000	0.006040
2311.000000	0.005740
2310.000000	0.005385
2309.000000	0.005010
2308.000000	0.004619
2307.000000	0.004224
2306.000000	0.003802
2305.000000	0.003374
2304.000000	0.002988
2303.000000	0.002690
2302.000000	0.002473
2301.000000	0.002302
2300.000000	0.002140
2299.000000	0.001976
2298.000000	0.001803
2297.000000	0.001636
2296.000000	0.001473
2295.000000	0.001319
2294.000000	0.001143
2293.000000	0.000941
2292.000000	0.000712
2291.000000	0.000470
2290.000000	0.000206
2289.000000	-0.000075
2288.000000	-0.000356
2287.000000	-0.000620
2286.000000	-0.000872
2285.000000	-0.001117
2284.000000	-0.001343
2283.000000	-0.001524
2282.000000	-0.001643
2281.000000	-0.001710
2280.000000	-0.001747
2279.000000	-0.001773
2278.000000	-0.001794
2277.000000	-0.001816
2276.000000	-0.001841
2275.000000	-0.001874
2274.000000	-0.001915
2273.000000	-0.001957
2272.000000	-0.001994
2271.000000	-0.002018
2270.000000	-0.002028
2269.000000	-0.002023
2268.000000	-0.001995
2267.000000	-0.001945
2266.000000	-0.001884
2265.000000	-0.001821
2264.000000	-0.001746
2263.000000	-0.001640
2262.000000	-0.001501
2261.000000	-0.001361
2260.000000	-0.001282
2259.000000	-0.001349
2258.000000	-0.001640
2257.000000	-0.002168
2256.000000	-0.002803
2255.000000	-0.003272
2254.000000	-0.003288
2253.000000	-0.002755
2252.000000	-0.001850
2251.000000	-0.000908
2250.000000	-0.000204
2249.000000	0.000166
2248.000000	0.000255
2247.000000	0.000162
2246.000000	-0.000030
2245.000000	-0.000272
2244.000000	-0.000546
2243.000000	-0.000858
2242.000000	-0.001205
2241.000000	-0.001558
2240.000000	-0.001884
2239.000000	-0.002165
2238.000000	-0.002408
2237.000000	-0.002619
2236.000000	-0.002797
2235.000000	-0.002938
2234.000000	-0.003046
2233.000000	-0.003130
2232.000000	-0.003196
2231.000000	-0.003252
2230.000000	-0.003298
2229.000000	-0.003328
2228.000000	-0.003342
2227.000000	-0.003351
2226.000000	-0.003367
2225.000000	-0.003384
2224.000000	-0.003396
2223.000000	-0.003408
2222.000000	-0.003431
2221.000000	-0.003464
2220.000000	-0.003491
2219.000000	-0.003502
2218.000000	-0.003509
2217.000000	-0.003525
2216.000000	-0.003550
2215.000000	-0.003575
2214.000000	-0.003592
2213.000000	-0.003601
2212.000000	-0.003609
2211.000000	-0.003623
2210.000000	-0.003642
2209.000000	-0.003655
2208.000000	-0.003652
2207.000000	-0.003628
2206.000000	-0.003592
2205.000000	-0.003552
2204.000000	-0.003516
2203.000000	-0.003497
2202.000000	-0.003506
2201.000000	-0.003536
2200.000000	-0.003574
2199.000000	-0.003608
2198.000000	-0.003641
2197.000000	-0.003676
2196.000000	-0.003713
2195.000000	-0.003749
2194.000000	-0.003781
2193.000000	-0.003811
2192.000000	-0.003843
2191.000000	-0.003875
2190.000000	-0.003894
2189.000000	-0.003890
2188.000000	-0.003870
2187.000000	-0.003857
2186.000000	-0.003866
2185.000000	-0.003885
2184.000000	-0.003898
2183.000000	-0.003907
2182.000000	-0.003925
2181.000000	-0.003949
2180.000000	-0.003965
2179.000000	-0.003969
2178.000000	-0.003976
2177.000000	-0.003997
2176.000000	-0.004020
2175.000000	-0.004030
2174.000000	-0.004023
2173.000000	-0.004012
2172.000000	-0.004005
2171.000000	-0.004002
2170.000000	-0.003997
2169.000000	-0.003986
2168.000000	-0.003973
2167.000000	-0.003966
2166.000000	-0.003968
2165.000000	-0.003966
2164.000000	-0.003954
2163.000000	-0.003940
2162.000000	-0.003936
2161.000000	-0.003941
2160.000000	-0.003943
2159.000000	-0.003938
2158.000000	-0.003935
2157.000000	-0.003943
2156.000000	-0.003957
2155.000000	-0.003971
2154.000000	-0.003981
2153.000000	-0.003989
2152.000000	-0.003997
2151.000000	-0.004008
2150.000000	-0.004023
2149.000000	-0.004031
2148.000000	-0.004020
2147.000000	-0.003994
2146.000000	-0.003975
2145.000000	-0.003982
2144.000000	-0.004009
2143.000000	-0.004037
2142.000000	-0.004043
2141.000000	-0.004024
2140.000000	-0.003992
2139.000000	-0.003969
2138.000000	-0.003967
2137.000000	-0.003978
2136.000000	-0.003986
2135.000000	-0.003988
2134.000000	-0.003990
2133.000000	-0.003994
2132.000000	-0.003994
2131.000000	-0.003988
2130.000000	-0.003980
2129.000000	-0.003972
2128.000000	-0.003962
2127.000000	-0.003952
2126.000000	-0.003945
2125.000000	-0.003942
2124.000000	-0.003940
2123.000000	-0.003938
2122.000000	-0.003946
2121.000000	-0.003969
2120.000000	-0.003998
2119.000000	-0.004019
2118.000000	-0.004027
2117.000000	-0.004024
2116.000000	-0.004017
2115.000000	-0.004013
2114.000000	-0.004016
2113.000000	-0.004027
2112.000000	-0.004039
2111.000000	-0.004047
2110.000000	-0.004043
2109.000000	-0.004022
2108.000000	-0.003989
2107.000000	-0.003962
2106.000000	-0.003955
2105.000000	-0.003967
2104.000000	-0.003985
2103.000000	-0.004000
2102.000000	-0.004014
2101.000000	-0.004023
2100.000000	-0.004018
2099.000000	-0.004000
2098.000000	-0.003981
2097.000000	-0.003976
2096.000000	-0.003980
2095.000000	-0.003980
2094.000000	-0.003975
2093.000000	-0.003971
2092.000000	-0.003970
2091.000000	-0.003966
2090.000000	-0.003952
2089.000000	-0.003935
2088.000000	-0.003928
2087.000000	-0.003935
2086.000000	-0.003946
2085.000000	-0.003950
2084.000000	-0.003947
2083.000000	-0.003945
2082.000000	-0.003944
2081.000000	-0.003937
2080.000000	-0.003919
2079.000000	-0.003895
2078.000000	-0.003878
2077.000000	-0.003872
2076.000000	-0.003872
2075.000000	-0.003870
2074.000000	-0.003862
2073.000000	-0.003844
2072.000000	-0.003813
2071.000000	-0.003774
2070.000000	-0.003744
2069.000000	-0.003739
2068.000000	-0.003758
2067.000000	-0.003789
2066.000000	-0.003812
2065.000000	-0.003820
2064.000000	-0.003820
2063.000000	-0.003821
2062.000000	-0.003824
2061.000000	-0.003824
2060.000000	-0.003821
2059.000000	-0.003824
2058.000000	-0.003837
2057.000000	-0.003854
2056.000000	-0.003869
2055.000000	-0.003882
2054.000000	-0.003891
2053.000000	-0.003888
2052.000000	-0.003872
2051.000000	-0.003859
2050.000000	-0.003860
2049.000000	-0.003874
2048.000000	-0.003886
2047.000000	-0.003896
2046.000000	-0.003908
2045.000000	-0.003921
2044.000000	-0.003925
2043.000000	-0.003919
2042.000000	-0.003913
2041.000000	-0.003918
2040.000000	-0.003931
2039.000000	-0.003939
2038.000000	-0.003936
2037.000000	-0.003921
2036.000000	-0.003908
2035.000000	-0.003907
2034.000000	-0.003917
2033.000000	-0.003920
2032.000000	-0.003905
2031.000000	-0.003884
2030.000000	-0.003877
2029.000000	-0.003885
2028.000000	-0.003892
2027.000000	-0.003887
2026.000000	-0.003882
2025.000000	-0.003889
2024.000000	-0.003907
2023.000000	-0.003924
2022.000000	-0.003934
2021.000000	-0.003934
2020.000000	-0.003922
2019.000000	-0.003902
2018.000000	-0.003884
2017.000000	-0.003875
2016.000000	-0.003872
2015.000000	-0.003871
2014.000000	-0.003868
2013.000000	-0.003863
2012.000000	-0.003850
2011.000000	-0.003823
2010.000000	-0.003789
2009.000000	-0.003762
2008.000000	-0.003751
2007.000000	-0.003753
2006.000000	-0.003759
2005.000000	-0.003766
2004.000000	-0.003774
2003.000000	-0.003785
2002.000000	-0.003794
2001.000000	-0.003793
2000.000000	-0.003786
1999.000000	-0.003782
1998.000000	-0.003788
1997.000000	-0.003795
1996.000000	-0.003798
1995.000000	-0.003798
1994.000000	-0.003802
1993.000000	-0.003810
1992.000000	-0.003816
1991.000000	-0.003819
1990.000000	-0.003822
1989.000000	-0.003819
1988.000000	-0.003805
1987.000000	-0.003783
1986.000000	-0.003765
1985.000000	-0.003758
1984.000000	-0.003758
1983.000000	-0.003758
1982.000000	-0.003752
1981.000000	-0.003734
1980.000000	-0.003709
1979.000000	-0.003689
1978.000000	-0.003687
1977.000000	-0.003700
1976.000000	-0.003712
1975.000000	-0.003714
1974.000000	-0.003705
1973.000000	-0.003697
1972.000000	-0.003696
1971.000000	-0.003704
1970.000000	-0.003714
1969.000000	-0.003721
1968.000000	-0.003721
1967.000000	-0.003719
1966.000000	-0.003720
1965.000000	-0.003723
1964.000000	-0.003721
1963.000000	-0.003713
1962.000000	-0.003701
1961.000000	-0.003693
1960.000000	-0.003694
1959.000000	-0.003705
1958.000000	-0.003725
1957.000000	-0.003748
1956.000000	-0.003768
1955.000000	-0.003777
1954.000000	-0.003774
1953.000000	-0.003766
1952.000000	-0.003763
1951.000000	-0.003768
1950.000000	-0.003775
1949.000000	-0.003775
1948.000000	-0.003764
1947.000000	-0.003749
1946.000000	-0.003741
1945.000000	-0.003739
1944.000000	-0.003736
1943.000000	-0.003733
1942.000000	-0.003733
1941.000000	-0.003737
1940.000000	-0.003744
1939.000000	-0.003752
1938.000000	-0.003759
1937.000000	-0.003762
1936.000000	-0.003758
1935.000000	-0.003746
1934.000000	-0.003728
1933.000000	-0.003707
1932.000000	-0.003697
1931.000000	-0.003704
1930.000000	-0.003729
1929.000000	-0.003752
1928.000000	-0.003758
1927.000000	-0.003748
1926.000000	-0.003735
1925.000000	-0.003728
1924.000000	-0.003725
1923.000000	-0.003729
1922.000000	-0.003736
1921.000000	-0.003736
1920.000000	-0.003720
1919.000000	-0.003688
1918.000000	-0.003659
1917.000000	-0.003648
1916.000000	-0.003656
1915.000000	-0.003677
1914.000000	-0.003706
1913.000000	-0.003731
1912.000000	-0.003738
1911.000000	-0.003733
1910.000000	-0.003735
1909.000000	-0.003743
1908.000000	-0.003739
1907.000000	-0.003715
1906.000000	-0.003682
1905.000000	-0.003664
1904.000000	-0.003667
1903.000000	-0.003688
1902.000000	-0.003720
1901.000000	-0.003748
1900.000000	-0.003753
1899.000000	-0.003739
1898.000000	-0.003722
1897.000000	-0.003715
1896.000000	-0.003712
1895.000000	-0.003707
1894.000000	-0.003705
1893.000000	-0.003713
1892.000000	-0.003725
1891.000000	-0.003732
1890.000000	-0.003737
1889.000000	-0.003741
1888.000000	-0.003739
1887.000000	-0.003730
1886.000000	-0.003726
1885.000000	-0.003734
1884.000000	-0.003745
1883.000000	-0.003752
1882.000000	-0.003755
1881.000000	-0.003754
1880.000000	-0.003745
1879.000000	-0.003728
1878.000000	-0.003706
1877.000000	-0.003689
1876.000000	-0.003688
1875.000000	-0.003703
1874.000000	-0.003728
1873.000000	-0.003749
1872.000000	-0.003754
1871.000000	-0.003742
1870.000000	-0.003720
1869.000000	-0.003702
1868.000000	-0.003697
1867.000000	-0.003706
1866.000000	-0.003724
1865.000000	-0.003735
1864.000000	-0.003731
1863.000000	-0.003719
1862.000000	-0.003716
1861.000000	-0.003721
1860.000000	-0.003726
1859.000000	-0.003730
1858.000000	-0.003744
1857.000000	-0.003761
1856.000000	-0.003763
1855.000000	-0.003749
1854.000000	-0.003742
1853.000000	-0.003751
1852.000000	-0.003764
1851.000000	-0.003776
1850.000000	-0.003789
1849.000000	-0.003806
1848.000000	-0.003818
1847.000000	-0.003815
1846.000000	-0.003788
1845.000000	-0.003732
1844.000000	-0.003668
1843.000000	-0.003636
1842.000000	-0.003653
1841.000000	-0.003698
1840.000000	-0.003742
1839.000000	-0.003766
1838.000000	-0.003768
1837.000000	-0.003754
1836.000000	-0.003725
1835.000000	-0.003689
1834.000000	-0.003663
1833.000000	-0.003662
1832.000000	-0.003695
1831.000000	-0.003743
1830.000000	-0.003779
1829.000000	-0.003789
1828.000000	-0.003782
1827.000000	-0.003773
1826.000000	-0.003760
1825.000000	-0.003740
1824.000000	-0.003726
1823.000000	-0.003739
1822.000000	-0.003786
1821.000000	-0.003852
1820.000000	-0.003905
1819.000000	-0.003932
1818.000000	-0.003942
1817.000000	-0.003952
1816.000000	-0.003951
1815.000000	-0.003929
1814.000000	-0.003894
1813.000000	-0.003874
1812.000000	-0.003886
1811.000000	-0.003920
1810.000000	-0.003960
1809.000000	-0.003990
1808.000000	-0.003992
1807.000000	-0.003971
1806.000000	-0.003954
1805.000000	-0.003961
1804.000000	-0.003980
1803.000000	-0.003988
1802.000000	-0.003980
1801.000000	-0.003964
1800.000000	-0.003947
1799.000000	-0.003929
1798.000000	-0.003921
1797.000000	-0.003932
1796.000000	-0.003961
1795.000000	-0.003998
1794.000000	-0.004032
1793.000000	-0.004051
1792.000000	-0.004059
1791.000000	-0.004069
1790.000000	-0.004086
1789.000000	-0.004100
1788.000000	-0.004088
1787.000000	-0.004049
1786.000000	-0.004011
1785.000000	-0.004006
1784.000000	-0.004033
1783.000000	-0.004079
1782.000000	-0.004127
1781.000000	-0.004158
1780.000000	-0.004167
1779.000000	-0.004158
1778.000000	-0.004144
1777.000000	-0.004127
1776.000000	-0.004109
1775.000000	-0.004097
1774.000000	-0.004085
1773.000000	-0.004055
1772.000000	-0.004018
1771.000000	-0.003995
1770.000000	-0.003992
1769.000000	-0.004003
1768.000000	-0.004015
1767.000000	-0.004014
1766.000000	-0.003996
1765.000000	-0.003973
1764.000000	-0.003956
1763.000000	-0.003936
1762.000000	-0.003892
1761.000000	-0.003822
1760.000000	-0.003744
1759.000000	-0.003677
1758.000000	-0.003629
1757.000000	-0.003581
1756.000000	-0.003521
1755.000000	-0.003447
1754.000000	-0.003363
1753.000000	-0.003285
1752.000000	-0.003233
1751.000000	-0.003211
1750.000000	-0.003202
1749.000000	-0.003193
1748.000000	-0.003196
1747.000000	-0.003217
1746.000000	-0.003230
1745.000000	-0.003213
1744.000000	-0.003184
1743.000000	-0.003160
1742.000000	-0.003144
1741.000000	-0.003133
1740.000000	-0.003137
1739.000000	-0.003166
1738.000000	-0.003199
1737.000000	-0.003220
1736.000000	-0.003236
1735.000000	-0.003250
1734.000000	-0.003276
1733.000000	-0.003305
1732.000000	-0.003314
1731.000000	-0.003314
1730.000000	-0.003325
1729.000000	-0.003340
1728.000000	-0.003350
1727.000000	-0.003356
1726.000000	-0.003356
1725.000000	-0.003346
1724.000000	-0.003333
1723.000000	-0.003320
1722.000000	-0.003306
1721.000000	-0.003283
1720.000000	-0.003251
1719.000000	-0.003223
1718.000000	-0.003222
1717.000000	-0.003244
1716.000000	-0.003237
1715.000000	-0.003192
1714.000000	-0.003158
1713.000000	-0.003150
1712.000000	-0.003141
1711.000000	-0.003115
1710.000000	-0.003086
1709.000000	-0.003055
1708.000000	-0.003026
1707.000000	-0.003003
1706.000000	-0.002983
1705.000000	-0.002937
1704.000000	-0.002839
1703.000000	-0.002728
1702.000000	-0.002648
1701.000000	-0.002582
1700.000000	-0.002493
1699.000000	-0.002365
1698.000000	-0.002239
1697.000000	-0.002136
1696.000000	-0.002008
1695.000000	-0.001840
1694.000000	-0.001669
1693.000000	-0.001519
1692.000000	-0.001386
1691.000000	-0.001251
1690.000000	-0.001096
1689.000000	-0.000914
1688.000000	-0.000726
1687.000000	-0.000571
1686.000000	-0.000451
1685.000000	-0.000312
1684.000000	-0.000143
1683.000000	-0.000009
1682.000000	0.000092
1681.000000	0.000199
1680.000000	0.000317
1679.000000	0.000436
1678.000000	0.000550
1677.000000	0.000675
1676.000000	0.000812
1675.000000	0.000927
1674.000000	0.001009
1673.000000	0.001070
1672.000000	0.001099
1671.000000	0.001075
1670.000000	0.001021
1669.000000	0.001010
1668.000000	0.001079
1667.000000	0.001193
1666.000000	0.001326
1665.000000	0.001497
1664.000000	0.001749
1663.000000	0.002090
1662.000000	0.002476
1661.000000	0.002872
1660.000000	0.003265
1659.000000	0.003651
1658.000000	0.004037
1657.000000	0.004416
1656.000000	0.004763
1655.000000	0.005112
1654.000000	0.005668
1653.000000	0.006474
1652.000000	0.007166
1651.000000	0.007555
1650.000000	0.007756
1649.000000	0.007896
1648.000000	0.008094
1647.000000	0.008358
1646.000000	0.008588
1645.000000	0.008711
1644.000000	0.008755
1643.000000	0.008745
1642.000000	0.008688
1641.000000	0.008600
1640.000000	0.008492
1639.000000	0.008361
1638.000000	0.008196
1637.000000	0.008032
1636.000000	0.007913
1635.000000	0.007821
1634.000000	0.007710
1633.000000	0.007568
1632.000000	0.007407
1631.000000	0.007214
1630.000000	0.006963
1629.000000	0.006650
1628.000000	0.006307
1627.000000	0.005965
1626.000000	0.005621
1625.000000	0.005253
1624.000000	0.004860
1623.000000	0.004476
1622.000000	0.004147
1621.000000	0.003885
1620.000000	0.003645
1619.000000	0.003377
1618.000000	0.003076
1617.000000	0.002798
1616.000000	0.002592
1615.000000	0.002441
1614.000000	0.002298
1613.000000	0.002144
1612.000000	0.001993
1611.000000	0.001848
1610.000000	0.001697
1609.000000	0.001536
1608.000000	0.001374
1607.000000	0.001222
1606.000000	0.001087
1605.000000	0.000968
1604.000000	0.000847
1603.000000	0.000710
1602.000000	0.000568
1601.000000	0.000437
1600.000000	0.000315
1599.000000	0.000193
1598.000000	0.000066
1597.000000	-0.000056
1596.000000	-0.000161
1595.000000	-0.000254
1594.000000	-0.000353
1593.000000	-0.000473
1592.000000	-0.000608
1591.000000	-0.000742
1590.000000	-0.000865
1589.000000	-0.000979
1588.000000	-0.001094
1587.000000	-0.001212
1586.000000	-0.001322
1585.000000	-0.001403
1584.000000	-0.001464
1583.000000	-0.001537
1582.000000	-0.001623
1581.000000	-0.001686
1580.000000	-0.001705
1579.000000	-0.001704
1578.000000	-0.001721
1577.000000	-0.001765
1576.000000	-0.001815
1575.000000	-0.001845
1574.000000	-0.001854
1573.000000	-0.001861
1572.000000	-0.001882
1571.000000	-0.001900
1570.000000	-0.001901
1569.000000	-0.001887
1568.000000	-0.001882
1567.000000	-0.001897
1566.000000	-0.001927
1565.000000	-0.001954
1564.000000	-0.001972
1563.000000	-0.001980
1562.000000	-0.001996
1561.000000	-0.002042
1560.000000	-0.002108
1559.000000	-0.002180
1558.000000	-0.002234
1557.000000	-0.002244
1556.000000	-0.002226
1555.000000	-0.002218
1554.000000	-0.002200
1553.000000	-0.002179
1552.000000	-0.002171
1551.000000	-0.002179
1550.000000	-0.002189
1549.000000	-0.002190
1548.000000	-0.002178
1547.000000	-0.002168
1546.000000	-0.002170
1545.000000	-0.002186
1544.000000	-0.002202
1543.000000	-0.002198
1542.000000	-0.002172
1541.000000	-0.002161
1540.000000	-0.002192
1539.000000	-0.002253
1538.000000	-0.002283
1537.000000	-0.002263
1536.000000	-0.002224
1535.000000	-0.002188
1534.000000	-0.002160
1533.000000	-0.002142
1532.000000	-0.002133
1531.000000	-0.002117
1530.000000	-0.002109
1529.000000	-0.002123
1528.000000	-0.002157
1527.000000	-0.002197
1526.000000	-0.002224
1525.000000	-0.002227
1524.000000	-0.002213
1523.000000	-0.002201
1522.000000	-0.002219
1521.000000	-0.002278
1520.000000	-0.002339
1519.000000	-0.002358
1518.000000	-0.002330
1517.000000	-0.002279
1516.000000	-0.002232
1515.000000	-0.002207
1514.000000	-0.002210
1513.000000	-0.002246
1512.000000	-0.002287
1511.000000	-0.002289
1510.000000	-0.002248
1509.000000	-0.002204
1508.000000	-0.002181
1507.000000	-0.002154
1506.000000	-0.002125
1505.000000	-0.002115
1504.000000	-0.002107
1503.000000	-0.002079
1502.000000	-0.002025
1501.000000	-0.001959
1500.000000	-0.001896
1499.000000	-0.001816
1498.000000	-0.001680
1497.000000	-0.001495
1496.000000	-0.001307
1495.000000	-0.001149
1494.000000	-0.001032
1493.000000	-0.000945
1492.000000	-0.000866
1491.000000	-0.000772
1490.000000	-0.000683
1489.000000	-0.000649
1488.000000	-0.000662
1487.000000	-0.000675
1486.000000	-0.000687
1485.000000	-0.000713
1484.000000	-0.000763
1483.000000	-0.000836
1482.000000	-0.000912
1481.000000	-0.000969
1480.000000	-0.000989
1479.000000	-0.000983
1478.000000	-0.000976
1477.000000	-0.000985
1476.000000	-0.000993
1475.000000	-0.000979
1474.000000	-0.000959
1473.000000	-0.000972
1472.000000	-0.001038
1471.000000	-0.001118
1470.000000	-0.001181
1469.000000	-0.001236
1468.000000	-0.001297
1467.000000	-0.001355
1466.000000	-0.001404
1465.000000	-0.001450
1464.000000	-0.001517
1463.000000	-0.001604
1462.000000	-0.001701
1461.000000	-0.001804
1460.000000	-0.001910
1459.000000	-0.002027
1458.000000	-0.002167
1457.000000	-0.002334
1456.000000	-0.002482
1455.000000	-0.002569
1454.000000	-0.002623
1453.000000	-0.002690
1452.000000	-0.002775
1451.000000	-0.002844
1450.000000	-0.002887
1449.000000	-0.002939
1448.000000	-0.003027
1447.000000	-0.003134
1446.000000	-0.003218
1445.000000	-0.003259
1444.000000	-0.003273
1443.000000	-0.003271
1442.000000	-0.003254
1441.000000	-0.003218
1440.000000	-0.003152
1439.000000	-0.003056
1438.000000	-0.002947
1437.000000	-0.002869
1436.000000	-0.002841
1435.000000	-0.002814
1434.000000	-0.002753
1433.000000	-0.002680
1432.000000	-0.002622
1431.000000	-0.002574
1430.000000	-0.002512
1429.000000	-0.002433
1428.000000	-0.002349
1427.000000	-0.002275
1426.000000	-0.002208
1425.000000	-0.002130
1424.000000	-0.002040
1423.000000	-0.001944
1422.000000	-0.001863
1421.000000	-0.001815
1420.000000	-0.001800
1419.000000	-0.001778
1418.000000	-0.001722
1417.000000	-0.001661
1416.000000	-0.001621
1415.000000	-0.001577
1414.000000	-0.001488
1413.000000	-0.001359
1412.000000	-0.001238
1411.000000	-0.001157
1410.000000	-0.001097
1409.000000	-0.001022
1408.000000	-0.000918
1407.000000	-0.000800
1406.000000	-0.000688
1405.000000	-0.000588
1404.000000	-0.000485
1403.000000	-0.000358
1402.000000	-0.000203
1401.000000	-0.000033
1400.000000	0.000141
1399.000000	0.000319
1398.000000	0.000513
1397.000000	0.000729
1396.000000	0.000969
1395.000000	0.001224
1394.000000	0.001489
1393.000000	0.001757
1392.000000	0.002007
1391.000000	0.002229
1390.000000	0.002431
1389.000000	0.002635
1388.000000	0.002850
1387.000000	0.003039
1386.000000	0.003143
1385.000000	0.003132
1384.000000	0.003015
1383.000000	0.002816
1382.000000	0.002542
1381.000000	0.002174
1380.000000	0.001695
1379.000000	0.001152
1378.000000	0.000656
1377.000000	0.000310
1376.000000	0.000162
1375.000000	0.000239
1374.000000	0.000546
1373.000000	0.001034
1372.000000	0.001600
1371.000000	0.002149
1370.000000	0.002614
1369.000000	0.002961
1368.000000	0.003191
1367.000000	0.003344
1366.000000	0.003454
1365.000000	0.003510
1364.000000	0.003476
1363.000000	0.003346
1362.000000	0.003176
1361.000000	0.003013
1360.000000	0.002843
1359.000000	0.002628
1358.000000	0.002373
1357.000000	0.002118
1356.000000	0.001885
1355.000000	0.001665
1354.000000	0.001444
1353.000000	0.001229
1352.000000	0.001049
1351.000000	0.000925
1350.000000	0.000846
1349.000000	0.000782
1348.000000	0.000707
1347.000000	0.000628
1346.000000	0.000566
1345.000000	0.000519
1344.000000	0.000461
1343.000000	0.000380
1342.000000	0.000306
1341.000000	0.000277
1340.000000	0.000283
1339.000000	0.000271
1338.000000	0.000214
1337.000000	0.000141
1336.000000	0.000095
1335.000000	0.000078
1334.000000	0.000051
1333.000000	-0.000020
1332.000000	-0.000133
1331.000000	-0.000255
1330.000000	-0.000364
1329.000000	-0.000473
1328.000000	-0.000603
1327.000000	-0.000752
1326.000000	-0.000899
1325.000000	-0.001029
1324.000000	-0.001151
1323.000000	-0.001281
1322.000000	-0.001420
1321.000000	-0.001562
1320.000000	-0.001696
1319.000000	-0.001816
1318.000000	-0.001924
1317.000000	-0.002025
1316.000000	-0.002115
1315.000000	-0.002179
1314.000000	-0.002212
1313.000000	-0.002241
1312.000000	-0.002301
1311.000000	-0.002390
1310.000000	-0.002474
1309.000000	-0.002532
1308.000000	-0.002582
1307.000000	-0.002650
1306.000000	-0.002738
1305.000000	-0.002826
1304.000000	-0.002904
1303.000000	-0.002988
1302.000000	-0.003097
1301.000000	-0.003230
1300.000000	-0.003359
1299.000000	-0.003461
1298.000000	-0.003550
1297.000000	-0.003662
1296.000000	-0.003801
1295.000000	-0.003927
1294.000000	-0.004001
1293.000000	-0.004040
1292.000000	-0.004094
1291.000000	-0.004190
1290.000000	-0.004308
1289.000000	-0.004414
1288.000000	-0.004499
1287.000000	-0.004570
1286.000000	-0.004636
1285.000000	-0.004693
1284.000000	-0.004739
1283.000000	-0.004778
1282.000000	-0.004834
1281.000000	-0.004933
1280.000000	-0.005066
1279.000000	-0.005193
1278.000000	-0.005277
1277.000000	-0.005334
1276.000000	-0.005402
1275.000000	-0.005499
1274.000000	-0.005603
1273.000000	-0.005689
1272.000000	-0.005763
1271.000000	-0.005854
1270.000000	-0.005984
1269.000000	-0.006147
1268.000000	-0.006320
1267.000000	-0.006489
1266.000000	-0.006657
1265.000000	-0.006838
1264.000000	-0.007019
1263.000000	-0.007166
1262.000000	-0.007274
1261.000000	-0.007395
1260.000000	-0.007577
1259.000000	-0.007807
1258.000000	-0.008031
1257.000000	-0.008233
1256.000000	-0.008452
1255.000000	-0.008716
1254.000000	-0.009003
1253.000000	-0.009272
1252.000000	-0.009522
1251.000000	-0.009797
1250.000000	-0.010146
1249.000000	-0.010576
1248.000000	-0.011043
1247.000000	-0.011496
1246.000000	-0.011928
1245.000000	-0.012372
1244.000000	-0.012840
1243.000000	-0.013292
1242.000000	-0.013684
1241.000000	-0.014018
1240.000000	-0.014322
1239.000000	-0.014597
1238.000000	-0.014816
1237.000000	-0.014969
1236.000000	-0.015081
1235.000000	-0.015185
1234.000000	-0.015286
1233.000000	-0.015359
1232.000000	-0.015378
1231.000000	-0.015341
1230.000000	-0.015277
1229.000000	-0.015222
1228.000000	-0.015181
1227.000000	-0.015131
1226.000000	-0.015062
1225.000000	-0.015002
1224.000000	-0.014981
1223.000000	-0.014990
1222.000000	-0.014997
1221.000000	-0.014988
1220.000000	-0.014983
1219.000000	-0.015003
1218.000000	-0.015043
1217.000000	-0.015082
1216.000000	-0.015105
1215.000000	-0.015118
1214.000000	-0.015141
1213.000000	-0.015176
1212.000000	-0.015205
1211.000000	-0.015202
1210.000000	-0.015181
1209.000000	-0.015182
1208.000000	-0.015221
1207.000000	-0.015260
1206.000000	-0.015255
1205.000000	-0.015210
1204.000000	-0.015177
1203.000000	-0.015186
1202.000000	-0.015220
1201.000000	-0.015243
1200.000000	-0.015249
1199.000000	-0.015277
1198.000000	-0.015358
1197.000000	-0.015463
1196.000000	-0.015507
1195.000000	-0.015417
1194.000000	-0.015206
1193.000000	-0.014951
1192.000000	-0.014705
1191.000000	-0.014466
1190.000000	-0.014225
1189.000000	-0.014012
1188.000000	-0.013874
1187.000000	-0.013817
1186.000000	-0.013798
1185.000000	-0.013772
1184.000000	-0.013734
1183.000000	-0.013710
1182.000000	-0.013724
1181.000000	-0.013758
1180.000000	-0.013765
1179.000000	-0.013724
1178.000000	-0.013673
1177.000000	-0.013671
1176.000000	-0.013718
1175.000000	-0.013759
1174.000000	-0.013757
1173.000000	-0.013736
1172.000000	-0.013735
1171.000000	-0.013749
1170.000000	-0.013745
1169.000000	-0.013717
1168.000000	-0.013690
1167.000000	-0.013675
1166.000000	-0.013640
1165.000000	-0.013533
1164.000000	-0.013328
1163.000000	-0.013052
1162.000000	-0.012769
1161.000000	-0.012529
1160.000000	-0.012338
1159.000000	-0.012177
1158.000000	-0.012046
1157.000000	-0.011973
1156.000000	-0.011967
1155.000000	-0.011986
1154.000000	-0.011973
1153.000000	-0.011914
1152.000000	-0.011847
1151.000000	-0.011813
1150.000000	-0.011818
1149.000000	-0.011830
1148.000000	-0.011817
1147.000000	-0.011770
1146.000000	-0.011710
1145.000000	-0.011658
1144.000000	-0.011616
1143.000000	-0.011572
1142.000000	-0.011532
1141.000000	-0.011517
1140.000000	-0.011525
1139.000000	-0.011521
1138.000000	-0.011471
1137.000000	-0.011393
1136.000000	-0.011328
1135.000000	-0.011291
1134.000000	-0.011257
1133.000000	-0.011198
1132.000000	-0.011113
1131.000000	-0.011028
1130.000000	-0.010966
1129.000000	-0.010925
1128.000000	-0.010893
1127.000000	-0.010863
1126.000000	-0.010842
1125.000000	-0.010829
1124.000000	-0.010793
1123.000000	-0.010694
1122.000000	-0.010548
1121.000000	-0.010423
1120.000000	-0.010367
1119.000000	-0.010352
1118.000000	-0.010309
1117.000000	-0.010206
1116.000000	-0.010077
1115.000000	-0.009969
1114.000000	-0.009893
1113.000000	-0.009828
1112.000000	-0.009751
1111.000000	-0.009657
1110.000000	-0.009554
1109.000000	-0.009450
1108.000000	-0.009349
1107.000000	-0.009257
1106.000000	-0.009190
1105.000000	-0.009162
1104.000000	-0.009172
1103.000000	-0.009185
1102.000000	-0.009159
1101.000000	-0.009072
1100.000000	-0.008948
1099.000000	-0.008829
1098.000000	-0.008745
1097.000000	-0.008689
1096.000000	-0.008637
1095.000000	-0.008577
1094.000000	-0.008520
1093.000000	-0.008467
1092.000000	-0.008391
1091.000000	-0.008265
1090.000000	-0.008115
1089.000000	-0.008009
1088.000000	-0.007982
1087.000000	-0.007994
1086.000000	-0.007971
1085.000000	-0.007889
1084.000000	-0.007792
1083.000000	-0.007732
1082.000000	-0.007715
1081.000000	-0.007701
1080.000000	-0.007655
1079.000000	-0.007581
1078.000000	-0.007500
1077.000000	-0.007422
1076.000000	-0.007338
1075.000000	-0.007247
1074.000000	-0.007169
1073.000000	-0.007113
1072.000000	-0.007050
1071.000000	-0.006944
1070.000000	-0.006802
1069.000000	-0.006678
1068.000000	-0.006605
1067.000000	-0.006560
1066.000000	-0.006507
1065.000000	-0.006446
1064.000000	-0.006409
1063.000000	-0.006411
1062.000000	-0.006415
1061.000000	-0.006378
1060.000000	-0.006290
1059.000000	-0.006187
1058.000000	-0.006116
1057.000000	-0.006096
1056.000000	-0.006103
1055.000000	-0.006101
1054.000000	-0.006082
1053.000000	-0.006071
1052.000000	-0.006087
1051.000000	-0.006107
1050.000000	-0.006095
1049.000000	-0.006057
1048.000000	-0.006050
1047.000000	-0.006117
1046.000000	-0.006235
1045.000000	-0.006338
1044.000000	-0.006386
1043.000000	-0.006395
1042.000000	-0.006400
1041.000000	-0.006395
1040.000000	-0.006340
1039.000000	-0.006216
1038.000000	-0.006061
1037.000000	-0.005931
1036.000000	-0.005832
1035.000000	-0.005715
1034.000000	-0.005543
1033.000000	-0.005336
1032.000000	-0.005142
1031.000000	-0.004986
1030.000000	-0.004858
1029.000000	-0.004741
1028.000000	-0.004644
1027.000000	-0.004601
1026.000000	-0.004630
1025.000000	-0.004697
1024.000000	-0.004736
1023.000000	-0.004709
1022.000000	-0.004647
1021.000000	-0.004606
1020.000000	-0.004598
1019.000000	-0.004587
1018.000000	-0.004553
1017.000000	-0.004524
1016.000000	-0.004533
1015.000000	-0.004562
1014.000000	-0.004559
1013.000000	-0.004502
1012.000000	-0.004422
1011.000000	-0.004358
1010.000000	-0.004315
1009.000000	-0.004262
1008.000000	-0.004176
1007.000000	-0.004077
1006.000000	-0.004016
1005.000000	-0.004018
1004.000000	-0.004045
1003.000000	-0.004033
1002.000000	-0.003965
1001.000000	-0.003896
1000.000000	-0.003879
999.000000	-0.003896
998.000000	-0.003879
997.000000	-0.003798
996.000000	-0.003688
995.000000	-0.003603
994.000000	-0.003545
993.000000	-0.003472
992.000000	-0.003361
991.000000	-0.003234
990.000000	-0.003135
989.000000	-0.003073
988.000000	-0.003018
987.000000	-0.002939
986.000000	-0.002847
985.000000	-0.002775
984.000000	-0.002737
983.000000	-0.002706
982.000000	-0.002650
981.000000	-0.002584
980.000000	-0.002562
979.000000	-0.002624
978.000000	-0.002749
977.000000	-0.002875
976.000000	-0.002967
975.000000	-0.003048
974.000000	-0.003166
973.000000	-0.003320
972.000000	-0.003464
971.000000	-0.003567
970.000000	-0.003657
969.000000	-0.003776
968.000000	-0.003907
967.000000	-0.003984
966.000000	-0.003985
965.000000	-0.003972
964.000000	-0.004016
963.000000	-0.004117
962.000000	-0.004210
961.000000	-0.004247
960.000000	-0.004246
959.000000	-0.004255
958.000000	-0.004293
957.000000	-0.004340
956.000000	-0.004363
955.000000	-0.004369
954.000000	-0.004397
953.000000	-0.004461
952.000000	-0.004505
951.000000	-0.004464
950.000000	-0.004354
949.000000	-0.004276
948.000000	-0.004299
947.000000	-0.004383
946.000000	-0.004433
945.000000	-0.004418
944.000000	-0.004385
943.000000	-0.004386
942.000000	-0.004416
941.000000	-0.004438
940.000000	-0.004431
939.000000	-0.004414
938.000000	-0.004423
937.000000	-0.004468
936.000000	-0.004512
935.000000	-0.004502
934.000000	-0.004436
933.000000	-0.004365
932.000000	-0.004327
931.000000	-0.004292
930.000000	-0.004215
929.000000	-0.004117
928.000000	-0.004076
927.000000	-0.004142
926.000000	-0.004298
925.000000	-0.004489
924.000000	-0.004683
923.000000	-0.004887
922.000000	-0.005135
921.000000	-0.005439
920.000000	-0.005742
919.000000	-0.005925
918.000000	-0.005892
917.000000	-0.005652
916.000000	-0.005307
915.000000	-0.004965
914.000000	-0.004680
913.000000	-0.004474
912.000000	-0.004354
911.000000	-0.004297
910.000000	-0.004246
909.000000	-0.004170
908.000000	-0.004097
907.000000	-0.004079
906.000000	-0.004115
905.000000	-0.004142
904.000000	-0.004103
903.000000	-0.004012
902.000000	-0.003928
901.000000	-0.003894
900.000000	-0.003889
899.000000	-0.003870
898.000000	-0.003824
897.000000	-0.003782
896.000000	-0.003771
895.000000	-0.003769
894.000000	-0.003732
893.000000	-0.003658
892.000000	-0.003602
891.000000	-0.003622
890.000000	-0.003711
889.000000	-0.003791
888.000000	-0.003791
887.000000	-0.003723
886.000000	-0.003677
885.000000	-0.003729
884.000000	-0.003876
883.000000	-0.004073
882.000000	-0.004305
881.000000	-0.004586
880.000000	-0.004890
879.000000	-0.005134
878.000000	-0.005247
877.000000	-0.005248
876.000000	-0.005201
875.000000	-0.005139
874.000000	-0.005062
873.000000	-0.004992
872.000000	-0.004974
871.000000	-0.005029
870.000000	-0.005127
869.000000	-0.005221
868.000000	-0.005286
867.000000	-0.005330
866.000000	-0.005377
865.000000	-0.005462
864.000000	-0.005608
863.000000	-0.005818
862.000000	-0.006091
861.000000	-0.006453
860.000000	-0.006956
859.000000	-0.007631
858.000000	-0.008485
857.000000	-0.009561
856.000000	-0.010988
855.000000	-0.012944
854.000000	-0.015537
853.000000	-0.018712
852.000000	-0.022216
851.000000	-0.025645
850.000000	-0.028523
849.000000	-0.030394
848.000000	-0.030921
847.000000	-0.030022
846.000000	-0.027949
845.000000	-0.025157
844.000000	-0.022068
843.000000	-0.018943
842.000000	-0.015937
841.000000	-0.013179
840.000000	-0.010798
839.000000	-0.008896
838.000000	-0.007499
837.000000	-0.006529
836.000000	-0.005855
835.000000	-0.005385
834.000000	-0.005091
833.000000	-0.004935
832.000000	-0.004825
831.000000	-0.004670
830.000000	-0.004467
829.000000	-0.004288
828.000000	-0.004171
827.000000	-0.004085
826.000000	-0.004002
825.000000	-0.003954
824.000000	-0.003983
823.000000	-0.004071
822.000000	-0.004146
821.000000	-0.004147
820.000000	-0.004071
819.000000	-0.003968
818.000000	-0.003898
817.000000	-0.003873
816.000000	-0.003852
815.000000	-0.003800
814.000000	-0.003741
813.000000	-0.003737
812.000000	-0.003793
811.000000	-0.003846
810.000000	-0.003844
809.000000	-0.003814
808.000000	-0.003810
807.000000	-0.003839
806.000000	-0.003862
805.000000	-0.003844
804.000000	-0.003795
803.000000	-0.003753
802.000000	-0.003752
801.000000	-0.003773
800.000000	-0.003752
799.000000	-0.003653
798.000000	-0.003532
797.000000	-0.003492
796.000000	-0.003561
795.000000	-0.003665
794.000000	-0.003727
793.000000	-0.003744
792.000000	-0.003746
791.000000	-0.003732
790.000000	-0.003691
789.000000	-0.003642
788.000000	-0.003625
787.000000	-0.003647
786.000000	-0.003678
785.000000	-0.003680
784.000000	-0.003629
783.000000	-0.003546
782.000000	-0.003485
781.000000	-0.003489
780.000000	-0.003526
779.000000	-0.003517
778.000000	-0.003444
777.000000	-0.003374
776.000000	-0.003368
775.000000	-0.003390
774.000000	-0.003365
773.000000	-0.003273
772.000000	-0.003159
771.000000	-0.003078
770.000000	-0.003049
769.000000	-0.003061
768.000000	-0.003086
767.000000	-0.003102
766.000000	-0.003107
765.000000	-0.003103
764.000000	-0.003069
763.000000	-0.002988
762.000000	-0.002909
761.000000	-0.002920
760.000000	-0.003040
759.000000	-0.003196
758.000000	-0.003307
757.000000	-0.003368
756.000000	-0.003405
755.000000	-0.003428
754.000000	-0.003433
753.000000	-0.003431
752.000000	-0.003419
751.000000	-0.003377
750.000000	-0.003301
749.000000	-0.003214
748.000000	-0.003113
747.000000	-0.002976
746.000000	-0.002818
745.000000	-0.002691
744.000000	-0.002591
743.000000	-0.002447
742.000000	-0.002237
741.000000	-0.002037
740.000000	-0.001918
739.000000	-0.001865
738.000000	-0.001840
737.000000	-0.001861
736.000000	-0.001934
735.000000	-0.002004
734.000000	-0.002021
733.000000	-0.002001
732.000000	-0.001966
731.000000	-0.001905
730.000000	-0.001831
729.000000	-0.001791
728.000000	-0.001793
727.000000	-0.001778
726.000000	-0.001714
725.000000	-0.001648
724.000000	-0.001598
723.000000	-0.001464
722.000000	-0.001170
721.000000	-0.000846
720.000000	-0.000742
719.000000	-0.000946
718.000000	-0.001280
717.000000	-0.001505
716.000000	-0.001534
715.000000	-0.001455
714.000000	-0.001407
713.000000	-0.001438
712.000000	-0.001468
711.000000	-0.001387
710.000000	-0.001190
709.000000	-0.000983
708.000000	-0.000841
707.000000	-0.000741
706.000000	-0.000613
705.000000	-0.000461
704.000000	-0.000359
703.000000	-0.000336
702.000000	-0.000336
701.000000	-0.000303
700.000000	-0.000227
699.000000	-0.000163
698.000000	-0.000154
697.000000	-0.000164
696.000000	-0.000091
695.000000	0.000134
694.000000	0.000410
693.000000	0.000561
692.000000	0.000590
691.000000	0.000667
690.000000	0.000894
689.000000	0.001173
688.000000	0.001378
687.000000	0.001550
686.000000	0.001770
685.000000	0.001986
684.000000	0.002120
683.000000	0.002152
682.000000	0.002064
681.000000	0.001818
680.000000	0.001505
679.000000	0.001307
678.000000	0.001216
677.000000	0.001099
676.000000	0.001020
675.000000	0.001037
674.000000	0.001075
673.000000	0.001098
672.000000	0.001257
671.000000	0.001679
670.000000	0.002046
669.000000	0.001903
668.000000	0.001768
667.000000	0.001788
666.000000	0.001349
665.000000	0.001217
664.000000	0.001839
663.000000	0.002860
662.000000	0.003770
661.000000	0.004393
660.000000	0.004817
659.000000	0.005097
658.000000	0.005193
657.000000	0.005119
656.000000	0.004904
655.000000	0.004405
654.000000	0.003665
653.000000	0.003028
652.000000	0.002679
651.000000	0.002471
650.000000	0.002270
649.000000	0.002159
648.000000	0.002138
647.000000	0.002038
646.000000	0.001848
645.000000	0.001732
644.000000	0.001709
643.000000	0.001625
642.000000	0.001459
641.000000	0.001389
640.000000	0.001499
639.000000	0.001660
638.000000	0.001785
637.000000	0.001928
636.000000	0.002037
635.000000	0.001958
634.000000	0.001688
633.000000	0.001399
632.000000	0.001163
631.000000	0.000927
630.000000	0.000731
629.000000	0.000686
628.000000	0.000721
627.000000	0.000639
626.000000	0.000483
625.000000	0.000473
624.000000	0.000613
623.000000	0.000690
622.000000	0.000637
621.000000	0.000539
620.000000	0.000367
619.000000	0.000107
618.000000	0.000017
617.000000	0.000345
616.000000	0.000856
615.000000	0.001044
614.000000	0.000805
613.000000	0.000469
612.000000	0.000218
611.000000	-0.000141
610.000000	-0.000837
609.000000	-0.001879
608.000000	-0.003106
607.000000	-0.004211
606.000000	-0.004740
605.000000	-0.004407
604.000000	-0.003416
603.000000	-0.002311
602.000000	-0.001511
601.000000	-0.001061
600.000000	-0.000826
