# Supplementary material for: Real-time monitoring of the reversible capture and release of CO2 on anthraquinone and riboflavin-modified graphitic electrodes using ATR-SEIRAS
Source: Chem Sci. 2025 Nov 4;16(48):23189–202. doi: 10.1039/d5sc05427c (PMC12584010; doi:10.1039/d5sc05427c)
Supplement: SC-016-D5SC05427C-s001 [file SC-016-D5SC05427C-s001.zip › Data Folders/Main Figures/Figure3/3a/025.ASC]

PE IR       SUBTECH     SPECTRUM    ASCII       PEDS        4.00        
   -1
025.ASC
24/06/26
16:04:40.00
24/06/26
16:04:40.00
Administrator

600.000000
#HDR
-1
-1
#GR
Wavenumber
A
1.0
0.0
4000.000000
-1.000000
3401
8
0.024540
-0.031052
#DATA
4000.000000	-0.003584
3999.000000	-0.003582
3998.000000	-0.003583
3997.000000	-0.003587
3996.000000	-0.003588
3995.000000	-0.003582
3994.000000	-0.003568
3993.000000	-0.003545
3992.000000	-0.003514
3991.000000	-0.003486
3990.000000	-0.003473
3989.000000	-0.003484
3988.000000	-0.003512
3987.000000	-0.003542
3986.000000	-0.003555
3985.000000	-0.003547
3984.000000	-0.003522
3983.000000	-0.003494
3982.000000	-0.003477
3981.000000	-0.003477
3980.000000	-0.003488
3979.000000	-0.003493
3978.000000	-0.003470
3977.000000	-0.003418
3976.000000	-0.003362
3975.000000	-0.003330
3974.000000	-0.003333
3973.000000	-0.003354
3972.000000	-0.003373
3971.000000	-0.003382
3970.000000	-0.003391
3969.000000	-0.003417
3968.000000	-0.003461
3967.000000	-0.003513
3966.000000	-0.003553
3965.000000	-0.003572
3964.000000	-0.003575
3963.000000	-0.003571
3962.000000	-0.003567
3961.000000	-0.003565
3960.000000	-0.003564
3959.000000	-0.003561
3958.000000	-0.003558
3957.000000	-0.003553
3956.000000	-0.003548
3955.000000	-0.003550
3954.000000	-0.003566
3953.000000	-0.003595
3952.000000	-0.003627
3951.000000	-0.003650
3950.000000	-0.003664
3949.000000	-0.003675
3948.000000	-0.003687
3947.000000	-0.003697
3946.000000	-0.003699
3945.000000	-0.003685
3944.000000	-0.003653
3943.000000	-0.003616
3942.000000	-0.003588
3941.000000	-0.003577
3940.000000	-0.003581
3939.000000	-0.003592
3938.000000	-0.003603
3937.000000	-0.003614
3936.000000	-0.003628
3935.000000	-0.003649
3934.000000	-0.003672
3933.000000	-0.003692
3932.000000	-0.003700
3931.000000	-0.003697
3930.000000	-0.003694
3929.000000	-0.003704
3928.000000	-0.003736
3927.000000	-0.003776
3926.000000	-0.003800
3925.000000	-0.003788
3924.000000	-0.003750
3923.000000	-0.003707
3922.000000	-0.003677
3921.000000	-0.003667
3920.000000	-0.003672
3919.000000	-0.003685
3918.000000	-0.003689
3917.000000	-0.003680
3916.000000	-0.003667
3915.000000	-0.003669
3914.000000	-0.003686
3913.000000	-0.003703
3912.000000	-0.003705
3911.000000	-0.003698
3910.000000	-0.003696
3909.000000	-0.003708
3908.000000	-0.003730
3907.000000	-0.003743
3906.000000	-0.003726
3905.000000	-0.003677
3904.000000	-0.003621
3903.000000	-0.003592
3902.000000	-0.003607
3901.000000	-0.003647
3900.000000	-0.003684
3899.000000	-0.003701
3898.000000	-0.003700
3897.000000	-0.003689
3896.000000	-0.003670
3895.000000	-0.003650
3894.000000	-0.003636
3893.000000	-0.003631
3892.000000	-0.003624
3891.000000	-0.003604
3890.000000	-0.003577
3889.000000	-0.003572
3888.000000	-0.003600
3887.000000	-0.003638
3886.000000	-0.003657
3885.000000	-0.003654
3884.000000	-0.003648
3883.000000	-0.003658
3882.000000	-0.003674
3881.000000	-0.003681
3880.000000	-0.003675
3879.000000	-0.003669
3878.000000	-0.003682
3877.000000	-0.003715
3876.000000	-0.003740
3875.000000	-0.003726
3874.000000	-0.003672
3873.000000	-0.003614
3872.000000	-0.003584
3871.000000	-0.003568
3870.000000	-0.003543
3869.000000	-0.003515
3868.000000	-0.003508
3867.000000	-0.003528
3866.000000	-0.003558
3865.000000	-0.003587
3864.000000	-0.003617
3863.000000	-0.003642
3862.000000	-0.003653
3861.000000	-0.003649
3860.000000	-0.003639
3859.000000	-0.003618
3858.000000	-0.003582
3857.000000	-0.003537
3856.000000	-0.003497
3855.000000	-0.003461
3854.000000	-0.003424
3853.000000	-0.003395
3852.000000	-0.003391
3851.000000	-0.003419
3850.000000	-0.003472
3849.000000	-0.003534
3848.000000	-0.003592
3847.000000	-0.003634
3846.000000	-0.003650
3845.000000	-0.003644
3844.000000	-0.003630
3843.000000	-0.003623
3842.000000	-0.003623
3841.000000	-0.003621
3840.000000	-0.003605
3839.000000	-0.003577
3838.000000	-0.003556
3837.000000	-0.003553
3836.000000	-0.003560
3835.000000	-0.003569
3834.000000	-0.003586
3833.000000	-0.003609
3832.000000	-0.003631
3831.000000	-0.003644
3830.000000	-0.003647
3829.000000	-0.003645
3828.000000	-0.003640
3827.000000	-0.003625
3826.000000	-0.003600
3825.000000	-0.003584
3824.000000	-0.003591
3823.000000	-0.003611
3822.000000	-0.003608
3821.000000	-0.003558
3820.000000	-0.003469
3819.000000	-0.003384
3818.000000	-0.003337
3817.000000	-0.003336
3816.000000	-0.003380
3815.000000	-0.003456
3814.000000	-0.003534
3813.000000	-0.003587
3812.000000	-0.003603
3811.000000	-0.003591
3810.000000	-0.003574
3809.000000	-0.003560
3808.000000	-0.003538
3807.000000	-0.003498
3806.000000	-0.003446
3805.000000	-0.003399
3804.000000	-0.003365
3803.000000	-0.003346
3802.000000	-0.003351
3801.000000	-0.003392
3800.000000	-0.003455
3799.000000	-0.003511
3798.000000	-0.003543
3797.000000	-0.003559
3796.000000	-0.003586
3795.000000	-0.003642
3794.000000	-0.003717
3793.000000	-0.003782
3792.000000	-0.003817
3791.000000	-0.003819
3790.000000	-0.003798
3789.000000	-0.003765
3788.000000	-0.003735
3787.000000	-0.003718
3786.000000	-0.003718
3785.000000	-0.003725
3784.000000	-0.003727
3783.000000	-0.003719
3782.000000	-0.003707
3781.000000	-0.003698
3780.000000	-0.003695
3779.000000	-0.003699
3778.000000	-0.003701
3777.000000	-0.003694
3776.000000	-0.003678
3775.000000	-0.003652
3774.000000	-0.003624
3773.000000	-0.003597
3772.000000	-0.003574
3771.000000	-0.003554
3770.000000	-0.003545
3769.000000	-0.003552
3768.000000	-0.003569
3767.000000	-0.003581
3766.000000	-0.003579
3765.000000	-0.003564
3764.000000	-0.003556
3763.000000	-0.003570
3762.000000	-0.003599
3761.000000	-0.003618
3760.000000	-0.003613
3759.000000	-0.003588
3758.000000	-0.003553
3757.000000	-0.003517
3756.000000	-0.003483
3755.000000	-0.003443
3754.000000	-0.003384
3753.000000	-0.003302
3752.000000	-0.003231
3751.000000	-0.003197
3750.000000	-0.003183
3749.000000	-0.003161
3748.000000	-0.003150
3747.000000	-0.003171
3746.000000	-0.003197
3745.000000	-0.003192
3744.000000	-0.003179
3743.000000	-0.003194
3742.000000	-0.003225
3741.000000	-0.003226
3740.000000	-0.003179
3739.000000	-0.003102
3738.000000	-0.003023
3737.000000	-0.002957
3736.000000	-0.002938
3735.000000	-0.002996
3734.000000	-0.003093
3733.000000	-0.003130
3732.000000	-0.003058
3731.000000	-0.002923
3730.000000	-0.002801
3729.000000	-0.002727
3728.000000	-0.002691
3727.000000	-0.002675
3726.000000	-0.002676
3725.000000	-0.002693
3724.000000	-0.002719
3723.000000	-0.002752
3722.000000	-0.002800
3721.000000	-0.002868
3720.000000	-0.002950
3719.000000	-0.003027
3718.000000	-0.003078
3717.000000	-0.003106
3716.000000	-0.003138
3715.000000	-0.003184
3714.000000	-0.003209
3713.000000	-0.003155
3712.000000	-0.003022
3711.000000	-0.002877
3710.000000	-0.002778
3709.000000	-0.002741
3708.000000	-0.002741
3707.000000	-0.002747
3706.000000	-0.002731
3705.000000	-0.002684
3704.000000	-0.002616
3703.000000	-0.002548
3702.000000	-0.002507
3701.000000	-0.002507
3700.000000	-0.002540
3699.000000	-0.002589
3698.000000	-0.002641
3697.000000	-0.002686
3696.000000	-0.002721
3695.000000	-0.002735
3694.000000	-0.002723
3693.000000	-0.002699
3692.000000	-0.002712
3691.000000	-0.002803
3690.000000	-0.002946
3689.000000	-0.003050
3688.000000	-0.003054
3687.000000	-0.002997
3686.000000	-0.002950
3685.000000	-0.002946
3684.000000	-0.002960
3683.000000	-0.002959
3682.000000	-0.002933
3681.000000	-0.002887
3680.000000	-0.002832
3679.000000	-0.002775
3678.000000	-0.002722
3677.000000	-0.002674
3676.000000	-0.002643
3675.000000	-0.002645
3674.000000	-0.002664
3673.000000	-0.002685
3672.000000	-0.002701
3671.000000	-0.002709
3670.000000	-0.002729
3669.000000	-0.002767
3668.000000	-0.002800
3667.000000	-0.002812
3666.000000	-0.002808
3665.000000	-0.002800
3664.000000	-0.002797
3663.000000	-0.002795
3662.000000	-0.002779
3661.000000	-0.002740
3660.000000	-0.002686
3659.000000	-0.002632
3658.000000	-0.002584
3657.000000	-0.002542
3656.000000	-0.002512
3655.000000	-0.002504
3654.000000	-0.002512
3653.000000	-0.002516
3652.000000	-0.002491
3651.000000	-0.002432
3650.000000	-0.002364
3649.000000	-0.002319
3648.000000	-0.002310
3647.000000	-0.002334
3646.000000	-0.002377
3645.000000	-0.002419
3644.000000	-0.002441
3643.000000	-0.002432
3642.000000	-0.002396
3641.000000	-0.002350
3640.000000	-0.002311
3639.000000	-0.002284
3638.000000	-0.002260
3637.000000	-0.002233
3636.000000	-0.002194
3635.000000	-0.002140
3634.000000	-0.002073
3633.000000	-0.002005
3632.000000	-0.001944
3631.000000	-0.001875
3630.000000	-0.001779
3629.000000	-0.001687
3628.000000	-0.001657
3627.000000	-0.001688
3626.000000	-0.001747
3625.000000	-0.001807
3624.000000	-0.001875
3623.000000	-0.001979
3622.000000	-0.002129
3621.000000	-0.002281
3620.000000	-0.002358
3619.000000	-0.002318
3618.000000	-0.002199
3617.000000	-0.002080
3616.000000	-0.002016
3615.000000	-0.002013
3614.000000	-0.002054
3613.000000	-0.002109
3612.000000	-0.002154
3611.000000	-0.002164
3610.000000	-0.002127
3609.000000	-0.002066
3608.000000	-0.002036
3607.000000	-0.002068
3606.000000	-0.002137
3605.000000	-0.002193
3604.000000	-0.002209
3603.000000	-0.002187
3602.000000	-0.002156
3601.000000	-0.002146
3600.000000	-0.002167
3599.000000	-0.002199
3598.000000	-0.002211
3597.000000	-0.002188
3596.000000	-0.002142
3595.000000	-0.002100
3594.000000	-0.002088
3593.000000	-0.002112
3592.000000	-0.002167
3591.000000	-0.002242
3590.000000	-0.002326
3589.000000	-0.002407
3588.000000	-0.002479
3587.000000	-0.002538
3586.000000	-0.002576
3585.000000	-0.002601
3584.000000	-0.002624
3583.000000	-0.002654
3582.000000	-0.002694
3581.000000	-0.002737
3580.000000	-0.002774
3579.000000	-0.002797
3578.000000	-0.002811
3577.000000	-0.002823
3576.000000	-0.002836
3575.000000	-0.002848
3574.000000	-0.002855
3573.000000	-0.002858
3572.000000	-0.002861
3571.000000	-0.002868
3570.000000	-0.002873
3569.000000	-0.002866
3568.000000	-0.002845
3567.000000	-0.002825
3566.000000	-0.002822
3565.000000	-0.002835
3564.000000	-0.002852
3563.000000	-0.002861
3562.000000	-0.002857
3561.000000	-0.002843
3560.000000	-0.002833
3559.000000	-0.002836
3558.000000	-0.002849
3557.000000	-0.002865
3556.000000	-0.002882
3555.000000	-0.002908
3554.000000	-0.002946
3553.000000	-0.002985
3552.000000	-0.003007
3551.000000	-0.003006
3550.000000	-0.002996
3549.000000	-0.002995
3548.000000	-0.003002
3547.000000	-0.003008
3546.000000	-0.003005
3545.000000	-0.002998
3544.000000	-0.002989
3543.000000	-0.002976
3542.000000	-0.002957
3541.000000	-0.002937
3540.000000	-0.002929
3539.000000	-0.002940
3538.000000	-0.002964
3537.000000	-0.002987
3536.000000	-0.003003
3535.000000	-0.003014
3534.000000	-0.003020
3533.000000	-0.003016
3532.000000	-0.002998
3531.000000	-0.002972
3530.000000	-0.002953
3529.000000	-0.002953
3528.000000	-0.002971
3527.000000	-0.002999
3526.000000	-0.003028
3525.000000	-0.003054
3524.000000	-0.003078
3523.000000	-0.003098
3522.000000	-0.003111
3521.000000	-0.003116
3520.000000	-0.003119
3519.000000	-0.003121
3518.000000	-0.003123
3517.000000	-0.003120
3516.000000	-0.003108
3515.000000	-0.003089
3514.000000	-0.003069
3513.000000	-0.003064
3512.000000	-0.003082
3511.000000	-0.003122
3510.000000	-0.003172
3509.000000	-0.003218
3508.000000	-0.003249
3507.000000	-0.003261
3506.000000	-0.003259
3505.000000	-0.003260
3504.000000	-0.003275
3503.000000	-0.003302
3502.000000	-0.003321
3501.000000	-0.003317
3500.000000	-0.003293
3499.000000	-0.003266
3498.000000	-0.003246
3497.000000	-0.003235
3496.000000	-0.003231
3495.000000	-0.003229
3494.000000	-0.003232
3493.000000	-0.003241
3492.000000	-0.003257
3491.000000	-0.003279
3490.000000	-0.003296
3489.000000	-0.003300
3488.000000	-0.003287
3487.000000	-0.003266
3486.000000	-0.003250
3485.000000	-0.003251
3484.000000	-0.003267
3483.000000	-0.003285
3482.000000	-0.003284
3481.000000	-0.003258
3480.000000	-0.003227
3479.000000	-0.003216
3478.000000	-0.003236
3477.000000	-0.003274
3476.000000	-0.003308
3475.000000	-0.003324
3474.000000	-0.003319
3473.000000	-0.003291
3472.000000	-0.003244
3471.000000	-0.003198
3470.000000	-0.003176
3469.000000	-0.003191
3468.000000	-0.003225
3467.000000	-0.003254
3466.000000	-0.003260
3465.000000	-0.003251
3464.000000	-0.003240
3463.000000	-0.003232
3462.000000	-0.003224
3461.000000	-0.003213
3460.000000	-0.003201
3459.000000	-0.003187
3458.000000	-0.003162
3457.000000	-0.003125
3456.000000	-0.003088
3455.000000	-0.003070
3454.000000	-0.003082
3453.000000	-0.003117
3452.000000	-0.003160
3451.000000	-0.003197
3450.000000	-0.003226
3449.000000	-0.003243
3448.000000	-0.003247
3447.000000	-0.003240
3446.000000	-0.003226
3445.000000	-0.003207
3444.000000	-0.003179
3443.000000	-0.003142
3442.000000	-0.003110
3441.000000	-0.003096
3440.000000	-0.003102
3439.000000	-0.003119
3438.000000	-0.003133
3437.000000	-0.003134
3436.000000	-0.003124
3435.000000	-0.003109
3434.000000	-0.003097
3433.000000	-0.003082
3432.000000	-0.003061
3431.000000	-0.003038
3430.000000	-0.003020
3429.000000	-0.003011
3428.000000	-0.003013
3427.000000	-0.003029
3426.000000	-0.003060
3425.000000	-0.003093
3424.000000	-0.003110
3423.000000	-0.003100
3422.000000	-0.003068
3421.000000	-0.003032
3420.000000	-0.003010
3419.000000	-0.003008
3418.000000	-0.003020
3417.000000	-0.003030
3416.000000	-0.003024
3415.000000	-0.003003
3414.000000	-0.002983
3413.000000	-0.002978
3412.000000	-0.002988
3411.000000	-0.003000
3410.000000	-0.003004
3409.000000	-0.003002
3408.000000	-0.002996
3407.000000	-0.002992
3406.000000	-0.002987
3405.000000	-0.002978
3404.000000	-0.002964
3403.000000	-0.002946
3402.000000	-0.002929
3401.000000	-0.002918
3400.000000	-0.002909
3399.000000	-0.002899
3398.000000	-0.002889
3397.000000	-0.002884
3396.000000	-0.002891
3395.000000	-0.002905
3394.000000	-0.002916
3393.000000	-0.002916
3392.000000	-0.002903
3391.000000	-0.002884
3390.000000	-0.002866
3389.000000	-0.002859
3388.000000	-0.002869
3387.000000	-0.002892
3386.000000	-0.002913
3385.000000	-0.002915
3384.000000	-0.002893
3383.000000	-0.002860
3382.000000	-0.002835
3381.000000	-0.002828
3380.000000	-0.002835
3379.000000	-0.002849
3378.000000	-0.002864
3377.000000	-0.002880
3376.000000	-0.002891
3375.000000	-0.002893
3374.000000	-0.002886
3373.000000	-0.002876
3372.000000	-0.002865
3371.000000	-0.002850
3370.000000	-0.002832
3369.000000	-0.002820
3368.000000	-0.002826
3367.000000	-0.002847
3366.000000	-0.002873
3365.000000	-0.002896
3364.000000	-0.002917
3363.000000	-0.002932
3362.000000	-0.002930
3361.000000	-0.002900
3360.000000	-0.002846
3359.000000	-0.002793
3358.000000	-0.002766
3357.000000	-0.002769
3356.000000	-0.002788
3355.000000	-0.002800
3354.000000	-0.002790
3353.000000	-0.002763
3352.000000	-0.002738
3351.000000	-0.002733
3350.000000	-0.002751
3349.000000	-0.002769
3348.000000	-0.002768
3347.000000	-0.002748
3346.000000	-0.002735
3345.000000	-0.002743
3344.000000	-0.002764
3343.000000	-0.002777
3342.000000	-0.002773
3341.000000	-0.002765
3340.000000	-0.002764
3339.000000	-0.002766
3338.000000	-0.002759
3337.000000	-0.002739
3336.000000	-0.002721
3335.000000	-0.002722
3334.000000	-0.002748
3333.000000	-0.002789
3332.000000	-0.002818
3331.000000	-0.002813
3330.000000	-0.002772
3329.000000	-0.002718
3328.000000	-0.002681
3327.000000	-0.002672
3326.000000	-0.002685
3325.000000	-0.002705
3324.000000	-0.002726
3323.000000	-0.002746
3322.000000	-0.002762
3321.000000	-0.002766
3320.000000	-0.002759
3319.000000	-0.002743
3318.000000	-0.002727
3317.000000	-0.002712
3316.000000	-0.002700
3315.000000	-0.002692
3314.000000	-0.002691
3313.000000	-0.002698
3312.000000	-0.002713
3311.000000	-0.002735
3310.000000	-0.002762
3309.000000	-0.002783
3308.000000	-0.002786
3307.000000	-0.002770
3306.000000	-0.002748
3305.000000	-0.002737
3304.000000	-0.002743
3303.000000	-0.002754
3302.000000	-0.002751
3301.000000	-0.002732
3300.000000	-0.002710
3299.000000	-0.002700
3298.000000	-0.002700
3297.000000	-0.002696
3296.000000	-0.002680
3295.000000	-0.002667
3294.000000	-0.002675
3293.000000	-0.002704
3292.000000	-0.002734
3291.000000	-0.002748
3290.000000	-0.002748
3289.000000	-0.002746
3288.000000	-0.002746
3287.000000	-0.002738
3286.000000	-0.002716
3285.000000	-0.002689
3284.000000	-0.002673
3283.000000	-0.002678
3282.000000	-0.002696
3281.000000	-0.002713
3280.000000	-0.002721
3279.000000	-0.002719
3278.000000	-0.002709
3277.000000	-0.002693
3276.000000	-0.002677
3275.000000	-0.002668
3274.000000	-0.002668
3273.000000	-0.002674
3272.000000	-0.002680
3271.000000	-0.002682
3270.000000	-0.002678
3269.000000	-0.002672
3268.000000	-0.002670
3267.000000	-0.002675
3266.000000	-0.002681
3265.000000	-0.002677
3264.000000	-0.002660
3263.000000	-0.002636
3262.000000	-0.002618
3261.000000	-0.002609
3260.000000	-0.002610
3259.000000	-0.002611
3258.000000	-0.002601
3257.000000	-0.002576
3256.000000	-0.002543
3255.000000	-0.002520
3254.000000	-0.002518
3253.000000	-0.002528
3252.000000	-0.002532
3251.000000	-0.002523
3250.000000	-0.002506
3249.000000	-0.002492
3248.000000	-0.002485
3247.000000	-0.002480
3246.000000	-0.002472
3245.000000	-0.002456
3244.000000	-0.002437
3243.000000	-0.002425
3242.000000	-0.002421
3241.000000	-0.002414
3240.000000	-0.002397
3239.000000	-0.002375
3238.000000	-0.002366
3237.000000	-0.002376
3236.000000	-0.002390
3235.000000	-0.002388
3234.000000	-0.002366
3233.000000	-0.002336
3232.000000	-0.002306
3231.000000	-0.002278
3230.000000	-0.002246
3229.000000	-0.002216
3228.000000	-0.002193
3227.000000	-0.002180
3226.000000	-0.002174
3225.000000	-0.002172
3224.000000	-0.002173
3223.000000	-0.002171
3222.000000	-0.002163
3221.000000	-0.002154
3220.000000	-0.002156
3219.000000	-0.002172
3218.000000	-0.002188
3217.000000	-0.002184
3216.000000	-0.002153
3215.000000	-0.002109
3214.000000	-0.002073
3213.000000	-0.002050
3212.000000	-0.002032
3211.000000	-0.002007
3210.000000	-0.001971
3209.000000	-0.001927
3208.000000	-0.001884
3207.000000	-0.001851
3206.000000	-0.001829
3205.000000	-0.001806
3204.000000	-0.001768
3203.000000	-0.001712
3202.000000	-0.001655
3201.000000	-0.001623
3200.000000	-0.001626
3199.000000	-0.001657
3198.000000	-0.001702
3197.000000	-0.001746
3196.000000	-0.001778
3195.000000	-0.001791
3194.000000	-0.001791
3193.000000	-0.001786
3192.000000	-0.001788
3191.000000	-0.001799
3190.000000	-0.001813
3189.000000	-0.001822
3188.000000	-0.001823
3187.000000	-0.001820
3186.000000	-0.001823
3185.000000	-0.001832
3184.000000	-0.001837
3183.000000	-0.001829
3182.000000	-0.001806
3181.000000	-0.001779
3180.000000	-0.001754
3179.000000	-0.001730
3178.000000	-0.001705
3177.000000	-0.001676
3176.000000	-0.001641
3175.000000	-0.001595
3174.000000	-0.001534
3173.000000	-0.001453
3172.000000	-0.001351
3171.000000	-0.001233
3170.000000	-0.001105
3169.000000	-0.000974
3168.000000	-0.000843
3167.000000	-0.000717
3166.000000	-0.000612
3165.000000	-0.000545
3164.000000	-0.000531
3163.000000	-0.000576
3162.000000	-0.000669
3161.000000	-0.000791
3160.000000	-0.000916
3159.000000	-0.001028
3158.000000	-0.001129
3157.000000	-0.001230
3156.000000	-0.001331
3155.000000	-0.001422
3154.000000	-0.001490
3153.000000	-0.001530
3152.000000	-0.001545
3151.000000	-0.001548
3150.000000	-0.001550
3149.000000	-0.001555
3148.000000	-0.001563
3147.000000	-0.001569
3146.000000	-0.001570
3145.000000	-0.001563
3144.000000	-0.001548
3143.000000	-0.001525
3142.000000	-0.001505
3141.000000	-0.001494
3140.000000	-0.001491
3139.000000	-0.001486
3138.000000	-0.001481
3137.000000	-0.001479
3136.000000	-0.001485
3135.000000	-0.001492
3134.000000	-0.001491
3133.000000	-0.001480
3132.000000	-0.001460
3131.000000	-0.001428
3130.000000	-0.001388
3129.000000	-0.001350
3128.000000	-0.001328
3127.000000	-0.001326
3126.000000	-0.001335
3125.000000	-0.001344
3124.000000	-0.001346
3123.000000	-0.001341
3122.000000	-0.001338
3121.000000	-0.001342
3120.000000	-0.001353
3119.000000	-0.001366
3118.000000	-0.001372
3117.000000	-0.001364
3116.000000	-0.001341
3115.000000	-0.001306
3114.000000	-0.001271
3113.000000	-0.001246
3112.000000	-0.001232
3111.000000	-0.001219
3110.000000	-0.001205
3109.000000	-0.001193
3108.000000	-0.001187
3107.000000	-0.001188
3106.000000	-0.001194
3105.000000	-0.001206
3104.000000	-0.001214
3103.000000	-0.001205
3102.000000	-0.001178
3101.000000	-0.001148
3100.000000	-0.001135
3099.000000	-0.001138
3098.000000	-0.001139
3097.000000	-0.001122
3096.000000	-0.001094
3095.000000	-0.001067
3094.000000	-0.001047
3093.000000	-0.001030
3092.000000	-0.001016
3091.000000	-0.001007
3090.000000	-0.001006
3089.000000	-0.001009
3088.000000	-0.001011
3087.000000	-0.001015
3086.000000	-0.001025
3085.000000	-0.001046
3084.000000	-0.001070
3083.000000	-0.001083
3082.000000	-0.001074
3081.000000	-0.001036
3080.000000	-0.000971
3079.000000	-0.000899
3078.000000	-0.000842
3077.000000	-0.000818
3076.000000	-0.000820
3075.000000	-0.000824
3074.000000	-0.000814
3073.000000	-0.000793
3072.000000	-0.000778
3071.000000	-0.000780
3070.000000	-0.000794
3069.000000	-0.000804
3068.000000	-0.000797
3067.000000	-0.000773
3066.000000	-0.000742
3065.000000	-0.000720
3064.000000	-0.000710
3063.000000	-0.000708
3062.000000	-0.000710
3061.000000	-0.000716
3060.000000	-0.000726
3059.000000	-0.000734
3058.000000	-0.000735
3057.000000	-0.000728
3056.000000	-0.000719
3055.000000	-0.000703
3054.000000	-0.000679
3053.000000	-0.000656
3052.000000	-0.000649
3051.000000	-0.000661
3050.000000	-0.000679
3049.000000	-0.000687
3048.000000	-0.000684
3047.000000	-0.000670
3046.000000	-0.000642
3045.000000	-0.000599
3044.000000	-0.000554
3043.000000	-0.000527
3042.000000	-0.000522
3041.000000	-0.000526
3040.000000	-0.000524
3039.000000	-0.000512
3038.000000	-0.000496
3037.000000	-0.000478
3036.000000	-0.000456
3035.000000	-0.000428
3034.000000	-0.000397
3033.000000	-0.000373
3032.000000	-0.000362
3031.000000	-0.000353
3030.000000	-0.000330
3029.000000	-0.000286
3028.000000	-0.000233
3027.000000	-0.000189
3026.000000	-0.000161
3025.000000	-0.000146
3024.000000	-0.000133
3023.000000	-0.000112
3022.000000	-0.000077
3021.000000	-0.000023
3020.000000	0.000047
3019.000000	0.000125
3018.000000	0.000202
3017.000000	0.000276
3016.000000	0.000345
3015.000000	0.000411
3014.000000	0.000471
3013.000000	0.000526
3012.000000	0.000574
3011.000000	0.000621
3010.000000	0.000681
3009.000000	0.000767
3008.000000	0.000877
3007.000000	0.000996
3006.000000	0.001105
3005.000000	0.001189
3004.000000	0.001243
3003.000000	0.001274
3002.000000	0.001294
3001.000000	0.001325
3000.000000	0.001376
2999.000000	0.001442
2998.000000	0.001510
2997.000000	0.001571
2996.000000	0.001620
2995.000000	0.001657
2994.000000	0.001687
2993.000000	0.001720
2992.000000	0.001768
2991.000000	0.001826
2990.000000	0.001886
2989.000000	0.001945
2988.000000	0.002017
2987.000000	0.002112
2986.000000	0.002230
2985.000000	0.002360
2984.000000	0.002499
2983.000000	0.002653
2982.000000	0.002821
2981.000000	0.002997
2980.000000	0.003177
2979.000000	0.003364
2978.000000	0.003560
2977.000000	0.003757
2976.000000	0.003943
2975.000000	0.004108
2974.000000	0.004246
2973.000000	0.004358
2972.000000	0.004443
2971.000000	0.004505
2970.000000	0.004544
2969.000000	0.004549
2968.000000	0.004504
2967.000000	0.004399
2966.000000	0.004246
2965.000000	0.004067
2964.000000	0.003876
2963.000000	0.003678
2962.000000	0.003475
2961.000000	0.003276
2960.000000	0.003092
2959.000000	0.002927
2958.000000	0.002785
2957.000000	0.002674
2956.000000	0.002595
2955.000000	0.002545
2954.000000	0.002514
2953.000000	0.002496
2952.000000	0.002483
2951.000000	0.002476
2950.000000	0.002479
2949.000000	0.002507
2948.000000	0.002572
2947.000000	0.002676
2946.000000	0.002806
2945.000000	0.002945
2944.000000	0.003085
2943.000000	0.003222
2942.000000	0.003348
2941.000000	0.003448
2940.000000	0.003508
2939.000000	0.003527
2938.000000	0.003513
2937.000000	0.003480
2936.000000	0.003430
2935.000000	0.003353
2934.000000	0.003244
2933.000000	0.003108
2932.000000	0.002958
2931.000000	0.002808
2930.000000	0.002662
2929.000000	0.002527
2928.000000	0.002409
2927.000000	0.002314
2926.000000	0.002232
2925.000000	0.002144
2924.000000	0.002039
2923.000000	0.001920
2922.000000	0.001799
2921.000000	0.001688
2920.000000	0.001589
2919.000000	0.001499
2918.000000	0.001422
2917.000000	0.001356
2916.000000	0.001294
2915.000000	0.001219
2914.000000	0.001128
2913.000000	0.001039
2912.000000	0.000976
2911.000000	0.000941
2910.000000	0.000910
2909.000000	0.000861
2908.000000	0.000794
2907.000000	0.000720
2906.000000	0.000646
2905.000000	0.000569
2904.000000	0.000492
2903.000000	0.000424
2902.000000	0.000367
2901.000000	0.000315
2900.000000	0.000269
2899.000000	0.000235
2898.000000	0.000221
2897.000000	0.000221
2896.000000	0.000222
2895.000000	0.000224
2894.000000	0.000237
2893.000000	0.000274
2892.000000	0.000337
2891.000000	0.000419
2890.000000	0.000513
2889.000000	0.000624
2888.000000	0.000760
2887.000000	0.000921
2886.000000	0.001097
2885.000000	0.001276
2884.000000	0.001454
2883.000000	0.001629
2882.000000	0.001778
2881.000000	0.001864
2880.000000	0.001859
2879.000000	0.001771
2878.000000	0.001630
2877.000000	0.001468
2876.000000	0.001297
2875.000000	0.001123
2874.000000	0.000951
2873.000000	0.000787
2872.000000	0.000634
2871.000000	0.000488
2870.000000	0.000349
2869.000000	0.000214
2868.000000	0.000075
2867.000000	-0.000072
2866.000000	-0.000223
2865.000000	-0.000366
2864.000000	-0.000495
2863.000000	-0.000614
2862.000000	-0.000729
2861.000000	-0.000835
2860.000000	-0.000924
2859.000000	-0.000991
2858.000000	-0.001048
2857.000000	-0.001109
2856.000000	-0.001180
2855.000000	-0.001254
2854.000000	-0.001322
2853.000000	-0.001378
2852.000000	-0.001416
2851.000000	-0.001433
2850.000000	-0.001436
2849.000000	-0.001441
2848.000000	-0.001463
2847.000000	-0.001494
2846.000000	-0.001522
2845.000000	-0.001544
2844.000000	-0.001572
2843.000000	-0.001609
2842.000000	-0.001647
2841.000000	-0.001677
2840.000000	-0.001699
2839.000000	-0.001721
2838.000000	-0.001747
2837.000000	-0.001774
2836.000000	-0.001802
2835.000000	-0.001835
2834.000000	-0.001870
2833.000000	-0.001898
2832.000000	-0.001909
2831.000000	-0.001903
2830.000000	-0.001893
2829.000000	-0.001896
2828.000000	-0.001917
2827.000000	-0.001951
2826.000000	-0.001986
2825.000000	-0.002018
2824.000000	-0.002045
2823.000000	-0.002067
2822.000000	-0.002080
2821.000000	-0.002084
2820.000000	-0.002091
2819.000000	-0.002110
2818.000000	-0.002138
2817.000000	-0.002161
2816.000000	-0.002170
2815.000000	-0.002169
2814.000000	-0.002173
2813.000000	-0.002194
2812.000000	-0.002231
2811.000000	-0.002271
2810.000000	-0.002298
2809.000000	-0.002299
2808.000000	-0.002283
2807.000000	-0.002269
2806.000000	-0.002275
2805.000000	-0.002299
2804.000000	-0.002323
2803.000000	-0.002331
2802.000000	-0.002331
2801.000000	-0.002338
2800.000000	-0.002357
2799.000000	-0.002379
2798.000000	-0.002388
2797.000000	-0.002381
2796.000000	-0.002372
2795.000000	-0.002373
2794.000000	-0.002388
2793.000000	-0.002408
2792.000000	-0.002419
2791.000000	-0.002415
2790.000000	-0.002407
2789.000000	-0.002410
2788.000000	-0.002428
2787.000000	-0.002446
2786.000000	-0.002448
2785.000000	-0.002437
2784.000000	-0.002427
2783.000000	-0.002431
2782.000000	-0.002444
2781.000000	-0.002456
2780.000000	-0.002467
2779.000000	-0.002482
2778.000000	-0.002499
2777.000000	-0.002513
2776.000000	-0.002520
2775.000000	-0.002519
2774.000000	-0.002513
2773.000000	-0.002509
2772.000000	-0.002510
2771.000000	-0.002516
2770.000000	-0.002520
2769.000000	-0.002522
2768.000000	-0.002527
2767.000000	-0.002537
2766.000000	-0.002545
2765.000000	-0.002537
2764.000000	-0.002517
2763.000000	-0.002500
2762.000000	-0.002500
2761.000000	-0.002515
2760.000000	-0.002534
2759.000000	-0.002543
2758.000000	-0.002537
2757.000000	-0.002512
2756.000000	-0.002473
2755.000000	-0.002429
2754.000000	-0.002390
2753.000000	-0.002362
2752.000000	-0.002350
2751.000000	-0.002350
2750.000000	-0.002355
2749.000000	-0.002353
2748.000000	-0.002335
2747.000000	-0.002310
2746.000000	-0.002293
2745.000000	-0.002296
2744.000000	-0.002322
2743.000000	-0.002359
2742.000000	-0.002392
2741.000000	-0.002407
2740.000000	-0.002398
2739.000000	-0.002369
2738.000000	-0.002336
2737.000000	-0.002317
2736.000000	-0.002319
2735.000000	-0.002337
2734.000000	-0.002356
2733.000000	-0.002369
2732.000000	-0.002375
2731.000000	-0.002378
2730.000000	-0.002378
2729.000000	-0.002371
2728.000000	-0.002357
2727.000000	-0.002339
2726.000000	-0.002326
2725.000000	-0.002324
2724.000000	-0.002328
2723.000000	-0.002333
2722.000000	-0.002336
2721.000000	-0.002339
2720.000000	-0.002350
2719.000000	-0.002364
2718.000000	-0.002371
2717.000000	-0.002363
2716.000000	-0.002348
2715.000000	-0.002338
2714.000000	-0.002339
2713.000000	-0.002346
2712.000000	-0.002346
2711.000000	-0.002333
2710.000000	-0.002304
2709.000000	-0.002266
2708.000000	-0.002237
2707.000000	-0.002231
2706.000000	-0.002243
2705.000000	-0.002258
2704.000000	-0.002264
2703.000000	-0.002263
2702.000000	-0.002261
2701.000000	-0.002258
2700.000000	-0.002252
2699.000000	-0.002236
2698.000000	-0.002208
2697.000000	-0.002172
2696.000000	-0.002137
2695.000000	-0.002117
2694.000000	-0.002114
2693.000000	-0.002116
2692.000000	-0.002107
2691.000000	-0.002082
2690.000000	-0.002048
2689.000000	-0.002013
2688.000000	-0.001987
2687.000000	-0.001974
2686.000000	-0.001976
2685.000000	-0.001987
2684.000000	-0.001993
2683.000000	-0.001990
2682.000000	-0.001979
2681.000000	-0.001970
2680.000000	-0.001969
2679.000000	-0.001974
2678.000000	-0.001980
2677.000000	-0.001978
2676.000000	-0.001968
2675.000000	-0.001953
2674.000000	-0.001938
2673.000000	-0.001923
2672.000000	-0.001904
2671.000000	-0.001880
2670.000000	-0.001856
2669.000000	-0.001838
2668.000000	-0.001838
2667.000000	-0.001861
2666.000000	-0.001901
2665.000000	-0.001938
2664.000000	-0.001953
2663.000000	-0.001941
2662.000000	-0.001917
2661.000000	-0.001899
2660.000000	-0.001898
2659.000000	-0.001906
2658.000000	-0.001917
2657.000000	-0.001931
2656.000000	-0.001949
2655.000000	-0.001969
2654.000000	-0.001986
2653.000000	-0.001992
2652.000000	-0.001989
2651.000000	-0.001981
2650.000000	-0.001971
2649.000000	-0.001964
2648.000000	-0.001960
2647.000000	-0.001959
2646.000000	-0.001958
2645.000000	-0.001950
2644.000000	-0.001936
2643.000000	-0.001925
2642.000000	-0.001927
2641.000000	-0.001938
2640.000000	-0.001945
2639.000000	-0.001936
2638.000000	-0.001916
2637.000000	-0.001894
2636.000000	-0.001867
2635.000000	-0.001827
2634.000000	-0.001772
2633.000000	-0.001713
2632.000000	-0.001654
2631.000000	-0.001589
2630.000000	-0.001518
2629.000000	-0.001463
2628.000000	-0.001449
2627.000000	-0.001480
2626.000000	-0.001541
2625.000000	-0.001614
2624.000000	-0.001682
2623.000000	-0.001736
2622.000000	-0.001767
2621.000000	-0.001784
2620.000000	-0.001807
2619.000000	-0.001845
2618.000000	-0.001884
2617.000000	-0.001910
2616.000000	-0.001928
2615.000000	-0.001956
2614.000000	-0.002000
2613.000000	-0.002041
2612.000000	-0.002066
2611.000000	-0.002081
2610.000000	-0.002099
2609.000000	-0.002123
2608.000000	-0.002137
2607.000000	-0.002132
2606.000000	-0.002117
2605.000000	-0.002117
2604.000000	-0.002145
2603.000000	-0.002187
2602.000000	-0.002220
2601.000000	-0.002231
2600.000000	-0.002224
2599.000000	-0.002210
2598.000000	-0.002203
2597.000000	-0.002215
2596.000000	-0.002251
2595.000000	-0.002300
2594.000000	-0.002344
2593.000000	-0.002372
2592.000000	-0.002387
2591.000000	-0.002398
2590.000000	-0.002405
2589.000000	-0.002400
2588.000000	-0.002381
2587.000000	-0.002357
2586.000000	-0.002347
2585.000000	-0.002362
2584.000000	-0.002397
2583.000000	-0.002426
2582.000000	-0.002428
2581.000000	-0.002404
2580.000000	-0.002377
2579.000000	-0.002370
2578.000000	-0.002386
2577.000000	-0.002411
2576.000000	-0.002431
2575.000000	-0.002439
2574.000000	-0.002435
2573.000000	-0.002423
2572.000000	-0.002415
2571.000000	-0.002423
2570.000000	-0.002450
2569.000000	-0.002480
2568.000000	-0.002497
2567.000000	-0.002497
2566.000000	-0.002491
2565.000000	-0.002488
2564.000000	-0.002492
2563.000000	-0.002504
2562.000000	-0.002522
2561.000000	-0.002543
2560.000000	-0.002561
2559.000000	-0.002570
2558.000000	-0.002570
2557.000000	-0.002565
2556.000000	-0.002554
2555.000000	-0.002541
2554.000000	-0.002531
2553.000000	-0.002537
2552.000000	-0.002559
2551.000000	-0.002588
2550.000000	-0.002612
2549.000000	-0.002629
2548.000000	-0.002640
2547.000000	-0.002642
2546.000000	-0.002634
2545.000000	-0.002621
2544.000000	-0.002611
2543.000000	-0.002609
2542.000000	-0.002608
2541.000000	-0.002606
2540.000000	-0.002608
2539.000000	-0.002619
2538.000000	-0.002641
2537.000000	-0.002672
2536.000000	-0.002710
2535.000000	-0.002745
2534.000000	-0.002765
2533.000000	-0.002762
2532.000000	-0.002749
2531.000000	-0.002738
2530.000000	-0.002735
2529.000000	-0.002734
2528.000000	-0.002732
2527.000000	-0.002730
2526.000000	-0.002733
2525.000000	-0.002742
2524.000000	-0.002748
2523.000000	-0.002740
2522.000000	-0.002714
2521.000000	-0.002680
2520.000000	-0.002659
2519.000000	-0.002660
2518.000000	-0.002679
2517.000000	-0.002706
2516.000000	-0.002733
2515.000000	-0.002752
2514.000000	-0.002756
2513.000000	-0.002747
2512.000000	-0.002737
2511.000000	-0.002742
2510.000000	-0.002761
2509.000000	-0.002781
2508.000000	-0.002794
2507.000000	-0.002800
2506.000000	-0.002804
2505.000000	-0.002810
2504.000000	-0.002813
2503.000000	-0.002808
2502.000000	-0.002793
2501.000000	-0.002778
2500.000000	-0.002775
2499.000000	-0.002785
2498.000000	-0.002801
2497.000000	-0.002817
2496.000000	-0.002829
2495.000000	-0.002832
2494.000000	-0.002824
2493.000000	-0.002815
2492.000000	-0.002815
2491.000000	-0.002824
2490.000000	-0.002829
2489.000000	-0.002825
2488.000000	-0.002820
2487.000000	-0.002818
2486.000000	-0.002812
2485.000000	-0.002797
2484.000000	-0.002782
2483.000000	-0.002774
2482.000000	-0.002770
2481.000000	-0.002762
2480.000000	-0.002755
2479.000000	-0.002755
2478.000000	-0.002760
2477.000000	-0.002765
2476.000000	-0.002766
2475.000000	-0.002771
2474.000000	-0.002779
2473.000000	-0.002789
2472.000000	-0.002802
2471.000000	-0.002818
2470.000000	-0.002834
2469.000000	-0.002848
2468.000000	-0.002858
2467.000000	-0.002867
2466.000000	-0.002869
2465.000000	-0.002859
2464.000000	-0.002844
2463.000000	-0.002838
2462.000000	-0.002849
2461.000000	-0.002870
2460.000000	-0.002892
2459.000000	-0.002907
2458.000000	-0.002912
2457.000000	-0.002905
2456.000000	-0.002894
2455.000000	-0.002887
2454.000000	-0.002882
2453.000000	-0.002877
2452.000000	-0.002875
2451.000000	-0.002882
2450.000000	-0.002889
2449.000000	-0.002882
2448.000000	-0.002860
2447.000000	-0.002840
2446.000000	-0.002833
2445.000000	-0.002837
2444.000000	-0.002841
2443.000000	-0.002839
2442.000000	-0.002830
2441.000000	-0.002823
2440.000000	-0.002822
2439.000000	-0.002826
2438.000000	-0.002826
2437.000000	-0.002811
2436.000000	-0.002785
2435.000000	-0.002767
2434.000000	-0.002765
2433.000000	-0.002776
2432.000000	-0.002783
2431.000000	-0.002775
2430.000000	-0.002755
2429.000000	-0.002735
2428.000000	-0.002727
2427.000000	-0.002723
2426.000000	-0.002705
2425.000000	-0.002669
2424.000000	-0.002628
2423.000000	-0.002598
2422.000000	-0.002579
2421.000000	-0.002566
2420.000000	-0.002554
2419.000000	-0.002542
2418.000000	-0.002525
2417.000000	-0.002508
2416.000000	-0.002502
2415.000000	-0.002507
2414.000000	-0.002506
2413.000000	-0.002487
2412.000000	-0.002458
2411.000000	-0.002442
2410.000000	-0.002452
2409.000000	-0.002485
2408.000000	-0.002531
2407.000000	-0.002574
2406.000000	-0.002598
2405.000000	-0.002603
2404.000000	-0.002606
2403.000000	-0.002623
2402.000000	-0.002651
2401.000000	-0.002679
2400.000000	-0.002705
2399.000000	-0.002731
2398.000000	-0.002754
2397.000000	-0.002769
2396.000000	-0.002779
2395.000000	-0.002790
2394.000000	-0.002801
2393.000000	-0.002803
2392.000000	-0.002792
2391.000000	-0.002758
2390.000000	-0.002687
2389.000000	-0.002568
2388.000000	-0.002400
2387.000000	-0.002174
2386.000000	-0.001863
2385.000000	-0.001440
2384.000000	-0.000902
2383.000000	-0.000260
2382.000000	0.000468
2381.000000	0.001237
2380.000000	0.001973
2379.000000	0.002606
2378.000000	0.003104
2377.000000	0.003467
2376.000000	0.003708
2375.000000	0.003860
2374.000000	0.003969
2373.000000	0.004059
2372.000000	0.004148
2371.000000	0.004277
2370.000000	0.004506
2369.000000	0.004854
2368.000000	0.005289
2367.000000	0.005768
2366.000000	0.006270
2365.000000	0.006816
2364.000000	0.007390
2363.000000	0.007913
2362.000000	0.008410
2361.000000	0.008908
2360.000000	0.009339
2359.000000	0.009646
2358.000000	0.009773
2357.000000	0.009810
2356.000000	0.009859
2355.000000	0.009990
2354.000000	0.010342
2353.000000	0.011037
2352.000000	0.012011
2351.000000	0.012741
2350.000000	0.012751
2349.000000	0.012187
2348.000000	0.011787
2347.000000	0.012602
2346.000000	0.014971
2345.000000	0.018284
2344.000000	0.021438
2343.000000	0.023621
2342.000000	0.024540
2341.000000	0.024011
2340.000000	0.022276
2339.000000	0.019889
2338.000000	0.017453
2337.000000	0.015325
2336.000000	0.013696
2335.000000	0.012602
2334.000000	0.012012
2333.000000	0.011803
2332.000000	0.011910
2331.000000	0.012071
2330.000000	0.011989
2329.000000	0.011578
2328.000000	0.010904
2327.000000	0.010247
2326.000000	0.009705
2325.000000	0.009403
2324.000000	0.009316
2323.000000	0.009291
2322.000000	0.009189
2321.000000	0.008906
2320.000000	0.008505
2319.000000	0.007979
2318.000000	0.007389
2317.000000	0.006814
2316.000000	0.006409
2315.000000	0.006213
2314.000000	0.006128
2313.000000	0.006014
2312.000000	0.005802
2311.000000	0.005514
2310.000000	0.005167
2309.000000	0.004793
2308.000000	0.004407
2307.000000	0.004026
2306.000000	0.003633
2305.000000	0.003235
2304.000000	0.002863
2303.000000	0.002549
2302.000000	0.002297
2301.000000	0.002096
2300.000000	0.001925
2299.000000	0.001767
2298.000000	0.001604
2297.000000	0.001442
2296.000000	0.001286
2295.000000	0.001144
2294.000000	0.000985
2293.000000	0.000800
2292.000000	0.000586
2291.000000	0.000356
2290.000000	0.000101
2289.000000	-0.000176
2288.000000	-0.000463
2287.000000	-0.000747
2286.000000	-0.001026
2285.000000	-0.001289
2284.000000	-0.001513
2283.000000	-0.001677
2282.000000	-0.001786
2281.000000	-0.001867
2280.000000	-0.001931
2279.000000	-0.001977
2278.000000	-0.001996
2277.000000	-0.001997
2276.000000	-0.001997
2275.000000	-0.002013
2274.000000	-0.002049
2273.000000	-0.002096
2272.000000	-0.002137
2271.000000	-0.002161
2270.000000	-0.002166
2269.000000	-0.002154
2268.000000	-0.002122
2267.000000	-0.002068
2266.000000	-0.002001
2265.000000	-0.001927
2264.000000	-0.001845
2263.000000	-0.001744
2262.000000	-0.001624
2261.000000	-0.001504
2260.000000	-0.001434
2259.000000	-0.001499
2258.000000	-0.001788
2257.000000	-0.002318
2256.000000	-0.002948
2255.000000	-0.003392
2254.000000	-0.003369
2253.000000	-0.002804
2252.000000	-0.001895
2251.000000	-0.000976
2250.000000	-0.000299
2249.000000	0.000063
2248.000000	0.000165
2247.000000	0.000087
2246.000000	-0.000115
2245.000000	-0.000393
2244.000000	-0.000708
2243.000000	-0.001035
2242.000000	-0.001365
2241.000000	-0.001690
2240.000000	-0.001992
2239.000000	-0.002261
2238.000000	-0.002501
2237.000000	-0.002715
2236.000000	-0.002898
2235.000000	-0.003045
2234.000000	-0.003157
2233.000000	-0.003242
2232.000000	-0.003306
2231.000000	-0.003353
2230.000000	-0.003387
2229.000000	-0.003409
2228.000000	-0.003426
2227.000000	-0.003441
2226.000000	-0.003455
2225.000000	-0.003471
2224.000000	-0.003494
2223.000000	-0.003532
2222.000000	-0.003581
2221.000000	-0.003624
2220.000000	-0.003651
2219.000000	-0.003673
2218.000000	-0.003706
2217.000000	-0.003745
2216.000000	-0.003773
2215.000000	-0.003782
2214.000000	-0.003786
2213.000000	-0.003798
2212.000000	-0.003819
2211.000000	-0.003838
2210.000000	-0.003847
2209.000000	-0.003838
2208.000000	-0.003814
2207.000000	-0.003783
2206.000000	-0.003755
2205.000000	-0.003733
2204.000000	-0.003709
2203.000000	-0.003685
2202.000000	-0.003669
2201.000000	-0.003674
2200.000000	-0.003703
2199.000000	-0.003749
2198.000000	-0.003800
2197.000000	-0.003849
2196.000000	-0.003893
2195.000000	-0.003929
2194.000000	-0.003951
2193.000000	-0.003953
2192.000000	-0.003942
2191.000000	-0.003937
2190.000000	-0.003947
2189.000000	-0.003968
2188.000000	-0.003988
2187.000000	-0.004009
2186.000000	-0.004036
2185.000000	-0.004061
2184.000000	-0.004071
2183.000000	-0.004065
2182.000000	-0.004057
2181.000000	-0.004056
2180.000000	-0.004061
2179.000000	-0.004065
2178.000000	-0.004072
2177.000000	-0.004087
2176.000000	-0.004109
2175.000000	-0.004138
2174.000000	-0.004168
2173.000000	-0.004194
2172.000000	-0.004207
2171.000000	-0.004206
2170.000000	-0.004196
2169.000000	-0.004184
2168.000000	-0.004179
2167.000000	-0.004182
2166.000000	-0.004188
2165.000000	-0.004189
2164.000000	-0.004182
2163.000000	-0.004173
2162.000000	-0.004166
2161.000000	-0.004160
2160.000000	-0.004155
2159.000000	-0.004155
2158.000000	-0.004160
2157.000000	-0.004162
2156.000000	-0.004158
2155.000000	-0.004158
2154.000000	-0.004174
2153.000000	-0.004194
2152.000000	-0.004200
2151.000000	-0.004187
2150.000000	-0.004171
2149.000000	-0.004162
2148.000000	-0.004163
2147.000000	-0.004172
2146.000000	-0.004186
2145.000000	-0.004198
2144.000000	-0.004195
2143.000000	-0.004177
2142.000000	-0.004154
2141.000000	-0.004134
2140.000000	-0.004122
2139.000000	-0.004120
2138.000000	-0.004128
2137.000000	-0.004139
2136.000000	-0.004143
2135.000000	-0.004140
2134.000000	-0.004136
2133.000000	-0.004131
2132.000000	-0.004121
2131.000000	-0.004106
2130.000000	-0.004101
2129.000000	-0.004115
2128.000000	-0.004146
2127.000000	-0.004178
2126.000000	-0.004199
2125.000000	-0.004203
2124.000000	-0.004196
2123.000000	-0.004191
2122.000000	-0.004194
2121.000000	-0.004198
2120.000000	-0.004191
2119.000000	-0.004173
2118.000000	-0.004157
2117.000000	-0.004152
2116.000000	-0.004159
2115.000000	-0.004175
2114.000000	-0.004198
2113.000000	-0.004219
2112.000000	-0.004230
2111.000000	-0.004231
2110.000000	-0.004228
2109.000000	-0.004225
2108.000000	-0.004221
2107.000000	-0.004216
2106.000000	-0.004208
2105.000000	-0.004195
2104.000000	-0.004177
2103.000000	-0.004164
2102.000000	-0.004163
2101.000000	-0.004169
2100.000000	-0.004167
2099.000000	-0.004160
2098.000000	-0.004163
2097.000000	-0.004177
2096.000000	-0.004184
2095.000000	-0.004174
2094.000000	-0.004156
2093.000000	-0.004153
2092.000000	-0.004169
2091.000000	-0.004188
2090.000000	-0.004193
2089.000000	-0.004179
2088.000000	-0.004161
2087.000000	-0.004154
2086.000000	-0.004159
2085.000000	-0.004166
2084.000000	-0.004160
2083.000000	-0.004142
2082.000000	-0.004121
2081.000000	-0.004103
2080.000000	-0.004087
2079.000000	-0.004072
2078.000000	-0.004062
2077.000000	-0.004057
2076.000000	-0.004051
2075.000000	-0.004043
2074.000000	-0.004033
2073.000000	-0.004027
2072.000000	-0.004023
2071.000000	-0.004021
2070.000000	-0.004018
2069.000000	-0.004015
2068.000000	-0.004011
2067.000000	-0.004007
2066.000000	-0.004001
2065.000000	-0.003994
2064.000000	-0.003988
2063.000000	-0.003991
2062.000000	-0.004006
2061.000000	-0.004031
2060.000000	-0.004055
2059.000000	-0.004070
2058.000000	-0.004074
2057.000000	-0.004073
2056.000000	-0.004070
2055.000000	-0.004069
2054.000000	-0.004068
2053.000000	-0.004066
2052.000000	-0.004063
2051.000000	-0.004064
2050.000000	-0.004068
2049.000000	-0.004070
2048.000000	-0.004067
2047.000000	-0.004064
2046.000000	-0.004071
2045.000000	-0.004083
2044.000000	-0.004091
2043.000000	-0.004088
2042.000000	-0.004084
2041.000000	-0.004091
2040.000000	-0.004110
2039.000000	-0.004129
2038.000000	-0.004134
2037.000000	-0.004121
2036.000000	-0.004103
2035.000000	-0.004093
2034.000000	-0.004088
2033.000000	-0.004078
2032.000000	-0.004064
2031.000000	-0.004059
2030.000000	-0.004068
2029.000000	-0.004079
2028.000000	-0.004073
2027.000000	-0.004057
2026.000000	-0.004046
2025.000000	-0.004049
2024.000000	-0.004059
2023.000000	-0.004070
2022.000000	-0.004083
2021.000000	-0.004092
2020.000000	-0.004092
2019.000000	-0.004083
2018.000000	-0.004070
2017.000000	-0.004054
2016.000000	-0.004033
2015.000000	-0.004017
2014.000000	-0.004019
2013.000000	-0.004041
2012.000000	-0.004060
2011.000000	-0.004053
2010.000000	-0.004024
2009.000000	-0.003992
2008.000000	-0.003972
2007.000000	-0.003966
2006.000000	-0.003968
2005.000000	-0.003970
2004.000000	-0.003965
2003.000000	-0.003952
2002.000000	-0.003936
2001.000000	-0.003922
2000.000000	-0.003911
1999.000000	-0.003904
1998.000000	-0.003900
1997.000000	-0.003897
1996.000000	-0.003897
1995.000000	-0.003908
1994.000000	-0.003934
1993.000000	-0.003964
1992.000000	-0.003979
1991.000000	-0.003975
1990.000000	-0.003965
1989.000000	-0.003962
1988.000000	-0.003965
1987.000000	-0.003964
1986.000000	-0.003960
1985.000000	-0.003961
1984.000000	-0.003970
1983.000000	-0.003978
1982.000000	-0.003971
1981.000000	-0.003940
1980.000000	-0.003898
1979.000000	-0.003864
1978.000000	-0.003855
1977.000000	-0.003865
1976.000000	-0.003883
1975.000000	-0.003894
1974.000000	-0.003895
1973.000000	-0.003888
1972.000000	-0.003885
1971.000000	-0.003898
1970.000000	-0.003924
1969.000000	-0.003951
1968.000000	-0.003963
1967.000000	-0.003959
1966.000000	-0.003947
1965.000000	-0.003938
1964.000000	-0.003930
1963.000000	-0.003917
1962.000000	-0.003901
1961.000000	-0.003889
1960.000000	-0.003891
1959.000000	-0.003905
1958.000000	-0.003918
1957.000000	-0.003920
1956.000000	-0.003913
1955.000000	-0.003903
1954.000000	-0.003888
1953.000000	-0.003871
1952.000000	-0.003861
1951.000000	-0.003866
1950.000000	-0.003881
1949.000000	-0.003889
1948.000000	-0.003881
1947.000000	-0.003864
1946.000000	-0.003852
1945.000000	-0.003847
1944.000000	-0.003847
1943.000000	-0.003849
1942.000000	-0.003855
1941.000000	-0.003863
1940.000000	-0.003870
1939.000000	-0.003878
1938.000000	-0.003887
1937.000000	-0.003890
1936.000000	-0.003882
1935.000000	-0.003866
1934.000000	-0.003852
1933.000000	-0.003843
1932.000000	-0.003841
1931.000000	-0.003848
1930.000000	-0.003866
1929.000000	-0.003888
1928.000000	-0.003902
1927.000000	-0.003902
1926.000000	-0.003896
1925.000000	-0.003893
1924.000000	-0.003889
1923.000000	-0.003885
1922.000000	-0.003881
1921.000000	-0.003871
1920.000000	-0.003852
1919.000000	-0.003830
1918.000000	-0.003818
1917.000000	-0.003824
1916.000000	-0.003837
1915.000000	-0.003849
1914.000000	-0.003856
1913.000000	-0.003857
1912.000000	-0.003849
1911.000000	-0.003843
1910.000000	-0.003852
1909.000000	-0.003876
1908.000000	-0.003893
1907.000000	-0.003887
1906.000000	-0.003866
1905.000000	-0.003849
1904.000000	-0.003846
1903.000000	-0.003858
1902.000000	-0.003881
1901.000000	-0.003902
1900.000000	-0.003911
1899.000000	-0.003908
1898.000000	-0.003896
1897.000000	-0.003875
1896.000000	-0.003844
1895.000000	-0.003820
1894.000000	-0.003824
1893.000000	-0.003853
1892.000000	-0.003883
1891.000000	-0.003896
1890.000000	-0.003894
1889.000000	-0.003889
1888.000000	-0.003882
1887.000000	-0.003870
1886.000000	-0.003854
1885.000000	-0.003835
1884.000000	-0.003820
1883.000000	-0.003821
1882.000000	-0.003835
1881.000000	-0.003842
1880.000000	-0.003827
1879.000000	-0.003805
1878.000000	-0.003802
1877.000000	-0.003821
1876.000000	-0.003843
1875.000000	-0.003852
1874.000000	-0.003855
1873.000000	-0.003860
1872.000000	-0.003868
1871.000000	-0.003877
1870.000000	-0.003887
1869.000000	-0.003897
1868.000000	-0.003900
1867.000000	-0.003895
1866.000000	-0.003893
1865.000000	-0.003898
1864.000000	-0.003905
1863.000000	-0.003908
1862.000000	-0.003911
1861.000000	-0.003914
1860.000000	-0.003910
1859.000000	-0.003900
1858.000000	-0.003891
1857.000000	-0.003886
1856.000000	-0.003877
1855.000000	-0.003870
1854.000000	-0.003874
1853.000000	-0.003885
1852.000000	-0.003888
1851.000000	-0.003888
1850.000000	-0.003899
1849.000000	-0.003932
1848.000000	-0.003974
1847.000000	-0.004005
1846.000000	-0.004003
1845.000000	-0.003955
1844.000000	-0.003887
1843.000000	-0.003844
1842.000000	-0.003844
1841.000000	-0.003868
1840.000000	-0.003893
1839.000000	-0.003910
1838.000000	-0.003921
1837.000000	-0.003920
1836.000000	-0.003893
1835.000000	-0.003848
1834.000000	-0.003812
1833.000000	-0.003801
1832.000000	-0.003817
1831.000000	-0.003842
1830.000000	-0.003864
1829.000000	-0.003883
1828.000000	-0.003901
1827.000000	-0.003916
1826.000000	-0.003922
1825.000000	-0.003922
1824.000000	-0.003928
1823.000000	-0.003945
1822.000000	-0.003969
1821.000000	-0.003992
1820.000000	-0.004009
1819.000000	-0.004019
1818.000000	-0.004035
1817.000000	-0.004061
1816.000000	-0.004083
1815.000000	-0.004088
1814.000000	-0.004080
1813.000000	-0.004081
1812.000000	-0.004102
1811.000000	-0.004131
1810.000000	-0.004158
1809.000000	-0.004176
1808.000000	-0.004179
1807.000000	-0.004169
1806.000000	-0.004164
1805.000000	-0.004174
1804.000000	-0.004190
1803.000000	-0.004201
1802.000000	-0.004203
1801.000000	-0.004198
1800.000000	-0.004190
1799.000000	-0.004176
1798.000000	-0.004166
1797.000000	-0.004163
1796.000000	-0.004167
1795.000000	-0.004179
1794.000000	-0.004201
1793.000000	-0.004223
1792.000000	-0.004238
1791.000000	-0.004251
1790.000000	-0.004271
1789.000000	-0.004293
1788.000000	-0.004302
1787.000000	-0.004298
1786.000000	-0.004298
1785.000000	-0.004305
1784.000000	-0.004304
1783.000000	-0.004300
1782.000000	-0.004306
1781.000000	-0.004325
1780.000000	-0.004348
1779.000000	-0.004358
1778.000000	-0.004351
1777.000000	-0.004333
1776.000000	-0.004320
1775.000000	-0.004328
1774.000000	-0.004341
1773.000000	-0.004320
1772.000000	-0.004267
1771.000000	-0.004218
1770.000000	-0.004194
1769.000000	-0.004192
1768.000000	-0.004191
1767.000000	-0.004177
1766.000000	-0.004157
1765.000000	-0.004140
1764.000000	-0.004124
1763.000000	-0.004089
1762.000000	-0.004020
1761.000000	-0.003939
1760.000000	-0.003874
1759.000000	-0.003834
1758.000000	-0.003804
1757.000000	-0.003757
1756.000000	-0.003693
1755.000000	-0.003630
1754.000000	-0.003576
1753.000000	-0.003527
1752.000000	-0.003484
1751.000000	-0.003451
1750.000000	-0.003431
1749.000000	-0.003421
1748.000000	-0.003420
1747.000000	-0.003428
1746.000000	-0.003420
1745.000000	-0.003388
1744.000000	-0.003356
1743.000000	-0.003338
1742.000000	-0.003323
1741.000000	-0.003302
1740.000000	-0.003289
1739.000000	-0.003310
1738.000000	-0.003353
1737.000000	-0.003392
1736.000000	-0.003415
1735.000000	-0.003424
1734.000000	-0.003462
1733.000000	-0.003529
1732.000000	-0.003578
1731.000000	-0.003606
1730.000000	-0.003633
1729.000000	-0.003649
1728.000000	-0.003640
1727.000000	-0.003615
1726.000000	-0.003582
1725.000000	-0.003555
1724.000000	-0.003539
1723.000000	-0.003528
1722.000000	-0.003513
1721.000000	-0.003492
1720.000000	-0.003475
1719.000000	-0.003469
1718.000000	-0.003486
1717.000000	-0.003516
1716.000000	-0.003517
1715.000000	-0.003481
1714.000000	-0.003448
1713.000000	-0.003421
1712.000000	-0.003380
1711.000000	-0.003332
1710.000000	-0.003295
1709.000000	-0.003263
1708.000000	-0.003218
1707.000000	-0.003166
1706.000000	-0.003122
1705.000000	-0.003073
1704.000000	-0.002983
1703.000000	-0.002879
1702.000000	-0.002792
1701.000000	-0.002717
1700.000000	-0.002634
1699.000000	-0.002521
1698.000000	-0.002423
1697.000000	-0.002368
1696.000000	-0.002295
1695.000000	-0.002156
1694.000000	-0.001962
1693.000000	-0.001753
1692.000000	-0.001554
1691.000000	-0.001368
1690.000000	-0.001199
1689.000000	-0.001049
1688.000000	-0.000929
1687.000000	-0.000845
1686.000000	-0.000773
1685.000000	-0.000647
1684.000000	-0.000467
1683.000000	-0.000311
1682.000000	-0.000195
1681.000000	-0.000077
1680.000000	0.000060
1679.000000	0.000212
1678.000000	0.000361
1677.000000	0.000510
1676.000000	0.000653
1675.000000	0.000765
1674.000000	0.000853
1673.000000	0.000935
1672.000000	0.000982
1671.000000	0.000965
1670.000000	0.000909
1669.000000	0.000899
1668.000000	0.000974
1667.000000	0.001089
1666.000000	0.001216
1665.000000	0.001381
1664.000000	0.001639
1663.000000	0.001990
1662.000000	0.002373
1661.000000	0.002754
1660.000000	0.003131
1659.000000	0.003514
1658.000000	0.003905
1657.000000	0.004287
1656.000000	0.004629
1655.000000	0.004977
1654.000000	0.005536
1653.000000	0.006326
1652.000000	0.007013
1651.000000	0.007442
1650.000000	0.007693
1649.000000	0.007849
1648.000000	0.008011
1647.000000	0.008197
1646.000000	0.008348
1645.000000	0.008430
1644.000000	0.008468
1643.000000	0.008465
1642.000000	0.008422
1641.000000	0.008356
1640.000000	0.008280
1639.000000	0.008184
1638.000000	0.008047
1637.000000	0.007895
1636.000000	0.007768
1635.000000	0.007661
1634.000000	0.007554
1633.000000	0.007432
1632.000000	0.007287
1631.000000	0.007094
1630.000000	0.006824
1629.000000	0.006484
1628.000000	0.006127
1627.000000	0.005796
1626.000000	0.005479
1625.000000	0.005127
1624.000000	0.004717
1623.000000	0.004298
1622.000000	0.003955
1621.000000	0.003718
1620.000000	0.003526
1619.000000	0.003305
1618.000000	0.003034
1617.000000	0.002747
1616.000000	0.002499
1615.000000	0.002309
1614.000000	0.002152
1613.000000	0.001999
1612.000000	0.001847
1611.000000	0.001690
1610.000000	0.001526
1609.000000	0.001361
1608.000000	0.001205
1607.000000	0.001062
1606.000000	0.000930
1605.000000	0.000808
1604.000000	0.000676
1603.000000	0.000531
1602.000000	0.000392
1601.000000	0.000277
1600.000000	0.000172
1599.000000	0.000048
1598.000000	-0.000097
1597.000000	-0.000239
1596.000000	-0.000356
1595.000000	-0.000452
1594.000000	-0.000549
1593.000000	-0.000658
1592.000000	-0.000776
1591.000000	-0.000896
1590.000000	-0.001017
1589.000000	-0.001137
1588.000000	-0.001258
1587.000000	-0.001378
1586.000000	-0.001493
1585.000000	-0.001590
1584.000000	-0.001673
1583.000000	-0.001757
1582.000000	-0.001829
1581.000000	-0.001863
1580.000000	-0.001857
1579.000000	-0.001850
1578.000000	-0.001876
1577.000000	-0.001937
1576.000000	-0.002005
1575.000000	-0.002049
1574.000000	-0.002055
1573.000000	-0.002052
1572.000000	-0.002064
1571.000000	-0.002081
1570.000000	-0.002092
1569.000000	-0.002096
1568.000000	-0.002110
1567.000000	-0.002142
1566.000000	-0.002183
1565.000000	-0.002212
1564.000000	-0.002228
1563.000000	-0.002240
1562.000000	-0.002261
1561.000000	-0.002288
1560.000000	-0.002315
1559.000000	-0.002349
1558.000000	-0.002384
1557.000000	-0.002387
1556.000000	-0.002360
1555.000000	-0.002345
1554.000000	-0.002334
1553.000000	-0.002342
1552.000000	-0.002383
1551.000000	-0.002443
1550.000000	-0.002479
1549.000000	-0.002459
1548.000000	-0.002397
1547.000000	-0.002348
1546.000000	-0.002345
1545.000000	-0.002380
1544.000000	-0.002404
1543.000000	-0.002371
1542.000000	-0.002298
1541.000000	-0.002253
1540.000000	-0.002291
1539.000000	-0.002390
1538.000000	-0.002452
1537.000000	-0.002441
1536.000000	-0.002404
1535.000000	-0.002372
1534.000000	-0.002356
1533.000000	-0.002358
1532.000000	-0.002360
1531.000000	-0.002345
1530.000000	-0.002331
1529.000000	-0.002343
1528.000000	-0.002379
1527.000000	-0.002418
1526.000000	-0.002445
1525.000000	-0.002462
1524.000000	-0.002483
1523.000000	-0.002512
1522.000000	-0.002541
1521.000000	-0.002562
1520.000000	-0.002565
1519.000000	-0.002558
1518.000000	-0.002555
1517.000000	-0.002558
1516.000000	-0.002549
1515.000000	-0.002522
1514.000000	-0.002494
1513.000000	-0.002487
1512.000000	-0.002493
1511.000000	-0.002486
1510.000000	-0.002478
1509.000000	-0.002501
1508.000000	-0.002545
1507.000000	-0.002539
1506.000000	-0.002487
1505.000000	-0.002435
1504.000000	-0.002380
1503.000000	-0.002312
1502.000000	-0.002229
1501.000000	-0.002147
1500.000000	-0.002086
1499.000000	-0.002033
1498.000000	-0.001938
1497.000000	-0.001774
1496.000000	-0.001559
1495.000000	-0.001341
1494.000000	-0.001173
1493.000000	-0.001077
1492.000000	-0.001026
1491.000000	-0.000962
1490.000000	-0.000870
1489.000000	-0.000801
1488.000000	-0.000779
1487.000000	-0.000780
1486.000000	-0.000796
1485.000000	-0.000832
1484.000000	-0.000897
1483.000000	-0.000991
1482.000000	-0.001088
1481.000000	-0.001153
1480.000000	-0.001171
1479.000000	-0.001168
1478.000000	-0.001180
1477.000000	-0.001216
1476.000000	-0.001239
1475.000000	-0.001217
1474.000000	-0.001176
1473.000000	-0.001173
1472.000000	-0.001238
1471.000000	-0.001323
1470.000000	-0.001385
1469.000000	-0.001435
1468.000000	-0.001486
1467.000000	-0.001530
1466.000000	-0.001562
1465.000000	-0.001597
1464.000000	-0.001666
1463.000000	-0.001763
1462.000000	-0.001868
1461.000000	-0.001972
1460.000000	-0.002077
1459.000000	-0.002194
1458.000000	-0.002344
1457.000000	-0.002543
1456.000000	-0.002731
1455.000000	-0.002835
1454.000000	-0.002878
1453.000000	-0.002925
1452.000000	-0.002993
1451.000000	-0.003056
1450.000000	-0.003099
1449.000000	-0.003150
1448.000000	-0.003238
1447.000000	-0.003355
1446.000000	-0.003449
1445.000000	-0.003485
1444.000000	-0.003477
1443.000000	-0.003448
1442.000000	-0.003414
1441.000000	-0.003369
1440.000000	-0.003305
1439.000000	-0.003222
1438.000000	-0.003140
1437.000000	-0.003089
1436.000000	-0.003069
1435.000000	-0.003029
1434.000000	-0.002950
1433.000000	-0.002866
1432.000000	-0.002804
1431.000000	-0.002755
1430.000000	-0.002691
1429.000000	-0.002603
1428.000000	-0.002509
1427.000000	-0.002428
1426.000000	-0.002365
1425.000000	-0.002299
1424.000000	-0.002219
1423.000000	-0.002129
1422.000000	-0.002051
1421.000000	-0.002007
1420.000000	-0.002001
1419.000000	-0.001995
1418.000000	-0.001945
1417.000000	-0.001861
1416.000000	-0.001779
1415.000000	-0.001698
1414.000000	-0.001596
1413.000000	-0.001469
1412.000000	-0.001349
1411.000000	-0.001263
1410.000000	-0.001201
1409.000000	-0.001137
1408.000000	-0.001046
1407.000000	-0.000926
1406.000000	-0.000798
1405.000000	-0.000676
1404.000000	-0.000558
1403.000000	-0.000430
1402.000000	-0.000292
1401.000000	-0.000160
1400.000000	-0.000041
1399.000000	0.000088
1398.000000	0.000258
1397.000000	0.000473
1396.000000	0.000721
1395.000000	0.000987
1394.000000	0.001268
1393.000000	0.001555
1392.000000	0.001829
1391.000000	0.002069
1390.000000	0.002274
1389.000000	0.002459
1388.000000	0.002639
1387.000000	0.002801
1386.000000	0.002908
1385.000000	0.002926
1384.000000	0.002844
1383.000000	0.002665
1382.000000	0.002400
1381.000000	0.002039
1380.000000	0.001572
1379.000000	0.001034
1378.000000	0.000521
1377.000000	0.000139
1376.000000	-0.000042
1375.000000	0.000024
1374.000000	0.000349
1373.000000	0.000865
1372.000000	0.001448
1371.000000	0.001988
1370.000000	0.002424
1369.000000	0.002741
1368.000000	0.002958
1367.000000	0.003113
1366.000000	0.003224
1365.000000	0.003270
1364.000000	0.003222
1363.000000	0.003089
1362.000000	0.002927
1361.000000	0.002772
1360.000000	0.002597
1359.000000	0.002370
1358.000000	0.002108
1357.000000	0.001865
1356.000000	0.001668
1355.000000	0.001490
1354.000000	0.001298
1353.000000	0.001094
1352.000000	0.000919
1351.000000	0.000802
1350.000000	0.000724
1349.000000	0.000637
1348.000000	0.000519
1347.000000	0.000401
1346.000000	0.000328
1345.000000	0.000297
1344.000000	0.000260
1343.000000	0.000190
1342.000000	0.000111
1341.000000	0.000059
1340.000000	0.000035
1339.000000	0.000012
1338.000000	-0.000021
1337.000000	-0.000046
1336.000000	-0.000055
1335.000000	-0.000065
1334.000000	-0.000104
1333.000000	-0.000186
1332.000000	-0.000305
1331.000000	-0.000431
1330.000000	-0.000543
1329.000000	-0.000646
1328.000000	-0.000767
1327.000000	-0.000914
1326.000000	-0.001062
1325.000000	-0.001188
1324.000000	-0.001306
1323.000000	-0.001453
1322.000000	-0.001639
1321.000000	-0.001828
1320.000000	-0.001974
1319.000000	-0.002071
1318.000000	-0.002148
1317.000000	-0.002238
1316.000000	-0.002339
1315.000000	-0.002423
1314.000000	-0.002475
1313.000000	-0.002511
1312.000000	-0.002557
1311.000000	-0.002615
1310.000000	-0.002663
1309.000000	-0.002702
1308.000000	-0.002755
1307.000000	-0.002846
1306.000000	-0.002961
1305.000000	-0.003062
1304.000000	-0.003133
1303.000000	-0.003195
1302.000000	-0.003278
1301.000000	-0.003386
1300.000000	-0.003493
1299.000000	-0.003584
1298.000000	-0.003678
1297.000000	-0.003804
1296.000000	-0.003954
1295.000000	-0.004085
1294.000000	-0.004163
1293.000000	-0.004210
1292.000000	-0.004275
1291.000000	-0.004383
1290.000000	-0.004512
1289.000000	-0.004624
1288.000000	-0.004702
1287.000000	-0.004763
1286.000000	-0.004828
1285.000000	-0.004904
1284.000000	-0.004973
1283.000000	-0.005023
1282.000000	-0.005072
1281.000000	-0.005156
1280.000000	-0.005278
1279.000000	-0.005396
1278.000000	-0.005470
1277.000000	-0.005514
1276.000000	-0.005579
1275.000000	-0.005692
1274.000000	-0.005825
1273.000000	-0.005939
1272.000000	-0.006025
1271.000000	-0.006115
1270.000000	-0.006239
1269.000000	-0.006395
1268.000000	-0.006557
1267.000000	-0.006704
1266.000000	-0.006845
1265.000000	-0.007000
1264.000000	-0.007168
1263.000000	-0.007329
1262.000000	-0.007478
1261.000000	-0.007641
1260.000000	-0.007835
1259.000000	-0.008038
1258.000000	-0.008225
1257.000000	-0.008409
1256.000000	-0.008631
1255.000000	-0.008911
1254.000000	-0.009222
1253.000000	-0.009526
1252.000000	-0.009815
1251.000000	-0.010118
1250.000000	-0.010472
1249.000000	-0.010882
1248.000000	-0.011314
1247.000000	-0.011733
1246.000000	-0.012147
1245.000000	-0.012587
1244.000000	-0.013053
1243.000000	-0.013494
1242.000000	-0.013873
1241.000000	-0.014204
1240.000000	-0.014515
1239.000000	-0.014802
1238.000000	-0.015039
1237.000000	-0.015220
1236.000000	-0.015358
1235.000000	-0.015467
1234.000000	-0.015552
1233.000000	-0.015611
1232.000000	-0.015632
1231.000000	-0.015598
1230.000000	-0.015520
1229.000000	-0.015440
1228.000000	-0.015383
1227.000000	-0.015337
1226.000000	-0.015281
1225.000000	-0.015229
1224.000000	-0.015212
1223.000000	-0.015224
1222.000000	-0.015231
1221.000000	-0.015215
1220.000000	-0.015205
1219.000000	-0.015232
1218.000000	-0.015292
1217.000000	-0.015348
1216.000000	-0.015367
1215.000000	-0.015356
1214.000000	-0.015353
1213.000000	-0.015382
1212.000000	-0.015422
1211.000000	-0.015437
1210.000000	-0.015437
1209.000000	-0.015468
1208.000000	-0.015546
1207.000000	-0.015615
1206.000000	-0.015614
1205.000000	-0.015548
1204.000000	-0.015490
1203.000000	-0.015489
1202.000000	-0.015530
1201.000000	-0.015564
1200.000000	-0.015568
1199.000000	-0.015565
1198.000000	-0.015594
1197.000000	-0.015646
1196.000000	-0.015658
1195.000000	-0.015563
1194.000000	-0.015364
1193.000000	-0.015129
1192.000000	-0.014913
1191.000000	-0.014710
1190.000000	-0.014495
1189.000000	-0.014285
1188.000000	-0.014124
1187.000000	-0.014030
1186.000000	-0.013972
1185.000000	-0.013913
1184.000000	-0.013852
1183.000000	-0.013823
1182.000000	-0.013856
1181.000000	-0.013930
1180.000000	-0.013987
1179.000000	-0.013990
1178.000000	-0.013965
1177.000000	-0.013968
1176.000000	-0.014013
1175.000000	-0.014057
1174.000000	-0.014064
1173.000000	-0.014053
1172.000000	-0.014060
1171.000000	-0.014083
1170.000000	-0.014089
1169.000000	-0.014067
1168.000000	-0.014038
1167.000000	-0.014014
1166.000000	-0.013961
1165.000000	-0.013831
1164.000000	-0.013604
1163.000000	-0.013315
1162.000000	-0.013031
1161.000000	-0.012796
1160.000000	-0.012604
1159.000000	-0.012420
1158.000000	-0.012244
1157.000000	-0.012117
1156.000000	-0.012073
1155.000000	-0.012094
1154.000000	-0.012126
1153.000000	-0.012137
1152.000000	-0.012137
1151.000000	-0.012144
1150.000000	-0.012152
1149.000000	-0.012137
1148.000000	-0.012093
1147.000000	-0.012037
1146.000000	-0.011991
1145.000000	-0.011947
1144.000000	-0.011880
1143.000000	-0.011782
1142.000000	-0.011694
1141.000000	-0.011669
1140.000000	-0.011706
1139.000000	-0.011749
1138.000000	-0.011748
1137.000000	-0.011709
1136.000000	-0.011661
1135.000000	-0.011613
1134.000000	-0.011542
1133.000000	-0.011436
1132.000000	-0.011313
1131.000000	-0.011209
1130.000000	-0.011153
1129.000000	-0.011146
1128.000000	-0.011159
1127.000000	-0.011150
1126.000000	-0.011098
1125.000000	-0.011018
1124.000000	-0.010929
1123.000000	-0.010834
1122.000000	-0.010729
1121.000000	-0.010637
1120.000000	-0.010585
1119.000000	-0.010557
1118.000000	-0.010508
1117.000000	-0.010416
1116.000000	-0.010317
1115.000000	-0.010257
1114.000000	-0.010229
1113.000000	-0.010176
1112.000000	-0.010054
1111.000000	-0.009887
1110.000000	-0.009734
1109.000000	-0.009628
1108.000000	-0.009553
1107.000000	-0.009479
1106.000000	-0.009412
1105.000000	-0.009380
1104.000000	-0.009383
1103.000000	-0.009381
1102.000000	-0.009330
1101.000000	-0.009226
1100.000000	-0.009109
1099.000000	-0.009016
1098.000000	-0.008960
1097.000000	-0.008923
1096.000000	-0.008878
1095.000000	-0.008811
1094.000000	-0.008724
1093.000000	-0.008630
1092.000000	-0.008532
1091.000000	-0.008429
1090.000000	-0.008326
1089.000000	-0.008242
1088.000000	-0.008192
1087.000000	-0.008160
1086.000000	-0.008120
1085.000000	-0.008061
1084.000000	-0.008009
1083.000000	-0.007983
1082.000000	-0.007971
1081.000000	-0.007936
1080.000000	-0.007864
1079.000000	-0.007786
1078.000000	-0.007736
1077.000000	-0.007714
1076.000000	-0.007682
1075.000000	-0.007613
1074.000000	-0.007515
1073.000000	-0.007415
1072.000000	-0.007318
1071.000000	-0.007209
1070.000000	-0.007084
1069.000000	-0.006969
1068.000000	-0.006886
1067.000000	-0.006826
1066.000000	-0.006756
1065.000000	-0.006671
1064.000000	-0.006601
1063.000000	-0.006583
1062.000000	-0.006600
1061.000000	-0.006585
1060.000000	-0.006489
1059.000000	-0.006344
1058.000000	-0.006236
1057.000000	-0.006213
1056.000000	-0.006242
1055.000000	-0.006253
1054.000000	-0.006227
1053.000000	-0.006207
1052.000000	-0.006235
1051.000000	-0.006295
1050.000000	-0.006336
1049.000000	-0.006336
1048.000000	-0.006332
1047.000000	-0.006366
1046.000000	-0.006438
1045.000000	-0.006512
1044.000000	-0.006563
1043.000000	-0.006610
1042.000000	-0.006672
1041.000000	-0.006722
1040.000000	-0.006695
1039.000000	-0.006564
1038.000000	-0.006369
1037.000000	-0.006183
1036.000000	-0.006029
1035.000000	-0.005871
1034.000000	-0.005678
1033.000000	-0.005475
1032.000000	-0.005319
1031.000000	-0.005232
1030.000000	-0.005178
1029.000000	-0.005103
1028.000000	-0.005005
1027.000000	-0.004932
1026.000000	-0.004923
1025.000000	-0.004953
1024.000000	-0.004965
1023.000000	-0.004933
1022.000000	-0.004894
1021.000000	-0.004889
1020.000000	-0.004907
1019.000000	-0.004897
1018.000000	-0.004841
1017.000000	-0.004779
1016.000000	-0.004760
1015.000000	-0.004781
1014.000000	-0.004788
1013.000000	-0.004739
1012.000000	-0.004655
1011.000000	-0.004588
1010.000000	-0.004559
1009.000000	-0.004533
1008.000000	-0.004465
1007.000000	-0.004364
1006.000000	-0.004286
1005.000000	-0.004269
1004.000000	-0.004286
1003.000000	-0.004279
1002.000000	-0.004225
1001.000000	-0.004156
1000.000000	-0.004116
999.000000	-0.004105
998.000000	-0.004083
997.000000	-0.004015
996.000000	-0.003906
995.000000	-0.003792
994.000000	-0.003696
993.000000	-0.003607
992.000000	-0.003510
991.000000	-0.003413
990.000000	-0.003330
989.000000	-0.003247
988.000000	-0.003124
987.000000	-0.002958
986.000000	-0.002814
985.000000	-0.002769
984.000000	-0.002828
983.000000	-0.002912
982.000000	-0.002935
981.000000	-0.002883
980.000000	-0.002821
979.000000	-0.002820
978.000000	-0.002888
977.000000	-0.002985
976.000000	-0.003082
975.000000	-0.003204
974.000000	-0.003381
973.000000	-0.003581
972.000000	-0.003734
971.000000	-0.003815
970.000000	-0.003876
969.000000	-0.003974
968.000000	-0.004096
967.000000	-0.004185
966.000000	-0.004224
965.000000	-0.004257
964.000000	-0.004324
963.000000	-0.004413
962.000000	-0.004474
961.000000	-0.004480
960.000000	-0.004449
959.000000	-0.004430
958.000000	-0.004454
957.000000	-0.004505
956.000000	-0.004536
955.000000	-0.004533
954.000000	-0.004543
953.000000	-0.004603
952.000000	-0.004675
951.000000	-0.004683
950.000000	-0.004609
949.000000	-0.004523
948.000000	-0.004492
947.000000	-0.004508
946.000000	-0.004521
945.000000	-0.004512
944.000000	-0.004503
943.000000	-0.004512
942.000000	-0.004534
941.000000	-0.004556
940.000000	-0.004577
939.000000	-0.004612
938.000000	-0.004677
937.000000	-0.004765
936.000000	-0.004835
935.000000	-0.004847
934.000000	-0.004804
933.000000	-0.004750
932.000000	-0.004705
931.000000	-0.004644
930.000000	-0.004538
929.000000	-0.004412
928.000000	-0.004337
927.000000	-0.004363
926.000000	-0.004485
925.000000	-0.004660
924.000000	-0.004849
923.000000	-0.005044
922.000000	-0.005268
921.000000	-0.005534
920.000000	-0.005807
919.000000	-0.006000
918.000000	-0.006027
917.000000	-0.005861
916.000000	-0.005540
915.000000	-0.005144
914.000000	-0.004776
913.000000	-0.004525
912.000000	-0.004429
911.000000	-0.004439
910.000000	-0.004460
909.000000	-0.004433
908.000000	-0.004378
907.000000	-0.004354
906.000000	-0.004373
905.000000	-0.004382
904.000000	-0.004321
903.000000	-0.004206
902.000000	-0.004111
901.000000	-0.004081
900.000000	-0.004082
899.000000	-0.004054
898.000000	-0.003991
897.000000	-0.003947
896.000000	-0.003953
895.000000	-0.003984
894.000000	-0.003989
893.000000	-0.003954
892.000000	-0.003908
891.000000	-0.003894
890.000000	-0.003919
889.000000	-0.003952
888.000000	-0.003958
887.000000	-0.003952
886.000000	-0.003998
885.000000	-0.004133
884.000000	-0.004318
883.000000	-0.004490
882.000000	-0.004653
881.000000	-0.004859
880.000000	-0.005112
879.000000	-0.005323
878.000000	-0.005409
877.000000	-0.005389
876.000000	-0.005353
875.000000	-0.005352
874.000000	-0.005362
873.000000	-0.005337
872.000000	-0.005278
871.000000	-0.005232
870.000000	-0.005245
869.000000	-0.005311
868.000000	-0.005383
867.000000	-0.005427
866.000000	-0.005472
865.000000	-0.005583
864.000000	-0.005792
863.000000	-0.006081
862.000000	-0.006427
861.000000	-0.006845
860.000000	-0.007364
859.000000	-0.008003
858.000000	-0.008788
857.000000	-0.009803
856.000000	-0.011196
855.000000	-0.013128
854.000000	-0.015697
853.000000	-0.018857
852.000000	-0.022372
851.000000	-0.025824
850.000000	-0.028708
849.000000	-0.030556
848.000000	-0.031052
847.000000	-0.030137
846.000000	-0.028071
845.000000	-0.025301
844.000000	-0.022233
843.000000	-0.019116
842.000000	-0.016103
841.000000	-0.013324
840.000000	-0.010909
839.000000	-0.008971
838.000000	-0.007555
837.000000	-0.006604
836.000000	-0.005991
835.000000	-0.005600
834.000000	-0.005362
833.000000	-0.005219
832.000000	-0.005086
831.000000	-0.004897
830.000000	-0.004678
829.000000	-0.004509
828.000000	-0.004427
827.000000	-0.004391
826.000000	-0.004354
825.000000	-0.004320
824.000000	-0.004317
823.000000	-0.004345
822.000000	-0.004370
821.000000	-0.004358
820.000000	-0.004301
819.000000	-0.004228
818.000000	-0.004180
817.000000	-0.004156
816.000000	-0.004099
815.000000	-0.003970
814.000000	-0.003839
813.000000	-0.003812
812.000000	-0.003901
811.000000	-0.003996
810.000000	-0.003997
809.000000	-0.003927
808.000000	-0.003871
807.000000	-0.003864
806.000000	-0.003874
805.000000	-0.003865
804.000000	-0.003844
803.000000	-0.003845
802.000000	-0.003885
801.000000	-0.003931
800.000000	-0.003917
799.000000	-0.003824
798.000000	-0.003721
797.000000	-0.003704
796.000000	-0.003774
795.000000	-0.003824
794.000000	-0.003776
793.000000	-0.003672
792.000000	-0.003611
791.000000	-0.003632
790.000000	-0.003696
789.000000	-0.003746
788.000000	-0.003753
787.000000	-0.003719
786.000000	-0.003671
785.000000	-0.003638
784.000000	-0.003631
783.000000	-0.003639
782.000000	-0.003656
781.000000	-0.003681
780.000000	-0.003691
779.000000	-0.003655
778.000000	-0.003588
777.000000	-0.003543
776.000000	-0.003537
775.000000	-0.003513
774.000000	-0.003417
773.000000	-0.003268
772.000000	-0.003147
771.000000	-0.003110
770.000000	-0.003151
769.000000	-0.003220
768.000000	-0.003278
767.000000	-0.003318
766.000000	-0.003359
765.000000	-0.003392
764.000000	-0.003368
763.000000	-0.003259
762.000000	-0.003132
761.000000	-0.003097
760.000000	-0.003188
759.000000	-0.003329
758.000000	-0.003427
757.000000	-0.003466
756.000000	-0.003483
755.000000	-0.003517
754.000000	-0.003582
753.000000	-0.003669
752.000000	-0.003735
751.000000	-0.003742
750.000000	-0.003700
749.000000	-0.003635
748.000000	-0.003526
747.000000	-0.003333
746.000000	-0.003082
745.000000	-0.002866
744.000000	-0.002719
743.000000	-0.002595
742.000000	-0.002469
741.000000	-0.002385
740.000000	-0.002362
739.000000	-0.002330
738.000000	-0.002228
737.000000	-0.002100
736.000000	-0.002032
735.000000	-0.002045
734.000000	-0.002095
733.000000	-0.002136
732.000000	-0.002142
731.000000	-0.002125
730.000000	-0.002137
729.000000	-0.002204
728.000000	-0.002269
727.000000	-0.002249
726.000000	-0.002145
725.000000	-0.002031
724.000000	-0.001926
723.000000	-0.001737
722.000000	-0.001409
721.000000	-0.001063
720.000000	-0.000910
719.000000	-0.001036
718.000000	-0.001314
717.000000	-0.001538
716.000000	-0.001604
715.000000	-0.001562
714.000000	-0.001531
713.000000	-0.001544
712.000000	-0.001508
711.000000	-0.001340
710.000000	-0.001109
709.000000	-0.000956
708.000000	-0.000916
707.000000	-0.000894
706.000000	-0.000796
705.000000	-0.000649
704.000000	-0.000550
703.000000	-0.000535
702.000000	-0.000568
701.000000	-0.000597
700.000000	-0.000586
699.000000	-0.000539
698.000000	-0.000492
697.000000	-0.000455
696.000000	-0.000399
695.000000	-0.000294
694.000000	-0.000205
693.000000	-0.000198
692.000000	-0.000154
691.000000	0.000105
690.000000	0.000555
689.000000	0.000948
688.000000	0.001120
687.000000	0.001197
686.000000	0.001348
685.000000	0.001539
684.000000	0.001673
683.000000	0.001737
682.000000	0.001738
681.000000	0.001646
680.000000	0.001509
679.000000	0.001428
678.000000	0.001332
677.000000	0.001102
676.000000	0.000867
675.000000	0.000739
674.000000	0.000646
673.000000	0.000559
672.000000	0.000683
671.000000	0.001205
670.000000	0.001784
669.000000	0.001849
668.000000	0.001825
667.000000	0.001861
666.000000	0.001388
665.000000	0.001195
664.000000	0.001723
663.000000	0.002613
662.000000	0.003394
661.000000	0.003952
660.000000	0.004404
659.000000	0.004766
658.000000	0.004919
657.000000	0.004822
656.000000	0.004530
655.000000	0.004007
654.000000	0.003383
653.000000	0.002993
652.000000	0.002914
651.000000	0.002886
650.000000	0.002723
649.000000	0.002523
648.000000	0.002336
647.000000	0.002043
646.000000	0.001687
645.000000	0.001478
644.000000	0.001464
643.000000	0.001484
642.000000	0.001457
641.000000	0.001494
640.000000	0.001635
639.000000	0.001753
638.000000	0.001806
637.000000	0.001902
636.000000	0.002012
635.000000	0.001975
634.000000	0.001788
633.000000	0.001625
632.000000	0.001508
631.000000	0.001286
630.000000	0.000976
629.000000	0.000828
628.000000	0.000918
627.000000	0.000966
626.000000	0.000751
625.000000	0.000430
624.000000	0.000301
623.000000	0.000432
622.000000	0.000655
621.000000	0.000746
620.000000	0.000536
619.000000	0.000055
618.000000	-0.000358
617.000000	-0.000350
616.000000	0.000003
615.000000	0.000265
614.000000	0.000187
613.000000	-0.000029
612.000000	-0.000106
611.000000	-0.000105
610.000000	-0.000341
609.000000	-0.000967
608.000000	-0.001733
607.000000	-0.002184
606.000000	-0.002046
605.000000	-0.001475
604.000000	-0.000905
603.000000	-0.000627
602.000000	-0.000592
601.000000	-0.000637
600.000000	-0.000724
