# Supplementary material for: Real-time monitoring of the reversible capture and release of CO2 on anthraquinone and riboflavin-modified graphitic electrodes using ATR-SEIRAS
Source: Chem Sci. 2025 Nov 4;16(48):23189–202. doi: 10.1039/d5sc05427c (PMC12584010; doi:10.1039/d5sc05427c)
Supplement: SC-016-D5SC05427C-s001 [file SC-016-D5SC05427C-s001.zip › Data Folders/Main Figures/Figure3/3a/026.ASC]

PE IR       SUBTECH     SPECTRUM    ASCII       PEDS        4.00        
   -1
026.ASC
24/06/26
16:04:40.00
24/06/26
16:04:40.00
Administrator

600.000000
#HDR
-1
-1
#GR
Wavenumber
A
1.0
0.0
4000.000000
-1.000000
3401
8
0.024395
-0.031147
#DATA
4000.000000	-0.003661
3999.000000	-0.003661
3998.000000	-0.003654
3997.000000	-0.003643
3996.000000	-0.003621
3995.000000	-0.003590
3994.000000	-0.003557
3993.000000	-0.003535
3992.000000	-0.003533
3991.000000	-0.003551
3990.000000	-0.003579
3989.000000	-0.003601
3988.000000	-0.003606
3987.000000	-0.003593
3986.000000	-0.003573
3985.000000	-0.003559
3984.000000	-0.003555
3983.000000	-0.003557
3982.000000	-0.003555
3981.000000	-0.003545
3980.000000	-0.003528
3979.000000	-0.003506
3978.000000	-0.003482
3977.000000	-0.003459
3976.000000	-0.003445
3975.000000	-0.003446
3974.000000	-0.003451
3973.000000	-0.003444
3972.000000	-0.003419
3971.000000	-0.003392
3970.000000	-0.003393
3969.000000	-0.003437
3968.000000	-0.003504
3967.000000	-0.003558
3966.000000	-0.003576
3965.000000	-0.003569
3964.000000	-0.003568
3963.000000	-0.003589
3962.000000	-0.003617
3961.000000	-0.003625
3960.000000	-0.003601
3959.000000	-0.003568
3958.000000	-0.003563
3957.000000	-0.003605
3956.000000	-0.003674
3955.000000	-0.003727
3954.000000	-0.003734
3953.000000	-0.003704
3952.000000	-0.003665
3951.000000	-0.003644
3950.000000	-0.003644
3949.000000	-0.003655
3948.000000	-0.003663
3947.000000	-0.003669
3946.000000	-0.003678
3945.000000	-0.003694
3944.000000	-0.003710
3943.000000	-0.003718
3942.000000	-0.003711
3941.000000	-0.003696
3940.000000	-0.003679
3939.000000	-0.003670
3938.000000	-0.003669
3937.000000	-0.003673
3936.000000	-0.003682
3935.000000	-0.003689
3934.000000	-0.003692
3933.000000	-0.003690
3932.000000	-0.003691
3931.000000	-0.003704
3930.000000	-0.003728
3929.000000	-0.003760
3928.000000	-0.003792
3927.000000	-0.003815
3926.000000	-0.003815
3925.000000	-0.003788
3924.000000	-0.003747
3923.000000	-0.003718
3922.000000	-0.003717
3921.000000	-0.003740
3920.000000	-0.003774
3919.000000	-0.003796
3918.000000	-0.003788
3917.000000	-0.003751
3916.000000	-0.003709
3915.000000	-0.003690
3914.000000	-0.003697
3913.000000	-0.003711
3912.000000	-0.003713
3911.000000	-0.003700
3910.000000	-0.003686
3909.000000	-0.003686
3908.000000	-0.003707
3907.000000	-0.003739
3906.000000	-0.003760
3905.000000	-0.003747
3904.000000	-0.003703
3903.000000	-0.003661
3902.000000	-0.003653
3901.000000	-0.003676
3900.000000	-0.003699
3899.000000	-0.003695
3898.000000	-0.003668
3897.000000	-0.003638
3896.000000	-0.003626
3895.000000	-0.003642
3894.000000	-0.003685
3893.000000	-0.003739
3892.000000	-0.003776
3891.000000	-0.003773
3890.000000	-0.003740
3889.000000	-0.003710
3888.000000	-0.003704
3887.000000	-0.003705
3886.000000	-0.003693
3885.000000	-0.003673
3884.000000	-0.003665
3883.000000	-0.003682
3882.000000	-0.003714
3881.000000	-0.003738
3880.000000	-0.003741
3879.000000	-0.003729
3878.000000	-0.003728
3877.000000	-0.003758
3876.000000	-0.003804
3875.000000	-0.003828
3874.000000	-0.003806
3873.000000	-0.003753
3872.000000	-0.003699
3871.000000	-0.003649
3870.000000	-0.003602
3869.000000	-0.003570
3868.000000	-0.003571
3867.000000	-0.003597
3866.000000	-0.003623
3865.000000	-0.003636
3864.000000	-0.003651
3863.000000	-0.003671
3862.000000	-0.003685
3861.000000	-0.003685
3860.000000	-0.003668
3859.000000	-0.003634
3858.000000	-0.003592
3857.000000	-0.003557
3856.000000	-0.003540
3855.000000	-0.003524
3854.000000	-0.003494
3853.000000	-0.003468
3852.000000	-0.003476
3851.000000	-0.003522
3850.000000	-0.003591
3849.000000	-0.003657
3848.000000	-0.003709
3847.000000	-0.003745
3846.000000	-0.003768
3845.000000	-0.003777
3844.000000	-0.003765
3843.000000	-0.003726
3842.000000	-0.003669
3841.000000	-0.003617
3840.000000	-0.003586
3839.000000	-0.003579
3838.000000	-0.003587
3837.000000	-0.003595
3836.000000	-0.003596
3835.000000	-0.003597
3834.000000	-0.003610
3833.000000	-0.003635
3832.000000	-0.003662
3831.000000	-0.003685
3830.000000	-0.003705
3829.000000	-0.003730
3828.000000	-0.003756
3827.000000	-0.003768
3826.000000	-0.003750
3825.000000	-0.003706
3824.000000	-0.003656
3823.000000	-0.003613
3822.000000	-0.003582
3821.000000	-0.003566
3820.000000	-0.003559
3819.000000	-0.003559
3818.000000	-0.003570
3817.000000	-0.003588
3816.000000	-0.003614
3815.000000	-0.003650
3814.000000	-0.003681
3813.000000	-0.003686
3812.000000	-0.003658
3811.000000	-0.003618
3810.000000	-0.003601
3809.000000	-0.003616
3808.000000	-0.003638
3807.000000	-0.003632
3806.000000	-0.003591
3805.000000	-0.003542
3804.000000	-0.003509
3803.000000	-0.003492
3802.000000	-0.003498
3801.000000	-0.003536
3800.000000	-0.003599
3799.000000	-0.003662
3798.000000	-0.003700
3797.000000	-0.003706
3796.000000	-0.003697
3795.000000	-0.003698
3794.000000	-0.003715
3793.000000	-0.003735
3792.000000	-0.003742
3791.000000	-0.003736
3790.000000	-0.003724
3789.000000	-0.003711
3788.000000	-0.003702
3787.000000	-0.003703
3786.000000	-0.003719
3785.000000	-0.003748
3784.000000	-0.003780
3783.000000	-0.003804
3782.000000	-0.003813
3781.000000	-0.003801
3780.000000	-0.003775
3779.000000	-0.003752
3778.000000	-0.003741
3777.000000	-0.003740
3776.000000	-0.003732
3775.000000	-0.003710
3774.000000	-0.003683
3773.000000	-0.003666
3772.000000	-0.003662
3771.000000	-0.003664
3770.000000	-0.003667
3769.000000	-0.003677
3768.000000	-0.003697
3767.000000	-0.003717
3766.000000	-0.003724
3765.000000	-0.003717
3764.000000	-0.003713
3763.000000	-0.003731
3762.000000	-0.003759
3761.000000	-0.003771
3760.000000	-0.003754
3759.000000	-0.003719
3758.000000	-0.003674
3757.000000	-0.003620
3756.000000	-0.003561
3755.000000	-0.003507
3754.000000	-0.003458
3753.000000	-0.003411
3752.000000	-0.003377
3751.000000	-0.003367
3750.000000	-0.003357
3749.000000	-0.003331
3748.000000	-0.003314
3747.000000	-0.003341
3746.000000	-0.003391
3745.000000	-0.003422
3744.000000	-0.003420
3743.000000	-0.003402
3742.000000	-0.003376
3741.000000	-0.003329
3740.000000	-0.003257
3739.000000	-0.003180
3738.000000	-0.003116
3737.000000	-0.003070
3736.000000	-0.003070
3735.000000	-0.003138
3734.000000	-0.003237
3733.000000	-0.003278
3732.000000	-0.003218
3731.000000	-0.003092
3730.000000	-0.002969
3729.000000	-0.002883
3728.000000	-0.002838
3727.000000	-0.002832
3726.000000	-0.002866
3725.000000	-0.002920
3724.000000	-0.002967
3723.000000	-0.002995
3722.000000	-0.003018
3721.000000	-0.003062
3720.000000	-0.003127
3719.000000	-0.003186
3718.000000	-0.003210
3717.000000	-0.003203
3716.000000	-0.003209
3715.000000	-0.003246
3714.000000	-0.003271
3713.000000	-0.003215
3712.000000	-0.003081
3711.000000	-0.002952
3710.000000	-0.002886
3709.000000	-0.002869
3708.000000	-0.002852
3707.000000	-0.002811
3706.000000	-0.002757
3705.000000	-0.002711
3704.000000	-0.002687
3703.000000	-0.002674
3702.000000	-0.002655
3701.000000	-0.002624
3700.000000	-0.002600
3699.000000	-0.002602
3698.000000	-0.002640
3697.000000	-0.002698
3696.000000	-0.002756
3695.000000	-0.002790
3694.000000	-0.002794
3693.000000	-0.002792
3692.000000	-0.002832
3691.000000	-0.002949
3690.000000	-0.003109
3689.000000	-0.003225
3688.000000	-0.003238
3687.000000	-0.003184
3686.000000	-0.003128
3685.000000	-0.003103
3684.000000	-0.003093
3683.000000	-0.003075
3682.000000	-0.003045
3681.000000	-0.003005
3680.000000	-0.002958
3679.000000	-0.002909
3678.000000	-0.002867
3677.000000	-0.002830
3676.000000	-0.002807
3675.000000	-0.002814
3674.000000	-0.002841
3673.000000	-0.002871
3672.000000	-0.002885
3671.000000	-0.002866
3670.000000	-0.002839
3669.000000	-0.002841
3668.000000	-0.002871
3667.000000	-0.002907
3666.000000	-0.002934
3665.000000	-0.002945
3664.000000	-0.002939
3663.000000	-0.002916
3662.000000	-0.002874
3661.000000	-0.002818
3660.000000	-0.002762
3659.000000	-0.002723
3658.000000	-0.002699
3657.000000	-0.002671
3656.000000	-0.002625
3655.000000	-0.002570
3654.000000	-0.002528
3653.000000	-0.002513
3652.000000	-0.002509
3651.000000	-0.002491
3650.000000	-0.002450
3649.000000	-0.002406
3648.000000	-0.002387
3647.000000	-0.002403
3646.000000	-0.002441
3645.000000	-0.002478
3644.000000	-0.002492
3643.000000	-0.002471
3642.000000	-0.002425
3641.000000	-0.002377
3640.000000	-0.002346
3639.000000	-0.002330
3638.000000	-0.002311
3637.000000	-0.002282
3636.000000	-0.002241
3635.000000	-0.002194
3634.000000	-0.002147
3633.000000	-0.002110
3632.000000	-0.002085
3631.000000	-0.002046
3630.000000	-0.001962
3629.000000	-0.001858
3628.000000	-0.001794
3627.000000	-0.001788
3626.000000	-0.001818
3625.000000	-0.001867
3624.000000	-0.001939
3623.000000	-0.002048
3622.000000	-0.002191
3621.000000	-0.002326
3620.000000	-0.002388
3619.000000	-0.002352
3618.000000	-0.002253
3617.000000	-0.002152
3616.000000	-0.002093
3615.000000	-0.002083
3614.000000	-0.002106
3613.000000	-0.002137
3612.000000	-0.002162
3611.000000	-0.002173
3610.000000	-0.002167
3609.000000	-0.002158
3608.000000	-0.002168
3607.000000	-0.002208
3606.000000	-0.002257
3605.000000	-0.002287
3604.000000	-0.002285
3603.000000	-0.002253
3602.000000	-0.002217
3601.000000	-0.002202
3600.000000	-0.002222
3599.000000	-0.002256
3598.000000	-0.002271
3597.000000	-0.002244
3596.000000	-0.002186
3595.000000	-0.002126
3594.000000	-0.002096
3593.000000	-0.002103
3592.000000	-0.002143
3591.000000	-0.002209
3590.000000	-0.002300
3589.000000	-0.002402
3588.000000	-0.002494
3587.000000	-0.002551
3586.000000	-0.002571
3585.000000	-0.002577
3584.000000	-0.002596
3583.000000	-0.002635
3582.000000	-0.002686
3581.000000	-0.002737
3580.000000	-0.002785
3579.000000	-0.002827
3578.000000	-0.002860
3577.000000	-0.002876
3576.000000	-0.002875
3575.000000	-0.002865
3574.000000	-0.002861
3573.000000	-0.002869
3572.000000	-0.002883
3571.000000	-0.002894
3570.000000	-0.002895
3569.000000	-0.002888
3568.000000	-0.002883
3567.000000	-0.002898
3566.000000	-0.002934
3565.000000	-0.002978
3564.000000	-0.003015
3563.000000	-0.003042
3562.000000	-0.003056
3561.000000	-0.003056
3560.000000	-0.003042
3559.000000	-0.003018
3558.000000	-0.002994
3557.000000	-0.002980
3556.000000	-0.002982
3555.000000	-0.002993
3554.000000	-0.003005
3553.000000	-0.003018
3552.000000	-0.003032
3551.000000	-0.003046
3550.000000	-0.003052
3549.000000	-0.003042
3548.000000	-0.003016
3547.000000	-0.002986
3546.000000	-0.002968
3545.000000	-0.002964
3544.000000	-0.002970
3543.000000	-0.002979
3542.000000	-0.002995
3541.000000	-0.003017
3540.000000	-0.003041
3539.000000	-0.003061
3538.000000	-0.003068
3537.000000	-0.003065
3536.000000	-0.003056
3535.000000	-0.003049
3534.000000	-0.003044
3533.000000	-0.003039
3532.000000	-0.003028
3531.000000	-0.003017
3530.000000	-0.003017
3529.000000	-0.003039
3528.000000	-0.003077
3527.000000	-0.003114
3526.000000	-0.003141
3525.000000	-0.003162
3524.000000	-0.003185
3523.000000	-0.003209
3522.000000	-0.003227
3521.000000	-0.003233
3520.000000	-0.003232
3519.000000	-0.003226
3518.000000	-0.003215
3517.000000	-0.003202
3516.000000	-0.003194
3515.000000	-0.003194
3514.000000	-0.003204
3513.000000	-0.003222
3512.000000	-0.003239
3511.000000	-0.003252
3510.000000	-0.003258
3509.000000	-0.003255
3508.000000	-0.003248
3507.000000	-0.003245
3506.000000	-0.003256
3505.000000	-0.003282
3504.000000	-0.003312
3503.000000	-0.003324
3502.000000	-0.003310
3501.000000	-0.003278
3500.000000	-0.003245
3499.000000	-0.003224
3498.000000	-0.003217
3497.000000	-0.003223
3496.000000	-0.003239
3495.000000	-0.003261
3494.000000	-0.003282
3493.000000	-0.003293
3492.000000	-0.003295
3491.000000	-0.003299
3490.000000	-0.003313
3489.000000	-0.003333
3488.000000	-0.003346
3487.000000	-0.003344
3486.000000	-0.003331
3485.000000	-0.003318
3484.000000	-0.003312
3483.000000	-0.003317
3482.000000	-0.003330
3481.000000	-0.003348
3480.000000	-0.003362
3479.000000	-0.003363
3478.000000	-0.003353
3477.000000	-0.003342
3476.000000	-0.003339
3475.000000	-0.003341
3474.000000	-0.003338
3473.000000	-0.003329
3472.000000	-0.003321
3471.000000	-0.003319
3470.000000	-0.003316
3469.000000	-0.003308
3468.000000	-0.003302
3467.000000	-0.003305
3466.000000	-0.003317
3465.000000	-0.003328
3464.000000	-0.003336
3463.000000	-0.003342
3462.000000	-0.003349
3461.000000	-0.003350
3460.000000	-0.003344
3459.000000	-0.003335
3458.000000	-0.003326
3457.000000	-0.003314
3456.000000	-0.003293
3455.000000	-0.003270
3454.000000	-0.003260
3453.000000	-0.003279
3452.000000	-0.003317
3451.000000	-0.003353
3450.000000	-0.003367
3449.000000	-0.003355
3448.000000	-0.003327
3447.000000	-0.003303
3446.000000	-0.003292
3445.000000	-0.003289
3444.000000	-0.003281
3443.000000	-0.003260
3442.000000	-0.003228
3441.000000	-0.003199
3440.000000	-0.003181
3439.000000	-0.003173
3438.000000	-0.003170
3437.000000	-0.003175
3436.000000	-0.003186
3435.000000	-0.003198
3434.000000	-0.003203
3433.000000	-0.003195
3432.000000	-0.003183
3431.000000	-0.003177
3430.000000	-0.003181
3429.000000	-0.003187
3428.000000	-0.003185
3427.000000	-0.003176
3426.000000	-0.003167
3425.000000	-0.003164
3424.000000	-0.003167
3423.000000	-0.003169
3422.000000	-0.003165
3421.000000	-0.003155
3420.000000	-0.003146
3419.000000	-0.003141
3418.000000	-0.003140
3417.000000	-0.003133
3416.000000	-0.003110
3415.000000	-0.003076
3414.000000	-0.003051
3413.000000	-0.003051
3412.000000	-0.003073
3411.000000	-0.003094
3410.000000	-0.003092
3409.000000	-0.003065
3408.000000	-0.003029
3407.000000	-0.003003
3406.000000	-0.002996
3405.000000	-0.003005
3404.000000	-0.003024
3403.000000	-0.003045
3402.000000	-0.003057
3401.000000	-0.003056
3400.000000	-0.003040
3399.000000	-0.003014
3398.000000	-0.002987
3397.000000	-0.002970
3396.000000	-0.002972
3395.000000	-0.002992
3394.000000	-0.003015
3393.000000	-0.003023
3392.000000	-0.003013
3391.000000	-0.002990
3390.000000	-0.002961
3389.000000	-0.002934
3388.000000	-0.002912
3387.000000	-0.002905
3386.000000	-0.002911
3385.000000	-0.002926
3384.000000	-0.002939
3383.000000	-0.002945
3382.000000	-0.002941
3381.000000	-0.002927
3380.000000	-0.002905
3379.000000	-0.002883
3378.000000	-0.002868
3377.000000	-0.002860
3376.000000	-0.002855
3375.000000	-0.002854
3374.000000	-0.002863
3373.000000	-0.002881
3372.000000	-0.002898
3371.000000	-0.002894
3370.000000	-0.002869
3369.000000	-0.002839
3368.000000	-0.002826
3367.000000	-0.002835
3366.000000	-0.002851
3365.000000	-0.002857
3364.000000	-0.002851
3363.000000	-0.002840
3362.000000	-0.002838
3361.000000	-0.002851
3360.000000	-0.002872
3359.000000	-0.002891
3358.000000	-0.002899
3357.000000	-0.002895
3356.000000	-0.002881
3355.000000	-0.002861
3354.000000	-0.002844
3353.000000	-0.002835
3352.000000	-0.002835
3351.000000	-0.002841
3350.000000	-0.002841
3349.000000	-0.002831
3348.000000	-0.002810
3347.000000	-0.002789
3346.000000	-0.002780
3345.000000	-0.002789
3344.000000	-0.002811
3343.000000	-0.002827
3342.000000	-0.002826
3341.000000	-0.002806
3340.000000	-0.002776
3339.000000	-0.002748
3338.000000	-0.002735
3337.000000	-0.002745
3336.000000	-0.002774
3335.000000	-0.002801
3334.000000	-0.002805
3333.000000	-0.002785
3332.000000	-0.002760
3331.000000	-0.002748
3330.000000	-0.002754
3329.000000	-0.002769
3328.000000	-0.002781
3327.000000	-0.002787
3326.000000	-0.002787
3325.000000	-0.002789
3324.000000	-0.002795
3323.000000	-0.002797
3322.000000	-0.002784
3321.000000	-0.002753
3320.000000	-0.002724
3319.000000	-0.002714
3318.000000	-0.002726
3317.000000	-0.002743
3316.000000	-0.002758
3315.000000	-0.002776
3314.000000	-0.002803
3313.000000	-0.002824
3312.000000	-0.002818
3311.000000	-0.002785
3310.000000	-0.002752
3309.000000	-0.002746
3308.000000	-0.002765
3307.000000	-0.002783
3306.000000	-0.002780
3305.000000	-0.002762
3304.000000	-0.002748
3303.000000	-0.002747
3302.000000	-0.002752
3301.000000	-0.002755
3300.000000	-0.002752
3299.000000	-0.002746
3298.000000	-0.002741
3297.000000	-0.002739
3296.000000	-0.002739
3295.000000	-0.002743
3294.000000	-0.002749
3293.000000	-0.002752
3292.000000	-0.002748
3291.000000	-0.002733
3290.000000	-0.002713
3289.000000	-0.002700
3288.000000	-0.002703
3287.000000	-0.002719
3286.000000	-0.002736
3285.000000	-0.002745
3284.000000	-0.002744
3283.000000	-0.002737
3282.000000	-0.002728
3281.000000	-0.002723
3280.000000	-0.002727
3279.000000	-0.002741
3278.000000	-0.002755
3277.000000	-0.002754
3276.000000	-0.002736
3275.000000	-0.002711
3274.000000	-0.002691
3273.000000	-0.002684
3272.000000	-0.002685
3271.000000	-0.002689
3270.000000	-0.002694
3269.000000	-0.002702
3268.000000	-0.002713
3267.000000	-0.002720
3266.000000	-0.002712
3265.000000	-0.002685
3264.000000	-0.002645
3263.000000	-0.002609
3262.000000	-0.002590
3261.000000	-0.002589
3260.000000	-0.002594
3259.000000	-0.002593
3258.000000	-0.002585
3257.000000	-0.002576
3256.000000	-0.002572
3255.000000	-0.002573
3254.000000	-0.002573
3253.000000	-0.002566
3252.000000	-0.002549
3251.000000	-0.002527
3250.000000	-0.002508
3249.000000	-0.002495
3248.000000	-0.002487
3247.000000	-0.002480
3246.000000	-0.002473
3245.000000	-0.002471
3244.000000	-0.002472
3243.000000	-0.002468
3242.000000	-0.002453
3241.000000	-0.002430
3240.000000	-0.002413
3239.000000	-0.002414
3238.000000	-0.002436
3237.000000	-0.002466
3236.000000	-0.002484
3235.000000	-0.002472
3234.000000	-0.002432
3233.000000	-0.002386
3232.000000	-0.002357
3231.000000	-0.002349
3230.000000	-0.002351
3229.000000	-0.002348
3228.000000	-0.002338
3227.000000	-0.002322
3226.000000	-0.002298
3225.000000	-0.002268
3224.000000	-0.002240
3223.000000	-0.002223
3222.000000	-0.002215
3221.000000	-0.002203
3220.000000	-0.002180
3219.000000	-0.002149
3218.000000	-0.002123
3217.000000	-0.002115
3216.000000	-0.002123
3215.000000	-0.002134
3214.000000	-0.002134
3213.000000	-0.002115
3212.000000	-0.002086
3211.000000	-0.002056
3210.000000	-0.002024
3209.000000	-0.001980
3208.000000	-0.001918
3207.000000	-0.001849
3206.000000	-0.001795
3205.000000	-0.001769
3204.000000	-0.001762
3203.000000	-0.001756
3202.000000	-0.001748
3201.000000	-0.001751
3200.000000	-0.001778
3199.000000	-0.001820
3198.000000	-0.001850
3197.000000	-0.001853
3196.000000	-0.001839
3195.000000	-0.001829
3194.000000	-0.001830
3193.000000	-0.001840
3192.000000	-0.001855
3191.000000	-0.001870
3190.000000	-0.001881
3189.000000	-0.001884
3188.000000	-0.001877
3187.000000	-0.001870
3186.000000	-0.001868
3185.000000	-0.001875
3184.000000	-0.001884
3183.000000	-0.001889
3182.000000	-0.001881
3181.000000	-0.001857
3180.000000	-0.001822
3179.000000	-0.001783
3178.000000	-0.001747
3177.000000	-0.001720
3176.000000	-0.001697
3175.000000	-0.001673
3174.000000	-0.001636
3173.000000	-0.001576
3172.000000	-0.001491
3171.000000	-0.001386
3170.000000	-0.001268
3169.000000	-0.001135
3168.000000	-0.000986
3167.000000	-0.000828
3166.000000	-0.000685
3165.000000	-0.000585
3164.000000	-0.000552
3163.000000	-0.000595
3162.000000	-0.000704
3161.000000	-0.000858
3160.000000	-0.001026
3159.000000	-0.001179
3158.000000	-0.001295
3157.000000	-0.001371
3156.000000	-0.001421
3155.000000	-0.001464
3154.000000	-0.001511
3153.000000	-0.001554
3152.000000	-0.001581
3151.000000	-0.001587
3150.000000	-0.001582
3149.000000	-0.001575
3148.000000	-0.001572
3147.000000	-0.001569
3146.000000	-0.001567
3145.000000	-0.001566
3144.000000	-0.001573
3143.000000	-0.001587
3142.000000	-0.001600
3141.000000	-0.001605
3140.000000	-0.001603
3139.000000	-0.001601
3138.000000	-0.001607
3137.000000	-0.001620
3136.000000	-0.001637
3135.000000	-0.001651
3134.000000	-0.001658
3133.000000	-0.001652
3132.000000	-0.001626
3131.000000	-0.001581
3130.000000	-0.001539
3129.000000	-0.001521
3128.000000	-0.001530
3127.000000	-0.001544
3126.000000	-0.001538
3125.000000	-0.001507
3124.000000	-0.001468
3123.000000	-0.001438
3122.000000	-0.001424
3121.000000	-0.001423
3120.000000	-0.001429
3119.000000	-0.001435
3118.000000	-0.001431
3117.000000	-0.001414
3116.000000	-0.001390
3115.000000	-0.001372
3114.000000	-0.001366
3113.000000	-0.001370
3112.000000	-0.001376
3111.000000	-0.001376
3110.000000	-0.001369
3109.000000	-0.001357
3108.000000	-0.001344
3107.000000	-0.001329
3106.000000	-0.001314
3105.000000	-0.001299
3104.000000	-0.001288
3103.000000	-0.001281
3102.000000	-0.001280
3101.000000	-0.001288
3100.000000	-0.001305
3099.000000	-0.001320
3098.000000	-0.001317
3097.000000	-0.001287
3096.000000	-0.001243
3095.000000	-0.001208
3094.000000	-0.001195
3093.000000	-0.001194
3092.000000	-0.001188
3091.000000	-0.001173
3090.000000	-0.001155
3089.000000	-0.001143
3088.000000	-0.001136
3087.000000	-0.001127
3086.000000	-0.001114
3085.000000	-0.001104
3084.000000	-0.001100
3083.000000	-0.001096
3082.000000	-0.001084
3081.000000	-0.001063
3080.000000	-0.001042
3079.000000	-0.001033
3078.000000	-0.001034
3077.000000	-0.001037
3076.000000	-0.001030
3075.000000	-0.001013
3074.000000	-0.000989
3073.000000	-0.000968
3072.000000	-0.000956
3071.000000	-0.000952
3070.000000	-0.000950
3069.000000	-0.000941
3068.000000	-0.000920
3067.000000	-0.000894
3066.000000	-0.000871
3065.000000	-0.000860
3064.000000	-0.000862
3063.000000	-0.000873
3062.000000	-0.000883
3061.000000	-0.000886
3060.000000	-0.000880
3059.000000	-0.000864
3058.000000	-0.000843
3057.000000	-0.000823
3056.000000	-0.000811
3055.000000	-0.000806
3054.000000	-0.000798
3053.000000	-0.000781
3052.000000	-0.000759
3051.000000	-0.000744
3050.000000	-0.000740
3049.000000	-0.000740
3048.000000	-0.000735
3047.000000	-0.000720
3046.000000	-0.000695
3045.000000	-0.000661
3044.000000	-0.000620
3043.000000	-0.000585
3042.000000	-0.000569
3041.000000	-0.000570
3040.000000	-0.000571
3039.000000	-0.000555
3038.000000	-0.000519
3037.000000	-0.000482
3036.000000	-0.000463
3035.000000	-0.000470
3034.000000	-0.000488
3033.000000	-0.000488
3032.000000	-0.000460
3031.000000	-0.000417
3030.000000	-0.000381
3029.000000	-0.000353
3028.000000	-0.000321
3027.000000	-0.000274
3026.000000	-0.000221
3025.000000	-0.000178
3024.000000	-0.000151
3023.000000	-0.000134
3022.000000	-0.000116
3021.000000	-0.000085
3020.000000	-0.000032
3019.000000	0.000045
3018.000000	0.000134
3017.000000	0.000216
3016.000000	0.000284
3015.000000	0.000342
3014.000000	0.000403
3013.000000	0.000474
3012.000000	0.000546
3011.000000	0.000612
3010.000000	0.000670
3009.000000	0.000736
3008.000000	0.000822
3007.000000	0.000929
3006.000000	0.001037
3005.000000	0.001122
3004.000000	0.001178
3003.000000	0.001218
3002.000000	0.001259
3001.000000	0.001306
3000.000000	0.001356
2999.000000	0.001408
2998.000000	0.001458
2997.000000	0.001502
2996.000000	0.001538
2995.000000	0.001571
2994.000000	0.001608
2993.000000	0.001653
2992.000000	0.001702
2991.000000	0.001754
2990.000000	0.001816
2989.000000	0.001897
2988.000000	0.001996
2987.000000	0.002106
2986.000000	0.002218
2985.000000	0.002332
2984.000000	0.002454
2983.000000	0.002590
2982.000000	0.002748
2981.000000	0.002927
2980.000000	0.003121
2979.000000	0.003321
2978.000000	0.003522
2977.000000	0.003720
2976.000000	0.003907
2975.000000	0.004075
2974.000000	0.004216
2973.000000	0.004327
2972.000000	0.004412
2971.000000	0.004477
2970.000000	0.004523
2969.000000	0.004540
2968.000000	0.004510
2967.000000	0.004421
2966.000000	0.004278
2965.000000	0.004099
2964.000000	0.003904
2963.000000	0.003701
2962.000000	0.003494
2961.000000	0.003290
2960.000000	0.003099
2959.000000	0.002932
2958.000000	0.002793
2957.000000	0.002680
2956.000000	0.002596
2955.000000	0.002543
2954.000000	0.002515
2953.000000	0.002500
2952.000000	0.002485
2951.000000	0.002473
2950.000000	0.002474
2949.000000	0.002499
2948.000000	0.002550
2947.000000	0.002631
2946.000000	0.002748
2945.000000	0.002904
2944.000000	0.003090
2943.000000	0.003280
2942.000000	0.003439
2941.000000	0.003542
2940.000000	0.003579
2939.000000	0.003568
2938.000000	0.003532
2937.000000	0.003484
2936.000000	0.003417
2935.000000	0.003324
2934.000000	0.003208
2933.000000	0.003085
2932.000000	0.002960
2931.000000	0.002827
2930.000000	0.002688
2929.000000	0.002557
2928.000000	0.002451
2927.000000	0.002362
2926.000000	0.002272
2925.000000	0.002168
2924.000000	0.002057
2923.000000	0.001951
2922.000000	0.001852
2921.000000	0.001753
2920.000000	0.001650
2919.000000	0.001547
2918.000000	0.001449
2917.000000	0.001354
2916.000000	0.001258
2915.000000	0.001163
2914.000000	0.001080
2913.000000	0.001018
2912.000000	0.000965
2911.000000	0.000906
2910.000000	0.000837
2909.000000	0.000772
2908.000000	0.000722
2907.000000	0.000683
2906.000000	0.000638
2905.000000	0.000579
2904.000000	0.000509
2903.000000	0.000436
2902.000000	0.000366
2901.000000	0.000307
2900.000000	0.000265
2899.000000	0.000244
2898.000000	0.000237
2897.000000	0.000236
2896.000000	0.000237
2895.000000	0.000242
2894.000000	0.000259
2893.000000	0.000293
2892.000000	0.000346
2891.000000	0.000411
2890.000000	0.000485
2889.000000	0.000575
2888.000000	0.000692
2887.000000	0.000846
2886.000000	0.001033
2885.000000	0.001240
2884.000000	0.001449
2883.000000	0.001638
2882.000000	0.001783
2881.000000	0.001866
2880.000000	0.001877
2879.000000	0.001816
2878.000000	0.001689
2877.000000	0.001511
2876.000000	0.001304
2875.000000	0.001089
2874.000000	0.000887
2873.000000	0.000712
2872.000000	0.000569
2871.000000	0.000446
2870.000000	0.000323
2869.000000	0.000187
2868.000000	0.000040
2867.000000	-0.000108
2866.000000	-0.000253
2865.000000	-0.000395
2864.000000	-0.000530
2863.000000	-0.000651
2862.000000	-0.000758
2861.000000	-0.000858
2860.000000	-0.000956
2859.000000	-0.001048
2858.000000	-0.001125
2857.000000	-0.001179
2856.000000	-0.001212
2855.000000	-0.001232
2854.000000	-0.001254
2853.000000	-0.001292
2852.000000	-0.001349
2851.000000	-0.001409
2850.000000	-0.001458
2849.000000	-0.001496
2848.000000	-0.001531
2847.000000	-0.001570
2846.000000	-0.001602
2845.000000	-0.001617
2844.000000	-0.001619
2843.000000	-0.001624
2842.000000	-0.001650
2841.000000	-0.001697
2840.000000	-0.001754
2839.000000	-0.001808
2838.000000	-0.001847
2837.000000	-0.001865
2836.000000	-0.001862
2835.000000	-0.001851
2834.000000	-0.001850
2833.000000	-0.001870
2832.000000	-0.001907
2831.000000	-0.001952
2830.000000	-0.001994
2829.000000	-0.002029
2828.000000	-0.002052
2827.000000	-0.002063
2826.000000	-0.002063
2825.000000	-0.002057
2824.000000	-0.002053
2823.000000	-0.002059
2822.000000	-0.002079
2821.000000	-0.002110
2820.000000	-0.002145
2819.000000	-0.002179
2818.000000	-0.002210
2817.000000	-0.002237
2816.000000	-0.002255
2815.000000	-0.002266
2814.000000	-0.002275
2813.000000	-0.002291
2812.000000	-0.002310
2811.000000	-0.002325
2810.000000	-0.002329
2809.000000	-0.002327
2808.000000	-0.002324
2807.000000	-0.002323
2806.000000	-0.002323
2805.000000	-0.002325
2804.000000	-0.002330
2803.000000	-0.002340
2802.000000	-0.002362
2801.000000	-0.002396
2800.000000	-0.002431
2799.000000	-0.002451
2798.000000	-0.002449
2797.000000	-0.002437
2796.000000	-0.002428
2795.000000	-0.002425
2794.000000	-0.002426
2793.000000	-0.002426
2792.000000	-0.002425
2791.000000	-0.002426
2790.000000	-0.002438
2789.000000	-0.002468
2788.000000	-0.002513
2787.000000	-0.002554
2786.000000	-0.002570
2785.000000	-0.002560
2784.000000	-0.002535
2783.000000	-0.002510
2782.000000	-0.002492
2781.000000	-0.002483
2780.000000	-0.002485
2779.000000	-0.002498
2778.000000	-0.002512
2777.000000	-0.002517
2776.000000	-0.002514
2775.000000	-0.002516
2774.000000	-0.002532
2773.000000	-0.002563
2772.000000	-0.002596
2771.000000	-0.002614
2770.000000	-0.002610
2769.000000	-0.002586
2768.000000	-0.002558
2767.000000	-0.002542
2766.000000	-0.002547
2765.000000	-0.002571
2764.000000	-0.002600
2763.000000	-0.002617
2762.000000	-0.002618
2761.000000	-0.002609
2760.000000	-0.002601
2759.000000	-0.002591
2758.000000	-0.002573
2757.000000	-0.002549
2756.000000	-0.002526
2755.000000	-0.002506
2754.000000	-0.002485
2753.000000	-0.002463
2752.000000	-0.002449
2751.000000	-0.002451
2750.000000	-0.002462
2749.000000	-0.002470
2748.000000	-0.002467
2747.000000	-0.002456
2746.000000	-0.002444
2745.000000	-0.002431
2744.000000	-0.002416
2743.000000	-0.002401
2742.000000	-0.002392
2741.000000	-0.002393
2740.000000	-0.002394
2739.000000	-0.002388
2738.000000	-0.002375
2737.000000	-0.002371
2736.000000	-0.002387
2735.000000	-0.002409
2734.000000	-0.002420
2733.000000	-0.002413
2732.000000	-0.002404
2731.000000	-0.002404
2730.000000	-0.002406
2729.000000	-0.002401
2728.000000	-0.002393
2727.000000	-0.002396
2726.000000	-0.002413
2725.000000	-0.002433
2724.000000	-0.002442
2723.000000	-0.002439
2722.000000	-0.002429
2721.000000	-0.002420
2720.000000	-0.002415
2719.000000	-0.002416
2718.000000	-0.002417
2717.000000	-0.002414
2716.000000	-0.002408
2715.000000	-0.002402
2714.000000	-0.002399
2713.000000	-0.002398
2712.000000	-0.002393
2711.000000	-0.002381
2710.000000	-0.002365
2709.000000	-0.002351
2708.000000	-0.002342
2707.000000	-0.002333
2706.000000	-0.002315
2705.000000	-0.002292
2704.000000	-0.002276
2703.000000	-0.002271
2702.000000	-0.002272
2701.000000	-0.002268
2700.000000	-0.002255
2699.000000	-0.002235
2698.000000	-0.002214
2697.000000	-0.002194
2696.000000	-0.002176
2695.000000	-0.002163
2694.000000	-0.002157
2693.000000	-0.002156
2692.000000	-0.002158
2691.000000	-0.002155
2690.000000	-0.002141
2689.000000	-0.002113
2688.000000	-0.002083
2687.000000	-0.002061
2686.000000	-0.002052
2685.000000	-0.002054
2684.000000	-0.002063
2683.000000	-0.002077
2682.000000	-0.002094
2681.000000	-0.002104
2680.000000	-0.002103
2679.000000	-0.002088
2678.000000	-0.002064
2677.000000	-0.002042
2676.000000	-0.002033
2675.000000	-0.002039
2674.000000	-0.002050
2673.000000	-0.002046
2672.000000	-0.002023
2671.000000	-0.001991
2670.000000	-0.001969
2669.000000	-0.001962
2668.000000	-0.001963
2667.000000	-0.001967
2666.000000	-0.001974
2665.000000	-0.001990
2664.000000	-0.002014
2663.000000	-0.002039
2662.000000	-0.002057
2661.000000	-0.002066
2660.000000	-0.002068
2659.000000	-0.002064
2658.000000	-0.002055
2657.000000	-0.002045
2656.000000	-0.002044
2655.000000	-0.002051
2654.000000	-0.002060
2653.000000	-0.002063
2652.000000	-0.002061
2651.000000	-0.002058
2650.000000	-0.002057
2649.000000	-0.002057
2648.000000	-0.002058
2647.000000	-0.002059
2646.000000	-0.002057
2645.000000	-0.002047
2644.000000	-0.002033
2643.000000	-0.002021
2642.000000	-0.002018
2641.000000	-0.002020
2640.000000	-0.002021
2639.000000	-0.002012
2638.000000	-0.001988
2637.000000	-0.001948
2636.000000	-0.001896
2635.000000	-0.001836
2634.000000	-0.001774
2633.000000	-0.001714
2632.000000	-0.001662
2631.000000	-0.001619
2630.000000	-0.001589
2629.000000	-0.001575
2628.000000	-0.001577
2627.000000	-0.001592
2626.000000	-0.001615
2625.000000	-0.001645
2624.000000	-0.001684
2623.000000	-0.001733
2622.000000	-0.001787
2621.000000	-0.001842
2620.000000	-0.001896
2619.000000	-0.001946
2618.000000	-0.001987
2617.000000	-0.002021
2616.000000	-0.002053
2615.000000	-0.002090
2614.000000	-0.002130
2613.000000	-0.002167
2612.000000	-0.002196
2611.000000	-0.002218
2610.000000	-0.002232
2609.000000	-0.002239
2608.000000	-0.002240
2607.000000	-0.002240
2606.000000	-0.002249
2605.000000	-0.002274
2604.000000	-0.002311
2603.000000	-0.002351
2602.000000	-0.002382
2601.000000	-0.002397
2600.000000	-0.002397
2599.000000	-0.002385
2598.000000	-0.002365
2597.000000	-0.002347
2596.000000	-0.002335
2595.000000	-0.002331
2594.000000	-0.002335
2593.000000	-0.002352
2592.000000	-0.002386
2591.000000	-0.002430
2590.000000	-0.002460
2589.000000	-0.002459
2588.000000	-0.002434
2587.000000	-0.002414
2586.000000	-0.002421
2585.000000	-0.002451
2584.000000	-0.002480
2583.000000	-0.002487
2582.000000	-0.002471
2581.000000	-0.002449
2580.000000	-0.002443
2579.000000	-0.002461
2578.000000	-0.002494
2577.000000	-0.002523
2576.000000	-0.002536
2575.000000	-0.002535
2574.000000	-0.002527
2573.000000	-0.002522
2572.000000	-0.002522
2571.000000	-0.002525
2570.000000	-0.002528
2569.000000	-0.002531
2568.000000	-0.002537
2567.000000	-0.002549
2566.000000	-0.002563
2565.000000	-0.002571
2564.000000	-0.002576
2563.000000	-0.002583
2562.000000	-0.002597
2561.000000	-0.002613
2560.000000	-0.002628
2559.000000	-0.002644
2558.000000	-0.002662
2557.000000	-0.002679
2556.000000	-0.002688
2555.000000	-0.002685
2554.000000	-0.002676
2553.000000	-0.002668
2552.000000	-0.002661
2551.000000	-0.002655
2550.000000	-0.002657
2549.000000	-0.002672
2548.000000	-0.002698
2547.000000	-0.002723
2546.000000	-0.002734
2545.000000	-0.002729
2544.000000	-0.002718
2543.000000	-0.002710
2542.000000	-0.002710
2541.000000	-0.002718
2540.000000	-0.002733
2539.000000	-0.002752
2538.000000	-0.002770
2537.000000	-0.002781
2536.000000	-0.002786
2535.000000	-0.002786
2534.000000	-0.002789
2533.000000	-0.002801
2532.000000	-0.002821
2531.000000	-0.002840
2530.000000	-0.002846
2529.000000	-0.002831
2528.000000	-0.002798
2527.000000	-0.002763
2526.000000	-0.002746
2525.000000	-0.002757
2524.000000	-0.002789
2523.000000	-0.002821
2522.000000	-0.002843
2521.000000	-0.002853
2520.000000	-0.002858
2519.000000	-0.002860
2518.000000	-0.002861
2517.000000	-0.002864
2516.000000	-0.002866
2515.000000	-0.002861
2514.000000	-0.002848
2513.000000	-0.002838
2512.000000	-0.002841
2511.000000	-0.002850
2510.000000	-0.002853
2509.000000	-0.002845
2508.000000	-0.002836
2507.000000	-0.002829
2506.000000	-0.002827
2505.000000	-0.002833
2504.000000	-0.002849
2503.000000	-0.002866
2502.000000	-0.002870
2501.000000	-0.002859
2500.000000	-0.002846
2499.000000	-0.002841
2498.000000	-0.002840
2497.000000	-0.002839
2496.000000	-0.002840
2495.000000	-0.002845
2494.000000	-0.002850
2493.000000	-0.002851
2492.000000	-0.002851
2491.000000	-0.002856
2490.000000	-0.002866
2489.000000	-0.002874
2488.000000	-0.002875
2487.000000	-0.002869
2486.000000	-0.002864
2485.000000	-0.002871
2484.000000	-0.002892
2483.000000	-0.002909
2482.000000	-0.002902
2481.000000	-0.002877
2480.000000	-0.002857
2479.000000	-0.002854
2478.000000	-0.002858
2477.000000	-0.002857
2476.000000	-0.002857
2475.000000	-0.002874
2474.000000	-0.002905
2473.000000	-0.002932
2472.000000	-0.002940
2471.000000	-0.002930
2470.000000	-0.002915
2469.000000	-0.002906
2468.000000	-0.002911
2467.000000	-0.002924
2466.000000	-0.002933
2465.000000	-0.002933
2464.000000	-0.002929
2463.000000	-0.002925
2462.000000	-0.002922
2461.000000	-0.002918
2460.000000	-0.002918
2459.000000	-0.002927
2458.000000	-0.002936
2457.000000	-0.002939
2456.000000	-0.002930
2455.000000	-0.002911
2454.000000	-0.002885
2453.000000	-0.002861
2452.000000	-0.002854
2451.000000	-0.002872
2450.000000	-0.002902
2449.000000	-0.002925
2448.000000	-0.002931
2447.000000	-0.002924
2446.000000	-0.002914
2445.000000	-0.002905
2444.000000	-0.002900
2443.000000	-0.002896
2442.000000	-0.002889
2441.000000	-0.002880
2440.000000	-0.002878
2439.000000	-0.002885
2438.000000	-0.002887
2437.000000	-0.002873
2436.000000	-0.002845
2435.000000	-0.002817
2434.000000	-0.002800
2433.000000	-0.002801
2432.000000	-0.002815
2431.000000	-0.002830
2430.000000	-0.002830
2429.000000	-0.002809
2428.000000	-0.002779
2427.000000	-0.002754
2426.000000	-0.002739
2425.000000	-0.002732
2424.000000	-0.002731
2423.000000	-0.002732
2422.000000	-0.002725
2421.000000	-0.002704
2420.000000	-0.002673
2419.000000	-0.002640
2418.000000	-0.002606
2417.000000	-0.002572
2416.000000	-0.002547
2415.000000	-0.002538
2414.000000	-0.002542
2413.000000	-0.002548
2412.000000	-0.002553
2411.000000	-0.002556
2410.000000	-0.002557
2409.000000	-0.002556
2408.000000	-0.002559
2407.000000	-0.002573
2406.000000	-0.002596
2405.000000	-0.002624
2404.000000	-0.002660
2403.000000	-0.002705
2402.000000	-0.002750
2401.000000	-0.002785
2400.000000	-0.002808
2399.000000	-0.002819
2398.000000	-0.002819
2397.000000	-0.002811
2396.000000	-0.002803
2395.000000	-0.002801
2394.000000	-0.002804
2393.000000	-0.002804
2392.000000	-0.002797
2391.000000	-0.002770
2390.000000	-0.002707
2389.000000	-0.002594
2388.000000	-0.002426
2387.000000	-0.002191
2386.000000	-0.001861
2385.000000	-0.001418
2384.000000	-0.000859
2383.000000	-0.000195
2382.000000	0.000554
2381.000000	0.001336
2380.000000	0.002074
2379.000000	0.002701
2378.000000	0.003184
2377.000000	0.003518
2376.000000	0.003705
2375.000000	0.003794
2374.000000	0.003864
2373.000000	0.003969
2372.000000	0.004121
2371.000000	0.004325
2370.000000	0.004594
2369.000000	0.004931
2368.000000	0.005331
2367.000000	0.005781
2366.000000	0.006254
2365.000000	0.006770
2364.000000	0.007339
2363.000000	0.007883
2362.000000	0.008418
2361.000000	0.008935
2360.000000	0.009331
2359.000000	0.009584
2358.000000	0.009659
2357.000000	0.009660
2356.000000	0.009677
2355.000000	0.009762
2354.000000	0.010101
2353.000000	0.010897
2352.000000	0.012169
2351.000000	0.013282
2350.000000	0.013517
2349.000000	0.012851
2348.000000	0.012044
2347.000000	0.012399
2346.000000	0.014488
2345.000000	0.017780
2344.000000	0.021059
2343.000000	0.023363
2342.000000	0.024395
2341.000000	0.023956
2340.000000	0.022288
2339.000000	0.019919
2338.000000	0.017473
2337.000000	0.015324
2336.000000	0.013686
2335.000000	0.012568
2334.000000	0.011931
2333.000000	0.011644
2332.000000	0.011706
2331.000000	0.011885
2330.000000	0.011882
2329.000000	0.011599
2328.000000	0.011031
2327.000000	0.010444
2326.000000	0.009891
2325.000000	0.009525
2324.000000	0.009357
2323.000000	0.009271
2322.000000	0.009164
2321.000000	0.008899
2320.000000	0.008528
2319.000000	0.008012
2318.000000	0.007427
2317.000000	0.006851
2316.000000	0.006445
2315.000000	0.006245
2314.000000	0.006166
2313.000000	0.006075
2312.000000	0.005888
2311.000000	0.005602
2310.000000	0.005222
2309.000000	0.004801
2308.000000	0.004372
2307.000000	0.003967
2306.000000	0.003563
2305.000000	0.003162
2304.000000	0.002793
2303.000000	0.002479
2302.000000	0.002220
2301.000000	0.002009
2300.000000	0.001837
2299.000000	0.001700
2298.000000	0.001567
2297.000000	0.001428
2296.000000	0.001267
2295.000000	0.001098
2294.000000	0.000905
2293.000000	0.000699
2292.000000	0.000479
2291.000000	0.000255
2290.000000	0.000010
2289.000000	-0.000255
2288.000000	-0.000528
2287.000000	-0.000796
2286.000000	-0.001065
2285.000000	-0.001338
2284.000000	-0.001591
2283.000000	-0.001792
2282.000000	-0.001924
2281.000000	-0.001997
2280.000000	-0.002028
2279.000000	-0.002037
2278.000000	-0.002038
2277.000000	-0.002049
2276.000000	-0.002081
2275.000000	-0.002129
2274.000000	-0.002179
2273.000000	-0.002217
2272.000000	-0.002241
2271.000000	-0.002257
2270.000000	-0.002268
2269.000000	-0.002271
2268.000000	-0.002259
2267.000000	-0.002230
2266.000000	-0.002187
2265.000000	-0.002122
2264.000000	-0.002027
2263.000000	-0.001892
2262.000000	-0.001727
2261.000000	-0.001562
2260.000000	-0.001459
2259.000000	-0.001513
2258.000000	-0.001813
2257.000000	-0.002371
2256.000000	-0.003037
2255.000000	-0.003521
2254.000000	-0.003525
2253.000000	-0.002959
2252.000000	-0.002024
2251.000000	-0.001073
2250.000000	-0.000386
2249.000000	-0.000038
2248.000000	0.000044
2247.000000	-0.000040
2246.000000	-0.000222
2245.000000	-0.000463
2244.000000	-0.000741
2243.000000	-0.001052
2242.000000	-0.001394
2241.000000	-0.001748
2240.000000	-0.002080
2239.000000	-0.002373
2238.000000	-0.002629
2237.000000	-0.002852
2236.000000	-0.003034
2235.000000	-0.003174
2234.000000	-0.003287
2233.000000	-0.003388
2232.000000	-0.003475
2231.000000	-0.003533
2230.000000	-0.003559
2229.000000	-0.003568
2228.000000	-0.003581
2227.000000	-0.003607
2226.000000	-0.003638
2225.000000	-0.003658
2224.000000	-0.003663
2223.000000	-0.003666
2222.000000	-0.003679
2221.000000	-0.003704
2220.000000	-0.003733
2219.000000	-0.003763
2218.000000	-0.003797
2217.000000	-0.003831
2216.000000	-0.003855
2215.000000	-0.003863
2214.000000	-0.003864
2213.000000	-0.003869
2212.000000	-0.003883
2211.000000	-0.003905
2210.000000	-0.003929
2209.000000	-0.003943
2208.000000	-0.003936
2207.000000	-0.003907
2206.000000	-0.003859
2205.000000	-0.003805
2204.000000	-0.003760
2203.000000	-0.003739
2202.000000	-0.003751
2201.000000	-0.003791
2200.000000	-0.003839
2199.000000	-0.003883
2198.000000	-0.003923
2197.000000	-0.003965
2196.000000	-0.004012
2195.000000	-0.004053
2194.000000	-0.004077
2193.000000	-0.004081
2192.000000	-0.004078
2191.000000	-0.004083
2190.000000	-0.004098
2189.000000	-0.004113
2188.000000	-0.004123
2187.000000	-0.004134
2186.000000	-0.004153
2185.000000	-0.004175
2184.000000	-0.004188
2183.000000	-0.004193
2182.000000	-0.004197
2181.000000	-0.004201
2180.000000	-0.004201
2179.000000	-0.004203
2178.000000	-0.004216
2177.000000	-0.004240
2176.000000	-0.004267
2175.000000	-0.004283
2174.000000	-0.004287
2173.000000	-0.004283
2172.000000	-0.004277
2171.000000	-0.004278
2170.000000	-0.004288
2169.000000	-0.004300
2168.000000	-0.004307
2167.000000	-0.004310
2166.000000	-0.004311
2165.000000	-0.004310
2164.000000	-0.004304
2163.000000	-0.004291
2162.000000	-0.004275
2161.000000	-0.004262
2160.000000	-0.004255
2159.000000	-0.004254
2158.000000	-0.004254
2157.000000	-0.004249
2156.000000	-0.004241
2155.000000	-0.004239
2154.000000	-0.004245
2153.000000	-0.004250
2152.000000	-0.004247
2151.000000	-0.004242
2150.000000	-0.004243
2149.000000	-0.004249
2148.000000	-0.004252
2147.000000	-0.004254
2146.000000	-0.004271
2145.000000	-0.004302
2144.000000	-0.004329
2143.000000	-0.004333
2142.000000	-0.004315
2141.000000	-0.004290
2140.000000	-0.004278
2139.000000	-0.004282
2138.000000	-0.004292
2137.000000	-0.004296
2136.000000	-0.004294
2135.000000	-0.004300
2134.000000	-0.004319
2133.000000	-0.004335
2132.000000	-0.004332
2131.000000	-0.004317
2130.000000	-0.004306
2129.000000	-0.004305
2128.000000	-0.004302
2127.000000	-0.004292
2126.000000	-0.004284
2125.000000	-0.004283
2124.000000	-0.004288
2123.000000	-0.004295
2122.000000	-0.004308
2121.000000	-0.004325
2120.000000	-0.004340
2119.000000	-0.004347
2118.000000	-0.004350
2117.000000	-0.004353
2116.000000	-0.004359
2115.000000	-0.004364
2114.000000	-0.004368
2113.000000	-0.004374
2112.000000	-0.004384
2111.000000	-0.004396
2110.000000	-0.004403
2109.000000	-0.004395
2108.000000	-0.004380
2107.000000	-0.004375
2106.000000	-0.004384
2105.000000	-0.004390
2104.000000	-0.004377
2103.000000	-0.004354
2102.000000	-0.004345
2101.000000	-0.004351
2100.000000	-0.004355
2099.000000	-0.004347
2098.000000	-0.004340
2097.000000	-0.004350
2096.000000	-0.004371
2095.000000	-0.004387
2094.000000	-0.004389
2093.000000	-0.004381
2092.000000	-0.004366
2091.000000	-0.004351
2090.000000	-0.004338
2089.000000	-0.004331
2088.000000	-0.004334
2087.000000	-0.004352
2086.000000	-0.004374
2085.000000	-0.004383
2084.000000	-0.004369
2083.000000	-0.004341
2082.000000	-0.004315
2081.000000	-0.004298
2080.000000	-0.004286
2079.000000	-0.004274
2078.000000	-0.004264
2077.000000	-0.004254
2076.000000	-0.004240
2075.000000	-0.004230
2074.000000	-0.004234
2073.000000	-0.004244
2072.000000	-0.004236
2071.000000	-0.004202
2070.000000	-0.004160
2069.000000	-0.004136
2068.000000	-0.004137
2067.000000	-0.004155
2066.000000	-0.004182
2065.000000	-0.004211
2064.000000	-0.004232
2063.000000	-0.004235
2062.000000	-0.004223
2061.000000	-0.004208
2060.000000	-0.004200
2059.000000	-0.004204
2058.000000	-0.004223
2057.000000	-0.004253
2056.000000	-0.004284
2055.000000	-0.004304
2054.000000	-0.004308
2053.000000	-0.004301
2052.000000	-0.004293
2051.000000	-0.004292
2050.000000	-0.004297
2049.000000	-0.004302
2048.000000	-0.004304
2047.000000	-0.004301
2046.000000	-0.004298
2045.000000	-0.004294
2044.000000	-0.004292
2043.000000	-0.004293
2042.000000	-0.004300
2041.000000	-0.004310
2040.000000	-0.004316
2039.000000	-0.004316
2038.000000	-0.004311
2037.000000	-0.004302
2036.000000	-0.004290
2035.000000	-0.004277
2034.000000	-0.004266
2033.000000	-0.004256
2032.000000	-0.004248
2031.000000	-0.004250
2030.000000	-0.004263
2029.000000	-0.004282
2028.000000	-0.004290
2027.000000	-0.004285
2026.000000	-0.004275
2025.000000	-0.004270
2024.000000	-0.004270
2023.000000	-0.004273
2022.000000	-0.004276
2021.000000	-0.004283
2020.000000	-0.004290
2019.000000	-0.004294
2018.000000	-0.004294
2017.000000	-0.004288
2016.000000	-0.004274
2015.000000	-0.004250
2014.000000	-0.004227
2013.000000	-0.004215
2012.000000	-0.004215
2011.000000	-0.004215
2010.000000	-0.004204
2009.000000	-0.004185
2008.000000	-0.004168
2007.000000	-0.004161
2006.000000	-0.004168
2005.000000	-0.004187
2004.000000	-0.004206
2003.000000	-0.004216
2002.000000	-0.004209
2001.000000	-0.004193
2000.000000	-0.004181
1999.000000	-0.004181
1998.000000	-0.004188
1997.000000	-0.004190
1996.000000	-0.004186
1995.000000	-0.004183
1994.000000	-0.004189
1993.000000	-0.004191
1992.000000	-0.004177
1991.000000	-0.004144
1990.000000	-0.004112
1989.000000	-0.004096
1988.000000	-0.004101
1987.000000	-0.004116
1986.000000	-0.004131
1985.000000	-0.004141
1984.000000	-0.004146
1983.000000	-0.004145
1982.000000	-0.004131
1981.000000	-0.004104
1980.000000	-0.004071
1979.000000	-0.004049
1978.000000	-0.004047
1977.000000	-0.004058
1976.000000	-0.004071
1975.000000	-0.004083
1974.000000	-0.004093
1973.000000	-0.004102
1972.000000	-0.004110
1971.000000	-0.004121
1970.000000	-0.004133
1969.000000	-0.004140
1968.000000	-0.004137
1967.000000	-0.004123
1966.000000	-0.004102
1965.000000	-0.004075
1964.000000	-0.004049
1963.000000	-0.004034
1962.000000	-0.004037
1961.000000	-0.004058
1960.000000	-0.004085
1959.000000	-0.004111
1958.000000	-0.004134
1957.000000	-0.004149
1956.000000	-0.004152
1955.000000	-0.004142
1954.000000	-0.004124
1953.000000	-0.004101
1952.000000	-0.004076
1951.000000	-0.004054
1950.000000	-0.004039
1949.000000	-0.004035
1948.000000	-0.004040
1947.000000	-0.004053
1946.000000	-0.004073
1945.000000	-0.004091
1944.000000	-0.004095
1943.000000	-0.004082
1942.000000	-0.004066
1941.000000	-0.004065
1940.000000	-0.004080
1939.000000	-0.004095
1938.000000	-0.004099
1937.000000	-0.004094
1936.000000	-0.004089
1935.000000	-0.004086
1934.000000	-0.004076
1933.000000	-0.004061
1932.000000	-0.004056
1931.000000	-0.004070
1930.000000	-0.004095
1929.000000	-0.004109
1928.000000	-0.004106
1927.000000	-0.004100
1926.000000	-0.004101
1925.000000	-0.004104
1924.000000	-0.004100
1923.000000	-0.004089
1922.000000	-0.004083
1921.000000	-0.004081
1920.000000	-0.004076
1919.000000	-0.004062
1918.000000	-0.004046
1917.000000	-0.004036
1916.000000	-0.004035
1915.000000	-0.004046
1914.000000	-0.004063
1913.000000	-0.004070
1912.000000	-0.004056
1911.000000	-0.004029
1910.000000	-0.004014
1909.000000	-0.004020
1908.000000	-0.004034
1907.000000	-0.004039
1906.000000	-0.004033
1905.000000	-0.004027
1904.000000	-0.004028
1903.000000	-0.004040
1902.000000	-0.004059
1901.000000	-0.004076
1900.000000	-0.004083
1899.000000	-0.004085
1898.000000	-0.004081
1897.000000	-0.004066
1896.000000	-0.004037
1895.000000	-0.004018
1894.000000	-0.004030
1893.000000	-0.004061
1892.000000	-0.004080
1891.000000	-0.004074
1890.000000	-0.004056
1889.000000	-0.004045
1888.000000	-0.004041
1887.000000	-0.004044
1886.000000	-0.004054
1885.000000	-0.004067
1884.000000	-0.004074
1883.000000	-0.004074
1882.000000	-0.004075
1881.000000	-0.004072
1880.000000	-0.004057
1879.000000	-0.004036
1878.000000	-0.004021
1877.000000	-0.004017
1876.000000	-0.004012
1875.000000	-0.004001
1874.000000	-0.003995
1873.000000	-0.004006
1872.000000	-0.004027
1871.000000	-0.004043
1870.000000	-0.004053
1869.000000	-0.004064
1868.000000	-0.004076
1867.000000	-0.004080
1866.000000	-0.004078
1865.000000	-0.004074
1864.000000	-0.004070
1863.000000	-0.004059
1862.000000	-0.004043
1861.000000	-0.004029
1860.000000	-0.004025
1859.000000	-0.004038
1858.000000	-0.004064
1857.000000	-0.004088
1856.000000	-0.004093
1855.000000	-0.004083
1854.000000	-0.004076
1853.000000	-0.004075
1852.000000	-0.004078
1851.000000	-0.004089
1850.000000	-0.004112
1849.000000	-0.004145
1848.000000	-0.004170
1847.000000	-0.004175
1846.000000	-0.004150
1845.000000	-0.004098
1844.000000	-0.004046
1843.000000	-0.004027
1842.000000	-0.004040
1841.000000	-0.004063
1840.000000	-0.004079
1839.000000	-0.004083
1838.000000	-0.004078
1837.000000	-0.004067
1836.000000	-0.004047
1835.000000	-0.004023
1834.000000	-0.004008
1833.000000	-0.004006
1832.000000	-0.004025
1831.000000	-0.004065
1830.000000	-0.004113
1829.000000	-0.004148
1828.000000	-0.004161
1827.000000	-0.004159
1826.000000	-0.004152
1825.000000	-0.004146
1824.000000	-0.004146
1823.000000	-0.004157
1822.000000	-0.004178
1821.000000	-0.004202
1820.000000	-0.004220
1819.000000	-0.004229
1818.000000	-0.004238
1817.000000	-0.004257
1816.000000	-0.004279
1815.000000	-0.004293
1814.000000	-0.004299
1813.000000	-0.004301
1812.000000	-0.004309
1811.000000	-0.004326
1810.000000	-0.004355
1809.000000	-0.004382
1808.000000	-0.004386
1807.000000	-0.004370
1806.000000	-0.004358
1805.000000	-0.004363
1804.000000	-0.004370
1803.000000	-0.004366
1802.000000	-0.004354
1801.000000	-0.004349
1800.000000	-0.004355
1799.000000	-0.004364
1798.000000	-0.004375
1797.000000	-0.004385
1796.000000	-0.004392
1795.000000	-0.004400
1794.000000	-0.004407
1793.000000	-0.004404
1792.000000	-0.004390
1791.000000	-0.004389
1790.000000	-0.004414
1789.000000	-0.004451
1788.000000	-0.004477
1787.000000	-0.004491
1786.000000	-0.004509
1785.000000	-0.004535
1784.000000	-0.004548
1783.000000	-0.004542
1782.000000	-0.004531
1781.000000	-0.004522
1780.000000	-0.004518
1779.000000	-0.004514
1778.000000	-0.004515
1777.000000	-0.004516
1776.000000	-0.004515
1775.000000	-0.004513
1774.000000	-0.004505
1773.000000	-0.004480
1772.000000	-0.004454
1771.000000	-0.004445
1770.000000	-0.004445
1769.000000	-0.004443
1768.000000	-0.004428
1767.000000	-0.004402
1766.000000	-0.004375
1765.000000	-0.004356
1764.000000	-0.004335
1763.000000	-0.004290
1762.000000	-0.004208
1761.000000	-0.004111
1760.000000	-0.004034
1759.000000	-0.003993
1758.000000	-0.003977
1757.000000	-0.003952
1756.000000	-0.003902
1755.000000	-0.003833
1754.000000	-0.003757
1753.000000	-0.003681
1752.000000	-0.003612
1751.000000	-0.003560
1750.000000	-0.003533
1749.000000	-0.003527
1748.000000	-0.003540
1747.000000	-0.003566
1746.000000	-0.003583
1745.000000	-0.003587
1744.000000	-0.003592
1743.000000	-0.003601
1742.000000	-0.003594
1741.000000	-0.003561
1740.000000	-0.003525
1739.000000	-0.003521
1738.000000	-0.003543
1737.000000	-0.003572
1736.000000	-0.003598
1735.000000	-0.003622
1734.000000	-0.003660
1733.000000	-0.003699
1732.000000	-0.003714
1731.000000	-0.003728
1730.000000	-0.003762
1729.000000	-0.003797
1728.000000	-0.003809
1727.000000	-0.003799
1726.000000	-0.003777
1725.000000	-0.003747
1724.000000	-0.003714
1723.000000	-0.003684
1722.000000	-0.003663
1721.000000	-0.003645
1720.000000	-0.003624
1719.000000	-0.003602
1718.000000	-0.003594
1717.000000	-0.003601
1716.000000	-0.003587
1715.000000	-0.003561
1714.000000	-0.003562
1713.000000	-0.003582
1712.000000	-0.003576
1711.000000	-0.003541
1710.000000	-0.003508
1709.000000	-0.003485
1708.000000	-0.003460
1707.000000	-0.003430
1706.000000	-0.003398
1705.000000	-0.003346
1704.000000	-0.003246
1703.000000	-0.003131
1702.000000	-0.003052
1701.000000	-0.003007
1700.000000	-0.002947
1699.000000	-0.002818
1698.000000	-0.002663
1697.000000	-0.002534
1696.000000	-0.002408
1695.000000	-0.002259
1694.000000	-0.002090
1693.000000	-0.001917
1692.000000	-0.001748
1691.000000	-0.001584
1690.000000	-0.001433
1689.000000	-0.001293
1688.000000	-0.001168
1687.000000	-0.001065
1686.000000	-0.000961
1685.000000	-0.000795
1684.000000	-0.000580
1683.000000	-0.000403
1682.000000	-0.000273
1681.000000	-0.000154
1680.000000	-0.000029
1679.000000	0.000097
1678.000000	0.000219
1677.000000	0.000338
1676.000000	0.000452
1675.000000	0.000539
1674.000000	0.000605
1673.000000	0.000666
1672.000000	0.000700
1671.000000	0.000690
1670.000000	0.000658
1669.000000	0.000671
1668.000000	0.000757
1667.000000	0.000880
1666.000000	0.001012
1665.000000	0.001172
1664.000000	0.001407
1663.000000	0.001733
1662.000000	0.002118
1661.000000	0.002527
1660.000000	0.002940
1659.000000	0.003349
1658.000000	0.003745
1657.000000	0.004112
1656.000000	0.004422
1655.000000	0.004723
1654.000000	0.005229
1653.000000	0.006000
1652.000000	0.006709
1651.000000	0.007159
1650.000000	0.007421
1649.000000	0.007602
1648.000000	0.007806
1647.000000	0.008039
1646.000000	0.008215
1645.000000	0.008281
1644.000000	0.008270
1643.000000	0.008213
1642.000000	0.008133
1641.000000	0.008052
1640.000000	0.007978
1639.000000	0.007895
1638.000000	0.007781
1637.000000	0.007651
1636.000000	0.007541
1635.000000	0.007453
1634.000000	0.007369
1633.000000	0.007264
1632.000000	0.007118
1631.000000	0.006908
1630.000000	0.006619
1629.000000	0.006267
1628.000000	0.005908
1627.000000	0.005583
1626.000000	0.005282
1625.000000	0.004963
1624.000000	0.004592
1623.000000	0.004192
1622.000000	0.003830
1621.000000	0.003546
1620.000000	0.003299
1619.000000	0.003034
1618.000000	0.002741
1617.000000	0.002470
1616.000000	0.002270
1615.000000	0.002127
1614.000000	0.001991
1613.000000	0.001837
1612.000000	0.001671
1611.000000	0.001505
1610.000000	0.001338
1609.000000	0.001166
1608.000000	0.000998
1607.000000	0.000847
1606.000000	0.000730
1605.000000	0.000637
1604.000000	0.000525
1603.000000	0.000365
1602.000000	0.000178
1601.000000	0.000006
1600.000000	-0.000133
1599.000000	-0.000250
1598.000000	-0.000359
1597.000000	-0.000467
1596.000000	-0.000571
1595.000000	-0.000672
1594.000000	-0.000778
1593.000000	-0.000891
1592.000000	-0.001005
1591.000000	-0.001112
1590.000000	-0.001210
1589.000000	-0.001315
1588.000000	-0.001445
1587.000000	-0.001594
1586.000000	-0.001731
1585.000000	-0.001824
1584.000000	-0.001884
1583.000000	-0.001947
1582.000000	-0.002018
1581.000000	-0.002065
1580.000000	-0.002076
1579.000000	-0.002080
1578.000000	-0.002113
1577.000000	-0.002178
1576.000000	-0.002250
1575.000000	-0.002294
1574.000000	-0.002304
1573.000000	-0.002305
1572.000000	-0.002324
1571.000000	-0.002356
1570.000000	-0.002388
1569.000000	-0.002402
1568.000000	-0.002405
1567.000000	-0.002412
1566.000000	-0.002432
1565.000000	-0.002455
1564.000000	-0.002470
1563.000000	-0.002467
1562.000000	-0.002467
1561.000000	-0.002486
1560.000000	-0.002539
1559.000000	-0.002642
1558.000000	-0.002736
1557.000000	-0.002748
1556.000000	-0.002723
1555.000000	-0.002718
1554.000000	-0.002717
1553.000000	-0.002709
1552.000000	-0.002699
1551.000000	-0.002699
1550.000000	-0.002704
1549.000000	-0.002700
1548.000000	-0.002675
1547.000000	-0.002644
1546.000000	-0.002623
1545.000000	-0.002622
1544.000000	-0.002633
1543.000000	-0.002625
1542.000000	-0.002585
1541.000000	-0.002544
1540.000000	-0.002556
1539.000000	-0.002624
1538.000000	-0.002669
1537.000000	-0.002660
1536.000000	-0.002632
1535.000000	-0.002618
1534.000000	-0.002617
1533.000000	-0.002617
1532.000000	-0.002604
1531.000000	-0.002580
1530.000000	-0.002571
1529.000000	-0.002582
1528.000000	-0.002598
1527.000000	-0.002616
1526.000000	-0.002648
1525.000000	-0.002690
1524.000000	-0.002716
1523.000000	-0.002711
1522.000000	-0.002703
1521.000000	-0.002737
1520.000000	-0.002794
1519.000000	-0.002818
1518.000000	-0.002798
1517.000000	-0.002757
1516.000000	-0.002726
1515.000000	-0.002709
1514.000000	-0.002709
1513.000000	-0.002732
1512.000000	-0.002761
1511.000000	-0.002769
1510.000000	-0.002759
1509.000000	-0.002763
1508.000000	-0.002778
1507.000000	-0.002749
1506.000000	-0.002677
1505.000000	-0.002612
1504.000000	-0.002567
1503.000000	-0.002529
1502.000000	-0.002484
1501.000000	-0.002435
1500.000000	-0.002384
1499.000000	-0.002305
1498.000000	-0.002162
1497.000000	-0.001953
1496.000000	-0.001717
1495.000000	-0.001498
1494.000000	-0.001334
1493.000000	-0.001232
1492.000000	-0.001170
1491.000000	-0.001102
1490.000000	-0.001023
1489.000000	-0.000975
1488.000000	-0.000975
1487.000000	-0.000994
1486.000000	-0.001020
1485.000000	-0.001049
1484.000000	-0.001089
1483.000000	-0.001149
1482.000000	-0.001220
1481.000000	-0.001283
1480.000000	-0.001322
1479.000000	-0.001349
1478.000000	-0.001382
1477.000000	-0.001421
1476.000000	-0.001435
1475.000000	-0.001411
1474.000000	-0.001385
1473.000000	-0.001408
1472.000000	-0.001484
1471.000000	-0.001558
1470.000000	-0.001602
1469.000000	-0.001640
1468.000000	-0.001686
1467.000000	-0.001733
1466.000000	-0.001774
1465.000000	-0.001823
1464.000000	-0.001898
1463.000000	-0.001987
1462.000000	-0.002076
1461.000000	-0.002161
1460.000000	-0.002243
1459.000000	-0.002332
1458.000000	-0.002463
1457.000000	-0.002670
1456.000000	-0.002887
1455.000000	-0.003024
1454.000000	-0.003089
1453.000000	-0.003140
1452.000000	-0.003196
1451.000000	-0.003242
1450.000000	-0.003276
1449.000000	-0.003332
1448.000000	-0.003427
1447.000000	-0.003539
1446.000000	-0.003618
1445.000000	-0.003642
1444.000000	-0.003631
1443.000000	-0.003609
1442.000000	-0.003586
1441.000000	-0.003551
1440.000000	-0.003490
1439.000000	-0.003399
1438.000000	-0.003312
1437.000000	-0.003276
1436.000000	-0.003284
1435.000000	-0.003258
1434.000000	-0.003167
1433.000000	-0.003052
1432.000000	-0.002948
1431.000000	-0.002856
1430.000000	-0.002764
1429.000000	-0.002683
1428.000000	-0.002625
1427.000000	-0.002588
1426.000000	-0.002549
1425.000000	-0.002483
1424.000000	-0.002391
1423.000000	-0.002292
1422.000000	-0.002209
1421.000000	-0.002167
1420.000000	-0.002164
1419.000000	-0.002162
1418.000000	-0.002119
1417.000000	-0.002050
1416.000000	-0.001984
1415.000000	-0.001915
1414.000000	-0.001820
1413.000000	-0.001710
1412.000000	-0.001616
1411.000000	-0.001553
1410.000000	-0.001494
1409.000000	-0.001410
1408.000000	-0.001292
1407.000000	-0.001151
1406.000000	-0.001011
1405.000000	-0.000894
1404.000000	-0.000797
1403.000000	-0.000692
1402.000000	-0.000560
1401.000000	-0.000412
1400.000000	-0.000264
1399.000000	-0.000113
1398.000000	0.000064
1397.000000	0.000274
1396.000000	0.000508
1395.000000	0.000759
1394.000000	0.001027
1393.000000	0.001311
1392.000000	0.001585
1391.000000	0.001828
1390.000000	0.002041
1389.000000	0.002239
1388.000000	0.002429
1387.000000	0.002583
1386.000000	0.002662
1385.000000	0.002649
1384.000000	0.002549
1383.000000	0.002374
1382.000000	0.002119
1381.000000	0.001757
1380.000000	0.001270
1379.000000	0.000714
1378.000000	0.000214
1377.000000	-0.000119
1376.000000	-0.000243
1375.000000	-0.000149
1374.000000	0.000169
1373.000000	0.000667
1372.000000	0.001241
1371.000000	0.001782
1370.000000	0.002220
1369.000000	0.002535
1368.000000	0.002745
1367.000000	0.002895
1366.000000	0.003007
1365.000000	0.003061
1364.000000	0.003013
1363.000000	0.002858
1362.000000	0.002660
1361.000000	0.002474
1360.000000	0.002290
1359.000000	0.002069
1358.000000	0.001822
1357.000000	0.001589
1356.000000	0.001390
1355.000000	0.001202
1354.000000	0.001003
1353.000000	0.000811
1352.000000	0.000668
1351.000000	0.000592
1350.000000	0.000551
1349.000000	0.000494
1348.000000	0.000398
1347.000000	0.000291
1346.000000	0.000209
1345.000000	0.000150
1344.000000	0.000083
1343.000000	-0.000002
1342.000000	-0.000074
1341.000000	-0.000103
1340.000000	-0.000105
1339.000000	-0.000127
1338.000000	-0.000186
1337.000000	-0.000256
1336.000000	-0.000312
1335.000000	-0.000355
1334.000000	-0.000409
1333.000000	-0.000492
1332.000000	-0.000599
1331.000000	-0.000708
1330.000000	-0.000807
1329.000000	-0.000917
1328.000000	-0.001062
1327.000000	-0.001232
1326.000000	-0.001386
1325.000000	-0.001501
1324.000000	-0.001595
1323.000000	-0.001704
1322.000000	-0.001833
1321.000000	-0.001964
1320.000000	-0.002084
1319.000000	-0.002202
1318.000000	-0.002329
1317.000000	-0.002461
1316.000000	-0.002576
1315.000000	-0.002649
1314.000000	-0.002677
1313.000000	-0.002696
1312.000000	-0.002742
1311.000000	-0.002814
1310.000000	-0.002879
1309.000000	-0.002926
1308.000000	-0.002985
1307.000000	-0.003087
1306.000000	-0.003214
1305.000000	-0.003323
1304.000000	-0.003398
1303.000000	-0.003464
1302.000000	-0.003553
1301.000000	-0.003662
1300.000000	-0.003768
1299.000000	-0.003861
1298.000000	-0.003960
1297.000000	-0.004088
1296.000000	-0.004234
1295.000000	-0.004357
1294.000000	-0.004431
1293.000000	-0.004479
1292.000000	-0.004551
1291.000000	-0.004662
1290.000000	-0.004779
1289.000000	-0.004865
1288.000000	-0.004924
1287.000000	-0.004987
1286.000000	-0.005067
1285.000000	-0.005142
1284.000000	-0.005187
1283.000000	-0.005207
1282.000000	-0.005240
1281.000000	-0.005325
1280.000000	-0.005457
1279.000000	-0.005594
1278.000000	-0.005704
1277.000000	-0.005793
1276.000000	-0.005889
1275.000000	-0.006002
1274.000000	-0.006109
1273.000000	-0.006190
1272.000000	-0.006260
1271.000000	-0.006355
1270.000000	-0.006494
1269.000000	-0.006660
1268.000000	-0.006816
1267.000000	-0.006953
1266.000000	-0.007097
1265.000000	-0.007275
1264.000000	-0.007469
1263.000000	-0.007632
1262.000000	-0.007750
1261.000000	-0.007878
1260.000000	-0.008066
1259.000000	-0.008302
1258.000000	-0.008526
1257.000000	-0.008717
1256.000000	-0.008921
1255.000000	-0.009183
1254.000000	-0.009491
1253.000000	-0.009793
1252.000000	-0.010070
1251.000000	-0.010358
1250.000000	-0.010710
1249.000000	-0.011140
1248.000000	-0.011609
1247.000000	-0.012070
1246.000000	-0.012514
1245.000000	-0.012958
1244.000000	-0.013400
1243.000000	-0.013809
1242.000000	-0.014163
1241.000000	-0.014483
1240.000000	-0.014796
1239.000000	-0.015098
1238.000000	-0.015356
1237.000000	-0.015545
1236.000000	-0.015671
1235.000000	-0.015761
1234.000000	-0.015838
1233.000000	-0.015897
1232.000000	-0.015907
1231.000000	-0.015853
1230.000000	-0.015769
1229.000000	-0.015707
1228.000000	-0.015673
1227.000000	-0.015629
1226.000000	-0.015554
1225.000000	-0.015481
1224.000000	-0.015455
1223.000000	-0.015470
1222.000000	-0.015481
1221.000000	-0.015465
1220.000000	-0.015446
1219.000000	-0.015456
1218.000000	-0.015503
1217.000000	-0.015570
1216.000000	-0.015637
1215.000000	-0.015699
1214.000000	-0.015759
1213.000000	-0.015807
1212.000000	-0.015816
1211.000000	-0.015779
1210.000000	-0.015731
1209.000000	-0.015731
1208.000000	-0.015792
1207.000000	-0.015863
1206.000000	-0.015888
1205.000000	-0.015864
1204.000000	-0.015835
1203.000000	-0.015832
1202.000000	-0.015851
1201.000000	-0.015870
1200.000000	-0.015885
1199.000000	-0.015920
1198.000000	-0.015994
1197.000000	-0.016084
1196.000000	-0.016115
1195.000000	-0.016027
1194.000000	-0.015837
1193.000000	-0.015608
1192.000000	-0.015370
1191.000000	-0.015105
1190.000000	-0.014813
1189.000000	-0.014550
1188.000000	-0.014379
1187.000000	-0.014304
1186.000000	-0.014275
1185.000000	-0.014243
1184.000000	-0.014203
1183.000000	-0.014186
1182.000000	-0.014217
1181.000000	-0.014284
1180.000000	-0.014334
1179.000000	-0.014328
1178.000000	-0.014289
1177.000000	-0.014279
1176.000000	-0.014321
1175.000000	-0.014368
1174.000000	-0.014364
1173.000000	-0.014314
1172.000000	-0.014269
1171.000000	-0.014263
1170.000000	-0.014285
1169.000000	-0.014307
1168.000000	-0.014314
1167.000000	-0.014303
1166.000000	-0.014256
1165.000000	-0.014143
1164.000000	-0.013937
1163.000000	-0.013653
1162.000000	-0.013350
1161.000000	-0.013084
1160.000000	-0.012870
1159.000000	-0.012692
1158.000000	-0.012550
1157.000000	-0.012466
1156.000000	-0.012440
1155.000000	-0.012437
1154.000000	-0.012420
1153.000000	-0.012393
1152.000000	-0.012387
1151.000000	-0.012417
1150.000000	-0.012452
1149.000000	-0.012446
1148.000000	-0.012377
1147.000000	-0.012279
1146.000000	-0.012208
1145.000000	-0.012189
1144.000000	-0.012187
1143.000000	-0.012154
1142.000000	-0.012096
1141.000000	-0.012062
1140.000000	-0.012066
1139.000000	-0.012057
1138.000000	-0.011992
1137.000000	-0.011905
1136.000000	-0.011857
1135.000000	-0.011855
1134.000000	-0.011838
1133.000000	-0.011759
1132.000000	-0.011636
1131.000000	-0.011528
1130.000000	-0.011474
1129.000000	-0.011457
1128.000000	-0.011440
1127.000000	-0.011406
1126.000000	-0.011372
1125.000000	-0.011354
1124.000000	-0.011329
1123.000000	-0.011249
1122.000000	-0.011108
1121.000000	-0.010959
1120.000000	-0.010860
1119.000000	-0.010809
1118.000000	-0.010754
1117.000000	-0.010665
1116.000000	-0.010560
1115.000000	-0.010484
1114.000000	-0.010444
1113.000000	-0.010398
1112.000000	-0.010300
1111.000000	-0.010146
1110.000000	-0.009982
1109.000000	-0.009855
1108.000000	-0.009770
1107.000000	-0.009701
1106.000000	-0.009637
1105.000000	-0.009594
1104.000000	-0.009585
1103.000000	-0.009594
1102.000000	-0.009583
1101.000000	-0.009533
1100.000000	-0.009456
1099.000000	-0.009373
1098.000000	-0.009298
1097.000000	-0.009229
1096.000000	-0.009161
1095.000000	-0.009093
1094.000000	-0.009032
1093.000000	-0.008972
1092.000000	-0.008891
1091.000000	-0.008771
1090.000000	-0.008632
1089.000000	-0.008528
1088.000000	-0.008489
1087.000000	-0.008488
1086.000000	-0.008466
1085.000000	-0.008403
1084.000000	-0.008324
1083.000000	-0.008253
1082.000000	-0.008184
1081.000000	-0.008095
1080.000000	-0.007992
1079.000000	-0.007913
1078.000000	-0.007883
1077.000000	-0.007871
1076.000000	-0.007826
1075.000000	-0.007730
1074.000000	-0.007620
1073.000000	-0.007535
1072.000000	-0.007468
1071.000000	-0.007381
1070.000000	-0.007261
1069.000000	-0.007146
1068.000000	-0.007079
1067.000000	-0.007055
1066.000000	-0.007038
1065.000000	-0.007002
1064.000000	-0.006959
1063.000000	-0.006932
1062.000000	-0.006917
1061.000000	-0.006879
1060.000000	-0.006795
1059.000000	-0.006682
1058.000000	-0.006583
1057.000000	-0.006525
1056.000000	-0.006492
1055.000000	-0.006464
1054.000000	-0.006444
1053.000000	-0.006453
1052.000000	-0.006489
1051.000000	-0.006529
1050.000000	-0.006556
1049.000000	-0.006587
1048.000000	-0.006637
1047.000000	-0.006701
1046.000000	-0.006755
1045.000000	-0.006786
1044.000000	-0.006812
1043.000000	-0.006856
1042.000000	-0.006926
1041.000000	-0.006977
1040.000000	-0.006941
1039.000000	-0.006780
1038.000000	-0.006546
1037.000000	-0.006331
1036.000000	-0.006180
1035.000000	-0.006055
1034.000000	-0.005900
1033.000000	-0.005716
1032.000000	-0.005548
1031.000000	-0.005421
1030.000000	-0.005314
1029.000000	-0.005209
1028.000000	-0.005126
1027.000000	-0.005104
1026.000000	-0.005148
1025.000000	-0.005214
1024.000000	-0.005254
1023.000000	-0.005253
1022.000000	-0.005235
1021.000000	-0.005225
1020.000000	-0.005212
1019.000000	-0.005170
1018.000000	-0.005097
1017.000000	-0.005038
1016.000000	-0.005035
1015.000000	-0.005075
1014.000000	-0.005094
1013.000000	-0.005039
1012.000000	-0.004929
1011.000000	-0.004824
1010.000000	-0.004761
1009.000000	-0.004715
1008.000000	-0.004646
1007.000000	-0.004559
1006.000000	-0.004500
1005.000000	-0.004499
1004.000000	-0.004529
1003.000000	-0.004536
1002.000000	-0.004496
1001.000000	-0.004435
1000.000000	-0.004387
999.000000	-0.004353
998.000000	-0.004307
997.000000	-0.004239
996.000000	-0.004164
995.000000	-0.004099
994.000000	-0.004029
993.000000	-0.003921
992.000000	-0.003774
991.000000	-0.003635
990.000000	-0.003556
989.000000	-0.003529
988.000000	-0.003488
987.000000	-0.003383
986.000000	-0.003245
985.000000	-0.003148
984.000000	-0.003126
983.000000	-0.003137
982.000000	-0.003122
981.000000	-0.003079
980.000000	-0.003052
979.000000	-0.003077
978.000000	-0.003143
977.000000	-0.003223
976.000000	-0.003318
975.000000	-0.003456
974.000000	-0.003640
973.000000	-0.003826
972.000000	-0.003958
971.000000	-0.004037
970.000000	-0.004125
969.000000	-0.004268
968.000000	-0.004437
967.000000	-0.004553
966.000000	-0.004577
965.000000	-0.004551
964.000000	-0.004550
963.000000	-0.004608
962.000000	-0.004697
961.000000	-0.004772
960.000000	-0.004817
959.000000	-0.004850
958.000000	-0.004882
957.000000	-0.004897
956.000000	-0.004871
955.000000	-0.004825
954.000000	-0.004820
953.000000	-0.004872
952.000000	-0.004915
951.000000	-0.004875
950.000000	-0.004771
949.000000	-0.004699
948.000000	-0.004715
947.000000	-0.004777
946.000000	-0.004817
945.000000	-0.004820
944.000000	-0.004824
943.000000	-0.004853
942.000000	-0.004898
941.000000	-0.004931
940.000000	-0.004939
939.000000	-0.004930
938.000000	-0.004930
937.000000	-0.004959
936.000000	-0.005006
935.000000	-0.005039
934.000000	-0.005040
933.000000	-0.005021
932.000000	-0.004990
931.000000	-0.004926
930.000000	-0.004815
929.000000	-0.004687
928.000000	-0.004610
927.000000	-0.004625
926.000000	-0.004721
925.000000	-0.004861
924.000000	-0.005024
923.000000	-0.005227
922.000000	-0.005495
921.000000	-0.005813
920.000000	-0.006103
919.000000	-0.006259
918.000000	-0.006222
917.000000	-0.006019
916.000000	-0.005728
915.000000	-0.005420
914.000000	-0.005146
913.000000	-0.004945
912.000000	-0.004834
911.000000	-0.004783
910.000000	-0.004727
909.000000	-0.004630
908.000000	-0.004519
907.000000	-0.004461
906.000000	-0.004479
905.000000	-0.004514
904.000000	-0.004490
903.000000	-0.004398
902.000000	-0.004310
901.000000	-0.004286
900.000000	-0.004297
899.000000	-0.004273
898.000000	-0.004192
897.000000	-0.004112
896.000000	-0.004086
895.000000	-0.004098
894.000000	-0.004092
893.000000	-0.004049
892.000000	-0.004010
891.000000	-0.004027
890.000000	-0.004103
889.000000	-0.004189
888.000000	-0.004233
887.000000	-0.004244
886.000000	-0.004280
885.000000	-0.004383
884.000000	-0.004529
883.000000	-0.004678
882.000000	-0.004840
881.000000	-0.005058
880.000000	-0.005323
879.000000	-0.005557
878.000000	-0.005684
877.000000	-0.005703
876.000000	-0.005661
875.000000	-0.005602
874.000000	-0.005551
873.000000	-0.005523
872.000000	-0.005522
871.000000	-0.005529
870.000000	-0.005530
869.000000	-0.005527
868.000000	-0.005535
867.000000	-0.005566
866.000000	-0.005637
865.000000	-0.005769
864.000000	-0.005968
863.000000	-0.006220
862.000000	-0.006533
861.000000	-0.006945
860.000000	-0.007488
859.000000	-0.008154
858.000000	-0.008945
857.000000	-0.009944
856.000000	-0.011320
855.000000	-0.013255
854.000000	-0.015838
853.000000	-0.019004
852.000000	-0.022504
851.000000	-0.025927
850.000000	-0.028783
849.000000	-0.030625
848.000000	-0.031147
847.000000	-0.030279
846.000000	-0.028245
845.000000	-0.025461
844.000000	-0.022336
843.000000	-0.019162
842.000000	-0.016136
841.000000	-0.013402
840.000000	-0.011067
839.000000	-0.009202
838.000000	-0.007825
837.000000	-0.006868
836.000000	-0.006208
835.000000	-0.005745
834.000000	-0.005452
833.000000	-0.005320
832.000000	-0.005269
831.000000	-0.005178
830.000000	-0.004997
829.000000	-0.004790
828.000000	-0.004648
827.000000	-0.004587
826.000000	-0.004560
825.000000	-0.004537
824.000000	-0.004530
823.000000	-0.004555
822.000000	-0.004590
821.000000	-0.004587
820.000000	-0.004520
819.000000	-0.004427
818.000000	-0.004376
817.000000	-0.004386
816.000000	-0.004383
815.000000	-0.004298
814.000000	-0.004172
813.000000	-0.004123
812.000000	-0.004199
811.000000	-0.004321
810.000000	-0.004383
809.000000	-0.004378
808.000000	-0.004370
807.000000	-0.004388
806.000000	-0.004393
805.000000	-0.004341
804.000000	-0.004245
803.000000	-0.004175
802.000000	-0.004174
801.000000	-0.004206
800.000000	-0.004178
799.000000	-0.004058
798.000000	-0.003928
797.000000	-0.003901
796.000000	-0.003977
795.000000	-0.004058
794.000000	-0.004080
793.000000	-0.004080
792.000000	-0.004114
791.000000	-0.004173
790.000000	-0.004217
789.000000	-0.004232
788.000000	-0.004224
787.000000	-0.004193
786.000000	-0.004134
785.000000	-0.004045
784.000000	-0.003914
783.000000	-0.003737
782.000000	-0.003568
781.000000	-0.003493
780.000000	-0.003532
779.000000	-0.003617
778.000000	-0.003685
777.000000	-0.003751
776.000000	-0.003842
775.000000	-0.003905
774.000000	-0.003866
773.000000	-0.003729
772.000000	-0.003588
771.000000	-0.003523
770.000000	-0.003536
769.000000	-0.003579
768.000000	-0.003605
767.000000	-0.003603
766.000000	-0.003592
765.000000	-0.003577
764.000000	-0.003538
763.000000	-0.003458
762.000000	-0.003383
761.000000	-0.003387
760.000000	-0.003489
759.000000	-0.003626
758.000000	-0.003738
757.000000	-0.003820
756.000000	-0.003893
755.000000	-0.003957
754.000000	-0.004004
753.000000	-0.004038
752.000000	-0.004049
751.000000	-0.004008
750.000000	-0.003914
749.000000	-0.003801
748.000000	-0.003689
747.000000	-0.003560
746.000000	-0.003414
745.000000	-0.003279
744.000000	-0.003150
743.000000	-0.002974
742.000000	-0.002737
741.000000	-0.002517
740.000000	-0.002394
739.000000	-0.002365
738.000000	-0.002372
737.000000	-0.002384
736.000000	-0.002400
735.000000	-0.002424
734.000000	-0.002463
733.000000	-0.002521
732.000000	-0.002568
731.000000	-0.002575
730.000000	-0.002577
729.000000	-0.002611
728.000000	-0.002633
727.000000	-0.002563
726.000000	-0.002411
725.000000	-0.002278
724.000000	-0.002191
723.000000	-0.002036
722.000000	-0.001726
721.000000	-0.001372
720.000000	-0.001188
719.000000	-0.001261
718.000000	-0.001479
717.000000	-0.001669
716.000000	-0.001734
715.000000	-0.001684
714.000000	-0.001614
713.000000	-0.001611
712.000000	-0.001666
711.000000	-0.001683
710.000000	-0.001616
709.000000	-0.001511
708.000000	-0.001417
707.000000	-0.001323
706.000000	-0.001189
705.000000	-0.001033
704.000000	-0.000922
703.000000	-0.000869
702.000000	-0.000835
701.000000	-0.000799
700.000000	-0.000766
699.000000	-0.000761
698.000000	-0.000787
697.000000	-0.000822
696.000000	-0.000834
695.000000	-0.000785
694.000000	-0.000697
693.000000	-0.000605
692.000000	-0.000443
691.000000	-0.000121
690.000000	0.000322
689.000000	0.000708
688.000000	0.000921
687.000000	0.001045
686.000000	0.001183
685.000000	0.001304
684.000000	0.001360
683.000000	0.001366
682.000000	0.001315
681.000000	0.001178
680.000000	0.001040
679.000000	0.001029
678.000000	0.001041
677.000000	0.000881
676.000000	0.000645
675.000000	0.000473
674.000000	0.000371
673.000000	0.000376
672.000000	0.000678
671.000000	0.001365
670.000000	0.001989
669.000000	0.001942
668.000000	0.001734
667.000000	0.001584
666.000000	0.000951
665.000000	0.000645
664.000000	0.001140
663.000000	0.002094
662.000000	0.002991
661.000000	0.003633
660.000000	0.004110
659.000000	0.004492
658.000000	0.004713
657.000000	0.004722
656.000000	0.004524
655.000000	0.004022
654.000000	0.003338
653.000000	0.002838
652.000000	0.002623
651.000000	0.002423
650.000000	0.002064
649.000000	0.001728
648.000000	0.001567
647.000000	0.001472
646.000000	0.001355
645.000000	0.001276
644.000000	0.001250
643.000000	0.001210
642.000000	0.001177
641.000000	0.001262
640.000000	0.001439
639.000000	0.001522
638.000000	0.001438
637.000000	0.001277
636.000000	0.001066
635.000000	0.000802
634.000000	0.000653
633.000000	0.000792
632.000000	0.001078
631.000000	0.001181
630.000000	0.001044
629.000000	0.000916
628.000000	0.000905
627.000000	0.000837
626.000000	0.000639
625.000000	0.000474
624.000000	0.000409
623.000000	0.000317
622.000000	0.000160
621.000000	0.000039
620.000000	-0.000038
619.000000	-0.000149
618.000000	-0.000230
617.000000	-0.000167
616.000000	-0.000054
615.000000	-0.000095
614.000000	-0.000288
613.000000	-0.000482
612.000000	-0.000687
611.000000	-0.001078
610.000000	-0.001701
609.000000	-0.002400
608.000000	-0.002971
607.000000	-0.003244
606.000000	-0.003085
605.000000	-0.002555
604.000000	-0.001971
603.000000	-0.001650
602.000000	-0.001616
601.000000	-0.001668
600.000000	-0.001676
