# Supplementary material for: Real-time monitoring of the reversible capture and release of CO2 on anthraquinone and riboflavin-modified graphitic electrodes using ATR-SEIRAS
Source: Chem Sci. 2025 Nov 4;16(48):23189–202. doi: 10.1039/d5sc05427c (PMC12584010; doi:10.1039/d5sc05427c)
Supplement: SC-016-D5SC05427C-s001 [file SC-016-D5SC05427C-s001.zip › Data Folders/Main Figures/Figure3/3a/027.ASC]

PE IR       SUBTECH     SPECTRUM    ASCII       PEDS        4.00        
   -1
027.ASC
24/06/26
16:04:40.00
24/06/26
16:04:40.00
Administrator

600.000000
#HDR
-1
-1
#GR
Wavenumber
A
1.0
0.0
4000.000000
-1.000000
3401
8
0.024636
-0.031213
#DATA
4000.000000	-0.003728
3999.000000	-0.003693
3998.000000	-0.003678
3997.000000	-0.003684
3996.000000	-0.003695
3995.000000	-0.003692
3994.000000	-0.003672
3993.000000	-0.003646
3992.000000	-0.003637
3991.000000	-0.003650
3990.000000	-0.003673
3989.000000	-0.003684
3988.000000	-0.003666
3987.000000	-0.003627
3986.000000	-0.003587
3985.000000	-0.003569
3984.000000	-0.003580
3983.000000	-0.003607
3982.000000	-0.003629
3981.000000	-0.003634
3980.000000	-0.003623
3979.000000	-0.003607
3978.000000	-0.003590
3977.000000	-0.003570
3976.000000	-0.003545
3975.000000	-0.003521
3974.000000	-0.003507
3973.000000	-0.003511
3972.000000	-0.003527
3971.000000	-0.003546
3970.000000	-0.003560
3969.000000	-0.003567
3968.000000	-0.003573
3967.000000	-0.003579
3966.000000	-0.003581
3965.000000	-0.003574
3964.000000	-0.003565
3963.000000	-0.003565
3962.000000	-0.003579
3961.000000	-0.003601
3960.000000	-0.003618
3959.000000	-0.003624
3958.000000	-0.003623
3957.000000	-0.003621
3956.000000	-0.003625
3955.000000	-0.003638
3954.000000	-0.003666
3953.000000	-0.003707
3952.000000	-0.003748
3951.000000	-0.003772
3950.000000	-0.003769
3949.000000	-0.003753
3948.000000	-0.003745
3947.000000	-0.003757
3946.000000	-0.003785
3945.000000	-0.003812
3944.000000	-0.003822
3943.000000	-0.003811
3942.000000	-0.003789
3941.000000	-0.003773
3940.000000	-0.003771
3939.000000	-0.003781
3938.000000	-0.003795
3937.000000	-0.003813
3936.000000	-0.003837
3935.000000	-0.003865
3934.000000	-0.003883
3933.000000	-0.003875
3932.000000	-0.003845
3931.000000	-0.003813
3930.000000	-0.003798
3929.000000	-0.003812
3928.000000	-0.003851
3927.000000	-0.003898
3926.000000	-0.003922
3925.000000	-0.003897
3924.000000	-0.003833
3923.000000	-0.003768
3922.000000	-0.003730
3921.000000	-0.003725
3920.000000	-0.003740
3919.000000	-0.003764
3918.000000	-0.003785
3917.000000	-0.003794
3916.000000	-0.003792
3915.000000	-0.003787
3914.000000	-0.003786
3913.000000	-0.003792
3912.000000	-0.003805
3911.000000	-0.003820
3910.000000	-0.003833
3909.000000	-0.003836
3908.000000	-0.003831
3907.000000	-0.003819
3906.000000	-0.003792
3905.000000	-0.003737
3904.000000	-0.003663
3903.000000	-0.003614
3902.000000	-0.003625
3901.000000	-0.003689
3900.000000	-0.003760
3899.000000	-0.003803
3898.000000	-0.003817
3897.000000	-0.003820
3896.000000	-0.003821
3895.000000	-0.003822
3894.000000	-0.003826
3893.000000	-0.003838
3892.000000	-0.003848
3891.000000	-0.003843
3890.000000	-0.003820
3889.000000	-0.003801
3888.000000	-0.003798
3887.000000	-0.003793
3886.000000	-0.003767
3885.000000	-0.003734
3884.000000	-0.003728
3883.000000	-0.003763
3882.000000	-0.003808
3881.000000	-0.003823
3880.000000	-0.003794
3879.000000	-0.003754
3878.000000	-0.003742
3877.000000	-0.003773
3876.000000	-0.003818
3875.000000	-0.003826
3874.000000	-0.003778
3873.000000	-0.003710
3872.000000	-0.003670
3871.000000	-0.003664
3870.000000	-0.003660
3869.000000	-0.003651
3868.000000	-0.003654
3867.000000	-0.003677
3866.000000	-0.003706
3865.000000	-0.003739
3864.000000	-0.003792
3863.000000	-0.003862
3862.000000	-0.003913
3861.000000	-0.003913
3860.000000	-0.003856
3859.000000	-0.003753
3858.000000	-0.003631
3857.000000	-0.003535
3856.000000	-0.003511
3855.000000	-0.003557
3854.000000	-0.003595
3853.000000	-0.003575
3852.000000	-0.003539
3851.000000	-0.003550
3850.000000	-0.003613
3849.000000	-0.003704
3848.000000	-0.003796
3847.000000	-0.003869
3846.000000	-0.003909
3845.000000	-0.003916
3844.000000	-0.003897
3843.000000	-0.003864
3842.000000	-0.003830
3841.000000	-0.003803
3840.000000	-0.003776
3839.000000	-0.003738
3838.000000	-0.003695
3837.000000	-0.003660
3836.000000	-0.003645
3835.000000	-0.003653
3834.000000	-0.003678
3833.000000	-0.003700
3832.000000	-0.003707
3831.000000	-0.003705
3830.000000	-0.003721
3829.000000	-0.003765
3828.000000	-0.003810
3827.000000	-0.003810
3826.000000	-0.003751
3825.000000	-0.003676
3824.000000	-0.003645
3823.000000	-0.003672
3822.000000	-0.003707
3821.000000	-0.003700
3820.000000	-0.003658
3819.000000	-0.003633
3818.000000	-0.003649
3817.000000	-0.003683
3816.000000	-0.003702
3815.000000	-0.003718
3814.000000	-0.003752
3813.000000	-0.003793
3812.000000	-0.003809
3811.000000	-0.003792
3810.000000	-0.003770
3809.000000	-0.003773
3808.000000	-0.003788
3807.000000	-0.003773
3806.000000	-0.003712
3805.000000	-0.003641
3804.000000	-0.003606
3803.000000	-0.003611
3802.000000	-0.003629
3801.000000	-0.003641
3800.000000	-0.003662
3799.000000	-0.003709
3798.000000	-0.003775
3797.000000	-0.003833
3796.000000	-0.003863
3795.000000	-0.003870
3794.000000	-0.003872
3793.000000	-0.003878
3792.000000	-0.003881
3791.000000	-0.003872
3790.000000	-0.003845
3789.000000	-0.003811
3788.000000	-0.003793
3787.000000	-0.003808
3786.000000	-0.003847
3785.000000	-0.003883
3784.000000	-0.003893
3783.000000	-0.003881
3782.000000	-0.003864
3781.000000	-0.003852
3780.000000	-0.003841
3779.000000	-0.003828
3778.000000	-0.003809
3777.000000	-0.003787
3776.000000	-0.003764
3775.000000	-0.003740
3774.000000	-0.003725
3773.000000	-0.003727
3772.000000	-0.003749
3771.000000	-0.003778
3770.000000	-0.003801
3769.000000	-0.003814
3768.000000	-0.003818
3767.000000	-0.003809
3766.000000	-0.003778
3765.000000	-0.003729
3764.000000	-0.003691
3763.000000	-0.003687
3762.000000	-0.003713
3761.000000	-0.003735
3760.000000	-0.003731
3759.000000	-0.003711
3758.000000	-0.003696
3757.000000	-0.003691
3756.000000	-0.003692
3755.000000	-0.003683
3754.000000	-0.003642
3753.000000	-0.003561
3752.000000	-0.003471
3751.000000	-0.003415
3750.000000	-0.003389
3749.000000	-0.003358
3748.000000	-0.003323
3747.000000	-0.003314
3746.000000	-0.003323
3745.000000	-0.003307
3744.000000	-0.003268
3743.000000	-0.003260
3742.000000	-0.003293
3741.000000	-0.003326
3740.000000	-0.003326
3739.000000	-0.003301
3738.000000	-0.003271
3737.000000	-0.003237
3736.000000	-0.003220
3735.000000	-0.003252
3734.000000	-0.003315
3733.000000	-0.003324
3732.000000	-0.003226
3731.000000	-0.003056
3730.000000	-0.002893
3729.000000	-0.002788
3728.000000	-0.002746
3727.000000	-0.002744
3726.000000	-0.002763
3725.000000	-0.002795
3724.000000	-0.002845
3723.000000	-0.002920
3722.000000	-0.003015
3721.000000	-0.003113
3720.000000	-0.003195
3719.000000	-0.003252
3718.000000	-0.003290
3717.000000	-0.003326
3716.000000	-0.003391
3715.000000	-0.003484
3714.000000	-0.003545
3713.000000	-0.003494
3712.000000	-0.003322
3711.000000	-0.003131
3710.000000	-0.003018
3709.000000	-0.002991
3708.000000	-0.002993
3707.000000	-0.002973
3706.000000	-0.002918
3705.000000	-0.002848
3704.000000	-0.002785
3703.000000	-0.002739
3702.000000	-0.002709
3701.000000	-0.002697
3700.000000	-0.002706
3699.000000	-0.002739
3698.000000	-0.002784
3697.000000	-0.002819
3696.000000	-0.002831
3695.000000	-0.002814
3694.000000	-0.002781
3693.000000	-0.002768
3692.000000	-0.002822
3691.000000	-0.002954
3690.000000	-0.003103
3689.000000	-0.003181
3688.000000	-0.003163
3687.000000	-0.003109
3686.000000	-0.003075
3685.000000	-0.003067
3684.000000	-0.003058
3683.000000	-0.003040
3682.000000	-0.003022
3681.000000	-0.003005
3680.000000	-0.002974
3679.000000	-0.002930
3678.000000	-0.002905
3677.000000	-0.002920
3676.000000	-0.002952
3675.000000	-0.002963
3674.000000	-0.002940
3673.000000	-0.002911
3672.000000	-0.002901
3671.000000	-0.002907
3670.000000	-0.002920
3669.000000	-0.002933
3668.000000	-0.002943
3667.000000	-0.002952
3666.000000	-0.002965
3665.000000	-0.002977
3664.000000	-0.002984
3663.000000	-0.002983
3662.000000	-0.002967
3661.000000	-0.002932
3660.000000	-0.002882
3659.000000	-0.002831
3658.000000	-0.002792
3657.000000	-0.002754
3656.000000	-0.002709
3655.000000	-0.002661
3654.000000	-0.002629
3653.000000	-0.002625
3652.000000	-0.002638
3651.000000	-0.002639
3650.000000	-0.002605
3649.000000	-0.002545
3648.000000	-0.002496
3647.000000	-0.002487
3646.000000	-0.002512
3645.000000	-0.002549
3644.000000	-0.002575
3643.000000	-0.002580
3642.000000	-0.002561
3641.000000	-0.002528
3640.000000	-0.002492
3639.000000	-0.002458
3638.000000	-0.002425
3637.000000	-0.002386
3636.000000	-0.002336
3635.000000	-0.002269
3634.000000	-0.002184
3633.000000	-0.002093
3632.000000	-0.002007
3631.000000	-0.001920
3630.000000	-0.001820
3629.000000	-0.001734
3628.000000	-0.001715
3627.000000	-0.001763
3626.000000	-0.001842
3625.000000	-0.001919
3624.000000	-0.001997
3623.000000	-0.002095
3622.000000	-0.002221
3621.000000	-0.002340
3620.000000	-0.002393
3619.000000	-0.002350
3618.000000	-0.002249
3617.000000	-0.002163
3616.000000	-0.002137
3615.000000	-0.002173
3614.000000	-0.002237
3613.000000	-0.002287
3612.000000	-0.002302
3611.000000	-0.002284
3610.000000	-0.002248
3609.000000	-0.002218
3608.000000	-0.002222
3607.000000	-0.002260
3606.000000	-0.002306
3605.000000	-0.002333
3604.000000	-0.002328
3603.000000	-0.002293
3602.000000	-0.002245
3601.000000	-0.002209
3600.000000	-0.002211
3599.000000	-0.002246
3598.000000	-0.002280
3597.000000	-0.002277
3596.000000	-0.002238
3595.000000	-0.002190
3594.000000	-0.002168
3593.000000	-0.002183
3592.000000	-0.002225
3591.000000	-0.002289
3590.000000	-0.002379
3589.000000	-0.002485
3588.000000	-0.002572
3587.000000	-0.002611
3586.000000	-0.002606
3585.000000	-0.002595
3584.000000	-0.002611
3583.000000	-0.002659
3582.000000	-0.002726
3581.000000	-0.002788
3580.000000	-0.002837
3579.000000	-0.002876
3578.000000	-0.002911
3577.000000	-0.002940
3576.000000	-0.002955
3575.000000	-0.002959
3574.000000	-0.002962
3573.000000	-0.002970
3572.000000	-0.002973
3571.000000	-0.002968
3570.000000	-0.002962
3569.000000	-0.002964
3568.000000	-0.002973
3567.000000	-0.002981
3566.000000	-0.002984
3565.000000	-0.002984
3564.000000	-0.002984
3563.000000	-0.002983
3562.000000	-0.002977
3561.000000	-0.002971
3560.000000	-0.002970
3559.000000	-0.002976
3558.000000	-0.002983
3557.000000	-0.002988
3556.000000	-0.002990
3555.000000	-0.002994
3554.000000	-0.003002
3553.000000	-0.003017
3552.000000	-0.003034
3551.000000	-0.003050
3550.000000	-0.003061
3549.000000	-0.003068
3548.000000	-0.003072
3547.000000	-0.003080
3546.000000	-0.003095
3545.000000	-0.003111
3544.000000	-0.003118
3543.000000	-0.003105
3542.000000	-0.003073
3541.000000	-0.003039
3540.000000	-0.003021
3539.000000	-0.003027
3538.000000	-0.003046
3537.000000	-0.003061
3536.000000	-0.003066
3535.000000	-0.003068
3534.000000	-0.003074
3533.000000	-0.003081
3532.000000	-0.003083
3531.000000	-0.003081
3530.000000	-0.003081
3529.000000	-0.003086
3528.000000	-0.003090
3527.000000	-0.003089
3526.000000	-0.003087
3525.000000	-0.003096
3524.000000	-0.003122
3523.000000	-0.003156
3522.000000	-0.003180
3521.000000	-0.003182
3520.000000	-0.003167
3519.000000	-0.003152
3518.000000	-0.003154
3517.000000	-0.003170
3516.000000	-0.003183
3515.000000	-0.003175
3514.000000	-0.003153
3513.000000	-0.003141
3512.000000	-0.003160
3511.000000	-0.003205
3510.000000	-0.003252
3509.000000	-0.003280
3508.000000	-0.003286
3507.000000	-0.003279
3506.000000	-0.003267
3505.000000	-0.003259
3504.000000	-0.003260
3503.000000	-0.003273
3502.000000	-0.003290
3501.000000	-0.003306
3500.000000	-0.003321
3499.000000	-0.003340
3498.000000	-0.003364
3497.000000	-0.003383
3496.000000	-0.003384
3495.000000	-0.003364
3494.000000	-0.003328
3493.000000	-0.003292
3492.000000	-0.003268
3491.000000	-0.003263
3490.000000	-0.003279
3489.000000	-0.003309
3488.000000	-0.003342
3487.000000	-0.003365
3486.000000	-0.003375
3485.000000	-0.003375
3484.000000	-0.003373
3483.000000	-0.003374
3482.000000	-0.003375
3481.000000	-0.003372
3480.000000	-0.003363
3479.000000	-0.003352
3478.000000	-0.003349
3477.000000	-0.003359
3476.000000	-0.003382
3475.000000	-0.003403
3474.000000	-0.003409
3473.000000	-0.003397
3472.000000	-0.003374
3471.000000	-0.003351
3470.000000	-0.003339
3469.000000	-0.003340
3468.000000	-0.003351
3467.000000	-0.003363
3466.000000	-0.003372
3465.000000	-0.003370
3464.000000	-0.003353
3463.000000	-0.003316
3462.000000	-0.003268
3461.000000	-0.003229
3460.000000	-0.003218
3459.000000	-0.003235
3458.000000	-0.003263
3457.000000	-0.003282
3456.000000	-0.003281
3455.000000	-0.003270
3454.000000	-0.003266
3453.000000	-0.003276
3452.000000	-0.003295
3451.000000	-0.003308
3450.000000	-0.003309
3449.000000	-0.003302
3448.000000	-0.003300
3447.000000	-0.003307
3446.000000	-0.003317
3445.000000	-0.003320
3444.000000	-0.003311
3443.000000	-0.003294
3442.000000	-0.003274
3441.000000	-0.003252
3440.000000	-0.003228
3439.000000	-0.003200
3438.000000	-0.003179
3437.000000	-0.003174
3436.000000	-0.003189
3435.000000	-0.003207
3434.000000	-0.003209
3433.000000	-0.003193
3432.000000	-0.003170
3431.000000	-0.003153
3430.000000	-0.003143
3429.000000	-0.003136
3428.000000	-0.003131
3427.000000	-0.003139
3426.000000	-0.003163
3425.000000	-0.003191
3424.000000	-0.003204
3423.000000	-0.003191
3422.000000	-0.003162
3421.000000	-0.003139
3420.000000	-0.003143
3419.000000	-0.003167
3418.000000	-0.003189
3417.000000	-0.003190
3416.000000	-0.003170
3415.000000	-0.003142
3414.000000	-0.003120
3413.000000	-0.003103
3412.000000	-0.003088
3411.000000	-0.003076
3410.000000	-0.003067
3409.000000	-0.003066
3408.000000	-0.003071
3407.000000	-0.003077
3406.000000	-0.003079
3405.000000	-0.003080
3404.000000	-0.003084
3403.000000	-0.003093
3402.000000	-0.003096
3401.000000	-0.003083
3400.000000	-0.003057
3399.000000	-0.003030
3398.000000	-0.003009
3397.000000	-0.002997
3396.000000	-0.002995
3395.000000	-0.003007
3394.000000	-0.003027
3393.000000	-0.003043
3392.000000	-0.003041
3391.000000	-0.003021
3390.000000	-0.002994
3389.000000	-0.002969
3388.000000	-0.002950
3387.000000	-0.002938
3386.000000	-0.002933
3385.000000	-0.002936
3384.000000	-0.002947
3383.000000	-0.002963
3382.000000	-0.002973
3381.000000	-0.002969
3380.000000	-0.002953
3379.000000	-0.002931
3378.000000	-0.002908
3377.000000	-0.002889
3376.000000	-0.002876
3375.000000	-0.002874
3374.000000	-0.002880
3373.000000	-0.002887
3372.000000	-0.002892
3371.000000	-0.002890
3370.000000	-0.002884
3369.000000	-0.002879
3368.000000	-0.002881
3367.000000	-0.002890
3366.000000	-0.002901
3365.000000	-0.002907
3364.000000	-0.002909
3363.000000	-0.002911
3362.000000	-0.002915
3361.000000	-0.002918
3360.000000	-0.002919
3359.000000	-0.002917
3358.000000	-0.002910
3357.000000	-0.002897
3356.000000	-0.002881
3355.000000	-0.002871
3354.000000	-0.002869
3353.000000	-0.002870
3352.000000	-0.002871
3351.000000	-0.002872
3350.000000	-0.002876
3349.000000	-0.002880
3348.000000	-0.002880
3347.000000	-0.002872
3346.000000	-0.002857
3345.000000	-0.002842
3344.000000	-0.002833
3343.000000	-0.002830
3342.000000	-0.002824
3341.000000	-0.002806
3340.000000	-0.002779
3339.000000	-0.002756
3338.000000	-0.002745
3337.000000	-0.002744
3336.000000	-0.002744
3335.000000	-0.002739
3334.000000	-0.002730
3333.000000	-0.002725
3332.000000	-0.002731
3331.000000	-0.002751
3330.000000	-0.002774
3329.000000	-0.002792
3328.000000	-0.002799
3327.000000	-0.002795
3326.000000	-0.002784
3325.000000	-0.002769
3324.000000	-0.002757
3323.000000	-0.002756
3322.000000	-0.002765
3321.000000	-0.002770
3320.000000	-0.002755
3319.000000	-0.002721
3318.000000	-0.002683
3317.000000	-0.002664
3316.000000	-0.002677
3315.000000	-0.002716
3314.000000	-0.002762
3313.000000	-0.002792
3312.000000	-0.002798
3311.000000	-0.002787
3310.000000	-0.002777
3309.000000	-0.002779
3308.000000	-0.002792
3307.000000	-0.002805
3306.000000	-0.002810
3305.000000	-0.002808
3304.000000	-0.002805
3303.000000	-0.002803
3302.000000	-0.002797
3301.000000	-0.002781
3300.000000	-0.002760
3299.000000	-0.002740
3298.000000	-0.002724
3297.000000	-0.002708
3296.000000	-0.002691
3295.000000	-0.002681
3294.000000	-0.002683
3293.000000	-0.002692
3292.000000	-0.002702
3291.000000	-0.002710
3290.000000	-0.002719
3289.000000	-0.002734
3288.000000	-0.002753
3287.000000	-0.002775
3286.000000	-0.002789
3285.000000	-0.002785
3284.000000	-0.002764
3283.000000	-0.002737
3282.000000	-0.002716
3281.000000	-0.002709
3280.000000	-0.002713
3279.000000	-0.002720
3278.000000	-0.002721
3277.000000	-0.002710
3276.000000	-0.002695
3275.000000	-0.002690
3274.000000	-0.002707
3273.000000	-0.002739
3272.000000	-0.002766
3271.000000	-0.002768
3270.000000	-0.002743
3269.000000	-0.002701
3268.000000	-0.002660
3267.000000	-0.002627
3266.000000	-0.002600
3265.000000	-0.002571
3264.000000	-0.002541
3263.000000	-0.002520
3262.000000	-0.002510
3261.000000	-0.002511
3260.000000	-0.002521
3259.000000	-0.002545
3258.000000	-0.002579
3257.000000	-0.002608
3256.000000	-0.002613
3255.000000	-0.002591
3254.000000	-0.002555
3253.000000	-0.002518
3252.000000	-0.002487
3251.000000	-0.002464
3250.000000	-0.002446
3249.000000	-0.002431
3248.000000	-0.002418
3247.000000	-0.002408
3246.000000	-0.002407
3245.000000	-0.002414
3244.000000	-0.002423
3243.000000	-0.002426
3242.000000	-0.002425
3241.000000	-0.002420
3240.000000	-0.002414
3239.000000	-0.002405
3238.000000	-0.002392
3237.000000	-0.002375
3236.000000	-0.002359
3235.000000	-0.002347
3234.000000	-0.002343
3233.000000	-0.002346
3232.000000	-0.002345
3231.000000	-0.002333
3230.000000	-0.002312
3229.000000	-0.002296
3228.000000	-0.002297
3227.000000	-0.002310
3226.000000	-0.002315
3225.000000	-0.002299
3224.000000	-0.002274
3223.000000	-0.002261
3222.000000	-0.002268
3221.000000	-0.002285
3220.000000	-0.002294
3219.000000	-0.002286
3218.000000	-0.002261
3217.000000	-0.002228
3216.000000	-0.002193
3215.000000	-0.002160
3214.000000	-0.002128
3213.000000	-0.002097
3212.000000	-0.002068
3211.000000	-0.002040
3210.000000	-0.002003
3209.000000	-0.001952
3208.000000	-0.001893
3207.000000	-0.001843
3206.000000	-0.001817
3205.000000	-0.001809
3204.000000	-0.001804
3203.000000	-0.001795
3202.000000	-0.001782
3201.000000	-0.001771
3200.000000	-0.001769
3199.000000	-0.001780
3198.000000	-0.001808
3197.000000	-0.001845
3196.000000	-0.001879
3195.000000	-0.001898
3194.000000	-0.001902
3193.000000	-0.001897
3192.000000	-0.001891
3191.000000	-0.001886
3190.000000	-0.001879
3189.000000	-0.001867
3188.000000	-0.001855
3187.000000	-0.001850
3186.000000	-0.001853
3185.000000	-0.001856
3184.000000	-0.001851
3183.000000	-0.001839
3182.000000	-0.001823
3181.000000	-0.001803
3180.000000	-0.001778
3179.000000	-0.001750
3178.000000	-0.001729
3177.000000	-0.001716
3176.000000	-0.001703
3175.000000	-0.001671
3174.000000	-0.001609
3173.000000	-0.001513
3172.000000	-0.001398
3171.000000	-0.001283
3170.000000	-0.001181
3169.000000	-0.001083
3168.000000	-0.000969
3167.000000	-0.000833
3166.000000	-0.000702
3165.000000	-0.000618
3164.000000	-0.000607
3163.000000	-0.000664
3162.000000	-0.000767
3161.000000	-0.000893
3160.000000	-0.001026
3159.000000	-0.001155
3158.000000	-0.001272
3157.000000	-0.001373
3156.000000	-0.001462
3155.000000	-0.001540
3154.000000	-0.001604
3153.000000	-0.001651
3152.000000	-0.001676
3151.000000	-0.001684
3150.000000	-0.001685
3149.000000	-0.001690
3148.000000	-0.001700
3147.000000	-0.001707
3146.000000	-0.001699
3145.000000	-0.001675
3144.000000	-0.001646
3143.000000	-0.001627
3142.000000	-0.001620
3141.000000	-0.001621
3140.000000	-0.001622
3139.000000	-0.001620
3138.000000	-0.001618
3137.000000	-0.001618
3136.000000	-0.001623
3135.000000	-0.001635
3134.000000	-0.001653
3133.000000	-0.001671
3132.000000	-0.001682
3131.000000	-0.001675
3130.000000	-0.001645
3129.000000	-0.001603
3128.000000	-0.001571
3127.000000	-0.001568
3126.000000	-0.001590
3125.000000	-0.001615
3124.000000	-0.001620
3123.000000	-0.001601
3122.000000	-0.001569
3121.000000	-0.001539
3120.000000	-0.001515
3119.000000	-0.001495
3118.000000	-0.001471
3117.000000	-0.001441
3116.000000	-0.001414
3115.000000	-0.001403
3114.000000	-0.001407
3113.000000	-0.001415
3112.000000	-0.001421
3111.000000	-0.001428
3110.000000	-0.001434
3109.000000	-0.001428
3108.000000	-0.001403
3107.000000	-0.001375
3106.000000	-0.001369
3105.000000	-0.001391
3104.000000	-0.001422
3103.000000	-0.001439
3102.000000	-0.001438
3101.000000	-0.001429
3100.000000	-0.001417
3099.000000	-0.001400
3098.000000	-0.001378
3097.000000	-0.001351
3096.000000	-0.001322
3095.000000	-0.001298
3094.000000	-0.001282
3093.000000	-0.001270
3092.000000	-0.001256
3091.000000	-0.001235
3090.000000	-0.001215
3089.000000	-0.001203
3088.000000	-0.001196
3087.000000	-0.001186
3086.000000	-0.001172
3085.000000	-0.001161
3084.000000	-0.001161
3083.000000	-0.001171
3082.000000	-0.001178
3081.000000	-0.001170
3080.000000	-0.001150
3079.000000	-0.001135
3078.000000	-0.001134
3077.000000	-0.001138
3076.000000	-0.001131
3075.000000	-0.001108
3074.000000	-0.001077
3073.000000	-0.001050
3072.000000	-0.001036
3071.000000	-0.001037
3070.000000	-0.001049
3069.000000	-0.001063
3068.000000	-0.001066
3067.000000	-0.001051
3066.000000	-0.001028
3065.000000	-0.001015
3064.000000	-0.001014
3063.000000	-0.001016
3062.000000	-0.001012
3061.000000	-0.001001
3060.000000	-0.000987
3059.000000	-0.000967
3058.000000	-0.000936
3057.000000	-0.000893
3056.000000	-0.000850
3055.000000	-0.000819
3054.000000	-0.000804
3053.000000	-0.000801
3052.000000	-0.000805
3051.000000	-0.000812
3050.000000	-0.000821
3049.000000	-0.000826
3048.000000	-0.000820
3047.000000	-0.000804
3046.000000	-0.000777
3045.000000	-0.000737
3044.000000	-0.000689
3043.000000	-0.000651
3042.000000	-0.000640
3041.000000	-0.000651
3040.000000	-0.000661
3039.000000	-0.000649
3038.000000	-0.000617
3037.000000	-0.000585
3036.000000	-0.000563
3035.000000	-0.000550
3034.000000	-0.000536
3033.000000	-0.000517
3032.000000	-0.000492
3031.000000	-0.000459
3030.000000	-0.000420
3029.000000	-0.000380
3028.000000	-0.000346
3027.000000	-0.000316
3026.000000	-0.000285
3025.000000	-0.000247
3024.000000	-0.000200
3023.000000	-0.000150
3022.000000	-0.000102
3021.000000	-0.000056
3020.000000	-0.000010
3019.000000	0.000037
3018.000000	0.000087
3017.000000	0.000141
3016.000000	0.000202
3015.000000	0.000272
3014.000000	0.000347
3013.000000	0.000417
3012.000000	0.000477
3011.000000	0.000534
3010.000000	0.000607
3009.000000	0.000706
3008.000000	0.000823
3007.000000	0.000942
3006.000000	0.001044
3005.000000	0.001119
3004.000000	0.001167
3003.000000	0.001200
3002.000000	0.001232
3001.000000	0.001274
3000.000000	0.001326
2999.000000	0.001383
2998.000000	0.001435
2997.000000	0.001475
2996.000000	0.001509
2995.000000	0.001549
2994.000000	0.001605
2993.000000	0.001675
2992.000000	0.001746
2991.000000	0.001810
2990.000000	0.001874
2989.000000	0.001948
2988.000000	0.002038
2987.000000	0.002137
2986.000000	0.002243
2985.000000	0.002357
2984.000000	0.002487
2983.000000	0.002634
2982.000000	0.002794
2981.000000	0.002967
2980.000000	0.003152
2979.000000	0.003348
2978.000000	0.003547
2977.000000	0.003738
2976.000000	0.003911
2975.000000	0.004063
2974.000000	0.004197
2973.000000	0.004313
2972.000000	0.004408
2971.000000	0.004481
2970.000000	0.004528
2969.000000	0.004546
2968.000000	0.004521
2967.000000	0.004442
2966.000000	0.004303
2965.000000	0.004115
2964.000000	0.003895
2963.000000	0.003664
2962.000000	0.003441
2961.000000	0.003240
2960.000000	0.003066
2959.000000	0.002918
2958.000000	0.002795
2957.000000	0.002696
2956.000000	0.002624
2955.000000	0.002577
2954.000000	0.002549
2953.000000	0.002529
2952.000000	0.002507
2951.000000	0.002480
2950.000000	0.002462
2949.000000	0.002476
2948.000000	0.002536
2947.000000	0.002636
2946.000000	0.002756
2945.000000	0.002882
2944.000000	0.003013
2943.000000	0.003152
2942.000000	0.003291
2941.000000	0.003410
2940.000000	0.003490
2939.000000	0.003518
2938.000000	0.003500
2937.000000	0.003448
2936.000000	0.003379
2935.000000	0.003302
2934.000000	0.003219
2933.000000	0.003126
2932.000000	0.003016
2931.000000	0.002881
2930.000000	0.002724
2929.000000	0.002565
2928.000000	0.002429
2927.000000	0.002325
2926.000000	0.002241
2925.000000	0.002155
2924.000000	0.002052
2923.000000	0.001933
2922.000000	0.001810
2921.000000	0.001690
2920.000000	0.001580
2919.000000	0.001484
2918.000000	0.001402
2917.000000	0.001331
2916.000000	0.001260
2915.000000	0.001180
2914.000000	0.001094
2913.000000	0.001012
2912.000000	0.000944
2911.000000	0.000889
2910.000000	0.000838
2909.000000	0.000785
2908.000000	0.000725
2907.000000	0.000662
2906.000000	0.000598
2905.000000	0.000539
2904.000000	0.000488
2903.000000	0.000438
2902.000000	0.000386
2901.000000	0.000333
2900.000000	0.000285
2899.000000	0.000243
2898.000000	0.000206
2897.000000	0.000177
2896.000000	0.000166
2895.000000	0.000178
2894.000000	0.000210
2893.000000	0.000259
2892.000000	0.000325
2891.000000	0.000412
2890.000000	0.000515
2889.000000	0.000631
2888.000000	0.000761
2887.000000	0.000913
2886.000000	0.001091
2885.000000	0.001287
2884.000000	0.001484
2883.000000	0.001662
2882.000000	0.001799
2881.000000	0.001877
2880.000000	0.001883
2879.000000	0.001817
2878.000000	0.001689
2877.000000	0.001512
2876.000000	0.001311
2875.000000	0.001110
2874.000000	0.000931
2873.000000	0.000778
2872.000000	0.000635
2871.000000	0.000483
2870.000000	0.000318
2869.000000	0.000153
2868.000000	-0.000002
2867.000000	-0.000146
2866.000000	-0.000286
2865.000000	-0.000417
2864.000000	-0.000531
2863.000000	-0.000628
2862.000000	-0.000720
2861.000000	-0.000825
2860.000000	-0.000945
2859.000000	-0.001068
2858.000000	-0.001174
2857.000000	-0.001250
2856.000000	-0.001297
2855.000000	-0.001329
2854.000000	-0.001360
2853.000000	-0.001400
2852.000000	-0.001446
2851.000000	-0.001489
2850.000000	-0.001521
2849.000000	-0.001540
2848.000000	-0.001552
2847.000000	-0.001565
2846.000000	-0.001585
2845.000000	-0.001613
2844.000000	-0.001643
2843.000000	-0.001671
2842.000000	-0.001696
2841.000000	-0.001724
2840.000000	-0.001759
2839.000000	-0.001793
2838.000000	-0.001819
2837.000000	-0.001836
2836.000000	-0.001855
2835.000000	-0.001883
2834.000000	-0.001917
2833.000000	-0.001945
2832.000000	-0.001964
2831.000000	-0.001979
2830.000000	-0.001995
2829.000000	-0.002012
2828.000000	-0.002028
2827.000000	-0.002044
2826.000000	-0.002060
2825.000000	-0.002083
2824.000000	-0.002113
2823.000000	-0.002149
2822.000000	-0.002183
2821.000000	-0.002210
2820.000000	-0.002229
2819.000000	-0.002248
2818.000000	-0.002267
2817.000000	-0.002284
2816.000000	-0.002291
2815.000000	-0.002292
2814.000000	-0.002293
2813.000000	-0.002301
2812.000000	-0.002320
2811.000000	-0.002346
2810.000000	-0.002370
2809.000000	-0.002375
2808.000000	-0.002356
2807.000000	-0.002327
2806.000000	-0.002310
2805.000000	-0.002316
2804.000000	-0.002336
2803.000000	-0.002356
2802.000000	-0.002373
2801.000000	-0.002393
2800.000000	-0.002419
2799.000000	-0.002443
2798.000000	-0.002454
2797.000000	-0.002452
2796.000000	-0.002447
2795.000000	-0.002450
2794.000000	-0.002460
2793.000000	-0.002470
2792.000000	-0.002475
2791.000000	-0.002477
2790.000000	-0.002485
2789.000000	-0.002503
2788.000000	-0.002525
2787.000000	-0.002543
2786.000000	-0.002552
2785.000000	-0.002556
2784.000000	-0.002563
2783.000000	-0.002574
2782.000000	-0.002588
2781.000000	-0.002597
2780.000000	-0.002600
2779.000000	-0.002595
2778.000000	-0.002585
2777.000000	-0.002574
2776.000000	-0.002570
2775.000000	-0.002577
2774.000000	-0.002594
2773.000000	-0.002609
2772.000000	-0.002618
2771.000000	-0.002622
2770.000000	-0.002624
2769.000000	-0.002619
2768.000000	-0.002605
2767.000000	-0.002585
2766.000000	-0.002568
2765.000000	-0.002559
2764.000000	-0.002560
2763.000000	-0.002566
2762.000000	-0.002568
2761.000000	-0.002559
2760.000000	-0.002542
2759.000000	-0.002530
2758.000000	-0.002530
2757.000000	-0.002537
2756.000000	-0.002539
2755.000000	-0.002535
2754.000000	-0.002536
2753.000000	-0.002542
2752.000000	-0.002540
2751.000000	-0.002524
2750.000000	-0.002501
2749.000000	-0.002487
2748.000000	-0.002482
2747.000000	-0.002477
2746.000000	-0.002467
2745.000000	-0.002457
2744.000000	-0.002456
2743.000000	-0.002461
2742.000000	-0.002462
2741.000000	-0.002454
2740.000000	-0.002439
2739.000000	-0.002430
2738.000000	-0.002432
2737.000000	-0.002437
2736.000000	-0.002435
2735.000000	-0.002428
2734.000000	-0.002429
2733.000000	-0.002449
2732.000000	-0.002480
2731.000000	-0.002497
2730.000000	-0.002488
2729.000000	-0.002462
2728.000000	-0.002443
2727.000000	-0.002441
2726.000000	-0.002447
2725.000000	-0.002450
2724.000000	-0.002444
2723.000000	-0.002431
2722.000000	-0.002415
2721.000000	-0.002404
2720.000000	-0.002402
2719.000000	-0.002408
2718.000000	-0.002414
2717.000000	-0.002412
2716.000000	-0.002401
2715.000000	-0.002388
2714.000000	-0.002377
2713.000000	-0.002370
2712.000000	-0.002369
2711.000000	-0.002372
2710.000000	-0.002373
2709.000000	-0.002368
2708.000000	-0.002360
2707.000000	-0.002356
2706.000000	-0.002358
2705.000000	-0.002360
2704.000000	-0.002353
2703.000000	-0.002335
2702.000000	-0.002306
2701.000000	-0.002272
2700.000000	-0.002242
2699.000000	-0.002220
2698.000000	-0.002206
2697.000000	-0.002194
2696.000000	-0.002187
2695.000000	-0.002191
2694.000000	-0.002203
2693.000000	-0.002211
2692.000000	-0.002208
2691.000000	-0.002198
2690.000000	-0.002187
2689.000000	-0.002172
2688.000000	-0.002150
2687.000000	-0.002127
2686.000000	-0.002111
2685.000000	-0.002101
2684.000000	-0.002086
2683.000000	-0.002071
2682.000000	-0.002063
2681.000000	-0.002068
2680.000000	-0.002075
2679.000000	-0.002075
2678.000000	-0.002069
2677.000000	-0.002065
2676.000000	-0.002069
2675.000000	-0.002080
2674.000000	-0.002095
2673.000000	-0.002107
2672.000000	-0.002110
2671.000000	-0.002101
2670.000000	-0.002083
2669.000000	-0.002060
2668.000000	-0.002036
2667.000000	-0.002015
2666.000000	-0.002008
2665.000000	-0.002016
2664.000000	-0.002030
2663.000000	-0.002041
2662.000000	-0.002050
2661.000000	-0.002063
2660.000000	-0.002082
2659.000000	-0.002099
2658.000000	-0.002109
2657.000000	-0.002117
2656.000000	-0.002125
2655.000000	-0.002126
2654.000000	-0.002114
2653.000000	-0.002095
2652.000000	-0.002084
2651.000000	-0.002085
2650.000000	-0.002096
2649.000000	-0.002109
2648.000000	-0.002124
2647.000000	-0.002140
2646.000000	-0.002148
2645.000000	-0.002142
2644.000000	-0.002128
2643.000000	-0.002115
2642.000000	-0.002112
2641.000000	-0.002114
2640.000000	-0.002109
2639.000000	-0.002093
2638.000000	-0.002066
2637.000000	-0.002032
2636.000000	-0.001995
2635.000000	-0.001961
2634.000000	-0.001929
2633.000000	-0.001892
2632.000000	-0.001840
2631.000000	-0.001773
2630.000000	-0.001707
2629.000000	-0.001662
2628.000000	-0.001651
2627.000000	-0.001668
2626.000000	-0.001704
2625.000000	-0.001754
2624.000000	-0.001813
2623.000000	-0.001871
2622.000000	-0.001916
2621.000000	-0.001945
2620.000000	-0.001974
2619.000000	-0.002012
2618.000000	-0.002054
2617.000000	-0.002082
2616.000000	-0.002092
2615.000000	-0.002100
2614.000000	-0.002123
2613.000000	-0.002162
2612.000000	-0.002205
2611.000000	-0.002240
2610.000000	-0.002263
2609.000000	-0.002270
2608.000000	-0.002267
2607.000000	-0.002264
2606.000000	-0.002273
2605.000000	-0.002298
2604.000000	-0.002329
2603.000000	-0.002358
2602.000000	-0.002382
2601.000000	-0.002397
2600.000000	-0.002400
2599.000000	-0.002392
2598.000000	-0.002380
2597.000000	-0.002379
2596.000000	-0.002392
2595.000000	-0.002415
2594.000000	-0.002437
2593.000000	-0.002454
2592.000000	-0.002468
2591.000000	-0.002485
2590.000000	-0.002504
2589.000000	-0.002516
2588.000000	-0.002513
2587.000000	-0.002500
2586.000000	-0.002493
2585.000000	-0.002500
2584.000000	-0.002518
2583.000000	-0.002534
2582.000000	-0.002538
2581.000000	-0.002527
2580.000000	-0.002508
2579.000000	-0.002495
2578.000000	-0.002499
2577.000000	-0.002522
2576.000000	-0.002552
2575.000000	-0.002576
2574.000000	-0.002587
2573.000000	-0.002586
2572.000000	-0.002580
2571.000000	-0.002574
2570.000000	-0.002576
2569.000000	-0.002590
2568.000000	-0.002609
2567.000000	-0.002623
2566.000000	-0.002628
2565.000000	-0.002633
2564.000000	-0.002648
2563.000000	-0.002669
2562.000000	-0.002679
2561.000000	-0.002670
2560.000000	-0.002655
2559.000000	-0.002651
2558.000000	-0.002665
2557.000000	-0.002682
2556.000000	-0.002689
2555.000000	-0.002687
2554.000000	-0.002691
2553.000000	-0.002710
2552.000000	-0.002739
2551.000000	-0.002764
2550.000000	-0.002777
2549.000000	-0.002778
2548.000000	-0.002773
2547.000000	-0.002762
2546.000000	-0.002749
2545.000000	-0.002744
2544.000000	-0.002756
2543.000000	-0.002785
2542.000000	-0.002820
2541.000000	-0.002847
2540.000000	-0.002861
2539.000000	-0.002862
2538.000000	-0.002853
2537.000000	-0.002843
2536.000000	-0.002839
2535.000000	-0.002847
2534.000000	-0.002861
2533.000000	-0.002871
2532.000000	-0.002870
2531.000000	-0.002859
2530.000000	-0.002850
2529.000000	-0.002852
2528.000000	-0.002864
2527.000000	-0.002875
2526.000000	-0.002875
2525.000000	-0.002865
2524.000000	-0.002856
2523.000000	-0.002856
2522.000000	-0.002864
2521.000000	-0.002871
2520.000000	-0.002867
2519.000000	-0.002851
2518.000000	-0.002832
2517.000000	-0.002828
2516.000000	-0.002847
2515.000000	-0.002876
2514.000000	-0.002894
2513.000000	-0.002893
2512.000000	-0.002887
2511.000000	-0.002889
2510.000000	-0.002901
2509.000000	-0.002913
2508.000000	-0.002920
2507.000000	-0.002919
2506.000000	-0.002913
2505.000000	-0.002906
2504.000000	-0.002907
2503.000000	-0.002916
2502.000000	-0.002925
2501.000000	-0.002925
2500.000000	-0.002914
2499.000000	-0.002902
2498.000000	-0.002893
2497.000000	-0.002891
2496.000000	-0.002899
2495.000000	-0.002916
2494.000000	-0.002933
2493.000000	-0.002943
2492.000000	-0.002943
2491.000000	-0.002932
2490.000000	-0.002915
2489.000000	-0.002898
2488.000000	-0.002891
2487.000000	-0.002896
2486.000000	-0.002908
2485.000000	-0.002915
2484.000000	-0.002912
2483.000000	-0.002896
2482.000000	-0.002875
2481.000000	-0.002859
2480.000000	-0.002855
2479.000000	-0.002858
2478.000000	-0.002860
2477.000000	-0.002861
2476.000000	-0.002876
2475.000000	-0.002910
2474.000000	-0.002946
2473.000000	-0.002961
2472.000000	-0.002950
2471.000000	-0.002927
2470.000000	-0.002905
2469.000000	-0.002886
2468.000000	-0.002869
2467.000000	-0.002857
2466.000000	-0.002853
2465.000000	-0.002857
2464.000000	-0.002869
2463.000000	-0.002888
2462.000000	-0.002910
2461.000000	-0.002929
2460.000000	-0.002942
2459.000000	-0.002947
2458.000000	-0.002945
2457.000000	-0.002937
2456.000000	-0.002925
2455.000000	-0.002909
2454.000000	-0.002888
2453.000000	-0.002871
2452.000000	-0.002867
2451.000000	-0.002880
2450.000000	-0.002893
2449.000000	-0.002890
2448.000000	-0.002871
2447.000000	-0.002850
2446.000000	-0.002840
2445.000000	-0.002841
2444.000000	-0.002846
2443.000000	-0.002853
2442.000000	-0.002863
2441.000000	-0.002878
2440.000000	-0.002892
2439.000000	-0.002894
2438.000000	-0.002876
2437.000000	-0.002848
2436.000000	-0.002826
2435.000000	-0.002823
2434.000000	-0.002831
2433.000000	-0.002840
2432.000000	-0.002847
2431.000000	-0.002855
2430.000000	-0.002862
2429.000000	-0.002857
2428.000000	-0.002831
2427.000000	-0.002790
2426.000000	-0.002744
2425.000000	-0.002708
2424.000000	-0.002692
2423.000000	-0.002695
2422.000000	-0.002707
2421.000000	-0.002711
2420.000000	-0.002700
2419.000000	-0.002673
2418.000000	-0.002637
2417.000000	-0.002601
2416.000000	-0.002576
2415.000000	-0.002557
2414.000000	-0.002536
2413.000000	-0.002514
2412.000000	-0.002503
2411.000000	-0.002506
2410.000000	-0.002514
2409.000000	-0.002516
2408.000000	-0.002520
2407.000000	-0.002537
2406.000000	-0.002571
2405.000000	-0.002613
2404.000000	-0.002657
2403.000000	-0.002699
2402.000000	-0.002735
2401.000000	-0.002764
2400.000000	-0.002791
2399.000000	-0.002820
2398.000000	-0.002849
2397.000000	-0.002870
2396.000000	-0.002880
2395.000000	-0.002884
2394.000000	-0.002883
2393.000000	-0.002875
2392.000000	-0.002860
2391.000000	-0.002830
2390.000000	-0.002770
2389.000000	-0.002666
2388.000000	-0.002504
2387.000000	-0.002260
2386.000000	-0.001911
2385.000000	-0.001452
2384.000000	-0.000896
2383.000000	-0.000253
2382.000000	0.000470
2381.000000	0.001241
2380.000000	0.001995
2379.000000	0.002661
2378.000000	0.003198
2377.000000	0.003585
2376.000000	0.003819
2375.000000	0.003934
2374.000000	0.004002
2373.000000	0.004077
2372.000000	0.004184
2371.000000	0.004352
2370.000000	0.004617
2369.000000	0.004985
2368.000000	0.005423
2367.000000	0.005895
2366.000000	0.006380
2365.000000	0.006907
2364.000000	0.007468
2363.000000	0.007989
2362.000000	0.008497
2361.000000	0.009017
2360.000000	0.009470
2359.000000	0.009794
2358.000000	0.009942
2357.000000	0.010014
2356.000000	0.010116
2355.000000	0.010298
2354.000000	0.010692
2353.000000	0.011420
2352.000000	0.012428
2351.000000	0.013186
2350.000000	0.013193
2349.000000	0.012580
2348.000000	0.012097
2347.000000	0.012831
2346.000000	0.015147
2345.000000	0.018431
2344.000000	0.021572
2343.000000	0.023741
2342.000000	0.024636
2341.000000	0.024077
2340.000000	0.022317
2339.000000	0.019909
2338.000000	0.017440
2337.000000	0.015258
2336.000000	0.013572
2335.000000	0.012434
2334.000000	0.011824
2333.000000	0.011609
2332.000000	0.011719
2331.000000	0.011904
2330.000000	0.011869
2329.000000	0.011521
2328.000000	0.010902
2327.000000	0.010287
2326.000000	0.009766
2325.000000	0.009452
2324.000000	0.009317
2323.000000	0.009234
2322.000000	0.009107
2321.000000	0.008841
2320.000000	0.008479
2319.000000	0.007985
2318.000000	0.007420
2317.000000	0.006865
2316.000000	0.006469
2315.000000	0.006259
2314.000000	0.006149
2313.000000	0.006022
2312.000000	0.005822
2311.000000	0.005550
2310.000000	0.005201
2309.000000	0.004805
2308.000000	0.004390
2307.000000	0.003995
2306.000000	0.003605
2305.000000	0.003217
2304.000000	0.002851
2303.000000	0.002534
2302.000000	0.002277
2301.000000	0.002071
2300.000000	0.001901
2299.000000	0.001751
2298.000000	0.001599
2297.000000	0.001447
2296.000000	0.001286
2295.000000	0.001121
2294.000000	0.000929
2293.000000	0.000715
2292.000000	0.000487
2291.000000	0.000259
2290.000000	0.000020
2289.000000	-0.000234
2288.000000	-0.000501
2287.000000	-0.000776
2286.000000	-0.001059
2285.000000	-0.001340
2284.000000	-0.001592
2283.000000	-0.001795
2282.000000	-0.001934
2281.000000	-0.002009
2280.000000	-0.002031
2279.000000	-0.002028
2278.000000	-0.002029
2277.000000	-0.002047
2276.000000	-0.002071
2275.000000	-0.002098
2274.000000	-0.002138
2273.000000	-0.002196
2272.000000	-0.002255
2271.000000	-0.002286
2270.000000	-0.002282
2269.000000	-0.002254
2268.000000	-0.002218
2267.000000	-0.002176
2266.000000	-0.002126
2265.000000	-0.002060
2264.000000	-0.001971
2263.000000	-0.001852
2262.000000	-0.001709
2261.000000	-0.001566
2260.000000	-0.001480
2259.000000	-0.001544
2258.000000	-0.001851
2257.000000	-0.002408
2256.000000	-0.003063
2255.000000	-0.003529
2254.000000	-0.003529
2253.000000	-0.002986
2252.000000	-0.002085
2251.000000	-0.001155
2250.000000	-0.000459
2249.000000	-0.000083
2248.000000	0.000021
2247.000000	-0.000063
2246.000000	-0.000271
2245.000000	-0.000553
2244.000000	-0.000869
2243.000000	-0.001196
2242.000000	-0.001523
2241.000000	-0.001837
2240.000000	-0.002126
2239.000000	-0.002390
2238.000000	-0.002636
2237.000000	-0.002862
2236.000000	-0.003055
2235.000000	-0.003209
2234.000000	-0.003330
2233.000000	-0.003423
2232.000000	-0.003484
2231.000000	-0.003513
2230.000000	-0.003524
2229.000000	-0.003533
2228.000000	-0.003550
2227.000000	-0.003576
2226.000000	-0.003610
2225.000000	-0.003643
2224.000000	-0.003670
2223.000000	-0.003695
2222.000000	-0.003727
2221.000000	-0.003759
2220.000000	-0.003781
2219.000000	-0.003791
2218.000000	-0.003805
2217.000000	-0.003828
2216.000000	-0.003850
2215.000000	-0.003866
2214.000000	-0.003882
2213.000000	-0.003900
2212.000000	-0.003909
2211.000000	-0.003901
2210.000000	-0.003880
2209.000000	-0.003854
2208.000000	-0.003831
2207.000000	-0.003820
2206.000000	-0.003827
2205.000000	-0.003839
2204.000000	-0.003835
2203.000000	-0.003810
2202.000000	-0.003787
2201.000000	-0.003792
2200.000000	-0.003821
2199.000000	-0.003859
2198.000000	-0.003899
2197.000000	-0.003944
2196.000000	-0.003993
2195.000000	-0.004032
2194.000000	-0.004057
2193.000000	-0.004073
2192.000000	-0.004089
2191.000000	-0.004105
2190.000000	-0.004121
2189.000000	-0.004135
2188.000000	-0.004146
2187.000000	-0.004155
2186.000000	-0.004166
2185.000000	-0.004182
2184.000000	-0.004199
2183.000000	-0.004212
2182.000000	-0.004214
2181.000000	-0.004203
2180.000000	-0.004183
2179.000000	-0.004168
2178.000000	-0.004171
2177.000000	-0.004198
2176.000000	-0.004232
2175.000000	-0.004252
2174.000000	-0.004251
2173.000000	-0.004241
2172.000000	-0.004243
2171.000000	-0.004261
2170.000000	-0.004286
2169.000000	-0.004301
2168.000000	-0.004304
2167.000000	-0.004304
2166.000000	-0.004305
2165.000000	-0.004302
2164.000000	-0.004293
2163.000000	-0.004285
2162.000000	-0.004288
2161.000000	-0.004297
2160.000000	-0.004303
2159.000000	-0.004303
2158.000000	-0.004297
2157.000000	-0.004289
2156.000000	-0.004280
2155.000000	-0.004274
2154.000000	-0.004274
2153.000000	-0.004277
2152.000000	-0.004277
2151.000000	-0.004282
2150.000000	-0.004300
2149.000000	-0.004323
2148.000000	-0.004334
2147.000000	-0.004327
2146.000000	-0.004315
2145.000000	-0.004305
2144.000000	-0.004295
2143.000000	-0.004284
2142.000000	-0.004280
2141.000000	-0.004288
2140.000000	-0.004304
2139.000000	-0.004319
2138.000000	-0.004329
2137.000000	-0.004332
2136.000000	-0.004324
2135.000000	-0.004312
2134.000000	-0.004307
2133.000000	-0.004313
2132.000000	-0.004323
2131.000000	-0.004332
2130.000000	-0.004343
2129.000000	-0.004354
2128.000000	-0.004357
2127.000000	-0.004350
2126.000000	-0.004342
2125.000000	-0.004339
2124.000000	-0.004335
2123.000000	-0.004327
2122.000000	-0.004320
2121.000000	-0.004322
2120.000000	-0.004326
2119.000000	-0.004326
2118.000000	-0.004323
2117.000000	-0.004333
2116.000000	-0.004360
2115.000000	-0.004394
2114.000000	-0.004420
2113.000000	-0.004430
2112.000000	-0.004426
2111.000000	-0.004413
2110.000000	-0.004399
2109.000000	-0.004386
2108.000000	-0.004378
2107.000000	-0.004384
2106.000000	-0.004402
2105.000000	-0.004416
2104.000000	-0.004409
2103.000000	-0.004388
2102.000000	-0.004381
2101.000000	-0.004399
2100.000000	-0.004424
2099.000000	-0.004434
2098.000000	-0.004433
2097.000000	-0.004436
2096.000000	-0.004442
2095.000000	-0.004432
2094.000000	-0.004401
2093.000000	-0.004364
2092.000000	-0.004342
2091.000000	-0.004338
2090.000000	-0.004345
2089.000000	-0.004358
2088.000000	-0.004374
2087.000000	-0.004390
2086.000000	-0.004398
2085.000000	-0.004389
2084.000000	-0.004366
2083.000000	-0.004340
2082.000000	-0.004321
2081.000000	-0.004311
2080.000000	-0.004303
2079.000000	-0.004294
2078.000000	-0.004291
2077.000000	-0.004300
2076.000000	-0.004313
2075.000000	-0.004320
2074.000000	-0.004315
2073.000000	-0.004298
2072.000000	-0.004273
2071.000000	-0.004247
2070.000000	-0.004230
2069.000000	-0.004229
2068.000000	-0.004239
2067.000000	-0.004248
2066.000000	-0.004253
2065.000000	-0.004254
2064.000000	-0.004258
2063.000000	-0.004266
2062.000000	-0.004278
2061.000000	-0.004293
2060.000000	-0.004308
2059.000000	-0.004318
2058.000000	-0.004323
2057.000000	-0.004328
2056.000000	-0.004340
2055.000000	-0.004358
2054.000000	-0.004369
2053.000000	-0.004366
2052.000000	-0.004355
2051.000000	-0.004355
2050.000000	-0.004369
2049.000000	-0.004381
2048.000000	-0.004375
2047.000000	-0.004354
2046.000000	-0.004342
2045.000000	-0.004351
2044.000000	-0.004374
2043.000000	-0.004395
2042.000000	-0.004405
2041.000000	-0.004408
2040.000000	-0.004409
2039.000000	-0.004408
2038.000000	-0.004400
2037.000000	-0.004385
2036.000000	-0.004366
2035.000000	-0.004350
2034.000000	-0.004344
2033.000000	-0.004344
2032.000000	-0.004347
2031.000000	-0.004355
2030.000000	-0.004370
2029.000000	-0.004385
2028.000000	-0.004385
2027.000000	-0.004368
2026.000000	-0.004350
2025.000000	-0.004346
2024.000000	-0.004362
2023.000000	-0.004390
2022.000000	-0.004419
2021.000000	-0.004436
2020.000000	-0.004429
2019.000000	-0.004401
2018.000000	-0.004362
2017.000000	-0.004330
2016.000000	-0.004314
2015.000000	-0.004318
2014.000000	-0.004336
2013.000000	-0.004355
2012.000000	-0.004358
2011.000000	-0.004339
2010.000000	-0.004308
2009.000000	-0.004278
2008.000000	-0.004254
2007.000000	-0.004241
2006.000000	-0.004246
2005.000000	-0.004271
2004.000000	-0.004303
2003.000000	-0.004322
2002.000000	-0.004320
2001.000000	-0.004307
2000.000000	-0.004295
1999.000000	-0.004292
1998.000000	-0.004299
1997.000000	-0.004308
1996.000000	-0.004311
1995.000000	-0.004310
1994.000000	-0.004307
1993.000000	-0.004303
1992.000000	-0.004291
1991.000000	-0.004266
1990.000000	-0.004235
1989.000000	-0.004214
1988.000000	-0.004212
1987.000000	-0.004220
1986.000000	-0.004225
1985.000000	-0.004221
1984.000000	-0.004216
1983.000000	-0.004216
1982.000000	-0.004222
1981.000000	-0.004221
1980.000000	-0.004209
1979.000000	-0.004195
1978.000000	-0.004191
1977.000000	-0.004192
1976.000000	-0.004187
1975.000000	-0.004167
1974.000000	-0.004145
1973.000000	-0.004140
1972.000000	-0.004158
1971.000000	-0.004195
1970.000000	-0.004233
1969.000000	-0.004261
1968.000000	-0.004268
1967.000000	-0.004254
1966.000000	-0.004229
1965.000000	-0.004204
1964.000000	-0.004185
1963.000000	-0.004170
1962.000000	-0.004153
1961.000000	-0.004141
1960.000000	-0.004140
1959.000000	-0.004153
1958.000000	-0.004170
1957.000000	-0.004184
1956.000000	-0.004193
1955.000000	-0.004197
1954.000000	-0.004196
1953.000000	-0.004195
1952.000000	-0.004200
1951.000000	-0.004209
1950.000000	-0.004207
1949.000000	-0.004186
1948.000000	-0.004158
1947.000000	-0.004147
1946.000000	-0.004158
1945.000000	-0.004175
1944.000000	-0.004182
1943.000000	-0.004181
1942.000000	-0.004187
1941.000000	-0.004199
1940.000000	-0.004210
1939.000000	-0.004214
1938.000000	-0.004209
1937.000000	-0.004197
1936.000000	-0.004184
1935.000000	-0.004178
1934.000000	-0.004180
1933.000000	-0.004186
1932.000000	-0.004187
1931.000000	-0.004184
1930.000000	-0.004182
1929.000000	-0.004182
1928.000000	-0.004183
1927.000000	-0.004181
1926.000000	-0.004178
1925.000000	-0.004176
1924.000000	-0.004175
1923.000000	-0.004182
1922.000000	-0.004198
1921.000000	-0.004213
1920.000000	-0.004214
1919.000000	-0.004202
1918.000000	-0.004188
1917.000000	-0.004180
1916.000000	-0.004177
1915.000000	-0.004176
1914.000000	-0.004179
1913.000000	-0.004184
1912.000000	-0.004184
1911.000000	-0.004179
1910.000000	-0.004179
1909.000000	-0.004186
1908.000000	-0.004189
1907.000000	-0.004183
1906.000000	-0.004175
1905.000000	-0.004176
1904.000000	-0.004184
1903.000000	-0.004195
1902.000000	-0.004203
1901.000000	-0.004204
1900.000000	-0.004196
1899.000000	-0.004186
1898.000000	-0.004178
1897.000000	-0.004168
1896.000000	-0.004150
1895.000000	-0.004135
1894.000000	-0.004142
1893.000000	-0.004169
1892.000000	-0.004197
1891.000000	-0.004209
1890.000000	-0.004207
1889.000000	-0.004195
1888.000000	-0.004172
1887.000000	-0.004144
1886.000000	-0.004126
1885.000000	-0.004128
1884.000000	-0.004143
1883.000000	-0.004158
1882.000000	-0.004169
1881.000000	-0.004169
1880.000000	-0.004157
1879.000000	-0.004138
1878.000000	-0.004119
1877.000000	-0.004105
1876.000000	-0.004099
1875.000000	-0.004107
1874.000000	-0.004132
1873.000000	-0.004165
1872.000000	-0.004185
1871.000000	-0.004185
1870.000000	-0.004179
1869.000000	-0.004182
1868.000000	-0.004190
1867.000000	-0.004187
1866.000000	-0.004177
1865.000000	-0.004167
1864.000000	-0.004160
1863.000000	-0.004153
1862.000000	-0.004150
1861.000000	-0.004157
1860.000000	-0.004167
1859.000000	-0.004178
1858.000000	-0.004190
1857.000000	-0.004200
1856.000000	-0.004198
1855.000000	-0.004183
1854.000000	-0.004168
1853.000000	-0.004163
1852.000000	-0.004168
1851.000000	-0.004182
1850.000000	-0.004200
1849.000000	-0.004218
1848.000000	-0.004234
1847.000000	-0.004241
1846.000000	-0.004233
1845.000000	-0.004203
1844.000000	-0.004164
1843.000000	-0.004139
1842.000000	-0.004137
1841.000000	-0.004148
1840.000000	-0.004160
1839.000000	-0.004168
1838.000000	-0.004176
1837.000000	-0.004182
1836.000000	-0.004178
1835.000000	-0.004159
1834.000000	-0.004135
1833.000000	-0.004120
1832.000000	-0.004122
1831.000000	-0.004137
1830.000000	-0.004151
1829.000000	-0.004161
1828.000000	-0.004173
1827.000000	-0.004191
1826.000000	-0.004210
1825.000000	-0.004219
1824.000000	-0.004220
1823.000000	-0.004226
1822.000000	-0.004250
1821.000000	-0.004288
1820.000000	-0.004320
1819.000000	-0.004331
1818.000000	-0.004326
1817.000000	-0.004322
1816.000000	-0.004323
1815.000000	-0.004329
1814.000000	-0.004340
1813.000000	-0.004361
1812.000000	-0.004392
1811.000000	-0.004423
1810.000000	-0.004450
1809.000000	-0.004468
1808.000000	-0.004466
1807.000000	-0.004442
1806.000000	-0.004415
1805.000000	-0.004407
1804.000000	-0.004420
1803.000000	-0.004444
1802.000000	-0.004468
1801.000000	-0.004483
1800.000000	-0.004485
1799.000000	-0.004474
1798.000000	-0.004458
1797.000000	-0.004449
1796.000000	-0.004453
1795.000000	-0.004473
1794.000000	-0.004505
1793.000000	-0.004539
1792.000000	-0.004566
1791.000000	-0.004591
1790.000000	-0.004618
1789.000000	-0.004639
1788.000000	-0.004640
1787.000000	-0.004625
1786.000000	-0.004613
1785.000000	-0.004614
1784.000000	-0.004624
1783.000000	-0.004637
1782.000000	-0.004652
1781.000000	-0.004663
1780.000000	-0.004660
1779.000000	-0.004641
1778.000000	-0.004616
1777.000000	-0.004597
1776.000000	-0.004596
1775.000000	-0.004617
1774.000000	-0.004641
1773.000000	-0.004634
1772.000000	-0.004596
1771.000000	-0.004561
1770.000000	-0.004550
1769.000000	-0.004557
1768.000000	-0.004555
1767.000000	-0.004533
1766.000000	-0.004497
1765.000000	-0.004464
1764.000000	-0.004438
1763.000000	-0.004406
1762.000000	-0.004357
1761.000000	-0.004294
1760.000000	-0.004229
1759.000000	-0.004171
1758.000000	-0.004123
1757.000000	-0.004077
1756.000000	-0.004029
1755.000000	-0.003975
1754.000000	-0.003913
1753.000000	-0.003843
1752.000000	-0.003776
1751.000000	-0.003727
1750.000000	-0.003701
1749.000000	-0.003695
1748.000000	-0.003702
1747.000000	-0.003713
1746.000000	-0.003711
1745.000000	-0.003697
1744.000000	-0.003689
1743.000000	-0.003687
1742.000000	-0.003671
1741.000000	-0.003636
1740.000000	-0.003611
1739.000000	-0.003629
1738.000000	-0.003677
1737.000000	-0.003729
1736.000000	-0.003770
1735.000000	-0.003791
1734.000000	-0.003805
1733.000000	-0.003814
1732.000000	-0.003810
1731.000000	-0.003809
1730.000000	-0.003819
1729.000000	-0.003831
1728.000000	-0.003840
1727.000000	-0.003852
1726.000000	-0.003861
1725.000000	-0.003855
1724.000000	-0.003835
1723.000000	-0.003812
1722.000000	-0.003795
1721.000000	-0.003776
1720.000000	-0.003747
1719.000000	-0.003711
1718.000000	-0.003693
1717.000000	-0.003699
1716.000000	-0.003693
1715.000000	-0.003669
1714.000000	-0.003656
1713.000000	-0.003650
1712.000000	-0.003624
1711.000000	-0.003578
1710.000000	-0.003535
1709.000000	-0.003496
1708.000000	-0.003454
1707.000000	-0.003413
1706.000000	-0.003386
1705.000000	-0.003352
1704.000000	-0.003269
1703.000000	-0.003153
1702.000000	-0.003042
1701.000000	-0.002963
1700.000000	-0.002911
1699.000000	-0.002831
1698.000000	-0.002723
1697.000000	-0.002616
1696.000000	-0.002488
1695.000000	-0.002322
1694.000000	-0.002131
1693.000000	-0.001944
1692.000000	-0.001777
1691.000000	-0.001629
1690.000000	-0.001489
1689.000000	-0.001342
1688.000000	-0.001192
1687.000000	-0.001061
1686.000000	-0.000938
1685.000000	-0.000792
1684.000000	-0.000643
1683.000000	-0.000531
1682.000000	-0.000429
1681.000000	-0.000296
1680.000000	-0.000136
1679.000000	0.000026
1678.000000	0.000169
1677.000000	0.000302
1676.000000	0.000434
1675.000000	0.000544
1674.000000	0.000628
1673.000000	0.000697
1672.000000	0.000733
1671.000000	0.000718
1670.000000	0.000677
1669.000000	0.000681
1668.000000	0.000754
1667.000000	0.000859
1666.000000	0.000981
1665.000000	0.001151
1664.000000	0.001418
1663.000000	0.001777
1662.000000	0.002171
1661.000000	0.002563
1660.000000	0.002943
1659.000000	0.003309
1658.000000	0.003657
1657.000000	0.003977
1656.000000	0.004258
1655.000000	0.004558
1654.000000	0.005085
1653.000000	0.005894
1652.000000	0.006640
1651.000000	0.007094
1650.000000	0.007336
1649.000000	0.007483
1648.000000	0.007637
1647.000000	0.007822
1646.000000	0.007993
1645.000000	0.008105
1644.000000	0.008154
1643.000000	0.008148
1642.000000	0.008099
1641.000000	0.008031
1640.000000	0.007949
1639.000000	0.007834
1638.000000	0.007673
1637.000000	0.007501
1636.000000	0.007386
1635.000000	0.007341
1634.000000	0.007309
1633.000000	0.007239
1632.000000	0.007113
1631.000000	0.006916
1630.000000	0.006632
1629.000000	0.006274
1628.000000	0.005896
1627.000000	0.005549
1626.000000	0.005234
1625.000000	0.004907
1624.000000	0.004534
1623.000000	0.004133
1622.000000	0.003773
1621.000000	0.003494
1620.000000	0.003262
1619.000000	0.003032
1618.000000	0.002793
1617.000000	0.002558
1616.000000	0.002346
1615.000000	0.002154
1614.000000	0.001972
1613.000000	0.001798
1612.000000	0.001636
1611.000000	0.001478
1610.000000	0.001312
1609.000000	0.001142
1608.000000	0.000980
1607.000000	0.000831
1606.000000	0.000699
1605.000000	0.000574
1604.000000	0.000435
1603.000000	0.000276
1602.000000	0.000113
1601.000000	-0.000031
1600.000000	-0.000157
1599.000000	-0.000276
1598.000000	-0.000395
1597.000000	-0.000507
1596.000000	-0.000610
1595.000000	-0.000708
1594.000000	-0.000817
1593.000000	-0.000946
1592.000000	-0.001086
1591.000000	-0.001223
1590.000000	-0.001344
1589.000000	-0.001452
1588.000000	-0.001556
1587.000000	-0.001660
1586.000000	-0.001754
1585.000000	-0.001832
1584.000000	-0.001905
1583.000000	-0.001988
1582.000000	-0.002074
1581.000000	-0.002137
1580.000000	-0.002177
1579.000000	-0.002219
1578.000000	-0.002276
1577.000000	-0.002339
1576.000000	-0.002387
1575.000000	-0.002411
1574.000000	-0.002414
1573.000000	-0.002414
1572.000000	-0.002428
1571.000000	-0.002452
1570.000000	-0.002475
1569.000000	-0.002490
1568.000000	-0.002506
1567.000000	-0.002538
1566.000000	-0.002586
1565.000000	-0.002623
1564.000000	-0.002636
1563.000000	-0.002625
1562.000000	-0.002613
1561.000000	-0.002611
1560.000000	-0.002639
1559.000000	-0.002752
1558.000000	-0.002875
1557.000000	-0.002905
1556.000000	-0.002870
1555.000000	-0.002835
1554.000000	-0.002807
1553.000000	-0.002797
1552.000000	-0.002807
1551.000000	-0.002834
1550.000000	-0.002861
1549.000000	-0.002872
1548.000000	-0.002859
1547.000000	-0.002838
1546.000000	-0.002828
1545.000000	-0.002839
1544.000000	-0.002860
1543.000000	-0.002864
1542.000000	-0.002841
1541.000000	-0.002814
1540.000000	-0.002815
1539.000000	-0.002844
1538.000000	-0.002857
1537.000000	-0.002833
1536.000000	-0.002793
1535.000000	-0.002758
1534.000000	-0.002751
1533.000000	-0.002776
1532.000000	-0.002799
1531.000000	-0.002793
1530.000000	-0.002779
1529.000000	-0.002779
1528.000000	-0.002793
1527.000000	-0.002811
1526.000000	-0.002829
1525.000000	-0.002841
1524.000000	-0.002839
1523.000000	-0.002825
1522.000000	-0.002835
1521.000000	-0.002900
1520.000000	-0.002975
1519.000000	-0.003003
1518.000000	-0.002984
1517.000000	-0.002951
1516.000000	-0.002927
1515.000000	-0.002908
1514.000000	-0.002894
1513.000000	-0.002899
1512.000000	-0.002916
1511.000000	-0.002915
1510.000000	-0.002892
1509.000000	-0.002871
1508.000000	-0.002864
1507.000000	-0.002846
1506.000000	-0.002807
1505.000000	-0.002769
1504.000000	-0.002739
1503.000000	-0.002705
1502.000000	-0.002653
1501.000000	-0.002586
1500.000000	-0.002510
1499.000000	-0.002410
1498.000000	-0.002253
1497.000000	-0.002036
1496.000000	-0.001795
1495.000000	-0.001577
1494.000000	-0.001415
1493.000000	-0.001313
1492.000000	-0.001245
1491.000000	-0.001171
1490.000000	-0.001095
1489.000000	-0.001056
1488.000000	-0.001058
1487.000000	-0.001072
1486.000000	-0.001095
1485.000000	-0.001138
1484.000000	-0.001202
1483.000000	-0.001280
1482.000000	-0.001355
1481.000000	-0.001409
1480.000000	-0.001432
1479.000000	-0.001438
1478.000000	-0.001450
1477.000000	-0.001481
1476.000000	-0.001504
1475.000000	-0.001495
1474.000000	-0.001476
1473.000000	-0.001493
1472.000000	-0.001555
1471.000000	-0.001607
1470.000000	-0.001628
1469.000000	-0.001659
1468.000000	-0.001725
1467.000000	-0.001806
1466.000000	-0.001869
1465.000000	-0.001908
1464.000000	-0.001955
1463.000000	-0.002032
1462.000000	-0.002135
1461.000000	-0.002251
1460.000000	-0.002364
1459.000000	-0.002467
1458.000000	-0.002588
1457.000000	-0.002773
1456.000000	-0.002981
1455.000000	-0.003132
1454.000000	-0.003222
1453.000000	-0.003301
1452.000000	-0.003378
1451.000000	-0.003432
1450.000000	-0.003458
1449.000000	-0.003493
1448.000000	-0.003569
1447.000000	-0.003668
1446.000000	-0.003742
1445.000000	-0.003772
1444.000000	-0.003777
1443.000000	-0.003771
1442.000000	-0.003749
1441.000000	-0.003704
1440.000000	-0.003636
1439.000000	-0.003554
1438.000000	-0.003477
1437.000000	-0.003431
1436.000000	-0.003408
1435.000000	-0.003358
1434.000000	-0.003263
1433.000000	-0.003158
1432.000000	-0.003079
1431.000000	-0.003026
1430.000000	-0.002972
1429.000000	-0.002896
1428.000000	-0.002797
1427.000000	-0.002695
1426.000000	-0.002612
1425.000000	-0.002553
1424.000000	-0.002514
1423.000000	-0.002470
1422.000000	-0.002409
1421.000000	-0.002351
1420.000000	-0.002318
1419.000000	-0.002298
1418.000000	-0.002250
1417.000000	-0.002170
1416.000000	-0.002088
1415.000000	-0.002008
1414.000000	-0.001911
1413.000000	-0.001793
1412.000000	-0.001682
1411.000000	-0.001602
1410.000000	-0.001543
1409.000000	-0.001482
1408.000000	-0.001399
1407.000000	-0.001294
1406.000000	-0.001176
1405.000000	-0.001049
1404.000000	-0.000919
1403.000000	-0.000785
1402.000000	-0.000648
1401.000000	-0.000511
1400.000000	-0.000365
1399.000000	-0.000196
1398.000000	0.000005
1397.000000	0.000223
1396.000000	0.000444
1395.000000	0.000672
1394.000000	0.000931
1393.000000	0.001225
1392.000000	0.001518
1391.000000	0.001774
1390.000000	0.001981
1389.000000	0.002158
1388.000000	0.002318
1387.000000	0.002449
1386.000000	0.002529
1385.000000	0.002540
1384.000000	0.002465
1383.000000	0.002294
1382.000000	0.002028
1381.000000	0.001659
1380.000000	0.001179
1379.000000	0.000628
1378.000000	0.000110
1377.000000	-0.000262
1376.000000	-0.000421
1375.000000	-0.000341
1374.000000	-0.000019
1373.000000	0.000492
1372.000000	0.001082
1371.000000	0.001646
1370.000000	0.002114
1369.000000	0.002459
1368.000000	0.002693
1367.000000	0.002856
1366.000000	0.002972
1365.000000	0.003026
1364.000000	0.002981
1363.000000	0.002835
1362.000000	0.002646
1361.000000	0.002465
1360.000000	0.002279
1359.000000	0.002049
1358.000000	0.001782
1357.000000	0.001527
1356.000000	0.001318
1355.000000	0.001135
1354.000000	0.000947
1353.000000	0.000753
1352.000000	0.000585
1351.000000	0.000467
1350.000000	0.000391
1349.000000	0.000322
1348.000000	0.000237
1347.000000	0.000149
1346.000000	0.000077
1345.000000	0.000014
1344.000000	-0.000061
1343.000000	-0.000149
1342.000000	-0.000215
1341.000000	-0.000237
1340.000000	-0.000241
1339.000000	-0.000274
1338.000000	-0.000338
1337.000000	-0.000394
1336.000000	-0.000418
1335.000000	-0.000432
1334.000000	-0.000478
1333.000000	-0.000573
1332.000000	-0.000698
1331.000000	-0.000822
1330.000000	-0.000927
1329.000000	-0.001029
1328.000000	-0.001151
1327.000000	-0.001292
1326.000000	-0.001427
1325.000000	-0.001536
1324.000000	-0.001634
1323.000000	-0.001752
1322.000000	-0.001901
1321.000000	-0.002056
1320.000000	-0.002192
1319.000000	-0.002306
1318.000000	-0.002419
1317.000000	-0.002541
1316.000000	-0.002653
1315.000000	-0.002731
1314.000000	-0.002773
1313.000000	-0.002808
1312.000000	-0.002857
1311.000000	-0.002915
1310.000000	-0.002965
1309.000000	-0.003013
1308.000000	-0.003083
1307.000000	-0.003183
1306.000000	-0.003294
1305.000000	-0.003387
1304.000000	-0.003457
1303.000000	-0.003526
1302.000000	-0.003625
1301.000000	-0.003758
1300.000000	-0.003897
1299.000000	-0.004005
1298.000000	-0.004084
1297.000000	-0.004173
1296.000000	-0.004295
1295.000000	-0.004422
1294.000000	-0.004513
1293.000000	-0.004577
1292.000000	-0.004658
1291.000000	-0.004774
1290.000000	-0.004894
1289.000000	-0.004981
1288.000000	-0.005036
1287.000000	-0.005091
1286.000000	-0.005158
1285.000000	-0.005224
1284.000000	-0.005268
1283.000000	-0.005296
1282.000000	-0.005334
1281.000000	-0.005411
1280.000000	-0.005522
1279.000000	-0.005638
1278.000000	-0.005736
1277.000000	-0.005827
1276.000000	-0.005938
1275.000000	-0.006073
1274.000000	-0.006206
1273.000000	-0.006310
1272.000000	-0.006391
1271.000000	-0.006481
1270.000000	-0.006603
1269.000000	-0.006753
1268.000000	-0.006910
1267.000000	-0.007070
1266.000000	-0.007251
1265.000000	-0.007459
1264.000000	-0.007663
1263.000000	-0.007817
1262.000000	-0.007923
1261.000000	-0.008028
1260.000000	-0.008177
1259.000000	-0.008362
1258.000000	-0.008557
1257.000000	-0.008769
1256.000000	-0.009026
1255.000000	-0.009327
1254.000000	-0.009635
1253.000000	-0.009921
1252.000000	-0.010197
1251.000000	-0.010502
1250.000000	-0.010865
1249.000000	-0.011277
1248.000000	-0.011707
1247.000000	-0.012132
1246.000000	-0.012562
1245.000000	-0.013028
1244.000000	-0.013518
1243.000000	-0.013971
1242.000000	-0.014339
1241.000000	-0.014635
1240.000000	-0.014909
1239.000000	-0.015181
1238.000000	-0.015426
1237.000000	-0.015617
1236.000000	-0.015759
1235.000000	-0.015875
1234.000000	-0.015975
1233.000000	-0.016039
1232.000000	-0.016037
1231.000000	-0.015967
1230.000000	-0.015872
1229.000000	-0.015807
1228.000000	-0.015778
1227.000000	-0.015747
1226.000000	-0.015686
1225.000000	-0.015617
1224.000000	-0.015579
1223.000000	-0.015576
1222.000000	-0.015579
1221.000000	-0.015576
1220.000000	-0.015583
1219.000000	-0.015621
1218.000000	-0.015685
1217.000000	-0.015745
1216.000000	-0.015776
1215.000000	-0.015786
1214.000000	-0.015803
1213.000000	-0.015843
1212.000000	-0.015879
1211.000000	-0.015880
1210.000000	-0.015865
1209.000000	-0.015892
1208.000000	-0.015980
1207.000000	-0.016076
1206.000000	-0.016109
1205.000000	-0.016074
1204.000000	-0.016025
1203.000000	-0.016009
1202.000000	-0.016026
1201.000000	-0.016046
1200.000000	-0.016055
1199.000000	-0.016069
1198.000000	-0.016108
1197.000000	-0.016157
1196.000000	-0.016153
1195.000000	-0.016045
1194.000000	-0.015849
1193.000000	-0.015625
1192.000000	-0.015399
1191.000000	-0.015151
1190.000000	-0.014882
1189.000000	-0.014652
1188.000000	-0.014522
1187.000000	-0.014490
1186.000000	-0.014494
1185.000000	-0.014473
1184.000000	-0.014417
1183.000000	-0.014360
1182.000000	-0.014340
1181.000000	-0.014361
1180.000000	-0.014388
1179.000000	-0.014394
1178.000000	-0.014404
1177.000000	-0.014460
1176.000000	-0.014549
1175.000000	-0.014597
1174.000000	-0.014554
1173.000000	-0.014463
1172.000000	-0.014403
1171.000000	-0.014399
1170.000000	-0.014418
1169.000000	-0.014430
1168.000000	-0.014435
1167.000000	-0.014432
1166.000000	-0.014384
1165.000000	-0.014246
1164.000000	-0.014008
1163.000000	-0.013712
1162.000000	-0.013433
1161.000000	-0.013217
1160.000000	-0.013055
1159.000000	-0.012908
1158.000000	-0.012756
1157.000000	-0.012626
1156.000000	-0.012552
1155.000000	-0.012532
1154.000000	-0.012532
1153.000000	-0.012524
1152.000000	-0.012507
1151.000000	-0.012495
1150.000000	-0.012493
1149.000000	-0.012485
1148.000000	-0.012446
1147.000000	-0.012379
1146.000000	-0.012319
1145.000000	-0.012295
1144.000000	-0.012293
1143.000000	-0.012271
1142.000000	-0.012225
1141.000000	-0.012196
1140.000000	-0.012203
1139.000000	-0.012208
1138.000000	-0.012166
1137.000000	-0.012087
1136.000000	-0.012015
1135.000000	-0.011964
1134.000000	-0.011907
1133.000000	-0.011821
1132.000000	-0.011719
1131.000000	-0.011635
1130.000000	-0.011592
1129.000000	-0.011583
1128.000000	-0.011577
1127.000000	-0.011543
1126.000000	-0.011483
1125.000000	-0.011426
1124.000000	-0.011386
1123.000000	-0.011333
1122.000000	-0.011232
1121.000000	-0.011095
1120.000000	-0.010964
1119.000000	-0.010865
1118.000000	-0.010786
1117.000000	-0.010715
1116.000000	-0.010658
1115.000000	-0.010613
1114.000000	-0.010554
1113.000000	-0.010450
1112.000000	-0.010305
1111.000000	-0.010156
1110.000000	-0.010044
1109.000000	-0.009974
1108.000000	-0.009921
1107.000000	-0.009867
1106.000000	-0.009826
1105.000000	-0.009824
1104.000000	-0.009858
1103.000000	-0.009879
1102.000000	-0.009842
1101.000000	-0.009752
1100.000000	-0.009653
1099.000000	-0.009572
1098.000000	-0.009497
1097.000000	-0.009408
1096.000000	-0.009306
1095.000000	-0.009217
1094.000000	-0.009158
1093.000000	-0.009114
1092.000000	-0.009043
1091.000000	-0.008918
1090.000000	-0.008766
1089.000000	-0.008650
1088.000000	-0.008606
1087.000000	-0.008602
1086.000000	-0.008578
1085.000000	-0.008514
1084.000000	-0.008444
1083.000000	-0.008393
1082.000000	-0.008345
1081.000000	-0.008273
1080.000000	-0.008189
1079.000000	-0.008131
1078.000000	-0.008107
1077.000000	-0.008078
1076.000000	-0.007999
1075.000000	-0.007878
1074.000000	-0.007769
1073.000000	-0.007708
1072.000000	-0.007679
1071.000000	-0.007634
1070.000000	-0.007548
1069.000000	-0.007443
1068.000000	-0.007349
1067.000000	-0.007272
1066.000000	-0.007198
1065.000000	-0.007122
1064.000000	-0.007059
1063.000000	-0.007020
1062.000000	-0.006993
1061.000000	-0.006950
1060.000000	-0.006880
1059.000000	-0.006804
1058.000000	-0.006756
1057.000000	-0.006742
1056.000000	-0.006734
1055.000000	-0.006698
1054.000000	-0.006637
1053.000000	-0.006598
1052.000000	-0.006618
1051.000000	-0.006687
1050.000000	-0.006756
1049.000000	-0.006797
1048.000000	-0.006817
1047.000000	-0.006840
1046.000000	-0.006870
1045.000000	-0.006895
1044.000000	-0.006917
1043.000000	-0.006954
1042.000000	-0.007013
1041.000000	-0.007063
1040.000000	-0.007049
1039.000000	-0.006945
1038.000000	-0.006782
1037.000000	-0.006616
1036.000000	-0.006472
1035.000000	-0.006329
1034.000000	-0.006156
1033.000000	-0.005953
1032.000000	-0.005761
1031.000000	-0.005615
1030.000000	-0.005505
1029.000000	-0.005400
1028.000000	-0.005291
1027.000000	-0.005218
1026.000000	-0.005221
1025.000000	-0.005281
1024.000000	-0.005336
1023.000000	-0.005343
1022.000000	-0.005324
1021.000000	-0.005320
1020.000000	-0.005329
1019.000000	-0.005315
1018.000000	-0.005265
1017.000000	-0.005222
1016.000000	-0.005228
1015.000000	-0.005264
1014.000000	-0.005258
1013.000000	-0.005161
1012.000000	-0.005002
1011.000000	-0.004864
1010.000000	-0.004800
1009.000000	-0.004784
1008.000000	-0.004751
1007.000000	-0.004682
1006.000000	-0.004629
1005.000000	-0.004642
1004.000000	-0.004695
1003.000000	-0.004712
1002.000000	-0.004662
1001.000000	-0.004591
1000.000000	-0.004551
999.000000	-0.004533
998.000000	-0.004486
997.000000	-0.004388
996.000000	-0.004271
995.000000	-0.004188
994.000000	-0.004147
993.000000	-0.004110
992.000000	-0.004031
991.000000	-0.003906
990.000000	-0.003770
989.000000	-0.003645
988.000000	-0.003518
987.000000	-0.003369
986.000000	-0.003226
985.000000	-0.003149
984.000000	-0.003159
983.000000	-0.003203
982.000000	-0.003218
981.000000	-0.003202
980.000000	-0.003204
979.000000	-0.003257
978.000000	-0.003335
977.000000	-0.003403
976.000000	-0.003468
975.000000	-0.003576
974.000000	-0.003751
973.000000	-0.003959
972.000000	-0.004135
971.000000	-0.004245
970.000000	-0.004318
969.000000	-0.004398
968.000000	-0.004488
967.000000	-0.004549
966.000000	-0.004569
965.000000	-0.004582
964.000000	-0.004635
963.000000	-0.004722
962.000000	-0.004803
961.000000	-0.004851
960.000000	-0.004876
959.000000	-0.004901
958.000000	-0.004935
957.000000	-0.004969
956.000000	-0.004997
955.000000	-0.005019
954.000000	-0.005043
953.000000	-0.005064
952.000000	-0.005062
951.000000	-0.005018
950.000000	-0.004944
949.000000	-0.004889
948.000000	-0.004888
947.000000	-0.004921
946.000000	-0.004940
945.000000	-0.004928
944.000000	-0.004927
943.000000	-0.004978
942.000000	-0.005067
941.000000	-0.005138
940.000000	-0.005159
939.000000	-0.005163
938.000000	-0.005204
937.000000	-0.005286
936.000000	-0.005346
935.000000	-0.005325
934.000000	-0.005233
933.000000	-0.005127
932.000000	-0.005032
931.000000	-0.004924
930.000000	-0.004793
929.000000	-0.004686
928.000000	-0.004674
927.000000	-0.004777
926.000000	-0.004952
925.000000	-0.005139
924.000000	-0.005316
923.000000	-0.005503
922.000000	-0.005721
921.000000	-0.005963
920.000000	-0.006175
919.000000	-0.006281
918.000000	-0.006234
917.000000	-0.006047
916.000000	-0.005773
915.000000	-0.005476
914.000000	-0.005212
913.000000	-0.005027
912.000000	-0.004933
911.000000	-0.004899
910.000000	-0.004863
909.000000	-0.004787
908.000000	-0.004695
907.000000	-0.004640
906.000000	-0.004645
905.000000	-0.004670
904.000000	-0.004658
903.000000	-0.004594
902.000000	-0.004520
901.000000	-0.004482
900.000000	-0.004477
899.000000	-0.004462
898.000000	-0.004408
897.000000	-0.004331
896.000000	-0.004266
895.000000	-0.004227
894.000000	-0.004201
893.000000	-0.004178
892.000000	-0.004162
891.000000	-0.004169
890.000000	-0.004196
889.000000	-0.004218
888.000000	-0.004212
887.000000	-0.004195
886.000000	-0.004222
885.000000	-0.004325
884.000000	-0.004481
883.000000	-0.004653
882.000000	-0.004840
881.000000	-0.005072
880.000000	-0.005332
879.000000	-0.005541
878.000000	-0.005633
877.000000	-0.005627
876.000000	-0.005600
875.000000	-0.005597
874.000000	-0.005596
873.000000	-0.005561
872.000000	-0.005507
871.000000	-0.005496
870.000000	-0.005566
869.000000	-0.005686
868.000000	-0.005787
867.000000	-0.005851
866.000000	-0.005924
865.000000	-0.006060
864.000000	-0.006259
863.000000	-0.006494
862.000000	-0.006773
861.000000	-0.007140
860.000000	-0.007624
859.000000	-0.008241
858.000000	-0.009035
857.000000	-0.010106
856.000000	-0.011578
855.000000	-0.013565
854.000000	-0.016140
853.000000	-0.019284
852.000000	-0.022785
851.000000	-0.026209
850.000000	-0.029029
849.000000	-0.030789
848.000000	-0.031213
847.000000	-0.030262
846.000000	-0.028184
845.000000	-0.025411
844.000000	-0.022350
843.000000	-0.019263
842.000000	-0.016297
841.000000	-0.013575
840.000000	-0.011219
839.000000	-0.009334
838.000000	-0.007950
837.000000	-0.007001
836.000000	-0.006353
835.000000	-0.005897
834.000000	-0.005580
833.000000	-0.005374
832.000000	-0.005221
831.000000	-0.005064
830.000000	-0.004901
829.000000	-0.004775
828.000000	-0.004696
827.000000	-0.004617
826.000000	-0.004504
825.000000	-0.004389
824.000000	-0.004335
823.000000	-0.004362
822.000000	-0.004430
821.000000	-0.004476
820.000000	-0.004463
819.000000	-0.004414
818.000000	-0.004390
817.000000	-0.004421
816.000000	-0.004464
815.000000	-0.004459
814.000000	-0.004421
813.000000	-0.004422
812.000000	-0.004476
811.000000	-0.004512
810.000000	-0.004470
809.000000	-0.004391
808.000000	-0.004356
807.000000	-0.004381
806.000000	-0.004408
805.000000	-0.004384
804.000000	-0.004317
803.000000	-0.004262
802.000000	-0.004266
801.000000	-0.004310
800.000000	-0.004322
799.000000	-0.004256
798.000000	-0.004160
797.000000	-0.004120
796.000000	-0.004147
795.000000	-0.004166
794.000000	-0.004133
793.000000	-0.004100
792.000000	-0.004125
791.000000	-0.004192
790.000000	-0.004242
789.000000	-0.004263
788.000000	-0.004279
787.000000	-0.004302
786.000000	-0.004320
785.000000	-0.004308
784.000000	-0.004251
783.000000	-0.004159
782.000000	-0.004099
781.000000	-0.004134
780.000000	-0.004229
779.000000	-0.004268
778.000000	-0.004199
777.000000	-0.004105
776.000000	-0.004090
775.000000	-0.004135
774.000000	-0.004143
773.000000	-0.004068
772.000000	-0.003960
771.000000	-0.003876
770.000000	-0.003833
769.000000	-0.003824
768.000000	-0.003830
767.000000	-0.003828
766.000000	-0.003798
765.000000	-0.003740
764.000000	-0.003652
763.000000	-0.003543
762.000000	-0.003459
761.000000	-0.003474
760.000000	-0.003603
759.000000	-0.003761
758.000000	-0.003852
757.000000	-0.003879
756.000000	-0.003908
755.000000	-0.003965
754.000000	-0.004008
753.000000	-0.004001
752.000000	-0.003952
751.000000	-0.003881
750.000000	-0.003799
749.000000	-0.003702
748.000000	-0.003583
747.000000	-0.003435
746.000000	-0.003283
745.000000	-0.003168
744.000000	-0.003089
743.000000	-0.002983
742.000000	-0.002813
741.000000	-0.002626
740.000000	-0.002501
739.000000	-0.002458
738.000000	-0.002449
737.000000	-0.002425
736.000000	-0.002380
735.000000	-0.002344
734.000000	-0.002363
733.000000	-0.002445
732.000000	-0.002535
731.000000	-0.002565
730.000000	-0.002543
729.000000	-0.002530
728.000000	-0.002538
727.000000	-0.002520
726.000000	-0.002453
725.000000	-0.002373
724.000000	-0.002293
723.000000	-0.002158
722.000000	-0.001939
721.000000	-0.001739
720.000000	-0.001714
719.000000	-0.001896
718.000000	-0.002144
717.000000	-0.002281
716.000000	-0.002236
715.000000	-0.002076
714.000000	-0.001950
713.000000	-0.001946
712.000000	-0.002008
711.000000	-0.001999
710.000000	-0.001861
709.000000	-0.001664
708.000000	-0.001492
707.000000	-0.001361
706.000000	-0.001233
705.000000	-0.001108
704.000000	-0.001032
703.000000	-0.001019
702.000000	-0.001036
701.000000	-0.001045
700.000000	-0.001014
699.000000	-0.000956
698.000000	-0.000917
697.000000	-0.000918
696.000000	-0.000905
695.000000	-0.000765
694.000000	-0.000484
693.000000	-0.000180
692.000000	0.000064
691.000000	0.000266
690.000000	0.000455
689.000000	0.000595
688.000000	0.000667
687.000000	0.000767
686.000000	0.000968
685.000000	0.001208
684.000000	0.001394
683.000000	0.001484
682.000000	0.001443
681.000000	0.001267
680.000000	0.001075
679.000000	0.001013
678.000000	0.000981
677.000000	0.000784
676.000000	0.000513
675.000000	0.000321
674.000000	0.000223
673.000000	0.000223
672.000000	0.000447
671.000000	0.000967
670.000000	0.001470
669.000000	0.001528
668.000000	0.001491
667.000000	0.001423
666.000000	0.000930
665.000000	0.000795
664.000000	0.001409
663.000000	0.002450
662.000000	0.003426
661.000000	0.004095
660.000000	0.004468
659.000000	0.004602
658.000000	0.004535
657.000000	0.004358
656.000000	0.004130
655.000000	0.003710
654.000000	0.003122
653.000000	0.002660
652.000000	0.002432
651.000000	0.002234
650.000000	0.001951
649.000000	0.001742
648.000000	0.001657
647.000000	0.001488
646.000000	0.001155
645.000000	0.000838
644.000000	0.000669
643.000000	0.000596
642.000000	0.000596
641.000000	0.000771
640.000000	0.001109
639.000000	0.001378
638.000000	0.001405
637.000000	0.001250
636.000000	0.001011
635.000000	0.000753
634.000000	0.000620
633.000000	0.000722
632.000000	0.000893
631.000000	0.000833
630.000000	0.000527
629.000000	0.000280
628.000000	0.000251
627.000000	0.000256
626.000000	0.000132
625.000000	-0.000027
624.000000	-0.000117
623.000000	-0.000193
622.000000	-0.000288
621.000000	-0.000344
620.000000	-0.000420
619.000000	-0.000663
618.000000	-0.001023
617.000000	-0.001266
616.000000	-0.001287
615.000000	-0.001148
614.000000	-0.000864
613.000000	-0.000482
612.000000	-0.000317
611.000000	-0.000708
610.000000	-0.001478
609.000000	-0.001998
608.000000	-0.001917
607.000000	-0.001519
606.000000	-0.001242
605.000000	-0.001173
604.000000	-0.001168
603.000000	-0.001160
602.000000	-0.001181
601.000000	-0.001215
600.000000	-0.001232
