# Supplementary material for: Real-time monitoring of the reversible capture and release of CO2 on anthraquinone and riboflavin-modified graphitic electrodes using ATR-SEIRAS
Source: Chem Sci. 2025 Nov 4;16(48):23189–202. doi: 10.1039/d5sc05427c (PMC12584010; doi:10.1039/d5sc05427c)
Supplement: SC-016-D5SC05427C-s001 [file SC-016-D5SC05427C-s001.zip › Data Folders/Main Figures/Figure3/3a/028.ASC]

PE IR       SUBTECH     SPECTRUM    ASCII       PEDS        4.00        
   -1
028.ASC
24/06/26
16:04:40.00
24/06/26
16:04:40.00
Administrator

600.000000
#HDR
-1
-1
#GR
Wavenumber
A
1.0
0.0
4000.000000
-1.000000
3401
8
0.024996
-0.031231
#DATA
4000.000000	-0.003735
3999.000000	-0.003760
3998.000000	-0.003779
3997.000000	-0.003784
3996.000000	-0.003770
3995.000000	-0.003741
3994.000000	-0.003704
3993.000000	-0.003670
3992.000000	-0.003647
3991.000000	-0.003641
3990.000000	-0.003652
3989.000000	-0.003673
3988.000000	-0.003692
3987.000000	-0.003695
3986.000000	-0.003677
3985.000000	-0.003649
3984.000000	-0.003621
3983.000000	-0.003597
3982.000000	-0.003574
3981.000000	-0.003554
3980.000000	-0.003541
3979.000000	-0.003537
3978.000000	-0.003534
3977.000000	-0.003520
3976.000000	-0.003494
3975.000000	-0.003467
3974.000000	-0.003449
3973.000000	-0.003438
3972.000000	-0.003430
3971.000000	-0.003431
3970.000000	-0.003456
3969.000000	-0.003509
3968.000000	-0.003570
3967.000000	-0.003613
3966.000000	-0.003623
3965.000000	-0.003613
3964.000000	-0.003602
3963.000000	-0.003607
3962.000000	-0.003627
3961.000000	-0.003657
3960.000000	-0.003681
3959.000000	-0.003690
3958.000000	-0.003681
3957.000000	-0.003667
3956.000000	-0.003671
3955.000000	-0.003704
3954.000000	-0.003756
3953.000000	-0.003799
3952.000000	-0.003812
3951.000000	-0.003799
3950.000000	-0.003780
3949.000000	-0.003776
3948.000000	-0.003784
3947.000000	-0.003789
3946.000000	-0.003783
3945.000000	-0.003775
3944.000000	-0.003782
3943.000000	-0.003807
3942.000000	-0.003832
3941.000000	-0.003836
3940.000000	-0.003821
3939.000000	-0.003802
3938.000000	-0.003793
3937.000000	-0.003794
3936.000000	-0.003796
3935.000000	-0.003795
3934.000000	-0.003794
3933.000000	-0.003792
3932.000000	-0.003787
3931.000000	-0.003778
3930.000000	-0.003770
3929.000000	-0.003775
3928.000000	-0.003798
3927.000000	-0.003836
3926.000000	-0.003873
3925.000000	-0.003891
3924.000000	-0.003884
3923.000000	-0.003862
3922.000000	-0.003841
3921.000000	-0.003831
3920.000000	-0.003828
3919.000000	-0.003823
3918.000000	-0.003812
3917.000000	-0.003800
3916.000000	-0.003796
3915.000000	-0.003801
3914.000000	-0.003810
3913.000000	-0.003813
3912.000000	-0.003809
3911.000000	-0.003806
3910.000000	-0.003809
3909.000000	-0.003817
3908.000000	-0.003831
3907.000000	-0.003850
3906.000000	-0.003873
3905.000000	-0.003893
3904.000000	-0.003894
3903.000000	-0.003873
3902.000000	-0.003840
3901.000000	-0.003813
3900.000000	-0.003806
3899.000000	-0.003817
3898.000000	-0.003839
3897.000000	-0.003863
3896.000000	-0.003885
3895.000000	-0.003899
3894.000000	-0.003905
3893.000000	-0.003900
3892.000000	-0.003886
3891.000000	-0.003860
3890.000000	-0.003824
3889.000000	-0.003790
3888.000000	-0.003775
3887.000000	-0.003786
3886.000000	-0.003815
3885.000000	-0.003850
3884.000000	-0.003882
3883.000000	-0.003909
3882.000000	-0.003929
3881.000000	-0.003929
3880.000000	-0.003905
3879.000000	-0.003870
3878.000000	-0.003851
3877.000000	-0.003869
3876.000000	-0.003919
3875.000000	-0.003964
3874.000000	-0.003963
3873.000000	-0.003918
3872.000000	-0.003864
3871.000000	-0.003832
3870.000000	-0.003822
3869.000000	-0.003819
3868.000000	-0.003813
3867.000000	-0.003809
3866.000000	-0.003807
3865.000000	-0.003809
3864.000000	-0.003816
3863.000000	-0.003827
3862.000000	-0.003843
3861.000000	-0.003865
3860.000000	-0.003883
3859.000000	-0.003874
3858.000000	-0.003827
3857.000000	-0.003759
3856.000000	-0.003705
3855.000000	-0.003689
3854.000000	-0.003693
3853.000000	-0.003694
3852.000000	-0.003699
3851.000000	-0.003720
3850.000000	-0.003752
3849.000000	-0.003782
3848.000000	-0.003809
3847.000000	-0.003838
3846.000000	-0.003872
3845.000000	-0.003902
3844.000000	-0.003915
3843.000000	-0.003910
3842.000000	-0.003904
3841.000000	-0.003915
3840.000000	-0.003938
3839.000000	-0.003949
3838.000000	-0.003934
3837.000000	-0.003895
3836.000000	-0.003848
3835.000000	-0.003807
3834.000000	-0.003788
3833.000000	-0.003795
3832.000000	-0.003820
3831.000000	-0.003842
3830.000000	-0.003849
3829.000000	-0.003844
3828.000000	-0.003838
3827.000000	-0.003838
3826.000000	-0.003838
3825.000000	-0.003835
3824.000000	-0.003836
3823.000000	-0.003847
3822.000000	-0.003852
3821.000000	-0.003826
3820.000000	-0.003767
3819.000000	-0.003708
3818.000000	-0.003683
3817.000000	-0.003701
3816.000000	-0.003741
3815.000000	-0.003778
3814.000000	-0.003801
3813.000000	-0.003813
3812.000000	-0.003811
3811.000000	-0.003790
3810.000000	-0.003755
3809.000000	-0.003721
3808.000000	-0.003706
3807.000000	-0.003715
3806.000000	-0.003733
3805.000000	-0.003743
3804.000000	-0.003748
3803.000000	-0.003755
3802.000000	-0.003767
3801.000000	-0.003774
3800.000000	-0.003766
3799.000000	-0.003747
3798.000000	-0.003731
3797.000000	-0.003730
3796.000000	-0.003746
3795.000000	-0.003772
3794.000000	-0.003800
3793.000000	-0.003824
3792.000000	-0.003839
3791.000000	-0.003843
3790.000000	-0.003841
3789.000000	-0.003845
3788.000000	-0.003862
3787.000000	-0.003886
3786.000000	-0.003905
3785.000000	-0.003913
3784.000000	-0.003914
3783.000000	-0.003914
3782.000000	-0.003916
3781.000000	-0.003911
3780.000000	-0.003890
3779.000000	-0.003847
3778.000000	-0.003796
3777.000000	-0.003759
3776.000000	-0.003752
3775.000000	-0.003769
3774.000000	-0.003786
3773.000000	-0.003788
3772.000000	-0.003777
3771.000000	-0.003774
3770.000000	-0.003792
3769.000000	-0.003825
3768.000000	-0.003854
3767.000000	-0.003866
3766.000000	-0.003860
3765.000000	-0.003839
3764.000000	-0.003812
3763.000000	-0.003796
3762.000000	-0.003802
3761.000000	-0.003821
3760.000000	-0.003838
3759.000000	-0.003838
3758.000000	-0.003822
3757.000000	-0.003795
3756.000000	-0.003767
3755.000000	-0.003743
3754.000000	-0.003715
3753.000000	-0.003671
3752.000000	-0.003612
3751.000000	-0.003549
3750.000000	-0.003493
3749.000000	-0.003443
3748.000000	-0.003404
3747.000000	-0.003385
3746.000000	-0.003383
3745.000000	-0.003384
3744.000000	-0.003388
3743.000000	-0.003402
3742.000000	-0.003420
3741.000000	-0.003428
3740.000000	-0.003415
3739.000000	-0.003381
3738.000000	-0.003331
3737.000000	-0.003274
3736.000000	-0.003251
3735.000000	-0.003287
3734.000000	-0.003347
3733.000000	-0.003349
3732.000000	-0.003261
3731.000000	-0.003118
3730.000000	-0.002977
3729.000000	-0.002874
3728.000000	-0.002823
3727.000000	-0.002818
3726.000000	-0.002841
3725.000000	-0.002864
3724.000000	-0.002882
3723.000000	-0.002915
3722.000000	-0.002982
3721.000000	-0.003076
3720.000000	-0.003171
3719.000000	-0.003241
3718.000000	-0.003277
3717.000000	-0.003293
3716.000000	-0.003320
3715.000000	-0.003367
3714.000000	-0.003403
3713.000000	-0.003366
3712.000000	-0.003239
3711.000000	-0.003077
3710.000000	-0.002951
3709.000000	-0.002893
3708.000000	-0.002882
3707.000000	-0.002880
3706.000000	-0.002854
3705.000000	-0.002802
3704.000000	-0.002735
3703.000000	-0.002669
3702.000000	-0.002615
3701.000000	-0.002587
3700.000000	-0.002598
3699.000000	-0.002646
3698.000000	-0.002717
3697.000000	-0.002784
3696.000000	-0.002825
3695.000000	-0.002833
3694.000000	-0.002824
3693.000000	-0.002834
3692.000000	-0.002910
3691.000000	-0.003063
3690.000000	-0.003237
3689.000000	-0.003344
3688.000000	-0.003345
3687.000000	-0.003288
3686.000000	-0.003231
3685.000000	-0.003205
3684.000000	-0.003194
3683.000000	-0.003179
3682.000000	-0.003153
3681.000000	-0.003123
3680.000000	-0.003089
3679.000000	-0.003048
3678.000000	-0.002997
3677.000000	-0.002944
3676.000000	-0.002904
3675.000000	-0.002892
3674.000000	-0.002894
3673.000000	-0.002894
3672.000000	-0.002896
3671.000000	-0.002909
3670.000000	-0.002938
3669.000000	-0.002973
3668.000000	-0.002992
3667.000000	-0.002987
3666.000000	-0.002964
3665.000000	-0.002936
3664.000000	-0.002916
3663.000000	-0.002907
3662.000000	-0.002895
3661.000000	-0.002857
3660.000000	-0.002792
3659.000000	-0.002725
3658.000000	-0.002692
3657.000000	-0.002706
3656.000000	-0.002744
3655.000000	-0.002767
3654.000000	-0.002754
3653.000000	-0.002718
3652.000000	-0.002687
3651.000000	-0.002675
3650.000000	-0.002669
3649.000000	-0.002641
3648.000000	-0.002601
3647.000000	-0.002583
3646.000000	-0.002597
3645.000000	-0.002620
3644.000000	-0.002619
3643.000000	-0.002580
3642.000000	-0.002513
3641.000000	-0.002447
3640.000000	-0.002406
3639.000000	-0.002388
3638.000000	-0.002371
3637.000000	-0.002332
3636.000000	-0.002268
3635.000000	-0.002197
3634.000000	-0.002137
3633.000000	-0.002095
3632.000000	-0.002061
3631.000000	-0.002019
3630.000000	-0.001952
3629.000000	-0.001878
3628.000000	-0.001839
3627.000000	-0.001845
3626.000000	-0.001879
3625.000000	-0.001928
3624.000000	-0.001995
3623.000000	-0.002086
3622.000000	-0.002192
3621.000000	-0.002285
3620.000000	-0.002327
3619.000000	-0.002304
3618.000000	-0.002239
3617.000000	-0.002167
3616.000000	-0.002116
3615.000000	-0.002101
3614.000000	-0.002122
3613.000000	-0.002158
3612.000000	-0.002185
3611.000000	-0.002192
3610.000000	-0.002176
3609.000000	-0.002156
3608.000000	-0.002154
3607.000000	-0.002180
3606.000000	-0.002216
3605.000000	-0.002241
3604.000000	-0.002246
3603.000000	-0.002233
3602.000000	-0.002213
3601.000000	-0.002199
3600.000000	-0.002198
3599.000000	-0.002207
3598.000000	-0.002212
3597.000000	-0.002201
3596.000000	-0.002175
3595.000000	-0.002147
3594.000000	-0.002130
3593.000000	-0.002129
3592.000000	-0.002150
3591.000000	-0.002207
3590.000000	-0.002312
3589.000000	-0.002450
3588.000000	-0.002567
3587.000000	-0.002625
3586.000000	-0.002632
3585.000000	-0.002635
3584.000000	-0.002660
3583.000000	-0.002707
3582.000000	-0.002769
3581.000000	-0.002833
3580.000000	-0.002885
3579.000000	-0.002910
3578.000000	-0.002906
3577.000000	-0.002888
3576.000000	-0.002877
3575.000000	-0.002885
3574.000000	-0.002909
3573.000000	-0.002936
3572.000000	-0.002957
3571.000000	-0.002971
3570.000000	-0.002987
3569.000000	-0.003011
3568.000000	-0.003038
3567.000000	-0.003055
3566.000000	-0.003053
3565.000000	-0.003040
3564.000000	-0.003027
3563.000000	-0.003014
3562.000000	-0.002997
3561.000000	-0.002981
3560.000000	-0.002979
3559.000000	-0.002998
3558.000000	-0.003028
3557.000000	-0.003049
3556.000000	-0.003054
3555.000000	-0.003050
3554.000000	-0.003047
3553.000000	-0.003046
3552.000000	-0.003041
3551.000000	-0.003033
3550.000000	-0.003026
3549.000000	-0.003022
3548.000000	-0.003019
3547.000000	-0.003016
3546.000000	-0.003014
3545.000000	-0.003011
3544.000000	-0.003001
3543.000000	-0.002986
3542.000000	-0.002976
3541.000000	-0.002982
3540.000000	-0.003000
3539.000000	-0.003013
3538.000000	-0.003015
3537.000000	-0.003016
3536.000000	-0.003034
3535.000000	-0.003066
3534.000000	-0.003093
3533.000000	-0.003100
3532.000000	-0.003095
3531.000000	-0.003099
3530.000000	-0.003119
3529.000000	-0.003141
3528.000000	-0.003148
3527.000000	-0.003135
3526.000000	-0.003117
3525.000000	-0.003109
3524.000000	-0.003118
3523.000000	-0.003137
3522.000000	-0.003156
3521.000000	-0.003170
3520.000000	-0.003184
3519.000000	-0.003197
3518.000000	-0.003205
3517.000000	-0.003203
3516.000000	-0.003196
3515.000000	-0.003199
3514.000000	-0.003216
3513.000000	-0.003240
3512.000000	-0.003256
3511.000000	-0.003260
3510.000000	-0.003257
3509.000000	-0.003257
3508.000000	-0.003258
3507.000000	-0.003253
3506.000000	-0.003234
3505.000000	-0.003202
3504.000000	-0.003171
3503.000000	-0.003161
3502.000000	-0.003181
3501.000000	-0.003225
3500.000000	-0.003275
3499.000000	-0.003313
3498.000000	-0.003332
3497.000000	-0.003333
3496.000000	-0.003324
3495.000000	-0.003313
3494.000000	-0.003304
3493.000000	-0.003302
3492.000000	-0.003308
3491.000000	-0.003326
3490.000000	-0.003346
3489.000000	-0.003358
3488.000000	-0.003355
3487.000000	-0.003337
3486.000000	-0.003315
3485.000000	-0.003302
3484.000000	-0.003303
3483.000000	-0.003315
3482.000000	-0.003325
3481.000000	-0.003320
3480.000000	-0.003301
3479.000000	-0.003281
3478.000000	-0.003275
3477.000000	-0.003290
3476.000000	-0.003318
3475.000000	-0.003343
3474.000000	-0.003353
3473.000000	-0.003342
3472.000000	-0.003313
3471.000000	-0.003281
3470.000000	-0.003259
3469.000000	-0.003258
3468.000000	-0.003274
3467.000000	-0.003295
3466.000000	-0.003310
3465.000000	-0.003315
3464.000000	-0.003310
3463.000000	-0.003295
3462.000000	-0.003274
3461.000000	-0.003255
3460.000000	-0.003247
3459.000000	-0.003257
3458.000000	-0.003281
3457.000000	-0.003304
3456.000000	-0.003316
3455.000000	-0.003317
3454.000000	-0.003318
3453.000000	-0.003329
3452.000000	-0.003348
3451.000000	-0.003367
3450.000000	-0.003382
3449.000000	-0.003392
3448.000000	-0.003397
3447.000000	-0.003392
3446.000000	-0.003374
3445.000000	-0.003346
3444.000000	-0.003314
3443.000000	-0.003278
3442.000000	-0.003242
3441.000000	-0.003214
3440.000000	-0.003203
3439.000000	-0.003208
3438.000000	-0.003220
3437.000000	-0.003229
3436.000000	-0.003224
3435.000000	-0.003201
3434.000000	-0.003162
3433.000000	-0.003119
3432.000000	-0.003092
3431.000000	-0.003090
3430.000000	-0.003103
3429.000000	-0.003108
3428.000000	-0.003102
3427.000000	-0.003099
3426.000000	-0.003117
3425.000000	-0.003158
3424.000000	-0.003206
3423.000000	-0.003240
3422.000000	-0.003249
3421.000000	-0.003236
3420.000000	-0.003211
3419.000000	-0.003183
3418.000000	-0.003149
3417.000000	-0.003105
3416.000000	-0.003062
3415.000000	-0.003044
3414.000000	-0.003062
3413.000000	-0.003096
3412.000000	-0.003111
3411.000000	-0.003097
3410.000000	-0.003070
3409.000000	-0.003054
3408.000000	-0.003055
3407.000000	-0.003060
3406.000000	-0.003056
3405.000000	-0.003044
3404.000000	-0.003030
3403.000000	-0.003019
3402.000000	-0.003010
3401.000000	-0.003001
3400.000000	-0.002991
3399.000000	-0.002977
3398.000000	-0.002957
3397.000000	-0.002930
3396.000000	-0.002910
3395.000000	-0.002911
3394.000000	-0.002936
3393.000000	-0.002972
3392.000000	-0.002999
3391.000000	-0.003008
3390.000000	-0.003002
3389.000000	-0.002984
3388.000000	-0.002958
3387.000000	-0.002929
3386.000000	-0.002906
3385.000000	-0.002895
3384.000000	-0.002892
3383.000000	-0.002890
3382.000000	-0.002884
3381.000000	-0.002877
3380.000000	-0.002870
3379.000000	-0.002869
3378.000000	-0.002875
3377.000000	-0.002889
3376.000000	-0.002903
3375.000000	-0.002910
3374.000000	-0.002906
3373.000000	-0.002896
3372.000000	-0.002890
3371.000000	-0.002894
3370.000000	-0.002903
3369.000000	-0.002903
3368.000000	-0.002885
3367.000000	-0.002854
3366.000000	-0.002825
3365.000000	-0.002815
3364.000000	-0.002823
3363.000000	-0.002835
3362.000000	-0.002838
3361.000000	-0.002827
3360.000000	-0.002812
3359.000000	-0.002801
3358.000000	-0.002797
3357.000000	-0.002798
3356.000000	-0.002807
3355.000000	-0.002828
3354.000000	-0.002860
3353.000000	-0.002894
3352.000000	-0.002913
3351.000000	-0.002912
3350.000000	-0.002898
3349.000000	-0.002884
3348.000000	-0.002874
3347.000000	-0.002862
3346.000000	-0.002836
3345.000000	-0.002797
3344.000000	-0.002759
3343.000000	-0.002741
3342.000000	-0.002749
3341.000000	-0.002772
3340.000000	-0.002787
3339.000000	-0.002786
3338.000000	-0.002773
3337.000000	-0.002761
3336.000000	-0.002759
3335.000000	-0.002768
3334.000000	-0.002778
3333.000000	-0.002776
3332.000000	-0.002758
3331.000000	-0.002729
3330.000000	-0.002706
3329.000000	-0.002701
3328.000000	-0.002714
3327.000000	-0.002731
3326.000000	-0.002742
3325.000000	-0.002747
3324.000000	-0.002755
3323.000000	-0.002765
3322.000000	-0.002764
3321.000000	-0.002745
3320.000000	-0.002716
3319.000000	-0.002698
3318.000000	-0.002700
3317.000000	-0.002713
3316.000000	-0.002727
3315.000000	-0.002739
3314.000000	-0.002750
3313.000000	-0.002759
3312.000000	-0.002764
3311.000000	-0.002767
3310.000000	-0.002770
3309.000000	-0.002774
3308.000000	-0.002777
3307.000000	-0.002778
3306.000000	-0.002778
3305.000000	-0.002780
3304.000000	-0.002786
3303.000000	-0.002795
3302.000000	-0.002802
3301.000000	-0.002797
3300.000000	-0.002772
3299.000000	-0.002732
3298.000000	-0.002696
3297.000000	-0.002678
3296.000000	-0.002682
3295.000000	-0.002703
3294.000000	-0.002734
3293.000000	-0.002769
3292.000000	-0.002799
3291.000000	-0.002816
3290.000000	-0.002820
3289.000000	-0.002816
3288.000000	-0.002809
3287.000000	-0.002798
3286.000000	-0.002781
3285.000000	-0.002752
3284.000000	-0.002713
3283.000000	-0.002676
3282.000000	-0.002655
3281.000000	-0.002661
3280.000000	-0.002693
3279.000000	-0.002733
3278.000000	-0.002760
3277.000000	-0.002762
3276.000000	-0.002740
3275.000000	-0.002711
3274.000000	-0.002690
3273.000000	-0.002685
3272.000000	-0.002690
3271.000000	-0.002694
3270.000000	-0.002688
3269.000000	-0.002672
3268.000000	-0.002648
3267.000000	-0.002625
3266.000000	-0.002608
3265.000000	-0.002600
3264.000000	-0.002598
3263.000000	-0.002600
3262.000000	-0.002604
3261.000000	-0.002612
3260.000000	-0.002623
3259.000000	-0.002630
3258.000000	-0.002628
3257.000000	-0.002617
3256.000000	-0.002600
3255.000000	-0.002581
3254.000000	-0.002559
3253.000000	-0.002535
3252.000000	-0.002508
3251.000000	-0.002480
3250.000000	-0.002458
3249.000000	-0.002445
3248.000000	-0.002440
3247.000000	-0.002441
3246.000000	-0.002442
3245.000000	-0.002439
3244.000000	-0.002427
3243.000000	-0.002409
3242.000000	-0.002392
3241.000000	-0.002390
3240.000000	-0.002401
3239.000000	-0.002413
3238.000000	-0.002412
3237.000000	-0.002394
3236.000000	-0.002369
3235.000000	-0.002347
3234.000000	-0.002334
3233.000000	-0.002333
3232.000000	-0.002343
3231.000000	-0.002351
3230.000000	-0.002339
3229.000000	-0.002294
3228.000000	-0.002231
3227.000000	-0.002177
3226.000000	-0.002152
3225.000000	-0.002158
3224.000000	-0.002184
3223.000000	-0.002214
3222.000000	-0.002231
3221.000000	-0.002223
3220.000000	-0.002191
3219.000000	-0.002153
3218.000000	-0.002125
3217.000000	-0.002110
3216.000000	-0.002100
3215.000000	-0.002088
3214.000000	-0.002070
3213.000000	-0.002046
3212.000000	-0.002017
3211.000000	-0.001980
3210.000000	-0.001938
3209.000000	-0.001893
3208.000000	-0.001854
3207.000000	-0.001827
3206.000000	-0.001811
3205.000000	-0.001799
3204.000000	-0.001783
3203.000000	-0.001765
3202.000000	-0.001749
3201.000000	-0.001743
3200.000000	-0.001752
3199.000000	-0.001774
3198.000000	-0.001803
3197.000000	-0.001825
3196.000000	-0.001836
3195.000000	-0.001838
3194.000000	-0.001841
3193.000000	-0.001853
3192.000000	-0.001871
3191.000000	-0.001886
3190.000000	-0.001892
3189.000000	-0.001891
3188.000000	-0.001887
3187.000000	-0.001886
3186.000000	-0.001888
3185.000000	-0.001886
3184.000000	-0.001870
3183.000000	-0.001838
3182.000000	-0.001796
3181.000000	-0.001756
3180.000000	-0.001729
3179.000000	-0.001716
3178.000000	-0.001708
3177.000000	-0.001692
3176.000000	-0.001663
3175.000000	-0.001626
3174.000000	-0.001584
3173.000000	-0.001529
3172.000000	-0.001445
3171.000000	-0.001323
3170.000000	-0.001173
3169.000000	-0.001019
3168.000000	-0.000879
3167.000000	-0.000760
3166.000000	-0.000661
3165.000000	-0.000593
3164.000000	-0.000577
3163.000000	-0.000627
3162.000000	-0.000734
3161.000000	-0.000868
3160.000000	-0.000997
3159.000000	-0.001109
3158.000000	-0.001206
3157.000000	-0.001300
3156.000000	-0.001389
3155.000000	-0.001468
3154.000000	-0.001528
3153.000000	-0.001566
3152.000000	-0.001587
3151.000000	-0.001600
3150.000000	-0.001614
3149.000000	-0.001629
3148.000000	-0.001639
3147.000000	-0.001637
3146.000000	-0.001626
3145.000000	-0.001616
3144.000000	-0.001614
3143.000000	-0.001617
3142.000000	-0.001616
3141.000000	-0.001605
3140.000000	-0.001587
3139.000000	-0.001573
3138.000000	-0.001575
3137.000000	-0.001592
3136.000000	-0.001613
3135.000000	-0.001626
3134.000000	-0.001628
3133.000000	-0.001623
3132.000000	-0.001612
3131.000000	-0.001598
3130.000000	-0.001584
3129.000000	-0.001573
3128.000000	-0.001569
3127.000000	-0.001564
3126.000000	-0.001554
3125.000000	-0.001542
3124.000000	-0.001533
3123.000000	-0.001526
3122.000000	-0.001515
3121.000000	-0.001502
3120.000000	-0.001491
3119.000000	-0.001490
3118.000000	-0.001500
3117.000000	-0.001512
3116.000000	-0.001515
3115.000000	-0.001499
3114.000000	-0.001467
3113.000000	-0.001431
3112.000000	-0.001403
3111.000000	-0.001391
3110.000000	-0.001386
3109.000000	-0.001382
3108.000000	-0.001379
3107.000000	-0.001380
3106.000000	-0.001385
3105.000000	-0.001395
3104.000000	-0.001405
3103.000000	-0.001414
3102.000000	-0.001417
3101.000000	-0.001416
3100.000000	-0.001409
3099.000000	-0.001395
3098.000000	-0.001373
3097.000000	-0.001351
3096.000000	-0.001340
3095.000000	-0.001340
3094.000000	-0.001335
3093.000000	-0.001315
3092.000000	-0.001288
3091.000000	-0.001272
3090.000000	-0.001274
3089.000000	-0.001285
3088.000000	-0.001292
3087.000000	-0.001293
3086.000000	-0.001284
3085.000000	-0.001266
3084.000000	-0.001242
3083.000000	-0.001220
3082.000000	-0.001207
3081.000000	-0.001196
3080.000000	-0.001180
3079.000000	-0.001158
3078.000000	-0.001136
3077.000000	-0.001114
3076.000000	-0.001095
3075.000000	-0.001082
3074.000000	-0.001082
3073.000000	-0.001096
3072.000000	-0.001121
3071.000000	-0.001150
3070.000000	-0.001173
3069.000000	-0.001176
3068.000000	-0.001149
3067.000000	-0.001097
3066.000000	-0.001042
3065.000000	-0.001006
3064.000000	-0.000996
3063.000000	-0.000999
3062.000000	-0.001001
3061.000000	-0.000995
3060.000000	-0.000985
3059.000000	-0.000974
3058.000000	-0.000961
3057.000000	-0.000941
3056.000000	-0.000915
3055.000000	-0.000892
3054.000000	-0.000871
3053.000000	-0.000848
3052.000000	-0.000823
3051.000000	-0.000810
3050.000000	-0.000818
3049.000000	-0.000840
3048.000000	-0.000857
3047.000000	-0.000859
3046.000000	-0.000851
3045.000000	-0.000838
3044.000000	-0.000820
3043.000000	-0.000795
3042.000000	-0.000762
3041.000000	-0.000727
3040.000000	-0.000691
3039.000000	-0.000655
3038.000000	-0.000616
3037.000000	-0.000574
3036.000000	-0.000534
3035.000000	-0.000500
3034.000000	-0.000481
3033.000000	-0.000477
3032.000000	-0.000483
3031.000000	-0.000491
3030.000000	-0.000491
3029.000000	-0.000475
3028.000000	-0.000443
3027.000000	-0.000396
3026.000000	-0.000341
3025.000000	-0.000282
3024.000000	-0.000226
3023.000000	-0.000177
3022.000000	-0.000137
3021.000000	-0.000104
3020.000000	-0.000072
3019.000000	-0.000037
3018.000000	0.000004
3017.000000	0.000060
3016.000000	0.000135
3015.000000	0.000229
3014.000000	0.000326
3013.000000	0.000410
3012.000000	0.000473
3011.000000	0.000524
3010.000000	0.000582
3009.000000	0.000660
3008.000000	0.000755
3007.000000	0.000854
3006.000000	0.000942
3005.000000	0.001014
3004.000000	0.001071
3003.000000	0.001123
3002.000000	0.001181
3001.000000	0.001247
3000.000000	0.001317
2999.000000	0.001381
2998.000000	0.001432
2997.000000	0.001471
2996.000000	0.001505
2995.000000	0.001542
2994.000000	0.001586
2993.000000	0.001633
2992.000000	0.001677
2991.000000	0.001716
2990.000000	0.001757
2989.000000	0.001817
2988.000000	0.001905
2987.000000	0.002017
2986.000000	0.002145
2985.000000	0.002281
2984.000000	0.002429
2983.000000	0.002589
2982.000000	0.002757
2981.000000	0.002925
2980.000000	0.003094
2979.000000	0.003273
2978.000000	0.003472
2977.000000	0.003691
2976.000000	0.003912
2975.000000	0.004113
2974.000000	0.004278
2973.000000	0.004402
2972.000000	0.004489
2971.000000	0.004542
2970.000000	0.004559
2969.000000	0.004536
2968.000000	0.004468
2967.000000	0.004349
2966.000000	0.004187
2965.000000	0.004001
2964.000000	0.003815
2963.000000	0.003640
2962.000000	0.003470
2961.000000	0.003294
2960.000000	0.003112
2959.000000	0.002931
2958.000000	0.002769
2957.000000	0.002639
2956.000000	0.002547
2955.000000	0.002493
2954.000000	0.002472
2953.000000	0.002473
2952.000000	0.002485
2951.000000	0.002498
2950.000000	0.002513
2949.000000	0.002545
2948.000000	0.002608
2947.000000	0.002706
2946.000000	0.002834
2945.000000	0.002986
2944.000000	0.003155
2943.000000	0.003321
2942.000000	0.003458
2941.000000	0.003551
2940.000000	0.003595
2939.000000	0.003592
2938.000000	0.003545
2937.000000	0.003466
2936.000000	0.003376
2935.000000	0.003291
2934.000000	0.003212
2933.000000	0.003126
2932.000000	0.003026
2931.000000	0.002908
2930.000000	0.002775
2929.000000	0.002634
2928.000000	0.002496
2927.000000	0.002369
2926.000000	0.002251
2925.000000	0.002130
2924.000000	0.002001
2923.000000	0.001870
2922.000000	0.001750
2921.000000	0.001644
2920.000000	0.001549
2919.000000	0.001459
2918.000000	0.001372
2917.000000	0.001290
2916.000000	0.001215
2915.000000	0.001143
2914.000000	0.001069
2913.000000	0.000990
2912.000000	0.000915
2911.000000	0.000854
2910.000000	0.000814
2909.000000	0.000786
2908.000000	0.000754
2907.000000	0.000705
2906.000000	0.000637
2905.000000	0.000559
2904.000000	0.000480
2903.000000	0.000407
2902.000000	0.000344
2901.000000	0.000297
2900.000000	0.000269
2899.000000	0.000254
2898.000000	0.000242
2897.000000	0.000226
2896.000000	0.000206
2895.000000	0.000197
2894.000000	0.000212
2893.000000	0.000257
2892.000000	0.000322
2891.000000	0.000394
2890.000000	0.000477
2889.000000	0.000591
2888.000000	0.000748
2887.000000	0.000938
2886.000000	0.001133
2885.000000	0.001314
2884.000000	0.001482
2883.000000	0.001641
2882.000000	0.001779
2881.000000	0.001868
2880.000000	0.001880
2879.000000	0.001804
2878.000000	0.001655
2877.000000	0.001467
2876.000000	0.001275
2875.000000	0.001097
2874.000000	0.000932
2873.000000	0.000773
2872.000000	0.000616
2871.000000	0.000465
2870.000000	0.000321
2869.000000	0.000177
2868.000000	0.000029
2867.000000	-0.000125
2866.000000	-0.000278
2865.000000	-0.000421
2864.000000	-0.000549
2863.000000	-0.000665
2862.000000	-0.000773
2861.000000	-0.000876
2860.000000	-0.000967
2859.000000	-0.001044
2858.000000	-0.001109
2857.000000	-0.001166
2856.000000	-0.001215
2855.000000	-0.001259
2854.000000	-0.001301
2853.000000	-0.001341
2852.000000	-0.001372
2851.000000	-0.001391
2850.000000	-0.001409
2849.000000	-0.001437
2848.000000	-0.001479
2847.000000	-0.001528
2846.000000	-0.001572
2845.000000	-0.001604
2844.000000	-0.001624
2843.000000	-0.001637
2842.000000	-0.001661
2841.000000	-0.001702
2840.000000	-0.001752
2839.000000	-0.001790
2838.000000	-0.001809
2837.000000	-0.001821
2836.000000	-0.001846
2835.000000	-0.001881
2834.000000	-0.001913
2833.000000	-0.001928
2832.000000	-0.001930
2831.000000	-0.001933
2830.000000	-0.001953
2829.000000	-0.001997
2828.000000	-0.002057
2827.000000	-0.002112
2826.000000	-0.002143
2825.000000	-0.002145
2824.000000	-0.002132
2823.000000	-0.002124
2822.000000	-0.002130
2821.000000	-0.002149
2820.000000	-0.002172
2819.000000	-0.002192
2818.000000	-0.002208
2817.000000	-0.002224
2816.000000	-0.002245
2815.000000	-0.002269
2814.000000	-0.002285
2813.000000	-0.002288
2812.000000	-0.002285
2811.000000	-0.002286
2810.000000	-0.002301
2809.000000	-0.002326
2808.000000	-0.002353
2807.000000	-0.002374
2806.000000	-0.002388
2805.000000	-0.002401
2804.000000	-0.002414
2803.000000	-0.002428
2802.000000	-0.002442
2801.000000	-0.002457
2800.000000	-0.002472
2799.000000	-0.002481
2798.000000	-0.002475
2797.000000	-0.002457
2796.000000	-0.002440
2795.000000	-0.002433
2794.000000	-0.002438
2793.000000	-0.002448
2792.000000	-0.002460
2791.000000	-0.002475
2790.000000	-0.002494
2789.000000	-0.002512
2788.000000	-0.002527
2787.000000	-0.002535
2786.000000	-0.002538
2785.000000	-0.002538
2784.000000	-0.002538
2783.000000	-0.002540
2782.000000	-0.002546
2781.000000	-0.002552
2780.000000	-0.002554
2779.000000	-0.002551
2778.000000	-0.002548
2777.000000	-0.002550
2776.000000	-0.002559
2775.000000	-0.002572
2774.000000	-0.002580
2773.000000	-0.002584
2772.000000	-0.002585
2771.000000	-0.002585
2770.000000	-0.002583
2769.000000	-0.002582
2768.000000	-0.002586
2767.000000	-0.002594
2766.000000	-0.002594
2765.000000	-0.002579
2764.000000	-0.002553
2763.000000	-0.002530
2762.000000	-0.002518
2761.000000	-0.002519
2760.000000	-0.002530
2759.000000	-0.002546
2758.000000	-0.002556
2757.000000	-0.002552
2756.000000	-0.002535
2755.000000	-0.002520
2754.000000	-0.002513
2753.000000	-0.002509
2752.000000	-0.002499
2751.000000	-0.002484
2750.000000	-0.002475
2749.000000	-0.002478
2748.000000	-0.002489
2747.000000	-0.002497
2746.000000	-0.002494
2745.000000	-0.002479
2744.000000	-0.002456
2743.000000	-0.002437
2742.000000	-0.002432
2741.000000	-0.002439
2740.000000	-0.002450
2739.000000	-0.002456
2738.000000	-0.002450
2737.000000	-0.002431
2736.000000	-0.002401
2735.000000	-0.002369
2734.000000	-0.002354
2733.000000	-0.002365
2732.000000	-0.002391
2731.000000	-0.002413
2730.000000	-0.002418
2729.000000	-0.002412
2728.000000	-0.002408
2727.000000	-0.002411
2726.000000	-0.002417
2725.000000	-0.002421
2724.000000	-0.002419
2723.000000	-0.002414
2722.000000	-0.002405
2721.000000	-0.002395
2720.000000	-0.002386
2719.000000	-0.002381
2718.000000	-0.002379
2717.000000	-0.002381
2716.000000	-0.002384
2715.000000	-0.002390
2714.000000	-0.002397
2713.000000	-0.002404
2712.000000	-0.002405
2711.000000	-0.002398
2710.000000	-0.002380
2709.000000	-0.002356
2708.000000	-0.002337
2707.000000	-0.002334
2706.000000	-0.002346
2705.000000	-0.002361
2704.000000	-0.002363
2703.000000	-0.002343
2702.000000	-0.002305
2701.000000	-0.002259
2700.000000	-0.002221
2699.000000	-0.002206
2698.000000	-0.002217
2697.000000	-0.002242
2696.000000	-0.002267
2695.000000	-0.002279
2694.000000	-0.002278
2693.000000	-0.002261
2692.000000	-0.002233
2691.000000	-0.002201
2690.000000	-0.002173
2689.000000	-0.002155
2688.000000	-0.002146
2687.000000	-0.002139
2686.000000	-0.002134
2685.000000	-0.002129
2684.000000	-0.002122
2683.000000	-0.002116
2682.000000	-0.002116
2681.000000	-0.002125
2680.000000	-0.002138
2679.000000	-0.002143
2678.000000	-0.002134
2677.000000	-0.002117
2676.000000	-0.002100
2675.000000	-0.002087
2674.000000	-0.002075
2673.000000	-0.002065
2672.000000	-0.002059
2671.000000	-0.002057
2670.000000	-0.002059
2669.000000	-0.002065
2668.000000	-0.002077
2667.000000	-0.002093
2666.000000	-0.002111
2665.000000	-0.002126
2664.000000	-0.002133
2663.000000	-0.002127
2662.000000	-0.002113
2661.000000	-0.002103
2660.000000	-0.002106
2659.000000	-0.002118
2658.000000	-0.002132
2657.000000	-0.002143
2656.000000	-0.002146
2655.000000	-0.002136
2654.000000	-0.002112
2653.000000	-0.002093
2652.000000	-0.002099
2651.000000	-0.002130
2650.000000	-0.002162
2649.000000	-0.002179
2648.000000	-0.002188
2647.000000	-0.002203
2646.000000	-0.002219
2645.000000	-0.002219
2644.000000	-0.002197
2643.000000	-0.002174
2642.000000	-0.002164
2641.000000	-0.002166
2640.000000	-0.002163
2639.000000	-0.002145
2638.000000	-0.002115
2637.000000	-0.002083
2636.000000	-0.002052
2635.000000	-0.002014
2634.000000	-0.001962
2633.000000	-0.001898
2632.000000	-0.001831
2631.000000	-0.001769
2630.000000	-0.001717
2629.000000	-0.001688
2628.000000	-0.001697
2627.000000	-0.001741
2626.000000	-0.001798
2625.000000	-0.001842
2624.000000	-0.001866
2623.000000	-0.001883
2622.000000	-0.001905
2621.000000	-0.001935
2620.000000	-0.001978
2619.000000	-0.002037
2618.000000	-0.002106
2617.000000	-0.002172
2616.000000	-0.002226
2615.000000	-0.002265
2614.000000	-0.002297
2613.000000	-0.002318
2612.000000	-0.002326
2611.000000	-0.002320
2610.000000	-0.002308
2609.000000	-0.002301
2608.000000	-0.002307
2607.000000	-0.002325
2606.000000	-0.002349
2605.000000	-0.002374
2604.000000	-0.002397
2603.000000	-0.002419
2602.000000	-0.002435
2601.000000	-0.002444
2600.000000	-0.002446
2599.000000	-0.002446
2598.000000	-0.002446
2597.000000	-0.002448
2596.000000	-0.002458
2595.000000	-0.002480
2594.000000	-0.002509
2593.000000	-0.002537
2592.000000	-0.002555
2591.000000	-0.002566
2590.000000	-0.002570
2589.000000	-0.002570
2588.000000	-0.002563
2587.000000	-0.002554
2586.000000	-0.002545
2585.000000	-0.002539
2584.000000	-0.002544
2583.000000	-0.002565
2582.000000	-0.002589
2581.000000	-0.002594
2580.000000	-0.002572
2579.000000	-0.002538
2578.000000	-0.002519
2577.000000	-0.002525
2576.000000	-0.002548
2575.000000	-0.002574
2574.000000	-0.002599
2573.000000	-0.002624
2572.000000	-0.002646
2571.000000	-0.002660
2570.000000	-0.002664
2569.000000	-0.002664
2568.000000	-0.002670
2567.000000	-0.002687
2566.000000	-0.002710
2565.000000	-0.002728
2564.000000	-0.002738
2563.000000	-0.002745
2562.000000	-0.002751
2561.000000	-0.002752
2560.000000	-0.002746
2559.000000	-0.002733
2558.000000	-0.002719
2557.000000	-0.002705
2556.000000	-0.002689
2555.000000	-0.002683
2554.000000	-0.002699
2553.000000	-0.002736
2552.000000	-0.002774
2551.000000	-0.002792
2550.000000	-0.002789
2549.000000	-0.002779
2548.000000	-0.002774
2547.000000	-0.002773
2546.000000	-0.002771
2545.000000	-0.002772
2544.000000	-0.002779
2543.000000	-0.002793
2542.000000	-0.002804
2541.000000	-0.002808
2540.000000	-0.002810
2539.000000	-0.002815
2538.000000	-0.002827
2537.000000	-0.002839
2536.000000	-0.002842
2535.000000	-0.002835
2534.000000	-0.002828
2533.000000	-0.002830
2532.000000	-0.002847
2531.000000	-0.002872
2530.000000	-0.002897
2529.000000	-0.002909
2528.000000	-0.002907
2527.000000	-0.002900
2526.000000	-0.002902
2525.000000	-0.002919
2524.000000	-0.002939
2523.000000	-0.002949
2522.000000	-0.002946
2521.000000	-0.002942
2520.000000	-0.002944
2519.000000	-0.002945
2518.000000	-0.002938
2517.000000	-0.002928
2516.000000	-0.002929
2515.000000	-0.002944
2514.000000	-0.002964
2513.000000	-0.002978
2512.000000	-0.002984
2511.000000	-0.002984
2510.000000	-0.002974
2509.000000	-0.002951
2508.000000	-0.002923
2507.000000	-0.002899
2506.000000	-0.002889
2505.000000	-0.002896
2504.000000	-0.002915
2503.000000	-0.002935
2502.000000	-0.002945
2501.000000	-0.002940
2500.000000	-0.002925
2499.000000	-0.002908
2498.000000	-0.002896
2497.000000	-0.002894
2496.000000	-0.002904
2495.000000	-0.002925
2494.000000	-0.002949
2493.000000	-0.002969
2492.000000	-0.002983
2491.000000	-0.002984
2490.000000	-0.002967
2489.000000	-0.002940
2488.000000	-0.002922
2487.000000	-0.002927
2486.000000	-0.002941
2485.000000	-0.002943
2484.000000	-0.002928
2483.000000	-0.002912
2482.000000	-0.002911
2481.000000	-0.002923
2480.000000	-0.002932
2479.000000	-0.002928
2478.000000	-0.002910
2477.000000	-0.002888
2476.000000	-0.002877
2475.000000	-0.002890
2474.000000	-0.002921
2473.000000	-0.002949
2472.000000	-0.002958
2471.000000	-0.002947
2470.000000	-0.002931
2469.000000	-0.002927
2468.000000	-0.002942
2467.000000	-0.002965
2466.000000	-0.002977
2465.000000	-0.002968
2464.000000	-0.002942
2463.000000	-0.002918
2462.000000	-0.002909
2461.000000	-0.002919
2460.000000	-0.002939
2459.000000	-0.002954
2458.000000	-0.002956
2457.000000	-0.002951
2456.000000	-0.002947
2455.000000	-0.002949
2454.000000	-0.002946
2453.000000	-0.002930
2452.000000	-0.002905
2451.000000	-0.002887
2450.000000	-0.002887
2449.000000	-0.002898
2448.000000	-0.002911
2447.000000	-0.002917
2446.000000	-0.002916
2445.000000	-0.002912
2444.000000	-0.002901
2443.000000	-0.002882
2442.000000	-0.002854
2441.000000	-0.002827
2440.000000	-0.002812
2439.000000	-0.002813
2438.000000	-0.002818
2437.000000	-0.002813
2436.000000	-0.002796
2435.000000	-0.002779
2434.000000	-0.002774
2433.000000	-0.002785
2432.000000	-0.002800
2431.000000	-0.002805
2430.000000	-0.002795
2429.000000	-0.002775
2428.000000	-0.002750
2427.000000	-0.002722
2426.000000	-0.002693
2425.000000	-0.002671
2424.000000	-0.002667
2423.000000	-0.002678
2422.000000	-0.002687
2421.000000	-0.002680
2420.000000	-0.002658
2419.000000	-0.002630
2418.000000	-0.002601
2417.000000	-0.002574
2416.000000	-0.002552
2415.000000	-0.002536
2414.000000	-0.002521
2413.000000	-0.002508
2412.000000	-0.002498
2411.000000	-0.002490
2410.000000	-0.002482
2409.000000	-0.002477
2408.000000	-0.002492
2407.000000	-0.002525
2406.000000	-0.002557
2405.000000	-0.002573
2404.000000	-0.002583
2403.000000	-0.002604
2402.000000	-0.002642
2401.000000	-0.002687
2400.000000	-0.002729
2399.000000	-0.002764
2398.000000	-0.002793
2397.000000	-0.002816
2396.000000	-0.002835
2395.000000	-0.002848
2394.000000	-0.002845
2393.000000	-0.002825
2392.000000	-0.002796
2391.000000	-0.002758
2390.000000	-0.002692
2389.000000	-0.002577
2388.000000	-0.002399
2387.000000	-0.002141
2386.000000	-0.001778
2385.000000	-0.001295
2384.000000	-0.000705
2383.000000	-0.000028
2382.000000	0.000725
2381.000000	0.001534
2380.000000	0.002348
2379.000000	0.003086
2378.000000	0.003672
2377.000000	0.004066
2376.000000	0.004277
2375.000000	0.004370
2374.000000	0.004421
2373.000000	0.004475
2372.000000	0.004557
2371.000000	0.004716
2370.000000	0.005001
2369.000000	0.005411
2368.000000	0.005898
2367.000000	0.006401
2366.000000	0.006871
2365.000000	0.007343
2364.000000	0.007858
2363.000000	0.008366
2362.000000	0.008899
2361.000000	0.009457
2360.000000	0.009939
2359.000000	0.010284
2358.000000	0.010409
2357.000000	0.010408
2356.000000	0.010408
2355.000000	0.010506
2354.000000	0.010883
2353.000000	0.011702
2352.000000	0.012963
2351.000000	0.014051
2350.000000	0.014277
2349.000000	0.013630
2348.000000	0.012870
2347.000000	0.013287
2346.000000	0.015412
2345.000000	0.018687
2344.000000	0.021897
2343.000000	0.024097
2342.000000	0.024996
2341.000000	0.024425
2340.000000	0.022666
2339.000000	0.020254
2338.000000	0.017790
2337.000000	0.015631
2336.000000	0.013989
2335.000000	0.012875
2334.000000	0.012242
2333.000000	0.011946
2332.000000	0.011990
2331.000000	0.012147
2330.000000	0.012125
2329.000000	0.011811
2328.000000	0.011204
2327.000000	0.010591
2326.000000	0.010049
2325.000000	0.009724
2324.000000	0.009596
2323.000000	0.009530
2322.000000	0.009414
2321.000000	0.009122
2320.000000	0.008724
2319.000000	0.008202
2318.000000	0.007642
2317.000000	0.007103
2316.000000	0.006722
2315.000000	0.006518
2314.000000	0.006415
2313.000000	0.006294
2312.000000	0.006092
2311.000000	0.005816
2310.000000	0.005462
2309.000000	0.005061
2308.000000	0.004627
2307.000000	0.004194
2306.000000	0.003758
2305.000000	0.003338
2304.000000	0.002965
2303.000000	0.002658
2302.000000	0.002406
2301.000000	0.002188
2300.000000	0.001995
2299.000000	0.001830
2298.000000	0.001678
2297.000000	0.001530
2296.000000	0.001362
2295.000000	0.001181
2294.000000	0.000980
2293.000000	0.000775
2292.000000	0.000563
2291.000000	0.000339
2290.000000	0.000084
2289.000000	-0.000203
2288.000000	-0.000509
2287.000000	-0.000812
2286.000000	-0.001102
2285.000000	-0.001370
2284.000000	-0.001597
2283.000000	-0.001771
2282.000000	-0.001891
2281.000000	-0.001963
2280.000000	-0.001998
2279.000000	-0.002015
2278.000000	-0.002029
2277.000000	-0.002050
2276.000000	-0.002076
2275.000000	-0.002106
2274.000000	-0.002142
2273.000000	-0.002182
2272.000000	-0.002216
2271.000000	-0.002232
2270.000000	-0.002234
2269.000000	-0.002225
2268.000000	-0.002199
2267.000000	-0.002147
2266.000000	-0.002072
2265.000000	-0.001976
2264.000000	-0.001864
2263.000000	-0.001738
2262.000000	-0.001615
2261.000000	-0.001517
2260.000000	-0.001478
2259.000000	-0.001561
2258.000000	-0.001847
2257.000000	-0.002372
2256.000000	-0.003013
2255.000000	-0.003486
2254.000000	-0.003491
2253.000000	-0.002935
2252.000000	-0.002016
2251.000000	-0.001081
2250.000000	-0.000398
2249.000000	-0.000043
2248.000000	0.000045
2247.000000	-0.000042
2246.000000	-0.000238
2245.000000	-0.000503
2244.000000	-0.000807
2243.000000	-0.001129
2242.000000	-0.001457
2241.000000	-0.001777
2240.000000	-0.002076
2239.000000	-0.002350
2238.000000	-0.002602
2237.000000	-0.002824
2236.000000	-0.003009
2235.000000	-0.003159
2234.000000	-0.003282
2233.000000	-0.003386
2232.000000	-0.003468
2231.000000	-0.003524
2230.000000	-0.003559
2229.000000	-0.003581
2228.000000	-0.003597
2227.000000	-0.003610
2226.000000	-0.003623
2225.000000	-0.003638
2224.000000	-0.003657
2223.000000	-0.003677
2222.000000	-0.003696
2221.000000	-0.003714
2220.000000	-0.003737
2219.000000	-0.003773
2218.000000	-0.003819
2217.000000	-0.003860
2216.000000	-0.003881
2215.000000	-0.003889
2214.000000	-0.003896
2213.000000	-0.003904
2212.000000	-0.003910
2211.000000	-0.003913
2210.000000	-0.003913
2209.000000	-0.003907
2208.000000	-0.003888
2207.000000	-0.003856
2206.000000	-0.003825
2205.000000	-0.003802
2204.000000	-0.003783
2203.000000	-0.003766
2202.000000	-0.003755
2201.000000	-0.003764
2200.000000	-0.003797
2199.000000	-0.003852
2198.000000	-0.003911
2197.000000	-0.003961
2196.000000	-0.003996
2195.000000	-0.004025
2194.000000	-0.004050
2193.000000	-0.004072
2192.000000	-0.004091
2191.000000	-0.004113
2190.000000	-0.004138
2189.000000	-0.004156
2188.000000	-0.004160
2187.000000	-0.004159
2186.000000	-0.004160
2185.000000	-0.004163
2184.000000	-0.004161
2183.000000	-0.004158
2182.000000	-0.004161
2181.000000	-0.004167
2180.000000	-0.004165
2179.000000	-0.004160
2178.000000	-0.004172
2177.000000	-0.004207
2176.000000	-0.004250
2175.000000	-0.004275
2174.000000	-0.004275
2173.000000	-0.004254
2172.000000	-0.004230
2171.000000	-0.004217
2170.000000	-0.004223
2169.000000	-0.004243
2168.000000	-0.004264
2167.000000	-0.004277
2166.000000	-0.004279
2165.000000	-0.004272
2164.000000	-0.004261
2163.000000	-0.004256
2162.000000	-0.004257
2161.000000	-0.004257
2160.000000	-0.004250
2159.000000	-0.004245
2158.000000	-0.004252
2157.000000	-0.004267
2156.000000	-0.004279
2155.000000	-0.004283
2154.000000	-0.004283
2153.000000	-0.004277
2152.000000	-0.004264
2151.000000	-0.004250
2150.000000	-0.004244
2149.000000	-0.004241
2148.000000	-0.004233
2147.000000	-0.004224
2146.000000	-0.004228
2145.000000	-0.004243
2144.000000	-0.004253
2143.000000	-0.004247
2142.000000	-0.004233
2141.000000	-0.004224
2140.000000	-0.004226
2139.000000	-0.004239
2138.000000	-0.004259
2137.000000	-0.004275
2136.000000	-0.004276
2135.000000	-0.004267
2134.000000	-0.004264
2133.000000	-0.004277
2132.000000	-0.004298
2131.000000	-0.004310
2130.000000	-0.004310
2129.000000	-0.004305
2128.000000	-0.004304
2127.000000	-0.004313
2126.000000	-0.004330
2125.000000	-0.004346
2124.000000	-0.004352
2123.000000	-0.004343
2122.000000	-0.004327
2121.000000	-0.004320
2120.000000	-0.004333
2119.000000	-0.004364
2118.000000	-0.004395
2117.000000	-0.004410
2116.000000	-0.004403
2115.000000	-0.004388
2114.000000	-0.004381
2113.000000	-0.004382
2112.000000	-0.004382
2111.000000	-0.004373
2110.000000	-0.004356
2109.000000	-0.004335
2108.000000	-0.004324
2107.000000	-0.004334
2106.000000	-0.004367
2105.000000	-0.004401
2104.000000	-0.004412
2103.000000	-0.004405
2102.000000	-0.004401
2101.000000	-0.004407
2100.000000	-0.004411
2099.000000	-0.004408
2098.000000	-0.004407
2097.000000	-0.004417
2096.000000	-0.004423
2095.000000	-0.004410
2094.000000	-0.004389
2093.000000	-0.004383
2092.000000	-0.004395
2091.000000	-0.004402
2090.000000	-0.004390
2089.000000	-0.004366
2088.000000	-0.004357
2087.000000	-0.004373
2086.000000	-0.004405
2085.000000	-0.004430
2084.000000	-0.004436
2083.000000	-0.004425
2082.000000	-0.004405
2081.000000	-0.004380
2080.000000	-0.004353
2079.000000	-0.004331
2078.000000	-0.004321
2077.000000	-0.004323
2076.000000	-0.004326
2075.000000	-0.004319
2074.000000	-0.004302
2073.000000	-0.004282
2072.000000	-0.004264
2071.000000	-0.004249
2070.000000	-0.004237
2069.000000	-0.004233
2068.000000	-0.004239
2067.000000	-0.004255
2066.000000	-0.004269
2065.000000	-0.004276
2064.000000	-0.004279
2063.000000	-0.004284
2062.000000	-0.004294
2061.000000	-0.004303
2060.000000	-0.004308
2059.000000	-0.004316
2058.000000	-0.004327
2057.000000	-0.004336
2056.000000	-0.004337
2055.000000	-0.004334
2054.000000	-0.004333
2053.000000	-0.004333
2052.000000	-0.004329
2051.000000	-0.004326
2050.000000	-0.004329
2049.000000	-0.004337
2048.000000	-0.004338
2047.000000	-0.004332
2046.000000	-0.004329
2045.000000	-0.004336
2044.000000	-0.004346
2043.000000	-0.004356
2042.000000	-0.004368
2041.000000	-0.004387
2040.000000	-0.004409
2039.000000	-0.004422
2038.000000	-0.004419
2037.000000	-0.004408
2036.000000	-0.004398
2035.000000	-0.004395
2034.000000	-0.004395
2033.000000	-0.004393
2032.000000	-0.004390
2031.000000	-0.004392
2030.000000	-0.004399
2029.000000	-0.004407
2028.000000	-0.004408
2027.000000	-0.004409
2026.000000	-0.004414
2025.000000	-0.004419
2024.000000	-0.004414
2023.000000	-0.004402
2022.000000	-0.004396
2021.000000	-0.004399
2020.000000	-0.004406
2019.000000	-0.004409
2018.000000	-0.004405
2017.000000	-0.004390
2016.000000	-0.004366
2015.000000	-0.004346
2014.000000	-0.004345
2013.000000	-0.004361
2012.000000	-0.004374
2011.000000	-0.004368
2010.000000	-0.004345
2009.000000	-0.004324
2008.000000	-0.004314
2007.000000	-0.004316
2006.000000	-0.004327
2005.000000	-0.004343
2004.000000	-0.004352
2003.000000	-0.004350
2002.000000	-0.004337
2001.000000	-0.004321
2000.000000	-0.004310
1999.000000	-0.004309
1998.000000	-0.004316
1997.000000	-0.004321
1996.000000	-0.004321
1995.000000	-0.004324
1994.000000	-0.004337
1993.000000	-0.004354
1992.000000	-0.004359
1991.000000	-0.004347
1990.000000	-0.004327
1989.000000	-0.004311
1988.000000	-0.004296
1987.000000	-0.004279
1986.000000	-0.004260
1985.000000	-0.004249
1984.000000	-0.004254
1983.000000	-0.004272
1982.000000	-0.004290
1981.000000	-0.004294
1980.000000	-0.004281
1979.000000	-0.004263
1978.000000	-0.004249
1977.000000	-0.004240
1976.000000	-0.004229
1975.000000	-0.004217
1974.000000	-0.004212
1973.000000	-0.004218
1972.000000	-0.004229
1971.000000	-0.004235
1970.000000	-0.004235
1969.000000	-0.004235
1968.000000	-0.004238
1967.000000	-0.004246
1966.000000	-0.004257
1965.000000	-0.004269
1964.000000	-0.004278
1963.000000	-0.004284
1962.000000	-0.004287
1961.000000	-0.004287
1960.000000	-0.004279
1959.000000	-0.004263
1958.000000	-0.004242
1957.000000	-0.004227
1956.000000	-0.004223
1955.000000	-0.004225
1954.000000	-0.004224
1953.000000	-0.004224
1952.000000	-0.004231
1951.000000	-0.004248
1950.000000	-0.004260
1949.000000	-0.004257
1948.000000	-0.004243
1947.000000	-0.004233
1946.000000	-0.004237
1945.000000	-0.004247
1944.000000	-0.004247
1943.000000	-0.004234
1942.000000	-0.004216
1941.000000	-0.004206
1940.000000	-0.004207
1939.000000	-0.004217
1938.000000	-0.004231
1937.000000	-0.004243
1936.000000	-0.004250
1935.000000	-0.004253
1934.000000	-0.004249
1933.000000	-0.004238
1932.000000	-0.004229
1931.000000	-0.004230
1930.000000	-0.004243
1929.000000	-0.004254
1928.000000	-0.004253
1927.000000	-0.004242
1926.000000	-0.004232
1925.000000	-0.004225
1924.000000	-0.004219
1923.000000	-0.004217
1922.000000	-0.004226
1921.000000	-0.004238
1920.000000	-0.004239
1919.000000	-0.004222
1918.000000	-0.004200
1917.000000	-0.004193
1916.000000	-0.004201
1915.000000	-0.004220
1914.000000	-0.004243
1913.000000	-0.004259
1912.000000	-0.004261
1911.000000	-0.004254
1910.000000	-0.004250
1909.000000	-0.004246
1908.000000	-0.004234
1907.000000	-0.004207
1906.000000	-0.004176
1905.000000	-0.004154
1904.000000	-0.004141
1903.000000	-0.004137
1902.000000	-0.004147
1901.000000	-0.004165
1900.000000	-0.004183
1899.000000	-0.004195
1898.000000	-0.004202
1897.000000	-0.004200
1896.000000	-0.004183
1895.000000	-0.004158
1894.000000	-0.004148
1893.000000	-0.004165
1892.000000	-0.004198
1891.000000	-0.004230
1890.000000	-0.004247
1889.000000	-0.004243
1888.000000	-0.004221
1887.000000	-0.004193
1886.000000	-0.004177
1885.000000	-0.004173
1884.000000	-0.004174
1883.000000	-0.004179
1882.000000	-0.004193
1881.000000	-0.004206
1880.000000	-0.004202
1879.000000	-0.004180
1878.000000	-0.004154
1877.000000	-0.004141
1876.000000	-0.004141
1875.000000	-0.004149
1874.000000	-0.004163
1873.000000	-0.004184
1872.000000	-0.004204
1871.000000	-0.004216
1870.000000	-0.004223
1869.000000	-0.004232
1868.000000	-0.004245
1867.000000	-0.004254
1866.000000	-0.004255
1865.000000	-0.004250
1864.000000	-0.004235
1863.000000	-0.004214
1862.000000	-0.004195
1861.000000	-0.004183
1860.000000	-0.004177
1859.000000	-0.004173
1858.000000	-0.004178
1857.000000	-0.004188
1856.000000	-0.004191
1855.000000	-0.004184
1854.000000	-0.004177
1853.000000	-0.004176
1852.000000	-0.004185
1851.000000	-0.004204
1850.000000	-0.004234
1849.000000	-0.004269
1848.000000	-0.004301
1847.000000	-0.004322
1846.000000	-0.004317
1845.000000	-0.004268
1844.000000	-0.004192
1843.000000	-0.004142
1842.000000	-0.004144
1841.000000	-0.004179
1840.000000	-0.004213
1839.000000	-0.004222
1838.000000	-0.004209
1837.000000	-0.004190
1836.000000	-0.004174
1835.000000	-0.004163
1834.000000	-0.004153
1833.000000	-0.004145
1832.000000	-0.004150
1831.000000	-0.004178
1830.000000	-0.004218
1829.000000	-0.004248
1828.000000	-0.004254
1827.000000	-0.004245
1826.000000	-0.004236
1825.000000	-0.004231
1824.000000	-0.004232
1823.000000	-0.004240
1822.000000	-0.004257
1821.000000	-0.004285
1820.000000	-0.004318
1819.000000	-0.004348
1818.000000	-0.004377
1817.000000	-0.004410
1816.000000	-0.004439
1815.000000	-0.004455
1814.000000	-0.004461
1813.000000	-0.004467
1812.000000	-0.004473
1811.000000	-0.004469
1810.000000	-0.004459
1809.000000	-0.004453
1808.000000	-0.004455
1807.000000	-0.004463
1806.000000	-0.004479
1805.000000	-0.004498
1804.000000	-0.004505
1803.000000	-0.004494
1802.000000	-0.004475
1801.000000	-0.004466
1800.000000	-0.004469
1799.000000	-0.004470
1798.000000	-0.004465
1797.000000	-0.004459
1796.000000	-0.004454
1795.000000	-0.004460
1794.000000	-0.004475
1793.000000	-0.004489
1792.000000	-0.004491
1791.000000	-0.004491
1790.000000	-0.004502
1789.000000	-0.004525
1788.000000	-0.004550
1787.000000	-0.004575
1786.000000	-0.004601
1785.000000	-0.004624
1784.000000	-0.004628
1783.000000	-0.004627
1782.000000	-0.004635
1781.000000	-0.004649
1780.000000	-0.004652
1779.000000	-0.004641
1778.000000	-0.004631
1777.000000	-0.004628
1776.000000	-0.004627
1775.000000	-0.004624
1774.000000	-0.004607
1773.000000	-0.004561
1772.000000	-0.004508
1771.000000	-0.004481
1770.000000	-0.004481
1769.000000	-0.004490
1768.000000	-0.004482
1767.000000	-0.004452
1766.000000	-0.004411
1765.000000	-0.004375
1764.000000	-0.004349
1763.000000	-0.004320
1762.000000	-0.004278
1761.000000	-0.004234
1760.000000	-0.004199
1759.000000	-0.004176
1758.000000	-0.004153
1757.000000	-0.004107
1756.000000	-0.004040
1755.000000	-0.003970
1754.000000	-0.003906
1753.000000	-0.003845
1752.000000	-0.003788
1751.000000	-0.003741
1750.000000	-0.003713
1749.000000	-0.003706
1748.000000	-0.003717
1747.000000	-0.003734
1746.000000	-0.003723
1745.000000	-0.003680
1744.000000	-0.003635
1743.000000	-0.003611
1742.000000	-0.003598
1741.000000	-0.003580
1740.000000	-0.003561
1739.000000	-0.003568
1738.000000	-0.003596
1737.000000	-0.003627
1736.000000	-0.003652
1735.000000	-0.003667
1734.000000	-0.003694
1733.000000	-0.003738
1732.000000	-0.003770
1731.000000	-0.003790
1730.000000	-0.003808
1729.000000	-0.003819
1728.000000	-0.003819
1727.000000	-0.003815
1726.000000	-0.003801
1725.000000	-0.003773
1724.000000	-0.003741
1723.000000	-0.003721
1722.000000	-0.003720
1721.000000	-0.003720
1720.000000	-0.003714
1719.000000	-0.003701
1718.000000	-0.003695
1717.000000	-0.003695
1716.000000	-0.003669
1715.000000	-0.003626
1714.000000	-0.003611
1713.000000	-0.003618
1712.000000	-0.003601
1711.000000	-0.003552
1710.000000	-0.003502
1709.000000	-0.003467
1708.000000	-0.003441
1707.000000	-0.003413
1706.000000	-0.003376
1705.000000	-0.003310
1704.000000	-0.003197
1703.000000	-0.003068
1702.000000	-0.002962
1701.000000	-0.002881
1700.000000	-0.002808
1699.000000	-0.002712
1698.000000	-0.002615
1697.000000	-0.002534
1696.000000	-0.002425
1695.000000	-0.002263
1694.000000	-0.002075
1693.000000	-0.001894
1692.000000	-0.001734
1691.000000	-0.001585
1690.000000	-0.001434
1689.000000	-0.001274
1688.000000	-0.001119
1687.000000	-0.000998
1686.000000	-0.000903
1685.000000	-0.000770
1684.000000	-0.000581
1683.000000	-0.000417
1682.000000	-0.000299
1681.000000	-0.000185
1680.000000	-0.000055
1679.000000	0.000085
1678.000000	0.000219
1677.000000	0.000352
1676.000000	0.000487
1675.000000	0.000596
1674.000000	0.000673
1673.000000	0.000732
1672.000000	0.000766
1671.000000	0.000764
1670.000000	0.000744
1669.000000	0.000757
1668.000000	0.000823
1667.000000	0.000918
1666.000000	0.001033
1665.000000	0.001190
1664.000000	0.001434
1663.000000	0.001769
1662.000000	0.002148
1661.000000	0.002538
1660.000000	0.002936
1659.000000	0.003341
1658.000000	0.003746
1657.000000	0.004126
1656.000000	0.004454
1655.000000	0.004773
1654.000000	0.005285
1653.000000	0.006034
1652.000000	0.006691
1651.000000	0.007090
1650.000000	0.007324
1649.000000	0.007488
1648.000000	0.007681
1647.000000	0.007916
1646.000000	0.008119
1645.000000	0.008229
1644.000000	0.008254
1643.000000	0.008211
1642.000000	0.008127
1641.000000	0.008039
1640.000000	0.007964
1639.000000	0.007882
1638.000000	0.007767
1637.000000	0.007642
1636.000000	0.007551
1635.000000	0.007482
1634.000000	0.007398
1633.000000	0.007289
1632.000000	0.007151
1631.000000	0.006966
1630.000000	0.006707
1629.000000	0.006380
1628.000000	0.006031
1627.000000	0.005700
1626.000000	0.005383
1625.000000	0.005045
1624.000000	0.004669
1623.000000	0.004275
1622.000000	0.003919
1621.000000	0.003626
1620.000000	0.003362
1619.000000	0.003084
1618.000000	0.002794
1617.000000	0.002549
1616.000000	0.002384
1615.000000	0.002262
1614.000000	0.002124
1613.000000	0.001951
1612.000000	0.001760
1611.000000	0.001564
1610.000000	0.001366
1609.000000	0.001174
1608.000000	0.001000
1607.000000	0.000853
1606.000000	0.000736
1605.000000	0.000638
1604.000000	0.000531
1603.000000	0.000395
1602.000000	0.000239
1601.000000	0.000084
1600.000000	-0.000062
1599.000000	-0.000205
1598.000000	-0.000340
1597.000000	-0.000458
1596.000000	-0.000556
1595.000000	-0.000648
1594.000000	-0.000756
1593.000000	-0.000886
1592.000000	-0.001027
1591.000000	-0.001163
1590.000000	-0.001288
1589.000000	-0.001408
1588.000000	-0.001524
1587.000000	-0.001633
1586.000000	-0.001727
1585.000000	-0.001802
1584.000000	-0.001878
1583.000000	-0.001977
1582.000000	-0.002080
1581.000000	-0.002147
1580.000000	-0.002167
1579.000000	-0.002180
1578.000000	-0.002225
1577.000000	-0.002304
1576.000000	-0.002381
1575.000000	-0.002421
1574.000000	-0.002420
1573.000000	-0.002404
1572.000000	-0.002398
1571.000000	-0.002405
1570.000000	-0.002424
1569.000000	-0.002447
1568.000000	-0.002473
1567.000000	-0.002506
1566.000000	-0.002542
1565.000000	-0.002566
1564.000000	-0.002567
1563.000000	-0.002547
1562.000000	-0.002534
1561.000000	-0.002551
1560.000000	-0.002619
1559.000000	-0.002730
1558.000000	-0.002814
1557.000000	-0.002811
1556.000000	-0.002757
1555.000000	-0.002719
1554.000000	-0.002701
1553.000000	-0.002708
1552.000000	-0.002739
1551.000000	-0.002782
1550.000000	-0.002811
1549.000000	-0.002809
1548.000000	-0.002777
1547.000000	-0.002746
1546.000000	-0.002745
1545.000000	-0.002776
1544.000000	-0.002808
1543.000000	-0.002793
1542.000000	-0.002728
1541.000000	-0.002669
1540.000000	-0.002680
1539.000000	-0.002760
1538.000000	-0.002824
1537.000000	-0.002826
1536.000000	-0.002796
1535.000000	-0.002762
1534.000000	-0.002738
1533.000000	-0.002734
1532.000000	-0.002739
1531.000000	-0.002733
1530.000000	-0.002728
1529.000000	-0.002739
1528.000000	-0.002760
1527.000000	-0.002780
1526.000000	-0.002796
1525.000000	-0.002811
1524.000000	-0.002825
1523.000000	-0.002834
1522.000000	-0.002851
1521.000000	-0.002893
1520.000000	-0.002932
1519.000000	-0.002932
1518.000000	-0.002897
1517.000000	-0.002861
1516.000000	-0.002848
1515.000000	-0.002849
1514.000000	-0.002847
1513.000000	-0.002849
1512.000000	-0.002852
1511.000000	-0.002842
1510.000000	-0.002827
1509.000000	-0.002827
1508.000000	-0.002826
1507.000000	-0.002776
1506.000000	-0.002707
1505.000000	-0.002669
1504.000000	-0.002643
1503.000000	-0.002606
1502.000000	-0.002552
1501.000000	-0.002491
1500.000000	-0.002432
1499.000000	-0.002354
1498.000000	-0.002223
1497.000000	-0.002034
1496.000000	-0.001810
1495.000000	-0.001586
1494.000000	-0.001405
1493.000000	-0.001295
1492.000000	-0.001236
1491.000000	-0.001181
1490.000000	-0.001114
1489.000000	-0.001083
1488.000000	-0.001102
1487.000000	-0.001134
1486.000000	-0.001165
1485.000000	-0.001200
1484.000000	-0.001244
1483.000000	-0.001294
1482.000000	-0.001332
1481.000000	-0.001357
1480.000000	-0.001379
1479.000000	-0.001409
1478.000000	-0.001448
1477.000000	-0.001481
1476.000000	-0.001477
1475.000000	-0.001434
1474.000000	-0.001394
1473.000000	-0.001406
1472.000000	-0.001480
1471.000000	-0.001565
1470.000000	-0.001628
1469.000000	-0.001687
1468.000000	-0.001755
1467.000000	-0.001821
1466.000000	-0.001873
1465.000000	-0.001921
1464.000000	-0.001990
1463.000000	-0.002075
1462.000000	-0.002162
1461.000000	-0.002247
1460.000000	-0.002336
1459.000000	-0.002444
1458.000000	-0.002591
1457.000000	-0.002791
1456.000000	-0.002984
1455.000000	-0.003099
1454.000000	-0.003155
1453.000000	-0.003214
1452.000000	-0.003294
1451.000000	-0.003375
1450.000000	-0.003439
1449.000000	-0.003505
1448.000000	-0.003587
1447.000000	-0.003679
1446.000000	-0.003754
1445.000000	-0.003798
1444.000000	-0.003818
1443.000000	-0.003819
1442.000000	-0.003797
1441.000000	-0.003748
1440.000000	-0.003669
1439.000000	-0.003561
1438.000000	-0.003446
1437.000000	-0.003371
1436.000000	-0.003345
1435.000000	-0.003311
1434.000000	-0.003230
1433.000000	-0.003134
1432.000000	-0.003062
1431.000000	-0.003024
1430.000000	-0.002993
1429.000000	-0.002941
1428.000000	-0.002863
1427.000000	-0.002771
1426.000000	-0.002685
1425.000000	-0.002610
1424.000000	-0.002544
1423.000000	-0.002473
1422.000000	-0.002397
1421.000000	-0.002339
1420.000000	-0.002314
1419.000000	-0.002288
1418.000000	-0.002220
1417.000000	-0.002124
1416.000000	-0.002038
1415.000000	-0.001955
1414.000000	-0.001852
1413.000000	-0.001735
1412.000000	-0.001644
1411.000000	-0.001594
1410.000000	-0.001552
1409.000000	-0.001479
1408.000000	-0.001372
1407.000000	-0.001254
1406.000000	-0.001142
1405.000000	-0.001037
1404.000000	-0.000929
1403.000000	-0.000810
1402.000000	-0.000676
1401.000000	-0.000536
1400.000000	-0.000385
1399.000000	-0.000213
1398.000000	-0.000011
1397.000000	0.000214
1396.000000	0.000448
1395.000000	0.000689
1394.000000	0.000947
1393.000000	0.001224
1392.000000	0.001495
1391.000000	0.001732
1390.000000	0.001932
1389.000000	0.002112
1388.000000	0.002291
1387.000000	0.002453
1386.000000	0.002558
1385.000000	0.002573
1384.000000	0.002483
1383.000000	0.002298
1382.000000	0.002032
1381.000000	0.001678
1380.000000	0.001211
1379.000000	0.000660
1378.000000	0.000132
1377.000000	-0.000250
1376.000000	-0.000414
1375.000000	-0.000329
1374.000000	-0.000002
1373.000000	0.000499
1372.000000	0.001062
1371.000000	0.001593
1370.000000	0.002039
1369.000000	0.002388
1368.000000	0.002641
1367.000000	0.002817
1366.000000	0.002929
1365.000000	0.002968
1364.000000	0.002915
1363.000000	0.002775
1362.000000	0.002601
1361.000000	0.002433
1360.000000	0.002254
1359.000000	0.002031
1358.000000	0.001771
1357.000000	0.001523
1356.000000	0.001312
1355.000000	0.001122
1354.000000	0.000931
1353.000000	0.000741
1352.000000	0.000579
1351.000000	0.000454
1350.000000	0.000351
1349.000000	0.000255
1348.000000	0.000167
1347.000000	0.000104
1346.000000	0.000069
1345.000000	0.000036
1344.000000	-0.000025
1343.000000	-0.000113
1342.000000	-0.000193
1341.000000	-0.000231
1340.000000	-0.000235
1339.000000	-0.000246
1338.000000	-0.000292
1337.000000	-0.000356
1336.000000	-0.000406
1335.000000	-0.000436
1334.000000	-0.000474
1333.000000	-0.000551
1332.000000	-0.000665
1331.000000	-0.000780
1330.000000	-0.000874
1329.000000	-0.000969
1328.000000	-0.001098
1327.000000	-0.001262
1326.000000	-0.001418
1325.000000	-0.001534
1324.000000	-0.001625
1323.000000	-0.001732
1322.000000	-0.001870
1321.000000	-0.002027
1320.000000	-0.002178
1319.000000	-0.002317
1318.000000	-0.002454
1317.000000	-0.002597
1316.000000	-0.002727
1315.000000	-0.002812
1314.000000	-0.002842
1313.000000	-0.002852
1312.000000	-0.002888
1311.000000	-0.002955
1310.000000	-0.003018
1309.000000	-0.003060
1308.000000	-0.003109
1307.000000	-0.003196
1306.000000	-0.003309
1305.000000	-0.003411
1304.000000	-0.003481
1303.000000	-0.003546
1302.000000	-0.003639
1301.000000	-0.003768
1300.000000	-0.003903
1299.000000	-0.004012
1298.000000	-0.004099
1297.000000	-0.004192
1296.000000	-0.004307
1295.000000	-0.004426
1294.000000	-0.004526
1293.000000	-0.004611
1292.000000	-0.004703
1291.000000	-0.004810
1290.000000	-0.004910
1289.000000	-0.004986
1288.000000	-0.005041
1287.000000	-0.005098
1286.000000	-0.005173
1285.000000	-0.005263
1284.000000	-0.005347
1283.000000	-0.005413
1282.000000	-0.005474
1281.000000	-0.005561
1280.000000	-0.005679
1279.000000	-0.005792
1278.000000	-0.005868
1277.000000	-0.005915
1276.000000	-0.005979
1275.000000	-0.006082
1274.000000	-0.006201
1273.000000	-0.006305
1272.000000	-0.006397
1271.000000	-0.006512
1270.000000	-0.006674
1269.000000	-0.006863
1268.000000	-0.007040
1267.000000	-0.007189
1266.000000	-0.007335
1265.000000	-0.007506
1264.000000	-0.007689
1263.000000	-0.007839
1262.000000	-0.007947
1261.000000	-0.008059
1260.000000	-0.008224
1259.000000	-0.008432
1258.000000	-0.008639
1257.000000	-0.008836
1256.000000	-0.009061
1255.000000	-0.009344
1254.000000	-0.009667
1253.000000	-0.009981
1252.000000	-0.010268
1251.000000	-0.010556
1250.000000	-0.010892
1249.000000	-0.011289
1248.000000	-0.011719
1247.000000	-0.012151
1246.000000	-0.012587
1245.000000	-0.013048
1244.000000	-0.013522
1243.000000	-0.013960
1242.000000	-0.014331
1241.000000	-0.014653
1240.000000	-0.014957
1239.000000	-0.015242
1238.000000	-0.015483
1237.000000	-0.015669
1236.000000	-0.015813
1235.000000	-0.015929
1234.000000	-0.016018
1233.000000	-0.016069
1232.000000	-0.016063
1231.000000	-0.015998
1230.000000	-0.015908
1229.000000	-0.015841
1228.000000	-0.015808
1227.000000	-0.015777
1226.000000	-0.015724
1225.000000	-0.015671
1224.000000	-0.015652
1223.000000	-0.015659
1222.000000	-0.015657
1221.000000	-0.015631
1220.000000	-0.015606
1219.000000	-0.015622
1218.000000	-0.015688
1217.000000	-0.015770
1216.000000	-0.015820
1215.000000	-0.015822
1214.000000	-0.015803
1213.000000	-0.015804
1212.000000	-0.015831
1211.000000	-0.015863
1210.000000	-0.015894
1209.000000	-0.015945
1208.000000	-0.016021
1207.000000	-0.016086
1206.000000	-0.016100
1205.000000	-0.016073
1204.000000	-0.016045
1203.000000	-0.016037
1202.000000	-0.016043
1201.000000	-0.016048
1200.000000	-0.016054
1199.000000	-0.016082
1198.000000	-0.016151
1197.000000	-0.016239
1196.000000	-0.016276
1195.000000	-0.016193
1194.000000	-0.015991
1193.000000	-0.015736
1192.000000	-0.015477
1191.000000	-0.015211
1190.000000	-0.014938
1189.000000	-0.014705
1188.000000	-0.014563
1187.000000	-0.014509
1186.000000	-0.014489
1185.000000	-0.014455
1184.000000	-0.014403
1183.000000	-0.014357
1182.000000	-0.014337
1181.000000	-0.014347
1180.000000	-0.014365
1179.000000	-0.014378
1178.000000	-0.014400
1177.000000	-0.014458
1176.000000	-0.014539
1175.000000	-0.014581
1174.000000	-0.014547
1173.000000	-0.014475
1172.000000	-0.014441
1171.000000	-0.014472
1170.000000	-0.014530
1169.000000	-0.014565
1168.000000	-0.014551
1167.000000	-0.014491
1166.000000	-0.014381
1165.000000	-0.014214
1164.000000	-0.013985
1163.000000	-0.013718
1162.000000	-0.013458
1161.000000	-0.013239
1160.000000	-0.013053
1159.000000	-0.012873
1158.000000	-0.012702
1157.000000	-0.012581
1156.000000	-0.012541
1155.000000	-0.012564
1154.000000	-0.012600
1153.000000	-0.012613
1152.000000	-0.012604
1151.000000	-0.012586
1150.000000	-0.012570
1149.000000	-0.012552
1148.000000	-0.012519
1147.000000	-0.012473
1146.000000	-0.012436
1145.000000	-0.012430
1144.000000	-0.012438
1143.000000	-0.012418
1142.000000	-0.012358
1141.000000	-0.012298
1140.000000	-0.012271
1139.000000	-0.012255
1138.000000	-0.012209
1137.000000	-0.012130
1136.000000	-0.012056
1135.000000	-0.012011
1134.000000	-0.011980
1133.000000	-0.011927
1132.000000	-0.011836
1131.000000	-0.011726
1130.000000	-0.011638
1129.000000	-0.011608
1128.000000	-0.011634
1127.000000	-0.011682
1126.000000	-0.011714
1125.000000	-0.011702
1124.000000	-0.011629
1123.000000	-0.011486
1122.000000	-0.011297
1121.000000	-0.011126
1120.000000	-0.011023
1119.000000	-0.010985
1118.000000	-0.010963
1117.000000	-0.010914
1116.000000	-0.010836
1115.000000	-0.010746
1114.000000	-0.010648
1113.000000	-0.010528
1112.000000	-0.010383
1111.000000	-0.010239
1110.000000	-0.010134
1109.000000	-0.010078
1108.000000	-0.010033
1107.000000	-0.009958
1106.000000	-0.009867
1105.000000	-0.009817
1104.000000	-0.009824
1103.000000	-0.009831
1102.000000	-0.009772
1101.000000	-0.009652
1100.000000	-0.009541
1099.000000	-0.009490
1098.000000	-0.009489
1097.000000	-0.009488
1096.000000	-0.009451
1095.000000	-0.009377
1094.000000	-0.009287
1093.000000	-0.009197
1092.000000	-0.009102
1091.000000	-0.008986
1090.000000	-0.008857
1089.000000	-0.008756
1088.000000	-0.008712
1087.000000	-0.008705
1086.000000	-0.008684
1085.000000	-0.008625
1084.000000	-0.008550
1083.000000	-0.008483
1082.000000	-0.008420
1081.000000	-0.008349
1080.000000	-0.008276
1079.000000	-0.008219
1078.000000	-0.008184
1077.000000	-0.008146
1076.000000	-0.008077
1075.000000	-0.007970
1074.000000	-0.007848
1073.000000	-0.007738
1072.000000	-0.007648
1071.000000	-0.007563
1070.000000	-0.007474
1069.000000	-0.007397
1068.000000	-0.007346
1067.000000	-0.007311
1066.000000	-0.007254
1065.000000	-0.007160
1064.000000	-0.007054
1063.000000	-0.006974
1062.000000	-0.006923
1061.000000	-0.006872
1060.000000	-0.006799
1059.000000	-0.006721
1058.000000	-0.006670
1057.000000	-0.006656
1056.000000	-0.006664
1055.000000	-0.006676
1054.000000	-0.006698
1053.000000	-0.006736
1052.000000	-0.006778
1051.000000	-0.006801
1050.000000	-0.006804
1049.000000	-0.006813
1048.000000	-0.006855
1047.000000	-0.006931
1046.000000	-0.007014
1045.000000	-0.007068
1044.000000	-0.007079
1043.000000	-0.007067
1042.000000	-0.007072
1041.000000	-0.007103
1040.000000	-0.007116
1039.000000	-0.007051
1038.000000	-0.006901
1037.000000	-0.006711
1036.000000	-0.006518
1035.000000	-0.006321
1034.000000	-0.006112
1033.000000	-0.005914
1032.000000	-0.005758
1031.000000	-0.005638
1030.000000	-0.005521
1029.000000	-0.005394
1028.000000	-0.005293
1027.000000	-0.005266
1026.000000	-0.005316
1025.000000	-0.005387
1024.000000	-0.005415
1023.000000	-0.005385
1022.000000	-0.005349
1021.000000	-0.005358
1020.000000	-0.005403
1019.000000	-0.005421
1018.000000	-0.005375
1017.000000	-0.005304
1016.000000	-0.005273
1015.000000	-0.005291
1014.000000	-0.005296
1013.000000	-0.005234
1012.000000	-0.005116
1011.000000	-0.005007
1010.000000	-0.004955
1009.000000	-0.004944
1008.000000	-0.004926
1007.000000	-0.004877
1006.000000	-0.004820
1005.000000	-0.004786
1004.000000	-0.004766
1003.000000	-0.004724
1002.000000	-0.004651
1001.000000	-0.004584
1000.000000	-0.004557
999.000000	-0.004555
998.000000	-0.004526
997.000000	-0.004449
996.000000	-0.004352
995.000000	-0.004274
994.000000	-0.004211
993.000000	-0.004126
992.000000	-0.004001
991.000000	-0.003872
990.000000	-0.003783
989.000000	-0.003730
988.000000	-0.003659
987.000000	-0.003533
986.000000	-0.003390
985.000000	-0.003303
984.000000	-0.003293
983.000000	-0.003308
982.000000	-0.003294
981.000000	-0.003260
980.000000	-0.003266
979.000000	-0.003343
978.000000	-0.003463
977.000000	-0.003570
976.000000	-0.003645
975.000000	-0.003728
974.000000	-0.003870
973.000000	-0.004058
972.000000	-0.004215
971.000000	-0.004285
970.000000	-0.004302
969.000000	-0.004342
968.000000	-0.004429
967.000000	-0.004517
966.000000	-0.004580
965.000000	-0.004649
964.000000	-0.004754
963.000000	-0.004864
962.000000	-0.004920
961.000000	-0.004921
960.000000	-0.004921
959.000000	-0.004966
958.000000	-0.005042
957.000000	-0.005096
956.000000	-0.005091
955.000000	-0.005051
954.000000	-0.005039
953.000000	-0.005092
952.000000	-0.005160
951.000000	-0.005155
950.000000	-0.005062
949.000000	-0.004969
948.000000	-0.004952
947.000000	-0.004992
946.000000	-0.005015
945.000000	-0.005001
944.000000	-0.004999
943.000000	-0.005041
942.000000	-0.005104
941.000000	-0.005147
940.000000	-0.005165
939.000000	-0.005183
938.000000	-0.005228
937.000000	-0.005292
936.000000	-0.005330
935.000000	-0.005293
934.000000	-0.005194
933.000000	-0.005105
932.000000	-0.005071
931.000000	-0.005044
930.000000	-0.004952
929.000000	-0.004816
928.000000	-0.004737
927.000000	-0.004778
926.000000	-0.004900
925.000000	-0.005040
924.000000	-0.005193
923.000000	-0.005404
922.000000	-0.005695
921.000000	-0.006024
920.000000	-0.006301
919.000000	-0.006433
918.000000	-0.006370
917.000000	-0.006138
916.000000	-0.005819
915.000000	-0.005497
914.000000	-0.005226
913.000000	-0.005036
912.000000	-0.004943
911.000000	-0.004920
910.000000	-0.004895
909.000000	-0.004809
908.000000	-0.004687
907.000000	-0.004608
906.000000	-0.004612
905.000000	-0.004656
904.000000	-0.004670
903.000000	-0.004638
902.000000	-0.004607
901.000000	-0.004616
900.000000	-0.004635
899.000000	-0.004597
898.000000	-0.004479
897.000000	-0.004333
896.000000	-0.004226
895.000000	-0.004171
894.000000	-0.004138
893.000000	-0.004116
892.000000	-0.004135
891.000000	-0.004219
890.000000	-0.004344
889.000000	-0.004450
888.000000	-0.004501
887.000000	-0.004507
886.000000	-0.004518
885.000000	-0.004582
884.000000	-0.004712
883.000000	-0.004886
882.000000	-0.005082
881.000000	-0.005297
880.000000	-0.005527
879.000000	-0.005728
878.000000	-0.005845
877.000000	-0.005878
876.000000	-0.005878
875.000000	-0.005878
874.000000	-0.005850
873.000000	-0.005758
872.000000	-0.005636
871.000000	-0.005573
870.000000	-0.005621
869.000000	-0.005740
868.000000	-0.005848
867.000000	-0.005914
866.000000	-0.005981
865.000000	-0.006111
864.000000	-0.006320
863.000000	-0.006584
862.000000	-0.006880
861.000000	-0.007226
860.000000	-0.007665
859.000000	-0.008240
858.000000	-0.009000
857.000000	-0.010034
856.000000	-0.011480
855.000000	-0.013470
854.000000	-0.016059
853.000000	-0.019175
852.000000	-0.022599
851.000000	-0.025968
850.000000	-0.028823
849.000000	-0.030695
848.000000	-0.031231
847.000000	-0.030343
846.000000	-0.028286
845.000000	-0.025520
844.000000	-0.022462
843.000000	-0.019378
842.000000	-0.016428
841.000000	-0.013733
840.000000	-0.011400
839.000000	-0.009521
838.000000	-0.008135
837.000000	-0.007182
836.000000	-0.006531
835.000000	-0.006074
834.000000	-0.005771
833.000000	-0.005597
832.000000	-0.005475
831.000000	-0.005310
830.000000	-0.005086
829.000000	-0.004872
828.000000	-0.004727
827.000000	-0.004640
826.000000	-0.004567
825.000000	-0.004497
824.000000	-0.004445
823.000000	-0.004423
822.000000	-0.004423
821.000000	-0.004434
820.000000	-0.004438
819.000000	-0.004434
818.000000	-0.004435
817.000000	-0.004448
816.000000	-0.004446
815.000000	-0.004403
814.000000	-0.004352
813.000000	-0.004363
812.000000	-0.004439
811.000000	-0.004500
810.000000	-0.004489
809.000000	-0.004439
808.000000	-0.004424
807.000000	-0.004458
806.000000	-0.004495
805.000000	-0.004496
804.000000	-0.004465
803.000000	-0.004431
802.000000	-0.004420
801.000000	-0.004436
800.000000	-0.004450
799.000000	-0.004425
798.000000	-0.004365
797.000000	-0.004314
796.000000	-0.004301
795.000000	-0.004307
794.000000	-0.004312
793.000000	-0.004335
792.000000	-0.004391
791.000000	-0.004439
790.000000	-0.004426
789.000000	-0.004359
788.000000	-0.004299
787.000000	-0.004292
786.000000	-0.004326
785.000000	-0.004352
784.000000	-0.004333
783.000000	-0.004278
782.000000	-0.004235
781.000000	-0.004241
780.000000	-0.004273
779.000000	-0.004276
778.000000	-0.004240
777.000000	-0.004224
776.000000	-0.004264
775.000000	-0.004301
774.000000	-0.004246
773.000000	-0.004085
772.000000	-0.003896
771.000000	-0.003768
770.000000	-0.003736
769.000000	-0.003768
768.000000	-0.003807
767.000000	-0.003812
766.000000	-0.003783
765.000000	-0.003741
764.000000	-0.003683
763.000000	-0.003595
762.000000	-0.003501
761.000000	-0.003460
760.000000	-0.003494
759.000000	-0.003563
758.000000	-0.003633
757.000000	-0.003737
756.000000	-0.003901
755.000000	-0.004071
754.000000	-0.004151
753.000000	-0.004112
752.000000	-0.004017
751.000000	-0.003950
750.000000	-0.003944
749.000000	-0.003966
748.000000	-0.003946
747.000000	-0.003838
746.000000	-0.003661
745.000000	-0.003480
744.000000	-0.003324
743.000000	-0.003174
742.000000	-0.003014
741.000000	-0.002866
740.000000	-0.002743
739.000000	-0.002622
738.000000	-0.002491
737.000000	-0.002399
736.000000	-0.002398
735.000000	-0.002476
734.000000	-0.002570
733.000000	-0.002612
732.000000	-0.002572
731.000000	-0.002483
730.000000	-0.002436
729.000000	-0.002480
728.000000	-0.002553
727.000000	-0.002544
726.000000	-0.002441
725.000000	-0.002332
724.000000	-0.002255
723.000000	-0.002119
722.000000	-0.001843
721.000000	-0.001519
720.000000	-0.001353
719.000000	-0.001455
718.000000	-0.001731
717.000000	-0.001990
716.000000	-0.002098
715.000000	-0.002055
714.000000	-0.001976
713.000000	-0.001959
712.000000	-0.001973
711.000000	-0.001902
710.000000	-0.001709
709.000000	-0.001489
708.000000	-0.001343
707.000000	-0.001269
706.000000	-0.001195
705.000000	-0.001100
704.000000	-0.001040
703.000000	-0.001038
702.000000	-0.001040
701.000000	-0.000996
700.000000	-0.000906
699.000000	-0.000841
698.000000	-0.000859
697.000000	-0.000928
696.000000	-0.000932
695.000000	-0.000771
694.000000	-0.000515
693.000000	-0.000336
692.000000	-0.000251
691.000000	-0.000116
690.000000	0.000163
689.000000	0.000474
688.000000	0.000658
687.000000	0.000746
686.000000	0.000864
685.000000	0.001027
684.000000	0.001163
683.000000	0.001213
682.000000	0.001142
681.000000	0.000957
680.000000	0.000767
679.000000	0.000713
678.000000	0.000724
677.000000	0.000632
676.000000	0.000512
675.000000	0.000435
674.000000	0.000393
673.000000	0.000460
672.000000	0.000810
671.000000	0.001456
670.000000	0.002014
669.000000	0.002078
668.000000	0.002005
667.000000	0.001820
666.000000	0.001169
665.000000	0.000815
664.000000	0.001169
663.000000	0.002004
662.000000	0.002882
661.000000	0.003544
660.000000	0.003977
659.000000	0.004239
658.000000	0.004329
657.000000	0.004261
656.000000	0.004075
655.000000	0.003659
654.000000	0.003079
653.000000	0.002664
652.000000	0.002534
651.000000	0.002455
650.000000	0.002237
649.000000	0.001986
648.000000	0.001795
647.000000	0.001561
646.000000	0.001271
645.000000	0.001082
644.000000	0.001064
643.000000	0.001111
642.000000	0.001139
641.000000	0.001195
640.000000	0.001271
639.000000	0.001248
638.000000	0.001126
637.000000	0.001037
636.000000	0.000977
635.000000	0.000827
634.000000	0.000627
633.000000	0.000576
632.000000	0.000701
631.000000	0.000762
630.000000	0.000572
629.000000	0.000180
628.000000	-0.000303
627.000000	-0.000805
626.000000	-0.001150
625.000000	-0.001158
624.000000	-0.000895
623.000000	-0.000588
622.000000	-0.000309
621.000000	-0.000020
620.000000	0.000136
619.000000	-0.000062
618.000000	-0.000521
617.000000	-0.000864
616.000000	-0.000882
615.000000	-0.000674
614.000000	-0.000392
613.000000	-0.000109
612.000000	0.000037
611.000000	-0.000155
610.000000	-0.000760
609.000000	-0.001699
608.000000	-0.002832
607.000000	-0.003887
606.000000	-0.004433
605.000000	-0.004259
604.000000	-0.003627
603.000000	-0.002967
602.000000	-0.002449
601.000000	-0.001965
600.000000	-0.001476
