# Supplementary material for: Real-time monitoring of the reversible capture and release of CO2 on anthraquinone and riboflavin-modified graphitic electrodes using ATR-SEIRAS
Source: Chem Sci. 2025 Nov 4;16(48):23189–202. doi: 10.1039/d5sc05427c (PMC12584010; doi:10.1039/d5sc05427c)
Supplement: SC-016-D5SC05427C-s001 [file SC-016-D5SC05427C-s001.zip › Data Folders/Main Figures/Figure3/3a/029.ASC]

PE IR       SUBTECH     SPECTRUM    ASCII       PEDS        4.00        
   -1
029.ASC
24/06/26
16:04:40.00
24/06/26
16:04:40.00
Administrator

600.000000
#HDR
-1
-1
#GR
Wavenumber
A
1.0
0.0
4000.000000
-1.000000
3401
8
0.024913
-0.031253
#DATA
4000.000000	-0.003817
3999.000000	-0.003839
3998.000000	-0.003862
3997.000000	-0.003872
3996.000000	-0.003857
3995.000000	-0.003817
3994.000000	-0.003767
3993.000000	-0.003728
3992.000000	-0.003716
3991.000000	-0.003732
3990.000000	-0.003764
3989.000000	-0.003800
3988.000000	-0.003823
3987.000000	-0.003823
3986.000000	-0.003792
3985.000000	-0.003736
3984.000000	-0.003672
3983.000000	-0.003617
3982.000000	-0.003582
3981.000000	-0.003568
3980.000000	-0.003573
3979.000000	-0.003592
3978.000000	-0.003619
3977.000000	-0.003642
3976.000000	-0.003653
3975.000000	-0.003646
3974.000000	-0.003625
3973.000000	-0.003594
3972.000000	-0.003567
3971.000000	-0.003553
3970.000000	-0.003563
3969.000000	-0.003591
3968.000000	-0.003628
3967.000000	-0.003663
3966.000000	-0.003693
3965.000000	-0.003718
3964.000000	-0.003734
3963.000000	-0.003738
3962.000000	-0.003729
3961.000000	-0.003720
3960.000000	-0.003725
3959.000000	-0.003744
3958.000000	-0.003767
3957.000000	-0.003785
3956.000000	-0.003795
3955.000000	-0.003803
3954.000000	-0.003811
3953.000000	-0.003818
3952.000000	-0.003823
3951.000000	-0.003822
3950.000000	-0.003818
3949.000000	-0.003812
3948.000000	-0.003806
3947.000000	-0.003802
3946.000000	-0.003797
3945.000000	-0.003788
3944.000000	-0.003780
3943.000000	-0.003785
3942.000000	-0.003810
3941.000000	-0.003843
3940.000000	-0.003862
3939.000000	-0.003856
3938.000000	-0.003832
3937.000000	-0.003812
3936.000000	-0.003817
3935.000000	-0.003849
3934.000000	-0.003889
3933.000000	-0.003913
3932.000000	-0.003912
3931.000000	-0.003894
3930.000000	-0.003882
3929.000000	-0.003893
3928.000000	-0.003932
3927.000000	-0.003985
3926.000000	-0.004028
3925.000000	-0.004037
3924.000000	-0.004005
3923.000000	-0.003951
3922.000000	-0.003900
3921.000000	-0.003873
3920.000000	-0.003878
3919.000000	-0.003900
3918.000000	-0.003914
3917.000000	-0.003901
3916.000000	-0.003868
3915.000000	-0.003834
3914.000000	-0.003813
3913.000000	-0.003807
3912.000000	-0.003813
3911.000000	-0.003826
3910.000000	-0.003841
3909.000000	-0.003859
3908.000000	-0.003883
3907.000000	-0.003909
3906.000000	-0.003919
3905.000000	-0.003897
3904.000000	-0.003846
3903.000000	-0.003791
3902.000000	-0.003762
3901.000000	-0.003765
3900.000000	-0.003792
3899.000000	-0.003835
3898.000000	-0.003884
3897.000000	-0.003924
3896.000000	-0.003942
3895.000000	-0.003937
3894.000000	-0.003921
3893.000000	-0.003902
3892.000000	-0.003876
3891.000000	-0.003837
3890.000000	-0.003790
3889.000000	-0.003755
3888.000000	-0.003740
3887.000000	-0.003740
3886.000000	-0.003759
3885.000000	-0.003799
3884.000000	-0.003857
3883.000000	-0.003920
3882.000000	-0.003965
3881.000000	-0.003976
3880.000000	-0.003952
3879.000000	-0.003916
3878.000000	-0.003892
3877.000000	-0.003886
3876.000000	-0.003883
3875.000000	-0.003874
3874.000000	-0.003867
3873.000000	-0.003877
3872.000000	-0.003896
3871.000000	-0.003890
3870.000000	-0.003844
3869.000000	-0.003793
3868.000000	-0.003774
3867.000000	-0.003791
3866.000000	-0.003824
3865.000000	-0.003873
3864.000000	-0.003938
3863.000000	-0.003988
3862.000000	-0.003994
3861.000000	-0.003960
3860.000000	-0.003905
3859.000000	-0.003840
3858.000000	-0.003765
3857.000000	-0.003690
3856.000000	-0.003635
3855.000000	-0.003613
3854.000000	-0.003630
3853.000000	-0.003677
3852.000000	-0.003739
3851.000000	-0.003807
3850.000000	-0.003857
3849.000000	-0.003882
3848.000000	-0.003897
3847.000000	-0.003913
3846.000000	-0.003929
3845.000000	-0.003932
3844.000000	-0.003905
3843.000000	-0.003850
3842.000000	-0.003793
3841.000000	-0.003763
3840.000000	-0.003764
3839.000000	-0.003781
3838.000000	-0.003791
3837.000000	-0.003786
3836.000000	-0.003772
3835.000000	-0.003766
3834.000000	-0.003774
3833.000000	-0.003794
3832.000000	-0.003818
3831.000000	-0.003844
3830.000000	-0.003871
3829.000000	-0.003893
3828.000000	-0.003898
3827.000000	-0.003877
3826.000000	-0.003840
3825.000000	-0.003806
3824.000000	-0.003781
3823.000000	-0.003744
3822.000000	-0.003679
3821.000000	-0.003603
3820.000000	-0.003553
3819.000000	-0.003554
3818.000000	-0.003594
3817.000000	-0.003646
3816.000000	-0.003703
3815.000000	-0.003762
3814.000000	-0.003815
3813.000000	-0.003845
3812.000000	-0.003848
3811.000000	-0.003841
3810.000000	-0.003846
3809.000000	-0.003860
3808.000000	-0.003854
3807.000000	-0.003812
3806.000000	-0.003749
3805.000000	-0.003694
3804.000000	-0.003655
3803.000000	-0.003625
3802.000000	-0.003610
3801.000000	-0.003624
3800.000000	-0.003664
3799.000000	-0.003710
3798.000000	-0.003741
3797.000000	-0.003758
3796.000000	-0.003779
3795.000000	-0.003815
3794.000000	-0.003856
3793.000000	-0.003889
3792.000000	-0.003907
3791.000000	-0.003908
3790.000000	-0.003896
3789.000000	-0.003880
3788.000000	-0.003872
3787.000000	-0.003878
3786.000000	-0.003892
3785.000000	-0.003903
3784.000000	-0.003906
3783.000000	-0.003904
3782.000000	-0.003895
3781.000000	-0.003876
3780.000000	-0.003861
3779.000000	-0.003869
3778.000000	-0.003900
3777.000000	-0.003929
3776.000000	-0.003935
3775.000000	-0.003912
3774.000000	-0.003871
3773.000000	-0.003826
3772.000000	-0.003781
3771.000000	-0.003737
3770.000000	-0.003707
3769.000000	-0.003695
3768.000000	-0.003701
3767.000000	-0.003718
3766.000000	-0.003742
3765.000000	-0.003773
3764.000000	-0.003806
3763.000000	-0.003830
3762.000000	-0.003840
3761.000000	-0.003836
3760.000000	-0.003834
3759.000000	-0.003831
3758.000000	-0.003806
3757.000000	-0.003748
3756.000000	-0.003676
3755.000000	-0.003615
3754.000000	-0.003575
3753.000000	-0.003548
3752.000000	-0.003526
3751.000000	-0.003493
3750.000000	-0.003443
3749.000000	-0.003394
3748.000000	-0.003373
3747.000000	-0.003383
3746.000000	-0.003376
3745.000000	-0.003327
3744.000000	-0.003282
3743.000000	-0.003294
3742.000000	-0.003348
3741.000000	-0.003377
3740.000000	-0.003353
3739.000000	-0.003291
3738.000000	-0.003211
3737.000000	-0.003129
3736.000000	-0.003087
3735.000000	-0.003115
3734.000000	-0.003170
3733.000000	-0.003171
3732.000000	-0.003091
3731.000000	-0.002971
3730.000000	-0.002868
3729.000000	-0.002803
3728.000000	-0.002772
3727.000000	-0.002776
3726.000000	-0.002810
3725.000000	-0.002852
3724.000000	-0.002882
3723.000000	-0.002911
3722.000000	-0.002969
3721.000000	-0.003063
3720.000000	-0.003165
3719.000000	-0.003237
3718.000000	-0.003264
3717.000000	-0.003270
3716.000000	-0.003294
3715.000000	-0.003338
3714.000000	-0.003357
3713.000000	-0.003297
3712.000000	-0.003163
3711.000000	-0.003023
3710.000000	-0.002935
3709.000000	-0.002901
3708.000000	-0.002886
3707.000000	-0.002859
3706.000000	-0.002809
3705.000000	-0.002743
3704.000000	-0.002676
3703.000000	-0.002620
3702.000000	-0.002582
3701.000000	-0.002570
3700.000000	-0.002587
3699.000000	-0.002631
3698.000000	-0.002693
3697.000000	-0.002756
3696.000000	-0.002806
3695.000000	-0.002820
3694.000000	-0.002798
3693.000000	-0.002771
3692.000000	-0.002796
3691.000000	-0.002900
3690.000000	-0.003035
3689.000000	-0.003124
3688.000000	-0.003139
3687.000000	-0.003122
3686.000000	-0.003119
3685.000000	-0.003134
3684.000000	-0.003149
3683.000000	-0.003150
3682.000000	-0.003130
3681.000000	-0.003090
3680.000000	-0.003034
3679.000000	-0.002980
3678.000000	-0.002940
3677.000000	-0.002908
3676.000000	-0.002889
3675.000000	-0.002888
3674.000000	-0.002895
3673.000000	-0.002904
3672.000000	-0.002909
3671.000000	-0.002916
3670.000000	-0.002946
3669.000000	-0.002994
3668.000000	-0.003031
3667.000000	-0.003038
3666.000000	-0.003013
3665.000000	-0.002967
3664.000000	-0.002920
3663.000000	-0.002884
3662.000000	-0.002854
3661.000000	-0.002820
3660.000000	-0.002779
3659.000000	-0.002740
3658.000000	-0.002703
3657.000000	-0.002664
3656.000000	-0.002621
3655.000000	-0.002584
3654.000000	-0.002556
3653.000000	-0.002533
3652.000000	-0.002510
3651.000000	-0.002493
3650.000000	-0.002480
3649.000000	-0.002460
3648.000000	-0.002435
3647.000000	-0.002431
3646.000000	-0.002457
3645.000000	-0.002496
3644.000000	-0.002529
3643.000000	-0.002543
3642.000000	-0.002535
3641.000000	-0.002504
3640.000000	-0.002456
3639.000000	-0.002403
3638.000000	-0.002359
3637.000000	-0.002324
3636.000000	-0.002285
3635.000000	-0.002228
3634.000000	-0.002159
3633.000000	-0.002092
3632.000000	-0.002026
3631.000000	-0.001942
3630.000000	-0.001825
3629.000000	-0.001720
3628.000000	-0.001691
3627.000000	-0.001743
3626.000000	-0.001829
3625.000000	-0.001911
3624.000000	-0.001989
3623.000000	-0.002087
3622.000000	-0.002206
3621.000000	-0.002312
3620.000000	-0.002356
3619.000000	-0.002318
3618.000000	-0.002235
3617.000000	-0.002160
3616.000000	-0.002119
3615.000000	-0.002110
3614.000000	-0.002122
3613.000000	-0.002149
3612.000000	-0.002186
3611.000000	-0.002221
3610.000000	-0.002244
3609.000000	-0.002262
3608.000000	-0.002295
3607.000000	-0.002339
3606.000000	-0.002367
3605.000000	-0.002361
3604.000000	-0.002327
3603.000000	-0.002286
3602.000000	-0.002253
3601.000000	-0.002230
3600.000000	-0.002214
3599.000000	-0.002202
3598.000000	-0.002184
3597.000000	-0.002151
3596.000000	-0.002109
3595.000000	-0.002075
3594.000000	-0.002075
3593.000000	-0.002110
3592.000000	-0.002169
3591.000000	-0.002244
3590.000000	-0.002342
3589.000000	-0.002463
3588.000000	-0.002578
3587.000000	-0.002645
3586.000000	-0.002651
3585.000000	-0.002639
3584.000000	-0.002651
3583.000000	-0.002705
3582.000000	-0.002787
3581.000000	-0.002863
3580.000000	-0.002905
3579.000000	-0.002912
3578.000000	-0.002906
3577.000000	-0.002904
3576.000000	-0.002913
3575.000000	-0.002928
3574.000000	-0.002947
3573.000000	-0.002968
3572.000000	-0.002991
3571.000000	-0.003007
3570.000000	-0.003012
3569.000000	-0.003001
3568.000000	-0.002983
3567.000000	-0.002971
3566.000000	-0.002974
3565.000000	-0.002987
3564.000000	-0.003000
3563.000000	-0.003010
3562.000000	-0.003020
3561.000000	-0.003038
3560.000000	-0.003064
3559.000000	-0.003088
3558.000000	-0.003096
3557.000000	-0.003085
3556.000000	-0.003066
3555.000000	-0.003062
3554.000000	-0.003085
3553.000000	-0.003123
3552.000000	-0.003154
3551.000000	-0.003162
3550.000000	-0.003151
3549.000000	-0.003129
3548.000000	-0.003110
3547.000000	-0.003100
3546.000000	-0.003099
3545.000000	-0.003101
3544.000000	-0.003100
3543.000000	-0.003097
3542.000000	-0.003096
3541.000000	-0.003098
3540.000000	-0.003098
3539.000000	-0.003090
3538.000000	-0.003076
3537.000000	-0.003065
3536.000000	-0.003067
3535.000000	-0.003086
3534.000000	-0.003113
3533.000000	-0.003132
3532.000000	-0.003130
3531.000000	-0.003113
3530.000000	-0.003097
3529.000000	-0.003095
3528.000000	-0.003104
3527.000000	-0.003116
3526.000000	-0.003127
3525.000000	-0.003144
3524.000000	-0.003166
3523.000000	-0.003189
3522.000000	-0.003202
3521.000000	-0.003205
3520.000000	-0.003198
3519.000000	-0.003188
3518.000000	-0.003180
3517.000000	-0.003180
3516.000000	-0.003190
3515.000000	-0.003205
3514.000000	-0.003220
3513.000000	-0.003234
3512.000000	-0.003253
3511.000000	-0.003278
3510.000000	-0.003304
3509.000000	-0.003324
3508.000000	-0.003329
3507.000000	-0.003318
3506.000000	-0.003291
3505.000000	-0.003263
3504.000000	-0.003249
3503.000000	-0.003259
3502.000000	-0.003281
3501.000000	-0.003298
3500.000000	-0.003307
3499.000000	-0.003316
3498.000000	-0.003329
3497.000000	-0.003343
3496.000000	-0.003352
3495.000000	-0.003352
3494.000000	-0.003346
3493.000000	-0.003339
3492.000000	-0.003335
3491.000000	-0.003340
3490.000000	-0.003355
3489.000000	-0.003372
3488.000000	-0.003379
3487.000000	-0.003369
3486.000000	-0.003349
3485.000000	-0.003328
3484.000000	-0.003311
3483.000000	-0.003300
3482.000000	-0.003295
3481.000000	-0.003299
3480.000000	-0.003309
3479.000000	-0.003317
3478.000000	-0.003322
3477.000000	-0.003327
3476.000000	-0.003335
3475.000000	-0.003343
3474.000000	-0.003347
3473.000000	-0.003347
3472.000000	-0.003341
3471.000000	-0.003330
3470.000000	-0.003317
3469.000000	-0.003309
3468.000000	-0.003311
3467.000000	-0.003314
3466.000000	-0.003308
3465.000000	-0.003289
3464.000000	-0.003270
3463.000000	-0.003265
3462.000000	-0.003277
3461.000000	-0.003300
3460.000000	-0.003321
3459.000000	-0.003336
3458.000000	-0.003347
3457.000000	-0.003360
3456.000000	-0.003378
3455.000000	-0.003393
3454.000000	-0.003395
3453.000000	-0.003382
3452.000000	-0.003361
3451.000000	-0.003342
3450.000000	-0.003326
3449.000000	-0.003305
3448.000000	-0.003278
3447.000000	-0.003253
3446.000000	-0.003246
3445.000000	-0.003262
3444.000000	-0.003291
3443.000000	-0.003314
3442.000000	-0.003323
3441.000000	-0.003322
3440.000000	-0.003319
3439.000000	-0.003312
3438.000000	-0.003295
3437.000000	-0.003270
3436.000000	-0.003248
3435.000000	-0.003241
3434.000000	-0.003246
3433.000000	-0.003254
3432.000000	-0.003256
3431.000000	-0.003251
3430.000000	-0.003240
3429.000000	-0.003225
3428.000000	-0.003211
3427.000000	-0.003205
3426.000000	-0.003204
3425.000000	-0.003202
3424.000000	-0.003194
3423.000000	-0.003176
3422.000000	-0.003147
3421.000000	-0.003111
3420.000000	-0.003083
3419.000000	-0.003078
3418.000000	-0.003098
3417.000000	-0.003125
3416.000000	-0.003141
3415.000000	-0.003139
3414.000000	-0.003125
3413.000000	-0.003109
3412.000000	-0.003095
3411.000000	-0.003088
3410.000000	-0.003089
3409.000000	-0.003093
3408.000000	-0.003096
3407.000000	-0.003097
3406.000000	-0.003099
3405.000000	-0.003106
3404.000000	-0.003115
3403.000000	-0.003119
3402.000000	-0.003118
3401.000000	-0.003114
3400.000000	-0.003106
3399.000000	-0.003086
3398.000000	-0.003052
3397.000000	-0.003013
3396.000000	-0.002989
3395.000000	-0.002992
3394.000000	-0.003011
3393.000000	-0.003028
3392.000000	-0.003035
3391.000000	-0.003033
3390.000000	-0.003025
3389.000000	-0.003009
3388.000000	-0.002984
3387.000000	-0.002960
3386.000000	-0.002944
3385.000000	-0.002938
3384.000000	-0.002937
3383.000000	-0.002934
3382.000000	-0.002929
3381.000000	-0.002929
3380.000000	-0.002939
3379.000000	-0.002955
3378.000000	-0.002972
3377.000000	-0.002985
3376.000000	-0.002994
3375.000000	-0.003000
3374.000000	-0.002997
3373.000000	-0.002977
3372.000000	-0.002945
3371.000000	-0.002915
3370.000000	-0.002905
3369.000000	-0.002919
3368.000000	-0.002946
3367.000000	-0.002966
3366.000000	-0.002966
3365.000000	-0.002946
3364.000000	-0.002922
3363.000000	-0.002905
3362.000000	-0.002894
3361.000000	-0.002878
3360.000000	-0.002857
3359.000000	-0.002839
3358.000000	-0.002828
3357.000000	-0.002822
3356.000000	-0.002822
3355.000000	-0.002835
3354.000000	-0.002863
3353.000000	-0.002890
3352.000000	-0.002900
3351.000000	-0.002890
3350.000000	-0.002874
3349.000000	-0.002862
3348.000000	-0.002852
3347.000000	-0.002842
3346.000000	-0.002836
3345.000000	-0.002840
3344.000000	-0.002849
3343.000000	-0.002852
3342.000000	-0.002847
3341.000000	-0.002841
3340.000000	-0.002835
3339.000000	-0.002827
3338.000000	-0.002812
3337.000000	-0.002793
3336.000000	-0.002775
3335.000000	-0.002767
3334.000000	-0.002776
3333.000000	-0.002802
3332.000000	-0.002838
3331.000000	-0.002869
3330.000000	-0.002883
3329.000000	-0.002879
3328.000000	-0.002869
3327.000000	-0.002860
3326.000000	-0.002851
3325.000000	-0.002838
3324.000000	-0.002828
3323.000000	-0.002829
3322.000000	-0.002840
3321.000000	-0.002848
3320.000000	-0.002839
3319.000000	-0.002814
3318.000000	-0.002784
3317.000000	-0.002768
3316.000000	-0.002777
3315.000000	-0.002802
3314.000000	-0.002817
3313.000000	-0.002802
3312.000000	-0.002767
3311.000000	-0.002746
3310.000000	-0.002761
3309.000000	-0.002798
3308.000000	-0.002825
3307.000000	-0.002822
3306.000000	-0.002797
3305.000000	-0.002772
3304.000000	-0.002763
3303.000000	-0.002768
3302.000000	-0.002777
3301.000000	-0.002781
3300.000000	-0.002781
3299.000000	-0.002787
3298.000000	-0.002798
3297.000000	-0.002808
3296.000000	-0.002807
3295.000000	-0.002799
3294.000000	-0.002798
3293.000000	-0.002808
3292.000000	-0.002821
3291.000000	-0.002817
3290.000000	-0.002794
3289.000000	-0.002766
3288.000000	-0.002750
3287.000000	-0.002751
3286.000000	-0.002759
3285.000000	-0.002762
3284.000000	-0.002759
3283.000000	-0.002752
3282.000000	-0.002745
3281.000000	-0.002735
3280.000000	-0.002729
3279.000000	-0.002736
3278.000000	-0.002757
3277.000000	-0.002783
3276.000000	-0.002803
3275.000000	-0.002813
3274.000000	-0.002812
3273.000000	-0.002796
3272.000000	-0.002766
3271.000000	-0.002728
3270.000000	-0.002698
3269.000000	-0.002683
3268.000000	-0.002679
3267.000000	-0.002676
3266.000000	-0.002661
3265.000000	-0.002635
3264.000000	-0.002609
3263.000000	-0.002600
3262.000000	-0.002614
3261.000000	-0.002642
3260.000000	-0.002667
3259.000000	-0.002677
3258.000000	-0.002675
3257.000000	-0.002666
3256.000000	-0.002650
3255.000000	-0.002627
3254.000000	-0.002598
3253.000000	-0.002567
3252.000000	-0.002538
3251.000000	-0.002514
3250.000000	-0.002495
3249.000000	-0.002481
3248.000000	-0.002475
3247.000000	-0.002481
3246.000000	-0.002496
3245.000000	-0.002505
3244.000000	-0.002495
3243.000000	-0.002468
3242.000000	-0.002441
3241.000000	-0.002435
3240.000000	-0.002450
3239.000000	-0.002467
3238.000000	-0.002467
3237.000000	-0.002446
3236.000000	-0.002416
3235.000000	-0.002392
3234.000000	-0.002381
3233.000000	-0.002379
3232.000000	-0.002379
3231.000000	-0.002373
3230.000000	-0.002356
3229.000000	-0.002330
3228.000000	-0.002304
3227.000000	-0.002287
3226.000000	-0.002286
3225.000000	-0.002294
3224.000000	-0.002301
3223.000000	-0.002294
3222.000000	-0.002267
3221.000000	-0.002227
3220.000000	-0.002189
3219.000000	-0.002168
3218.000000	-0.002165
3217.000000	-0.002168
3216.000000	-0.002161
3215.000000	-0.002138
3214.000000	-0.002099
3213.000000	-0.002054
3212.000000	-0.002014
3211.000000	-0.001987
3210.000000	-0.001968
3209.000000	-0.001947
3208.000000	-0.001915
3207.000000	-0.001880
3206.000000	-0.001850
3205.000000	-0.001830
3204.000000	-0.001816
3203.000000	-0.001803
3202.000000	-0.001790
3201.000000	-0.001780
3200.000000	-0.001783
3199.000000	-0.001799
3198.000000	-0.001818
3197.000000	-0.001826
3196.000000	-0.001820
3195.000000	-0.001810
3194.000000	-0.001807
3193.000000	-0.001812
3192.000000	-0.001825
3191.000000	-0.001851
3190.000000	-0.001887
3189.000000	-0.001922
3188.000000	-0.001938
3187.000000	-0.001927
3186.000000	-0.001895
3185.000000	-0.001852
3184.000000	-0.001811
3183.000000	-0.001789
3182.000000	-0.001795
3181.000000	-0.001816
3180.000000	-0.001822
3179.000000	-0.001795
3178.000000	-0.001747
3177.000000	-0.001702
3176.000000	-0.001673
3175.000000	-0.001650
3174.000000	-0.001617
3173.000000	-0.001564
3172.000000	-0.001486
3171.000000	-0.001385
3170.000000	-0.001266
3169.000000	-0.001131
3168.000000	-0.000984
3167.000000	-0.000835
3166.000000	-0.000707
3165.000000	-0.000629
3164.000000	-0.000618
3163.000000	-0.000669
3162.000000	-0.000765
3161.000000	-0.000884
3160.000000	-0.001011
3159.000000	-0.001135
3158.000000	-0.001246
3157.000000	-0.001340
3156.000000	-0.001418
3155.000000	-0.001487
3154.000000	-0.001555
3153.000000	-0.001622
3152.000000	-0.001674
3151.000000	-0.001699
3150.000000	-0.001696
3149.000000	-0.001683
3148.000000	-0.001677
3147.000000	-0.001685
3146.000000	-0.001696
3145.000000	-0.001699
3144.000000	-0.001691
3143.000000	-0.001683
3142.000000	-0.001686
3141.000000	-0.001700
3140.000000	-0.001715
3139.000000	-0.001720
3138.000000	-0.001718
3137.000000	-0.001715
3136.000000	-0.001715
3135.000000	-0.001708
3134.000000	-0.001691
3133.000000	-0.001672
3132.000000	-0.001659
3131.000000	-0.001651
3130.000000	-0.001640
3129.000000	-0.001622
3128.000000	-0.001603
3127.000000	-0.001592
3126.000000	-0.001592
3125.000000	-0.001594
3124.000000	-0.001595
3123.000000	-0.001597
3122.000000	-0.001603
3121.000000	-0.001613
3120.000000	-0.001621
3119.000000	-0.001620
3118.000000	-0.001606
3117.000000	-0.001584
3116.000000	-0.001558
3115.000000	-0.001531
3114.000000	-0.001506
3113.000000	-0.001490
3112.000000	-0.001489
3111.000000	-0.001499
3110.000000	-0.001506
3109.000000	-0.001501
3108.000000	-0.001489
3107.000000	-0.001484
3106.000000	-0.001490
3105.000000	-0.001499
3104.000000	-0.001495
3103.000000	-0.001474
3102.000000	-0.001442
3101.000000	-0.001413
3100.000000	-0.001400
3099.000000	-0.001405
3098.000000	-0.001418
3097.000000	-0.001425
3096.000000	-0.001420
3095.000000	-0.001407
3094.000000	-0.001389
3093.000000	-0.001366
3092.000000	-0.001344
3091.000000	-0.001331
3090.000000	-0.001330
3089.000000	-0.001331
3088.000000	-0.001322
3087.000000	-0.001303
3086.000000	-0.001284
3085.000000	-0.001276
3084.000000	-0.001284
3083.000000	-0.001300
3082.000000	-0.001314
3081.000000	-0.001314
3080.000000	-0.001303
3079.000000	-0.001285
3078.000000	-0.001266
3077.000000	-0.001245
3076.000000	-0.001220
3075.000000	-0.001199
3074.000000	-0.001186
3073.000000	-0.001184
3072.000000	-0.001186
3071.000000	-0.001190
3070.000000	-0.001198
3069.000000	-0.001208
3068.000000	-0.001210
3067.000000	-0.001200
3066.000000	-0.001180
3065.000000	-0.001160
3064.000000	-0.001143
3063.000000	-0.001122
3062.000000	-0.001093
3061.000000	-0.001060
3060.000000	-0.001035
3059.000000	-0.001023
3058.000000	-0.001020
3057.000000	-0.001016
3056.000000	-0.001003
3055.000000	-0.000984
3054.000000	-0.000964
3053.000000	-0.000949
3052.000000	-0.000942
3051.000000	-0.000943
3050.000000	-0.000946
3049.000000	-0.000945
3048.000000	-0.000941
3047.000000	-0.000936
3046.000000	-0.000930
3045.000000	-0.000917
3044.000000	-0.000895
3043.000000	-0.000871
3042.000000	-0.000856
3041.000000	-0.000849
3040.000000	-0.000839
3039.000000	-0.000810
3038.000000	-0.000764
3037.000000	-0.000716
3036.000000	-0.000685
3035.000000	-0.000675
3034.000000	-0.000677
3033.000000	-0.000679
3032.000000	-0.000673
3031.000000	-0.000652
3030.000000	-0.000613
3029.000000	-0.000563
3028.000000	-0.000513
3027.000000	-0.000476
3026.000000	-0.000452
3025.000000	-0.000434
3024.000000	-0.000413
3023.000000	-0.000385
3022.000000	-0.000346
3021.000000	-0.000293
3020.000000	-0.000229
3019.000000	-0.000163
3018.000000	-0.000100
3017.000000	-0.000036
3016.000000	0.000035
3015.000000	0.000114
3014.000000	0.000197
3013.000000	0.000283
3012.000000	0.000370
3011.000000	0.000457
3010.000000	0.000541
3009.000000	0.000619
3008.000000	0.000695
3007.000000	0.000773
3006.000000	0.000856
3005.000000	0.000939
3004.000000	0.001015
3003.000000	0.001074
3002.000000	0.001120
3001.000000	0.001164
3000.000000	0.001211
2999.000000	0.001255
2998.000000	0.001287
2997.000000	0.001306
2996.000000	0.001324
2995.000000	0.001357
2994.000000	0.001413
2993.000000	0.001491
2992.000000	0.001575
2991.000000	0.001647
2990.000000	0.001702
2989.000000	0.001754
2988.000000	0.001824
2987.000000	0.001916
2986.000000	0.002022
2985.000000	0.002137
2984.000000	0.002263
2983.000000	0.002407
2982.000000	0.002568
2981.000000	0.002753
2980.000000	0.002963
2979.000000	0.003195
2978.000000	0.003429
2977.000000	0.003644
2976.000000	0.003832
2975.000000	0.003997
2974.000000	0.004138
2973.000000	0.004255
2972.000000	0.004350
2971.000000	0.004428
2970.000000	0.004486
2969.000000	0.004502
2968.000000	0.004452
2967.000000	0.004333
2966.000000	0.004164
2965.000000	0.003971
2964.000000	0.003772
2963.000000	0.003574
2962.000000	0.003378
2961.000000	0.003192
2960.000000	0.003023
2959.000000	0.002876
2958.000000	0.002751
2957.000000	0.002649
2956.000000	0.002574
2955.000000	0.002519
2954.000000	0.002474
2953.000000	0.002426
2952.000000	0.002380
2951.000000	0.002353
2950.000000	0.002366
2949.000000	0.002425
2948.000000	0.002518
2947.000000	0.002628
2946.000000	0.002748
2945.000000	0.002882
2944.000000	0.003034
2943.000000	0.003193
2942.000000	0.003334
2941.000000	0.003429
2940.000000	0.003468
2939.000000	0.003459
2938.000000	0.003422
2937.000000	0.003370
2936.000000	0.003301
2935.000000	0.003208
2934.000000	0.003092
2933.000000	0.002965
2932.000000	0.002844
2931.000000	0.002733
2930.000000	0.002629
2929.000000	0.002527
2928.000000	0.002427
2927.000000	0.002324
2926.000000	0.002206
2925.000000	0.002066
2924.000000	0.001910
2923.000000	0.001761
2922.000000	0.001643
2921.000000	0.001559
2920.000000	0.001489
2919.000000	0.001414
2918.000000	0.001332
2917.000000	0.001253
2916.000000	0.001184
2915.000000	0.001114
2914.000000	0.001031
2913.000000	0.000942
2912.000000	0.000864
2911.000000	0.000807
2910.000000	0.000757
2909.000000	0.000695
2908.000000	0.000616
2907.000000	0.000531
2906.000000	0.000462
2905.000000	0.000414
2904.000000	0.000380
2903.000000	0.000347
2902.000000	0.000308
2901.000000	0.000265
2900.000000	0.000224
2899.000000	0.000191
2898.000000	0.000167
2897.000000	0.000157
2896.000000	0.000155
2895.000000	0.000158
2894.000000	0.000167
2893.000000	0.000192
2892.000000	0.000243
2891.000000	0.000321
2890.000000	0.000419
2889.000000	0.000537
2888.000000	0.000679
2887.000000	0.000845
2886.000000	0.001028
2885.000000	0.001222
2884.000000	0.001419
2883.000000	0.001599
2882.000000	0.001736
2881.000000	0.001810
2880.000000	0.001809
2879.000000	0.001737
2878.000000	0.001603
2877.000000	0.001431
2876.000000	0.001249
2875.000000	0.001076
2874.000000	0.000911
2873.000000	0.000742
2872.000000	0.000566
2871.000000	0.000391
2870.000000	0.000225
2869.000000	0.000070
2868.000000	-0.000078
2867.000000	-0.000224
2866.000000	-0.000369
2865.000000	-0.000504
2864.000000	-0.000623
2863.000000	-0.000729
2862.000000	-0.000831
2861.000000	-0.000934
2860.000000	-0.001028
2859.000000	-0.001104
2858.000000	-0.001169
2857.000000	-0.001239
2856.000000	-0.001319
2855.000000	-0.001397
2854.000000	-0.001456
2853.000000	-0.001495
2852.000000	-0.001523
2851.000000	-0.001544
2850.000000	-0.001560
2849.000000	-0.001578
2848.000000	-0.001606
2847.000000	-0.001643
2846.000000	-0.001679
2845.000000	-0.001707
2844.000000	-0.001726
2843.000000	-0.001736
2842.000000	-0.001737
2841.000000	-0.001737
2840.000000	-0.001750
2839.000000	-0.001789
2838.000000	-0.001848
2837.000000	-0.001909
2836.000000	-0.001954
2835.000000	-0.001978
2834.000000	-0.001988
2833.000000	-0.001997
2832.000000	-0.002016
2831.000000	-0.002052
2830.000000	-0.002097
2829.000000	-0.002134
2828.000000	-0.002155
2827.000000	-0.002164
2826.000000	-0.002171
2825.000000	-0.002181
2824.000000	-0.002196
2823.000000	-0.002210
2822.000000	-0.002218
2821.000000	-0.002221
2820.000000	-0.002230
2819.000000	-0.002253
2818.000000	-0.002284
2817.000000	-0.002306
2816.000000	-0.002308
2815.000000	-0.002296
2814.000000	-0.002292
2813.000000	-0.002307
2812.000000	-0.002334
2811.000000	-0.002364
2810.000000	-0.002393
2809.000000	-0.002420
2808.000000	-0.002443
2807.000000	-0.002462
2806.000000	-0.002481
2805.000000	-0.002500
2804.000000	-0.002512
2803.000000	-0.002516
2802.000000	-0.002518
2801.000000	-0.002527
2800.000000	-0.002543
2799.000000	-0.002556
2798.000000	-0.002557
2797.000000	-0.002546
2796.000000	-0.002532
2795.000000	-0.002522
2794.000000	-0.002520
2793.000000	-0.002517
2792.000000	-0.002512
2791.000000	-0.002511
2790.000000	-0.002526
2789.000000	-0.002553
2788.000000	-0.002581
2787.000000	-0.002599
2786.000000	-0.002609
2785.000000	-0.002618
2784.000000	-0.002630
2783.000000	-0.002642
2782.000000	-0.002648
2781.000000	-0.002648
2780.000000	-0.002645
2779.000000	-0.002647
2778.000000	-0.002654
2777.000000	-0.002652
2776.000000	-0.002634
2775.000000	-0.002606
2774.000000	-0.002590
2773.000000	-0.002599
2772.000000	-0.002624
2771.000000	-0.002644
2770.000000	-0.002650
2769.000000	-0.002644
2768.000000	-0.002633
2767.000000	-0.002622
2766.000000	-0.002619
2765.000000	-0.002629
2764.000000	-0.002645
2763.000000	-0.002651
2762.000000	-0.002641
2761.000000	-0.002623
2760.000000	-0.002611
2759.000000	-0.002609
2758.000000	-0.002611
2757.000000	-0.002605
2756.000000	-0.002590
2755.000000	-0.002573
2754.000000	-0.002566
2753.000000	-0.002574
2752.000000	-0.002586
2751.000000	-0.002582
2750.000000	-0.002559
2749.000000	-0.002533
2748.000000	-0.002517
2747.000000	-0.002511
2746.000000	-0.002503
2745.000000	-0.002489
2744.000000	-0.002482
2743.000000	-0.002496
2742.000000	-0.002530
2741.000000	-0.002563
2740.000000	-0.002574
2739.000000	-0.002560
2738.000000	-0.002533
2737.000000	-0.002511
2736.000000	-0.002499
2735.000000	-0.002493
2734.000000	-0.002489
2733.000000	-0.002487
2732.000000	-0.002486
2731.000000	-0.002479
2730.000000	-0.002467
2729.000000	-0.002458
2728.000000	-0.002458
2727.000000	-0.002467
2726.000000	-0.002479
2725.000000	-0.002491
2724.000000	-0.002508
2723.000000	-0.002527
2722.000000	-0.002542
2721.000000	-0.002544
2720.000000	-0.002531
2719.000000	-0.002510
2718.000000	-0.002487
2717.000000	-0.002474
2716.000000	-0.002475
2715.000000	-0.002487
2714.000000	-0.002502
2713.000000	-0.002508
2712.000000	-0.002500
2711.000000	-0.002474
2710.000000	-0.002438
2709.000000	-0.002407
2708.000000	-0.002389
2707.000000	-0.002383
2706.000000	-0.002378
2705.000000	-0.002365
2704.000000	-0.002351
2703.000000	-0.002345
2702.000000	-0.002349
2701.000000	-0.002356
2700.000000	-0.002354
2699.000000	-0.002343
2698.000000	-0.002333
2697.000000	-0.002330
2696.000000	-0.002330
2695.000000	-0.002322
2694.000000	-0.002304
2693.000000	-0.002287
2692.000000	-0.002280
2691.000000	-0.002282
2690.000000	-0.002287
2689.000000	-0.002287
2688.000000	-0.002280
2687.000000	-0.002263
2686.000000	-0.002237
2685.000000	-0.002207
2684.000000	-0.002181
2683.000000	-0.002165
2682.000000	-0.002164
2681.000000	-0.002177
2680.000000	-0.002193
2679.000000	-0.002198
2678.000000	-0.002186
2677.000000	-0.002167
2676.000000	-0.002151
2675.000000	-0.002139
2674.000000	-0.002127
2673.000000	-0.002118
2672.000000	-0.002118
2671.000000	-0.002128
2670.000000	-0.002137
2669.000000	-0.002140
2668.000000	-0.002139
2667.000000	-0.002142
2666.000000	-0.002148
2665.000000	-0.002151
2664.000000	-0.002145
2663.000000	-0.002136
2662.000000	-0.002137
2661.000000	-0.002155
2660.000000	-0.002186
2659.000000	-0.002215
2658.000000	-0.002236
2657.000000	-0.002250
2656.000000	-0.002258
2655.000000	-0.002253
2654.000000	-0.002233
2653.000000	-0.002210
2652.000000	-0.002197
2651.000000	-0.002198
2650.000000	-0.002208
2649.000000	-0.002225
2648.000000	-0.002253
2647.000000	-0.002284
2646.000000	-0.002300
2645.000000	-0.002289
2644.000000	-0.002259
2643.000000	-0.002228
2642.000000	-0.002213
2641.000000	-0.002211
2640.000000	-0.002210
2639.000000	-0.002193
2638.000000	-0.002158
2637.000000	-0.002118
2636.000000	-0.002086
2635.000000	-0.002058
2634.000000	-0.002024
2633.000000	-0.001974
2632.000000	-0.001912
2631.000000	-0.001849
2630.000000	-0.001795
2629.000000	-0.001762
2628.000000	-0.001757
2627.000000	-0.001775
2626.000000	-0.001804
2625.000000	-0.001847
2624.000000	-0.001906
2623.000000	-0.001973
2622.000000	-0.002029
2621.000000	-0.002069
2620.000000	-0.002109
2619.000000	-0.002160
2618.000000	-0.002214
2617.000000	-0.002253
2616.000000	-0.002276
2615.000000	-0.002297
2614.000000	-0.002321
2613.000000	-0.002347
2612.000000	-0.002373
2611.000000	-0.002399
2610.000000	-0.002422
2609.000000	-0.002437
2608.000000	-0.002440
2607.000000	-0.002441
2606.000000	-0.002450
2605.000000	-0.002474
2604.000000	-0.002507
2603.000000	-0.002536
2602.000000	-0.002547
2601.000000	-0.002540
2600.000000	-0.002529
2599.000000	-0.002531
2598.000000	-0.002547
2597.000000	-0.002567
2596.000000	-0.002581
2595.000000	-0.002587
2594.000000	-0.002587
2593.000000	-0.002585
2592.000000	-0.002585
2591.000000	-0.002587
2590.000000	-0.002587
2589.000000	-0.002588
2588.000000	-0.002595
2587.000000	-0.002617
2586.000000	-0.002648
2585.000000	-0.002675
2584.000000	-0.002690
2583.000000	-0.002691
2582.000000	-0.002680
2581.000000	-0.002660
2580.000000	-0.002642
2579.000000	-0.002638
2578.000000	-0.002651
2577.000000	-0.002671
2576.000000	-0.002689
2575.000000	-0.002705
2574.000000	-0.002724
2573.000000	-0.002746
2572.000000	-0.002761
2571.000000	-0.002758
2570.000000	-0.002738
2569.000000	-0.002714
2568.000000	-0.002707
2567.000000	-0.002720
2566.000000	-0.002743
2565.000000	-0.002761
2564.000000	-0.002773
2563.000000	-0.002785
2562.000000	-0.002799
2561.000000	-0.002814
2560.000000	-0.002830
2559.000000	-0.002849
2558.000000	-0.002867
2557.000000	-0.002874
2556.000000	-0.002866
2555.000000	-0.002854
2554.000000	-0.002852
2553.000000	-0.002864
2552.000000	-0.002878
2551.000000	-0.002883
2550.000000	-0.002879
2549.000000	-0.002877
2548.000000	-0.002883
2547.000000	-0.002890
2546.000000	-0.002887
2545.000000	-0.002873
2544.000000	-0.002861
2543.000000	-0.002861
2542.000000	-0.002870
2541.000000	-0.002878
2540.000000	-0.002883
2539.000000	-0.002889
2538.000000	-0.002900
2537.000000	-0.002915
2536.000000	-0.002935
2535.000000	-0.002960
2534.000000	-0.002984
2533.000000	-0.002997
2532.000000	-0.003000
2531.000000	-0.002998
2530.000000	-0.003000
2529.000000	-0.003008
2528.000000	-0.003016
2527.000000	-0.003015
2526.000000	-0.003008
2525.000000	-0.003002
2524.000000	-0.003007
2523.000000	-0.003022
2522.000000	-0.003040
2521.000000	-0.003053
2520.000000	-0.003050
2519.000000	-0.003032
2518.000000	-0.003009
2517.000000	-0.003000
2516.000000	-0.003014
2515.000000	-0.003043
2514.000000	-0.003069
2513.000000	-0.003084
2512.000000	-0.003091
2511.000000	-0.003091
2510.000000	-0.003078
2509.000000	-0.003052
2508.000000	-0.003023
2507.000000	-0.003007
2506.000000	-0.003007
2505.000000	-0.003016
2504.000000	-0.003023
2503.000000	-0.003026
2502.000000	-0.003023
2501.000000	-0.003018
2500.000000	-0.003014
2499.000000	-0.003009
2498.000000	-0.002997
2497.000000	-0.002978
2496.000000	-0.002959
2495.000000	-0.002947
2494.000000	-0.002946
2493.000000	-0.002959
2492.000000	-0.002982
2491.000000	-0.003002
2490.000000	-0.003002
2489.000000	-0.002981
2488.000000	-0.002961
2487.000000	-0.002959
2486.000000	-0.002969
2485.000000	-0.002973
2484.000000	-0.002967
2483.000000	-0.002964
2482.000000	-0.002971
2481.000000	-0.002987
2480.000000	-0.003004
2479.000000	-0.003018
2478.000000	-0.003024
2477.000000	-0.003020
2476.000000	-0.003013
2475.000000	-0.003013
2474.000000	-0.003019
2473.000000	-0.003023
2472.000000	-0.003020
2471.000000	-0.003018
2470.000000	-0.003026
2469.000000	-0.003044
2468.000000	-0.003059
2467.000000	-0.003058
2466.000000	-0.003036
2465.000000	-0.003005
2464.000000	-0.002985
2463.000000	-0.002991
2462.000000	-0.003017
2461.000000	-0.003044
2460.000000	-0.003056
2459.000000	-0.003046
2458.000000	-0.003020
2457.000000	-0.002990
2456.000000	-0.002969
2455.000000	-0.002966
2454.000000	-0.002974
2453.000000	-0.002982
2452.000000	-0.002987
2451.000000	-0.002992
2450.000000	-0.003000
2449.000000	-0.003008
2448.000000	-0.003010
2447.000000	-0.002998
2446.000000	-0.002974
2445.000000	-0.002946
2444.000000	-0.002928
2443.000000	-0.002927
2442.000000	-0.002933
2441.000000	-0.002936
2440.000000	-0.002932
2439.000000	-0.002923
2438.000000	-0.002906
2437.000000	-0.002881
2436.000000	-0.002855
2435.000000	-0.002838
2434.000000	-0.002838
2433.000000	-0.002848
2432.000000	-0.002855
2431.000000	-0.002850
2430.000000	-0.002833
2429.000000	-0.002813
2428.000000	-0.002794
2427.000000	-0.002770
2426.000000	-0.002737
2425.000000	-0.002705
2424.000000	-0.002696
2423.000000	-0.002712
2422.000000	-0.002731
2421.000000	-0.002732
2420.000000	-0.002714
2419.000000	-0.002684
2418.000000	-0.002643
2417.000000	-0.002594
2416.000000	-0.002552
2415.000000	-0.002532
2414.000000	-0.002536
2413.000000	-0.002555
2412.000000	-0.002577
2411.000000	-0.002595
2410.000000	-0.002599
2409.000000	-0.002592
2408.000000	-0.002584
2407.000000	-0.002582
2406.000000	-0.002587
2405.000000	-0.002602
2404.000000	-0.002636
2403.000000	-0.002686
2402.000000	-0.002729
2401.000000	-0.002751
2400.000000	-0.002762
2399.000000	-0.002782
2398.000000	-0.002817
2397.000000	-0.002853
2396.000000	-0.002879
2395.000000	-0.002895
2394.000000	-0.002903
2393.000000	-0.002903
2392.000000	-0.002890
2391.000000	-0.002853
2390.000000	-0.002774
2389.000000	-0.002646
2388.000000	-0.002465
2387.000000	-0.002214
2386.000000	-0.001858
2385.000000	-0.001367
2384.000000	-0.000742
2383.000000	-0.000007
2382.000000	0.000805
2381.000000	0.001643
2380.000000	0.002440
2379.000000	0.003133
2378.000000	0.003686
2377.000000	0.004077
2376.000000	0.004299
2375.000000	0.004385
2374.000000	0.004407
2373.000000	0.004429
2372.000000	0.004494
2371.000000	0.004642
2370.000000	0.004911
2369.000000	0.005306
2368.000000	0.005791
2367.000000	0.006317
2366.000000	0.006843
2365.000000	0.007374
2364.000000	0.007896
2363.000000	0.008355
2362.000000	0.008817
2361.000000	0.009321
2360.000000	0.009778
2359.000000	0.010093
2358.000000	0.010201
2357.000000	0.010222
2356.000000	0.010282
2355.000000	0.010456
2354.000000	0.010885
2353.000000	0.011694
2352.000000	0.012807
2351.000000	0.013645
2350.000000	0.013676
2349.000000	0.013018
2348.000000	0.012466
2347.000000	0.013152
2346.000000	0.015453
2345.000000	0.018748
2344.000000	0.021894
2343.000000	0.024055
2342.000000	0.024913
2341.000000	0.024282
2340.000000	0.022436
2339.000000	0.019955
2338.000000	0.017467
2337.000000	0.015333
2336.000000	0.013721
2335.000000	0.012631
2334.000000	0.012024
2333.000000	0.011795
2332.000000	0.011910
2331.000000	0.012113
2330.000000	0.012103
2329.000000	0.011756
2328.000000	0.011108
2327.000000	0.010437
2326.000000	0.009858
2325.000000	0.009528
2324.000000	0.009419
2323.000000	0.009389
2322.000000	0.009295
2321.000000	0.009020
2320.000000	0.008620
2319.000000	0.008098
2318.000000	0.007540
2317.000000	0.007022
2316.000000	0.006677
2315.000000	0.006526
2314.000000	0.006478
2313.000000	0.006396
2312.000000	0.006196
2311.000000	0.005881
2310.000000	0.005476
2309.000000	0.005041
2308.000000	0.004605
2307.000000	0.004182
2306.000000	0.003747
2305.000000	0.003313
2304.000000	0.002919
2303.000000	0.002602
2302.000000	0.002360
2301.000000	0.002175
2300.000000	0.002024
2299.000000	0.001894
2298.000000	0.001765
2297.000000	0.001629
2296.000000	0.001472
2295.000000	0.001297
2294.000000	0.001086
2293.000000	0.000853
2292.000000	0.000608
2291.000000	0.000357
2290.000000	0.000085
2289.000000	-0.000210
2288.000000	-0.000515
2287.000000	-0.000809
2286.000000	-0.001090
2285.000000	-0.001357
2284.000000	-0.001602
2283.000000	-0.001808
2282.000000	-0.001962
2281.000000	-0.002058
2280.000000	-0.002092
2279.000000	-0.002084
2278.000000	-0.002061
2277.000000	-0.002058
2276.000000	-0.002087
2275.000000	-0.002140
2274.000000	-0.002204
2273.000000	-0.002260
2272.000000	-0.002293
2271.000000	-0.002297
2270.000000	-0.002283
2269.000000	-0.002263
2268.000000	-0.002237
2267.000000	-0.002199
2266.000000	-0.002150
2265.000000	-0.002089
2264.000000	-0.002013
2263.000000	-0.001906
2262.000000	-0.001769
2261.000000	-0.001629
2260.000000	-0.001547
2259.000000	-0.001617
2258.000000	-0.001927
2257.000000	-0.002484
2256.000000	-0.003136
2255.000000	-0.003590
2254.000000	-0.003555
2253.000000	-0.002957
2252.000000	-0.002009
2251.000000	-0.001064
2250.000000	-0.000383
2249.000000	-0.000031
2248.000000	0.000062
2247.000000	-0.000019
2246.000000	-0.000219
2245.000000	-0.000503
2244.000000	-0.000832
2243.000000	-0.001173
2242.000000	-0.001514
2241.000000	-0.001847
2240.000000	-0.002160
2239.000000	-0.002443
2238.000000	-0.002691
2237.000000	-0.002901
2236.000000	-0.003076
2235.000000	-0.003227
2234.000000	-0.003363
2233.000000	-0.003480
2232.000000	-0.003561
2231.000000	-0.003597
2230.000000	-0.003605
2229.000000	-0.003611
2228.000000	-0.003633
2227.000000	-0.003666
2226.000000	-0.003693
2225.000000	-0.003705
2224.000000	-0.003715
2223.000000	-0.003739
2222.000000	-0.003779
2221.000000	-0.003822
2220.000000	-0.003857
2219.000000	-0.003889
2218.000000	-0.003926
2217.000000	-0.003964
2216.000000	-0.003990
2215.000000	-0.004000
2214.000000	-0.004000
2213.000000	-0.003993
2212.000000	-0.003981
2211.000000	-0.003969
2210.000000	-0.003963
2209.000000	-0.003966
2208.000000	-0.003972
2207.000000	-0.003971
2206.000000	-0.003957
2205.000000	-0.003933
2204.000000	-0.003901
2203.000000	-0.003872
2202.000000	-0.003854
2201.000000	-0.003853
2200.000000	-0.003869
2199.000000	-0.003903
2198.000000	-0.003952
2197.000000	-0.004013
2196.000000	-0.004072
2195.000000	-0.004118
2194.000000	-0.004148
2193.000000	-0.004165
2192.000000	-0.004180
2191.000000	-0.004197
2190.000000	-0.004212
2189.000000	-0.004218
2188.000000	-0.004223
2187.000000	-0.004243
2186.000000	-0.004275
2185.000000	-0.004297
2184.000000	-0.004292
2183.000000	-0.004267
2182.000000	-0.004246
2181.000000	-0.004244
2180.000000	-0.004258
2179.000000	-0.004277
2178.000000	-0.004292
2177.000000	-0.004297
2176.000000	-0.004290
2175.000000	-0.004275
2174.000000	-0.004263
2173.000000	-0.004261
2172.000000	-0.004270
2171.000000	-0.004282
2170.000000	-0.004291
2169.000000	-0.004290
2168.000000	-0.004286
2167.000000	-0.004288
2166.000000	-0.004297
2165.000000	-0.004305
2164.000000	-0.004302
2163.000000	-0.004293
2162.000000	-0.004286
2161.000000	-0.004284
2160.000000	-0.004290
2159.000000	-0.004305
2158.000000	-0.004328
2157.000000	-0.004344
2156.000000	-0.004342
2155.000000	-0.004327
2154.000000	-0.004313
2153.000000	-0.004304
2152.000000	-0.004292
2151.000000	-0.004281
2150.000000	-0.004280
2149.000000	-0.004295
2148.000000	-0.004315
2147.000000	-0.004334
2146.000000	-0.004351
2145.000000	-0.004364
2144.000000	-0.004366
2143.000000	-0.004349
2142.000000	-0.004319
2141.000000	-0.004293
2140.000000	-0.004285
2139.000000	-0.004298
2138.000000	-0.004320
2137.000000	-0.004331
2136.000000	-0.004324
2135.000000	-0.004316
2134.000000	-0.004323
2133.000000	-0.004340
2132.000000	-0.004347
2131.000000	-0.004332
2130.000000	-0.004309
2129.000000	-0.004298
2128.000000	-0.004303
2127.000000	-0.004319
2126.000000	-0.004340
2125.000000	-0.004365
2124.000000	-0.004385
2123.000000	-0.004391
2122.000000	-0.004378
2121.000000	-0.004352
2120.000000	-0.004329
2119.000000	-0.004326
2118.000000	-0.004349
2117.000000	-0.004390
2116.000000	-0.004430
2115.000000	-0.004451
2114.000000	-0.004455
2113.000000	-0.004454
2112.000000	-0.004459
2111.000000	-0.004469
2110.000000	-0.004469
2109.000000	-0.004452
2108.000000	-0.004429
2107.000000	-0.004422
2106.000000	-0.004434
2105.000000	-0.004449
2104.000000	-0.004449
2103.000000	-0.004443
2102.000000	-0.004446
2101.000000	-0.004459
2100.000000	-0.004467
2099.000000	-0.004459
2098.000000	-0.004444
2097.000000	-0.004439
2096.000000	-0.004449
2095.000000	-0.004470
2094.000000	-0.004495
2093.000000	-0.004514
2092.000000	-0.004517
2091.000000	-0.004502
2090.000000	-0.004475
2089.000000	-0.004454
2088.000000	-0.004451
2087.000000	-0.004468
2086.000000	-0.004490
2085.000000	-0.004494
2084.000000	-0.004470
2083.000000	-0.004430
2082.000000	-0.004398
2081.000000	-0.004385
2080.000000	-0.004387
2079.000000	-0.004390
2078.000000	-0.004389
2077.000000	-0.004384
2076.000000	-0.004381
2075.000000	-0.004385
2074.000000	-0.004390
2073.000000	-0.004389
2072.000000	-0.004379
2071.000000	-0.004367
2070.000000	-0.004363
2069.000000	-0.004364
2068.000000	-0.004363
2067.000000	-0.004356
2066.000000	-0.004349
2065.000000	-0.004349
2064.000000	-0.004354
2063.000000	-0.004358
2062.000000	-0.004357
2061.000000	-0.004356
2060.000000	-0.004362
2059.000000	-0.004378
2058.000000	-0.004400
2057.000000	-0.004420
2056.000000	-0.004435
2055.000000	-0.004448
2054.000000	-0.004457
2053.000000	-0.004459
2052.000000	-0.004455
2051.000000	-0.004455
2050.000000	-0.004471
2049.000000	-0.004500
2048.000000	-0.004528
2047.000000	-0.004543
2046.000000	-0.004545
2045.000000	-0.004538
2044.000000	-0.004528
2043.000000	-0.004520
2042.000000	-0.004514
2041.000000	-0.004514
2040.000000	-0.004516
2039.000000	-0.004516
2038.000000	-0.004506
2037.000000	-0.004491
2036.000000	-0.004481
2035.000000	-0.004481
2034.000000	-0.004482
2033.000000	-0.004470
2032.000000	-0.004448
2031.000000	-0.004433
2030.000000	-0.004441
2029.000000	-0.004466
2028.000000	-0.004487
2027.000000	-0.004495
2026.000000	-0.004493
2025.000000	-0.004492
2024.000000	-0.004502
2023.000000	-0.004526
2022.000000	-0.004554
2021.000000	-0.004567
2020.000000	-0.004555
2019.000000	-0.004530
2018.000000	-0.004512
2017.000000	-0.004506
2016.000000	-0.004502
2015.000000	-0.004493
2014.000000	-0.004480
2013.000000	-0.004467
2012.000000	-0.004457
2011.000000	-0.004449
2010.000000	-0.004445
2009.000000	-0.004447
2008.000000	-0.004455
2007.000000	-0.004466
2006.000000	-0.004475
2005.000000	-0.004474
2004.000000	-0.004466
2003.000000	-0.004455
2002.000000	-0.004446
2001.000000	-0.004433
2000.000000	-0.004419
1999.000000	-0.004412
1998.000000	-0.004418
1997.000000	-0.004424
1996.000000	-0.004417
1995.000000	-0.004406
1994.000000	-0.004408
1993.000000	-0.004421
1992.000000	-0.004428
1991.000000	-0.004411
1990.000000	-0.004379
1989.000000	-0.004353
1988.000000	-0.004345
1987.000000	-0.004357
1986.000000	-0.004380
1985.000000	-0.004404
1984.000000	-0.004420
1983.000000	-0.004423
1982.000000	-0.004412
1981.000000	-0.004388
1980.000000	-0.004360
1979.000000	-0.004339
1978.000000	-0.004332
1977.000000	-0.004335
1976.000000	-0.004343
1975.000000	-0.004354
1974.000000	-0.004366
1973.000000	-0.004378
1972.000000	-0.004390
1971.000000	-0.004402
1970.000000	-0.004407
1969.000000	-0.004401
1968.000000	-0.004388
1967.000000	-0.004381
1966.000000	-0.004387
1965.000000	-0.004396
1964.000000	-0.004400
1963.000000	-0.004398
1962.000000	-0.004394
1961.000000	-0.004392
1960.000000	-0.004389
1959.000000	-0.004385
1958.000000	-0.004382
1957.000000	-0.004382
1956.000000	-0.004386
1955.000000	-0.004388
1954.000000	-0.004376
1953.000000	-0.004352
1952.000000	-0.004331
1951.000000	-0.004327
1950.000000	-0.004336
1949.000000	-0.004337
1948.000000	-0.004324
1947.000000	-0.004308
1946.000000	-0.004303
1945.000000	-0.004310
1944.000000	-0.004326
1943.000000	-0.004346
1942.000000	-0.004367
1941.000000	-0.004381
1940.000000	-0.004388
1939.000000	-0.004396
1938.000000	-0.004407
1937.000000	-0.004409
1936.000000	-0.004392
1935.000000	-0.004363
1934.000000	-0.004341
1933.000000	-0.004338
1932.000000	-0.004352
1931.000000	-0.004371
1930.000000	-0.004384
1929.000000	-0.004387
1928.000000	-0.004386
1927.000000	-0.004394
1926.000000	-0.004412
1925.000000	-0.004423
1924.000000	-0.004410
1923.000000	-0.004380
1922.000000	-0.004355
1921.000000	-0.004340
1920.000000	-0.004323
1919.000000	-0.004299
1918.000000	-0.004278
1917.000000	-0.004271
1916.000000	-0.004271
1915.000000	-0.004278
1914.000000	-0.004293
1913.000000	-0.004312
1912.000000	-0.004328
1911.000000	-0.004341
1910.000000	-0.004359
1909.000000	-0.004379
1908.000000	-0.004388
1907.000000	-0.004375
1906.000000	-0.004343
1905.000000	-0.004307
1904.000000	-0.004281
1903.000000	-0.004275
1902.000000	-0.004291
1901.000000	-0.004309
1900.000000	-0.004314
1899.000000	-0.004307
1898.000000	-0.004296
1897.000000	-0.004281
1896.000000	-0.004259
1895.000000	-0.004243
1894.000000	-0.004250
1893.000000	-0.004275
1892.000000	-0.004296
1891.000000	-0.004300
1890.000000	-0.004293
1889.000000	-0.004287
1888.000000	-0.004281
1887.000000	-0.004273
1886.000000	-0.004272
1885.000000	-0.004278
1884.000000	-0.004286
1883.000000	-0.004291
1882.000000	-0.004290
1881.000000	-0.004282
1880.000000	-0.004269
1879.000000	-0.004259
1878.000000	-0.004258
1877.000000	-0.004259
1876.000000	-0.004257
1875.000000	-0.004257
1874.000000	-0.004270
1873.000000	-0.004292
1872.000000	-0.004307
1871.000000	-0.004306
1870.000000	-0.004299
1869.000000	-0.004305
1868.000000	-0.004321
1867.000000	-0.004332
1866.000000	-0.004333
1865.000000	-0.004325
1864.000000	-0.004306
1863.000000	-0.004285
1862.000000	-0.004270
1861.000000	-0.004266
1860.000000	-0.004268
1859.000000	-0.004282
1858.000000	-0.004308
1857.000000	-0.004335
1856.000000	-0.004342
1855.000000	-0.004320
1854.000000	-0.004285
1853.000000	-0.004254
1852.000000	-0.004244
1851.000000	-0.004263
1850.000000	-0.004305
1849.000000	-0.004348
1848.000000	-0.004373
1847.000000	-0.004373
1846.000000	-0.004346
1845.000000	-0.004298
1844.000000	-0.004253
1843.000000	-0.004240
1842.000000	-0.004263
1841.000000	-0.004299
1840.000000	-0.004320
1839.000000	-0.004315
1838.000000	-0.004291
1837.000000	-0.004266
1836.000000	-0.004250
1835.000000	-0.004247
1834.000000	-0.004252
1833.000000	-0.004260
1832.000000	-0.004272
1831.000000	-0.004285
1830.000000	-0.004295
1829.000000	-0.004294
1828.000000	-0.004280
1827.000000	-0.004260
1826.000000	-0.004243
1825.000000	-0.004243
1824.000000	-0.004272
1823.000000	-0.004322
1822.000000	-0.004374
1821.000000	-0.004412
1820.000000	-0.004427
1819.000000	-0.004423
1818.000000	-0.004408
1817.000000	-0.004393
1816.000000	-0.004384
1815.000000	-0.004389
1814.000000	-0.004412
1813.000000	-0.004446
1812.000000	-0.004479
1811.000000	-0.004502
1810.000000	-0.004515
1809.000000	-0.004520
1808.000000	-0.004513
1807.000000	-0.004499
1806.000000	-0.004495
1805.000000	-0.004507
1804.000000	-0.004524
1803.000000	-0.004541
1802.000000	-0.004555
1801.000000	-0.004564
1800.000000	-0.004563
1799.000000	-0.004556
1798.000000	-0.004559
1797.000000	-0.004573
1796.000000	-0.004591
1795.000000	-0.004612
1794.000000	-0.004637
1793.000000	-0.004656
1792.000000	-0.004661
1791.000000	-0.004660
1790.000000	-0.004668
1789.000000	-0.004677
1788.000000	-0.004676
1787.000000	-0.004667
1786.000000	-0.004672
1785.000000	-0.004691
1784.000000	-0.004706
1783.000000	-0.004717
1782.000000	-0.004732
1781.000000	-0.004746
1780.000000	-0.004745
1779.000000	-0.004717
1778.000000	-0.004678
1777.000000	-0.004646
1776.000000	-0.004639
1775.000000	-0.004660
1774.000000	-0.004683
1773.000000	-0.004678
1772.000000	-0.004648
1771.000000	-0.004625
1770.000000	-0.004622
1769.000000	-0.004625
1768.000000	-0.004613
1767.000000	-0.004585
1766.000000	-0.004552
1765.000000	-0.004524
1764.000000	-0.004498
1763.000000	-0.004464
1762.000000	-0.004408
1761.000000	-0.004334
1760.000000	-0.004257
1759.000000	-0.004198
1758.000000	-0.004159
1757.000000	-0.004121
1756.000000	-0.004069
1755.000000	-0.004001
1754.000000	-0.003921
1753.000000	-0.003835
1752.000000	-0.003760
1751.000000	-0.003718
1750.000000	-0.003715
1749.000000	-0.003734
1748.000000	-0.003753
1747.000000	-0.003763
1746.000000	-0.003751
1745.000000	-0.003721
1744.000000	-0.003698
1743.000000	-0.003689
1742.000000	-0.003679
1741.000000	-0.003658
1740.000000	-0.003642
1739.000000	-0.003660
1738.000000	-0.003706
1737.000000	-0.003750
1736.000000	-0.003771
1735.000000	-0.003774
1734.000000	-0.003783
1733.000000	-0.003794
1732.000000	-0.003793
1731.000000	-0.003801
1730.000000	-0.003834
1729.000000	-0.003879
1728.000000	-0.003908
1727.000000	-0.003907
1726.000000	-0.003880
1725.000000	-0.003845
1724.000000	-0.003821
1723.000000	-0.003821
1722.000000	-0.003835
1721.000000	-0.003838
1720.000000	-0.003814
1719.000000	-0.003774
1718.000000	-0.003757
1717.000000	-0.003769
1716.000000	-0.003761
1715.000000	-0.003723
1714.000000	-0.003694
1713.000000	-0.003682
1712.000000	-0.003664
1711.000000	-0.003633
1710.000000	-0.003597
1709.000000	-0.003557
1708.000000	-0.003512
1707.000000	-0.003476
1706.000000	-0.003463
1705.000000	-0.003440
1704.000000	-0.003359
1703.000000	-0.003239
1702.000000	-0.003126
1701.000000	-0.003045
1700.000000	-0.002977
1699.000000	-0.002871
1698.000000	-0.002741
1697.000000	-0.002603
1696.000000	-0.002439
1695.000000	-0.002262
1694.000000	-0.002094
1693.000000	-0.001937
1692.000000	-0.001781
1691.000000	-0.001625
1690.000000	-0.001477
1689.000000	-0.001326
1688.000000	-0.001176
1687.000000	-0.001044
1686.000000	-0.000926
1685.000000	-0.000795
1684.000000	-0.000650
1683.000000	-0.000530
1682.000000	-0.000425
1681.000000	-0.000289
1680.000000	-0.000121
1679.000000	0.000044
1678.000000	0.000184
1677.000000	0.000310
1676.000000	0.000434
1675.000000	0.000542
1674.000000	0.000636
1673.000000	0.000721
1672.000000	0.000777
1671.000000	0.000774
1670.000000	0.000727
1669.000000	0.000718
1668.000000	0.000794
1667.000000	0.000919
1666.000000	0.001060
1665.000000	0.001230
1664.000000	0.001470
1663.000000	0.001780
1662.000000	0.002122
1661.000000	0.002479
1660.000000	0.002859
1659.000000	0.003266
1658.000000	0.003681
1657.000000	0.004065
1656.000000	0.004391
1655.000000	0.004709
1654.000000	0.005215
1653.000000	0.005973
1652.000000	0.006668
1651.000000	0.007074
1650.000000	0.007277
1649.000000	0.007415
1648.000000	0.007583
1647.000000	0.007788
1646.000000	0.007963
1645.000000	0.008060
1644.000000	0.008094
1643.000000	0.008084
1642.000000	0.008038
1641.000000	0.007975
1640.000000	0.007899
1639.000000	0.007803
1638.000000	0.007684
1637.000000	0.007572
1636.000000	0.007498
1635.000000	0.007440
1634.000000	0.007360
1633.000000	0.007248
1632.000000	0.007107
1631.000000	0.006913
1630.000000	0.006633
1629.000000	0.006277
1628.000000	0.005911
1627.000000	0.005589
1626.000000	0.005294
1625.000000	0.004973
1624.000000	0.004599
1623.000000	0.004209
1622.000000	0.003872
1621.000000	0.003606
1620.000000	0.003368
1619.000000	0.003115
1618.000000	0.002839
1617.000000	0.002576
1616.000000	0.002365
1615.000000	0.002196
1614.000000	0.002039
1613.000000	0.001876
1612.000000	0.001711
1611.000000	0.001542
1610.000000	0.001365
1609.000000	0.001179
1608.000000	0.000994
1607.000000	0.000828
1606.000000	0.000697
1605.000000	0.000592
1604.000000	0.000481
1603.000000	0.000349
1602.000000	0.000211
1601.000000	0.000083
1600.000000	-0.000044
1599.000000	-0.000181
1598.000000	-0.000322
1597.000000	-0.000457
1596.000000	-0.000583
1595.000000	-0.000708
1594.000000	-0.000833
1593.000000	-0.000954
1592.000000	-0.001067
1591.000000	-0.001173
1590.000000	-0.001275
1589.000000	-0.001377
1588.000000	-0.001485
1587.000000	-0.001602
1586.000000	-0.001718
1585.000000	-0.001820
1584.000000	-0.001912
1583.000000	-0.002010
1582.000000	-0.002104
1581.000000	-0.002166
1580.000000	-0.002190
1579.000000	-0.002200
1578.000000	-0.002220
1577.000000	-0.002263
1576.000000	-0.002319
1575.000000	-0.002362
1574.000000	-0.002378
1573.000000	-0.002384
1572.000000	-0.002408
1571.000000	-0.002457
1570.000000	-0.002514
1569.000000	-0.002548
1568.000000	-0.002564
1567.000000	-0.002589
1566.000000	-0.002627
1565.000000	-0.002661
1564.000000	-0.002679
1563.000000	-0.002680
1562.000000	-0.002678
1561.000000	-0.002684
1560.000000	-0.002714
1559.000000	-0.002782
1558.000000	-0.002850
1557.000000	-0.002869
1556.000000	-0.002844
1555.000000	-0.002810
1554.000000	-0.002787
1553.000000	-0.002800
1552.000000	-0.002846
1551.000000	-0.002901
1550.000000	-0.002938
1549.000000	-0.002946
1548.000000	-0.002936
1547.000000	-0.002924
1546.000000	-0.002918
1545.000000	-0.002911
1544.000000	-0.002897
1543.000000	-0.002869
1542.000000	-0.002839
1541.000000	-0.002830
1540.000000	-0.002866
1539.000000	-0.002935
1538.000000	-0.002979
1537.000000	-0.002972
1536.000000	-0.002933
1535.000000	-0.002889
1534.000000	-0.002867
1533.000000	-0.002873
1532.000000	-0.002882
1531.000000	-0.002875
1530.000000	-0.002868
1529.000000	-0.002871
1528.000000	-0.002877
1527.000000	-0.002889
1526.000000	-0.002919
1525.000000	-0.002960
1524.000000	-0.002984
1523.000000	-0.002975
1522.000000	-0.002965
1521.000000	-0.002992
1520.000000	-0.003036
1519.000000	-0.003047
1518.000000	-0.003012
1517.000000	-0.002959
1516.000000	-0.002925
1515.000000	-0.002916
1514.000000	-0.002921
1513.000000	-0.002936
1512.000000	-0.002949
1511.000000	-0.002949
1510.000000	-0.002948
1509.000000	-0.002963
1508.000000	-0.002977
1507.000000	-0.002940
1506.000000	-0.002872
1505.000000	-0.002825
1504.000000	-0.002793
1503.000000	-0.002756
1502.000000	-0.002706
1501.000000	-0.002658
1500.000000	-0.002614
1499.000000	-0.002544
1498.000000	-0.002406
1497.000000	-0.002193
1496.000000	-0.001940
1495.000000	-0.001702
1494.000000	-0.001524
1493.000000	-0.001411
1492.000000	-0.001334
1491.000000	-0.001261
1490.000000	-0.001193
1489.000000	-0.001161
1488.000000	-0.001157
1487.000000	-0.001155
1486.000000	-0.001166
1485.000000	-0.001207
1484.000000	-0.001283
1483.000000	-0.001382
1482.000000	-0.001471
1481.000000	-0.001527
1480.000000	-0.001542
1479.000000	-0.001540
1478.000000	-0.001549
1477.000000	-0.001575
1476.000000	-0.001587
1475.000000	-0.001570
1474.000000	-0.001551
1473.000000	-0.001575
1472.000000	-0.001639
1471.000000	-0.001692
1470.000000	-0.001717
1469.000000	-0.001743
1468.000000	-0.001791
1467.000000	-0.001857
1466.000000	-0.001929
1465.000000	-0.002006
1464.000000	-0.002096
1463.000000	-0.002192
1462.000000	-0.002291
1461.000000	-0.002387
1460.000000	-0.002469
1459.000000	-0.002532
1458.000000	-0.002616
1457.000000	-0.002781
1456.000000	-0.002989
1455.000000	-0.003148
1454.000000	-0.003246
1453.000000	-0.003328
1452.000000	-0.003414
1451.000000	-0.003488
1450.000000	-0.003541
1449.000000	-0.003591
1448.000000	-0.003653
1447.000000	-0.003724
1446.000000	-0.003781
1445.000000	-0.003812
1444.000000	-0.003820
1443.000000	-0.003804
1442.000000	-0.003772
1441.000000	-0.003733
1440.000000	-0.003685
1439.000000	-0.003627
1438.000000	-0.003568
1437.000000	-0.003531
1436.000000	-0.003502
1435.000000	-0.003439
1434.000000	-0.003340
1433.000000	-0.003246
1432.000000	-0.003182
1431.000000	-0.003136
1430.000000	-0.003075
1429.000000	-0.002987
1428.000000	-0.002885
1427.000000	-0.002790
1426.000000	-0.002707
1425.000000	-0.002633
1424.000000	-0.002565
1423.000000	-0.002502
1422.000000	-0.002447
1421.000000	-0.002416
1420.000000	-0.002405
1419.000000	-0.002376
1418.000000	-0.002305
1417.000000	-0.002221
1416.000000	-0.002151
1415.000000	-0.002083
1414.000000	-0.001990
1413.000000	-0.001879
1412.000000	-0.001788
1411.000000	-0.001735
1410.000000	-0.001698
1409.000000	-0.001642
1408.000000	-0.001551
1407.000000	-0.001432
1406.000000	-0.001304
1405.000000	-0.001167
1404.000000	-0.001012
1403.000000	-0.000835
1402.000000	-0.000651
1401.000000	-0.000483
1400.000000	-0.000343
1399.000000	-0.000215
1398.000000	-0.000067
1397.000000	0.000120
1396.000000	0.000344
1395.000000	0.000598
1394.000000	0.000879
1393.000000	0.001176
1392.000000	0.001460
1391.000000	0.001705
1390.000000	0.001906
1389.000000	0.002086
1388.000000	0.002265
1387.000000	0.002421
1386.000000	0.002506
1385.000000	0.002489
1384.000000	0.002368
1383.000000	0.002162
1382.000000	0.001883
1381.000000	0.001521
1380.000000	0.001059
1379.000000	0.000530
1378.000000	0.000034
1377.000000	-0.000319
1376.000000	-0.000462
1375.000000	-0.000365
1374.000000	-0.000030
1373.000000	0.000478
1372.000000	0.001049
1371.000000	0.001587
1370.000000	0.002034
1369.000000	0.002372
1368.000000	0.002606
1367.000000	0.002758
1366.000000	0.002844
1365.000000	0.002859
1364.000000	0.002790
1363.000000	0.002652
1362.000000	0.002494
1361.000000	0.002348
1360.000000	0.002188
1359.000000	0.001972
1358.000000	0.001706
1357.000000	0.001440
1356.000000	0.001213
1355.000000	0.001018
1354.000000	0.000831
1353.000000	0.000648
1352.000000	0.000493
1351.000000	0.000378
1350.000000	0.000282
1349.000000	0.000181
1348.000000	0.000076
1347.000000	-0.000001
1346.000000	-0.000035
1345.000000	-0.000055
1344.000000	-0.000106
1343.000000	-0.000195
1342.000000	-0.000283
1341.000000	-0.000327
1340.000000	-0.000337
1339.000000	-0.000364
1338.000000	-0.000433
1337.000000	-0.000512
1336.000000	-0.000560
1335.000000	-0.000573
1334.000000	-0.000592
1333.000000	-0.000658
1332.000000	-0.000774
1331.000000	-0.000910
1330.000000	-0.001041
1329.000000	-0.001167
1328.000000	-0.001302
1327.000000	-0.001441
1326.000000	-0.001565
1325.000000	-0.001662
1324.000000	-0.001752
1323.000000	-0.001863
1322.000000	-0.002009
1321.000000	-0.002172
1320.000000	-0.002323
1319.000000	-0.002440
1318.000000	-0.002533
1317.000000	-0.002624
1316.000000	-0.002718
1315.000000	-0.002797
1314.000000	-0.002855
1313.000000	-0.002911
1312.000000	-0.002980
1311.000000	-0.003047
1310.000000	-0.003089
1309.000000	-0.003119
1308.000000	-0.003174
1307.000000	-0.003271
1306.000000	-0.003386
1305.000000	-0.003482
1304.000000	-0.003556
1303.000000	-0.003637
1302.000000	-0.003743
1301.000000	-0.003864
1300.000000	-0.003971
1299.000000	-0.004059
1298.000000	-0.004156
1297.000000	-0.004295
1296.000000	-0.004463
1295.000000	-0.004603
1294.000000	-0.004676
1293.000000	-0.004701
1292.000000	-0.004737
1291.000000	-0.004817
1290.000000	-0.004930
1289.000000	-0.005046
1288.000000	-0.005147
1287.000000	-0.005227
1286.000000	-0.005294
1285.000000	-0.005349
1284.000000	-0.005389
1283.000000	-0.005413
1282.000000	-0.005449
1281.000000	-0.005531
1280.000000	-0.005660
1279.000000	-0.005792
1278.000000	-0.005885
1277.000000	-0.005951
1276.000000	-0.006039
1275.000000	-0.006169
1274.000000	-0.006311
1273.000000	-0.006427
1272.000000	-0.006517
1271.000000	-0.006612
1270.000000	-0.006738
1269.000000	-0.006892
1268.000000	-0.007055
1267.000000	-0.007220
1266.000000	-0.007399
1265.000000	-0.007595
1264.000000	-0.007780
1263.000000	-0.007917
1262.000000	-0.008014
1261.000000	-0.008132
1260.000000	-0.008317
1259.000000	-0.008544
1258.000000	-0.008756
1257.000000	-0.008946
1256.000000	-0.009158
1255.000000	-0.009427
1254.000000	-0.009732
1253.000000	-0.010026
1252.000000	-0.010301
1251.000000	-0.010601
1250.000000	-0.010967
1249.000000	-0.011400
1248.000000	-0.011852
1247.000000	-0.012289
1246.000000	-0.012722
1245.000000	-0.013185
1244.000000	-0.013670
1243.000000	-0.014121
1242.000000	-0.014500
1241.000000	-0.014825
1240.000000	-0.015132
1239.000000	-0.015419
1238.000000	-0.015652
1237.000000	-0.015810
1236.000000	-0.015908
1235.000000	-0.015981
1234.000000	-0.016057
1233.000000	-0.016126
1232.000000	-0.016148
1231.000000	-0.016104
1230.000000	-0.016024
1229.000000	-0.015965
1228.000000	-0.015939
1227.000000	-0.015910
1226.000000	-0.015846
1225.000000	-0.015766
1224.000000	-0.015713
1223.000000	-0.015697
1222.000000	-0.015698
1221.000000	-0.015699
1220.000000	-0.015708
1219.000000	-0.015741
1218.000000	-0.015795
1217.000000	-0.015852
1216.000000	-0.015892
1215.000000	-0.015917
1214.000000	-0.015945
1213.000000	-0.015983
1212.000000	-0.016004
1211.000000	-0.015996
1210.000000	-0.015991
1209.000000	-0.016035
1208.000000	-0.016125
1207.000000	-0.016196
1206.000000	-0.016201
1205.000000	-0.016159
1204.000000	-0.016127
1203.000000	-0.016137
1202.000000	-0.016184
1201.000000	-0.016239
1200.000000	-0.016273
1199.000000	-0.016285
1198.000000	-0.016301
1197.000000	-0.016340
1196.000000	-0.016362
1195.000000	-0.016301
1194.000000	-0.016138
1193.000000	-0.015919
1192.000000	-0.015683
1191.000000	-0.015422
1190.000000	-0.015133
1189.000000	-0.014863
1188.000000	-0.014677
1187.000000	-0.014593
1186.000000	-0.014564
1185.000000	-0.014531
1184.000000	-0.014470
1183.000000	-0.014411
1182.000000	-0.014399
1181.000000	-0.014447
1180.000000	-0.014510
1179.000000	-0.014540
1178.000000	-0.014551
1177.000000	-0.014590
1176.000000	-0.014653
1175.000000	-0.014676
1174.000000	-0.014625
1173.000000	-0.014558
1172.000000	-0.014551
1171.000000	-0.014603
1170.000000	-0.014652
1169.000000	-0.014657
1168.000000	-0.014626
1167.000000	-0.014577
1166.000000	-0.014491
1165.000000	-0.014332
1164.000000	-0.014092
1163.000000	-0.013809
1162.000000	-0.013538
1161.000000	-0.013317
1160.000000	-0.013136
1159.000000	-0.012971
1158.000000	-0.012823
1157.000000	-0.012723
1156.000000	-0.012691
1155.000000	-0.012700
1154.000000	-0.012706
1153.000000	-0.012688
1152.000000	-0.012663
1151.000000	-0.012658
1150.000000	-0.012672
1149.000000	-0.012671
1148.000000	-0.012620
1147.000000	-0.012533
1146.000000	-0.012470
1145.000000	-0.012476
1144.000000	-0.012519
1143.000000	-0.012530
1142.000000	-0.012492
1141.000000	-0.012455
1140.000000	-0.012455
1139.000000	-0.012455
1138.000000	-0.012403
1137.000000	-0.012304
1136.000000	-0.012213
1135.000000	-0.012162
1134.000000	-0.012128
1133.000000	-0.012068
1132.000000	-0.011971
1131.000000	-0.011867
1130.000000	-0.011798
1129.000000	-0.011770
1128.000000	-0.011744
1127.000000	-0.011687
1126.000000	-0.011623
1125.000000	-0.011588
1124.000000	-0.011566
1123.000000	-0.011485
1122.000000	-0.011318
1121.000000	-0.011126
1120.000000	-0.010986
1119.000000	-0.010910
1118.000000	-0.010852
1117.000000	-0.010785
1116.000000	-0.010725
1115.000000	-0.010693
1114.000000	-0.010677
1113.000000	-0.010644
1112.000000	-0.010566
1111.000000	-0.010441
1110.000000	-0.010300
1109.000000	-0.010182
1108.000000	-0.010101
1107.000000	-0.010041
1106.000000	-0.009990
1105.000000	-0.009960
1104.000000	-0.009955
1103.000000	-0.009944
1102.000000	-0.009882
1101.000000	-0.009766
1100.000000	-0.009644
1099.000000	-0.009563
1098.000000	-0.009530
1097.000000	-0.009513
1096.000000	-0.009484
1095.000000	-0.009437
1094.000000	-0.009380
1093.000000	-0.009312
1092.000000	-0.009223
1091.000000	-0.009112
1090.000000	-0.009010
1089.000000	-0.008947
1088.000000	-0.008913
1087.000000	-0.008858
1086.000000	-0.008755
1085.000000	-0.008634
1084.000000	-0.008549
1083.000000	-0.008516
1082.000000	-0.008495
1081.000000	-0.008438
1080.000000	-0.008344
1079.000000	-0.008260
1078.000000	-0.008228
1077.000000	-0.008243
1076.000000	-0.008243
1075.000000	-0.008178
1074.000000	-0.008056
1073.000000	-0.007932
1072.000000	-0.007836
1071.000000	-0.007751
1070.000000	-0.007652
1069.000000	-0.007544
1068.000000	-0.007450
1067.000000	-0.007372
1066.000000	-0.007296
1065.000000	-0.007224
1064.000000	-0.007184
1063.000000	-0.007193
1062.000000	-0.007223
1061.000000	-0.007218
1060.000000	-0.007140
1059.000000	-0.007007
1058.000000	-0.006876
1057.000000	-0.006789
1056.000000	-0.006741
1055.000000	-0.006708
1054.000000	-0.006697
1053.000000	-0.006738
1052.000000	-0.006831
1051.000000	-0.006927
1050.000000	-0.006970
1049.000000	-0.006954
1048.000000	-0.006926
1047.000000	-0.006936
1046.000000	-0.006991
1045.000000	-0.007059
1044.000000	-0.007112
1043.000000	-0.007154
1042.000000	-0.007199
1041.000000	-0.007238
1040.000000	-0.007218
1039.000000	-0.007105
1038.000000	-0.006927
1037.000000	-0.006749
1036.000000	-0.006597
1035.000000	-0.006439
1034.000000	-0.006244
1033.000000	-0.006032
1032.000000	-0.005853
1031.000000	-0.005727
1030.000000	-0.005633
1029.000000	-0.005535
1028.000000	-0.005425
1027.000000	-0.005329
1026.000000	-0.005291
1025.000000	-0.005323
1024.000000	-0.005390
1023.000000	-0.005439
1022.000000	-0.005451
1021.000000	-0.005446
1020.000000	-0.005440
1019.000000	-0.005423
1018.000000	-0.005388
1017.000000	-0.005364
1016.000000	-0.005385
1015.000000	-0.005435
1014.000000	-0.005449
1013.000000	-0.005381
1012.000000	-0.005245
1011.000000	-0.005098
1010.000000	-0.004984
1009.000000	-0.004902
1008.000000	-0.004828
1007.000000	-0.004762
1006.000000	-0.004734
1005.000000	-0.004761
1004.000000	-0.004812
1003.000000	-0.004823
1002.000000	-0.004772
1001.000000	-0.004701
1000.000000	-0.004662
999.000000	-0.004650
998.000000	-0.004611
997.000000	-0.004524
996.000000	-0.004427
995.000000	-0.004372
994.000000	-0.004350
993.000000	-0.004299
992.000000	-0.004174
991.000000	-0.004013
990.000000	-0.003887
989.000000	-0.003818
988.000000	-0.003750
987.000000	-0.003636
986.000000	-0.003510
985.000000	-0.003446
984.000000	-0.003455
983.000000	-0.003465
982.000000	-0.003420
981.000000	-0.003359
980.000000	-0.003367
979.000000	-0.003472
978.000000	-0.003618
977.000000	-0.003733
976.000000	-0.003805
975.000000	-0.003879
974.000000	-0.003994
973.000000	-0.004133
972.000000	-0.004249
971.000000	-0.004319
970.000000	-0.004379
969.000000	-0.004479
968.000000	-0.004612
967.000000	-0.004719
966.000000	-0.004766
965.000000	-0.004793
964.000000	-0.004858
963.000000	-0.004959
962.000000	-0.005042
961.000000	-0.005067
960.000000	-0.005053
959.000000	-0.005050
958.000000	-0.005081
957.000000	-0.005124
956.000000	-0.005147
955.000000	-0.005145
954.000000	-0.005150
953.000000	-0.005189
952.000000	-0.005242
951.000000	-0.005259
950.000000	-0.005225
949.000000	-0.005178
948.000000	-0.005157
947.000000	-0.005156
946.000000	-0.005142
945.000000	-0.005113
944.000000	-0.005103
943.000000	-0.005139
942.000000	-0.005209
941.000000	-0.005271
940.000000	-0.005291
939.000000	-0.005278
938.000000	-0.005277
937.000000	-0.005325
936.000000	-0.005396
935.000000	-0.005424
934.000000	-0.005375
933.000000	-0.005286
932.000000	-0.005207
931.000000	-0.005142
930.000000	-0.005064
929.000000	-0.004979
928.000000	-0.004934
927.000000	-0.004962
926.000000	-0.005048
925.000000	-0.005159
924.000000	-0.005292
923.000000	-0.005485
922.000000	-0.005774
921.000000	-0.006135
920.000000	-0.006465
919.000000	-0.006638
918.000000	-0.006588
917.000000	-0.006349
916.000000	-0.006011
915.000000	-0.005647
914.000000	-0.005316
913.000000	-0.005073
912.000000	-0.004955
911.000000	-0.004936
910.000000	-0.004938
909.000000	-0.004906
908.000000	-0.004856
907.000000	-0.004835
906.000000	-0.004855
905.000000	-0.004869
904.000000	-0.004829
903.000000	-0.004740
902.000000	-0.004656
901.000000	-0.004624
900.000000	-0.004628
899.000000	-0.004614
898.000000	-0.004555
897.000000	-0.004487
896.000000	-0.004466
895.000000	-0.004497
894.000000	-0.004524
893.000000	-0.004497
892.000000	-0.004428
891.000000	-0.004372
890.000000	-0.004362
889.000000	-0.004374
888.000000	-0.004375
887.000000	-0.004373
886.000000	-0.004420
885.000000	-0.004543
884.000000	-0.004711
883.000000	-0.004890
882.000000	-0.005095
881.000000	-0.005364
880.000000	-0.005667
879.000000	-0.005906
878.000000	-0.006016
877.000000	-0.006030
876.000000	-0.006018
875.000000	-0.005998
874.000000	-0.005935
873.000000	-0.005830
872.000000	-0.005747
871.000000	-0.005752
870.000000	-0.005848
869.000000	-0.005965
868.000000	-0.006032
867.000000	-0.006040
866.000000	-0.006048
865.000000	-0.006133
864.000000	-0.006316
863.000000	-0.006572
862.000000	-0.006881
861.000000	-0.007269
860.000000	-0.007788
859.000000	-0.008464
858.000000	-0.009303
857.000000	-0.010344
856.000000	-0.011702
855.000000	-0.013541
854.000000	-0.015996
853.000000	-0.019068
852.000000	-0.022543
851.000000	-0.025996
850.000000	-0.028897
849.000000	-0.030756
848.000000	-0.031253
847.000000	-0.030340
846.000000	-0.028283
845.000000	-0.025529
844.000000	-0.022479
843.000000	-0.019387
842.000000	-0.016416
841.000000	-0.013706
840.000000	-0.011387
839.000000	-0.009546
838.000000	-0.008188
837.000000	-0.007226
836.000000	-0.006534
835.000000	-0.006032
834.000000	-0.005713
833.000000	-0.005560
832.000000	-0.005484
831.000000	-0.005375
830.000000	-0.005213
829.000000	-0.005070
828.000000	-0.004994
827.000000	-0.004951
826.000000	-0.004890
825.000000	-0.004831
824.000000	-0.004831
823.000000	-0.004886
822.000000	-0.004925
821.000000	-0.004886
820.000000	-0.004778
819.000000	-0.004660
818.000000	-0.004584
817.000000	-0.004552
816.000000	-0.004534
815.000000	-0.004517
814.000000	-0.004532
813.000000	-0.004607
812.000000	-0.004710
811.000000	-0.004772
810.000000	-0.004763
809.000000	-0.004721
808.000000	-0.004692
807.000000	-0.004678
806.000000	-0.004661
805.000000	-0.004632
804.000000	-0.004599
803.000000	-0.004574
802.000000	-0.004566
801.000000	-0.004570
800.000000	-0.004553
799.000000	-0.004487
798.000000	-0.004394
797.000000	-0.004331
796.000000	-0.004323
795.000000	-0.004347
794.000000	-0.004374
793.000000	-0.004410
792.000000	-0.004465
791.000000	-0.004519
790.000000	-0.004541
789.000000	-0.004524
788.000000	-0.004486
787.000000	-0.004455
786.000000	-0.004447
785.000000	-0.004445
784.000000	-0.004396
783.000000	-0.004279
782.000000	-0.004166
781.000000	-0.004154
780.000000	-0.004237
779.000000	-0.004305
778.000000	-0.004283
777.000000	-0.004212
776.000000	-0.004156
775.000000	-0.004097
774.000000	-0.003980
773.000000	-0.003815
772.000000	-0.003678
771.000000	-0.003630
770.000000	-0.003668
769.000000	-0.003745
768.000000	-0.003808
767.000000	-0.003831
766.000000	-0.003827
765.000000	-0.003815
764.000000	-0.003776
763.000000	-0.003679
762.000000	-0.003560
761.000000	-0.003521
760.000000	-0.003621
759.000000	-0.003805
758.000000	-0.003978
757.000000	-0.004099
756.000000	-0.004176
755.000000	-0.004220
754.000000	-0.004236
753.000000	-0.004241
752.000000	-0.004241
751.000000	-0.004213
750.000000	-0.004136
749.000000	-0.004017
748.000000	-0.003863
747.000000	-0.003673
746.000000	-0.003475
745.000000	-0.003326
744.000000	-0.003229
743.000000	-0.003113
742.000000	-0.002927
741.000000	-0.002723
740.000000	-0.002582
739.000000	-0.002507
738.000000	-0.002445
737.000000	-0.002379
736.000000	-0.002345
735.000000	-0.002374
734.000000	-0.002454
733.000000	-0.002545
732.000000	-0.002601
731.000000	-0.002596
730.000000	-0.002565
729.000000	-0.002557
728.000000	-0.002570
727.000000	-0.002561
726.000000	-0.002520
725.000000	-0.002484
724.000000	-0.002442
723.000000	-0.002302
722.000000	-0.002010
721.000000	-0.001680
720.000000	-0.001527
719.000000	-0.001651
718.000000	-0.001938
717.000000	-0.002171
716.000000	-0.002223
715.000000	-0.002143
714.000000	-0.002075
713.000000	-0.002099
712.000000	-0.002137
711.000000	-0.002064
710.000000	-0.001871
709.000000	-0.001664
708.000000	-0.001528
707.000000	-0.001450
706.000000	-0.001379
705.000000	-0.001310
704.000000	-0.001268
703.000000	-0.001243
702.000000	-0.001193
701.000000	-0.001112
700.000000	-0.001026
699.000000	-0.000995
698.000000	-0.001061
697.000000	-0.001178
696.000000	-0.001206
695.000000	-0.001024
694.000000	-0.000697
693.000000	-0.000414
692.000000	-0.000219
691.000000	0.000009
690.000000	0.000342
689.000000	0.000661
688.000000	0.000833
687.000000	0.000920
686.000000	0.001047
685.000000	0.001219
684.000000	0.001365
683.000000	0.001450
682.000000	0.001443
681.000000	0.001316
680.000000	0.001141
679.000000	0.001057
678.000000	0.001018
677.000000	0.000890
676.000000	0.000739
675.000000	0.000621
674.000000	0.000506
673.000000	0.000462
672.000000	0.000687
671.000000	0.001241
670.000000	0.001777
669.000000	0.001871
668.000000	0.001758
667.000000	0.001482
666.000000	0.000943
665.000000	0.000826
664.000000	0.001352
663.000000	0.002232
662.000000	0.003084
661.000000	0.003726
660.000000	0.004179
659.000000	0.004469
658.000000	0.004543
657.000000	0.004395
656.000000	0.004092
655.000000	0.003588
654.000000	0.002977
653.000000	0.002555
652.000000	0.002419
651.000000	0.002365
650.000000	0.002246
649.000000	0.002150
648.000000	0.002094
647.000000	0.001906
646.000000	0.001553
645.000000	0.001241
644.000000	0.001117
643.000000	0.001111
642.000000	0.001118
641.000000	0.001156
640.000000	0.001246
639.000000	0.001325
638.000000	0.001379
637.000000	0.001451
636.000000	0.001485
635.000000	0.001385
634.000000	0.001232
633.000000	0.001212
632.000000	0.001312
631.000000	0.001312
630.000000	0.001112
629.000000	0.000848
628.000000	0.000618
627.000000	0.000330
626.000000	-0.000063
625.000000	-0.000425
624.000000	-0.000608
623.000000	-0.000604
622.000000	-0.000483
621.000000	-0.000345
620.000000	-0.000306
619.000000	-0.000397
618.000000	-0.000474
617.000000	-0.000401
616.000000	-0.000283
615.000000	-0.000339
614.000000	-0.000592
613.000000	-0.000831
612.000000	-0.000872
611.000000	-0.000727
610.000000	-0.000575
609.000000	-0.000650
608.000000	-0.001071
607.000000	-0.001703
606.000000	-0.002234
605.000000	-0.002468
604.000000	-0.002453
603.000000	-0.002337
602.000000	-0.002237
601.000000	-0.002214
600.000000	-0.002272
