# Supplementary material for: Real-time monitoring of the reversible capture and release of CO2 on anthraquinone and riboflavin-modified graphitic electrodes using ATR-SEIRAS
Source: Chem Sci. 2025 Nov 4;16(48):23189–202. doi: 10.1039/d5sc05427c (PMC12584010; doi:10.1039/d5sc05427c)
Supplement: SC-016-D5SC05427C-s001 [file SC-016-D5SC05427C-s001.zip › Data Folders/Main Figures/Figure3/3a/030.ASC]

PE IR       SUBTECH     SPECTRUM    ASCII       PEDS        4.00        
   -1
030.ASC
24/06/26
16:04:40.00
24/06/26
16:04:40.00
Administrator

600.000000
#HDR
-1
-1
#GR
Wavenumber
A
1.0
0.0
4000.000000
-1.000000
3401
8
0.024529
-0.031472
#DATA
4000.000000	-0.003899
3999.000000	-0.003895
3998.000000	-0.003902
3997.000000	-0.003914
3996.000000	-0.003916
3995.000000	-0.003900
3994.000000	-0.003875
3993.000000	-0.003854
3992.000000	-0.003843
3991.000000	-0.003836
3990.000000	-0.003830
3989.000000	-0.003824
3988.000000	-0.003824
3987.000000	-0.003829
3986.000000	-0.003829
3985.000000	-0.003812
3984.000000	-0.003773
3983.000000	-0.003722
3982.000000	-0.003675
3981.000000	-0.003645
3980.000000	-0.003634
3979.000000	-0.003636
3978.000000	-0.003639
3977.000000	-0.003639
3976.000000	-0.003634
3975.000000	-0.003624
3974.000000	-0.003616
3973.000000	-0.003615
3972.000000	-0.003626
3971.000000	-0.003650
3970.000000	-0.003683
3969.000000	-0.003721
3968.000000	-0.003757
3967.000000	-0.003782
3966.000000	-0.003791
3965.000000	-0.003783
3964.000000	-0.003765
3963.000000	-0.003750
3962.000000	-0.003751
3961.000000	-0.003772
3960.000000	-0.003802
3959.000000	-0.003831
3958.000000	-0.003852
3957.000000	-0.003867
3956.000000	-0.003882
3955.000000	-0.003897
3954.000000	-0.003910
3953.000000	-0.003917
3952.000000	-0.003920
3951.000000	-0.003928
3950.000000	-0.003946
3949.000000	-0.003970
3948.000000	-0.003985
3947.000000	-0.003979
3946.000000	-0.003956
3945.000000	-0.003931
3944.000000	-0.003915
3943.000000	-0.003910
3942.000000	-0.003917
3941.000000	-0.003932
3940.000000	-0.003954
3939.000000	-0.003975
3938.000000	-0.003985
3937.000000	-0.003983
3936.000000	-0.003979
3935.000000	-0.003984
3934.000000	-0.003997
3933.000000	-0.004000
3932.000000	-0.003979
3931.000000	-0.003935
3930.000000	-0.003885
3929.000000	-0.003854
3928.000000	-0.003860
3927.000000	-0.003900
3926.000000	-0.003951
3925.000000	-0.003984
3924.000000	-0.003984
3923.000000	-0.003960
3922.000000	-0.003931
3921.000000	-0.003913
3920.000000	-0.003916
3919.000000	-0.003936
3918.000000	-0.003956
3917.000000	-0.003962
3916.000000	-0.003958
3915.000000	-0.003958
3914.000000	-0.003966
3913.000000	-0.003974
3912.000000	-0.003974
3911.000000	-0.003967
3910.000000	-0.003959
3909.000000	-0.003953
3908.000000	-0.003945
3907.000000	-0.003923
3906.000000	-0.003875
3905.000000	-0.003809
3904.000000	-0.003757
3903.000000	-0.003740
3902.000000	-0.003755
3901.000000	-0.003779
3900.000000	-0.003806
3899.000000	-0.003848
3898.000000	-0.003905
3897.000000	-0.003957
3896.000000	-0.003978
3895.000000	-0.003969
3894.000000	-0.003953
3893.000000	-0.003951
3892.000000	-0.003960
3891.000000	-0.003958
3890.000000	-0.003937
3889.000000	-0.003917
3888.000000	-0.003912
3887.000000	-0.003907
3886.000000	-0.003890
3885.000000	-0.003876
3884.000000	-0.003884
3883.000000	-0.003919
3882.000000	-0.003959
3881.000000	-0.003972
3880.000000	-0.003950
3879.000000	-0.003915
3878.000000	-0.003900
3877.000000	-0.003917
3876.000000	-0.003934
3875.000000	-0.003912
3874.000000	-0.003850
3873.000000	-0.003788
3872.000000	-0.003760
3871.000000	-0.003760
3870.000000	-0.003772
3869.000000	-0.003795
3868.000000	-0.003831
3867.000000	-0.003868
3866.000000	-0.003885
3865.000000	-0.003889
3864.000000	-0.003913
3863.000000	-0.003957
3862.000000	-0.003982
3861.000000	-0.003956
3860.000000	-0.003879
3859.000000	-0.003774
3858.000000	-0.003676
3857.000000	-0.003626
3856.000000	-0.003651
3855.000000	-0.003721
3854.000000	-0.003769
3853.000000	-0.003775
3852.000000	-0.003777
3851.000000	-0.003819
3850.000000	-0.003898
3849.000000	-0.003974
3848.000000	-0.004023
3847.000000	-0.004042
3846.000000	-0.004032
3845.000000	-0.003997
3844.000000	-0.003946
3843.000000	-0.003889
3842.000000	-0.003846
3841.000000	-0.003830
3840.000000	-0.003833
3839.000000	-0.003849
3838.000000	-0.003875
3837.000000	-0.003912
3836.000000	-0.003949
3835.000000	-0.003975
3834.000000	-0.003981
3833.000000	-0.003964
3832.000000	-0.003935
3831.000000	-0.003910
3830.000000	-0.003903
3829.000000	-0.003916
3828.000000	-0.003933
3827.000000	-0.003928
3826.000000	-0.003893
3825.000000	-0.003850
3824.000000	-0.003830
3823.000000	-0.003835
3822.000000	-0.003840
3821.000000	-0.003840
3820.000000	-0.003849
3819.000000	-0.003881
3818.000000	-0.003923
3817.000000	-0.003930
3816.000000	-0.003898
3815.000000	-0.003876
3814.000000	-0.003893
3813.000000	-0.003928
3812.000000	-0.003937
3811.000000	-0.003910
3810.000000	-0.003881
3809.000000	-0.003873
3808.000000	-0.003868
3807.000000	-0.003837
3806.000000	-0.003787
3805.000000	-0.003758
3804.000000	-0.003775
3803.000000	-0.003811
3802.000000	-0.003831
3801.000000	-0.003838
3800.000000	-0.003857
3799.000000	-0.003909
3798.000000	-0.003975
3797.000000	-0.004018
3796.000000	-0.004026
3795.000000	-0.004012
3794.000000	-0.003993
3793.000000	-0.003980
3792.000000	-0.003978
3791.000000	-0.003986
3790.000000	-0.003997
3789.000000	-0.004002
3788.000000	-0.004002
3787.000000	-0.004006
3786.000000	-0.004015
3785.000000	-0.004011
3784.000000	-0.003985
3783.000000	-0.003954
3782.000000	-0.003941
3781.000000	-0.003952
3780.000000	-0.003969
3779.000000	-0.003978
3778.000000	-0.003976
3777.000000	-0.003970
3776.000000	-0.003962
3775.000000	-0.003949
3774.000000	-0.003937
3773.000000	-0.003936
3772.000000	-0.003936
3771.000000	-0.003919
3770.000000	-0.003885
3769.000000	-0.003861
3768.000000	-0.003870
3767.000000	-0.003910
3766.000000	-0.003948
3765.000000	-0.003961
3764.000000	-0.003951
3763.000000	-0.003936
3762.000000	-0.003922
3761.000000	-0.003902
3760.000000	-0.003878
3759.000000	-0.003858
3758.000000	-0.003841
3757.000000	-0.003812
3756.000000	-0.003768
3755.000000	-0.003713
3754.000000	-0.003651
3753.000000	-0.003591
3752.000000	-0.003550
3751.000000	-0.003526
3750.000000	-0.003487
3749.000000	-0.003425
3748.000000	-0.003379
3747.000000	-0.003390
3746.000000	-0.003425
3745.000000	-0.003433
3744.000000	-0.003416
3743.000000	-0.003405
3742.000000	-0.003412
3741.000000	-0.003414
3740.000000	-0.003387
3739.000000	-0.003353
3738.000000	-0.003330
3737.000000	-0.003311
3736.000000	-0.003299
3735.000000	-0.003311
3734.000000	-0.003338
3733.000000	-0.003333
3732.000000	-0.003272
3731.000000	-0.003183
3730.000000	-0.003103
3729.000000	-0.003045
3728.000000	-0.002994
3727.000000	-0.002950
3726.000000	-0.002920
3725.000000	-0.002907
3724.000000	-0.002912
3723.000000	-0.002946
3722.000000	-0.003020
3721.000000	-0.003124
3720.000000	-0.003223
3719.000000	-0.003283
3718.000000	-0.003298
3717.000000	-0.003296
3716.000000	-0.003316
3715.000000	-0.003367
3714.000000	-0.003403
3713.000000	-0.003364
3712.000000	-0.003250
3711.000000	-0.003126
3710.000000	-0.003049
3709.000000	-0.003021
3708.000000	-0.003008
3707.000000	-0.002984
3706.000000	-0.002946
3705.000000	-0.002908
3704.000000	-0.002876
3703.000000	-0.002844
3702.000000	-0.002806
3701.000000	-0.002772
3700.000000	-0.002759
3699.000000	-0.002777
3698.000000	-0.002823
3697.000000	-0.002879
3696.000000	-0.002927
3695.000000	-0.002948
3694.000000	-0.002941
3693.000000	-0.002930
3692.000000	-0.002961
3691.000000	-0.003054
3690.000000	-0.003170
3689.000000	-0.003240
3688.000000	-0.003241
3687.000000	-0.003218
3686.000000	-0.003213
3685.000000	-0.003228
3684.000000	-0.003236
3683.000000	-0.003226
3682.000000	-0.003198
3681.000000	-0.003151
3680.000000	-0.003087
3679.000000	-0.003027
3678.000000	-0.002993
3677.000000	-0.002966
3676.000000	-0.002922
3675.000000	-0.002878
3674.000000	-0.002863
3673.000000	-0.002896
3672.000000	-0.002957
3671.000000	-0.003000
3670.000000	-0.003015
3669.000000	-0.003020
3668.000000	-0.003026
3667.000000	-0.003038
3666.000000	-0.003045
3665.000000	-0.003034
3664.000000	-0.003003
3663.000000	-0.002963
3662.000000	-0.002923
3661.000000	-0.002889
3660.000000	-0.002862
3659.000000	-0.002839
3658.000000	-0.002812
3657.000000	-0.002767
3656.000000	-0.002714
3655.000000	-0.002673
3654.000000	-0.002659
3653.000000	-0.002663
3652.000000	-0.002659
3651.000000	-0.002623
3650.000000	-0.002569
3649.000000	-0.002530
3648.000000	-0.002528
3647.000000	-0.002563
3646.000000	-0.002616
3645.000000	-0.002661
3644.000000	-0.002672
3643.000000	-0.002635
3642.000000	-0.002563
3641.000000	-0.002490
3640.000000	-0.002447
3639.000000	-0.002438
3638.000000	-0.002448
3637.000000	-0.002449
3636.000000	-0.002419
3635.000000	-0.002349
3634.000000	-0.002257
3633.000000	-0.002175
3632.000000	-0.002123
3631.000000	-0.002073
3630.000000	-0.001976
3629.000000	-0.001852
3628.000000	-0.001781
3627.000000	-0.001796
3626.000000	-0.001870
3625.000000	-0.001956
3624.000000	-0.002034
3623.000000	-0.002119
3622.000000	-0.002221
3621.000000	-0.002315
3620.000000	-0.002356
3619.000000	-0.002324
3618.000000	-0.002255
3617.000000	-0.002201
3616.000000	-0.002192
3615.000000	-0.002221
3614.000000	-0.002265
3613.000000	-0.002310
3612.000000	-0.002349
3611.000000	-0.002376
3610.000000	-0.002376
3609.000000	-0.002352
3608.000000	-0.002327
3607.000000	-0.002331
3606.000000	-0.002363
3605.000000	-0.002403
3604.000000	-0.002425
3603.000000	-0.002413
3602.000000	-0.002369
3601.000000	-0.002318
3600.000000	-0.002292
3599.000000	-0.002292
3598.000000	-0.002294
3597.000000	-0.002274
3596.000000	-0.002233
3595.000000	-0.002199
3594.000000	-0.002202
3593.000000	-0.002251
3592.000000	-0.002328
3591.000000	-0.002418
3590.000000	-0.002509
3589.000000	-0.002590
3588.000000	-0.002657
3587.000000	-0.002712
3586.000000	-0.002757
3585.000000	-0.002793
3584.000000	-0.002823
3583.000000	-0.002847
3582.000000	-0.002874
3581.000000	-0.002905
3580.000000	-0.002940
3579.000000	-0.002971
3578.000000	-0.002999
3577.000000	-0.003025
3576.000000	-0.003049
3575.000000	-0.003066
3574.000000	-0.003077
3573.000000	-0.003084
3572.000000	-0.003092
3571.000000	-0.003103
3570.000000	-0.003117
3569.000000	-0.003131
3568.000000	-0.003139
3567.000000	-0.003135
3566.000000	-0.003118
3565.000000	-0.003093
3564.000000	-0.003077
3563.000000	-0.003077
3562.000000	-0.003095
3561.000000	-0.003125
3560.000000	-0.003155
3559.000000	-0.003171
3558.000000	-0.003163
3557.000000	-0.003141
3556.000000	-0.003128
3555.000000	-0.003136
3554.000000	-0.003159
3553.000000	-0.003180
3552.000000	-0.003188
3551.000000	-0.003191
3550.000000	-0.003198
3549.000000	-0.003207
3548.000000	-0.003210
3547.000000	-0.003207
3546.000000	-0.003206
3545.000000	-0.003208
3544.000000	-0.003206
3543.000000	-0.003202
3542.000000	-0.003202
3541.000000	-0.003211
3540.000000	-0.003221
3539.000000	-0.003223
3538.000000	-0.003210
3537.000000	-0.003195
3536.000000	-0.003193
3535.000000	-0.003208
3534.000000	-0.003226
3533.000000	-0.003226
3532.000000	-0.003198
3531.000000	-0.003162
3530.000000	-0.003149
3529.000000	-0.003173
3528.000000	-0.003215
3527.000000	-0.003248
3526.000000	-0.003268
3525.000000	-0.003292
3524.000000	-0.003329
3523.000000	-0.003364
3522.000000	-0.003375
3521.000000	-0.003354
3520.000000	-0.003319
3519.000000	-0.003290
3518.000000	-0.003279
3517.000000	-0.003287
3516.000000	-0.003304
3515.000000	-0.003324
3514.000000	-0.003343
3513.000000	-0.003362
3512.000000	-0.003376
3511.000000	-0.003376
3510.000000	-0.003358
3509.000000	-0.003334
3508.000000	-0.003317
3507.000000	-0.003315
3506.000000	-0.003323
3505.000000	-0.003338
3504.000000	-0.003358
3503.000000	-0.003387
3502.000000	-0.003419
3501.000000	-0.003450
3500.000000	-0.003476
3499.000000	-0.003499
3498.000000	-0.003519
3497.000000	-0.003529
3496.000000	-0.003524
3495.000000	-0.003508
3494.000000	-0.003491
3493.000000	-0.003485
3492.000000	-0.003490
3491.000000	-0.003498
3490.000000	-0.003494
3489.000000	-0.003474
3488.000000	-0.003443
3487.000000	-0.003409
3486.000000	-0.003380
3485.000000	-0.003363
3484.000000	-0.003360
3483.000000	-0.003370
3482.000000	-0.003388
3481.000000	-0.003406
3480.000000	-0.003419
3479.000000	-0.003425
3478.000000	-0.003427
3477.000000	-0.003429
3476.000000	-0.003435
3475.000000	-0.003444
3474.000000	-0.003452
3473.000000	-0.003456
3472.000000	-0.003452
3471.000000	-0.003445
3470.000000	-0.003444
3469.000000	-0.003450
3468.000000	-0.003458
3467.000000	-0.003455
3466.000000	-0.003440
3465.000000	-0.003424
3464.000000	-0.003411
3463.000000	-0.003398
3462.000000	-0.003380
3461.000000	-0.003366
3460.000000	-0.003367
3459.000000	-0.003380
3458.000000	-0.003388
3457.000000	-0.003382
3456.000000	-0.003372
3455.000000	-0.003371
3454.000000	-0.003383
3453.000000	-0.003398
3452.000000	-0.003410
3451.000000	-0.003419
3450.000000	-0.003423
3449.000000	-0.003425
3448.000000	-0.003428
3447.000000	-0.003438
3446.000000	-0.003451
3445.000000	-0.003455
3444.000000	-0.003439
3443.000000	-0.003410
3442.000000	-0.003384
3441.000000	-0.003377
3440.000000	-0.003386
3439.000000	-0.003397
3438.000000	-0.003393
3437.000000	-0.003371
3436.000000	-0.003340
3435.000000	-0.003315
3434.000000	-0.003300
3433.000000	-0.003291
3432.000000	-0.003279
3431.000000	-0.003259
3430.000000	-0.003237
3429.000000	-0.003219
3428.000000	-0.003217
3427.000000	-0.003231
3426.000000	-0.003254
3425.000000	-0.003272
3424.000000	-0.003276
3423.000000	-0.003268
3422.000000	-0.003257
3421.000000	-0.003248
3420.000000	-0.003243
3419.000000	-0.003241
3418.000000	-0.003238
3417.000000	-0.003229
3416.000000	-0.003211
3415.000000	-0.003187
3414.000000	-0.003159
3413.000000	-0.003133
3412.000000	-0.003114
3411.000000	-0.003109
3410.000000	-0.003122
3409.000000	-0.003144
3408.000000	-0.003160
3407.000000	-0.003162
3406.000000	-0.003152
3405.000000	-0.003139
3404.000000	-0.003127
3403.000000	-0.003114
3402.000000	-0.003095
3401.000000	-0.003068
3400.000000	-0.003038
3399.000000	-0.003015
3398.000000	-0.003004
3397.000000	-0.003007
3396.000000	-0.003025
3395.000000	-0.003049
3394.000000	-0.003068
3393.000000	-0.003071
3392.000000	-0.003056
3391.000000	-0.003034
3390.000000	-0.003019
3389.000000	-0.003015
3388.000000	-0.003019
3387.000000	-0.003027
3386.000000	-0.003036
3385.000000	-0.003045
3384.000000	-0.003057
3383.000000	-0.003069
3382.000000	-0.003077
3381.000000	-0.003081
3380.000000	-0.003082
3379.000000	-0.003074
3378.000000	-0.003057
3377.000000	-0.003035
3376.000000	-0.003023
3375.000000	-0.003026
3374.000000	-0.003035
3373.000000	-0.003037
3372.000000	-0.003029
3371.000000	-0.003021
3370.000000	-0.003019
3369.000000	-0.003023
3368.000000	-0.003025
3367.000000	-0.003014
3366.000000	-0.002989
3365.000000	-0.002961
3364.000000	-0.002945
3363.000000	-0.002952
3362.000000	-0.002973
3361.000000	-0.002991
3360.000000	-0.002995
3359.000000	-0.002991
3358.000000	-0.002991
3357.000000	-0.003002
3356.000000	-0.003015
3355.000000	-0.003015
3354.000000	-0.002992
3353.000000	-0.002956
3352.000000	-0.002927
3351.000000	-0.002923
3350.000000	-0.002940
3349.000000	-0.002957
3348.000000	-0.002959
3347.000000	-0.002947
3346.000000	-0.002929
3345.000000	-0.002911
3344.000000	-0.002898
3343.000000	-0.002895
3342.000000	-0.002901
3341.000000	-0.002912
3340.000000	-0.002919
3339.000000	-0.002919
3338.000000	-0.002912
3337.000000	-0.002906
3336.000000	-0.002906
3335.000000	-0.002910
3334.000000	-0.002913
3333.000000	-0.002913
3332.000000	-0.002911
3331.000000	-0.002911
3330.000000	-0.002907
3329.000000	-0.002894
3328.000000	-0.002872
3327.000000	-0.002852
3326.000000	-0.002839
3325.000000	-0.002831
3324.000000	-0.002826
3323.000000	-0.002827
3322.000000	-0.002838
3321.000000	-0.002859
3320.000000	-0.002886
3319.000000	-0.002910
3318.000000	-0.002925
3317.000000	-0.002925
3316.000000	-0.002919
3315.000000	-0.002920
3314.000000	-0.002932
3313.000000	-0.002945
3312.000000	-0.002946
3311.000000	-0.002934
3310.000000	-0.002924
3309.000000	-0.002928
3308.000000	-0.002947
3307.000000	-0.002969
3306.000000	-0.002984
3305.000000	-0.002990
3304.000000	-0.002994
3303.000000	-0.003002
3302.000000	-0.003014
3301.000000	-0.003024
3300.000000	-0.003031
3299.000000	-0.003034
3298.000000	-0.003030
3297.000000	-0.003010
3296.000000	-0.002970
3295.000000	-0.002922
3294.000000	-0.002886
3293.000000	-0.002873
3292.000000	-0.002879
3291.000000	-0.002897
3290.000000	-0.002923
3289.000000	-0.002945
3288.000000	-0.002950
3287.000000	-0.002933
3286.000000	-0.002907
3285.000000	-0.002893
3284.000000	-0.002895
3283.000000	-0.002904
3282.000000	-0.002911
3281.000000	-0.002919
3280.000000	-0.002930
3279.000000	-0.002937
3278.000000	-0.002924
3277.000000	-0.002885
3276.000000	-0.002837
3275.000000	-0.002806
3274.000000	-0.002801
3273.000000	-0.002813
3272.000000	-0.002825
3271.000000	-0.002830
3270.000000	-0.002830
3269.000000	-0.002827
3268.000000	-0.002818
3267.000000	-0.002800
3266.000000	-0.002773
3265.000000	-0.002746
3264.000000	-0.002727
3263.000000	-0.002720
3262.000000	-0.002724
3261.000000	-0.002728
3260.000000	-0.002726
3259.000000	-0.002717
3258.000000	-0.002707
3257.000000	-0.002705
3256.000000	-0.002713
3255.000000	-0.002725
3254.000000	-0.002733
3253.000000	-0.002735
3252.000000	-0.002736
3251.000000	-0.002737
3250.000000	-0.002727
3249.000000	-0.002694
3248.000000	-0.002639
3247.000000	-0.002583
3246.000000	-0.002551
3245.000000	-0.002545
3244.000000	-0.002550
3243.000000	-0.002549
3242.000000	-0.002544
3241.000000	-0.002546
3240.000000	-0.002555
3239.000000	-0.002562
3238.000000	-0.002553
3237.000000	-0.002530
3236.000000	-0.002507
3235.000000	-0.002493
3234.000000	-0.002492
3233.000000	-0.002496
3232.000000	-0.002498
3231.000000	-0.002491
3230.000000	-0.002472
3229.000000	-0.002441
3228.000000	-0.002406
3227.000000	-0.002373
3226.000000	-0.002345
3225.000000	-0.002325
3224.000000	-0.002320
3223.000000	-0.002334
3222.000000	-0.002358
3221.000000	-0.002376
3220.000000	-0.002381
3219.000000	-0.002377
3218.000000	-0.002369
3217.000000	-0.002349
3216.000000	-0.002309
3215.000000	-0.002252
3214.000000	-0.002195
3213.000000	-0.002150
3212.000000	-0.002119
3211.000000	-0.002099
3210.000000	-0.002078
3209.000000	-0.002048
3208.000000	-0.002004
3207.000000	-0.001958
3206.000000	-0.001925
3205.000000	-0.001909
3204.000000	-0.001904
3203.000000	-0.001900
3202.000000	-0.001899
3201.000000	-0.001906
3200.000000	-0.001921
3199.000000	-0.001937
3198.000000	-0.001949
3197.000000	-0.001952
3196.000000	-0.001946
3195.000000	-0.001935
3194.000000	-0.001929
3193.000000	-0.001938
3192.000000	-0.001963
3191.000000	-0.001996
3190.000000	-0.002024
3189.000000	-0.002031
3188.000000	-0.002013
3187.000000	-0.001984
3186.000000	-0.001969
3185.000000	-0.001978
3184.000000	-0.002000
3183.000000	-0.002011
3182.000000	-0.001998
3181.000000	-0.001959
3180.000000	-0.001907
3179.000000	-0.001855
3178.000000	-0.001818
3177.000000	-0.001795
3176.000000	-0.001772
3175.000000	-0.001733
3174.000000	-0.001671
3173.000000	-0.001588
3172.000000	-0.001487
3171.000000	-0.001370
3170.000000	-0.001248
3169.000000	-0.001133
3168.000000	-0.001029
3167.000000	-0.000928
3166.000000	-0.000831
3165.000000	-0.000757
3164.000000	-0.000729
3163.000000	-0.000759
3162.000000	-0.000845
3161.000000	-0.000971
3160.000000	-0.001113
3159.000000	-0.001248
3158.000000	-0.001364
3157.000000	-0.001462
3156.000000	-0.001546
3155.000000	-0.001618
3154.000000	-0.001675
3153.000000	-0.001713
3152.000000	-0.001729
3151.000000	-0.001725
3150.000000	-0.001711
3149.000000	-0.001706
3148.000000	-0.001721
3147.000000	-0.001751
3146.000000	-0.001782
3145.000000	-0.001806
3144.000000	-0.001825
3143.000000	-0.001843
3142.000000	-0.001857
3141.000000	-0.001861
3140.000000	-0.001850
3139.000000	-0.001826
3138.000000	-0.001805
3137.000000	-0.001799
3136.000000	-0.001810
3135.000000	-0.001830
3134.000000	-0.001845
3133.000000	-0.001848
3132.000000	-0.001839
3131.000000	-0.001816
3130.000000	-0.001788
3129.000000	-0.001773
3128.000000	-0.001778
3127.000000	-0.001793
3126.000000	-0.001796
3125.000000	-0.001777
3124.000000	-0.001745
3123.000000	-0.001718
3122.000000	-0.001706
3121.000000	-0.001706
3120.000000	-0.001712
3119.000000	-0.001719
3118.000000	-0.001723
3117.000000	-0.001723
3116.000000	-0.001718
3115.000000	-0.001703
3114.000000	-0.001678
3113.000000	-0.001651
3112.000000	-0.001631
3111.000000	-0.001623
3110.000000	-0.001621
3109.000000	-0.001618
3108.000000	-0.001615
3107.000000	-0.001613
3106.000000	-0.001611
3105.000000	-0.001607
3104.000000	-0.001604
3103.000000	-0.001603
3102.000000	-0.001605
3101.000000	-0.001603
3100.000000	-0.001595
3099.000000	-0.001582
3098.000000	-0.001569
3097.000000	-0.001559
3096.000000	-0.001551
3095.000000	-0.001543
3094.000000	-0.001527
3093.000000	-0.001504
3092.000000	-0.001483
3091.000000	-0.001475
3090.000000	-0.001476
3089.000000	-0.001471
3088.000000	-0.001457
3087.000000	-0.001442
3086.000000	-0.001432
3085.000000	-0.001427
3084.000000	-0.001422
3083.000000	-0.001422
3082.000000	-0.001428
3081.000000	-0.001433
3080.000000	-0.001430
3079.000000	-0.001421
3078.000000	-0.001410
3077.000000	-0.001398
3076.000000	-0.001380
3075.000000	-0.001361
3074.000000	-0.001357
3073.000000	-0.001371
3072.000000	-0.001386
3071.000000	-0.001382
3070.000000	-0.001354
3069.000000	-0.001313
3068.000000	-0.001275
3067.000000	-0.001249
3066.000000	-0.001243
3065.000000	-0.001257
3064.000000	-0.001279
3063.000000	-0.001294
3062.000000	-0.001293
3061.000000	-0.001282
3060.000000	-0.001271
3059.000000	-0.001264
3058.000000	-0.001257
3057.000000	-0.001244
3056.000000	-0.001224
3055.000000	-0.001205
3054.000000	-0.001190
3053.000000	-0.001177
3052.000000	-0.001160
3051.000000	-0.001141
3050.000000	-0.001125
3049.000000	-0.001118
3048.000000	-0.001116
3047.000000	-0.001107
3046.000000	-0.001092
3045.000000	-0.001076
3044.000000	-0.001062
3043.000000	-0.001042
3042.000000	-0.001008
3041.000000	-0.000967
3040.000000	-0.000936
3039.000000	-0.000923
3038.000000	-0.000922
3037.000000	-0.000918
3036.000000	-0.000900
3035.000000	-0.000865
3034.000000	-0.000822
3033.000000	-0.000786
3032.000000	-0.000770
3031.000000	-0.000768
3030.000000	-0.000759
3029.000000	-0.000727
3028.000000	-0.000675
3027.000000	-0.000616
3026.000000	-0.000566
3025.000000	-0.000528
3024.000000	-0.000498
3023.000000	-0.000472
3022.000000	-0.000445
3021.000000	-0.000411
3020.000000	-0.000368
3019.000000	-0.000312
3018.000000	-0.000246
3017.000000	-0.000176
3016.000000	-0.000112
3015.000000	-0.000055
3014.000000	0.000005
3013.000000	0.000082
3012.000000	0.000176
3011.000000	0.000274
3010.000000	0.000362
3009.000000	0.000439
3008.000000	0.000514
3007.000000	0.000593
3006.000000	0.000673
3005.000000	0.000749
3004.000000	0.000817
3003.000000	0.000878
3002.000000	0.000936
3001.000000	0.000996
3000.000000	0.001055
2999.000000	0.001109
2998.000000	0.001160
2997.000000	0.001210
2996.000000	0.001256
2995.000000	0.001292
2994.000000	0.001320
2993.000000	0.001352
2992.000000	0.001401
2991.000000	0.001465
2990.000000	0.001537
2989.000000	0.001618
2988.000000	0.001713
2987.000000	0.001822
2986.000000	0.001938
2985.000000	0.002059
2984.000000	0.002193
2983.000000	0.002344
2982.000000	0.002511
2981.000000	0.002687
2980.000000	0.002872
2979.000000	0.003066
2978.000000	0.003268
2977.000000	0.003473
2976.000000	0.003671
2975.000000	0.003852
2974.000000	0.004010
2973.000000	0.004141
2972.000000	0.004239
2971.000000	0.004295
2970.000000	0.004306
2969.000000	0.004276
2968.000000	0.004216
2967.000000	0.004127
2966.000000	0.004001
2965.000000	0.003836
2964.000000	0.003640
2963.000000	0.003431
2962.000000	0.003223
2961.000000	0.003024
2960.000000	0.002837
2959.000000	0.002662
2958.000000	0.002506
2957.000000	0.002379
2956.000000	0.002294
2955.000000	0.002246
2954.000000	0.002224
2953.000000	0.002217
2952.000000	0.002224
2951.000000	0.002246
2950.000000	0.002285
2949.000000	0.002342
2948.000000	0.002420
2947.000000	0.002522
2946.000000	0.002638
2945.000000	0.002763
2944.000000	0.002898
2943.000000	0.003044
2942.000000	0.003183
2941.000000	0.003288
2940.000000	0.003339
2939.000000	0.003337
2938.000000	0.003301
2937.000000	0.003244
2936.000000	0.003173
2935.000000	0.003087
2934.000000	0.002988
2933.000000	0.002877
2932.000000	0.002752
2931.000000	0.002608
2930.000000	0.002445
2929.000000	0.002274
2928.000000	0.002127
2927.000000	0.002024
2926.000000	0.001957
2925.000000	0.001893
2924.000000	0.001805
2923.000000	0.001694
2922.000000	0.001577
2921.000000	0.001468
2920.000000	0.001361
2919.000000	0.001251
2918.000000	0.001141
2917.000000	0.001039
2916.000000	0.000953
2915.000000	0.000884
2914.000000	0.000823
2913.000000	0.000757
2912.000000	0.000678
2911.000000	0.000592
2910.000000	0.000517
2909.000000	0.000467
2908.000000	0.000437
2907.000000	0.000408
2906.000000	0.000365
2905.000000	0.000309
2904.000000	0.000252
2903.000000	0.000197
2902.000000	0.000140
2901.000000	0.000082
2900.000000	0.000036
2899.000000	0.000012
2898.000000	0.000005
2897.000000	-0.000000
2896.000000	-0.000012
2895.000000	-0.000021
2894.000000	-0.000012
2893.000000	0.000024
2892.000000	0.000085
2891.000000	0.000169
2890.000000	0.000277
2889.000000	0.000409
2888.000000	0.000558
2887.000000	0.000717
2886.000000	0.000878
2885.000000	0.001040
2884.000000	0.001199
2883.000000	0.001352
2882.000000	0.001485
2881.000000	0.001580
2880.000000	0.001612
2879.000000	0.001563
2878.000000	0.001437
2877.000000	0.001256
2876.000000	0.001057
2875.000000	0.000866
2874.000000	0.000697
2873.000000	0.000543
2872.000000	0.000395
2871.000000	0.000243
2870.000000	0.000088
2869.000000	-0.000066
2868.000000	-0.000212
2867.000000	-0.000347
2866.000000	-0.000471
2865.000000	-0.000591
2864.000000	-0.000715
2863.000000	-0.000845
2862.000000	-0.000972
2861.000000	-0.001085
2860.000000	-0.001180
2859.000000	-0.001261
2858.000000	-0.001335
2857.000000	-0.001400
2856.000000	-0.001451
2855.000000	-0.001490
2854.000000	-0.001529
2853.000000	-0.001578
2852.000000	-0.001636
2851.000000	-0.001691
2850.000000	-0.001729
2849.000000	-0.001750
2848.000000	-0.001762
2847.000000	-0.001773
2846.000000	-0.001788
2845.000000	-0.001812
2844.000000	-0.001845
2843.000000	-0.001881
2842.000000	-0.001909
2841.000000	-0.001926
2840.000000	-0.001941
2839.000000	-0.001964
2838.000000	-0.001995
2837.000000	-0.002021
2836.000000	-0.002038
2835.000000	-0.002051
2834.000000	-0.002071
2833.000000	-0.002097
2832.000000	-0.002126
2831.000000	-0.002154
2830.000000	-0.002184
2829.000000	-0.002215
2828.000000	-0.002241
2827.000000	-0.002259
2826.000000	-0.002274
2825.000000	-0.002293
2824.000000	-0.002316
2823.000000	-0.002334
2822.000000	-0.002345
2821.000000	-0.002359
2820.000000	-0.002386
2819.000000	-0.002419
2818.000000	-0.002441
2817.000000	-0.002445
2816.000000	-0.002438
2815.000000	-0.002437
2814.000000	-0.002450
2813.000000	-0.002474
2812.000000	-0.002507
2811.000000	-0.002548
2810.000000	-0.002590
2809.000000	-0.002617
2808.000000	-0.002613
2807.000000	-0.002584
2806.000000	-0.002548
2805.000000	-0.002524
2804.000000	-0.002516
2803.000000	-0.002523
2802.000000	-0.002542
2801.000000	-0.002573
2800.000000	-0.002605
2799.000000	-0.002623
2798.000000	-0.002625
2797.000000	-0.002625
2796.000000	-0.002636
2795.000000	-0.002654
2794.000000	-0.002662
2793.000000	-0.002656
2792.000000	-0.002649
2791.000000	-0.002654
2790.000000	-0.002672
2789.000000	-0.002692
2788.000000	-0.002706
2787.000000	-0.002713
2786.000000	-0.002718
2785.000000	-0.002725
2784.000000	-0.002733
2783.000000	-0.002736
2782.000000	-0.002729
2781.000000	-0.002719
2780.000000	-0.002719
2779.000000	-0.002740
2778.000000	-0.002770
2777.000000	-0.002792
2776.000000	-0.002792
2775.000000	-0.002780
2774.000000	-0.002774
2773.000000	-0.002782
2772.000000	-0.002795
2771.000000	-0.002799
2770.000000	-0.002785
2769.000000	-0.002761
2768.000000	-0.002741
2767.000000	-0.002739
2766.000000	-0.002753
2765.000000	-0.002772
2764.000000	-0.002781
2763.000000	-0.002774
2762.000000	-0.002758
2761.000000	-0.002747
2760.000000	-0.002748
2759.000000	-0.002756
2758.000000	-0.002761
2757.000000	-0.002758
2756.000000	-0.002751
2755.000000	-0.002743
2754.000000	-0.002735
2753.000000	-0.002727
2752.000000	-0.002717
2751.000000	-0.002704
2750.000000	-0.002689
2749.000000	-0.002675
2748.000000	-0.002663
2747.000000	-0.002653
2746.000000	-0.002643
2745.000000	-0.002638
2744.000000	-0.002635
2743.000000	-0.002627
2742.000000	-0.002609
2741.000000	-0.002582
2740.000000	-0.002563
2739.000000	-0.002559
2738.000000	-0.002563
2737.000000	-0.002564
2736.000000	-0.002559
2735.000000	-0.002551
2734.000000	-0.002550
2733.000000	-0.002561
2732.000000	-0.002587
2731.000000	-0.002622
2730.000000	-0.002651
2729.000000	-0.002665
2728.000000	-0.002668
2727.000000	-0.002670
2726.000000	-0.002676
2725.000000	-0.002678
2724.000000	-0.002672
2723.000000	-0.002661
2722.000000	-0.002651
2721.000000	-0.002644
2720.000000	-0.002636
2719.000000	-0.002626
2718.000000	-0.002615
2717.000000	-0.002605
2716.000000	-0.002596
2715.000000	-0.002588
2714.000000	-0.002585
2713.000000	-0.002586
2712.000000	-0.002589
2711.000000	-0.002586
2710.000000	-0.002576
2709.000000	-0.002563
2708.000000	-0.002558
2707.000000	-0.002564
2706.000000	-0.002574
2705.000000	-0.002575
2704.000000	-0.002562
2703.000000	-0.002541
2702.000000	-0.002521
2701.000000	-0.002506
2700.000000	-0.002500
2699.000000	-0.002504
2698.000000	-0.002515
2697.000000	-0.002524
2696.000000	-0.002524
2695.000000	-0.002512
2694.000000	-0.002494
2693.000000	-0.002473
2692.000000	-0.002446
2691.000000	-0.002413
2690.000000	-0.002380
2689.000000	-0.002361
2688.000000	-0.002357
2687.000000	-0.002355
2686.000000	-0.002342
2685.000000	-0.002322
2684.000000	-0.002310
2683.000000	-0.002317
2682.000000	-0.002337
2681.000000	-0.002356
2680.000000	-0.002361
2679.000000	-0.002347
2678.000000	-0.002316
2677.000000	-0.002282
2676.000000	-0.002258
2675.000000	-0.002249
2674.000000	-0.002250
2673.000000	-0.002257
2672.000000	-0.002265
2671.000000	-0.002277
2670.000000	-0.002287
2669.000000	-0.002292
2668.000000	-0.002293
2667.000000	-0.002293
2666.000000	-0.002296
2665.000000	-0.002301
2664.000000	-0.002301
2663.000000	-0.002290
2662.000000	-0.002271
2661.000000	-0.002258
2660.000000	-0.002269
2659.000000	-0.002298
2658.000000	-0.002324
2657.000000	-0.002331
2656.000000	-0.002327
2655.000000	-0.002330
2654.000000	-0.002343
2653.000000	-0.002355
2652.000000	-0.002353
2651.000000	-0.002343
2650.000000	-0.002337
2649.000000	-0.002347
2648.000000	-0.002375
2647.000000	-0.002410
2646.000000	-0.002432
2645.000000	-0.002430
2644.000000	-0.002408
2643.000000	-0.002381
2642.000000	-0.002359
2641.000000	-0.002344
2640.000000	-0.002335
2639.000000	-0.002332
2638.000000	-0.002330
2637.000000	-0.002319
2636.000000	-0.002295
2635.000000	-0.002255
2634.000000	-0.002204
2633.000000	-0.002142
2632.000000	-0.002079
2631.000000	-0.002025
2630.000000	-0.001988
2629.000000	-0.001973
2628.000000	-0.001980
2627.000000	-0.002005
2626.000000	-0.002040
2625.000000	-0.002080
2624.000000	-0.002123
2623.000000	-0.002169
2622.000000	-0.002216
2621.000000	-0.002260
2620.000000	-0.002304
2619.000000	-0.002346
2618.000000	-0.002381
2617.000000	-0.002404
2616.000000	-0.002422
2615.000000	-0.002447
2614.000000	-0.002478
2613.000000	-0.002502
2612.000000	-0.002516
2611.000000	-0.002528
2610.000000	-0.002547
2609.000000	-0.002570
2608.000000	-0.002589
2607.000000	-0.002604
2606.000000	-0.002624
2605.000000	-0.002656
2604.000000	-0.002697
2603.000000	-0.002735
2602.000000	-0.002752
2601.000000	-0.002740
2600.000000	-0.002712
2599.000000	-0.002688
2598.000000	-0.002684
2597.000000	-0.002700
2596.000000	-0.002720
2595.000000	-0.002734
2594.000000	-0.002735
2593.000000	-0.002728
2592.000000	-0.002719
2591.000000	-0.002718
2590.000000	-0.002722
2589.000000	-0.002728
2588.000000	-0.002735
2587.000000	-0.002750
2586.000000	-0.002776
2585.000000	-0.002804
2584.000000	-0.002821
2583.000000	-0.002821
2582.000000	-0.002807
2581.000000	-0.002786
2580.000000	-0.002769
2579.000000	-0.002769
2578.000000	-0.002789
2577.000000	-0.002820
2576.000000	-0.002845
2575.000000	-0.002858
2574.000000	-0.002866
2573.000000	-0.002882
2572.000000	-0.002907
2571.000000	-0.002928
2570.000000	-0.002937
2569.000000	-0.002933
2568.000000	-0.002926
2567.000000	-0.002920
2566.000000	-0.002914
2565.000000	-0.002906
2564.000000	-0.002906
2563.000000	-0.002923
2562.000000	-0.002950
2561.000000	-0.002966
2560.000000	-0.002964
2559.000000	-0.002954
2558.000000	-0.002948
2557.000000	-0.002946
2556.000000	-0.002944
2555.000000	-0.002948
2554.000000	-0.002963
2553.000000	-0.002989
2552.000000	-0.003017
2551.000000	-0.003041
2550.000000	-0.003061
2549.000000	-0.003076
2548.000000	-0.003079
2547.000000	-0.003065
2546.000000	-0.003032
2545.000000	-0.002990
2544.000000	-0.002957
2543.000000	-0.002955
2542.000000	-0.002982
2541.000000	-0.003019
2540.000000	-0.003045
2539.000000	-0.003057
2538.000000	-0.003068
2537.000000	-0.003086
2536.000000	-0.003104
2535.000000	-0.003113
2534.000000	-0.003111
2533.000000	-0.003100
2532.000000	-0.003085
2531.000000	-0.003073
2530.000000	-0.003069
2529.000000	-0.003071
2528.000000	-0.003075
2527.000000	-0.003085
2526.000000	-0.003108
2525.000000	-0.003140
2524.000000	-0.003170
2523.000000	-0.003186
2522.000000	-0.003188
2521.000000	-0.003183
2520.000000	-0.003174
2519.000000	-0.003155
2518.000000	-0.003133
2517.000000	-0.003123
2516.000000	-0.003136
2515.000000	-0.003165
2514.000000	-0.003193
2513.000000	-0.003206
2512.000000	-0.003206
2511.000000	-0.003201
2510.000000	-0.003195
2509.000000	-0.003190
2508.000000	-0.003187
2507.000000	-0.003186
2506.000000	-0.003187
2505.000000	-0.003194
2504.000000	-0.003209
2503.000000	-0.003227
2502.000000	-0.003236
2501.000000	-0.003227
2500.000000	-0.003207
2499.000000	-0.003185
2498.000000	-0.003166
2497.000000	-0.003147
2496.000000	-0.003129
2495.000000	-0.003121
2494.000000	-0.003130
2493.000000	-0.003157
2492.000000	-0.003192
2491.000000	-0.003222
2490.000000	-0.003228
2489.000000	-0.003207
2488.000000	-0.003176
2487.000000	-0.003159
2486.000000	-0.003163
2485.000000	-0.003171
2484.000000	-0.003167
2483.000000	-0.003154
2482.000000	-0.003144
2481.000000	-0.003145
2480.000000	-0.003151
2479.000000	-0.003154
2478.000000	-0.003147
2477.000000	-0.003133
2476.000000	-0.003120
2475.000000	-0.003119
2474.000000	-0.003139
2473.000000	-0.003171
2472.000000	-0.003199
2471.000000	-0.003207
2470.000000	-0.003198
2469.000000	-0.003181
2468.000000	-0.003165
2467.000000	-0.003152
2466.000000	-0.003146
2465.000000	-0.003147
2464.000000	-0.003154
2463.000000	-0.003163
2462.000000	-0.003167
2461.000000	-0.003169
2460.000000	-0.003179
2459.000000	-0.003198
2458.000000	-0.003218
2457.000000	-0.003224
2456.000000	-0.003212
2455.000000	-0.003192
2454.000000	-0.003176
2453.000000	-0.003168
2452.000000	-0.003159
2451.000000	-0.003142
2450.000000	-0.003125
2449.000000	-0.003118
2448.000000	-0.003124
2447.000000	-0.003129
2446.000000	-0.003123
2445.000000	-0.003110
2444.000000	-0.003099
2443.000000	-0.003094
2442.000000	-0.003093
2441.000000	-0.003097
2440.000000	-0.003105
2439.000000	-0.003109
2438.000000	-0.003096
2437.000000	-0.003068
2436.000000	-0.003040
2435.000000	-0.003024
2434.000000	-0.003020
2433.000000	-0.003020
2432.000000	-0.003023
2431.000000	-0.003023
2430.000000	-0.003016
2429.000000	-0.002999
2428.000000	-0.002978
2427.000000	-0.002955
2426.000000	-0.002923
2425.000000	-0.002884
2424.000000	-0.002846
2423.000000	-0.002823
2422.000000	-0.002814
2421.000000	-0.002813
2420.000000	-0.002813
2419.000000	-0.002805
2418.000000	-0.002783
2417.000000	-0.002751
2416.000000	-0.002727
2415.000000	-0.002719
2414.000000	-0.002715
2413.000000	-0.002704
2412.000000	-0.002687
2411.000000	-0.002679
2410.000000	-0.002689
2409.000000	-0.002713
2408.000000	-0.002746
2407.000000	-0.002778
2406.000000	-0.002797
2405.000000	-0.002799
2404.000000	-0.002799
2403.000000	-0.002817
2402.000000	-0.002860
2401.000000	-0.002914
2400.000000	-0.002963
2399.000000	-0.002995
2398.000000	-0.003009
2397.000000	-0.003012
2396.000000	-0.003014
2395.000000	-0.003019
2394.000000	-0.003021
2393.000000	-0.003012
2392.000000	-0.002988
2391.000000	-0.002948
2390.000000	-0.002884
2389.000000	-0.002785
2388.000000	-0.002635
2387.000000	-0.002410
2386.000000	-0.002083
2385.000000	-0.001642
2384.000000	-0.001088
2383.000000	-0.000426
2382.000000	0.000328
2381.000000	0.001127
2380.000000	0.001895
2379.000000	0.002564
2378.000000	0.003100
2377.000000	0.003494
2376.000000	0.003741
2375.000000	0.003863
2374.000000	0.003919
2373.000000	0.003967
2372.000000	0.004059
2371.000000	0.004239
2370.000000	0.004524
2369.000000	0.004900
2368.000000	0.005336
2367.000000	0.005810
2366.000000	0.006305
2365.000000	0.006849
2364.000000	0.007421
2363.000000	0.007929
2362.000000	0.008393
2361.000000	0.008834
2360.000000	0.009206
2359.000000	0.009485
2358.000000	0.009620
2357.000000	0.009705
2356.000000	0.009821
2355.000000	0.010039
2354.000000	0.010528
2353.000000	0.011428
2352.000000	0.012635
2351.000000	0.013496
2350.000000	0.013435
2349.000000	0.012587
2348.000000	0.011821
2347.000000	0.012377
2346.000000	0.014678
2345.000000	0.018078
2344.000000	0.021343
2343.000000	0.023596
2342.000000	0.024529
2341.000000	0.023974
2340.000000	0.022200
2339.000000	0.019759
2338.000000	0.017262
2337.000000	0.015066
2336.000000	0.013366
2335.000000	0.012195
2334.000000	0.011550
2333.000000	0.011323
2332.000000	0.011469
2331.000000	0.011699
2330.000000	0.011722
2329.000000	0.011412
2328.000000	0.010802
2327.000000	0.010160
2326.000000	0.009600
2325.000000	0.009284
2324.000000	0.009175
2323.000000	0.009128
2322.000000	0.009010
2321.000000	0.008716
2320.000000	0.008311
2319.000000	0.007787
2318.000000	0.007236
2317.000000	0.006727
2316.000000	0.006391
2315.000000	0.006219
2314.000000	0.006130
2313.000000	0.006006
2312.000000	0.005803
2311.000000	0.005522
2310.000000	0.005166
2309.000000	0.004765
2308.000000	0.004342
2307.000000	0.003921
2306.000000	0.003486
2305.000000	0.003047
2304.000000	0.002645
2303.000000	0.002319
2302.000000	0.002080
2301.000000	0.001905
2300.000000	0.001764
2299.000000	0.001630
2298.000000	0.001487
2297.000000	0.001334
2296.000000	0.001161
2295.000000	0.000976
2294.000000	0.000771
2293.000000	0.000567
2292.000000	0.000363
2291.000000	0.000152
2290.000000	-0.000091
2289.000000	-0.000364
2288.000000	-0.000651
2287.000000	-0.000937
2286.000000	-0.001220
2285.000000	-0.001490
2284.000000	-0.001727
2283.000000	-0.001919
2282.000000	-0.002062
2281.000000	-0.002158
2280.000000	-0.002208
2279.000000	-0.002227
2278.000000	-0.002238
2277.000000	-0.002259
2276.000000	-0.002291
2275.000000	-0.002332
2274.000000	-0.002380
2273.000000	-0.002428
2272.000000	-0.002460
2271.000000	-0.002470
2270.000000	-0.002470
2269.000000	-0.002470
2268.000000	-0.002459
2267.000000	-0.002420
2266.000000	-0.002350
2265.000000	-0.002255
2264.000000	-0.002140
2263.000000	-0.002001
2262.000000	-0.001851
2261.000000	-0.001721
2260.000000	-0.001662
2259.000000	-0.001751
2258.000000	-0.002061
2257.000000	-0.002606
2256.000000	-0.003247
2255.000000	-0.003704
2254.000000	-0.003690
2253.000000	-0.003123
2252.000000	-0.002202
2251.000000	-0.001269
2250.000000	-0.000583
2249.000000	-0.000214
2248.000000	-0.000099
2247.000000	-0.000164
2246.000000	-0.000358
2245.000000	-0.000638
2244.000000	-0.000960
2243.000000	-0.001296
2242.000000	-0.001640
2241.000000	-0.001988
2240.000000	-0.002319
2239.000000	-0.002611
2238.000000	-0.002854
2237.000000	-0.003051
2236.000000	-0.003215
2235.000000	-0.003360
2234.000000	-0.003494
2233.000000	-0.003610
2232.000000	-0.003699
2231.000000	-0.003758
2230.000000	-0.003794
2229.000000	-0.003813
2228.000000	-0.003818
2227.000000	-0.003821
2226.000000	-0.003831
2225.000000	-0.003849
2224.000000	-0.003876
2223.000000	-0.003915
2222.000000	-0.003965
2221.000000	-0.004010
2220.000000	-0.004037
2219.000000	-0.004055
2218.000000	-0.004080
2217.000000	-0.004110
2216.000000	-0.004123
2215.000000	-0.004114
2214.000000	-0.004102
2213.000000	-0.004107
2212.000000	-0.004127
2211.000000	-0.004149
2210.000000	-0.004166
2209.000000	-0.004172
2208.000000	-0.004161
2207.000000	-0.004130
2206.000000	-0.004088
2205.000000	-0.004045
2204.000000	-0.004006
2203.000000	-0.003978
2202.000000	-0.003968
2201.000000	-0.003980
2200.000000	-0.004012
2199.000000	-0.004058
2198.000000	-0.004115
2197.000000	-0.004176
2196.000000	-0.004233
2195.000000	-0.004282
2194.000000	-0.004326
2193.000000	-0.004369
2192.000000	-0.004407
2191.000000	-0.004429
2190.000000	-0.004432
2189.000000	-0.004418
2188.000000	-0.004396
2187.000000	-0.004380
2186.000000	-0.004378
2185.000000	-0.004383
2184.000000	-0.004384
2183.000000	-0.004384
2182.000000	-0.004391
2181.000000	-0.004404
2180.000000	-0.004411
2179.000000	-0.004407
2178.000000	-0.004403
2177.000000	-0.004417
2176.000000	-0.004445
2175.000000	-0.004473
2174.000000	-0.004484
2173.000000	-0.004478
2172.000000	-0.004465
2171.000000	-0.004456
2170.000000	-0.004453
2169.000000	-0.004455
2168.000000	-0.004457
2167.000000	-0.004460
2166.000000	-0.004468
2165.000000	-0.004482
2164.000000	-0.004494
2163.000000	-0.004500
2162.000000	-0.004497
2161.000000	-0.004480
2160.000000	-0.004454
2159.000000	-0.004431
2158.000000	-0.004428
2157.000000	-0.004444
2156.000000	-0.004466
2155.000000	-0.004483
2154.000000	-0.004492
2153.000000	-0.004493
2152.000000	-0.004484
2151.000000	-0.004470
2150.000000	-0.004458
2149.000000	-0.004452
2148.000000	-0.004446
2147.000000	-0.004439
2146.000000	-0.004435
2145.000000	-0.004444
2144.000000	-0.004463
2143.000000	-0.004484
2142.000000	-0.004498
2141.000000	-0.004503
2140.000000	-0.004503
2139.000000	-0.004506
2138.000000	-0.004510
2137.000000	-0.004512
2136.000000	-0.004509
2135.000000	-0.004509
2134.000000	-0.004513
2133.000000	-0.004509
2132.000000	-0.004492
2131.000000	-0.004471
2130.000000	-0.004462
2129.000000	-0.004471
2128.000000	-0.004483
2127.000000	-0.004488
2126.000000	-0.004491
2125.000000	-0.004499
2124.000000	-0.004512
2123.000000	-0.004523
2122.000000	-0.004531
2121.000000	-0.004534
2120.000000	-0.004537
2119.000000	-0.004545
2118.000000	-0.004561
2117.000000	-0.004577
2116.000000	-0.004585
2115.000000	-0.004589
2114.000000	-0.004600
2113.000000	-0.004620
2112.000000	-0.004637
2111.000000	-0.004639
2110.000000	-0.004627
2109.000000	-0.004606
2108.000000	-0.004588
2107.000000	-0.004581
2106.000000	-0.004587
2105.000000	-0.004595
2104.000000	-0.004591
2103.000000	-0.004574
2102.000000	-0.004561
2101.000000	-0.004562
2100.000000	-0.004570
2099.000000	-0.004573
2098.000000	-0.004572
2097.000000	-0.004572
2096.000000	-0.004574
2095.000000	-0.004573
2094.000000	-0.004568
2093.000000	-0.004570
2092.000000	-0.004580
2091.000000	-0.004587
2090.000000	-0.004579
2089.000000	-0.004563
2088.000000	-0.004556
2087.000000	-0.004570
2086.000000	-0.004597
2085.000000	-0.004617
2084.000000	-0.004619
2083.000000	-0.004608
2082.000000	-0.004593
2081.000000	-0.004578
2080.000000	-0.004564
2079.000000	-0.004553
2078.000000	-0.004546
2077.000000	-0.004538
2076.000000	-0.004526
2075.000000	-0.004512
2074.000000	-0.004497
2073.000000	-0.004478
2072.000000	-0.004453
2071.000000	-0.004425
2070.000000	-0.004405
2069.000000	-0.004397
2068.000000	-0.004402
2067.000000	-0.004422
2066.000000	-0.004453
2065.000000	-0.004486
2064.000000	-0.004508
2063.000000	-0.004516
2062.000000	-0.004517
2061.000000	-0.004519
2060.000000	-0.004518
2059.000000	-0.004513
2058.000000	-0.004513
2057.000000	-0.004527
2056.000000	-0.004559
2055.000000	-0.004596
2054.000000	-0.004623
2053.000000	-0.004631
2052.000000	-0.004623
2051.000000	-0.004612
2050.000000	-0.004608
2049.000000	-0.004610
2048.000000	-0.004613
2047.000000	-0.004618
2046.000000	-0.004624
2045.000000	-0.004632
2044.000000	-0.004640
2043.000000	-0.004647
2042.000000	-0.004657
2041.000000	-0.004674
2040.000000	-0.004694
2039.000000	-0.004707
2038.000000	-0.004703
2037.000000	-0.004682
2036.000000	-0.004658
2035.000000	-0.004650
2034.000000	-0.004660
2033.000000	-0.004672
2032.000000	-0.004676
2031.000000	-0.004677
2030.000000	-0.004686
2029.000000	-0.004700
2028.000000	-0.004706
2027.000000	-0.004699
2026.000000	-0.004689
2025.000000	-0.004685
2024.000000	-0.004689
2023.000000	-0.004701
2022.000000	-0.004716
2021.000000	-0.004728
2020.000000	-0.004729
2019.000000	-0.004720
2018.000000	-0.004704
2017.000000	-0.004685
2016.000000	-0.004665
2015.000000	-0.004651
2014.000000	-0.004648
2013.000000	-0.004651
2012.000000	-0.004650
2011.000000	-0.004639
2010.000000	-0.004621
2009.000000	-0.004600
2008.000000	-0.004579
2007.000000	-0.004565
2006.000000	-0.004566
2005.000000	-0.004580
2004.000000	-0.004598
2003.000000	-0.004609
2002.000000	-0.004608
2001.000000	-0.004598
2000.000000	-0.004584
1999.000000	-0.004573
1998.000000	-0.004567
1997.000000	-0.004560
1996.000000	-0.004553
1995.000000	-0.004552
1994.000000	-0.004567
1993.000000	-0.004591
1992.000000	-0.004609
1991.000000	-0.004611
1990.000000	-0.004598
1989.000000	-0.004573
1988.000000	-0.004538
1987.000000	-0.004503
1986.000000	-0.004487
1985.000000	-0.004498
1984.000000	-0.004527
1983.000000	-0.004553
1982.000000	-0.004561
1981.000000	-0.004546
1980.000000	-0.004517
1979.000000	-0.004491
1978.000000	-0.004477
1977.000000	-0.004474
1976.000000	-0.004476
1975.000000	-0.004482
1974.000000	-0.004495
1973.000000	-0.004511
1972.000000	-0.004526
1971.000000	-0.004542
1970.000000	-0.004563
1969.000000	-0.004582
1968.000000	-0.004589
1967.000000	-0.004580
1966.000000	-0.004558
1965.000000	-0.004535
1964.000000	-0.004519
1963.000000	-0.004512
1962.000000	-0.004513
1961.000000	-0.004514
1960.000000	-0.004510
1959.000000	-0.004500
1958.000000	-0.004486
1957.000000	-0.004473
1956.000000	-0.004467
1955.000000	-0.004472
1954.000000	-0.004488
1953.000000	-0.004505
1952.000000	-0.004513
1951.000000	-0.004514
1950.000000	-0.004518
1949.000000	-0.004529
1948.000000	-0.004535
1947.000000	-0.004528
1946.000000	-0.004509
1945.000000	-0.004490
1944.000000	-0.004478
1943.000000	-0.004474
1942.000000	-0.004482
1941.000000	-0.004503
1940.000000	-0.004529
1939.000000	-0.004548
1938.000000	-0.004548
1937.000000	-0.004533
1936.000000	-0.004520
1935.000000	-0.004523
1934.000000	-0.004536
1933.000000	-0.004548
1932.000000	-0.004556
1931.000000	-0.004566
1930.000000	-0.004578
1929.000000	-0.004584
1928.000000	-0.004579
1927.000000	-0.004568
1926.000000	-0.004563
1925.000000	-0.004567
1924.000000	-0.004570
1923.000000	-0.004565
1922.000000	-0.004556
1921.000000	-0.004543
1920.000000	-0.004522
1919.000000	-0.004490
1918.000000	-0.004458
1917.000000	-0.004441
1916.000000	-0.004449
1915.000000	-0.004476
1914.000000	-0.004510
1913.000000	-0.004535
1912.000000	-0.004547
1911.000000	-0.004551
1910.000000	-0.004554
1909.000000	-0.004548
1908.000000	-0.004528
1907.000000	-0.004501
1906.000000	-0.004484
1905.000000	-0.004485
1904.000000	-0.004495
1903.000000	-0.004507
1902.000000	-0.004520
1901.000000	-0.004531
1900.000000	-0.004532
1899.000000	-0.004527
1898.000000	-0.004520
1897.000000	-0.004512
1896.000000	-0.004503
1895.000000	-0.004500
1894.000000	-0.004512
1893.000000	-0.004535
1892.000000	-0.004550
1891.000000	-0.004545
1890.000000	-0.004523
1889.000000	-0.004500
1888.000000	-0.004483
1887.000000	-0.004479
1886.000000	-0.004488
1885.000000	-0.004501
1884.000000	-0.004505
1883.000000	-0.004498
1882.000000	-0.004488
1881.000000	-0.004475
1880.000000	-0.004460
1879.000000	-0.004449
1878.000000	-0.004445
1877.000000	-0.004448
1876.000000	-0.004454
1875.000000	-0.004462
1874.000000	-0.004473
1873.000000	-0.004481
1872.000000	-0.004475
1871.000000	-0.004462
1870.000000	-0.004458
1869.000000	-0.004474
1868.000000	-0.004501
1867.000000	-0.004517
1866.000000	-0.004516
1865.000000	-0.004502
1864.000000	-0.004483
1863.000000	-0.004471
1862.000000	-0.004476
1861.000000	-0.004490
1860.000000	-0.004498
1859.000000	-0.004495
1858.000000	-0.004494
1857.000000	-0.004496
1856.000000	-0.004494
1855.000000	-0.004488
1854.000000	-0.004492
1853.000000	-0.004505
1852.000000	-0.004517
1851.000000	-0.004525
1850.000000	-0.004532
1849.000000	-0.004539
1848.000000	-0.004545
1847.000000	-0.004528
1846.000000	-0.004529
1845.000000	-0.004494
1844.000000	-0.004441
1843.000000	-0.004414
1842.000000	-0.004429
1841.000000	-0.004467
1840.000000	-0.004495
1839.000000	-0.004493
1838.000000	-0.004472
1837.000000	-0.004451
1836.000000	-0.004437
1835.000000	-0.004427
1834.000000	-0.004421
1833.000000	-0.004422
1832.000000	-0.004440
1831.000000	-0.004470
1830.000000	-0.004493
1829.000000	-0.004501
1828.000000	-0.004507
1827.000000	-0.004528
1826.000000	-0.004553
1825.000000	-0.004563
1824.000000	-0.004558
1823.000000	-0.004559
1822.000000	-0.004579
1821.000000	-0.004608
1820.000000	-0.004629
1819.000000	-0.004639
1818.000000	-0.004649
1817.000000	-0.004663
1816.000000	-0.004668
1815.000000	-0.004660
1814.000000	-0.004658
1813.000000	-0.004678
1812.000000	-0.004712
1811.000000	-0.004737
1810.000000	-0.004747
1809.000000	-0.004750
1808.000000	-0.004742
1807.000000	-0.004724
1806.000000	-0.004708
1805.000000	-0.004705
1804.000000	-0.004717
1803.000000	-0.004736
1802.000000	-0.004752
1801.000000	-0.004757
1800.000000	-0.004751
1799.000000	-0.004743
1798.000000	-0.004747
1797.000000	-0.004763
1796.000000	-0.004784
1795.000000	-0.004812
1794.000000	-0.004843
1793.000000	-0.004855
1792.000000	-0.004837
1791.000000	-0.004816
1790.000000	-0.004823
1789.000000	-0.004849
1788.000000	-0.004865
1787.000000	-0.004860
1786.000000	-0.004853
1785.000000	-0.004859
1784.000000	-0.004869
1783.000000	-0.004884
1782.000000	-0.004903
1781.000000	-0.004916
1780.000000	-0.004911
1779.000000	-0.004886
1778.000000	-0.004865
1777.000000	-0.004856
1776.000000	-0.004859
1775.000000	-0.004866
1774.000000	-0.004859
1773.000000	-0.004821
1772.000000	-0.004779
1771.000000	-0.004768
1770.000000	-0.004786
1769.000000	-0.004804
1768.000000	-0.004796
1767.000000	-0.004761
1766.000000	-0.004717
1765.000000	-0.004685
1764.000000	-0.004662
1763.000000	-0.004633
1762.000000	-0.004581
1761.000000	-0.004509
1760.000000	-0.004436
1759.000000	-0.004379
1758.000000	-0.004333
1757.000000	-0.004278
1756.000000	-0.004213
1755.000000	-0.004154
1754.000000	-0.004103
1753.000000	-0.004051
1752.000000	-0.003994
1751.000000	-0.003945
1750.000000	-0.003920
1749.000000	-0.003912
1748.000000	-0.003909
1747.000000	-0.003908
1746.000000	-0.003900
1745.000000	-0.003881
1744.000000	-0.003859
1743.000000	-0.003842
1742.000000	-0.003830
1741.000000	-0.003824
1740.000000	-0.003828
1739.000000	-0.003844
1738.000000	-0.003862
1737.000000	-0.003875
1736.000000	-0.003887
1735.000000	-0.003904
1734.000000	-0.003943
1733.000000	-0.003991
1732.000000	-0.004020
1731.000000	-0.004035
1730.000000	-0.004046
1729.000000	-0.004048
1728.000000	-0.004044
1727.000000	-0.004042
1726.000000	-0.004039
1725.000000	-0.004031
1724.000000	-0.004016
1723.000000	-0.003997
1722.000000	-0.003980
1721.000000	-0.003962
1720.000000	-0.003938
1719.000000	-0.003913
1718.000000	-0.003913
1717.000000	-0.003943
1716.000000	-0.003953
1715.000000	-0.003926
1714.000000	-0.003888
1713.000000	-0.003850
1712.000000	-0.003806
1711.000000	-0.003767
1710.000000	-0.003751
1709.000000	-0.003747
1708.000000	-0.003735
1707.000000	-0.003708
1706.000000	-0.003664
1705.000000	-0.003584
1704.000000	-0.003452
1703.000000	-0.003312
1702.000000	-0.003208
1701.000000	-0.003135
1700.000000	-0.003051
1699.000000	-0.002932
1698.000000	-0.002818
1697.000000	-0.002714
1696.000000	-0.002567
1695.000000	-0.002388
1694.000000	-0.002230
1693.000000	-0.002110
1692.000000	-0.001993
1691.000000	-0.001849
1690.000000	-0.001679
1689.000000	-0.001493
1688.000000	-0.001313
1687.000000	-0.001164
1686.000000	-0.001047
1685.000000	-0.000913
1684.000000	-0.000746
1683.000000	-0.000604
1682.000000	-0.000500
1681.000000	-0.000386
1680.000000	-0.000240
1679.000000	-0.000086
1678.000000	0.000044
1677.000000	0.000154
1676.000000	0.000272
1675.000000	0.000397
1674.000000	0.000514
1673.000000	0.000603
1672.000000	0.000642
1671.000000	0.000625
1670.000000	0.000585
1669.000000	0.000591
1668.000000	0.000669
1667.000000	0.000784
1666.000000	0.000915
1665.000000	0.001079
1664.000000	0.001318
1663.000000	0.001638
1662.000000	0.001997
1661.000000	0.002369
1660.000000	0.002746
1659.000000	0.003133
1658.000000	0.003525
1657.000000	0.003905
1656.000000	0.004244
1655.000000	0.004586
1654.000000	0.005121
1653.000000	0.005888
1652.000000	0.006557
1651.000000	0.006927
1650.000000	0.007096
1649.000000	0.007219
1648.000000	0.007406
1647.000000	0.007647
1646.000000	0.007832
1645.000000	0.007899
1644.000000	0.007888
1643.000000	0.007849
1642.000000	0.007808
1641.000000	0.007782
1640.000000	0.007758
1639.000000	0.007709
1638.000000	0.007615
1637.000000	0.007497
1636.000000	0.007394
1635.000000	0.007312
1634.000000	0.007228
1633.000000	0.007108
1632.000000	0.006945
1631.000000	0.006732
1630.000000	0.006458
1629.000000	0.006139
1628.000000	0.005820
1627.000000	0.005524
1626.000000	0.005233
1625.000000	0.004904
1624.000000	0.004514
1623.000000	0.004094
1622.000000	0.003719
1621.000000	0.003434
1620.000000	0.003201
1619.000000	0.002967
1618.000000	0.002712
1617.000000	0.002466
1616.000000	0.002264
1615.000000	0.002095
1614.000000	0.001925
1613.000000	0.001748
1612.000000	0.001576
1611.000000	0.001407
1610.000000	0.001231
1609.000000	0.001049
1608.000000	0.000875
1607.000000	0.000717
1606.000000	0.000577
1605.000000	0.000452
1604.000000	0.000320
1603.000000	0.000175
1602.000000	0.000032
1601.000000	-0.000093
1600.000000	-0.000203
1599.000000	-0.000317
1598.000000	-0.000442
1597.000000	-0.000574
1596.000000	-0.000701
1595.000000	-0.000821
1594.000000	-0.000940
1593.000000	-0.001064
1592.000000	-0.001193
1591.000000	-0.001317
1590.000000	-0.001426
1589.000000	-0.001522
1588.000000	-0.001621
1587.000000	-0.001731
1586.000000	-0.001850
1585.000000	-0.001957
1584.000000	-0.002050
1583.000000	-0.002149
1582.000000	-0.002255
1581.000000	-0.002342
1580.000000	-0.002390
1579.000000	-0.002406
1578.000000	-0.002417
1577.000000	-0.002449
1576.000000	-0.002502
1575.000000	-0.002544
1574.000000	-0.002557
1573.000000	-0.002561
1572.000000	-0.002580
1571.000000	-0.002610
1570.000000	-0.002640
1569.000000	-0.002664
1568.000000	-0.002697
1567.000000	-0.002748
1566.000000	-0.002799
1565.000000	-0.002825
1564.000000	-0.002827
1563.000000	-0.002820
1562.000000	-0.002824
1561.000000	-0.002855
1560.000000	-0.002917
1559.000000	-0.003002
1558.000000	-0.003072
1557.000000	-0.003096
1556.000000	-0.003103
1555.000000	-0.003105
1554.000000	-0.003086
1553.000000	-0.003065
1552.000000	-0.003067
1551.000000	-0.003086
1550.000000	-0.003092
1549.000000	-0.003070
1548.000000	-0.003032
1547.000000	-0.003008
1546.000000	-0.003014
1545.000000	-0.003043
1544.000000	-0.003062
1543.000000	-0.003038
1542.000000	-0.002980
1541.000000	-0.002949
1540.000000	-0.002997
1539.000000	-0.003090
1538.000000	-0.003140
1537.000000	-0.003131
1536.000000	-0.003091
1535.000000	-0.003044
1534.000000	-0.003012
1533.000000	-0.003015
1532.000000	-0.003038
1531.000000	-0.003053
1530.000000	-0.003064
1529.000000	-0.003081
1528.000000	-0.003094
1527.000000	-0.003096
1526.000000	-0.003098
1525.000000	-0.003109
1524.000000	-0.003124
1523.000000	-0.003132
1522.000000	-0.003141
1521.000000	-0.003175
1520.000000	-0.003224
1519.000000	-0.003260
1518.000000	-0.003264
1517.000000	-0.003245
1516.000000	-0.003227
1515.000000	-0.003221
1514.000000	-0.003231
1513.000000	-0.003255
1512.000000	-0.003273
1511.000000	-0.003256
1510.000000	-0.003213
1509.000000	-0.003178
1508.000000	-0.003168
1507.000000	-0.003151
1506.000000	-0.003108
1505.000000	-0.003052
1504.000000	-0.003006
1503.000000	-0.002962
1502.000000	-0.002904
1501.000000	-0.002839
1500.000000	-0.002778
1499.000000	-0.002700
1498.000000	-0.002565
1497.000000	-0.002361
1496.000000	-0.002112
1495.000000	-0.001870
1494.000000	-0.001680
1493.000000	-0.001551
1492.000000	-0.001458
1491.000000	-0.001371
1490.000000	-0.001302
1489.000000	-0.001292
1488.000000	-0.001323
1487.000000	-0.001346
1486.000000	-0.001365
1485.000000	-0.001404
1484.000000	-0.001480
1483.000000	-0.001582
1482.000000	-0.001674
1481.000000	-0.001728
1480.000000	-0.001743
1479.000000	-0.001746
1478.000000	-0.001758
1477.000000	-0.001775
1476.000000	-0.001764
1475.000000	-0.001717
1474.000000	-0.001677
1473.000000	-0.001702
1472.000000	-0.001798
1471.000000	-0.001895
1470.000000	-0.001950
1469.000000	-0.001984
1468.000000	-0.002021
1467.000000	-0.002065
1466.000000	-0.002116
1465.000000	-0.002179
1464.000000	-0.002265
1463.000000	-0.002363
1462.000000	-0.002461
1461.000000	-0.002549
1460.000000	-0.002623
1459.000000	-0.002688
1458.000000	-0.002786
1457.000000	-0.002962
1456.000000	-0.003171
1455.000000	-0.003329
1454.000000	-0.003430
1453.000000	-0.003513
1452.000000	-0.003597
1451.000000	-0.003676
1450.000000	-0.003740
1449.000000	-0.003804
1448.000000	-0.003875
1447.000000	-0.003946
1446.000000	-0.003992
1445.000000	-0.004008
1444.000000	-0.004012
1443.000000	-0.004014
1442.000000	-0.004009
1441.000000	-0.003980
1440.000000	-0.003917
1439.000000	-0.003831
1438.000000	-0.003758
1437.000000	-0.003740
1436.000000	-0.003755
1435.000000	-0.003725
1434.000000	-0.003631
1433.000000	-0.003514
1432.000000	-0.003415
1431.000000	-0.003338
1430.000000	-0.003262
1429.000000	-0.003181
1428.000000	-0.003100
1427.000000	-0.003037
1426.000000	-0.002991
1425.000000	-0.002941
1424.000000	-0.002872
1423.000000	-0.002771
1422.000000	-0.002660
1421.000000	-0.002578
1420.000000	-0.002553
1419.000000	-0.002549
1418.000000	-0.002506
1417.000000	-0.002424
1416.000000	-0.002337
1415.000000	-0.002253
1414.000000	-0.002158
1413.000000	-0.002053
1412.000000	-0.001962
1411.000000	-0.001898
1410.000000	-0.001842
1409.000000	-0.001769
1408.000000	-0.001669
1407.000000	-0.001556
1406.000000	-0.001445
1405.000000	-0.001337
1404.000000	-0.001216
1403.000000	-0.001067
1402.000000	-0.000899
1401.000000	-0.000742
1400.000000	-0.000609
1399.000000	-0.000484
1398.000000	-0.000327
1397.000000	-0.000116
1396.000000	0.000141
1395.000000	0.000426
1394.000000	0.000724
1393.000000	0.001020
1392.000000	0.001291
1391.000000	0.001526
1390.000000	0.001728
1389.000000	0.001911
1388.000000	0.002077
1387.000000	0.002205
1386.000000	0.002266
1385.000000	0.002246
1384.000000	0.002140
1383.000000	0.001957
1382.000000	0.001697
1381.000000	0.001337
1380.000000	0.000858
1379.000000	0.000303
1378.000000	-0.000212
1377.000000	-0.000567
1376.000000	-0.000703
1375.000000	-0.000598
1374.000000	-0.000257
1373.000000	0.000254
1372.000000	0.000825
1371.000000	0.001359
1370.000000	0.001804
1369.000000	0.002137
1368.000000	0.002358
1367.000000	0.002490
1366.000000	0.002563
1365.000000	0.002583
1364.000000	0.002532
1363.000000	0.002411
1362.000000	0.002258
1361.000000	0.002103
1360.000000	0.001930
1359.000000	0.001709
1358.000000	0.001457
1357.000000	0.001220
1356.000000	0.001020
1355.000000	0.000834
1354.000000	0.000636
1353.000000	0.000437
1352.000000	0.000272
1351.000000	0.000158
1350.000000	0.000073
1349.000000	-0.000024
1348.000000	-0.000145
1347.000000	-0.000260
1346.000000	-0.000329
1345.000000	-0.000356
1344.000000	-0.000384
1343.000000	-0.000442
1342.000000	-0.000508
1341.000000	-0.000545
1340.000000	-0.000553
1339.000000	-0.000575
1338.000000	-0.000631
1337.000000	-0.000696
1336.000000	-0.000741
1335.000000	-0.000767
1334.000000	-0.000807
1333.000000	-0.000886
1332.000000	-0.001003
1331.000000	-0.001133
1330.000000	-0.001251
1329.000000	-0.001360
1328.000000	-0.001477
1327.000000	-0.001605
1326.000000	-0.001722
1325.000000	-0.001818
1324.000000	-0.001912
1323.000000	-0.002036
1322.000000	-0.002195
1321.000000	-0.002364
1320.000000	-0.002517
1319.000000	-0.002643
1318.000000	-0.002747
1317.000000	-0.002842
1316.000000	-0.002936
1315.000000	-0.003025
1314.000000	-0.003101
1313.000000	-0.003167
1312.000000	-0.003231
1311.000000	-0.003294
1310.000000	-0.003345
1309.000000	-0.003385
1308.000000	-0.003437
1307.000000	-0.003524
1306.000000	-0.003634
1305.000000	-0.003729
1304.000000	-0.003789
1303.000000	-0.003838
1302.000000	-0.003915
1301.000000	-0.004031
1300.000000	-0.004155
1299.000000	-0.004257
1298.000000	-0.004350
1297.000000	-0.004464
1296.000000	-0.004605
1295.000000	-0.004737
1294.000000	-0.004823
1293.000000	-0.004875
1292.000000	-0.004936
1291.000000	-0.005029
1290.000000	-0.005135
1289.000000	-0.005225
1288.000000	-0.005293
1287.000000	-0.005358
1286.000000	-0.005438
1285.000000	-0.005528
1284.000000	-0.005606
1283.000000	-0.005663
1282.000000	-0.005723
1281.000000	-0.005815
1280.000000	-0.005934
1279.000000	-0.006046
1278.000000	-0.006132
1277.000000	-0.006211
1276.000000	-0.006312
1275.000000	-0.006429
1274.000000	-0.006531
1273.000000	-0.006607
1272.000000	-0.006689
1271.000000	-0.006815
1270.000000	-0.006991
1269.000000	-0.007178
1268.000000	-0.007337
1267.000000	-0.007469
1266.000000	-0.007610
1265.000000	-0.007791
1264.000000	-0.007987
1263.000000	-0.008142
1262.000000	-0.008249
1261.000000	-0.008372
1260.000000	-0.008566
1259.000000	-0.008809
1258.000000	-0.009040
1257.000000	-0.009243
1256.000000	-0.009463
1255.000000	-0.009734
1254.000000	-0.010029
1253.000000	-0.010303
1252.000000	-0.010558
1251.000000	-0.010846
1250.000000	-0.011215
1249.000000	-0.011658
1248.000000	-0.012125
1247.000000	-0.012576
1246.000000	-0.013020
1245.000000	-0.013487
1244.000000	-0.013969
1243.000000	-0.014403
1242.000000	-0.014745
1241.000000	-0.015019
1240.000000	-0.015279
1239.000000	-0.015547
1238.000000	-0.015794
1237.000000	-0.015988
1236.000000	-0.016131
1235.000000	-0.016242
1234.000000	-0.016333
1233.000000	-0.016395
1232.000000	-0.016406
1231.000000	-0.016357
1230.000000	-0.016274
1229.000000	-0.016201
1228.000000	-0.016160
1227.000000	-0.016131
1226.000000	-0.016091
1225.000000	-0.016043
1224.000000	-0.016010
1223.000000	-0.015999
1222.000000	-0.015993
1221.000000	-0.015977
1220.000000	-0.015957
1219.000000	-0.015956
1218.000000	-0.015983
1217.000000	-0.016022
1216.000000	-0.016047
1215.000000	-0.016059
1214.000000	-0.016085
1213.000000	-0.016138
1212.000000	-0.016195
1211.000000	-0.016221
1210.000000	-0.016224
1209.000000	-0.016253
1208.000000	-0.016330
1207.000000	-0.016414
1206.000000	-0.016447
1205.000000	-0.016416
1204.000000	-0.016368
1203.000000	-0.016355
1202.000000	-0.016389
1201.000000	-0.016442
1200.000000	-0.016484
1199.000000	-0.016517
1198.000000	-0.016561
1197.000000	-0.016611
1196.000000	-0.016617
1195.000000	-0.016531
1194.000000	-0.016360
1193.000000	-0.016144
1192.000000	-0.015905
1191.000000	-0.015641
1190.000000	-0.015367
1189.000000	-0.015133
1188.000000	-0.014981
1187.000000	-0.014906
1186.000000	-0.014871
1185.000000	-0.014833
1184.000000	-0.014784
1183.000000	-0.014747
1182.000000	-0.014757
1181.000000	-0.014811
1180.000000	-0.014854
1179.000000	-0.014836
1178.000000	-0.014783
1177.000000	-0.014768
1176.000000	-0.014811
1175.000000	-0.014858
1174.000000	-0.014855
1173.000000	-0.014822
1172.000000	-0.014816
1171.000000	-0.014848
1170.000000	-0.014882
1169.000000	-0.014885
1168.000000	-0.014859
1167.000000	-0.014824
1166.000000	-0.014766
1165.000000	-0.014643
1164.000000	-0.014414
1163.000000	-0.014099
1162.000000	-0.013774
1161.000000	-0.013508
1160.000000	-0.013308
1159.000000	-0.013138
1158.000000	-0.012989
1157.000000	-0.012892
1156.000000	-0.012874
1155.000000	-0.012909
1154.000000	-0.012946
1153.000000	-0.012957
1152.000000	-0.012950
1151.000000	-0.012939
1150.000000	-0.012927
1149.000000	-0.012905
1148.000000	-0.012866
1147.000000	-0.012817
1146.000000	-0.012781
1145.000000	-0.012770
1144.000000	-0.012767
1143.000000	-0.012742
1142.000000	-0.012698
1141.000000	-0.012669
1140.000000	-0.012669
1139.000000	-0.012665
1138.000000	-0.012615
1137.000000	-0.012526
1136.000000	-0.012441
1135.000000	-0.012393
1134.000000	-0.012359
1133.000000	-0.012294
1132.000000	-0.012184
1131.000000	-0.012080
1130.000000	-0.012048
1129.000000	-0.012095
1128.000000	-0.012146
1127.000000	-0.012126
1126.000000	-0.012043
1125.000000	-0.011954
1124.000000	-0.011879
1123.000000	-0.011784
1122.000000	-0.011654
1121.000000	-0.011535
1120.000000	-0.011468
1119.000000	-0.011427
1118.000000	-0.011350
1117.000000	-0.011221
1116.000000	-0.011086
1115.000000	-0.011001
1114.000000	-0.010970
1113.000000	-0.010949
1112.000000	-0.010889
1111.000000	-0.010775
1110.000000	-0.010636
1109.000000	-0.010513
1108.000000	-0.010414
1107.000000	-0.010326
1106.000000	-0.010250
1105.000000	-0.010205
1104.000000	-0.010194
1103.000000	-0.010174
1102.000000	-0.010108
1101.000000	-0.010004
1100.000000	-0.009910
1099.000000	-0.009853
1098.000000	-0.009818
1097.000000	-0.009775
1096.000000	-0.009714
1095.000000	-0.009650
1094.000000	-0.009597
1093.000000	-0.009555
1092.000000	-0.009506
1091.000000	-0.009442
1090.000000	-0.009372
1089.000000	-0.009311
1088.000000	-0.009249
1087.000000	-0.009155
1086.000000	-0.009013
1085.000000	-0.008854
1084.000000	-0.008730
1083.000000	-0.008664
1082.000000	-0.008632
1081.000000	-0.008596
1080.000000	-0.008545
1079.000000	-0.008498
1078.000000	-0.008468
1077.000000	-0.008442
1076.000000	-0.008396
1075.000000	-0.008325
1074.000000	-0.008257
1073.000000	-0.008208
1072.000000	-0.008157
1071.000000	-0.008066
1070.000000	-0.007932
1069.000000	-0.007801
1068.000000	-0.007711
1067.000000	-0.007652
1066.000000	-0.007585
1065.000000	-0.007494
1064.000000	-0.007407
1063.000000	-0.007358
1062.000000	-0.007341
1061.000000	-0.007317
1060.000000	-0.007262
1059.000000	-0.007196
1058.000000	-0.007162
1057.000000	-0.007179
1056.000000	-0.007221
1055.000000	-0.007249
1054.000000	-0.007250
1053.000000	-0.007242
1052.000000	-0.007233
1051.000000	-0.007210
1050.000000	-0.007164
1049.000000	-0.007121
1048.000000	-0.007132
1047.000000	-0.007223
1046.000000	-0.007358
1045.000000	-0.007464
1044.000000	-0.007495
1043.000000	-0.007476
1042.000000	-0.007471
1041.000000	-0.007497
1040.000000	-0.007494
1039.000000	-0.007392
1038.000000	-0.007201
1037.000000	-0.007002
1036.000000	-0.006852
1035.000000	-0.006725
1034.000000	-0.006559
1033.000000	-0.006344
1032.000000	-0.006133
1031.000000	-0.005977
1030.000000	-0.005874
1029.000000	-0.005781
1028.000000	-0.005685
1027.000000	-0.005622
1026.000000	-0.005632
1025.000000	-0.005695
1024.000000	-0.005740
1023.000000	-0.005730
1022.000000	-0.005701
1021.000000	-0.005709
1020.000000	-0.005748
1019.000000	-0.005761
1018.000000	-0.005721
1017.000000	-0.005677
1016.000000	-0.005689
1015.000000	-0.005745
1014.000000	-0.005767
1013.000000	-0.005701
1012.000000	-0.005570
1011.000000	-0.005441
1010.000000	-0.005357
1009.000000	-0.005302
1008.000000	-0.005242
1007.000000	-0.005171
1006.000000	-0.005123
1005.000000	-0.005115
1004.000000	-0.005119
1003.000000	-0.005089
1002.000000	-0.005020
1001.000000	-0.004951
1000.000000	-0.004916
999.000000	-0.004899
998.000000	-0.004858
997.000000	-0.004771
996.000000	-0.004664
995.000000	-0.004574
994.000000	-0.004514
993.000000	-0.004460
992.000000	-0.004380
991.000000	-0.004278
990.000000	-0.004187
989.000000	-0.004123
988.000000	-0.004059
987.000000	-0.003968
986.000000	-0.003870
985.000000	-0.003819
984.000000	-0.003825
983.000000	-0.003837
982.000000	-0.003813
981.000000	-0.003777
980.000000	-0.003785
979.000000	-0.003855
978.000000	-0.003946
977.000000	-0.004017
976.000000	-0.004071
975.000000	-0.004147
974.000000	-0.004266
973.000000	-0.004410
972.000000	-0.004541
971.000000	-0.004646
970.000000	-0.004745
969.000000	-0.004859
968.000000	-0.004966
967.000000	-0.005024
966.000000	-0.005030
965.000000	-0.005035
964.000000	-0.005089
963.000000	-0.005177
962.000000	-0.005239
961.000000	-0.005242
960.000000	-0.005218
959.000000	-0.005226
958.000000	-0.005294
957.000000	-0.005394
956.000000	-0.005474
955.000000	-0.005508
954.000000	-0.005511
953.000000	-0.005506
952.000000	-0.005492
951.000000	-0.005450
950.000000	-0.005387
949.000000	-0.005351
948.000000	-0.005378
947.000000	-0.005438
946.000000	-0.005466
945.000000	-0.005429
944.000000	-0.005374
943.000000	-0.005369
942.000000	-0.005435
941.000000	-0.005520
940.000000	-0.005570
939.000000	-0.005583
938.000000	-0.005607
937.000000	-0.005668
936.000000	-0.005735
935.000000	-0.005756
934.000000	-0.005711
933.000000	-0.005624
932.000000	-0.005510
931.000000	-0.005368
930.000000	-0.005210
929.000000	-0.005082
928.000000	-0.005043
927.000000	-0.005109
926.000000	-0.005247
925.000000	-0.005398
924.000000	-0.005535
923.000000	-0.005685
922.000000	-0.005903
921.000000	-0.006202
920.000000	-0.006509
919.000000	-0.006703
918.000000	-0.006697
917.000000	-0.006502
916.000000	-0.006198
915.000000	-0.005876
914.000000	-0.005604
913.000000	-0.005420
912.000000	-0.005333
911.000000	-0.005319
910.000000	-0.005326
909.000000	-0.005301
908.000000	-0.005226
907.000000	-0.005127
906.000000	-0.005052
905.000000	-0.005014
904.000000	-0.004983
903.000000	-0.004928
902.000000	-0.004856
901.000000	-0.004795
900.000000	-0.004751
899.000000	-0.004702
898.000000	-0.004644
897.000000	-0.004601
896.000000	-0.004601
895.000000	-0.004635
894.000000	-0.004665
893.000000	-0.004660
892.000000	-0.004624
891.000000	-0.004583
890.000000	-0.004555
889.000000	-0.004538
888.000000	-0.004527
887.000000	-0.004548
886.000000	-0.004637
885.000000	-0.004790
884.000000	-0.004959
883.000000	-0.005116
882.000000	-0.005300
881.000000	-0.005558
880.000000	-0.005866
879.000000	-0.006126
878.000000	-0.006265
877.000000	-0.006292
876.000000	-0.006261
875.000000	-0.006207
874.000000	-0.006135
873.000000	-0.006047
872.000000	-0.005964
871.000000	-0.005928
870.000000	-0.005967
869.000000	-0.006063
868.000000	-0.006158
867.000000	-0.006220
866.000000	-0.006284
865.000000	-0.006412
864.000000	-0.006610
863.000000	-0.006840
862.000000	-0.007097
861.000000	-0.007442
860.000000	-0.007942
859.000000	-0.008622
858.000000	-0.009488
857.000000	-0.010586
856.000000	-0.012016
855.000000	-0.013904
854.000000	-0.016360
853.000000	-0.019392
852.000000	-0.022817
851.000000	-0.026235
850.000000	-0.029119
849.000000	-0.030977
848.000000	-0.031472
847.000000	-0.030544
846.000000	-0.028457
845.000000	-0.025673
844.000000	-0.022605
843.000000	-0.019511
842.000000	-0.016548
841.000000	-0.013845
840.000000	-0.011527
839.000000	-0.009689
838.000000	-0.008355
837.000000	-0.007448
836.000000	-0.006819
835.000000	-0.006349
834.000000	-0.006006
833.000000	-0.005792
832.000000	-0.005656
831.000000	-0.005520
830.000000	-0.005370
829.000000	-0.005264
828.000000	-0.005231
827.000000	-0.005213
826.000000	-0.005146
825.000000	-0.005050
824.000000	-0.005001
823.000000	-0.005032
822.000000	-0.005089
821.000000	-0.005087
820.000000	-0.004998
819.000000	-0.004883
818.000000	-0.004830
817.000000	-0.004861
816.000000	-0.004896
815.000000	-0.004856
814.000000	-0.004778
813.000000	-0.004765
812.000000	-0.004845
811.000000	-0.004927
810.000000	-0.004924
809.000000	-0.004855
808.000000	-0.004797
807.000000	-0.004775
806.000000	-0.004758
805.000000	-0.004717
804.000000	-0.004668
803.000000	-0.004651
802.000000	-0.004700
801.000000	-0.004793
800.000000	-0.004850
799.000000	-0.004799
798.000000	-0.004667
797.000000	-0.004564
796.000000	-0.004559
795.000000	-0.004602
794.000000	-0.004615
793.000000	-0.004595
792.000000	-0.004596
791.000000	-0.004638
790.000000	-0.004688
789.000000	-0.004709
788.000000	-0.004693
787.000000	-0.004662
786.000000	-0.004639
785.000000	-0.004620
784.000000	-0.004562
783.000000	-0.004445
782.000000	-0.004329
781.000000	-0.004317
780.000000	-0.004425
779.000000	-0.004544
778.000000	-0.004566
777.000000	-0.004505
776.000000	-0.004454
775.000000	-0.004450
774.000000	-0.004443
773.000000	-0.004386
772.000000	-0.004291
771.000000	-0.004198
770.000000	-0.004131
769.000000	-0.004090
768.000000	-0.004067
767.000000	-0.004063
766.000000	-0.004080
765.000000	-0.004096
764.000000	-0.004061
763.000000	-0.003953
762.000000	-0.003830
761.000000	-0.003796
760.000000	-0.003886
759.000000	-0.004037
758.000000	-0.004180
757.000000	-0.004312
756.000000	-0.004453
755.000000	-0.004578
754.000000	-0.004641
753.000000	-0.004644
752.000000	-0.004614
751.000000	-0.004561
750.000000	-0.004478
749.000000	-0.004369
748.000000	-0.004236
747.000000	-0.004063
746.000000	-0.003857
745.000000	-0.003674
744.000000	-0.003564
743.000000	-0.003505
742.000000	-0.003436
741.000000	-0.003329
740.000000	-0.003208
739.000000	-0.003092
738.000000	-0.002985
737.000000	-0.002897
736.000000	-0.002855
735.000000	-0.002878
734.000000	-0.002943
733.000000	-0.002992
732.000000	-0.002968
731.000000	-0.002873
730.000000	-0.002783
729.000000	-0.002762
728.000000	-0.002804
727.000000	-0.002869
726.000000	-0.002945
725.000000	-0.003024
724.000000	-0.003031
723.000000	-0.002856
722.000000	-0.002511
721.000000	-0.002179
720.000000	-0.002060
719.000000	-0.002180
718.000000	-0.002385
717.000000	-0.002504
716.000000	-0.002475
715.000000	-0.002362
714.000000	-0.002273
713.000000	-0.002254
712.000000	-0.002248
711.000000	-0.002183
710.000000	-0.002074
709.000000	-0.001992
708.000000	-0.001948
707.000000	-0.001879
706.000000	-0.001743
705.000000	-0.001582
704.000000	-0.001474
703.000000	-0.001434
702.000000	-0.001418
701.000000	-0.001388
700.000000	-0.001320
699.000000	-0.001232
698.000000	-0.001174
697.000000	-0.001186
696.000000	-0.001230
695.000000	-0.001199
694.000000	-0.001060
693.000000	-0.000869
692.000000	-0.000638
691.000000	-0.000337
690.000000	-0.000002
689.000000	0.000246
688.000000	0.000355
687.000000	0.000455
686.000000	0.000656
685.000000	0.000896
684.000000	0.001053
683.000000	0.001077
682.000000	0.000964
681.000000	0.000745
680.000000	0.000544
679.000000	0.000500
678.000000	0.000514
677.000000	0.000393
676.000000	0.000201
675.000000	0.000053
674.000000	-0.000039
673.000000	-0.000038
672.000000	0.000195
671.000000	0.000730
670.000000	0.001319
669.000000	0.001693
668.000000	0.002045
667.000000	0.002058
666.000000	0.001445
665.000000	0.001064
664.000000	0.001325
663.000000	0.002027
662.000000	0.002804
661.000000	0.003440
660.000000	0.003901
659.000000	0.004196
658.000000	0.004305
657.000000	0.004254
656.000000	0.004088
655.000000	0.003686
654.000000	0.003081
653.000000	0.002572
652.000000	0.002316
651.000000	0.002166
650.000000	0.001996
649.000000	0.001884
648.000000	0.001839
647.000000	0.001683
646.000000	0.001375
645.000000	0.001096
644.000000	0.000964
643.000000	0.000904
642.000000	0.000849
641.000000	0.000880
640.000000	0.001034
639.000000	0.001174
638.000000	0.001169
637.000000	0.001050
636.000000	0.000888
635.000000	0.000724
634.000000	0.000623
633.000000	0.000605
632.000000	0.000533
631.000000	0.000254
630.000000	-0.000116
629.000000	-0.000268
628.000000	-0.000120
627.000000	0.000047
626.000000	-0.000014
625.000000	-0.000235
624.000000	-0.000402
623.000000	-0.000417
622.000000	-0.000299
621.000000	-0.000129
620.000000	-0.000039
619.000000	-0.000124
618.000000	-0.000322
617.000000	-0.000520
616.000000	-0.000744
615.000000	-0.001070
614.000000	-0.001384
613.000000	-0.001463
612.000000	-0.001287
611.000000	-0.001068
610.000000	-0.000965
609.000000	-0.000948
608.000000	-0.000999
607.000000	-0.001246
606.000000	-0.001774
605.000000	-0.002430
604.000000	-0.002920
603.000000	-0.003081
602.000000	-0.003004
601.000000	-0.002877
600.000000	-0.002759
