# Supplementary material for: Real-time monitoring of the reversible capture and release of CO2 on anthraquinone and riboflavin-modified graphitic electrodes using ATR-SEIRAS
Source: Chem Sci. 2025 Nov 4;16(48):23189–202. doi: 10.1039/d5sc05427c (PMC12584010; doi:10.1039/d5sc05427c)
Supplement: SC-016-D5SC05427C-s001 [file SC-016-D5SC05427C-s001.zip › Data Folders/Main Figures/Figure3/3a/031.ASC]

PE IR       SUBTECH     SPECTRUM    ASCII       PEDS        4.00        
   -1
031.ASC
24/06/26
16:04:40.00
24/06/26
16:04:40.00
Administrator

600.000000
#HDR
-1
-1
#GR
Wavenumber
A
1.0
0.0
4000.000000
-1.000000
3401
8
0.024495
-0.031749
#DATA
4000.000000	-0.003871
3999.000000	-0.003861
3998.000000	-0.003859
3997.000000	-0.003864
3996.000000	-0.003865
3995.000000	-0.003854
3994.000000	-0.003833
3993.000000	-0.003811
3992.000000	-0.003795
3991.000000	-0.003790
3990.000000	-0.003790
3989.000000	-0.003792
3988.000000	-0.003789
3987.000000	-0.003775
3986.000000	-0.003749
3985.000000	-0.003713
3984.000000	-0.003681
3983.000000	-0.003667
3982.000000	-0.003676
3981.000000	-0.003696
3980.000000	-0.003706
3979.000000	-0.003693
3978.000000	-0.003656
3977.000000	-0.003614
3976.000000	-0.003586
3975.000000	-0.003582
3974.000000	-0.003593
3973.000000	-0.003602
3972.000000	-0.003598
3971.000000	-0.003587
3970.000000	-0.003584
3969.000000	-0.003603
3968.000000	-0.003645
3967.000000	-0.003696
3966.000000	-0.003739
3965.000000	-0.003765
3964.000000	-0.003779
3963.000000	-0.003791
3962.000000	-0.003806
3961.000000	-0.003820
3960.000000	-0.003826
3959.000000	-0.003823
3958.000000	-0.003818
3957.000000	-0.003819
3956.000000	-0.003832
3955.000000	-0.003854
3954.000000	-0.003875
3953.000000	-0.003887
3952.000000	-0.003885
3951.000000	-0.003878
3950.000000	-0.003879
3949.000000	-0.003898
3948.000000	-0.003929
3947.000000	-0.003952
3946.000000	-0.003958
3945.000000	-0.003946
3944.000000	-0.003927
3943.000000	-0.003917
3942.000000	-0.003914
3941.000000	-0.003909
3940.000000	-0.003897
3939.000000	-0.003882
3938.000000	-0.003869
3937.000000	-0.003863
3936.000000	-0.003860
3935.000000	-0.003859
3934.000000	-0.003859
3933.000000	-0.003862
3932.000000	-0.003863
3931.000000	-0.003857
3930.000000	-0.003842
3929.000000	-0.003827
3928.000000	-0.003824
3927.000000	-0.003839
3926.000000	-0.003868
3925.000000	-0.003891
3924.000000	-0.003899
3923.000000	-0.003894
3922.000000	-0.003888
3921.000000	-0.003889
3920.000000	-0.003900
3919.000000	-0.003911
3918.000000	-0.003917
3917.000000	-0.003915
3916.000000	-0.003907
3915.000000	-0.003896
3914.000000	-0.003885
3913.000000	-0.003877
3912.000000	-0.003880
3911.000000	-0.003895
3910.000000	-0.003914
3909.000000	-0.003925
3908.000000	-0.003924
3907.000000	-0.003916
3906.000000	-0.003907
3905.000000	-0.003892
3904.000000	-0.003865
3903.000000	-0.003831
3902.000000	-0.003808
3901.000000	-0.003814
3900.000000	-0.003844
3899.000000	-0.003882
3898.000000	-0.003907
3897.000000	-0.003909
3896.000000	-0.003896
3895.000000	-0.003885
3894.000000	-0.003897
3893.000000	-0.003936
3892.000000	-0.003976
3891.000000	-0.003976
3890.000000	-0.003924
3889.000000	-0.003857
3888.000000	-0.003818
3887.000000	-0.003819
3886.000000	-0.003843
3885.000000	-0.003868
3884.000000	-0.003885
3883.000000	-0.003903
3882.000000	-0.003922
3881.000000	-0.003932
3880.000000	-0.003923
3879.000000	-0.003898
3878.000000	-0.003874
3877.000000	-0.003872
3876.000000	-0.003896
3875.000000	-0.003928
3874.000000	-0.003942
3873.000000	-0.003922
3872.000000	-0.003883
3871.000000	-0.003845
3870.000000	-0.003822
3869.000000	-0.003817
3868.000000	-0.003825
3867.000000	-0.003842
3866.000000	-0.003868
3865.000000	-0.003906
3864.000000	-0.003952
3863.000000	-0.003980
3862.000000	-0.003973
3861.000000	-0.003944
3860.000000	-0.003915
3859.000000	-0.003892
3858.000000	-0.003865
3857.000000	-0.003827
3856.000000	-0.003787
3855.000000	-0.003757
3854.000000	-0.003743
3853.000000	-0.003740
3852.000000	-0.003743
3851.000000	-0.003767
3850.000000	-0.003820
3849.000000	-0.003888
3848.000000	-0.003950
3847.000000	-0.003988
3846.000000	-0.003998
3845.000000	-0.003992
3844.000000	-0.003979
3843.000000	-0.003955
3842.000000	-0.003918
3841.000000	-0.003879
3840.000000	-0.003854
3839.000000	-0.003849
3838.000000	-0.003856
3837.000000	-0.003860
3836.000000	-0.003853
3835.000000	-0.003849
3834.000000	-0.003861
3833.000000	-0.003890
3832.000000	-0.003917
3831.000000	-0.003924
3830.000000	-0.003909
3829.000000	-0.003892
3828.000000	-0.003897
3827.000000	-0.003924
3826.000000	-0.003955
3825.000000	-0.003971
3824.000000	-0.003969
3823.000000	-0.003956
3822.000000	-0.003930
3821.000000	-0.003883
3820.000000	-0.003820
3819.000000	-0.003766
3818.000000	-0.003755
3817.000000	-0.003796
3816.000000	-0.003869
3815.000000	-0.003938
3814.000000	-0.003978
3813.000000	-0.003986
3812.000000	-0.003968
3811.000000	-0.003934
3810.000000	-0.003898
3809.000000	-0.003874
3808.000000	-0.003868
3807.000000	-0.003869
3806.000000	-0.003865
3805.000000	-0.003859
3804.000000	-0.003863
3803.000000	-0.003878
3802.000000	-0.003893
3801.000000	-0.003888
3800.000000	-0.003862
3799.000000	-0.003835
3798.000000	-0.003829
3797.000000	-0.003852
3796.000000	-0.003895
3795.000000	-0.003939
3794.000000	-0.003965
3793.000000	-0.003963
3792.000000	-0.003946
3791.000000	-0.003931
3790.000000	-0.003932
3789.000000	-0.003945
3788.000000	-0.003958
3787.000000	-0.003966
3786.000000	-0.003972
3785.000000	-0.003973
3784.000000	-0.003968
3783.000000	-0.003962
3782.000000	-0.003966
3781.000000	-0.003982
3780.000000	-0.004002
3779.000000	-0.004010
3778.000000	-0.003998
3777.000000	-0.003970
3776.000000	-0.003938
3775.000000	-0.003905
3774.000000	-0.003874
3773.000000	-0.003849
3772.000000	-0.003836
3771.000000	-0.003844
3770.000000	-0.003875
3769.000000	-0.003913
3768.000000	-0.003936
3767.000000	-0.003936
3766.000000	-0.003923
3765.000000	-0.003910
3764.000000	-0.003908
3763.000000	-0.003917
3762.000000	-0.003930
3761.000000	-0.003939
3760.000000	-0.003941
3759.000000	-0.003940
3758.000000	-0.003932
3757.000000	-0.003911
3756.000000	-0.003881
3755.000000	-0.003848
3754.000000	-0.003810
3753.000000	-0.003757
3752.000000	-0.003690
3751.000000	-0.003634
3750.000000	-0.003601
3749.000000	-0.003579
3748.000000	-0.003560
3747.000000	-0.003540
3746.000000	-0.003518
3745.000000	-0.003497
3744.000000	-0.003493
3743.000000	-0.003503
3742.000000	-0.003511
3741.000000	-0.003502
3740.000000	-0.003475
3739.000000	-0.003438
3738.000000	-0.003396
3737.000000	-0.003347
3736.000000	-0.003311
3735.000000	-0.003318
3734.000000	-0.003352
3733.000000	-0.003357
3732.000000	-0.003299
3731.000000	-0.003195
3730.000000	-0.003086
3729.000000	-0.002997
3728.000000	-0.002938
3727.000000	-0.002916
3726.000000	-0.002927
3725.000000	-0.002954
3724.000000	-0.002987
3723.000000	-0.003036
3722.000000	-0.003114
3721.000000	-0.003212
3720.000000	-0.003302
3719.000000	-0.003357
3718.000000	-0.003380
3717.000000	-0.003392
3716.000000	-0.003423
3715.000000	-0.003469
3714.000000	-0.003485
3713.000000	-0.003419
3712.000000	-0.003280
3711.000000	-0.003135
3710.000000	-0.003040
3709.000000	-0.003002
3708.000000	-0.002990
3707.000000	-0.002969
3706.000000	-0.002921
3705.000000	-0.002853
3704.000000	-0.002783
3703.000000	-0.002727
3702.000000	-0.002691
3701.000000	-0.002674
3700.000000	-0.002681
3699.000000	-0.002721
3698.000000	-0.002792
3697.000000	-0.002870
3696.000000	-0.002927
3695.000000	-0.002937
3694.000000	-0.002907
3693.000000	-0.002875
3692.000000	-0.002895
3691.000000	-0.002995
3690.000000	-0.003135
3689.000000	-0.003231
3688.000000	-0.003234
3687.000000	-0.003185
3686.000000	-0.003149
3685.000000	-0.003157
3684.000000	-0.003190
3683.000000	-0.003218
3682.000000	-0.003225
3681.000000	-0.003205
3680.000000	-0.003161
3679.000000	-0.003104
3678.000000	-0.003050
3677.000000	-0.003014
3676.000000	-0.003005
3675.000000	-0.003015
3674.000000	-0.003023
3673.000000	-0.003025
3672.000000	-0.003022
3671.000000	-0.003012
3670.000000	-0.003000
3669.000000	-0.002994
3668.000000	-0.002994
3667.000000	-0.002994
3666.000000	-0.002989
3665.000000	-0.002970
3664.000000	-0.002935
3663.000000	-0.002889
3662.000000	-0.002845
3661.000000	-0.002807
3660.000000	-0.002774
3659.000000	-0.002744
3658.000000	-0.002721
3657.000000	-0.002709
3656.000000	-0.002707
3655.000000	-0.002702
3654.000000	-0.002690
3653.000000	-0.002678
3652.000000	-0.002672
3651.000000	-0.002669
3650.000000	-0.002654
3649.000000	-0.002612
3648.000000	-0.002557
3647.000000	-0.002521
3646.000000	-0.002514
3645.000000	-0.002524
3644.000000	-0.002535
3643.000000	-0.002539
3642.000000	-0.002531
3641.000000	-0.002510
3640.000000	-0.002483
3639.000000	-0.002459
3638.000000	-0.002442
3637.000000	-0.002423
3636.000000	-0.002385
3635.000000	-0.002317
3634.000000	-0.002223
3633.000000	-0.002128
3632.000000	-0.002052
3631.000000	-0.002002
3630.000000	-0.001965
3629.000000	-0.001936
3628.000000	-0.001918
3627.000000	-0.001909
3626.000000	-0.001916
3625.000000	-0.001940
3624.000000	-0.001984
3623.000000	-0.002052
3622.000000	-0.002144
3621.000000	-0.002240
3620.000000	-0.002299
3619.000000	-0.002289
3618.000000	-0.002219
3617.000000	-0.002139
3616.000000	-0.002097
3615.000000	-0.002115
3614.000000	-0.002175
3613.000000	-0.002242
3612.000000	-0.002287
3611.000000	-0.002300
3610.000000	-0.002284
3609.000000	-0.002255
3608.000000	-0.002240
3607.000000	-0.002248
3606.000000	-0.002264
3605.000000	-0.002268
3604.000000	-0.002252
3603.000000	-0.002232
3602.000000	-0.002229
3601.000000	-0.002251
3600.000000	-0.002284
3599.000000	-0.002306
3598.000000	-0.002301
3597.000000	-0.002272
3596.000000	-0.002235
3595.000000	-0.002207
3594.000000	-0.002200
3593.000000	-0.002215
3592.000000	-0.002254
3591.000000	-0.002312
3590.000000	-0.002386
3589.000000	-0.002470
3588.000000	-0.002551
3587.000000	-0.002616
3586.000000	-0.002659
3585.000000	-0.002691
3584.000000	-0.002726
3583.000000	-0.002774
3582.000000	-0.002830
3581.000000	-0.002880
3580.000000	-0.002915
3579.000000	-0.002928
3578.000000	-0.002928
3577.000000	-0.002923
3576.000000	-0.002928
3575.000000	-0.002950
3574.000000	-0.002992
3573.000000	-0.003049
3572.000000	-0.003108
3571.000000	-0.003151
3570.000000	-0.003169
3569.000000	-0.003161
3568.000000	-0.003142
3567.000000	-0.003128
3566.000000	-0.003121
3565.000000	-0.003112
3564.000000	-0.003097
3563.000000	-0.003082
3562.000000	-0.003074
3561.000000	-0.003075
3560.000000	-0.003083
3559.000000	-0.003097
3558.000000	-0.003114
3557.000000	-0.003129
3556.000000	-0.003134
3555.000000	-0.003125
3554.000000	-0.003105
3553.000000	-0.003079
3552.000000	-0.003060
3551.000000	-0.003057
3550.000000	-0.003080
3549.000000	-0.003118
3548.000000	-0.003152
3547.000000	-0.003162
3546.000000	-0.003152
3545.000000	-0.003143
3544.000000	-0.003147
3543.000000	-0.003161
3542.000000	-0.003168
3541.000000	-0.003163
3540.000000	-0.003147
3539.000000	-0.003130
3538.000000	-0.003124
3537.000000	-0.003134
3536.000000	-0.003162
3535.000000	-0.003197
3534.000000	-0.003223
3533.000000	-0.003230
3532.000000	-0.003212
3531.000000	-0.003182
3530.000000	-0.003155
3529.000000	-0.003147
3528.000000	-0.003162
3527.000000	-0.003190
3526.000000	-0.003220
3525.000000	-0.003247
3524.000000	-0.003268
3523.000000	-0.003282
3522.000000	-0.003282
3521.000000	-0.003266
3520.000000	-0.003242
3519.000000	-0.003226
3518.000000	-0.003226
3517.000000	-0.003239
3516.000000	-0.003254
3515.000000	-0.003266
3514.000000	-0.003277
3513.000000	-0.003290
3512.000000	-0.003302
3511.000000	-0.003313
3510.000000	-0.003322
3509.000000	-0.003332
3508.000000	-0.003344
3507.000000	-0.003355
3506.000000	-0.003365
3505.000000	-0.003376
3504.000000	-0.003388
3503.000000	-0.003403
3502.000000	-0.003421
3501.000000	-0.003442
3500.000000	-0.003455
3499.000000	-0.003449
3498.000000	-0.003422
3497.000000	-0.003386
3496.000000	-0.003363
3495.000000	-0.003361
3494.000000	-0.003370
3493.000000	-0.003378
3492.000000	-0.003381
3491.000000	-0.003379
3490.000000	-0.003377
3489.000000	-0.003377
3488.000000	-0.003381
3487.000000	-0.003388
3486.000000	-0.003395
3485.000000	-0.003402
3484.000000	-0.003415
3483.000000	-0.003435
3482.000000	-0.003459
3481.000000	-0.003479
3480.000000	-0.003489
3479.000000	-0.003483
3478.000000	-0.003457
3477.000000	-0.003415
3476.000000	-0.003376
3475.000000	-0.003355
3474.000000	-0.003352
3473.000000	-0.003352
3472.000000	-0.003342
3471.000000	-0.003332
3470.000000	-0.003335
3469.000000	-0.003349
3468.000000	-0.003359
3467.000000	-0.003354
3466.000000	-0.003340
3465.000000	-0.003334
3464.000000	-0.003340
3463.000000	-0.003347
3462.000000	-0.003346
3461.000000	-0.003341
3460.000000	-0.003339
3459.000000	-0.003343
3458.000000	-0.003350
3457.000000	-0.003352
3456.000000	-0.003345
3455.000000	-0.003326
3454.000000	-0.003300
3453.000000	-0.003279
3452.000000	-0.003281
3451.000000	-0.003312
3450.000000	-0.003354
3449.000000	-0.003384
3448.000000	-0.003383
3447.000000	-0.003362
3446.000000	-0.003341
3445.000000	-0.003334
3444.000000	-0.003332
3443.000000	-0.003322
3442.000000	-0.003304
3441.000000	-0.003291
3440.000000	-0.003290
3439.000000	-0.003295
3438.000000	-0.003294
3437.000000	-0.003289
3436.000000	-0.003291
3435.000000	-0.003301
3434.000000	-0.003309
3433.000000	-0.003300
3432.000000	-0.003276
3431.000000	-0.003247
3430.000000	-0.003227
3429.000000	-0.003225
3428.000000	-0.003242
3427.000000	-0.003272
3426.000000	-0.003298
3425.000000	-0.003300
3424.000000	-0.003277
3423.000000	-0.003244
3422.000000	-0.003220
3421.000000	-0.003213
3420.000000	-0.003212
3419.000000	-0.003210
3418.000000	-0.003201
3417.000000	-0.003191
3416.000000	-0.003183
3415.000000	-0.003183
3414.000000	-0.003189
3413.000000	-0.003200
3412.000000	-0.003208
3411.000000	-0.003207
3410.000000	-0.003195
3409.000000	-0.003174
3408.000000	-0.003150
3407.000000	-0.003131
3406.000000	-0.003119
3405.000000	-0.003109
3404.000000	-0.003100
3403.000000	-0.003091
3402.000000	-0.003088
3401.000000	-0.003092
3400.000000	-0.003096
3399.000000	-0.003086
3398.000000	-0.003058
3397.000000	-0.003019
3396.000000	-0.002991
3395.000000	-0.002987
3394.000000	-0.003004
3393.000000	-0.003026
3392.000000	-0.003037
3391.000000	-0.003035
3390.000000	-0.003025
3389.000000	-0.003012
3388.000000	-0.003000
3387.000000	-0.002984
3386.000000	-0.002960
3385.000000	-0.002933
3384.000000	-0.002914
3383.000000	-0.002917
3382.000000	-0.002939
3381.000000	-0.002966
3380.000000	-0.002985
3379.000000	-0.002992
3378.000000	-0.002992
3377.000000	-0.002987
3376.000000	-0.002974
3375.000000	-0.002953
3374.000000	-0.002933
3373.000000	-0.002927
3372.000000	-0.002939
3371.000000	-0.002956
3370.000000	-0.002963
3369.000000	-0.002953
3368.000000	-0.002930
3367.000000	-0.002907
3366.000000	-0.002900
3365.000000	-0.002915
3364.000000	-0.002947
3363.000000	-0.002974
3362.000000	-0.002976
3361.000000	-0.002957
3360.000000	-0.002940
3359.000000	-0.002946
3358.000000	-0.002966
3357.000000	-0.002979
3356.000000	-0.002970
3355.000000	-0.002942
3354.000000	-0.002908
3353.000000	-0.002883
3352.000000	-0.002876
3351.000000	-0.002896
3350.000000	-0.002929
3349.000000	-0.002952
3348.000000	-0.002942
3347.000000	-0.002901
3346.000000	-0.002851
3345.000000	-0.002814
3344.000000	-0.002801
3343.000000	-0.002814
3342.000000	-0.002844
3341.000000	-0.002875
3340.000000	-0.002893
3339.000000	-0.002895
3338.000000	-0.002887
3337.000000	-0.002875
3336.000000	-0.002860
3335.000000	-0.002844
3334.000000	-0.002836
3333.000000	-0.002837
3332.000000	-0.002840
3331.000000	-0.002837
3330.000000	-0.002833
3329.000000	-0.002841
3328.000000	-0.002862
3327.000000	-0.002882
3326.000000	-0.002886
3325.000000	-0.002874
3324.000000	-0.002857
3323.000000	-0.002842
3322.000000	-0.002828
3321.000000	-0.002815
3320.000000	-0.002811
3319.000000	-0.002823
3318.000000	-0.002846
3317.000000	-0.002868
3316.000000	-0.002884
3315.000000	-0.002895
3314.000000	-0.002900
3313.000000	-0.002891
3312.000000	-0.002870
3311.000000	-0.002849
3310.000000	-0.002844
3309.000000	-0.002854
3308.000000	-0.002866
3307.000000	-0.002869
3306.000000	-0.002869
3305.000000	-0.002884
3304.000000	-0.002915
3303.000000	-0.002947
3302.000000	-0.002957
3301.000000	-0.002939
3300.000000	-0.002906
3299.000000	-0.002881
3298.000000	-0.002873
3297.000000	-0.002871
3296.000000	-0.002862
3295.000000	-0.002845
3294.000000	-0.002833
3293.000000	-0.002837
3292.000000	-0.002855
3291.000000	-0.002875
3290.000000	-0.002892
3289.000000	-0.002903
3288.000000	-0.002906
3287.000000	-0.002898
3286.000000	-0.002881
3285.000000	-0.002861
3284.000000	-0.002847
3283.000000	-0.002842
3282.000000	-0.002840
3281.000000	-0.002838
3280.000000	-0.002833
3279.000000	-0.002829
3278.000000	-0.002828
3277.000000	-0.002833
3276.000000	-0.002841
3275.000000	-0.002852
3274.000000	-0.002862
3273.000000	-0.002867
3272.000000	-0.002864
3271.000000	-0.002858
3270.000000	-0.002855
3269.000000	-0.002855
3268.000000	-0.002849
3267.000000	-0.002831
3266.000000	-0.002801
3265.000000	-0.002766
3264.000000	-0.002736
3263.000000	-0.002714
3262.000000	-0.002698
3261.000000	-0.002687
3260.000000	-0.002681
3259.000000	-0.002682
3258.000000	-0.002690
3257.000000	-0.002695
3256.000000	-0.002686
3255.000000	-0.002664
3254.000000	-0.002644
3253.000000	-0.002639
3252.000000	-0.002642
3251.000000	-0.002636
3250.000000	-0.002618
3249.000000	-0.002598
3248.000000	-0.002593
3247.000000	-0.002606
3246.000000	-0.002623
3245.000000	-0.002631
3244.000000	-0.002621
3243.000000	-0.002595
3242.000000	-0.002564
3241.000000	-0.002542
3240.000000	-0.002535
3239.000000	-0.002547
3238.000000	-0.002569
3237.000000	-0.002586
3236.000000	-0.002580
3235.000000	-0.002545
3234.000000	-0.002497
3233.000000	-0.002463
3232.000000	-0.002454
3231.000000	-0.002462
3230.000000	-0.002463
3229.000000	-0.002445
3228.000000	-0.002405
3227.000000	-0.002353
3226.000000	-0.002307
3225.000000	-0.002284
3224.000000	-0.002290
3223.000000	-0.002311
3222.000000	-0.002329
3221.000000	-0.002333
3220.000000	-0.002321
3219.000000	-0.002296
3218.000000	-0.002262
3217.000000	-0.002231
3216.000000	-0.002213
3215.000000	-0.002208
3214.000000	-0.002200
3213.000000	-0.002170
3212.000000	-0.002113
3211.000000	-0.002045
3210.000000	-0.001987
3209.000000	-0.001948
3208.000000	-0.001926
3207.000000	-0.001906
3206.000000	-0.001884
3205.000000	-0.001863
3204.000000	-0.001847
3203.000000	-0.001836
3202.000000	-0.001825
3201.000000	-0.001817
3200.000000	-0.001820
3199.000000	-0.001844
3198.000000	-0.001883
3197.000000	-0.001921
3196.000000	-0.001940
3195.000000	-0.001938
3194.000000	-0.001924
3193.000000	-0.001911
3192.000000	-0.001916
3191.000000	-0.001943
3190.000000	-0.001981
3189.000000	-0.002007
3188.000000	-0.002002
3187.000000	-0.001972
3186.000000	-0.001942
3185.000000	-0.001930
3184.000000	-0.001937
3183.000000	-0.001946
3182.000000	-0.001947
3181.000000	-0.001939
3180.000000	-0.001925
3179.000000	-0.001900
3178.000000	-0.001860
3177.000000	-0.001809
3176.000000	-0.001756
3175.000000	-0.001710
3174.000000	-0.001667
3173.000000	-0.001615
3172.000000	-0.001536
3171.000000	-0.001424
3170.000000	-0.001288
3169.000000	-0.001141
3168.000000	-0.000996
3167.000000	-0.000863
3166.000000	-0.000757
3165.000000	-0.000694
3164.000000	-0.000685
3163.000000	-0.000732
3162.000000	-0.000823
3161.000000	-0.000943
3160.000000	-0.001071
3159.000000	-0.001192
3158.000000	-0.001296
3157.000000	-0.001385
3156.000000	-0.001467
3155.000000	-0.001554
3154.000000	-0.001644
3153.000000	-0.001725
3152.000000	-0.001780
3151.000000	-0.001807
3150.000000	-0.001815
3149.000000	-0.001815
3148.000000	-0.001806
3147.000000	-0.001785
3146.000000	-0.001766
3145.000000	-0.001769
3144.000000	-0.001796
3143.000000	-0.001826
3142.000000	-0.001839
3141.000000	-0.001830
3140.000000	-0.001810
3139.000000	-0.001791
3138.000000	-0.001781
3137.000000	-0.001784
3136.000000	-0.001793
3135.000000	-0.001793
3134.000000	-0.001772
3133.000000	-0.001738
3132.000000	-0.001711
3131.000000	-0.001698
3130.000000	-0.001694
3129.000000	-0.001690
3128.000000	-0.001687
3127.000000	-0.001690
3126.000000	-0.001700
3125.000000	-0.001715
3124.000000	-0.001725
3123.000000	-0.001720
3122.000000	-0.001696
3121.000000	-0.001667
3120.000000	-0.001651
3119.000000	-0.001657
3118.000000	-0.001667
3117.000000	-0.001665
3116.000000	-0.001644
3115.000000	-0.001613
3114.000000	-0.001581
3113.000000	-0.001557
3112.000000	-0.001547
3111.000000	-0.001556
3110.000000	-0.001576
3109.000000	-0.001594
3108.000000	-0.001602
3107.000000	-0.001602
3106.000000	-0.001601
3105.000000	-0.001597
3104.000000	-0.001589
3103.000000	-0.001578
3102.000000	-0.001570
3101.000000	-0.001567
3100.000000	-0.001565
3099.000000	-0.001562
3098.000000	-0.001556
3097.000000	-0.001549
3096.000000	-0.001536
3095.000000	-0.001510
3094.000000	-0.001473
3093.000000	-0.001439
3092.000000	-0.001425
3091.000000	-0.001435
3090.000000	-0.001456
3089.000000	-0.001471
3088.000000	-0.001471
3087.000000	-0.001453
3086.000000	-0.001430
3085.000000	-0.001418
3084.000000	-0.001425
3083.000000	-0.001441
3082.000000	-0.001445
3081.000000	-0.001425
3080.000000	-0.001397
3079.000000	-0.001384
3078.000000	-0.001395
3077.000000	-0.001413
3076.000000	-0.001415
3075.000000	-0.001393
3074.000000	-0.001358
3073.000000	-0.001327
3072.000000	-0.001310
3071.000000	-0.001305
3070.000000	-0.001302
3069.000000	-0.001289
3068.000000	-0.001264
3067.000000	-0.001232
3066.000000	-0.001204
3065.000000	-0.001190
3064.000000	-0.001195
3063.000000	-0.001210
3062.000000	-0.001221
3061.000000	-0.001217
3060.000000	-0.001202
3059.000000	-0.001188
3058.000000	-0.001185
3057.000000	-0.001188
3056.000000	-0.001191
3055.000000	-0.001187
3054.000000	-0.001175
3053.000000	-0.001157
3052.000000	-0.001140
3051.000000	-0.001130
3050.000000	-0.001134
3049.000000	-0.001145
3048.000000	-0.001153
3047.000000	-0.001145
3046.000000	-0.001117
3045.000000	-0.001077
3044.000000	-0.001036
3043.000000	-0.001010
3042.000000	-0.001006
3041.000000	-0.001013
3040.000000	-0.001009
3039.000000	-0.000984
3038.000000	-0.000944
3037.000000	-0.000910
3036.000000	-0.000895
3035.000000	-0.000896
3034.000000	-0.000897
3033.000000	-0.000881
3032.000000	-0.000846
3031.000000	-0.000797
3030.000000	-0.000745
3029.000000	-0.000695
3028.000000	-0.000653
3027.000000	-0.000627
3026.000000	-0.000618
3025.000000	-0.000611
3024.000000	-0.000585
3023.000000	-0.000530
3022.000000	-0.000460
3021.000000	-0.000402
3020.000000	-0.000363
3019.000000	-0.000331
3018.000000	-0.000284
3017.000000	-0.000217
3016.000000	-0.000134
3015.000000	-0.000048
3014.000000	0.000036
3013.000000	0.000118
3012.000000	0.000200
3011.000000	0.000282
3010.000000	0.000364
3009.000000	0.000450
3008.000000	0.000546
3007.000000	0.000654
3006.000000	0.000758
3005.000000	0.000835
3004.000000	0.000871
3003.000000	0.000882
3002.000000	0.000900
3001.000000	0.000943
3000.000000	0.001003
2999.000000	0.001060
2998.000000	0.001102
2997.000000	0.001141
2996.000000	0.001190
2995.000000	0.001253
2994.000000	0.001321
2993.000000	0.001384
2992.000000	0.001442
2991.000000	0.001501
2990.000000	0.001567
2989.000000	0.001646
2988.000000	0.001738
2987.000000	0.001836
2986.000000	0.001934
2985.000000	0.002038
2984.000000	0.002161
2983.000000	0.002312
2982.000000	0.002486
2981.000000	0.002671
2980.000000	0.002861
2979.000000	0.003057
2978.000000	0.003256
2977.000000	0.003453
2976.000000	0.003647
2975.000000	0.003835
2974.000000	0.004003
2973.000000	0.004132
2972.000000	0.004211
2971.000000	0.004252
2970.000000	0.004273
2969.000000	0.004274
2968.000000	0.004239
2967.000000	0.004152
2966.000000	0.004012
2965.000000	0.003834
2964.000000	0.003636
2963.000000	0.003428
2962.000000	0.003217
2961.000000	0.003010
2960.000000	0.002820
2959.000000	0.002656
2958.000000	0.002519
2957.000000	0.002408
2956.000000	0.002331
2955.000000	0.002291
2954.000000	0.002277
2953.000000	0.002270
2952.000000	0.002257
2951.000000	0.002244
2950.000000	0.002250
2949.000000	0.002288
2948.000000	0.002364
2947.000000	0.002475
2946.000000	0.002607
2945.000000	0.002749
2944.000000	0.002895
2943.000000	0.003044
2942.000000	0.003186
2941.000000	0.003292
2940.000000	0.003334
2939.000000	0.003308
2938.000000	0.003240
2937.000000	0.003160
2936.000000	0.003087
2935.000000	0.003023
2934.000000	0.002956
2933.000000	0.002863
2932.000000	0.002735
2931.000000	0.002579
2930.000000	0.002422
2929.000000	0.002285
2928.000000	0.002173
2927.000000	0.002074
2926.000000	0.001971
2925.000000	0.001852
2924.000000	0.001722
2923.000000	0.001601
2922.000000	0.001502
2921.000000	0.001419
2920.000000	0.001337
2919.000000	0.001246
2918.000000	0.001152
2917.000000	0.001062
2916.000000	0.000980
2915.000000	0.000906
2914.000000	0.000847
2913.000000	0.000798
2912.000000	0.000753
2911.000000	0.000704
2910.000000	0.000652
2909.000000	0.000593
2908.000000	0.000518
2907.000000	0.000425
2906.000000	0.000330
2905.000000	0.000259
2904.000000	0.000219
2903.000000	0.000195
2902.000000	0.000161
2901.000000	0.000108
2900.000000	0.000050
2899.000000	0.000011
2898.000000	0.000001
2897.000000	0.000009
2896.000000	0.000019
2895.000000	0.000026
2894.000000	0.000041
2893.000000	0.000073
2892.000000	0.000121
2891.000000	0.000183
2890.000000	0.000262
2889.000000	0.000372
2888.000000	0.000517
2887.000000	0.000693
2886.000000	0.000889
2885.000000	0.001094
2884.000000	0.001293
2883.000000	0.001465
2882.000000	0.001591
2881.000000	0.001660
2880.000000	0.001668
2879.000000	0.001613
2878.000000	0.001496
2877.000000	0.001325
2876.000000	0.001124
2875.000000	0.000924
2874.000000	0.000743
2873.000000	0.000578
2872.000000	0.000415
2871.000000	0.000248
2870.000000	0.000085
2869.000000	-0.000065
2868.000000	-0.000203
2867.000000	-0.000335
2866.000000	-0.000464
2865.000000	-0.000593
2864.000000	-0.000721
2863.000000	-0.000845
2862.000000	-0.000959
2861.000000	-0.001059
2860.000000	-0.001148
2859.000000	-0.001233
2858.000000	-0.001320
2857.000000	-0.001404
2856.000000	-0.001478
2855.000000	-0.001538
2854.000000	-0.001585
2853.000000	-0.001626
2852.000000	-0.001666
2851.000000	-0.001703
2850.000000	-0.001733
2849.000000	-0.001759
2848.000000	-0.001786
2847.000000	-0.001814
2846.000000	-0.001833
2845.000000	-0.001844
2844.000000	-0.001858
2843.000000	-0.001889
2842.000000	-0.001934
2841.000000	-0.001969
2840.000000	-0.001981
2839.000000	-0.001983
2838.000000	-0.001998
2837.000000	-0.002035
2836.000000	-0.002079
2835.000000	-0.002113
2834.000000	-0.002130
2833.000000	-0.002139
2832.000000	-0.002151
2831.000000	-0.002170
2830.000000	-0.002196
2829.000000	-0.002229
2828.000000	-0.002270
2827.000000	-0.002311
2826.000000	-0.002344
2825.000000	-0.002360
2824.000000	-0.002361
2823.000000	-0.002360
2822.000000	-0.002369
2821.000000	-0.002391
2820.000000	-0.002421
2819.000000	-0.002447
2818.000000	-0.002458
2817.000000	-0.002453
2816.000000	-0.002441
2815.000000	-0.002437
2814.000000	-0.002450
2813.000000	-0.002478
2812.000000	-0.002510
2811.000000	-0.002536
2810.000000	-0.002554
2809.000000	-0.002566
2808.000000	-0.002575
2807.000000	-0.002580
2806.000000	-0.002581
2805.000000	-0.002583
2804.000000	-0.002588
2803.000000	-0.002599
2802.000000	-0.002615
2801.000000	-0.002634
2800.000000	-0.002648
2799.000000	-0.002652
2798.000000	-0.002647
2797.000000	-0.002646
2796.000000	-0.002659
2795.000000	-0.002682
2794.000000	-0.002699
2793.000000	-0.002701
2792.000000	-0.002692
2791.000000	-0.002683
2790.000000	-0.002678
2789.000000	-0.002681
2788.000000	-0.002690
2787.000000	-0.002703
2786.000000	-0.002708
2785.000000	-0.002699
2784.000000	-0.002684
2783.000000	-0.002677
2782.000000	-0.002685
2781.000000	-0.002707
2780.000000	-0.002735
2779.000000	-0.002759
2778.000000	-0.002774
2777.000000	-0.002773
2776.000000	-0.002762
2775.000000	-0.002749
2774.000000	-0.002743
2773.000000	-0.002743
2772.000000	-0.002748
2771.000000	-0.002756
2770.000000	-0.002763
2769.000000	-0.002769
2768.000000	-0.002773
2767.000000	-0.002774
2766.000000	-0.002767
2765.000000	-0.002750
2764.000000	-0.002732
2763.000000	-0.002725
2762.000000	-0.002733
2761.000000	-0.002746
2760.000000	-0.002754
2759.000000	-0.002754
2758.000000	-0.002748
2757.000000	-0.002738
2756.000000	-0.002724
2755.000000	-0.002714
2754.000000	-0.002714
2753.000000	-0.002720
2752.000000	-0.002719
2751.000000	-0.002706
2750.000000	-0.002692
2749.000000	-0.002685
2748.000000	-0.002680
2747.000000	-0.002668
2746.000000	-0.002646
2745.000000	-0.002624
2744.000000	-0.002618
2743.000000	-0.002634
2742.000000	-0.002661
2741.000000	-0.002679
2740.000000	-0.002674
2739.000000	-0.002645
2738.000000	-0.002612
2737.000000	-0.002590
2736.000000	-0.002586
2735.000000	-0.002588
2734.000000	-0.002589
2733.000000	-0.002587
2732.000000	-0.002591
2731.000000	-0.002603
2730.000000	-0.002617
2729.000000	-0.002628
2728.000000	-0.002630
2727.000000	-0.002630
2726.000000	-0.002637
2725.000000	-0.002654
2724.000000	-0.002673
2723.000000	-0.002685
2722.000000	-0.002687
2721.000000	-0.002682
2720.000000	-0.002674
2719.000000	-0.002658
2718.000000	-0.002629
2717.000000	-0.002594
2716.000000	-0.002568
2715.000000	-0.002560
2714.000000	-0.002566
2713.000000	-0.002574
2712.000000	-0.002575
2711.000000	-0.002569
2710.000000	-0.002560
2709.000000	-0.002553
2708.000000	-0.002547
2707.000000	-0.002537
2706.000000	-0.002519
2705.000000	-0.002500
2704.000000	-0.002487
2703.000000	-0.002478
2702.000000	-0.002465
2701.000000	-0.002450
2700.000000	-0.002444
2699.000000	-0.002450
2698.000000	-0.002459
2697.000000	-0.002458
2696.000000	-0.002445
2695.000000	-0.002429
2694.000000	-0.002419
2693.000000	-0.002412
2692.000000	-0.002401
2691.000000	-0.002381
2690.000000	-0.002358
2689.000000	-0.002343
2688.000000	-0.002336
2687.000000	-0.002328
2686.000000	-0.002316
2685.000000	-0.002306
2684.000000	-0.002307
2683.000000	-0.002316
2682.000000	-0.002322
2681.000000	-0.002319
2680.000000	-0.002313
2679.000000	-0.002309
2678.000000	-0.002306
2677.000000	-0.002303
2676.000000	-0.002303
2675.000000	-0.002301
2674.000000	-0.002294
2673.000000	-0.002281
2672.000000	-0.002268
2671.000000	-0.002259
2670.000000	-0.002255
2669.000000	-0.002259
2668.000000	-0.002275
2667.000000	-0.002300
2666.000000	-0.002322
2665.000000	-0.002332
2664.000000	-0.002329
2663.000000	-0.002320
2662.000000	-0.002311
2661.000000	-0.002305
2660.000000	-0.002307
2659.000000	-0.002318
2658.000000	-0.002336
2657.000000	-0.002354
2656.000000	-0.002367
2655.000000	-0.002374
2654.000000	-0.002379
2653.000000	-0.002383
2652.000000	-0.002386
2651.000000	-0.002384
2650.000000	-0.002379
2649.000000	-0.002381
2648.000000	-0.002401
2647.000000	-0.002428
2646.000000	-0.002438
2645.000000	-0.002417
2644.000000	-0.002379
2643.000000	-0.002354
2642.000000	-0.002352
2641.000000	-0.002360
2640.000000	-0.002359
2639.000000	-0.002341
2638.000000	-0.002313
2637.000000	-0.002285
2636.000000	-0.002257
2635.000000	-0.002229
2634.000000	-0.002192
2633.000000	-0.002144
2632.000000	-0.002087
2631.000000	-0.002030
2630.000000	-0.001983
2629.000000	-0.001959
2628.000000	-0.001960
2627.000000	-0.001976
2626.000000	-0.001995
2625.000000	-0.002019
2624.000000	-0.002063
2623.000000	-0.002129
2622.000000	-0.002199
2621.000000	-0.002257
2620.000000	-0.002303
2619.000000	-0.002345
2618.000000	-0.002381
2617.000000	-0.002400
2616.000000	-0.002409
2615.000000	-0.002422
2614.000000	-0.002450
2613.000000	-0.002481
2612.000000	-0.002505
2611.000000	-0.002525
2610.000000	-0.002549
2609.000000	-0.002576
2608.000000	-0.002603
2607.000000	-0.002629
2606.000000	-0.002656
2605.000000	-0.002681
2604.000000	-0.002697
2603.000000	-0.002704
2602.000000	-0.002708
2601.000000	-0.002719
2600.000000	-0.002739
2599.000000	-0.002763
2598.000000	-0.002782
2597.000000	-0.002792
2596.000000	-0.002793
2595.000000	-0.002791
2594.000000	-0.002788
2593.000000	-0.002787
2592.000000	-0.002794
2591.000000	-0.002808
2590.000000	-0.002825
2589.000000	-0.002834
2588.000000	-0.002834
2587.000000	-0.002830
2586.000000	-0.002828
2585.000000	-0.002834
2584.000000	-0.002846
2583.000000	-0.002856
2582.000000	-0.002857
2581.000000	-0.002851
2580.000000	-0.002848
2579.000000	-0.002858
2578.000000	-0.002878
2577.000000	-0.002897
2576.000000	-0.002909
2575.000000	-0.002913
2574.000000	-0.002915
2573.000000	-0.002917
2572.000000	-0.002917
2571.000000	-0.002913
2570.000000	-0.002908
2569.000000	-0.002910
2568.000000	-0.002921
2567.000000	-0.002933
2566.000000	-0.002935
2565.000000	-0.002930
2564.000000	-0.002941
2563.000000	-0.002983
2562.000000	-0.003043
2561.000000	-0.003088
2560.000000	-0.003096
2559.000000	-0.003074
2558.000000	-0.003041
2557.000000	-0.003010
2556.000000	-0.002986
2555.000000	-0.002971
2554.000000	-0.002967
2553.000000	-0.002980
2552.000000	-0.003009
2551.000000	-0.003043
2550.000000	-0.003064
2549.000000	-0.003064
2548.000000	-0.003051
2547.000000	-0.003043
2546.000000	-0.003045
2545.000000	-0.003051
2544.000000	-0.003054
2543.000000	-0.003059
2542.000000	-0.003071
2541.000000	-0.003095
2540.000000	-0.003123
2539.000000	-0.003144
2538.000000	-0.003150
2537.000000	-0.003145
2536.000000	-0.003143
2535.000000	-0.003151
2534.000000	-0.003164
2533.000000	-0.003169
2532.000000	-0.003160
2531.000000	-0.003146
2530.000000	-0.003138
2529.000000	-0.003140
2528.000000	-0.003147
2527.000000	-0.003155
2526.000000	-0.003163
2525.000000	-0.003172
2524.000000	-0.003181
2523.000000	-0.003194
2522.000000	-0.003205
2521.000000	-0.003211
2520.000000	-0.003208
2519.000000	-0.003201
2518.000000	-0.003199
2517.000000	-0.003210
2516.000000	-0.003231
2515.000000	-0.003248
2514.000000	-0.003252
2513.000000	-0.003251
2512.000000	-0.003264
2511.000000	-0.003291
2510.000000	-0.003311
2509.000000	-0.003304
2508.000000	-0.003275
2507.000000	-0.003247
2506.000000	-0.003233
2505.000000	-0.003231
2504.000000	-0.003231
2503.000000	-0.003231
2502.000000	-0.003231
2501.000000	-0.003232
2500.000000	-0.003237
2499.000000	-0.003241
2498.000000	-0.003238
2497.000000	-0.003225
2496.000000	-0.003208
2495.000000	-0.003199
2494.000000	-0.003203
2493.000000	-0.003218
2492.000000	-0.003239
2491.000000	-0.003258
2490.000000	-0.003264
2489.000000	-0.003247
2488.000000	-0.003217
2487.000000	-0.003196
2486.000000	-0.003195
2485.000000	-0.003209
2484.000000	-0.003225
2483.000000	-0.003235
2482.000000	-0.003240
2481.000000	-0.003241
2480.000000	-0.003239
2479.000000	-0.003236
2478.000000	-0.003232
2477.000000	-0.003229
2476.000000	-0.003227
2475.000000	-0.003227
2474.000000	-0.003228
2473.000000	-0.003228
2472.000000	-0.003221
2471.000000	-0.003210
2470.000000	-0.003200
2469.000000	-0.003200
2468.000000	-0.003211
2467.000000	-0.003225
2466.000000	-0.003228
2465.000000	-0.003217
2464.000000	-0.003204
2463.000000	-0.003202
2462.000000	-0.003206
2461.000000	-0.003208
2460.000000	-0.003208
2459.000000	-0.003213
2458.000000	-0.003220
2457.000000	-0.003223
2456.000000	-0.003214
2455.000000	-0.003201
2454.000000	-0.003190
2453.000000	-0.003180
2452.000000	-0.003170
2451.000000	-0.003163
2450.000000	-0.003165
2449.000000	-0.003174
2448.000000	-0.003180
2447.000000	-0.003174
2446.000000	-0.003158
2445.000000	-0.003141
2444.000000	-0.003132
2443.000000	-0.003129
2442.000000	-0.003125
2441.000000	-0.003117
2440.000000	-0.003107
2439.000000	-0.003098
2438.000000	-0.003090
2437.000000	-0.003084
2436.000000	-0.003081
2435.000000	-0.003077
2434.000000	-0.003069
2433.000000	-0.003060
2432.000000	-0.003059
2431.000000	-0.003068
2430.000000	-0.003075
2429.000000	-0.003067
2428.000000	-0.003043
2427.000000	-0.003010
2426.000000	-0.002980
2425.000000	-0.002959
2424.000000	-0.002948
2423.000000	-0.002941
2422.000000	-0.002933
2421.000000	-0.002925
2420.000000	-0.002918
2419.000000	-0.002904
2418.000000	-0.002868
2417.000000	-0.002810
2416.000000	-0.002756
2415.000000	-0.002726
2414.000000	-0.002718
2413.000000	-0.002712
2412.000000	-0.002703
2411.000000	-0.002697
2410.000000	-0.002699
2409.000000	-0.002708
2408.000000	-0.002721
2407.000000	-0.002739
2406.000000	-0.002759
2405.000000	-0.002787
2404.000000	-0.002832
2403.000000	-0.002896
2402.000000	-0.002965
2401.000000	-0.003015
2400.000000	-0.003039
2399.000000	-0.003043
2398.000000	-0.003041
2397.000000	-0.003044
2396.000000	-0.003057
2395.000000	-0.003072
2394.000000	-0.003077
2393.000000	-0.003066
2392.000000	-0.003045
2391.000000	-0.003012
2390.000000	-0.002950
2389.000000	-0.002838
2388.000000	-0.002662
2387.000000	-0.002411
2386.000000	-0.002070
2385.000000	-0.001632
2384.000000	-0.001094
2383.000000	-0.000451
2382.000000	0.000295
2381.000000	0.001104
2380.000000	0.001889
2379.000000	0.002566
2378.000000	0.003096
2377.000000	0.003480
2376.000000	0.003722
2375.000000	0.003849
2374.000000	0.003907
2373.000000	0.003948
2372.000000	0.004023
2371.000000	0.004181
2370.000000	0.004455
2369.000000	0.004835
2368.000000	0.005285
2367.000000	0.005765
2366.000000	0.006255
2365.000000	0.006786
2364.000000	0.007353
2363.000000	0.007873
2362.000000	0.008373
2361.000000	0.008863
2360.000000	0.009263
2359.000000	0.009511
2358.000000	0.009562
2357.000000	0.009557
2356.000000	0.009621
2355.000000	0.009828
2354.000000	0.010317
2353.000000	0.011211
2352.000000	0.012428
2351.000000	0.013336
2350.000000	0.013356
2349.000000	0.012596
2348.000000	0.011895
2347.000000	0.012472
2346.000000	0.014749
2345.000000	0.018103
2344.000000	0.021331
2343.000000	0.023565
2342.000000	0.024495
2341.000000	0.023937
2340.000000	0.022150
2339.000000	0.019682
2338.000000	0.017162
2337.000000	0.014965
2336.000000	0.013289
2335.000000	0.012140
2334.000000	0.011492
2333.000000	0.011238
2332.000000	0.011350
2331.000000	0.011549
2330.000000	0.011549
2329.000000	0.011239
2328.000000	0.010655
2327.000000	0.010050
2326.000000	0.009501
2325.000000	0.009158
2324.000000	0.009007
2323.000000	0.008934
2322.000000	0.008822
2321.000000	0.008557
2320.000000	0.008189
2319.000000	0.007696
2318.000000	0.007158
2317.000000	0.006638
2316.000000	0.006276
2315.000000	0.006085
2314.000000	0.005991
2313.000000	0.005875
2312.000000	0.005678
2311.000000	0.005393
2310.000000	0.005021
2309.000000	0.004599
2308.000000	0.004160
2307.000000	0.003742
2306.000000	0.003331
2305.000000	0.002928
2304.000000	0.002558
2303.000000	0.002246
2302.000000	0.002001
2301.000000	0.001806
2300.000000	0.001648
2299.000000	0.001517
2298.000000	0.001394
2297.000000	0.001269
2296.000000	0.001122
2295.000000	0.000957
2294.000000	0.000764
2293.000000	0.000555
2292.000000	0.000330
2291.000000	0.000094
2290.000000	-0.000170
2289.000000	-0.000457
2288.000000	-0.000752
2287.000000	-0.001038
2286.000000	-0.001313
2285.000000	-0.001574
2284.000000	-0.001811
2283.000000	-0.002009
2282.000000	-0.002154
2281.000000	-0.002236
2280.000000	-0.002257
2279.000000	-0.002245
2278.000000	-0.002235
2277.000000	-0.002249
2276.000000	-0.002280
2275.000000	-0.002315
2274.000000	-0.002354
2273.000000	-0.002401
2272.000000	-0.002451
2271.000000	-0.002486
2270.000000	-0.002493
2269.000000	-0.002473
2268.000000	-0.002437
2267.000000	-0.002398
2266.000000	-0.002355
2265.000000	-0.002293
2264.000000	-0.002192
2263.000000	-0.002049
2262.000000	-0.001885
2261.000000	-0.001736
2260.000000	-0.001658
2259.000000	-0.001732
2258.000000	-0.002038
2257.000000	-0.002591
2256.000000	-0.003247
2255.000000	-0.003720
2254.000000	-0.003714
2253.000000	-0.003143
2252.000000	-0.002206
2251.000000	-0.001257
2250.000000	-0.000568
2249.000000	-0.000214
2248.000000	-0.000127
2247.000000	-0.000207
2246.000000	-0.000396
2245.000000	-0.000661
2244.000000	-0.000975
2243.000000	-0.001312
2242.000000	-0.001658
2241.000000	-0.001999
2240.000000	-0.002323
2239.000000	-0.002621
2238.000000	-0.002887
2237.000000	-0.003111
2236.000000	-0.003292
2235.000000	-0.003442
2234.000000	-0.003574
2233.000000	-0.003690
2232.000000	-0.003773
2231.000000	-0.003819
2230.000000	-0.003838
2229.000000	-0.003848
2228.000000	-0.003865
2227.000000	-0.003890
2226.000000	-0.003917
2225.000000	-0.003935
2224.000000	-0.003945
2223.000000	-0.003961
2222.000000	-0.003992
2221.000000	-0.004026
2220.000000	-0.004050
2219.000000	-0.004068
2218.000000	-0.004095
2217.000000	-0.004132
2216.000000	-0.004161
2215.000000	-0.004171
2214.000000	-0.004171
2213.000000	-0.004171
2212.000000	-0.004174
2211.000000	-0.004181
2210.000000	-0.004191
2209.000000	-0.004201
2208.000000	-0.004196
2207.000000	-0.004172
2206.000000	-0.004134
2205.000000	-0.004091
2204.000000	-0.004052
2203.000000	-0.004027
2202.000000	-0.004031
2201.000000	-0.004069
2200.000000	-0.004124
2199.000000	-0.004176
2198.000000	-0.004219
2197.000000	-0.004256
2196.000000	-0.004290
2195.000000	-0.004321
2194.000000	-0.004348
2193.000000	-0.004369
2192.000000	-0.004382
2191.000000	-0.004384
2190.000000	-0.004383
2189.000000	-0.004387
2188.000000	-0.004398
2187.000000	-0.004413
2186.000000	-0.004428
2185.000000	-0.004442
2184.000000	-0.004452
2183.000000	-0.004459
2182.000000	-0.004465
2181.000000	-0.004469
2180.000000	-0.004471
2179.000000	-0.004472
2178.000000	-0.004475
2177.000000	-0.004483
2176.000000	-0.004495
2175.000000	-0.004507
2174.000000	-0.004518
2173.000000	-0.004524
2172.000000	-0.004525
2171.000000	-0.004520
2170.000000	-0.004511
2169.000000	-0.004504
2168.000000	-0.004505
2167.000000	-0.004515
2166.000000	-0.004532
2165.000000	-0.004551
2164.000000	-0.004565
2163.000000	-0.004564
2162.000000	-0.004544
2161.000000	-0.004510
2160.000000	-0.004480
2159.000000	-0.004471
2158.000000	-0.004478
2157.000000	-0.004482
2156.000000	-0.004473
2155.000000	-0.004464
2154.000000	-0.004470
2153.000000	-0.004490
2152.000000	-0.004512
2151.000000	-0.004526
2150.000000	-0.004533
2149.000000	-0.004528
2148.000000	-0.004510
2147.000000	-0.004481
2146.000000	-0.004458
2145.000000	-0.004452
2144.000000	-0.004462
2143.000000	-0.004475
2142.000000	-0.004477
2141.000000	-0.004470
2140.000000	-0.004468
2139.000000	-0.004486
2138.000000	-0.004518
2137.000000	-0.004540
2136.000000	-0.004538
2135.000000	-0.004524
2134.000000	-0.004522
2133.000000	-0.004532
2132.000000	-0.004538
2131.000000	-0.004532
2130.000000	-0.004524
2129.000000	-0.004525
2128.000000	-0.004533
2127.000000	-0.004541
2126.000000	-0.004549
2125.000000	-0.004559
2124.000000	-0.004566
2123.000000	-0.004565
2122.000000	-0.004556
2121.000000	-0.004542
2120.000000	-0.004530
2119.000000	-0.004522
2118.000000	-0.004521
2117.000000	-0.004522
2116.000000	-0.004522
2115.000000	-0.004523
2114.000000	-0.004527
2113.000000	-0.004536
2112.000000	-0.004550
2111.000000	-0.004568
2110.000000	-0.004589
2109.000000	-0.004600
2108.000000	-0.004598
2107.000000	-0.004593
2106.000000	-0.004596
2105.000000	-0.004605
2104.000000	-0.004603
2103.000000	-0.004588
2102.000000	-0.004577
2101.000000	-0.004582
2100.000000	-0.004592
2099.000000	-0.004594
2098.000000	-0.004590
2097.000000	-0.004593
2096.000000	-0.004606
2095.000000	-0.004613
2094.000000	-0.004606
2093.000000	-0.004596
2092.000000	-0.004593
2091.000000	-0.004595
2090.000000	-0.004594
2089.000000	-0.004585
2088.000000	-0.004579
2087.000000	-0.004584
2086.000000	-0.004595
2085.000000	-0.004601
2084.000000	-0.004594
2083.000000	-0.004581
2082.000000	-0.004570
2081.000000	-0.004562
2080.000000	-0.004558
2079.000000	-0.004558
2078.000000	-0.004566
2077.000000	-0.004580
2076.000000	-0.004590
2075.000000	-0.004586
2074.000000	-0.004563
2073.000000	-0.004529
2072.000000	-0.004499
2071.000000	-0.004488
2070.000000	-0.004494
2069.000000	-0.004503
2068.000000	-0.004506
2067.000000	-0.004505
2066.000000	-0.004505
2065.000000	-0.004503
2064.000000	-0.004500
2063.000000	-0.004501
2062.000000	-0.004510
2061.000000	-0.004521
2060.000000	-0.004528
2059.000000	-0.004530
2058.000000	-0.004536
2057.000000	-0.004551
2056.000000	-0.004576
2055.000000	-0.004605
2054.000000	-0.004630
2053.000000	-0.004644
2052.000000	-0.004645
2051.000000	-0.004641
2050.000000	-0.004640
2049.000000	-0.004645
2048.000000	-0.004653
2047.000000	-0.004663
2046.000000	-0.004672
2045.000000	-0.004675
2044.000000	-0.004668
2043.000000	-0.004654
2042.000000	-0.004643
2041.000000	-0.004644
2040.000000	-0.004655
2039.000000	-0.004670
2038.000000	-0.004676
2037.000000	-0.004669
2036.000000	-0.004653
2035.000000	-0.004642
2034.000000	-0.004643
2033.000000	-0.004651
2032.000000	-0.004661
2031.000000	-0.004674
2030.000000	-0.004693
2029.000000	-0.004713
2028.000000	-0.004722
2027.000000	-0.004722
2026.000000	-0.004724
2025.000000	-0.004735
2024.000000	-0.004749
2023.000000	-0.004758
2022.000000	-0.004760
2021.000000	-0.004757
2020.000000	-0.004756
2019.000000	-0.004758
2018.000000	-0.004757
2017.000000	-0.004742
2016.000000	-0.004709
2015.000000	-0.004672
2014.000000	-0.004655
2013.000000	-0.004666
2012.000000	-0.004692
2011.000000	-0.004706
2010.000000	-0.004695
2009.000000	-0.004670
2008.000000	-0.004652
2007.000000	-0.004650
2006.000000	-0.004653
2005.000000	-0.004646
2004.000000	-0.004630
2003.000000	-0.004619
2002.000000	-0.004621
2001.000000	-0.004627
2000.000000	-0.004625
1999.000000	-0.004617
1998.000000	-0.004610
1997.000000	-0.004605
1996.000000	-0.004599
1995.000000	-0.004593
1994.000000	-0.004595
1993.000000	-0.004603
1992.000000	-0.004610
1991.000000	-0.004609
1990.000000	-0.004604
1989.000000	-0.004600
1988.000000	-0.004603
1987.000000	-0.004610
1986.000000	-0.004610
1985.000000	-0.004593
1984.000000	-0.004564
1983.000000	-0.004540
1982.000000	-0.004535
1981.000000	-0.004541
1980.000000	-0.004539
1979.000000	-0.004523
1978.000000	-0.004500
1977.000000	-0.004482
1976.000000	-0.004478
1975.000000	-0.004489
1974.000000	-0.004513
1973.000000	-0.004540
1972.000000	-0.004560
1971.000000	-0.004568
1970.000000	-0.004565
1969.000000	-0.004553
1968.000000	-0.004543
1967.000000	-0.004548
1966.000000	-0.004567
1965.000000	-0.004585
1964.000000	-0.004582
1963.000000	-0.004559
1962.000000	-0.004527
1961.000000	-0.004499
1960.000000	-0.004483
1959.000000	-0.004481
1958.000000	-0.004492
1957.000000	-0.004511
1956.000000	-0.004528
1955.000000	-0.004538
1954.000000	-0.004535
1953.000000	-0.004523
1952.000000	-0.004511
1951.000000	-0.004507
1950.000000	-0.004514
1949.000000	-0.004525
1948.000000	-0.004532
1947.000000	-0.004539
1946.000000	-0.004550
1945.000000	-0.004560
1944.000000	-0.004561
1943.000000	-0.004557
1942.000000	-0.004553
1941.000000	-0.004549
1940.000000	-0.004541
1939.000000	-0.004532
1938.000000	-0.004532
1937.000000	-0.004547
1936.000000	-0.004569
1935.000000	-0.004585
1934.000000	-0.004584
1933.000000	-0.004565
1932.000000	-0.004542
1931.000000	-0.004534
1930.000000	-0.004548
1929.000000	-0.004570
1928.000000	-0.004579
1927.000000	-0.004573
1926.000000	-0.004564
1925.000000	-0.004567
1924.000000	-0.004577
1923.000000	-0.004582
1922.000000	-0.004573
1921.000000	-0.004552
1920.000000	-0.004524
1919.000000	-0.004499
1918.000000	-0.004484
1917.000000	-0.004481
1916.000000	-0.004487
1915.000000	-0.004503
1914.000000	-0.004526
1913.000000	-0.004543
1912.000000	-0.004543
1911.000000	-0.004536
1910.000000	-0.004540
1909.000000	-0.004555
1908.000000	-0.004565
1907.000000	-0.004560
1906.000000	-0.004549
1905.000000	-0.004542
1904.000000	-0.004541
1903.000000	-0.004542
1902.000000	-0.004546
1901.000000	-0.004549
1900.000000	-0.004549
1899.000000	-0.004549
1898.000000	-0.004553
1897.000000	-0.004554
1896.000000	-0.004541
1895.000000	-0.004522
1894.000000	-0.004514
1893.000000	-0.004521
1892.000000	-0.004531
1891.000000	-0.004536
1890.000000	-0.004539
1889.000000	-0.004541
1888.000000	-0.004533
1887.000000	-0.004519
1886.000000	-0.004515
1885.000000	-0.004528
1884.000000	-0.004546
1883.000000	-0.004554
1882.000000	-0.004545
1881.000000	-0.004523
1880.000000	-0.004497
1879.000000	-0.004477
1878.000000	-0.004471
1877.000000	-0.004473
1876.000000	-0.004472
1875.000000	-0.004463
1874.000000	-0.004456
1873.000000	-0.004458
1872.000000	-0.004467
1871.000000	-0.004481
1870.000000	-0.004501
1869.000000	-0.004533
1868.000000	-0.004564
1867.000000	-0.004575
1866.000000	-0.004562
1865.000000	-0.004535
1864.000000	-0.004507
1863.000000	-0.004491
1862.000000	-0.004490
1861.000000	-0.004496
1860.000000	-0.004501
1859.000000	-0.004511
1858.000000	-0.004529
1857.000000	-0.004541
1856.000000	-0.004532
1855.000000	-0.004511
1854.000000	-0.004498
1853.000000	-0.004499
1852.000000	-0.004508
1851.000000	-0.004524
1850.000000	-0.004549
1849.000000	-0.004580
1848.000000	-0.004607
1847.000000	-0.004630
1846.000000	-0.004636
1845.000000	-0.004610
1844.000000	-0.004563
1843.000000	-0.004529
1842.000000	-0.004525
1841.000000	-0.004532
1840.000000	-0.004525
1839.000000	-0.004499
1838.000000	-0.004469
1837.000000	-0.004447
1836.000000	-0.004432
1835.000000	-0.004424
1834.000000	-0.004428
1833.000000	-0.004444
1832.000000	-0.004468
1831.000000	-0.004493
1830.000000	-0.004514
1829.000000	-0.004528
1828.000000	-0.004529
1827.000000	-0.004521
1826.000000	-0.004505
1825.000000	-0.004488
1824.000000	-0.004482
1823.000000	-0.004494
1822.000000	-0.004522
1821.000000	-0.004557
1820.000000	-0.004588
1819.000000	-0.004616
1818.000000	-0.004650
1817.000000	-0.004691
1816.000000	-0.004718
1815.000000	-0.004720
1814.000000	-0.004710
1813.000000	-0.004707
1812.000000	-0.004716
1811.000000	-0.004729
1810.000000	-0.004742
1809.000000	-0.004756
1808.000000	-0.004764
1807.000000	-0.004766
1806.000000	-0.004773
1805.000000	-0.004786
1804.000000	-0.004792
1803.000000	-0.004787
1802.000000	-0.004779
1801.000000	-0.004775
1800.000000	-0.004772
1799.000000	-0.004764
1798.000000	-0.004757
1797.000000	-0.004758
1796.000000	-0.004766
1795.000000	-0.004784
1794.000000	-0.004809
1793.000000	-0.004831
1792.000000	-0.004844
1791.000000	-0.004851
1790.000000	-0.004862
1789.000000	-0.004871
1788.000000	-0.004871
1787.000000	-0.004869
1786.000000	-0.004885
1785.000000	-0.004920
1784.000000	-0.004948
1783.000000	-0.004961
1782.000000	-0.004968
1781.000000	-0.004973
1780.000000	-0.004973
1779.000000	-0.004961
1778.000000	-0.004945
1777.000000	-0.004935
1776.000000	-0.004939
1775.000000	-0.004961
1774.000000	-0.004973
1773.000000	-0.004946
1772.000000	-0.004894
1771.000000	-0.004857
1770.000000	-0.004853
1769.000000	-0.004870
1768.000000	-0.004876
1767.000000	-0.004850
1766.000000	-0.004798
1765.000000	-0.004747
1764.000000	-0.004713
1763.000000	-0.004687
1762.000000	-0.004652
1761.000000	-0.004597
1760.000000	-0.004532
1759.000000	-0.004472
1758.000000	-0.004424
1757.000000	-0.004375
1756.000000	-0.004319
1755.000000	-0.004258
1754.000000	-0.004195
1753.000000	-0.004131
1752.000000	-0.004064
1751.000000	-0.003996
1750.000000	-0.003936
1749.000000	-0.003895
1748.000000	-0.003889
1747.000000	-0.003918
1746.000000	-0.003946
1745.000000	-0.003952
1744.000000	-0.003950
1743.000000	-0.003950
1742.000000	-0.003937
1741.000000	-0.003900
1740.000000	-0.003866
1739.000000	-0.003881
1738.000000	-0.003937
1737.000000	-0.004000
1736.000000	-0.004042
1735.000000	-0.004055
1734.000000	-0.004076
1733.000000	-0.004114
1732.000000	-0.004133
1731.000000	-0.004141
1730.000000	-0.004150
1729.000000	-0.004153
1728.000000	-0.004146
1727.000000	-0.004142
1726.000000	-0.004141
1725.000000	-0.004134
1724.000000	-0.004121
1723.000000	-0.004109
1722.000000	-0.004103
1721.000000	-0.004094
1720.000000	-0.004072
1719.000000	-0.004044
1718.000000	-0.004038
1717.000000	-0.004044
1716.000000	-0.004006
1715.000000	-0.003933
1714.000000	-0.003886
1713.000000	-0.003872
1712.000000	-0.003853
1711.000000	-0.003814
1710.000000	-0.003779
1709.000000	-0.003751
1708.000000	-0.003721
1707.000000	-0.003691
1706.000000	-0.003673
1705.000000	-0.003649
1704.000000	-0.003584
1703.000000	-0.003500
1702.000000	-0.003420
1701.000000	-0.003321
1700.000000	-0.003200
1699.000000	-0.003071
1698.000000	-0.002971
1697.000000	-0.002898
1696.000000	-0.002784
1695.000000	-0.002603
1694.000000	-0.002396
1693.000000	-0.002202
1692.000000	-0.002026
1691.000000	-0.001853
1690.000000	-0.001682
1689.000000	-0.001514
1688.000000	-0.001366
1687.000000	-0.001264
1686.000000	-0.001188
1685.000000	-0.001070
1684.000000	-0.000893
1683.000000	-0.000726
1682.000000	-0.000592
1681.000000	-0.000466
1680.000000	-0.000327
1679.000000	-0.000181
1678.000000	-0.000048
1677.000000	0.000074
1676.000000	0.000203
1675.000000	0.000330
1674.000000	0.000443
1673.000000	0.000528
1672.000000	0.000560
1671.000000	0.000536
1670.000000	0.000501
1669.000000	0.000525
1668.000000	0.000623
1667.000000	0.000744
1666.000000	0.000869
1665.000000	0.001029
1664.000000	0.001278
1663.000000	0.001615
1662.000000	0.001980
1661.000000	0.002347
1660.000000	0.002724
1659.000000	0.003118
1658.000000	0.003512
1657.000000	0.003866
1656.000000	0.004143
1655.000000	0.004400
1654.000000	0.004862
1653.000000	0.005605
1652.000000	0.006315
1651.000000	0.006767
1650.000000	0.007008
1649.000000	0.007149
1648.000000	0.007313
1647.000000	0.007530
1646.000000	0.007720
1645.000000	0.007816
1644.000000	0.007839
1643.000000	0.007819
1642.000000	0.007774
1641.000000	0.007724
1640.000000	0.007669
1639.000000	0.007594
1638.000000	0.007482
1637.000000	0.007357
1636.000000	0.007255
1635.000000	0.007183
1634.000000	0.007122
1633.000000	0.007040
1632.000000	0.006914
1631.000000	0.006726
1630.000000	0.006460
1629.000000	0.006129
1628.000000	0.005783
1627.000000	0.005462
1626.000000	0.005163
1625.000000	0.004849
1624.000000	0.004490
1623.000000	0.004104
1622.000000	0.003752
1621.000000	0.003469
1620.000000	0.003218
1619.000000	0.002957
1618.000000	0.002691
1617.000000	0.002461
1616.000000	0.002283
1615.000000	0.002125
1614.000000	0.001953
1613.000000	0.001765
1612.000000	0.001579
1611.000000	0.001394
1610.000000	0.001197
1609.000000	0.000992
1608.000000	0.000803
1607.000000	0.000653
1606.000000	0.000539
1605.000000	0.000434
1604.000000	0.000304
1603.000000	0.000148
1602.000000	-0.000009
1601.000000	-0.000142
1600.000000	-0.000256
1599.000000	-0.000362
1598.000000	-0.000467
1597.000000	-0.000575
1596.000000	-0.000691
1595.000000	-0.000816
1594.000000	-0.000950
1593.000000	-0.001089
1592.000000	-0.001231
1591.000000	-0.001369
1590.000000	-0.001497
1589.000000	-0.001611
1588.000000	-0.001721
1587.000000	-0.001837
1586.000000	-0.001953
1585.000000	-0.002052
1584.000000	-0.002138
1583.000000	-0.002230
1582.000000	-0.002319
1581.000000	-0.002379
1580.000000	-0.002405
1579.000000	-0.002428
1578.000000	-0.002480
1577.000000	-0.002563
1576.000000	-0.002643
1575.000000	-0.002682
1574.000000	-0.002674
1573.000000	-0.002658
1572.000000	-0.002661
1571.000000	-0.002673
1570.000000	-0.002685
1569.000000	-0.002698
1568.000000	-0.002723
1567.000000	-0.002765
1566.000000	-0.002814
1565.000000	-0.002850
1564.000000	-0.002868
1563.000000	-0.002878
1562.000000	-0.002907
1561.000000	-0.002957
1560.000000	-0.003006
1559.000000	-0.003061
1558.000000	-0.003094
1557.000000	-0.003077
1556.000000	-0.003058
1555.000000	-0.003071
1554.000000	-0.003084
1553.000000	-0.003090
1552.000000	-0.003108
1551.000000	-0.003143
1550.000000	-0.003168
1549.000000	-0.003156
1548.000000	-0.003111
1547.000000	-0.003070
1546.000000	-0.003058
1545.000000	-0.003075
1544.000000	-0.003098
1543.000000	-0.003097
1542.000000	-0.003069
1541.000000	-0.003052
1540.000000	-0.003090
1539.000000	-0.003168
1538.000000	-0.003211
1537.000000	-0.003198
1536.000000	-0.003166
1535.000000	-0.003137
1534.000000	-0.003124
1533.000000	-0.003135
1532.000000	-0.003151
1531.000000	-0.003148
1530.000000	-0.003136
1529.000000	-0.003131
1528.000000	-0.003134
1527.000000	-0.003149
1526.000000	-0.003182
1525.000000	-0.003225
1524.000000	-0.003255
1523.000000	-0.003263
1522.000000	-0.003271
1521.000000	-0.003307
1520.000000	-0.003343
1519.000000	-0.003343
1518.000000	-0.003312
1517.000000	-0.003284
1516.000000	-0.003276
1515.000000	-0.003273
1514.000000	-0.003264
1513.000000	-0.003257
1512.000000	-0.003252
1511.000000	-0.003244
1510.000000	-0.003244
1509.000000	-0.003265
1508.000000	-0.003283
1507.000000	-0.003253
1506.000000	-0.003191
1505.000000	-0.003134
1504.000000	-0.003083
1503.000000	-0.003029
1502.000000	-0.002964
1501.000000	-0.002894
1500.000000	-0.002820
1499.000000	-0.002724
1498.000000	-0.002578
1497.000000	-0.002386
1496.000000	-0.002165
1495.000000	-0.001939
1494.000000	-0.001744
1493.000000	-0.001599
1492.000000	-0.001494
1491.000000	-0.001399
1490.000000	-0.001319
1489.000000	-0.001290
1488.000000	-0.001305
1487.000000	-0.001332
1486.000000	-0.001367
1485.000000	-0.001420
1484.000000	-0.001495
1483.000000	-0.001590
1482.000000	-0.001691
1481.000000	-0.001773
1480.000000	-0.001820
1479.000000	-0.001837
1478.000000	-0.001847
1477.000000	-0.001858
1476.000000	-0.001855
1475.000000	-0.001828
1474.000000	-0.001807
1473.000000	-0.001836
1472.000000	-0.001913
1471.000000	-0.001975
1470.000000	-0.001999
1469.000000	-0.002022
1468.000000	-0.002070
1467.000000	-0.002142
1466.000000	-0.002225
1465.000000	-0.002313
1464.000000	-0.002406
1463.000000	-0.002495
1462.000000	-0.002582
1461.000000	-0.002672
1460.000000	-0.002763
1459.000000	-0.002858
1458.000000	-0.002983
1457.000000	-0.003178
1456.000000	-0.003384
1455.000000	-0.003508
1454.000000	-0.003563
1453.000000	-0.003613
1452.000000	-0.003678
1451.000000	-0.003741
1450.000000	-0.003793
1449.000000	-0.003856
1448.000000	-0.003947
1447.000000	-0.004050
1446.000000	-0.004121
1445.000000	-0.004142
1444.000000	-0.004131
1443.000000	-0.004103
1442.000000	-0.004068
1441.000000	-0.004026
1440.000000	-0.003971
1439.000000	-0.003904
1438.000000	-0.003841
1437.000000	-0.003812
1436.000000	-0.003812
1435.000000	-0.003781
1434.000000	-0.003695
1433.000000	-0.003590
1432.000000	-0.003500
1431.000000	-0.003432
1430.000000	-0.003368
1429.000000	-0.003293
1428.000000	-0.003204
1427.000000	-0.003113
1426.000000	-0.003035
1425.000000	-0.002968
1424.000000	-0.002909
1423.000000	-0.002847
1422.000000	-0.002787
1421.000000	-0.002748
1420.000000	-0.002728
1419.000000	-0.002697
1418.000000	-0.002628
1417.000000	-0.002541
1416.000000	-0.002464
1415.000000	-0.002389
1414.000000	-0.002291
1413.000000	-0.002172
1412.000000	-0.002060
1411.000000	-0.001973
1410.000000	-0.001895
1409.000000	-0.001806
1408.000000	-0.001703
1407.000000	-0.001603
1406.000000	-0.001521
1405.000000	-0.001450
1404.000000	-0.001355
1403.000000	-0.001212
1402.000000	-0.001037
1401.000000	-0.000873
1400.000000	-0.000737
1399.000000	-0.000606
1398.000000	-0.000437
1397.000000	-0.000217
1396.000000	0.000037
1395.000000	0.000307
1394.000000	0.000589
1393.000000	0.000877
1392.000000	0.001145
1391.000000	0.001377
1390.000000	0.001578
1389.000000	0.001771
1388.000000	0.001962
1387.000000	0.002125
1386.000000	0.002214
1385.000000	0.002206
1384.000000	0.002097
1383.000000	0.001898
1382.000000	0.001619
1381.000000	0.001251
1380.000000	0.000779
1379.000000	0.000236
1378.000000	-0.000276
1377.000000	-0.000645
1376.000000	-0.000804
1375.000000	-0.000718
1374.000000	-0.000386
1373.000000	0.000129
1372.000000	0.000716
1371.000000	0.001274
1370.000000	0.001737
1369.000000	0.002081
1368.000000	0.002310
1367.000000	0.002456
1366.000000	0.002541
1365.000000	0.002558
1364.000000	0.002485
1363.000000	0.002335
1362.000000	0.002158
1361.000000	0.001992
1360.000000	0.001818
1359.000000	0.001610
1358.000000	0.001376
1357.000000	0.001151
1356.000000	0.000949
1355.000000	0.000756
1354.000000	0.000557
1353.000000	0.000364
1352.000000	0.000206
1351.000000	0.000097
1350.000000	0.000019
1349.000000	-0.000062
1348.000000	-0.000160
1347.000000	-0.000256
1346.000000	-0.000319
1345.000000	-0.000354
1344.000000	-0.000394
1343.000000	-0.000455
1342.000000	-0.000516
1341.000000	-0.000555
1340.000000	-0.000586
1339.000000	-0.000639
1338.000000	-0.000711
1337.000000	-0.000768
1336.000000	-0.000791
1335.000000	-0.000803
1334.000000	-0.000842
1333.000000	-0.000927
1332.000000	-0.001044
1331.000000	-0.001169
1330.000000	-0.001294
1329.000000	-0.001436
1328.000000	-0.001605
1327.000000	-0.001777
1326.000000	-0.001911
1325.000000	-0.001993
1324.000000	-0.002059
1323.000000	-0.002155
1322.000000	-0.002293
1321.000000	-0.002448
1320.000000	-0.002590
1319.000000	-0.002715
1318.000000	-0.002836
1317.000000	-0.002958
1316.000000	-0.003064
1315.000000	-0.003129
1314.000000	-0.003152
1313.000000	-0.003169
1312.000000	-0.003214
1311.000000	-0.003280
1310.000000	-0.003338
1309.000000	-0.003375
1308.000000	-0.003418
1307.000000	-0.003498
1306.000000	-0.003612
1305.000000	-0.003722
1304.000000	-0.003805
1303.000000	-0.003879
1302.000000	-0.003976
1301.000000	-0.004107
1300.000000	-0.004247
1299.000000	-0.004370
1298.000000	-0.004482
1297.000000	-0.004612
1296.000000	-0.004758
1295.000000	-0.004877
1294.000000	-0.004939
1293.000000	-0.004968
1292.000000	-0.005022
1291.000000	-0.005124
1290.000000	-0.005250
1289.000000	-0.005359
1288.000000	-0.005434
1287.000000	-0.005486
1286.000000	-0.005537
1285.000000	-0.005593
1284.000000	-0.005651
1283.000000	-0.005707
1282.000000	-0.005775
1281.000000	-0.005871
1280.000000	-0.005990
1279.000000	-0.006099
1278.000000	-0.006178
1277.000000	-0.006245
1276.000000	-0.006338
1275.000000	-0.006463
1274.000000	-0.006591
1273.000000	-0.006699
1272.000000	-0.006797
1271.000000	-0.006915
1270.000000	-0.007067
1269.000000	-0.007241
1268.000000	-0.007414
1267.000000	-0.007573
1266.000000	-0.007730
1265.000000	-0.007897
1264.000000	-0.008055
1263.000000	-0.008177
1262.000000	-0.008272
1261.000000	-0.008399
1260.000000	-0.008597
1259.000000	-0.008833
1258.000000	-0.009041
1257.000000	-0.009211
1256.000000	-0.009400
1255.000000	-0.009654
1254.000000	-0.009960
1253.000000	-0.010272
1252.000000	-0.010575
1251.000000	-0.010899
1250.000000	-0.011281
1249.000000	-0.011721
1248.000000	-0.012182
1247.000000	-0.012638
1246.000000	-0.013101
1245.000000	-0.013600
1244.000000	-0.014112
1243.000000	-0.014560
1242.000000	-0.014892
1241.000000	-0.015137
1240.000000	-0.015369
1239.000000	-0.015617
1238.000000	-0.015855
1237.000000	-0.016047
1236.000000	-0.016190
1235.000000	-0.016303
1234.000000	-0.016397
1233.000000	-0.016457
1232.000000	-0.016458
1231.000000	-0.016396
1230.000000	-0.016306
1229.000000	-0.016234
1228.000000	-0.016193
1227.000000	-0.016155
1226.000000	-0.016099
1225.000000	-0.016042
1224.000000	-0.016015
1223.000000	-0.016019
1222.000000	-0.016024
1221.000000	-0.016013
1220.000000	-0.016006
1219.000000	-0.016034
1218.000000	-0.016105
1217.000000	-0.016187
1216.000000	-0.016242
1215.000000	-0.016263
1214.000000	-0.016279
1213.000000	-0.016316
1212.000000	-0.016355
1211.000000	-0.016371
1210.000000	-0.016377
1209.000000	-0.016417
1208.000000	-0.016495
1207.000000	-0.016556
1206.000000	-0.016552
1205.000000	-0.016500
1204.000000	-0.016455
1203.000000	-0.016447
1202.000000	-0.016465
1201.000000	-0.016489
1200.000000	-0.016512
1199.000000	-0.016548
1198.000000	-0.016608
1197.000000	-0.016682
1196.000000	-0.016716
1195.000000	-0.016652
1194.000000	-0.016491
1193.000000	-0.016279
1192.000000	-0.016051
1191.000000	-0.015794
1190.000000	-0.015507
1189.000000	-0.015239
1188.000000	-0.015059
1187.000000	-0.014983
1186.000000	-0.014958
1185.000000	-0.014925
1184.000000	-0.014873
1183.000000	-0.014839
1182.000000	-0.014854
1181.000000	-0.014904
1180.000000	-0.014940
1179.000000	-0.014940
1178.000000	-0.014933
1177.000000	-0.014959
1176.000000	-0.015008
1175.000000	-0.015029
1174.000000	-0.015008
1173.000000	-0.014987
1172.000000	-0.015008
1171.000000	-0.015058
1170.000000	-0.015092
1169.000000	-0.015081
1168.000000	-0.015036
1167.000000	-0.014973
1166.000000	-0.014892
1165.000000	-0.014764
1164.000000	-0.014562
1163.000000	-0.014294
1162.000000	-0.014013
1161.000000	-0.013769
1160.000000	-0.013571
1159.000000	-0.013393
1158.000000	-0.013233
1157.000000	-0.013123
1156.000000	-0.013081
1155.000000	-0.013077
1154.000000	-0.013067
1153.000000	-0.013038
1152.000000	-0.013005
1151.000000	-0.012987
1150.000000	-0.012989
1149.000000	-0.013000
1148.000000	-0.012997
1147.000000	-0.012967
1146.000000	-0.012923
1145.000000	-0.012889
1144.000000	-0.012858
1143.000000	-0.012806
1142.000000	-0.012737
1141.000000	-0.012697
1140.000000	-0.012706
1139.000000	-0.012727
1138.000000	-0.012705
1137.000000	-0.012641
1136.000000	-0.012578
1135.000000	-0.012539
1134.000000	-0.012500
1133.000000	-0.012430
1132.000000	-0.012335
1131.000000	-0.012255
1130.000000	-0.012219
1129.000000	-0.012211
1128.000000	-0.012178
1127.000000	-0.012093
1126.000000	-0.011988
1125.000000	-0.011916
1124.000000	-0.011874
1123.000000	-0.011809
1122.000000	-0.011696
1121.000000	-0.011582
1120.000000	-0.011515
1119.000000	-0.011483
1118.000000	-0.011429
1117.000000	-0.011333
1116.000000	-0.011233
1115.000000	-0.011167
1114.000000	-0.011129
1113.000000	-0.011076
1112.000000	-0.010968
1111.000000	-0.010807
1110.000000	-0.010635
1109.000000	-0.010501
1108.000000	-0.010413
1107.000000	-0.010345
1106.000000	-0.010284
1105.000000	-0.010258
1104.000000	-0.010283
1103.000000	-0.010317
1102.000000	-0.010298
1101.000000	-0.010214
1100.000000	-0.010111
1099.000000	-0.010035
1098.000000	-0.009981
1097.000000	-0.009918
1096.000000	-0.009831
1095.000000	-0.009738
1094.000000	-0.009661
1093.000000	-0.009604
1092.000000	-0.009551
1091.000000	-0.009488
1090.000000	-0.009421
1089.000000	-0.009369
1088.000000	-0.009334
1087.000000	-0.009284
1086.000000	-0.009187
1085.000000	-0.009059
1084.000000	-0.008952
1083.000000	-0.008896
1082.000000	-0.008856
1081.000000	-0.008774
1080.000000	-0.008649
1079.000000	-0.008545
1078.000000	-0.008507
1077.000000	-0.008504
1076.000000	-0.008457
1075.000000	-0.008339
1074.000000	-0.008210
1073.000000	-0.008144
1072.000000	-0.008130
1071.000000	-0.008087
1070.000000	-0.007973
1069.000000	-0.007829
1068.000000	-0.007723
1067.000000	-0.007665
1066.000000	-0.007612
1065.000000	-0.007542
1064.000000	-0.007482
1063.000000	-0.007465
1062.000000	-0.007481
1061.000000	-0.007479
1060.000000	-0.007426
1059.000000	-0.007336
1058.000000	-0.007263
1057.000000	-0.007237
1056.000000	-0.007240
1055.000000	-0.007228
1054.000000	-0.007194
1053.000000	-0.007180
1052.000000	-0.007212
1051.000000	-0.007260
1050.000000	-0.007268
1049.000000	-0.007236
1048.000000	-0.007223
1047.000000	-0.007277
1046.000000	-0.007373
1045.000000	-0.007443
1044.000000	-0.007450
1043.000000	-0.007432
1042.000000	-0.007439
1041.000000	-0.007469
1040.000000	-0.007455
1039.000000	-0.007342
1038.000000	-0.007147
1037.000000	-0.006944
1036.000000	-0.006781
1035.000000	-0.006647
1034.000000	-0.006512
1033.000000	-0.006373
1032.000000	-0.006250
1031.000000	-0.006144
1030.000000	-0.006035
1029.000000	-0.005912
1028.000000	-0.005808
1027.000000	-0.005772
1026.000000	-0.005816
1025.000000	-0.005890
1024.000000	-0.005922
1023.000000	-0.005877
1022.000000	-0.005792
1021.000000	-0.005732
1020.000000	-0.005724
1019.000000	-0.005734
1018.000000	-0.005727
1017.000000	-0.005716
1016.000000	-0.005736
1015.000000	-0.005789
1014.000000	-0.005822
1013.000000	-0.005790
1012.000000	-0.005705
1011.000000	-0.005619
1010.000000	-0.005558
1009.000000	-0.005492
1008.000000	-0.005382
1007.000000	-0.005242
1006.000000	-0.005139
1005.000000	-0.005122
1004.000000	-0.005163
1003.000000	-0.005188
1002.000000	-0.005157
1001.000000	-0.005102
1000.000000	-0.005063
999.000000	-0.005028
998.000000	-0.004952
997.000000	-0.004829
996.000000	-0.004717
995.000000	-0.004671
994.000000	-0.004666
993.000000	-0.004622
992.000000	-0.004494
991.000000	-0.004322
990.000000	-0.004179
989.000000	-0.004089
988.000000	-0.004019
987.000000	-0.003934
986.000000	-0.003851
985.000000	-0.003809
984.000000	-0.003812
983.000000	-0.003814
982.000000	-0.003776
981.000000	-0.003722
980.000000	-0.003715
979.000000	-0.003792
978.000000	-0.003919
977.000000	-0.004029
976.000000	-0.004095
975.000000	-0.004162
974.000000	-0.004291
973.000000	-0.004480
972.000000	-0.004665
971.000000	-0.004793
970.000000	-0.004877
969.000000	-0.004961
968.000000	-0.005043
967.000000	-0.005080
966.000000	-0.005062
965.000000	-0.005048
964.000000	-0.005107
963.000000	-0.005235
962.000000	-0.005365
961.000000	-0.005446
960.000000	-0.005484
959.000000	-0.005511
958.000000	-0.005526
957.000000	-0.005503
956.000000	-0.005441
955.000000	-0.005387
954.000000	-0.005393
953.000000	-0.005466
952.000000	-0.005551
951.000000	-0.005586
950.000000	-0.005560
949.000000	-0.005518
948.000000	-0.005503
947.000000	-0.005509
946.000000	-0.005504
945.000000	-0.005476
944.000000	-0.005452
943.000000	-0.005471
942.000000	-0.005540
941.000000	-0.005619
940.000000	-0.005666
939.000000	-0.005681
938.000000	-0.005699
937.000000	-0.005734
936.000000	-0.005757
935.000000	-0.005730
934.000000	-0.005675
933.000000	-0.005649
932.000000	-0.005661
931.000000	-0.005641
930.000000	-0.005529
929.000000	-0.005353
928.000000	-0.005213
927.000000	-0.005180
926.000000	-0.005255
925.000000	-0.005390
924.000000	-0.005554
923.000000	-0.005761
922.000000	-0.006041
921.000000	-0.006394
920.000000	-0.006741
919.000000	-0.006955
918.000000	-0.006937
917.000000	-0.006701
916.000000	-0.006351
915.000000	-0.005999
914.000000	-0.005701
913.000000	-0.005475
912.000000	-0.005330
911.000000	-0.005266
910.000000	-0.005241
909.000000	-0.005197
908.000000	-0.005118
907.000000	-0.005051
906.000000	-0.005037
905.000000	-0.005051
904.000000	-0.005036
903.000000	-0.004986
902.000000	-0.004964
901.000000	-0.005010
900.000000	-0.005073
899.000000	-0.005064
898.000000	-0.004951
897.000000	-0.004794
896.000000	-0.004675
895.000000	-0.004623
894.000000	-0.004615
893.000000	-0.004621
892.000000	-0.004644
891.000000	-0.004696
890.000000	-0.004762
889.000000	-0.004789
888.000000	-0.004744
887.000000	-0.004669
886.000000	-0.004654
885.000000	-0.004748
884.000000	-0.004912
883.000000	-0.005087
882.000000	-0.005274
881.000000	-0.005508
880.000000	-0.005786
879.000000	-0.006045
878.000000	-0.006218
877.000000	-0.006299
876.000000	-0.006329
875.000000	-0.006345
874.000000	-0.006349
873.000000	-0.006320
872.000000	-0.006244
871.000000	-0.006153
870.000000	-0.006110
869.000000	-0.006139
868.000000	-0.006199
867.000000	-0.006245
866.000000	-0.006302
865.000000	-0.006431
864.000000	-0.006651
863.000000	-0.006925
862.000000	-0.007234
861.000000	-0.007614
860.000000	-0.008108
859.000000	-0.008735
858.000000	-0.009523
857.000000	-0.010563
856.000000	-0.011995
855.000000	-0.013955
854.000000	-0.016521
853.000000	-0.019649
852.000000	-0.023123
851.000000	-0.026542
850.000000	-0.029414
849.000000	-0.031265
848.000000	-0.031749
847.000000	-0.030775
846.000000	-0.028611
845.000000	-0.025758
844.000000	-0.022664
843.000000	-0.019582
842.000000	-0.016632
841.000000	-0.013922
840.000000	-0.011576
839.000000	-0.009702
838.000000	-0.008336
837.000000	-0.007425
836.000000	-0.006842
835.000000	-0.006461
834.000000	-0.006212
833.000000	-0.006056
832.000000	-0.005938
831.000000	-0.005790
830.000000	-0.005603
829.000000	-0.005434
828.000000	-0.005325
827.000000	-0.005244
826.000000	-0.005138
825.000000	-0.005028
824.000000	-0.004986
823.000000	-0.005034
822.000000	-0.005103
821.000000	-0.005108
820.000000	-0.005029
819.000000	-0.004928
818.000000	-0.004874
817.000000	-0.004872
816.000000	-0.004863
815.000000	-0.004811
814.000000	-0.004769
813.000000	-0.004814
812.000000	-0.004934
811.000000	-0.005026
810.000000	-0.005012
809.000000	-0.004934
808.000000	-0.004886
807.000000	-0.004905
806.000000	-0.004945
805.000000	-0.004945
804.000000	-0.004895
803.000000	-0.004835
802.000000	-0.004806
801.000000	-0.004800
800.000000	-0.004771
799.000000	-0.004697
798.000000	-0.004629
797.000000	-0.004634
796.000000	-0.004707
795.000000	-0.004772
794.000000	-0.004789
793.000000	-0.004799
792.000000	-0.004847
791.000000	-0.004903
790.000000	-0.004904
789.000000	-0.004837
788.000000	-0.004751
787.000000	-0.004692
786.000000	-0.004667
785.000000	-0.004646
784.000000	-0.004594
783.000000	-0.004516
782.000000	-0.004466
781.000000	-0.004503
780.000000	-0.004612
779.000000	-0.004707
778.000000	-0.004725
777.000000	-0.004683
776.000000	-0.004636
775.000000	-0.004599
774.000000	-0.004549
773.000000	-0.004480
772.000000	-0.004420
771.000000	-0.004394
770.000000	-0.004392
769.000000	-0.004372
768.000000	-0.004296
767.000000	-0.004184
766.000000	-0.004096
765.000000	-0.004061
764.000000	-0.004028
763.000000	-0.003939
762.000000	-0.003833
761.000000	-0.003819
760.000000	-0.003939
759.000000	-0.004120
758.000000	-0.004270
757.000000	-0.004381
756.000000	-0.004485
755.000000	-0.004580
754.000000	-0.004635
753.000000	-0.004639
752.000000	-0.004607
751.000000	-0.004558
750.000000	-0.004508
749.000000	-0.004456
748.000000	-0.004365
747.000000	-0.004196
746.000000	-0.003979
745.000000	-0.003791
744.000000	-0.003655
743.000000	-0.003509
742.000000	-0.003305
741.000000	-0.003096
740.000000	-0.002959
739.000000	-0.002895
738.000000	-0.002857
737.000000	-0.002826
736.000000	-0.002820
735.000000	-0.002844
734.000000	-0.002884
733.000000	-0.002925
732.000000	-0.002953
731.000000	-0.002961
730.000000	-0.002976
729.000000	-0.003022
728.000000	-0.003070
727.000000	-0.003073
726.000000	-0.003047
725.000000	-0.003046
724.000000	-0.003045
723.000000	-0.002910
722.000000	-0.002569
721.000000	-0.002165
720.000000	-0.001954
719.000000	-0.002046
718.000000	-0.002315
717.000000	-0.002551
716.000000	-0.002634
715.000000	-0.002591
714.000000	-0.002521
713.000000	-0.002480
712.000000	-0.002437
711.000000	-0.002337
710.000000	-0.002196
709.000000	-0.002084
708.000000	-0.002017
707.000000	-0.001934
706.000000	-0.001779
705.000000	-0.001586
704.000000	-0.001444
703.000000	-0.001387
702.000000	-0.001390
701.000000	-0.001428
700.000000	-0.001491
699.000000	-0.001576
698.000000	-0.001653
697.000000	-0.001650
696.000000	-0.001504
695.000000	-0.001220
694.000000	-0.000935
693.000000	-0.000787
692.000000	-0.000720
691.000000	-0.000554
690.000000	-0.000216
689.000000	0.000152
688.000000	0.000389
687.000000	0.000510
686.000000	0.000595
685.000000	0.000643
684.000000	0.000639
683.000000	0.000611
682.000000	0.000564
681.000000	0.000459
680.000000	0.000332
679.000000	0.000284
678.000000	0.000259
677.000000	0.000129
676.000000	-0.000015
675.000000	-0.000098
674.000000	-0.000145
673.000000	-0.000116
672.000000	0.000149
671.000000	0.000715
670.000000	0.001298
669.000000	0.001567
668.000000	0.001695
667.000000	0.001561
666.000000	0.000999
665.000000	0.000736
664.000000	0.001063
663.000000	0.001752
662.000000	0.002470
661.000000	0.003073
660.000000	0.003584
659.000000	0.004011
658.000000	0.004271
657.000000	0.004317
656.000000	0.004179
655.000000	0.003775
654.000000	0.003164
653.000000	0.002635
652.000000	0.002336
651.000000	0.002125
650.000000	0.001871
649.000000	0.001648
648.000000	0.001513
647.000000	0.001378
646.000000	0.001224
645.000000	0.001137
644.000000	0.001129
643.000000	0.001091
642.000000	0.000968
641.000000	0.000837
640.000000	0.000759
639.000000	0.000717
638.000000	0.000740
637.000000	0.000877
636.000000	0.001037
635.000000	0.001068
634.000000	0.000970
633.000000	0.000865
632.000000	0.000771
631.000000	0.000627
630.000000	0.000487
629.000000	0.000477
628.000000	0.000545
627.000000	0.000490
626.000000	0.000290
625.000000	0.000141
624.000000	0.000169
623.000000	0.000324
622.000000	0.000534
621.000000	0.000723
620.000000	0.000728
619.000000	0.000440
618.000000	0.000022
617.000000	-0.000235
616.000000	-0.000251
615.000000	-0.000215
614.000000	-0.000328
613.000000	-0.000591
612.000000	-0.000756
611.000000	-0.000448
610.000000	0.000428
609.000000	0.001353
608.000000	0.001535
607.000000	0.000734
606.000000	-0.000472
605.000000	-0.001425
604.000000	-0.002077
603.000000	-0.002711
602.000000	-0.003283
601.000000	-0.003453
600.000000	-0.003148
