# Supplementary material for: Real-time monitoring of the reversible capture and release of CO2 on anthraquinone and riboflavin-modified graphitic electrodes using ATR-SEIRAS
Source: Chem Sci. 2025 Nov 4;16(48):23189–202. doi: 10.1039/d5sc05427c (PMC12584010; doi:10.1039/d5sc05427c)
Supplement: SC-016-D5SC05427C-s001 [file SC-016-D5SC05427C-s001.zip › Data Folders/Main Figures/Figure3/3a/032.ASC]

PE IR       SUBTECH     SPECTRUM    ASCII       PEDS        4.00        
   -1
032.ASC
24/06/26
16:04:40.00
24/06/26
16:04:40.00
Administrator

600.000000
#HDR
-1
-1
#GR
Wavenumber
A
1.0
0.0
4000.000000
-1.000000
3401
8
0.024499
-0.031723
#DATA
4000.000000	-0.004051
3999.000000	-0.004058
3998.000000	-0.004058
3997.000000	-0.004047
3996.000000	-0.004025
3995.000000	-0.003998
3994.000000	-0.003969
3993.000000	-0.003943
3992.000000	-0.003922
3991.000000	-0.003906
3990.000000	-0.003899
3989.000000	-0.003898
3988.000000	-0.003901
3987.000000	-0.003898
3986.000000	-0.003885
3985.000000	-0.003867
3984.000000	-0.003856
3983.000000	-0.003863
3982.000000	-0.003884
3981.000000	-0.003903
3980.000000	-0.003903
3979.000000	-0.003878
3978.000000	-0.003833
3977.000000	-0.003783
3976.000000	-0.003741
3975.000000	-0.003721
3974.000000	-0.003726
3973.000000	-0.003751
3972.000000	-0.003786
3971.000000	-0.003819
3970.000000	-0.003839
3969.000000	-0.003841
3968.000000	-0.003825
3967.000000	-0.003803
3966.000000	-0.003789
3965.000000	-0.003799
3964.000000	-0.003838
3963.000000	-0.003891
3962.000000	-0.003934
3961.000000	-0.003947
3960.000000	-0.003934
3959.000000	-0.003911
3958.000000	-0.003901
3957.000000	-0.003909
3956.000000	-0.003925
3955.000000	-0.003933
3954.000000	-0.003930
3953.000000	-0.003925
3952.000000	-0.003930
3951.000000	-0.003942
3950.000000	-0.003953
3949.000000	-0.003959
3948.000000	-0.003964
3947.000000	-0.003968
3946.000000	-0.003970
3945.000000	-0.003970
3944.000000	-0.003975
3943.000000	-0.003995
3942.000000	-0.004024
3941.000000	-0.004046
3940.000000	-0.004048
3939.000000	-0.004033
3938.000000	-0.004019
3937.000000	-0.004019
3936.000000	-0.004035
3935.000000	-0.004056
3934.000000	-0.004066
3933.000000	-0.004057
3932.000000	-0.004030
3931.000000	-0.003997
3930.000000	-0.003968
3929.000000	-0.003953
3928.000000	-0.003955
3927.000000	-0.003972
3926.000000	-0.003995
3925.000000	-0.004012
3924.000000	-0.004023
3923.000000	-0.004033
3922.000000	-0.004041
3921.000000	-0.004045
3920.000000	-0.004040
3919.000000	-0.004028
3918.000000	-0.004010
3917.000000	-0.003990
3916.000000	-0.003977
3915.000000	-0.003972
3914.000000	-0.003968
3913.000000	-0.003956
3912.000000	-0.003937
3911.000000	-0.003922
3910.000000	-0.003923
3909.000000	-0.003939
3908.000000	-0.003960
3907.000000	-0.003977
3906.000000	-0.003982
3905.000000	-0.003972
3904.000000	-0.003954
3903.000000	-0.003929
3902.000000	-0.003904
3901.000000	-0.003889
3900.000000	-0.003900
3899.000000	-0.003938
3898.000000	-0.003988
3897.000000	-0.004020
3896.000000	-0.004022
3895.000000	-0.003998
3894.000000	-0.003971
3893.000000	-0.003954
3892.000000	-0.003946
3891.000000	-0.003937
3890.000000	-0.003926
3889.000000	-0.003926
3888.000000	-0.003936
3887.000000	-0.003939
3886.000000	-0.003924
3885.000000	-0.003904
3884.000000	-0.003904
3883.000000	-0.003938
3882.000000	-0.003992
3881.000000	-0.004043
3880.000000	-0.004070
3879.000000	-0.004070
3878.000000	-0.004062
3877.000000	-0.004067
3876.000000	-0.004081
3875.000000	-0.004084
3874.000000	-0.004067
3873.000000	-0.004042
3872.000000	-0.004028
3871.000000	-0.004022
3870.000000	-0.004012
3869.000000	-0.003997
3868.000000	-0.003983
3867.000000	-0.003967
3866.000000	-0.003944
3865.000000	-0.003932
3864.000000	-0.003953
3863.000000	-0.003990
3862.000000	-0.004011
3861.000000	-0.004008
3860.000000	-0.003996
3859.000000	-0.003984
3858.000000	-0.003973
3857.000000	-0.003969
3856.000000	-0.003977
3855.000000	-0.003977
3854.000000	-0.003949
3853.000000	-0.003910
3852.000000	-0.003898
3851.000000	-0.003927
3850.000000	-0.003975
3849.000000	-0.004019
3848.000000	-0.004056
3847.000000	-0.004083
3846.000000	-0.004097
3845.000000	-0.004100
3844.000000	-0.004100
3843.000000	-0.004100
3842.000000	-0.004097
3841.000000	-0.004080
3840.000000	-0.004031
3839.000000	-0.003958
3838.000000	-0.003901
3837.000000	-0.003892
3836.000000	-0.003930
3835.000000	-0.003986
3834.000000	-0.004035
3833.000000	-0.004064
3832.000000	-0.004074
3831.000000	-0.004071
3830.000000	-0.004067
3829.000000	-0.004072
3828.000000	-0.004087
3827.000000	-0.004104
3826.000000	-0.004112
3825.000000	-0.004106
3824.000000	-0.004087
3823.000000	-0.004050
3822.000000	-0.003994
3821.000000	-0.003941
3820.000000	-0.003911
3819.000000	-0.003906
3818.000000	-0.003914
3817.000000	-0.003921
3816.000000	-0.003934
3815.000000	-0.003973
3814.000000	-0.004034
3813.000000	-0.004087
3812.000000	-0.004103
3811.000000	-0.004088
3810.000000	-0.004069
3809.000000	-0.004060
3808.000000	-0.004047
3807.000000	-0.004006
3806.000000	-0.003942
3805.000000	-0.003882
3804.000000	-0.003844
3803.000000	-0.003828
3802.000000	-0.003836
3801.000000	-0.003867
3800.000000	-0.003914
3799.000000	-0.003965
3798.000000	-0.004007
3797.000000	-0.004040
3796.000000	-0.004072
3795.000000	-0.004106
3794.000000	-0.004131
3793.000000	-0.004137
3792.000000	-0.004125
3791.000000	-0.004109
3790.000000	-0.004101
3789.000000	-0.004102
3788.000000	-0.004109
3787.000000	-0.004112
3786.000000	-0.004106
3785.000000	-0.004090
3784.000000	-0.004072
3783.000000	-0.004063
3782.000000	-0.004065
3781.000000	-0.004070
3780.000000	-0.004069
3779.000000	-0.004058
3778.000000	-0.004036
3777.000000	-0.004014
3776.000000	-0.004004
3775.000000	-0.004010
3774.000000	-0.004030
3773.000000	-0.004053
3772.000000	-0.004063
3771.000000	-0.004053
3770.000000	-0.004036
3769.000000	-0.004027
3768.000000	-0.004027
3767.000000	-0.004026
3766.000000	-0.004015
3765.000000	-0.003999
3764.000000	-0.003991
3763.000000	-0.003998
3762.000000	-0.004011
3761.000000	-0.004018
3760.000000	-0.004021
3759.000000	-0.004023
3758.000000	-0.004013
3757.000000	-0.003979
3756.000000	-0.003925
3755.000000	-0.003863
3754.000000	-0.003800
3753.000000	-0.003739
3752.000000	-0.003695
3751.000000	-0.003675
3750.000000	-0.003656
3749.000000	-0.003624
3748.000000	-0.003607
3747.000000	-0.003634
3746.000000	-0.003680
3745.000000	-0.003701
3744.000000	-0.003686
3743.000000	-0.003662
3742.000000	-0.003645
3741.000000	-0.003615
3740.000000	-0.003565
3739.000000	-0.003516
3738.000000	-0.003475
3737.000000	-0.003434
3736.000000	-0.003417
3735.000000	-0.003461
3734.000000	-0.003539
3733.000000	-0.003565
3732.000000	-0.003487
3731.000000	-0.003342
3730.000000	-0.003201
3729.000000	-0.003104
3728.000000	-0.003055
3727.000000	-0.003042
3726.000000	-0.003056
3725.000000	-0.003077
3724.000000	-0.003094
3723.000000	-0.003113
3722.000000	-0.003153
3721.000000	-0.003221
3720.000000	-0.003302
3719.000000	-0.003371
3718.000000	-0.003418
3717.000000	-0.003460
3716.000000	-0.003525
3715.000000	-0.003604
3714.000000	-0.003638
3713.000000	-0.003564
3712.000000	-0.003401
3711.000000	-0.003255
3710.000000	-0.003196
3709.000000	-0.003204
3708.000000	-0.003217
3707.000000	-0.003194
3706.000000	-0.003132
3705.000000	-0.003058
3704.000000	-0.002989
3703.000000	-0.002930
3702.000000	-0.002881
3701.000000	-0.002850
3700.000000	-0.002851
3699.000000	-0.002887
3698.000000	-0.002944
3697.000000	-0.003002
3696.000000	-0.003048
3695.000000	-0.003075
3694.000000	-0.003088
3693.000000	-0.003103
3692.000000	-0.003148
3691.000000	-0.003228
3690.000000	-0.003309
3689.000000	-0.003347
3688.000000	-0.003327
3687.000000	-0.003283
3686.000000	-0.003249
3685.000000	-0.003235
3684.000000	-0.003235
3683.000000	-0.003244
3682.000000	-0.003253
3681.000000	-0.003245
3680.000000	-0.003212
3679.000000	-0.003170
3678.000000	-0.003140
3677.000000	-0.003123
3676.000000	-0.003113
3675.000000	-0.003110
3674.000000	-0.003109
3673.000000	-0.003110
3672.000000	-0.003107
3671.000000	-0.003094
3670.000000	-0.003089
3669.000000	-0.003099
3668.000000	-0.003110
3667.000000	-0.003109
3666.000000	-0.003096
3665.000000	-0.003076
3664.000000	-0.003052
3663.000000	-0.003024
3662.000000	-0.002993
3661.000000	-0.002962
3660.000000	-0.002940
3659.000000	-0.002929
3658.000000	-0.002919
3657.000000	-0.002898
3656.000000	-0.002864
3655.000000	-0.002827
3654.000000	-0.002797
3653.000000	-0.002775
3652.000000	-0.002753
3651.000000	-0.002726
3650.000000	-0.002692
3649.000000	-0.002658
3648.000000	-0.002645
3647.000000	-0.002664
3646.000000	-0.002695
3645.000000	-0.002713
3644.000000	-0.002704
3643.000000	-0.002670
3642.000000	-0.002625
3641.000000	-0.002580
3640.000000	-0.002543
3639.000000	-0.002514
3638.000000	-0.002491
3637.000000	-0.002469
3636.000000	-0.002435
3635.000000	-0.002377
3634.000000	-0.002303
3633.000000	-0.002232
3632.000000	-0.002177
3631.000000	-0.002121
3630.000000	-0.002041
3629.000000	-0.001967
3628.000000	-0.001955
3627.000000	-0.001999
3626.000000	-0.002054
3625.000000	-0.002090
3624.000000	-0.002117
3623.000000	-0.002173
3622.000000	-0.002273
3621.000000	-0.002387
3620.000000	-0.002452
3619.000000	-0.002437
3618.000000	-0.002371
3617.000000	-0.002313
3616.000000	-0.002294
3615.000000	-0.002310
3614.000000	-0.002343
3613.000000	-0.002378
3612.000000	-0.002413
3611.000000	-0.002433
3610.000000	-0.002425
3609.000000	-0.002404
3608.000000	-0.002402
3607.000000	-0.002430
3606.000000	-0.002459
3605.000000	-0.002458
3604.000000	-0.002418
3603.000000	-0.002357
3602.000000	-0.002307
3601.000000	-0.002292
3600.000000	-0.002316
3599.000000	-0.002355
3598.000000	-0.002373
3597.000000	-0.002345
3596.000000	-0.002282
3595.000000	-0.002218
3594.000000	-0.002192
3593.000000	-0.002222
3592.000000	-0.002307
3591.000000	-0.002427
3590.000000	-0.002553
3589.000000	-0.002656
3588.000000	-0.002719
3587.000000	-0.002753
3586.000000	-0.002778
3585.000000	-0.002805
3584.000000	-0.002831
3583.000000	-0.002855
3582.000000	-0.002880
3581.000000	-0.002915
3580.000000	-0.002961
3579.000000	-0.003013
3578.000000	-0.003060
3577.000000	-0.003094
3576.000000	-0.003116
3575.000000	-0.003134
3574.000000	-0.003154
3573.000000	-0.003177
3572.000000	-0.003197
3571.000000	-0.003211
3570.000000	-0.003214
3569.000000	-0.003208
3568.000000	-0.003199
3567.000000	-0.003194
3566.000000	-0.003190
3565.000000	-0.003183
3564.000000	-0.003178
3563.000000	-0.003186
3562.000000	-0.003210
3561.000000	-0.003241
3560.000000	-0.003265
3559.000000	-0.003277
3558.000000	-0.003283
3557.000000	-0.003284
3556.000000	-0.003283
3555.000000	-0.003276
3554.000000	-0.003266
3553.000000	-0.003257
3552.000000	-0.003254
3551.000000	-0.003253
3550.000000	-0.003247
3549.000000	-0.003235
3548.000000	-0.003219
3547.000000	-0.003208
3546.000000	-0.003207
3545.000000	-0.003214
3544.000000	-0.003226
3543.000000	-0.003242
3542.000000	-0.003260
3541.000000	-0.003275
3540.000000	-0.003280
3539.000000	-0.003274
3538.000000	-0.003268
3537.000000	-0.003268
3536.000000	-0.003276
3535.000000	-0.003282
3534.000000	-0.003277
3533.000000	-0.003260
3532.000000	-0.003244
3531.000000	-0.003247
3530.000000	-0.003275
3529.000000	-0.003315
3528.000000	-0.003346
3527.000000	-0.003358
3526.000000	-0.003357
3525.000000	-0.003360
3524.000000	-0.003373
3523.000000	-0.003391
3522.000000	-0.003406
3521.000000	-0.003419
3520.000000	-0.003431
3519.000000	-0.003440
3518.000000	-0.003438
3517.000000	-0.003425
3516.000000	-0.003409
3515.000000	-0.003404
3514.000000	-0.003422
3513.000000	-0.003458
3512.000000	-0.003491
3511.000000	-0.003505
3510.000000	-0.003497
3509.000000	-0.003482
3508.000000	-0.003475
3507.000000	-0.003474
3506.000000	-0.003468
3505.000000	-0.003453
3504.000000	-0.003438
3503.000000	-0.003440
3502.000000	-0.003461
3501.000000	-0.003493
3500.000000	-0.003522
3499.000000	-0.003539
3498.000000	-0.003544
3497.000000	-0.003540
3496.000000	-0.003534
3495.000000	-0.003536
3494.000000	-0.003548
3493.000000	-0.003561
3492.000000	-0.003564
3491.000000	-0.003555
3490.000000	-0.003549
3489.000000	-0.003563
3488.000000	-0.003600
3487.000000	-0.003636
3486.000000	-0.003646
3485.000000	-0.003626
3484.000000	-0.003592
3483.000000	-0.003564
3482.000000	-0.003547
3481.000000	-0.003545
3480.000000	-0.003557
3479.000000	-0.003582
3478.000000	-0.003607
3477.000000	-0.003616
3476.000000	-0.003606
3475.000000	-0.003584
3474.000000	-0.003565
3473.000000	-0.003553
3472.000000	-0.003545
3471.000000	-0.003534
3470.000000	-0.003522
3469.000000	-0.003511
3468.000000	-0.003504
3467.000000	-0.003504
3466.000000	-0.003513
3465.000000	-0.003534
3464.000000	-0.003559
3463.000000	-0.003574
3462.000000	-0.003566
3461.000000	-0.003542
3460.000000	-0.003518
3459.000000	-0.003505
3458.000000	-0.003503
3457.000000	-0.003504
3456.000000	-0.003510
3455.000000	-0.003524
3454.000000	-0.003544
3453.000000	-0.003561
3452.000000	-0.003567
3451.000000	-0.003564
3450.000000	-0.003565
3449.000000	-0.003575
3448.000000	-0.003584
3447.000000	-0.003572
3446.000000	-0.003530
3445.000000	-0.003474
3444.000000	-0.003434
3443.000000	-0.003431
3442.000000	-0.003460
3441.000000	-0.003500
3440.000000	-0.003527
3439.000000	-0.003531
3438.000000	-0.003519
3437.000000	-0.003503
3436.000000	-0.003489
3435.000000	-0.003476
3434.000000	-0.003458
3433.000000	-0.003432
3432.000000	-0.003405
3431.000000	-0.003380
3430.000000	-0.003359
3429.000000	-0.003344
3428.000000	-0.003338
3427.000000	-0.003344
3426.000000	-0.003354
3425.000000	-0.003357
3424.000000	-0.003350
3423.000000	-0.003340
3422.000000	-0.003332
3421.000000	-0.003327
3420.000000	-0.003326
3419.000000	-0.003332
3418.000000	-0.003340
3417.000000	-0.003339
3416.000000	-0.003323
3415.000000	-0.003298
3414.000000	-0.003275
3413.000000	-0.003265
3412.000000	-0.003269
3411.000000	-0.003281
3410.000000	-0.003295
3409.000000	-0.003302
3408.000000	-0.003298
3407.000000	-0.003282
3406.000000	-0.003262
3405.000000	-0.003246
3404.000000	-0.003242
3403.000000	-0.003250
3402.000000	-0.003263
3401.000000	-0.003267
3400.000000	-0.003255
3399.000000	-0.003227
3398.000000	-0.003190
3397.000000	-0.003157
3396.000000	-0.003139
3395.000000	-0.003138
3394.000000	-0.003148
3393.000000	-0.003164
3392.000000	-0.003184
3391.000000	-0.003203
3390.000000	-0.003215
3389.000000	-0.003216
3388.000000	-0.003209
3387.000000	-0.003196
3386.000000	-0.003172
3385.000000	-0.003137
3384.000000	-0.003103
3383.000000	-0.003095
3382.000000	-0.003119
3381.000000	-0.003153
3380.000000	-0.003168
3379.000000	-0.003155
3378.000000	-0.003126
3377.000000	-0.003096
3376.000000	-0.003069
3375.000000	-0.003051
3374.000000	-0.003050
3373.000000	-0.003072
3372.000000	-0.003104
3371.000000	-0.003123
3370.000000	-0.003116
3369.000000	-0.003091
3368.000000	-0.003068
3367.000000	-0.003057
3366.000000	-0.003058
3365.000000	-0.003060
3364.000000	-0.003054
3363.000000	-0.003039
3362.000000	-0.003021
3361.000000	-0.003013
3360.000000	-0.003024
3359.000000	-0.003046
3358.000000	-0.003066
3357.000000	-0.003073
3356.000000	-0.003065
3355.000000	-0.003046
3354.000000	-0.003020
3353.000000	-0.002999
3352.000000	-0.002993
3351.000000	-0.003009
3350.000000	-0.003042
3349.000000	-0.003074
3348.000000	-0.003087
3347.000000	-0.003083
3346.000000	-0.003072
3345.000000	-0.003065
3344.000000	-0.003062
3343.000000	-0.003057
3342.000000	-0.003043
3341.000000	-0.003014
3340.000000	-0.002974
3339.000000	-0.002936
3338.000000	-0.002920
3337.000000	-0.002929
3336.000000	-0.002946
3335.000000	-0.002950
3334.000000	-0.002939
3333.000000	-0.002930
3332.000000	-0.002936
3331.000000	-0.002953
3330.000000	-0.002966
3329.000000	-0.002969
3328.000000	-0.002966
3327.000000	-0.002965
3326.000000	-0.002972
3325.000000	-0.002983
3324.000000	-0.002996
3323.000000	-0.003003
3322.000000	-0.003000
3321.000000	-0.002984
3320.000000	-0.002960
3319.000000	-0.002937
3318.000000	-0.002921
3317.000000	-0.002921
3316.000000	-0.002937
3315.000000	-0.002962
3314.000000	-0.002990
3313.000000	-0.003010
3312.000000	-0.003018
3311.000000	-0.003016
3310.000000	-0.003013
3309.000000	-0.003017
3308.000000	-0.003028
3307.000000	-0.003038
3306.000000	-0.003041
3305.000000	-0.003036
3304.000000	-0.003025
3303.000000	-0.003011
3302.000000	-0.002993
3301.000000	-0.002980
3300.000000	-0.002976
3299.000000	-0.002981
3298.000000	-0.002987
3297.000000	-0.002989
3296.000000	-0.002992
3295.000000	-0.003006
3294.000000	-0.003032
3293.000000	-0.003059
3292.000000	-0.003073
3291.000000	-0.003069
3290.000000	-0.003051
3289.000000	-0.003023
3288.000000	-0.002990
3287.000000	-0.002961
3286.000000	-0.002947
3285.000000	-0.002956
3284.000000	-0.002979
3283.000000	-0.003002
3282.000000	-0.003015
3281.000000	-0.003028
3280.000000	-0.003049
3279.000000	-0.003068
3278.000000	-0.003065
3277.000000	-0.003032
3276.000000	-0.002985
3275.000000	-0.002947
3274.000000	-0.002927
3273.000000	-0.002922
3272.000000	-0.002925
3271.000000	-0.002938
3270.000000	-0.002960
3269.000000	-0.002985
3268.000000	-0.002997
3267.000000	-0.002987
3266.000000	-0.002963
3265.000000	-0.002942
3264.000000	-0.002932
3263.000000	-0.002928
3262.000000	-0.002917
3261.000000	-0.002897
3260.000000	-0.002878
3259.000000	-0.002864
3258.000000	-0.002854
3257.000000	-0.002846
3256.000000	-0.002845
3255.000000	-0.002853
3254.000000	-0.002861
3253.000000	-0.002858
3252.000000	-0.002847
3251.000000	-0.002831
3250.000000	-0.002812
3249.000000	-0.002784
3248.000000	-0.002752
3247.000000	-0.002727
3246.000000	-0.002718
3245.000000	-0.002721
3244.000000	-0.002724
3243.000000	-0.002721
3242.000000	-0.002713
3241.000000	-0.002704
3240.000000	-0.002694
3239.000000	-0.002685
3238.000000	-0.002676
3237.000000	-0.002665
3236.000000	-0.002651
3235.000000	-0.002636
3234.000000	-0.002626
3233.000000	-0.002622
3232.000000	-0.002620
3231.000000	-0.002611
3230.000000	-0.002587
3229.000000	-0.002554
3228.000000	-0.002525
3227.000000	-0.002509
3226.000000	-0.002506
3225.000000	-0.002504
3224.000000	-0.002493
3223.000000	-0.002474
3222.000000	-0.002457
3221.000000	-0.002451
3220.000000	-0.002459
3219.000000	-0.002471
3218.000000	-0.002471
3217.000000	-0.002447
3216.000000	-0.002406
3215.000000	-0.002364
3214.000000	-0.002332
3213.000000	-0.002304
3212.000000	-0.002272
3211.000000	-0.002237
3210.000000	-0.002207
3209.000000	-0.002187
3208.000000	-0.002166
3207.000000	-0.002134
3206.000000	-0.002094
3205.000000	-0.002059
3204.000000	-0.002036
3203.000000	-0.002020
3202.000000	-0.002005
3201.000000	-0.001995
3200.000000	-0.002001
3199.000000	-0.002021
3198.000000	-0.002046
3197.000000	-0.002065
3196.000000	-0.002079
3195.000000	-0.002094
3194.000000	-0.002111
3193.000000	-0.002123
3192.000000	-0.002125
3191.000000	-0.002116
3190.000000	-0.002101
3189.000000	-0.002091
3188.000000	-0.002095
3187.000000	-0.002118
3186.000000	-0.002150
3185.000000	-0.002177
3184.000000	-0.002186
3183.000000	-0.002175
3182.000000	-0.002142
3181.000000	-0.002091
3180.000000	-0.002033
3179.000000	-0.001977
3178.000000	-0.001936
3177.000000	-0.001911
3176.000000	-0.001894
3175.000000	-0.001867
3174.000000	-0.001817
3173.000000	-0.001738
3172.000000	-0.001641
3171.000000	-0.001532
3170.000000	-0.001413
3169.000000	-0.001282
3168.000000	-0.001141
3167.000000	-0.001004
3166.000000	-0.000889
3165.000000	-0.000819
3164.000000	-0.000812
3163.000000	-0.000872
3162.000000	-0.000985
3161.000000	-0.001121
3160.000000	-0.001254
3159.000000	-0.001377
3158.000000	-0.001493
3157.000000	-0.001604
3156.000000	-0.001705
3155.000000	-0.001783
3154.000000	-0.001832
3153.000000	-0.001855
3152.000000	-0.001863
3151.000000	-0.001869
3150.000000	-0.001884
3149.000000	-0.001907
3148.000000	-0.001932
3147.000000	-0.001953
3146.000000	-0.001970
3145.000000	-0.001981
3144.000000	-0.001983
3143.000000	-0.001976
3142.000000	-0.001961
3141.000000	-0.001943
3140.000000	-0.001924
3139.000000	-0.001905
3138.000000	-0.001891
3137.000000	-0.001884
3136.000000	-0.001885
3135.000000	-0.001888
3134.000000	-0.001889
3133.000000	-0.001890
3132.000000	-0.001897
3131.000000	-0.001909
3130.000000	-0.001926
3129.000000	-0.001942
3128.000000	-0.001951
3127.000000	-0.001943
3126.000000	-0.001917
3125.000000	-0.001884
3124.000000	-0.001862
3123.000000	-0.001863
3122.000000	-0.001877
3121.000000	-0.001888
3120.000000	-0.001888
3119.000000	-0.001879
3118.000000	-0.001866
3117.000000	-0.001851
3116.000000	-0.001834
3115.000000	-0.001818
3114.000000	-0.001800
3113.000000	-0.001779
3112.000000	-0.001758
3111.000000	-0.001742
3110.000000	-0.001733
3109.000000	-0.001731
3108.000000	-0.001737
3107.000000	-0.001751
3106.000000	-0.001769
3105.000000	-0.001778
3104.000000	-0.001775
3103.000000	-0.001761
3102.000000	-0.001746
3101.000000	-0.001734
3100.000000	-0.001724
3099.000000	-0.001715
3098.000000	-0.001710
3097.000000	-0.001709
3096.000000	-0.001711
3095.000000	-0.001714
3094.000000	-0.001714
3093.000000	-0.001710
3092.000000	-0.001701
3091.000000	-0.001689
3090.000000	-0.001672
3089.000000	-0.001646
3088.000000	-0.001612
3087.000000	-0.001576
3086.000000	-0.001554
3085.000000	-0.001554
3084.000000	-0.001571
3083.000000	-0.001588
3082.000000	-0.001590
3081.000000	-0.001575
3080.000000	-0.001552
3079.000000	-0.001532
3078.000000	-0.001517
3077.000000	-0.001507
3076.000000	-0.001502
3075.000000	-0.001507
3074.000000	-0.001522
3073.000000	-0.001535
3072.000000	-0.001536
3071.000000	-0.001520
3070.000000	-0.001493
3069.000000	-0.001464
3068.000000	-0.001438
3067.000000	-0.001412
3066.000000	-0.001386
3065.000000	-0.001364
3064.000000	-0.001355
3063.000000	-0.001362
3062.000000	-0.001378
3061.000000	-0.001389
3060.000000	-0.001385
3059.000000	-0.001366
3058.000000	-0.001345
3057.000000	-0.001337
3056.000000	-0.001348
3055.000000	-0.001363
3054.000000	-0.001364
3053.000000	-0.001342
3052.000000	-0.001311
3051.000000	-0.001290
3050.000000	-0.001288
3049.000000	-0.001302
3048.000000	-0.001318
3047.000000	-0.001329
3046.000000	-0.001330
3045.000000	-0.001320
3044.000000	-0.001298
3043.000000	-0.001271
3042.000000	-0.001241
3041.000000	-0.001207
3040.000000	-0.001166
3039.000000	-0.001121
3038.000000	-0.001080
3037.000000	-0.001053
3036.000000	-0.001041
3035.000000	-0.001034
3034.000000	-0.001019
3033.000000	-0.000994
3032.000000	-0.000966
3031.000000	-0.000940
3030.000000	-0.000914
3029.000000	-0.000882
3028.000000	-0.000846
3027.000000	-0.000812
3026.000000	-0.000780
3025.000000	-0.000741
3024.000000	-0.000694
3023.000000	-0.000646
3022.000000	-0.000607
3021.000000	-0.000573
3020.000000	-0.000535
3019.000000	-0.000488
3018.000000	-0.000431
3017.000000	-0.000361
3016.000000	-0.000275
3015.000000	-0.000181
3014.000000	-0.000092
3013.000000	-0.000018
3012.000000	0.000050
3011.000000	0.000122
3010.000000	0.000199
3009.000000	0.000274
3008.000000	0.000345
3007.000000	0.000417
3006.000000	0.000494
3005.000000	0.000576
3004.000000	0.000653
3003.000000	0.000722
3002.000000	0.000788
3001.000000	0.000852
3000.000000	0.000911
2999.000000	0.000960
2998.000000	0.000999
2997.000000	0.001036
2996.000000	0.001076
2995.000000	0.001119
2994.000000	0.001165
2993.000000	0.001218
2992.000000	0.001277
2991.000000	0.001340
2990.000000	0.001401
2989.000000	0.001465
2988.000000	0.001543
2987.000000	0.001643
2986.000000	0.001766
2985.000000	0.001904
2984.000000	0.002052
2983.000000	0.002208
2982.000000	0.002372
2981.000000	0.002544
2980.000000	0.002726
2979.000000	0.002919
2978.000000	0.003124
2977.000000	0.003338
2976.000000	0.003551
2975.000000	0.003745
2974.000000	0.003907
2973.000000	0.004031
2972.000000	0.004125
2971.000000	0.004193
2970.000000	0.004234
2969.000000	0.004232
2968.000000	0.004174
2967.000000	0.004058
2966.000000	0.003896
2965.000000	0.003709
2964.000000	0.003507
2963.000000	0.003295
2962.000000	0.003080
2961.000000	0.002877
2960.000000	0.002696
2959.000000	0.002538
2958.000000	0.002398
2957.000000	0.002280
2956.000000	0.002192
2955.000000	0.002140
2954.000000	0.002118
2953.000000	0.002110
2952.000000	0.002108
2951.000000	0.002113
2950.000000	0.002134
2949.000000	0.002180
2948.000000	0.002253
2947.000000	0.002346
2946.000000	0.002456
2945.000000	0.002581
2944.000000	0.002724
2943.000000	0.002880
2942.000000	0.003028
2941.000000	0.003144
2940.000000	0.003206
2939.000000	0.003210
2938.000000	0.003173
2937.000000	0.003112
2936.000000	0.003034
2935.000000	0.002933
2934.000000	0.002808
2933.000000	0.002670
2932.000000	0.002535
2931.000000	0.002406
2930.000000	0.002285
2929.000000	0.002173
2928.000000	0.002077
2927.000000	0.001989
2926.000000	0.001889
2925.000000	0.001760
2924.000000	0.001609
2923.000000	0.001457
2922.000000	0.001322
2921.000000	0.001213
2920.000000	0.001124
2919.000000	0.001047
2918.000000	0.000972
2917.000000	0.000892
2916.000000	0.000807
2915.000000	0.000724
2914.000000	0.000652
2913.000000	0.000593
2912.000000	0.000540
2911.000000	0.000488
2910.000000	0.000432
2909.000000	0.000377
2908.000000	0.000327
2907.000000	0.000281
2906.000000	0.000234
2905.000000	0.000180
2904.000000	0.000124
2903.000000	0.000069
2902.000000	0.000015
2901.000000	-0.000039
2900.000000	-0.000088
2899.000000	-0.000122
2898.000000	-0.000133
2897.000000	-0.000130
2896.000000	-0.000128
2895.000000	-0.000133
2894.000000	-0.000132
2893.000000	-0.000109
2892.000000	-0.000058
2891.000000	0.000019
2890.000000	0.000120
2889.000000	0.000241
2888.000000	0.000385
2887.000000	0.000549
2886.000000	0.000731
2885.000000	0.000928
2884.000000	0.001133
2883.000000	0.001329
2882.000000	0.001489
2881.000000	0.001580
2880.000000	0.001584
2879.000000	0.001506
2878.000000	0.001366
2877.000000	0.001188
2876.000000	0.000991
2875.000000	0.000787
2874.000000	0.000593
2873.000000	0.000421
2872.000000	0.000267
2871.000000	0.000115
2870.000000	-0.000044
2869.000000	-0.000206
2868.000000	-0.000362
2867.000000	-0.000513
2866.000000	-0.000666
2865.000000	-0.000820
2864.000000	-0.000961
2863.000000	-0.001081
2862.000000	-0.001189
2861.000000	-0.001298
2860.000000	-0.001403
2859.000000	-0.001485
2858.000000	-0.001532
2857.000000	-0.001557
2856.000000	-0.001582
2855.000000	-0.001618
2854.000000	-0.001662
2853.000000	-0.001707
2852.000000	-0.001752
2851.000000	-0.001796
2850.000000	-0.001836
2849.000000	-0.001866
2848.000000	-0.001889
2847.000000	-0.001908
2846.000000	-0.001930
2845.000000	-0.001955
2844.000000	-0.001978
2843.000000	-0.001999
2842.000000	-0.002018
2841.000000	-0.002037
2840.000000	-0.002059
2839.000000	-0.002087
2838.000000	-0.002122
2837.000000	-0.002162
2836.000000	-0.002194
2835.000000	-0.002213
2834.000000	-0.002226
2833.000000	-0.002246
2832.000000	-0.002282
2831.000000	-0.002325
2830.000000	-0.002366
2829.000000	-0.002400
2828.000000	-0.002426
2827.000000	-0.002439
2826.000000	-0.002438
2825.000000	-0.002432
2824.000000	-0.002435
2823.000000	-0.002453
2822.000000	-0.002477
2821.000000	-0.002499
2820.000000	-0.002523
2819.000000	-0.002553
2818.000000	-0.002586
2817.000000	-0.002611
2816.000000	-0.002620
2815.000000	-0.002618
2814.000000	-0.002616
2813.000000	-0.002622
2812.000000	-0.002640
2811.000000	-0.002666
2810.000000	-0.002690
2809.000000	-0.002704
2808.000000	-0.002709
2807.000000	-0.002712
2806.000000	-0.002720
2805.000000	-0.002731
2804.000000	-0.002739
2803.000000	-0.002745
2802.000000	-0.002753
2801.000000	-0.002767
2800.000000	-0.002778
2799.000000	-0.002779
2798.000000	-0.002768
2797.000000	-0.002759
2796.000000	-0.002767
2795.000000	-0.002793
2794.000000	-0.002826
2793.000000	-0.002851
2792.000000	-0.002860
2791.000000	-0.002854
2790.000000	-0.002845
2789.000000	-0.002840
2788.000000	-0.002846
2787.000000	-0.002857
2786.000000	-0.002862
2785.000000	-0.002857
2784.000000	-0.002847
2783.000000	-0.002839
2782.000000	-0.002836
2781.000000	-0.002840
2780.000000	-0.002854
2779.000000	-0.002879
2778.000000	-0.002911
2777.000000	-0.002943
2776.000000	-0.002970
2775.000000	-0.002987
2774.000000	-0.002992
2773.000000	-0.002984
2772.000000	-0.002969
2771.000000	-0.002953
2770.000000	-0.002944
2769.000000	-0.002943
2768.000000	-0.002951
2767.000000	-0.002968
2766.000000	-0.002990
2765.000000	-0.003002
2764.000000	-0.002995
2763.000000	-0.002967
2762.000000	-0.002927
2761.000000	-0.002891
2760.000000	-0.002872
2759.000000	-0.002873
2758.000000	-0.002880
2757.000000	-0.002881
2756.000000	-0.002871
2755.000000	-0.002856
2754.000000	-0.002840
2753.000000	-0.002827
2752.000000	-0.002816
2751.000000	-0.002808
2750.000000	-0.002802
2749.000000	-0.002794
2748.000000	-0.002784
2747.000000	-0.002775
2746.000000	-0.002771
2745.000000	-0.002770
2744.000000	-0.002769
2743.000000	-0.002768
2742.000000	-0.002770
2741.000000	-0.002774
2740.000000	-0.002776
2739.000000	-0.002774
2738.000000	-0.002775
2737.000000	-0.002776
2736.000000	-0.002773
2735.000000	-0.002770
2734.000000	-0.002775
2733.000000	-0.002791
2732.000000	-0.002810
2731.000000	-0.002817
2730.000000	-0.002810
2729.000000	-0.002802
2728.000000	-0.002804
2727.000000	-0.002813
2726.000000	-0.002818
2725.000000	-0.002808
2724.000000	-0.002786
2723.000000	-0.002765
2722.000000	-0.002758
2721.000000	-0.002764
2720.000000	-0.002774
2719.000000	-0.002779
2718.000000	-0.002779
2717.000000	-0.002777
2716.000000	-0.002774
2715.000000	-0.002772
2714.000000	-0.002771
2713.000000	-0.002768
2712.000000	-0.002759
2711.000000	-0.002744
2710.000000	-0.002728
2709.000000	-0.002720
2708.000000	-0.002718
2707.000000	-0.002716
2706.000000	-0.002706
2705.000000	-0.002693
2704.000000	-0.002681
2703.000000	-0.002673
2702.000000	-0.002668
2701.000000	-0.002666
2700.000000	-0.002664
2699.000000	-0.002659
2698.000000	-0.002652
2697.000000	-0.002649
2696.000000	-0.002651
2695.000000	-0.002650
2694.000000	-0.002637
2693.000000	-0.002610
2692.000000	-0.002578
2691.000000	-0.002552
2690.000000	-0.002537
2689.000000	-0.002534
2688.000000	-0.002538
2687.000000	-0.002544
2686.000000	-0.002544
2685.000000	-0.002537
2684.000000	-0.002523
2683.000000	-0.002504
2682.000000	-0.002484
2681.000000	-0.002472
2680.000000	-0.002478
2679.000000	-0.002492
2678.000000	-0.002498
2677.000000	-0.002483
2676.000000	-0.002459
2675.000000	-0.002444
2674.000000	-0.002441
2673.000000	-0.002443
2672.000000	-0.002445
2671.000000	-0.002456
2670.000000	-0.002476
2669.000000	-0.002493
2668.000000	-0.002493
2667.000000	-0.002481
2666.000000	-0.002468
2665.000000	-0.002463
2664.000000	-0.002461
2663.000000	-0.002460
2662.000000	-0.002466
2661.000000	-0.002485
2660.000000	-0.002512
2659.000000	-0.002535
2658.000000	-0.002548
2657.000000	-0.002558
2656.000000	-0.002570
2655.000000	-0.002580
2654.000000	-0.002580
2653.000000	-0.002572
2652.000000	-0.002566
2651.000000	-0.002572
2650.000000	-0.002584
2649.000000	-0.002592
2648.000000	-0.002593
2647.000000	-0.002598
2646.000000	-0.002611
2645.000000	-0.002621
2644.000000	-0.002619
2643.000000	-0.002607
2642.000000	-0.002594
2641.000000	-0.002577
2640.000000	-0.002546
2639.000000	-0.002499
2638.000000	-0.002453
2637.000000	-0.002423
2636.000000	-0.002408
2635.000000	-0.002388
2634.000000	-0.002354
2633.000000	-0.002306
2632.000000	-0.002250
2631.000000	-0.002195
2630.000000	-0.002158
2629.000000	-0.002153
2628.000000	-0.002179
2627.000000	-0.002223
2626.000000	-0.002265
2625.000000	-0.002300
2624.000000	-0.002331
2623.000000	-0.002363
2622.000000	-0.002393
2621.000000	-0.002423
2620.000000	-0.002460
2619.000000	-0.002503
2618.000000	-0.002545
2617.000000	-0.002578
2616.000000	-0.002598
2615.000000	-0.002613
2614.000000	-0.002634
2613.000000	-0.002666
2612.000000	-0.002707
2611.000000	-0.002748
2610.000000	-0.002778
2609.000000	-0.002792
2608.000000	-0.002797
2607.000000	-0.002803
2606.000000	-0.002817
2605.000000	-0.002841
2604.000000	-0.002874
2603.000000	-0.002911
2602.000000	-0.002944
2601.000000	-0.002961
2600.000000	-0.002955
2599.000000	-0.002931
2598.000000	-0.002907
2597.000000	-0.002898
2596.000000	-0.002905
2595.000000	-0.002918
2594.000000	-0.002932
2593.000000	-0.002949
2592.000000	-0.002971
2591.000000	-0.002994
2590.000000	-0.003009
2589.000000	-0.003019
2588.000000	-0.003032
2587.000000	-0.003051
2586.000000	-0.003071
2585.000000	-0.003088
2584.000000	-0.003102
2583.000000	-0.003111
2582.000000	-0.003109
2581.000000	-0.003093
2580.000000	-0.003068
2579.000000	-0.003048
2578.000000	-0.003043
2577.000000	-0.003050
2576.000000	-0.003060
2575.000000	-0.003065
2574.000000	-0.003068
2573.000000	-0.003077
2572.000000	-0.003098
2571.000000	-0.003123
2570.000000	-0.003144
2569.000000	-0.003158
2568.000000	-0.003167
2567.000000	-0.003170
2566.000000	-0.003162
2565.000000	-0.003146
2564.000000	-0.003140
2563.000000	-0.003157
2562.000000	-0.003193
2561.000000	-0.003227
2560.000000	-0.003243
2559.000000	-0.003238
2558.000000	-0.003223
2557.000000	-0.003207
2556.000000	-0.003195
2555.000000	-0.003190
2554.000000	-0.003197
2553.000000	-0.003223
2552.000000	-0.003259
2551.000000	-0.003288
2550.000000	-0.003298
2549.000000	-0.003301
2548.000000	-0.003311
2547.000000	-0.003327
2546.000000	-0.003329
2545.000000	-0.003310
2544.000000	-0.003285
2543.000000	-0.003279
2542.000000	-0.003296
2541.000000	-0.003323
2540.000000	-0.003342
2539.000000	-0.003343
2538.000000	-0.003333
2537.000000	-0.003323
2536.000000	-0.003325
2535.000000	-0.003340
2534.000000	-0.003354
2533.000000	-0.003357
2532.000000	-0.003354
2531.000000	-0.003362
2530.000000	-0.003384
2529.000000	-0.003411
2528.000000	-0.003431
2527.000000	-0.003443
2526.000000	-0.003449
2525.000000	-0.003453
2524.000000	-0.003454
2523.000000	-0.003459
2522.000000	-0.003474
2521.000000	-0.003493
2520.000000	-0.003505
2519.000000	-0.003501
2518.000000	-0.003484
2517.000000	-0.003466
2516.000000	-0.003458
2515.000000	-0.003460
2514.000000	-0.003466
2513.000000	-0.003479
2512.000000	-0.003499
2511.000000	-0.003516
2510.000000	-0.003519
2509.000000	-0.003500
2508.000000	-0.003471
2507.000000	-0.003448
2506.000000	-0.003441
2505.000000	-0.003450
2504.000000	-0.003469
2503.000000	-0.003490
2502.000000	-0.003507
2501.000000	-0.003513
2500.000000	-0.003506
2499.000000	-0.003488
2498.000000	-0.003468
2497.000000	-0.003453
2496.000000	-0.003445
2495.000000	-0.003446
2494.000000	-0.003449
2493.000000	-0.003450
2492.000000	-0.003449
2491.000000	-0.003448
2490.000000	-0.003451
2489.000000	-0.003457
2488.000000	-0.003465
2487.000000	-0.003470
2486.000000	-0.003469
2485.000000	-0.003462
2484.000000	-0.003455
2483.000000	-0.003451
2482.000000	-0.003451
2481.000000	-0.003453
2480.000000	-0.003453
2479.000000	-0.003448
2478.000000	-0.003445
2477.000000	-0.003449
2476.000000	-0.003460
2475.000000	-0.003469
2474.000000	-0.003466
2473.000000	-0.003451
2472.000000	-0.003431
2471.000000	-0.003416
2470.000000	-0.003411
2469.000000	-0.003417
2468.000000	-0.003431
2467.000000	-0.003450
2466.000000	-0.003469
2465.000000	-0.003484
2464.000000	-0.003491
2463.000000	-0.003486
2462.000000	-0.003469
2461.000000	-0.003453
2460.000000	-0.003452
2459.000000	-0.003468
2458.000000	-0.003480
2457.000000	-0.003473
2456.000000	-0.003453
2455.000000	-0.003435
2454.000000	-0.003430
2453.000000	-0.003435
2452.000000	-0.003442
2451.000000	-0.003448
2450.000000	-0.003456
2449.000000	-0.003468
2448.000000	-0.003475
2447.000000	-0.003466
2446.000000	-0.003435
2445.000000	-0.003394
2444.000000	-0.003362
2443.000000	-0.003346
2442.000000	-0.003343
2441.000000	-0.003348
2440.000000	-0.003355
2439.000000	-0.003356
2438.000000	-0.003341
2437.000000	-0.003313
2436.000000	-0.003287
2435.000000	-0.003272
2434.000000	-0.003268
2433.000000	-0.003271
2432.000000	-0.003279
2431.000000	-0.003288
2430.000000	-0.003289
2429.000000	-0.003276
2428.000000	-0.003252
2427.000000	-0.003226
2426.000000	-0.003198
2425.000000	-0.003169
2424.000000	-0.003143
2423.000000	-0.003124
2422.000000	-0.003106
2421.000000	-0.003082
2420.000000	-0.003054
2419.000000	-0.003027
2418.000000	-0.003002
2417.000000	-0.002980
2416.000000	-0.002965
2415.000000	-0.002957
2414.000000	-0.002953
2413.000000	-0.002950
2412.000000	-0.002946
2411.000000	-0.002941
2410.000000	-0.002932
2409.000000	-0.002923
2408.000000	-0.002926
2407.000000	-0.002946
2406.000000	-0.002975
2405.000000	-0.003007
2404.000000	-0.003037
2403.000000	-0.003070
2402.000000	-0.003109
2401.000000	-0.003159
2400.000000	-0.003216
2399.000000	-0.003264
2398.000000	-0.003286
2397.000000	-0.003286
2396.000000	-0.003282
2395.000000	-0.003289
2394.000000	-0.003299
2393.000000	-0.003302
2392.000000	-0.003291
2391.000000	-0.003251
2390.000000	-0.003163
2389.000000	-0.003020
2388.000000	-0.002820
2387.000000	-0.002554
2386.000000	-0.002194
2385.000000	-0.001723
2384.000000	-0.001141
2383.000000	-0.000460
2382.000000	0.000309
2381.000000	0.001128
2380.000000	0.001930
2379.000000	0.002639
2378.000000	0.003202
2377.000000	0.003589
2376.000000	0.003798
2375.000000	0.003878
2374.000000	0.003912
2373.000000	0.003962
2372.000000	0.004059
2371.000000	0.004233
2370.000000	0.004507
2369.000000	0.004873
2368.000000	0.005302
2367.000000	0.005764
2366.000000	0.006246
2365.000000	0.006775
2364.000000	0.007331
2363.000000	0.007835
2362.000000	0.008324
2361.000000	0.008817
2360.000000	0.009232
2359.000000	0.009507
2358.000000	0.009598
2357.000000	0.009623
2356.000000	0.009694
2355.000000	0.009890
2354.000000	0.010371
2353.000000	0.011260
2352.000000	0.012445
2351.000000	0.013291
2350.000000	0.013245
2349.000000	0.012451
2348.000000	0.011755
2347.000000	0.012363
2346.000000	0.014681
2345.000000	0.018067
2344.000000	0.021315
2343.000000	0.023561
2342.000000	0.024499
2341.000000	0.023952
2340.000000	0.022176
2339.000000	0.019726
2338.000000	0.017229
2337.000000	0.015060
2336.000000	0.013412
2335.000000	0.012295
2334.000000	0.011674
2333.000000	0.011443
2332.000000	0.011567
2331.000000	0.011782
2330.000000	0.011796
2329.000000	0.011484
2328.000000	0.010876
2327.000000	0.010234
2326.000000	0.009661
2325.000000	0.009313
2324.000000	0.009165
2323.000000	0.009091
2322.000000	0.008967
2321.000000	0.008690
2320.000000	0.008311
2319.000000	0.007805
2318.000000	0.007243
2317.000000	0.006698
2316.000000	0.006324
2315.000000	0.006152
2314.000000	0.006104
2313.000000	0.006043
2312.000000	0.005884
2311.000000	0.005615
2310.000000	0.005242
2309.000000	0.004812
2308.000000	0.004360
2307.000000	0.003913
2306.000000	0.003464
2305.000000	0.003029
2304.000000	0.002646
2303.000000	0.002336
2302.000000	0.002092
2301.000000	0.001886
2300.000000	0.001698
2299.000000	0.001526
2298.000000	0.001365
2297.000000	0.001219
2296.000000	0.001071
2295.000000	0.000913
2294.000000	0.000718
2293.000000	0.000498
2292.000000	0.000263
2291.000000	0.000022
2290.000000	-0.000241
2289.000000	-0.000526
2288.000000	-0.000819
2287.000000	-0.001105
2286.000000	-0.001385
2285.000000	-0.001652
2284.000000	-0.001888
2283.000000	-0.002076
2282.000000	-0.002212
2281.000000	-0.002306
2280.000000	-0.002357
2279.000000	-0.002375
2278.000000	-0.002372
2277.000000	-0.002371
2276.000000	-0.002385
2275.000000	-0.002420
2274.000000	-0.002471
2273.000000	-0.002524
2272.000000	-0.002562
2271.000000	-0.002574
2270.000000	-0.002569
2269.000000	-0.002556
2268.000000	-0.002532
2267.000000	-0.002493
2266.000000	-0.002442
2265.000000	-0.002377
2264.000000	-0.002287
2263.000000	-0.002160
2262.000000	-0.002010
2261.000000	-0.001873
2260.000000	-0.001800
2259.000000	-0.001865
2258.000000	-0.002148
2257.000000	-0.002673
2256.000000	-0.003311
2255.000000	-0.003780
2254.000000	-0.003791
2253.000000	-0.003256
2252.000000	-0.002367
2251.000000	-0.001456
2250.000000	-0.000785
2249.000000	-0.000433
2248.000000	-0.000339
2247.000000	-0.000410
2246.000000	-0.000590
2245.000000	-0.000848
2244.000000	-0.001156
2243.000000	-0.001483
2242.000000	-0.001808
2241.000000	-0.002127
2240.000000	-0.002440
2239.000000	-0.002744
2238.000000	-0.003022
2237.000000	-0.003256
2236.000000	-0.003437
2235.000000	-0.003576
2234.000000	-0.003692
2233.000000	-0.003792
2232.000000	-0.003875
2231.000000	-0.003934
2230.000000	-0.003968
2229.000000	-0.003981
2228.000000	-0.003982
2227.000000	-0.003983
2226.000000	-0.003997
2225.000000	-0.004026
2224.000000	-0.004062
2223.000000	-0.004099
2222.000000	-0.004138
2221.000000	-0.004178
2220.000000	-0.004221
2219.000000	-0.004264
2218.000000	-0.004303
2217.000000	-0.004328
2216.000000	-0.004337
2215.000000	-0.004336
2214.000000	-0.004339
2213.000000	-0.004349
2212.000000	-0.004362
2211.000000	-0.004373
2210.000000	-0.004382
2209.000000	-0.004385
2208.000000	-0.004376
2207.000000	-0.004351
2206.000000	-0.004313
2205.000000	-0.004265
2204.000000	-0.004216
2203.000000	-0.004178
2202.000000	-0.004168
2201.000000	-0.004189
2200.000000	-0.004232
2199.000000	-0.004282
2198.000000	-0.004327
2197.000000	-0.004362
2196.000000	-0.004392
2195.000000	-0.004423
2194.000000	-0.004461
2193.000000	-0.004500
2192.000000	-0.004530
2191.000000	-0.004546
2190.000000	-0.004553
2189.000000	-0.004554
2188.000000	-0.004555
2187.000000	-0.004559
2186.000000	-0.004568
2185.000000	-0.004580
2184.000000	-0.004589
2183.000000	-0.004592
2182.000000	-0.004594
2181.000000	-0.004598
2180.000000	-0.004603
2179.000000	-0.004609
2178.000000	-0.004616
2177.000000	-0.004628
2176.000000	-0.004645
2175.000000	-0.004664
2174.000000	-0.004672
2173.000000	-0.004659
2172.000000	-0.004631
2171.000000	-0.004612
2170.000000	-0.004618
2169.000000	-0.004643
2168.000000	-0.004671
2167.000000	-0.004692
2166.000000	-0.004707
2165.000000	-0.004716
2164.000000	-0.004715
2163.000000	-0.004699
2162.000000	-0.004675
2161.000000	-0.004654
2160.000000	-0.004647
2159.000000	-0.004655
2158.000000	-0.004668
2157.000000	-0.004668
2156.000000	-0.004649
2155.000000	-0.004629
2154.000000	-0.004628
2153.000000	-0.004644
2152.000000	-0.004656
2151.000000	-0.004652
2150.000000	-0.004647
2149.000000	-0.004656
2148.000000	-0.004674
2147.000000	-0.004690
2146.000000	-0.004694
2145.000000	-0.004691
2144.000000	-0.004678
2143.000000	-0.004654
2142.000000	-0.004625
2141.000000	-0.004602
2140.000000	-0.004593
2139.000000	-0.004602
2138.000000	-0.004623
2137.000000	-0.004643
2136.000000	-0.004656
2135.000000	-0.004664
2134.000000	-0.004674
2133.000000	-0.004684
2132.000000	-0.004685
2131.000000	-0.004672
2130.000000	-0.004658
2129.000000	-0.004652
2128.000000	-0.004653
2127.000000	-0.004652
2126.000000	-0.004651
2125.000000	-0.004657
2124.000000	-0.004672
2123.000000	-0.004689
2122.000000	-0.004703
2121.000000	-0.004714
2120.000000	-0.004718
2119.000000	-0.004714
2118.000000	-0.004704
2117.000000	-0.004702
2116.000000	-0.004717
2115.000000	-0.004746
2114.000000	-0.004771
2113.000000	-0.004780
2112.000000	-0.004775
2111.000000	-0.004763
2110.000000	-0.004749
2109.000000	-0.004734
2108.000000	-0.004718
2107.000000	-0.004708
2106.000000	-0.004703
2105.000000	-0.004697
2104.000000	-0.004689
2103.000000	-0.004685
2102.000000	-0.004695
2101.000000	-0.004710
2100.000000	-0.004715
2099.000000	-0.004706
2098.000000	-0.004698
2097.000000	-0.004705
2096.000000	-0.004727
2095.000000	-0.004747
2094.000000	-0.004755
2093.000000	-0.004752
2092.000000	-0.004748
2091.000000	-0.004744
2090.000000	-0.004736
2089.000000	-0.004723
2088.000000	-0.004713
2087.000000	-0.004714
2086.000000	-0.004725
2085.000000	-0.004739
2084.000000	-0.004748
2083.000000	-0.004746
2082.000000	-0.004732
2081.000000	-0.004710
2080.000000	-0.004686
2079.000000	-0.004665
2078.000000	-0.004650
2077.000000	-0.004639
2076.000000	-0.004635
2075.000000	-0.004636
2074.000000	-0.004639
2073.000000	-0.004636
2072.000000	-0.004624
2071.000000	-0.004604
2070.000000	-0.004582
2069.000000	-0.004564
2068.000000	-0.004559
2067.000000	-0.004574
2066.000000	-0.004602
2065.000000	-0.004632
2064.000000	-0.004656
2063.000000	-0.004668
2062.000000	-0.004668
2061.000000	-0.004660
2060.000000	-0.004655
2059.000000	-0.004665
2058.000000	-0.004692
2057.000000	-0.004725
2056.000000	-0.004754
2055.000000	-0.004777
2054.000000	-0.004793
2053.000000	-0.004797
2052.000000	-0.004788
2051.000000	-0.004772
2050.000000	-0.004760
2049.000000	-0.004759
2048.000000	-0.004773
2047.000000	-0.004800
2046.000000	-0.004833
2045.000000	-0.004860
2044.000000	-0.004874
2043.000000	-0.004881
2042.000000	-0.004885
2041.000000	-0.004889
2040.000000	-0.004889
2039.000000	-0.004884
2038.000000	-0.004874
2037.000000	-0.004861
2036.000000	-0.004847
2035.000000	-0.004838
2034.000000	-0.004835
2033.000000	-0.004836
2032.000000	-0.004843
2031.000000	-0.004864
2030.000000	-0.004895
2029.000000	-0.004919
2028.000000	-0.004923
2027.000000	-0.004914
2026.000000	-0.004907
2025.000000	-0.004905
2024.000000	-0.004905
2023.000000	-0.004907
2022.000000	-0.004910
2021.000000	-0.004904
2020.000000	-0.004883
2019.000000	-0.004852
2018.000000	-0.004830
2017.000000	-0.004825
2016.000000	-0.004832
2015.000000	-0.004846
2014.000000	-0.004863
2013.000000	-0.004880
2012.000000	-0.004882
2011.000000	-0.004862
2010.000000	-0.004832
2009.000000	-0.004810
2008.000000	-0.004806
2007.000000	-0.004811
2006.000000	-0.004815
2005.000000	-0.004809
2004.000000	-0.004802
2003.000000	-0.004803
2002.000000	-0.004812
2001.000000	-0.004816
2000.000000	-0.004806
1999.000000	-0.004792
1998.000000	-0.004789
1997.000000	-0.004798
1996.000000	-0.004805
1995.000000	-0.004806
1994.000000	-0.004809
1993.000000	-0.004819
1992.000000	-0.004826
1991.000000	-0.004821
1990.000000	-0.004807
1989.000000	-0.004791
1988.000000	-0.004778
1987.000000	-0.004761
1986.000000	-0.004741
1985.000000	-0.004724
1984.000000	-0.004718
1983.000000	-0.004725
1982.000000	-0.004741
1981.000000	-0.004755
1980.000000	-0.004757
1979.000000	-0.004741
1978.000000	-0.004714
1977.000000	-0.004688
1976.000000	-0.004674
1975.000000	-0.004674
1974.000000	-0.004679
1973.000000	-0.004681
1972.000000	-0.004682
1971.000000	-0.004687
1970.000000	-0.004694
1969.000000	-0.004696
1968.000000	-0.004694
1967.000000	-0.004690
1966.000000	-0.004686
1965.000000	-0.004677
1964.000000	-0.004661
1963.000000	-0.004647
1962.000000	-0.004642
1961.000000	-0.004649
1960.000000	-0.004665
1959.000000	-0.004682
1958.000000	-0.004695
1957.000000	-0.004706
1956.000000	-0.004720
1955.000000	-0.004733
1954.000000	-0.004729
1953.000000	-0.004702
1952.000000	-0.004666
1951.000000	-0.004645
1950.000000	-0.004646
1949.000000	-0.004655
1948.000000	-0.004658
1947.000000	-0.004654
1946.000000	-0.004654
1945.000000	-0.004661
1944.000000	-0.004667
1943.000000	-0.004668
1942.000000	-0.004668
1941.000000	-0.004673
1940.000000	-0.004686
1939.000000	-0.004702
1938.000000	-0.004713
1937.000000	-0.004714
1936.000000	-0.004707
1935.000000	-0.004694
1934.000000	-0.004678
1933.000000	-0.004665
1932.000000	-0.004665
1931.000000	-0.004680
1930.000000	-0.004701
1929.000000	-0.004711
1928.000000	-0.004711
1927.000000	-0.004713
1926.000000	-0.004725
1925.000000	-0.004737
1924.000000	-0.004734
1923.000000	-0.004718
1922.000000	-0.004705
1921.000000	-0.004701
1920.000000	-0.004702
1919.000000	-0.004703
1918.000000	-0.004708
1917.000000	-0.004718
1916.000000	-0.004725
1915.000000	-0.004728
1914.000000	-0.004728
1913.000000	-0.004721
1912.000000	-0.004708
1911.000000	-0.004697
1910.000000	-0.004697
1909.000000	-0.004703
1908.000000	-0.004707
1907.000000	-0.004707
1906.000000	-0.004708
1905.000000	-0.004709
1904.000000	-0.004704
1903.000000	-0.004698
1902.000000	-0.004702
1901.000000	-0.004713
1900.000000	-0.004723
1899.000000	-0.004727
1898.000000	-0.004728
1897.000000	-0.004723
1896.000000	-0.004706
1895.000000	-0.004687
1894.000000	-0.004682
1893.000000	-0.004695
1892.000000	-0.004713
1891.000000	-0.004726
1890.000000	-0.004733
1889.000000	-0.004733
1888.000000	-0.004716
1887.000000	-0.004690
1886.000000	-0.004670
1885.000000	-0.004666
1884.000000	-0.004673
1883.000000	-0.004684
1882.000000	-0.004695
1881.000000	-0.004698
1880.000000	-0.004689
1879.000000	-0.004676
1878.000000	-0.004668
1877.000000	-0.004663
1876.000000	-0.004656
1875.000000	-0.004648
1874.000000	-0.004652
1873.000000	-0.004668
1872.000000	-0.004687
1871.000000	-0.004700
1870.000000	-0.004706
1869.000000	-0.004708
1868.000000	-0.004705
1867.000000	-0.004703
1866.000000	-0.004709
1865.000000	-0.004719
1864.000000	-0.004716
1863.000000	-0.004698
1862.000000	-0.004680
1861.000000	-0.004679
1860.000000	-0.004691
1859.000000	-0.004708
1858.000000	-0.004720
1857.000000	-0.004724
1856.000000	-0.004715
1855.000000	-0.004701
1854.000000	-0.004698
1853.000000	-0.004708
1852.000000	-0.004725
1851.000000	-0.004749
1850.000000	-0.004777
1849.000000	-0.004803
1848.000000	-0.004818
1847.000000	-0.004820
1846.000000	-0.004807
1845.000000	-0.004775
1844.000000	-0.004735
1843.000000	-0.004709
1842.000000	-0.004708
1841.000000	-0.004718
1840.000000	-0.004723
1839.000000	-0.004714
1838.000000	-0.004694
1837.000000	-0.004669
1836.000000	-0.004644
1835.000000	-0.004629
1834.000000	-0.004636
1833.000000	-0.004665
1832.000000	-0.004704
1831.000000	-0.004731
1830.000000	-0.004728
1829.000000	-0.004704
1828.000000	-0.004685
1827.000000	-0.004686
1826.000000	-0.004701
1825.000000	-0.004720
1824.000000	-0.004739
1823.000000	-0.004759
1822.000000	-0.004778
1821.000000	-0.004797
1820.000000	-0.004812
1819.000000	-0.004825
1818.000000	-0.004841
1817.000000	-0.004867
1816.000000	-0.004892
1815.000000	-0.004904
1814.000000	-0.004899
1813.000000	-0.004889
1812.000000	-0.004895
1811.000000	-0.004922
1810.000000	-0.004967
1809.000000	-0.005011
1808.000000	-0.005036
1807.000000	-0.005041
1806.000000	-0.005037
1805.000000	-0.005029
1804.000000	-0.005014
1803.000000	-0.004993
1802.000000	-0.004976
1801.000000	-0.004965
1800.000000	-0.004956
1799.000000	-0.004950
1798.000000	-0.004955
1797.000000	-0.004971
1796.000000	-0.004991
1795.000000	-0.005019
1794.000000	-0.005053
1793.000000	-0.005072
1792.000000	-0.005060
1791.000000	-0.005038
1790.000000	-0.005042
1789.000000	-0.005074
1788.000000	-0.005102
1787.000000	-0.005112
1786.000000	-0.005117
1785.000000	-0.005131
1784.000000	-0.005145
1783.000000	-0.005161
1782.000000	-0.005184
1781.000000	-0.005213
1780.000000	-0.005240
1779.000000	-0.005248
1778.000000	-0.005239
1777.000000	-0.005213
1776.000000	-0.005184
1775.000000	-0.005168
1774.000000	-0.005160
1773.000000	-0.005135
1772.000000	-0.005100
1771.000000	-0.005083
1770.000000	-0.005092
1769.000000	-0.005112
1768.000000	-0.005113
1767.000000	-0.005088
1766.000000	-0.005052
1765.000000	-0.005029
1764.000000	-0.005019
1763.000000	-0.004999
1762.000000	-0.004943
1761.000000	-0.004860
1760.000000	-0.004781
1759.000000	-0.004725
1758.000000	-0.004683
1757.000000	-0.004625
1756.000000	-0.004542
1755.000000	-0.004450
1754.000000	-0.004365
1753.000000	-0.004288
1752.000000	-0.004227
1751.000000	-0.004192
1750.000000	-0.004186
1749.000000	-0.004205
1748.000000	-0.004238
1747.000000	-0.004270
1746.000000	-0.004271
1745.000000	-0.004235
1744.000000	-0.004190
1743.000000	-0.004158
1742.000000	-0.004135
1741.000000	-0.004113
1740.000000	-0.004111
1739.000000	-0.004147
1738.000000	-0.004203
1737.000000	-0.004249
1736.000000	-0.004276
1735.000000	-0.004285
1734.000000	-0.004296
1733.000000	-0.004310
1732.000000	-0.004316
1731.000000	-0.004323
1730.000000	-0.004339
1729.000000	-0.004354
1728.000000	-0.004357
1727.000000	-0.004356
1726.000000	-0.004355
1725.000000	-0.004348
1724.000000	-0.004337
1723.000000	-0.004324
1722.000000	-0.004315
1721.000000	-0.004308
1720.000000	-0.004295
1719.000000	-0.004275
1718.000000	-0.004258
1717.000000	-0.004243
1716.000000	-0.004209
1715.000000	-0.004163
1714.000000	-0.004137
1713.000000	-0.004127
1712.000000	-0.004104
1711.000000	-0.004071
1710.000000	-0.004049
1709.000000	-0.004034
1708.000000	-0.004011
1707.000000	-0.003981
1706.000000	-0.003952
1705.000000	-0.003907
1704.000000	-0.003815
1703.000000	-0.003704
1702.000000	-0.003606
1701.000000	-0.003507
1700.000000	-0.003381
1699.000000	-0.003234
1698.000000	-0.003111
1697.000000	-0.003019
1696.000000	-0.002906
1695.000000	-0.002749
1694.000000	-0.002576
1693.000000	-0.002410
1692.000000	-0.002253
1691.000000	-0.002101
1690.000000	-0.001951
1689.000000	-0.001786
1688.000000	-0.001618
1687.000000	-0.001482
1686.000000	-0.001394
1685.000000	-0.001302
1684.000000	-0.001153
1683.000000	-0.000981
1682.000000	-0.000825
1681.000000	-0.000670
1680.000000	-0.000512
1679.000000	-0.000364
1678.000000	-0.000232
1677.000000	-0.000100
1676.000000	0.000045
1675.000000	0.000175
1674.000000	0.000273
1673.000000	0.000344
1672.000000	0.000384
1671.000000	0.000377
1670.000000	0.000338
1669.000000	0.000332
1668.000000	0.000401
1667.000000	0.000514
1666.000000	0.000643
1665.000000	0.000803
1664.000000	0.001041
1663.000000	0.001371
1662.000000	0.001744
1661.000000	0.002121
1660.000000	0.002495
1659.000000	0.002875
1658.000000	0.003259
1657.000000	0.003623
1656.000000	0.003933
1655.000000	0.004228
1654.000000	0.004709
1653.000000	0.005448
1652.000000	0.006126
1651.000000	0.006527
1650.000000	0.006739
1649.000000	0.006878
1648.000000	0.007033
1647.000000	0.007227
1646.000000	0.007407
1645.000000	0.007515
1644.000000	0.007556
1643.000000	0.007547
1642.000000	0.007506
1641.000000	0.007459
1640.000000	0.007411
1639.000000	0.007341
1638.000000	0.007227
1637.000000	0.007097
1636.000000	0.007011
1635.000000	0.006980
1634.000000	0.006949
1633.000000	0.006871
1632.000000	0.006744
1631.000000	0.006557
1630.000000	0.006295
1629.000000	0.005969
1628.000000	0.005618
1627.000000	0.005274
1626.000000	0.004930
1625.000000	0.004562
1624.000000	0.004173
1623.000000	0.003802
1622.000000	0.003493
1621.000000	0.003244
1620.000000	0.003008
1619.000000	0.002752
1618.000000	0.002481
1617.000000	0.002232
1616.000000	0.002028
1615.000000	0.001853
1614.000000	0.001683
1613.000000	0.001510
1612.000000	0.001336
1611.000000	0.001157
1610.000000	0.000974
1609.000000	0.000794
1608.000000	0.000629
1607.000000	0.000487
1606.000000	0.000370
1605.000000	0.000266
1604.000000	0.000148
1603.000000	0.000001
1602.000000	-0.000158
1601.000000	-0.000305
1600.000000	-0.000436
1599.000000	-0.000559
1598.000000	-0.000679
1597.000000	-0.000800
1596.000000	-0.000924
1595.000000	-0.001054
1594.000000	-0.001186
1593.000000	-0.001318
1592.000000	-0.001448
1591.000000	-0.001571
1590.000000	-0.001683
1589.000000	-0.001791
1588.000000	-0.001908
1587.000000	-0.002035
1586.000000	-0.002156
1585.000000	-0.002249
1584.000000	-0.002323
1583.000000	-0.002409
1582.000000	-0.002503
1581.000000	-0.002574
1580.000000	-0.002611
1579.000000	-0.002642
1578.000000	-0.002695
1577.000000	-0.002769
1576.000000	-0.002834
1575.000000	-0.002860
1574.000000	-0.002845
1573.000000	-0.002821
1572.000000	-0.002820
1571.000000	-0.002852
1570.000000	-0.002903
1569.000000	-0.002942
1568.000000	-0.002963
1567.000000	-0.002987
1566.000000	-0.003020
1565.000000	-0.003049
1564.000000	-0.003066
1563.000000	-0.003075
1562.000000	-0.003100
1561.000000	-0.003154
1560.000000	-0.003235
1559.000000	-0.003317
1558.000000	-0.003355
1557.000000	-0.003340
1556.000000	-0.003306
1555.000000	-0.003290
1554.000000	-0.003283
1553.000000	-0.003286
1552.000000	-0.003303
1551.000000	-0.003329
1550.000000	-0.003346
1549.000000	-0.003344
1548.000000	-0.003326
1547.000000	-0.003313
1546.000000	-0.003317
1545.000000	-0.003334
1544.000000	-0.003348
1543.000000	-0.003333
1542.000000	-0.003286
1541.000000	-0.003244
1540.000000	-0.003257
1539.000000	-0.003327
1538.000000	-0.003388
1537.000000	-0.003401
1536.000000	-0.003389
1535.000000	-0.003380
1534.000000	-0.003380
1533.000000	-0.003385
1532.000000	-0.003383
1531.000000	-0.003371
1530.000000	-0.003362
1529.000000	-0.003364
1528.000000	-0.003370
1527.000000	-0.003379
1526.000000	-0.003397
1525.000000	-0.003419
1524.000000	-0.003429
1523.000000	-0.003424
1522.000000	-0.003427
1521.000000	-0.003469
1520.000000	-0.003530
1519.000000	-0.003569
1518.000000	-0.003576
1517.000000	-0.003563
1516.000000	-0.003547
1515.000000	-0.003531
1514.000000	-0.003520
1513.000000	-0.003523
1512.000000	-0.003530
1511.000000	-0.003517
1510.000000	-0.003477
1509.000000	-0.003428
1508.000000	-0.003384
1507.000000	-0.003354
1506.000000	-0.003361
1505.000000	-0.003390
1504.000000	-0.003399
1503.000000	-0.003368
1502.000000	-0.003303
1501.000000	-0.003225
1500.000000	-0.003146
1499.000000	-0.003042
1498.000000	-0.002875
1497.000000	-0.002642
1496.000000	-0.002375
1495.000000	-0.002122
1494.000000	-0.001924
1493.000000	-0.001793
1492.000000	-0.001717
1491.000000	-0.001671
1490.000000	-0.001644
1489.000000	-0.001645
1488.000000	-0.001655
1487.000000	-0.001657
1486.000000	-0.001676
1485.000000	-0.001728
1484.000000	-0.001805
1483.000000	-0.001886
1482.000000	-0.001952
1481.000000	-0.001998
1480.000000	-0.002028
1479.000000	-0.002054
1478.000000	-0.002082
1477.000000	-0.002104
1476.000000	-0.002091
1475.000000	-0.002042
1474.000000	-0.002001
1473.000000	-0.002017
1472.000000	-0.002087
1471.000000	-0.002157
1470.000000	-0.002207
1469.000000	-0.002266
1468.000000	-0.002344
1467.000000	-0.002420
1466.000000	-0.002476
1465.000000	-0.002520
1464.000000	-0.002579
1463.000000	-0.002659
1462.000000	-0.002756
1461.000000	-0.002861
1460.000000	-0.002966
1459.000000	-0.003063
1458.000000	-0.003166
1457.000000	-0.003313
1456.000000	-0.003486
1455.000000	-0.003617
1454.000000	-0.003698
1453.000000	-0.003765
1452.000000	-0.003838
1451.000000	-0.003904
1450.000000	-0.003954
1449.000000	-0.004011
1448.000000	-0.004093
1447.000000	-0.004185
1446.000000	-0.004256
1445.000000	-0.004292
1444.000000	-0.004308
1443.000000	-0.004312
1442.000000	-0.004308
1441.000000	-0.004290
1440.000000	-0.004253
1439.000000	-0.004196
1438.000000	-0.004130
1437.000000	-0.004081
1436.000000	-0.004042
1435.000000	-0.003974
1434.000000	-0.003868
1433.000000	-0.003763
1432.000000	-0.003692
1431.000000	-0.003651
1430.000000	-0.003605
1429.000000	-0.003533
1428.000000	-0.003439
1427.000000	-0.003344
1426.000000	-0.003266
1425.000000	-0.003206
1424.000000	-0.003158
1423.000000	-0.003109
1422.000000	-0.003054
1421.000000	-0.003013
1420.000000	-0.002988
1419.000000	-0.002945
1418.000000	-0.002857
1417.000000	-0.002755
1416.000000	-0.002671
1415.000000	-0.002594
1414.000000	-0.002491
1413.000000	-0.002364
1412.000000	-0.002251
1411.000000	-0.002175
1410.000000	-0.002116
1409.000000	-0.002044
1408.000000	-0.001951
1407.000000	-0.001856
1406.000000	-0.001769
1405.000000	-0.001673
1404.000000	-0.001542
1403.000000	-0.001371
1402.000000	-0.001187
1401.000000	-0.001027
1400.000000	-0.000897
1399.000000	-0.000761
1398.000000	-0.000579
1397.000000	-0.000354
1396.000000	-0.000115
1395.000000	0.000122
1394.000000	0.000374
1393.000000	0.000656
1392.000000	0.000945
1391.000000	0.001204
1390.000000	0.001419
1389.000000	0.001610
1388.000000	0.001795
1387.000000	0.001956
1386.000000	0.002042
1385.000000	0.002018
1384.000000	0.001880
1383.000000	0.001649
1382.000000	0.001350
1381.000000	0.000977
1380.000000	0.000512
1379.000000	-0.000020
1378.000000	-0.000522
1377.000000	-0.000881
1376.000000	-0.001029
1375.000000	-0.000931
1374.000000	-0.000591
1373.000000	-0.000081
1372.000000	0.000484
1371.000000	0.001012
1370.000000	0.001452
1369.000000	0.001786
1368.000000	0.002014
1367.000000	0.002160
1366.000000	0.002249
1365.000000	0.002284
1364.000000	0.002247
1363.000000	0.002134
1362.000000	0.001979
1361.000000	0.001814
1360.000000	0.001632
1359.000000	0.001408
1358.000000	0.001154
1357.000000	0.000901
1356.000000	0.000669
1355.000000	0.000450
1354.000000	0.000242
1353.000000	0.000062
1352.000000	-0.000073
1351.000000	-0.000172
1350.000000	-0.000265
1349.000000	-0.000371
1348.000000	-0.000481
1347.000000	-0.000565
1346.000000	-0.000606
1345.000000	-0.000628
1344.000000	-0.000675
1343.000000	-0.000759
1342.000000	-0.000842
1341.000000	-0.000876
1340.000000	-0.000865
1339.000000	-0.000868
1338.000000	-0.000923
1337.000000	-0.001008
1336.000000	-0.001068
1335.000000	-0.001090
1334.000000	-0.001107
1333.000000	-0.001169
1332.000000	-0.001285
1331.000000	-0.001426
1330.000000	-0.001559
1329.000000	-0.001688
1328.000000	-0.001837
1327.000000	-0.002006
1326.000000	-0.002157
1325.000000	-0.002261
1324.000000	-0.002330
1323.000000	-0.002412
1322.000000	-0.002540
1321.000000	-0.002702
1320.000000	-0.002861
1319.000000	-0.002993
1318.000000	-0.003106
1317.000000	-0.003223
1316.000000	-0.003335
1315.000000	-0.003413
1314.000000	-0.003444
1313.000000	-0.003463
1312.000000	-0.003504
1311.000000	-0.003560
1310.000000	-0.003602
1309.000000	-0.003634
1308.000000	-0.003692
1307.000000	-0.003794
1306.000000	-0.003908
1305.000000	-0.003989
1304.000000	-0.004038
1303.000000	-0.004094
1302.000000	-0.004192
1301.000000	-0.004329
1300.000000	-0.004464
1299.000000	-0.004571
1298.000000	-0.004663
1297.000000	-0.004781
1296.000000	-0.004936
1295.000000	-0.005091
1294.000000	-0.005205
1293.000000	-0.005282
1292.000000	-0.005363
1291.000000	-0.005467
1290.000000	-0.005569
1289.000000	-0.005636
1288.000000	-0.005672
1287.000000	-0.005711
1286.000000	-0.005777
1285.000000	-0.005858
1284.000000	-0.005924
1283.000000	-0.005965
1282.000000	-0.006012
1281.000000	-0.006104
1280.000000	-0.006238
1279.000000	-0.006368
1278.000000	-0.006457
1277.000000	-0.006526
1276.000000	-0.006618
1275.000000	-0.006742
1274.000000	-0.006865
1273.000000	-0.006962
1272.000000	-0.007046
1271.000000	-0.007147
1270.000000	-0.007282
1269.000000	-0.007445
1268.000000	-0.007614
1267.000000	-0.007779
1266.000000	-0.007947
1265.000000	-0.008131
1264.000000	-0.008319
1263.000000	-0.008474
1262.000000	-0.008584
1261.000000	-0.008694
1260.000000	-0.008852
1259.000000	-0.009056
1258.000000	-0.009264
1257.000000	-0.009471
1256.000000	-0.009718
1255.000000	-0.010027
1254.000000	-0.010361
1253.000000	-0.010663
1252.000000	-0.010931
1251.000000	-0.011223
1250.000000	-0.011595
1249.000000	-0.012040
1248.000000	-0.012502
1247.000000	-0.012933
1246.000000	-0.013343
1245.000000	-0.013772
1244.000000	-0.014226
1243.000000	-0.014657
1242.000000	-0.015023
1241.000000	-0.015335
1240.000000	-0.015631
1239.000000	-0.015920
1238.000000	-0.016177
1237.000000	-0.016380
1236.000000	-0.016530
1235.000000	-0.016638
1234.000000	-0.016712
1233.000000	-0.016747
1232.000000	-0.016733
1231.000000	-0.016676
1230.000000	-0.016612
1229.000000	-0.016576
1228.000000	-0.016558
1227.000000	-0.016514
1226.000000	-0.016423
1225.000000	-0.016324
1224.000000	-0.016273
1223.000000	-0.016278
1222.000000	-0.016296
1221.000000	-0.016294
1220.000000	-0.016281
1219.000000	-0.016288
1218.000000	-0.016327
1217.000000	-0.016381
1216.000000	-0.016429
1215.000000	-0.016470
1214.000000	-0.016522
1213.000000	-0.016598
1212.000000	-0.016673
1211.000000	-0.016710
1210.000000	-0.016711
1209.000000	-0.016724
1208.000000	-0.016778
1207.000000	-0.016845
1206.000000	-0.016871
1205.000000	-0.016848
1204.000000	-0.016820
1203.000000	-0.016827
1202.000000	-0.016866
1201.000000	-0.016901
1200.000000	-0.016908
1199.000000	-0.016901
1198.000000	-0.016917
1197.000000	-0.016964
1196.000000	-0.016994
1195.000000	-0.016936
1194.000000	-0.016776
1193.000000	-0.016557
1192.000000	-0.016315
1191.000000	-0.016046
1190.000000	-0.015758
1189.000000	-0.015504
1188.000000	-0.015344
1187.000000	-0.015281
1186.000000	-0.015262
1185.000000	-0.015240
1184.000000	-0.015214
1183.000000	-0.015213
1182.000000	-0.015251
1181.000000	-0.015305
1180.000000	-0.015330
1179.000000	-0.015305
1178.000000	-0.015263
1177.000000	-0.015258
1176.000000	-0.015293
1175.000000	-0.015319
1174.000000	-0.015297
1173.000000	-0.015258
1172.000000	-0.015256
1171.000000	-0.015293
1170.000000	-0.015320
1169.000000	-0.015307
1168.000000	-0.015275
1167.000000	-0.015249
1166.000000	-0.015210
1165.000000	-0.015097
1164.000000	-0.014873
1163.000000	-0.014564
1162.000000	-0.014246
1161.000000	-0.013988
1160.000000	-0.013795
1159.000000	-0.013632
1158.000000	-0.013477
1157.000000	-0.013355
1156.000000	-0.013303
1155.000000	-0.013320
1154.000000	-0.013357
1153.000000	-0.013370
1152.000000	-0.013359
1151.000000	-0.013349
1150.000000	-0.013352
1149.000000	-0.013350
1148.000000	-0.013323
1147.000000	-0.013279
1146.000000	-0.013243
1145.000000	-0.013217
1144.000000	-0.013168
1143.000000	-0.013078
1142.000000	-0.012981
1141.000000	-0.012931
1140.000000	-0.012938
1139.000000	-0.012953
1138.000000	-0.012931
1137.000000	-0.012875
1136.000000	-0.012820
1135.000000	-0.012779
1134.000000	-0.012732
1133.000000	-0.012659
1132.000000	-0.012566
1131.000000	-0.012482
1130.000000	-0.012428
1129.000000	-0.012394
1128.000000	-0.012343
1127.000000	-0.012260
1126.000000	-0.012181
1125.000000	-0.012158
1124.000000	-0.012185
1123.000000	-0.012194
1122.000000	-0.012125
1121.000000	-0.011998
1120.000000	-0.011878
1119.000000	-0.011804
1118.000000	-0.011756
1117.000000	-0.011693
1116.000000	-0.011597
1115.000000	-0.011481
1114.000000	-0.011368
1113.000000	-0.011261
1112.000000	-0.011140
1111.000000	-0.010998
1110.000000	-0.010863
1109.000000	-0.010776
1108.000000	-0.010742
1107.000000	-0.010723
1106.000000	-0.010687
1105.000000	-0.010638
1104.000000	-0.010601
1103.000000	-0.010577
1102.000000	-0.010547
1101.000000	-0.010496
1100.000000	-0.010424
1099.000000	-0.010337
1098.000000	-0.010250
1097.000000	-0.010174
1096.000000	-0.010108
1095.000000	-0.010037
1094.000000	-0.009960
1093.000000	-0.009891
1092.000000	-0.009835
1091.000000	-0.009773
1090.000000	-0.009690
1089.000000	-0.009604
1088.000000	-0.009537
1087.000000	-0.009477
1086.000000	-0.009390
1085.000000	-0.009282
1084.000000	-0.009197
1083.000000	-0.009162
1082.000000	-0.009146
1081.000000	-0.009098
1080.000000	-0.009006
1079.000000	-0.008903
1078.000000	-0.008823
1077.000000	-0.008765
1076.000000	-0.008698
1075.000000	-0.008604
1074.000000	-0.008505
1073.000000	-0.008436
1072.000000	-0.008396
1071.000000	-0.008344
1070.000000	-0.008247
1069.000000	-0.008133
1068.000000	-0.008052
1067.000000	-0.008015
1066.000000	-0.007984
1065.000000	-0.007929
1064.000000	-0.007869
1063.000000	-0.007826
1062.000000	-0.007787
1061.000000	-0.007719
1060.000000	-0.007616
1059.000000	-0.007516
1058.000000	-0.007457
1057.000000	-0.007444
1056.000000	-0.007451
1055.000000	-0.007451
1054.000000	-0.007444
1053.000000	-0.007453
1052.000000	-0.007495
1051.000000	-0.007547
1050.000000	-0.007560
1049.000000	-0.007521
1048.000000	-0.007484
1047.000000	-0.007516
1046.000000	-0.007621
1045.000000	-0.007736
1044.000000	-0.007813
1043.000000	-0.007865
1042.000000	-0.007920
1041.000000	-0.007960
1040.000000	-0.007928
1039.000000	-0.007798
1038.000000	-0.007609
1037.000000	-0.007419
1036.000000	-0.007244
1035.000000	-0.007060
1034.000000	-0.006859
1033.000000	-0.006673
1032.000000	-0.006542
1031.000000	-0.006465
1030.000000	-0.006392
1029.000000	-0.006276
1028.000000	-0.006133
1027.000000	-0.006036
1026.000000	-0.006035
1025.000000	-0.006100
1024.000000	-0.006151
1023.000000	-0.006149
1022.000000	-0.006128
1021.000000	-0.006132
1020.000000	-0.006146
1019.000000	-0.006123
1018.000000	-0.006057
1017.000000	-0.005995
1016.000000	-0.005986
1015.000000	-0.006016
1014.000000	-0.006024
1013.000000	-0.005964
1012.000000	-0.005850
1011.000000	-0.005738
1010.000000	-0.005669
1009.000000	-0.005627
1008.000000	-0.005562
1007.000000	-0.005462
1006.000000	-0.005380
1005.000000	-0.005372
1004.000000	-0.005422
1003.000000	-0.005453
1002.000000	-0.005426
1001.000000	-0.005377
1000.000000	-0.005350
999.000000	-0.005330
998.000000	-0.005271
997.000000	-0.005173
996.000000	-0.005088
995.000000	-0.005050
994.000000	-0.005021
993.000000	-0.004945
992.000000	-0.004813
991.000000	-0.004673
990.000000	-0.004568
989.000000	-0.004483
988.000000	-0.004372
987.000000	-0.004229
986.000000	-0.004118
985.000000	-0.004104
984.000000	-0.004174
983.000000	-0.004238
982.000000	-0.004225
981.000000	-0.004158
980.000000	-0.004123
979.000000	-0.004173
978.000000	-0.004281
977.000000	-0.004384
976.000000	-0.004454
975.000000	-0.004520
974.000000	-0.004628
973.000000	-0.004784
972.000000	-0.004942
971.000000	-0.005050
970.000000	-0.005107
969.000000	-0.005151
968.000000	-0.005204
967.000000	-0.005250
966.000000	-0.005280
965.000000	-0.005325
964.000000	-0.005430
963.000000	-0.005578
962.000000	-0.005697
961.000000	-0.005739
960.000000	-0.005719
959.000000	-0.005680
958.000000	-0.005638
957.000000	-0.005581
956.000000	-0.005519
955.000000	-0.005501
954.000000	-0.005569
953.000000	-0.005700
952.000000	-0.005813
951.000000	-0.005843
950.000000	-0.005803
949.000000	-0.005763
948.000000	-0.005764
947.000000	-0.005785
946.000000	-0.005786
945.000000	-0.005767
944.000000	-0.005766
943.000000	-0.005802
942.000000	-0.005855
941.000000	-0.005887
940.000000	-0.005890
939.000000	-0.005896
938.000000	-0.005941
937.000000	-0.006026
936.000000	-0.006103
935.000000	-0.006111
934.000000	-0.006040
933.000000	-0.005936
932.000000	-0.005840
931.000000	-0.005740
930.000000	-0.005609
929.000000	-0.005471
928.000000	-0.005398
927.000000	-0.005436
926.000000	-0.005560
925.000000	-0.005721
924.000000	-0.005906
923.000000	-0.006144
922.000000	-0.006449
921.000000	-0.006781
920.000000	-0.007059
919.000000	-0.007204
918.000000	-0.007176
917.000000	-0.006984
916.000000	-0.006675
915.000000	-0.006313
914.000000	-0.005977
913.000000	-0.005736
912.000000	-0.005618
911.000000	-0.005589
910.000000	-0.005573
909.000000	-0.005520
908.000000	-0.005443
907.000000	-0.005389
906.000000	-0.005367
905.000000	-0.005334
904.000000	-0.005250
903.000000	-0.005146
902.000000	-0.005097
901.000000	-0.005129
900.000000	-0.005186
899.000000	-0.005188
898.000000	-0.005121
897.000000	-0.005046
896.000000	-0.005023
895.000000	-0.005049
894.000000	-0.005073
893.000000	-0.005059
892.000000	-0.005017
891.000000	-0.004984
890.000000	-0.004985
889.000000	-0.005004
888.000000	-0.005010
887.000000	-0.004997
886.000000	-0.005007
885.000000	-0.005087
884.000000	-0.005244
883.000000	-0.005446
882.000000	-0.005679
881.000000	-0.005951
880.000000	-0.006246
879.000000	-0.006494
878.000000	-0.006619
877.000000	-0.006616
876.000000	-0.006560
875.000000	-0.006529
874.000000	-0.006537
873.000000	-0.006546
872.000000	-0.006527
871.000000	-0.006500
870.000000	-0.006506
869.000000	-0.006544
868.000000	-0.006572
867.000000	-0.006576
866.000000	-0.006608
865.000000	-0.006736
864.000000	-0.006964
863.000000	-0.007237
862.000000	-0.007524
861.000000	-0.007873
860.000000	-0.008357
859.000000	-0.009015
858.000000	-0.009854
857.000000	-0.010915
856.000000	-0.012315
855.000000	-0.014215
854.000000	-0.016726
853.000000	-0.019817
852.000000	-0.023258
851.000000	-0.026633
850.000000	-0.029447
849.000000	-0.031246
848.000000	-0.031723
847.000000	-0.030821
846.000000	-0.028787
845.000000	-0.026044
844.000000	-0.022974
843.000000	-0.019835
842.000000	-0.016812
841.000000	-0.014072
840.000000	-0.011748
839.000000	-0.009920
838.000000	-0.008590
837.000000	-0.007669
836.000000	-0.007019
835.000000	-0.006547
834.000000	-0.006256
833.000000	-0.006159
832.000000	-0.006175
831.000000	-0.006154
830.000000	-0.006026
829.000000	-0.005846
828.000000	-0.005685
827.000000	-0.005535
826.000000	-0.005370
825.000000	-0.005240
824.000000	-0.005226
823.000000	-0.005324
822.000000	-0.005442
821.000000	-0.005495
820.000000	-0.005463
819.000000	-0.005372
818.000000	-0.005264
817.000000	-0.005179
816.000000	-0.005135
815.000000	-0.005120
814.000000	-0.005119
813.000000	-0.005137
812.000000	-0.005170
811.000000	-0.005193
810.000000	-0.005185
809.000000	-0.005166
808.000000	-0.005167
807.000000	-0.005183
806.000000	-0.005185
805.000000	-0.005164
804.000000	-0.005148
803.000000	-0.005158
802.000000	-0.005185
801.000000	-0.005197
800.000000	-0.005162
799.000000	-0.005084
798.000000	-0.005018
797.000000	-0.005023
796.000000	-0.005091
795.000000	-0.005150
794.000000	-0.005156
793.000000	-0.005144
792.000000	-0.005167
791.000000	-0.005210
790.000000	-0.005219
789.000000	-0.005177
788.000000	-0.005116
787.000000	-0.005059
786.000000	-0.004998
785.000000	-0.004936
784.000000	-0.004899
783.000000	-0.004906
782.000000	-0.004955
781.000000	-0.005033
780.000000	-0.005112
779.000000	-0.005149
778.000000	-0.005124
777.000000	-0.005062
776.000000	-0.005001
775.000000	-0.004936
774.000000	-0.004828
773.000000	-0.004685
772.000000	-0.004579
771.000000	-0.004580
770.000000	-0.004665
769.000000	-0.004741
768.000000	-0.004726
767.000000	-0.004621
766.000000	-0.004495
765.000000	-0.004402
764.000000	-0.004339
763.000000	-0.004283
762.000000	-0.004251
761.000000	-0.004285
760.000000	-0.004384
759.000000	-0.004484
758.000000	-0.004527
757.000000	-0.004523
756.000000	-0.004533
755.000000	-0.004584
754.000000	-0.004657
753.000000	-0.004705
752.000000	-0.004695
751.000000	-0.004626
750.000000	-0.004532
749.000000	-0.004445
748.000000	-0.004360
747.000000	-0.004251
746.000000	-0.004117
745.000000	-0.003990
744.000000	-0.003876
743.000000	-0.003743
742.000000	-0.003585
741.000000	-0.003450
740.000000	-0.003374
739.000000	-0.003336
738.000000	-0.003304
737.000000	-0.003288
736.000000	-0.003316
735.000000	-0.003369
734.000000	-0.003406
733.000000	-0.003404
732.000000	-0.003374
731.000000	-0.003346
730.000000	-0.003356
729.000000	-0.003396
728.000000	-0.003398
727.000000	-0.003308
726.000000	-0.003173
725.000000	-0.003100
724.000000	-0.003096
723.000000	-0.003018
722.000000	-0.002751
721.000000	-0.002400
720.000000	-0.002227
719.000000	-0.002373
718.000000	-0.002713
717.000000	-0.002994
716.000000	-0.003067
715.000000	-0.002976
714.000000	-0.002873
713.000000	-0.002855
712.000000	-0.002880
711.000000	-0.002840
710.000000	-0.002691
709.000000	-0.002485
708.000000	-0.002286
707.000000	-0.002115
706.000000	-0.001968
705.000000	-0.001859
704.000000	-0.001821
703.000000	-0.001847
702.000000	-0.001883
701.000000	-0.001883
700.000000	-0.001838
699.000000	-0.001789
698.000000	-0.001772
697.000000	-0.001743
696.000000	-0.001596
695.000000	-0.001285
694.000000	-0.000955
693.000000	-0.000802
692.000000	-0.000807
691.000000	-0.000768
690.000000	-0.000562
689.000000	-0.000285
688.000000	-0.000066
687.000000	0.000126
686.000000	0.000354
685.000000	0.000558
684.000000	0.000643
683.000000	0.000596
682.000000	0.000438
681.000000	0.000191
680.000000	-0.000037
679.000000	-0.000109
678.000000	-0.000091
677.000000	-0.000166
676.000000	-0.000305
675.000000	-0.000445
674.000000	-0.000557
673.000000	-0.000540
672.000000	-0.000244
671.000000	0.000313
670.000000	0.000758
669.000000	0.000766
668.000000	0.000705
667.000000	0.000570
666.000000	0.000089
665.000000	-0.000066
664.000000	0.000407
663.000000	0.001266
662.000000	0.002127
661.000000	0.002784
660.000000	0.003230
659.000000	0.003476
658.000000	0.003483
657.000000	0.003303
656.000000	0.003082
655.000000	0.002801
654.000000	0.002475
653.000000	0.002239
652.000000	0.002059
651.000000	0.001735
650.000000	0.001263
649.000000	0.000916
648.000000	0.000810
647.000000	0.000753
646.000000	0.000615
645.000000	0.000493
644.000000	0.000454
643.000000	0.000414
642.000000	0.000324
641.000000	0.000286
640.000000	0.000359
639.000000	0.000447
638.000000	0.000488
637.000000	0.000530
636.000000	0.000555
635.000000	0.000465
634.000000	0.000267
633.000000	0.000077
632.000000	-0.000087
631.000000	-0.000301
630.000000	-0.000519
629.000000	-0.000591
628.000000	-0.000525
627.000000	-0.000514
626.000000	-0.000623
625.000000	-0.000737
624.000000	-0.000821
623.000000	-0.000971
622.000000	-0.001190
621.000000	-0.001368
620.000000	-0.001452
619.000000	-0.001453
618.000000	-0.001342
617.000000	-0.001144
616.000000	-0.001098
615.000000	-0.001440
614.000000	-0.002036
613.000000	-0.002501
612.000000	-0.002711
611.000000	-0.002910
610.000000	-0.003290
609.000000	-0.003644
608.000000	-0.003561
607.000000	-0.002951
606.000000	-0.002228
605.000000	-0.001938
604.000000	-0.002209
603.000000	-0.002610
602.000000	-0.002654
601.000000	-0.002342
600.000000	-0.002056
