# Supplementary material for: Real-time monitoring of the reversible capture and release of CO2 on anthraquinone and riboflavin-modified graphitic electrodes using ATR-SEIRAS
Source: Chem Sci. 2025 Nov 4;16(48):23189–202. doi: 10.1039/d5sc05427c (PMC12584010; doi:10.1039/d5sc05427c)
Supplement: SC-016-D5SC05427C-s001 [file SC-016-D5SC05427C-s001.zip › Data Folders/Main Figures/Figure3/3a/033.ASC]

PE IR       SUBTECH     SPECTRUM    ASCII       PEDS        4.00        
   -1
033.ASC
24/06/26
16:04:40.00
24/06/26
16:04:40.00
Administrator

600.000000
#HDR
-1
-1
#GR
Wavenumber
A
1.0
0.0
4000.000000
-1.000000
3401
8
0.023978
-0.031895
#DATA
4000.000000	-0.004039
3999.000000	-0.004056
3998.000000	-0.004078
3997.000000	-0.004093
3996.000000	-0.004090
3995.000000	-0.004069
3994.000000	-0.004041
3993.000000	-0.004018
3992.000000	-0.004001
3991.000000	-0.003981
3990.000000	-0.003950
3989.000000	-0.003913
3988.000000	-0.003885
3987.000000	-0.003877
3986.000000	-0.003892
3985.000000	-0.003922
3984.000000	-0.003956
3983.000000	-0.003979
3982.000000	-0.003978
3981.000000	-0.003954
3980.000000	-0.003928
3979.000000	-0.003919
3978.000000	-0.003932
3977.000000	-0.003948
3976.000000	-0.003941
3975.000000	-0.003904
3974.000000	-0.003850
3973.000000	-0.003807
3972.000000	-0.003789
3971.000000	-0.003796
3970.000000	-0.003816
3969.000000	-0.003844
3968.000000	-0.003882
3967.000000	-0.003933
3966.000000	-0.003988
3965.000000	-0.004029
3964.000000	-0.004044
3963.000000	-0.004036
3962.000000	-0.004020
3961.000000	-0.004011
3960.000000	-0.004012
3959.000000	-0.004020
3958.000000	-0.004025
3957.000000	-0.004021
3956.000000	-0.004009
3955.000000	-0.003998
3954.000000	-0.003995
3953.000000	-0.004001
3952.000000	-0.004009
3951.000000	-0.004014
3950.000000	-0.004020
3949.000000	-0.004034
3948.000000	-0.004054
3947.000000	-0.004073
3946.000000	-0.004084
3945.000000	-0.004081
3944.000000	-0.004066
3943.000000	-0.004044
3942.000000	-0.004023
3941.000000	-0.004006
3940.000000	-0.003996
3939.000000	-0.003999
3938.000000	-0.004015
3937.000000	-0.004045
3936.000000	-0.004086
3935.000000	-0.004125
3934.000000	-0.004146
3933.000000	-0.004139
3932.000000	-0.004117
3931.000000	-0.004102
3930.000000	-0.004110
3929.000000	-0.004137
3928.000000	-0.004167
3927.000000	-0.004187
3926.000000	-0.004192
3925.000000	-0.004188
3924.000000	-0.004183
3923.000000	-0.004177
3922.000000	-0.004162
3921.000000	-0.004129
3920.000000	-0.004076
3919.000000	-0.004016
3918.000000	-0.003973
3917.000000	-0.003966
3916.000000	-0.003999
3915.000000	-0.004048
3914.000000	-0.004085
3913.000000	-0.004100
3912.000000	-0.004101
3911.000000	-0.004105
3910.000000	-0.004114
3909.000000	-0.004120
3908.000000	-0.004116
3907.000000	-0.004105
3906.000000	-0.004086
3905.000000	-0.004049
3904.000000	-0.003987
3903.000000	-0.003914
3902.000000	-0.003861
3901.000000	-0.003849
3900.000000	-0.003873
3899.000000	-0.003918
3898.000000	-0.003967
3897.000000	-0.004015
3896.000000	-0.004055
3895.000000	-0.004079
3894.000000	-0.004082
3893.000000	-0.004068
3892.000000	-0.004050
3891.000000	-0.004035
3890.000000	-0.004021
3889.000000	-0.004008
3888.000000	-0.004001
3887.000000	-0.003996
3886.000000	-0.003994
3885.000000	-0.004001
3884.000000	-0.004014
3883.000000	-0.004034
3882.000000	-0.004058
3881.000000	-0.004080
3880.000000	-0.004099
3879.000000	-0.004107
3878.000000	-0.004109
3877.000000	-0.004113
3876.000000	-0.004115
3875.000000	-0.004107
3874.000000	-0.004091
3873.000000	-0.004082
3872.000000	-0.004089
3871.000000	-0.004099
3870.000000	-0.004087
3869.000000	-0.004045
3868.000000	-0.003993
3867.000000	-0.003967
3866.000000	-0.003983
3865.000000	-0.004032
3864.000000	-0.004084
3863.000000	-0.004109
3862.000000	-0.004108
3861.000000	-0.004100
3860.000000	-0.004089
3859.000000	-0.004065
3858.000000	-0.004021
3857.000000	-0.003974
3856.000000	-0.003945
3855.000000	-0.003934
3854.000000	-0.003931
3853.000000	-0.003937
3852.000000	-0.003958
3851.000000	-0.004003
3850.000000	-0.004072
3849.000000	-0.004135
3848.000000	-0.004165
3847.000000	-0.004159
3846.000000	-0.004130
3845.000000	-0.004098
3844.000000	-0.004077
3843.000000	-0.004065
3842.000000	-0.004065
3841.000000	-0.004076
3840.000000	-0.004095
3839.000000	-0.004112
3838.000000	-0.004108
3837.000000	-0.004074
3836.000000	-0.004023
3835.000000	-0.003986
3834.000000	-0.003988
3833.000000	-0.004023
3832.000000	-0.004068
3831.000000	-0.004099
3830.000000	-0.004109
3829.000000	-0.004108
3828.000000	-0.004100
3827.000000	-0.004078
3826.000000	-0.004044
3825.000000	-0.004011
3824.000000	-0.003993
3823.000000	-0.003989
3822.000000	-0.003982
3821.000000	-0.003968
3820.000000	-0.003945
3819.000000	-0.003928
3818.000000	-0.003934
3817.000000	-0.003966
3816.000000	-0.004020
3815.000000	-0.004074
3814.000000	-0.004107
3813.000000	-0.004114
3812.000000	-0.004096
3811.000000	-0.004055
3810.000000	-0.004003
3809.000000	-0.003963
3808.000000	-0.003950
3807.000000	-0.003959
3806.000000	-0.003959
3805.000000	-0.003930
3804.000000	-0.003883
3803.000000	-0.003836
3802.000000	-0.003826
3801.000000	-0.003871
3800.000000	-0.003939
3799.000000	-0.003995
3798.000000	-0.004030
3797.000000	-0.004053
3796.000000	-0.004078
3795.000000	-0.004108
3794.000000	-0.004136
3793.000000	-0.004151
3792.000000	-0.004151
3791.000000	-0.004140
3790.000000	-0.004119
3789.000000	-0.004084
3788.000000	-0.004038
3787.000000	-0.003992
3786.000000	-0.003967
3785.000000	-0.003973
3784.000000	-0.004005
3783.000000	-0.004045
3782.000000	-0.004080
3781.000000	-0.004100
3780.000000	-0.004107
3779.000000	-0.004106
3778.000000	-0.004100
3777.000000	-0.004091
3776.000000	-0.004080
3775.000000	-0.004064
3774.000000	-0.004041
3773.000000	-0.004012
3772.000000	-0.003982
3771.000000	-0.003960
3770.000000	-0.003956
3769.000000	-0.003965
3768.000000	-0.003971
3767.000000	-0.003967
3766.000000	-0.003958
3765.000000	-0.003956
3764.000000	-0.003965
3763.000000	-0.003984
3762.000000	-0.004004
3761.000000	-0.004020
3760.000000	-0.004032
3759.000000	-0.004036
3758.000000	-0.004020
3757.000000	-0.003975
3756.000000	-0.003914
3755.000000	-0.003856
3754.000000	-0.003813
3753.000000	-0.003781
3752.000000	-0.003760
3751.000000	-0.003754
3750.000000	-0.003758
3749.000000	-0.003751
3748.000000	-0.003731
3747.000000	-0.003706
3746.000000	-0.003665
3745.000000	-0.003621
3744.000000	-0.003595
3743.000000	-0.003575
3742.000000	-0.003554
3741.000000	-0.003533
3740.000000	-0.003510
3739.000000	-0.003485
3738.000000	-0.003453
3737.000000	-0.003409
3736.000000	-0.003387
3735.000000	-0.003427
3734.000000	-0.003509
3733.000000	-0.003560
3732.000000	-0.003532
3731.000000	-0.003436
3730.000000	-0.003314
3729.000000	-0.003201
3728.000000	-0.003112
3727.000000	-0.003061
3726.000000	-0.003054
3725.000000	-0.003075
3724.000000	-0.003110
3723.000000	-0.003155
3722.000000	-0.003217
3721.000000	-0.003299
3720.000000	-0.003388
3719.000000	-0.003463
3718.000000	-0.003507
3717.000000	-0.003530
3716.000000	-0.003559
3715.000000	-0.003602
3714.000000	-0.003624
3713.000000	-0.003571
3712.000000	-0.003447
3711.000000	-0.003317
3710.000000	-0.003234
3709.000000	-0.003194
3708.000000	-0.003163
3707.000000	-0.003112
3706.000000	-0.003036
3705.000000	-0.002947
3704.000000	-0.002867
3703.000000	-0.002816
3702.000000	-0.002801
3701.000000	-0.002814
3700.000000	-0.002840
3699.000000	-0.002873
3698.000000	-0.002920
3697.000000	-0.002976
3696.000000	-0.003027
3695.000000	-0.003050
3694.000000	-0.003043
3693.000000	-0.003033
3692.000000	-0.003061
3691.000000	-0.003146
3690.000000	-0.003265
3689.000000	-0.003371
3688.000000	-0.003423
3687.000000	-0.003422
3686.000000	-0.003396
3685.000000	-0.003369
3684.000000	-0.003345
3683.000000	-0.003327
3682.000000	-0.003314
3681.000000	-0.003297
3680.000000	-0.003261
3679.000000	-0.003204
3678.000000	-0.003141
3677.000000	-0.003084
3676.000000	-0.003053
3675.000000	-0.003049
3674.000000	-0.003044
3673.000000	-0.003034
3672.000000	-0.003034
3671.000000	-0.003046
3670.000000	-0.003075
3669.000000	-0.003105
3668.000000	-0.003114
3667.000000	-0.003102
3666.000000	-0.003080
3665.000000	-0.003057
3664.000000	-0.003042
3663.000000	-0.003038
3662.000000	-0.003036
3661.000000	-0.003018
3660.000000	-0.002981
3659.000000	-0.002931
3658.000000	-0.002881
3657.000000	-0.002839
3656.000000	-0.002807
3655.000000	-0.002781
3654.000000	-0.002763
3653.000000	-0.002760
3652.000000	-0.002763
3651.000000	-0.002753
3650.000000	-0.002718
3649.000000	-0.002674
3648.000000	-0.002646
3647.000000	-0.002640
3646.000000	-0.002643
3645.000000	-0.002644
3644.000000	-0.002642
3643.000000	-0.002637
3642.000000	-0.002624
3641.000000	-0.002593
3640.000000	-0.002545
3639.000000	-0.002494
3638.000000	-0.002456
3637.000000	-0.002431
3636.000000	-0.002405
3635.000000	-0.002360
3634.000000	-0.002294
3633.000000	-0.002221
3632.000000	-0.002155
3631.000000	-0.002098
3630.000000	-0.002048
3629.000000	-0.002028
3628.000000	-0.002044
3627.000000	-0.002067
3626.000000	-0.002083
3625.000000	-0.002099
3624.000000	-0.002126
3623.000000	-0.002185
3622.000000	-0.002278
3621.000000	-0.002373
3620.000000	-0.002417
3619.000000	-0.002385
3618.000000	-0.002305
3617.000000	-0.002238
3616.000000	-0.002225
3615.000000	-0.002270
3614.000000	-0.002345
3613.000000	-0.002410
3612.000000	-0.002439
3611.000000	-0.002428
3610.000000	-0.002386
3609.000000	-0.002339
3608.000000	-0.002319
3607.000000	-0.002342
3606.000000	-0.002387
3605.000000	-0.002428
3604.000000	-0.002442
3603.000000	-0.002420
3602.000000	-0.002376
3601.000000	-0.002341
3600.000000	-0.002339
3599.000000	-0.002368
3598.000000	-0.002396
3597.000000	-0.002393
3596.000000	-0.002356
3595.000000	-0.002307
3594.000000	-0.002279
3593.000000	-0.002286
3592.000000	-0.002321
3591.000000	-0.002376
3590.000000	-0.002447
3589.000000	-0.002533
3588.000000	-0.002628
3587.000000	-0.002716
3586.000000	-0.002782
3585.000000	-0.002829
3584.000000	-0.002870
3583.000000	-0.002910
3582.000000	-0.002949
3581.000000	-0.002984
3580.000000	-0.003015
3579.000000	-0.003045
3578.000000	-0.003084
3577.000000	-0.003127
3576.000000	-0.003160
3575.000000	-0.003169
3574.000000	-0.003158
3573.000000	-0.003142
3572.000000	-0.003133
3571.000000	-0.003130
3570.000000	-0.003131
3569.000000	-0.003135
3568.000000	-0.003150
3567.000000	-0.003176
3566.000000	-0.003195
3565.000000	-0.003196
3564.000000	-0.003187
3563.000000	-0.003183
3562.000000	-0.003191
3561.000000	-0.003208
3560.000000	-0.003224
3559.000000	-0.003232
3558.000000	-0.003228
3557.000000	-0.003220
3556.000000	-0.003217
3555.000000	-0.003225
3554.000000	-0.003239
3553.000000	-0.003253
3552.000000	-0.003260
3551.000000	-0.003263
3550.000000	-0.003266
3549.000000	-0.003272
3548.000000	-0.003283
3547.000000	-0.003294
3546.000000	-0.003301
3545.000000	-0.003299
3544.000000	-0.003292
3543.000000	-0.003290
3542.000000	-0.003299
3541.000000	-0.003311
3540.000000	-0.003318
3539.000000	-0.003316
3538.000000	-0.003313
3537.000000	-0.003316
3536.000000	-0.003327
3535.000000	-0.003342
3534.000000	-0.003351
3533.000000	-0.003345
3532.000000	-0.003327
3531.000000	-0.003309
3530.000000	-0.003314
3529.000000	-0.003351
3528.000000	-0.003402
3527.000000	-0.003432
3526.000000	-0.003429
3525.000000	-0.003411
3524.000000	-0.003404
3523.000000	-0.003417
3522.000000	-0.003438
3521.000000	-0.003453
3520.000000	-0.003462
3519.000000	-0.003471
3518.000000	-0.003485
3517.000000	-0.003506
3516.000000	-0.003525
3515.000000	-0.003528
3514.000000	-0.003511
3513.000000	-0.003484
3512.000000	-0.003467
3511.000000	-0.003465
3510.000000	-0.003471
3509.000000	-0.003477
3508.000000	-0.003486
3507.000000	-0.003501
3506.000000	-0.003523
3505.000000	-0.003545
3504.000000	-0.003565
3503.000000	-0.003581
3502.000000	-0.003589
3501.000000	-0.003587
3500.000000	-0.003580
3499.000000	-0.003575
3498.000000	-0.003577
3497.000000	-0.003587
3496.000000	-0.003601
3495.000000	-0.003615
3494.000000	-0.003625
3493.000000	-0.003629
3492.000000	-0.003628
3491.000000	-0.003620
3490.000000	-0.003606
3489.000000	-0.003587
3488.000000	-0.003574
3487.000000	-0.003573
3486.000000	-0.003586
3485.000000	-0.003607
3484.000000	-0.003631
3483.000000	-0.003647
3482.000000	-0.003645
3481.000000	-0.003622
3480.000000	-0.003588
3479.000000	-0.003566
3478.000000	-0.003572
3477.000000	-0.003602
3476.000000	-0.003635
3475.000000	-0.003655
3474.000000	-0.003658
3473.000000	-0.003650
3472.000000	-0.003637
3471.000000	-0.003622
3470.000000	-0.003612
3469.000000	-0.003614
3468.000000	-0.003622
3467.000000	-0.003631
3466.000000	-0.003641
3465.000000	-0.003659
3464.000000	-0.003679
3463.000000	-0.003685
3462.000000	-0.003666
3461.000000	-0.003632
3460.000000	-0.003601
3459.000000	-0.003581
3458.000000	-0.003572
3457.000000	-0.003573
3456.000000	-0.003584
3455.000000	-0.003596
3454.000000	-0.003596
3453.000000	-0.003580
3452.000000	-0.003564
3451.000000	-0.003562
3450.000000	-0.003572
3449.000000	-0.003581
3448.000000	-0.003580
3447.000000	-0.003568
3446.000000	-0.003554
3445.000000	-0.003542
3444.000000	-0.003533
3443.000000	-0.003526
3442.000000	-0.003526
3441.000000	-0.003534
3440.000000	-0.003544
3439.000000	-0.003549
3438.000000	-0.003543
3437.000000	-0.003528
3436.000000	-0.003506
3435.000000	-0.003479
3434.000000	-0.003450
3433.000000	-0.003428
3432.000000	-0.003421
3431.000000	-0.003423
3430.000000	-0.003423
3429.000000	-0.003419
3428.000000	-0.003420
3427.000000	-0.003436
3426.000000	-0.003462
3425.000000	-0.003480
3424.000000	-0.003478
3423.000000	-0.003461
3422.000000	-0.003445
3421.000000	-0.003440
3420.000000	-0.003444
3419.000000	-0.003448
3418.000000	-0.003445
3417.000000	-0.003437
3416.000000	-0.003424
3415.000000	-0.003406
3414.000000	-0.003380
3413.000000	-0.003350
3412.000000	-0.003332
3411.000000	-0.003335
3410.000000	-0.003357
3409.000000	-0.003382
3408.000000	-0.003392
3407.000000	-0.003380
3406.000000	-0.003351
3405.000000	-0.003326
3404.000000	-0.003317
3403.000000	-0.003321
3402.000000	-0.003322
3401.000000	-0.003314
3400.000000	-0.003307
3399.000000	-0.003306
3398.000000	-0.003300
3397.000000	-0.003272
3396.000000	-0.003233
3395.000000	-0.003209
3394.000000	-0.003212
3393.000000	-0.003222
3392.000000	-0.003217
3391.000000	-0.003200
3390.000000	-0.003189
3389.000000	-0.003195
3388.000000	-0.003207
3387.000000	-0.003211
3386.000000	-0.003199
3385.000000	-0.003178
3384.000000	-0.003158
3383.000000	-0.003147
3382.000000	-0.003149
3381.000000	-0.003160
3380.000000	-0.003175
3379.000000	-0.003189
3378.000000	-0.003195
3377.000000	-0.003187
3376.000000	-0.003164
3375.000000	-0.003132
3374.000000	-0.003105
3373.000000	-0.003095
3372.000000	-0.003105
3371.000000	-0.003123
3370.000000	-0.003133
3369.000000	-0.003125
3368.000000	-0.003105
3367.000000	-0.003082
3366.000000	-0.003062
3365.000000	-0.003047
3364.000000	-0.003038
3363.000000	-0.003038
3362.000000	-0.003044
3361.000000	-0.003050
3360.000000	-0.003048
3359.000000	-0.003039
3358.000000	-0.003028
3357.000000	-0.003015
3356.000000	-0.003002
3355.000000	-0.002987
3354.000000	-0.002977
3353.000000	-0.002976
3352.000000	-0.002984
3351.000000	-0.002999
3350.000000	-0.003019
3349.000000	-0.003047
3348.000000	-0.003077
3347.000000	-0.003096
3346.000000	-0.003091
3345.000000	-0.003065
3344.000000	-0.003040
3343.000000	-0.003037
3342.000000	-0.003058
3341.000000	-0.003082
3340.000000	-0.003085
3339.000000	-0.003061
3338.000000	-0.003030
3337.000000	-0.003015
3336.000000	-0.003020
3335.000000	-0.003029
3334.000000	-0.003025
3333.000000	-0.003007
3332.000000	-0.002986
3331.000000	-0.002972
3330.000000	-0.002963
3329.000000	-0.002956
3328.000000	-0.002951
3327.000000	-0.002954
3326.000000	-0.002961
3325.000000	-0.002968
3324.000000	-0.002973
3323.000000	-0.002977
3322.000000	-0.002984
3321.000000	-0.002993
3320.000000	-0.003000
3319.000000	-0.002999
3318.000000	-0.002991
3317.000000	-0.002984
3316.000000	-0.002994
3315.000000	-0.003021
3314.000000	-0.003046
3313.000000	-0.003048
3312.000000	-0.003028
3311.000000	-0.003009
3310.000000	-0.003011
3309.000000	-0.003031
3308.000000	-0.003051
3307.000000	-0.003057
3306.000000	-0.003052
3305.000000	-0.003047
3304.000000	-0.003047
3303.000000	-0.003045
3302.000000	-0.003034
3301.000000	-0.003015
3300.000000	-0.003000
3299.000000	-0.002999
3298.000000	-0.003011
3297.000000	-0.003023
3296.000000	-0.003028
3295.000000	-0.003029
3294.000000	-0.003037
3293.000000	-0.003050
3292.000000	-0.003060
3291.000000	-0.003057
3290.000000	-0.003041
3289.000000	-0.003021
3288.000000	-0.003004
3287.000000	-0.002988
3286.000000	-0.002972
3285.000000	-0.002956
3284.000000	-0.002944
3283.000000	-0.002937
3282.000000	-0.002939
3281.000000	-0.002951
3280.000000	-0.002975
3279.000000	-0.003003
3278.000000	-0.003022
3277.000000	-0.003027
3276.000000	-0.003020
3275.000000	-0.003007
3274.000000	-0.002992
3273.000000	-0.002976
3272.000000	-0.002962
3271.000000	-0.002954
3270.000000	-0.002948
3269.000000	-0.002937
3268.000000	-0.002919
3267.000000	-0.002895
3266.000000	-0.002871
3265.000000	-0.002855
3264.000000	-0.002850
3263.000000	-0.002854
3262.000000	-0.002859
3261.000000	-0.002861
3260.000000	-0.002867
3259.000000	-0.002884
3258.000000	-0.002908
3257.000000	-0.002922
3256.000000	-0.002918
3255.000000	-0.002897
3254.000000	-0.002870
3253.000000	-0.002839
3252.000000	-0.002806
3251.000000	-0.002774
3250.000000	-0.002754
3249.000000	-0.002753
3248.000000	-0.002765
3247.000000	-0.002776
3246.000000	-0.002773
3245.000000	-0.002753
3244.000000	-0.002725
3243.000000	-0.002704
3242.000000	-0.002699
3241.000000	-0.002709
3240.000000	-0.002718
3239.000000	-0.002712
3238.000000	-0.002686
3237.000000	-0.002652
3236.000000	-0.002623
3235.000000	-0.002609
3234.000000	-0.002609
3233.000000	-0.002617
3232.000000	-0.002624
3231.000000	-0.002622
3230.000000	-0.002606
3229.000000	-0.002579
3228.000000	-0.002549
3227.000000	-0.002521
3226.000000	-0.002500
3225.000000	-0.002492
3224.000000	-0.002500
3223.000000	-0.002515
3222.000000	-0.002522
3221.000000	-0.002512
3220.000000	-0.002488
3219.000000	-0.002457
3218.000000	-0.002425
3217.000000	-0.002393
3216.000000	-0.002365
3215.000000	-0.002341
3214.000000	-0.002312
3213.000000	-0.002273
3212.000000	-0.002233
3211.000000	-0.002209
3210.000000	-0.002203
3209.000000	-0.002197
3208.000000	-0.002171
3207.000000	-0.002129
3206.000000	-0.002092
3205.000000	-0.002075
3204.000000	-0.002078
3203.000000	-0.002086
3202.000000	-0.002087
3201.000000	-0.002076
3200.000000	-0.002062
3199.000000	-0.002052
3198.000000	-0.002053
3197.000000	-0.002063
3196.000000	-0.002084
3195.000000	-0.002113
3194.000000	-0.002145
3193.000000	-0.002162
3192.000000	-0.002157
3191.000000	-0.002138
3190.000000	-0.002126
3189.000000	-0.002132
3188.000000	-0.002154
3187.000000	-0.002175
3186.000000	-0.002182
3185.000000	-0.002168
3184.000000	-0.002140
3183.000000	-0.002114
3182.000000	-0.002102
3181.000000	-0.002101
3180.000000	-0.002096
3179.000000	-0.002080
3178.000000	-0.002057
3177.000000	-0.002034
3176.000000	-0.002007
3175.000000	-0.001966
3174.000000	-0.001899
3173.000000	-0.001805
3172.000000	-0.001690
3171.000000	-0.001567
3170.000000	-0.001449
3169.000000	-0.001335
3168.000000	-0.001218
3167.000000	-0.001095
3166.000000	-0.000979
3165.000000	-0.000903
3164.000000	-0.000894
3163.000000	-0.000954
3162.000000	-0.001057
3161.000000	-0.001177
3160.000000	-0.001301
3159.000000	-0.001429
3158.000000	-0.001559
3157.000000	-0.001672
3156.000000	-0.001756
3155.000000	-0.001816
3154.000000	-0.001866
3153.000000	-0.001911
3152.000000	-0.001939
3151.000000	-0.001941
3150.000000	-0.001929
3149.000000	-0.001921
3148.000000	-0.001924
3147.000000	-0.001938
3146.000000	-0.001959
3145.000000	-0.001980
3144.000000	-0.001994
3143.000000	-0.001991
3142.000000	-0.001971
3141.000000	-0.001945
3140.000000	-0.001928
3139.000000	-0.001923
3138.000000	-0.001928
3137.000000	-0.001940
3136.000000	-0.001960
3135.000000	-0.001987
3134.000000	-0.002012
3133.000000	-0.002016
3132.000000	-0.001992
3131.000000	-0.001948
3130.000000	-0.001905
3129.000000	-0.001879
3128.000000	-0.001869
3127.000000	-0.001867
3126.000000	-0.001865
3125.000000	-0.001859
3124.000000	-0.001850
3123.000000	-0.001843
3122.000000	-0.001846
3121.000000	-0.001861
3120.000000	-0.001878
3119.000000	-0.001880
3118.000000	-0.001862
3117.000000	-0.001829
3116.000000	-0.001796
3115.000000	-0.001773
3114.000000	-0.001770
3113.000000	-0.001787
3112.000000	-0.001811
3111.000000	-0.001826
3110.000000	-0.001820
3109.000000	-0.001801
3108.000000	-0.001786
3107.000000	-0.001785
3106.000000	-0.001793
3105.000000	-0.001799
3104.000000	-0.001793
3103.000000	-0.001779
3102.000000	-0.001765
3101.000000	-0.001758
3100.000000	-0.001757
3099.000000	-0.001755
3098.000000	-0.001742
3097.000000	-0.001719
3096.000000	-0.001697
3095.000000	-0.001684
3094.000000	-0.001680
3093.000000	-0.001675
3092.000000	-0.001669
3091.000000	-0.001669
3090.000000	-0.001678
3089.000000	-0.001692
3088.000000	-0.001700
3087.000000	-0.001693
3086.000000	-0.001674
3085.000000	-0.001653
3084.000000	-0.001638
3083.000000	-0.001630
3082.000000	-0.001623
3081.000000	-0.001615
3080.000000	-0.001607
3079.000000	-0.001607
3078.000000	-0.001615
3077.000000	-0.001621
3076.000000	-0.001613
3075.000000	-0.001589
3074.000000	-0.001563
3073.000000	-0.001554
3072.000000	-0.001567
3071.000000	-0.001591
3070.000000	-0.001602
3069.000000	-0.001585
3068.000000	-0.001547
3067.000000	-0.001513
3066.000000	-0.001505
3065.000000	-0.001523
3064.000000	-0.001546
3063.000000	-0.001552
3062.000000	-0.001538
3061.000000	-0.001511
3060.000000	-0.001477
3059.000000	-0.001444
3058.000000	-0.001421
3057.000000	-0.001414
3056.000000	-0.001417
3055.000000	-0.001415
3054.000000	-0.001395
3053.000000	-0.001360
3052.000000	-0.001330
3051.000000	-0.001321
3050.000000	-0.001336
3049.000000	-0.001367
3048.000000	-0.001396
3047.000000	-0.001407
3046.000000	-0.001390
3045.000000	-0.001346
3044.000000	-0.001293
3043.000000	-0.001251
3042.000000	-0.001230
3041.000000	-0.001224
3040.000000	-0.001217
3039.000000	-0.001203
3038.000000	-0.001188
3037.000000	-0.001180
3036.000000	-0.001180
3035.000000	-0.001174
3034.000000	-0.001156
3033.000000	-0.001129
3032.000000	-0.001106
3031.000000	-0.001090
3030.000000	-0.001069
3029.000000	-0.001039
3028.000000	-0.001002
3027.000000	-0.000965
3026.000000	-0.000926
3025.000000	-0.000873
3024.000000	-0.000806
3023.000000	-0.000743
3022.000000	-0.000699
3021.000000	-0.000670
3020.000000	-0.000636
3019.000000	-0.000578
3018.000000	-0.000496
3017.000000	-0.000406
3016.000000	-0.000326
3015.000000	-0.000258
3014.000000	-0.000193
3013.000000	-0.000124
3012.000000	-0.000051
3011.000000	0.000022
3010.000000	0.000099
3009.000000	0.000190
3008.000000	0.000298
3007.000000	0.000416
3006.000000	0.000528
3005.000000	0.000620
3004.000000	0.000682
3003.000000	0.000717
3002.000000	0.000738
3001.000000	0.000769
3000.000000	0.000820
2999.000000	0.000879
2998.000000	0.000928
2997.000000	0.000965
2996.000000	0.000997
2995.000000	0.001033
2994.000000	0.001071
2993.000000	0.001112
2992.000000	0.001159
2991.000000	0.001214
2990.000000	0.001275
2989.000000	0.001343
2988.000000	0.001426
2987.000000	0.001530
2986.000000	0.001657
2985.000000	0.001805
2984.000000	0.001973
2983.000000	0.002151
2982.000000	0.002326
2981.000000	0.002495
2980.000000	0.002665
2979.000000	0.002847
2978.000000	0.003045
2977.000000	0.003253
2976.000000	0.003464
2975.000000	0.003669
2974.000000	0.003850
2973.000000	0.003989
2972.000000	0.004083
2971.000000	0.004140
2970.000000	0.004170
2969.000000	0.004168
2968.000000	0.004113
2967.000000	0.003993
2966.000000	0.003816
2965.000000	0.003614
2964.000000	0.003418
2963.000000	0.003231
2962.000000	0.003042
2961.000000	0.002845
2960.000000	0.002657
2959.000000	0.002503
2958.000000	0.002391
2957.000000	0.002310
2956.000000	0.002240
2955.000000	0.002173
2954.000000	0.002112
2953.000000	0.002069
2952.000000	0.002053
2951.000000	0.002062
2950.000000	0.002092
2949.000000	0.002146
2948.000000	0.002231
2947.000000	0.002346
2946.000000	0.002478
2945.000000	0.002609
2944.000000	0.002736
2943.000000	0.002862
2942.000000	0.002979
2941.000000	0.003066
2940.000000	0.003105
2939.000000	0.003099
2938.000000	0.003065
2937.000000	0.003018
2936.000000	0.002955
2935.000000	0.002870
2934.000000	0.002762
2933.000000	0.002639
2932.000000	0.002507
2931.000000	0.002366
2930.000000	0.002214
2929.000000	0.002063
2928.000000	0.001932
2927.000000	0.001830
2926.000000	0.001746
2925.000000	0.001657
2924.000000	0.001555
2923.000000	0.001443
2922.000000	0.001331
2921.000000	0.001223
2920.000000	0.001121
2919.000000	0.001025
2918.000000	0.000934
2917.000000	0.000847
2916.000000	0.000770
2915.000000	0.000705
2914.000000	0.000646
2913.000000	0.000583
2912.000000	0.000513
2911.000000	0.000447
2910.000000	0.000394
2909.000000	0.000348
2908.000000	0.000303
2907.000000	0.000252
2906.000000	0.000192
2905.000000	0.000122
2904.000000	0.000043
2903.000000	-0.000034
2902.000000	-0.000101
2901.000000	-0.000157
2900.000000	-0.000203
2899.000000	-0.000239
2898.000000	-0.000265
2897.000000	-0.000284
2896.000000	-0.000300
2895.000000	-0.000300
2894.000000	-0.000264
2893.000000	-0.000187
2892.000000	-0.000085
2891.000000	0.000024
2890.000000	0.000132
2889.000000	0.000248
2888.000000	0.000379
2887.000000	0.000532
2886.000000	0.000710
2885.000000	0.000909
2884.000000	0.001117
2883.000000	0.001310
2882.000000	0.001459
2881.000000	0.001539
2880.000000	0.001536
2879.000000	0.001449
2878.000000	0.001295
2877.000000	0.001109
2876.000000	0.000922
2875.000000	0.000750
2874.000000	0.000590
2873.000000	0.000432
2872.000000	0.000269
2871.000000	0.000100
2870.000000	-0.000076
2869.000000	-0.000257
2868.000000	-0.000435
2867.000000	-0.000597
2866.000000	-0.000741
2865.000000	-0.000872
2864.000000	-0.000995
2863.000000	-0.001109
2862.000000	-0.001212
2861.000000	-0.001311
2860.000000	-0.001412
2859.000000	-0.001511
2858.000000	-0.001596
2857.000000	-0.001667
2856.000000	-0.001732
2855.000000	-0.001792
2854.000000	-0.001843
2853.000000	-0.001876
2852.000000	-0.001893
2851.000000	-0.001903
2850.000000	-0.001918
2849.000000	-0.001941
2848.000000	-0.001975
2847.000000	-0.002015
2846.000000	-0.002054
2845.000000	-0.002085
2844.000000	-0.002109
2843.000000	-0.002130
2842.000000	-0.002153
2841.000000	-0.002183
2840.000000	-0.002221
2839.000000	-0.002263
2838.000000	-0.002299
2837.000000	-0.002323
2836.000000	-0.002334
2835.000000	-0.002336
2834.000000	-0.002337
2833.000000	-0.002343
2832.000000	-0.002361
2831.000000	-0.002392
2830.000000	-0.002427
2829.000000	-0.002458
2828.000000	-0.002485
2827.000000	-0.002510
2826.000000	-0.002534
2825.000000	-0.002557
2824.000000	-0.002579
2823.000000	-0.002600
2822.000000	-0.002620
2821.000000	-0.002639
2820.000000	-0.002658
2819.000000	-0.002676
2818.000000	-0.002687
2817.000000	-0.002689
2816.000000	-0.002687
2815.000000	-0.002689
2814.000000	-0.002704
2813.000000	-0.002731
2812.000000	-0.002765
2811.000000	-0.002796
2810.000000	-0.002819
2809.000000	-0.002835
2808.000000	-0.002848
2807.000000	-0.002862
2806.000000	-0.002876
2805.000000	-0.002886
2804.000000	-0.002891
2803.000000	-0.002889
2802.000000	-0.002885
2801.000000	-0.002888
2800.000000	-0.002905
2799.000000	-0.002928
2798.000000	-0.002944
2797.000000	-0.002943
2796.000000	-0.002932
2795.000000	-0.002921
2794.000000	-0.002915
2793.000000	-0.002910
2792.000000	-0.002912
2791.000000	-0.002924
2790.000000	-0.002947
2789.000000	-0.002973
2788.000000	-0.002994
2787.000000	-0.003006
2786.000000	-0.003010
2785.000000	-0.003010
2784.000000	-0.003007
2783.000000	-0.003003
2782.000000	-0.002994
2781.000000	-0.002980
2780.000000	-0.002972
2779.000000	-0.002984
2778.000000	-0.003013
2777.000000	-0.003044
2776.000000	-0.003060
2775.000000	-0.003060
2774.000000	-0.003049
2773.000000	-0.003034
2772.000000	-0.003018
2771.000000	-0.003004
2770.000000	-0.002997
2769.000000	-0.003002
2768.000000	-0.003019
2767.000000	-0.003040
2766.000000	-0.003057
2765.000000	-0.003062
2764.000000	-0.003060
2763.000000	-0.003061
2762.000000	-0.003066
2761.000000	-0.003063
2760.000000	-0.003044
2759.000000	-0.003020
2758.000000	-0.003012
2757.000000	-0.003024
2756.000000	-0.003040
2755.000000	-0.003042
2754.000000	-0.003025
2753.000000	-0.003001
2752.000000	-0.002980
2751.000000	-0.002966
2750.000000	-0.002958
2749.000000	-0.002954
2748.000000	-0.002951
2747.000000	-0.002942
2746.000000	-0.002927
2745.000000	-0.002910
2744.000000	-0.002900
2743.000000	-0.002901
2742.000000	-0.002908
2741.000000	-0.002913
2740.000000	-0.002909
2739.000000	-0.002899
2738.000000	-0.002891
2737.000000	-0.002886
2736.000000	-0.002882
2735.000000	-0.002878
2734.000000	-0.002878
2733.000000	-0.002887
2732.000000	-0.002901
2731.000000	-0.002913
2730.000000	-0.002920
2729.000000	-0.002923
2728.000000	-0.002923
2727.000000	-0.002919
2726.000000	-0.002912
2725.000000	-0.002911
2724.000000	-0.002925
2723.000000	-0.002946
2722.000000	-0.002962
2721.000000	-0.002963
2720.000000	-0.002954
2719.000000	-0.002942
2718.000000	-0.002930
2717.000000	-0.002918
2716.000000	-0.002907
2715.000000	-0.002895
2714.000000	-0.002885
2713.000000	-0.002879
2712.000000	-0.002876
2711.000000	-0.002875
2710.000000	-0.002872
2709.000000	-0.002866
2708.000000	-0.002859
2707.000000	-0.002851
2706.000000	-0.002836
2705.000000	-0.002817
2704.000000	-0.002797
2703.000000	-0.002787
2702.000000	-0.002787
2701.000000	-0.002788
2700.000000	-0.002780
2699.000000	-0.002762
2698.000000	-0.002744
2697.000000	-0.002730
2696.000000	-0.002714
2695.000000	-0.002695
2694.000000	-0.002679
2693.000000	-0.002676
2692.000000	-0.002682
2691.000000	-0.002676
2690.000000	-0.002648
2689.000000	-0.002607
2688.000000	-0.002580
2687.000000	-0.002579
2686.000000	-0.002593
2685.000000	-0.002603
2684.000000	-0.002603
2683.000000	-0.002597
2682.000000	-0.002595
2681.000000	-0.002602
2680.000000	-0.002613
2679.000000	-0.002613
2678.000000	-0.002596
2677.000000	-0.002575
2676.000000	-0.002573
2675.000000	-0.002595
2674.000000	-0.002623
2673.000000	-0.002635
2672.000000	-0.002632
2671.000000	-0.002624
2670.000000	-0.002622
2669.000000	-0.002622
2668.000000	-0.002618
2667.000000	-0.002608
2666.000000	-0.002594
2665.000000	-0.002585
2664.000000	-0.002588
2663.000000	-0.002604
2662.000000	-0.002629
2661.000000	-0.002654
2660.000000	-0.002673
2659.000000	-0.002685
2658.000000	-0.002690
2657.000000	-0.002694
2656.000000	-0.002697
2655.000000	-0.002698
2654.000000	-0.002688
2653.000000	-0.002663
2652.000000	-0.002634
2651.000000	-0.002618
2650.000000	-0.002620
2649.000000	-0.002640
2648.000000	-0.002668
2647.000000	-0.002694
2646.000000	-0.002705
2645.000000	-0.002703
2644.000000	-0.002697
2643.000000	-0.002697
2642.000000	-0.002698
2641.000000	-0.002688
2640.000000	-0.002662
2639.000000	-0.002631
2638.000000	-0.002606
2637.000000	-0.002589
2636.000000	-0.002575
2635.000000	-0.002556
2634.000000	-0.002525
2633.000000	-0.002481
2632.000000	-0.002423
2631.000000	-0.002356
2630.000000	-0.002298
2629.000000	-0.002266
2628.000000	-0.002272
2627.000000	-0.002309
2626.000000	-0.002358
2625.000000	-0.002404
2624.000000	-0.002446
2623.000000	-0.002487
2622.000000	-0.002526
2621.000000	-0.002562
2620.000000	-0.002597
2619.000000	-0.002633
2618.000000	-0.002663
2617.000000	-0.002684
2616.000000	-0.002705
2615.000000	-0.002737
2614.000000	-0.002782
2613.000000	-0.002824
2612.000000	-0.002848
2611.000000	-0.002857
2610.000000	-0.002864
2609.000000	-0.002880
2608.000000	-0.002910
2607.000000	-0.002945
2606.000000	-0.002974
2605.000000	-0.002990
2604.000000	-0.002998
2603.000000	-0.003007
2602.000000	-0.003019
2601.000000	-0.003036
2600.000000	-0.003057
2599.000000	-0.003076
2598.000000	-0.003087
2597.000000	-0.003088
2596.000000	-0.003084
2595.000000	-0.003085
2594.000000	-0.003092
2593.000000	-0.003100
2592.000000	-0.003105
2591.000000	-0.003113
2590.000000	-0.003126
2589.000000	-0.003141
2588.000000	-0.003151
2587.000000	-0.003157
2586.000000	-0.003168
2585.000000	-0.003188
2584.000000	-0.003213
2583.000000	-0.003232
2582.000000	-0.003230
2581.000000	-0.003204
2580.000000	-0.003172
2579.000000	-0.003157
2578.000000	-0.003169
2577.000000	-0.003197
2576.000000	-0.003225
2575.000000	-0.003245
2574.000000	-0.003262
2573.000000	-0.003279
2572.000000	-0.003293
2571.000000	-0.003296
2570.000000	-0.003285
2569.000000	-0.003271
2568.000000	-0.003270
2567.000000	-0.003287
2566.000000	-0.003313
2565.000000	-0.003338
2564.000000	-0.003358
2563.000000	-0.003372
2562.000000	-0.003378
2561.000000	-0.003376
2560.000000	-0.003370
2559.000000	-0.003369
2558.000000	-0.003377
2557.000000	-0.003394
2556.000000	-0.003415
2555.000000	-0.003434
2554.000000	-0.003449
2553.000000	-0.003464
2552.000000	-0.003482
2551.000000	-0.003500
2550.000000	-0.003508
2549.000000	-0.003498
2548.000000	-0.003476
2547.000000	-0.003458
2546.000000	-0.003456
2545.000000	-0.003468
2544.000000	-0.003489
2543.000000	-0.003507
2542.000000	-0.003514
2541.000000	-0.003507
2540.000000	-0.003492
2539.000000	-0.003482
2538.000000	-0.003488
2537.000000	-0.003508
2536.000000	-0.003532
2535.000000	-0.003545
2534.000000	-0.003541
2533.000000	-0.003531
2532.000000	-0.003531
2531.000000	-0.003543
2530.000000	-0.003554
2529.000000	-0.003554
2528.000000	-0.003548
2527.000000	-0.003556
2526.000000	-0.003580
2525.000000	-0.003609
2524.000000	-0.003624
2523.000000	-0.003622
2522.000000	-0.003617
2521.000000	-0.003619
2520.000000	-0.003628
2519.000000	-0.003625
2518.000000	-0.003604
2517.000000	-0.003578
2516.000000	-0.003572
2515.000000	-0.003595
2514.000000	-0.003632
2513.000000	-0.003664
2512.000000	-0.003677
2511.000000	-0.003671
2510.000000	-0.003650
2509.000000	-0.003627
2508.000000	-0.003617
2507.000000	-0.003622
2506.000000	-0.003629
2505.000000	-0.003624
2504.000000	-0.003616
2503.000000	-0.003623
2502.000000	-0.003648
2501.000000	-0.003673
2500.000000	-0.003676
2499.000000	-0.003653
2498.000000	-0.003613
2497.000000	-0.003579
2496.000000	-0.003569
2495.000000	-0.003582
2494.000000	-0.003600
2493.000000	-0.003611
2492.000000	-0.003615
2491.000000	-0.003618
2490.000000	-0.003616
2489.000000	-0.003607
2488.000000	-0.003602
2487.000000	-0.003611
2486.000000	-0.003622
2485.000000	-0.003619
2484.000000	-0.003601
2483.000000	-0.003584
2482.000000	-0.003582
2481.000000	-0.003592
2480.000000	-0.003605
2479.000000	-0.003616
2478.000000	-0.003622
2477.000000	-0.003625
2476.000000	-0.003633
2475.000000	-0.003651
2474.000000	-0.003671
2473.000000	-0.003679
2472.000000	-0.003674
2471.000000	-0.003668
2470.000000	-0.003665
2469.000000	-0.003663
2468.000000	-0.003658
2467.000000	-0.003651
2466.000000	-0.003644
2465.000000	-0.003627
2464.000000	-0.003599
2463.000000	-0.003575
2462.000000	-0.003572
2461.000000	-0.003591
2460.000000	-0.003618
2459.000000	-0.003637
2458.000000	-0.003642
2457.000000	-0.003637
2456.000000	-0.003626
2455.000000	-0.003615
2454.000000	-0.003604
2453.000000	-0.003596
2452.000000	-0.003596
2451.000000	-0.003605
2450.000000	-0.003610
2449.000000	-0.003601
2448.000000	-0.003578
2447.000000	-0.003555
2446.000000	-0.003544
2445.000000	-0.003546
2444.000000	-0.003554
2443.000000	-0.003556
2442.000000	-0.003546
2441.000000	-0.003523
2440.000000	-0.003493
2439.000000	-0.003464
2438.000000	-0.003438
2437.000000	-0.003417
2436.000000	-0.003405
2435.000000	-0.003405
2434.000000	-0.003410
2433.000000	-0.003408
2432.000000	-0.003394
2431.000000	-0.003378
2430.000000	-0.003372
2429.000000	-0.003380
2428.000000	-0.003388
2427.000000	-0.003377
2426.000000	-0.003346
2425.000000	-0.003314
2424.000000	-0.003298
2423.000000	-0.003296
2422.000000	-0.003289
2421.000000	-0.003271
2420.000000	-0.003253
2419.000000	-0.003240
2418.000000	-0.003225
2417.000000	-0.003204
2416.000000	-0.003186
2415.000000	-0.003177
2414.000000	-0.003166
2413.000000	-0.003140
2412.000000	-0.003104
2411.000000	-0.003082
2410.000000	-0.003082
2409.000000	-0.003094
2408.000000	-0.003107
2407.000000	-0.003115
2406.000000	-0.003122
2405.000000	-0.003137
2404.000000	-0.003170
2403.000000	-0.003222
2402.000000	-0.003283
2401.000000	-0.003338
2400.000000	-0.003383
2399.000000	-0.003419
2398.000000	-0.003440
2397.000000	-0.003444
2396.000000	-0.003441
2395.000000	-0.003443
2394.000000	-0.003448
2393.000000	-0.003447
2392.000000	-0.003427
2391.000000	-0.003379
2390.000000	-0.003294
2389.000000	-0.003167
2388.000000	-0.002998
2387.000000	-0.002773
2386.000000	-0.002454
2385.000000	-0.002009
2384.000000	-0.001438
2383.000000	-0.000758
2382.000000	0.000006
2381.000000	0.000810
2380.000000	0.001582
2379.000000	0.002242
2378.000000	0.002745
2377.000000	0.003089
2376.000000	0.003293
2375.000000	0.003399
2374.000000	0.003456
2373.000000	0.003509
2372.000000	0.003594
2371.000000	0.003747
2370.000000	0.003992
2369.000000	0.004324
2368.000000	0.004724
2367.000000	0.005177
2366.000000	0.005672
2365.000000	0.006217
2364.000000	0.006781
2363.000000	0.007295
2362.000000	0.007788
2361.000000	0.008269
2360.000000	0.008658
2359.000000	0.008894
2358.000000	0.008951
2357.000000	0.008952
2356.000000	0.009006
2355.000000	0.009193
2354.000000	0.009651
2353.000000	0.010476
2352.000000	0.011520
2351.000000	0.012211
2350.000000	0.012117
2349.000000	0.011446
2348.000000	0.011004
2347.000000	0.011837
2346.000000	0.014259
2345.000000	0.017631
2344.000000	0.020841
2343.000000	0.023071
2342.000000	0.023978
2341.000000	0.023389
2340.000000	0.021589
2339.000000	0.019158
2338.000000	0.016694
2337.000000	0.014543
2336.000000	0.012884
2335.000000	0.011751
2334.000000	0.011118
2333.000000	0.010882
2332.000000	0.010982
2331.000000	0.011165
2330.000000	0.011152
2329.000000	0.010824
2328.000000	0.010230
2327.000000	0.009622
2326.000000	0.009105
2325.000000	0.008803
2324.000000	0.008688
2323.000000	0.008639
2322.000000	0.008532
2321.000000	0.008264
2320.000000	0.007874
2319.000000	0.007363
2318.000000	0.006810
2317.000000	0.006299
2316.000000	0.005958
2315.000000	0.005798
2314.000000	0.005728
2313.000000	0.005625
2312.000000	0.005432
2311.000000	0.005153
2310.000000	0.004799
2309.000000	0.004401
2308.000000	0.003984
2307.000000	0.003574
2306.000000	0.003165
2305.000000	0.002764
2304.000000	0.002398
2303.000000	0.002092
2302.000000	0.001849
2301.000000	0.001654
2300.000000	0.001488
2299.000000	0.001337
2298.000000	0.001190
2297.000000	0.001049
2296.000000	0.000908
2295.000000	0.000762
2294.000000	0.000591
2293.000000	0.000393
2292.000000	0.000165
2291.000000	-0.000087
2290.000000	-0.000367
2289.000000	-0.000659
2288.000000	-0.000944
2287.000000	-0.001216
2286.000000	-0.001484
2285.000000	-0.001751
2284.000000	-0.001998
2283.000000	-0.002202
2282.000000	-0.002348
2281.000000	-0.002439
2280.000000	-0.002486
2279.000000	-0.002513
2278.000000	-0.002539
2277.000000	-0.002576
2276.000000	-0.002624
2275.000000	-0.002677
2274.000000	-0.002728
2273.000000	-0.002763
2272.000000	-0.002774
2271.000000	-0.002767
2270.000000	-0.002757
2269.000000	-0.002748
2268.000000	-0.002725
2267.000000	-0.002682
2266.000000	-0.002618
2265.000000	-0.002531
2264.000000	-0.002411
2263.000000	-0.002248
2262.000000	-0.002060
2261.000000	-0.001889
2260.000000	-0.001796
2259.000000	-0.001869
2258.000000	-0.002188
2257.000000	-0.002757
2256.000000	-0.003423
2255.000000	-0.003896
2254.000000	-0.003894
2253.000000	-0.003345
2252.000000	-0.002447
2251.000000	-0.001535
2250.000000	-0.000863
2249.000000	-0.000502
2248.000000	-0.000395
2247.000000	-0.000463
2246.000000	-0.000654
2245.000000	-0.000929
2244.000000	-0.001249
2243.000000	-0.001585
2242.000000	-0.001920
2241.000000	-0.002240
2240.000000	-0.002536
2239.000000	-0.002811
2238.000000	-0.003073
2237.000000	-0.003317
2236.000000	-0.003533
2235.000000	-0.003714
2234.000000	-0.003859
2233.000000	-0.003971
2232.000000	-0.004045
2231.000000	-0.004091
2230.000000	-0.004123
2229.000000	-0.004153
2228.000000	-0.004179
2227.000000	-0.004194
2226.000000	-0.004201
2225.000000	-0.004209
2224.000000	-0.004233
2223.000000	-0.004279
2222.000000	-0.004340
2221.000000	-0.004396
2220.000000	-0.004431
2219.000000	-0.004447
2218.000000	-0.004459
2217.000000	-0.004469
2216.000000	-0.004473
2215.000000	-0.004469
2214.000000	-0.004463
2213.000000	-0.004461
2212.000000	-0.004460
2211.000000	-0.004459
2210.000000	-0.004460
2209.000000	-0.004462
2208.000000	-0.004455
2207.000000	-0.004434
2206.000000	-0.004399
2205.000000	-0.004357
2204.000000	-0.004313
2203.000000	-0.004281
2202.000000	-0.004278
2201.000000	-0.004309
2200.000000	-0.004358
2199.000000	-0.004411
2198.000000	-0.004461
2197.000000	-0.004508
2196.000000	-0.004551
2195.000000	-0.004588
2194.000000	-0.004618
2193.000000	-0.004641
2192.000000	-0.004655
2191.000000	-0.004659
2190.000000	-0.004651
2189.000000	-0.004638
2188.000000	-0.004632
2187.000000	-0.004644
2186.000000	-0.004672
2185.000000	-0.004700
2184.000000	-0.004714
2183.000000	-0.004716
2182.000000	-0.004719
2181.000000	-0.004733
2180.000000	-0.004754
2179.000000	-0.004770
2178.000000	-0.004778
2177.000000	-0.004779
2176.000000	-0.004778
2175.000000	-0.004779
2174.000000	-0.004781
2173.000000	-0.004780
2172.000000	-0.004780
2171.000000	-0.004783
2170.000000	-0.004786
2169.000000	-0.004784
2168.000000	-0.004782
2167.000000	-0.004788
2166.000000	-0.004804
2165.000000	-0.004816
2164.000000	-0.004813
2163.000000	-0.004796
2162.000000	-0.004773
2161.000000	-0.004744
2160.000000	-0.004716
2159.000000	-0.004705
2158.000000	-0.004724
2157.000000	-0.004760
2156.000000	-0.004783
2155.000000	-0.004781
2154.000000	-0.004763
2153.000000	-0.004746
2152.000000	-0.004737
2151.000000	-0.004739
2150.000000	-0.004753
2149.000000	-0.004771
2148.000000	-0.004779
2147.000000	-0.004773
2146.000000	-0.004762
2145.000000	-0.004754
2144.000000	-0.004752
2143.000000	-0.004752
2142.000000	-0.004753
2141.000000	-0.004756
2140.000000	-0.004763
2139.000000	-0.004776
2138.000000	-0.004791
2137.000000	-0.004798
2136.000000	-0.004791
2135.000000	-0.004780
2134.000000	-0.004778
2133.000000	-0.004786
2132.000000	-0.004790
2131.000000	-0.004782
2130.000000	-0.004770
2129.000000	-0.004760
2128.000000	-0.004755
2127.000000	-0.004754
2126.000000	-0.004759
2125.000000	-0.004768
2124.000000	-0.004775
2123.000000	-0.004776
2122.000000	-0.004776
2121.000000	-0.004779
2120.000000	-0.004788
2119.000000	-0.004802
2118.000000	-0.004821
2117.000000	-0.004845
2116.000000	-0.004866
2115.000000	-0.004878
2114.000000	-0.004879
2113.000000	-0.004873
2112.000000	-0.004865
2111.000000	-0.004863
2110.000000	-0.004865
2109.000000	-0.004863
2108.000000	-0.004854
2107.000000	-0.004841
2106.000000	-0.004828
2105.000000	-0.004814
2104.000000	-0.004795
2103.000000	-0.004784
2102.000000	-0.004790
2101.000000	-0.004804
2100.000000	-0.004806
2099.000000	-0.004794
2098.000000	-0.004786
2097.000000	-0.004799
2096.000000	-0.004822
2095.000000	-0.004837
2094.000000	-0.004840
2093.000000	-0.004842
2092.000000	-0.004851
2091.000000	-0.004863
2090.000000	-0.004870
2089.000000	-0.004868
2088.000000	-0.004862
2087.000000	-0.004859
2086.000000	-0.004860
2085.000000	-0.004860
2084.000000	-0.004856
2083.000000	-0.004852
2082.000000	-0.004852
2081.000000	-0.004850
2080.000000	-0.004836
2079.000000	-0.004810
2078.000000	-0.004780
2077.000000	-0.004762
2076.000000	-0.004758
2075.000000	-0.004764
2074.000000	-0.004771
2073.000000	-0.004771
2072.000000	-0.004758
2071.000000	-0.004732
2070.000000	-0.004705
2069.000000	-0.004691
2068.000000	-0.004701
2067.000000	-0.004728
2066.000000	-0.004752
2065.000000	-0.004758
2064.000000	-0.004753
2063.000000	-0.004751
2062.000000	-0.004761
2061.000000	-0.004777
2060.000000	-0.004793
2059.000000	-0.004805
2058.000000	-0.004813
2057.000000	-0.004815
2056.000000	-0.004815
2055.000000	-0.004818
2054.000000	-0.004824
2053.000000	-0.004829
2052.000000	-0.004832
2051.000000	-0.004840
2050.000000	-0.004861
2049.000000	-0.004885
2048.000000	-0.004897
2047.000000	-0.004893
2046.000000	-0.004887
2045.000000	-0.004890
2044.000000	-0.004906
2043.000000	-0.004928
2042.000000	-0.004945
2041.000000	-0.004952
2040.000000	-0.004952
2039.000000	-0.004951
2038.000000	-0.004949
2037.000000	-0.004947
2036.000000	-0.004950
2035.000000	-0.004961
2034.000000	-0.004973
2033.000000	-0.004972
2032.000000	-0.004957
2031.000000	-0.004944
2030.000000	-0.004942
2029.000000	-0.004948
2028.000000	-0.004954
2027.000000	-0.004970
2026.000000	-0.005000
2025.000000	-0.005028
2024.000000	-0.005032
2023.000000	-0.005018
2022.000000	-0.005005
2021.000000	-0.005005
2020.000000	-0.005008
2019.000000	-0.005008
2018.000000	-0.005008
2017.000000	-0.005007
2016.000000	-0.004995
2015.000000	-0.004973
2014.000000	-0.004958
2013.000000	-0.004961
2012.000000	-0.004972
2011.000000	-0.004974
2010.000000	-0.004966
2009.000000	-0.004953
2008.000000	-0.004938
2007.000000	-0.004923
2006.000000	-0.004917
2005.000000	-0.004925
2004.000000	-0.004945
2003.000000	-0.004965
2002.000000	-0.004971
2001.000000	-0.004957
2000.000000	-0.004929
1999.000000	-0.004906
1998.000000	-0.004901
1997.000000	-0.004905
1996.000000	-0.004905
1995.000000	-0.004898
1994.000000	-0.004894
1993.000000	-0.004900
1992.000000	-0.004912
1991.000000	-0.004918
1990.000000	-0.004913
1989.000000	-0.004900
1988.000000	-0.004884
1987.000000	-0.004872
1986.000000	-0.004871
1985.000000	-0.004880
1984.000000	-0.004898
1983.000000	-0.004918
1982.000000	-0.004931
1981.000000	-0.004927
1980.000000	-0.004904
1979.000000	-0.004875
1978.000000	-0.004856
1977.000000	-0.004850
1976.000000	-0.004852
1975.000000	-0.004851
1974.000000	-0.004849
1973.000000	-0.004846
1972.000000	-0.004848
1971.000000	-0.004855
1970.000000	-0.004864
1969.000000	-0.004868
1968.000000	-0.004865
1967.000000	-0.004857
1966.000000	-0.004852
1965.000000	-0.004848
1964.000000	-0.004841
1963.000000	-0.004829
1962.000000	-0.004819
1961.000000	-0.004813
1960.000000	-0.004808
1959.000000	-0.004800
1958.000000	-0.004792
1957.000000	-0.004790
1956.000000	-0.004797
1955.000000	-0.004809
1954.000000	-0.004821
1953.000000	-0.004833
1952.000000	-0.004845
1951.000000	-0.004855
1950.000000	-0.004856
1949.000000	-0.004846
1948.000000	-0.004831
1947.000000	-0.004826
1946.000000	-0.004835
1945.000000	-0.004848
1944.000000	-0.004847
1943.000000	-0.004824
1942.000000	-0.004796
1941.000000	-0.004784
1940.000000	-0.004792
1939.000000	-0.004811
1938.000000	-0.004824
1937.000000	-0.004826
1936.000000	-0.004820
1935.000000	-0.004812
1934.000000	-0.004805
1933.000000	-0.004803
1932.000000	-0.004810
1931.000000	-0.004827
1930.000000	-0.004847
1929.000000	-0.004855
1928.000000	-0.004843
1927.000000	-0.004820
1926.000000	-0.004801
1925.000000	-0.004795
1924.000000	-0.004801
1923.000000	-0.004815
1922.000000	-0.004829
1921.000000	-0.004833
1920.000000	-0.004825
1919.000000	-0.004812
1918.000000	-0.004803
1917.000000	-0.004799
1916.000000	-0.004797
1915.000000	-0.004799
1914.000000	-0.004809
1913.000000	-0.004817
1912.000000	-0.004818
1911.000000	-0.004818
1910.000000	-0.004828
1909.000000	-0.004840
1908.000000	-0.004837
1907.000000	-0.004817
1906.000000	-0.004793
1905.000000	-0.004780
1904.000000	-0.004779
1903.000000	-0.004789
1902.000000	-0.004807
1901.000000	-0.004820
1900.000000	-0.004816
1899.000000	-0.004805
1898.000000	-0.004799
1897.000000	-0.004795
1896.000000	-0.004782
1895.000000	-0.004766
1894.000000	-0.004768
1893.000000	-0.004791
1892.000000	-0.004816
1891.000000	-0.004827
1890.000000	-0.004826
1889.000000	-0.004824
1888.000000	-0.004822
1887.000000	-0.004823
1886.000000	-0.004827
1885.000000	-0.004833
1884.000000	-0.004830
1883.000000	-0.004816
1882.000000	-0.004797
1881.000000	-0.004778
1880.000000	-0.004760
1879.000000	-0.004750
1878.000000	-0.004753
1877.000000	-0.004761
1876.000000	-0.004763
1875.000000	-0.004757
1874.000000	-0.004760
1873.000000	-0.004780
1872.000000	-0.004804
1871.000000	-0.004817
1870.000000	-0.004815
1869.000000	-0.004807
1868.000000	-0.004798
1867.000000	-0.004790
1866.000000	-0.004793
1865.000000	-0.004805
1864.000000	-0.004814
1863.000000	-0.004813
1862.000000	-0.004809
1861.000000	-0.004807
1860.000000	-0.004803
1859.000000	-0.004794
1858.000000	-0.004785
1857.000000	-0.004781
1856.000000	-0.004779
1855.000000	-0.004771
1854.000000	-0.004757
1853.000000	-0.004742
1852.000000	-0.004734
1851.000000	-0.004745
1850.000000	-0.004772
1849.000000	-0.004804
1848.000000	-0.004835
1847.000000	-0.004865
1846.000000	-0.004886
1845.000000	-0.004875
1844.000000	-0.004828
1843.000000	-0.004774
1842.000000	-0.004748
1841.000000	-0.004751
1840.000000	-0.004763
1839.000000	-0.004771
1838.000000	-0.004771
1837.000000	-0.004766
1836.000000	-0.004750
1835.000000	-0.004727
1834.000000	-0.004709
1833.000000	-0.004711
1832.000000	-0.004741
1831.000000	-0.004786
1830.000000	-0.004816
1829.000000	-0.004817
1828.000000	-0.004806
1827.000000	-0.004812
1826.000000	-0.004839
1825.000000	-0.004872
1824.000000	-0.004892
1823.000000	-0.004899
1822.000000	-0.004907
1821.000000	-0.004919
1820.000000	-0.004929
1819.000000	-0.004932
1818.000000	-0.004937
1817.000000	-0.004953
1816.000000	-0.004969
1815.000000	-0.004977
1814.000000	-0.004979
1813.000000	-0.004986
1812.000000	-0.005001
1811.000000	-0.005021
1810.000000	-0.005052
1809.000000	-0.005091
1808.000000	-0.005118
1807.000000	-0.005124
1806.000000	-0.005115
1805.000000	-0.005107
1804.000000	-0.005104
1803.000000	-0.005107
1802.000000	-0.005116
1801.000000	-0.005121
1800.000000	-0.005109
1799.000000	-0.005079
1798.000000	-0.005056
1797.000000	-0.005056
1796.000000	-0.005075
1795.000000	-0.005104
1794.000000	-0.005134
1793.000000	-0.005156
1792.000000	-0.005168
1791.000000	-0.005179
1790.000000	-0.005200
1789.000000	-0.005229
1788.000000	-0.005252
1787.000000	-0.005261
1786.000000	-0.005257
1785.000000	-0.005241
1784.000000	-0.005214
1783.000000	-0.005199
1782.000000	-0.005210
1781.000000	-0.005241
1780.000000	-0.005270
1779.000000	-0.005281
1778.000000	-0.005275
1777.000000	-0.005263
1776.000000	-0.005253
1775.000000	-0.005250
1774.000000	-0.005237
1773.000000	-0.005194
1772.000000	-0.005147
1771.000000	-0.005132
1770.000000	-0.005146
1769.000000	-0.005162
1768.000000	-0.005157
1767.000000	-0.005131
1766.000000	-0.005101
1765.000000	-0.005079
1764.000000	-0.005066
1763.000000	-0.005053
1762.000000	-0.005027
1761.000000	-0.004979
1760.000000	-0.004913
1759.000000	-0.004837
1758.000000	-0.004754
1757.000000	-0.004658
1756.000000	-0.004565
1755.000000	-0.004492
1754.000000	-0.004444
1753.000000	-0.004409
1752.000000	-0.004381
1751.000000	-0.004356
1750.000000	-0.004334
1749.000000	-0.004317
1748.000000	-0.004311
1747.000000	-0.004316
1746.000000	-0.004314
1745.000000	-0.004299
1744.000000	-0.004290
1743.000000	-0.004288
1742.000000	-0.004274
1741.000000	-0.004236
1740.000000	-0.004198
1739.000000	-0.004202
1738.000000	-0.004242
1737.000000	-0.004284
1736.000000	-0.004305
1735.000000	-0.004312
1734.000000	-0.004342
1733.000000	-0.004391
1732.000000	-0.004427
1731.000000	-0.004451
1730.000000	-0.004474
1729.000000	-0.004496
1728.000000	-0.004512
1727.000000	-0.004525
1726.000000	-0.004530
1725.000000	-0.004524
1724.000000	-0.004514
1723.000000	-0.004507
1722.000000	-0.004504
1721.000000	-0.004489
1720.000000	-0.004456
1719.000000	-0.004418
1718.000000	-0.004400
1717.000000	-0.004396
1716.000000	-0.004363
1715.000000	-0.004309
1714.000000	-0.004278
1713.000000	-0.004269
1712.000000	-0.004246
1711.000000	-0.004202
1710.000000	-0.004157
1709.000000	-0.004115
1708.000000	-0.004074
1707.000000	-0.004044
1706.000000	-0.004027
1705.000000	-0.003990
1704.000000	-0.003897
1703.000000	-0.003779
1702.000000	-0.003682
1701.000000	-0.003608
1700.000000	-0.003528
1699.000000	-0.003409
1698.000000	-0.003285
1697.000000	-0.003164
1696.000000	-0.003014
1695.000000	-0.002845
1694.000000	-0.002684
1693.000000	-0.002533
1692.000000	-0.002376
1691.000000	-0.002206
1690.000000	-0.002031
1689.000000	-0.001852
1688.000000	-0.001681
1687.000000	-0.001544
1686.000000	-0.001442
1685.000000	-0.001332
1684.000000	-0.001193
1683.000000	-0.001065
1682.000000	-0.000964
1681.000000	-0.000847
1680.000000	-0.000689
1679.000000	-0.000508
1678.000000	-0.000340
1677.000000	-0.000191
1676.000000	-0.000057
1675.000000	0.000048
1674.000000	0.000131
1673.000000	0.000204
1672.000000	0.000257
1671.000000	0.000277
1670.000000	0.000274
1669.000000	0.000301
1668.000000	0.000378
1667.000000	0.000474
1666.000000	0.000578
1665.000000	0.000725
1664.000000	0.000972
1663.000000	0.001322
1662.000000	0.001711
1661.000000	0.002089
1660.000000	0.002449
1659.000000	0.002810
1658.000000	0.003183
1657.000000	0.003553
1656.000000	0.003889
1655.000000	0.004219
1654.000000	0.004710
1653.000000	0.005418
1652.000000	0.006078
1651.000000	0.006489
1650.000000	0.006712
1649.000000	0.006855
1648.000000	0.007003
1647.000000	0.007173
1646.000000	0.007312
1645.000000	0.007379
1644.000000	0.007392
1643.000000	0.007376
1642.000000	0.007352
1641.000000	0.007332
1640.000000	0.007316
1639.000000	0.007282
1638.000000	0.007210
1637.000000	0.007111
1636.000000	0.007013
1635.000000	0.006926
1634.000000	0.006841
1633.000000	0.006740
1632.000000	0.006613
1631.000000	0.006432
1630.000000	0.006170
1629.000000	0.005842
1628.000000	0.005502
1627.000000	0.005186
1626.000000	0.004879
1625.000000	0.004543
1624.000000	0.004167
1623.000000	0.003787
1622.000000	0.003462
1621.000000	0.003210
1620.000000	0.002990
1619.000000	0.002754
1618.000000	0.002491
1617.000000	0.002231
1616.000000	0.002013
1615.000000	0.001835
1614.000000	0.001661
1613.000000	0.001480
1612.000000	0.001298
1611.000000	0.001118
1610.000000	0.000933
1609.000000	0.000741
1608.000000	0.000554
1607.000000	0.000387
1606.000000	0.000245
1605.000000	0.000114
1604.000000	-0.000031
1603.000000	-0.000191
1602.000000	-0.000346
1601.000000	-0.000483
1600.000000	-0.000606
1599.000000	-0.000724
1598.000000	-0.000838
1597.000000	-0.000948
1596.000000	-0.001054
1595.000000	-0.001160
1594.000000	-0.001272
1593.000000	-0.001395
1592.000000	-0.001530
1591.000000	-0.001670
1590.000000	-0.001802
1589.000000	-0.001921
1588.000000	-0.002032
1587.000000	-0.002134
1586.000000	-0.002223
1585.000000	-0.002295
1584.000000	-0.002371
1583.000000	-0.002473
1582.000000	-0.002583
1581.000000	-0.002657
1580.000000	-0.002685
1579.000000	-0.002699
1578.000000	-0.002738
1577.000000	-0.002813
1576.000000	-0.002890
1575.000000	-0.002929
1574.000000	-0.002931
1573.000000	-0.002930
1572.000000	-0.002951
1571.000000	-0.002992
1570.000000	-0.003035
1569.000000	-0.003065
1568.000000	-0.003087
1567.000000	-0.003113
1566.000000	-0.003138
1565.000000	-0.003152
1564.000000	-0.003163
1563.000000	-0.003177
1562.000000	-0.003203
1561.000000	-0.003243
1560.000000	-0.003296
1559.000000	-0.003358
1558.000000	-0.003389
1557.000000	-0.003383
1556.000000	-0.003370
1555.000000	-0.003366
1554.000000	-0.003361
1553.000000	-0.003368
1552.000000	-0.003400
1551.000000	-0.003445
1550.000000	-0.003475
1549.000000	-0.003470
1548.000000	-0.003439
1547.000000	-0.003416
1546.000000	-0.003424
1545.000000	-0.003463
1544.000000	-0.003501
1543.000000	-0.003496
1542.000000	-0.003452
1541.000000	-0.003425
1540.000000	-0.003469
1539.000000	-0.003559
1538.000000	-0.003615
1537.000000	-0.003608
1536.000000	-0.003569
1535.000000	-0.003531
1534.000000	-0.003519
1533.000000	-0.003536
1532.000000	-0.003554
1531.000000	-0.003549
1530.000000	-0.003538
1529.000000	-0.003540
1528.000000	-0.003559
1527.000000	-0.003588
1526.000000	-0.003617
1525.000000	-0.003632
1524.000000	-0.003624
1523.000000	-0.003602
1522.000000	-0.003598
1521.000000	-0.003637
1520.000000	-0.003692
1519.000000	-0.003725
1518.000000	-0.003726
1517.000000	-0.003712
1516.000000	-0.003699
1515.000000	-0.003692
1514.000000	-0.003690
1513.000000	-0.003696
1512.000000	-0.003695
1511.000000	-0.003669
1510.000000	-0.003632
1509.000000	-0.003613
1508.000000	-0.003618
1507.000000	-0.003614
1506.000000	-0.003593
1505.000000	-0.003572
1504.000000	-0.003552
1503.000000	-0.003513
1502.000000	-0.003448
1501.000000	-0.003369
1500.000000	-0.003283
1499.000000	-0.003171
1498.000000	-0.003001
1497.000000	-0.002775
1496.000000	-0.002523
1495.000000	-0.002289
1494.000000	-0.002105
1493.000000	-0.001978
1492.000000	-0.001889
1491.000000	-0.001811
1490.000000	-0.001750
1489.000000	-0.001728
1488.000000	-0.001727
1487.000000	-0.001724
1486.000000	-0.001739
1485.000000	-0.001794
1484.000000	-0.001887
1483.000000	-0.001997
1482.000000	-0.002096
1481.000000	-0.002163
1480.000000	-0.002192
1479.000000	-0.002194
1478.000000	-0.002188
1477.000000	-0.002183
1476.000000	-0.002161
1475.000000	-0.002120
1474.000000	-0.002093
1473.000000	-0.002121
1472.000000	-0.002203
1471.000000	-0.002287
1470.000000	-0.002352
1469.000000	-0.002416
1468.000000	-0.002491
1467.000000	-0.002564
1466.000000	-0.002630
1465.000000	-0.002694
1464.000000	-0.002767
1463.000000	-0.002843
1462.000000	-0.002916
1461.000000	-0.002988
1460.000000	-0.003059
1459.000000	-0.003138
1458.000000	-0.003256
1457.000000	-0.003450
1456.000000	-0.003668
1455.000000	-0.003828
1454.000000	-0.003927
1453.000000	-0.004006
1452.000000	-0.004079
1451.000000	-0.004136
1450.000000	-0.004180
1449.000000	-0.004241
1448.000000	-0.004328
1447.000000	-0.004418
1446.000000	-0.004481
1445.000000	-0.004514
1444.000000	-0.004532
1443.000000	-0.004536
1442.000000	-0.004525
1441.000000	-0.004495
1440.000000	-0.004441
1439.000000	-0.004362
1438.000000	-0.004278
1437.000000	-0.004229
1436.000000	-0.004212
1435.000000	-0.004167
1434.000000	-0.004070
1433.000000	-0.003958
1432.000000	-0.003867
1431.000000	-0.003802
1430.000000	-0.003739
1429.000000	-0.003665
1428.000000	-0.003581
1427.000000	-0.003503
1426.000000	-0.003444
1425.000000	-0.003402
1424.000000	-0.003366
1423.000000	-0.003313
1422.000000	-0.003244
1421.000000	-0.003185
1420.000000	-0.003152
1419.000000	-0.003115
1418.000000	-0.003041
1417.000000	-0.002954
1416.000000	-0.002882
1415.000000	-0.002810
1414.000000	-0.002706
1413.000000	-0.002572
1412.000000	-0.002454
1411.000000	-0.002381
1410.000000	-0.002333
1409.000000	-0.002269
1408.000000	-0.002167
1407.000000	-0.002043
1406.000000	-0.001922
1405.000000	-0.001809
1404.000000	-0.001688
1403.000000	-0.001547
1402.000000	-0.001391
1401.000000	-0.001241
1400.000000	-0.001102
1399.000000	-0.000952
1398.000000	-0.000768
1397.000000	-0.000548
1396.000000	-0.000300
1395.000000	-0.000029
1394.000000	0.000269
1393.000000	0.000581
1392.000000	0.000876
1391.000000	0.001122
1390.000000	0.001318
1389.000000	0.001484
1388.000000	0.001642
1387.000000	0.001779
1386.000000	0.001851
1385.000000	0.001825
1384.000000	0.001699
1383.000000	0.001494
1382.000000	0.001221
1381.000000	0.000858
1380.000000	0.000380
1379.000000	-0.000173
1378.000000	-0.000680
1377.000000	-0.001024
1376.000000	-0.001151
1375.000000	-0.001055
1374.000000	-0.000750
1373.000000	-0.000279
1372.000000	0.000276
1371.000000	0.000826
1370.000000	0.001297
1369.000000	0.001640
1368.000000	0.001853
1367.000000	0.001982
1366.000000	0.002072
1365.000000	0.002114
1364.000000	0.002067
1363.000000	0.001921
1362.000000	0.001730
1361.000000	0.001547
1360.000000	0.001366
1359.000000	0.001155
1358.000000	0.000916
1357.000000	0.000681
1356.000000	0.000468
1355.000000	0.000266
1354.000000	0.000068
1353.000000	-0.000110
1352.000000	-0.000244
1351.000000	-0.000329
1350.000000	-0.000396
1349.000000	-0.000484
1348.000000	-0.000605
1347.000000	-0.000723
1346.000000	-0.000798
1345.000000	-0.000826
1344.000000	-0.000848
1343.000000	-0.000895
1342.000000	-0.000956
1341.000000	-0.001002
1340.000000	-0.001036
1339.000000	-0.001094
1338.000000	-0.001187
1337.000000	-0.001279
1336.000000	-0.001332
1335.000000	-0.001350
1334.000000	-0.001375
1333.000000	-0.001447
1332.000000	-0.001566
1331.000000	-0.001695
1330.000000	-0.001807
1329.000000	-0.001915
1328.000000	-0.002043
1327.000000	-0.002190
1326.000000	-0.002326
1325.000000	-0.002432
1324.000000	-0.002528
1323.000000	-0.002644
1322.000000	-0.002788
1321.000000	-0.002941
1320.000000	-0.003080
1319.000000	-0.003201
1318.000000	-0.003316
1317.000000	-0.003431
1316.000000	-0.003531
1315.000000	-0.003595
1314.000000	-0.003622
1313.000000	-0.003641
1312.000000	-0.003679
1311.000000	-0.003732
1310.000000	-0.003783
1309.000000	-0.003836
1308.000000	-0.003918
1307.000000	-0.004040
1306.000000	-0.004169
1305.000000	-0.004260
1304.000000	-0.004312
1303.000000	-0.004363
1302.000000	-0.004455
1301.000000	-0.004586
1300.000000	-0.004718
1299.000000	-0.004822
1298.000000	-0.004912
1297.000000	-0.005024
1296.000000	-0.005168
1295.000000	-0.005307
1294.000000	-0.005401
1293.000000	-0.005456
1292.000000	-0.005516
1291.000000	-0.005608
1290.000000	-0.005721
1289.000000	-0.005822
1288.000000	-0.005900
1287.000000	-0.005966
1286.000000	-0.006039
1285.000000	-0.006114
1284.000000	-0.006172
1283.000000	-0.006207
1282.000000	-0.006248
1281.000000	-0.006335
1280.000000	-0.006460
1279.000000	-0.006578
1278.000000	-0.006656
1277.000000	-0.006717
1276.000000	-0.006809
1275.000000	-0.006937
1274.000000	-0.007067
1273.000000	-0.007170
1272.000000	-0.007262
1271.000000	-0.007382
1270.000000	-0.007548
1269.000000	-0.007739
1268.000000	-0.007917
1267.000000	-0.008069
1266.000000	-0.008220
1265.000000	-0.008391
1264.000000	-0.008561
1263.000000	-0.008691
1262.000000	-0.008785
1261.000000	-0.008905
1260.000000	-0.009091
1259.000000	-0.009319
1258.000000	-0.009536
1257.000000	-0.009740
1256.000000	-0.009972
1255.000000	-0.010255
1254.000000	-0.010566
1253.000000	-0.010872
1252.000000	-0.011172
1251.000000	-0.011494
1250.000000	-0.011864
1249.000000	-0.012287
1248.000000	-0.012737
1247.000000	-0.013182
1246.000000	-0.013621
1245.000000	-0.014073
1244.000000	-0.014532
1243.000000	-0.014954
1242.000000	-0.015301
1241.000000	-0.015591
1240.000000	-0.015870
1239.000000	-0.016153
1238.000000	-0.016409
1237.000000	-0.016611
1236.000000	-0.016758
1235.000000	-0.016871
1234.000000	-0.016956
1233.000000	-0.017001
1232.000000	-0.016986
1231.000000	-0.016913
1230.000000	-0.016824
1229.000000	-0.016759
1228.000000	-0.016722
1227.000000	-0.016681
1226.000000	-0.016623
1225.000000	-0.016576
1224.000000	-0.016566
1223.000000	-0.016579
1222.000000	-0.016583
1221.000000	-0.016569
1220.000000	-0.016560
1219.000000	-0.016579
1218.000000	-0.016626
1217.000000	-0.016686
1216.000000	-0.016740
1215.000000	-0.016784
1214.000000	-0.016822
1213.000000	-0.016855
1212.000000	-0.016876
1211.000000	-0.016886
1210.000000	-0.016909
1209.000000	-0.016976
1208.000000	-0.017072
1207.000000	-0.017142
1206.000000	-0.017145
1205.000000	-0.017102
1204.000000	-0.017064
1203.000000	-0.017058
1202.000000	-0.017083
1201.000000	-0.017121
1200.000000	-0.017161
1199.000000	-0.017200
1198.000000	-0.017237
1197.000000	-0.017256
1196.000000	-0.017215
1195.000000	-0.017084
1194.000000	-0.016888
1193.000000	-0.016683
1192.000000	-0.016486
1191.000000	-0.016271
1190.000000	-0.016024
1189.000000	-0.015792
1188.000000	-0.015633
1187.000000	-0.015556
1186.000000	-0.015520
1185.000000	-0.015483
1184.000000	-0.015437
1183.000000	-0.015404
1182.000000	-0.015410
1181.000000	-0.015450
1180.000000	-0.015483
1179.000000	-0.015478
1178.000000	-0.015458
1177.000000	-0.015476
1176.000000	-0.015541
1175.000000	-0.015597
1174.000000	-0.015599
1173.000000	-0.015572
1172.000000	-0.015567
1171.000000	-0.015596
1170.000000	-0.015629
1169.000000	-0.015648
1168.000000	-0.015661
1167.000000	-0.015660
1166.000000	-0.015596
1165.000000	-0.015414
1164.000000	-0.015103
1163.000000	-0.014726
1162.000000	-0.014390
1161.000000	-0.014161
1160.000000	-0.014020
1159.000000	-0.013897
1158.000000	-0.013759
1157.000000	-0.013642
1156.000000	-0.013589
1155.000000	-0.013589
1154.000000	-0.013593
1153.000000	-0.013575
1152.000000	-0.013557
1151.000000	-0.013560
1150.000000	-0.013572
1149.000000	-0.013560
1148.000000	-0.013511
1147.000000	-0.013445
1146.000000	-0.013398
1145.000000	-0.013388
1144.000000	-0.013393
1143.000000	-0.013381
1142.000000	-0.013346
1141.000000	-0.013311
1140.000000	-0.013292
1139.000000	-0.013273
1138.000000	-0.013231
1137.000000	-0.013167
1136.000000	-0.013103
1135.000000	-0.013058
1134.000000	-0.013021
1133.000000	-0.012963
1132.000000	-0.012866
1131.000000	-0.012747
1130.000000	-0.012654
1129.000000	-0.012617
1128.000000	-0.012612
1127.000000	-0.012592
1126.000000	-0.012542
1125.000000	-0.012488
1124.000000	-0.012438
1123.000000	-0.012362
1122.000000	-0.012240
1121.000000	-0.012109
1120.000000	-0.012024
1119.000000	-0.011986
1118.000000	-0.011945
1117.000000	-0.011859
1116.000000	-0.011749
1115.000000	-0.011664
1114.000000	-0.011623
1113.000000	-0.011587
1112.000000	-0.011506
1111.000000	-0.011368
1110.000000	-0.011212
1109.000000	-0.011083
1108.000000	-0.010992
1107.000000	-0.010922
1106.000000	-0.010867
1105.000000	-0.010838
1104.000000	-0.010834
1103.000000	-0.010829
1102.000000	-0.010795
1101.000000	-0.010727
1100.000000	-0.010648
1099.000000	-0.010585
1098.000000	-0.010549
1097.000000	-0.010524
1096.000000	-0.010480
1095.000000	-0.010401
1094.000000	-0.010299
1093.000000	-0.010198
1092.000000	-0.010099
1091.000000	-0.009994
1090.000000	-0.009898
1089.000000	-0.009834
1088.000000	-0.009797
1087.000000	-0.009740
1086.000000	-0.009641
1085.000000	-0.009542
1084.000000	-0.009501
1083.000000	-0.009516
1082.000000	-0.009523
1081.000000	-0.009469
1080.000000	-0.009369
1079.000000	-0.009273
1078.000000	-0.009205
1077.000000	-0.009143
1076.000000	-0.009056
1075.000000	-0.008948
1074.000000	-0.008857
1073.000000	-0.008804
1072.000000	-0.008762
1071.000000	-0.008693
1070.000000	-0.008594
1069.000000	-0.008501
1068.000000	-0.008437
1067.000000	-0.008380
1066.000000	-0.008299
1065.000000	-0.008195
1064.000000	-0.008105
1063.000000	-0.008055
1062.000000	-0.008034
1061.000000	-0.008003
1060.000000	-0.007938
1059.000000	-0.007852
1058.000000	-0.007779
1057.000000	-0.007743
1056.000000	-0.007738
1055.000000	-0.007745
1054.000000	-0.007763
1053.000000	-0.007806
1052.000000	-0.007875
1051.000000	-0.007939
1050.000000	-0.007967
1049.000000	-0.007960
1048.000000	-0.007945
1047.000000	-0.007948
1046.000000	-0.007967
1045.000000	-0.007984
1044.000000	-0.007988
1043.000000	-0.007997
1042.000000	-0.008037
1041.000000	-0.008097
1040.000000	-0.008113
1039.000000	-0.008021
1038.000000	-0.007828
1037.000000	-0.007609
1036.000000	-0.007423
1035.000000	-0.007265
1034.000000	-0.007102
1033.000000	-0.006932
1032.000000	-0.006781
1031.000000	-0.006661
1030.000000	-0.006556
1029.000000	-0.006455
1028.000000	-0.006375
1027.000000	-0.006347
1026.000000	-0.006377
1025.000000	-0.006426
1024.000000	-0.006441
1023.000000	-0.006410
1022.000000	-0.006372
1021.000000	-0.006373
1020.000000	-0.006399
1019.000000	-0.006393
1018.000000	-0.006332
1017.000000	-0.006260
1016.000000	-0.006228
1015.000000	-0.006226
1014.000000	-0.006193
1013.000000	-0.006107
1012.000000	-0.006015
1011.000000	-0.005980
1010.000000	-0.006002
1009.000000	-0.006015
1008.000000	-0.005960
1007.000000	-0.005849
1006.000000	-0.005747
1005.000000	-0.005698
1004.000000	-0.005678
1003.000000	-0.005641
1002.000000	-0.005580
1001.000000	-0.005542
1000.000000	-0.005551
999.000000	-0.005566
998.000000	-0.005526
997.000000	-0.005419
996.000000	-0.005301
995.000000	-0.005225
994.000000	-0.005186
993.000000	-0.005127
992.000000	-0.005008
991.000000	-0.004851
990.000000	-0.004716
989.000000	-0.004637
988.000000	-0.004585
987.000000	-0.004516
986.000000	-0.004431
985.000000	-0.004379
984.000000	-0.004380
983.000000	-0.004394
982.000000	-0.004371
981.000000	-0.004324
980.000000	-0.004317
979.000000	-0.004385
978.000000	-0.004498
977.000000	-0.004604
976.000000	-0.004690
975.000000	-0.004787
974.000000	-0.004921
973.000000	-0.005073
972.000000	-0.005200
971.000000	-0.005282
970.000000	-0.005355
969.000000	-0.005468
968.000000	-0.005613
967.000000	-0.005717
966.000000	-0.005730
965.000000	-0.005690
964.000000	-0.005694
963.000000	-0.005785
962.000000	-0.005908
961.000000	-0.005981
960.000000	-0.005992
959.000000	-0.005988
958.000000	-0.006006
957.000000	-0.006030
956.000000	-0.006032
955.000000	-0.006028
954.000000	-0.006064
953.000000	-0.006149
952.000000	-0.006226
951.000000	-0.006236
950.000000	-0.006184
949.000000	-0.006131
948.000000	-0.006120
947.000000	-0.006132
946.000000	-0.006127
945.000000	-0.006100
944.000000	-0.006087
943.000000	-0.006117
942.000000	-0.006168
941.000000	-0.006201
940.000000	-0.006204
939.000000	-0.006213
938.000000	-0.006269
937.000000	-0.006358
936.000000	-0.006416
935.000000	-0.006393
934.000000	-0.006304
933.000000	-0.006204
932.000000	-0.006119
931.000000	-0.006028
930.000000	-0.005913
929.000000	-0.005800
928.000000	-0.005744
927.000000	-0.005774
926.000000	-0.005873
925.000000	-0.006005
924.000000	-0.006152
923.000000	-0.006333
922.000000	-0.006584
921.000000	-0.006901
920.000000	-0.007204
919.000000	-0.007380
918.000000	-0.007361
917.000000	-0.007165
916.000000	-0.006857
915.000000	-0.006501
914.000000	-0.006162
913.000000	-0.005910
912.000000	-0.005790
911.000000	-0.005773
910.000000	-0.005775
909.000000	-0.005738
908.000000	-0.005681
907.000000	-0.005672
906.000000	-0.005727
905.000000	-0.005780
904.000000	-0.005746
903.000000	-0.005617
902.000000	-0.005476
901.000000	-0.005400
900.000000	-0.005378
899.000000	-0.005338
898.000000	-0.005250
897.000000	-0.005164
896.000000	-0.005146
895.000000	-0.005202
894.000000	-0.005280
893.000000	-0.005333
892.000000	-0.005358
891.000000	-0.005378
890.000000	-0.005398
889.000000	-0.005397
888.000000	-0.005365
887.000000	-0.005335
886.000000	-0.005356
885.000000	-0.005439
884.000000	-0.005543
883.000000	-0.005652
882.000000	-0.005818
881.000000	-0.006092
880.000000	-0.006426
879.000000	-0.006682
878.000000	-0.006779
877.000000	-0.006765
876.000000	-0.006737
875.000000	-0.006728
874.000000	-0.006718
873.000000	-0.006705
872.000000	-0.006732
871.000000	-0.006817
870.000000	-0.006917
869.000000	-0.006960
868.000000	-0.006914
867.000000	-0.006835
866.000000	-0.006830
865.000000	-0.006968
864.000000	-0.007217
863.000000	-0.007492
862.000000	-0.007761
861.000000	-0.008084
860.000000	-0.008547
859.000000	-0.009189
858.000000	-0.010018
857.000000	-0.011083
856.000000	-0.012509
855.000000	-0.014450
854.000000	-0.017000
853.000000	-0.020110
852.000000	-0.023539
851.000000	-0.026875
850.000000	-0.029641
849.000000	-0.031414
848.000000	-0.031895
847.000000	-0.030996
846.000000	-0.028927
845.000000	-0.026123
844.000000	-0.023018
843.000000	-0.019908
842.000000	-0.016960
841.000000	-0.014297
840.000000	-0.012027
839.000000	-0.010230
838.000000	-0.008918
837.000000	-0.008009
836.000000	-0.007375
835.000000	-0.006919
834.000000	-0.006614
833.000000	-0.006445
832.000000	-0.006342
831.000000	-0.006210
830.000000	-0.006029
829.000000	-0.005865
828.000000	-0.005778
827.000000	-0.005742
826.000000	-0.005697
825.000000	-0.005640
824.000000	-0.005623
823.000000	-0.005671
822.000000	-0.005734
821.000000	-0.005733
820.000000	-0.005642
819.000000	-0.005514
818.000000	-0.005432
817.000000	-0.005418
816.000000	-0.005410
815.000000	-0.005349
814.000000	-0.005269
813.000000	-0.005266
812.000000	-0.005355
811.000000	-0.005439
810.000000	-0.005431
809.000000	-0.005365
808.000000	-0.005339
807.000000	-0.005389
806.000000	-0.005460
805.000000	-0.005489
804.000000	-0.005466
803.000000	-0.005428
802.000000	-0.005416
801.000000	-0.005438
800.000000	-0.005457
799.000000	-0.005432
798.000000	-0.005369
797.000000	-0.005330
796.000000	-0.005355
795.000000	-0.005405
794.000000	-0.005414
793.000000	-0.005378
792.000000	-0.005350
791.000000	-0.005360
790.000000	-0.005374
789.000000	-0.005348
788.000000	-0.005291
787.000000	-0.005256
786.000000	-0.005285
785.000000	-0.005357
784.000000	-0.005411
783.000000	-0.005418
782.000000	-0.005414
781.000000	-0.005440
780.000000	-0.005476
779.000000	-0.005455
778.000000	-0.005364
777.000000	-0.005273
776.000000	-0.005244
775.000000	-0.005247
774.000000	-0.005203
773.000000	-0.005080
772.000000	-0.004921
771.000000	-0.004797
770.000000	-0.004748
769.000000	-0.004761
768.000000	-0.004792
767.000000	-0.004808
766.000000	-0.004808
765.000000	-0.004802
764.000000	-0.004779
763.000000	-0.004724
762.000000	-0.004674
761.000000	-0.004691
760.000000	-0.004777
759.000000	-0.004847
758.000000	-0.004833
757.000000	-0.004775
756.000000	-0.004777
755.000000	-0.004882
754.000000	-0.005033
753.000000	-0.005132
752.000000	-0.005122
751.000000	-0.005023
750.000000	-0.004908
749.000000	-0.004831
748.000000	-0.004766
747.000000	-0.004646
746.000000	-0.004460
745.000000	-0.004262
744.000000	-0.004096
743.000000	-0.003958
742.000000	-0.003837
741.000000	-0.003754
740.000000	-0.003722
739.000000	-0.003706
738.000000	-0.003664
737.000000	-0.003595
736.000000	-0.003527
735.000000	-0.003486
734.000000	-0.003499
733.000000	-0.003566
732.000000	-0.003643
731.000000	-0.003680
730.000000	-0.003689
729.000000	-0.003707
728.000000	-0.003717
727.000000	-0.003668
726.000000	-0.003560
725.000000	-0.003461
724.000000	-0.003388
723.000000	-0.003254
722.000000	-0.003001
721.000000	-0.002731
720.000000	-0.002632
719.000000	-0.002787
718.000000	-0.003090
717.000000	-0.003354
716.000000	-0.003461
715.000000	-0.003419
714.000000	-0.003309
713.000000	-0.003190
712.000000	-0.003046
711.000000	-0.002856
710.000000	-0.002685
709.000000	-0.002627
708.000000	-0.002668
707.000000	-0.002674
706.000000	-0.002527
705.000000	-0.002259
704.000000	-0.002013
703.000000	-0.001894
702.000000	-0.001898
701.000000	-0.001959
700.000000	-0.002005
699.000000	-0.002016
698.000000	-0.002010
697.000000	-0.001981
696.000000	-0.001883
695.000000	-0.001684
694.000000	-0.001468
693.000000	-0.001347
692.000000	-0.001273
691.000000	-0.001098
690.000000	-0.000802
689.000000	-0.000550
688.000000	-0.000457
687.000000	-0.000415
686.000000	-0.000288
685.000000	-0.000118
684.000000	-0.000018
683.000000	-0.000014
682.000000	-0.000079
681.000000	-0.000190
680.000000	-0.000290
679.000000	-0.000313
678.000000	-0.000355
677.000000	-0.000517
676.000000	-0.000666
675.000000	-0.000703
674.000000	-0.000712
673.000000	-0.000731
672.000000	-0.000595
671.000000	-0.000167
670.000000	0.000302
669.000000	0.000425
668.000000	0.000419
667.000000	0.000253
666.000000	-0.000214
665.000000	-0.000258
664.000000	0.000371
663.000000	0.001339
662.000000	0.002238
661.000000	0.002922
660.000000	0.003462
659.000000	0.003878
658.000000	0.004071
657.000000	0.004002
656.000000	0.003721
655.000000	0.003185
654.000000	0.002491
653.000000	0.001927
652.000000	0.001608
651.000000	0.001378
650.000000	0.001143
649.000000	0.001004
648.000000	0.000947
647.000000	0.000767
646.000000	0.000418
645.000000	0.000094
644.000000	-0.000074
643.000000	-0.000155
642.000000	-0.000206
641.000000	-0.000146
640.000000	0.000061
639.000000	0.000292
638.000000	0.000442
637.000000	0.000537
636.000000	0.000585
635.000000	0.000548
634.000000	0.000469
633.000000	0.000446
632.000000	0.000451
631.000000	0.000356
630.000000	0.000155
629.000000	-0.000020
628.000000	-0.000152
627.000000	-0.000390
626.000000	-0.000793
625.000000	-0.001239
624.000000	-0.001581
623.000000	-0.001717
622.000000	-0.001578
621.000000	-0.001251
620.000000	-0.001029
619.000000	-0.001107
618.000000	-0.001303
617.000000	-0.001314
616.000000	-0.001181
615.000000	-0.001203
614.000000	-0.001451
613.000000	-0.001685
612.000000	-0.001765
611.000000	-0.001834
610.000000	-0.002053
609.000000	-0.002351
608.000000	-0.002543
607.000000	-0.002594
606.000000	-0.002644
605.000000	-0.002786
604.000000	-0.002919
603.000000	-0.002893
602.000000	-0.002732
601.000000	-0.002650
600.000000	-0.002810
