# Supplementary material for: Real-time monitoring of the reversible capture and release of CO2 on anthraquinone and riboflavin-modified graphitic electrodes using ATR-SEIRAS
Source: Chem Sci. 2025 Nov 4;16(48):23189–202. doi: 10.1039/d5sc05427c (PMC12584010; doi:10.1039/d5sc05427c)
Supplement: SC-016-D5SC05427C-s001 [file SC-016-D5SC05427C-s001.zip › Data Folders/Main Figures/Figure3/3a/034.ASC]

PE IR       SUBTECH     SPECTRUM    ASCII       PEDS        4.00        
   -1
034.ASC
24/06/26
16:04:40.00
24/06/26
16:04:40.00
Administrator

600.000000
#HDR
-1
-1
#GR
Wavenumber
A
1.0
0.0
4000.000000
-1.000000
3401
8
0.024197
-0.032063
#DATA
4000.000000	-0.004099
3999.000000	-0.004095
3998.000000	-0.004087
3997.000000	-0.004069
3996.000000	-0.004048
3995.000000	-0.004039
3994.000000	-0.004053
3993.000000	-0.004085
3992.000000	-0.004118
3991.000000	-0.004132
3990.000000	-0.004125
3989.000000	-0.004102
3988.000000	-0.004073
3987.000000	-0.004046
3986.000000	-0.004026
3985.000000	-0.004017
3984.000000	-0.004016
3983.000000	-0.004019
3982.000000	-0.004016
3981.000000	-0.004003
3980.000000	-0.003980
3979.000000	-0.003953
3978.000000	-0.003923
3977.000000	-0.003897
3976.000000	-0.003880
3975.000000	-0.003874
3974.000000	-0.003874
3973.000000	-0.003871
3972.000000	-0.003869
3971.000000	-0.003876
3970.000000	-0.003896
3969.000000	-0.003924
3968.000000	-0.003950
3967.000000	-0.003975
3966.000000	-0.004003
3965.000000	-0.004031
3964.000000	-0.004049
3963.000000	-0.004050
3962.000000	-0.004040
3961.000000	-0.004031
3960.000000	-0.004026
3959.000000	-0.004021
3958.000000	-0.004016
3957.000000	-0.004015
3956.000000	-0.004029
3955.000000	-0.004055
3954.000000	-0.004086
3953.000000	-0.004113
3952.000000	-0.004133
3951.000000	-0.004144
3950.000000	-0.004145
3949.000000	-0.004136
3948.000000	-0.004123
3947.000000	-0.004111
3946.000000	-0.004105
3945.000000	-0.004102
3944.000000	-0.004097
3943.000000	-0.004090
3942.000000	-0.004089
3941.000000	-0.004099
3940.000000	-0.004119
3939.000000	-0.004142
3938.000000	-0.004165
3937.000000	-0.004185
3936.000000	-0.004203
3935.000000	-0.004210
3934.000000	-0.004198
3933.000000	-0.004166
3932.000000	-0.004125
3931.000000	-0.004091
3930.000000	-0.004074
3929.000000	-0.004074
3928.000000	-0.004091
3927.000000	-0.004116
3926.000000	-0.004133
3925.000000	-0.004133
3924.000000	-0.004125
3923.000000	-0.004128
3922.000000	-0.004150
3921.000000	-0.004181
3920.000000	-0.004198
3919.000000	-0.004183
3918.000000	-0.004133
3917.000000	-0.004069
3916.000000	-0.004022
3915.000000	-0.004013
3914.000000	-0.004038
3913.000000	-0.004079
3912.000000	-0.004117
3911.000000	-0.004141
3910.000000	-0.004146
3909.000000	-0.004137
3908.000000	-0.004124
3907.000000	-0.004113
3906.000000	-0.004103
3905.000000	-0.004083
3904.000000	-0.004057
3903.000000	-0.004034
3902.000000	-0.004023
3901.000000	-0.004020
3900.000000	-0.004022
3899.000000	-0.004030
3898.000000	-0.004046
3897.000000	-0.004068
3896.000000	-0.004088
3895.000000	-0.004101
3894.000000	-0.004105
3893.000000	-0.004095
3892.000000	-0.004074
3891.000000	-0.004054
3890.000000	-0.004047
3889.000000	-0.004061
3888.000000	-0.004081
3887.000000	-0.004079
3886.000000	-0.004057
3885.000000	-0.004047
3884.000000	-0.004068
3883.000000	-0.004108
3882.000000	-0.004138
3881.000000	-0.004134
3880.000000	-0.004101
3879.000000	-0.004059
3878.000000	-0.004032
3877.000000	-0.004029
3876.000000	-0.004038
3875.000000	-0.004045
3874.000000	-0.004053
3873.000000	-0.004071
3872.000000	-0.004085
3871.000000	-0.004055
3870.000000	-0.003979
3869.000000	-0.003908
3868.000000	-0.003888
3867.000000	-0.003916
3866.000000	-0.003957
3865.000000	-0.003996
3864.000000	-0.004038
3863.000000	-0.004075
3862.000000	-0.004095
3861.000000	-0.004091
3860.000000	-0.004059
3859.000000	-0.003992
3858.000000	-0.003901
3857.000000	-0.003822
3856.000000	-0.003789
3855.000000	-0.003791
3854.000000	-0.003797
3853.000000	-0.003795
3852.000000	-0.003804
3851.000000	-0.003845
3850.000000	-0.003908
3849.000000	-0.003973
3848.000000	-0.004026
3847.000000	-0.004069
3846.000000	-0.004105
3845.000000	-0.004135
3844.000000	-0.004151
3843.000000	-0.004137
3842.000000	-0.004090
3841.000000	-0.004027
3840.000000	-0.003967
3839.000000	-0.003930
3838.000000	-0.003922
3837.000000	-0.003930
3836.000000	-0.003934
3835.000000	-0.003936
3834.000000	-0.003945
3833.000000	-0.003963
3832.000000	-0.003980
3831.000000	-0.003991
3830.000000	-0.003998
3829.000000	-0.004004
3828.000000	-0.003999
3827.000000	-0.003975
3826.000000	-0.003936
3825.000000	-0.003907
3824.000000	-0.003896
3823.000000	-0.003882
3822.000000	-0.003840
3821.000000	-0.003786
3820.000000	-0.003756
3819.000000	-0.003768
3818.000000	-0.003805
3817.000000	-0.003836
3816.000000	-0.003866
3815.000000	-0.003922
3814.000000	-0.003999
3813.000000	-0.004059
3812.000000	-0.004076
3811.000000	-0.004061
3810.000000	-0.004043
3809.000000	-0.004027
3808.000000	-0.003993
3807.000000	-0.003933
3806.000000	-0.003871
3805.000000	-0.003833
3804.000000	-0.003817
3803.000000	-0.003795
3802.000000	-0.003763
3801.000000	-0.003761
3800.000000	-0.003812
3799.000000	-0.003897
3798.000000	-0.003981
3797.000000	-0.004044
3796.000000	-0.004086
3795.000000	-0.004114
3794.000000	-0.004125
3793.000000	-0.004118
3792.000000	-0.004102
3791.000000	-0.004094
3790.000000	-0.004101
3789.000000	-0.004110
3788.000000	-0.004104
3787.000000	-0.004077
3786.000000	-0.004036
3785.000000	-0.003997
3784.000000	-0.003978
3783.000000	-0.003982
3782.000000	-0.004002
3781.000000	-0.004023
3780.000000	-0.004033
3779.000000	-0.004029
3778.000000	-0.004014
3777.000000	-0.003995
3776.000000	-0.003975
3775.000000	-0.003956
3774.000000	-0.003947
3773.000000	-0.003952
3772.000000	-0.003966
3771.000000	-0.003981
3770.000000	-0.003996
3769.000000	-0.004012
3768.000000	-0.004026
3767.000000	-0.004031
3766.000000	-0.004023
3765.000000	-0.004008
3764.000000	-0.004005
3763.000000	-0.004022
3762.000000	-0.004042
3761.000000	-0.004042
3760.000000	-0.004015
3759.000000	-0.003965
3758.000000	-0.003898
3757.000000	-0.003822
3756.000000	-0.003743
3755.000000	-0.003664
3754.000000	-0.003579
3753.000000	-0.003498
3752.000000	-0.003444
3751.000000	-0.003424
3750.000000	-0.003409
3749.000000	-0.003386
3748.000000	-0.003386
3747.000000	-0.003430
3746.000000	-0.003476
3745.000000	-0.003482
3744.000000	-0.003475
3743.000000	-0.003481
3742.000000	-0.003488
3741.000000	-0.003473
3740.000000	-0.003437
3739.000000	-0.003407
3738.000000	-0.003385
3737.000000	-0.003356
3736.000000	-0.003337
3735.000000	-0.003363
3734.000000	-0.003412
3733.000000	-0.003418
3732.000000	-0.003354
3731.000000	-0.003258
3730.000000	-0.003173
3729.000000	-0.003108
3728.000000	-0.003051
3727.000000	-0.003009
3726.000000	-0.003000
3725.000000	-0.003021
3724.000000	-0.003051
3723.000000	-0.003086
3722.000000	-0.003137
3721.000000	-0.003210
3720.000000	-0.003289
3719.000000	-0.003346
3718.000000	-0.003362
3717.000000	-0.003360
3716.000000	-0.003380
3715.000000	-0.003428
3714.000000	-0.003451
3713.000000	-0.003388
3712.000000	-0.003259
3711.000000	-0.003149
3710.000000	-0.003107
3709.000000	-0.003108
3708.000000	-0.003094
3707.000000	-0.003040
3706.000000	-0.002956
3705.000000	-0.002872
3704.000000	-0.002809
3703.000000	-0.002769
3702.000000	-0.002743
3701.000000	-0.002732
3700.000000	-0.002745
3699.000000	-0.002793
3698.000000	-0.002862
3697.000000	-0.002929
3696.000000	-0.002971
3695.000000	-0.002972
3694.000000	-0.002939
3693.000000	-0.002903
3692.000000	-0.002917
3691.000000	-0.003011
3690.000000	-0.003145
3689.000000	-0.003240
3688.000000	-0.003258
3687.000000	-0.003240
3686.000000	-0.003232
3685.000000	-0.003244
3684.000000	-0.003256
3683.000000	-0.003250
3682.000000	-0.003216
3681.000000	-0.003154
3680.000000	-0.003074
3679.000000	-0.003003
3678.000000	-0.002952
3677.000000	-0.002893
3676.000000	-0.002816
3675.000000	-0.002759
3674.000000	-0.002752
3673.000000	-0.002796
3672.000000	-0.002860
3671.000000	-0.002902
3670.000000	-0.002918
3669.000000	-0.002924
3668.000000	-0.002930
3667.000000	-0.002938
3666.000000	-0.002944
3665.000000	-0.002942
3664.000000	-0.002932
3663.000000	-0.002915
3662.000000	-0.002887
3661.000000	-0.002849
3660.000000	-0.002812
3659.000000	-0.002786
3658.000000	-0.002766
3657.000000	-0.002730
3656.000000	-0.002672
3655.000000	-0.002608
3654.000000	-0.002557
3653.000000	-0.002523
3652.000000	-0.002493
3651.000000	-0.002461
3650.000000	-0.002431
3649.000000	-0.002405
3648.000000	-0.002391
3647.000000	-0.002399
3646.000000	-0.002424
3645.000000	-0.002454
3644.000000	-0.002478
3643.000000	-0.002495
3642.000000	-0.002503
3641.000000	-0.002496
3640.000000	-0.002466
3639.000000	-0.002415
3638.000000	-0.002359
3637.000000	-0.002307
3636.000000	-0.002252
3635.000000	-0.002179
3634.000000	-0.002092
3633.000000	-0.002010
3632.000000	-0.001942
3631.000000	-0.001872
3630.000000	-0.001781
3629.000000	-0.001719
3628.000000	-0.001735
3627.000000	-0.001808
3626.000000	-0.001888
3625.000000	-0.001950
3624.000000	-0.002006
3623.000000	-0.002085
3622.000000	-0.002194
3621.000000	-0.002293
3620.000000	-0.002319
3619.000000	-0.002251
3618.000000	-0.002132
3617.000000	-0.002034
3616.000000	-0.002003
3615.000000	-0.002038
3614.000000	-0.002113
3613.000000	-0.002192
3612.000000	-0.002254
3611.000000	-0.002287
3610.000000	-0.002288
3609.000000	-0.002270
3608.000000	-0.002258
3607.000000	-0.002265
3606.000000	-0.002283
3605.000000	-0.002296
3604.000000	-0.002294
3603.000000	-0.002276
3602.000000	-0.002250
3601.000000	-0.002230
3600.000000	-0.002224
3599.000000	-0.002229
3598.000000	-0.002234
3597.000000	-0.002228
3596.000000	-0.002206
3595.000000	-0.002176
3594.000000	-0.002162
3593.000000	-0.002186
3592.000000	-0.002258
3591.000000	-0.002372
3590.000000	-0.002502
3589.000000	-0.002610
3588.000000	-0.002669
3587.000000	-0.002687
3586.000000	-0.002694
3585.000000	-0.002718
3584.000000	-0.002763
3583.000000	-0.002818
3582.000000	-0.002869
3581.000000	-0.002912
3580.000000	-0.002947
3579.000000	-0.002979
3578.000000	-0.003013
3577.000000	-0.003051
3576.000000	-0.003089
3575.000000	-0.003119
3574.000000	-0.003139
3573.000000	-0.003151
3572.000000	-0.003158
3571.000000	-0.003161
3570.000000	-0.003160
3569.000000	-0.003152
3568.000000	-0.003139
3567.000000	-0.003124
3566.000000	-0.003111
3565.000000	-0.003109
3564.000000	-0.003127
3563.000000	-0.003163
3562.000000	-0.003204
3561.000000	-0.003233
3560.000000	-0.003244
3559.000000	-0.003234
3558.000000	-0.003209
3557.000000	-0.003184
3556.000000	-0.003173
3555.000000	-0.003186
3554.000000	-0.003212
3553.000000	-0.003231
3552.000000	-0.003229
3551.000000	-0.003212
3550.000000	-0.003198
3549.000000	-0.003195
3548.000000	-0.003205
3547.000000	-0.003223
3546.000000	-0.003242
3545.000000	-0.003253
3544.000000	-0.003250
3543.000000	-0.003233
3542.000000	-0.003216
3541.000000	-0.003212
3540.000000	-0.003227
3539.000000	-0.003258
3538.000000	-0.003289
3537.000000	-0.003310
3536.000000	-0.003320
3535.000000	-0.003322
3534.000000	-0.003320
3533.000000	-0.003316
3532.000000	-0.003313
3531.000000	-0.003320
3530.000000	-0.003338
3529.000000	-0.003360
3528.000000	-0.003377
3527.000000	-0.003384
3526.000000	-0.003387
3525.000000	-0.003393
3524.000000	-0.003406
3523.000000	-0.003422
3522.000000	-0.003434
3521.000000	-0.003435
3520.000000	-0.003426
3519.000000	-0.003416
3518.000000	-0.003414
3517.000000	-0.003421
3516.000000	-0.003431
3515.000000	-0.003437
3514.000000	-0.003442
3513.000000	-0.003454
3512.000000	-0.003475
3511.000000	-0.003505
3510.000000	-0.003537
3509.000000	-0.003564
3508.000000	-0.003577
3507.000000	-0.003578
3506.000000	-0.003575
3505.000000	-0.003579
3504.000000	-0.003592
3503.000000	-0.003608
3502.000000	-0.003613
3501.000000	-0.003599
3500.000000	-0.003570
3499.000000	-0.003540
3498.000000	-0.003523
3497.000000	-0.003527
3496.000000	-0.003545
3495.000000	-0.003566
3494.000000	-0.003588
3493.000000	-0.003615
3492.000000	-0.003648
3491.000000	-0.003673
3490.000000	-0.003681
3489.000000	-0.003671
3488.000000	-0.003650
3487.000000	-0.003630
3486.000000	-0.003619
3485.000000	-0.003622
3484.000000	-0.003632
3483.000000	-0.003632
3482.000000	-0.003611
3481.000000	-0.003578
3480.000000	-0.003559
3479.000000	-0.003575
3478.000000	-0.003619
3477.000000	-0.003669
3476.000000	-0.003699
3475.000000	-0.003702
3474.000000	-0.003693
3473.000000	-0.003689
3472.000000	-0.003693
3471.000000	-0.003694
3470.000000	-0.003684
3469.000000	-0.003667
3468.000000	-0.003654
3467.000000	-0.003642
3466.000000	-0.003623
3465.000000	-0.003595
3464.000000	-0.003565
3463.000000	-0.003541
3462.000000	-0.003526
3461.000000	-0.003526
3460.000000	-0.003545
3459.000000	-0.003583
3458.000000	-0.003623
3457.000000	-0.003649
3456.000000	-0.003649
3455.000000	-0.003630
3454.000000	-0.003607
3453.000000	-0.003594
3452.000000	-0.003599
3451.000000	-0.003616
3450.000000	-0.003631
3449.000000	-0.003632
3448.000000	-0.003615
3447.000000	-0.003588
3446.000000	-0.003559
3445.000000	-0.003533
3444.000000	-0.003515
3443.000000	-0.003508
3442.000000	-0.003510
3441.000000	-0.003515
3440.000000	-0.003518
3439.000000	-0.003520
3438.000000	-0.003521
3437.000000	-0.003519
3436.000000	-0.003510
3435.000000	-0.003494
3434.000000	-0.003473
3433.000000	-0.003450
3432.000000	-0.003433
3431.000000	-0.003428
3430.000000	-0.003430
3429.000000	-0.003432
3428.000000	-0.003429
3427.000000	-0.003426
3426.000000	-0.003425
3425.000000	-0.003418
3424.000000	-0.003398
3423.000000	-0.003368
3422.000000	-0.003344
3421.000000	-0.003338
3420.000000	-0.003350
3419.000000	-0.003373
3418.000000	-0.003396
3417.000000	-0.003413
3416.000000	-0.003418
3415.000000	-0.003409
3414.000000	-0.003390
3413.000000	-0.003366
3412.000000	-0.003340
3411.000000	-0.003319
3410.000000	-0.003307
3409.000000	-0.003304
3408.000000	-0.003301
3407.000000	-0.003291
3406.000000	-0.003283
3405.000000	-0.003293
3404.000000	-0.003324
3403.000000	-0.003353
3402.000000	-0.003355
3401.000000	-0.003331
3400.000000	-0.003299
3399.000000	-0.003275
3398.000000	-0.003252
3397.000000	-0.003224
3396.000000	-0.003198
3395.000000	-0.003188
3394.000000	-0.003195
3393.000000	-0.003206
3392.000000	-0.003202
3391.000000	-0.003178
3390.000000	-0.003143
3389.000000	-0.003115
3388.000000	-0.003115
3387.000000	-0.003142
3386.000000	-0.003181
3385.000000	-0.003209
3384.000000	-0.003219
3383.000000	-0.003221
3382.000000	-0.003226
3381.000000	-0.003233
3380.000000	-0.003235
3379.000000	-0.003232
3378.000000	-0.003226
3377.000000	-0.003211
3376.000000	-0.003184
3375.000000	-0.003146
3374.000000	-0.003112
3373.000000	-0.003093
3372.000000	-0.003090
3371.000000	-0.003091
3370.000000	-0.003085
3369.000000	-0.003072
3368.000000	-0.003061
3367.000000	-0.003065
3366.000000	-0.003085
3365.000000	-0.003113
3364.000000	-0.003132
3363.000000	-0.003135
3362.000000	-0.003120
3361.000000	-0.003090
3360.000000	-0.003050
3359.000000	-0.003011
3358.000000	-0.002982
3357.000000	-0.002966
3356.000000	-0.002962
3355.000000	-0.002967
3354.000000	-0.002975
3353.000000	-0.002977
3352.000000	-0.002968
3351.000000	-0.002959
3350.000000	-0.002967
3349.000000	-0.002993
3348.000000	-0.003020
3347.000000	-0.003031
3346.000000	-0.003033
3345.000000	-0.003042
3344.000000	-0.003057
3343.000000	-0.003065
3342.000000	-0.003056
3341.000000	-0.003038
3340.000000	-0.003027
3339.000000	-0.003027
3338.000000	-0.003035
3337.000000	-0.003039
3336.000000	-0.003030
3335.000000	-0.003002
3334.000000	-0.002957
3333.000000	-0.002913
3332.000000	-0.002890
3331.000000	-0.002895
3330.000000	-0.002917
3329.000000	-0.002940
3328.000000	-0.002950
3327.000000	-0.002947
3326.000000	-0.002942
3325.000000	-0.002942
3324.000000	-0.002946
3323.000000	-0.002946
3322.000000	-0.002936
3321.000000	-0.002927
3320.000000	-0.002934
3319.000000	-0.002958
3318.000000	-0.002984
3317.000000	-0.002995
3316.000000	-0.002990
3315.000000	-0.002982
3314.000000	-0.002982
3313.000000	-0.002990
3312.000000	-0.002997
3311.000000	-0.003000
3310.000000	-0.003003
3309.000000	-0.003009
3308.000000	-0.003019
3307.000000	-0.003030
3306.000000	-0.003038
3305.000000	-0.003040
3304.000000	-0.003041
3303.000000	-0.003045
3302.000000	-0.003058
3301.000000	-0.003074
3300.000000	-0.003078
3299.000000	-0.003061
3298.000000	-0.003028
3297.000000	-0.002996
3296.000000	-0.002980
3295.000000	-0.002982
3294.000000	-0.002994
3293.000000	-0.003005
3292.000000	-0.003006
3291.000000	-0.002996
3290.000000	-0.002982
3289.000000	-0.002976
3288.000000	-0.002982
3287.000000	-0.002998
3286.000000	-0.003019
3285.000000	-0.003033
3284.000000	-0.003029
3283.000000	-0.003000
3282.000000	-0.002959
3281.000000	-0.002934
3280.000000	-0.002937
3279.000000	-0.002957
3278.000000	-0.002970
3277.000000	-0.002967
3276.000000	-0.002959
3275.000000	-0.002959
3274.000000	-0.002963
3273.000000	-0.002964
3272.000000	-0.002961
3271.000000	-0.002956
3270.000000	-0.002945
3269.000000	-0.002925
3268.000000	-0.002900
3267.000000	-0.002880
3266.000000	-0.002869
3265.000000	-0.002864
3264.000000	-0.002866
3263.000000	-0.002879
3262.000000	-0.002902
3261.000000	-0.002925
3260.000000	-0.002937
3259.000000	-0.002934
3258.000000	-0.002915
3257.000000	-0.002879
3256.000000	-0.002830
3255.000000	-0.002781
3254.000000	-0.002748
3253.000000	-0.002735
3252.000000	-0.002733
3251.000000	-0.002727
3250.000000	-0.002705
3249.000000	-0.002675
3248.000000	-0.002653
3247.000000	-0.002655
3246.000000	-0.002676
3245.000000	-0.002693
3244.000000	-0.002689
3243.000000	-0.002667
3242.000000	-0.002648
3241.000000	-0.002646
3240.000000	-0.002658
3239.000000	-0.002671
3238.000000	-0.002671
3237.000000	-0.002652
3236.000000	-0.002615
3235.000000	-0.002575
3234.000000	-0.002552
3233.000000	-0.002549
3232.000000	-0.002546
3231.000000	-0.002523
3230.000000	-0.002481
3229.000000	-0.002445
3228.000000	-0.002436
3227.000000	-0.002452
3226.000000	-0.002475
3225.000000	-0.002493
3224.000000	-0.002500
3223.000000	-0.002494
3222.000000	-0.002473
3221.000000	-0.002441
3220.000000	-0.002413
3219.000000	-0.002396
3218.000000	-0.002389
3217.000000	-0.002379
3216.000000	-0.002355
3215.000000	-0.002315
3214.000000	-0.002267
3213.000000	-0.002221
3212.000000	-0.002188
3211.000000	-0.002171
3210.000000	-0.002159
3209.000000	-0.002134
3208.000000	-0.002087
3207.000000	-0.002032
3206.000000	-0.001991
3205.000000	-0.001972
3204.000000	-0.001965
3203.000000	-0.001957
3202.000000	-0.001952
3201.000000	-0.001962
3200.000000	-0.001984
3199.000000	-0.002003
3198.000000	-0.002008
3197.000000	-0.002006
3196.000000	-0.002008
3195.000000	-0.002017
3194.000000	-0.002032
3193.000000	-0.002053
3192.000000	-0.002079
3191.000000	-0.002106
3190.000000	-0.002124
3189.000000	-0.002122
3188.000000	-0.002106
3187.000000	-0.002092
3186.000000	-0.002100
3185.000000	-0.002130
3184.000000	-0.002159
3183.000000	-0.002162
3182.000000	-0.002140
3181.000000	-0.002108
3180.000000	-0.002077
3179.000000	-0.002045
3178.000000	-0.002007
3177.000000	-0.001969
3176.000000	-0.001933
3175.000000	-0.001889
3174.000000	-0.001825
3173.000000	-0.001741
3172.000000	-0.001647
3171.000000	-0.001547
3170.000000	-0.001438
3169.000000	-0.001319
3168.000000	-0.001187
3167.000000	-0.001047
3166.000000	-0.000919
3165.000000	-0.000832
3164.000000	-0.000817
3163.000000	-0.000879
3162.000000	-0.000998
3161.000000	-0.001148
3160.000000	-0.001300
3159.000000	-0.001432
3158.000000	-0.001535
3157.000000	-0.001617
3156.000000	-0.001691
3155.000000	-0.001764
3154.000000	-0.001831
3153.000000	-0.001889
3152.000000	-0.001939
3151.000000	-0.001974
3150.000000	-0.001987
3149.000000	-0.001984
3148.000000	-0.001977
3147.000000	-0.001981
3146.000000	-0.001994
3145.000000	-0.002009
3144.000000	-0.002018
3143.000000	-0.002016
3142.000000	-0.002000
3141.000000	-0.001980
3140.000000	-0.001972
3139.000000	-0.001979
3138.000000	-0.001994
3137.000000	-0.002004
3136.000000	-0.002006
3135.000000	-0.002000
3134.000000	-0.001983
3133.000000	-0.001960
3132.000000	-0.001940
3131.000000	-0.001925
3130.000000	-0.001907
3129.000000	-0.001884
3128.000000	-0.001868
3127.000000	-0.001871
3126.000000	-0.001883
3125.000000	-0.001888
3124.000000	-0.001875
3123.000000	-0.001850
3122.000000	-0.001820
3121.000000	-0.001789
3120.000000	-0.001768
3119.000000	-0.001768
3118.000000	-0.001785
3117.000000	-0.001801
3116.000000	-0.001799
3115.000000	-0.001781
3114.000000	-0.001761
3113.000000	-0.001750
3112.000000	-0.001756
3111.000000	-0.001776
3110.000000	-0.001802
3109.000000	-0.001823
3108.000000	-0.001834
3107.000000	-0.001836
3106.000000	-0.001833
3105.000000	-0.001826
3104.000000	-0.001813
3103.000000	-0.001791
3102.000000	-0.001764
3101.000000	-0.001738
3100.000000	-0.001719
3099.000000	-0.001710
3098.000000	-0.001707
3097.000000	-0.001701
3096.000000	-0.001689
3095.000000	-0.001676
3094.000000	-0.001666
3093.000000	-0.001659
3092.000000	-0.001660
3091.000000	-0.001669
3090.000000	-0.001677
3089.000000	-0.001672
3088.000000	-0.001650
3087.000000	-0.001625
3086.000000	-0.001613
3085.000000	-0.001619
3084.000000	-0.001634
3083.000000	-0.001644
3082.000000	-0.001641
3081.000000	-0.001627
3080.000000	-0.001613
3079.000000	-0.001608
3078.000000	-0.001607
3077.000000	-0.001600
3076.000000	-0.001588
3075.000000	-0.001580
3074.000000	-0.001582
3073.000000	-0.001584
3072.000000	-0.001574
3071.000000	-0.001550
3070.000000	-0.001527
3069.000000	-0.001510
3068.000000	-0.001498
3067.000000	-0.001483
3066.000000	-0.001470
3065.000000	-0.001464
3064.000000	-0.001469
3063.000000	-0.001473
3062.000000	-0.001468
3061.000000	-0.001450
3060.000000	-0.001429
3059.000000	-0.001415
3058.000000	-0.001415
3057.000000	-0.001430
3056.000000	-0.001450
3055.000000	-0.001463
3054.000000	-0.001457
3053.000000	-0.001433
3052.000000	-0.001406
3051.000000	-0.001391
3050.000000	-0.001389
3049.000000	-0.001388
3048.000000	-0.001376
3047.000000	-0.001350
3046.000000	-0.001317
3045.000000	-0.001285
3044.000000	-0.001262
3043.000000	-0.001255
3042.000000	-0.001261
3041.000000	-0.001268
3040.000000	-0.001259
3039.000000	-0.001230
3038.000000	-0.001190
3037.000000	-0.001151
3036.000000	-0.001124
3035.000000	-0.001112
3034.000000	-0.001111
3033.000000	-0.001114
3032.000000	-0.001110
3031.000000	-0.001094
3030.000000	-0.001060
3029.000000	-0.001009
3028.000000	-0.000952
3027.000000	-0.000905
3026.000000	-0.000873
3025.000000	-0.000853
3024.000000	-0.000833
3023.000000	-0.000808
3022.000000	-0.000772
3021.000000	-0.000721
3020.000000	-0.000655
3019.000000	-0.000585
3018.000000	-0.000524
3017.000000	-0.000470
3016.000000	-0.000411
3015.000000	-0.000341
3014.000000	-0.000265
3013.000000	-0.000193
3012.000000	-0.000128
3011.000000	-0.000065
3010.000000	0.000006
3009.000000	0.000096
3008.000000	0.000209
3007.000000	0.000335
3006.000000	0.000451
3005.000000	0.000534
3004.000000	0.000580
3003.000000	0.000606
3002.000000	0.000637
3001.000000	0.000689
3000.000000	0.000757
2999.000000	0.000827
2998.000000	0.000883
2997.000000	0.000926
2996.000000	0.000962
2995.000000	0.000997
2994.000000	0.001031
2993.000000	0.001066
2992.000000	0.001104
2991.000000	0.001153
2990.000000	0.001220
2989.000000	0.001309
2988.000000	0.001420
2987.000000	0.001545
2986.000000	0.001674
2985.000000	0.001798
2984.000000	0.001918
2983.000000	0.002047
2982.000000	0.002199
2981.000000	0.002379
2980.000000	0.002580
2979.000000	0.002792
2978.000000	0.003004
2977.000000	0.003210
2976.000000	0.003406
2975.000000	0.003585
2974.000000	0.003744
2973.000000	0.003876
2972.000000	0.003982
2971.000000	0.004063
2970.000000	0.004114
2969.000000	0.004118
2968.000000	0.004059
2967.000000	0.003937
2966.000000	0.003782
2965.000000	0.003617
2964.000000	0.003440
2963.000000	0.003234
2962.000000	0.003002
2961.000000	0.002778
2960.000000	0.002594
2959.000000	0.002456
2958.000000	0.002341
2957.000000	0.002236
2956.000000	0.002142
2955.000000	0.002072
2954.000000	0.002027
2953.000000	0.002005
2952.000000	0.002003
2951.000000	0.002022
2950.000000	0.002061
2949.000000	0.002119
2948.000000	0.002196
2947.000000	0.002298
2946.000000	0.002431
2945.000000	0.002593
2944.000000	0.002766
2943.000000	0.002920
2942.000000	0.003030
2941.000000	0.003092
2940.000000	0.003115
2939.000000	0.003115
2938.000000	0.003101
2937.000000	0.003066
2936.000000	0.003001
2935.000000	0.002902
2934.000000	0.002778
2933.000000	0.002645
2932.000000	0.002512
2931.000000	0.002378
2930.000000	0.002236
2929.000000	0.002087
2928.000000	0.001940
2927.000000	0.001804
2926.000000	0.001685
2925.000000	0.001576
2924.000000	0.001463
2923.000000	0.001342
2922.000000	0.001224
2921.000000	0.001121
2920.000000	0.001033
2919.000000	0.000949
2918.000000	0.000862
2917.000000	0.000780
2916.000000	0.000709
2915.000000	0.000643
2914.000000	0.000575
2913.000000	0.000505
2912.000000	0.000445
2911.000000	0.000398
2910.000000	0.000353
2909.000000	0.000301
2908.000000	0.000240
2907.000000	0.000175
2906.000000	0.000109
2905.000000	0.000045
2904.000000	-0.000014
2903.000000	-0.000069
2902.000000	-0.000128
2901.000000	-0.000192
2900.000000	-0.000250
2899.000000	-0.000282
2898.000000	-0.000278
2897.000000	-0.000248
2896.000000	-0.000213
2895.000000	-0.000187
2894.000000	-0.000167
2893.000000	-0.000139
2892.000000	-0.000089
2891.000000	-0.000010
2890.000000	0.000098
2889.000000	0.000233
2888.000000	0.000390
2887.000000	0.000566
2886.000000	0.000759
2885.000000	0.000961
2884.000000	0.001159
2883.000000	0.001329
2882.000000	0.001454
2881.000000	0.001523
2880.000000	0.001526
2879.000000	0.001462
2878.000000	0.001336
2877.000000	0.001165
2876.000000	0.000973
2875.000000	0.000777
2874.000000	0.000587
2873.000000	0.000408
2872.000000	0.000239
2871.000000	0.000075
2870.000000	-0.000087
2869.000000	-0.000247
2868.000000	-0.000398
2867.000000	-0.000538
2866.000000	-0.000675
2865.000000	-0.000815
2864.000000	-0.000955
2863.000000	-0.001085
2862.000000	-0.001198
2861.000000	-0.001294
2860.000000	-0.001377
2859.000000	-0.001452
2858.000000	-0.001519
2857.000000	-0.001574
2856.000000	-0.001616
2855.000000	-0.001650
2854.000000	-0.001690
2853.000000	-0.001750
2852.000000	-0.001827
2851.000000	-0.001905
2850.000000	-0.001962
2849.000000	-0.001989
2848.000000	-0.001990
2847.000000	-0.001980
2846.000000	-0.001975
2845.000000	-0.001992
2844.000000	-0.002029
2843.000000	-0.002073
2842.000000	-0.002112
2841.000000	-0.002142
2840.000000	-0.002168
2839.000000	-0.002191
2838.000000	-0.002203
2837.000000	-0.002202
2836.000000	-0.002195
2835.000000	-0.002200
2834.000000	-0.002227
2833.000000	-0.002274
2832.000000	-0.002325
2831.000000	-0.002364
2830.000000	-0.002389
2829.000000	-0.002406
2828.000000	-0.002429
2827.000000	-0.002459
2826.000000	-0.002483
2825.000000	-0.002495
2824.000000	-0.002500
2823.000000	-0.002509
2822.000000	-0.002530
2821.000000	-0.002562
2820.000000	-0.002600
2819.000000	-0.002639
2818.000000	-0.002669
2817.000000	-0.002685
2816.000000	-0.002689
2815.000000	-0.002690
2814.000000	-0.002695
2813.000000	-0.002699
2812.000000	-0.002700
2811.000000	-0.002698
2810.000000	-0.002701
2809.000000	-0.002709
2808.000000	-0.002721
2807.000000	-0.002726
2806.000000	-0.002721
2805.000000	-0.002712
2804.000000	-0.002712
2803.000000	-0.002729
2802.000000	-0.002759
2801.000000	-0.002795
2800.000000	-0.002828
2799.000000	-0.002853
2798.000000	-0.002863
2797.000000	-0.002857
2796.000000	-0.002844
2795.000000	-0.002837
2794.000000	-0.002839
2793.000000	-0.002846
2792.000000	-0.002853
2791.000000	-0.002860
2790.000000	-0.002867
2789.000000	-0.002873
2788.000000	-0.002879
2787.000000	-0.002894
2786.000000	-0.002920
2785.000000	-0.002947
2784.000000	-0.002958
2783.000000	-0.002953
2782.000000	-0.002941
2781.000000	-0.002939
2780.000000	-0.002953
2779.000000	-0.002978
2778.000000	-0.003003
2777.000000	-0.003018
2776.000000	-0.003018
2775.000000	-0.003008
2774.000000	-0.002997
2773.000000	-0.002989
2772.000000	-0.002985
2771.000000	-0.002980
2770.000000	-0.002974
2769.000000	-0.002973
2768.000000	-0.002981
2767.000000	-0.002993
2766.000000	-0.003000
2765.000000	-0.003000
2764.000000	-0.003005
2763.000000	-0.003019
2762.000000	-0.003031
2761.000000	-0.003028
2760.000000	-0.003008
2759.000000	-0.002982
2758.000000	-0.002961
2757.000000	-0.002949
2756.000000	-0.002945
2755.000000	-0.002946
2754.000000	-0.002945
2753.000000	-0.002938
2752.000000	-0.002926
2751.000000	-0.002921
2750.000000	-0.002927
2749.000000	-0.002935
2748.000000	-0.002936
2747.000000	-0.002929
2746.000000	-0.002920
2745.000000	-0.002915
2744.000000	-0.002915
2743.000000	-0.002917
2742.000000	-0.002917
2741.000000	-0.002912
2740.000000	-0.002902
2739.000000	-0.002894
2738.000000	-0.002890
2737.000000	-0.002888
2736.000000	-0.002882
2735.000000	-0.002872
2734.000000	-0.002864
2733.000000	-0.002861
2732.000000	-0.002863
2731.000000	-0.002873
2730.000000	-0.002891
2729.000000	-0.002908
2728.000000	-0.002911
2727.000000	-0.002895
2726.000000	-0.002872
2725.000000	-0.002854
2724.000000	-0.002848
2723.000000	-0.002851
2722.000000	-0.002864
2721.000000	-0.002883
2720.000000	-0.002902
2719.000000	-0.002915
2718.000000	-0.002915
2717.000000	-0.002905
2716.000000	-0.002888
2715.000000	-0.002867
2714.000000	-0.002848
2713.000000	-0.002840
2712.000000	-0.002844
2711.000000	-0.002854
2710.000000	-0.002857
2709.000000	-0.002852
2708.000000	-0.002845
2707.000000	-0.002842
2706.000000	-0.002840
2705.000000	-0.002835
2704.000000	-0.002826
2703.000000	-0.002813
2702.000000	-0.002792
2701.000000	-0.002764
2700.000000	-0.002739
2699.000000	-0.002729
2698.000000	-0.002735
2697.000000	-0.002745
2696.000000	-0.002745
2695.000000	-0.002729
2694.000000	-0.002704
2693.000000	-0.002678
2692.000000	-0.002656
2691.000000	-0.002639
2690.000000	-0.002624
2689.000000	-0.002614
2688.000000	-0.002609
2687.000000	-0.002612
2686.000000	-0.002620
2685.000000	-0.002625
2684.000000	-0.002622
2683.000000	-0.002610
2682.000000	-0.002586
2681.000000	-0.002552
2680.000000	-0.002514
2679.000000	-0.002486
2678.000000	-0.002481
2677.000000	-0.002500
2676.000000	-0.002529
2675.000000	-0.002550
2674.000000	-0.002555
2673.000000	-0.002543
2672.000000	-0.002523
2671.000000	-0.002509
2670.000000	-0.002516
2669.000000	-0.002540
2668.000000	-0.002564
2667.000000	-0.002568
2666.000000	-0.002546
2665.000000	-0.002512
2664.000000	-0.002485
2663.000000	-0.002471
2662.000000	-0.002472
2661.000000	-0.002491
2660.000000	-0.002527
2659.000000	-0.002568
2658.000000	-0.002596
2657.000000	-0.002609
2656.000000	-0.002620
2655.000000	-0.002637
2654.000000	-0.002654
2653.000000	-0.002660
2652.000000	-0.002656
2651.000000	-0.002656
2650.000000	-0.002667
2649.000000	-0.002686
2648.000000	-0.002702
2647.000000	-0.002707
2646.000000	-0.002695
2645.000000	-0.002669
2644.000000	-0.002640
2643.000000	-0.002619
2642.000000	-0.002612
2641.000000	-0.002619
2640.000000	-0.002634
2639.000000	-0.002647
2638.000000	-0.002645
2637.000000	-0.002619
2636.000000	-0.002571
2635.000000	-0.002514
2634.000000	-0.002454
2633.000000	-0.002388
2632.000000	-0.002316
2631.000000	-0.002250
2630.000000	-0.002206
2629.000000	-0.002193
2628.000000	-0.002208
2627.000000	-0.002241
2626.000000	-0.002285
2625.000000	-0.002337
2624.000000	-0.002399
2623.000000	-0.002462
2622.000000	-0.002514
2621.000000	-0.002549
2620.000000	-0.002577
2619.000000	-0.002612
2618.000000	-0.002660
2617.000000	-0.002715
2616.000000	-0.002769
2615.000000	-0.002814
2614.000000	-0.002845
2613.000000	-0.002858
2612.000000	-0.002859
2611.000000	-0.002861
2610.000000	-0.002871
2609.000000	-0.002891
2608.000000	-0.002912
2607.000000	-0.002933
2606.000000	-0.002955
2605.000000	-0.002981
2604.000000	-0.003010
2603.000000	-0.003036
2602.000000	-0.003048
2601.000000	-0.003042
2600.000000	-0.003030
2599.000000	-0.003027
2598.000000	-0.003039
2597.000000	-0.003060
2596.000000	-0.003082
2595.000000	-0.003101
2594.000000	-0.003111
2593.000000	-0.003111
2592.000000	-0.003104
2591.000000	-0.003100
2590.000000	-0.003106
2589.000000	-0.003121
2588.000000	-0.003144
2587.000000	-0.003171
2586.000000	-0.003201
2585.000000	-0.003227
2584.000000	-0.003246
2583.000000	-0.003259
2582.000000	-0.003265
2581.000000	-0.003259
2580.000000	-0.003242
2579.000000	-0.003225
2578.000000	-0.003225
2577.000000	-0.003239
2576.000000	-0.003255
2575.000000	-0.003267
2574.000000	-0.003279
2573.000000	-0.003297
2572.000000	-0.003310
2571.000000	-0.003310
2570.000000	-0.003298
2569.000000	-0.003292
2568.000000	-0.003303
2567.000000	-0.003328
2566.000000	-0.003348
2565.000000	-0.003354
2564.000000	-0.003353
2563.000000	-0.003359
2562.000000	-0.003372
2561.000000	-0.003384
2560.000000	-0.003391
2559.000000	-0.003399
2558.000000	-0.003410
2557.000000	-0.003415
2556.000000	-0.003405
2555.000000	-0.003388
2554.000000	-0.003387
2553.000000	-0.003412
2552.000000	-0.003450
2551.000000	-0.003483
2550.000000	-0.003504
2549.000000	-0.003517
2548.000000	-0.003522
2547.000000	-0.003516
2546.000000	-0.003505
2545.000000	-0.003503
2544.000000	-0.003516
2543.000000	-0.003536
2542.000000	-0.003553
2541.000000	-0.003560
2540.000000	-0.003564
2539.000000	-0.003570
2538.000000	-0.003577
2537.000000	-0.003584
2536.000000	-0.003588
2535.000000	-0.003587
2534.000000	-0.003587
2533.000000	-0.003599
2532.000000	-0.003630
2531.000000	-0.003669
2530.000000	-0.003696
2529.000000	-0.003693
2528.000000	-0.003666
2527.000000	-0.003636
2526.000000	-0.003619
2525.000000	-0.003621
2524.000000	-0.003634
2523.000000	-0.003651
2522.000000	-0.003663
2521.000000	-0.003671
2520.000000	-0.003677
2519.000000	-0.003681
2518.000000	-0.003679
2517.000000	-0.003670
2516.000000	-0.003660
2515.000000	-0.003655
2514.000000	-0.003659
2513.000000	-0.003673
2512.000000	-0.003698
2511.000000	-0.003729
2510.000000	-0.003751
2509.000000	-0.003750
2508.000000	-0.003726
2507.000000	-0.003696
2506.000000	-0.003677
2505.000000	-0.003672
2504.000000	-0.003680
2503.000000	-0.003695
2502.000000	-0.003708
2501.000000	-0.003710
2500.000000	-0.003702
2499.000000	-0.003693
2498.000000	-0.003690
2497.000000	-0.003688
2496.000000	-0.003681
2495.000000	-0.003669
2494.000000	-0.003661
2493.000000	-0.003662
2492.000000	-0.003672
2491.000000	-0.003689
2490.000000	-0.003710
2489.000000	-0.003730
2488.000000	-0.003736
2487.000000	-0.003717
2486.000000	-0.003685
2485.000000	-0.003663
2484.000000	-0.003664
2483.000000	-0.003679
2482.000000	-0.003687
2481.000000	-0.003679
2480.000000	-0.003663
2479.000000	-0.003653
2478.000000	-0.003655
2477.000000	-0.003665
2476.000000	-0.003675
2475.000000	-0.003676
2474.000000	-0.003667
2473.000000	-0.003654
2472.000000	-0.003649
2471.000000	-0.003654
2470.000000	-0.003661
2469.000000	-0.003662
2468.000000	-0.003656
2467.000000	-0.003651
2466.000000	-0.003649
2465.000000	-0.003649
2464.000000	-0.003652
2463.000000	-0.003659
2462.000000	-0.003667
2461.000000	-0.003672
2460.000000	-0.003674
2459.000000	-0.003673
2458.000000	-0.003669
2457.000000	-0.003666
2456.000000	-0.003670
2455.000000	-0.003682
2454.000000	-0.003694
2453.000000	-0.003692
2452.000000	-0.003674
2451.000000	-0.003651
2450.000000	-0.003634
2449.000000	-0.003623
2448.000000	-0.003607
2447.000000	-0.003580
2446.000000	-0.003550
2445.000000	-0.003535
2444.000000	-0.003545
2443.000000	-0.003569
2442.000000	-0.003588
2441.000000	-0.003591
2440.000000	-0.003583
2439.000000	-0.003568
2438.000000	-0.003546
2437.000000	-0.003524
2436.000000	-0.003514
2435.000000	-0.003523
2434.000000	-0.003540
2433.000000	-0.003549
2432.000000	-0.003547
2431.000000	-0.003533
2430.000000	-0.003508
2429.000000	-0.003474
2428.000000	-0.003443
2427.000000	-0.003421
2426.000000	-0.003402
2425.000000	-0.003380
2424.000000	-0.003360
2423.000000	-0.003349
2422.000000	-0.003343
2421.000000	-0.003332
2420.000000	-0.003316
2419.000000	-0.003300
2418.000000	-0.003282
2417.000000	-0.003253
2416.000000	-0.003217
2415.000000	-0.003185
2414.000000	-0.003166
2413.000000	-0.003161
2412.000000	-0.003167
2411.000000	-0.003177
2410.000000	-0.003182
2409.000000	-0.003176
2408.000000	-0.003169
2407.000000	-0.003173
2406.000000	-0.003194
2405.000000	-0.003225
2404.000000	-0.003262
2403.000000	-0.003299
2402.000000	-0.003331
2401.000000	-0.003353
2400.000000	-0.003372
2399.000000	-0.003395
2398.000000	-0.003425
2397.000000	-0.003457
2396.000000	-0.003484
2395.000000	-0.003500
2394.000000	-0.003494
2393.000000	-0.003468
2392.000000	-0.003431
2391.000000	-0.003386
2390.000000	-0.003312
2389.000000	-0.003181
2388.000000	-0.002981
2387.000000	-0.002707
2386.000000	-0.002346
2385.000000	-0.001878
2384.000000	-0.001299
2383.000000	-0.000622
2382.000000	0.000128
2381.000000	0.000906
2380.000000	0.001653
2379.000000	0.002305
2378.000000	0.002817
2377.000000	0.003171
2376.000000	0.003370
2375.000000	0.003459
2374.000000	0.003508
2373.000000	0.003566
2372.000000	0.003663
2371.000000	0.003830
2370.000000	0.004099
2369.000000	0.004485
2368.000000	0.004966
2367.000000	0.005487
2366.000000	0.005985
2365.000000	0.006487
2364.000000	0.007018
2363.000000	0.007522
2362.000000	0.008032
2361.000000	0.008538
2360.000000	0.008948
2359.000000	0.009206
2358.000000	0.009253
2357.000000	0.009221
2356.000000	0.009228
2355.000000	0.009363
2354.000000	0.009821
2353.000000	0.010794
2352.000000	0.012227
2351.000000	0.013370
2350.000000	0.013471
2349.000000	0.012560
2348.000000	0.011552
2347.000000	0.011877
2346.000000	0.014088
2345.000000	0.017548
2344.000000	0.020916
2343.000000	0.023231
2342.000000	0.024197
2341.000000	0.023648
2340.000000	0.021873
2339.000000	0.019429
2338.000000	0.016945
2337.000000	0.014792
2336.000000	0.013167
2335.000000	0.012073
2334.000000	0.011473
2333.000000	0.011242
2332.000000	0.011364
2331.000000	0.011551
2330.000000	0.011516
2329.000000	0.011158
2328.000000	0.010521
2327.000000	0.009893
2326.000000	0.009344
2325.000000	0.009025
2324.000000	0.008897
2323.000000	0.008834
2322.000000	0.008721
2321.000000	0.008452
2320.000000	0.008097
2319.000000	0.007618
2318.000000	0.007083
2317.000000	0.006546
2316.000000	0.006171
2315.000000	0.005988
2314.000000	0.005922
2313.000000	0.005832
2312.000000	0.005648
2311.000000	0.005373
2310.000000	0.005019
2309.000000	0.004617
2308.000000	0.004185
2307.000000	0.003747
2306.000000	0.003303
2305.000000	0.002872
2304.000000	0.002492
2303.000000	0.002182
2302.000000	0.001937
2301.000000	0.001733
2300.000000	0.001559
2299.000000	0.001405
2298.000000	0.001258
2297.000000	0.001114
2296.000000	0.000959
2295.000000	0.000800
2294.000000	0.000613
2293.000000	0.000405
2292.000000	0.000173
2291.000000	-0.000072
2290.000000	-0.000340
2289.000000	-0.000623
2288.000000	-0.000907
2287.000000	-0.001180
2286.000000	-0.001452
2285.000000	-0.001731
2284.000000	-0.001999
2283.000000	-0.002225
2282.000000	-0.002384
2281.000000	-0.002478
2280.000000	-0.002516
2279.000000	-0.002524
2278.000000	-0.002520
2277.000000	-0.002525
2276.000000	-0.002548
2275.000000	-0.002587
2274.000000	-0.002634
2273.000000	-0.002672
2272.000000	-0.002688
2271.000000	-0.002684
2270.000000	-0.002675
2269.000000	-0.002672
2268.000000	-0.002666
2267.000000	-0.002644
2266.000000	-0.002603
2265.000000	-0.002538
2264.000000	-0.002437
2263.000000	-0.002287
2262.000000	-0.002103
2261.000000	-0.001924
2260.000000	-0.001817
2259.000000	-0.001869
2258.000000	-0.002164
2257.000000	-0.002723
2256.000000	-0.003408
2255.000000	-0.003924
2254.000000	-0.003963
2253.000000	-0.003429
2252.000000	-0.002519
2251.000000	-0.001582
2250.000000	-0.000887
2249.000000	-0.000513
2248.000000	-0.000404
2247.000000	-0.000475
2246.000000	-0.000667
2245.000000	-0.000929
2244.000000	-0.001222
2243.000000	-0.001531
2242.000000	-0.001854
2241.000000	-0.002189
2240.000000	-0.002521
2239.000000	-0.002836
2238.000000	-0.003126
2237.000000	-0.003379
2236.000000	-0.003585
2235.000000	-0.003738
2234.000000	-0.003846
2233.000000	-0.003921
2232.000000	-0.003974
2231.000000	-0.004015
2230.000000	-0.004053
2229.000000	-0.004092
2228.000000	-0.004134
2227.000000	-0.004178
2226.000000	-0.004218
2225.000000	-0.004244
2224.000000	-0.004256
2223.000000	-0.004267
2222.000000	-0.004288
2221.000000	-0.004318
2220.000000	-0.004348
2219.000000	-0.004379
2218.000000	-0.004413
2217.000000	-0.004444
2216.000000	-0.004460
2215.000000	-0.004460
2214.000000	-0.004456
2213.000000	-0.004461
2212.000000	-0.004479
2211.000000	-0.004504
2210.000000	-0.004528
2209.000000	-0.004536
2208.000000	-0.004524
2207.000000	-0.004491
2206.000000	-0.004442
2205.000000	-0.004384
2204.000000	-0.004331
2203.000000	-0.004304
2202.000000	-0.004318
2201.000000	-0.004362
2200.000000	-0.004414
2199.000000	-0.004458
2198.000000	-0.004495
2197.000000	-0.004533
2196.000000	-0.004575
2195.000000	-0.004612
2194.000000	-0.004635
2193.000000	-0.004644
2192.000000	-0.004651
2191.000000	-0.004672
2190.000000	-0.004701
2189.000000	-0.004717
2188.000000	-0.004715
2187.000000	-0.004709
2186.000000	-0.004718
2185.000000	-0.004738
2184.000000	-0.004757
2183.000000	-0.004767
2182.000000	-0.004771
2181.000000	-0.004766
2180.000000	-0.004751
2179.000000	-0.004738
2178.000000	-0.004744
2177.000000	-0.004763
2176.000000	-0.004783
2175.000000	-0.004792
2174.000000	-0.004791
2173.000000	-0.004783
2172.000000	-0.004772
2171.000000	-0.004766
2170.000000	-0.004771
2169.000000	-0.004779
2168.000000	-0.004782
2167.000000	-0.004785
2166.000000	-0.004796
2165.000000	-0.004813
2164.000000	-0.004820
2163.000000	-0.004812
2162.000000	-0.004796
2161.000000	-0.004776
2160.000000	-0.004758
2159.000000	-0.004757
2158.000000	-0.004778
2157.000000	-0.004805
2156.000000	-0.004813
2155.000000	-0.004796
2154.000000	-0.004775
2153.000000	-0.004768
2152.000000	-0.004773
2151.000000	-0.004783
2150.000000	-0.004792
2149.000000	-0.004794
2148.000000	-0.004780
2147.000000	-0.004759
2146.000000	-0.004748
2145.000000	-0.004760
2144.000000	-0.004783
2143.000000	-0.004798
2142.000000	-0.004798
2141.000000	-0.004782
2140.000000	-0.004763
2139.000000	-0.004756
2138.000000	-0.004765
2137.000000	-0.004778
2136.000000	-0.004776
2135.000000	-0.004763
2134.000000	-0.004761
2133.000000	-0.004777
2132.000000	-0.004795
2131.000000	-0.004799
2130.000000	-0.004792
2129.000000	-0.004786
2128.000000	-0.004782
2127.000000	-0.004781
2126.000000	-0.004790
2125.000000	-0.004811
2124.000000	-0.004834
2123.000000	-0.004849
2122.000000	-0.004857
2121.000000	-0.004862
2120.000000	-0.004864
2119.000000	-0.004862
2118.000000	-0.004862
2117.000000	-0.004872
2116.000000	-0.004886
2115.000000	-0.004888
2114.000000	-0.004874
2113.000000	-0.004857
2112.000000	-0.004856
2111.000000	-0.004873
2110.000000	-0.004895
2109.000000	-0.004905
2108.000000	-0.004896
2107.000000	-0.004883
2106.000000	-0.004879
2105.000000	-0.004880
2104.000000	-0.004871
2103.000000	-0.004847
2102.000000	-0.004825
2101.000000	-0.004817
2100.000000	-0.004824
2099.000000	-0.004834
2098.000000	-0.004842
2097.000000	-0.004852
2096.000000	-0.004861
2095.000000	-0.004866
2094.000000	-0.004868
2093.000000	-0.004873
2092.000000	-0.004882
2091.000000	-0.004890
2090.000000	-0.004889
2089.000000	-0.004880
2088.000000	-0.004869
2087.000000	-0.004861
2086.000000	-0.004857
2085.000000	-0.004850
2084.000000	-0.004840
2083.000000	-0.004833
2082.000000	-0.004836
2081.000000	-0.004846
2080.000000	-0.004846
2079.000000	-0.004826
2078.000000	-0.004791
2077.000000	-0.004761
2076.000000	-0.004752
2075.000000	-0.004758
2074.000000	-0.004763
2073.000000	-0.004753
2072.000000	-0.004728
2071.000000	-0.004701
2070.000000	-0.004684
2069.000000	-0.004680
2068.000000	-0.004688
2067.000000	-0.004707
2066.000000	-0.004733
2065.000000	-0.004760
2064.000000	-0.004779
2063.000000	-0.004789
2062.000000	-0.004790
2061.000000	-0.004787
2060.000000	-0.004786
2059.000000	-0.004796
2058.000000	-0.004816
2057.000000	-0.004838
2056.000000	-0.004852
2055.000000	-0.004864
2054.000000	-0.004883
2053.000000	-0.004907
2052.000000	-0.004932
2051.000000	-0.004948
2050.000000	-0.004954
2049.000000	-0.004949
2048.000000	-0.004935
2047.000000	-0.004919
2046.000000	-0.004912
2045.000000	-0.004917
2044.000000	-0.004929
2043.000000	-0.004945
2042.000000	-0.004965
2041.000000	-0.004987
2040.000000	-0.005005
2039.000000	-0.005012
2038.000000	-0.005006
2037.000000	-0.004989
2036.000000	-0.004973
2035.000000	-0.004968
2034.000000	-0.004974
2033.000000	-0.004982
2032.000000	-0.004984
2031.000000	-0.004986
2030.000000	-0.004998
2029.000000	-0.005012
2028.000000	-0.005014
2027.000000	-0.005005
2026.000000	-0.005004
2025.000000	-0.005019
2024.000000	-0.005041
2023.000000	-0.005057
2022.000000	-0.005065
2021.000000	-0.005072
2020.000000	-0.005075
2019.000000	-0.005072
2018.000000	-0.005059
2017.000000	-0.005035
2016.000000	-0.005002
2015.000000	-0.004974
2014.000000	-0.004969
2013.000000	-0.004985
2012.000000	-0.005000
2011.000000	-0.004993
2010.000000	-0.004964
2009.000000	-0.004930
2008.000000	-0.004906
2007.000000	-0.004896
2006.000000	-0.004895
2005.000000	-0.004903
2004.000000	-0.004919
2003.000000	-0.004941
2002.000000	-0.004963
2001.000000	-0.004975
2000.000000	-0.004976
1999.000000	-0.004972
1998.000000	-0.004970
1997.000000	-0.004972
1996.000000	-0.004973
1995.000000	-0.004973
1994.000000	-0.004979
1993.000000	-0.004991
1992.000000	-0.005002
1991.000000	-0.004998
1990.000000	-0.004977
1989.000000	-0.004949
1988.000000	-0.004929
1987.000000	-0.004921
1986.000000	-0.004921
1985.000000	-0.004916
1984.000000	-0.004910
1983.000000	-0.004908
1982.000000	-0.004910
1981.000000	-0.004903
1980.000000	-0.004880
1979.000000	-0.004856
1978.000000	-0.004848
1977.000000	-0.004855
1976.000000	-0.004864
1975.000000	-0.004868
1974.000000	-0.004873
1973.000000	-0.004883
1972.000000	-0.004895
1971.000000	-0.004903
1970.000000	-0.004905
1969.000000	-0.004904
1968.000000	-0.004903
1967.000000	-0.004907
1966.000000	-0.004915
1965.000000	-0.004922
1964.000000	-0.004919
1963.000000	-0.004906
1962.000000	-0.004888
1961.000000	-0.004872
1960.000000	-0.004861
1959.000000	-0.004852
1958.000000	-0.004847
1957.000000	-0.004848
1956.000000	-0.004859
1955.000000	-0.004878
1954.000000	-0.004892
1953.000000	-0.004889
1952.000000	-0.004871
1951.000000	-0.004851
1950.000000	-0.004841
1949.000000	-0.004838
1948.000000	-0.004834
1947.000000	-0.004831
1946.000000	-0.004835
1945.000000	-0.004843
1944.000000	-0.004844
1943.000000	-0.004838
1942.000000	-0.004836
1941.000000	-0.004844
1940.000000	-0.004858
1939.000000	-0.004873
1938.000000	-0.004886
1937.000000	-0.004892
1936.000000	-0.004885
1935.000000	-0.004869
1934.000000	-0.004856
1933.000000	-0.004854
1932.000000	-0.004861
1931.000000	-0.004865
1930.000000	-0.004864
1929.000000	-0.004858
1928.000000	-0.004849
1927.000000	-0.004839
1926.000000	-0.004832
1925.000000	-0.004828
1924.000000	-0.004822
1923.000000	-0.004819
1922.000000	-0.004825
1921.000000	-0.004833
1920.000000	-0.004827
1919.000000	-0.004797
1918.000000	-0.004760
1917.000000	-0.004742
1916.000000	-0.004755
1915.000000	-0.004793
1914.000000	-0.004842
1913.000000	-0.004883
1912.000000	-0.004903
1911.000000	-0.004902
1910.000000	-0.004885
1909.000000	-0.004852
1908.000000	-0.004808
1907.000000	-0.004767
1906.000000	-0.004746
1905.000000	-0.004750
1904.000000	-0.004765
1903.000000	-0.004782
1902.000000	-0.004803
1901.000000	-0.004827
1900.000000	-0.004845
1899.000000	-0.004852
1898.000000	-0.004849
1897.000000	-0.004834
1896.000000	-0.004806
1895.000000	-0.004780
1894.000000	-0.004780
1893.000000	-0.004807
1892.000000	-0.004841
1891.000000	-0.004860
1890.000000	-0.004863
1889.000000	-0.004854
1888.000000	-0.004836
1887.000000	-0.004815
1886.000000	-0.004802
1885.000000	-0.004800
1884.000000	-0.004802
1883.000000	-0.004803
1882.000000	-0.004806
1881.000000	-0.004807
1880.000000	-0.004797
1879.000000	-0.004776
1878.000000	-0.004753
1877.000000	-0.004738
1876.000000	-0.004732
1875.000000	-0.004736
1874.000000	-0.004755
1873.000000	-0.004786
1872.000000	-0.004817
1871.000000	-0.004836
1870.000000	-0.004840
1869.000000	-0.004837
1868.000000	-0.004833
1867.000000	-0.004831
1866.000000	-0.004834
1865.000000	-0.004835
1864.000000	-0.004823
1863.000000	-0.004803
1862.000000	-0.004791
1861.000000	-0.004795
1860.000000	-0.004802
1859.000000	-0.004803
1858.000000	-0.004803
1857.000000	-0.004809
1856.000000	-0.004815
1855.000000	-0.004812
1854.000000	-0.004803
1853.000000	-0.004792
1852.000000	-0.004786
1851.000000	-0.004795
1850.000000	-0.004818
1849.000000	-0.004846
1848.000000	-0.004873
1847.000000	-0.004892
1846.000000	-0.004893
1845.000000	-0.004861
1844.000000	-0.004809
1843.000000	-0.004776
1842.000000	-0.004778
1841.000000	-0.004796
1840.000000	-0.004803
1839.000000	-0.004792
1838.000000	-0.004777
1837.000000	-0.004772
1836.000000	-0.004770
1835.000000	-0.004761
1834.000000	-0.004750
1833.000000	-0.004748
1832.000000	-0.004764
1831.000000	-0.004787
1830.000000	-0.004806
1829.000000	-0.004815
1828.000000	-0.004821
1827.000000	-0.004833
1826.000000	-0.004849
1825.000000	-0.004859
1824.000000	-0.004860
1823.000000	-0.004856
1822.000000	-0.004860
1821.000000	-0.004882
1820.000000	-0.004920
1819.000000	-0.004960
1818.000000	-0.004995
1817.000000	-0.005016
1816.000000	-0.005016
1815.000000	-0.005004
1814.000000	-0.004998
1813.000000	-0.005015
1812.000000	-0.005052
1811.000000	-0.005084
1810.000000	-0.005099
1809.000000	-0.005098
1808.000000	-0.005082
1807.000000	-0.005059
1806.000000	-0.005047
1805.000000	-0.005056
1804.000000	-0.005077
1803.000000	-0.005097
1802.000000	-0.005110
1801.000000	-0.005117
1800.000000	-0.005121
1799.000000	-0.005122
1798.000000	-0.005126
1797.000000	-0.005134
1796.000000	-0.005143
1795.000000	-0.005160
1794.000000	-0.005185
1793.000000	-0.005205
1792.000000	-0.005213
1791.000000	-0.005213
1790.000000	-0.005220
1789.000000	-0.005232
1788.000000	-0.005242
1787.000000	-0.005246
1786.000000	-0.005254
1785.000000	-0.005265
1784.000000	-0.005270
1783.000000	-0.005276
1782.000000	-0.005288
1781.000000	-0.005299
1780.000000	-0.005299
1779.000000	-0.005286
1778.000000	-0.005273
1777.000000	-0.005265
1776.000000	-0.005262
1775.000000	-0.005269
1774.000000	-0.005272
1773.000000	-0.005252
1772.000000	-0.005227
1771.000000	-0.005218
1770.000000	-0.005223
1769.000000	-0.005228
1768.000000	-0.005218
1767.000000	-0.005193
1766.000000	-0.005164
1765.000000	-0.005144
1764.000000	-0.005129
1763.000000	-0.005103
1762.000000	-0.005056
1761.000000	-0.004990
1760.000000	-0.004914
1759.000000	-0.004835
1758.000000	-0.004752
1757.000000	-0.004665
1756.000000	-0.004591
1755.000000	-0.004538
1754.000000	-0.004494
1753.000000	-0.004437
1752.000000	-0.004367
1751.000000	-0.004308
1750.000000	-0.004287
1749.000000	-0.004303
1748.000000	-0.004334
1747.000000	-0.004358
1746.000000	-0.004348
1745.000000	-0.004308
1744.000000	-0.004268
1743.000000	-0.004247
1742.000000	-0.004232
1741.000000	-0.004209
1740.000000	-0.004189
1739.000000	-0.004210
1738.000000	-0.004270
1737.000000	-0.004347
1736.000000	-0.004416
1735.000000	-0.004458
1734.000000	-0.004484
1733.000000	-0.004496
1732.000000	-0.004483
1731.000000	-0.004466
1730.000000	-0.004470
1729.000000	-0.004493
1728.000000	-0.004519
1727.000000	-0.004536
1726.000000	-0.004533
1725.000000	-0.004514
1724.000000	-0.004491
1723.000000	-0.004476
1722.000000	-0.004469
1721.000000	-0.004456
1720.000000	-0.004424
1719.000000	-0.004377
1718.000000	-0.004348
1717.000000	-0.004346
1716.000000	-0.004323
1715.000000	-0.004277
1714.000000	-0.004251
1713.000000	-0.004245
1712.000000	-0.004224
1711.000000	-0.004183
1710.000000	-0.004147
1709.000000	-0.004128
1708.000000	-0.004117
1707.000000	-0.004102
1706.000000	-0.004077
1705.000000	-0.004026
1704.000000	-0.003937
1703.000000	-0.003847
1702.000000	-0.003788
1701.000000	-0.003728
1700.000000	-0.003627
1699.000000	-0.003472
1698.000000	-0.003317
1697.000000	-0.003176
1696.000000	-0.003006
1695.000000	-0.002809
1694.000000	-0.002620
1693.000000	-0.002453
1692.000000	-0.002296
1691.000000	-0.002142
1690.000000	-0.001998
1689.000000	-0.001860
1688.000000	-0.001729
1687.000000	-0.001616
1686.000000	-0.001507
1685.000000	-0.001349
1684.000000	-0.001154
1683.000000	-0.000994
1682.000000	-0.000866
1681.000000	-0.000735
1680.000000	-0.000593
1679.000000	-0.000459
1678.000000	-0.000341
1677.000000	-0.000222
1676.000000	-0.000091
1675.000000	0.000027
1674.000000	0.000120
1673.000000	0.000193
1672.000000	0.000235
1671.000000	0.000235
1670.000000	0.000214
1669.000000	0.000230
1668.000000	0.000313
1667.000000	0.000433
1666.000000	0.000571
1665.000000	0.000749
1664.000000	0.001005
1663.000000	0.001334
1662.000000	0.001688
1661.000000	0.002052
1660.000000	0.002429
1659.000000	0.002817
1658.000000	0.003198
1657.000000	0.003548
1656.000000	0.003847
1655.000000	0.004162
1654.000000	0.004682
1653.000000	0.005400
1652.000000	0.006001
1651.000000	0.006338
1650.000000	0.006520
1649.000000	0.006677
1648.000000	0.006900
1647.000000	0.007165
1646.000000	0.007371
1645.000000	0.007467
1644.000000	0.007486
1643.000000	0.007458
1642.000000	0.007410
1641.000000	0.007366
1640.000000	0.007323
1639.000000	0.007261
1638.000000	0.007159
1637.000000	0.007045
1636.000000	0.006950
1635.000000	0.006874
1634.000000	0.006799
1633.000000	0.006707
1632.000000	0.006588
1631.000000	0.006425
1630.000000	0.006195
1629.000000	0.005900
1628.000000	0.005574
1627.000000	0.005248
1626.000000	0.004926
1625.000000	0.004587
1624.000000	0.004215
1623.000000	0.003829
1622.000000	0.003489
1621.000000	0.003228
1620.000000	0.003013
1619.000000	0.002793
1618.000000	0.002550
1617.000000	0.002305
1616.000000	0.002087
1615.000000	0.001903
1614.000000	0.001732
1613.000000	0.001564
1612.000000	0.001397
1611.000000	0.001222
1610.000000	0.001036
1609.000000	0.000848
1608.000000	0.000669
1607.000000	0.000505
1606.000000	0.000359
1605.000000	0.000228
1604.000000	0.000091
1603.000000	-0.000062
1602.000000	-0.000221
1601.000000	-0.000368
1600.000000	-0.000505
1599.000000	-0.000639
1598.000000	-0.000769
1597.000000	-0.000883
1596.000000	-0.000979
1595.000000	-0.001068
1594.000000	-0.001169
1593.000000	-0.001293
1592.000000	-0.001432
1591.000000	-0.001571
1590.000000	-0.001701
1589.000000	-0.001826
1588.000000	-0.001952
1587.000000	-0.002077
1586.000000	-0.002186
1585.000000	-0.002267
1584.000000	-0.002340
1583.000000	-0.002431
1582.000000	-0.002527
1581.000000	-0.002592
1580.000000	-0.002613
1579.000000	-0.002623
1578.000000	-0.002655
1577.000000	-0.002724
1576.000000	-0.002809
1575.000000	-0.002872
1574.000000	-0.002896
1573.000000	-0.002903
1572.000000	-0.002913
1571.000000	-0.002925
1570.000000	-0.002943
1569.000000	-0.002979
1568.000000	-0.003033
1567.000000	-0.003088
1566.000000	-0.003122
1565.000000	-0.003126
1564.000000	-0.003126
1563.000000	-0.003145
1562.000000	-0.003201
1561.000000	-0.003277
1560.000000	-0.003331
1559.000000	-0.003379
1558.000000	-0.003427
1557.000000	-0.003428
1556.000000	-0.003412
1555.000000	-0.003413
1554.000000	-0.003418
1553.000000	-0.003419
1552.000000	-0.003426
1551.000000	-0.003444
1550.000000	-0.003474
1549.000000	-0.003501
1548.000000	-0.003504
1547.000000	-0.003488
1546.000000	-0.003467
1545.000000	-0.003465
1544.000000	-0.003497
1543.000000	-0.003538
1542.000000	-0.003545
1541.000000	-0.003512
1540.000000	-0.003490
1539.000000	-0.003517
1538.000000	-0.003550
1537.000000	-0.003555
1536.000000	-0.003537
1535.000000	-0.003520
1534.000000	-0.003527
1533.000000	-0.003565
1532.000000	-0.003593
1531.000000	-0.003582
1530.000000	-0.003561
1529.000000	-0.003560
1528.000000	-0.003579
1527.000000	-0.003604
1526.000000	-0.003624
1525.000000	-0.003632
1524.000000	-0.003627
1523.000000	-0.003617
1522.000000	-0.003636
1521.000000	-0.003710
1520.000000	-0.003789
1519.000000	-0.003814
1518.000000	-0.003781
1517.000000	-0.003729
1516.000000	-0.003699
1515.000000	-0.003695
1514.000000	-0.003703
1513.000000	-0.003720
1512.000000	-0.003738
1511.000000	-0.003744
1510.000000	-0.003743
1509.000000	-0.003741
1508.000000	-0.003718
1507.000000	-0.003669
1506.000000	-0.003635
1505.000000	-0.003623
1504.000000	-0.003608
1503.000000	-0.003563
1502.000000	-0.003480
1501.000000	-0.003379
1500.000000	-0.003285
1499.000000	-0.003190
1498.000000	-0.003057
1497.000000	-0.002862
1496.000000	-0.002609
1495.000000	-0.002348
1494.000000	-0.002140
1493.000000	-0.002009
1492.000000	-0.001925
1491.000000	-0.001840
1490.000000	-0.001748
1489.000000	-0.001696
1488.000000	-0.001690
1487.000000	-0.001708
1486.000000	-0.001754
1485.000000	-0.001838
1484.000000	-0.001952
1483.000000	-0.002070
1482.000000	-0.002153
1481.000000	-0.002187
1480.000000	-0.002196
1479.000000	-0.002219
1478.000000	-0.002268
1477.000000	-0.002311
1476.000000	-0.002297
1475.000000	-0.002226
1474.000000	-0.002162
1473.000000	-0.002173
1472.000000	-0.002252
1471.000000	-0.002324
1470.000000	-0.002362
1469.000000	-0.002400
1468.000000	-0.002459
1467.000000	-0.002526
1466.000000	-0.002591
1465.000000	-0.002661
1464.000000	-0.002750
1463.000000	-0.002842
1462.000000	-0.002928
1461.000000	-0.003015
1460.000000	-0.003108
1459.000000	-0.003209
1458.000000	-0.003338
1457.000000	-0.003525
1456.000000	-0.003721
1455.000000	-0.003860
1454.000000	-0.003951
1453.000000	-0.004035
1452.000000	-0.004118
1451.000000	-0.004179
1450.000000	-0.004214
1449.000000	-0.004251
1448.000000	-0.004309
1447.000000	-0.004384
1446.000000	-0.004442
1445.000000	-0.004471
1444.000000	-0.004484
1443.000000	-0.004487
1442.000000	-0.004482
1441.000000	-0.004461
1440.000000	-0.004416
1439.000000	-0.004349
1438.000000	-0.004280
1437.000000	-0.004245
1436.000000	-0.004237
1435.000000	-0.004194
1434.000000	-0.004100
1433.000000	-0.003997
1432.000000	-0.003916
1431.000000	-0.003853
1430.000000	-0.003780
1429.000000	-0.003693
1428.000000	-0.003603
1427.000000	-0.003526
1426.000000	-0.003461
1425.000000	-0.003399
1424.000000	-0.003340
1423.000000	-0.003282
1422.000000	-0.003235
1421.000000	-0.003211
1420.000000	-0.003201
1419.000000	-0.003164
1418.000000	-0.003073
1417.000000	-0.002954
1416.000000	-0.002840
1415.000000	-0.002729
1414.000000	-0.002609
1413.000000	-0.002487
1412.000000	-0.002394
1411.000000	-0.002333
1410.000000	-0.002275
1409.000000	-0.002194
1408.000000	-0.002090
1407.000000	-0.001982
1406.000000	-0.001881
1405.000000	-0.001772
1404.000000	-0.001639
1403.000000	-0.001481
1402.000000	-0.001327
1401.000000	-0.001204
1400.000000	-0.001107
1399.000000	-0.000998
1398.000000	-0.000834
1397.000000	-0.000611
1396.000000	-0.000351
1395.000000	-0.000080
1394.000000	0.000197
1393.000000	0.000481
1392.000000	0.000759
1391.000000	0.001012
1390.000000	0.001230
1389.000000	0.001429
1388.000000	0.001620
1387.000000	0.001783
1386.000000	0.001871
1385.000000	0.001854
1384.000000	0.001732
1383.000000	0.001518
1382.000000	0.001224
1381.000000	0.000842
1380.000000	0.000365
1379.000000	-0.000167
1378.000000	-0.000658
1377.000000	-0.001016
1376.000000	-0.001187
1375.000000	-0.001132
1374.000000	-0.000833
1373.000000	-0.000339
1372.000000	0.000244
1371.000000	0.000805
1370.000000	0.001269
1369.000000	0.001601
1368.000000	0.001809
1367.000000	0.001931
1366.000000	0.002004
1365.000000	0.002027
1364.000000	0.001983
1363.000000	0.001878
1362.000000	0.001741
1361.000000	0.001583
1360.000000	0.001386
1359.000000	0.001139
1358.000000	0.000875
1357.000000	0.000636
1356.000000	0.000431
1355.000000	0.000238
1354.000000	0.000044
1353.000000	-0.000136
1352.000000	-0.000274
1351.000000	-0.000367
1350.000000	-0.000446
1349.000000	-0.000538
1348.000000	-0.000643
1347.000000	-0.000730
1346.000000	-0.000779
1345.000000	-0.000809
1344.000000	-0.000860
1343.000000	-0.000939
1342.000000	-0.001010
1341.000000	-0.001040
1340.000000	-0.001050
1339.000000	-0.001094
1338.000000	-0.001191
1337.000000	-0.001307
1336.000000	-0.001392
1335.000000	-0.001429
1334.000000	-0.001445
1333.000000	-0.001487
1332.000000	-0.001576
1331.000000	-0.001696
1330.000000	-0.001815
1329.000000	-0.001927
1328.000000	-0.002051
1327.000000	-0.002189
1326.000000	-0.002324
1325.000000	-0.002439
1324.000000	-0.002544
1323.000000	-0.002661
1322.000000	-0.002795
1321.000000	-0.002936
1320.000000	-0.003074
1319.000000	-0.003212
1318.000000	-0.003347
1317.000000	-0.003470
1316.000000	-0.003566
1315.000000	-0.003626
1314.000000	-0.003661
1313.000000	-0.003700
1312.000000	-0.003762
1311.000000	-0.003831
1310.000000	-0.003879
1309.000000	-0.003909
1308.000000	-0.003961
1307.000000	-0.004063
1306.000000	-0.004196
1305.000000	-0.004308
1304.000000	-0.004374
1303.000000	-0.004422
1302.000000	-0.004498
1301.000000	-0.004617
1300.000000	-0.004747
1299.000000	-0.004859
1298.000000	-0.004960
1297.000000	-0.005082
1296.000000	-0.005225
1295.000000	-0.005348
1294.000000	-0.005424
1293.000000	-0.005479
1292.000000	-0.005562
1291.000000	-0.005679
1290.000000	-0.005791
1289.000000	-0.005867
1288.000000	-0.005922
1287.000000	-0.005993
1286.000000	-0.006089
1285.000000	-0.006185
1284.000000	-0.006248
1283.000000	-0.006270
1282.000000	-0.006284
1281.000000	-0.006335
1280.000000	-0.006434
1279.000000	-0.006546
1278.000000	-0.006640
1277.000000	-0.006722
1276.000000	-0.006823
1275.000000	-0.006949
1274.000000	-0.007071
1273.000000	-0.007169
1272.000000	-0.007260
1271.000000	-0.007383
1270.000000	-0.007553
1269.000000	-0.007748
1268.000000	-0.007926
1267.000000	-0.008076
1266.000000	-0.008222
1265.000000	-0.008387
1264.000000	-0.008559
1263.000000	-0.008702
1262.000000	-0.008816
1261.000000	-0.008954
1260.000000	-0.009154
1259.000000	-0.009392
1258.000000	-0.009613
1257.000000	-0.009810
1256.000000	-0.010029
1255.000000	-0.010304
1254.000000	-0.010610
1253.000000	-0.010901
1252.000000	-0.011172
1251.000000	-0.011466
1250.000000	-0.011825
1249.000000	-0.012248
1248.000000	-0.012692
1247.000000	-0.013130
1246.000000	-0.013581
1245.000000	-0.014072
1244.000000	-0.014579
1243.000000	-0.015033
1242.000000	-0.015394
1241.000000	-0.015691
1240.000000	-0.015972
1239.000000	-0.016249
1238.000000	-0.016494
1237.000000	-0.016682
1236.000000	-0.016813
1235.000000	-0.016905
1234.000000	-0.016974
1233.000000	-0.017019
1232.000000	-0.017022
1231.000000	-0.016967
1230.000000	-0.016878
1229.000000	-0.016800
1228.000000	-0.016749
1227.000000	-0.016705
1226.000000	-0.016649
1225.000000	-0.016601
1224.000000	-0.016586
1223.000000	-0.016596
1222.000000	-0.016598
1221.000000	-0.016578
1220.000000	-0.016558
1219.000000	-0.016571
1218.000000	-0.016628
1217.000000	-0.016711
1216.000000	-0.016794
1215.000000	-0.016862
1214.000000	-0.016921
1213.000000	-0.016971
1212.000000	-0.016988
1211.000000	-0.016958
1210.000000	-0.016917
1209.000000	-0.016933
1208.000000	-0.017028
1207.000000	-0.017145
1206.000000	-0.017213
1205.000000	-0.017218
1204.000000	-0.017199
1203.000000	-0.017194
1202.000000	-0.017208
1201.000000	-0.017228
1200.000000	-0.017244
1199.000000	-0.017268
1198.000000	-0.017317
1197.000000	-0.017381
1196.000000	-0.017397
1195.000000	-0.017296
1194.000000	-0.017076
1193.000000	-0.016802
1192.000000	-0.016533
1191.000000	-0.016276
1190.000000	-0.016035
1189.000000	-0.015838
1188.000000	-0.015719
1187.000000	-0.015660
1186.000000	-0.015611
1185.000000	-0.015536
1184.000000	-0.015450
1183.000000	-0.015397
1182.000000	-0.015408
1181.000000	-0.015468
1180.000000	-0.015532
1179.000000	-0.015561
1178.000000	-0.015570
1177.000000	-0.015599
1176.000000	-0.015652
1175.000000	-0.015686
1174.000000	-0.015676
1173.000000	-0.015647
1172.000000	-0.015644
1171.000000	-0.015671
1170.000000	-0.015699
1169.000000	-0.015706
1168.000000	-0.015691
1167.000000	-0.015651
1166.000000	-0.015562
1165.000000	-0.015393
1164.000000	-0.015132
1163.000000	-0.014812
1162.000000	-0.014503
1161.000000	-0.014256
1160.000000	-0.014069
1159.000000	-0.013911
1158.000000	-0.013778
1157.000000	-0.013701
1156.000000	-0.013690
1155.000000	-0.013697
1154.000000	-0.013667
1153.000000	-0.013598
1152.000000	-0.013540
1151.000000	-0.013537
1150.000000	-0.013584
1149.000000	-0.013631
1148.000000	-0.013633
1147.000000	-0.013590
1146.000000	-0.013541
1145.000000	-0.013512
1144.000000	-0.013481
1143.000000	-0.013416
1142.000000	-0.013333
1141.000000	-0.013290
1140.000000	-0.013302
1139.000000	-0.013311
1138.000000	-0.013259
1137.000000	-0.013164
1136.000000	-0.013094
1135.000000	-0.013078
1134.000000	-0.013076
1133.000000	-0.013033
1132.000000	-0.012932
1131.000000	-0.012803
1130.000000	-0.012698
1129.000000	-0.012644
1128.000000	-0.012624
1127.000000	-0.012601
1126.000000	-0.012560
1125.000000	-0.012515
1124.000000	-0.012468
1123.000000	-0.012395
1122.000000	-0.012294
1121.000000	-0.012201
1120.000000	-0.012154
1119.000000	-0.012131
1118.000000	-0.012084
1117.000000	-0.011996
1116.000000	-0.011893
1115.000000	-0.011799
1114.000000	-0.011706
1113.000000	-0.011598
1112.000000	-0.011480
1111.000000	-0.011373
1110.000000	-0.011294
1109.000000	-0.011235
1108.000000	-0.011170
1107.000000	-0.011079
1106.000000	-0.010974
1105.000000	-0.010897
1104.000000	-0.010869
1103.000000	-0.010864
1102.000000	-0.010833
1101.000000	-0.010766
1100.000000	-0.010700
1099.000000	-0.010667
1098.000000	-0.010653
1097.000000	-0.010616
1096.000000	-0.010533
1095.000000	-0.010424
1094.000000	-0.010323
1093.000000	-0.010242
1092.000000	-0.010163
1091.000000	-0.010071
1090.000000	-0.009971
1089.000000	-0.009883
1088.000000	-0.009813
1087.000000	-0.009750
1086.000000	-0.009690
1085.000000	-0.009641
1084.000000	-0.009613
1083.000000	-0.009595
1082.000000	-0.009556
1081.000000	-0.009480
1080.000000	-0.009387
1079.000000	-0.009314
1078.000000	-0.009271
1077.000000	-0.009227
1076.000000	-0.009143
1075.000000	-0.009025
1074.000000	-0.008923
1073.000000	-0.008874
1072.000000	-0.008853
1071.000000	-0.008805
1070.000000	-0.008707
1069.000000	-0.008590
1068.000000	-0.008493
1067.000000	-0.008420
1066.000000	-0.008346
1065.000000	-0.008261
1064.000000	-0.008180
1063.000000	-0.008124
1062.000000	-0.008094
1061.000000	-0.008066
1060.000000	-0.008013
1059.000000	-0.007934
1058.000000	-0.007855
1057.000000	-0.007804
1056.000000	-0.007778
1055.000000	-0.007755
1054.000000	-0.007727
1053.000000	-0.007713
1052.000000	-0.007737
1051.000000	-0.007791
1050.000000	-0.007846
1049.000000	-0.007884
1048.000000	-0.007915
1047.000000	-0.007960
1046.000000	-0.008021
1045.000000	-0.008084
1044.000000	-0.008137
1043.000000	-0.008184
1042.000000	-0.008234
1041.000000	-0.008266
1040.000000	-0.008234
1039.000000	-0.008111
1038.000000	-0.007924
1037.000000	-0.007732
1036.000000	-0.007563
1035.000000	-0.007397
1034.000000	-0.007206
1033.000000	-0.006998
1032.000000	-0.006803
1031.000000	-0.006639
1030.000000	-0.006504
1029.000000	-0.006393
1028.000000	-0.006312
1027.000000	-0.006279
1026.000000	-0.006301
1025.000000	-0.006358
1024.000000	-0.006410
1023.000000	-0.006437
1022.000000	-0.006453
1021.000000	-0.006487
1020.000000	-0.006535
1019.000000	-0.006553
1018.000000	-0.006515
1017.000000	-0.006446
1016.000000	-0.006399
1015.000000	-0.006392
1014.000000	-0.006386
1013.000000	-0.006339
1012.000000	-0.006259
1011.000000	-0.006196
1010.000000	-0.006173
1009.000000	-0.006149
1008.000000	-0.006069
1007.000000	-0.005941
1006.000000	-0.005842
1005.000000	-0.005817
1004.000000	-0.005826
1003.000000	-0.005802
1002.000000	-0.005742
1001.000000	-0.005697
1000.000000	-0.005687
999.000000	-0.005663
998.000000	-0.005574
997.000000	-0.005428
996.000000	-0.005286
995.000000	-0.005199
994.000000	-0.005168
993.000000	-0.005146
992.000000	-0.005086
991.000000	-0.004988
990.000000	-0.004893
989.000000	-0.004832
988.000000	-0.004777
987.000000	-0.004685
986.000000	-0.004577
985.000000	-0.004516
984.000000	-0.004527
983.000000	-0.004558
982.000000	-0.004556
981.000000	-0.004541
980.000000	-0.004567
979.000000	-0.004650
978.000000	-0.004747
977.000000	-0.004823
976.000000	-0.004888
975.000000	-0.004976
974.000000	-0.005100
973.000000	-0.005245
972.000000	-0.005379
971.000000	-0.005486
970.000000	-0.005580
969.000000	-0.005678
968.000000	-0.005764
967.000000	-0.005806
966.000000	-0.005797
965.000000	-0.005782
964.000000	-0.005804
963.000000	-0.005860
962.000000	-0.005919
961.000000	-0.005973
960.000000	-0.006043
959.000000	-0.006136
958.000000	-0.006224
957.000000	-0.006265
956.000000	-0.006241
955.000000	-0.006190
954.000000	-0.006175
953.000000	-0.006228
952.000000	-0.006299
951.000000	-0.006307
950.000000	-0.006235
949.000000	-0.006159
948.000000	-0.006157
947.000000	-0.006213
946.000000	-0.006251
945.000000	-0.006232
944.000000	-0.006188
943.000000	-0.006165
942.000000	-0.006178
941.000000	-0.006210
940.000000	-0.006245
939.000000	-0.006286
938.000000	-0.006340
937.000000	-0.006396
936.000000	-0.006423
935.000000	-0.006406
934.000000	-0.006362
933.000000	-0.006326
932.000000	-0.006294
931.000000	-0.006214
930.000000	-0.006059
929.000000	-0.005882
928.000000	-0.005778
927.000000	-0.005794
926.000000	-0.005901
925.000000	-0.006039
924.000000	-0.006186
923.000000	-0.006365
922.000000	-0.006611
921.000000	-0.006919
920.000000	-0.007220
919.000000	-0.007409
918.000000	-0.007415
917.000000	-0.007237
916.000000	-0.006931
915.000000	-0.006573
914.000000	-0.006245
913.000000	-0.006025
912.000000	-0.005948
911.000000	-0.005958
910.000000	-0.005953
909.000000	-0.005879
908.000000	-0.005780
907.000000	-0.005741
906.000000	-0.005784
905.000000	-0.005841
904.000000	-0.005821
903.000000	-0.005712
902.000000	-0.005595
901.000000	-0.005545
900.000000	-0.005552
899.000000	-0.005534
898.000000	-0.005449
897.000000	-0.005353
896.000000	-0.005326
895.000000	-0.005377
894.000000	-0.005440
893.000000	-0.005457
892.000000	-0.005428
891.000000	-0.005382
890.000000	-0.005328
889.000000	-0.005256
888.000000	-0.005181
887.000000	-0.005163
886.000000	-0.005262
885.000000	-0.005472
884.000000	-0.005723
883.000000	-0.005950
882.000000	-0.006161
881.000000	-0.006402
880.000000	-0.006668
879.000000	-0.006878
878.000000	-0.006967
877.000000	-0.006964
876.000000	-0.006947
875.000000	-0.006950
874.000000	-0.006936
873.000000	-0.006868
872.000000	-0.006772
871.000000	-0.006709
870.000000	-0.006716
869.000000	-0.006775
868.000000	-0.006840
867.000000	-0.006897
866.000000	-0.006977
865.000000	-0.007125
864.000000	-0.007345
863.000000	-0.007608
862.000000	-0.007898
861.000000	-0.008254
860.000000	-0.008733
859.000000	-0.009374
858.000000	-0.010200
857.000000	-0.011275
856.000000	-0.012718
855.000000	-0.014660
854.000000	-0.017176
853.000000	-0.020228
852.000000	-0.023615
851.000000	-0.026965
850.000000	-0.029784
849.000000	-0.031594
848.000000	-0.032063
847.000000	-0.031134
846.000000	-0.029064
845.000000	-0.026300
844.000000	-0.023252
843.000000	-0.020190
842.000000	-0.017262
841.000000	-0.014565
840.000000	-0.012199
839.000000	-0.010282
838.000000	-0.008895
837.000000	-0.007991
836.000000	-0.007405
835.000000	-0.006982
834.000000	-0.006669
833.000000	-0.006462
832.000000	-0.006321
831.000000	-0.006172
830.000000	-0.006005
829.000000	-0.005881
828.000000	-0.005837
827.000000	-0.005829
826.000000	-0.005792
825.000000	-0.005729
824.000000	-0.005691
823.000000	-0.005697
822.000000	-0.005704
821.000000	-0.005664
820.000000	-0.005575
819.000000	-0.005497
818.000000	-0.005488
817.000000	-0.005544
816.000000	-0.005586
815.000000	-0.005551
814.000000	-0.005480
813.000000	-0.005473
812.000000	-0.005557
811.000000	-0.005647
810.000000	-0.005658
809.000000	-0.005602
808.000000	-0.005557
807.000000	-0.005569
806.000000	-0.005607
805.000000	-0.005613
804.000000	-0.005561
803.000000	-0.005480
802.000000	-0.005429
801.000000	-0.005429
800.000000	-0.005436
799.000000	-0.005397
798.000000	-0.005328
797.000000	-0.005295
796.000000	-0.005327
795.000000	-0.005377
794.000000	-0.005410
793.000000	-0.005439
792.000000	-0.005481
791.000000	-0.005505
790.000000	-0.005481
789.000000	-0.005447
788.000000	-0.005470
787.000000	-0.005566
786.000000	-0.005669
785.000000	-0.005675
784.000000	-0.005520
783.000000	-0.005251
782.000000	-0.005026
781.000000	-0.004992
780.000000	-0.005133
779.000000	-0.005280
778.000000	-0.005302
777.000000	-0.005231
776.000000	-0.005181
775.000000	-0.005191
774.000000	-0.005208
773.000000	-0.005178
772.000000	-0.005112
771.000000	-0.005049
770.000000	-0.005017
769.000000	-0.005012
768.000000	-0.005015
767.000000	-0.005007
766.000000	-0.004986
765.000000	-0.004957
764.000000	-0.004906
763.000000	-0.004817
762.000000	-0.004730
761.000000	-0.004718
760.000000	-0.004796
759.000000	-0.004895
758.000000	-0.004950
757.000000	-0.004978
756.000000	-0.005030
755.000000	-0.005103
754.000000	-0.005160
753.000000	-0.005191
752.000000	-0.005217
751.000000	-0.005251
750.000000	-0.005272
749.000000	-0.005253
748.000000	-0.005167
747.000000	-0.005010
746.000000	-0.004818
745.000000	-0.004641
744.000000	-0.004474
743.000000	-0.004264
742.000000	-0.004011
741.000000	-0.003804
740.000000	-0.003718
739.000000	-0.003711
738.000000	-0.003682
737.000000	-0.003596
736.000000	-0.003502
735.000000	-0.003460
734.000000	-0.003479
733.000000	-0.003530
732.000000	-0.003563
731.000000	-0.003557
730.000000	-0.003546
729.000000	-0.003567
728.000000	-0.003592
727.000000	-0.003552
726.000000	-0.003433
725.000000	-0.003306
724.000000	-0.003215
723.000000	-0.003098
722.000000	-0.002896
721.000000	-0.002681
720.000000	-0.002620
719.000000	-0.002785
718.000000	-0.003062
717.000000	-0.003261
716.000000	-0.003286
715.000000	-0.003195
714.000000	-0.003114
713.000000	-0.003102
712.000000	-0.003094
711.000000	-0.003001
710.000000	-0.002836
709.000000	-0.002693
708.000000	-0.002612
707.000000	-0.002541
706.000000	-0.002416
705.000000	-0.002252
704.000000	-0.002124
703.000000	-0.002065
702.000000	-0.002062
701.000000	-0.002088
700.000000	-0.002114
699.000000	-0.002122
698.000000	-0.002107
697.000000	-0.002059
696.000000	-0.001949
695.000000	-0.001753
694.000000	-0.001540
693.000000	-0.001406
692.000000	-0.001314
691.000000	-0.001141
690.000000	-0.000864
689.000000	-0.000624
688.000000	-0.000528
687.000000	-0.000495
686.000000	-0.000417
685.000000	-0.000314
684.000000	-0.000238
683.000000	-0.000181
682.000000	-0.000148
681.000000	-0.000191
680.000000	-0.000285
679.000000	-0.000322
678.000000	-0.000345
677.000000	-0.000473
676.000000	-0.000620
675.000000	-0.000729
674.000000	-0.000803
673.000000	-0.000752
672.000000	-0.000416
671.000000	0.000166
670.000000	0.000571
669.000000	0.000475
668.000000	0.000359
667.000000	0.000287
666.000000	-0.000072
665.000000	-0.000171
664.000000	0.000269
663.000000	0.001078
662.000000	0.001936
661.000000	0.002633
660.000000	0.003128
659.000000	0.003436
658.000000	0.003534
657.000000	0.003449
656.000000	0.003256
655.000000	0.002860
654.000000	0.002295
653.000000	0.001827
652.000000	0.001589
651.000000	0.001462
650.000000	0.001352
649.000000	0.001287
648.000000	0.001169
647.000000	0.000801
646.000000	0.000275
645.000000	-0.000070
644.000000	-0.000088
643.000000	0.000045
642.000000	0.000146
641.000000	0.000220
640.000000	0.000284
639.000000	0.000245
638.000000	0.000112
637.000000	0.000040
636.000000	0.000071
635.000000	0.000104
634.000000	0.000120
633.000000	0.000214
632.000000	0.000355
631.000000	0.000361
630.000000	0.000198
629.000000	0.000048
628.000000	-0.000025
627.000000	-0.000202
626.000000	-0.000579
625.000000	-0.000975
624.000000	-0.001181
623.000000	-0.001165
622.000000	-0.000983
621.000000	-0.000729
620.000000	-0.000623
619.000000	-0.000863
618.000000	-0.001324
617.000000	-0.001659
616.000000	-0.001750
615.000000	-0.001793
614.000000	-0.001914
613.000000	-0.002001
612.000000	-0.001999
611.000000	-0.002106
610.000000	-0.002491
609.000000	-0.002987
608.000000	-0.003260
607.000000	-0.003182
606.000000	-0.002908
605.000000	-0.002664
604.000000	-0.002554
603.000000	-0.002568
602.000000	-0.002669
601.000000	-0.002819
600.000000	-0.002985
