# Supplementary material for: Real-time monitoring of the reversible capture and release of CO2 on anthraquinone and riboflavin-modified graphitic electrodes using ATR-SEIRAS
Source: Chem Sci. 2025 Nov 4;16(48):23189–202. doi: 10.1039/d5sc05427c (PMC12584010; doi:10.1039/d5sc05427c)
Supplement: SC-016-D5SC05427C-s001 [file SC-016-D5SC05427C-s001.zip › Data Folders/Main Figures/Figure3/3a/035.ASC]

PE IR       SUBTECH     SPECTRUM    ASCII       PEDS        4.00        
   -1
035.ASC
24/06/26
16:04:40.00
24/06/26
16:04:40.00
Administrator

600.000000
#HDR
-1
-1
#GR
Wavenumber
A
1.0
0.0
4000.000000
-1.000000
3401
8
0.024349
-0.031892
#DATA
4000.000000	-0.004177
3999.000000	-0.004170
3998.000000	-0.004159
3997.000000	-0.004147
3996.000000	-0.004131
3995.000000	-0.004108
3994.000000	-0.004081
3993.000000	-0.004058
3992.000000	-0.004040
3991.000000	-0.004028
3990.000000	-0.004020
3989.000000	-0.004017
3988.000000	-0.004018
3987.000000	-0.004021
3986.000000	-0.004018
3985.000000	-0.004001
3984.000000	-0.003972
3983.000000	-0.003943
3982.000000	-0.003929
3981.000000	-0.003934
3980.000000	-0.003949
3979.000000	-0.003962
3978.000000	-0.003967
3977.000000	-0.003960
3976.000000	-0.003941
3975.000000	-0.003910
3974.000000	-0.003877
3973.000000	-0.003854
3972.000000	-0.003853
3971.000000	-0.003878
3970.000000	-0.003926
3969.000000	-0.003986
3968.000000	-0.004045
3967.000000	-0.004089
3966.000000	-0.004111
3965.000000	-0.004113
3964.000000	-0.004107
3963.000000	-0.004103
3962.000000	-0.004097
3961.000000	-0.004078
3960.000000	-0.004043
3959.000000	-0.004007
3958.000000	-0.003991
3957.000000	-0.004014
3956.000000	-0.004070
3955.000000	-0.004132
3954.000000	-0.004171
3953.000000	-0.004180
3952.000000	-0.004172
3951.000000	-0.004167
3950.000000	-0.004169
3949.000000	-0.004164
3948.000000	-0.004142
3947.000000	-0.004111
3946.000000	-0.004094
3945.000000	-0.004104
3944.000000	-0.004136
3943.000000	-0.004174
3942.000000	-0.004206
3941.000000	-0.004229
3940.000000	-0.004246
3939.000000	-0.004252
3938.000000	-0.004241
3937.000000	-0.004216
3936.000000	-0.004195
3935.000000	-0.004191
3934.000000	-0.004204
3933.000000	-0.004211
3932.000000	-0.004195
3931.000000	-0.004162
3930.000000	-0.004137
3929.000000	-0.004140
3928.000000	-0.004171
3927.000000	-0.004211
3926.000000	-0.004235
3925.000000	-0.004229
3924.000000	-0.004201
3923.000000	-0.004172
3922.000000	-0.004159
3921.000000	-0.004161
3920.000000	-0.004173
3919.000000	-0.004186
3918.000000	-0.004192
3917.000000	-0.004191
3916.000000	-0.004187
3915.000000	-0.004191
3914.000000	-0.004205
3913.000000	-0.004226
3912.000000	-0.004248
3911.000000	-0.004259
3910.000000	-0.004250
3909.000000	-0.004214
3908.000000	-0.004168
3907.000000	-0.004138
3906.000000	-0.004139
3905.000000	-0.004159
3904.000000	-0.004165
3903.000000	-0.004138
3902.000000	-0.004095
3901.000000	-0.004067
3900.000000	-0.004073
3899.000000	-0.004111
3898.000000	-0.004162
3897.000000	-0.004206
3896.000000	-0.004230
3895.000000	-0.004233
3894.000000	-0.004227
3893.000000	-0.004220
3892.000000	-0.004205
3891.000000	-0.004169
3890.000000	-0.004118
3889.000000	-0.004084
3888.000000	-0.004087
3887.000000	-0.004113
3886.000000	-0.004131
3885.000000	-0.004130
3884.000000	-0.004126
3883.000000	-0.004148
3882.000000	-0.004193
3881.000000	-0.004230
3880.000000	-0.004234
3879.000000	-0.004207
3878.000000	-0.004176
3877.000000	-0.004165
3876.000000	-0.004168
3875.000000	-0.004167
3874.000000	-0.004149
3873.000000	-0.004120
3872.000000	-0.004095
3871.000000	-0.004068
3870.000000	-0.004026
3869.000000	-0.003980
3868.000000	-0.003959
3867.000000	-0.003976
3866.000000	-0.004006
3865.000000	-0.004028
3864.000000	-0.004051
3863.000000	-0.004087
3862.000000	-0.004134
3861.000000	-0.004171
3860.000000	-0.004175
3859.000000	-0.004141
3858.000000	-0.004085
3857.000000	-0.004038
3856.000000	-0.004030
3855.000000	-0.004065
3854.000000	-0.004104
3853.000000	-0.004101
3852.000000	-0.004072
3851.000000	-0.004078
3850.000000	-0.004126
3849.000000	-0.004179
3848.000000	-0.004212
3847.000000	-0.004226
3846.000000	-0.004225
3845.000000	-0.004211
3844.000000	-0.004183
3843.000000	-0.004145
3842.000000	-0.004114
3841.000000	-0.004109
3840.000000	-0.004137
3839.000000	-0.004183
3838.000000	-0.004215
3837.000000	-0.004208
3836.000000	-0.004161
3835.000000	-0.004103
3834.000000	-0.004067
3833.000000	-0.004065
3832.000000	-0.004087
3831.000000	-0.004119
3830.000000	-0.004153
3829.000000	-0.004185
3828.000000	-0.004202
3827.000000	-0.004187
3826.000000	-0.004136
3825.000000	-0.004072
3824.000000	-0.004025
3823.000000	-0.004005
3822.000000	-0.003993
3821.000000	-0.003972
3820.000000	-0.003951
3819.000000	-0.003963
3818.000000	-0.004024
3817.000000	-0.004099
3816.000000	-0.004149
3815.000000	-0.004168
3814.000000	-0.004175
3813.000000	-0.004183
3812.000000	-0.004175
3811.000000	-0.004135
3810.000000	-0.004084
3809.000000	-0.004056
3808.000000	-0.004061
3807.000000	-0.004075
3806.000000	-0.004067
3805.000000	-0.004044
3804.000000	-0.004034
3803.000000	-0.004039
3802.000000	-0.004049
3801.000000	-0.004056
3800.000000	-0.004067
3799.000000	-0.004094
3798.000000	-0.004125
3797.000000	-0.004128
3796.000000	-0.004103
3795.000000	-0.004083
3794.000000	-0.004092
3793.000000	-0.004127
3792.000000	-0.004162
3791.000000	-0.004185
3790.000000	-0.004193
3789.000000	-0.004189
3788.000000	-0.004180
3787.000000	-0.004177
3786.000000	-0.004187
3785.000000	-0.004204
3784.000000	-0.004211
3783.000000	-0.004199
3782.000000	-0.004176
3781.000000	-0.004157
3780.000000	-0.004149
3779.000000	-0.004143
3778.000000	-0.004129
3777.000000	-0.004109
3776.000000	-0.004092
3775.000000	-0.004081
3774.000000	-0.004070
3773.000000	-0.004057
3772.000000	-0.004039
3771.000000	-0.004018
3770.000000	-0.004001
3769.000000	-0.003994
3768.000000	-0.004000
3767.000000	-0.004019
3766.000000	-0.004041
3765.000000	-0.004056
3764.000000	-0.004061
3763.000000	-0.004067
3762.000000	-0.004077
3761.000000	-0.004085
3760.000000	-0.004090
3759.000000	-0.004093
3758.000000	-0.004088
3757.000000	-0.004067
3756.000000	-0.004031
3755.000000	-0.003982
3754.000000	-0.003916
3753.000000	-0.003835
3752.000000	-0.003761
3751.000000	-0.003722
3750.000000	-0.003711
3749.000000	-0.003709
3748.000000	-0.003714
3747.000000	-0.003728
3746.000000	-0.003723
3745.000000	-0.003675
3744.000000	-0.003610
3743.000000	-0.003580
3742.000000	-0.003601
3741.000000	-0.003635
3740.000000	-0.003628
3739.000000	-0.003578
3738.000000	-0.003511
3737.000000	-0.003449
3736.000000	-0.003418
3735.000000	-0.003446
3734.000000	-0.003517
3733.000000	-0.003562
3732.000000	-0.003523
3731.000000	-0.003407
3730.000000	-0.003270
3729.000000	-0.003160
3728.000000	-0.003098
3727.000000	-0.003085
3726.000000	-0.003108
3725.000000	-0.003141
3724.000000	-0.003168
3723.000000	-0.003192
3722.000000	-0.003227
3721.000000	-0.003284
3720.000000	-0.003356
3719.000000	-0.003424
3718.000000	-0.003471
3717.000000	-0.003499
3716.000000	-0.003537
3715.000000	-0.003592
3714.000000	-0.003625
3713.000000	-0.003572
3712.000000	-0.003424
3711.000000	-0.003252
3710.000000	-0.003128
3709.000000	-0.003079
3708.000000	-0.003070
3707.000000	-0.003059
3706.000000	-0.003016
3705.000000	-0.002946
3704.000000	-0.002867
3703.000000	-0.002802
3702.000000	-0.002765
3701.000000	-0.002757
3700.000000	-0.002781
3699.000000	-0.002835
3698.000000	-0.002908
3697.000000	-0.002977
3696.000000	-0.003019
3695.000000	-0.003025
3694.000000	-0.003009
3693.000000	-0.003005
3692.000000	-0.003053
3691.000000	-0.003162
3690.000000	-0.003280
3689.000000	-0.003336
3688.000000	-0.003312
3687.000000	-0.003269
3686.000000	-0.003259
3685.000000	-0.003284
3684.000000	-0.003302
3683.000000	-0.003289
3682.000000	-0.003252
3681.000000	-0.003211
3680.000000	-0.003177
3679.000000	-0.003150
3678.000000	-0.003134
3677.000000	-0.003119
3676.000000	-0.003086
3675.000000	-0.003025
3674.000000	-0.002965
3673.000000	-0.002949
3672.000000	-0.002979
3671.000000	-0.003017
3670.000000	-0.003039
3669.000000	-0.003039
3668.000000	-0.003029
3667.000000	-0.003023
3666.000000	-0.003015
3665.000000	-0.002996
3664.000000	-0.002968
3663.000000	-0.002943
3662.000000	-0.002923
3661.000000	-0.002894
3660.000000	-0.002853
3659.000000	-0.002803
3658.000000	-0.002757
3657.000000	-0.002714
3656.000000	-0.002669
3655.000000	-0.002624
3654.000000	-0.002598
3653.000000	-0.002605
3652.000000	-0.002637
3651.000000	-0.002662
3650.000000	-0.002638
3649.000000	-0.002555
3648.000000	-0.002465
3647.000000	-0.002421
3646.000000	-0.002428
3645.000000	-0.002450
3644.000000	-0.002458
3643.000000	-0.002441
3642.000000	-0.002407
3641.000000	-0.002373
3640.000000	-0.002348
3639.000000	-0.002331
3638.000000	-0.002313
3637.000000	-0.002289
3636.000000	-0.002254
3635.000000	-0.002203
3634.000000	-0.002133
3633.000000	-0.002052
3632.000000	-0.001978
3631.000000	-0.001919
3630.000000	-0.001866
3629.000000	-0.001823
3628.000000	-0.001804
3627.000000	-0.001816
3626.000000	-0.001858
3625.000000	-0.001911
3624.000000	-0.001967
3623.000000	-0.002039
3622.000000	-0.002133
3621.000000	-0.002221
3620.000000	-0.002259
3619.000000	-0.002226
3618.000000	-0.002146
3617.000000	-0.002072
3616.000000	-0.002039
3615.000000	-0.002055
3614.000000	-0.002105
3613.000000	-0.002165
3612.000000	-0.002215
3611.000000	-0.002241
3610.000000	-0.002231
3609.000000	-0.002190
3608.000000	-0.002143
3607.000000	-0.002125
3606.000000	-0.002141
3605.000000	-0.002175
3604.000000	-0.002202
3603.000000	-0.002213
3602.000000	-0.002211
3601.000000	-0.002204
3600.000000	-0.002202
3599.000000	-0.002209
3598.000000	-0.002220
3597.000000	-0.002222
3596.000000	-0.002204
3595.000000	-0.002171
3594.000000	-0.002146
3593.000000	-0.002149
3592.000000	-0.002187
3591.000000	-0.002254
3590.000000	-0.002344
3589.000000	-0.002449
3588.000000	-0.002545
3587.000000	-0.002608
3586.000000	-0.002636
3585.000000	-0.002654
3584.000000	-0.002687
3583.000000	-0.002741
3582.000000	-0.002809
3581.000000	-0.002874
3580.000000	-0.002921
3579.000000	-0.002945
3578.000000	-0.002960
3577.000000	-0.002978
3576.000000	-0.003003
3575.000000	-0.003027
3574.000000	-0.003045
3573.000000	-0.003055
3572.000000	-0.003063
3571.000000	-0.003067
3570.000000	-0.003066
3569.000000	-0.003063
3568.000000	-0.003073
3567.000000	-0.003098
3566.000000	-0.003126
3565.000000	-0.003139
3564.000000	-0.003139
3563.000000	-0.003139
3562.000000	-0.003154
3561.000000	-0.003188
3560.000000	-0.003232
3559.000000	-0.003268
3558.000000	-0.003284
3557.000000	-0.003277
3556.000000	-0.003263
3555.000000	-0.003261
3554.000000	-0.003278
3553.000000	-0.003301
3552.000000	-0.003307
3551.000000	-0.003289
3550.000000	-0.003259
3549.000000	-0.003233
3548.000000	-0.003219
3547.000000	-0.003219
3546.000000	-0.003233
3545.000000	-0.003252
3544.000000	-0.003261
3543.000000	-0.003255
3542.000000	-0.003240
3541.000000	-0.003226
3540.000000	-0.003225
3539.000000	-0.003232
3538.000000	-0.003237
3537.000000	-0.003233
3536.000000	-0.003226
3535.000000	-0.003227
3534.000000	-0.003244
3533.000000	-0.003274
3532.000000	-0.003306
3531.000000	-0.003333
3530.000000	-0.003352
3529.000000	-0.003364
3528.000000	-0.003369
3527.000000	-0.003372
3526.000000	-0.003374
3525.000000	-0.003379
3524.000000	-0.003390
3523.000000	-0.003406
3522.000000	-0.003423
3521.000000	-0.003438
3520.000000	-0.003454
3519.000000	-0.003476
3518.000000	-0.003499
3517.000000	-0.003511
3516.000000	-0.003503
3515.000000	-0.003479
3514.000000	-0.003451
3513.000000	-0.003428
3512.000000	-0.003418
3511.000000	-0.003424
3510.000000	-0.003449
3509.000000	-0.003483
3508.000000	-0.003509
3507.000000	-0.003517
3506.000000	-0.003514
3505.000000	-0.003512
3504.000000	-0.003516
3503.000000	-0.003527
3502.000000	-0.003540
3501.000000	-0.003554
3500.000000	-0.003567
3499.000000	-0.003577
3498.000000	-0.003584
3497.000000	-0.003593
3496.000000	-0.003609
3495.000000	-0.003624
3494.000000	-0.003626
3493.000000	-0.003608
3492.000000	-0.003584
3491.000000	-0.003574
3490.000000	-0.003591
3489.000000	-0.003625
3488.000000	-0.003655
3487.000000	-0.003668
3486.000000	-0.003668
3485.000000	-0.003663
3484.000000	-0.003655
3483.000000	-0.003644
3482.000000	-0.003635
3481.000000	-0.003635
3480.000000	-0.003647
3479.000000	-0.003661
3478.000000	-0.003669
3477.000000	-0.003666
3476.000000	-0.003657
3475.000000	-0.003642
3474.000000	-0.003622
3473.000000	-0.003604
3472.000000	-0.003592
3471.000000	-0.003589
3470.000000	-0.003587
3469.000000	-0.003583
3468.000000	-0.003574
3467.000000	-0.003559
3466.000000	-0.003536
3465.000000	-0.003511
3464.000000	-0.003498
3463.000000	-0.003510
3462.000000	-0.003543
3461.000000	-0.003578
3460.000000	-0.003599
3459.000000	-0.003604
3458.000000	-0.003600
3457.000000	-0.003594
3456.000000	-0.003587
3455.000000	-0.003581
3454.000000	-0.003575
3453.000000	-0.003566
3452.000000	-0.003555
3451.000000	-0.003552
3450.000000	-0.003562
3449.000000	-0.003584
3448.000000	-0.003603
3447.000000	-0.003609
3446.000000	-0.003598
3445.000000	-0.003576
3444.000000	-0.003553
3443.000000	-0.003539
3442.000000	-0.003543
3441.000000	-0.003562
3440.000000	-0.003576
3439.000000	-0.003570
3438.000000	-0.003543
3437.000000	-0.003511
3436.000000	-0.003489
3435.000000	-0.003475
3434.000000	-0.003463
3433.000000	-0.003445
3432.000000	-0.003426
3431.000000	-0.003413
3430.000000	-0.003413
3429.000000	-0.003428
3428.000000	-0.003453
3427.000000	-0.003481
3426.000000	-0.003499
3425.000000	-0.003500
3424.000000	-0.003480
3423.000000	-0.003444
3422.000000	-0.003404
3421.000000	-0.003378
3420.000000	-0.003375
3419.000000	-0.003395
3418.000000	-0.003421
3417.000000	-0.003433
3416.000000	-0.003421
3415.000000	-0.003388
3414.000000	-0.003350
3413.000000	-0.003324
3412.000000	-0.003320
3411.000000	-0.003332
3410.000000	-0.003347
3409.000000	-0.003350
3408.000000	-0.003340
3407.000000	-0.003326
3406.000000	-0.003320
3405.000000	-0.003325
3404.000000	-0.003335
3403.000000	-0.003340
3402.000000	-0.003331
3401.000000	-0.003308
3400.000000	-0.003281
3399.000000	-0.003259
3398.000000	-0.003245
3397.000000	-0.003235
3396.000000	-0.003231
3395.000000	-0.003236
3394.000000	-0.003247
3393.000000	-0.003255
3392.000000	-0.003247
3391.000000	-0.003222
3390.000000	-0.003190
3389.000000	-0.003167
3388.000000	-0.003164
3387.000000	-0.003176
3386.000000	-0.003184
3385.000000	-0.003175
3384.000000	-0.003157
3383.000000	-0.003156
3382.000000	-0.003174
3381.000000	-0.003190
3380.000000	-0.003178
3379.000000	-0.003136
3378.000000	-0.003091
3377.000000	-0.003066
3376.000000	-0.003062
3375.000000	-0.003064
3374.000000	-0.003063
3373.000000	-0.003062
3372.000000	-0.003068
3371.000000	-0.003085
3370.000000	-0.003109
3369.000000	-0.003131
3368.000000	-0.003142
3367.000000	-0.003133
3366.000000	-0.003102
3365.000000	-0.003058
3364.000000	-0.003018
3363.000000	-0.002998
3362.000000	-0.003003
3361.000000	-0.003023
3360.000000	-0.003043
3359.000000	-0.003055
3358.000000	-0.003054
3357.000000	-0.003037
3356.000000	-0.003012
3355.000000	-0.002994
3354.000000	-0.002993
3353.000000	-0.003007
3352.000000	-0.003024
3351.000000	-0.003035
3350.000000	-0.003041
3349.000000	-0.003039
3348.000000	-0.003027
3347.000000	-0.003007
3346.000000	-0.002988
3345.000000	-0.002984
3344.000000	-0.002999
3343.000000	-0.003022
3342.000000	-0.003035
3341.000000	-0.003024
3340.000000	-0.002996
3339.000000	-0.002974
3338.000000	-0.002972
3337.000000	-0.002986
3336.000000	-0.002998
3335.000000	-0.002992
3334.000000	-0.002969
3333.000000	-0.002945
3332.000000	-0.002932
3331.000000	-0.002930
3330.000000	-0.002932
3329.000000	-0.002930
3328.000000	-0.002924
3327.000000	-0.002918
3326.000000	-0.002921
3325.000000	-0.002936
3324.000000	-0.002958
3323.000000	-0.002975
3322.000000	-0.002974
3321.000000	-0.002955
3320.000000	-0.002936
3319.000000	-0.002939
3318.000000	-0.002968
3317.000000	-0.003000
3316.000000	-0.003009
3315.000000	-0.002989
3314.000000	-0.002956
3313.000000	-0.002926
3312.000000	-0.002912
3311.000000	-0.002920
3310.000000	-0.002947
3309.000000	-0.002978
3308.000000	-0.002994
3307.000000	-0.002986
3306.000000	-0.002966
3305.000000	-0.002947
3304.000000	-0.002940
3303.000000	-0.002945
3302.000000	-0.002963
3301.000000	-0.002983
3300.000000	-0.002992
3299.000000	-0.002983
3298.000000	-0.002963
3297.000000	-0.002949
3296.000000	-0.002947
3295.000000	-0.002948
3294.000000	-0.002945
3293.000000	-0.002946
3292.000000	-0.002958
3291.000000	-0.002978
3290.000000	-0.002994
3289.000000	-0.002994
3288.000000	-0.002981
3287.000000	-0.002965
3286.000000	-0.002957
3285.000000	-0.002956
3284.000000	-0.002954
3283.000000	-0.002951
3282.000000	-0.002956
3281.000000	-0.002976
3280.000000	-0.003004
3279.000000	-0.003021
3278.000000	-0.003015
3277.000000	-0.002993
3276.000000	-0.002968
3275.000000	-0.002954
3274.000000	-0.002954
3273.000000	-0.002965
3272.000000	-0.002978
3271.000000	-0.002981
3270.000000	-0.002971
3269.000000	-0.002958
3268.000000	-0.002953
3267.000000	-0.002954
3266.000000	-0.002948
3265.000000	-0.002925
3264.000000	-0.002887
3263.000000	-0.002844
3262.000000	-0.002806
3261.000000	-0.002786
3260.000000	-0.002791
3259.000000	-0.002815
3258.000000	-0.002837
3257.000000	-0.002838
3256.000000	-0.002821
3255.000000	-0.002805
3254.000000	-0.002804
3253.000000	-0.002812
3252.000000	-0.002811
3251.000000	-0.002793
3250.000000	-0.002768
3249.000000	-0.002749
3248.000000	-0.002745
3247.000000	-0.002748
3246.000000	-0.002749
3245.000000	-0.002736
3244.000000	-0.002710
3243.000000	-0.002681
3242.000000	-0.002657
3241.000000	-0.002644
3240.000000	-0.002643
3239.000000	-0.002650
3238.000000	-0.002664
3237.000000	-0.002673
3236.000000	-0.002669
3235.000000	-0.002651
3234.000000	-0.002639
3233.000000	-0.002648
3232.000000	-0.002669
3231.000000	-0.002678
3230.000000	-0.002658
3229.000000	-0.002616
3228.000000	-0.002571
3227.000000	-0.002533
3226.000000	-0.002499
3225.000000	-0.002469
3224.000000	-0.002450
3223.000000	-0.002441
3222.000000	-0.002434
3221.000000	-0.002420
3220.000000	-0.002402
3219.000000	-0.002386
3218.000000	-0.002374
3217.000000	-0.002355
3216.000000	-0.002325
3215.000000	-0.002292
3214.000000	-0.002268
3213.000000	-0.002258
3212.000000	-0.002252
3211.000000	-0.002239
3210.000000	-0.002210
3209.000000	-0.002165
3208.000000	-0.002111
3207.000000	-0.002057
3206.000000	-0.002010
3205.000000	-0.001975
3204.000000	-0.001953
3203.000000	-0.001949
3202.000000	-0.001962
3201.000000	-0.001989
3200.000000	-0.002017
3199.000000	-0.002032
3198.000000	-0.002033
3197.000000	-0.002033
3196.000000	-0.002045
3195.000000	-0.002066
3194.000000	-0.002082
3193.000000	-0.002087
3192.000000	-0.002090
3191.000000	-0.002107
3190.000000	-0.002132
3189.000000	-0.002149
3188.000000	-0.002145
3187.000000	-0.002128
3186.000000	-0.002115
3185.000000	-0.002112
3184.000000	-0.002111
3183.000000	-0.002102
3182.000000	-0.002086
3181.000000	-0.002068
3180.000000	-0.002053
3179.000000	-0.002037
3178.000000	-0.002015
3177.000000	-0.001985
3176.000000	-0.001949
3175.000000	-0.001906
3174.000000	-0.001851
3173.000000	-0.001780
3172.000000	-0.001690
3171.000000	-0.001582
3170.000000	-0.001454
3169.000000	-0.001310
3168.000000	-0.001159
3167.000000	-0.001014
3166.000000	-0.000896
3165.000000	-0.000821
3164.000000	-0.000800
3163.000000	-0.000841
3162.000000	-0.000943
3161.000000	-0.001092
3160.000000	-0.001262
3159.000000	-0.001422
3158.000000	-0.001553
3157.000000	-0.001654
3156.000000	-0.001726
3155.000000	-0.001774
3154.000000	-0.001806
3153.000000	-0.001840
3152.000000	-0.001887
3151.000000	-0.001941
3150.000000	-0.001981
3149.000000	-0.001994
3148.000000	-0.001982
3147.000000	-0.001958
3146.000000	-0.001932
3145.000000	-0.001911
3144.000000	-0.001904
3143.000000	-0.001917
3142.000000	-0.001944
3141.000000	-0.001973
3140.000000	-0.001992
3139.000000	-0.001996
3138.000000	-0.001987
3137.000000	-0.001970
3136.000000	-0.001947
3135.000000	-0.001923
3134.000000	-0.001903
3133.000000	-0.001890
3132.000000	-0.001885
3131.000000	-0.001887
3130.000000	-0.001895
3129.000000	-0.001914
3128.000000	-0.001941
3127.000000	-0.001960
3126.000000	-0.001948
3125.000000	-0.001904
3124.000000	-0.001854
3123.000000	-0.001834
3122.000000	-0.001857
3121.000000	-0.001900
3120.000000	-0.001929
3119.000000	-0.001919
3118.000000	-0.001872
3117.000000	-0.001811
3116.000000	-0.001763
3115.000000	-0.001744
3114.000000	-0.001748
3113.000000	-0.001763
3112.000000	-0.001779
3111.000000	-0.001798
3110.000000	-0.001818
3109.000000	-0.001830
3108.000000	-0.001830
3107.000000	-0.001822
3106.000000	-0.001816
3105.000000	-0.001813
3104.000000	-0.001807
3103.000000	-0.001794
3102.000000	-0.001777
3101.000000	-0.001768
3100.000000	-0.001772
3099.000000	-0.001787
3098.000000	-0.001800
3097.000000	-0.001798
3096.000000	-0.001779
3095.000000	-0.001747
3094.000000	-0.001710
3093.000000	-0.001675
3092.000000	-0.001653
3091.000000	-0.001648
3090.000000	-0.001651
3089.000000	-0.001648
3088.000000	-0.001632
3087.000000	-0.001617
3086.000000	-0.001617
3085.000000	-0.001630
3084.000000	-0.001644
3083.000000	-0.001649
3082.000000	-0.001646
3081.000000	-0.001637
3080.000000	-0.001621
3079.000000	-0.001596
3078.000000	-0.001566
3077.000000	-0.001535
3076.000000	-0.001511
3075.000000	-0.001495
3074.000000	-0.001490
3073.000000	-0.001495
3072.000000	-0.001505
3071.000000	-0.001519
3070.000000	-0.001535
3069.000000	-0.001546
3068.000000	-0.001544
3067.000000	-0.001528
3066.000000	-0.001509
3065.000000	-0.001501
3064.000000	-0.001505
3063.000000	-0.001511
3062.000000	-0.001508
3061.000000	-0.001493
3060.000000	-0.001470
3059.000000	-0.001448
3058.000000	-0.001428
3057.000000	-0.001415
3056.000000	-0.001407
3055.000000	-0.001398
3054.000000	-0.001380
3053.000000	-0.001357
3052.000000	-0.001343
3051.000000	-0.001348
3050.000000	-0.001371
3049.000000	-0.001397
3048.000000	-0.001412
3047.000000	-0.001406
3046.000000	-0.001377
3045.000000	-0.001336
3044.000000	-0.001298
3043.000000	-0.001277
3042.000000	-0.001272
3041.000000	-0.001269
3040.000000	-0.001258
3039.000000	-0.001240
3038.000000	-0.001219
3037.000000	-0.001195
3036.000000	-0.001169
3035.000000	-0.001145
3034.000000	-0.001130
3033.000000	-0.001124
3032.000000	-0.001117
3031.000000	-0.001102
3030.000000	-0.001078
3029.000000	-0.001047
3028.000000	-0.001015
3027.000000	-0.000983
3026.000000	-0.000946
3025.000000	-0.000899
3024.000000	-0.000841
3023.000000	-0.000783
3022.000000	-0.000732
3021.000000	-0.000686
3020.000000	-0.000639
3019.000000	-0.000586
3018.000000	-0.000535
3017.000000	-0.000487
3016.000000	-0.000441
3015.000000	-0.000386
3014.000000	-0.000314
3013.000000	-0.000229
3012.000000	-0.000142
3011.000000	-0.000061
3010.000000	0.000018
3009.000000	0.000103
3008.000000	0.000204
3007.000000	0.000316
3006.000000	0.000422
3005.000000	0.000504
3004.000000	0.000555
3003.000000	0.000586
3002.000000	0.000617
3001.000000	0.000660
3000.000000	0.000709
2999.000000	0.000754
2998.000000	0.000791
2997.000000	0.000833
2996.000000	0.000890
2995.000000	0.000958
2994.000000	0.001026
2993.000000	0.001088
2992.000000	0.001143
2991.000000	0.001190
2990.000000	0.001233
2989.000000	0.001287
2988.000000	0.001365
2987.000000	0.001472
2986.000000	0.001594
2985.000000	0.001725
2984.000000	0.001871
2983.000000	0.002041
2982.000000	0.002229
2981.000000	0.002421
2980.000000	0.002604
2979.000000	0.002778
2978.000000	0.002955
2977.000000	0.003141
2976.000000	0.003333
2975.000000	0.003520
2974.000000	0.003694
2973.000000	0.003848
2972.000000	0.003973
2971.000000	0.004057
2970.000000	0.004085
2969.000000	0.004058
2968.000000	0.003989
2967.000000	0.003889
2966.000000	0.003763
2965.000000	0.003603
2964.000000	0.003408
2963.000000	0.003181
2962.000000	0.002943
2961.000000	0.002718
2960.000000	0.002526
2959.000000	0.002371
2958.000000	0.002248
2957.000000	0.002153
2956.000000	0.002084
2955.000000	0.002034
2954.000000	0.001998
2953.000000	0.001972
2952.000000	0.001965
2951.000000	0.001979
2950.000000	0.002013
2949.000000	0.002064
2948.000000	0.002133
2947.000000	0.002229
2946.000000	0.002354
2945.000000	0.002497
2944.000000	0.002645
2943.000000	0.002786
2942.000000	0.002913
2941.000000	0.003017
2940.000000	0.003081
2939.000000	0.003088
2938.000000	0.003040
2937.000000	0.002952
2936.000000	0.002846
2935.000000	0.002732
2934.000000	0.002614
2933.000000	0.002498
2932.000000	0.002390
2931.000000	0.002281
2930.000000	0.002161
2929.000000	0.002034
2928.000000	0.001916
2927.000000	0.001817
2926.000000	0.001721
2925.000000	0.001601
2924.000000	0.001450
2923.000000	0.001291
2922.000000	0.001154
2921.000000	0.001054
2920.000000	0.000978
2919.000000	0.000904
2918.000000	0.000817
2917.000000	0.000719
2916.000000	0.000623
2915.000000	0.000540
2914.000000	0.000474
2913.000000	0.000423
2912.000000	0.000380
2911.000000	0.000342
2910.000000	0.000304
2909.000000	0.000264
2908.000000	0.000218
2907.000000	0.000163
2906.000000	0.000099
2905.000000	0.000031
2904.000000	-0.000032
2903.000000	-0.000090
2902.000000	-0.000147
2901.000000	-0.000196
2900.000000	-0.000223
2899.000000	-0.000222
2898.000000	-0.000212
2897.000000	-0.000219
2896.000000	-0.000249
2895.000000	-0.000281
2894.000000	-0.000290
2893.000000	-0.000261
2892.000000	-0.000200
2891.000000	-0.000114
2890.000000	-0.000008
2889.000000	0.000123
2888.000000	0.000287
2887.000000	0.000480
2886.000000	0.000693
2885.000000	0.000914
2884.000000	0.001130
2883.000000	0.001321
2882.000000	0.001465
2881.000000	0.001543
2880.000000	0.001552
2879.000000	0.001495
2878.000000	0.001377
2877.000000	0.001202
2876.000000	0.000987
2875.000000	0.000758
2874.000000	0.000541
2873.000000	0.000354
2872.000000	0.000192
2871.000000	0.000040
2870.000000	-0.000118
2869.000000	-0.000280
2868.000000	-0.000434
2867.000000	-0.000569
2866.000000	-0.000690
2865.000000	-0.000806
2864.000000	-0.000922
2863.000000	-0.001038
2862.000000	-0.001156
2861.000000	-0.001277
2860.000000	-0.001394
2859.000000	-0.001492
2858.000000	-0.001569
2857.000000	-0.001635
2856.000000	-0.001699
2855.000000	-0.001758
2854.000000	-0.001802
2853.000000	-0.001833
2852.000000	-0.001859
2851.000000	-0.001890
2850.000000	-0.001931
2849.000000	-0.001975
2848.000000	-0.002013
2847.000000	-0.002031
2846.000000	-0.002030
2845.000000	-0.002026
2844.000000	-0.002037
2843.000000	-0.002066
2842.000000	-0.002100
2841.000000	-0.002126
2840.000000	-0.002148
2839.000000	-0.002175
2838.000000	-0.002210
2837.000000	-0.002245
2836.000000	-0.002268
2835.000000	-0.002283
2834.000000	-0.002298
2833.000000	-0.002322
2832.000000	-0.002353
2831.000000	-0.002382
2830.000000	-0.002399
2829.000000	-0.002406
2828.000000	-0.002413
2827.000000	-0.002431
2826.000000	-0.002461
2825.000000	-0.002491
2824.000000	-0.002505
2823.000000	-0.002499
2822.000000	-0.002485
2821.000000	-0.002485
2820.000000	-0.002511
2819.000000	-0.002559
2818.000000	-0.002610
2817.000000	-0.002645
2816.000000	-0.002657
2815.000000	-0.002651
2814.000000	-0.002643
2813.000000	-0.002645
2812.000000	-0.002660
2811.000000	-0.002680
2810.000000	-0.002695
2809.000000	-0.002699
2808.000000	-0.002695
2807.000000	-0.002693
2806.000000	-0.002701
2805.000000	-0.002720
2804.000000	-0.002745
2803.000000	-0.002769
2802.000000	-0.002789
2801.000000	-0.002806
2800.000000	-0.002827
2799.000000	-0.002856
2798.000000	-0.002883
2797.000000	-0.002896
2796.000000	-0.002888
2795.000000	-0.002872
2794.000000	-0.002870
2793.000000	-0.002890
2792.000000	-0.002921
2791.000000	-0.002943
2790.000000	-0.002949
2789.000000	-0.002945
2788.000000	-0.002939
2787.000000	-0.002936
2786.000000	-0.002933
2785.000000	-0.002927
2784.000000	-0.002920
2783.000000	-0.002917
2782.000000	-0.002922
2781.000000	-0.002937
2780.000000	-0.002961
2779.000000	-0.002993
2778.000000	-0.003029
2777.000000	-0.003055
2776.000000	-0.003059
2775.000000	-0.003039
2774.000000	-0.003011
2773.000000	-0.002991
2772.000000	-0.002980
2771.000000	-0.002971
2770.000000	-0.002956
2769.000000	-0.002943
2768.000000	-0.002936
2767.000000	-0.002933
2766.000000	-0.002930
2765.000000	-0.002931
2764.000000	-0.002938
2763.000000	-0.002949
2762.000000	-0.002957
2761.000000	-0.002963
2760.000000	-0.002974
2759.000000	-0.002994
2758.000000	-0.003015
2757.000000	-0.003022
2756.000000	-0.003003
2755.000000	-0.002963
2754.000000	-0.002916
2753.000000	-0.002875
2752.000000	-0.002848
2751.000000	-0.002839
2750.000000	-0.002848
2749.000000	-0.002868
2748.000000	-0.002889
2747.000000	-0.002901
2746.000000	-0.002900
2745.000000	-0.002893
2744.000000	-0.002889
2743.000000	-0.002893
2742.000000	-0.002898
2741.000000	-0.002897
2740.000000	-0.002887
2739.000000	-0.002872
2738.000000	-0.002858
2737.000000	-0.002849
2736.000000	-0.002842
2735.000000	-0.002836
2734.000000	-0.002833
2733.000000	-0.002836
2732.000000	-0.002843
2731.000000	-0.002852
2730.000000	-0.002859
2729.000000	-0.002863
2728.000000	-0.002865
2727.000000	-0.002863
2726.000000	-0.002858
2725.000000	-0.002853
2724.000000	-0.002852
2723.000000	-0.002860
2722.000000	-0.002875
2721.000000	-0.002888
2720.000000	-0.002894
2719.000000	-0.002890
2718.000000	-0.002880
2717.000000	-0.002864
2716.000000	-0.002844
2715.000000	-0.002823
2714.000000	-0.002811
2713.000000	-0.002808
2712.000000	-0.002807
2711.000000	-0.002795
2710.000000	-0.002773
2709.000000	-0.002753
2708.000000	-0.002741
2707.000000	-0.002730
2706.000000	-0.002712
2705.000000	-0.002685
2704.000000	-0.002661
2703.000000	-0.002650
2702.000000	-0.002651
2701.000000	-0.002660
2700.000000	-0.002671
2699.000000	-0.002683
2698.000000	-0.002692
2697.000000	-0.002693
2696.000000	-0.002679
2695.000000	-0.002655
2694.000000	-0.002631
2693.000000	-0.002617
2692.000000	-0.002613
2691.000000	-0.002610
2690.000000	-0.002604
2689.000000	-0.002593
2688.000000	-0.002579
2687.000000	-0.002566
2686.000000	-0.002555
2685.000000	-0.002546
2684.000000	-0.002542
2683.000000	-0.002543
2682.000000	-0.002550
2681.000000	-0.002559
2680.000000	-0.002559
2679.000000	-0.002542
2678.000000	-0.002515
2677.000000	-0.002500
2676.000000	-0.002506
2675.000000	-0.002522
2674.000000	-0.002527
2673.000000	-0.002512
2672.000000	-0.002487
2671.000000	-0.002463
2670.000000	-0.002443
2669.000000	-0.002427
2668.000000	-0.002422
2667.000000	-0.002435
2666.000000	-0.002464
2665.000000	-0.002499
2664.000000	-0.002524
2663.000000	-0.002533
2662.000000	-0.002529
2661.000000	-0.002525
2660.000000	-0.002530
2659.000000	-0.002544
2658.000000	-0.002562
2657.000000	-0.002578
2656.000000	-0.002586
2655.000000	-0.002587
2654.000000	-0.002586
2653.000000	-0.002592
2652.000000	-0.002610
2651.000000	-0.002634
2650.000000	-0.002651
2649.000000	-0.002657
2648.000000	-0.002657
2647.000000	-0.002659
2646.000000	-0.002660
2645.000000	-0.002652
2644.000000	-0.002632
2643.000000	-0.002605
2642.000000	-0.002585
2641.000000	-0.002581
2640.000000	-0.002589
2639.000000	-0.002597
2638.000000	-0.002592
2637.000000	-0.002570
2636.000000	-0.002535
2635.000000	-0.002496
2634.000000	-0.002453
2633.000000	-0.002404
2632.000000	-0.002344
2631.000000	-0.002277
2630.000000	-0.002219
2629.000000	-0.002189
2628.000000	-0.002190
2627.000000	-0.002213
2626.000000	-0.002247
2625.000000	-0.002287
2624.000000	-0.002336
2623.000000	-0.002385
2622.000000	-0.002427
2621.000000	-0.002467
2620.000000	-0.002523
2619.000000	-0.002597
2618.000000	-0.002671
2617.000000	-0.002724
2616.000000	-0.002756
2615.000000	-0.002781
2614.000000	-0.002805
2613.000000	-0.002821
2612.000000	-0.002828
2611.000000	-0.002837
2610.000000	-0.002860
2609.000000	-0.002890
2608.000000	-0.002908
2607.000000	-0.002911
2606.000000	-0.002916
2605.000000	-0.002946
2604.000000	-0.002997
2603.000000	-0.003046
2602.000000	-0.003067
2601.000000	-0.003061
2600.000000	-0.003044
2599.000000	-0.003036
2598.000000	-0.003041
2597.000000	-0.003057
2596.000000	-0.003080
2595.000000	-0.003102
2594.000000	-0.003114
2593.000000	-0.003114
2592.000000	-0.003113
2591.000000	-0.003117
2590.000000	-0.003126
2589.000000	-0.003136
2588.000000	-0.003151
2587.000000	-0.003175
2586.000000	-0.003201
2585.000000	-0.003216
2584.000000	-0.003217
2583.000000	-0.003211
2582.000000	-0.003204
2581.000000	-0.003195
2580.000000	-0.003180
2579.000000	-0.003165
2578.000000	-0.003161
2577.000000	-0.003176
2576.000000	-0.003210
2575.000000	-0.003249
2574.000000	-0.003273
2573.000000	-0.003277
2572.000000	-0.003267
2571.000000	-0.003258
2570.000000	-0.003257
2569.000000	-0.003266
2568.000000	-0.003286
2567.000000	-0.003315
2566.000000	-0.003345
2565.000000	-0.003368
2564.000000	-0.003387
2563.000000	-0.003411
2562.000000	-0.003439
2561.000000	-0.003457
2560.000000	-0.003459
2559.000000	-0.003458
2558.000000	-0.003470
2557.000000	-0.003487
2556.000000	-0.003492
2555.000000	-0.003477
2554.000000	-0.003454
2553.000000	-0.003439
2552.000000	-0.003433
2551.000000	-0.003434
2550.000000	-0.003443
2549.000000	-0.003469
2548.000000	-0.003511
2547.000000	-0.003552
2546.000000	-0.003579
2545.000000	-0.003592
2544.000000	-0.003599
2543.000000	-0.003601
2542.000000	-0.003593
2541.000000	-0.003579
2540.000000	-0.003575
2539.000000	-0.003593
2538.000000	-0.003631
2537.000000	-0.003668
2536.000000	-0.003686
2535.000000	-0.003679
2534.000000	-0.003654
2533.000000	-0.003627
2532.000000	-0.003608
2531.000000	-0.003605
2530.000000	-0.003618
2529.000000	-0.003638
2528.000000	-0.003657
2527.000000	-0.003671
2526.000000	-0.003683
2525.000000	-0.003697
2524.000000	-0.003713
2523.000000	-0.003725
2522.000000	-0.003728
2521.000000	-0.003724
2520.000000	-0.003717
2519.000000	-0.003710
2518.000000	-0.003703
2517.000000	-0.003700
2516.000000	-0.003704
2515.000000	-0.003713
2514.000000	-0.003721
2513.000000	-0.003729
2512.000000	-0.003741
2511.000000	-0.003753
2510.000000	-0.003758
2509.000000	-0.003751
2508.000000	-0.003738
2507.000000	-0.003728
2506.000000	-0.003722
2505.000000	-0.003719
2504.000000	-0.003719
2503.000000	-0.003724
2502.000000	-0.003732
2501.000000	-0.003737
2500.000000	-0.003739
2499.000000	-0.003738
2498.000000	-0.003734
2497.000000	-0.003731
2496.000000	-0.003727
2495.000000	-0.003722
2494.000000	-0.003715
2493.000000	-0.003709
2492.000000	-0.003711
2491.000000	-0.003722
2490.000000	-0.003732
2489.000000	-0.003732
2488.000000	-0.003723
2487.000000	-0.003716
2486.000000	-0.003722
2485.000000	-0.003744
2484.000000	-0.003772
2483.000000	-0.003792
2482.000000	-0.003791
2481.000000	-0.003774
2480.000000	-0.003757
2479.000000	-0.003750
2478.000000	-0.003750
2477.000000	-0.003749
2476.000000	-0.003743
2475.000000	-0.003740
2474.000000	-0.003743
2473.000000	-0.003750
2472.000000	-0.003757
2471.000000	-0.003759
2470.000000	-0.003752
2469.000000	-0.003741
2468.000000	-0.003737
2467.000000	-0.003741
2466.000000	-0.003744
2465.000000	-0.003737
2464.000000	-0.003725
2463.000000	-0.003718
2462.000000	-0.003719
2461.000000	-0.003727
2460.000000	-0.003738
2459.000000	-0.003751
2458.000000	-0.003758
2457.000000	-0.003752
2456.000000	-0.003739
2455.000000	-0.003725
2454.000000	-0.003714
2453.000000	-0.003701
2452.000000	-0.003684
2451.000000	-0.003669
2450.000000	-0.003664
2449.000000	-0.003668
2448.000000	-0.003668
2447.000000	-0.003655
2446.000000	-0.003628
2445.000000	-0.003600
2444.000000	-0.003586
2443.000000	-0.003586
2442.000000	-0.003590
2441.000000	-0.003592
2440.000000	-0.003586
2439.000000	-0.003571
2438.000000	-0.003545
2437.000000	-0.003519
2436.000000	-0.003505
2435.000000	-0.003504
2434.000000	-0.003505
2433.000000	-0.003498
2432.000000	-0.003490
2431.000000	-0.003491
2430.000000	-0.003501
2429.000000	-0.003514
2428.000000	-0.003521
2427.000000	-0.003516
2426.000000	-0.003493
2425.000000	-0.003455
2424.000000	-0.003414
2423.000000	-0.003374
2422.000000	-0.003332
2421.000000	-0.003294
2420.000000	-0.003277
2419.000000	-0.003285
2418.000000	-0.003298
2417.000000	-0.003293
2416.000000	-0.003265
2415.000000	-0.003232
2414.000000	-0.003211
2413.000000	-0.003207
2412.000000	-0.003217
2411.000000	-0.003230
2410.000000	-0.003235
2409.000000	-0.003228
2408.000000	-0.003225
2407.000000	-0.003234
2406.000000	-0.003250
2405.000000	-0.003267
2404.000000	-0.003290
2403.000000	-0.003325
2402.000000	-0.003369
2401.000000	-0.003406
2400.000000	-0.003431
2399.000000	-0.003446
2398.000000	-0.003452
2397.000000	-0.003450
2396.000000	-0.003449
2395.000000	-0.003452
2394.000000	-0.003456
2393.000000	-0.003453
2392.000000	-0.003439
2391.000000	-0.003407
2390.000000	-0.003339
2389.000000	-0.003217
2388.000000	-0.003030
2387.000000	-0.002764
2386.000000	-0.002398
2385.000000	-0.001916
2384.000000	-0.001322
2383.000000	-0.000625
2382.000000	0.000160
2381.000000	0.000993
2380.000000	0.001797
2379.000000	0.002495
2378.000000	0.003043
2377.000000	0.003429
2376.000000	0.003653
2375.000000	0.003747
2374.000000	0.003777
2373.000000	0.003809
2372.000000	0.003886
2371.000000	0.004035
2370.000000	0.004270
2369.000000	0.004601
2368.000000	0.005027
2367.000000	0.005523
2366.000000	0.006044
2365.000000	0.006596
2364.000000	0.007170
2363.000000	0.007687
2362.000000	0.008179
2361.000000	0.008658
2360.000000	0.009053
2359.000000	0.009311
2358.000000	0.009368
2357.000000	0.009336
2356.000000	0.009335
2355.000000	0.009462
2354.000000	0.009899
2353.000000	0.010812
2352.000000	0.012138
2351.000000	0.013192
2350.000000	0.013306
2349.000000	0.012536
2348.000000	0.011730
2347.000000	0.012191
2346.000000	0.014413
2345.000000	0.017789
2344.000000	0.021082
2343.000000	0.023378
2342.000000	0.024349
2341.000000	0.023800
2340.000000	0.022007
2339.000000	0.019546
2338.000000	0.017051
2337.000000	0.014886
2336.000000	0.013244
2335.000000	0.012138
2334.000000	0.011538
2333.000000	0.011309
2332.000000	0.011415
2331.000000	0.011583
2330.000000	0.011549
2329.000000	0.011227
2328.000000	0.010647
2327.000000	0.010060
2326.000000	0.009526
2325.000000	0.009200
2324.000000	0.009068
2323.000000	0.009008
2322.000000	0.008893
2321.000000	0.008600
2320.000000	0.008196
2319.000000	0.007670
2318.000000	0.007109
2317.000000	0.006576
2316.000000	0.006212
2315.000000	0.006031
2314.000000	0.005959
2313.000000	0.005863
2312.000000	0.005675
2311.000000	0.005392
2310.000000	0.005028
2309.000000	0.004627
2308.000000	0.004212
2307.000000	0.003800
2306.000000	0.003373
2305.000000	0.002947
2304.000000	0.002565
2303.000000	0.002255
2302.000000	0.002011
2301.000000	0.001807
2300.000000	0.001628
2299.000000	0.001468
2298.000000	0.001311
2297.000000	0.001156
2296.000000	0.000988
2295.000000	0.000809
2294.000000	0.000605
2293.000000	0.000393
2292.000000	0.000171
2291.000000	-0.000060
2290.000000	-0.000323
2289.000000	-0.000610
2288.000000	-0.000903
2287.000000	-0.001189
2286.000000	-0.001471
2285.000000	-0.001746
2284.000000	-0.001996
2283.000000	-0.002205
2282.000000	-0.002367
2281.000000	-0.002483
2280.000000	-0.002548
2279.000000	-0.002566
2278.000000	-0.002556
2277.000000	-0.002549
2276.000000	-0.002557
2275.000000	-0.002588
2274.000000	-0.002643
2273.000000	-0.002711
2272.000000	-0.002768
2271.000000	-0.002794
2270.000000	-0.002788
2269.000000	-0.002761
2268.000000	-0.002714
2267.000000	-0.002647
2266.000000	-0.002565
2265.000000	-0.002472
2264.000000	-0.002365
2263.000000	-0.002233
2262.000000	-0.002085
2261.000000	-0.001946
2260.000000	-0.001862
2259.000000	-0.001912
2258.000000	-0.002189
2257.000000	-0.002732
2256.000000	-0.003415
2255.000000	-0.003947
2254.000000	-0.004013
2253.000000	-0.003508
2252.000000	-0.002616
2251.000000	-0.001683
2250.000000	-0.000987
2249.000000	-0.000613
2248.000000	-0.000497
2247.000000	-0.000548
2246.000000	-0.000710
2245.000000	-0.000959
2244.000000	-0.001267
2243.000000	-0.001606
2242.000000	-0.001948
2241.000000	-0.002277
2240.000000	-0.002587
2239.000000	-0.002884
2238.000000	-0.003170
2237.000000	-0.003430
2236.000000	-0.003639
2235.000000	-0.003784
2234.000000	-0.003883
2233.000000	-0.003957
2232.000000	-0.004022
2231.000000	-0.004078
2230.000000	-0.004123
2229.000000	-0.004155
2228.000000	-0.004176
2227.000000	-0.004193
2226.000000	-0.004214
2225.000000	-0.004247
2224.000000	-0.004289
2223.000000	-0.004336
2222.000000	-0.004380
2221.000000	-0.004414
2220.000000	-0.004437
2219.000000	-0.004457
2218.000000	-0.004483
2217.000000	-0.004511
2216.000000	-0.004531
2215.000000	-0.004535
2214.000000	-0.004532
2213.000000	-0.004532
2212.000000	-0.004542
2211.000000	-0.004561
2210.000000	-0.004583
2209.000000	-0.004597
2208.000000	-0.004589
2207.000000	-0.004556
2206.000000	-0.004507
2205.000000	-0.004458
2204.000000	-0.004416
2203.000000	-0.004389
2202.000000	-0.004382
2201.000000	-0.004398
2200.000000	-0.004434
2199.000000	-0.004484
2198.000000	-0.004537
2197.000000	-0.004591
2196.000000	-0.004641
2195.000000	-0.004688
2194.000000	-0.004729
2193.000000	-0.004757
2192.000000	-0.004770
2191.000000	-0.004773
2190.000000	-0.004773
2189.000000	-0.004773
2188.000000	-0.004770
2187.000000	-0.004767
2186.000000	-0.004767
2185.000000	-0.004766
2184.000000	-0.004761
2183.000000	-0.004754
2182.000000	-0.004750
2181.000000	-0.004753
2180.000000	-0.004759
2179.000000	-0.004772
2178.000000	-0.004799
2177.000000	-0.004839
2176.000000	-0.004874
2175.000000	-0.004891
2174.000000	-0.004885
2173.000000	-0.004860
2172.000000	-0.004828
2171.000000	-0.004803
2170.000000	-0.004797
2169.000000	-0.004810
2168.000000	-0.004830
2167.000000	-0.004846
2166.000000	-0.004856
2165.000000	-0.004863
2164.000000	-0.004862
2163.000000	-0.004853
2162.000000	-0.004838
2161.000000	-0.004824
2160.000000	-0.004812
2159.000000	-0.004806
2158.000000	-0.004812
2157.000000	-0.004829
2156.000000	-0.004852
2155.000000	-0.004873
2154.000000	-0.004889
2153.000000	-0.004895
2152.000000	-0.004883
2151.000000	-0.004857
2150.000000	-0.004833
2149.000000	-0.004824
2148.000000	-0.004826
2147.000000	-0.004828
2146.000000	-0.004829
2145.000000	-0.004837
2144.000000	-0.004852
2143.000000	-0.004867
2142.000000	-0.004874
2141.000000	-0.004875
2140.000000	-0.004878
2139.000000	-0.004879
2138.000000	-0.004870
2137.000000	-0.004846
2136.000000	-0.004822
2135.000000	-0.004819
2134.000000	-0.004839
2133.000000	-0.004862
2132.000000	-0.004867
2131.000000	-0.004854
2130.000000	-0.004840
2129.000000	-0.004836
2128.000000	-0.004837
2127.000000	-0.004834
2126.000000	-0.004830
2125.000000	-0.004834
2124.000000	-0.004847
2123.000000	-0.004861
2122.000000	-0.004871
2121.000000	-0.004876
2120.000000	-0.004878
2119.000000	-0.004879
2118.000000	-0.004878
2117.000000	-0.004873
2116.000000	-0.004865
2115.000000	-0.004862
2114.000000	-0.004872
2113.000000	-0.004895
2112.000000	-0.004924
2111.000000	-0.004948
2110.000000	-0.004956
2109.000000	-0.004944
2108.000000	-0.004919
2107.000000	-0.004895
2106.000000	-0.004888
2105.000000	-0.004895
2104.000000	-0.004906
2103.000000	-0.004916
2102.000000	-0.004927
2101.000000	-0.004941
2100.000000	-0.004952
2099.000000	-0.004952
2098.000000	-0.004943
2097.000000	-0.004933
2096.000000	-0.004924
2095.000000	-0.004913
2094.000000	-0.004900
2093.000000	-0.004891
2092.000000	-0.004897
2091.000000	-0.004920
2090.000000	-0.004952
2089.000000	-0.004980
2088.000000	-0.004990
2087.000000	-0.004977
2086.000000	-0.004943
2085.000000	-0.004900
2084.000000	-0.004868
2083.000000	-0.004861
2082.000000	-0.004874
2081.000000	-0.004893
2080.000000	-0.004904
2079.000000	-0.004903
2078.000000	-0.004894
2077.000000	-0.004879
2076.000000	-0.004860
2075.000000	-0.004840
2074.000000	-0.004825
2073.000000	-0.004816
2072.000000	-0.004813
2071.000000	-0.004811
2070.000000	-0.004802
2069.000000	-0.004785
2068.000000	-0.004763
2067.000000	-0.004749
2066.000000	-0.004748
2065.000000	-0.004757
2064.000000	-0.004771
2063.000000	-0.004787
2062.000000	-0.004802
2061.000000	-0.004812
2060.000000	-0.004817
2059.000000	-0.004820
2058.000000	-0.004822
2057.000000	-0.004822
2056.000000	-0.004825
2055.000000	-0.004846
2054.000000	-0.004887
2053.000000	-0.004929
2052.000000	-0.004954
2051.000000	-0.004958
2050.000000	-0.004950
2049.000000	-0.004938
2048.000000	-0.004929
2047.000000	-0.004927
2046.000000	-0.004935
2045.000000	-0.004949
2044.000000	-0.004957
2043.000000	-0.004961
2042.000000	-0.004970
2041.000000	-0.004992
2040.000000	-0.005020
2039.000000	-0.005041
2038.000000	-0.005045
2037.000000	-0.005034
2036.000000	-0.005020
2035.000000	-0.005015
2034.000000	-0.005019
2033.000000	-0.005021
2032.000000	-0.005015
2031.000000	-0.005010
2030.000000	-0.005012
2029.000000	-0.005018
2028.000000	-0.005024
2027.000000	-0.005034
2026.000000	-0.005052
2025.000000	-0.005070
2024.000000	-0.005080
2023.000000	-0.005084
2022.000000	-0.005092
2021.000000	-0.005105
2020.000000	-0.005112
2019.000000	-0.005111
2018.000000	-0.005103
2017.000000	-0.005089
2016.000000	-0.005067
2015.000000	-0.005043
2014.000000	-0.005027
2013.000000	-0.005027
2012.000000	-0.005033
2011.000000	-0.005035
2010.000000	-0.005028
2009.000000	-0.005016
2008.000000	-0.005005
2007.000000	-0.004999
2006.000000	-0.005001
2005.000000	-0.005009
2004.000000	-0.005019
2003.000000	-0.005027
2002.000000	-0.005030
2001.000000	-0.005026
2000.000000	-0.005018
1999.000000	-0.005014
1998.000000	-0.005016
1997.000000	-0.005016
1996.000000	-0.005007
1995.000000	-0.004995
1994.000000	-0.004992
1993.000000	-0.005000
1992.000000	-0.005009
1991.000000	-0.005013
1990.000000	-0.005010
1989.000000	-0.005002
1988.000000	-0.004990
1987.000000	-0.004976
1986.000000	-0.004963
1985.000000	-0.004957
1984.000000	-0.004962
1983.000000	-0.004974
1982.000000	-0.004986
1981.000000	-0.004984
1980.000000	-0.004967
1979.000000	-0.004948
1978.000000	-0.004943
1977.000000	-0.004950
1976.000000	-0.004961
1975.000000	-0.004966
1974.000000	-0.004968
1973.000000	-0.004971
1972.000000	-0.004976
1971.000000	-0.004983
1970.000000	-0.004990
1969.000000	-0.004992
1968.000000	-0.004985
1967.000000	-0.004971
1966.000000	-0.004959
1965.000000	-0.004956
1964.000000	-0.004958
1963.000000	-0.004961
1962.000000	-0.004959
1961.000000	-0.004957
1960.000000	-0.004958
1959.000000	-0.004963
1958.000000	-0.004967
1957.000000	-0.004965
1956.000000	-0.004958
1955.000000	-0.004948
1954.000000	-0.004937
1953.000000	-0.004932
1952.000000	-0.004939
1951.000000	-0.004957
1950.000000	-0.004971
1949.000000	-0.004967
1948.000000	-0.004948
1947.000000	-0.004928
1946.000000	-0.004918
1945.000000	-0.004910
1944.000000	-0.004898
1943.000000	-0.004884
1942.000000	-0.004878
1941.000000	-0.004880
1940.000000	-0.004887
1939.000000	-0.004896
1938.000000	-0.004906
1937.000000	-0.004911
1936.000000	-0.004909
1935.000000	-0.004901
1934.000000	-0.004890
1933.000000	-0.004881
1932.000000	-0.004883
1931.000000	-0.004903
1930.000000	-0.004935
1929.000000	-0.004963
1928.000000	-0.004972
1927.000000	-0.004964
1926.000000	-0.004948
1925.000000	-0.004929
1924.000000	-0.004907
1923.000000	-0.004892
1922.000000	-0.004892
1921.000000	-0.004900
1920.000000	-0.004902
1919.000000	-0.004892
1918.000000	-0.004877
1917.000000	-0.004868
1916.000000	-0.004869
1915.000000	-0.004883
1914.000000	-0.004902
1913.000000	-0.004909
1912.000000	-0.004899
1911.000000	-0.004883
1910.000000	-0.004884
1909.000000	-0.004900
1908.000000	-0.004915
1907.000000	-0.004916
1906.000000	-0.004909
1905.000000	-0.004900
1904.000000	-0.004890
1903.000000	-0.004882
1902.000000	-0.004882
1901.000000	-0.004885
1900.000000	-0.004885
1899.000000	-0.004883
1898.000000	-0.004889
1897.000000	-0.004900
1896.000000	-0.004902
1895.000000	-0.004900
1894.000000	-0.004903
1893.000000	-0.004914
1892.000000	-0.004920
1891.000000	-0.004917
1890.000000	-0.004912
1889.000000	-0.004904
1888.000000	-0.004887
1887.000000	-0.004866
1886.000000	-0.004862
1885.000000	-0.004877
1884.000000	-0.004895
1883.000000	-0.004899
1882.000000	-0.004887
1881.000000	-0.004862
1880.000000	-0.004835
1879.000000	-0.004815
1878.000000	-0.004809
1877.000000	-0.004810
1876.000000	-0.004806
1875.000000	-0.004797
1874.000000	-0.004796
1873.000000	-0.004807
1872.000000	-0.004821
1871.000000	-0.004833
1870.000000	-0.004849
1869.000000	-0.004871
1868.000000	-0.004884
1867.000000	-0.004879
1866.000000	-0.004873
1865.000000	-0.004876
1864.000000	-0.004888
1863.000000	-0.004899
1862.000000	-0.004906
1861.000000	-0.004908
1860.000000	-0.004902
1859.000000	-0.004891
1858.000000	-0.004881
1857.000000	-0.004872
1856.000000	-0.004859
1855.000000	-0.004846
1854.000000	-0.004847
1853.000000	-0.004858
1852.000000	-0.004872
1851.000000	-0.004885
1850.000000	-0.004899
1849.000000	-0.004914
1848.000000	-0.004925
1847.000000	-0.004931
1846.000000	-0.004925
1845.000000	-0.004900
1844.000000	-0.004865
1843.000000	-0.004843
1842.000000	-0.004849
1841.000000	-0.004868
1840.000000	-0.004880
1839.000000	-0.004877
1838.000000	-0.004866
1837.000000	-0.004853
1836.000000	-0.004834
1835.000000	-0.004809
1834.000000	-0.004791
1833.000000	-0.004795
1832.000000	-0.004820
1831.000000	-0.004852
1830.000000	-0.004868
1829.000000	-0.004868
1828.000000	-0.004870
1827.000000	-0.004888
1826.000000	-0.004909
1825.000000	-0.004917
1824.000000	-0.004912
1823.000000	-0.004916
1822.000000	-0.004940
1821.000000	-0.004973
1820.000000	-0.004995
1819.000000	-0.004999
1818.000000	-0.005001
1817.000000	-0.005018
1816.000000	-0.005043
1815.000000	-0.005065
1814.000000	-0.005083
1813.000000	-0.005097
1812.000000	-0.005105
1811.000000	-0.005106
1810.000000	-0.005112
1809.000000	-0.005132
1808.000000	-0.005152
1807.000000	-0.005159
1806.000000	-0.005159
1805.000000	-0.005161
1804.000000	-0.005160
1803.000000	-0.005151
1802.000000	-0.005140
1801.000000	-0.005135
1800.000000	-0.005135
1799.000000	-0.005134
1798.000000	-0.005134
1797.000000	-0.005138
1796.000000	-0.005143
1795.000000	-0.005148
1794.000000	-0.005154
1793.000000	-0.005162
1792.000000	-0.005169
1791.000000	-0.005183
1790.000000	-0.005208
1789.000000	-0.005237
1788.000000	-0.005252
1787.000000	-0.005255
1786.000000	-0.005261
1785.000000	-0.005276
1784.000000	-0.005283
1783.000000	-0.005284
1782.000000	-0.005287
1781.000000	-0.005296
1780.000000	-0.005304
1779.000000	-0.005299
1778.000000	-0.005282
1777.000000	-0.005264
1776.000000	-0.005259
1775.000000	-0.005273
1774.000000	-0.005285
1773.000000	-0.005269
1772.000000	-0.005239
1771.000000	-0.005231
1770.000000	-0.005253
1769.000000	-0.005276
1768.000000	-0.005264
1767.000000	-0.005213
1766.000000	-0.005154
1765.000000	-0.005114
1764.000000	-0.005094
1763.000000	-0.005074
1762.000000	-0.005039
1761.000000	-0.004990
1760.000000	-0.004939
1759.000000	-0.004888
1758.000000	-0.004833
1757.000000	-0.004764
1756.000000	-0.004693
1755.000000	-0.004634
1754.000000	-0.004585
1753.000000	-0.004528
1752.000000	-0.004454
1751.000000	-0.004375
1750.000000	-0.004316
1749.000000	-0.004294
1748.000000	-0.004309
1747.000000	-0.004335
1746.000000	-0.004334
1745.000000	-0.004302
1744.000000	-0.004272
1743.000000	-0.004268
1742.000000	-0.004272
1741.000000	-0.004258
1740.000000	-0.004242
1739.000000	-0.004257
1738.000000	-0.004305
1737.000000	-0.004357
1736.000000	-0.004394
1735.000000	-0.004432
1734.000000	-0.004498
1733.000000	-0.004546
1732.000000	-0.004538
1731.000000	-0.004508
1730.000000	-0.004495
1729.000000	-0.004507
1728.000000	-0.004529
1727.000000	-0.004542
1726.000000	-0.004534
1725.000000	-0.004508
1724.000000	-0.004484
1723.000000	-0.004475
1722.000000	-0.004475
1721.000000	-0.004460
1720.000000	-0.004422
1719.000000	-0.004386
1718.000000	-0.004389
1717.000000	-0.004404
1716.000000	-0.004366
1715.000000	-0.004294
1714.000000	-0.004256
1713.000000	-0.004256
1712.000000	-0.004243
1711.000000	-0.004200
1710.000000	-0.004147
1709.000000	-0.004098
1708.000000	-0.004052
1707.000000	-0.004014
1706.000000	-0.003992
1705.000000	-0.003960
1704.000000	-0.003876
1703.000000	-0.003756
1702.000000	-0.003621
1701.000000	-0.003498
1700.000000	-0.003404
1699.000000	-0.003314
1698.000000	-0.003244
1697.000000	-0.003186
1696.000000	-0.003076
1695.000000	-0.002902
1694.000000	-0.002704
1693.000000	-0.002524
1692.000000	-0.002362
1691.000000	-0.002209
1690.000000	-0.002064
1689.000000	-0.001918
1688.000000	-0.001773
1687.000000	-0.001636
1686.000000	-0.001492
1685.000000	-0.001310
1684.000000	-0.001100
1683.000000	-0.000923
1682.000000	-0.000810
1681.000000	-0.000720
1680.000000	-0.000617
1679.000000	-0.000493
1678.000000	-0.000349
1677.000000	-0.000187
1676.000000	-0.000026
1675.000000	0.000094
1674.000000	0.000177
1673.000000	0.000253
1672.000000	0.000319
1671.000000	0.000347
1670.000000	0.000322
1669.000000	0.000302
1668.000000	0.000345
1667.000000	0.000445
1666.000000	0.000583
1665.000000	0.000765
1664.000000	0.001021
1663.000000	0.001346
1662.000000	0.001704
1661.000000	0.002073
1660.000000	0.002446
1659.000000	0.002824
1658.000000	0.003194
1657.000000	0.003534
1656.000000	0.003833
1655.000000	0.004167
1654.000000	0.004708
1653.000000	0.005443
1652.000000	0.006065
1651.000000	0.006413
1650.000000	0.006584
1649.000000	0.006699
1648.000000	0.006852
1647.000000	0.007049
1646.000000	0.007227
1645.000000	0.007334
1644.000000	0.007382
1643.000000	0.007393
1642.000000	0.007387
1641.000000	0.007375
1640.000000	0.007344
1639.000000	0.007274
1638.000000	0.007171
1637.000000	0.007080
1636.000000	0.007032
1635.000000	0.006992
1634.000000	0.006910
1633.000000	0.006782
1632.000000	0.006628
1631.000000	0.006446
1630.000000	0.006207
1629.000000	0.005900
1628.000000	0.005559
1627.000000	0.005228
1626.000000	0.004917
1625.000000	0.004597
1624.000000	0.004237
1623.000000	0.003855
1622.000000	0.003514
1621.000000	0.003246
1620.000000	0.003014
1619.000000	0.002778
1618.000000	0.002528
1617.000000	0.002284
1616.000000	0.002068
1615.000000	0.001873
1614.000000	0.001679
1613.000000	0.001490
1612.000000	0.001318
1611.000000	0.001149
1610.000000	0.000961
1609.000000	0.000751
1608.000000	0.000543
1607.000000	0.000358
1606.000000	0.000210
1605.000000	0.000094
1604.000000	-0.000011
1603.000000	-0.000118
1602.000000	-0.000227
1601.000000	-0.000337
1600.000000	-0.000458
1599.000000	-0.000598
1598.000000	-0.000747
1597.000000	-0.000886
1596.000000	-0.001009
1595.000000	-0.001125
1594.000000	-0.001247
1593.000000	-0.001379
1592.000000	-0.001510
1591.000000	-0.001631
1590.000000	-0.001742
1589.000000	-0.001852
1588.000000	-0.001969
1587.000000	-0.002093
1586.000000	-0.002213
1585.000000	-0.002319
1584.000000	-0.002419
1583.000000	-0.002530
1582.000000	-0.002640
1581.000000	-0.002718
1580.000000	-0.002757
1579.000000	-0.002776
1578.000000	-0.002789
1577.000000	-0.002804
1576.000000	-0.002821
1575.000000	-0.002833
1574.000000	-0.002841
1573.000000	-0.002854
1572.000000	-0.002876
1571.000000	-0.002903
1570.000000	-0.002938
1569.000000	-0.002970
1568.000000	-0.002999
1567.000000	-0.003036
1566.000000	-0.003081
1565.000000	-0.003123
1564.000000	-0.003151
1563.000000	-0.003164
1562.000000	-0.003175
1561.000000	-0.003189
1560.000000	-0.003248
1559.000000	-0.003352
1558.000000	-0.003406
1557.000000	-0.003401
1556.000000	-0.003392
1555.000000	-0.003387
1554.000000	-0.003371
1553.000000	-0.003361
1552.000000	-0.003374
1551.000000	-0.003407
1550.000000	-0.003443
1549.000000	-0.003466
1548.000000	-0.003465
1547.000000	-0.003444
1546.000000	-0.003418
1545.000000	-0.003413
1544.000000	-0.003436
1543.000000	-0.003454
1542.000000	-0.003446
1541.000000	-0.003439
1540.000000	-0.003473
1539.000000	-0.003537
1538.000000	-0.003575
1537.000000	-0.003570
1536.000000	-0.003541
1535.000000	-0.003508
1534.000000	-0.003499
1533.000000	-0.003527
1532.000000	-0.003564
1531.000000	-0.003577
1530.000000	-0.003576
1529.000000	-0.003579
1528.000000	-0.003590
1527.000000	-0.003603
1526.000000	-0.003615
1525.000000	-0.003628
1524.000000	-0.003631
1523.000000	-0.003612
1522.000000	-0.003587
1521.000000	-0.003592
1520.000000	-0.003623
1519.000000	-0.003650
1518.000000	-0.003659
1517.000000	-0.003664
1516.000000	-0.003672
1515.000000	-0.003679
1514.000000	-0.003686
1513.000000	-0.003707
1512.000000	-0.003739
1511.000000	-0.003759
1510.000000	-0.003766
1509.000000	-0.003780
1508.000000	-0.003800
1507.000000	-0.003770
1506.000000	-0.003679
1505.000000	-0.003595
1504.000000	-0.003552
1503.000000	-0.003524
1502.000000	-0.003480
1501.000000	-0.003416
1500.000000	-0.003348
1499.000000	-0.003269
1498.000000	-0.003134
1497.000000	-0.002912
1496.000000	-0.002633
1495.000000	-0.002365
1494.000000	-0.002164
1493.000000	-0.002030
1492.000000	-0.001929
1491.000000	-0.001836
1490.000000	-0.001757
1489.000000	-0.001717
1488.000000	-0.001709
1487.000000	-0.001713
1486.000000	-0.001749
1485.000000	-0.001827
1484.000000	-0.001934
1483.000000	-0.002043
1482.000000	-0.002132
1481.000000	-0.002196
1480.000000	-0.002241
1479.000000	-0.002275
1478.000000	-0.002301
1477.000000	-0.002310
1476.000000	-0.002286
1475.000000	-0.002233
1474.000000	-0.002193
1473.000000	-0.002212
1472.000000	-0.002292
1471.000000	-0.002377
1470.000000	-0.002441
1469.000000	-0.002499
1468.000000	-0.002560
1467.000000	-0.002624
1466.000000	-0.002696
1465.000000	-0.002780
1464.000000	-0.002873
1463.000000	-0.002956
1462.000000	-0.003029
1461.000000	-0.003101
1460.000000	-0.003174
1459.000000	-0.003250
1458.000000	-0.003366
1457.000000	-0.003565
1456.000000	-0.003778
1455.000000	-0.003914
1454.000000	-0.003986
1453.000000	-0.004057
1452.000000	-0.004147
1451.000000	-0.004233
1450.000000	-0.004294
1449.000000	-0.004344
1448.000000	-0.004405
1447.000000	-0.004476
1446.000000	-0.004532
1445.000000	-0.004562
1444.000000	-0.004575
1443.000000	-0.004573
1442.000000	-0.004557
1441.000000	-0.004522
1440.000000	-0.004463
1439.000000	-0.004375
1438.000000	-0.004285
1437.000000	-0.004241
1436.000000	-0.004237
1435.000000	-0.004195
1434.000000	-0.004090
1433.000000	-0.003969
1432.000000	-0.003879
1431.000000	-0.003830
1430.000000	-0.003788
1429.000000	-0.003730
1428.000000	-0.003661
1427.000000	-0.003598
1426.000000	-0.003550
1425.000000	-0.003507
1424.000000	-0.003459
1423.000000	-0.003393
1422.000000	-0.003316
1421.000000	-0.003255
1420.000000	-0.003225
1419.000000	-0.003198
1418.000000	-0.003127
1417.000000	-0.003026
1416.000000	-0.002934
1415.000000	-0.002850
1414.000000	-0.002745
1413.000000	-0.002615
1412.000000	-0.002490
1411.000000	-0.002392
1410.000000	-0.002312
1409.000000	-0.002230
1408.000000	-0.002135
1407.000000	-0.002033
1406.000000	-0.001934
1405.000000	-0.001831
1404.000000	-0.001708
1403.000000	-0.001561
1402.000000	-0.001407
1401.000000	-0.001266
1400.000000	-0.001136
1399.000000	-0.000985
1398.000000	-0.000783
1397.000000	-0.000537
1396.000000	-0.000280
1395.000000	-0.000030
1394.000000	0.000224
1393.000000	0.000497
1392.000000	0.000771
1391.000000	0.001014
1390.000000	0.001217
1389.000000	0.001393
1388.000000	0.001564
1387.000000	0.001712
1386.000000	0.001791
1385.000000	0.001770
1384.000000	0.001645
1383.000000	0.001435
1382.000000	0.001146
1381.000000	0.000761
1380.000000	0.000265
1379.000000	-0.000297
1378.000000	-0.000809
1377.000000	-0.001162
1376.000000	-0.001301
1375.000000	-0.001200
1374.000000	-0.000857
1373.000000	-0.000340
1372.000000	0.000234
1371.000000	0.000767
1370.000000	0.001208
1369.000000	0.001541
1368.000000	0.001771
1367.000000	0.001920
1366.000000	0.002008
1365.000000	0.002026
1364.000000	0.001957
1363.000000	0.001817
1362.000000	0.001657
1361.000000	0.001497
1360.000000	0.001305
1359.000000	0.001056
1358.000000	0.000784
1357.000000	0.000545
1356.000000	0.000356
1355.000000	0.000183
1354.000000	-0.000006
1353.000000	-0.000199
1352.000000	-0.000355
1351.000000	-0.000455
1350.000000	-0.000522
1349.000000	-0.000598
1348.000000	-0.000699
1347.000000	-0.000798
1346.000000	-0.000861
1345.000000	-0.000896
1344.000000	-0.000946
1343.000000	-0.001031
1342.000000	-0.001124
1341.000000	-0.001184
1340.000000	-0.001212
1339.000000	-0.001250
1338.000000	-0.001320
1337.000000	-0.001395
1336.000000	-0.001440
1335.000000	-0.001458
1334.000000	-0.001486
1333.000000	-0.001560
1332.000000	-0.001673
1331.000000	-0.001791
1330.000000	-0.001893
1329.000000	-0.001995
1328.000000	-0.002123
1327.000000	-0.002274
1326.000000	-0.002415
1325.000000	-0.002527
1324.000000	-0.002623
1323.000000	-0.002730
1322.000000	-0.002857
1321.000000	-0.002995
1320.000000	-0.003135
1319.000000	-0.003271
1318.000000	-0.003400
1317.000000	-0.003522
1316.000000	-0.003626
1315.000000	-0.003698
1314.000000	-0.003733
1313.000000	-0.003754
1312.000000	-0.003792
1311.000000	-0.003851
1310.000000	-0.003907
1309.000000	-0.003955
1308.000000	-0.004020
1307.000000	-0.004128
1306.000000	-0.004266
1305.000000	-0.004390
1304.000000	-0.004472
1303.000000	-0.004530
1302.000000	-0.004606
1301.000000	-0.004715
1300.000000	-0.004836
1299.000000	-0.004947
1298.000000	-0.005062
1297.000000	-0.005207
1296.000000	-0.005373
1295.000000	-0.005507
1294.000000	-0.005568
1293.000000	-0.005587
1292.000000	-0.005631
1291.000000	-0.005729
1290.000000	-0.005856
1289.000000	-0.005970
1288.000000	-0.006063
1287.000000	-0.006152
1286.000000	-0.006241
1285.000000	-0.006314
1284.000000	-0.006353
1283.000000	-0.006370
1282.000000	-0.006406
1281.000000	-0.006491
1280.000000	-0.006609
1279.000000	-0.006708
1278.000000	-0.006769
1277.000000	-0.006825
1276.000000	-0.006922
1275.000000	-0.007057
1274.000000	-0.007186
1273.000000	-0.007280
1272.000000	-0.007362
1271.000000	-0.007475
1270.000000	-0.007637
1269.000000	-0.007826
1268.000000	-0.008008
1267.000000	-0.008170
1266.000000	-0.008332
1265.000000	-0.008521
1264.000000	-0.008718
1263.000000	-0.008878
1262.000000	-0.008983
1261.000000	-0.009085
1260.000000	-0.009247
1259.000000	-0.009470
1258.000000	-0.009701
1257.000000	-0.009911
1256.000000	-0.010134
1255.000000	-0.010410
1254.000000	-0.010728
1253.000000	-0.011044
1252.000000	-0.011337
1251.000000	-0.011630
1250.000000	-0.011969
1249.000000	-0.012368
1248.000000	-0.012801
1247.000000	-0.013236
1246.000000	-0.013679
1245.000000	-0.014151
1244.000000	-0.014636
1243.000000	-0.015076
1242.000000	-0.015435
1241.000000	-0.015743
1240.000000	-0.016048
1239.000000	-0.016345
1238.000000	-0.016590
1237.000000	-0.016758
1236.000000	-0.016870
1235.000000	-0.016961
1234.000000	-0.017042
1233.000000	-0.017096
1232.000000	-0.017099
1231.000000	-0.017049
1230.000000	-0.016976
1229.000000	-0.016914
1228.000000	-0.016865
1227.000000	-0.016809
1226.000000	-0.016739
1225.000000	-0.016683
1224.000000	-0.016662
1223.000000	-0.016662
1222.000000	-0.016657
1221.000000	-0.016644
1220.000000	-0.016647
1219.000000	-0.016687
1218.000000	-0.016764
1217.000000	-0.016852
1216.000000	-0.016926
1215.000000	-0.016976
1214.000000	-0.017017
1213.000000	-0.017061
1212.000000	-0.017097
1211.000000	-0.017108
1210.000000	-0.017117
1209.000000	-0.017166
1208.000000	-0.017258
1207.000000	-0.017335
1206.000000	-0.017346
1205.000000	-0.017308
1204.000000	-0.017278
1203.000000	-0.017287
1202.000000	-0.017320
1201.000000	-0.017352
1200.000000	-0.017376
1199.000000	-0.017402
1198.000000	-0.017437
1197.000000	-0.017466
1196.000000	-0.017451
1195.000000	-0.017347
1194.000000	-0.017158
1193.000000	-0.016924
1192.000000	-0.016682
1191.000000	-0.016430
1190.000000	-0.016169
1189.000000	-0.015936
1188.000000	-0.015779
1187.000000	-0.015710
1186.000000	-0.015688
1185.000000	-0.015664
1184.000000	-0.015625
1183.000000	-0.015590
1182.000000	-0.015588
1181.000000	-0.015618
1180.000000	-0.015650
1179.000000	-0.015654
1178.000000	-0.015646
1177.000000	-0.015665
1176.000000	-0.015718
1175.000000	-0.015763
1174.000000	-0.015756
1173.000000	-0.015711
1172.000000	-0.015677
1171.000000	-0.015682
1170.000000	-0.015715
1169.000000	-0.015750
1168.000000	-0.015769
1167.000000	-0.015754
1166.000000	-0.015679
1165.000000	-0.015514
1164.000000	-0.015256
1163.000000	-0.014952
1162.000000	-0.014672
1161.000000	-0.014455
1160.000000	-0.014281
1159.000000	-0.014107
1158.000000	-0.013933
1157.000000	-0.013799
1156.000000	-0.013729
1155.000000	-0.013695
1154.000000	-0.013660
1153.000000	-0.013626
1152.000000	-0.013629
1151.000000	-0.013686
1150.000000	-0.013761
1149.000000	-0.013800
1148.000000	-0.013773
1147.000000	-0.013706
1146.000000	-0.013655
1145.000000	-0.013643
1144.000000	-0.013636
1143.000000	-0.013587
1142.000000	-0.013501
1141.000000	-0.013432
1140.000000	-0.013417
1139.000000	-0.013424
1138.000000	-0.013400
1137.000000	-0.013338
1136.000000	-0.013271
1135.000000	-0.013222
1134.000000	-0.013172
1133.000000	-0.013089
1132.000000	-0.012974
1131.000000	-0.012868
1130.000000	-0.012812
1129.000000	-0.012799
1128.000000	-0.012784
1127.000000	-0.012740
1126.000000	-0.012694
1125.000000	-0.012682
1124.000000	-0.012688
1123.000000	-0.012651
1122.000000	-0.012547
1121.000000	-0.012420
1120.000000	-0.012324
1119.000000	-0.012261
1118.000000	-0.012187
1117.000000	-0.012087
1116.000000	-0.011993
1115.000000	-0.011934
1114.000000	-0.011896
1113.000000	-0.011826
1112.000000	-0.011691
1111.000000	-0.011511
1110.000000	-0.011342
1109.000000	-0.011223
1108.000000	-0.011150
1107.000000	-0.011094
1106.000000	-0.011048
1105.000000	-0.011031
1104.000000	-0.011054
1103.000000	-0.011083
1102.000000	-0.011068
1101.000000	-0.010987
1100.000000	-0.010864
1099.000000	-0.010743
1098.000000	-0.010655
1097.000000	-0.010595
1096.000000	-0.010540
1095.000000	-0.010474
1094.000000	-0.010402
1093.000000	-0.010336
1092.000000	-0.010270
1091.000000	-0.010190
1090.000000	-0.010105
1089.000000	-0.010040
1088.000000	-0.010000
1087.000000	-0.009954
1086.000000	-0.009867
1085.000000	-0.009748
1084.000000	-0.009640
1083.000000	-0.009571
1082.000000	-0.009525
1081.000000	-0.009471
1080.000000	-0.009402
1079.000000	-0.009340
1078.000000	-0.009299
1077.000000	-0.009254
1076.000000	-0.009174
1075.000000	-0.009061
1074.000000	-0.008961
1073.000000	-0.008904
1072.000000	-0.008866
1071.000000	-0.008803
1070.000000	-0.008704
1069.000000	-0.008605
1068.000000	-0.008539
1067.000000	-0.008498
1066.000000	-0.008453
1065.000000	-0.008396
1064.000000	-0.008349
1063.000000	-0.008328
1062.000000	-0.008312
1061.000000	-0.008257
1060.000000	-0.008147
1059.000000	-0.008020
1058.000000	-0.007938
1057.000000	-0.007923
1056.000000	-0.007937
1055.000000	-0.007936
1054.000000	-0.007923
1053.000000	-0.007935
1052.000000	-0.007983
1051.000000	-0.008037
1050.000000	-0.008067
1049.000000	-0.008078
1048.000000	-0.008096
1047.000000	-0.008128
1046.000000	-0.008164
1045.000000	-0.008193
1044.000000	-0.008217
1043.000000	-0.008245
1042.000000	-0.008271
1041.000000	-0.008268
1040.000000	-0.008205
1039.000000	-0.008078
1038.000000	-0.007926
1037.000000	-0.007790
1036.000000	-0.007665
1035.000000	-0.007519
1034.000000	-0.007345
1033.000000	-0.007176
1032.000000	-0.007044
1031.000000	-0.006931
1030.000000	-0.006790
1029.000000	-0.006603
1028.000000	-0.006415
1027.000000	-0.006300
1026.000000	-0.006297
1025.000000	-0.006369
1024.000000	-0.006441
1023.000000	-0.006473
1022.000000	-0.006488
1021.000000	-0.006527
1020.000000	-0.006573
1019.000000	-0.006569
1018.000000	-0.006489
1017.000000	-0.006386
1016.000000	-0.006341
1015.000000	-0.006377
1014.000000	-0.006437
1013.000000	-0.006440
1012.000000	-0.006361
1011.000000	-0.006239
1010.000000	-0.006129
1009.000000	-0.006043
1008.000000	-0.005963
1007.000000	-0.005898
1006.000000	-0.005885
1005.000000	-0.005934
1004.000000	-0.005986
1003.000000	-0.005967
1002.000000	-0.005873
1001.000000	-0.005771
1000.000000	-0.005713
999.000000	-0.005682
998.000000	-0.005627
997.000000	-0.005534
996.000000	-0.005439
995.000000	-0.005381
994.000000	-0.005358
993.000000	-0.005325
992.000000	-0.005241
991.000000	-0.005114
990.000000	-0.004996
989.000000	-0.004920
988.000000	-0.004858
987.000000	-0.004764
986.000000	-0.004654
985.000000	-0.004586
984.000000	-0.004576
983.000000	-0.004567
982.000000	-0.004507
981.000000	-0.004427
980.000000	-0.004407
979.000000	-0.004489
978.000000	-0.004637
977.000000	-0.004782
976.000000	-0.004893
975.000000	-0.004994
974.000000	-0.005130
973.000000	-0.005306
972.000000	-0.005476
971.000000	-0.005593
970.000000	-0.005666
969.000000	-0.005742
968.000000	-0.005836
967.000000	-0.005907
966.000000	-0.005919
965.000000	-0.005903
964.000000	-0.005923
963.000000	-0.006001
962.000000	-0.006094
961.000000	-0.006150
960.000000	-0.006165
959.000000	-0.006185
958.000000	-0.006255
957.000000	-0.006356
956.000000	-0.006415
955.000000	-0.006386
954.000000	-0.006307
953.000000	-0.006258
952.000000	-0.006261
951.000000	-0.006269
950.000000	-0.006249
949.000000	-0.006227
948.000000	-0.006245
947.000000	-0.006288
946.000000	-0.006312
945.000000	-0.006298
944.000000	-0.006264
943.000000	-0.006242
942.000000	-0.006252
941.000000	-0.006290
940.000000	-0.006335
939.000000	-0.006369
938.000000	-0.006400
937.000000	-0.006443
936.000000	-0.006473
935.000000	-0.006443
934.000000	-0.006361
933.000000	-0.006297
932.000000	-0.006287
931.000000	-0.006268
930.000000	-0.006164
929.000000	-0.005999
928.000000	-0.005877
927.000000	-0.005866
926.000000	-0.005953
925.000000	-0.006090
924.000000	-0.006261
923.000000	-0.006475
922.000000	-0.006739
921.000000	-0.007036
920.000000	-0.007315
919.000000	-0.007495
918.000000	-0.007506
917.000000	-0.007333
916.000000	-0.007026
915.000000	-0.006663
914.000000	-0.006331
913.000000	-0.006103
912.000000	-0.005998
911.000000	-0.005955
910.000000	-0.005886
909.000000	-0.005765
908.000000	-0.005649
907.000000	-0.005617
906.000000	-0.005678
905.000000	-0.005765
904.000000	-0.005796
903.000000	-0.005750
902.000000	-0.005674
901.000000	-0.005624
900.000000	-0.005602
899.000000	-0.005559
898.000000	-0.005480
897.000000	-0.005413
896.000000	-0.005411
895.000000	-0.005461
894.000000	-0.005497
893.000000	-0.005487
892.000000	-0.005462
891.000000	-0.005463
890.000000	-0.005490
889.000000	-0.005502
888.000000	-0.005473
887.000000	-0.005433
886.000000	-0.005444
885.000000	-0.005537
884.000000	-0.005687
883.000000	-0.005856
882.000000	-0.006047
881.000000	-0.006290
880.000000	-0.006559
879.000000	-0.006766
878.000000	-0.006858
877.000000	-0.006888
876.000000	-0.006936
875.000000	-0.007001
874.000000	-0.007012
873.000000	-0.006940
872.000000	-0.006842
871.000000	-0.006795
870.000000	-0.006814
869.000000	-0.006858
868.000000	-0.006879
867.000000	-0.006878
866.000000	-0.006909
865.000000	-0.007040
864.000000	-0.007287
863.000000	-0.007604
862.000000	-0.007943
861.000000	-0.008324
860.000000	-0.008818
859.000000	-0.009480
858.000000	-0.010331
857.000000	-0.011417
856.000000	-0.012837
855.000000	-0.014716
854.000000	-0.017141
853.000000	-0.020098
852.000000	-0.023411
851.000000	-0.026714
850.000000	-0.029517
849.000000	-0.031350
848.000000	-0.031892
847.000000	-0.031066
846.000000	-0.029089
845.000000	-0.026378
844.000000	-0.023340
843.000000	-0.020252
842.000000	-0.017286
841.000000	-0.014584
840.000000	-0.012271
839.000000	-0.010434
838.000000	-0.009080
837.000000	-0.008137
836.000000	-0.007490
835.000000	-0.007052
834.000000	-0.006776
833.000000	-0.006621
832.000000	-0.006516
831.000000	-0.006383
830.000000	-0.006207
829.000000	-0.006043
828.000000	-0.005947
827.000000	-0.005908
826.000000	-0.005871
825.000000	-0.005814
824.000000	-0.005771
823.000000	-0.005780
822.000000	-0.005832
821.000000	-0.005880
820.000000	-0.005872
819.000000	-0.005799
818.000000	-0.005698
817.000000	-0.005611
816.000000	-0.005560
815.000000	-0.005540
814.000000	-0.005563
813.000000	-0.005644
812.000000	-0.005757
811.000000	-0.005825
810.000000	-0.005792
809.000000	-0.005686
808.000000	-0.005588
807.000000	-0.005551
806.000000	-0.005560
805.000000	-0.005575
804.000000	-0.005576
803.000000	-0.005579
802.000000	-0.005590
801.000000	-0.005588
800.000000	-0.005537
799.000000	-0.005448
798.000000	-0.005389
797.000000	-0.005412
796.000000	-0.005489
795.000000	-0.005547
794.000000	-0.005561
793.000000	-0.005565
792.000000	-0.005574
791.000000	-0.005557
790.000000	-0.005500
789.000000	-0.005441
788.000000	-0.005429
787.000000	-0.005466
786.000000	-0.005524
785.000000	-0.005562
784.000000	-0.005533
783.000000	-0.005421
782.000000	-0.005302
781.000000	-0.005294
780.000000	-0.005417
779.000000	-0.005552
778.000000	-0.005579
777.000000	-0.005513
776.000000	-0.005443
775.000000	-0.005387
774.000000	-0.005286
773.000000	-0.005129
772.000000	-0.004988
771.000000	-0.004928
770.000000	-0.004937
769.000000	-0.004960
768.000000	-0.004964
767.000000	-0.004960
766.000000	-0.004963
765.000000	-0.004960
764.000000	-0.004913
763.000000	-0.004810
762.000000	-0.004710
761.000000	-0.004717
760.000000	-0.004860
759.000000	-0.005047
758.000000	-0.005157
757.000000	-0.005160
756.000000	-0.005119
755.000000	-0.005095
754.000000	-0.005100
753.000000	-0.005130
752.000000	-0.005184
751.000000	-0.005255
750.000000	-0.005315
749.000000	-0.005323
748.000000	-0.005243
747.000000	-0.005064
746.000000	-0.004831
745.000000	-0.004614
744.000000	-0.004445
743.000000	-0.004300
742.000000	-0.004159
741.000000	-0.004047
740.000000	-0.003986
739.000000	-0.003946
738.000000	-0.003884
737.000000	-0.003809
736.000000	-0.003756
735.000000	-0.003737
734.000000	-0.003735
733.000000	-0.003725
732.000000	-0.003686
731.000000	-0.003630
730.000000	-0.003620
729.000000	-0.003701
728.000000	-0.003822
727.000000	-0.003872
726.000000	-0.003817
725.000000	-0.003732
724.000000	-0.003667
723.000000	-0.003553
722.000000	-0.003311
721.000000	-0.003023
720.000000	-0.002886
719.000000	-0.002999
718.000000	-0.003250
717.000000	-0.003447
716.000000	-0.003485
715.000000	-0.003414
714.000000	-0.003356
713.000000	-0.003377
712.000000	-0.003424
711.000000	-0.003385
710.000000	-0.003220
709.000000	-0.002997
708.000000	-0.002798
707.000000	-0.002639
706.000000	-0.002497
705.000000	-0.002375
704.000000	-0.002308
703.000000	-0.002286
702.000000	-0.002262
701.000000	-0.002224
700.000000	-0.002201
699.000000	-0.002234
698.000000	-0.002321
697.000000	-0.002384
696.000000	-0.002316
695.000000	-0.002060
694.000000	-0.001718
693.000000	-0.001466
692.000000	-0.001341
691.000000	-0.001225
690.000000	-0.001027
689.000000	-0.000815
688.000000	-0.000691
687.000000	-0.000608
686.000000	-0.000476
685.000000	-0.000323
684.000000	-0.000244
683.000000	-0.000285
682.000000	-0.000437
681.000000	-0.000648
680.000000	-0.000790
679.000000	-0.000746
678.000000	-0.000628
677.000000	-0.000633
676.000000	-0.000721
675.000000	-0.000835
674.000000	-0.000968
673.000000	-0.001011
672.000000	-0.000769
671.000000	-0.000237
670.000000	0.000216
669.000000	0.000263
668.000000	0.000300
667.000000	0.000294
666.000000	-0.000101
665.000000	-0.000247
664.000000	0.000172
663.000000	0.000949
662.000000	0.001754
661.000000	0.002428
660.000000	0.002971
659.000000	0.003371
658.000000	0.003551
657.000000	0.003523
656.000000	0.003363
655.000000	0.002969
654.000000	0.002358
653.000000	0.001818
652.000000	0.001509
651.000000	0.001294
650.000000	0.001055
649.000000	0.000870
648.000000	0.000737
647.000000	0.000467
646.000000	0.000046
645.000000	-0.000273
644.000000	-0.000307
643.000000	-0.000159
642.000000	-0.000027
641.000000	0.000035
640.000000	0.000067
639.000000	0.000087
638.000000	0.000126
637.000000	0.000201
636.000000	0.000220
635.000000	0.000124
634.000000	0.000071
633.000000	0.000227
632.000000	0.000434
631.000000	0.000343
630.000000	-0.000100
629.000000	-0.000573
628.000000	-0.000837
627.000000	-0.000974
626.000000	-0.001141
625.000000	-0.001357
624.000000	-0.001567
623.000000	-0.001667
622.000000	-0.001490
621.000000	-0.001029
620.000000	-0.000609
619.000000	-0.000556
618.000000	-0.000740
617.000000	-0.000754
616.000000	-0.000489
615.000000	-0.000204
614.000000	-0.000104
613.000000	-0.000225
612.000000	-0.000694
611.000000	-0.001663
610.000000	-0.002926
609.000000	-0.003927
608.000000	-0.004233
607.000000	-0.003862
606.000000	-0.003179
605.000000	-0.002630
604.000000	-0.002509
603.000000	-0.002799
602.000000	-0.003148
601.000000	-0.003176
600.000000	-0.002855
