# Supplementary material for: Real-time monitoring of the reversible capture and release of CO2 on anthraquinone and riboflavin-modified graphitic electrodes using ATR-SEIRAS
Source: Chem Sci. 2025 Nov 4;16(48):23189–202. doi: 10.1039/d5sc05427c (PMC12584010; doi:10.1039/d5sc05427c)
Supplement: SC-016-D5SC05427C-s001 [file SC-016-D5SC05427C-s001.zip › Data Folders/Main Figures/Figure3/3a/036.ASC]

PE IR       SUBTECH     SPECTRUM    ASCII       PEDS        4.00        
   -1
036.ASC
24/06/26
16:04:40.00
24/06/26
16:04:40.00
Administrator

600.000000
#HDR
-1
-1
#GR
Wavenumber
A
1.0
0.0
4000.000000
-1.000000
3401
8
0.024235
-0.032173
#DATA
4000.000000	-0.004104
3999.000000	-0.004099
3998.000000	-0.004097
3997.000000	-0.004090
3996.000000	-0.004083
3995.000000	-0.004081
3994.000000	-0.004082
3993.000000	-0.004076
3992.000000	-0.004059
3991.000000	-0.004039
3990.000000	-0.004030
3989.000000	-0.004036
3988.000000	-0.004048
3987.000000	-0.004047
3986.000000	-0.004024
3985.000000	-0.003988
3984.000000	-0.003955
3983.000000	-0.003935
3982.000000	-0.003928
3981.000000	-0.003932
3980.000000	-0.003948
3979.000000	-0.003972
3978.000000	-0.003993
3977.000000	-0.004001
3976.000000	-0.003991
3975.000000	-0.003968
3974.000000	-0.003938
3973.000000	-0.003904
3972.000000	-0.003872
3971.000000	-0.003850
3970.000000	-0.003847
3969.000000	-0.003869
3968.000000	-0.003909
3967.000000	-0.003952
3966.000000	-0.003981
3965.000000	-0.003990
3964.000000	-0.003987
3963.000000	-0.003987
3962.000000	-0.003995
3961.000000	-0.004001
3960.000000	-0.004000
3959.000000	-0.003996
3958.000000	-0.004002
3957.000000	-0.004026
3956.000000	-0.004058
3955.000000	-0.004079
3954.000000	-0.004077
3953.000000	-0.004055
3952.000000	-0.004030
3951.000000	-0.004021
3950.000000	-0.004036
3949.000000	-0.004068
3948.000000	-0.004100
3947.000000	-0.004117
3946.000000	-0.004123
3945.000000	-0.004132
3944.000000	-0.004155
3943.000000	-0.004182
3942.000000	-0.004193
3941.000000	-0.004182
3940.000000	-0.004163
3939.000000	-0.004153
3938.000000	-0.004154
3937.000000	-0.004157
3936.000000	-0.004149
3935.000000	-0.004133
3934.000000	-0.004116
3933.000000	-0.004107
3932.000000	-0.004107
3931.000000	-0.004112
3930.000000	-0.004115
3929.000000	-0.004118
3928.000000	-0.004126
3927.000000	-0.004149
3926.000000	-0.004184
3925.000000	-0.004211
3924.000000	-0.004215
3923.000000	-0.004196
3922.000000	-0.004172
3921.000000	-0.004160
3920.000000	-0.004168
3919.000000	-0.004192
3918.000000	-0.004217
3917.000000	-0.004228
3916.000000	-0.004224
3915.000000	-0.004218
3914.000000	-0.004215
3913.000000	-0.004207
3912.000000	-0.004187
3911.000000	-0.004160
3910.000000	-0.004137
3909.000000	-0.004126
3908.000000	-0.004129
3907.000000	-0.004137
3906.000000	-0.004141
3905.000000	-0.004126
3904.000000	-0.004089
3903.000000	-0.004047
3902.000000	-0.004033
3901.000000	-0.004061
3900.000000	-0.004117
3899.000000	-0.004172
3898.000000	-0.004206
3897.000000	-0.004211
3896.000000	-0.004196
3895.000000	-0.004172
3894.000000	-0.004159
3893.000000	-0.004163
3892.000000	-0.004174
3891.000000	-0.004170
3890.000000	-0.004154
3889.000000	-0.004146
3888.000000	-0.004154
3887.000000	-0.004154
3886.000000	-0.004127
3885.000000	-0.004086
3884.000000	-0.004068
3883.000000	-0.004098
3882.000000	-0.004159
3881.000000	-0.004206
3880.000000	-0.004205
3879.000000	-0.004167
3878.000000	-0.004138
3877.000000	-0.004143
3876.000000	-0.004166
3875.000000	-0.004165
3874.000000	-0.004113
3873.000000	-0.004032
3872.000000	-0.003979
3871.000000	-0.003978
3870.000000	-0.004009
3869.000000	-0.004039
3868.000000	-0.004067
3867.000000	-0.004103
3866.000000	-0.004135
3865.000000	-0.004146
3864.000000	-0.004138
3863.000000	-0.004125
3862.000000	-0.004119
3861.000000	-0.004120
3860.000000	-0.004115
3859.000000	-0.004091
3858.000000	-0.004048
3857.000000	-0.004007
3856.000000	-0.004000
3855.000000	-0.004040
3854.000000	-0.004095
3853.000000	-0.004112
3852.000000	-0.004096
3851.000000	-0.004099
3850.000000	-0.004127
3849.000000	-0.004152
3848.000000	-0.004163
3847.000000	-0.004167
3846.000000	-0.004168
3845.000000	-0.004161
3844.000000	-0.004136
3843.000000	-0.004089
3842.000000	-0.004033
3841.000000	-0.003988
3840.000000	-0.003965
3839.000000	-0.003960
3838.000000	-0.003964
3837.000000	-0.003972
3836.000000	-0.003987
3835.000000	-0.004019
3834.000000	-0.004067
3833.000000	-0.004120
3832.000000	-0.004160
3831.000000	-0.004173
3830.000000	-0.004165
3829.000000	-0.004153
3828.000000	-0.004148
3827.000000	-0.004146
3826.000000	-0.004140
3825.000000	-0.004134
3824.000000	-0.004140
3823.000000	-0.004159
3822.000000	-0.004168
3821.000000	-0.004142
3820.000000	-0.004089
3819.000000	-0.004058
3818.000000	-0.004078
3817.000000	-0.004126
3816.000000	-0.004163
3815.000000	-0.004177
3814.000000	-0.004190
3813.000000	-0.004214
3812.000000	-0.004228
3811.000000	-0.004215
3810.000000	-0.004182
3809.000000	-0.004149
3808.000000	-0.004125
3807.000000	-0.004103
3806.000000	-0.004077
3805.000000	-0.004055
3804.000000	-0.004048
3803.000000	-0.004044
3802.000000	-0.004035
3801.000000	-0.004024
3800.000000	-0.004028
3799.000000	-0.004059
3798.000000	-0.004101
3797.000000	-0.004134
3796.000000	-0.004160
3795.000000	-0.004188
3794.000000	-0.004216
3793.000000	-0.004225
3792.000000	-0.004201
3791.000000	-0.004153
3790.000000	-0.004106
3789.000000	-0.004081
3788.000000	-0.004083
3787.000000	-0.004102
3786.000000	-0.004121
3785.000000	-0.004126
3784.000000	-0.004118
3783.000000	-0.004113
3782.000000	-0.004126
3781.000000	-0.004154
3780.000000	-0.004181
3779.000000	-0.004188
3778.000000	-0.004171
3777.000000	-0.004142
3776.000000	-0.004115
3775.000000	-0.004092
3774.000000	-0.004079
3773.000000	-0.004083
3772.000000	-0.004095
3771.000000	-0.004099
3770.000000	-0.004089
3769.000000	-0.004077
3768.000000	-0.004081
3767.000000	-0.004097
3766.000000	-0.004098
3765.000000	-0.004071
3764.000000	-0.004035
3763.000000	-0.004023
3762.000000	-0.004040
3761.000000	-0.004067
3760.000000	-0.004080
3759.000000	-0.004077
3758.000000	-0.004060
3757.000000	-0.004031
3756.000000	-0.003990
3755.000000	-0.003943
3754.000000	-0.003896
3753.000000	-0.003855
3752.000000	-0.003825
3751.000000	-0.003797
3750.000000	-0.003751
3749.000000	-0.003693
3748.000000	-0.003657
3747.000000	-0.003665
3746.000000	-0.003695
3745.000000	-0.003706
3744.000000	-0.003680
3743.000000	-0.003649
3742.000000	-0.003645
3741.000000	-0.003644
3740.000000	-0.003605
3739.000000	-0.003525
3738.000000	-0.003427
3737.000000	-0.003337
3736.000000	-0.003300
3735.000000	-0.003356
3734.000000	-0.003474
3733.000000	-0.003559
3732.000000	-0.003539
3731.000000	-0.003427
3730.000000	-0.003286
3729.000000	-0.003168
3728.000000	-0.003092
3727.000000	-0.003062
3726.000000	-0.003071
3725.000000	-0.003103
3724.000000	-0.003140
3723.000000	-0.003172
3722.000000	-0.003205
3721.000000	-0.003250
3720.000000	-0.003307
3719.000000	-0.003369
3718.000000	-0.003420
3717.000000	-0.003462
3716.000000	-0.003514
3715.000000	-0.003574
3714.000000	-0.003601
3713.000000	-0.003540
3712.000000	-0.003400
3711.000000	-0.003255
3710.000000	-0.003173
3709.000000	-0.003156
3708.000000	-0.003160
3707.000000	-0.003144
3706.000000	-0.003094
3705.000000	-0.003018
3704.000000	-0.002938
3703.000000	-0.002866
3702.000000	-0.002808
3701.000000	-0.002771
3700.000000	-0.002769
3699.000000	-0.002816
3698.000000	-0.002904
3697.000000	-0.003000
3696.000000	-0.003066
3695.000000	-0.003083
3694.000000	-0.003070
3693.000000	-0.003069
3692.000000	-0.003129
3691.000000	-0.003261
3690.000000	-0.003408
3689.000000	-0.003476
3688.000000	-0.003430
3687.000000	-0.003336
3686.000000	-0.003266
3685.000000	-0.003241
3684.000000	-0.003237
3683.000000	-0.003234
3682.000000	-0.003227
3681.000000	-0.003210
3680.000000	-0.003173
3679.000000	-0.003118
3678.000000	-0.003069
3677.000000	-0.003047
3676.000000	-0.003046
3675.000000	-0.003039
3674.000000	-0.003025
3673.000000	-0.003033
3672.000000	-0.003063
3671.000000	-0.003081
3670.000000	-0.003067
3669.000000	-0.003034
3668.000000	-0.003012
3667.000000	-0.003016
3666.000000	-0.003024
3665.000000	-0.003016
3664.000000	-0.002990
3663.000000	-0.002957
3662.000000	-0.002923
3661.000000	-0.002886
3660.000000	-0.002844
3659.000000	-0.002803
3658.000000	-0.002770
3657.000000	-0.002741
3656.000000	-0.002705
3655.000000	-0.002664
3654.000000	-0.002633
3653.000000	-0.002626
3652.000000	-0.002636
3651.000000	-0.002646
3650.000000	-0.002626
3649.000000	-0.002563
3648.000000	-0.002491
3647.000000	-0.002456
3646.000000	-0.002467
3645.000000	-0.002499
3644.000000	-0.002528
3643.000000	-0.002535
3642.000000	-0.002511
3641.000000	-0.002456
3640.000000	-0.002385
3639.000000	-0.002316
3638.000000	-0.002260
3637.000000	-0.002216
3636.000000	-0.002176
3635.000000	-0.002127
3634.000000	-0.002062
3633.000000	-0.001989
3632.000000	-0.001926
3631.000000	-0.001877
3630.000000	-0.001836
3629.000000	-0.001805
3628.000000	-0.001797
3627.000000	-0.001821
3626.000000	-0.001872
3625.000000	-0.001925
3624.000000	-0.001975
3623.000000	-0.002044
3622.000000	-0.002149
3621.000000	-0.002264
3620.000000	-0.002322
3619.000000	-0.002269
3618.000000	-0.002136
3617.000000	-0.002015
3616.000000	-0.001975
3615.000000	-0.002027
3614.000000	-0.002134
3613.000000	-0.002238
3612.000000	-0.002299
3611.000000	-0.002305
3610.000000	-0.002264
3609.000000	-0.002213
3608.000000	-0.002198
3607.000000	-0.002236
3606.000000	-0.002296
3605.000000	-0.002334
3604.000000	-0.002327
3603.000000	-0.002279
3602.000000	-0.002213
3601.000000	-0.002156
3600.000000	-0.002128
3599.000000	-0.002132
3598.000000	-0.002152
3597.000000	-0.002160
3596.000000	-0.002144
3595.000000	-0.002117
3594.000000	-0.002102
3593.000000	-0.002116
3592.000000	-0.002158
3591.000000	-0.002217
3590.000000	-0.002290
3589.000000	-0.002374
3588.000000	-0.002457
3587.000000	-0.002521
3586.000000	-0.002561
3585.000000	-0.002596
3584.000000	-0.002640
3583.000000	-0.002697
3582.000000	-0.002763
3581.000000	-0.002832
3580.000000	-0.002894
3579.000000	-0.002939
3578.000000	-0.002959
3577.000000	-0.002960
3576.000000	-0.002953
3575.000000	-0.002954
3574.000000	-0.002966
3573.000000	-0.002984
3572.000000	-0.002998
3571.000000	-0.003001
3570.000000	-0.002989
3569.000000	-0.002967
3568.000000	-0.002948
3567.000000	-0.002942
3566.000000	-0.002951
3565.000000	-0.002967
3564.000000	-0.002985
3563.000000	-0.003005
3562.000000	-0.003036
3561.000000	-0.003081
3560.000000	-0.003130
3559.000000	-0.003167
3558.000000	-0.003184
3557.000000	-0.003184
3556.000000	-0.003180
3555.000000	-0.003184
3554.000000	-0.003198
3553.000000	-0.003216
3552.000000	-0.003229
3551.000000	-0.003231
3550.000000	-0.003223
3549.000000	-0.003207
3548.000000	-0.003189
3547.000000	-0.003181
3546.000000	-0.003184
3545.000000	-0.003192
3544.000000	-0.003191
3543.000000	-0.003177
3542.000000	-0.003161
3541.000000	-0.003150
3540.000000	-0.003144
3539.000000	-0.003135
3538.000000	-0.003126
3537.000000	-0.003127
3536.000000	-0.003149
3535.000000	-0.003189
3534.000000	-0.003230
3533.000000	-0.003260
3532.000000	-0.003279
3531.000000	-0.003291
3530.000000	-0.003299
3529.000000	-0.003302
3528.000000	-0.003301
3527.000000	-0.003298
3526.000000	-0.003293
3525.000000	-0.003292
3524.000000	-0.003309
3523.000000	-0.003345
3522.000000	-0.003387
3521.000000	-0.003416
3520.000000	-0.003429
3519.000000	-0.003436
3518.000000	-0.003451
3517.000000	-0.003470
3516.000000	-0.003478
3515.000000	-0.003464
3514.000000	-0.003436
3513.000000	-0.003411
3512.000000	-0.003403
3511.000000	-0.003415
3510.000000	-0.003436
3509.000000	-0.003450
3508.000000	-0.003449
3507.000000	-0.003439
3506.000000	-0.003432
3505.000000	-0.003442
3504.000000	-0.003479
3503.000000	-0.003533
3502.000000	-0.003581
3501.000000	-0.003600
3500.000000	-0.003590
3499.000000	-0.003566
3498.000000	-0.003551
3497.000000	-0.003556
3496.000000	-0.003577
3495.000000	-0.003603
3494.000000	-0.003627
3493.000000	-0.003641
3492.000000	-0.003646
3491.000000	-0.003644
3490.000000	-0.003642
3489.000000	-0.003640
3488.000000	-0.003639
3487.000000	-0.003637
3486.000000	-0.003632
3485.000000	-0.003622
3484.000000	-0.003608
3483.000000	-0.003597
3482.000000	-0.003600
3481.000000	-0.003622
3480.000000	-0.003650
3479.000000	-0.003666
3478.000000	-0.003660
3477.000000	-0.003637
3476.000000	-0.003614
3475.000000	-0.003603
3474.000000	-0.003601
3473.000000	-0.003599
3472.000000	-0.003590
3471.000000	-0.003572
3470.000000	-0.003551
3469.000000	-0.003535
3468.000000	-0.003528
3467.000000	-0.003531
3466.000000	-0.003541
3465.000000	-0.003552
3464.000000	-0.003556
3463.000000	-0.003547
3462.000000	-0.003530
3461.000000	-0.003519
3460.000000	-0.003530
3459.000000	-0.003563
3458.000000	-0.003597
3457.000000	-0.003607
3456.000000	-0.003586
3455.000000	-0.003551
3454.000000	-0.003530
3453.000000	-0.003539
3452.000000	-0.003569
3451.000000	-0.003597
3450.000000	-0.003609
3449.000000	-0.003603
3448.000000	-0.003593
3447.000000	-0.003585
3446.000000	-0.003579
3445.000000	-0.003570
3444.000000	-0.003554
3443.000000	-0.003533
3442.000000	-0.003514
3441.000000	-0.003504
3440.000000	-0.003505
3439.000000	-0.003512
3438.000000	-0.003507
3437.000000	-0.003478
3436.000000	-0.003431
3435.000000	-0.003386
3434.000000	-0.003363
3433.000000	-0.003363
3432.000000	-0.003380
3431.000000	-0.003405
3430.000000	-0.003431
3429.000000	-0.003451
3428.000000	-0.003460
3427.000000	-0.003457
3426.000000	-0.003445
3425.000000	-0.003423
3424.000000	-0.003399
3423.000000	-0.003384
3422.000000	-0.003386
3421.000000	-0.003395
3420.000000	-0.003394
3419.000000	-0.003380
3418.000000	-0.003363
3417.000000	-0.003352
3416.000000	-0.003341
3415.000000	-0.003325
3414.000000	-0.003312
3413.000000	-0.003312
3412.000000	-0.003324
3411.000000	-0.003330
3410.000000	-0.003324
3409.000000	-0.003311
3408.000000	-0.003299
3407.000000	-0.003284
3406.000000	-0.003266
3405.000000	-0.003251
3404.000000	-0.003251
3403.000000	-0.003259
3402.000000	-0.003259
3401.000000	-0.003240
3400.000000	-0.003213
3399.000000	-0.003197
3398.000000	-0.003200
3397.000000	-0.003214
3396.000000	-0.003229
3395.000000	-0.003243
3394.000000	-0.003257
3393.000000	-0.003266
3392.000000	-0.003258
3391.000000	-0.003226
3390.000000	-0.003183
3389.000000	-0.003151
3388.000000	-0.003145
3387.000000	-0.003159
3386.000000	-0.003169
3385.000000	-0.003157
3384.000000	-0.003122
3383.000000	-0.003083
3382.000000	-0.003060
3381.000000	-0.003062
3380.000000	-0.003083
3379.000000	-0.003110
3378.000000	-0.003128
3377.000000	-0.003123
3376.000000	-0.003097
3375.000000	-0.003068
3374.000000	-0.003054
3373.000000	-0.003060
3372.000000	-0.003072
3371.000000	-0.003075
3370.000000	-0.003059
3369.000000	-0.003031
3368.000000	-0.003006
3367.000000	-0.002992
3366.000000	-0.002991
3365.000000	-0.003003
3364.000000	-0.003025
3363.000000	-0.003048
3362.000000	-0.003058
3361.000000	-0.003042
3360.000000	-0.003007
3359.000000	-0.002975
3358.000000	-0.002968
3357.000000	-0.002984
3356.000000	-0.003002
3355.000000	-0.003005
3354.000000	-0.002991
3353.000000	-0.002973
3352.000000	-0.002959
3351.000000	-0.002953
3350.000000	-0.002955
3349.000000	-0.002965
3348.000000	-0.002982
3347.000000	-0.002996
3346.000000	-0.003000
3345.000000	-0.002997
3344.000000	-0.003001
3343.000000	-0.003016
3342.000000	-0.003031
3341.000000	-0.003027
3340.000000	-0.003000
3339.000000	-0.002967
3338.000000	-0.002945
3337.000000	-0.002937
3336.000000	-0.002934
3335.000000	-0.002928
3334.000000	-0.002918
3333.000000	-0.002901
3332.000000	-0.002877
3331.000000	-0.002855
3330.000000	-0.002848
3329.000000	-0.002865
3328.000000	-0.002895
3327.000000	-0.002921
3326.000000	-0.002934
3325.000000	-0.002938
3324.000000	-0.002942
3323.000000	-0.002949
3322.000000	-0.002955
3321.000000	-0.002957
3320.000000	-0.002959
3319.000000	-0.002961
3318.000000	-0.002957
3317.000000	-0.002939
3316.000000	-0.002915
3315.000000	-0.002901
3314.000000	-0.002906
3313.000000	-0.002918
3312.000000	-0.002921
3311.000000	-0.002914
3310.000000	-0.002911
3309.000000	-0.002915
3308.000000	-0.002914
3307.000000	-0.002894
3306.000000	-0.002866
3305.000000	-0.002854
3304.000000	-0.002871
3303.000000	-0.002906
3302.000000	-0.002931
3301.000000	-0.002933
3300.000000	-0.002918
3299.000000	-0.002910
3298.000000	-0.002921
3297.000000	-0.002943
3296.000000	-0.002961
3295.000000	-0.002964
3294.000000	-0.002960
3293.000000	-0.002959
3292.000000	-0.002965
3291.000000	-0.002971
3290.000000	-0.002973
3289.000000	-0.002974
3288.000000	-0.002973
3287.000000	-0.002968
3286.000000	-0.002956
3285.000000	-0.002940
3284.000000	-0.002928
3283.000000	-0.002925
3282.000000	-0.002932
3281.000000	-0.002945
3280.000000	-0.002958
3279.000000	-0.002962
3278.000000	-0.002951
3277.000000	-0.002924
3276.000000	-0.002891
3275.000000	-0.002869
3274.000000	-0.002868
3273.000000	-0.002882
3272.000000	-0.002895
3271.000000	-0.002891
3270.000000	-0.002868
3269.000000	-0.002837
3268.000000	-0.002813
3267.000000	-0.002809
3266.000000	-0.002820
3265.000000	-0.002837
3264.000000	-0.002848
3263.000000	-0.002844
3262.000000	-0.002828
3261.000000	-0.002809
3260.000000	-0.002798
3259.000000	-0.002802
3258.000000	-0.002818
3257.000000	-0.002832
3256.000000	-0.002831
3255.000000	-0.002812
3254.000000	-0.002784
3253.000000	-0.002759
3252.000000	-0.002746
3251.000000	-0.002744
3250.000000	-0.002752
3249.000000	-0.002762
3248.000000	-0.002765
3247.000000	-0.002757
3246.000000	-0.002737
3245.000000	-0.002709
3244.000000	-0.002682
3243.000000	-0.002661
3242.000000	-0.002651
3241.000000	-0.002646
3240.000000	-0.002636
3239.000000	-0.002614
3238.000000	-0.002590
3237.000000	-0.002579
3236.000000	-0.002589
3235.000000	-0.002611
3234.000000	-0.002632
3233.000000	-0.002647
3232.000000	-0.002650
3231.000000	-0.002631
3230.000000	-0.002588
3229.000000	-0.002536
3228.000000	-0.002494
3227.000000	-0.002468
3226.000000	-0.002448
3225.000000	-0.002428
3224.000000	-0.002410
3223.000000	-0.002400
3222.000000	-0.002399
3221.000000	-0.002404
3220.000000	-0.002414
3219.000000	-0.002426
3218.000000	-0.002429
3217.000000	-0.002414
3216.000000	-0.002384
3215.000000	-0.002350
3214.000000	-0.002318
3213.000000	-0.002281
3212.000000	-0.002231
3211.000000	-0.002177
3210.000000	-0.002132
3209.000000	-0.002101
3208.000000	-0.002080
3207.000000	-0.002062
3206.000000	-0.002046
3205.000000	-0.002028
3204.000000	-0.002002
3203.000000	-0.001966
3202.000000	-0.001934
3201.000000	-0.001923
3200.000000	-0.001942
3199.000000	-0.001983
3198.000000	-0.002029
3197.000000	-0.002059
3196.000000	-0.002059
3195.000000	-0.002034
3194.000000	-0.002009
3193.000000	-0.002013
3192.000000	-0.002050
3191.000000	-0.002097
3190.000000	-0.002124
3189.000000	-0.002124
3188.000000	-0.002113
3187.000000	-0.002108
3186.000000	-0.002112
3185.000000	-0.002117
3184.000000	-0.002113
3183.000000	-0.002101
3182.000000	-0.002087
3181.000000	-0.002074
3180.000000	-0.002058
3179.000000	-0.002032
3178.000000	-0.001995
3177.000000	-0.001956
3176.000000	-0.001920
3175.000000	-0.001879
3174.000000	-0.001823
3173.000000	-0.001749
3172.000000	-0.001664
3171.000000	-0.001569
3170.000000	-0.001458
3169.000000	-0.001324
3168.000000	-0.001176
3167.000000	-0.001033
3166.000000	-0.000914
3165.000000	-0.000840
3164.000000	-0.000824
3163.000000	-0.000869
3162.000000	-0.000963
3161.000000	-0.001089
3160.000000	-0.001234
3159.000000	-0.001382
3158.000000	-0.001516
3157.000000	-0.001622
3156.000000	-0.001698
3155.000000	-0.001752
3154.000000	-0.001796
3153.000000	-0.001834
3152.000000	-0.001869
3151.000000	-0.001898
3150.000000	-0.001921
3149.000000	-0.001932
3148.000000	-0.001931
3147.000000	-0.001922
3146.000000	-0.001912
3145.000000	-0.001907
3144.000000	-0.001908
3143.000000	-0.001911
3142.000000	-0.001911
3141.000000	-0.001908
3140.000000	-0.001905
3139.000000	-0.001902
3138.000000	-0.001901
3137.000000	-0.001910
3136.000000	-0.001934
3135.000000	-0.001966
3134.000000	-0.001983
3133.000000	-0.001967
3132.000000	-0.001926
3131.000000	-0.001888
3130.000000	-0.001877
3129.000000	-0.001891
3128.000000	-0.001905
3127.000000	-0.001902
3126.000000	-0.001884
3125.000000	-0.001866
3124.000000	-0.001858
3123.000000	-0.001859
3122.000000	-0.001858
3121.000000	-0.001850
3120.000000	-0.001838
3119.000000	-0.001826
3118.000000	-0.001813
3117.000000	-0.001798
3116.000000	-0.001782
3115.000000	-0.001768
3114.000000	-0.001755
3113.000000	-0.001740
3112.000000	-0.001723
3111.000000	-0.001709
3110.000000	-0.001711
3109.000000	-0.001733
3108.000000	-0.001763
3107.000000	-0.001782
3106.000000	-0.001777
3105.000000	-0.001751
3104.000000	-0.001720
3103.000000	-0.001698
3102.000000	-0.001693
3101.000000	-0.001705
3100.000000	-0.001731
3099.000000	-0.001757
3098.000000	-0.001770
3097.000000	-0.001761
3096.000000	-0.001734
3095.000000	-0.001700
3094.000000	-0.001669
3093.000000	-0.001645
3092.000000	-0.001628
3091.000000	-0.001617
3090.000000	-0.001610
3089.000000	-0.001605
3088.000000	-0.001596
3087.000000	-0.001576
3086.000000	-0.001544
3085.000000	-0.001510
3084.000000	-0.001492
3083.000000	-0.001499
3082.000000	-0.001519
3081.000000	-0.001536
3080.000000	-0.001545
3079.000000	-0.001547
3078.000000	-0.001540
3077.000000	-0.001517
3076.000000	-0.001482
3075.000000	-0.001456
3074.000000	-0.001455
3073.000000	-0.001476
3072.000000	-0.001498
3071.000000	-0.001508
3070.000000	-0.001501
3069.000000	-0.001481
3068.000000	-0.001455
3067.000000	-0.001427
3066.000000	-0.001400
3065.000000	-0.001376
3064.000000	-0.001361
3063.000000	-0.001364
3062.000000	-0.001389
3061.000000	-0.001421
3060.000000	-0.001436
3059.000000	-0.001422
3058.000000	-0.001389
3057.000000	-0.001364
3056.000000	-0.001357
3055.000000	-0.001357
3054.000000	-0.001346
3053.000000	-0.001325
3052.000000	-0.001311
3051.000000	-0.001319
3050.000000	-0.001347
3049.000000	-0.001380
3048.000000	-0.001401
3047.000000	-0.001402
3046.000000	-0.001381
3045.000000	-0.001341
3044.000000	-0.001295
3043.000000	-0.001259
3042.000000	-0.001243
3041.000000	-0.001234
3040.000000	-0.001217
3039.000000	-0.001184
3038.000000	-0.001149
3037.000000	-0.001132
3036.000000	-0.001137
3035.000000	-0.001153
3034.000000	-0.001163
3033.000000	-0.001158
3032.000000	-0.001141
3031.000000	-0.001115
3030.000000	-0.001083
3029.000000	-0.001044
3028.000000	-0.001001
3027.000000	-0.000959
3026.000000	-0.000924
3025.000000	-0.000899
3024.000000	-0.000875
3023.000000	-0.000841
3022.000000	-0.000791
3021.000000	-0.000728
3020.000000	-0.000660
3019.000000	-0.000597
3018.000000	-0.000544
3017.000000	-0.000501
3016.000000	-0.000456
3015.000000	-0.000393
3014.000000	-0.000305
3013.000000	-0.000205
3012.000000	-0.000112
3011.000000	-0.000038
3010.000000	0.000027
3009.000000	0.000099
3008.000000	0.000188
3007.000000	0.000292
3006.000000	0.000399
3005.000000	0.000492
3004.000000	0.000562
3003.000000	0.000612
3002.000000	0.000657
3001.000000	0.000709
3000.000000	0.000764
2999.000000	0.000811
2998.000000	0.000846
2997.000000	0.000876
2996.000000	0.000911
2995.000000	0.000947
2994.000000	0.000978
2993.000000	0.001004
2992.000000	0.001031
2991.000000	0.001073
2990.000000	0.001142
2989.000000	0.001241
2988.000000	0.001363
2987.000000	0.001490
2986.000000	0.001617
2985.000000	0.001751
2984.000000	0.001898
2983.000000	0.002053
2982.000000	0.002207
2981.000000	0.002360
2980.000000	0.002527
2979.000000	0.002722
2978.000000	0.002942
2977.000000	0.003175
2976.000000	0.003404
2975.000000	0.003609
2974.000000	0.003771
2973.000000	0.003884
2972.000000	0.003954
2971.000000	0.003995
2970.000000	0.004014
2969.000000	0.004002
2968.000000	0.003942
2967.000000	0.003826
2966.000000	0.003666
2965.000000	0.003483
2964.000000	0.003296
2963.000000	0.003110
2962.000000	0.002920
2961.000000	0.002724
2960.000000	0.002534
2959.000000	0.002368
2958.000000	0.002235
2957.000000	0.002139
2956.000000	0.002074
2955.000000	0.002028
2954.000000	0.001989
2953.000000	0.001951
2952.000000	0.001921
2951.000000	0.001911
2950.000000	0.001931
2949.000000	0.001985
2948.000000	0.002071
2947.000000	0.002186
2946.000000	0.002322
2945.000000	0.002471
2944.000000	0.002626
2943.000000	0.002781
2942.000000	0.002921
2941.000000	0.003025
2940.000000	0.003077
2939.000000	0.003072
2938.000000	0.003022
2937.000000	0.002943
2936.000000	0.002846
2935.000000	0.002735
2934.000000	0.002617
2933.000000	0.002498
2932.000000	0.002383
2931.000000	0.002268
2930.000000	0.002144
2929.000000	0.002006
2928.000000	0.001864
2927.000000	0.001731
2926.000000	0.001610
2925.000000	0.001495
2924.000000	0.001385
2923.000000	0.001286
2922.000000	0.001202
2921.000000	0.001124
2920.000000	0.001036
2919.000000	0.000936
2918.000000	0.000839
2917.000000	0.000756
2916.000000	0.000684
2915.000000	0.000611
2914.000000	0.000533
2913.000000	0.000458
2912.000000	0.000393
2911.000000	0.000335
2910.000000	0.000278
2909.000000	0.000222
2908.000000	0.000169
2907.000000	0.000118
2906.000000	0.000063
2905.000000	0.000002
2904.000000	-0.000060
2903.000000	-0.000117
2902.000000	-0.000168
2901.000000	-0.000216
2900.000000	-0.000259
2899.000000	-0.000291
2898.000000	-0.000305
2897.000000	-0.000300
2896.000000	-0.000283
2895.000000	-0.000262
2894.000000	-0.000244
2893.000000	-0.000222
2892.000000	-0.000182
2891.000000	-0.000107
2890.000000	0.000013
2889.000000	0.000175
2888.000000	0.000360
2887.000000	0.000543
2886.000000	0.000712
2885.000000	0.000873
2884.000000	0.001039
2883.000000	0.001210
2882.000000	0.001358
2881.000000	0.001444
2880.000000	0.001446
2879.000000	0.001364
2878.000000	0.001223
2877.000000	0.001056
2876.000000	0.000886
2875.000000	0.000724
2874.000000	0.000571
2873.000000	0.000422
2872.000000	0.000265
2871.000000	0.000090
2870.000000	-0.000104
2869.000000	-0.000307
2868.000000	-0.000499
2867.000000	-0.000666
2866.000000	-0.000804
2865.000000	-0.000912
2864.000000	-0.000994
2863.000000	-0.001058
2862.000000	-0.001125
2861.000000	-0.001216
2860.000000	-0.001331
2859.000000	-0.001446
2858.000000	-0.001542
2857.000000	-0.001616
2856.000000	-0.001678
2855.000000	-0.001736
2854.000000	-0.001791
2853.000000	-0.001839
2852.000000	-0.001879
2851.000000	-0.001908
2850.000000	-0.001925
2849.000000	-0.001936
2848.000000	-0.001956
2847.000000	-0.001989
2846.000000	-0.002027
2845.000000	-0.002060
2844.000000	-0.002082
2843.000000	-0.002102
2842.000000	-0.002128
2841.000000	-0.002164
2840.000000	-0.002206
2839.000000	-0.002245
2838.000000	-0.002272
2837.000000	-0.002285
2836.000000	-0.002290
2835.000000	-0.002296
2834.000000	-0.002311
2833.000000	-0.002331
2832.000000	-0.002354
2831.000000	-0.002375
2830.000000	-0.002397
2829.000000	-0.002427
2828.000000	-0.002467
2827.000000	-0.002510
2826.000000	-0.002540
2825.000000	-0.002552
2824.000000	-0.002555
2823.000000	-0.002564
2822.000000	-0.002580
2821.000000	-0.002596
2820.000000	-0.002608
2819.000000	-0.002621
2818.000000	-0.002638
2817.000000	-0.002655
2816.000000	-0.002663
2815.000000	-0.002666
2814.000000	-0.002672
2813.000000	-0.002688
2812.000000	-0.002707
2811.000000	-0.002722
2810.000000	-0.002730
2809.000000	-0.002735
2808.000000	-0.002741
2807.000000	-0.002755
2806.000000	-0.002782
2805.000000	-0.002820
2804.000000	-0.002856
2803.000000	-0.002877
2802.000000	-0.002882
2801.000000	-0.002885
2800.000000	-0.002896
2799.000000	-0.002913
2798.000000	-0.002923
2797.000000	-0.002921
2796.000000	-0.002913
2795.000000	-0.002906
2794.000000	-0.002902
2793.000000	-0.002901
2792.000000	-0.002905
2791.000000	-0.002921
2790.000000	-0.002943
2789.000000	-0.002962
2788.000000	-0.002966
2787.000000	-0.002957
2786.000000	-0.002944
2785.000000	-0.002933
2784.000000	-0.002928
2783.000000	-0.002928
2782.000000	-0.002933
2781.000000	-0.002941
2780.000000	-0.002948
2779.000000	-0.002954
2778.000000	-0.002966
2777.000000	-0.002983
2776.000000	-0.002994
2775.000000	-0.002993
2774.000000	-0.002984
2773.000000	-0.002983
2772.000000	-0.002993
2771.000000	-0.003005
2770.000000	-0.003013
2769.000000	-0.003019
2768.000000	-0.003031
2767.000000	-0.003044
2766.000000	-0.003048
2765.000000	-0.003041
2764.000000	-0.003028
2763.000000	-0.003009
2762.000000	-0.002987
2761.000000	-0.002971
2760.000000	-0.002974
2759.000000	-0.002992
2758.000000	-0.003005
2757.000000	-0.002999
2756.000000	-0.002984
2755.000000	-0.002974
2754.000000	-0.002973
2753.000000	-0.002970
2752.000000	-0.002960
2751.000000	-0.002950
2750.000000	-0.002947
2749.000000	-0.002951
2748.000000	-0.002957
2747.000000	-0.002957
2746.000000	-0.002948
2745.000000	-0.002936
2744.000000	-0.002926
2743.000000	-0.002922
2742.000000	-0.002915
2741.000000	-0.002897
2740.000000	-0.002869
2739.000000	-0.002843
2738.000000	-0.002832
2737.000000	-0.002838
2736.000000	-0.002857
2735.000000	-0.002875
2734.000000	-0.002881
2733.000000	-0.002871
2732.000000	-0.002851
2731.000000	-0.002831
2730.000000	-0.002818
2729.000000	-0.002814
2728.000000	-0.002822
2727.000000	-0.002841
2726.000000	-0.002864
2725.000000	-0.002884
2724.000000	-0.002894
2723.000000	-0.002898
2722.000000	-0.002895
2721.000000	-0.002884
2720.000000	-0.002867
2719.000000	-0.002846
2718.000000	-0.002828
2717.000000	-0.002817
2716.000000	-0.002813
2715.000000	-0.002817
2714.000000	-0.002826
2713.000000	-0.002834
2712.000000	-0.002834
2711.000000	-0.002820
2710.000000	-0.002796
2709.000000	-0.002775
2708.000000	-0.002763
2707.000000	-0.002757
2706.000000	-0.002747
2705.000000	-0.002728
2704.000000	-0.002708
2703.000000	-0.002698
2702.000000	-0.002695
2701.000000	-0.002688
2700.000000	-0.002669
2699.000000	-0.002642
2698.000000	-0.002616
2697.000000	-0.002595
2696.000000	-0.002579
2695.000000	-0.002573
2694.000000	-0.002582
2693.000000	-0.002601
2692.000000	-0.002613
2691.000000	-0.002605
2690.000000	-0.002581
2689.000000	-0.002555
2688.000000	-0.002542
2687.000000	-0.002542
2686.000000	-0.002549
2685.000000	-0.002553
2684.000000	-0.002550
2683.000000	-0.002542
2682.000000	-0.002535
2681.000000	-0.002534
2680.000000	-0.002540
2679.000000	-0.002543
2678.000000	-0.002534
2677.000000	-0.002514
2676.000000	-0.002492
2675.000000	-0.002471
2674.000000	-0.002454
2673.000000	-0.002443
2672.000000	-0.002443
2671.000000	-0.002451
2670.000000	-0.002461
2669.000000	-0.002466
2668.000000	-0.002465
2667.000000	-0.002460
2666.000000	-0.002458
2665.000000	-0.002466
2664.000000	-0.002491
2663.000000	-0.002529
2662.000000	-0.002564
2661.000000	-0.002583
2660.000000	-0.002585
2659.000000	-0.002580
2658.000000	-0.002577
2657.000000	-0.002581
2656.000000	-0.002590
2655.000000	-0.002597
2654.000000	-0.002598
2653.000000	-0.002592
2652.000000	-0.002582
2651.000000	-0.002573
2650.000000	-0.002570
2649.000000	-0.002579
2648.000000	-0.002603
2647.000000	-0.002635
2646.000000	-0.002651
2645.000000	-0.002637
2644.000000	-0.002602
2643.000000	-0.002573
2642.000000	-0.002569
2641.000000	-0.002583
2640.000000	-0.002594
2639.000000	-0.002591
2638.000000	-0.002580
2637.000000	-0.002565
2636.000000	-0.002539
2635.000000	-0.002492
2634.000000	-0.002428
2633.000000	-0.002363
2632.000000	-0.002309
2631.000000	-0.002265
2630.000000	-0.002225
2629.000000	-0.002194
2628.000000	-0.002182
2627.000000	-0.002194
2626.000000	-0.002226
2625.000000	-0.002275
2624.000000	-0.002335
2623.000000	-0.002386
2622.000000	-0.002415
2621.000000	-0.002431
2620.000000	-0.002460
2619.000000	-0.002520
2618.000000	-0.002599
2617.000000	-0.002673
2616.000000	-0.002729
2615.000000	-0.002774
2614.000000	-0.002814
2613.000000	-0.002846
2612.000000	-0.002866
2611.000000	-0.002870
2610.000000	-0.002859
2609.000000	-0.002846
2608.000000	-0.002845
2607.000000	-0.002866
2606.000000	-0.002905
2605.000000	-0.002951
2604.000000	-0.002993
2603.000000	-0.003025
2602.000000	-0.003045
2601.000000	-0.003048
2600.000000	-0.003036
2599.000000	-0.003018
2598.000000	-0.003004
2597.000000	-0.003007
2596.000000	-0.003026
2595.000000	-0.003053
2594.000000	-0.003073
2593.000000	-0.003086
2592.000000	-0.003101
2591.000000	-0.003126
2590.000000	-0.003154
2589.000000	-0.003172
2588.000000	-0.003179
2587.000000	-0.003181
2586.000000	-0.003184
2585.000000	-0.003188
2584.000000	-0.003196
2583.000000	-0.003209
2582.000000	-0.003219
2581.000000	-0.003220
2580.000000	-0.003214
2579.000000	-0.003216
2578.000000	-0.003231
2577.000000	-0.003254
2576.000000	-0.003275
2575.000000	-0.003285
2574.000000	-0.003285
2573.000000	-0.003282
2572.000000	-0.003283
2571.000000	-0.003293
2570.000000	-0.003308
2569.000000	-0.003322
2568.000000	-0.003332
2567.000000	-0.003336
2566.000000	-0.003333
2565.000000	-0.003329
2564.000000	-0.003334
2563.000000	-0.003358
2562.000000	-0.003392
2561.000000	-0.003420
2560.000000	-0.003431
2559.000000	-0.003430
2558.000000	-0.003428
2557.000000	-0.003429
2556.000000	-0.003430
2555.000000	-0.003435
2554.000000	-0.003451
2553.000000	-0.003478
2552.000000	-0.003506
2551.000000	-0.003522
2550.000000	-0.003517
2549.000000	-0.003498
2548.000000	-0.003481
2547.000000	-0.003476
2546.000000	-0.003485
2545.000000	-0.003506
2544.000000	-0.003537
2543.000000	-0.003573
2542.000000	-0.003605
2541.000000	-0.003622
2540.000000	-0.003628
2539.000000	-0.003633
2538.000000	-0.003646
2537.000000	-0.003658
2536.000000	-0.003660
2535.000000	-0.003652
2534.000000	-0.003640
2533.000000	-0.003634
2532.000000	-0.003636
2531.000000	-0.003644
2530.000000	-0.003653
2529.000000	-0.003657
2528.000000	-0.003658
2527.000000	-0.003662
2526.000000	-0.003677
2525.000000	-0.003697
2524.000000	-0.003714
2523.000000	-0.003725
2522.000000	-0.003735
2521.000000	-0.003745
2520.000000	-0.003749
2519.000000	-0.003742
2518.000000	-0.003732
2517.000000	-0.003733
2516.000000	-0.003746
2515.000000	-0.003758
2514.000000	-0.003757
2513.000000	-0.003751
2512.000000	-0.003754
2511.000000	-0.003761
2510.000000	-0.003758
2509.000000	-0.003740
2508.000000	-0.003716
2507.000000	-0.003700
2506.000000	-0.003693
2505.000000	-0.003695
2504.000000	-0.003711
2503.000000	-0.003741
2502.000000	-0.003774
2501.000000	-0.003791
2500.000000	-0.003785
2499.000000	-0.003766
2498.000000	-0.003751
2497.000000	-0.003748
2496.000000	-0.003751
2495.000000	-0.003753
2494.000000	-0.003755
2493.000000	-0.003765
2492.000000	-0.003784
2491.000000	-0.003799
2490.000000	-0.003800
2489.000000	-0.003788
2488.000000	-0.003779
2487.000000	-0.003778
2486.000000	-0.003779
2485.000000	-0.003778
2484.000000	-0.003776
2483.000000	-0.003775
2482.000000	-0.003767
2481.000000	-0.003756
2480.000000	-0.003749
2479.000000	-0.003752
2478.000000	-0.003759
2477.000000	-0.003761
2476.000000	-0.003764
2475.000000	-0.003776
2474.000000	-0.003793
2473.000000	-0.003805
2472.000000	-0.003805
2471.000000	-0.003794
2470.000000	-0.003772
2469.000000	-0.003751
2468.000000	-0.003746
2467.000000	-0.003762
2466.000000	-0.003785
2465.000000	-0.003794
2464.000000	-0.003785
2463.000000	-0.003766
2462.000000	-0.003753
2461.000000	-0.003757
2460.000000	-0.003778
2459.000000	-0.003803
2458.000000	-0.003811
2457.000000	-0.003795
2456.000000	-0.003765
2455.000000	-0.003739
2454.000000	-0.003724
2453.000000	-0.003718
2452.000000	-0.003720
2451.000000	-0.003727
2450.000000	-0.003729
2449.000000	-0.003719
2448.000000	-0.003706
2447.000000	-0.003699
2446.000000	-0.003699
2445.000000	-0.003695
2444.000000	-0.003686
2443.000000	-0.003673
2442.000000	-0.003660
2441.000000	-0.003649
2440.000000	-0.003648
2439.000000	-0.003654
2438.000000	-0.003652
2437.000000	-0.003626
2436.000000	-0.003582
2435.000000	-0.003539
2434.000000	-0.003516
2433.000000	-0.003515
2432.000000	-0.003531
2431.000000	-0.003551
2430.000000	-0.003552
2429.000000	-0.003526
2428.000000	-0.003486
2427.000000	-0.003458
2426.000000	-0.003449
2425.000000	-0.003445
2424.000000	-0.003433
2423.000000	-0.003413
2422.000000	-0.003394
2421.000000	-0.003383
2420.000000	-0.003378
2419.000000	-0.003374
2418.000000	-0.003359
2417.000000	-0.003328
2416.000000	-0.003290
2415.000000	-0.003258
2414.000000	-0.003235
2413.000000	-0.003217
2412.000000	-0.003204
2411.000000	-0.003205
2410.000000	-0.003223
2409.000000	-0.003248
2408.000000	-0.003270
2407.000000	-0.003286
2406.000000	-0.003302
2405.000000	-0.003328
2404.000000	-0.003364
2403.000000	-0.003397
2402.000000	-0.003413
2401.000000	-0.003418
2400.000000	-0.003431
2399.000000	-0.003461
2398.000000	-0.003501
2397.000000	-0.003537
2396.000000	-0.003564
2395.000000	-0.003579
2394.000000	-0.003573
2393.000000	-0.003545
2392.000000	-0.003506
2391.000000	-0.003461
2390.000000	-0.003392
2389.000000	-0.003276
2388.000000	-0.003095
2387.000000	-0.002836
2386.000000	-0.002474
2385.000000	-0.001991
2384.000000	-0.001393
2383.000000	-0.000698
2382.000000	0.000076
2381.000000	0.000899
2380.000000	0.001707
2379.000000	0.002425
2378.000000	0.002997
2377.000000	0.003394
2376.000000	0.003608
2375.000000	0.003678
2374.000000	0.003679
2373.000000	0.003686
2372.000000	0.003748
2371.000000	0.003901
2370.000000	0.004166
2369.000000	0.004534
2368.000000	0.004968
2367.000000	0.005435
2366.000000	0.005916
2365.000000	0.006426
2364.000000	0.006952
2363.000000	0.007460
2362.000000	0.007990
2361.000000	0.008536
2360.000000	0.008985
2359.000000	0.009245
2358.000000	0.009304
2357.000000	0.009300
2356.000000	0.009361
2355.000000	0.009570
2354.000000	0.010044
2353.000000	0.010834
2352.000000	0.011751
2351.000000	0.012288
2350.000000	0.012117
2349.000000	0.011506
2348.000000	0.011223
2347.000000	0.012198
2346.000000	0.014664
2345.000000	0.017983
2344.000000	0.021120
2343.000000	0.023322
2342.000000	0.024235
2341.000000	0.023660
2340.000000	0.021849
2339.000000	0.019387
2338.000000	0.016882
2337.000000	0.014697
2336.000000	0.013023
2335.000000	0.011905
2334.000000	0.011317
2333.000000	0.011152
2332.000000	0.011320
2331.000000	0.011554
2330.000000	0.011549
2329.000000	0.011188
2328.000000	0.010548
2327.000000	0.009904
2326.000000	0.009397
2325.000000	0.009132
2324.000000	0.009056
2323.000000	0.009018
2322.000000	0.008884
2321.000000	0.008578
2320.000000	0.008153
2319.000000	0.007626
2318.000000	0.007067
2317.000000	0.006556
2316.000000	0.006218
2315.000000	0.006068
2314.000000	0.006017
2313.000000	0.005935
2312.000000	0.005754
2311.000000	0.005470
2310.000000	0.005097
2309.000000	0.004679
2308.000000	0.004248
2307.000000	0.003824
2306.000000	0.003395
2305.000000	0.002969
2304.000000	0.002578
2303.000000	0.002246
2302.000000	0.001977
2301.000000	0.001764
2300.000000	0.001600
2299.000000	0.001465
2298.000000	0.001327
2297.000000	0.001175
2296.000000	0.001008
2295.000000	0.000833
2294.000000	0.000637
2293.000000	0.000421
2292.000000	0.000186
2291.000000	-0.000064
2290.000000	-0.000336
2289.000000	-0.000623
2288.000000	-0.000912
2287.000000	-0.001200
2286.000000	-0.001500
2285.000000	-0.001809
2284.000000	-0.002094
2283.000000	-0.002319
2282.000000	-0.002471
2281.000000	-0.002558
2280.000000	-0.002592
2279.000000	-0.002592
2278.000000	-0.002586
2277.000000	-0.002599
2276.000000	-0.002638
2275.000000	-0.002689
2274.000000	-0.002735
2273.000000	-0.002770
2272.000000	-0.002794
2271.000000	-0.002807
2270.000000	-0.002806
2269.000000	-0.002786
2268.000000	-0.002745
2267.000000	-0.002691
2266.000000	-0.002628
2265.000000	-0.002545
2264.000000	-0.002430
2263.000000	-0.002277
2262.000000	-0.002102
2261.000000	-0.001943
2260.000000	-0.001858
2259.000000	-0.001937
2258.000000	-0.002271
2257.000000	-0.002866
2256.000000	-0.003563
2255.000000	-0.004058
2254.000000	-0.004061
2253.000000	-0.003495
2252.000000	-0.002564
2251.000000	-0.001618
2250.000000	-0.000930
2249.000000	-0.000576
2248.000000	-0.000488
2247.000000	-0.000565
2246.000000	-0.000749
2245.000000	-0.001014
2244.000000	-0.001336
2243.000000	-0.001686
2242.000000	-0.002037
2241.000000	-0.002368
2240.000000	-0.002671
2239.000000	-0.002955
2238.000000	-0.003228
2237.000000	-0.003483
2236.000000	-0.003696
2235.000000	-0.003857
2234.000000	-0.003976
2233.000000	-0.004068
2232.000000	-0.004137
2231.000000	-0.004185
2230.000000	-0.004219
2229.000000	-0.004249
2228.000000	-0.004281
2227.000000	-0.004310
2226.000000	-0.004332
2225.000000	-0.004349
2224.000000	-0.004369
2223.000000	-0.004398
2222.000000	-0.004436
2221.000000	-0.004476
2220.000000	-0.004511
2219.000000	-0.004539
2218.000000	-0.004560
2217.000000	-0.004575
2216.000000	-0.004586
2215.000000	-0.004600
2214.000000	-0.004617
2213.000000	-0.004625
2212.000000	-0.004616
2211.000000	-0.004598
2210.000000	-0.004586
2209.000000	-0.004585
2208.000000	-0.004579
2207.000000	-0.004560
2206.000000	-0.004530
2205.000000	-0.004498
2204.000000	-0.004470
2203.000000	-0.004451
2202.000000	-0.004449
2201.000000	-0.004469
2200.000000	-0.004504
2199.000000	-0.004544
2198.000000	-0.004585
2197.000000	-0.004630
2196.000000	-0.004678
2195.000000	-0.004723
2194.000000	-0.004754
2193.000000	-0.004770
2192.000000	-0.004777
2191.000000	-0.004782
2190.000000	-0.004783
2189.000000	-0.004782
2188.000000	-0.004785
2187.000000	-0.004800
2186.000000	-0.004824
2185.000000	-0.004840
2184.000000	-0.004843
2183.000000	-0.004843
2182.000000	-0.004848
2181.000000	-0.004852
2180.000000	-0.004845
2179.000000	-0.004833
2178.000000	-0.004829
2177.000000	-0.004838
2176.000000	-0.004853
2175.000000	-0.004860
2174.000000	-0.004856
2173.000000	-0.004842
2172.000000	-0.004831
2171.000000	-0.004835
2170.000000	-0.004859
2169.000000	-0.004886
2168.000000	-0.004900
2167.000000	-0.004897
2166.000000	-0.004888
2165.000000	-0.004878
2164.000000	-0.004868
2163.000000	-0.004860
2162.000000	-0.004859
2161.000000	-0.004863
2160.000000	-0.004866
2159.000000	-0.004868
2158.000000	-0.004875
2157.000000	-0.004890
2156.000000	-0.004905
2155.000000	-0.004917
2154.000000	-0.004922
2153.000000	-0.004916
2152.000000	-0.004896
2151.000000	-0.004875
2150.000000	-0.004870
2149.000000	-0.004883
2148.000000	-0.004903
2147.000000	-0.004912
2146.000000	-0.004906
2145.000000	-0.004898
2144.000000	-0.004896
2143.000000	-0.004897
2142.000000	-0.004894
2141.000000	-0.004882
2140.000000	-0.004877
2139.000000	-0.004894
2138.000000	-0.004928
2137.000000	-0.004950
2136.000000	-0.004942
2135.000000	-0.004915
2134.000000	-0.004897
2133.000000	-0.004900
2132.000000	-0.004910
2131.000000	-0.004912
2130.000000	-0.004906
2129.000000	-0.004900
2128.000000	-0.004897
2127.000000	-0.004897
2126.000000	-0.004903
2125.000000	-0.004913
2124.000000	-0.004922
2123.000000	-0.004927
2122.000000	-0.004924
2121.000000	-0.004917
2120.000000	-0.004914
2119.000000	-0.004921
2118.000000	-0.004939
2117.000000	-0.004955
2116.000000	-0.004957
2115.000000	-0.004951
2114.000000	-0.004945
2113.000000	-0.004940
2112.000000	-0.004933
2111.000000	-0.004930
2110.000000	-0.004937
2109.000000	-0.004948
2108.000000	-0.004947
2107.000000	-0.004933
2106.000000	-0.004920
2105.000000	-0.004922
2104.000000	-0.004932
2103.000000	-0.004939
2102.000000	-0.004938
2101.000000	-0.004934
2100.000000	-0.004930
2099.000000	-0.004930
2098.000000	-0.004939
2097.000000	-0.004956
2096.000000	-0.004967
2095.000000	-0.004960
2094.000000	-0.004942
2093.000000	-0.004933
2092.000000	-0.004941
2091.000000	-0.004955
2090.000000	-0.004961
2089.000000	-0.004957
2088.000000	-0.004953
2087.000000	-0.004955
2086.000000	-0.004964
2085.000000	-0.004972
2084.000000	-0.004976
2083.000000	-0.004971
2082.000000	-0.004956
2081.000000	-0.004931
2080.000000	-0.004905
2079.000000	-0.004887
2078.000000	-0.004880
2077.000000	-0.004879
2076.000000	-0.004876
2075.000000	-0.004867
2074.000000	-0.004852
2073.000000	-0.004834
2072.000000	-0.004817
2071.000000	-0.004805
2070.000000	-0.004797
2069.000000	-0.004791
2068.000000	-0.004787
2067.000000	-0.004790
2066.000000	-0.004799
2065.000000	-0.004806
2064.000000	-0.004808
2063.000000	-0.004811
2062.000000	-0.004819
2061.000000	-0.004831
2060.000000	-0.004842
2059.000000	-0.004854
2058.000000	-0.004869
2057.000000	-0.004889
2056.000000	-0.004913
2055.000000	-0.004933
2054.000000	-0.004943
2053.000000	-0.004940
2052.000000	-0.004930
2051.000000	-0.004925
2050.000000	-0.004927
2049.000000	-0.004930
2048.000000	-0.004933
2047.000000	-0.004942
2046.000000	-0.004964
2045.000000	-0.004990
2044.000000	-0.005007
2043.000000	-0.005013
2042.000000	-0.005014
2041.000000	-0.005020
2040.000000	-0.005030
2039.000000	-0.005039
2038.000000	-0.005040
2037.000000	-0.005033
2036.000000	-0.005023
2035.000000	-0.005019
2034.000000	-0.005017
2033.000000	-0.005011
2032.000000	-0.005002
2031.000000	-0.005003
2030.000000	-0.005015
2029.000000	-0.005023
2028.000000	-0.005015
2027.000000	-0.005005
2026.000000	-0.005016
2025.000000	-0.005050
2024.000000	-0.005083
2023.000000	-0.005097
2022.000000	-0.005092
2021.000000	-0.005080
2020.000000	-0.005067
2019.000000	-0.005058
2018.000000	-0.005050
2017.000000	-0.005042
2016.000000	-0.005031
2015.000000	-0.005021
2014.000000	-0.005015
2013.000000	-0.005009
2012.000000	-0.004997
2011.000000	-0.004979
2010.000000	-0.004968
2009.000000	-0.004968
2008.000000	-0.004976
2007.000000	-0.004985
2006.000000	-0.004988
2005.000000	-0.004989
2004.000000	-0.004992
2003.000000	-0.005002
2002.000000	-0.005018
2001.000000	-0.005033
2000.000000	-0.005041
1999.000000	-0.005046
1998.000000	-0.005046
1997.000000	-0.005036
1996.000000	-0.005015
1995.000000	-0.005001
1994.000000	-0.005008
1993.000000	-0.005028
1992.000000	-0.005042
1991.000000	-0.005039
1990.000000	-0.005028
1989.000000	-0.005018
1988.000000	-0.005009
1987.000000	-0.004999
1986.000000	-0.004995
1985.000000	-0.005000
1984.000000	-0.005011
1983.000000	-0.005019
1982.000000	-0.005020
1981.000000	-0.005009
1980.000000	-0.004989
1979.000000	-0.004968
1978.000000	-0.004954
1977.000000	-0.004950
1976.000000	-0.004954
1975.000000	-0.004958
1974.000000	-0.004960
1973.000000	-0.004961
1972.000000	-0.004967
1971.000000	-0.004984
1970.000000	-0.005004
1969.000000	-0.005010
1968.000000	-0.004995
1967.000000	-0.004966
1966.000000	-0.004942
1965.000000	-0.004929
1964.000000	-0.004922
1963.000000	-0.004917
1962.000000	-0.004917
1961.000000	-0.004923
1960.000000	-0.004935
1959.000000	-0.004946
1958.000000	-0.004956
1957.000000	-0.004967
1956.000000	-0.004983
1955.000000	-0.005001
1954.000000	-0.005010
1953.000000	-0.005006
1952.000000	-0.004993
1951.000000	-0.004980
1950.000000	-0.004968
1949.000000	-0.004953
1948.000000	-0.004937
1947.000000	-0.004932
1946.000000	-0.004940
1945.000000	-0.004946
1944.000000	-0.004936
1943.000000	-0.004918
1942.000000	-0.004909
1941.000000	-0.004916
1940.000000	-0.004931
1939.000000	-0.004952
1938.000000	-0.004976
1937.000000	-0.004993
1936.000000	-0.004991
1935.000000	-0.004968
1934.000000	-0.004938
1933.000000	-0.004920
1932.000000	-0.004923
1931.000000	-0.004938
1930.000000	-0.004955
1929.000000	-0.004962
1928.000000	-0.004963
1927.000000	-0.004967
1926.000000	-0.004981
1925.000000	-0.004995
1924.000000	-0.004996
1923.000000	-0.004984
1922.000000	-0.004969
1921.000000	-0.004957
1920.000000	-0.004941
1919.000000	-0.004920
1918.000000	-0.004906
1917.000000	-0.004905
1916.000000	-0.004912
1915.000000	-0.004923
1914.000000	-0.004935
1913.000000	-0.004943
1912.000000	-0.004941
1911.000000	-0.004933
1910.000000	-0.004929
1909.000000	-0.004931
1908.000000	-0.004929
1907.000000	-0.004914
1906.000000	-0.004891
1905.000000	-0.004871
1904.000000	-0.004859
1903.000000	-0.004862
1902.000000	-0.004880
1901.000000	-0.004904
1900.000000	-0.004917
1899.000000	-0.004916
1898.000000	-0.004907
1897.000000	-0.004898
1896.000000	-0.004890
1895.000000	-0.004886
1894.000000	-0.004889
1893.000000	-0.004897
1892.000000	-0.004899
1891.000000	-0.004893
1890.000000	-0.004885
1889.000000	-0.004881
1888.000000	-0.004882
1887.000000	-0.004894
1886.000000	-0.004920
1885.000000	-0.004953
1884.000000	-0.004972
1883.000000	-0.004963
1882.000000	-0.004928
1881.000000	-0.004884
1880.000000	-0.004851
1879.000000	-0.004837
1878.000000	-0.004833
1877.000000	-0.004823
1876.000000	-0.004806
1875.000000	-0.004796
1874.000000	-0.004807
1873.000000	-0.004837
1872.000000	-0.004868
1871.000000	-0.004885
1870.000000	-0.004886
1869.000000	-0.004874
1868.000000	-0.004856
1867.000000	-0.004852
1866.000000	-0.004871
1865.000000	-0.004900
1864.000000	-0.004919
1863.000000	-0.004921
1862.000000	-0.004915
1861.000000	-0.004907
1860.000000	-0.004896
1859.000000	-0.004886
1858.000000	-0.004890
1857.000000	-0.004906
1856.000000	-0.004917
1855.000000	-0.004911
1854.000000	-0.004895
1853.000000	-0.004883
1852.000000	-0.004886
1851.000000	-0.004908
1850.000000	-0.004933
1849.000000	-0.004945
1848.000000	-0.004942
1847.000000	-0.004939
1846.000000	-0.004941
1845.000000	-0.004929
1844.000000	-0.004891
1843.000000	-0.004849
1842.000000	-0.004830
1841.000000	-0.004834
1840.000000	-0.004839
1839.000000	-0.004830
1838.000000	-0.004816
1837.000000	-0.004812
1836.000000	-0.004819
1835.000000	-0.004830
1834.000000	-0.004834
1833.000000	-0.004835
1832.000000	-0.004845
1831.000000	-0.004870
1830.000000	-0.004897
1829.000000	-0.004910
1828.000000	-0.004914
1827.000000	-0.004921
1826.000000	-0.004926
1825.000000	-0.004917
1824.000000	-0.004902
1823.000000	-0.004901
1822.000000	-0.004921
1821.000000	-0.004950
1820.000000	-0.004979
1819.000000	-0.005012
1818.000000	-0.005062
1817.000000	-0.005117
1816.000000	-0.005149
1815.000000	-0.005147
1814.000000	-0.005128
1813.000000	-0.005118
1812.000000	-0.005123
1811.000000	-0.005136
1810.000000	-0.005150
1809.000000	-0.005162
1808.000000	-0.005165
1807.000000	-0.005164
1806.000000	-0.005168
1805.000000	-0.005176
1804.000000	-0.005171
1803.000000	-0.005151
1802.000000	-0.005129
1801.000000	-0.005121
1800.000000	-0.005127
1799.000000	-0.005138
1798.000000	-0.005150
1797.000000	-0.005160
1796.000000	-0.005166
1795.000000	-0.005177
1794.000000	-0.005200
1793.000000	-0.005228
1792.000000	-0.005243
1791.000000	-0.005252
1790.000000	-0.005273
1789.000000	-0.005300
1788.000000	-0.005315
1787.000000	-0.005316
1786.000000	-0.005318
1785.000000	-0.005325
1784.000000	-0.005323
1783.000000	-0.005319
1782.000000	-0.005325
1781.000000	-0.005340
1780.000000	-0.005350
1779.000000	-0.005342
1778.000000	-0.005325
1777.000000	-0.005310
1776.000000	-0.005301
1775.000000	-0.005299
1774.000000	-0.005291
1773.000000	-0.005269
1772.000000	-0.005253
1771.000000	-0.005264
1770.000000	-0.005294
1769.000000	-0.005310
1768.000000	-0.005286
1767.000000	-0.005234
1766.000000	-0.005184
1765.000000	-0.005155
1764.000000	-0.005141
1763.000000	-0.005120
1762.000000	-0.005076
1761.000000	-0.005008
1760.000000	-0.004929
1759.000000	-0.004850
1758.000000	-0.004779
1757.000000	-0.004711
1756.000000	-0.004647
1755.000000	-0.004588
1754.000000	-0.004533
1753.000000	-0.004479
1752.000000	-0.004431
1751.000000	-0.004392
1750.000000	-0.004368
1749.000000	-0.004364
1748.000000	-0.004379
1747.000000	-0.004397
1746.000000	-0.004390
1745.000000	-0.004358
1744.000000	-0.004335
1743.000000	-0.004338
1742.000000	-0.004347
1741.000000	-0.004336
1740.000000	-0.004311
1739.000000	-0.004302
1738.000000	-0.004319
1737.000000	-0.004344
1736.000000	-0.004358
1735.000000	-0.004368
1734.000000	-0.004394
1733.000000	-0.004426
1732.000000	-0.004451
1731.000000	-0.004477
1730.000000	-0.004511
1729.000000	-0.004544
1728.000000	-0.004569
1727.000000	-0.004585
1726.000000	-0.004590
1725.000000	-0.004582
1724.000000	-0.004566
1723.000000	-0.004549
1722.000000	-0.004527
1721.000000	-0.004491
1720.000000	-0.004436
1719.000000	-0.004384
1718.000000	-0.004367
1717.000000	-0.004379
1716.000000	-0.004373
1715.000000	-0.004347
1714.000000	-0.004327
1713.000000	-0.004307
1712.000000	-0.004270
1711.000000	-0.004226
1710.000000	-0.004195
1709.000000	-0.004163
1708.000000	-0.004108
1707.000000	-0.004035
1706.000000	-0.003975
1705.000000	-0.003929
1704.000000	-0.003867
1703.000000	-0.003791
1702.000000	-0.003722
1701.000000	-0.003655
1700.000000	-0.003554
1699.000000	-0.003404
1698.000000	-0.003265
1697.000000	-0.003154
1696.000000	-0.003028
1695.000000	-0.002870
1694.000000	-0.002708
1693.000000	-0.002558
1692.000000	-0.002410
1691.000000	-0.002249
1690.000000	-0.002075
1689.000000	-0.001885
1688.000000	-0.001695
1687.000000	-0.001534
1686.000000	-0.001403
1685.000000	-0.001271
1684.000000	-0.001122
1683.000000	-0.000990
1682.000000	-0.000893
1681.000000	-0.000790
1680.000000	-0.000662
1679.000000	-0.000528
1678.000000	-0.000399
1677.000000	-0.000266
1676.000000	-0.000118
1675.000000	0.000024
1674.000000	0.000144
1673.000000	0.000239
1672.000000	0.000290
1671.000000	0.000283
1670.000000	0.000245
1669.000000	0.000260
1668.000000	0.000362
1667.000000	0.000502
1666.000000	0.000644
1665.000000	0.000810
1664.000000	0.001046
1663.000000	0.001356
1662.000000	0.001700
1661.000000	0.002050
1660.000000	0.002407
1659.000000	0.002775
1658.000000	0.003142
1657.000000	0.003484
1656.000000	0.003786
1655.000000	0.004104
1654.000000	0.004612
1653.000000	0.005359
1652.000000	0.006030
1651.000000	0.006394
1650.000000	0.006544
1649.000000	0.006631
1648.000000	0.006768
1647.000000	0.006985
1646.000000	0.007211
1645.000000	0.007359
1644.000000	0.007420
1643.000000	0.007415
1642.000000	0.007366
1641.000000	0.007303
1640.000000	0.007237
1639.000000	0.007166
1638.000000	0.007080
1637.000000	0.006998
1636.000000	0.006942
1635.000000	0.006902
1634.000000	0.006845
1633.000000	0.006750
1632.000000	0.006616
1631.000000	0.006434
1630.000000	0.006185
1629.000000	0.005877
1628.000000	0.005553
1627.000000	0.005248
1626.000000	0.004959
1625.000000	0.004650
1624.000000	0.004293
1623.000000	0.003909
1622.000000	0.003565
1621.000000	0.003297
1620.000000	0.003070
1619.000000	0.002838
1618.000000	0.002582
1617.000000	0.002324
1616.000000	0.002101
1615.000000	0.001905
1614.000000	0.001711
1613.000000	0.001523
1612.000000	0.001355
1611.000000	0.001196
1610.000000	0.001022
1609.000000	0.000825
1608.000000	0.000625
1607.000000	0.000448
1606.000000	0.000307
1605.000000	0.000190
1604.000000	0.000062
1603.000000	-0.000087
1602.000000	-0.000237
1601.000000	-0.000369
1600.000000	-0.000490
1599.000000	-0.000614
1598.000000	-0.000743
1597.000000	-0.000867
1596.000000	-0.000975
1595.000000	-0.001074
1594.000000	-0.001182
1593.000000	-0.001314
1592.000000	-0.001465
1591.000000	-0.001620
1590.000000	-0.001762
1589.000000	-0.001894
1588.000000	-0.002028
1587.000000	-0.002158
1586.000000	-0.002268
1585.000000	-0.002344
1584.000000	-0.002411
1583.000000	-0.002498
1582.000000	-0.002593
1581.000000	-0.002658
1580.000000	-0.002682
1579.000000	-0.002693
1578.000000	-0.002717
1577.000000	-0.002761
1576.000000	-0.002806
1575.000000	-0.002835
1574.000000	-0.002851
1573.000000	-0.002866
1572.000000	-0.002889
1571.000000	-0.002924
1570.000000	-0.002972
1569.000000	-0.003013
1568.000000	-0.003041
1567.000000	-0.003071
1566.000000	-0.003110
1565.000000	-0.003148
1564.000000	-0.003176
1563.000000	-0.003188
1562.000000	-0.003191
1561.000000	-0.003199
1560.000000	-0.003243
1559.000000	-0.003333
1558.000000	-0.003401
1557.000000	-0.003418
1556.000000	-0.003406
1555.000000	-0.003388
1554.000000	-0.003373
1553.000000	-0.003371
1552.000000	-0.003392
1551.000000	-0.003432
1550.000000	-0.003471
1549.000000	-0.003490
1548.000000	-0.003475
1547.000000	-0.003444
1546.000000	-0.003424
1545.000000	-0.003436
1544.000000	-0.003467
1543.000000	-0.003474
1542.000000	-0.003442
1541.000000	-0.003416
1540.000000	-0.003449
1539.000000	-0.003522
1538.000000	-0.003564
1537.000000	-0.003555
1536.000000	-0.003517
1535.000000	-0.003477
1534.000000	-0.003462
1533.000000	-0.003473
1532.000000	-0.003490
1531.000000	-0.003498
1530.000000	-0.003506
1529.000000	-0.003516
1528.000000	-0.003515
1527.000000	-0.003505
1526.000000	-0.003515
1525.000000	-0.003561
1524.000000	-0.003618
1523.000000	-0.003660
1522.000000	-0.003691
1521.000000	-0.003730
1520.000000	-0.003759
1519.000000	-0.003751
1518.000000	-0.003705
1517.000000	-0.003656
1516.000000	-0.003641
1515.000000	-0.003659
1514.000000	-0.003689
1513.000000	-0.003720
1512.000000	-0.003738
1511.000000	-0.003731
1510.000000	-0.003716
1509.000000	-0.003721
1508.000000	-0.003742
1507.000000	-0.003724
1506.000000	-0.003657
1505.000000	-0.003597
1504.000000	-0.003567
1503.000000	-0.003547
1502.000000	-0.003515
1501.000000	-0.003467
1500.000000	-0.003403
1499.000000	-0.003294
1498.000000	-0.003110
1497.000000	-0.002862
1496.000000	-0.002596
1495.000000	-0.002361
1494.000000	-0.002182
1493.000000	-0.002054
1492.000000	-0.001952
1491.000000	-0.001858
1490.000000	-0.001782
1489.000000	-0.001751
1488.000000	-0.001751
1487.000000	-0.001754
1486.000000	-0.001774
1485.000000	-0.001834
1484.000000	-0.001934
1483.000000	-0.002055
1482.000000	-0.002159
1481.000000	-0.002220
1480.000000	-0.002238
1479.000000	-0.002240
1478.000000	-0.002250
1477.000000	-0.002268
1476.000000	-0.002265
1475.000000	-0.002229
1474.000000	-0.002195
1473.000000	-0.002212
1472.000000	-0.002283
1471.000000	-0.002357
1470.000000	-0.002411
1469.000000	-0.002467
1468.000000	-0.002543
1467.000000	-0.002630
1466.000000	-0.002708
1465.000000	-0.002762
1464.000000	-0.002800
1463.000000	-0.002839
1462.000000	-0.002898
1461.000000	-0.002985
1460.000000	-0.003098
1459.000000	-0.003236
1458.000000	-0.003416
1457.000000	-0.003638
1456.000000	-0.003823
1455.000000	-0.003923
1454.000000	-0.003976
1453.000000	-0.004034
1452.000000	-0.004108
1451.000000	-0.004178
1450.000000	-0.004241
1449.000000	-0.004320
1448.000000	-0.004424
1447.000000	-0.004522
1446.000000	-0.004576
1445.000000	-0.004585
1444.000000	-0.004580
1443.000000	-0.004580
1442.000000	-0.004580
1441.000000	-0.004558
1440.000000	-0.004496
1439.000000	-0.004394
1438.000000	-0.004292
1437.000000	-0.004249
1436.000000	-0.004261
1435.000000	-0.004247
1434.000000	-0.004169
1433.000000	-0.004059
1432.000000	-0.003961
1431.000000	-0.003892
1430.000000	-0.003837
1429.000000	-0.003777
1428.000000	-0.003700
1427.000000	-0.003618
1426.000000	-0.003543
1425.000000	-0.003479
1424.000000	-0.003420
1423.000000	-0.003357
1422.000000	-0.003293
1421.000000	-0.003245
1420.000000	-0.003219
1419.000000	-0.003180
1418.000000	-0.003095
1417.000000	-0.002986
1416.000000	-0.002887
1415.000000	-0.002796
1414.000000	-0.002698
1413.000000	-0.002592
1412.000000	-0.002500
1411.000000	-0.002434
1410.000000	-0.002382
1409.000000	-0.002321
1408.000000	-0.002231
1407.000000	-0.002111
1406.000000	-0.001982
1405.000000	-0.001860
1404.000000	-0.001743
1403.000000	-0.001614
1402.000000	-0.001466
1401.000000	-0.001316
1400.000000	-0.001175
1399.000000	-0.001027
1398.000000	-0.000841
1397.000000	-0.000608
1396.000000	-0.000343
1395.000000	-0.000073
1394.000000	0.000191
1393.000000	0.000457
1392.000000	0.000719
1391.000000	0.000965
1390.000000	0.001187
1389.000000	0.001393
1388.000000	0.001586
1387.000000	0.001739
1386.000000	0.001804
1385.000000	0.001761
1384.000000	0.001619
1383.000000	0.001401
1382.000000	0.001119
1381.000000	0.000750
1380.000000	0.000271
1379.000000	-0.000283
1378.000000	-0.000801
1377.000000	-0.001166
1376.000000	-0.001309
1375.000000	-0.001203
1374.000000	-0.000859
1373.000000	-0.000356
1372.000000	0.000193
1371.000000	0.000702
1370.000000	0.001129
1369.000000	0.001456
1368.000000	0.001684
1367.000000	0.001839
1366.000000	0.001946
1365.000000	0.001994
1364.000000	0.001950
1363.000000	0.001813
1362.000000	0.001634
1361.000000	0.001458
1360.000000	0.001272
1359.000000	0.001043
1358.000000	0.000785
1357.000000	0.000543
1356.000000	0.000335
1355.000000	0.000133
1354.000000	-0.000083
1353.000000	-0.000292
1352.000000	-0.000448
1351.000000	-0.000541
1350.000000	-0.000602
1349.000000	-0.000673
1348.000000	-0.000765
1347.000000	-0.000850
1346.000000	-0.000907
1345.000000	-0.000947
1344.000000	-0.000998
1343.000000	-0.001069
1342.000000	-0.001131
1341.000000	-0.001159
1340.000000	-0.001166
1339.000000	-0.001192
1338.000000	-0.001252
1337.000000	-0.001319
1336.000000	-0.001366
1335.000000	-0.001397
1334.000000	-0.001446
1333.000000	-0.001543
1332.000000	-0.001678
1331.000000	-0.001814
1330.000000	-0.001927
1329.000000	-0.002030
1328.000000	-0.002155
1327.000000	-0.002304
1326.000000	-0.002449
1325.000000	-0.002566
1324.000000	-0.002667
1323.000000	-0.002783
1322.000000	-0.002922
1321.000000	-0.003064
1320.000000	-0.003188
1319.000000	-0.003291
1318.000000	-0.003394
1317.000000	-0.003509
1316.000000	-0.003625
1315.000000	-0.003719
1314.000000	-0.003785
1313.000000	-0.003845
1312.000000	-0.003917
1311.000000	-0.003988
1310.000000	-0.004032
1309.000000	-0.004056
1308.000000	-0.004096
1307.000000	-0.004180
1306.000000	-0.004296
1305.000000	-0.004410
1304.000000	-0.004501
1303.000000	-0.004577
1302.000000	-0.004664
1301.000000	-0.004779
1300.000000	-0.004909
1299.000000	-0.005033
1298.000000	-0.005146
1297.000000	-0.005269
1296.000000	-0.005410
1295.000000	-0.005540
1294.000000	-0.005630
1293.000000	-0.005693
1292.000000	-0.005767
1291.000000	-0.005862
1290.000000	-0.005952
1289.000000	-0.006014
1288.000000	-0.006059
1287.000000	-0.006120
1286.000000	-0.006214
1285.000000	-0.006318
1284.000000	-0.006391
1283.000000	-0.006416
1282.000000	-0.006424
1281.000000	-0.006474
1280.000000	-0.006586
1279.000000	-0.006727
1278.000000	-0.006846
1277.000000	-0.006939
1276.000000	-0.007041
1275.000000	-0.007164
1274.000000	-0.007283
1273.000000	-0.007370
1272.000000	-0.007442
1271.000000	-0.007545
1270.000000	-0.007700
1269.000000	-0.007884
1268.000000	-0.008060
1267.000000	-0.008220
1266.000000	-0.008389
1265.000000	-0.008586
1264.000000	-0.008789
1263.000000	-0.008955
1262.000000	-0.009072
1261.000000	-0.009186
1260.000000	-0.009342
1259.000000	-0.009536
1258.000000	-0.009735
1257.000000	-0.009931
1256.000000	-0.010151
1255.000000	-0.010422
1254.000000	-0.010728
1253.000000	-0.011038
1252.000000	-0.011344
1251.000000	-0.011673
1250.000000	-0.012058
1249.000000	-0.012500
1248.000000	-0.012960
1247.000000	-0.013402
1246.000000	-0.013829
1245.000000	-0.014272
1244.000000	-0.014731
1243.000000	-0.015154
1242.000000	-0.015504
1241.000000	-0.015798
1240.000000	-0.016081
1239.000000	-0.016364
1238.000000	-0.016617
1237.000000	-0.016813
1236.000000	-0.016955
1235.000000	-0.017061
1234.000000	-0.017138
1233.000000	-0.017169
1232.000000	-0.017141
1231.000000	-0.017070
1230.000000	-0.017000
1229.000000	-0.016963
1228.000000	-0.016948
1227.000000	-0.016917
1226.000000	-0.016856
1225.000000	-0.016798
1224.000000	-0.016779
1223.000000	-0.016793
1222.000000	-0.016809
1221.000000	-0.016801
1220.000000	-0.016783
1219.000000	-0.016787
1218.000000	-0.016833
1217.000000	-0.016905
1216.000000	-0.016962
1215.000000	-0.016979
1214.000000	-0.016978
1213.000000	-0.016996
1212.000000	-0.017041
1211.000000	-0.017090
1210.000000	-0.017138
1209.000000	-0.017213
1208.000000	-0.017321
1207.000000	-0.017417
1206.000000	-0.017450
1205.000000	-0.017418
1204.000000	-0.017370
1203.000000	-0.017349
1202.000000	-0.017353
1201.000000	-0.017358
1200.000000	-0.017357
1199.000000	-0.017369
1198.000000	-0.017412
1197.000000	-0.017464
1196.000000	-0.017464
1195.000000	-0.017369
1194.000000	-0.017193
1193.000000	-0.016985
1192.000000	-0.016767
1191.000000	-0.016530
1190.000000	-0.016279
1189.000000	-0.016050
1188.000000	-0.015886
1187.000000	-0.015796
1186.000000	-0.015753
1185.000000	-0.015721
1184.000000	-0.015688
1183.000000	-0.015674
1182.000000	-0.015712
1181.000000	-0.015793
1180.000000	-0.015854
1179.000000	-0.015850
1178.000000	-0.015811
1177.000000	-0.015802
1176.000000	-0.015829
1175.000000	-0.015834
1174.000000	-0.015779
1173.000000	-0.015706
1172.000000	-0.015675
1171.000000	-0.015703
1170.000000	-0.015761
1169.000000	-0.015824
1168.000000	-0.015874
1167.000000	-0.015876
1166.000000	-0.015791
1165.000000	-0.015602
1164.000000	-0.015326
1163.000000	-0.015005
1162.000000	-0.014694
1161.000000	-0.014432
1160.000000	-0.014231
1159.000000	-0.014077
1158.000000	-0.013966
1157.000000	-0.013907
1156.000000	-0.013895
1155.000000	-0.013900
1154.000000	-0.013885
1153.000000	-0.013846
1152.000000	-0.013807
1151.000000	-0.013796
1150.000000	-0.013806
1149.000000	-0.013804
1148.000000	-0.013770
1147.000000	-0.013721
1146.000000	-0.013692
1145.000000	-0.013688
1144.000000	-0.013671
1143.000000	-0.013615
1142.000000	-0.013553
1141.000000	-0.013539
1140.000000	-0.013572
1139.000000	-0.013585
1138.000000	-0.013533
1137.000000	-0.013441
1136.000000	-0.013358
1135.000000	-0.013299
1134.000000	-0.013233
1133.000000	-0.013126
1132.000000	-0.012979
1131.000000	-0.012840
1130.000000	-0.012772
1129.000000	-0.012790
1128.000000	-0.012843
1127.000000	-0.012865
1126.000000	-0.012847
1125.000000	-0.012820
1124.000000	-0.012784
1123.000000	-0.012708
1122.000000	-0.012588
1121.000000	-0.012470
1120.000000	-0.012391
1119.000000	-0.012324
1118.000000	-0.012227
1117.000000	-0.012099
1116.000000	-0.011985
1115.000000	-0.011914
1114.000000	-0.011870
1113.000000	-0.011810
1112.000000	-0.011702
1111.000000	-0.011553
1110.000000	-0.011405
1109.000000	-0.011300
1108.000000	-0.011239
1107.000000	-0.011191
1106.000000	-0.011143
1105.000000	-0.011118
1104.000000	-0.011125
1103.000000	-0.011128
1102.000000	-0.011088
1101.000000	-0.011007
1100.000000	-0.010920
1099.000000	-0.010846
1098.000000	-0.010783
1097.000000	-0.010721
1096.000000	-0.010655
1095.000000	-0.010581
1094.000000	-0.010495
1093.000000	-0.010399
1092.000000	-0.010302
1091.000000	-0.010212
1090.000000	-0.010135
1089.000000	-0.010077
1088.000000	-0.010033
1087.000000	-0.009987
1086.000000	-0.009928
1085.000000	-0.009868
1084.000000	-0.009822
1083.000000	-0.009790
1082.000000	-0.009756
1081.000000	-0.009703
1080.000000	-0.009624
1079.000000	-0.009530
1078.000000	-0.009447
1077.000000	-0.009383
1076.000000	-0.009314
1075.000000	-0.009213
1074.000000	-0.009094
1073.000000	-0.009007
1072.000000	-0.008967
1071.000000	-0.008930
1070.000000	-0.008849
1069.000000	-0.008737
1068.000000	-0.008643
1067.000000	-0.008582
1066.000000	-0.008522
1065.000000	-0.008436
1064.000000	-0.008344
1063.000000	-0.008276
1062.000000	-0.008230
1061.000000	-0.008172
1060.000000	-0.008090
1059.000000	-0.008011
1058.000000	-0.007972
1057.000000	-0.007970
1056.000000	-0.007972
1055.000000	-0.007957
1054.000000	-0.007948
1053.000000	-0.007978
1052.000000	-0.008036
1051.000000	-0.008071
1050.000000	-0.008057
1049.000000	-0.008027
1048.000000	-0.008038
1047.000000	-0.008103
1046.000000	-0.008185
1045.000000	-0.008243
1044.000000	-0.008275
1043.000000	-0.008303
1042.000000	-0.008337
1041.000000	-0.008355
1040.000000	-0.008322
1039.000000	-0.008225
1038.000000	-0.008086
1037.000000	-0.007932
1036.000000	-0.007766
1035.000000	-0.007577
1034.000000	-0.007367
1033.000000	-0.007163
1032.000000	-0.006990
1031.000000	-0.006853
1030.000000	-0.006734
1029.000000	-0.006619
1028.000000	-0.006523
1027.000000	-0.006486
1026.000000	-0.006533
1025.000000	-0.006630
1024.000000	-0.006703
1023.000000	-0.006704
1022.000000	-0.006664
1021.000000	-0.006639
1020.000000	-0.006641
1019.000000	-0.006628
1018.000000	-0.006584
1017.000000	-0.006544
1016.000000	-0.006542
1015.000000	-0.006556
1014.000000	-0.006533
1013.000000	-0.006457
1012.000000	-0.006364
1011.000000	-0.006303
1010.000000	-0.006277
1009.000000	-0.006242
1008.000000	-0.006158
1007.000000	-0.006046
1006.000000	-0.005975
1005.000000	-0.005980
1004.000000	-0.006013
1003.000000	-0.005990
1002.000000	-0.005894
1001.000000	-0.005796
1000.000000	-0.005757
999.000000	-0.005760
998.000000	-0.005736
997.000000	-0.005656
996.000000	-0.005551
995.000000	-0.005460
994.000000	-0.005380
993.000000	-0.005284
992.000000	-0.005172
991.000000	-0.005076
990.000000	-0.005019
989.000000	-0.004975
988.000000	-0.004887
987.000000	-0.004743
986.000000	-0.004607
985.000000	-0.004562
984.000000	-0.004616
983.000000	-0.004692
982.000000	-0.004716
981.000000	-0.004691
980.000000	-0.004679
979.000000	-0.004726
978.000000	-0.004819
977.000000	-0.004919
976.000000	-0.005008
975.000000	-0.005112
974.000000	-0.005253
973.000000	-0.005410
972.000000	-0.005528
971.000000	-0.005578
970.000000	-0.005601
969.000000	-0.005664
968.000000	-0.005770
967.000000	-0.005853
966.000000	-0.005869
965.000000	-0.005858
964.000000	-0.005895
963.000000	-0.005993
962.000000	-0.006097
961.000000	-0.006159
960.000000	-0.006185
959.000000	-0.006212
958.000000	-0.006250
957.000000	-0.006276
956.000000	-0.006272
955.000000	-0.006268
954.000000	-0.006313
953.000000	-0.006408
952.000000	-0.006477
951.000000	-0.006446
950.000000	-0.006333
949.000000	-0.006242
948.000000	-0.006241
947.000000	-0.006287
946.000000	-0.006292
945.000000	-0.006237
944.000000	-0.006190
943.000000	-0.006228
942.000000	-0.006350
941.000000	-0.006486
940.000000	-0.006566
939.000000	-0.006578
938.000000	-0.006572
937.000000	-0.006591
936.000000	-0.006612
935.000000	-0.006580
934.000000	-0.006485
933.000000	-0.006382
932.000000	-0.006306
931.000000	-0.006221
930.000000	-0.006084
929.000000	-0.005932
928.000000	-0.005866
927.000000	-0.005940
926.000000	-0.006111
925.000000	-0.006298
924.000000	-0.006474
923.000000	-0.006673
922.000000	-0.006926
921.000000	-0.007206
920.000000	-0.007437
919.000000	-0.007552
918.000000	-0.007528
917.000000	-0.007373
916.000000	-0.007107
915.000000	-0.006778
914.000000	-0.006473
913.000000	-0.006282
912.000000	-0.006217
911.000000	-0.006203
910.000000	-0.006153
909.000000	-0.006054
908.000000	-0.005964
907.000000	-0.005943
906.000000	-0.005991
905.000000	-0.006047
904.000000	-0.006041
903.000000	-0.005961
902.000000	-0.005860
901.000000	-0.005801
900.000000	-0.005774
899.000000	-0.005717
898.000000	-0.005602
897.000000	-0.005482
896.000000	-0.005428
895.000000	-0.005444
894.000000	-0.005480
893.000000	-0.005500
892.000000	-0.005515
891.000000	-0.005541
890.000000	-0.005566
889.000000	-0.005568
888.000000	-0.005550
887.000000	-0.005547
886.000000	-0.005600
885.000000	-0.005725
884.000000	-0.005901
883.000000	-0.006095
882.000000	-0.006305
881.000000	-0.006554
880.000000	-0.006826
879.000000	-0.007048
878.000000	-0.007146
877.000000	-0.007122
876.000000	-0.007050
875.000000	-0.007001
874.000000	-0.006988
873.000000	-0.006992
872.000000	-0.007004
871.000000	-0.007033
870.000000	-0.007085
869.000000	-0.007135
868.000000	-0.007155
867.000000	-0.007154
866.000000	-0.007197
865.000000	-0.007344
864.000000	-0.007585
863.000000	-0.007858
862.000000	-0.008133
861.000000	-0.008452
860.000000	-0.008891
859.000000	-0.009489
858.000000	-0.010268
857.000000	-0.011289
856.000000	-0.012675
855.000000	-0.014573
854.000000	-0.017073
853.000000	-0.020134
852.000000	-0.023543
851.000000	-0.026915
850.000000	-0.029770
849.000000	-0.031639
848.000000	-0.032173
847.000000	-0.031271
846.000000	-0.029172
845.000000	-0.026345
844.000000	-0.023243
843.000000	-0.020155
842.000000	-0.017232
841.000000	-0.014564
840.000000	-0.012237
839.000000	-0.010344
838.000000	-0.008949
837.000000	-0.008022
836.000000	-0.007439
835.000000	-0.007075
834.000000	-0.006864
833.000000	-0.006756
832.000000	-0.006651
831.000000	-0.006461
830.000000	-0.006214
829.000000	-0.006032
828.000000	-0.005977
827.000000	-0.005979
826.000000	-0.005951
825.000000	-0.005904
824.000000	-0.005905
823.000000	-0.005951
822.000000	-0.005978
821.000000	-0.005945
820.000000	-0.005880
819.000000	-0.005837
818.000000	-0.005843
817.000000	-0.005875
816.000000	-0.005867
815.000000	-0.005779
814.000000	-0.005663
813.000000	-0.005618
812.000000	-0.005671
811.000000	-0.005736
810.000000	-0.005730
809.000000	-0.005675
808.000000	-0.005648
807.000000	-0.005661
806.000000	-0.005663
805.000000	-0.005628
804.000000	-0.005598
803.000000	-0.005621
802.000000	-0.005689
801.000000	-0.005740
800.000000	-0.005719
799.000000	-0.005628
798.000000	-0.005533
797.000000	-0.005502
796.000000	-0.005529
795.000000	-0.005547
794.000000	-0.005532
793.000000	-0.005531
792.000000	-0.005588
791.000000	-0.005666
790.000000	-0.005699
789.000000	-0.005678
788.000000	-0.005646
787.000000	-0.005634
786.000000	-0.005633
785.000000	-0.005619
784.000000	-0.005569
783.000000	-0.005479
782.000000	-0.005379
781.000000	-0.005322
780.000000	-0.005328
779.000000	-0.005356
778.000000	-0.005373
777.000000	-0.005399
776.000000	-0.005457
775.000000	-0.005508
774.000000	-0.005486
773.000000	-0.005388
772.000000	-0.005284
771.000000	-0.005226
770.000000	-0.005202
769.000000	-0.005174
768.000000	-0.005116
767.000000	-0.005036
766.000000	-0.004967
765.000000	-0.004940
764.000000	-0.004947
763.000000	-0.004948
762.000000	-0.004928
761.000000	-0.004928
760.000000	-0.004991
759.000000	-0.005097
758.000000	-0.005190
757.000000	-0.005246
756.000000	-0.005290
755.000000	-0.005335
754.000000	-0.005361
753.000000	-0.005358
752.000000	-0.005344
751.000000	-0.005346
750.000000	-0.005358
749.000000	-0.005341
748.000000	-0.005247
747.000000	-0.005070
746.000000	-0.004857
745.000000	-0.004660
744.000000	-0.004477
743.000000	-0.004276
742.000000	-0.004067
741.000000	-0.003905
740.000000	-0.003810
739.000000	-0.003745
738.000000	-0.003689
737.000000	-0.003669
736.000000	-0.003708
735.000000	-0.003771
734.000000	-0.003806
733.000000	-0.003794
732.000000	-0.003744
731.000000	-0.003684
730.000000	-0.003671
729.000000	-0.003729
728.000000	-0.003796
727.000000	-0.003790
726.000000	-0.003726
725.000000	-0.003692
724.000000	-0.003688
723.000000	-0.003571
722.000000	-0.003256
721.000000	-0.002889
720.000000	-0.002733
719.000000	-0.002895
718.000000	-0.003228
717.000000	-0.003504
716.000000	-0.003597
715.000000	-0.003533
714.000000	-0.003432
713.000000	-0.003387
712.000000	-0.003380
711.000000	-0.003323
710.000000	-0.003189
709.000000	-0.003056
708.000000	-0.002995
707.000000	-0.002975
706.000000	-0.002907
705.000000	-0.002769
704.000000	-0.002636
703.000000	-0.002554
702.000000	-0.002493
701.000000	-0.002404
700.000000	-0.002286
699.000000	-0.002197
698.000000	-0.002187
697.000000	-0.002227
696.000000	-0.002217
695.000000	-0.002085
694.000000	-0.001893
693.000000	-0.001757
692.000000	-0.001638
691.000000	-0.001392
690.000000	-0.001000
689.000000	-0.000664
688.000000	-0.000570
687.000000	-0.000634
686.000000	-0.000654
685.000000	-0.000568
684.000000	-0.000449
683.000000	-0.000367
682.000000	-0.000359
681.000000	-0.000430
680.000000	-0.000509
679.000000	-0.000514
678.000000	-0.000535
677.000000	-0.000689
676.000000	-0.000854
675.000000	-0.000920
674.000000	-0.000944
673.000000	-0.000941
672.000000	-0.000757
671.000000	-0.000298
670.000000	0.000137
669.000000	0.000126
668.000000	-0.000046
667.000000	-0.000288
666.000000	-0.000712
665.000000	-0.000655
664.000000	0.000047
663.000000	0.001021
662.000000	0.001881
661.000000	0.002517
660.000000	0.002982
659.000000	0.003266
658.000000	0.003319
657.000000	0.003199
656.000000	0.002995
655.000000	0.002617
654.000000	0.002101
653.000000	0.001721
652.000000	0.001567
651.000000	0.001420
650.000000	0.001130
649.000000	0.000826
648.000000	0.000592
647.000000	0.000308
646.000000	-0.000039
645.000000	-0.000271
644.000000	-0.000298
643.000000	-0.000211
642.000000	-0.000083
641.000000	0.000123
640.000000	0.000378
639.000000	0.000540
638.000000	0.000590
637.000000	0.000653
636.000000	0.000723
635.000000	0.000677
634.000000	0.000551
633.000000	0.000532
632.000000	0.000608
631.000000	0.000536
630.000000	0.000219
629.000000	-0.000123
628.000000	-0.000272
627.000000	-0.000235
626.000000	-0.000082
625.000000	0.000147
624.000000	0.000346
623.000000	0.000375
622.000000	0.000239
621.000000	0.000016
620.000000	-0.000301
619.000000	-0.000654
618.000000	-0.000738
617.000000	-0.000306
616.000000	0.000417
615.000000	0.000885
614.000000	0.000800
613.000000	0.000326
612.000000	-0.000260
611.000000	-0.000817
610.000000	-0.001305
609.000000	-0.001729
608.000000	-0.002126
607.000000	-0.002452
606.000000	-0.002568
605.000000	-0.002464
604.000000	-0.002345
603.000000	-0.002389
602.000000	-0.002532
601.000000	-0.002603
600.000000	-0.002574
