# Supplementary material for: Real-time monitoring of the reversible capture and release of CO2 on anthraquinone and riboflavin-modified graphitic electrodes using ATR-SEIRAS
Source: Chem Sci. 2025 Nov 4;16(48):23189–202. doi: 10.1039/d5sc05427c (PMC12584010; doi:10.1039/d5sc05427c)
Supplement: SC-016-D5SC05427C-s001 [file SC-016-D5SC05427C-s001.zip › Data Folders/Main Figures/Figure3/3a/037.ASC]

PE IR       SUBTECH     SPECTRUM    ASCII       PEDS        4.00        
   -1
037.ASC
24/06/26
16:04:40.00
24/06/26
16:04:40.00
Administrator

600.000000
#HDR
-1
-1
#GR
Wavenumber
A
1.0
0.0
4000.000000
-1.000000
3401
8
0.024293
-0.032142
#DATA
4000.000000	-0.004183
3999.000000	-0.004189
3998.000000	-0.004186
3997.000000	-0.004175
3996.000000	-0.004155
3995.000000	-0.004125
3994.000000	-0.004088
3993.000000	-0.004052
3992.000000	-0.004030
3991.000000	-0.004028
3990.000000	-0.004046
3989.000000	-0.004083
3988.000000	-0.004128
3987.000000	-0.004165
3986.000000	-0.004174
3985.000000	-0.004148
3984.000000	-0.004102
3983.000000	-0.004063
3982.000000	-0.004048
3981.000000	-0.004050
3980.000000	-0.004052
3979.000000	-0.004041
3978.000000	-0.004022
3977.000000	-0.004003
3976.000000	-0.003992
3975.000000	-0.003989
3974.000000	-0.003989
3973.000000	-0.003987
3972.000000	-0.003980
3971.000000	-0.003972
3970.000000	-0.003968
3969.000000	-0.003970
3968.000000	-0.003977
3967.000000	-0.003992
3966.000000	-0.004017
3965.000000	-0.004051
3964.000000	-0.004085
3963.000000	-0.004110
3962.000000	-0.004121
3961.000000	-0.004119
3960.000000	-0.004109
3959.000000	-0.004099
3958.000000	-0.004097
3957.000000	-0.004101
3956.000000	-0.004110
3955.000000	-0.004117
3954.000000	-0.004121
3953.000000	-0.004120
3952.000000	-0.004115
3951.000000	-0.004113
3950.000000	-0.004123
3949.000000	-0.004146
3948.000000	-0.004169
3947.000000	-0.004174
3946.000000	-0.004161
3945.000000	-0.004147
3944.000000	-0.004152
3943.000000	-0.004179
3942.000000	-0.004213
3941.000000	-0.004236
3940.000000	-0.004246
3939.000000	-0.004250
3938.000000	-0.004246
3937.000000	-0.004232
3936.000000	-0.004215
3935.000000	-0.004204
3934.000000	-0.004203
3933.000000	-0.004204
3932.000000	-0.004194
3931.000000	-0.004175
3930.000000	-0.004159
3929.000000	-0.004159
3928.000000	-0.004176
3927.000000	-0.004197
3926.000000	-0.004207
3925.000000	-0.004205
3924.000000	-0.004197
3923.000000	-0.004189
3922.000000	-0.004186
3921.000000	-0.004187
3920.000000	-0.004189
3919.000000	-0.004192
3918.000000	-0.004191
3917.000000	-0.004184
3916.000000	-0.004175
3915.000000	-0.004177
3914.000000	-0.004193
3913.000000	-0.004216
3912.000000	-0.004236
3911.000000	-0.004249
3910.000000	-0.004250
3909.000000	-0.004237
3908.000000	-0.004206
3907.000000	-0.004162
3906.000000	-0.004114
3905.000000	-0.004073
3904.000000	-0.004048
3903.000000	-0.004041
3902.000000	-0.004053
3901.000000	-0.004078
3900.000000	-0.004104
3899.000000	-0.004118
3898.000000	-0.004119
3897.000000	-0.004116
3896.000000	-0.004116
3895.000000	-0.004119
3894.000000	-0.004129
3893.000000	-0.004148
3892.000000	-0.004167
3891.000000	-0.004167
3890.000000	-0.004149
3889.000000	-0.004143
3888.000000	-0.004164
3887.000000	-0.004191
3886.000000	-0.004189
3885.000000	-0.004154
3884.000000	-0.004117
3883.000000	-0.004120
3882.000000	-0.004163
3881.000000	-0.004202
3880.000000	-0.004197
3879.000000	-0.004153
3878.000000	-0.004111
3877.000000	-0.004101
3876.000000	-0.004111
3875.000000	-0.004114
3874.000000	-0.004100
3873.000000	-0.004082
3872.000000	-0.004082
3871.000000	-0.004099
3870.000000	-0.004106
3869.000000	-0.004085
3868.000000	-0.004051
3867.000000	-0.004042
3866.000000	-0.004067
3865.000000	-0.004111
3864.000000	-0.004154
3863.000000	-0.004181
3862.000000	-0.004191
3861.000000	-0.004189
3860.000000	-0.004171
3859.000000	-0.004129
3858.000000	-0.004067
3857.000000	-0.004009
3856.000000	-0.003981
3855.000000	-0.003998
3854.000000	-0.004058
3853.000000	-0.004112
3852.000000	-0.004122
3851.000000	-0.004141
3850.000000	-0.004208
3849.000000	-0.004282
3848.000000	-0.004317
3847.000000	-0.004309
3846.000000	-0.004277
3845.000000	-0.004239
3844.000000	-0.004196
3843.000000	-0.004142
3842.000000	-0.004083
3841.000000	-0.004037
3840.000000	-0.004015
3839.000000	-0.004014
3838.000000	-0.004014
3837.000000	-0.004007
3836.000000	-0.004010
3835.000000	-0.004046
3834.000000	-0.004117
3833.000000	-0.004191
3832.000000	-0.004234
3831.000000	-0.004237
3830.000000	-0.004223
3829.000000	-0.004221
3828.000000	-0.004231
3827.000000	-0.004225
3826.000000	-0.004182
3825.000000	-0.004114
3824.000000	-0.004059
3823.000000	-0.004034
3822.000000	-0.004026
3821.000000	-0.004005
3820.000000	-0.003959
3819.000000	-0.003938
3818.000000	-0.003991
3817.000000	-0.004096
3816.000000	-0.004196
3815.000000	-0.004248
3814.000000	-0.004251
3813.000000	-0.004237
3812.000000	-0.004214
3811.000000	-0.004176
3810.000000	-0.004141
3809.000000	-0.004125
3808.000000	-0.004118
3807.000000	-0.004090
3806.000000	-0.004031
3805.000000	-0.003975
3804.000000	-0.003969
3803.000000	-0.004012
3802.000000	-0.004070
3801.000000	-0.004104
3800.000000	-0.004093
3799.000000	-0.004075
3798.000000	-0.004083
3797.000000	-0.004107
3796.000000	-0.004135
3795.000000	-0.004166
3794.000000	-0.004207
3793.000000	-0.004256
3792.000000	-0.004297
3791.000000	-0.004315
3790.000000	-0.004303
3789.000000	-0.004265
3788.000000	-0.004216
3787.000000	-0.004175
3786.000000	-0.004155
3785.000000	-0.004152
3784.000000	-0.004156
3783.000000	-0.004161
3782.000000	-0.004178
3781.000000	-0.004208
3780.000000	-0.004236
3779.000000	-0.004240
3778.000000	-0.004220
3777.000000	-0.004193
3776.000000	-0.004172
3775.000000	-0.004150
3774.000000	-0.004121
3773.000000	-0.004100
3772.000000	-0.004102
3771.000000	-0.004123
3770.000000	-0.004139
3769.000000	-0.004129
3768.000000	-0.004100
3767.000000	-0.004076
3766.000000	-0.004068
3765.000000	-0.004066
3764.000000	-0.004061
3763.000000	-0.004057
3762.000000	-0.004062
3761.000000	-0.004080
3760.000000	-0.004108
3759.000000	-0.004130
3758.000000	-0.004125
3757.000000	-0.004082
3756.000000	-0.004014
3755.000000	-0.003936
3754.000000	-0.003863
3753.000000	-0.003811
3752.000000	-0.003793
3751.000000	-0.003799
3750.000000	-0.003787
3749.000000	-0.003745
3748.000000	-0.003707
3747.000000	-0.003701
3746.000000	-0.003703
3745.000000	-0.003692
3744.000000	-0.003673
3743.000000	-0.003652
3742.000000	-0.003651
3741.000000	-0.003673
3740.000000	-0.003672
3739.000000	-0.003624
3738.000000	-0.003539
3737.000000	-0.003449
3736.000000	-0.003408
3735.000000	-0.003448
3734.000000	-0.003528
3733.000000	-0.003570
3732.000000	-0.003530
3731.000000	-0.003419
3730.000000	-0.003288
3729.000000	-0.003181
3728.000000	-0.003121
3727.000000	-0.003115
3726.000000	-0.003152
3725.000000	-0.003199
3724.000000	-0.003233
3723.000000	-0.003260
3722.000000	-0.003297
3721.000000	-0.003359
3720.000000	-0.003441
3719.000000	-0.003522
3718.000000	-0.003577
3717.000000	-0.003604
3716.000000	-0.003627
3715.000000	-0.003657
3714.000000	-0.003656
3713.000000	-0.003570
3712.000000	-0.003412
3711.000000	-0.003267
3710.000000	-0.003198
3709.000000	-0.003203
3708.000000	-0.003226
3707.000000	-0.003214
3706.000000	-0.003154
3705.000000	-0.003071
3704.000000	-0.003000
3703.000000	-0.002955
3702.000000	-0.002931
3701.000000	-0.002923
3700.000000	-0.002936
3699.000000	-0.002975
3698.000000	-0.003029
3697.000000	-0.003075
3696.000000	-0.003105
3695.000000	-0.003115
3694.000000	-0.003118
3693.000000	-0.003133
3692.000000	-0.003187
3691.000000	-0.003294
3690.000000	-0.003416
3689.000000	-0.003484
3688.000000	-0.003461
3687.000000	-0.003395
3686.000000	-0.003351
3685.000000	-0.003350
3684.000000	-0.003364
3683.000000	-0.003360
3682.000000	-0.003326
3681.000000	-0.003266
3680.000000	-0.003193
3679.000000	-0.003120
3678.000000	-0.003064
3677.000000	-0.003031
3676.000000	-0.003016
3675.000000	-0.002990
3674.000000	-0.002940
3673.000000	-0.002915
3672.000000	-0.002944
3671.000000	-0.003001
3670.000000	-0.003066
3669.000000	-0.003113
3668.000000	-0.003131
3667.000000	-0.003137
3666.000000	-0.003134
3665.000000	-0.003111
3664.000000	-0.003082
3663.000000	-0.003058
3662.000000	-0.003030
3661.000000	-0.002976
3660.000000	-0.002889
3659.000000	-0.002788
3658.000000	-0.002701
3657.000000	-0.002647
3656.000000	-0.002620
3655.000000	-0.002596
3654.000000	-0.002570
3653.000000	-0.002551
3652.000000	-0.002539
3651.000000	-0.002530
3650.000000	-0.002519
3649.000000	-0.002500
3648.000000	-0.002488
3647.000000	-0.002508
3646.000000	-0.002555
3645.000000	-0.002602
3644.000000	-0.002628
3643.000000	-0.002629
3642.000000	-0.002610
3641.000000	-0.002580
3640.000000	-0.002543
3639.000000	-0.002500
3638.000000	-0.002449
3637.000000	-0.002392
3636.000000	-0.002329
3635.000000	-0.002257
3634.000000	-0.002176
3633.000000	-0.002095
3632.000000	-0.002024
3631.000000	-0.001956
3630.000000	-0.001879
3629.000000	-0.001812
3628.000000	-0.001786
3627.000000	-0.001806
3626.000000	-0.001865
3625.000000	-0.001934
3624.000000	-0.001998
3623.000000	-0.002083
3622.000000	-0.002210
3621.000000	-0.002344
3620.000000	-0.002404
3619.000000	-0.002337
3618.000000	-0.002182
3617.000000	-0.002039
3616.000000	-0.001978
3615.000000	-0.002005
3614.000000	-0.002084
3613.000000	-0.002171
3612.000000	-0.002244
3611.000000	-0.002293
3610.000000	-0.002309
3609.000000	-0.002288
3608.000000	-0.002254
3607.000000	-0.002243
3606.000000	-0.002267
3605.000000	-0.002311
3604.000000	-0.002340
3603.000000	-0.002330
3602.000000	-0.002283
3601.000000	-0.002229
3600.000000	-0.002200
3599.000000	-0.002201
3598.000000	-0.002207
3597.000000	-0.002190
3596.000000	-0.002146
3595.000000	-0.002099
3594.000000	-0.002081
3593.000000	-0.002107
3592.000000	-0.002168
3591.000000	-0.002253
3590.000000	-0.002351
3589.000000	-0.002451
3588.000000	-0.002537
3587.000000	-0.002593
3586.000000	-0.002626
3585.000000	-0.002666
3584.000000	-0.002729
3583.000000	-0.002805
3582.000000	-0.002879
3581.000000	-0.002939
3580.000000	-0.002982
3579.000000	-0.003010
3578.000000	-0.003031
3577.000000	-0.003050
3576.000000	-0.003068
3575.000000	-0.003082
3574.000000	-0.003091
3573.000000	-0.003095
3572.000000	-0.003091
3571.000000	-0.003076
3570.000000	-0.003056
3569.000000	-0.003042
3568.000000	-0.003040
3567.000000	-0.003038
3566.000000	-0.003028
3565.000000	-0.003024
3564.000000	-0.003047
3563.000000	-0.003088
3562.000000	-0.003125
3561.000000	-0.003144
3560.000000	-0.003150
3559.000000	-0.003153
3558.000000	-0.003156
3557.000000	-0.003157
3556.000000	-0.003162
3555.000000	-0.003180
3554.000000	-0.003211
3553.000000	-0.003239
3552.000000	-0.003242
3551.000000	-0.003219
3550.000000	-0.003193
3549.000000	-0.003184
3548.000000	-0.003196
3547.000000	-0.003219
3546.000000	-0.003241
3545.000000	-0.003256
3544.000000	-0.003265
3543.000000	-0.003276
3542.000000	-0.003293
3541.000000	-0.003314
3540.000000	-0.003332
3539.000000	-0.003336
3538.000000	-0.003329
3537.000000	-0.003321
3536.000000	-0.003330
3535.000000	-0.003355
3534.000000	-0.003380
3533.000000	-0.003389
3532.000000	-0.003377
3531.000000	-0.003361
3530.000000	-0.003362
3529.000000	-0.003386
3528.000000	-0.003419
3527.000000	-0.003440
3526.000000	-0.003440
3525.000000	-0.003432
3524.000000	-0.003434
3523.000000	-0.003454
3522.000000	-0.003482
3521.000000	-0.003503
3520.000000	-0.003510
3519.000000	-0.003498
3518.000000	-0.003475
3517.000000	-0.003451
3516.000000	-0.003442
3515.000000	-0.003456
3514.000000	-0.003491
3513.000000	-0.003536
3512.000000	-0.003576
3511.000000	-0.003599
3510.000000	-0.003604
3509.000000	-0.003591
3508.000000	-0.003573
3507.000000	-0.003559
3506.000000	-0.003560
3505.000000	-0.003578
3504.000000	-0.003603
3503.000000	-0.003626
3502.000000	-0.003645
3501.000000	-0.003667
3500.000000	-0.003696
3499.000000	-0.003723
3498.000000	-0.003734
3497.000000	-0.003723
3496.000000	-0.003701
3495.000000	-0.003684
3494.000000	-0.003686
3493.000000	-0.003701
3492.000000	-0.003712
3491.000000	-0.003706
3490.000000	-0.003688
3489.000000	-0.003676
3488.000000	-0.003683
3487.000000	-0.003707
3486.000000	-0.003738
3485.000000	-0.003767
3484.000000	-0.003784
3483.000000	-0.003782
3482.000000	-0.003757
3481.000000	-0.003722
3480.000000	-0.003699
3479.000000	-0.003702
3478.000000	-0.003724
3477.000000	-0.003743
3476.000000	-0.003748
3475.000000	-0.003740
3474.000000	-0.003733
3473.000000	-0.003736
3472.000000	-0.003741
3471.000000	-0.003738
3470.000000	-0.003721
3469.000000	-0.003701
3468.000000	-0.003689
3467.000000	-0.003686
3466.000000	-0.003686
3465.000000	-0.003686
3464.000000	-0.003689
3463.000000	-0.003693
3462.000000	-0.003688
3461.000000	-0.003666
3460.000000	-0.003639
3459.000000	-0.003621
3458.000000	-0.003622
3457.000000	-0.003638
3456.000000	-0.003666
3455.000000	-0.003698
3454.000000	-0.003723
3453.000000	-0.003735
3452.000000	-0.003730
3451.000000	-0.003711
3450.000000	-0.003679
3449.000000	-0.003644
3448.000000	-0.003625
3447.000000	-0.003637
3446.000000	-0.003667
3445.000000	-0.003686
3444.000000	-0.003670
3443.000000	-0.003627
3442.000000	-0.003591
3441.000000	-0.003592
3440.000000	-0.003633
3439.000000	-0.003688
3438.000000	-0.003727
3437.000000	-0.003737
3436.000000	-0.003720
3435.000000	-0.003689
3434.000000	-0.003651
3433.000000	-0.003609
3432.000000	-0.003565
3431.000000	-0.003519
3430.000000	-0.003475
3429.000000	-0.003440
3428.000000	-0.003432
3427.000000	-0.003455
3426.000000	-0.003492
3425.000000	-0.003517
3424.000000	-0.003519
3423.000000	-0.003511
3422.000000	-0.003511
3421.000000	-0.003518
3420.000000	-0.003522
3419.000000	-0.003515
3418.000000	-0.003499
3417.000000	-0.003477
3416.000000	-0.003449
3415.000000	-0.003420
3414.000000	-0.003400
3413.000000	-0.003395
3412.000000	-0.003402
3411.000000	-0.003420
3410.000000	-0.003441
3409.000000	-0.003458
3408.000000	-0.003463
3407.000000	-0.003453
3406.000000	-0.003433
3405.000000	-0.003410
3404.000000	-0.003389
3403.000000	-0.003372
3402.000000	-0.003362
3401.000000	-0.003361
3400.000000	-0.003364
3399.000000	-0.003362
3398.000000	-0.003342
3397.000000	-0.003307
3396.000000	-0.003275
3395.000000	-0.003268
3394.000000	-0.003290
3393.000000	-0.003323
3392.000000	-0.003341
3391.000000	-0.003332
3390.000000	-0.003306
3389.000000	-0.003281
3388.000000	-0.003265
3387.000000	-0.003257
3386.000000	-0.003246
3385.000000	-0.003231
3384.000000	-0.003218
3383.000000	-0.003210
3382.000000	-0.003205
3381.000000	-0.003193
3380.000000	-0.003169
3379.000000	-0.003142
3378.000000	-0.003127
3377.000000	-0.003131
3376.000000	-0.003144
3375.000000	-0.003151
3374.000000	-0.003147
3373.000000	-0.003138
3372.000000	-0.003132
3371.000000	-0.003132
3370.000000	-0.003138
3369.000000	-0.003147
3368.000000	-0.003157
3367.000000	-0.003161
3366.000000	-0.003159
3365.000000	-0.003158
3364.000000	-0.003161
3363.000000	-0.003156
3362.000000	-0.003134
3361.000000	-0.003101
3360.000000	-0.003077
3359.000000	-0.003072
3358.000000	-0.003074
3357.000000	-0.003068
3356.000000	-0.003056
3355.000000	-0.003050
3354.000000	-0.003053
3353.000000	-0.003052
3352.000000	-0.003043
3351.000000	-0.003032
3350.000000	-0.003031
3349.000000	-0.003038
3348.000000	-0.003043
3347.000000	-0.003036
3346.000000	-0.003016
3345.000000	-0.002992
3344.000000	-0.002976
3343.000000	-0.002975
3342.000000	-0.002986
3341.000000	-0.002998
3340.000000	-0.002998
3339.000000	-0.002987
3338.000000	-0.002973
3337.000000	-0.002959
3336.000000	-0.002947
3335.000000	-0.002936
3334.000000	-0.002928
3333.000000	-0.002924
3332.000000	-0.002917
3331.000000	-0.002902
3330.000000	-0.002885
3329.000000	-0.002880
3328.000000	-0.002897
3327.000000	-0.002932
3326.000000	-0.002972
3325.000000	-0.003003
3324.000000	-0.003019
3323.000000	-0.003024
3322.000000	-0.003024
3321.000000	-0.003020
3320.000000	-0.003010
3319.000000	-0.002991
3318.000000	-0.002970
3317.000000	-0.002962
3316.000000	-0.002973
3315.000000	-0.002994
3314.000000	-0.003010
3313.000000	-0.003009
3312.000000	-0.002997
3311.000000	-0.002984
3310.000000	-0.002977
3309.000000	-0.002975
3308.000000	-0.002979
3307.000000	-0.002993
3306.000000	-0.003016
3305.000000	-0.003040
3304.000000	-0.003051
3303.000000	-0.003043
3302.000000	-0.003019
3301.000000	-0.002992
3300.000000	-0.002975
3299.000000	-0.002967
3298.000000	-0.002964
3297.000000	-0.002962
3296.000000	-0.002963
3295.000000	-0.002969
3294.000000	-0.002978
3293.000000	-0.002982
3292.000000	-0.002977
3291.000000	-0.002964
3290.000000	-0.002951
3289.000000	-0.002940
3288.000000	-0.002927
3287.000000	-0.002911
3286.000000	-0.002899
3285.000000	-0.002903
3284.000000	-0.002925
3283.000000	-0.002955
3282.000000	-0.002978
3281.000000	-0.002989
3280.000000	-0.002993
3279.000000	-0.002997
3278.000000	-0.002999
3277.000000	-0.002998
3276.000000	-0.002999
3275.000000	-0.003005
3274.000000	-0.003014
3273.000000	-0.003024
3272.000000	-0.003031
3271.000000	-0.003033
3270.000000	-0.003024
3269.000000	-0.003004
3268.000000	-0.002984
3267.000000	-0.002974
3266.000000	-0.002973
3265.000000	-0.002970
3264.000000	-0.002961
3263.000000	-0.002949
3262.000000	-0.002939
3261.000000	-0.002932
3260.000000	-0.002928
3259.000000	-0.002928
3258.000000	-0.002931
3257.000000	-0.002931
3256.000000	-0.002921
3255.000000	-0.002896
3254.000000	-0.002863
3253.000000	-0.002830
3252.000000	-0.002808
3251.000000	-0.002800
3250.000000	-0.002803
3249.000000	-0.002807
3248.000000	-0.002803
3247.000000	-0.002788
3246.000000	-0.002760
3245.000000	-0.002725
3244.000000	-0.002696
3243.000000	-0.002683
3242.000000	-0.002687
3241.000000	-0.002698
3240.000000	-0.002705
3239.000000	-0.002703
3238.000000	-0.002699
3237.000000	-0.002692
3236.000000	-0.002675
3235.000000	-0.002644
3234.000000	-0.002610
3233.000000	-0.002592
3232.000000	-0.002597
3231.000000	-0.002610
3230.000000	-0.002611
3229.000000	-0.002593
3228.000000	-0.002568
3227.000000	-0.002542
3226.000000	-0.002514
3225.000000	-0.002484
3224.000000	-0.002466
3223.000000	-0.002467
3222.000000	-0.002477
3221.000000	-0.002473
3220.000000	-0.002449
3219.000000	-0.002419
3218.000000	-0.002406
3217.000000	-0.002414
3216.000000	-0.002430
3215.000000	-0.002431
3214.000000	-0.002402
3213.000000	-0.002354
3212.000000	-0.002308
3211.000000	-0.002280
3210.000000	-0.002265
3209.000000	-0.002240
3208.000000	-0.002194
3207.000000	-0.002136
3206.000000	-0.002089
3205.000000	-0.002065
3204.000000	-0.002055
3203.000000	-0.002043
3202.000000	-0.002021
3201.000000	-0.002000
3200.000000	-0.002002
3199.000000	-0.002032
3198.000000	-0.002075
3197.000000	-0.002104
3196.000000	-0.002111
3195.000000	-0.002113
3194.000000	-0.002126
3193.000000	-0.002153
3192.000000	-0.002182
3191.000000	-0.002204
3190.000000	-0.002218
3189.000000	-0.002225
3188.000000	-0.002228
3187.000000	-0.002226
3186.000000	-0.002216
3185.000000	-0.002192
3184.000000	-0.002153
3183.000000	-0.002109
3182.000000	-0.002072
3181.000000	-0.002052
3180.000000	-0.002044
3179.000000	-0.002038
3178.000000	-0.002026
3177.000000	-0.002007
3176.000000	-0.001983
3175.000000	-0.001954
3174.000000	-0.001912
3173.000000	-0.001848
3172.000000	-0.001755
3171.000000	-0.001637
3170.000000	-0.001500
3169.000000	-0.001353
3168.000000	-0.001203
3167.000000	-0.001060
3166.000000	-0.000940
3165.000000	-0.000858
3164.000000	-0.000834
3163.000000	-0.000876
3162.000000	-0.000977
3161.000000	-0.001115
3160.000000	-0.001267
3159.000000	-0.001413
3158.000000	-0.001543
3157.000000	-0.001655
3156.000000	-0.001753
3155.000000	-0.001837
3154.000000	-0.001904
3153.000000	-0.001949
3152.000000	-0.001976
3151.000000	-0.001993
3150.000000	-0.002005
3149.000000	-0.002008
3148.000000	-0.002007
3147.000000	-0.002010
3146.000000	-0.002022
3145.000000	-0.002033
3144.000000	-0.002029
3143.000000	-0.002014
3142.000000	-0.002001
3141.000000	-0.002002
3140.000000	-0.002016
3139.000000	-0.002032
3138.000000	-0.002043
3137.000000	-0.002042
3136.000000	-0.002025
3135.000000	-0.001994
3134.000000	-0.001962
3133.000000	-0.001941
3132.000000	-0.001929
3131.000000	-0.001916
3130.000000	-0.001904
3129.000000	-0.001902
3128.000000	-0.001916
3127.000000	-0.001935
3126.000000	-0.001941
3125.000000	-0.001927
3124.000000	-0.001907
3123.000000	-0.001894
3122.000000	-0.001892
3121.000000	-0.001895
3120.000000	-0.001896
3119.000000	-0.001888
3118.000000	-0.001864
3117.000000	-0.001828
3116.000000	-0.001793
3115.000000	-0.001773
3114.000000	-0.001766
3113.000000	-0.001765
3112.000000	-0.001765
3111.000000	-0.001772
3110.000000	-0.001784
3109.000000	-0.001791
3108.000000	-0.001787
3107.000000	-0.001779
3106.000000	-0.001783
3105.000000	-0.001796
3104.000000	-0.001802
3103.000000	-0.001788
3102.000000	-0.001759
3101.000000	-0.001729
3100.000000	-0.001710
3099.000000	-0.001704
3098.000000	-0.001704
3097.000000	-0.001701
3096.000000	-0.001688
3095.000000	-0.001666
3094.000000	-0.001645
3093.000000	-0.001637
3092.000000	-0.001645
3091.000000	-0.001663
3090.000000	-0.001681
3089.000000	-0.001689
3088.000000	-0.001685
3087.000000	-0.001668
3086.000000	-0.001641
3085.000000	-0.001617
3084.000000	-0.001604
3083.000000	-0.001604
3082.000000	-0.001609
3081.000000	-0.001608
3080.000000	-0.001599
3079.000000	-0.001587
3078.000000	-0.001579
3077.000000	-0.001572
3076.000000	-0.001565
3075.000000	-0.001560
3074.000000	-0.001564
3073.000000	-0.001573
3072.000000	-0.001581
3071.000000	-0.001580
3070.000000	-0.001571
3069.000000	-0.001556
3068.000000	-0.001539
3067.000000	-0.001524
3066.000000	-0.001519
3065.000000	-0.001528
3064.000000	-0.001537
3063.000000	-0.001531
3062.000000	-0.001510
3061.000000	-0.001492
3060.000000	-0.001492
3059.000000	-0.001506
3058.000000	-0.001518
3057.000000	-0.001514
3056.000000	-0.001494
3055.000000	-0.001469
3054.000000	-0.001445
3053.000000	-0.001425
3052.000000	-0.001410
3051.000000	-0.001400
3050.000000	-0.001397
3049.000000	-0.001398
3048.000000	-0.001389
3047.000000	-0.001363
3046.000000	-0.001328
3045.000000	-0.001302
3044.000000	-0.001295
3043.000000	-0.001300
3042.000000	-0.001304
3041.000000	-0.001303
3040.000000	-0.001299
3039.000000	-0.001289
3038.000000	-0.001264
3037.000000	-0.001224
3036.000000	-0.001180
3035.000000	-0.001144
3034.000000	-0.001126
3033.000000	-0.001128
3032.000000	-0.001141
3031.000000	-0.001147
3030.000000	-0.001130
3029.000000	-0.001089
3028.000000	-0.001044
3027.000000	-0.001006
3026.000000	-0.000976
3025.000000	-0.000942
3024.000000	-0.000903
3023.000000	-0.000861
3022.000000	-0.000817
3021.000000	-0.000766
3020.000000	-0.000708
3019.000000	-0.000649
3018.000000	-0.000594
3017.000000	-0.000543
3016.000000	-0.000493
3015.000000	-0.000436
3014.000000	-0.000367
3013.000000	-0.000283
3012.000000	-0.000189
3011.000000	-0.000097
3010.000000	-0.000013
3009.000000	0.000068
3008.000000	0.000156
3007.000000	0.000255
3006.000000	0.000357
3005.000000	0.000442
3004.000000	0.000502
3003.000000	0.000541
3002.000000	0.000580
3001.000000	0.000630
3000.000000	0.000684
2999.000000	0.000728
2998.000000	0.000757
2997.000000	0.000779
2996.000000	0.000808
2995.000000	0.000856
2994.000000	0.000923
2993.000000	0.000999
2992.000000	0.001070
2991.000000	0.001124
2990.000000	0.001168
2989.000000	0.001222
2988.000000	0.001301
2987.000000	0.001405
2986.000000	0.001529
2985.000000	0.001673
2984.000000	0.001838
2983.000000	0.002015
2982.000000	0.002190
2981.000000	0.002352
2980.000000	0.002509
2979.000000	0.002680
2978.000000	0.002871
2977.000000	0.003075
2976.000000	0.003275
2975.000000	0.003454
2974.000000	0.003608
2973.000000	0.003737
2972.000000	0.003840
2971.000000	0.003915
2970.000000	0.003953
2969.000000	0.003945
2968.000000	0.003883
2967.000000	0.003768
2966.000000	0.003611
2965.000000	0.003426
2964.000000	0.003226
2963.000000	0.003017
2962.000000	0.002812
2961.000000	0.002620
2960.000000	0.002452
2959.000000	0.002308
2958.000000	0.002182
2957.000000	0.002069
2956.000000	0.001974
2955.000000	0.001903
2954.000000	0.001866
2953.000000	0.001854
2952.000000	0.001854
2951.000000	0.001853
2950.000000	0.001858
2949.000000	0.001895
2948.000000	0.001980
2947.000000	0.002110
2946.000000	0.002263
2945.000000	0.002418
2944.000000	0.002565
2943.000000	0.002703
2942.000000	0.002828
2941.000000	0.002933
2940.000000	0.003001
2939.000000	0.003017
2938.000000	0.002977
2937.000000	0.002890
2936.000000	0.002777
2935.000000	0.002653
2934.000000	0.002527
2933.000000	0.002399
2932.000000	0.002266
2931.000000	0.002127
2930.000000	0.001990
2929.000000	0.001868
2928.000000	0.001769
2927.000000	0.001685
2926.000000	0.001595
2925.000000	0.001480
2924.000000	0.001339
2923.000000	0.001193
2922.000000	0.001064
2921.000000	0.000962
2920.000000	0.000875
2919.000000	0.000788
2918.000000	0.000697
2917.000000	0.000612
2916.000000	0.000540
2915.000000	0.000482
2914.000000	0.000432
2913.000000	0.000381
2912.000000	0.000325
2911.000000	0.000265
2910.000000	0.000205
2909.000000	0.000155
2908.000000	0.000116
2907.000000	0.000079
2906.000000	0.000032
2905.000000	-0.000033
2904.000000	-0.000111
2903.000000	-0.000194
2902.000000	-0.000269
2901.000000	-0.000325
2900.000000	-0.000357
2899.000000	-0.000371
2898.000000	-0.000378
2897.000000	-0.000385
2896.000000	-0.000393
2895.000000	-0.000398
2894.000000	-0.000395
2893.000000	-0.000376
2892.000000	-0.000328
2891.000000	-0.000242
2890.000000	-0.000121
2889.000000	0.000025
2888.000000	0.000189
2887.000000	0.000371
2886.000000	0.000568
2885.000000	0.000777
2884.000000	0.000987
2883.000000	0.001184
2882.000000	0.001341
2881.000000	0.001430
2880.000000	0.001429
2879.000000	0.001340
2878.000000	0.001184
2877.000000	0.000994
2876.000000	0.000798
2875.000000	0.000616
2874.000000	0.000450
2873.000000	0.000296
2872.000000	0.000143
2871.000000	-0.000018
2870.000000	-0.000192
2869.000000	-0.000373
2868.000000	-0.000542
2867.000000	-0.000687
2866.000000	-0.000815
2865.000000	-0.000943
2864.000000	-0.001080
2863.000000	-0.001220
2862.000000	-0.001352
2861.000000	-0.001471
2860.000000	-0.001575
2859.000000	-0.001662
2858.000000	-0.001732
2857.000000	-0.001791
2856.000000	-0.001846
2855.000000	-0.001898
2854.000000	-0.001942
2853.000000	-0.001981
2852.000000	-0.002018
2851.000000	-0.002045
2850.000000	-0.002058
2849.000000	-0.002066
2848.000000	-0.002086
2847.000000	-0.002126
2846.000000	-0.002170
2845.000000	-0.002201
2844.000000	-0.002217
2843.000000	-0.002231
2842.000000	-0.002252
2841.000000	-0.002278
2840.000000	-0.002304
2839.000000	-0.002330
2838.000000	-0.002356
2837.000000	-0.002377
2836.000000	-0.002393
2835.000000	-0.002407
2834.000000	-0.002425
2833.000000	-0.002452
2832.000000	-0.002487
2831.000000	-0.002527
2830.000000	-0.002562
2829.000000	-0.002583
2828.000000	-0.002593
2827.000000	-0.002603
2826.000000	-0.002624
2825.000000	-0.002656
2824.000000	-0.002691
2823.000000	-0.002723
2822.000000	-0.002749
2821.000000	-0.002774
2820.000000	-0.002797
2819.000000	-0.002816
2818.000000	-0.002830
2817.000000	-0.002842
2816.000000	-0.002851
2815.000000	-0.002860
2814.000000	-0.002868
2813.000000	-0.002876
2812.000000	-0.002885
2811.000000	-0.002891
2810.000000	-0.002895
2809.000000	-0.002901
2808.000000	-0.002911
2807.000000	-0.002923
2806.000000	-0.002936
2805.000000	-0.002952
2804.000000	-0.002972
2803.000000	-0.002993
2802.000000	-0.003007
2801.000000	-0.003014
2800.000000	-0.003017
2799.000000	-0.003017
2798.000000	-0.003013
2797.000000	-0.003008
2796.000000	-0.003010
2795.000000	-0.003023
2794.000000	-0.003040
2793.000000	-0.003049
2792.000000	-0.003049
2791.000000	-0.003046
2790.000000	-0.003050
2789.000000	-0.003061
2788.000000	-0.003077
2787.000000	-0.003094
2786.000000	-0.003110
2785.000000	-0.003124
2784.000000	-0.003134
2783.000000	-0.003138
2782.000000	-0.003131
2781.000000	-0.003116
2780.000000	-0.003101
2779.000000	-0.003095
2778.000000	-0.003096
2777.000000	-0.003099
2776.000000	-0.003101
2775.000000	-0.003107
2774.000000	-0.003122
2773.000000	-0.003139
2772.000000	-0.003147
2771.000000	-0.003139
2770.000000	-0.003122
2769.000000	-0.003106
2768.000000	-0.003100
2767.000000	-0.003106
2766.000000	-0.003119
2765.000000	-0.003130
2764.000000	-0.003136
2763.000000	-0.003136
2762.000000	-0.003136
2761.000000	-0.003136
2760.000000	-0.003133
2759.000000	-0.003126
2758.000000	-0.003118
2757.000000	-0.003115
2756.000000	-0.003116
2755.000000	-0.003108
2754.000000	-0.003084
2753.000000	-0.003053
2752.000000	-0.003026
2751.000000	-0.003011
2750.000000	-0.003004
2749.000000	-0.003002
2748.000000	-0.003001
2747.000000	-0.002998
2746.000000	-0.002995
2745.000000	-0.002997
2744.000000	-0.003003
2743.000000	-0.003002
2742.000000	-0.002985
2741.000000	-0.002959
2740.000000	-0.002942
2739.000000	-0.002937
2738.000000	-0.002934
2737.000000	-0.002919
2736.000000	-0.002896
2735.000000	-0.002884
2734.000000	-0.002893
2733.000000	-0.002917
2732.000000	-0.002941
2731.000000	-0.002953
2730.000000	-0.002951
2729.000000	-0.002945
2728.000000	-0.002942
2727.000000	-0.002946
2726.000000	-0.002956
2725.000000	-0.002968
2724.000000	-0.002981
2723.000000	-0.002987
2722.000000	-0.002978
2721.000000	-0.002956
2720.000000	-0.002933
2719.000000	-0.002920
2718.000000	-0.002921
2717.000000	-0.002929
2716.000000	-0.002937
2715.000000	-0.002938
2714.000000	-0.002933
2713.000000	-0.002926
2712.000000	-0.002919
2711.000000	-0.002911
2710.000000	-0.002898
2709.000000	-0.002882
2708.000000	-0.002871
2707.000000	-0.002869
2706.000000	-0.002871
2705.000000	-0.002869
2704.000000	-0.002861
2703.000000	-0.002849
2702.000000	-0.002831
2701.000000	-0.002806
2700.000000	-0.002782
2699.000000	-0.002769
2698.000000	-0.002769
2697.000000	-0.002774
2696.000000	-0.002775
2695.000000	-0.002766
2694.000000	-0.002745
2693.000000	-0.002716
2692.000000	-0.002683
2691.000000	-0.002649
2690.000000	-0.002618
2689.000000	-0.002599
2688.000000	-0.002605
2687.000000	-0.002633
2686.000000	-0.002663
2685.000000	-0.002675
2684.000000	-0.002665
2683.000000	-0.002645
2682.000000	-0.002623
2681.000000	-0.002603
2680.000000	-0.002587
2679.000000	-0.002581
2678.000000	-0.002580
2677.000000	-0.002578
2676.000000	-0.002571
2675.000000	-0.002564
2674.000000	-0.002559
2673.000000	-0.002558
2672.000000	-0.002559
2671.000000	-0.002562
2670.000000	-0.002565
2669.000000	-0.002567
2668.000000	-0.002569
2667.000000	-0.002576
2666.000000	-0.002584
2665.000000	-0.002586
2664.000000	-0.002579
2663.000000	-0.002567
2662.000000	-0.002559
2661.000000	-0.002562
2660.000000	-0.002582
2659.000000	-0.002615
2658.000000	-0.002646
2657.000000	-0.002661
2656.000000	-0.002660
2655.000000	-0.002656
2654.000000	-0.002660
2653.000000	-0.002673
2652.000000	-0.002689
2651.000000	-0.002702
2650.000000	-0.002711
2649.000000	-0.002718
2648.000000	-0.002723
2647.000000	-0.002725
2646.000000	-0.002720
2645.000000	-0.002705
2644.000000	-0.002686
2643.000000	-0.002676
2642.000000	-0.002676
2641.000000	-0.002673
2640.000000	-0.002651
2639.000000	-0.002611
2638.000000	-0.002566
2637.000000	-0.002521
2636.000000	-0.002475
2635.000000	-0.002430
2634.000000	-0.002388
2633.000000	-0.002353
2632.000000	-0.002323
2631.000000	-0.002290
2630.000000	-0.002257
2629.000000	-0.002236
2628.000000	-0.002237
2627.000000	-0.002259
2626.000000	-0.002295
2625.000000	-0.002343
2624.000000	-0.002406
2623.000000	-0.002479
2622.000000	-0.002548
2621.000000	-0.002605
2620.000000	-0.002655
2619.000000	-0.002704
2618.000000	-0.002745
2617.000000	-0.002771
2616.000000	-0.002790
2615.000000	-0.002815
2614.000000	-0.002844
2613.000000	-0.002865
2612.000000	-0.002880
2611.000000	-0.002901
2610.000000	-0.002934
2609.000000	-0.002961
2608.000000	-0.002966
2607.000000	-0.002962
2606.000000	-0.002975
2605.000000	-0.003016
2604.000000	-0.003068
2603.000000	-0.003108
2602.000000	-0.003129
2601.000000	-0.003136
2600.000000	-0.003135
2599.000000	-0.003127
2598.000000	-0.003114
2597.000000	-0.003100
2596.000000	-0.003095
2595.000000	-0.003106
2594.000000	-0.003131
2593.000000	-0.003162
2592.000000	-0.003187
2591.000000	-0.003199
2590.000000	-0.003196
2589.000000	-0.003184
2588.000000	-0.003175
2587.000000	-0.003178
2586.000000	-0.003197
2585.000000	-0.003231
2584.000000	-0.003273
2583.000000	-0.003310
2582.000000	-0.003322
2581.000000	-0.003305
2580.000000	-0.003274
2579.000000	-0.003256
2578.000000	-0.003268
2577.000000	-0.003307
2576.000000	-0.003354
2575.000000	-0.003386
2574.000000	-0.003392
2573.000000	-0.003376
2572.000000	-0.003354
2571.000000	-0.003342
2570.000000	-0.003342
2569.000000	-0.003350
2568.000000	-0.003360
2567.000000	-0.003371
2566.000000	-0.003379
2565.000000	-0.003389
2564.000000	-0.003410
2563.000000	-0.003448
2562.000000	-0.003490
2561.000000	-0.003512
2560.000000	-0.003508
2559.000000	-0.003498
2558.000000	-0.003504
2557.000000	-0.003524
2556.000000	-0.003542
2555.000000	-0.003545
2554.000000	-0.003540
2553.000000	-0.003543
2552.000000	-0.003554
2551.000000	-0.003566
2550.000000	-0.003571
2549.000000	-0.003570
2548.000000	-0.003570
2547.000000	-0.003573
2546.000000	-0.003577
2545.000000	-0.003582
2544.000000	-0.003594
2543.000000	-0.003615
2542.000000	-0.003643
2541.000000	-0.003670
2540.000000	-0.003695
2539.000000	-0.003718
2538.000000	-0.003734
2537.000000	-0.003740
2536.000000	-0.003735
2535.000000	-0.003729
2534.000000	-0.003729
2533.000000	-0.003735
2532.000000	-0.003746
2531.000000	-0.003759
2530.000000	-0.003772
2529.000000	-0.003782
2528.000000	-0.003785
2527.000000	-0.003789
2526.000000	-0.003799
2525.000000	-0.003815
2524.000000	-0.003825
2523.000000	-0.003822
2522.000000	-0.003812
2521.000000	-0.003807
2520.000000	-0.003813
2519.000000	-0.003820
2518.000000	-0.003822
2517.000000	-0.003823
2516.000000	-0.003831
2515.000000	-0.003849
2514.000000	-0.003870
2513.000000	-0.003884
2512.000000	-0.003888
2511.000000	-0.003881
2510.000000	-0.003870
2509.000000	-0.003866
2508.000000	-0.003877
2507.000000	-0.003895
2506.000000	-0.003904
2505.000000	-0.003892
2504.000000	-0.003867
2503.000000	-0.003847
2502.000000	-0.003846
2501.000000	-0.003869
2500.000000	-0.003906
2499.000000	-0.003935
2498.000000	-0.003935
2497.000000	-0.003906
2496.000000	-0.003871
2495.000000	-0.003856
2494.000000	-0.003865
2493.000000	-0.003885
2492.000000	-0.003899
2491.000000	-0.003899
2490.000000	-0.003887
2489.000000	-0.003876
2488.000000	-0.003878
2487.000000	-0.003893
2486.000000	-0.003904
2485.000000	-0.003902
2484.000000	-0.003893
2483.000000	-0.003888
2482.000000	-0.003884
2481.000000	-0.003876
2480.000000	-0.003865
2479.000000	-0.003862
2478.000000	-0.003866
2477.000000	-0.003869
2476.000000	-0.003868
2475.000000	-0.003875
2474.000000	-0.003891
2473.000000	-0.003904
2472.000000	-0.003900
2471.000000	-0.003885
2470.000000	-0.003875
2469.000000	-0.003877
2468.000000	-0.003886
2467.000000	-0.003889
2466.000000	-0.003884
2465.000000	-0.003877
2464.000000	-0.003874
2463.000000	-0.003875
2462.000000	-0.003880
2461.000000	-0.003889
2460.000000	-0.003900
2459.000000	-0.003908
2458.000000	-0.003904
2457.000000	-0.003888
2456.000000	-0.003866
2455.000000	-0.003850
2454.000000	-0.003843
2453.000000	-0.003841
2452.000000	-0.003839
2451.000000	-0.003830
2450.000000	-0.003814
2449.000000	-0.003798
2448.000000	-0.003795
2447.000000	-0.003806
2446.000000	-0.003818
2445.000000	-0.003816
2444.000000	-0.003799
2443.000000	-0.003773
2442.000000	-0.003750
2441.000000	-0.003740
2440.000000	-0.003745
2439.000000	-0.003754
2438.000000	-0.003751
2437.000000	-0.003733
2436.000000	-0.003709
2435.000000	-0.003688
2434.000000	-0.003670
2433.000000	-0.003653
2432.000000	-0.003642
2431.000000	-0.003644
2430.000000	-0.003653
2429.000000	-0.003659
2428.000000	-0.003652
2427.000000	-0.003628
2426.000000	-0.003590
2425.000000	-0.003549
2424.000000	-0.003520
2423.000000	-0.003509
2422.000000	-0.003509
2421.000000	-0.003510
2420.000000	-0.003507
2419.000000	-0.003493
2418.000000	-0.003459
2417.000000	-0.003409
2416.000000	-0.003362
2415.000000	-0.003337
2414.000000	-0.003333
2413.000000	-0.003338
2412.000000	-0.003342
2411.000000	-0.003338
2410.000000	-0.003321
2409.000000	-0.003300
2408.000000	-0.003295
2407.000000	-0.003318
2406.000000	-0.003355
2405.000000	-0.003390
2404.000000	-0.003419
2403.000000	-0.003450
2402.000000	-0.003482
2401.000000	-0.003507
2400.000000	-0.003520
2399.000000	-0.003529
2398.000000	-0.003543
2397.000000	-0.003562
2396.000000	-0.003582
2395.000000	-0.003594
2394.000000	-0.003595
2393.000000	-0.003592
2392.000000	-0.003588
2391.000000	-0.003566
2390.000000	-0.003495
2389.000000	-0.003363
2388.000000	-0.003181
2387.000000	-0.002944
2386.000000	-0.002613
2385.000000	-0.002155
2384.000000	-0.001570
2383.000000	-0.000884
2382.000000	-0.000123
2381.000000	0.000674
2380.000000	0.001439
2379.000000	0.002094
2378.000000	0.002593
2377.000000	0.002925
2376.000000	0.003107
2375.000000	0.003189
2374.000000	0.003249
2373.000000	0.003342
2372.000000	0.003482
2371.000000	0.003674
2370.000000	0.003939
2369.000000	0.004292
2368.000000	0.004723
2367.000000	0.005207
2366.000000	0.005717
2365.000000	0.006257
2364.000000	0.006814
2363.000000	0.007328
2362.000000	0.007830
2361.000000	0.008343
2360.000000	0.008788
2359.000000	0.009097
2358.000000	0.009221
2357.000000	0.009253
2356.000000	0.009310
2355.000000	0.009482
2354.000000	0.009918
2353.000000	0.010707
2352.000000	0.011701
2351.000000	0.012345
2350.000000	0.012213
2349.000000	0.011518
2348.000000	0.011066
2347.000000	0.011912
2346.000000	0.014370
2345.000000	0.017779
2344.000000	0.021023
2343.000000	0.023303
2342.000000	0.024293
2341.000000	0.023778
2340.000000	0.021996
2339.000000	0.019545
2338.000000	0.017061
2337.000000	0.014904
2336.000000	0.013244
2335.000000	0.012110
2334.000000	0.011481
2333.000000	0.011263
2332.000000	0.011402
2331.000000	0.011642
2330.000000	0.011666
2329.000000	0.011343
2328.000000	0.010715
2327.000000	0.010049
2326.000000	0.009473
2325.000000	0.009128
2324.000000	0.009006
2323.000000	0.008967
2322.000000	0.008862
2321.000000	0.008578
2320.000000	0.008167
2319.000000	0.007637
2318.000000	0.007059
2317.000000	0.006509
2316.000000	0.006124
2315.000000	0.005935
2314.000000	0.005856
2313.000000	0.005755
2312.000000	0.005560
2311.000000	0.005277
2310.000000	0.004920
2309.000000	0.004524
2308.000000	0.004106
2307.000000	0.003682
2306.000000	0.003240
2305.000000	0.002800
2304.000000	0.002408
2303.000000	0.002092
2302.000000	0.001847
2301.000000	0.001649
2300.000000	0.001479
2299.000000	0.001324
2298.000000	0.001165
2297.000000	0.001003
2296.000000	0.000839
2295.000000	0.000679
2294.000000	0.000500
2293.000000	0.000298
2292.000000	0.000070
2291.000000	-0.000178
2290.000000	-0.000458
2289.000000	-0.000766
2288.000000	-0.001078
2287.000000	-0.001374
2286.000000	-0.001657
2285.000000	-0.001938
2284.000000	-0.002203
2283.000000	-0.002424
2282.000000	-0.002579
2281.000000	-0.002672
2280.000000	-0.002714
2279.000000	-0.002723
2278.000000	-0.002717
2277.000000	-0.002716
2276.000000	-0.002733
2275.000000	-0.002775
2274.000000	-0.002835
2273.000000	-0.002890
2272.000000	-0.002917
2271.000000	-0.002910
2270.000000	-0.002891
2269.000000	-0.002882
2268.000000	-0.002875
2267.000000	-0.002844
2266.000000	-0.002773
2265.000000	-0.002666
2264.000000	-0.002539
2263.000000	-0.002394
2262.000000	-0.002231
2261.000000	-0.002066
2260.000000	-0.001947
2259.000000	-0.001971
2258.000000	-0.002245
2257.000000	-0.002804
2256.000000	-0.003509
2255.000000	-0.004054
2254.000000	-0.004121
2253.000000	-0.003607
2252.000000	-0.002710
2251.000000	-0.001782
2250.000000	-0.001092
2249.000000	-0.000718
2248.000000	-0.000604
2247.000000	-0.000668
2246.000000	-0.000852
2245.000000	-0.001117
2244.000000	-0.001428
2243.000000	-0.001763
2242.000000	-0.002110
2241.000000	-0.002454
2240.000000	-0.002780
2239.000000	-0.003078
2238.000000	-0.003344
2237.000000	-0.003575
2236.000000	-0.003766
2235.000000	-0.003920
2234.000000	-0.004045
2233.000000	-0.004148
2232.000000	-0.004229
2231.000000	-0.004290
2230.000000	-0.004331
2229.000000	-0.004352
2228.000000	-0.004358
2227.000000	-0.004359
2226.000000	-0.004369
2225.000000	-0.004394
2224.000000	-0.004435
2223.000000	-0.004488
2222.000000	-0.004543
2221.000000	-0.004587
2220.000000	-0.004611
2219.000000	-0.004625
2218.000000	-0.004642
2217.000000	-0.004660
2216.000000	-0.004664
2215.000000	-0.004653
2214.000000	-0.004643
2213.000000	-0.004647
2212.000000	-0.004664
2211.000000	-0.004684
2210.000000	-0.004700
2209.000000	-0.004707
2208.000000	-0.004699
2207.000000	-0.004675
2206.000000	-0.004638
2205.000000	-0.004594
2204.000000	-0.004553
2203.000000	-0.004526
2202.000000	-0.004526
2201.000000	-0.004553
2200.000000	-0.004594
2199.000000	-0.004639
2198.000000	-0.004686
2197.000000	-0.004738
2196.000000	-0.004791
2195.000000	-0.004831
2194.000000	-0.004851
2193.000000	-0.004858
2192.000000	-0.004867
2191.000000	-0.004886
2190.000000	-0.004907
2189.000000	-0.004917
2188.000000	-0.004914
2187.000000	-0.004916
2186.000000	-0.004936
2185.000000	-0.004965
2184.000000	-0.004985
2183.000000	-0.004990
2182.000000	-0.004988
2181.000000	-0.004986
2180.000000	-0.004986
2179.000000	-0.004989
2178.000000	-0.004996
2177.000000	-0.005008
2176.000000	-0.005025
2175.000000	-0.005043
2174.000000	-0.005050
2173.000000	-0.005038
2172.000000	-0.005008
2171.000000	-0.004978
2170.000000	-0.004967
2169.000000	-0.004981
2168.000000	-0.005012
2167.000000	-0.005050
2166.000000	-0.005086
2165.000000	-0.005108
2164.000000	-0.005108
2163.000000	-0.005090
2162.000000	-0.005066
2161.000000	-0.005041
2160.000000	-0.005018
2159.000000	-0.005000
2158.000000	-0.004994
2157.000000	-0.004998
2156.000000	-0.004999
2155.000000	-0.004995
2154.000000	-0.004993
2153.000000	-0.004998
2152.000000	-0.005008
2151.000000	-0.005020
2150.000000	-0.005033
2149.000000	-0.005043
2148.000000	-0.005045
2147.000000	-0.005042
2146.000000	-0.005042
2145.000000	-0.005047
2144.000000	-0.005051
2143.000000	-0.005043
2142.000000	-0.005023
2141.000000	-0.005002
2140.000000	-0.004993
2139.000000	-0.005002
2138.000000	-0.005021
2137.000000	-0.005033
2136.000000	-0.005035
2135.000000	-0.005032
2134.000000	-0.005032
2133.000000	-0.005032
2132.000000	-0.005024
2131.000000	-0.005009
2130.000000	-0.004995
2129.000000	-0.004986
2128.000000	-0.004980
2127.000000	-0.004980
2126.000000	-0.004993
2125.000000	-0.005019
2124.000000	-0.005042
2123.000000	-0.005051
2122.000000	-0.005048
2121.000000	-0.005049
2120.000000	-0.005059
2119.000000	-0.005076
2118.000000	-0.005090
2117.000000	-0.005099
2116.000000	-0.005103
2115.000000	-0.005104
2114.000000	-0.005102
2113.000000	-0.005098
2112.000000	-0.005095
2111.000000	-0.005097
2110.000000	-0.005102
2109.000000	-0.005106
2108.000000	-0.005109
2107.000000	-0.005119
2106.000000	-0.005134
2105.000000	-0.005139
2104.000000	-0.005121
2103.000000	-0.005084
2102.000000	-0.005052
2101.000000	-0.005039
2100.000000	-0.005039
2099.000000	-0.005044
2098.000000	-0.005053
2097.000000	-0.005068
2096.000000	-0.005082
2095.000000	-0.005084
2094.000000	-0.005076
2093.000000	-0.005071
2092.000000	-0.005074
2091.000000	-0.005075
2090.000000	-0.005062
2089.000000	-0.005043
2088.000000	-0.005037
2087.000000	-0.005053
2086.000000	-0.005072
2085.000000	-0.005070
2084.000000	-0.005043
2083.000000	-0.005015
2082.000000	-0.005001
2081.000000	-0.005000
2080.000000	-0.004996
2079.000000	-0.004984
2078.000000	-0.004972
2077.000000	-0.004963
2076.000000	-0.004958
2075.000000	-0.004953
2074.000000	-0.004948
2073.000000	-0.004943
2072.000000	-0.004940
2071.000000	-0.004942
2070.000000	-0.004945
2069.000000	-0.004945
2068.000000	-0.004940
2067.000000	-0.004935
2066.000000	-0.004929
2065.000000	-0.004922
2064.000000	-0.004918
2063.000000	-0.004924
2062.000000	-0.004940
2061.000000	-0.004957
2060.000000	-0.004965
2059.000000	-0.004971
2058.000000	-0.004987
2057.000000	-0.005016
2056.000000	-0.005048
2055.000000	-0.005074
2054.000000	-0.005091
2053.000000	-0.005102
2052.000000	-0.005114
2051.000000	-0.005129
2050.000000	-0.005144
2049.000000	-0.005144
2048.000000	-0.005125
2047.000000	-0.005098
2046.000000	-0.005084
2045.000000	-0.005087
2044.000000	-0.005098
2043.000000	-0.005107
2042.000000	-0.005115
2041.000000	-0.005133
2040.000000	-0.005161
2039.000000	-0.005186
2038.000000	-0.005191
2037.000000	-0.005169
2036.000000	-0.005134
2035.000000	-0.005109
2034.000000	-0.005102
2033.000000	-0.005105
2032.000000	-0.005107
2031.000000	-0.005111
2030.000000	-0.005120
2029.000000	-0.005133
2028.000000	-0.005143
2027.000000	-0.005156
2026.000000	-0.005177
2025.000000	-0.005203
2024.000000	-0.005224
2023.000000	-0.005234
2022.000000	-0.005236
2021.000000	-0.005227
2020.000000	-0.005206
2019.000000	-0.005182
2018.000000	-0.005170
2017.000000	-0.005175
2016.000000	-0.005185
2015.000000	-0.005189
2014.000000	-0.005184
2013.000000	-0.005176
2012.000000	-0.005166
2011.000000	-0.005154
2010.000000	-0.005141
2009.000000	-0.005133
2008.000000	-0.005132
2007.000000	-0.005134
2006.000000	-0.005138
2005.000000	-0.005139
2004.000000	-0.005140
2003.000000	-0.005145
2002.000000	-0.005156
2001.000000	-0.005166
2000.000000	-0.005165
1999.000000	-0.005152
1998.000000	-0.005136
1997.000000	-0.005120
1996.000000	-0.005102
1995.000000	-0.005087
1994.000000	-0.005084
1993.000000	-0.005095
1992.000000	-0.005107
1991.000000	-0.005110
1990.000000	-0.005111
1989.000000	-0.005120
1988.000000	-0.005127
1987.000000	-0.005117
1986.000000	-0.005091
1985.000000	-0.005071
1984.000000	-0.005080
1983.000000	-0.005115
1982.000000	-0.005147
1981.000000	-0.005149
1980.000000	-0.005117
1979.000000	-0.005071
1978.000000	-0.005038
1977.000000	-0.005030
1976.000000	-0.005045
1975.000000	-0.005068
1974.000000	-0.005083
1973.000000	-0.005082
1972.000000	-0.005074
1971.000000	-0.005075
1970.000000	-0.005093
1969.000000	-0.005116
1968.000000	-0.005129
1967.000000	-0.005124
1966.000000	-0.005104
1965.000000	-0.005079
1964.000000	-0.005062
1963.000000	-0.005055
1962.000000	-0.005057
1961.000000	-0.005059
1960.000000	-0.005056
1959.000000	-0.005048
1958.000000	-0.005037
1957.000000	-0.005031
1956.000000	-0.005035
1955.000000	-0.005051
1954.000000	-0.005068
1953.000000	-0.005074
1952.000000	-0.005074
1951.000000	-0.005075
1950.000000	-0.005079
1949.000000	-0.005077
1948.000000	-0.005064
1947.000000	-0.005051
1946.000000	-0.005043
1945.000000	-0.005037
1944.000000	-0.005025
1943.000000	-0.005011
1942.000000	-0.005008
1941.000000	-0.005019
1940.000000	-0.005035
1939.000000	-0.005049
1938.000000	-0.005055
1937.000000	-0.005054
1936.000000	-0.005054
1935.000000	-0.005064
1934.000000	-0.005079
1933.000000	-0.005091
1932.000000	-0.005095
1931.000000	-0.005095
1930.000000	-0.005093
1929.000000	-0.005081
1928.000000	-0.005063
1927.000000	-0.005055
1926.000000	-0.005067
1925.000000	-0.005086
1924.000000	-0.005087
1923.000000	-0.005068
1922.000000	-0.005048
1921.000000	-0.005038
1920.000000	-0.005030
1919.000000	-0.005011
1918.000000	-0.004988
1917.000000	-0.004977
1916.000000	-0.004989
1915.000000	-0.005028
1914.000000	-0.005077
1913.000000	-0.005106
1912.000000	-0.005098
1911.000000	-0.005068
1910.000000	-0.005049
1909.000000	-0.005053
1908.000000	-0.005064
1907.000000	-0.005062
1906.000000	-0.005047
1905.000000	-0.005034
1904.000000	-0.005028
1903.000000	-0.005029
1902.000000	-0.005034
1901.000000	-0.005034
1900.000000	-0.005023
1899.000000	-0.005009
1898.000000	-0.005000
1897.000000	-0.004993
1896.000000	-0.004981
1895.000000	-0.004971
1894.000000	-0.004973
1893.000000	-0.004979
1892.000000	-0.004977
1891.000000	-0.004969
1890.000000	-0.004973
1889.000000	-0.004994
1888.000000	-0.005016
1887.000000	-0.005026
1886.000000	-0.005027
1885.000000	-0.005027
1884.000000	-0.005030
1883.000000	-0.005037
1882.000000	-0.005045
1881.000000	-0.005044
1880.000000	-0.005031
1879.000000	-0.005016
1878.000000	-0.005005
1877.000000	-0.004994
1876.000000	-0.004980
1875.000000	-0.004969
1874.000000	-0.004972
1873.000000	-0.004988
1872.000000	-0.005002
1871.000000	-0.005009
1870.000000	-0.005017
1869.000000	-0.005028
1868.000000	-0.005034
1867.000000	-0.005029
1866.000000	-0.005023
1865.000000	-0.005015
1864.000000	-0.005001
1863.000000	-0.004990
1862.000000	-0.004997
1861.000000	-0.005020
1860.000000	-0.005037
1859.000000	-0.005036
1858.000000	-0.005023
1857.000000	-0.005010
1856.000000	-0.004993
1855.000000	-0.004973
1854.000000	-0.004963
1853.000000	-0.004970
1852.000000	-0.004988
1851.000000	-0.005010
1850.000000	-0.005027
1849.000000	-0.005034
1848.000000	-0.005035
1847.000000	-0.005041
1846.000000	-0.005049
1845.000000	-0.005046
1844.000000	-0.005032
1843.000000	-0.005026
1842.000000	-0.005042
1841.000000	-0.005061
1840.000000	-0.005058
1839.000000	-0.005031
1838.000000	-0.005005
1837.000000	-0.004994
1836.000000	-0.004987
1835.000000	-0.004973
1834.000000	-0.004956
1833.000000	-0.004953
1832.000000	-0.004976
1831.000000	-0.005017
1830.000000	-0.005049
1829.000000	-0.005056
1828.000000	-0.005053
1827.000000	-0.005062
1826.000000	-0.005080
1825.000000	-0.005092
1824.000000	-0.005090
1823.000000	-0.005090
1822.000000	-0.005105
1821.000000	-0.005129
1820.000000	-0.005149
1819.000000	-0.005162
1818.000000	-0.005176
1817.000000	-0.005194
1816.000000	-0.005201
1815.000000	-0.005197
1814.000000	-0.005197
1813.000000	-0.005216
1812.000000	-0.005245
1811.000000	-0.005267
1810.000000	-0.005286
1809.000000	-0.005309
1808.000000	-0.005323
1807.000000	-0.005316
1806.000000	-0.005297
1805.000000	-0.005280
1804.000000	-0.005269
1803.000000	-0.005270
1802.000000	-0.005293
1801.000000	-0.005334
1800.000000	-0.005366
1799.000000	-0.005368
1798.000000	-0.005351
1797.000000	-0.005337
1796.000000	-0.005336
1795.000000	-0.005348
1794.000000	-0.005369
1793.000000	-0.005383
1792.000000	-0.005388
1791.000000	-0.005393
1790.000000	-0.005417
1789.000000	-0.005452
1788.000000	-0.005475
1787.000000	-0.005483
1786.000000	-0.005491
1785.000000	-0.005507
1784.000000	-0.005512
1783.000000	-0.005509
1782.000000	-0.005510
1781.000000	-0.005520
1780.000000	-0.005532
1779.000000	-0.005533
1778.000000	-0.005521
1777.000000	-0.005498
1776.000000	-0.005475
1775.000000	-0.005466
1774.000000	-0.005460
1773.000000	-0.005437
1772.000000	-0.005402
1771.000000	-0.005384
1770.000000	-0.005391
1769.000000	-0.005401
1768.000000	-0.005385
1767.000000	-0.005341
1766.000000	-0.005292
1765.000000	-0.005261
1764.000000	-0.005248
1763.000000	-0.005235
1762.000000	-0.005197
1761.000000	-0.005129
1760.000000	-0.005051
1759.000000	-0.004984
1758.000000	-0.004929
1757.000000	-0.004867
1756.000000	-0.004794
1755.000000	-0.004720
1754.000000	-0.004652
1753.000000	-0.004590
1752.000000	-0.004536
1751.000000	-0.004496
1750.000000	-0.004468
1749.000000	-0.004456
1748.000000	-0.004460
1747.000000	-0.004472
1746.000000	-0.004467
1745.000000	-0.004443
1744.000000	-0.004426
1743.000000	-0.004430
1742.000000	-0.004440
1741.000000	-0.004435
1740.000000	-0.004420
1739.000000	-0.004422
1738.000000	-0.004452
1737.000000	-0.004498
1736.000000	-0.004543
1735.000000	-0.004585
1734.000000	-0.004627
1733.000000	-0.004645
1732.000000	-0.004645
1731.000000	-0.004650
1730.000000	-0.004666
1729.000000	-0.004682
1728.000000	-0.004692
1727.000000	-0.004694
1726.000000	-0.004685
1725.000000	-0.004666
1724.000000	-0.004648
1723.000000	-0.004627
1722.000000	-0.004598
1721.000000	-0.004552
1720.000000	-0.004491
1719.000000	-0.004439
1718.000000	-0.004432
1717.000000	-0.004465
1716.000000	-0.004481
1715.000000	-0.004474
1714.000000	-0.004465
1713.000000	-0.004449
1712.000000	-0.004405
1711.000000	-0.004343
1710.000000	-0.004292
1709.000000	-0.004256
1708.000000	-0.004226
1707.000000	-0.004196
1706.000000	-0.004160
1705.000000	-0.004093
1704.000000	-0.003984
1703.000000	-0.003876
1702.000000	-0.003804
1701.000000	-0.003750
1700.000000	-0.003650
1699.000000	-0.003483
1698.000000	-0.003339
1697.000000	-0.003244
1696.000000	-0.003134
1695.000000	-0.002973
1694.000000	-0.002798
1693.000000	-0.002641
1692.000000	-0.002487
1691.000000	-0.002318
1690.000000	-0.002138
1689.000000	-0.001947
1688.000000	-0.001762
1687.000000	-0.001604
1686.000000	-0.001473
1685.000000	-0.001331
1684.000000	-0.001161
1683.000000	-0.001013
1682.000000	-0.000918
1681.000000	-0.000822
1680.000000	-0.000692
1679.000000	-0.000551
1678.000000	-0.000425
1677.000000	-0.000310
1676.000000	-0.000197
1675.000000	-0.000095
1674.000000	0.000006
1673.000000	0.000101
1672.000000	0.000162
1671.000000	0.000160
1670.000000	0.000111
1669.000000	0.000109
1668.000000	0.000209
1667.000000	0.000364
1666.000000	0.000524
1665.000000	0.000696
1664.000000	0.000925
1663.000000	0.001234
1662.000000	0.001591
1661.000000	0.001960
1660.000000	0.002327
1659.000000	0.002701
1658.000000	0.003091
1657.000000	0.003479
1656.000000	0.003832
1655.000000	0.004162
1654.000000	0.004600
1653.000000	0.005209
1652.000000	0.005828
1651.000000	0.006251
1650.000000	0.006395
1649.000000	0.006487
1648.000000	0.006629
1647.000000	0.006843
1646.000000	0.007048
1645.000000	0.007175
1644.000000	0.007225
1643.000000	0.007222
1642.000000	0.007190
1641.000000	0.007156
1640.000000	0.007123
1639.000000	0.007076
1638.000000	0.006997
1637.000000	0.006895
1636.000000	0.006799
1635.000000	0.006732
1634.000000	0.006681
1633.000000	0.006609
1632.000000	0.006499
1631.000000	0.006330
1630.000000	0.006075
1629.000000	0.005743
1628.000000	0.005396
1627.000000	0.005085
1626.000000	0.004804
1625.000000	0.004504
1624.000000	0.004149
1623.000000	0.003765
1622.000000	0.003427
1621.000000	0.003174
1620.000000	0.002963
1619.000000	0.002736
1618.000000	0.002472
1617.000000	0.002203
1616.000000	0.001984
1615.000000	0.001806
1614.000000	0.001623
1613.000000	0.001430
1612.000000	0.001242
1611.000000	0.001064
1610.000000	0.000888
1609.000000	0.000709
1608.000000	0.000529
1607.000000	0.000355
1606.000000	0.000205
1605.000000	0.000088
1604.000000	-0.000018
1603.000000	-0.000139
1602.000000	-0.000279
1601.000000	-0.000430
1600.000000	-0.000586
1599.000000	-0.000738
1598.000000	-0.000875
1597.000000	-0.000993
1596.000000	-0.001099
1595.000000	-0.001210
1594.000000	-0.001339
1593.000000	-0.001487
1592.000000	-0.001638
1591.000000	-0.001773
1590.000000	-0.001883
1589.000000	-0.001983
1588.000000	-0.002100
1587.000000	-0.002234
1586.000000	-0.002360
1585.000000	-0.002448
1584.000000	-0.002511
1583.000000	-0.002582
1582.000000	-0.002657
1581.000000	-0.002702
1580.000000	-0.002710
1579.000000	-0.002712
1578.000000	-0.002741
1577.000000	-0.002808
1576.000000	-0.002880
1575.000000	-0.002915
1574.000000	-0.002926
1573.000000	-0.002943
1572.000000	-0.002978
1571.000000	-0.003031
1570.000000	-0.003090
1569.000000	-0.003127
1568.000000	-0.003137
1567.000000	-0.003144
1566.000000	-0.003159
1565.000000	-0.003178
1564.000000	-0.003202
1563.000000	-0.003221
1562.000000	-0.003238
1561.000000	-0.003269
1560.000000	-0.003350
1559.000000	-0.003482
1558.000000	-0.003562
1557.000000	-0.003564
1556.000000	-0.003531
1555.000000	-0.003494
1554.000000	-0.003464
1553.000000	-0.003456
1552.000000	-0.003483
1551.000000	-0.003526
1550.000000	-0.003561
1549.000000	-0.003572
1548.000000	-0.003553
1547.000000	-0.003518
1546.000000	-0.003485
1545.000000	-0.003476
1544.000000	-0.003496
1543.000000	-0.003519
1542.000000	-0.003521
1541.000000	-0.003522
1540.000000	-0.003552
1539.000000	-0.003599
1538.000000	-0.003623
1537.000000	-0.003619
1536.000000	-0.003599
1535.000000	-0.003573
1534.000000	-0.003559
1533.000000	-0.003563
1532.000000	-0.003565
1531.000000	-0.003552
1530.000000	-0.003537
1529.000000	-0.003540
1528.000000	-0.003564
1527.000000	-0.003609
1526.000000	-0.003668
1525.000000	-0.003720
1524.000000	-0.003745
1523.000000	-0.003732
1522.000000	-0.003714
1521.000000	-0.003731
1520.000000	-0.003774
1519.000000	-0.003807
1518.000000	-0.003804
1517.000000	-0.003783
1516.000000	-0.003774
1515.000000	-0.003781
1514.000000	-0.003791
1513.000000	-0.003801
1512.000000	-0.003810
1511.000000	-0.003814
1510.000000	-0.003820
1509.000000	-0.003836
1508.000000	-0.003848
1507.000000	-0.003813
1506.000000	-0.003737
1505.000000	-0.003674
1504.000000	-0.003645
1503.000000	-0.003627
1502.000000	-0.003587
1501.000000	-0.003520
1500.000000	-0.003437
1499.000000	-0.003328
1498.000000	-0.003164
1497.000000	-0.002944
1496.000000	-0.002689
1495.000000	-0.002442
1494.000000	-0.002247
1493.000000	-0.002104
1492.000000	-0.001982
1491.000000	-0.001859
1490.000000	-0.001763
1489.000000	-0.001745
1488.000000	-0.001791
1487.000000	-0.001844
1486.000000	-0.001889
1485.000000	-0.001935
1484.000000	-0.001997
1483.000000	-0.002084
1482.000000	-0.002181
1481.000000	-0.002268
1480.000000	-0.002320
1479.000000	-0.002340
1478.000000	-0.002340
1477.000000	-0.002329
1476.000000	-0.002297
1475.000000	-0.002251
1474.000000	-0.002237
1473.000000	-0.002297
1472.000000	-0.002414
1471.000000	-0.002514
1470.000000	-0.002563
1469.000000	-0.002592
1468.000000	-0.002628
1467.000000	-0.002681
1466.000000	-0.002749
1465.000000	-0.002823
1464.000000	-0.002901
1463.000000	-0.002982
1462.000000	-0.003067
1461.000000	-0.003151
1460.000000	-0.003223
1459.000000	-0.003289
1458.000000	-0.003412
1457.000000	-0.003643
1456.000000	-0.003897
1455.000000	-0.004073
1454.000000	-0.004181
1453.000000	-0.004263
1452.000000	-0.004328
1451.000000	-0.004363
1450.000000	-0.004375
1449.000000	-0.004406
1448.000000	-0.004479
1447.000000	-0.004579
1446.000000	-0.004659
1445.000000	-0.004700
1444.000000	-0.004716
1443.000000	-0.004718
1442.000000	-0.004704
1441.000000	-0.004670
1440.000000	-0.004608
1439.000000	-0.004521
1438.000000	-0.004435
1437.000000	-0.004397
1436.000000	-0.004393
1435.000000	-0.004354
1434.000000	-0.004259
1433.000000	-0.004150
1432.000000	-0.004068
1431.000000	-0.004023
1430.000000	-0.003987
1429.000000	-0.003936
1428.000000	-0.003863
1427.000000	-0.003783
1426.000000	-0.003704
1425.000000	-0.003618
1424.000000	-0.003525
1423.000000	-0.003429
1422.000000	-0.003343
1421.000000	-0.003284
1420.000000	-0.003257
1419.000000	-0.003230
1418.000000	-0.003170
1417.000000	-0.003090
1416.000000	-0.003010
1415.000000	-0.002923
1414.000000	-0.002815
1413.000000	-0.002698
1412.000000	-0.002597
1411.000000	-0.002519
1410.000000	-0.002448
1409.000000	-0.002367
1408.000000	-0.002268
1407.000000	-0.002165
1406.000000	-0.002075
1405.000000	-0.001995
1404.000000	-0.001902
1403.000000	-0.001774
1402.000000	-0.001621
1401.000000	-0.001469
1400.000000	-0.001326
1399.000000	-0.001169
1398.000000	-0.000968
1397.000000	-0.000728
1396.000000	-0.000475
1395.000000	-0.000225
1394.000000	0.000032
1393.000000	0.000308
1392.000000	0.000587
1391.000000	0.000840
1390.000000	0.001054
1389.000000	0.001243
1388.000000	0.001423
1387.000000	0.001575
1386.000000	0.001651
1385.000000	0.001624
1384.000000	0.001496
1383.000000	0.001286
1382.000000	0.001000
1381.000000	0.000623
1380.000000	0.000145
1379.000000	-0.000391
1378.000000	-0.000882
1377.000000	-0.001229
1376.000000	-0.001374
1375.000000	-0.001285
1374.000000	-0.000959
1373.000000	-0.000465
1372.000000	0.000084
1371.000000	0.000597
1370.000000	0.001022
1369.000000	0.001343
1368.000000	0.001565
1367.000000	0.001719
1366.000000	0.001826
1365.000000	0.001871
1364.000000	0.001818
1363.000000	0.001668
1362.000000	0.001477
1361.000000	0.001293
1360.000000	0.001105
1359.000000	0.000878
1358.000000	0.000626
1357.000000	0.000390
1356.000000	0.000194
1355.000000	0.000017
1354.000000	-0.000169
1353.000000	-0.000357
1352.000000	-0.000515
1351.000000	-0.000626
1350.000000	-0.000710
1349.000000	-0.000800
1348.000000	-0.000908
1347.000000	-0.001008
1346.000000	-0.001069
1345.000000	-0.001099
1344.000000	-0.001133
1343.000000	-0.001187
1342.000000	-0.001244
1341.000000	-0.001283
1340.000000	-0.001318
1339.000000	-0.001381
1338.000000	-0.001470
1337.000000	-0.001545
1336.000000	-0.001580
1335.000000	-0.001589
1334.000000	-0.001620
1333.000000	-0.001709
1332.000000	-0.001851
1331.000000	-0.002006
1330.000000	-0.002142
1329.000000	-0.002264
1328.000000	-0.002393
1327.000000	-0.002524
1326.000000	-0.002630
1325.000000	-0.002702
1324.000000	-0.002769
1323.000000	-0.002864
1322.000000	-0.002991
1321.000000	-0.003130
1320.000000	-0.003270
1319.000000	-0.003412
1318.000000	-0.003564
1317.000000	-0.003716
1316.000000	-0.003846
1315.000000	-0.003931
1314.000000	-0.003970
1313.000000	-0.003991
1312.000000	-0.004022
1311.000000	-0.004060
1310.000000	-0.004083
1309.000000	-0.004100
1308.000000	-0.004152
1307.000000	-0.004267
1306.000000	-0.004419
1305.000000	-0.004546
1304.000000	-0.004618
1303.000000	-0.004664
1302.000000	-0.004743
1301.000000	-0.004874
1300.000000	-0.005022
1299.000000	-0.005143
1298.000000	-0.005243
1297.000000	-0.005368
1296.000000	-0.005533
1295.000000	-0.005695
1294.000000	-0.005799
1293.000000	-0.005849
1292.000000	-0.005895
1291.000000	-0.005967
1290.000000	-0.006053
1289.000000	-0.006131
1288.000000	-0.006203
1287.000000	-0.006288
1286.000000	-0.006386
1285.000000	-0.006471
1284.000000	-0.006522
1283.000000	-0.006546
1282.000000	-0.006589
1281.000000	-0.006688
1280.000000	-0.006827
1279.000000	-0.006951
1278.000000	-0.007023
1277.000000	-0.007068
1276.000000	-0.007135
1275.000000	-0.007239
1274.000000	-0.007349
1273.000000	-0.007445
1272.000000	-0.007540
1271.000000	-0.007671
1270.000000	-0.007846
1269.000000	-0.008042
1268.000000	-0.008220
1267.000000	-0.008374
1266.000000	-0.008529
1265.000000	-0.008709
1264.000000	-0.008898
1263.000000	-0.009055
1262.000000	-0.009173
1261.000000	-0.009302
1260.000000	-0.009488
1259.000000	-0.009715
1258.000000	-0.009936
1257.000000	-0.010139
1256.000000	-0.010358
1255.000000	-0.010616
1254.000000	-0.010899
1253.000000	-0.011180
1252.000000	-0.011465
1251.000000	-0.011795
1250.000000	-0.012201
1249.000000	-0.012673
1248.000000	-0.013155
1247.000000	-0.013599
1246.000000	-0.014016
1245.000000	-0.014454
1244.000000	-0.014917
1243.000000	-0.015353
1242.000000	-0.015715
1241.000000	-0.016015
1240.000000	-0.016297
1239.000000	-0.016569
1238.000000	-0.016802
1237.000000	-0.016980
1236.000000	-0.017111
1235.000000	-0.017216
1234.000000	-0.017300
1233.000000	-0.017353
1232.000000	-0.017355
1231.000000	-0.017299
1230.000000	-0.017210
1229.000000	-0.017132
1228.000000	-0.017077
1227.000000	-0.017025
1226.000000	-0.016962
1225.000000	-0.016910
1224.000000	-0.016894
1223.000000	-0.016905
1222.000000	-0.016914
1221.000000	-0.016912
1220.000000	-0.016919
1219.000000	-0.016952
1218.000000	-0.017011
1217.000000	-0.017077
1216.000000	-0.017132
1215.000000	-0.017169
1214.000000	-0.017194
1213.000000	-0.017215
1212.000000	-0.017224
1211.000000	-0.017215
1210.000000	-0.017212
1209.000000	-0.017259
1208.000000	-0.017354
1207.000000	-0.017443
1206.000000	-0.017471
1205.000000	-0.017448
1204.000000	-0.017425
1203.000000	-0.017434
1202.000000	-0.017469
1201.000000	-0.017508
1200.000000	-0.017538
1199.000000	-0.017571
1198.000000	-0.017623
1197.000000	-0.017684
1196.000000	-0.017695
1195.000000	-0.017594
1194.000000	-0.017391
1193.000000	-0.017157
1192.000000	-0.016938
1191.000000	-0.016707
1190.000000	-0.016440
1189.000000	-0.016185
1188.000000	-0.016020
1187.000000	-0.015964
1186.000000	-0.015955
1185.000000	-0.015926
1184.000000	-0.015871
1183.000000	-0.015834
1182.000000	-0.015844
1181.000000	-0.015884
1180.000000	-0.015907
1179.000000	-0.015896
1178.000000	-0.015886
1177.000000	-0.015922
1176.000000	-0.015985
1175.000000	-0.016009
1174.000000	-0.015966
1173.000000	-0.015909
1172.000000	-0.015907
1171.000000	-0.015966
1170.000000	-0.016025
1169.000000	-0.016038
1168.000000	-0.016014
1167.000000	-0.015979
1166.000000	-0.015922
1165.000000	-0.015791
1164.000000	-0.015549
1163.000000	-0.015229
1162.000000	-0.014916
1161.000000	-0.014670
1160.000000	-0.014473
1159.000000	-0.014275
1158.000000	-0.014076
1157.000000	-0.013940
1156.000000	-0.013914
1155.000000	-0.013959
1154.000000	-0.013990
1153.000000	-0.013969
1152.000000	-0.013933
1151.000000	-0.013934
1150.000000	-0.013974
1149.000000	-0.014012
1148.000000	-0.014004
1147.000000	-0.013947
1146.000000	-0.013875
1145.000000	-0.013819
1144.000000	-0.013776
1143.000000	-0.013716
1142.000000	-0.013644
1141.000000	-0.013599
1140.000000	-0.013602
1139.000000	-0.013618
1138.000000	-0.013595
1137.000000	-0.013532
1136.000000	-0.013468
1135.000000	-0.013426
1134.000000	-0.013383
1133.000000	-0.013310
1132.000000	-0.013213
1131.000000	-0.013125
1130.000000	-0.013071
1129.000000	-0.013039
1128.000000	-0.012997
1127.000000	-0.012931
1126.000000	-0.012870
1125.000000	-0.012844
1124.000000	-0.012840
1123.000000	-0.012798
1122.000000	-0.012687
1121.000000	-0.012544
1120.000000	-0.012429
1119.000000	-0.012358
1118.000000	-0.012305
1117.000000	-0.012252
1116.000000	-0.012217
1115.000000	-0.012209
1114.000000	-0.012199
1113.000000	-0.012130
1112.000000	-0.011974
1111.000000	-0.011764
1110.000000	-0.011581
1109.000000	-0.011481
1108.000000	-0.011451
1107.000000	-0.011436
1106.000000	-0.011403
1105.000000	-0.011371
1104.000000	-0.011364
1103.000000	-0.011360
1102.000000	-0.011312
1101.000000	-0.011208
1100.000000	-0.011081
1099.000000	-0.010974
1098.000000	-0.010905
1097.000000	-0.010862
1096.000000	-0.010824
1095.000000	-0.010776
1094.000000	-0.010709
1093.000000	-0.010623
1092.000000	-0.010507
1091.000000	-0.010361
1090.000000	-0.010212
1089.000000	-0.010115
1088.000000	-0.010094
1087.000000	-0.010107
1086.000000	-0.010083
1085.000000	-0.010007
1084.000000	-0.009926
1083.000000	-0.009886
1082.000000	-0.009870
1081.000000	-0.009828
1080.000000	-0.009740
1079.000000	-0.009645
1078.000000	-0.009585
1077.000000	-0.009556
1076.000000	-0.009516
1075.000000	-0.009432
1074.000000	-0.009318
1073.000000	-0.009206
1072.000000	-0.009112
1071.000000	-0.009023
1070.000000	-0.008930
1069.000000	-0.008854
1068.000000	-0.008809
1067.000000	-0.008778
1066.000000	-0.008721
1065.000000	-0.008629
1064.000000	-0.008538
1063.000000	-0.008485
1062.000000	-0.008454
1061.000000	-0.008397
1060.000000	-0.008292
1059.000000	-0.008180
1058.000000	-0.008126
1057.000000	-0.008140
1056.000000	-0.008166
1055.000000	-0.008151
1054.000000	-0.008109
1053.000000	-0.008098
1052.000000	-0.008138
1051.000000	-0.008185
1050.000000	-0.008192
1049.000000	-0.008175
1048.000000	-0.008193
1047.000000	-0.008269
1046.000000	-0.008367
1045.000000	-0.008435
1044.000000	-0.008459
1043.000000	-0.008464
1042.000000	-0.008472
1041.000000	-0.008473
1040.000000	-0.008424
1039.000000	-0.008295
1038.000000	-0.008103
1037.000000	-0.007906
1036.000000	-0.007747
1035.000000	-0.007615
1034.000000	-0.007467
1033.000000	-0.007289
1032.000000	-0.007111
1031.000000	-0.006969
1030.000000	-0.006863
1029.000000	-0.006774
1028.000000	-0.006702
1027.000000	-0.006672
1026.000000	-0.006698
1025.000000	-0.006749
1024.000000	-0.006774
1023.000000	-0.006754
1022.000000	-0.006720
1021.000000	-0.006713
1020.000000	-0.006732
1019.000000	-0.006740
1018.000000	-0.006715
1017.000000	-0.006685
1016.000000	-0.006690
1015.000000	-0.006723
1014.000000	-0.006719
1013.000000	-0.006633
1012.000000	-0.006493
1011.000000	-0.006376
1010.000000	-0.006327
1009.000000	-0.006319
1008.000000	-0.006298
1007.000000	-0.006250
1006.000000	-0.006209
1005.000000	-0.006195
1004.000000	-0.006181
1003.000000	-0.006129
1002.000000	-0.006045
1001.000000	-0.005981
1000.000000	-0.005963
999.000000	-0.005961
998.000000	-0.005916
997.000000	-0.005816
996.000000	-0.005709
995.000000	-0.005643
994.000000	-0.005603
993.000000	-0.005526
992.000000	-0.005382
991.000000	-0.005221
990.000000	-0.005113
989.000000	-0.005061
988.000000	-0.005002
987.000000	-0.004896
986.000000	-0.004791
985.000000	-0.004767
984.000000	-0.004830
983.000000	-0.004902
982.000000	-0.004903
981.000000	-0.004839
980.000000	-0.004786
979.000000	-0.004807
978.000000	-0.004896
977.000000	-0.004995
976.000000	-0.005064
975.000000	-0.005125
974.000000	-0.005230
973.000000	-0.005392
972.000000	-0.005567
971.000000	-0.005713
970.000000	-0.005835
969.000000	-0.005960
968.000000	-0.006069
967.000000	-0.006113
966.000000	-0.006089
965.000000	-0.006066
964.000000	-0.006108
963.000000	-0.006199
962.000000	-0.006266
961.000000	-0.006283
960.000000	-0.006290
959.000000	-0.006340
958.000000	-0.006434
957.000000	-0.006533
956.000000	-0.006594
955.000000	-0.006607
954.000000	-0.006592
953.000000	-0.006572
952.000000	-0.006546
951.000000	-0.006504
950.000000	-0.006457
949.000000	-0.006444
948.000000	-0.006488
947.000000	-0.006550
946.000000	-0.006565
945.000000	-0.006517
944.000000	-0.006461
943.000000	-0.006465
942.000000	-0.006535
941.000000	-0.006612
940.000000	-0.006647
939.000000	-0.006659
938.000000	-0.006694
937.000000	-0.006757
936.000000	-0.006790
935.000000	-0.006746
934.000000	-0.006657
933.000000	-0.006599
932.000000	-0.006588
931.000000	-0.006561
930.000000	-0.006455
929.000000	-0.006298
928.000000	-0.006177
927.000000	-0.006156
926.000000	-0.006229
925.000000	-0.006354
924.000000	-0.006504
923.000000	-0.006692
922.000000	-0.006949
921.000000	-0.007275
920.000000	-0.007597
919.000000	-0.007795
918.000000	-0.007780
917.000000	-0.007561
916.000000	-0.007232
915.000000	-0.006897
914.000000	-0.006622
913.000000	-0.006435
912.000000	-0.006341
911.000000	-0.006302
910.000000	-0.006257
909.000000	-0.006164
908.000000	-0.006048
907.000000	-0.005970
906.000000	-0.005955
905.000000	-0.005968
904.000000	-0.005958
903.000000	-0.005920
902.000000	-0.005890
901.000000	-0.005885
900.000000	-0.005880
899.000000	-0.005839
898.000000	-0.005774
897.000000	-0.005736
896.000000	-0.005758
895.000000	-0.005819
894.000000	-0.005864
893.000000	-0.005856
892.000000	-0.005810
891.000000	-0.005763
890.000000	-0.005735
889.000000	-0.005699
888.000000	-0.005632
887.000000	-0.005567
886.000000	-0.005580
885.000000	-0.005713
884.000000	-0.005924
883.000000	-0.006141
882.000000	-0.006353
881.000000	-0.006604
880.000000	-0.006903
879.000000	-0.007180
878.000000	-0.007341
877.000000	-0.007366
876.000000	-0.007319
875.000000	-0.007275
874.000000	-0.007253
873.000000	-0.007223
872.000000	-0.007171
871.000000	-0.007132
870.000000	-0.007158
869.000000	-0.007245
868.000000	-0.007332
867.000000	-0.007383
866.000000	-0.007435
865.000000	-0.007555
864.000000	-0.007749
863.000000	-0.007974
862.000000	-0.008214
861.000000	-0.008522
860.000000	-0.008964
859.000000	-0.009567
858.000000	-0.010344
857.000000	-0.011357
856.000000	-0.012738
855.000000	-0.014634
854.000000	-0.017136
853.000000	-0.020195
852.000000	-0.023589
851.000000	-0.026939
850.000000	-0.029779
849.000000	-0.031637
848.000000	-0.032142
847.000000	-0.031187
846.000000	-0.029050
845.000000	-0.026256
844.000000	-0.023261
843.000000	-0.020299
842.000000	-0.017461
841.000000	-0.014823
840.000000	-0.012497
839.000000	-0.010601
838.000000	-0.009206
837.000000	-0.008275
836.000000	-0.007670
835.000000	-0.007249
834.000000	-0.006953
833.000000	-0.006780
832.000000	-0.006694
831.000000	-0.006607
830.000000	-0.006480
829.000000	-0.006367
828.000000	-0.006326
827.000000	-0.006315
826.000000	-0.006255
825.000000	-0.006141
824.000000	-0.006058
823.000000	-0.006059
822.000000	-0.006099
821.000000	-0.006090
820.000000	-0.006016
819.000000	-0.005944
818.000000	-0.005939
817.000000	-0.005982
816.000000	-0.005995
815.000000	-0.005941
814.000000	-0.005879
813.000000	-0.005885
812.000000	-0.005950
811.000000	-0.005993
810.000000	-0.005971
809.000000	-0.005925
808.000000	-0.005912
807.000000	-0.005928
806.000000	-0.005928
805.000000	-0.005877
804.000000	-0.005796
803.000000	-0.005742
802.000000	-0.005768
801.000000	-0.005858
800.000000	-0.005924
799.000000	-0.005893
798.000000	-0.005800
797.000000	-0.005745
796.000000	-0.005765
795.000000	-0.005802
794.000000	-0.005811
793.000000	-0.005826
792.000000	-0.005885
791.000000	-0.005950
790.000000	-0.005961
789.000000	-0.005925
788.000000	-0.005898
787.000000	-0.005907
786.000000	-0.005923
785.000000	-0.005911
784.000000	-0.005877
783.000000	-0.005858
782.000000	-0.005888
781.000000	-0.005952
780.000000	-0.005979
779.000000	-0.005911
778.000000	-0.005788
777.000000	-0.005714
776.000000	-0.005729
775.000000	-0.005759
774.000000	-0.005713
773.000000	-0.005597
772.000000	-0.005495
771.000000	-0.005462
770.000000	-0.005485
769.000000	-0.005507
768.000000	-0.005481
767.000000	-0.005404
766.000000	-0.005319
765.000000	-0.005255
764.000000	-0.005183
763.000000	-0.005060
762.000000	-0.004923
761.000000	-0.004885
760.000000	-0.004994
759.000000	-0.005171
758.000000	-0.005305
757.000000	-0.005384
756.000000	-0.005468
755.000000	-0.005575
754.000000	-0.005658
753.000000	-0.005676
752.000000	-0.005632
751.000000	-0.005559
750.000000	-0.005476
749.000000	-0.005368
748.000000	-0.005197
747.000000	-0.004955
746.000000	-0.004711
745.000000	-0.004552
744.000000	-0.004483
743.000000	-0.004419
742.000000	-0.004309
741.000000	-0.004196
740.000000	-0.004136
739.000000	-0.004100
738.000000	-0.004027
737.000000	-0.003913
736.000000	-0.003814
735.000000	-0.003783
734.000000	-0.003842
733.000000	-0.003972
732.000000	-0.004106
731.000000	-0.004188
730.000000	-0.004231
729.000000	-0.004271
728.000000	-0.004282
727.000000	-0.004201
726.000000	-0.004033
725.000000	-0.003859
724.000000	-0.003723
723.000000	-0.003567
722.000000	-0.003349
721.000000	-0.003146
720.000000	-0.003090
719.000000	-0.003218
718.000000	-0.003441
717.000000	-0.003636
716.000000	-0.003729
715.000000	-0.003720
714.000000	-0.003669
713.000000	-0.003623
712.000000	-0.003556
711.000000	-0.003416
710.000000	-0.003228
709.000000	-0.003083
708.000000	-0.003004
707.000000	-0.002921
706.000000	-0.002774
705.000000	-0.002615
704.000000	-0.002541
703.000000	-0.002556
702.000000	-0.002574
701.000000	-0.002536
700.000000	-0.002449
699.000000	-0.002372
698.000000	-0.002348
697.000000	-0.002357
696.000000	-0.002336
695.000000	-0.002232
694.000000	-0.002109
693.000000	-0.002054
692.000000	-0.001992
691.000000	-0.001772
690.000000	-0.001402
689.000000	-0.001098
688.000000	-0.001008
687.000000	-0.001007
686.000000	-0.000925
685.000000	-0.000779
684.000000	-0.000674
683.000000	-0.000644
682.000000	-0.000693
681.000000	-0.000830
680.000000	-0.000981
679.000000	-0.001029
678.000000	-0.001057
677.000000	-0.001206
676.000000	-0.001368
675.000000	-0.001415
674.000000	-0.001397
673.000000	-0.001363
672.000000	-0.001183
671.000000	-0.000765
670.000000	-0.000428
669.000000	-0.000598
668.000000	-0.000691
667.000000	-0.000627
666.000000	-0.000962
665.000000	-0.001005
664.000000	-0.000365
663.000000	0.000607
662.000000	0.001506
661.000000	0.002198
660.000000	0.002756
659.000000	0.003153
658.000000	0.003275
657.000000	0.003139
656.000000	0.002847
655.000000	0.002351
654.000000	0.001719
653.000000	0.001213
652.000000	0.000911
651.000000	0.000662
650.000000	0.000450
649.000000	0.000457
648.000000	0.000634
647.000000	0.000653
646.000000	0.000411
645.000000	0.000137
644.000000	-0.000009
643.000000	-0.000099
642.000000	-0.000177
641.000000	-0.000134
640.000000	0.000033
639.000000	0.000115
638.000000	-0.000001
637.000000	-0.000185
636.000000	-0.000313
635.000000	-0.000368
634.000000	-0.000305
633.000000	-0.000076
632.000000	0.000187
631.000000	0.000261
630.000000	0.000133
629.000000	-0.000018
628.000000	-0.000173
627.000000	-0.000493
626.000000	-0.000934
625.000000	-0.001235
624.000000	-0.001293
623.000000	-0.001204
622.000000	-0.000994
621.000000	-0.000681
620.000000	-0.000521
619.000000	-0.000810
618.000000	-0.001393
617.000000	-0.001758
616.000000	-0.001642
615.000000	-0.001216
614.000000	-0.000745
613.000000	-0.000416
612.000000	-0.000467
611.000000	-0.001066
610.000000	-0.001957
609.000000	-0.002598
608.000000	-0.002707
607.000000	-0.002478
606.000000	-0.002262
605.000000	-0.002217
604.000000	-0.002339
603.000000	-0.002600
602.000000	-0.002922
601.000000	-0.003139
600.000000	-0.003128
