# Supplementary material for: Real-time monitoring of the reversible capture and release of CO2 on anthraquinone and riboflavin-modified graphitic electrodes using ATR-SEIRAS
Source: Chem Sci. 2025 Nov 4;16(48):23189–202. doi: 10.1039/d5sc05427c (PMC12584010; doi:10.1039/d5sc05427c)
Supplement: SC-016-D5SC05427C-s001 [file SC-016-D5SC05427C-s001.zip › Data Folders/Main Figures/Figure3/3a/038.ASC]

PE IR       SUBTECH     SPECTRUM    ASCII       PEDS        4.00        
   -1
038.ASC
24/06/26
16:04:40.00
24/06/26
16:04:40.00
Administrator

600.000000
#HDR
-1
-1
#GR
Wavenumber
A
1.0
0.0
4000.000000
-1.000000
3401
8
0.024866
-0.032235
#DATA
4000.000000	-0.004079
3999.000000	-0.004083
3998.000000	-0.004095
3997.000000	-0.004123
3996.000000	-0.004152
3995.000000	-0.004159
3994.000000	-0.004134
3993.000000	-0.004089
3992.000000	-0.004049
3991.000000	-0.004033
3990.000000	-0.004038
3989.000000	-0.004049
3988.000000	-0.004054
3987.000000	-0.004051
3986.000000	-0.004046
3985.000000	-0.004037
3984.000000	-0.004019
3983.000000	-0.003995
3982.000000	-0.003972
3981.000000	-0.003960
3980.000000	-0.003958
3979.000000	-0.003958
3978.000000	-0.003952
3977.000000	-0.003937
3976.000000	-0.003916
3975.000000	-0.003894
3974.000000	-0.003877
3973.000000	-0.003871
3972.000000	-0.003881
3971.000000	-0.003899
3970.000000	-0.003917
3969.000000	-0.003925
3968.000000	-0.003925
3967.000000	-0.003922
3966.000000	-0.003926
3965.000000	-0.003943
3964.000000	-0.003973
3963.000000	-0.004011
3962.000000	-0.004044
3961.000000	-0.004063
3960.000000	-0.004066
3959.000000	-0.004057
3958.000000	-0.004045
3957.000000	-0.004036
3956.000000	-0.004035
3955.000000	-0.004039
3954.000000	-0.004045
3953.000000	-0.004049
3952.000000	-0.004050
3951.000000	-0.004049
3950.000000	-0.004045
3949.000000	-0.004039
3948.000000	-0.004036
3947.000000	-0.004044
3946.000000	-0.004069
3945.000000	-0.004106
3944.000000	-0.004145
3943.000000	-0.004171
3942.000000	-0.004181
3941.000000	-0.004179
3940.000000	-0.004171
3939.000000	-0.004160
3938.000000	-0.004145
3937.000000	-0.004124
3936.000000	-0.004103
3935.000000	-0.004085
3934.000000	-0.004076
3933.000000	-0.004076
3932.000000	-0.004086
3931.000000	-0.004104
3930.000000	-0.004129
3929.000000	-0.004158
3928.000000	-0.004185
3927.000000	-0.004206
3926.000000	-0.004215
3925.000000	-0.004207
3924.000000	-0.004187
3923.000000	-0.004162
3922.000000	-0.004138
3921.000000	-0.004116
3920.000000	-0.004104
3919.000000	-0.004111
3918.000000	-0.004133
3917.000000	-0.004152
3916.000000	-0.004156
3915.000000	-0.004145
3914.000000	-0.004133
3913.000000	-0.004127
3912.000000	-0.004132
3911.000000	-0.004145
3910.000000	-0.004158
3909.000000	-0.004161
3908.000000	-0.004147
3907.000000	-0.004107
3906.000000	-0.004035
3905.000000	-0.003940
3904.000000	-0.003858
3903.000000	-0.003829
3902.000000	-0.003861
3901.000000	-0.003928
3900.000000	-0.003998
3899.000000	-0.004062
3898.000000	-0.004126
3897.000000	-0.004191
3896.000000	-0.004235
3895.000000	-0.004236
3894.000000	-0.004193
3893.000000	-0.004126
3892.000000	-0.004065
3891.000000	-0.004027
3890.000000	-0.004018
3889.000000	-0.004038
3888.000000	-0.004075
3887.000000	-0.004100
3886.000000	-0.004090
3885.000000	-0.004053
3884.000000	-0.004021
3883.000000	-0.004020
3882.000000	-0.004043
3881.000000	-0.004071
3880.000000	-0.004089
3879.000000	-0.004098
3878.000000	-0.004114
3877.000000	-0.004146
3876.000000	-0.004178
3875.000000	-0.004187
3874.000000	-0.004167
3873.000000	-0.004134
3872.000000	-0.004110
3871.000000	-0.004091
3870.000000	-0.004067
3869.000000	-0.004044
3868.000000	-0.004044
3867.000000	-0.004068
3866.000000	-0.004091
3865.000000	-0.004106
3864.000000	-0.004125
3863.000000	-0.004154
3862.000000	-0.004177
3861.000000	-0.004178
3860.000000	-0.004151
3859.000000	-0.004099
3858.000000	-0.004038
3857.000000	-0.003999
3856.000000	-0.004006
3855.000000	-0.004042
3854.000000	-0.004053
3853.000000	-0.004015
3852.000000	-0.003980
3851.000000	-0.004005
3850.000000	-0.004074
3849.000000	-0.004143
3848.000000	-0.004190
3847.000000	-0.004214
3846.000000	-0.004216
3845.000000	-0.004201
3844.000000	-0.004169
3843.000000	-0.004125
3842.000000	-0.004088
3841.000000	-0.004072
3840.000000	-0.004079
3839.000000	-0.004096
3838.000000	-0.004115
3837.000000	-0.004134
3836.000000	-0.004153
3835.000000	-0.004170
3834.000000	-0.004182
3833.000000	-0.004182
3832.000000	-0.004167
3831.000000	-0.004137
3830.000000	-0.004105
3829.000000	-0.004081
3828.000000	-0.004067
3827.000000	-0.004053
3826.000000	-0.004030
3825.000000	-0.004005
3824.000000	-0.003999
3823.000000	-0.004013
3822.000000	-0.004024
3821.000000	-0.004012
3820.000000	-0.003980
3819.000000	-0.003967
3818.000000	-0.003990
3817.000000	-0.004033
3816.000000	-0.004077
3815.000000	-0.004116
3814.000000	-0.004153
3813.000000	-0.004182
3812.000000	-0.004185
3811.000000	-0.004165
3810.000000	-0.004144
3809.000000	-0.004135
3808.000000	-0.004127
3807.000000	-0.004097
3806.000000	-0.004042
3805.000000	-0.003987
3804.000000	-0.003957
3803.000000	-0.003948
3802.000000	-0.003956
3801.000000	-0.003974
3800.000000	-0.004002
3799.000000	-0.004048
3798.000000	-0.004096
3797.000000	-0.004122
3796.000000	-0.004122
3795.000000	-0.004112
3794.000000	-0.004117
3793.000000	-0.004140
3792.000000	-0.004168
3791.000000	-0.004186
3790.000000	-0.004187
3789.000000	-0.004175
3788.000000	-0.004160
3787.000000	-0.004152
3786.000000	-0.004150
3785.000000	-0.004151
3784.000000	-0.004151
3783.000000	-0.004154
3782.000000	-0.004161
3781.000000	-0.004166
3780.000000	-0.004164
3779.000000	-0.004160
3778.000000	-0.004161
3777.000000	-0.004161
3776.000000	-0.004149
3775.000000	-0.004114
3774.000000	-0.004065
3773.000000	-0.004020
3772.000000	-0.003994
3771.000000	-0.003993
3770.000000	-0.004016
3769.000000	-0.004054
3768.000000	-0.004093
3767.000000	-0.004116
3766.000000	-0.004111
3765.000000	-0.004082
3764.000000	-0.004051
3763.000000	-0.004038
3762.000000	-0.004047
3761.000000	-0.004067
3760.000000	-0.004086
3759.000000	-0.004093
3758.000000	-0.004078
3757.000000	-0.004041
3756.000000	-0.003993
3755.000000	-0.003940
3754.000000	-0.003879
3753.000000	-0.003815
3752.000000	-0.003772
3751.000000	-0.003762
3750.000000	-0.003752
3749.000000	-0.003717
3748.000000	-0.003690
3747.000000	-0.003709
3746.000000	-0.003753
3745.000000	-0.003762
3744.000000	-0.003714
3743.000000	-0.003663
3742.000000	-0.003651
3741.000000	-0.003644
3740.000000	-0.003600
3739.000000	-0.003527
3738.000000	-0.003446
3737.000000	-0.003375
3736.000000	-0.003364
3735.000000	-0.003456
3734.000000	-0.003600
3733.000000	-0.003666
3732.000000	-0.003577
3731.000000	-0.003375
3730.000000	-0.003163
3729.000000	-0.003006
3728.000000	-0.002917
3727.000000	-0.002890
3726.000000	-0.002916
3725.000000	-0.002979
3724.000000	-0.003057
3723.000000	-0.003136
3722.000000	-0.003212
3721.000000	-0.003292
3720.000000	-0.003377
3719.000000	-0.003449
3718.000000	-0.003487
3717.000000	-0.003496
3716.000000	-0.003515
3715.000000	-0.003563
3714.000000	-0.003588
3713.000000	-0.003504
3712.000000	-0.003308
3711.000000	-0.003120
3710.000000	-0.003044
3709.000000	-0.003078
3708.000000	-0.003139
3707.000000	-0.003155
3706.000000	-0.003102
3705.000000	-0.003013
3704.000000	-0.002936
3703.000000	-0.002902
3702.000000	-0.002898
3701.000000	-0.002898
3700.000000	-0.002898
3699.000000	-0.002918
3698.000000	-0.002967
3697.000000	-0.003023
3696.000000	-0.003057
3695.000000	-0.003049
3694.000000	-0.003014
3693.000000	-0.002997
3692.000000	-0.003057
3691.000000	-0.003217
3690.000000	-0.003408
3689.000000	-0.003515
3688.000000	-0.003491
3687.000000	-0.003403
3686.000000	-0.003336
3685.000000	-0.003316
3684.000000	-0.003316
3683.000000	-0.003312
3682.000000	-0.003295
3681.000000	-0.003261
3680.000000	-0.003201
3679.000000	-0.003122
3678.000000	-0.003049
3677.000000	-0.003002
3676.000000	-0.002986
3675.000000	-0.002977
3674.000000	-0.002960
3673.000000	-0.002960
3672.000000	-0.002983
3671.000000	-0.003016
3670.000000	-0.003046
3669.000000	-0.003061
3668.000000	-0.003061
3667.000000	-0.003054
3666.000000	-0.003039
3665.000000	-0.003016
3664.000000	-0.002994
3663.000000	-0.002978
3662.000000	-0.002962
3661.000000	-0.002934
3660.000000	-0.002893
3659.000000	-0.002851
3658.000000	-0.002817
3657.000000	-0.002784
3656.000000	-0.002744
3655.000000	-0.002698
3654.000000	-0.002660
3653.000000	-0.002630
3652.000000	-0.002599
3651.000000	-0.002562
3650.000000	-0.002523
3649.000000	-0.002491
3648.000000	-0.002472
3647.000000	-0.002473
3646.000000	-0.002491
3645.000000	-0.002517
3644.000000	-0.002537
3643.000000	-0.002535
3642.000000	-0.002508
3641.000000	-0.002470
3640.000000	-0.002438
3639.000000	-0.002418
3638.000000	-0.002397
3637.000000	-0.002358
3636.000000	-0.002290
3635.000000	-0.002194
3634.000000	-0.002084
3633.000000	-0.001981
3632.000000	-0.001893
3631.000000	-0.001811
3630.000000	-0.001726
3629.000000	-0.001676
3628.000000	-0.001697
3627.000000	-0.001778
3626.000000	-0.001876
3625.000000	-0.001954
3624.000000	-0.002021
3623.000000	-0.002115
3622.000000	-0.002252
3621.000000	-0.002394
3620.000000	-0.002457
3619.000000	-0.002394
3618.000000	-0.002244
3617.000000	-0.002100
3616.000000	-0.002025
3615.000000	-0.002025
3614.000000	-0.002072
3613.000000	-0.002129
3612.000000	-0.002173
3611.000000	-0.002191
3610.000000	-0.002173
3609.000000	-0.002136
3608.000000	-0.002122
3607.000000	-0.002161
3606.000000	-0.002237
3605.000000	-0.002307
3604.000000	-0.002336
3603.000000	-0.002310
3602.000000	-0.002248
3601.000000	-0.002190
3600.000000	-0.002175
3599.000000	-0.002203
3598.000000	-0.002238
3597.000000	-0.002234
3596.000000	-0.002182
3595.000000	-0.002118
3594.000000	-0.002089
3593.000000	-0.002111
3592.000000	-0.002170
3591.000000	-0.002246
3590.000000	-0.002328
3589.000000	-0.002411
3588.000000	-0.002480
3587.000000	-0.002531
3586.000000	-0.002577
3585.000000	-0.002634
3584.000000	-0.002703
3583.000000	-0.002768
3582.000000	-0.002821
3581.000000	-0.002866
3580.000000	-0.002911
3579.000000	-0.002957
3578.000000	-0.003001
3577.000000	-0.003032
3576.000000	-0.003049
3575.000000	-0.003057
3574.000000	-0.003064
3573.000000	-0.003068
3572.000000	-0.003059
3571.000000	-0.003030
3570.000000	-0.002991
3569.000000	-0.002966
3568.000000	-0.002974
3567.000000	-0.003013
3566.000000	-0.003055
3565.000000	-0.003080
3564.000000	-0.003090
3563.000000	-0.003098
3562.000000	-0.003109
3561.000000	-0.003126
3560.000000	-0.003144
3559.000000	-0.003160
3558.000000	-0.003173
3557.000000	-0.003187
3556.000000	-0.003204
3555.000000	-0.003223
3554.000000	-0.003236
3553.000000	-0.003241
3552.000000	-0.003241
3551.000000	-0.003246
3550.000000	-0.003259
3549.000000	-0.003267
3548.000000	-0.003255
3547.000000	-0.003227
3546.000000	-0.003201
3545.000000	-0.003195
3544.000000	-0.003202
3543.000000	-0.003213
3542.000000	-0.003228
3541.000000	-0.003256
3540.000000	-0.003295
3539.000000	-0.003330
3538.000000	-0.003340
3537.000000	-0.003323
3536.000000	-0.003296
3535.000000	-0.003284
3534.000000	-0.003290
3533.000000	-0.003301
3532.000000	-0.003302
3531.000000	-0.003289
3530.000000	-0.003276
3529.000000	-0.003279
3528.000000	-0.003297
3527.000000	-0.003317
3526.000000	-0.003336
3525.000000	-0.003358
3524.000000	-0.003385
3523.000000	-0.003404
3522.000000	-0.003405
3521.000000	-0.003395
3520.000000	-0.003391
3519.000000	-0.003404
3518.000000	-0.003430
3517.000000	-0.003460
3516.000000	-0.003489
3515.000000	-0.003513
3514.000000	-0.003526
3513.000000	-0.003527
3512.000000	-0.003524
3511.000000	-0.003526
3510.000000	-0.003538
3509.000000	-0.003556
3508.000000	-0.003573
3507.000000	-0.003584
3506.000000	-0.003589
3505.000000	-0.003587
3504.000000	-0.003581
3503.000000	-0.003571
3502.000000	-0.003555
3501.000000	-0.003543
3500.000000	-0.003548
3499.000000	-0.003584
3498.000000	-0.003643
3497.000000	-0.003702
3496.000000	-0.003737
3495.000000	-0.003744
3494.000000	-0.003732
3493.000000	-0.003717
3492.000000	-0.003707
3491.000000	-0.003698
3490.000000	-0.003680
3489.000000	-0.003651
3488.000000	-0.003622
3487.000000	-0.003613
3486.000000	-0.003631
3485.000000	-0.003669
3484.000000	-0.003704
3483.000000	-0.003721
3482.000000	-0.003715
3481.000000	-0.003694
3480.000000	-0.003673
3479.000000	-0.003667
3478.000000	-0.003684
3477.000000	-0.003714
3476.000000	-0.003737
3475.000000	-0.003740
3474.000000	-0.003724
3473.000000	-0.003703
3472.000000	-0.003679
3471.000000	-0.003653
3470.000000	-0.003624
3469.000000	-0.003603
3468.000000	-0.003604
3467.000000	-0.003623
3466.000000	-0.003649
3465.000000	-0.003668
3464.000000	-0.003673
3463.000000	-0.003662
3462.000000	-0.003641
3461.000000	-0.003615
3460.000000	-0.003594
3459.000000	-0.003585
3458.000000	-0.003589
3457.000000	-0.003603
3456.000000	-0.003620
3455.000000	-0.003631
3454.000000	-0.003631
3453.000000	-0.003623
3452.000000	-0.003615
3451.000000	-0.003611
3450.000000	-0.003605
3449.000000	-0.003594
3448.000000	-0.003583
3447.000000	-0.003577
3446.000000	-0.003580
3445.000000	-0.003582
3444.000000	-0.003575
3443.000000	-0.003561
3442.000000	-0.003548
3441.000000	-0.003546
3440.000000	-0.003559
3439.000000	-0.003576
3438.000000	-0.003583
3437.000000	-0.003567
3436.000000	-0.003533
3435.000000	-0.003497
3434.000000	-0.003478
3433.000000	-0.003479
3432.000000	-0.003486
3431.000000	-0.003482
3430.000000	-0.003460
3429.000000	-0.003433
3428.000000	-0.003423
3427.000000	-0.003442
3426.000000	-0.003478
3425.000000	-0.003499
3424.000000	-0.003482
3423.000000	-0.003432
3422.000000	-0.003380
3421.000000	-0.003356
3420.000000	-0.003365
3419.000000	-0.003389
3418.000000	-0.003402
3417.000000	-0.003395
3416.000000	-0.003377
3415.000000	-0.003362
3414.000000	-0.003360
3413.000000	-0.003373
3412.000000	-0.003398
3411.000000	-0.003426
3410.000000	-0.003443
3409.000000	-0.003437
3408.000000	-0.003409
3407.000000	-0.003375
3406.000000	-0.003348
3405.000000	-0.003332
3404.000000	-0.003318
3403.000000	-0.003299
3402.000000	-0.003278
3401.000000	-0.003262
3400.000000	-0.003254
3399.000000	-0.003252
3398.000000	-0.003251
3397.000000	-0.003255
3396.000000	-0.003269
3395.000000	-0.003295
3394.000000	-0.003320
3393.000000	-0.003328
3392.000000	-0.003310
3391.000000	-0.003270
3390.000000	-0.003225
3389.000000	-0.003190
3388.000000	-0.003172
3387.000000	-0.003165
3386.000000	-0.003155
3385.000000	-0.003139
3384.000000	-0.003125
3383.000000	-0.003124
3382.000000	-0.003133
3381.000000	-0.003140
3380.000000	-0.003137
3379.000000	-0.003129
3378.000000	-0.003128
3377.000000	-0.003138
3376.000000	-0.003150
3375.000000	-0.003153
3374.000000	-0.003145
3373.000000	-0.003134
3372.000000	-0.003129
3371.000000	-0.003133
3370.000000	-0.003138
3369.000000	-0.003136
3368.000000	-0.003127
3367.000000	-0.003117
3366.000000	-0.003112
3365.000000	-0.003109
3364.000000	-0.003106
3363.000000	-0.003104
3362.000000	-0.003102
3361.000000	-0.003093
3360.000000	-0.003072
3359.000000	-0.003049
3358.000000	-0.003036
3357.000000	-0.003039
3356.000000	-0.003052
3355.000000	-0.003064
3354.000000	-0.003071
3353.000000	-0.003075
3352.000000	-0.003081
3351.000000	-0.003083
3350.000000	-0.003075
3349.000000	-0.003054
3348.000000	-0.003026
3347.000000	-0.003002
3346.000000	-0.002985
3345.000000	-0.002975
3344.000000	-0.002967
3343.000000	-0.002963
3342.000000	-0.002964
3341.000000	-0.002967
3340.000000	-0.002966
3339.000000	-0.002960
3338.000000	-0.002954
3337.000000	-0.002950
3336.000000	-0.002945
3335.000000	-0.002936
3334.000000	-0.002931
3333.000000	-0.002937
3332.000000	-0.002954
3331.000000	-0.002964
3330.000000	-0.002953
3329.000000	-0.002926
3328.000000	-0.002906
3327.000000	-0.002908
3326.000000	-0.002927
3325.000000	-0.002944
3324.000000	-0.002946
3323.000000	-0.002936
3322.000000	-0.002921
3321.000000	-0.002914
3320.000000	-0.002922
3319.000000	-0.002943
3318.000000	-0.002958
3317.000000	-0.002952
3316.000000	-0.002931
3315.000000	-0.002917
3314.000000	-0.002922
3313.000000	-0.002941
3312.000000	-0.002954
3311.000000	-0.002953
3310.000000	-0.002944
3309.000000	-0.002935
3308.000000	-0.002927
3307.000000	-0.002920
3306.000000	-0.002919
3305.000000	-0.002925
3304.000000	-0.002934
3303.000000	-0.002931
3302.000000	-0.002910
3301.000000	-0.002881
3300.000000	-0.002868
3299.000000	-0.002888
3298.000000	-0.002933
3297.000000	-0.002983
3296.000000	-0.003021
3295.000000	-0.003043
3294.000000	-0.003048
3293.000000	-0.003036
3292.000000	-0.003014
3291.000000	-0.002994
3290.000000	-0.002991
3289.000000	-0.003002
3288.000000	-0.003006
3287.000000	-0.002990
3286.000000	-0.002961
3285.000000	-0.002937
3284.000000	-0.002929
3283.000000	-0.002935
3282.000000	-0.002944
3281.000000	-0.002948
3280.000000	-0.002948
3279.000000	-0.002944
3278.000000	-0.002937
3277.000000	-0.002927
3276.000000	-0.002916
3275.000000	-0.002910
3274.000000	-0.002913
3273.000000	-0.002918
3272.000000	-0.002914
3271.000000	-0.002899
3270.000000	-0.002884
3269.000000	-0.002881
3268.000000	-0.002883
3267.000000	-0.002878
3266.000000	-0.002857
3265.000000	-0.002830
3264.000000	-0.002813
3263.000000	-0.002817
3262.000000	-0.002837
3261.000000	-0.002863
3260.000000	-0.002879
3259.000000	-0.002875
3258.000000	-0.002850
3257.000000	-0.002817
3256.000000	-0.002791
3255.000000	-0.002778
3254.000000	-0.002773
3253.000000	-0.002767
3252.000000	-0.002757
3251.000000	-0.002744
3250.000000	-0.002728
3249.000000	-0.002711
3248.000000	-0.002697
3247.000000	-0.002689
3246.000000	-0.002687
3245.000000	-0.002689
3244.000000	-0.002695
3243.000000	-0.002699
3242.000000	-0.002697
3241.000000	-0.002687
3240.000000	-0.002675
3239.000000	-0.002673
3238.000000	-0.002679
3237.000000	-0.002684
3236.000000	-0.002677
3235.000000	-0.002655
3234.000000	-0.002628
3233.000000	-0.002609
3232.000000	-0.002601
3231.000000	-0.002597
3230.000000	-0.002582
3229.000000	-0.002555
3228.000000	-0.002532
3227.000000	-0.002526
3226.000000	-0.002537
3225.000000	-0.002551
3224.000000	-0.002555
3223.000000	-0.002547
3222.000000	-0.002532
3221.000000	-0.002511
3220.000000	-0.002487
3219.000000	-0.002461
3218.000000	-0.002441
3217.000000	-0.002428
3216.000000	-0.002415
3215.000000	-0.002390
3214.000000	-0.002348
3213.000000	-0.002295
3212.000000	-0.002246
3211.000000	-0.002211
3210.000000	-0.002187
3209.000000	-0.002163
3208.000000	-0.002131
3207.000000	-0.002089
3206.000000	-0.002040
3205.000000	-0.001991
3204.000000	-0.001949
3203.000000	-0.001924
3202.000000	-0.001918
3201.000000	-0.001933
3200.000000	-0.001970
3199.000000	-0.002022
3198.000000	-0.002072
3197.000000	-0.002102
3196.000000	-0.002106
3195.000000	-0.002094
3194.000000	-0.002080
3193.000000	-0.002074
3192.000000	-0.002076
3191.000000	-0.002083
3190.000000	-0.002092
3189.000000	-0.002100
3188.000000	-0.002107
3187.000000	-0.002121
3186.000000	-0.002148
3185.000000	-0.002183
3184.000000	-0.002206
3183.000000	-0.002201
3182.000000	-0.002174
3181.000000	-0.002140
3180.000000	-0.002107
3179.000000	-0.002070
3178.000000	-0.002022
3177.000000	-0.001968
3176.000000	-0.001920
3175.000000	-0.001878
3174.000000	-0.001833
3173.000000	-0.001768
3172.000000	-0.001676
3171.000000	-0.001556
3170.000000	-0.001411
3169.000000	-0.001252
3168.000000	-0.001095
3167.000000	-0.000958
3166.000000	-0.000854
3165.000000	-0.000795
3164.000000	-0.000791
3163.000000	-0.000847
3162.000000	-0.000957
3161.000000	-0.001103
3160.000000	-0.001263
3159.000000	-0.001415
3158.000000	-0.001541
3157.000000	-0.001635
3156.000000	-0.001707
3155.000000	-0.001777
3154.000000	-0.001852
3153.000000	-0.001922
3152.000000	-0.001972
3151.000000	-0.001994
3150.000000	-0.001996
3149.000000	-0.001989
3148.000000	-0.001985
3147.000000	-0.001984
3146.000000	-0.001981
3145.000000	-0.001974
3144.000000	-0.001964
3143.000000	-0.001960
3142.000000	-0.001969
3141.000000	-0.001986
3140.000000	-0.002001
3139.000000	-0.002008
3138.000000	-0.002006
3137.000000	-0.002001
3136.000000	-0.001998
3135.000000	-0.001995
3134.000000	-0.001984
3133.000000	-0.001957
3132.000000	-0.001921
3131.000000	-0.001896
3130.000000	-0.001891
3129.000000	-0.001900
3128.000000	-0.001905
3127.000000	-0.001896
3126.000000	-0.001878
3125.000000	-0.001862
3124.000000	-0.001857
3123.000000	-0.001864
3122.000000	-0.001882
3121.000000	-0.001910
3120.000000	-0.001944
3119.000000	-0.001975
3118.000000	-0.001991
3117.000000	-0.001984
3116.000000	-0.001957
3115.000000	-0.001919
3114.000000	-0.001878
3113.000000	-0.001840
3112.000000	-0.001814
3111.000000	-0.001808
3110.000000	-0.001815
3109.000000	-0.001820
3108.000000	-0.001810
3107.000000	-0.001793
3106.000000	-0.001786
3105.000000	-0.001794
3104.000000	-0.001803
3103.000000	-0.001800
3102.000000	-0.001788
3101.000000	-0.001782
3100.000000	-0.001790
3099.000000	-0.001802
3098.000000	-0.001802
3097.000000	-0.001784
3096.000000	-0.001758
3095.000000	-0.001739
3094.000000	-0.001731
3093.000000	-0.001726
3092.000000	-0.001719
3091.000000	-0.001714
3090.000000	-0.001715
3089.000000	-0.001718
3088.000000	-0.001713
3087.000000	-0.001693
3086.000000	-0.001662
3085.000000	-0.001631
3084.000000	-0.001609
3083.000000	-0.001601
3082.000000	-0.001603
3081.000000	-0.001607
3080.000000	-0.001604
3079.000000	-0.001595
3078.000000	-0.001584
3077.000000	-0.001572
3076.000000	-0.001557
3075.000000	-0.001538
3074.000000	-0.001520
3073.000000	-0.001511
3072.000000	-0.001510
3071.000000	-0.001513
3070.000000	-0.001510
3069.000000	-0.001495
3068.000000	-0.001472
3067.000000	-0.001449
3066.000000	-0.001435
3065.000000	-0.001431
3064.000000	-0.001429
3063.000000	-0.001424
3062.000000	-0.001418
3061.000000	-0.001419
3060.000000	-0.001431
3059.000000	-0.001447
3058.000000	-0.001453
3057.000000	-0.001446
3056.000000	-0.001433
3055.000000	-0.001425
3054.000000	-0.001426
3053.000000	-0.001430
3052.000000	-0.001430
3051.000000	-0.001418
3050.000000	-0.001394
3049.000000	-0.001361
3048.000000	-0.001331
3047.000000	-0.001311
3046.000000	-0.001300
3045.000000	-0.001294
3044.000000	-0.001286
3043.000000	-0.001276
3042.000000	-0.001267
3041.000000	-0.001254
3040.000000	-0.001229
3039.000000	-0.001191
3038.000000	-0.001145
3037.000000	-0.001105
3036.000000	-0.001078
3035.000000	-0.001061
3034.000000	-0.001049
3033.000000	-0.001044
3032.000000	-0.001052
3031.000000	-0.001068
3030.000000	-0.001076
3029.000000	-0.001064
3028.000000	-0.001033
3027.000000	-0.000992
3026.000000	-0.000941
3025.000000	-0.000876
3024.000000	-0.000804
3023.000000	-0.000741
3022.000000	-0.000695
3021.000000	-0.000660
3020.000000	-0.000623
3019.000000	-0.000578
3018.000000	-0.000525
3017.000000	-0.000464
3016.000000	-0.000398
3015.000000	-0.000327
3014.000000	-0.000251
3013.000000	-0.000170
3012.000000	-0.000085
3011.000000	-0.000004
3010.000000	0.000071
3009.000000	0.000146
3008.000000	0.000224
3007.000000	0.000306
3006.000000	0.000386
3005.000000	0.000460
3004.000000	0.000527
3003.000000	0.000586
3002.000000	0.000642
3001.000000	0.000701
3000.000000	0.000762
2999.000000	0.000818
2998.000000	0.000864
2997.000000	0.000904
2996.000000	0.000947
2995.000000	0.000992
2994.000000	0.001037
2993.000000	0.001082
2992.000000	0.001127
2991.000000	0.001170
2990.000000	0.001214
2989.000000	0.001268
2988.000000	0.001342
2987.000000	0.001437
2986.000000	0.001551
2985.000000	0.001687
2984.000000	0.001851
2983.000000	0.002034
2982.000000	0.002220
2981.000000	0.002400
2980.000000	0.002581
2979.000000	0.002775
2978.000000	0.002984
2977.000000	0.003196
2976.000000	0.003395
2975.000000	0.003570
2974.000000	0.003720
2973.000000	0.003847
2972.000000	0.003948
2971.000000	0.004016
2970.000000	0.004043
2969.000000	0.004027
2968.000000	0.003972
2967.000000	0.003878
2966.000000	0.003743
2965.000000	0.003569
2964.000000	0.003363
2963.000000	0.003137
2962.000000	0.002908
2961.000000	0.002697
2960.000000	0.002519
2959.000000	0.002375
2958.000000	0.002253
2957.000000	0.002145
2956.000000	0.002057
2955.000000	0.001998
2954.000000	0.001968
2953.000000	0.001956
2952.000000	0.001957
2951.000000	0.001969
2950.000000	0.001997
2949.000000	0.002047
2948.000000	0.002121
2947.000000	0.002217
2946.000000	0.002335
2945.000000	0.002474
2944.000000	0.002627
2943.000000	0.002773
2942.000000	0.002887
2941.000000	0.002952
2940.000000	0.002971
2939.000000	0.002956
2938.000000	0.002921
2937.000000	0.002873
2936.000000	0.002819
2935.000000	0.002752
2934.000000	0.002660
2933.000000	0.002536
2932.000000	0.002397
2931.000000	0.002266
2930.000000	0.002148
2929.000000	0.002037
2928.000000	0.001923
2927.000000	0.001807
2926.000000	0.001686
2925.000000	0.001556
2924.000000	0.001418
2923.000000	0.001284
2922.000000	0.001171
2921.000000	0.001077
2920.000000	0.000994
2919.000000	0.000914
2918.000000	0.000838
2917.000000	0.000762
2916.000000	0.000679
2915.000000	0.000587
2914.000000	0.000499
2913.000000	0.000427
2912.000000	0.000376
2911.000000	0.000338
2910.000000	0.000306
2909.000000	0.000277
2908.000000	0.000245
2907.000000	0.000201
2906.000000	0.000139
2905.000000	0.000064
2904.000000	-0.000015
2903.000000	-0.000091
2902.000000	-0.000166
2901.000000	-0.000239
2900.000000	-0.000298
2899.000000	-0.000328
2898.000000	-0.000321
2897.000000	-0.000291
2896.000000	-0.000260
2895.000000	-0.000243
2894.000000	-0.000234
2893.000000	-0.000214
2892.000000	-0.000167
2891.000000	-0.000093
2890.000000	0.000005
2889.000000	0.000127
2888.000000	0.000274
2887.000000	0.000446
2886.000000	0.000635
2885.000000	0.000834
2884.000000	0.001037
2883.000000	0.001234
2882.000000	0.001401
2881.000000	0.001505
2880.000000	0.001517
2879.000000	0.001428
2878.000000	0.001259
2877.000000	0.001047
2876.000000	0.000829
2875.000000	0.000626
2874.000000	0.000447
2873.000000	0.000294
2872.000000	0.000159
2871.000000	0.000027
2870.000000	-0.000119
2869.000000	-0.000286
2868.000000	-0.000468
2867.000000	-0.000649
2866.000000	-0.000817
2865.000000	-0.000962
2864.000000	-0.001080
2863.000000	-0.001175
2862.000000	-0.001260
2861.000000	-0.001347
2860.000000	-0.001439
2859.000000	-0.001532
2858.000000	-0.001620
2857.000000	-0.001705
2856.000000	-0.001784
2855.000000	-0.001847
2854.000000	-0.001888
2853.000000	-0.001914
2852.000000	-0.001941
2851.000000	-0.001975
2850.000000	-0.002014
2849.000000	-0.002053
2848.000000	-0.002087
2847.000000	-0.002111
2846.000000	-0.002120
2845.000000	-0.002120
2844.000000	-0.002123
2843.000000	-0.002143
2842.000000	-0.002177
2841.000000	-0.002216
2840.000000	-0.002258
2839.000000	-0.002302
2838.000000	-0.002344
2837.000000	-0.002371
2836.000000	-0.002378
2835.000000	-0.002375
2834.000000	-0.002382
2833.000000	-0.002406
2832.000000	-0.002435
2831.000000	-0.002455
2830.000000	-0.002465
2829.000000	-0.002483
2828.000000	-0.002522
2827.000000	-0.002574
2826.000000	-0.002611
2825.000000	-0.002617
2824.000000	-0.002606
2823.000000	-0.002606
2822.000000	-0.002626
2821.000000	-0.002653
2820.000000	-0.002679
2819.000000	-0.002707
2818.000000	-0.002739
2817.000000	-0.002765
2816.000000	-0.002774
2815.000000	-0.002769
2814.000000	-0.002765
2813.000000	-0.002775
2812.000000	-0.002796
2811.000000	-0.002822
2810.000000	-0.002845
2809.000000	-0.002866
2808.000000	-0.002884
2807.000000	-0.002899
2806.000000	-0.002912
2805.000000	-0.002923
2804.000000	-0.002934
2803.000000	-0.002945
2802.000000	-0.002960
2801.000000	-0.002977
2800.000000	-0.002994
2799.000000	-0.003006
2798.000000	-0.003006
2797.000000	-0.002997
2796.000000	-0.002989
2795.000000	-0.002990
2794.000000	-0.003001
2793.000000	-0.003010
2792.000000	-0.003011
2791.000000	-0.003010
2790.000000	-0.003015
2789.000000	-0.003034
2788.000000	-0.003062
2787.000000	-0.003090
2786.000000	-0.003105
2785.000000	-0.003100
2784.000000	-0.003081
2783.000000	-0.003066
2782.000000	-0.003066
2781.000000	-0.003081
2780.000000	-0.003100
2779.000000	-0.003114
2778.000000	-0.003124
2777.000000	-0.003133
2776.000000	-0.003147
2775.000000	-0.003165
2774.000000	-0.003179
2773.000000	-0.003180
2772.000000	-0.003164
2771.000000	-0.003136
2770.000000	-0.003114
2769.000000	-0.003114
2768.000000	-0.003135
2767.000000	-0.003162
2766.000000	-0.003177
2765.000000	-0.003173
2764.000000	-0.003155
2763.000000	-0.003132
2762.000000	-0.003111
2761.000000	-0.003094
2760.000000	-0.003086
2759.000000	-0.003089
2758.000000	-0.003099
2757.000000	-0.003108
2756.000000	-0.003109
2755.000000	-0.003104
2754.000000	-0.003095
2753.000000	-0.003082
2752.000000	-0.003062
2751.000000	-0.003037
2750.000000	-0.003012
2749.000000	-0.002995
2748.000000	-0.002988
2747.000000	-0.002987
2746.000000	-0.002985
2745.000000	-0.002983
2744.000000	-0.002982
2743.000000	-0.002980
2742.000000	-0.002977
2741.000000	-0.002977
2740.000000	-0.002989
2739.000000	-0.003015
2738.000000	-0.003035
2737.000000	-0.003027
2736.000000	-0.002991
2735.000000	-0.002947
2734.000000	-0.002921
2733.000000	-0.002919
2732.000000	-0.002930
2731.000000	-0.002946
2730.000000	-0.002961
2729.000000	-0.002972
2728.000000	-0.002974
2727.000000	-0.002971
2726.000000	-0.002974
2725.000000	-0.002989
2724.000000	-0.003010
2723.000000	-0.003024
2722.000000	-0.003019
2721.000000	-0.002997
2720.000000	-0.002968
2719.000000	-0.002942
2718.000000	-0.002927
2717.000000	-0.002925
2716.000000	-0.002933
2715.000000	-0.002946
2714.000000	-0.002953
2713.000000	-0.002951
2712.000000	-0.002934
2711.000000	-0.002907
2710.000000	-0.002876
2709.000000	-0.002848
2708.000000	-0.002833
2707.000000	-0.002831
2706.000000	-0.002836
2705.000000	-0.002840
2704.000000	-0.002838
2703.000000	-0.002831
2702.000000	-0.002820
2701.000000	-0.002808
2700.000000	-0.002798
2699.000000	-0.002794
2698.000000	-0.002789
2697.000000	-0.002775
2696.000000	-0.002755
2695.000000	-0.002742
2694.000000	-0.002749
2693.000000	-0.002768
2692.000000	-0.002783
2691.000000	-0.002778
2690.000000	-0.002751
2689.000000	-0.002711
2688.000000	-0.002672
2687.000000	-0.002644
2686.000000	-0.002631
2685.000000	-0.002624
2684.000000	-0.002613
2683.000000	-0.002597
2682.000000	-0.002581
2681.000000	-0.002571
2680.000000	-0.002568
2679.000000	-0.002567
2678.000000	-0.002566
2677.000000	-0.002561
2676.000000	-0.002549
2675.000000	-0.002532
2674.000000	-0.002520
2673.000000	-0.002520
2672.000000	-0.002532
2671.000000	-0.002549
2670.000000	-0.002559
2669.000000	-0.002561
2668.000000	-0.002557
2667.000000	-0.002553
2666.000000	-0.002554
2665.000000	-0.002560
2664.000000	-0.002566
2663.000000	-0.002569
2662.000000	-0.002573
2661.000000	-0.002586
2660.000000	-0.002612
2659.000000	-0.002643
2658.000000	-0.002664
2657.000000	-0.002669
2656.000000	-0.002664
2655.000000	-0.002662
2654.000000	-0.002665
2653.000000	-0.002671
2652.000000	-0.002671
2651.000000	-0.002666
2650.000000	-0.002663
2649.000000	-0.002673
2648.000000	-0.002691
2647.000000	-0.002703
2646.000000	-0.002698
2645.000000	-0.002678
2644.000000	-0.002662
2643.000000	-0.002662
2642.000000	-0.002673
2641.000000	-0.002676
2640.000000	-0.002660
2639.000000	-0.002626
2638.000000	-0.002589
2637.000000	-0.002556
2636.000000	-0.002530
2635.000000	-0.002506
2634.000000	-0.002480
2633.000000	-0.002449
2632.000000	-0.002406
2631.000000	-0.002348
2630.000000	-0.002285
2629.000000	-0.002243
2628.000000	-0.002237
2627.000000	-0.002263
2626.000000	-0.002305
2625.000000	-0.002351
2624.000000	-0.002401
2623.000000	-0.002455
2622.000000	-0.002507
2621.000000	-0.002556
2620.000000	-0.002608
2619.000000	-0.002659
2618.000000	-0.002699
2617.000000	-0.002722
2616.000000	-0.002740
2615.000000	-0.002770
2614.000000	-0.002811
2613.000000	-0.002850
2612.000000	-0.002879
2611.000000	-0.002905
2610.000000	-0.002933
2609.000000	-0.002960
2608.000000	-0.002975
2607.000000	-0.002983
2606.000000	-0.002994
2605.000000	-0.003011
2604.000000	-0.003027
2603.000000	-0.003038
2602.000000	-0.003046
2601.000000	-0.003059
2600.000000	-0.003074
2599.000000	-0.003082
2598.000000	-0.003076
2597.000000	-0.003063
2596.000000	-0.003058
2595.000000	-0.003071
2594.000000	-0.003100
2593.000000	-0.003134
2592.000000	-0.003164
2591.000000	-0.003188
2590.000000	-0.003209
2589.000000	-0.003231
2588.000000	-0.003255
2587.000000	-0.003278
2586.000000	-0.003294
2585.000000	-0.003299
2584.000000	-0.003297
2583.000000	-0.003293
2582.000000	-0.003282
2581.000000	-0.003258
2580.000000	-0.003227
2579.000000	-0.003208
2578.000000	-0.003223
2577.000000	-0.003268
2576.000000	-0.003317
2575.000000	-0.003344
2574.000000	-0.003346
2573.000000	-0.003345
2572.000000	-0.003357
2571.000000	-0.003375
2570.000000	-0.003387
2569.000000	-0.003393
2568.000000	-0.003405
2567.000000	-0.003423
2566.000000	-0.003435
2565.000000	-0.003433
2564.000000	-0.003432
2563.000000	-0.003450
2562.000000	-0.003483
2561.000000	-0.003512
2560.000000	-0.003526
2559.000000	-0.003531
2558.000000	-0.003537
2557.000000	-0.003545
2556.000000	-0.003551
2555.000000	-0.003559
2554.000000	-0.003571
2553.000000	-0.003589
2552.000000	-0.003606
2551.000000	-0.003614
2550.000000	-0.003614
2549.000000	-0.003613
2548.000000	-0.003618
2547.000000	-0.003628
2546.000000	-0.003640
2545.000000	-0.003653
2544.000000	-0.003669
2543.000000	-0.003690
2542.000000	-0.003709
2541.000000	-0.003718
2540.000000	-0.003719
2539.000000	-0.003713
2538.000000	-0.003702
2537.000000	-0.003687
2536.000000	-0.003680
2535.000000	-0.003691
2534.000000	-0.003715
2533.000000	-0.003733
2532.000000	-0.003734
2531.000000	-0.003725
2530.000000	-0.003724
2529.000000	-0.003737
2528.000000	-0.003760
2527.000000	-0.003783
2526.000000	-0.003802
2525.000000	-0.003818
2524.000000	-0.003833
2523.000000	-0.003849
2522.000000	-0.003863
2521.000000	-0.003870
2520.000000	-0.003866
2519.000000	-0.003853
2518.000000	-0.003840
2517.000000	-0.003835
2516.000000	-0.003834
2515.000000	-0.003828
2514.000000	-0.003822
2513.000000	-0.003830
2512.000000	-0.003859
2511.000000	-0.003896
2510.000000	-0.003911
2509.000000	-0.003896
2508.000000	-0.003865
2507.000000	-0.003843
2506.000000	-0.003842
2505.000000	-0.003854
2504.000000	-0.003866
2503.000000	-0.003873
2502.000000	-0.003875
2501.000000	-0.003880
2500.000000	-0.003887
2499.000000	-0.003894
2498.000000	-0.003894
2497.000000	-0.003890
2496.000000	-0.003889
2495.000000	-0.003892
2494.000000	-0.003893
2493.000000	-0.003887
2492.000000	-0.003877
2491.000000	-0.003870
2490.000000	-0.003866
2489.000000	-0.003866
2488.000000	-0.003870
2487.000000	-0.003876
2486.000000	-0.003878
2485.000000	-0.003875
2484.000000	-0.003872
2483.000000	-0.003875
2482.000000	-0.003883
2481.000000	-0.003894
2480.000000	-0.003904
2479.000000	-0.003907
2478.000000	-0.003899
2477.000000	-0.003883
2476.000000	-0.003874
2475.000000	-0.003876
2474.000000	-0.003878
2473.000000	-0.003867
2472.000000	-0.003851
2471.000000	-0.003846
2470.000000	-0.003860
2469.000000	-0.003886
2468.000000	-0.003910
2467.000000	-0.003925
2466.000000	-0.003926
2465.000000	-0.003915
2464.000000	-0.003901
2463.000000	-0.003890
2462.000000	-0.003884
2461.000000	-0.003882
2460.000000	-0.003887
2459.000000	-0.003896
2458.000000	-0.003900
2457.000000	-0.003897
2456.000000	-0.003891
2455.000000	-0.003885
2454.000000	-0.003875
2453.000000	-0.003855
2452.000000	-0.003840
2451.000000	-0.003840
2450.000000	-0.003852
2449.000000	-0.003858
2448.000000	-0.003851
2447.000000	-0.003836
2446.000000	-0.003815
2445.000000	-0.003788
2444.000000	-0.003759
2443.000000	-0.003740
2442.000000	-0.003740
2441.000000	-0.003754
2440.000000	-0.003771
2439.000000	-0.003778
2438.000000	-0.003766
2437.000000	-0.003736
2436.000000	-0.003702
2435.000000	-0.003679
2434.000000	-0.003671
2433.000000	-0.003673
2432.000000	-0.003677
2431.000000	-0.003677
2430.000000	-0.003667
2429.000000	-0.003641
2428.000000	-0.003605
2427.000000	-0.003564
2426.000000	-0.003522
2425.000000	-0.003486
2424.000000	-0.003464
2423.000000	-0.003461
2422.000000	-0.003470
2421.000000	-0.003478
2420.000000	-0.003476
2419.000000	-0.003459
2418.000000	-0.003429
2417.000000	-0.003389
2416.000000	-0.003349
2415.000000	-0.003312
2414.000000	-0.003276
2413.000000	-0.003242
2412.000000	-0.003226
2411.000000	-0.003232
2410.000000	-0.003253
2409.000000	-0.003279
2408.000000	-0.003306
2407.000000	-0.003331
2406.000000	-0.003348
2405.000000	-0.003359
2404.000000	-0.003385
2403.000000	-0.003435
2402.000000	-0.003493
2401.000000	-0.003531
2400.000000	-0.003542
2399.000000	-0.003542
2398.000000	-0.003547
2397.000000	-0.003566
2396.000000	-0.003591
2395.000000	-0.003607
2394.000000	-0.003602
2393.000000	-0.003581
2392.000000	-0.003555
2391.000000	-0.003520
2390.000000	-0.003448
2389.000000	-0.003315
2388.000000	-0.003121
2387.000000	-0.002866
2386.000000	-0.002524
2385.000000	-0.002065
2384.000000	-0.001482
2383.000000	-0.000787
2382.000000	-0.000005
2381.000000	0.000819
2380.000000	0.001607
2379.000000	0.002284
2378.000000	0.002807
2377.000000	0.003165
2376.000000	0.003370
2375.000000	0.003469
2374.000000	0.003532
2373.000000	0.003605
2372.000000	0.003713
2371.000000	0.003898
2370.000000	0.004203
2369.000000	0.004617
2368.000000	0.005081
2367.000000	0.005549
2366.000000	0.006005
2365.000000	0.006494
2364.000000	0.007037
2363.000000	0.007578
2362.000000	0.008153
2361.000000	0.008762
2360.000000	0.009269
2359.000000	0.009594
2358.000000	0.009690
2357.000000	0.009672
2356.000000	0.009670
2355.000000	0.009751
2354.000000	0.010080
2353.000000	0.010832
2352.000000	0.012011
2351.000000	0.013053
2350.000000	0.013308
2349.000000	0.012780
2348.000000	0.012192
2347.000000	0.012751
2346.000000	0.014976
2345.000000	0.018311
2344.000000	0.021591
2343.000000	0.023881
2342.000000	0.024866
2341.000000	0.024345
2340.000000	0.022574
2339.000000	0.020125
2338.000000	0.017623
2337.000000	0.015435
2336.000000	0.013760
2335.000000	0.012630
2334.000000	0.012005
2333.000000	0.011763
2332.000000	0.011863
2331.000000	0.012062
2330.000000	0.012022
2329.000000	0.011659
2328.000000	0.011006
2327.000000	0.010363
2326.000000	0.009808
2325.000000	0.009478
2324.000000	0.009366
2323.000000	0.009317
2322.000000	0.009193
2321.000000	0.008874
2320.000000	0.008439
2319.000000	0.007887
2318.000000	0.007286
2317.000000	0.006712
2316.000000	0.006307
2315.000000	0.006104
2314.000000	0.006000
2313.000000	0.005873
2312.000000	0.005648
2311.000000	0.005348
2310.000000	0.004972
2309.000000	0.004568
2308.000000	0.004151
2307.000000	0.003749
2306.000000	0.003333
2305.000000	0.002920
2304.000000	0.002547
2303.000000	0.002245
2302.000000	0.001999
2301.000000	0.001794
2300.000000	0.001617
2299.000000	0.001468
2298.000000	0.001322
2297.000000	0.001176
2296.000000	0.001017
2295.000000	0.000846
2294.000000	0.000634
2293.000000	0.000385
2292.000000	0.000108
2291.000000	-0.000175
2290.000000	-0.000468
2289.000000	-0.000765
2288.000000	-0.001051
2287.000000	-0.001325
2286.000000	-0.001605
2285.000000	-0.001901
2284.000000	-0.002184
2283.000000	-0.002414
2282.000000	-0.002564
2281.000000	-0.002639
2280.000000	-0.002655
2279.000000	-0.002647
2278.000000	-0.002640
2277.000000	-0.002650
2276.000000	-0.002677
2275.000000	-0.002713
2274.000000	-0.002758
2273.000000	-0.002809
2272.000000	-0.002857
2271.000000	-0.002890
2270.000000	-0.002906
2269.000000	-0.002900
2268.000000	-0.002867
2267.000000	-0.002807
2266.000000	-0.002735
2265.000000	-0.002652
2264.000000	-0.002544
2263.000000	-0.002393
2262.000000	-0.002210
2261.000000	-0.002033
2260.000000	-0.001923
2259.000000	-0.001969
2258.000000	-0.002267
2257.000000	-0.002845
2256.000000	-0.003561
2255.000000	-0.004106
2254.000000	-0.004162
2253.000000	-0.003630
2252.000000	-0.002712
2251.000000	-0.001763
2250.000000	-0.001058
2249.000000	-0.000675
2248.000000	-0.000558
2247.000000	-0.000623
2246.000000	-0.000814
2245.000000	-0.001088
2244.000000	-0.001403
2243.000000	-0.001736
2242.000000	-0.002077
2241.000000	-0.002413
2240.000000	-0.002730
2239.000000	-0.003022
2238.000000	-0.003293
2237.000000	-0.003537
2236.000000	-0.003736
2235.000000	-0.003892
2234.000000	-0.004025
2233.000000	-0.004151
2232.000000	-0.004260
2231.000000	-0.004333
2230.000000	-0.004361
2229.000000	-0.004360
2228.000000	-0.004354
2227.000000	-0.004360
2226.000000	-0.004381
2225.000000	-0.004403
2224.000000	-0.004423
2223.000000	-0.004450
2222.000000	-0.004494
2221.000000	-0.004548
2220.000000	-0.004592
2219.000000	-0.004624
2218.000000	-0.004654
2217.000000	-0.004687
2216.000000	-0.004713
2215.000000	-0.004724
2214.000000	-0.004729
2213.000000	-0.004735
2212.000000	-0.004744
2211.000000	-0.004750
2210.000000	-0.004753
2209.000000	-0.004749
2208.000000	-0.004730
2207.000000	-0.004694
2206.000000	-0.004652
2205.000000	-0.004614
2204.000000	-0.004581
2203.000000	-0.004558
2202.000000	-0.004552
2201.000000	-0.004567
2200.000000	-0.004597
2199.000000	-0.004635
2198.000000	-0.004683
2197.000000	-0.004743
2196.000000	-0.004807
2195.000000	-0.004858
2194.000000	-0.004883
2193.000000	-0.004882
2192.000000	-0.004870
2191.000000	-0.004866
2190.000000	-0.004882
2189.000000	-0.004907
2188.000000	-0.004926
2187.000000	-0.004936
2186.000000	-0.004950
2185.000000	-0.004969
2184.000000	-0.004986
2183.000000	-0.004993
2182.000000	-0.004995
2181.000000	-0.004996
2180.000000	-0.004997
2179.000000	-0.004996
2178.000000	-0.005001
2177.000000	-0.005019
2176.000000	-0.005048
2175.000000	-0.005078
2174.000000	-0.005097
2173.000000	-0.005095
2172.000000	-0.005072
2171.000000	-0.005039
2170.000000	-0.005013
2169.000000	-0.005006
2168.000000	-0.005014
2167.000000	-0.005027
2166.000000	-0.005037
2165.000000	-0.005040
2164.000000	-0.005032
2163.000000	-0.005017
2162.000000	-0.005002
2161.000000	-0.004988
2160.000000	-0.004976
2159.000000	-0.004969
2158.000000	-0.004972
2157.000000	-0.004984
2156.000000	-0.004995
2155.000000	-0.005001
2154.000000	-0.005004
2153.000000	-0.005009
2152.000000	-0.005013
2151.000000	-0.005016
2150.000000	-0.005020
2149.000000	-0.005026
2148.000000	-0.005033
2147.000000	-0.005036
2146.000000	-0.005036
2145.000000	-0.005030
2144.000000	-0.005019
2143.000000	-0.005008
2142.000000	-0.005000
2141.000000	-0.004991
2140.000000	-0.004980
2139.000000	-0.004974
2138.000000	-0.004978
2137.000000	-0.004988
2136.000000	-0.004994
2135.000000	-0.004997
2134.000000	-0.005001
2133.000000	-0.005002
2132.000000	-0.004991
2131.000000	-0.004973
2130.000000	-0.004965
2129.000000	-0.004973
2128.000000	-0.004991
2127.000000	-0.005008
2126.000000	-0.005024
2125.000000	-0.005033
2124.000000	-0.005027
2123.000000	-0.005009
2122.000000	-0.004998
2121.000000	-0.005003
2120.000000	-0.005016
2119.000000	-0.005027
2118.000000	-0.005032
2117.000000	-0.005034
2116.000000	-0.005027
2115.000000	-0.005014
2114.000000	-0.005005
2113.000000	-0.005014
2112.000000	-0.005034
2111.000000	-0.005053
2110.000000	-0.005065
2109.000000	-0.005067
2108.000000	-0.005058
2107.000000	-0.005043
2106.000000	-0.005028
2105.000000	-0.005019
2104.000000	-0.005015
2103.000000	-0.005016
2102.000000	-0.005024
2101.000000	-0.005039
2100.000000	-0.005051
2099.000000	-0.005050
2098.000000	-0.005044
2097.000000	-0.005041
2096.000000	-0.005041
2095.000000	-0.005036
2094.000000	-0.005025
2093.000000	-0.005017
2092.000000	-0.005018
2091.000000	-0.005024
2090.000000	-0.005035
2089.000000	-0.005050
2088.000000	-0.005069
2087.000000	-0.005083
2086.000000	-0.005081
2085.000000	-0.005063
2084.000000	-0.005037
2083.000000	-0.005018
2082.000000	-0.005008
2081.000000	-0.005002
2080.000000	-0.004988
2079.000000	-0.004964
2078.000000	-0.004943
2077.000000	-0.004934
2076.000000	-0.004937
2075.000000	-0.004941
2074.000000	-0.004937
2073.000000	-0.004926
2072.000000	-0.004914
2071.000000	-0.004905
2070.000000	-0.004903
2069.000000	-0.004908
2068.000000	-0.004914
2067.000000	-0.004912
2066.000000	-0.004899
2065.000000	-0.004878
2064.000000	-0.004863
2063.000000	-0.004866
2062.000000	-0.004885
2061.000000	-0.004903
2060.000000	-0.004909
2059.000000	-0.004908
2058.000000	-0.004918
2057.000000	-0.004947
2056.000000	-0.004989
2055.000000	-0.005031
2054.000000	-0.005061
2053.000000	-0.005072
2052.000000	-0.005066
2051.000000	-0.005054
2050.000000	-0.005054
2049.000000	-0.005068
2048.000000	-0.005084
2047.000000	-0.005090
2046.000000	-0.005086
2045.000000	-0.005079
2044.000000	-0.005072
2043.000000	-0.005066
2042.000000	-0.005070
2041.000000	-0.005090
2040.000000	-0.005115
2039.000000	-0.005128
2038.000000	-0.005123
2037.000000	-0.005114
2036.000000	-0.005119
2035.000000	-0.005141
2034.000000	-0.005158
2033.000000	-0.005159
2032.000000	-0.005149
2031.000000	-0.005143
2030.000000	-0.005144
2029.000000	-0.005145
2028.000000	-0.005141
2027.000000	-0.005141
2026.000000	-0.005150
2025.000000	-0.005164
2024.000000	-0.005172
2023.000000	-0.005176
2022.000000	-0.005183
2021.000000	-0.005188
2020.000000	-0.005184
2019.000000	-0.005169
2018.000000	-0.005153
2017.000000	-0.005143
2016.000000	-0.005137
2015.000000	-0.005127
2014.000000	-0.005117
2013.000000	-0.005115
2012.000000	-0.005119
2011.000000	-0.005117
2010.000000	-0.005105
2009.000000	-0.005089
2008.000000	-0.005083
2007.000000	-0.005087
2006.000000	-0.005094
2005.000000	-0.005095
2004.000000	-0.005094
2003.000000	-0.005097
2002.000000	-0.005104
2001.000000	-0.005110
2000.000000	-0.005110
1999.000000	-0.005113
1998.000000	-0.005121
1997.000000	-0.005129
1996.000000	-0.005132
1995.000000	-0.005135
1994.000000	-0.005142
1993.000000	-0.005150
1992.000000	-0.005148
1991.000000	-0.005136
1990.000000	-0.005123
1989.000000	-0.005118
1988.000000	-0.005115
1987.000000	-0.005109
1986.000000	-0.005101
1985.000000	-0.005103
1984.000000	-0.005120
1983.000000	-0.005146
1982.000000	-0.005160
1981.000000	-0.005148
1980.000000	-0.005118
1979.000000	-0.005095
1978.000000	-0.005093
1977.000000	-0.005104
1976.000000	-0.005115
1975.000000	-0.005121
1974.000000	-0.005128
1973.000000	-0.005135
1972.000000	-0.005141
1971.000000	-0.005144
1970.000000	-0.005147
1969.000000	-0.005145
1968.000000	-0.005134
1967.000000	-0.005119
1966.000000	-0.005109
1965.000000	-0.005107
1964.000000	-0.005107
1963.000000	-0.005103
1962.000000	-0.005097
1961.000000	-0.005097
1960.000000	-0.005108
1959.000000	-0.005122
1958.000000	-0.005128
1957.000000	-0.005118
1956.000000	-0.005098
1955.000000	-0.005081
1954.000000	-0.005071
1953.000000	-0.005071
1952.000000	-0.005078
1951.000000	-0.005087
1950.000000	-0.005093
1949.000000	-0.005091
1948.000000	-0.005085
1947.000000	-0.005087
1946.000000	-0.005100
1945.000000	-0.005114
1944.000000	-0.005119
1943.000000	-0.005116
1942.000000	-0.005119
1941.000000	-0.005132
1940.000000	-0.005148
1939.000000	-0.005156
1938.000000	-0.005154
1937.000000	-0.005144
1936.000000	-0.005133
1935.000000	-0.005121
1934.000000	-0.005108
1933.000000	-0.005093
1932.000000	-0.005084
1931.000000	-0.005086
1930.000000	-0.005099
1929.000000	-0.005111
1928.000000	-0.005110
1927.000000	-0.005098
1926.000000	-0.005090
1925.000000	-0.005091
1924.000000	-0.005095
1923.000000	-0.005099
1922.000000	-0.005103
1921.000000	-0.005107
1920.000000	-0.005104
1919.000000	-0.005095
1918.000000	-0.005090
1917.000000	-0.005097
1916.000000	-0.005110
1915.000000	-0.005120
1914.000000	-0.005123
1913.000000	-0.005112
1912.000000	-0.005087
1911.000000	-0.005056
1910.000000	-0.005040
1909.000000	-0.005043
1908.000000	-0.005053
1907.000000	-0.005051
1906.000000	-0.005041
1905.000000	-0.005045
1904.000000	-0.005072
1903.000000	-0.005109
1902.000000	-0.005136
1901.000000	-0.005139
1900.000000	-0.005122
1899.000000	-0.005100
1898.000000	-0.005080
1897.000000	-0.005060
1896.000000	-0.005039
1895.000000	-0.005031
1894.000000	-0.005047
1893.000000	-0.005075
1892.000000	-0.005095
1891.000000	-0.005097
1890.000000	-0.005087
1889.000000	-0.005069
1888.000000	-0.005047
1887.000000	-0.005035
1886.000000	-0.005042
1885.000000	-0.005059
1884.000000	-0.005067
1883.000000	-0.005063
1882.000000	-0.005056
1881.000000	-0.005058
1880.000000	-0.005069
1879.000000	-0.005082
1878.000000	-0.005091
1877.000000	-0.005088
1876.000000	-0.005078
1875.000000	-0.005069
1874.000000	-0.005067
1873.000000	-0.005061
1872.000000	-0.005038
1871.000000	-0.005005
1870.000000	-0.004989
1869.000000	-0.005006
1868.000000	-0.005041
1867.000000	-0.005067
1866.000000	-0.005077
1865.000000	-0.005077
1864.000000	-0.005071
1863.000000	-0.005063
1862.000000	-0.005061
1861.000000	-0.005061
1860.000000	-0.005051
1859.000000	-0.005033
1858.000000	-0.005020
1857.000000	-0.005020
1856.000000	-0.005028
1855.000000	-0.005035
1854.000000	-0.005044
1853.000000	-0.005053
1852.000000	-0.005063
1851.000000	-0.005076
1850.000000	-0.005087
1849.000000	-0.005089
1848.000000	-0.005085
1847.000000	-0.005085
1846.000000	-0.005089
1845.000000	-0.005079
1844.000000	-0.005055
1843.000000	-0.005038
1842.000000	-0.005043
1841.000000	-0.005058
1840.000000	-0.005066
1839.000000	-0.005062
1838.000000	-0.005056
1837.000000	-0.005052
1836.000000	-0.005041
1835.000000	-0.005025
1834.000000	-0.005017
1833.000000	-0.005023
1832.000000	-0.005041
1831.000000	-0.005057
1830.000000	-0.005063
1829.000000	-0.005066
1828.000000	-0.005078
1827.000000	-0.005101
1826.000000	-0.005116
1825.000000	-0.005111
1824.000000	-0.005100
1823.000000	-0.005103
1822.000000	-0.005122
1821.000000	-0.005142
1820.000000	-0.005152
1819.000000	-0.005160
1818.000000	-0.005183
1817.000000	-0.005222
1816.000000	-0.005255
1815.000000	-0.005271
1814.000000	-0.005280
1813.000000	-0.005294
1812.000000	-0.005312
1811.000000	-0.005319
1810.000000	-0.005318
1809.000000	-0.005318
1808.000000	-0.005316
1807.000000	-0.005313
1806.000000	-0.005317
1805.000000	-0.005329
1804.000000	-0.005341
1803.000000	-0.005352
1802.000000	-0.005363
1801.000000	-0.005372
1800.000000	-0.005375
1799.000000	-0.005367
1798.000000	-0.005359
1797.000000	-0.005357
1796.000000	-0.005360
1795.000000	-0.005374
1794.000000	-0.005394
1793.000000	-0.005403
1792.000000	-0.005400
1791.000000	-0.005405
1790.000000	-0.005439
1789.000000	-0.005484
1788.000000	-0.005508
1787.000000	-0.005505
1786.000000	-0.005493
1785.000000	-0.005487
1784.000000	-0.005480
1783.000000	-0.005477
1782.000000	-0.005489
1781.000000	-0.005512
1780.000000	-0.005532
1779.000000	-0.005535
1778.000000	-0.005524
1777.000000	-0.005507
1776.000000	-0.005496
1775.000000	-0.005501
1774.000000	-0.005503
1773.000000	-0.005477
1772.000000	-0.005431
1771.000000	-0.005399
1770.000000	-0.005399
1769.000000	-0.005418
1768.000000	-0.005431
1767.000000	-0.005422
1766.000000	-0.005396
1765.000000	-0.005365
1764.000000	-0.005327
1763.000000	-0.005277
1762.000000	-0.005206
1761.000000	-0.005126
1760.000000	-0.005053
1759.000000	-0.005002
1758.000000	-0.004964
1757.000000	-0.004913
1756.000000	-0.004843
1755.000000	-0.004768
1754.000000	-0.004698
1753.000000	-0.004632
1752.000000	-0.004574
1751.000000	-0.004539
1750.000000	-0.004531
1749.000000	-0.004540
1748.000000	-0.004549
1747.000000	-0.004547
1746.000000	-0.004514
1745.000000	-0.004459
1744.000000	-0.004420
1743.000000	-0.004419
1742.000000	-0.004438
1741.000000	-0.004440
1740.000000	-0.004419
1739.000000	-0.004408
1738.000000	-0.004431
1737.000000	-0.004483
1736.000000	-0.004539
1735.000000	-0.004585
1734.000000	-0.004625
1733.000000	-0.004641
1732.000000	-0.004636
1731.000000	-0.004638
1730.000000	-0.004655
1729.000000	-0.004676
1728.000000	-0.004686
1727.000000	-0.004692
1726.000000	-0.004696
1725.000000	-0.004702
1724.000000	-0.004709
1723.000000	-0.004707
1722.000000	-0.004692
1721.000000	-0.004661
1720.000000	-0.004618
1719.000000	-0.004577
1718.000000	-0.004561
1717.000000	-0.004556
1716.000000	-0.004516
1715.000000	-0.004454
1714.000000	-0.004422
1713.000000	-0.004421
1712.000000	-0.004412
1711.000000	-0.004380
1710.000000	-0.004335
1709.000000	-0.004282
1708.000000	-0.004225
1707.000000	-0.004175
1706.000000	-0.004140
1705.000000	-0.004098
1704.000000	-0.004022
1703.000000	-0.003938
1702.000000	-0.003868
1701.000000	-0.003798
1700.000000	-0.003697
1699.000000	-0.003565
1698.000000	-0.003461
1697.000000	-0.003379
1696.000000	-0.003243
1695.000000	-0.003040
1694.000000	-0.002829
1693.000000	-0.002657
1692.000000	-0.002509
1691.000000	-0.002360
1690.000000	-0.002200
1689.000000	-0.002027
1688.000000	-0.001864
1687.000000	-0.001731
1686.000000	-0.001611
1685.000000	-0.001455
1684.000000	-0.001269
1683.000000	-0.001116
1682.000000	-0.001008
1681.000000	-0.000892
1680.000000	-0.000748
1679.000000	-0.000599
1678.000000	-0.000467
1677.000000	-0.000340
1676.000000	-0.000207
1675.000000	-0.000084
1674.000000	0.000025
1673.000000	0.000116
1672.000000	0.000168
1671.000000	0.000159
1670.000000	0.000114
1669.000000	0.000124
1668.000000	0.000224
1667.000000	0.000356
1666.000000	0.000487
1665.000000	0.000645
1664.000000	0.000882
1663.000000	0.001202
1662.000000	0.001558
1661.000000	0.001922
1660.000000	0.002292
1659.000000	0.002673
1658.000000	0.003059
1657.000000	0.003422
1656.000000	0.003732
1655.000000	0.004029
1654.000000	0.004475
1653.000000	0.005142
1652.000000	0.005783
1651.000000	0.006170
1650.000000	0.006357
1649.000000	0.006483
1648.000000	0.006648
1647.000000	0.006850
1646.000000	0.007010
1645.000000	0.007092
1644.000000	0.007123
1643.000000	0.007123
1642.000000	0.007102
1641.000000	0.007074
1640.000000	0.007037
1639.000000	0.006974
1638.000000	0.006869
1637.000000	0.006751
1636.000000	0.006671
1635.000000	0.006636
1634.000000	0.006604
1633.000000	0.006533
1632.000000	0.006424
1631.000000	0.006267
1630.000000	0.006037
1629.000000	0.005732
1628.000000	0.005394
1627.000000	0.005066
1626.000000	0.004755
1625.000000	0.004438
1624.000000	0.004094
1623.000000	0.003739
1622.000000	0.003419
1621.000000	0.003160
1620.000000	0.002927
1619.000000	0.002676
1618.000000	0.002396
1617.000000	0.002126
1616.000000	0.001921
1615.000000	0.001767
1614.000000	0.001611
1613.000000	0.001439
1612.000000	0.001262
1611.000000	0.001080
1610.000000	0.000881
1609.000000	0.000668
1608.000000	0.000461
1607.000000	0.000281
1606.000000	0.000136
1605.000000	0.000019
1604.000000	-0.000094
1603.000000	-0.000220
1602.000000	-0.000359
1601.000000	-0.000500
1600.000000	-0.000638
1599.000000	-0.000772
1598.000000	-0.000899
1597.000000	-0.001019
1596.000000	-0.001135
1595.000000	-0.001257
1594.000000	-0.001391
1593.000000	-0.001529
1592.000000	-0.001658
1591.000000	-0.001767
1590.000000	-0.001863
1589.000000	-0.001959
1588.000000	-0.002064
1587.000000	-0.002177
1586.000000	-0.002286
1585.000000	-0.002378
1584.000000	-0.002464
1583.000000	-0.002565
1582.000000	-0.002674
1581.000000	-0.002761
1580.000000	-0.002812
1579.000000	-0.002844
1578.000000	-0.002880
1577.000000	-0.002939
1576.000000	-0.003004
1575.000000	-0.003041
1574.000000	-0.003046
1573.000000	-0.003049
1572.000000	-0.003071
1571.000000	-0.003107
1570.000000	-0.003142
1569.000000	-0.003154
1568.000000	-0.003157
1567.000000	-0.003174
1566.000000	-0.003207
1565.000000	-0.003233
1564.000000	-0.003246
1563.000000	-0.003251
1562.000000	-0.003263
1561.000000	-0.003294
1560.000000	-0.003379
1559.000000	-0.003517
1558.000000	-0.003596
1557.000000	-0.003579
1556.000000	-0.003536
1555.000000	-0.003503
1554.000000	-0.003480
1553.000000	-0.003480
1552.000000	-0.003513
1551.000000	-0.003562
1550.000000	-0.003603
1549.000000	-0.003618
1548.000000	-0.003600
1547.000000	-0.003568
1546.000000	-0.003545
1545.000000	-0.003553
1544.000000	-0.003584
1543.000000	-0.003598
1542.000000	-0.003567
1541.000000	-0.003520
1540.000000	-0.003512
1539.000000	-0.003558
1538.000000	-0.003606
1537.000000	-0.003627
1536.000000	-0.003620
1535.000000	-0.003598
1534.000000	-0.003590
1533.000000	-0.003612
1532.000000	-0.003640
1531.000000	-0.003641
1530.000000	-0.003624
1529.000000	-0.003614
1528.000000	-0.003619
1527.000000	-0.003637
1526.000000	-0.003661
1525.000000	-0.003682
1524.000000	-0.003694
1523.000000	-0.003693
1522.000000	-0.003699
1521.000000	-0.003738
1520.000000	-0.003787
1519.000000	-0.003817
1518.000000	-0.003819
1517.000000	-0.003808
1516.000000	-0.003796
1515.000000	-0.003788
1514.000000	-0.003797
1513.000000	-0.003831
1512.000000	-0.003876
1511.000000	-0.003899
1510.000000	-0.003903
1509.000000	-0.003912
1508.000000	-0.003927
1507.000000	-0.003907
1506.000000	-0.003846
1505.000000	-0.003781
1504.000000	-0.003735
1503.000000	-0.003683
1502.000000	-0.003605
1501.000000	-0.003514
1500.000000	-0.003429
1499.000000	-0.003330
1498.000000	-0.003173
1497.000000	-0.002948
1496.000000	-0.002686
1495.000000	-0.002437
1494.000000	-0.002240
1493.000000	-0.002093
1492.000000	-0.001964
1491.000000	-0.001834
1490.000000	-0.001737
1489.000000	-0.001725
1488.000000	-0.001774
1487.000000	-0.001821
1486.000000	-0.001857
1485.000000	-0.001901
1484.000000	-0.001971
1483.000000	-0.002067
1482.000000	-0.002167
1481.000000	-0.002251
1480.000000	-0.002301
1479.000000	-0.002322
1478.000000	-0.002328
1477.000000	-0.002332
1476.000000	-0.002326
1475.000000	-0.002307
1474.000000	-0.002299
1473.000000	-0.002338
1472.000000	-0.002427
1471.000000	-0.002512
1470.000000	-0.002570
1469.000000	-0.002620
1468.000000	-0.002679
1467.000000	-0.002740
1466.000000	-0.002793
1465.000000	-0.002837
1464.000000	-0.002890
1463.000000	-0.002956
1462.000000	-0.003032
1461.000000	-0.003111
1460.000000	-0.003190
1459.000000	-0.003280
1458.000000	-0.003428
1457.000000	-0.003653
1456.000000	-0.003868
1455.000000	-0.004000
1454.000000	-0.004079
1453.000000	-0.004156
1452.000000	-0.004240
1451.000000	-0.004314
1450.000000	-0.004375
1449.000000	-0.004455
1448.000000	-0.004564
1447.000000	-0.004667
1446.000000	-0.004717
1445.000000	-0.004713
1444.000000	-0.004694
1443.000000	-0.004684
1442.000000	-0.004684
1441.000000	-0.004669
1440.000000	-0.004619
1439.000000	-0.004526
1438.000000	-0.004419
1437.000000	-0.004353
1436.000000	-0.004337
1435.000000	-0.004308
1434.000000	-0.004234
1433.000000	-0.004147
1432.000000	-0.004082
1431.000000	-0.004044
1430.000000	-0.004000
1429.000000	-0.003924
1428.000000	-0.003819
1427.000000	-0.003710
1426.000000	-0.003617
1425.000000	-0.003537
1424.000000	-0.003462
1423.000000	-0.003381
1422.000000	-0.003296
1421.000000	-0.003227
1420.000000	-0.003191
1419.000000	-0.003168
1418.000000	-0.003124
1417.000000	-0.003068
1416.000000	-0.003018
1415.000000	-0.002957
1414.000000	-0.002860
1413.000000	-0.002737
1412.000000	-0.002626
1411.000000	-0.002547
1410.000000	-0.002480
1409.000000	-0.002392
1408.000000	-0.002272
1407.000000	-0.002141
1406.000000	-0.002027
1405.000000	-0.001932
1404.000000	-0.001829
1403.000000	-0.001690
1402.000000	-0.001521
1401.000000	-0.001352
1400.000000	-0.001203
1399.000000	-0.001058
1398.000000	-0.000878
1397.000000	-0.000647
1396.000000	-0.000387
1395.000000	-0.000128
1394.000000	0.000121
1393.000000	0.000372
1392.000000	0.000624
1391.000000	0.000862
1390.000000	0.001073
1389.000000	0.001253
1388.000000	0.001406
1387.000000	0.001522
1386.000000	0.001581
1385.000000	0.001566
1384.000000	0.001467
1383.000000	0.001281
1382.000000	0.001007
1381.000000	0.000625
1380.000000	0.000123
1379.000000	-0.000453
1378.000000	-0.000987
1377.000000	-0.001362
1376.000000	-0.001514
1375.000000	-0.001417
1374.000000	-0.001080
1373.000000	-0.000567
1372.000000	0.000012
1371.000000	0.000564
1370.000000	0.001024
1369.000000	0.001354
1368.000000	0.001557
1367.000000	0.001678
1366.000000	0.001762
1365.000000	0.001804
1364.000000	0.001763
1363.000000	0.001626
1362.000000	0.001437
1361.000000	0.001248
1360.000000	0.001054
1359.000000	0.000831
1358.000000	0.000588
1357.000000	0.000358
1356.000000	0.000151
1355.000000	-0.000049
1354.000000	-0.000254
1353.000000	-0.000441
1352.000000	-0.000583
1351.000000	-0.000675
1350.000000	-0.000749
1349.000000	-0.000836
1348.000000	-0.000940
1347.000000	-0.001033
1346.000000	-0.001097
1345.000000	-0.001146
1344.000000	-0.001213
1343.000000	-0.001299
1342.000000	-0.001368
1341.000000	-0.001390
1340.000000	-0.001382
1339.000000	-0.001394
1338.000000	-0.001449
1337.000000	-0.001527
1336.000000	-0.001598
1335.000000	-0.001656
1334.000000	-0.001721
1333.000000	-0.001817
1332.000000	-0.001942
1331.000000	-0.002069
1330.000000	-0.002179
1329.000000	-0.002287
1328.000000	-0.002418
1327.000000	-0.002568
1326.000000	-0.002701
1325.000000	-0.002796
1324.000000	-0.002877
1323.000000	-0.002985
1322.000000	-0.003125
1321.000000	-0.003272
1320.000000	-0.003400
1319.000000	-0.003510
1318.000000	-0.003628
1317.000000	-0.003762
1316.000000	-0.003890
1315.000000	-0.003979
1314.000000	-0.004020
1313.000000	-0.004046
1312.000000	-0.004088
1311.000000	-0.004139
1310.000000	-0.004174
1309.000000	-0.004202
1308.000000	-0.004264
1307.000000	-0.004385
1306.000000	-0.004538
1305.000000	-0.004668
1304.000000	-0.004751
1303.000000	-0.004808
1302.000000	-0.004882
1301.000000	-0.004991
1300.000000	-0.005118
1299.000000	-0.005236
1298.000000	-0.005346
1297.000000	-0.005465
1296.000000	-0.005599
1295.000000	-0.005716
1294.000000	-0.005794
1293.000000	-0.005850
1292.000000	-0.005927
1291.000000	-0.006037
1290.000000	-0.006146
1289.000000	-0.006222
1288.000000	-0.006278
1287.000000	-0.006346
1286.000000	-0.006440
1285.000000	-0.006536
1284.000000	-0.006600
1283.000000	-0.006630
1282.000000	-0.006663
1281.000000	-0.006736
1280.000000	-0.006851
1279.000000	-0.006969
1278.000000	-0.007052
1277.000000	-0.007110
1276.000000	-0.007185
1275.000000	-0.007297
1274.000000	-0.007429
1273.000000	-0.007544
1272.000000	-0.007640
1271.000000	-0.007744
1270.000000	-0.007888
1269.000000	-0.008069
1268.000000	-0.008260
1267.000000	-0.008439
1266.000000	-0.008616
1265.000000	-0.008805
1264.000000	-0.008990
1263.000000	-0.009142
1262.000000	-0.009265
1261.000000	-0.009407
1260.000000	-0.009603
1259.000000	-0.009828
1258.000000	-0.010030
1257.000000	-0.010207
1256.000000	-0.010407
1255.000000	-0.010669
1254.000000	-0.010978
1253.000000	-0.011294
1252.000000	-0.011606
1251.000000	-0.011940
1250.000000	-0.012327
1249.000000	-0.012763
1248.000000	-0.013205
1247.000000	-0.013625
1246.000000	-0.014047
1245.000000	-0.014510
1244.000000	-0.015001
1243.000000	-0.015449
1242.000000	-0.015808
1241.000000	-0.016106
1240.000000	-0.016397
1239.000000	-0.016686
1238.000000	-0.016933
1237.000000	-0.017114
1236.000000	-0.017240
1235.000000	-0.017336
1234.000000	-0.017409
1233.000000	-0.017443
1232.000000	-0.017414
1231.000000	-0.017330
1230.000000	-0.017236
1229.000000	-0.017180
1228.000000	-0.017159
1227.000000	-0.017130
1226.000000	-0.017072
1225.000000	-0.017013
1224.000000	-0.016990
1223.000000	-0.017000
1222.000000	-0.017006
1221.000000	-0.016994
1220.000000	-0.016985
1219.000000	-0.017003
1218.000000	-0.017052
1217.000000	-0.017115
1216.000000	-0.017171
1215.000000	-0.017210
1214.000000	-0.017241
1213.000000	-0.017277
1212.000000	-0.017307
1211.000000	-0.017316
1210.000000	-0.017320
1209.000000	-0.017366
1208.000000	-0.017461
1207.000000	-0.017549
1206.000000	-0.017563
1205.000000	-0.017516
1204.000000	-0.017482
1203.000000	-0.017516
1202.000000	-0.017597
1201.000000	-0.017663
1200.000000	-0.017682
1199.000000	-0.017685
1198.000000	-0.017721
1197.000000	-0.017791
1196.000000	-0.017818
1195.000000	-0.017723
1194.000000	-0.017506
1193.000000	-0.017238
1192.000000	-0.016975
1191.000000	-0.016712
1190.000000	-0.016436
1189.000000	-0.016178
1188.000000	-0.015999
1187.000000	-0.015927
1186.000000	-0.015925
1185.000000	-0.015932
1184.000000	-0.015916
1183.000000	-0.015894
1182.000000	-0.015900
1181.000000	-0.015937
1180.000000	-0.015969
1179.000000	-0.015970
1178.000000	-0.015970
1177.000000	-0.016014
1176.000000	-0.016086
1175.000000	-0.016117
1174.000000	-0.016070
1173.000000	-0.015990
1172.000000	-0.015947
1171.000000	-0.015962
1170.000000	-0.016005
1169.000000	-0.016047
1168.000000	-0.016081
1167.000000	-0.016091
1166.000000	-0.016044
1165.000000	-0.015900
1164.000000	-0.015643
1163.000000	-0.015309
1162.000000	-0.014970
1161.000000	-0.014699
1160.000000	-0.014514
1159.000000	-0.014380
1158.000000	-0.014261
1157.000000	-0.014161
1156.000000	-0.014106
1155.000000	-0.014096
1154.000000	-0.014099
1153.000000	-0.014090
1152.000000	-0.014066
1151.000000	-0.014044
1150.000000	-0.014030
1149.000000	-0.014013
1148.000000	-0.013977
1147.000000	-0.013926
1146.000000	-0.013887
1145.000000	-0.013877
1144.000000	-0.013873
1143.000000	-0.013838
1142.000000	-0.013775
1141.000000	-0.013730
1140.000000	-0.013727
1139.000000	-0.013731
1138.000000	-0.013692
1137.000000	-0.013615
1136.000000	-0.013548
1135.000000	-0.013513
1134.000000	-0.013475
1133.000000	-0.013396
1132.000000	-0.013284
1131.000000	-0.013190
1130.000000	-0.013150
1129.000000	-0.013151
1128.000000	-0.013152
1127.000000	-0.013131
1126.000000	-0.013098
1125.000000	-0.013068
1124.000000	-0.013022
1123.000000	-0.012935
1122.000000	-0.012810
1121.000000	-0.012687
1120.000000	-0.012592
1119.000000	-0.012515
1118.000000	-0.012431
1117.000000	-0.012341
1116.000000	-0.012269
1115.000000	-0.012236
1114.000000	-0.012220
1113.000000	-0.012173
1112.000000	-0.012054
1111.000000	-0.011881
1110.000000	-0.011716
1109.000000	-0.011610
1108.000000	-0.011550
1107.000000	-0.011493
1106.000000	-0.011426
1105.000000	-0.011375
1104.000000	-0.011356
1103.000000	-0.011345
1102.000000	-0.011312
1101.000000	-0.011255
1100.000000	-0.011192
1099.000000	-0.011126
1098.000000	-0.011045
1097.000000	-0.010947
1096.000000	-0.010847
1095.000000	-0.010763
1094.000000	-0.010703
1093.000000	-0.010661
1092.000000	-0.010608
1091.000000	-0.010523
1090.000000	-0.010416
1089.000000	-0.010329
1088.000000	-0.010290
1087.000000	-0.010278
1086.000000	-0.010243
1085.000000	-0.010171
1084.000000	-0.010092
1083.000000	-0.010035
1082.000000	-0.009991
1081.000000	-0.009926
1080.000000	-0.009825
1079.000000	-0.009723
1078.000000	-0.009662
1077.000000	-0.009638
1076.000000	-0.009594
1075.000000	-0.009491
1074.000000	-0.009359
1073.000000	-0.009266
1072.000000	-0.009231
1071.000000	-0.009201
1070.000000	-0.009119
1069.000000	-0.008990
1068.000000	-0.008867
1067.000000	-0.008785
1066.000000	-0.008727
1065.000000	-0.008669
1064.000000	-0.008609
1063.000000	-0.008567
1062.000000	-0.008540
1061.000000	-0.008505
1060.000000	-0.008441
1059.000000	-0.008370
1058.000000	-0.008327
1057.000000	-0.008318
1056.000000	-0.008303
1055.000000	-0.008255
1054.000000	-0.008200
1053.000000	-0.008195
1052.000000	-0.008255
1051.000000	-0.008326
1050.000000	-0.008347
1049.000000	-0.008325
1048.000000	-0.008319
1047.000000	-0.008362
1046.000000	-0.008428
1045.000000	-0.008476
1044.000000	-0.008508
1043.000000	-0.008558
1042.000000	-0.008638
1041.000000	-0.008706
1040.000000	-0.008701
1039.000000	-0.008594
1038.000000	-0.008412
1037.000000	-0.008204
1036.000000	-0.007996
1035.000000	-0.007791
1034.000000	-0.007592
1033.000000	-0.007420
1032.000000	-0.007287
1031.000000	-0.007179
1030.000000	-0.007066
1029.000000	-0.006936
1028.000000	-0.006824
1027.000000	-0.006784
1026.000000	-0.006834
1025.000000	-0.006926
1024.000000	-0.006982
1023.000000	-0.006969
1022.000000	-0.006925
1021.000000	-0.006903
1020.000000	-0.006907
1019.000000	-0.006896
1018.000000	-0.006847
1017.000000	-0.006792
1016.000000	-0.006777
1015.000000	-0.006800
1014.000000	-0.006812
1013.000000	-0.006777
1012.000000	-0.006718
1011.000000	-0.006687
1010.000000	-0.006698
1009.000000	-0.006696
1008.000000	-0.006619
1007.000000	-0.006477
1006.000000	-0.006348
1005.000000	-0.006287
1004.000000	-0.006268
1003.000000	-0.006226
1002.000000	-0.006147
1001.000000	-0.006082
1000.000000	-0.006071
999.000000	-0.006090
998.000000	-0.006069
997.000000	-0.005972
996.000000	-0.005825
995.000000	-0.005685
994.000000	-0.005585
993.000000	-0.005512
992.000000	-0.005444
991.000000	-0.005378
990.000000	-0.005321
989.000000	-0.005260
988.000000	-0.005172
987.000000	-0.005067
986.000000	-0.004998
985.000000	-0.004999
984.000000	-0.005035
983.000000	-0.005036
982.000000	-0.004984
981.000000	-0.004929
980.000000	-0.004936
979.000000	-0.005019
978.000000	-0.005138
977.000000	-0.005249
976.000000	-0.005337
975.000000	-0.005423
974.000000	-0.005538
973.000000	-0.005683
972.000000	-0.005822
971.000000	-0.005927
970.000000	-0.006006
969.000000	-0.006085
968.000000	-0.006158
967.000000	-0.006198
966.000000	-0.006212
965.000000	-0.006251
964.000000	-0.006344
963.000000	-0.006455
962.000000	-0.006521
961.000000	-0.006525
960.000000	-0.006514
959.000000	-0.006536
958.000000	-0.006588
957.000000	-0.006624
956.000000	-0.006622
955.000000	-0.006627
954.000000	-0.006703
953.000000	-0.006840
952.000000	-0.006930
951.000000	-0.006879
950.000000	-0.006725
949.000000	-0.006601
948.000000	-0.006584
947.000000	-0.006626
946.000000	-0.006634
945.000000	-0.006588
944.000000	-0.006548
943.000000	-0.006570
942.000000	-0.006652
941.000000	-0.006739
940.000000	-0.006777
939.000000	-0.006763
938.000000	-0.006746
937.000000	-0.006773
936.000000	-0.006827
935.000000	-0.006844
934.000000	-0.006796
933.000000	-0.006720
932.000000	-0.006656
931.000000	-0.006586
930.000000	-0.006474
929.000000	-0.006338
928.000000	-0.006246
927.000000	-0.006245
926.000000	-0.006314
925.000000	-0.006401
924.000000	-0.006496
923.000000	-0.006654
922.000000	-0.006939
921.000000	-0.007329
920.000000	-0.007700
919.000000	-0.007896
918.000000	-0.007848
917.000000	-0.007604
916.000000	-0.007271
915.000000	-0.006941
914.000000	-0.006678
913.000000	-0.006524
912.000000	-0.006471
911.000000	-0.006454
910.000000	-0.006398
909.000000	-0.006288
908.000000	-0.006178
907.000000	-0.006127
906.000000	-0.006128
905.000000	-0.006125
904.000000	-0.006077
903.000000	-0.006009
902.000000	-0.005979
901.000000	-0.005997
900.000000	-0.005997
899.000000	-0.005916
898.000000	-0.005776
897.000000	-0.005676
896.000000	-0.005678
895.000000	-0.005745
894.000000	-0.005790
893.000000	-0.005771
892.000000	-0.005719
891.000000	-0.005693
890.000000	-0.005715
889.000000	-0.005749
888.000000	-0.005750
887.000000	-0.005724
886.000000	-0.005734
885.000000	-0.005832
884.000000	-0.006002
883.000000	-0.006199
882.000000	-0.006412
881.000000	-0.006658
880.000000	-0.006909
879.000000	-0.007090
878.000000	-0.007159
877.000000	-0.007154
876.000000	-0.007140
875.000000	-0.007132
874.000000	-0.007111
873.000000	-0.007072
872.000000	-0.007036
871.000000	-0.007033
870.000000	-0.007084
869.000000	-0.007186
868.000000	-0.007306
867.000000	-0.007408
866.000000	-0.007506
865.000000	-0.007645
864.000000	-0.007835
863.000000	-0.008040
862.000000	-0.008255
861.000000	-0.008554
860.000000	-0.009024
859.000000	-0.009680
858.000000	-0.010496
857.000000	-0.011514
856.000000	-0.012877
855.000000	-0.014759
854.000000	-0.017262
853.000000	-0.020343
852.000000	-0.023778
851.000000	-0.027155
850.000000	-0.029968
849.000000	-0.031762
848.000000	-0.032235
847.000000	-0.031319
846.000000	-0.029236
845.000000	-0.026420
844.000000	-0.023312
843.000000	-0.020220
842.000000	-0.017317
841.000000	-0.014698
840.000000	-0.012442
839.000000	-0.010625
838.000000	-0.009291
837.000000	-0.008393
836.000000	-0.007806
835.000000	-0.007406
834.000000	-0.007137
833.000000	-0.006974
832.000000	-0.006857
831.000000	-0.006695
830.000000	-0.006466
829.000000	-0.006254
828.000000	-0.006152
827.000000	-0.006159
826.000000	-0.006186
825.000000	-0.006176
824.000000	-0.006154
823.000000	-0.006173
822.000000	-0.006221
821.000000	-0.006230
820.000000	-0.006163
819.000000	-0.006070
818.000000	-0.006033
817.000000	-0.006066
816.000000	-0.006088
815.000000	-0.006030
814.000000	-0.005938
813.000000	-0.005912
812.000000	-0.005980
811.000000	-0.006060
810.000000	-0.006067
809.000000	-0.006015
808.000000	-0.005975
807.000000	-0.005985
806.000000	-0.006019
805.000000	-0.006037
804.000000	-0.006042
803.000000	-0.006068
802.000000	-0.006127
801.000000	-0.006164
800.000000	-0.006103
799.000000	-0.005939
798.000000	-0.005766
797.000000	-0.005679
796.000000	-0.005672
795.000000	-0.005680
794.000000	-0.005681
793.000000	-0.005714
792.000000	-0.005799
791.000000	-0.005896
790.000000	-0.005957
789.000000	-0.005968
788.000000	-0.005948
787.000000	-0.005929
786.000000	-0.005934
785.000000	-0.005948
784.000000	-0.005918
783.000000	-0.005833
782.000000	-0.005781
781.000000	-0.005845
780.000000	-0.005974
779.000000	-0.006030
778.000000	-0.005973
777.000000	-0.005903
776.000000	-0.005900
775.000000	-0.005912
774.000000	-0.005851
773.000000	-0.005714
772.000000	-0.005567
771.000000	-0.005460
770.000000	-0.005406
769.000000	-0.005397
768.000000	-0.005407
767.000000	-0.005394
766.000000	-0.005358
765.000000	-0.005329
764.000000	-0.005311
763.000000	-0.005267
762.000000	-0.005199
761.000000	-0.005171
760.000000	-0.005226
759.000000	-0.005322
758.000000	-0.005392
757.000000	-0.005436
756.000000	-0.005489
755.000000	-0.005551
754.000000	-0.005593
753.000000	-0.005591
752.000000	-0.005546
751.000000	-0.005479
750.000000	-0.005439
749.000000	-0.005453
748.000000	-0.005470
747.000000	-0.005395
746.000000	-0.005207
745.000000	-0.004984
744.000000	-0.004785
743.000000	-0.004586
742.000000	-0.004368
741.000000	-0.004188
740.000000	-0.004098
739.000000	-0.004053
738.000000	-0.003974
737.000000	-0.003863
736.000000	-0.003786
735.000000	-0.003783
734.000000	-0.003840
733.000000	-0.003920
732.000000	-0.003975
731.000000	-0.003981
730.000000	-0.003980
729.000000	-0.004013
728.000000	-0.004059
727.000000	-0.004071
726.000000	-0.004062
725.000000	-0.004082
724.000000	-0.004095
723.000000	-0.003969
722.000000	-0.003648
721.000000	-0.003279
720.000000	-0.003097
719.000000	-0.003190
718.000000	-0.003437
717.000000	-0.003643
716.000000	-0.003692
715.000000	-0.003605
714.000000	-0.003502
713.000000	-0.003478
712.000000	-0.003503
711.000000	-0.003476
710.000000	-0.003368
709.000000	-0.003248
708.000000	-0.003156
707.000000	-0.003055
706.000000	-0.002896
705.000000	-0.002702
704.000000	-0.002571
703.000000	-0.002552
702.000000	-0.002611
701.000000	-0.002676
700.000000	-0.002674
699.000000	-0.002611
698.000000	-0.002549
697.000000	-0.002510
696.000000	-0.002429
695.000000	-0.002227
694.000000	-0.001972
693.000000	-0.001799
692.000000	-0.001673
691.000000	-0.001455
690.000000	-0.001145
689.000000	-0.000932
688.000000	-0.000909
687.000000	-0.000894
686.000000	-0.000725
685.000000	-0.000496
684.000000	-0.000377
683.000000	-0.000410
682.000000	-0.000575
681.000000	-0.000846
680.000000	-0.001094
679.000000	-0.001150
678.000000	-0.001109
677.000000	-0.001183
676.000000	-0.001316
675.000000	-0.001394
674.000000	-0.001431
673.000000	-0.001409
672.000000	-0.001171
671.000000	-0.000698
670.000000	-0.000508
669.000000	-0.001134
668.000000	-0.001558
667.000000	-0.001299
666.000000	-0.001339
665.000000	-0.001210
664.000000	-0.000473
663.000000	0.000575
662.000000	0.001529
661.000000	0.002256
660.000000	0.002806
659.000000	0.003130
658.000000	0.003153
657.000000	0.002988
656.000000	0.002790
655.000000	0.002417
654.000000	0.001824
653.000000	0.001290
652.000000	0.000971
651.000000	0.000725
650.000000	0.000492
649.000000	0.000456
648.000000	0.000601
647.000000	0.000569
646.000000	0.000210
645.000000	-0.000196
644.000000	-0.000371
643.000000	-0.000350
642.000000	-0.000296
641.000000	-0.000236
640.000000	-0.000154
639.000000	-0.000120
638.000000	-0.000144
637.000000	-0.000130
636.000000	-0.000086
635.000000	-0.000120
634.000000	-0.000213
633.000000	-0.000204
632.000000	-0.000054
631.000000	0.000082
630.000000	0.000084
629.000000	-0.000023
628.000000	-0.000232
627.000000	-0.000557
626.000000	-0.000823
625.000000	-0.000806
624.000000	-0.000573
623.000000	-0.000399
622.000000	-0.000380
621.000000	-0.000453
620.000000	-0.000665
619.000000	-0.001072
618.000000	-0.001439
617.000000	-0.001458
616.000000	-0.001230
615.000000	-0.001152
614.000000	-0.001373
613.000000	-0.001696
612.000000	-0.001948
611.000000	-0.002077
610.000000	-0.001972
609.000000	-0.001524
608.000000	-0.000926
607.000000	-0.000646
606.000000	-0.000913
605.000000	-0.001492
604.000000	-0.002017
603.000000	-0.002298
602.000000	-0.002342
601.000000	-0.002275
600.000000	-0.002264
