# Supplementary material for: Real-time monitoring of the reversible capture and release of CO2 on anthraquinone and riboflavin-modified graphitic electrodes using ATR-SEIRAS
Source: Chem Sci. 2025 Nov 4;16(48):23189–202. doi: 10.1039/d5sc05427c (PMC12584010; doi:10.1039/d5sc05427c)
Supplement: SC-016-D5SC05427C-s001 [file SC-016-D5SC05427C-s001.zip › Data Folders/Main Figures/Figure3/3a/039.ASC]

PE IR       SUBTECH     SPECTRUM    ASCII       PEDS        4.00        
   -1
039.ASC
24/06/26
16:04:40.00
24/06/26
16:04:40.00
Administrator

600.000000
#HDR
-1
-1
#GR
Wavenumber
A
1.0
0.0
4000.000000
-1.000000
3401
8
0.024932
-0.032078
#DATA
4000.000000	-0.004165
3999.000000	-0.004182
3998.000000	-0.004183
3997.000000	-0.004166
3996.000000	-0.004142
3995.000000	-0.004122
3994.000000	-0.004107
3993.000000	-0.004094
3992.000000	-0.004075
3991.000000	-0.004052
3990.000000	-0.004032
3989.000000	-0.004022
3988.000000	-0.004023
3987.000000	-0.004030
3986.000000	-0.004036
3985.000000	-0.004031
3984.000000	-0.004010
3983.000000	-0.003978
3982.000000	-0.003946
3981.000000	-0.003928
3980.000000	-0.003929
3979.000000	-0.003945
3978.000000	-0.003962
3977.000000	-0.003968
3976.000000	-0.003964
3975.000000	-0.003955
3974.000000	-0.003946
3973.000000	-0.003933
3972.000000	-0.003913
3971.000000	-0.003896
3970.000000	-0.003896
3969.000000	-0.003924
3968.000000	-0.003974
3967.000000	-0.004025
3966.000000	-0.004061
3965.000000	-0.004074
3964.000000	-0.004073
3963.000000	-0.004064
3962.000000	-0.004049
3961.000000	-0.004031
3960.000000	-0.004018
3959.000000	-0.004018
3958.000000	-0.004034
3957.000000	-0.004060
3956.000000	-0.004087
3955.000000	-0.004108
3954.000000	-0.004125
3953.000000	-0.004140
3952.000000	-0.004154
3951.000000	-0.004170
3950.000000	-0.004189
3949.000000	-0.004205
3948.000000	-0.004207
3947.000000	-0.004187
3946.000000	-0.004153
3945.000000	-0.004129
3944.000000	-0.004133
3943.000000	-0.004161
3942.000000	-0.004191
3941.000000	-0.004205
3940.000000	-0.004209
3939.000000	-0.004217
3938.000000	-0.004230
3937.000000	-0.004237
3936.000000	-0.004227
3935.000000	-0.004207
3934.000000	-0.004197
3933.000000	-0.004204
3932.000000	-0.004217
3931.000000	-0.004220
3930.000000	-0.004212
3929.000000	-0.004203
3928.000000	-0.004209
3927.000000	-0.004228
3926.000000	-0.004247
3925.000000	-0.004252
3924.000000	-0.004245
3923.000000	-0.004239
3922.000000	-0.004236
3921.000000	-0.004227
3920.000000	-0.004208
3919.000000	-0.004186
3918.000000	-0.004175
3917.000000	-0.004177
3916.000000	-0.004186
3915.000000	-0.004190
3914.000000	-0.004185
3913.000000	-0.004173
3912.000000	-0.004158
3911.000000	-0.004145
3910.000000	-0.004139
3909.000000	-0.004143
3908.000000	-0.004156
3907.000000	-0.004169
3906.000000	-0.004171
3905.000000	-0.004155
3904.000000	-0.004124
3903.000000	-0.004092
3902.000000	-0.004070
3901.000000	-0.004062
3900.000000	-0.004067
3899.000000	-0.004089
3898.000000	-0.004130
3897.000000	-0.004181
3896.000000	-0.004233
3895.000000	-0.004280
3894.000000	-0.004318
3893.000000	-0.004336
3892.000000	-0.004323
3891.000000	-0.004280
3890.000000	-0.004237
3889.000000	-0.004217
3888.000000	-0.004225
3887.000000	-0.004236
3886.000000	-0.004227
3885.000000	-0.004204
3884.000000	-0.004193
3883.000000	-0.004211
3882.000000	-0.004252
3881.000000	-0.004290
3880.000000	-0.004298
3879.000000	-0.004270
3878.000000	-0.004230
3877.000000	-0.004211
3876.000000	-0.004223
3875.000000	-0.004251
3874.000000	-0.004266
3873.000000	-0.004264
3872.000000	-0.004259
3871.000000	-0.004259
3870.000000	-0.004258
3869.000000	-0.004250
3868.000000	-0.004237
3867.000000	-0.004226
3866.000000	-0.004220
3865.000000	-0.004224
3864.000000	-0.004242
3863.000000	-0.004257
3862.000000	-0.004251
3861.000000	-0.004227
3860.000000	-0.004194
3859.000000	-0.004156
3858.000000	-0.004115
3857.000000	-0.004083
3856.000000	-0.004075
3855.000000	-0.004084
3854.000000	-0.004077
3853.000000	-0.004052
3852.000000	-0.004047
3851.000000	-0.004085
3850.000000	-0.004145
3849.000000	-0.004201
3848.000000	-0.004240
3847.000000	-0.004260
3846.000000	-0.004270
3845.000000	-0.004279
3844.000000	-0.004292
3843.000000	-0.004305
3842.000000	-0.004313
3841.000000	-0.004311
3840.000000	-0.004288
3839.000000	-0.004242
3838.000000	-0.004180
3837.000000	-0.004118
3836.000000	-0.004069
3835.000000	-0.004045
3834.000000	-0.004057
3833.000000	-0.004095
3832.000000	-0.004138
3831.000000	-0.004169
3830.000000	-0.004192
3829.000000	-0.004218
3828.000000	-0.004246
3827.000000	-0.004256
3826.000000	-0.004230
3825.000000	-0.004175
3824.000000	-0.004121
3823.000000	-0.004092
3822.000000	-0.004085
3821.000000	-0.004081
3820.000000	-0.004064
3819.000000	-0.004037
3818.000000	-0.004015
3817.000000	-0.004007
3816.000000	-0.004024
3815.000000	-0.004067
3814.000000	-0.004115
3813.000000	-0.004142
3812.000000	-0.004132
3811.000000	-0.004091
3810.000000	-0.004049
3809.000000	-0.004029
3808.000000	-0.004032
3807.000000	-0.004038
3806.000000	-0.004026
3805.000000	-0.004000
3804.000000	-0.003979
3803.000000	-0.003974
3802.000000	-0.003989
3801.000000	-0.004017
3800.000000	-0.004049
3799.000000	-0.004070
3798.000000	-0.004073
3797.000000	-0.004058
3796.000000	-0.004038
3795.000000	-0.004034
3794.000000	-0.004052
3793.000000	-0.004085
3792.000000	-0.004119
3791.000000	-0.004148
3790.000000	-0.004168
3789.000000	-0.004177
3788.000000	-0.004177
3787.000000	-0.004174
3786.000000	-0.004171
3785.000000	-0.004166
3784.000000	-0.004151
3783.000000	-0.004126
3782.000000	-0.004102
3781.000000	-0.004091
3780.000000	-0.004097
3779.000000	-0.004112
3778.000000	-0.004120
3777.000000	-0.004114
3776.000000	-0.004099
3775.000000	-0.004087
3774.000000	-0.004080
3773.000000	-0.004075
3772.000000	-0.004064
3771.000000	-0.004048
3770.000000	-0.004034
3769.000000	-0.004025
3768.000000	-0.004015
3767.000000	-0.003999
3766.000000	-0.003985
3765.000000	-0.003983
3764.000000	-0.003997
3763.000000	-0.004023
3762.000000	-0.004052
3761.000000	-0.004075
3760.000000	-0.004087
3759.000000	-0.004085
3758.000000	-0.004065
3757.000000	-0.004024
3756.000000	-0.003972
3755.000000	-0.003922
3754.000000	-0.003885
3753.000000	-0.003868
3752.000000	-0.003858
3751.000000	-0.003829
3750.000000	-0.003765
3749.000000	-0.003696
3748.000000	-0.003666
3747.000000	-0.003684
3746.000000	-0.003703
3745.000000	-0.003672
3744.000000	-0.003617
3743.000000	-0.003605
3742.000000	-0.003637
3741.000000	-0.003668
3740.000000	-0.003660
3739.000000	-0.003609
3738.000000	-0.003529
3737.000000	-0.003453
3736.000000	-0.003446
3735.000000	-0.003546
3734.000000	-0.003684
3733.000000	-0.003733
3732.000000	-0.003639
3731.000000	-0.003454
3730.000000	-0.003264
3729.000000	-0.003120
3728.000000	-0.003037
3727.000000	-0.003019
3726.000000	-0.003052
3725.000000	-0.003100
3724.000000	-0.003137
3723.000000	-0.003171
3722.000000	-0.003223
3721.000000	-0.003300
3720.000000	-0.003389
3719.000000	-0.003461
3718.000000	-0.003496
3717.000000	-0.003503
3716.000000	-0.003525
3715.000000	-0.003580
3714.000000	-0.003623
3713.000000	-0.003566
3712.000000	-0.003392
3711.000000	-0.003204
3710.000000	-0.003105
3709.000000	-0.003105
3708.000000	-0.003133
3707.000000	-0.003129
3706.000000	-0.003080
3705.000000	-0.003019
3704.000000	-0.002981
3703.000000	-0.002973
3702.000000	-0.002964
3701.000000	-0.002932
3700.000000	-0.002890
3699.000000	-0.002869
3698.000000	-0.002886
3697.000000	-0.002930
3696.000000	-0.002980
3695.000000	-0.003013
3694.000000	-0.003027
3693.000000	-0.003050
3692.000000	-0.003129
3691.000000	-0.003278
3690.000000	-0.003435
3689.000000	-0.003511
3688.000000	-0.003471
3687.000000	-0.003379
3686.000000	-0.003309
3685.000000	-0.003291
3684.000000	-0.003299
3683.000000	-0.003303
3682.000000	-0.003287
3681.000000	-0.003251
3680.000000	-0.003199
3679.000000	-0.003133
3678.000000	-0.003070
3677.000000	-0.003027
3676.000000	-0.003017
3675.000000	-0.003029
3674.000000	-0.003032
3673.000000	-0.003016
3672.000000	-0.002985
3671.000000	-0.002951
3670.000000	-0.002930
3669.000000	-0.002934
3668.000000	-0.002952
3667.000000	-0.002969
3666.000000	-0.002976
3665.000000	-0.002970
3664.000000	-0.002954
3663.000000	-0.002934
3662.000000	-0.002908
3661.000000	-0.002867
3660.000000	-0.002810
3659.000000	-0.002748
3658.000000	-0.002699
3657.000000	-0.002671
3656.000000	-0.002655
3655.000000	-0.002634
3654.000000	-0.002599
3653.000000	-0.002561
3652.000000	-0.002538
3651.000000	-0.002540
3650.000000	-0.002547
3649.000000	-0.002537
3648.000000	-0.002514
3647.000000	-0.002509
3646.000000	-0.002529
3645.000000	-0.002554
3644.000000	-0.002564
3643.000000	-0.002548
3642.000000	-0.002511
3641.000000	-0.002463
3640.000000	-0.002415
3639.000000	-0.002375
3638.000000	-0.002347
3637.000000	-0.002323
3636.000000	-0.002286
3635.000000	-0.002222
3634.000000	-0.002138
3633.000000	-0.002061
3632.000000	-0.002001
3631.000000	-0.001944
3630.000000	-0.001868
3629.000000	-0.001795
3628.000000	-0.001780
3627.000000	-0.001825
3626.000000	-0.001894
3625.000000	-0.001962
3624.000000	-0.002039
3623.000000	-0.002153
3622.000000	-0.002315
3621.000000	-0.002487
3620.000000	-0.002583
3619.000000	-0.002540
3618.000000	-0.002387
3617.000000	-0.002222
3616.000000	-0.002126
3615.000000	-0.002124
3614.000000	-0.002189
3613.000000	-0.002266
3612.000000	-0.002314
3611.000000	-0.002322
3610.000000	-0.002292
3609.000000	-0.002248
3608.000000	-0.002229
3607.000000	-0.002255
3606.000000	-0.002307
3605.000000	-0.002353
3604.000000	-0.002371
3603.000000	-0.002359
3602.000000	-0.002332
3601.000000	-0.002311
3600.000000	-0.002311
3599.000000	-0.002320
3598.000000	-0.002316
3597.000000	-0.002284
3596.000000	-0.002240
3595.000000	-0.002206
3594.000000	-0.002203
3593.000000	-0.002235
3592.000000	-0.002293
3591.000000	-0.002376
3590.000000	-0.002477
3589.000000	-0.002583
3588.000000	-0.002673
3587.000000	-0.002738
3586.000000	-0.002786
3585.000000	-0.002824
3584.000000	-0.002851
3583.000000	-0.002870
3582.000000	-0.002894
3581.000000	-0.002928
3580.000000	-0.002972
3579.000000	-0.003016
3578.000000	-0.003057
3577.000000	-0.003093
3576.000000	-0.003116
3575.000000	-0.003116
3574.000000	-0.003099
3573.000000	-0.003085
3572.000000	-0.003089
3571.000000	-0.003110
3570.000000	-0.003134
3569.000000	-0.003148
3568.000000	-0.003146
3567.000000	-0.003135
3566.000000	-0.003123
3565.000000	-0.003121
3564.000000	-0.003137
3563.000000	-0.003172
3562.000000	-0.003214
3561.000000	-0.003244
3560.000000	-0.003250
3559.000000	-0.003238
3558.000000	-0.003227
3557.000000	-0.003225
3556.000000	-0.003229
3555.000000	-0.003231
3554.000000	-0.003232
3553.000000	-0.003238
3552.000000	-0.003253
3551.000000	-0.003269
3550.000000	-0.003278
3549.000000	-0.003274
3548.000000	-0.003258
3547.000000	-0.003238
3546.000000	-0.003219
3545.000000	-0.003203
3544.000000	-0.003192
3543.000000	-0.003192
3542.000000	-0.003204
3541.000000	-0.003229
3540.000000	-0.003258
3539.000000	-0.003285
3538.000000	-0.003307
3537.000000	-0.003325
3536.000000	-0.003341
3535.000000	-0.003350
3534.000000	-0.003345
3533.000000	-0.003331
3532.000000	-0.003321
3531.000000	-0.003328
3530.000000	-0.003353
3529.000000	-0.003384
3528.000000	-0.003407
3527.000000	-0.003419
3526.000000	-0.003430
3525.000000	-0.003454
3524.000000	-0.003489
3523.000000	-0.003518
3522.000000	-0.003526
3521.000000	-0.003513
3520.000000	-0.003495
3519.000000	-0.003488
3518.000000	-0.003496
3517.000000	-0.003511
3516.000000	-0.003522
3515.000000	-0.003523
3514.000000	-0.003518
3513.000000	-0.003511
3512.000000	-0.003509
3511.000000	-0.003515
3510.000000	-0.003527
3509.000000	-0.003546
3508.000000	-0.003567
3507.000000	-0.003589
3506.000000	-0.003609
3505.000000	-0.003626
3504.000000	-0.003637
3503.000000	-0.003639
3502.000000	-0.003636
3501.000000	-0.003632
3500.000000	-0.003632
3499.000000	-0.003635
3498.000000	-0.003637
3497.000000	-0.003636
3496.000000	-0.003633
3495.000000	-0.003631
3494.000000	-0.003631
3493.000000	-0.003631
3492.000000	-0.003632
3491.000000	-0.003638
3490.000000	-0.003651
3489.000000	-0.003664
3488.000000	-0.003665
3487.000000	-0.003649
3486.000000	-0.003628
3485.000000	-0.003625
3484.000000	-0.003651
3483.000000	-0.003689
3482.000000	-0.003713
3481.000000	-0.003709
3480.000000	-0.003691
3479.000000	-0.003674
3478.000000	-0.003660
3477.000000	-0.003642
3476.000000	-0.003616
3475.000000	-0.003590
3474.000000	-0.003574
3473.000000	-0.003569
3472.000000	-0.003572
3471.000000	-0.003577
3470.000000	-0.003580
3469.000000	-0.003583
3468.000000	-0.003593
3467.000000	-0.003610
3466.000000	-0.003628
3465.000000	-0.003633
3464.000000	-0.003618
3463.000000	-0.003585
3462.000000	-0.003547
3461.000000	-0.003520
3460.000000	-0.003514
3459.000000	-0.003532
3458.000000	-0.003564
3457.000000	-0.003594
3456.000000	-0.003611
3455.000000	-0.003621
3454.000000	-0.003633
3453.000000	-0.003649
3452.000000	-0.003657
3451.000000	-0.003647
3450.000000	-0.003624
3449.000000	-0.003604
3448.000000	-0.003597
3447.000000	-0.003602
3446.000000	-0.003609
3445.000000	-0.003610
3444.000000	-0.003598
3443.000000	-0.003570
3442.000000	-0.003538
3441.000000	-0.003522
3440.000000	-0.003534
3439.000000	-0.003563
3438.000000	-0.003584
3437.000000	-0.003579
3436.000000	-0.003552
3435.000000	-0.003516
3434.000000	-0.003473
3433.000000	-0.003421
3432.000000	-0.003373
3431.000000	-0.003349
3430.000000	-0.003359
3429.000000	-0.003393
3428.000000	-0.003430
3427.000000	-0.003457
3426.000000	-0.003474
3425.000000	-0.003479
3424.000000	-0.003469
3423.000000	-0.003447
3422.000000	-0.003418
3421.000000	-0.003394
3420.000000	-0.003378
3419.000000	-0.003368
3418.000000	-0.003361
3417.000000	-0.003347
3416.000000	-0.003327
3415.000000	-0.003305
3414.000000	-0.003289
3413.000000	-0.003283
3412.000000	-0.003288
3411.000000	-0.003302
3410.000000	-0.003325
3409.000000	-0.003353
3408.000000	-0.003377
3407.000000	-0.003385
3406.000000	-0.003372
3405.000000	-0.003340
3404.000000	-0.003301
3403.000000	-0.003266
3402.000000	-0.003242
3401.000000	-0.003233
3400.000000	-0.003241
3399.000000	-0.003260
3398.000000	-0.003269
3397.000000	-0.003252
3396.000000	-0.003209
3395.000000	-0.003164
3394.000000	-0.003139
3393.000000	-0.003139
3392.000000	-0.003151
3391.000000	-0.003163
3390.000000	-0.003170
3389.000000	-0.003169
3388.000000	-0.003162
3387.000000	-0.003154
3386.000000	-0.003154
3385.000000	-0.003162
3384.000000	-0.003172
3383.000000	-0.003170
3382.000000	-0.003157
3381.000000	-0.003140
3380.000000	-0.003130
3379.000000	-0.003129
3378.000000	-0.003129
3377.000000	-0.003121
3376.000000	-0.003105
3375.000000	-0.003090
3374.000000	-0.003084
3373.000000	-0.003085
3372.000000	-0.003086
3371.000000	-0.003080
3370.000000	-0.003069
3369.000000	-0.003060
3368.000000	-0.003058
3367.000000	-0.003057
3366.000000	-0.003053
3365.000000	-0.003044
3364.000000	-0.003037
3363.000000	-0.003038
3362.000000	-0.003046
3361.000000	-0.003051
3360.000000	-0.003043
3359.000000	-0.003022
3358.000000	-0.002995
3357.000000	-0.002971
3356.000000	-0.002958
3355.000000	-0.002964
3354.000000	-0.002984
3353.000000	-0.003005
3352.000000	-0.003015
3351.000000	-0.003015
3350.000000	-0.003018
3349.000000	-0.003031
3348.000000	-0.003048
3347.000000	-0.003055
3346.000000	-0.003048
3345.000000	-0.003032
3344.000000	-0.003014
3343.000000	-0.002998
3342.000000	-0.002982
3341.000000	-0.002966
3340.000000	-0.002949
3339.000000	-0.002936
3338.000000	-0.002933
3337.000000	-0.002940
3336.000000	-0.002950
3335.000000	-0.002958
3334.000000	-0.002965
3333.000000	-0.002973
3332.000000	-0.002976
3331.000000	-0.002964
3330.000000	-0.002939
3329.000000	-0.002920
3328.000000	-0.002922
3327.000000	-0.002940
3326.000000	-0.002958
3325.000000	-0.002964
3324.000000	-0.002963
3323.000000	-0.002969
3322.000000	-0.002981
3321.000000	-0.002992
3320.000000	-0.002992
3319.000000	-0.002979
3318.000000	-0.002961
3317.000000	-0.002948
3316.000000	-0.002945
3315.000000	-0.002947
3314.000000	-0.002950
3313.000000	-0.002950
3312.000000	-0.002948
3311.000000	-0.002947
3310.000000	-0.002952
3309.000000	-0.002961
3308.000000	-0.002969
3307.000000	-0.002963
3306.000000	-0.002939
3305.000000	-0.002912
3304.000000	-0.002905
3303.000000	-0.002930
3302.000000	-0.002968
3301.000000	-0.002990
3300.000000	-0.002981
3299.000000	-0.002953
3298.000000	-0.002927
3297.000000	-0.002917
3296.000000	-0.002920
3295.000000	-0.002927
3294.000000	-0.002927
3293.000000	-0.002920
3292.000000	-0.002911
3291.000000	-0.002911
3290.000000	-0.002923
3289.000000	-0.002943
3288.000000	-0.002957
3287.000000	-0.002959
3286.000000	-0.002951
3285.000000	-0.002946
3284.000000	-0.002946
3283.000000	-0.002948
3282.000000	-0.002949
3281.000000	-0.002956
3280.000000	-0.002975
3279.000000	-0.002994
3278.000000	-0.002993
3277.000000	-0.002964
3276.000000	-0.002924
3275.000000	-0.002897
3274.000000	-0.002895
3273.000000	-0.002913
3272.000000	-0.002933
3271.000000	-0.002942
3270.000000	-0.002933
3269.000000	-0.002907
3268.000000	-0.002873
3267.000000	-0.002844
3266.000000	-0.002826
3265.000000	-0.002815
3264.000000	-0.002809
3263.000000	-0.002807
3262.000000	-0.002814
3261.000000	-0.002831
3260.000000	-0.002854
3259.000000	-0.002872
3258.000000	-0.002873
3257.000000	-0.002854
3256.000000	-0.002824
3255.000000	-0.002798
3254.000000	-0.002782
3253.000000	-0.002771
3252.000000	-0.002755
3251.000000	-0.002733
3250.000000	-0.002711
3249.000000	-0.002699
3248.000000	-0.002701
3247.000000	-0.002710
3246.000000	-0.002712
3245.000000	-0.002697
3244.000000	-0.002668
3243.000000	-0.002644
3242.000000	-0.002644
3241.000000	-0.002666
3240.000000	-0.002690
3239.000000	-0.002700
3238.000000	-0.002699
3237.000000	-0.002691
3236.000000	-0.002674
3235.000000	-0.002637
3234.000000	-0.002587
3233.000000	-0.002544
3232.000000	-0.002528
3231.000000	-0.002536
3230.000000	-0.002545
3229.000000	-0.002537
3228.000000	-0.002509
3227.000000	-0.002472
3226.000000	-0.002439
3225.000000	-0.002424
3224.000000	-0.002431
3223.000000	-0.002452
3222.000000	-0.002470
3221.000000	-0.002473
3220.000000	-0.002462
3219.000000	-0.002442
3218.000000	-0.002417
3217.000000	-0.002388
3216.000000	-0.002360
3215.000000	-0.002335
3214.000000	-0.002311
3213.000000	-0.002284
3212.000000	-0.002253
3211.000000	-0.002213
3210.000000	-0.002160
3209.000000	-0.002099
3208.000000	-0.002049
3207.000000	-0.002028
3206.000000	-0.002034
3205.000000	-0.002042
3204.000000	-0.002030
3203.000000	-0.001997
3202.000000	-0.001963
3201.000000	-0.001947
3200.000000	-0.001959
3199.000000	-0.001990
3198.000000	-0.002022
3197.000000	-0.002041
3196.000000	-0.002049
3195.000000	-0.002060
3194.000000	-0.002078
3193.000000	-0.002100
3192.000000	-0.002116
3191.000000	-0.002128
3190.000000	-0.002138
3189.000000	-0.002140
3188.000000	-0.002130
3187.000000	-0.002113
3186.000000	-0.002104
3185.000000	-0.002109
3184.000000	-0.002119
3183.000000	-0.002123
3182.000000	-0.002115
3181.000000	-0.002098
3180.000000	-0.002077
3179.000000	-0.002053
3178.000000	-0.002024
3177.000000	-0.001988
3176.000000	-0.001944
3175.000000	-0.001893
3174.000000	-0.001828
3173.000000	-0.001745
3172.000000	-0.001642
3171.000000	-0.001529
3170.000000	-0.001414
3169.000000	-0.001302
3168.000000	-0.001186
3167.000000	-0.001066
3166.000000	-0.000953
3165.000000	-0.000873
3164.000000	-0.000849
3163.000000	-0.000892
3162.000000	-0.000992
3161.000000	-0.001127
3160.000000	-0.001274
3159.000000	-0.001421
3158.000000	-0.001557
3157.000000	-0.001674
3156.000000	-0.001763
3155.000000	-0.001826
3154.000000	-0.001874
3153.000000	-0.001919
3152.000000	-0.001960
3151.000000	-0.001991
3150.000000	-0.002006
3149.000000	-0.002008
3148.000000	-0.002008
3147.000000	-0.002012
3146.000000	-0.002023
3145.000000	-0.002038
3144.000000	-0.002047
3143.000000	-0.002046
3142.000000	-0.002035
3141.000000	-0.002018
3140.000000	-0.002001
3139.000000	-0.001988
3138.000000	-0.001985
3137.000000	-0.001987
3136.000000	-0.001988
3135.000000	-0.001982
3134.000000	-0.001973
3133.000000	-0.001965
3132.000000	-0.001960
3131.000000	-0.001959
3130.000000	-0.001959
3129.000000	-0.001962
3128.000000	-0.001965
3127.000000	-0.001962
3126.000000	-0.001946
3125.000000	-0.001920
3124.000000	-0.001893
3123.000000	-0.001877
3122.000000	-0.001877
3121.000000	-0.001892
3120.000000	-0.001910
3119.000000	-0.001918
3118.000000	-0.001909
3117.000000	-0.001884
3116.000000	-0.001856
3115.000000	-0.001835
3114.000000	-0.001825
3113.000000	-0.001822
3112.000000	-0.001820
3111.000000	-0.001816
3110.000000	-0.001808
3109.000000	-0.001796
3108.000000	-0.001780
3107.000000	-0.001771
3106.000000	-0.001779
3105.000000	-0.001801
3104.000000	-0.001821
3103.000000	-0.001823
3102.000000	-0.001809
3101.000000	-0.001797
3100.000000	-0.001796
3099.000000	-0.001797
3098.000000	-0.001782
3097.000000	-0.001745
3096.000000	-0.001697
3095.000000	-0.001655
3094.000000	-0.001630
3093.000000	-0.001622
3092.000000	-0.001628
3091.000000	-0.001640
3090.000000	-0.001646
3089.000000	-0.001638
3088.000000	-0.001617
3087.000000	-0.001602
3086.000000	-0.001605
3085.000000	-0.001621
3084.000000	-0.001633
3083.000000	-0.001629
3082.000000	-0.001613
3081.000000	-0.001599
3080.000000	-0.001593
3079.000000	-0.001589
3078.000000	-0.001575
3077.000000	-0.001551
3076.000000	-0.001524
3075.000000	-0.001505
3074.000000	-0.001495
3073.000000	-0.001490
3072.000000	-0.001486
3071.000000	-0.001483
3070.000000	-0.001480
3069.000000	-0.001475
3068.000000	-0.001462
3067.000000	-0.001445
3066.000000	-0.001430
3065.000000	-0.001428
3064.000000	-0.001438
3063.000000	-0.001454
3062.000000	-0.001468
3061.000000	-0.001477
3060.000000	-0.001481
3059.000000	-0.001475
3058.000000	-0.001458
3057.000000	-0.001434
3056.000000	-0.001415
3055.000000	-0.001407
3054.000000	-0.001405
3053.000000	-0.001396
3052.000000	-0.001377
3051.000000	-0.001354
3050.000000	-0.001334
3049.000000	-0.001319
3048.000000	-0.001308
3047.000000	-0.001298
3046.000000	-0.001281
3045.000000	-0.001255
3044.000000	-0.001223
3043.000000	-0.001196
3042.000000	-0.001181
3041.000000	-0.001175
3040.000000	-0.001165
3039.000000	-0.001143
3038.000000	-0.001112
3037.000000	-0.001085
3036.000000	-0.001071
3035.000000	-0.001069
3034.000000	-0.001072
3033.000000	-0.001068
3032.000000	-0.001051
3031.000000	-0.001020
3030.000000	-0.000983
3029.000000	-0.000948
3028.000000	-0.000915
3027.000000	-0.000882
3026.000000	-0.000842
3025.000000	-0.000792
3024.000000	-0.000739
3023.000000	-0.000692
3022.000000	-0.000657
3021.000000	-0.000630
3020.000000	-0.000598
3019.000000	-0.000549
3018.000000	-0.000481
3017.000000	-0.000402
3016.000000	-0.000323
3015.000000	-0.000250
3014.000000	-0.000179
3013.000000	-0.000099
3012.000000	-0.000004
3011.000000	0.000099
3010.000000	0.000196
3009.000000	0.000276
3008.000000	0.000341
3007.000000	0.000402
3006.000000	0.000466
3005.000000	0.000536
3004.000000	0.000609
3003.000000	0.000683
3002.000000	0.000759
3001.000000	0.000833
3000.000000	0.000895
2999.000000	0.000941
2998.000000	0.000974
2997.000000	0.001010
2996.000000	0.001060
2995.000000	0.001126
2994.000000	0.001196
2993.000000	0.001258
2992.000000	0.001307
2991.000000	0.001349
2990.000000	0.001399
2989.000000	0.001466
2988.000000	0.001553
2987.000000	0.001652
2986.000000	0.001760
2985.000000	0.001879
2984.000000	0.002014
2983.000000	0.002164
2982.000000	0.002328
2981.000000	0.002505
2980.000000	0.002693
2979.000000	0.002891
2978.000000	0.003098
2977.000000	0.003304
2976.000000	0.003498
2975.000000	0.003668
2974.000000	0.003817
2973.000000	0.003954
2972.000000	0.004078
2971.000000	0.004169
2970.000000	0.004200
2969.000000	0.004164
2968.000000	0.004075
2967.000000	0.003958
2966.000000	0.003822
2965.000000	0.003659
2964.000000	0.003463
2963.000000	0.003240
2962.000000	0.003018
2961.000000	0.002826
2960.000000	0.002676
2959.000000	0.002551
2958.000000	0.002434
2957.000000	0.002321
2956.000000	0.002224
2955.000000	0.002150
2954.000000	0.002103
2953.000000	0.002080
2952.000000	0.002078
2951.000000	0.002090
2950.000000	0.002112
2949.000000	0.002150
2948.000000	0.002214
2947.000000	0.002305
2946.000000	0.002411
2945.000000	0.002529
2944.000000	0.002667
2943.000000	0.002822
2942.000000	0.002966
2941.000000	0.003062
2940.000000	0.003097
2939.000000	0.003086
2938.000000	0.003052
2937.000000	0.003006
2936.000000	0.002947
2935.000000	0.002875
2934.000000	0.002784
2933.000000	0.002667
2932.000000	0.002520
2931.000000	0.002353
2930.000000	0.002190
2929.000000	0.002055
2928.000000	0.001959
2927.000000	0.001882
2926.000000	0.001793
2925.000000	0.001676
2924.000000	0.001545
2923.000000	0.001428
2922.000000	0.001334
2921.000000	0.001245
2920.000000	0.001140
2919.000000	0.001026
2918.000000	0.000923
2917.000000	0.000842
2916.000000	0.000770
2915.000000	0.000689
2914.000000	0.000603
2913.000000	0.000530
2912.000000	0.000477
2911.000000	0.000432
2910.000000	0.000385
2909.000000	0.000336
2908.000000	0.000294
2907.000000	0.000255
2906.000000	0.000207
2905.000000	0.000146
2904.000000	0.000081
2903.000000	0.000021
2902.000000	-0.000040
2901.000000	-0.000107
2900.000000	-0.000167
2899.000000	-0.000203
2898.000000	-0.000206
2897.000000	-0.000187
2896.000000	-0.000160
2895.000000	-0.000127
2894.000000	-0.000088
2893.000000	-0.000045
2892.000000	-0.000001
2891.000000	0.000048
2890.000000	0.000119
2889.000000	0.000230
2888.000000	0.000386
2887.000000	0.000573
2886.000000	0.000774
2885.000000	0.000978
2884.000000	0.001179
2883.000000	0.001368
2882.000000	0.001519
2881.000000	0.001601
2880.000000	0.001592
2879.000000	0.001494
2878.000000	0.001324
2877.000000	0.001116
2876.000000	0.000905
2875.000000	0.000713
2874.000000	0.000548
2873.000000	0.000400
2872.000000	0.000260
2871.000000	0.000114
2870.000000	-0.000043
2869.000000	-0.000212
2868.000000	-0.000377
2867.000000	-0.000526
2866.000000	-0.000660
2865.000000	-0.000791
2864.000000	-0.000926
2863.000000	-0.001059
2862.000000	-0.001183
2861.000000	-0.001296
2860.000000	-0.001401
2859.000000	-0.001496
2858.000000	-0.001574
2857.000000	-0.001630
2856.000000	-0.001671
2855.000000	-0.001710
2854.000000	-0.001757
2853.000000	-0.001814
2852.000000	-0.001869
2851.000000	-0.001908
2850.000000	-0.001929
2849.000000	-0.001945
2848.000000	-0.001965
2847.000000	-0.001990
2846.000000	-0.002012
2845.000000	-0.002032
2844.000000	-0.002058
2843.000000	-0.002097
2842.000000	-0.002143
2841.000000	-0.002185
2840.000000	-0.002220
2839.000000	-0.002249
2838.000000	-0.002274
2837.000000	-0.002296
2836.000000	-0.002313
2835.000000	-0.002330
2834.000000	-0.002354
2833.000000	-0.002392
2832.000000	-0.002437
2831.000000	-0.002477
2830.000000	-0.002502
2829.000000	-0.002514
2828.000000	-0.002524
2827.000000	-0.002543
2826.000000	-0.002573
2825.000000	-0.002602
2824.000000	-0.002619
2823.000000	-0.002622
2822.000000	-0.002617
2821.000000	-0.002614
2820.000000	-0.002620
2819.000000	-0.002636
2818.000000	-0.002660
2817.000000	-0.002690
2816.000000	-0.002728
2815.000000	-0.002773
2814.000000	-0.002815
2813.000000	-0.002838
2812.000000	-0.002836
2811.000000	-0.002819
2810.000000	-0.002806
2809.000000	-0.002805
2808.000000	-0.002811
2807.000000	-0.002814
2806.000000	-0.002819
2805.000000	-0.002835
2804.000000	-0.002866
2803.000000	-0.002901
2802.000000	-0.002927
2801.000000	-0.002938
2800.000000	-0.002941
2799.000000	-0.002942
2798.000000	-0.002940
2797.000000	-0.002936
2796.000000	-0.002933
2795.000000	-0.002940
2794.000000	-0.002961
2793.000000	-0.002988
2792.000000	-0.003013
2791.000000	-0.003030
2790.000000	-0.003046
2789.000000	-0.003067
2788.000000	-0.003086
2787.000000	-0.003092
2786.000000	-0.003083
2785.000000	-0.003069
2784.000000	-0.003061
2783.000000	-0.003059
2782.000000	-0.003057
2781.000000	-0.003059
2780.000000	-0.003069
2779.000000	-0.003086
2778.000000	-0.003099
2777.000000	-0.003102
2776.000000	-0.003099
2775.000000	-0.003096
2774.000000	-0.003094
2773.000000	-0.003092
2772.000000	-0.003090
2771.000000	-0.003098
2770.000000	-0.003115
2769.000000	-0.003133
2768.000000	-0.003138
2767.000000	-0.003124
2766.000000	-0.003105
2765.000000	-0.003095
2764.000000	-0.003101
2763.000000	-0.003111
2762.000000	-0.003116
2761.000000	-0.003114
2760.000000	-0.003113
2759.000000	-0.003116
2758.000000	-0.003118
2757.000000	-0.003114
2756.000000	-0.003103
2755.000000	-0.003093
2754.000000	-0.003086
2753.000000	-0.003084
2752.000000	-0.003085
2751.000000	-0.003084
2750.000000	-0.003076
2749.000000	-0.003057
2748.000000	-0.003032
2747.000000	-0.003009
2746.000000	-0.002995
2745.000000	-0.002992
2744.000000	-0.003001
2743.000000	-0.003017
2742.000000	-0.003030
2741.000000	-0.003028
2740.000000	-0.003014
2739.000000	-0.003001
2738.000000	-0.003000
2737.000000	-0.003009
2736.000000	-0.003014
2735.000000	-0.003007
2734.000000	-0.002998
2733.000000	-0.002996
2732.000000	-0.003001
2731.000000	-0.003001
2730.000000	-0.002995
2729.000000	-0.002986
2728.000000	-0.002980
2727.000000	-0.002978
2726.000000	-0.002983
2725.000000	-0.002996
2724.000000	-0.003014
2723.000000	-0.003022
2722.000000	-0.003012
2721.000000	-0.002992
2720.000000	-0.002978
2719.000000	-0.002975
2718.000000	-0.002980
2717.000000	-0.002988
2716.000000	-0.002997
2715.000000	-0.003005
2714.000000	-0.003006
2713.000000	-0.003000
2712.000000	-0.002989
2711.000000	-0.002976
2710.000000	-0.002964
2709.000000	-0.002951
2708.000000	-0.002939
2707.000000	-0.002924
2706.000000	-0.002909
2705.000000	-0.002900
2704.000000	-0.002904
2703.000000	-0.002914
2702.000000	-0.002914
2701.000000	-0.002895
2700.000000	-0.002864
2699.000000	-0.002838
2698.000000	-0.002827
2697.000000	-0.002833
2696.000000	-0.002846
2695.000000	-0.002856
2694.000000	-0.002852
2693.000000	-0.002831
2692.000000	-0.002800
2691.000000	-0.002769
2690.000000	-0.002750
2689.000000	-0.002743
2688.000000	-0.002742
2687.000000	-0.002738
2686.000000	-0.002724
2685.000000	-0.002702
2684.000000	-0.002677
2683.000000	-0.002660
2682.000000	-0.002654
2681.000000	-0.002658
2680.000000	-0.002664
2679.000000	-0.002669
2678.000000	-0.002674
2677.000000	-0.002684
2676.000000	-0.002696
2675.000000	-0.002703
2674.000000	-0.002693
2673.000000	-0.002668
2672.000000	-0.002636
2671.000000	-0.002609
2670.000000	-0.002593
2669.000000	-0.002588
2668.000000	-0.002593
2667.000000	-0.002606
2666.000000	-0.002624
2665.000000	-0.002639
2664.000000	-0.002647
2663.000000	-0.002643
2662.000000	-0.002633
2661.000000	-0.002625
2660.000000	-0.002625
2659.000000	-0.002634
2658.000000	-0.002648
2657.000000	-0.002670
2656.000000	-0.002697
2655.000000	-0.002719
2654.000000	-0.002724
2653.000000	-0.002713
2652.000000	-0.002697
2651.000000	-0.002688
2650.000000	-0.002691
2649.000000	-0.002706
2648.000000	-0.002732
2647.000000	-0.002760
2646.000000	-0.002771
2645.000000	-0.002757
2644.000000	-0.002730
2643.000000	-0.002711
2642.000000	-0.002706
2641.000000	-0.002706
2640.000000	-0.002699
2639.000000	-0.002681
2638.000000	-0.002658
2637.000000	-0.002628
2636.000000	-0.002588
2635.000000	-0.002537
2634.000000	-0.002481
2633.000000	-0.002423
2632.000000	-0.002363
2631.000000	-0.002300
2630.000000	-0.002242
2629.000000	-0.002211
2628.000000	-0.002226
2627.000000	-0.002289
2626.000000	-0.002374
2625.000000	-0.002449
2624.000000	-0.002500
2623.000000	-0.002532
2622.000000	-0.002562
2621.000000	-0.002599
2620.000000	-0.002648
2619.000000	-0.002701
2618.000000	-0.002745
2617.000000	-0.002773
2616.000000	-0.002790
2615.000000	-0.002806
2614.000000	-0.002828
2613.000000	-0.002854
2612.000000	-0.002886
2611.000000	-0.002924
2610.000000	-0.002967
2609.000000	-0.003003
2608.000000	-0.003021
2607.000000	-0.003027
2606.000000	-0.003040
2605.000000	-0.003072
2604.000000	-0.003117
2603.000000	-0.003156
2602.000000	-0.003180
2601.000000	-0.003191
2600.000000	-0.003196
2599.000000	-0.003199
2598.000000	-0.003199
2597.000000	-0.003195
2596.000000	-0.003189
2595.000000	-0.003185
2594.000000	-0.003188
2593.000000	-0.003205
2592.000000	-0.003232
2591.000000	-0.003258
2590.000000	-0.003268
2589.000000	-0.003260
2588.000000	-0.003246
2587.000000	-0.003244
2586.000000	-0.003258
2585.000000	-0.003280
2584.000000	-0.003300
2583.000000	-0.003311
2582.000000	-0.003314
2581.000000	-0.003308
2580.000000	-0.003297
2579.000000	-0.003290
2578.000000	-0.003303
2577.000000	-0.003339
2576.000000	-0.003380
2575.000000	-0.003403
2574.000000	-0.003402
2573.000000	-0.003389
2572.000000	-0.003379
2571.000000	-0.003372
2570.000000	-0.003371
2569.000000	-0.003386
2568.000000	-0.003417
2567.000000	-0.003453
2566.000000	-0.003475
2565.000000	-0.003485
2564.000000	-0.003493
2563.000000	-0.003505
2562.000000	-0.003515
2561.000000	-0.003515
2560.000000	-0.003509
2559.000000	-0.003501
2558.000000	-0.003493
2557.000000	-0.003486
2556.000000	-0.003487
2555.000000	-0.003506
2554.000000	-0.003542
2553.000000	-0.003588
2552.000000	-0.003627
2551.000000	-0.003647
2550.000000	-0.003643
2549.000000	-0.003631
2548.000000	-0.003627
2547.000000	-0.003632
2546.000000	-0.003632
2545.000000	-0.003622
2544.000000	-0.003614
2543.000000	-0.003621
2542.000000	-0.003641
2541.000000	-0.003659
2540.000000	-0.003671
2539.000000	-0.003682
2538.000000	-0.003692
2537.000000	-0.003695
2536.000000	-0.003687
2535.000000	-0.003674
2534.000000	-0.003669
2533.000000	-0.003678
2532.000000	-0.003703
2531.000000	-0.003736
2530.000000	-0.003768
2529.000000	-0.003787
2528.000000	-0.003789
2527.000000	-0.003779
2526.000000	-0.003768
2525.000000	-0.003767
2524.000000	-0.003777
2523.000000	-0.003799
2522.000000	-0.003830
2521.000000	-0.003868
2520.000000	-0.003898
2519.000000	-0.003903
2518.000000	-0.003884
2517.000000	-0.003859
2516.000000	-0.003848
2515.000000	-0.003849
2514.000000	-0.003848
2513.000000	-0.003841
2512.000000	-0.003839
2511.000000	-0.003846
2510.000000	-0.003852
2509.000000	-0.003847
2508.000000	-0.003836
2507.000000	-0.003832
2506.000000	-0.003840
2505.000000	-0.003854
2504.000000	-0.003867
2503.000000	-0.003870
2502.000000	-0.003868
2501.000000	-0.003868
2500.000000	-0.003875
2499.000000	-0.003883
2498.000000	-0.003885
2497.000000	-0.003886
2496.000000	-0.003894
2495.000000	-0.003905
2494.000000	-0.003910
2493.000000	-0.003908
2492.000000	-0.003913
2491.000000	-0.003926
2490.000000	-0.003933
2489.000000	-0.003921
2488.000000	-0.003899
2487.000000	-0.003883
2486.000000	-0.003880
2485.000000	-0.003885
2484.000000	-0.003895
2483.000000	-0.003904
2482.000000	-0.003902
2481.000000	-0.003890
2480.000000	-0.003882
2479.000000	-0.003891
2478.000000	-0.003907
2477.000000	-0.003917
2476.000000	-0.003916
2475.000000	-0.003913
2474.000000	-0.003911
2473.000000	-0.003905
2472.000000	-0.003895
2471.000000	-0.003885
2470.000000	-0.003883
2469.000000	-0.003892
2468.000000	-0.003910
2467.000000	-0.003934
2466.000000	-0.003952
2465.000000	-0.003956
2464.000000	-0.003943
2463.000000	-0.003919
2462.000000	-0.003894
2461.000000	-0.003880
2460.000000	-0.003887
2459.000000	-0.003916
2458.000000	-0.003954
2457.000000	-0.003985
2456.000000	-0.003996
2455.000000	-0.003982
2454.000000	-0.003945
2453.000000	-0.003903
2452.000000	-0.003875
2451.000000	-0.003870
2450.000000	-0.003873
2449.000000	-0.003876
2448.000000	-0.003879
2447.000000	-0.003889
2446.000000	-0.003899
2445.000000	-0.003897
2444.000000	-0.003883
2443.000000	-0.003862
2442.000000	-0.003843
2441.000000	-0.003827
2440.000000	-0.003812
2439.000000	-0.003792
2438.000000	-0.003764
2437.000000	-0.003735
2436.000000	-0.003719
2435.000000	-0.003719
2434.000000	-0.003728
2433.000000	-0.003740
2432.000000	-0.003757
2431.000000	-0.003774
2430.000000	-0.003777
2429.000000	-0.003761
2428.000000	-0.003733
2427.000000	-0.003703
2426.000000	-0.003667
2425.000000	-0.003620
2424.000000	-0.003575
2423.000000	-0.003554
2422.000000	-0.003561
2421.000000	-0.003580
2420.000000	-0.003593
2419.000000	-0.003579
2418.000000	-0.003532
2417.000000	-0.003468
2416.000000	-0.003414
2415.000000	-0.003386
2414.000000	-0.003373
2413.000000	-0.003357
2412.000000	-0.003341
2411.000000	-0.003332
2410.000000	-0.003332
2409.000000	-0.003342
2408.000000	-0.003365
2407.000000	-0.003400
2406.000000	-0.003429
2405.000000	-0.003441
2404.000000	-0.003452
2403.000000	-0.003480
2402.000000	-0.003523
2401.000000	-0.003565
2400.000000	-0.003594
2399.000000	-0.003612
2398.000000	-0.003621
2397.000000	-0.003626
2396.000000	-0.003638
2395.000000	-0.003660
2394.000000	-0.003680
2393.000000	-0.003683
2392.000000	-0.003663
2391.000000	-0.003613
2390.000000	-0.003517
2389.000000	-0.003369
2388.000000	-0.003172
2387.000000	-0.002917
2386.000000	-0.002572
2385.000000	-0.002105
2384.000000	-0.001522
2383.000000	-0.000842
2382.000000	-0.000089
2381.000000	0.000693
2380.000000	0.001427
2379.000000	0.002037
2378.000000	0.002493
2377.000000	0.002807
2376.000000	0.003005
2375.000000	0.003131
2374.000000	0.003241
2373.000000	0.003365
2372.000000	0.003516
2371.000000	0.003729
2370.000000	0.004038
2369.000000	0.004432
2368.000000	0.004878
2367.000000	0.005364
2366.000000	0.005875
2365.000000	0.006421
2364.000000	0.006988
2363.000000	0.007501
2362.000000	0.008034
2361.000000	0.008640
2360.000000	0.009180
2359.000000	0.009540
2358.000000	0.009627
2357.000000	0.009559
2356.000000	0.009493
2355.000000	0.009503
2354.000000	0.009763
2353.000000	0.010493
2352.000000	0.011771
2351.000000	0.012998
2350.000000	0.013375
2349.000000	0.012807
2348.000000	0.012012
2347.000000	0.012355
2346.000000	0.014511
2345.000000	0.017962
2344.000000	0.021435
2343.000000	0.023866
2342.000000	0.024932
2341.000000	0.024454
2340.000000	0.022714
2339.000000	0.020294
2338.000000	0.017822
2337.000000	0.015651
2336.000000	0.013985
2335.000000	0.012848
2334.000000	0.012202
2333.000000	0.011921
2332.000000	0.012018
2331.000000	0.012269
2330.000000	0.012302
2329.000000	0.011994
2328.000000	0.011347
2327.000000	0.010684
2326.000000	0.010088
2325.000000	0.009711
2324.000000	0.009568
2323.000000	0.009503
2322.000000	0.009386
2321.000000	0.009077
2320.000000	0.008660
2319.000000	0.008119
2318.000000	0.007513
2317.000000	0.006902
2316.000000	0.006441
2315.000000	0.006181
2314.000000	0.006036
2313.000000	0.005886
2312.000000	0.005657
2311.000000	0.005364
2310.000000	0.004999
2309.000000	0.004603
2308.000000	0.004198
2307.000000	0.003814
2306.000000	0.003421
2305.000000	0.003017
2304.000000	0.002631
2303.000000	0.002299
2302.000000	0.002027
2301.000000	0.001811
2300.000000	0.001635
2299.000000	0.001489
2298.000000	0.001338
2297.000000	0.001177
2296.000000	0.000998
2295.000000	0.000817
2294.000000	0.000616
2293.000000	0.000399
2292.000000	0.000161
2291.000000	-0.000090
2290.000000	-0.000370
2289.000000	-0.000670
2288.000000	-0.000968
2287.000000	-0.001250
2286.000000	-0.001523
2285.000000	-0.001795
2284.000000	-0.002047
2283.000000	-0.002258
2282.000000	-0.002414
2281.000000	-0.002521
2280.000000	-0.002579
2279.000000	-0.002597
2278.000000	-0.002596
2277.000000	-0.002604
2276.000000	-0.002637
2275.000000	-0.002688
2274.000000	-0.002747
2273.000000	-0.002800
2272.000000	-0.002836
2271.000000	-0.002848
2270.000000	-0.002841
2269.000000	-0.002821
2268.000000	-0.002786
2267.000000	-0.002734
2266.000000	-0.002664
2265.000000	-0.002572
2264.000000	-0.002453
2263.000000	-0.002303
2262.000000	-0.002144
2261.000000	-0.002010
2260.000000	-0.001945
2259.000000	-0.002025
2258.000000	-0.002333
2257.000000	-0.002895
2256.000000	-0.003575
2255.000000	-0.004083
2254.000000	-0.004120
2253.000000	-0.003595
2252.000000	-0.002700
2251.000000	-0.001775
2250.000000	-0.001085
2249.000000	-0.000707
2248.000000	-0.000583
2247.000000	-0.000628
2246.000000	-0.000791
2245.000000	-0.001038
2244.000000	-0.001338
2243.000000	-0.001667
2242.000000	-0.002014
2241.000000	-0.002359
2240.000000	-0.002682
2239.000000	-0.002971
2238.000000	-0.003235
2237.000000	-0.003477
2236.000000	-0.003689
2235.000000	-0.003861
2234.000000	-0.003993
2233.000000	-0.004093
2232.000000	-0.004166
2231.000000	-0.004215
2230.000000	-0.004239
2229.000000	-0.004248
2228.000000	-0.004254
2227.000000	-0.004276
2226.000000	-0.004321
2225.000000	-0.004379
2224.000000	-0.004429
2223.000000	-0.004463
2222.000000	-0.004488
2221.000000	-0.004512
2220.000000	-0.004541
2219.000000	-0.004578
2218.000000	-0.004620
2217.000000	-0.004657
2216.000000	-0.004680
2215.000000	-0.004691
2214.000000	-0.004705
2213.000000	-0.004728
2212.000000	-0.004747
2211.000000	-0.004751
2210.000000	-0.004742
2209.000000	-0.004728
2208.000000	-0.004706
2207.000000	-0.004670
2206.000000	-0.004621
2205.000000	-0.004571
2204.000000	-0.004534
2203.000000	-0.004521
2202.000000	-0.004532
2201.000000	-0.004565
2200.000000	-0.004610
2199.000000	-0.004657
2198.000000	-0.004704
2197.000000	-0.004751
2196.000000	-0.004799
2195.000000	-0.004841
2194.000000	-0.004865
2193.000000	-0.004870
2192.000000	-0.004869
2191.000000	-0.004884
2190.000000	-0.004920
2189.000000	-0.004961
2188.000000	-0.004986
2187.000000	-0.004994
2186.000000	-0.004997
2185.000000	-0.005000
2184.000000	-0.004999
2183.000000	-0.004995
2182.000000	-0.004995
2181.000000	-0.005002
2180.000000	-0.005010
2179.000000	-0.005014
2178.000000	-0.005015
2177.000000	-0.005019
2176.000000	-0.005022
2175.000000	-0.005021
2174.000000	-0.005012
2173.000000	-0.004998
2172.000000	-0.004988
2171.000000	-0.004991
2170.000000	-0.005011
2169.000000	-0.005036
2168.000000	-0.005054
2167.000000	-0.005068
2166.000000	-0.005081
2165.000000	-0.005088
2164.000000	-0.005083
2163.000000	-0.005070
2162.000000	-0.005064
2161.000000	-0.005067
2160.000000	-0.005067
2159.000000	-0.005060
2158.000000	-0.005055
2157.000000	-0.005059
2156.000000	-0.005069
2155.000000	-0.005077
2154.000000	-0.005079
2153.000000	-0.005075
2152.000000	-0.005062
2151.000000	-0.005043
2150.000000	-0.005030
2149.000000	-0.005028
2148.000000	-0.005033
2147.000000	-0.005040
2146.000000	-0.005052
2145.000000	-0.005070
2144.000000	-0.005085
2143.000000	-0.005083
2142.000000	-0.005062
2141.000000	-0.005035
2140.000000	-0.005017
2139.000000	-0.005019
2138.000000	-0.005035
2137.000000	-0.005046
2136.000000	-0.005041
2135.000000	-0.005025
2134.000000	-0.005014
2133.000000	-0.005013
2132.000000	-0.005012
2131.000000	-0.005005
2130.000000	-0.005000
2129.000000	-0.005005
2128.000000	-0.005018
2127.000000	-0.005032
2126.000000	-0.005049
2125.000000	-0.005065
2124.000000	-0.005074
2123.000000	-0.005070
2122.000000	-0.005057
2121.000000	-0.005049
2120.000000	-0.005050
2119.000000	-0.005058
2118.000000	-0.005066
2117.000000	-0.005073
2116.000000	-0.005075
2115.000000	-0.005071
2114.000000	-0.005066
2113.000000	-0.005065
2112.000000	-0.005069
2111.000000	-0.005075
2110.000000	-0.005076
2109.000000	-0.005073
2108.000000	-0.005071
2107.000000	-0.005079
2106.000000	-0.005099
2105.000000	-0.005117
2104.000000	-0.005116
2103.000000	-0.005098
2102.000000	-0.005075
2101.000000	-0.005061
2100.000000	-0.005049
2099.000000	-0.005031
2098.000000	-0.005010
2097.000000	-0.005000
2096.000000	-0.005005
2095.000000	-0.005015
2094.000000	-0.005018
2093.000000	-0.005012
2092.000000	-0.005008
2091.000000	-0.005011
2090.000000	-0.005017
2089.000000	-0.005018
2088.000000	-0.005016
2087.000000	-0.005013
2086.000000	-0.005012
2085.000000	-0.005010
2084.000000	-0.005007
2083.000000	-0.005006
2082.000000	-0.005008
2081.000000	-0.005012
2080.000000	-0.005014
2079.000000	-0.005007
2078.000000	-0.004987
2077.000000	-0.004961
2076.000000	-0.004940
2075.000000	-0.004933
2074.000000	-0.004933
2073.000000	-0.004931
2072.000000	-0.004923
2071.000000	-0.004916
2070.000000	-0.004908
2069.000000	-0.004895
2068.000000	-0.004878
2067.000000	-0.004869
2066.000000	-0.004876
2065.000000	-0.004891
2064.000000	-0.004900
2063.000000	-0.004901
2062.000000	-0.004902
2061.000000	-0.004912
2060.000000	-0.004930
2059.000000	-0.004947
2058.000000	-0.004952
2057.000000	-0.004943
2056.000000	-0.004932
2055.000000	-0.004938
2054.000000	-0.004964
2053.000000	-0.004992
2052.000000	-0.005001
2051.000000	-0.004997
2050.000000	-0.004997
2049.000000	-0.005009
2048.000000	-0.005021
2047.000000	-0.005028
2046.000000	-0.005035
2045.000000	-0.005050
2044.000000	-0.005066
2043.000000	-0.005070
2042.000000	-0.005067
2041.000000	-0.005068
2040.000000	-0.005078
2039.000000	-0.005089
2038.000000	-0.005090
2037.000000	-0.005082
2036.000000	-0.005074
2035.000000	-0.005067
2034.000000	-0.005059
2033.000000	-0.005047
2032.000000	-0.005036
2031.000000	-0.005036
2030.000000	-0.005045
2029.000000	-0.005055
2028.000000	-0.005058
2027.000000	-0.005059
2026.000000	-0.005063
2025.000000	-0.005067
2024.000000	-0.005067
2023.000000	-0.005064
2022.000000	-0.005065
2021.000000	-0.005071
2020.000000	-0.005072
2019.000000	-0.005061
2018.000000	-0.005046
2017.000000	-0.005037
2016.000000	-0.005039
2015.000000	-0.005046
2014.000000	-0.005049
2013.000000	-0.005046
2012.000000	-0.005041
2011.000000	-0.005036
2010.000000	-0.005036
2009.000000	-0.005040
2008.000000	-0.005050
2007.000000	-0.005061
2006.000000	-0.005064
2005.000000	-0.005054
2004.000000	-0.005038
2003.000000	-0.005028
2002.000000	-0.005028
2001.000000	-0.005032
2000.000000	-0.005038
1999.000000	-0.005053
1998.000000	-0.005077
1997.000000	-0.005094
1996.000000	-0.005089
1995.000000	-0.005072
1994.000000	-0.005064
1993.000000	-0.005074
1992.000000	-0.005089
1991.000000	-0.005097
1990.000000	-0.005096
1989.000000	-0.005088
1988.000000	-0.005076
1987.000000	-0.005061
1986.000000	-0.005051
1985.000000	-0.005056
1984.000000	-0.005074
1983.000000	-0.005093
1982.000000	-0.005097
1981.000000	-0.005082
1980.000000	-0.005057
1979.000000	-0.005041
1978.000000	-0.005043
1977.000000	-0.005057
1976.000000	-0.005068
1975.000000	-0.005077
1974.000000	-0.005088
1973.000000	-0.005100
1972.000000	-0.005104
1971.000000	-0.005103
1970.000000	-0.005104
1969.000000	-0.005115
1968.000000	-0.005128
1967.000000	-0.005138
1966.000000	-0.005144
1965.000000	-0.005152
1964.000000	-0.005161
1963.000000	-0.005164
1962.000000	-0.005158
1961.000000	-0.005151
1960.000000	-0.005154
1959.000000	-0.005165
1958.000000	-0.005173
1957.000000	-0.005166
1956.000000	-0.005151
1955.000000	-0.005138
1954.000000	-0.005135
1953.000000	-0.005143
1952.000000	-0.005159
1951.000000	-0.005179
1950.000000	-0.005193
1949.000000	-0.005192
1948.000000	-0.005175
1947.000000	-0.005155
1946.000000	-0.005141
1945.000000	-0.005135
1944.000000	-0.005128
1943.000000	-0.005118
1942.000000	-0.005109
1941.000000	-0.005104
1940.000000	-0.005103
1939.000000	-0.005107
1938.000000	-0.005114
1937.000000	-0.005126
1936.000000	-0.005140
1935.000000	-0.005156
1934.000000	-0.005162
1933.000000	-0.005155
1932.000000	-0.005139
1931.000000	-0.005127
1930.000000	-0.005132
1929.000000	-0.005150
1928.000000	-0.005167
1927.000000	-0.005171
1926.000000	-0.005160
1925.000000	-0.005142
1924.000000	-0.005125
1923.000000	-0.005122
1922.000000	-0.005138
1921.000000	-0.005161
1920.000000	-0.005176
1919.000000	-0.005174
1918.000000	-0.005162
1917.000000	-0.005145
1916.000000	-0.005133
1915.000000	-0.005132
1914.000000	-0.005144
1913.000000	-0.005161
1912.000000	-0.005169
1911.000000	-0.005166
1910.000000	-0.005160
1909.000000	-0.005151
1908.000000	-0.005139
1907.000000	-0.005124
1906.000000	-0.005115
1905.000000	-0.005118
1904.000000	-0.005127
1903.000000	-0.005138
1902.000000	-0.005149
1901.000000	-0.005157
1900.000000	-0.005162
1899.000000	-0.005167
1898.000000	-0.005168
1897.000000	-0.005161
1896.000000	-0.005143
1895.000000	-0.005125
1894.000000	-0.005122
1893.000000	-0.005131
1892.000000	-0.005140
1891.000000	-0.005147
1890.000000	-0.005157
1889.000000	-0.005166
1888.000000	-0.005160
1887.000000	-0.005143
1886.000000	-0.005131
1885.000000	-0.005129
1884.000000	-0.005128
1883.000000	-0.005122
1882.000000	-0.005117
1881.000000	-0.005115
1880.000000	-0.005113
1879.000000	-0.005110
1878.000000	-0.005104
1877.000000	-0.005092
1876.000000	-0.005076
1875.000000	-0.005066
1874.000000	-0.005075
1873.000000	-0.005096
1872.000000	-0.005108
1871.000000	-0.005104
1870.000000	-0.005093
1869.000000	-0.005092
1868.000000	-0.005095
1867.000000	-0.005095
1866.000000	-0.005099
1865.000000	-0.005117
1864.000000	-0.005139
1863.000000	-0.005151
1862.000000	-0.005148
1861.000000	-0.005130
1860.000000	-0.005104
1859.000000	-0.005082
1858.000000	-0.005078
1857.000000	-0.005098
1856.000000	-0.005126
1855.000000	-0.005151
1854.000000	-0.005168
1853.000000	-0.005172
1852.000000	-0.005162
1851.000000	-0.005152
1850.000000	-0.005154
1849.000000	-0.005172
1848.000000	-0.005198
1847.000000	-0.005219
1846.000000	-0.005220
1845.000000	-0.005192
1844.000000	-0.005157
1843.000000	-0.005154
1842.000000	-0.005185
1841.000000	-0.005219
1840.000000	-0.005226
1839.000000	-0.005205
1838.000000	-0.005179
1837.000000	-0.005165
1836.000000	-0.005158
1835.000000	-0.005145
1834.000000	-0.005131
1833.000000	-0.005128
1832.000000	-0.005147
1831.000000	-0.005177
1830.000000	-0.005196
1829.000000	-0.005193
1828.000000	-0.005183
1827.000000	-0.005181
1826.000000	-0.005190
1825.000000	-0.005201
1824.000000	-0.005214
1823.000000	-0.005237
1822.000000	-0.005275
1821.000000	-0.005318
1820.000000	-0.005355
1819.000000	-0.005380
1818.000000	-0.005397
1817.000000	-0.005409
1816.000000	-0.005406
1815.000000	-0.005391
1814.000000	-0.005378
1813.000000	-0.005382
1812.000000	-0.005402
1811.000000	-0.005423
1810.000000	-0.005446
1809.000000	-0.005477
1808.000000	-0.005507
1807.000000	-0.005523
1806.000000	-0.005525
1805.000000	-0.005517
1804.000000	-0.005504
1803.000000	-0.005492
1802.000000	-0.005486
1801.000000	-0.005488
1800.000000	-0.005494
1799.000000	-0.005494
1798.000000	-0.005490
1797.000000	-0.005483
1796.000000	-0.005476
1795.000000	-0.005484
1794.000000	-0.005511
1793.000000	-0.005533
1792.000000	-0.005530
1791.000000	-0.005513
1790.000000	-0.005512
1789.000000	-0.005530
1788.000000	-0.005544
1787.000000	-0.005544
1786.000000	-0.005548
1785.000000	-0.005574
1784.000000	-0.005605
1783.000000	-0.005626
1782.000000	-0.005633
1781.000000	-0.005631
1780.000000	-0.005625
1779.000000	-0.005614
1778.000000	-0.005597
1777.000000	-0.005572
1776.000000	-0.005547
1775.000000	-0.005537
1774.000000	-0.005539
1773.000000	-0.005534
1772.000000	-0.005528
1771.000000	-0.005531
1770.000000	-0.005537
1769.000000	-0.005535
1768.000000	-0.005514
1767.000000	-0.005476
1766.000000	-0.005429
1765.000000	-0.005382
1764.000000	-0.005334
1763.000000	-0.005282
1762.000000	-0.005223
1761.000000	-0.005159
1760.000000	-0.005094
1759.000000	-0.005033
1758.000000	-0.004980
1757.000000	-0.004924
1756.000000	-0.004865
1755.000000	-0.004803
1754.000000	-0.004735
1753.000000	-0.004661
1752.000000	-0.004591
1751.000000	-0.004544
1750.000000	-0.004521
1749.000000	-0.004510
1748.000000	-0.004506
1747.000000	-0.004509
1746.000000	-0.004502
1745.000000	-0.004479
1744.000000	-0.004458
1743.000000	-0.004454
1742.000000	-0.004454
1741.000000	-0.004443
1740.000000	-0.004434
1739.000000	-0.004452
1738.000000	-0.004490
1737.000000	-0.004524
1736.000000	-0.004545
1735.000000	-0.004559
1734.000000	-0.004582
1733.000000	-0.004603
1732.000000	-0.004603
1731.000000	-0.004598
1730.000000	-0.004609
1729.000000	-0.004627
1728.000000	-0.004641
1727.000000	-0.004655
1726.000000	-0.004664
1725.000000	-0.004658
1724.000000	-0.004638
1723.000000	-0.004612
1722.000000	-0.004584
1721.000000	-0.004547
1720.000000	-0.004508
1719.000000	-0.004487
1718.000000	-0.004508
1717.000000	-0.004542
1716.000000	-0.004527
1715.000000	-0.004469
1714.000000	-0.004422
1713.000000	-0.004398
1712.000000	-0.004369
1711.000000	-0.004333
1710.000000	-0.004302
1709.000000	-0.004271
1708.000000	-0.004230
1707.000000	-0.004189
1706.000000	-0.004158
1705.000000	-0.004108
1704.000000	-0.003998
1703.000000	-0.003867
1702.000000	-0.003772
1701.000000	-0.003712
1700.000000	-0.003633
1699.000000	-0.003494
1698.000000	-0.003354
1697.000000	-0.003262
1696.000000	-0.003172
1695.000000	-0.003031
1694.000000	-0.002845
1693.000000	-0.002648
1692.000000	-0.002465
1691.000000	-0.002302
1690.000000	-0.002155
1689.000000	-0.001998
1688.000000	-0.001827
1687.000000	-0.001672
1686.000000	-0.001550
1685.000000	-0.001428
1684.000000	-0.001280
1683.000000	-0.001129
1682.000000	-0.000990
1681.000000	-0.000842
1680.000000	-0.000680
1679.000000	-0.000522
1678.000000	-0.000389
1677.000000	-0.000274
1676.000000	-0.000161
1675.000000	-0.000047
1674.000000	0.000066
1673.000000	0.000167
1672.000000	0.000220
1671.000000	0.000203
1670.000000	0.000152
1669.000000	0.000158
1668.000000	0.000251
1667.000000	0.000380
1666.000000	0.000512
1665.000000	0.000674
1664.000000	0.000916
1663.000000	0.001240
1662.000000	0.001594
1661.000000	0.001950
1660.000000	0.002310
1659.000000	0.002678
1658.000000	0.003046
1657.000000	0.003395
1656.000000	0.003696
1655.000000	0.003973
1654.000000	0.004400
1653.000000	0.005069
1652.000000	0.005720
1651.000000	0.006128
1650.000000	0.006333
1649.000000	0.006440
1648.000000	0.006566
1647.000000	0.006760
1646.000000	0.006962
1645.000000	0.007087
1644.000000	0.007131
1643.000000	0.007119
1642.000000	0.007080
1641.000000	0.007045
1640.000000	0.007022
1639.000000	0.006985
1638.000000	0.006908
1637.000000	0.006816
1636.000000	0.006767
1635.000000	0.006760
1634.000000	0.006736
1633.000000	0.006655
1632.000000	0.006518
1631.000000	0.006324
1630.000000	0.006059
1629.000000	0.005734
1628.000000	0.005405
1627.000000	0.005114
1626.000000	0.004838
1625.000000	0.004517
1624.000000	0.004122
1623.000000	0.003712
1622.000000	0.003383
1621.000000	0.003159
1620.000000	0.002967
1619.000000	0.002738
1618.000000	0.002461
1617.000000	0.002185
1616.000000	0.001964
1615.000000	0.001788
1614.000000	0.001619
1613.000000	0.001443
1612.000000	0.001267
1611.000000	0.001086
1610.000000	0.000890
1609.000000	0.000686
1608.000000	0.000495
1607.000000	0.000328
1606.000000	0.000183
1605.000000	0.000053
1604.000000	-0.000078
1603.000000	-0.000216
1602.000000	-0.000354
1601.000000	-0.000480
1600.000000	-0.000599
1599.000000	-0.000725
1598.000000	-0.000858
1597.000000	-0.000989
1596.000000	-0.001111
1595.000000	-0.001225
1594.000000	-0.001340
1593.000000	-0.001465
1592.000000	-0.001597
1591.000000	-0.001733
1590.000000	-0.001867
1589.000000	-0.001994
1588.000000	-0.002112
1587.000000	-0.002223
1586.000000	-0.002326
1585.000000	-0.002415
1584.000000	-0.002499
1583.000000	-0.002598
1582.000000	-0.002702
1581.000000	-0.002776
1580.000000	-0.002801
1579.000000	-0.002806
1578.000000	-0.002835
1577.000000	-0.002908
1576.000000	-0.002995
1575.000000	-0.003046
1574.000000	-0.003050
1573.000000	-0.003040
1572.000000	-0.003045
1571.000000	-0.003066
1570.000000	-0.003096
1569.000000	-0.003124
1568.000000	-0.003153
1567.000000	-0.003194
1566.000000	-0.003243
1565.000000	-0.003278
1564.000000	-0.003286
1563.000000	-0.003273
1562.000000	-0.003275
1561.000000	-0.003323
1560.000000	-0.003429
1559.000000	-0.003545
1558.000000	-0.003583
1557.000000	-0.003549
1556.000000	-0.003507
1555.000000	-0.003489
1554.000000	-0.003474
1553.000000	-0.003469
1552.000000	-0.003491
1551.000000	-0.003539
1550.000000	-0.003583
1549.000000	-0.003599
1548.000000	-0.003582
1547.000000	-0.003561
1546.000000	-0.003559
1545.000000	-0.003585
1544.000000	-0.003618
1543.000000	-0.003616
1542.000000	-0.003570
1541.000000	-0.003528
1540.000000	-0.003545
1539.000000	-0.003608
1538.000000	-0.003640
1537.000000	-0.003620
1536.000000	-0.003584
1535.000000	-0.003564
1534.000000	-0.003569
1533.000000	-0.003594
1532.000000	-0.003616
1531.000000	-0.003622
1530.000000	-0.003625
1529.000000	-0.003636
1528.000000	-0.003652
1527.000000	-0.003676
1526.000000	-0.003703
1525.000000	-0.003719
1524.000000	-0.003716
1523.000000	-0.003700
1522.000000	-0.003699
1521.000000	-0.003735
1520.000000	-0.003780
1519.000000	-0.003801
1518.000000	-0.003799
1517.000000	-0.003787
1516.000000	-0.003776
1515.000000	-0.003765
1514.000000	-0.003760
1513.000000	-0.003766
1512.000000	-0.003768
1511.000000	-0.003746
1510.000000	-0.003713
1509.000000	-0.003701
1508.000000	-0.003718
1507.000000	-0.003724
1506.000000	-0.003705
1505.000000	-0.003687
1504.000000	-0.003669
1503.000000	-0.003631
1502.000000	-0.003558
1501.000000	-0.003459
1500.000000	-0.003352
1499.000000	-0.003235
1498.000000	-0.003081
1497.000000	-0.002875
1496.000000	-0.002627
1495.000000	-0.002374
1494.000000	-0.002161
1493.000000	-0.002010
1492.000000	-0.001906
1491.000000	-0.001822
1490.000000	-0.001759
1489.000000	-0.001744
1488.000000	-0.001763
1487.000000	-0.001779
1486.000000	-0.001802
1485.000000	-0.001851
1484.000000	-0.001928
1483.000000	-0.002018
1482.000000	-0.002092
1481.000000	-0.002133
1480.000000	-0.002152
1479.000000	-0.002178
1478.000000	-0.002230
1477.000000	-0.002290
1476.000000	-0.002303
1475.000000	-0.002250
1474.000000	-0.002179
1473.000000	-0.002170
1472.000000	-0.002245
1471.000000	-0.002343
1470.000000	-0.002418
1469.000000	-0.002483
1468.000000	-0.002556
1467.000000	-0.002633
1466.000000	-0.002710
1465.000000	-0.002790
1464.000000	-0.002884
1463.000000	-0.002985
1462.000000	-0.003088
1461.000000	-0.003188
1460.000000	-0.003284
1459.000000	-0.003386
1458.000000	-0.003522
1457.000000	-0.003710
1456.000000	-0.003886
1455.000000	-0.003998
1454.000000	-0.004071
1453.000000	-0.004147
1452.000000	-0.004226
1451.000000	-0.004286
1450.000000	-0.004334
1449.000000	-0.004412
1448.000000	-0.004527
1447.000000	-0.004642
1446.000000	-0.004711
1445.000000	-0.004730
1444.000000	-0.004728
1443.000000	-0.004722
1442.000000	-0.004712
1441.000000	-0.004682
1440.000000	-0.004615
1439.000000	-0.004514
1438.000000	-0.004414
1437.000000	-0.004369
1436.000000	-0.004366
1435.000000	-0.004333
1434.000000	-0.004245
1433.000000	-0.004146
1432.000000	-0.004075
1431.000000	-0.004034
1430.000000	-0.003991
1429.000000	-0.003929
1428.000000	-0.003847
1427.000000	-0.003752
1426.000000	-0.003654
1425.000000	-0.003552
1424.000000	-0.003451
1423.000000	-0.003353
1422.000000	-0.003271
1421.000000	-0.003230
1420.000000	-0.003244
1419.000000	-0.003264
1418.000000	-0.003220
1417.000000	-0.003122
1416.000000	-0.003021
1415.000000	-0.002934
1414.000000	-0.002841
1413.000000	-0.002737
1412.000000	-0.002643
1411.000000	-0.002574
1410.000000	-0.002510
1409.000000	-0.002423
1408.000000	-0.002299
1407.000000	-0.002158
1406.000000	-0.002031
1405.000000	-0.001920
1404.000000	-0.001802
1403.000000	-0.001653
1402.000000	-0.001486
1401.000000	-0.001334
1400.000000	-0.001206
1399.000000	-0.001076
1398.000000	-0.000909
1397.000000	-0.000710
1396.000000	-0.000494
1395.000000	-0.000264
1394.000000	-0.000002
1393.000000	0.000291
1392.000000	0.000582
1391.000000	0.000837
1390.000000	0.001047
1389.000000	0.001225
1388.000000	0.001385
1387.000000	0.001521
1386.000000	0.001601
1385.000000	0.001598
1384.000000	0.001495
1383.000000	0.001294
1382.000000	0.001003
1381.000000	0.000617
1380.000000	0.000130
1379.000000	-0.000418
1378.000000	-0.000928
1377.000000	-0.001299
1376.000000	-0.001467
1375.000000	-0.001393
1374.000000	-0.001062
1373.000000	-0.000541
1372.000000	0.000041
1371.000000	0.000575
1370.000000	0.001010
1369.000000	0.001335
1368.000000	0.001562
1367.000000	0.001715
1366.000000	0.001809
1365.000000	0.001830
1364.000000	0.001752
1363.000000	0.001584
1362.000000	0.001383
1361.000000	0.001195
1360.000000	0.001012
1359.000000	0.000807
1358.000000	0.000590
1357.000000	0.000390
1356.000000	0.000212
1355.000000	0.000032
1354.000000	-0.000171
1353.000000	-0.000378
1352.000000	-0.000551
1351.000000	-0.000672
1350.000000	-0.000761
1349.000000	-0.000854
1348.000000	-0.000959
1347.000000	-0.001051
1346.000000	-0.001103
1345.000000	-0.001126
1344.000000	-0.001163
1343.000000	-0.001229
1342.000000	-0.001295
1341.000000	-0.001325
1340.000000	-0.001329
1339.000000	-0.001359
1338.000000	-0.001439
1337.000000	-0.001537
1336.000000	-0.001607
1335.000000	-0.001646
1334.000000	-0.001695
1333.000000	-0.001792
1332.000000	-0.001929
1331.000000	-0.002058
1330.000000	-0.002158
1329.000000	-0.002255
1328.000000	-0.002389
1327.000000	-0.002555
1326.000000	-0.002710
1325.000000	-0.002825
1324.000000	-0.002918
1323.000000	-0.003024
1322.000000	-0.003156
1321.000000	-0.003304
1320.000000	-0.003456
1319.000000	-0.003604
1318.000000	-0.003744
1317.000000	-0.003860
1316.000000	-0.003934
1315.000000	-0.003961
1314.000000	-0.003968
1313.000000	-0.004001
1312.000000	-0.004079
1311.000000	-0.004171
1310.000000	-0.004239
1309.000000	-0.004290
1308.000000	-0.004364
1307.000000	-0.004476
1306.000000	-0.004596
1305.000000	-0.004684
1304.000000	-0.004744
1303.000000	-0.004817
1302.000000	-0.004937
1301.000000	-0.005091
1300.000000	-0.005232
1299.000000	-0.005330
1298.000000	-0.005408
1297.000000	-0.005519
1296.000000	-0.005674
1295.000000	-0.005818
1294.000000	-0.005899
1293.000000	-0.005935
1292.000000	-0.005995
1291.000000	-0.006113
1290.000000	-0.006253
1289.000000	-0.006360
1288.000000	-0.006425
1287.000000	-0.006482
1286.000000	-0.006550
1285.000000	-0.006611
1284.000000	-0.006640
1283.000000	-0.006642
1282.000000	-0.006660
1281.000000	-0.006737
1280.000000	-0.006870
1279.000000	-0.007014
1278.000000	-0.007126
1277.000000	-0.007213
1276.000000	-0.007311
1275.000000	-0.007434
1274.000000	-0.007555
1273.000000	-0.007648
1272.000000	-0.007726
1271.000000	-0.007831
1270.000000	-0.007984
1269.000000	-0.008164
1268.000000	-0.008338
1267.000000	-0.008503
1266.000000	-0.008679
1265.000000	-0.008876
1264.000000	-0.009060
1263.000000	-0.009192
1262.000000	-0.009286
1261.000000	-0.009407
1260.000000	-0.009602
1259.000000	-0.009844
1258.000000	-0.010070
1257.000000	-0.010265
1256.000000	-0.010477
1255.000000	-0.010748
1254.000000	-0.011062
1253.000000	-0.011371
1252.000000	-0.011660
1251.000000	-0.011965
1250.000000	-0.012334
1249.000000	-0.012765
1248.000000	-0.013209
1247.000000	-0.013626
1246.000000	-0.014036
1245.000000	-0.014487
1244.000000	-0.014983
1243.000000	-0.015457
1242.000000	-0.015851
1241.000000	-0.016171
1240.000000	-0.016459
1239.000000	-0.016729
1238.000000	-0.016959
1237.000000	-0.017133
1236.000000	-0.017266
1235.000000	-0.017373
1234.000000	-0.017454
1233.000000	-0.017493
1232.000000	-0.017480
1231.000000	-0.017427
1230.000000	-0.017363
1229.000000	-0.017311
1228.000000	-0.017266
1227.000000	-0.017210
1226.000000	-0.017144
1225.000000	-0.017098
1224.000000	-0.017093
1223.000000	-0.017112
1222.000000	-0.017115
1221.000000	-0.017088
1220.000000	-0.017056
1219.000000	-0.017061
1218.000000	-0.017118
1217.000000	-0.017201
1216.000000	-0.017277
1215.000000	-0.017340
1214.000000	-0.017412
1213.000000	-0.017493
1212.000000	-0.017546
1211.000000	-0.017545
1210.000000	-0.017526
1209.000000	-0.017555
1208.000000	-0.017642
1207.000000	-0.017721
1206.000000	-0.017729
1205.000000	-0.017676
1204.000000	-0.017628
1203.000000	-0.017629
1202.000000	-0.017670
1201.000000	-0.017709
1200.000000	-0.017726
1199.000000	-0.017738
1198.000000	-0.017779
1197.000000	-0.017839
1196.000000	-0.017850
1195.000000	-0.017748
1194.000000	-0.017544
1193.000000	-0.017299
1192.000000	-0.017047
1191.000000	-0.016782
1190.000000	-0.016510
1189.000000	-0.016276
1188.000000	-0.016117
1187.000000	-0.016020
1186.000000	-0.015944
1185.000000	-0.015866
1184.000000	-0.015797
1183.000000	-0.015774
1182.000000	-0.015817
1181.000000	-0.015904
1180.000000	-0.015975
1179.000000	-0.015995
1178.000000	-0.015993
1177.000000	-0.016024
1176.000000	-0.016087
1175.000000	-0.016123
1174.000000	-0.016097
1173.000000	-0.016042
1172.000000	-0.016017
1171.000000	-0.016031
1170.000000	-0.016060
1169.000000	-0.016081
1168.000000	-0.016083
1167.000000	-0.016055
1166.000000	-0.015976
1165.000000	-0.015825
1164.000000	-0.015589
1163.000000	-0.015280
1162.000000	-0.014955
1161.000000	-0.014682
1160.000000	-0.014484
1159.000000	-0.014334
1158.000000	-0.014204
1157.000000	-0.014107
1156.000000	-0.014064
1155.000000	-0.014067
1154.000000	-0.014078
1153.000000	-0.014075
1152.000000	-0.014073
1151.000000	-0.014087
1150.000000	-0.014106
1149.000000	-0.014098
1148.000000	-0.014046
1147.000000	-0.013971
1146.000000	-0.013913
1145.000000	-0.013892
1144.000000	-0.013882
1143.000000	-0.013850
1142.000000	-0.013799
1141.000000	-0.013759
1140.000000	-0.013744
1139.000000	-0.013730
1138.000000	-0.013697
1137.000000	-0.013656
1136.000000	-0.013626
1135.000000	-0.013597
1134.000000	-0.013537
1133.000000	-0.013423
1132.000000	-0.013281
1131.000000	-0.013173
1130.000000	-0.013140
1129.000000	-0.013153
1128.000000	-0.013137
1127.000000	-0.013060
1126.000000	-0.012981
1125.000000	-0.012972
1124.000000	-0.013006
1123.000000	-0.012986
1122.000000	-0.012868
1121.000000	-0.012711
1120.000000	-0.012597
1119.000000	-0.012534
1118.000000	-0.012479
1117.000000	-0.012407
1116.000000	-0.012332
1115.000000	-0.012261
1114.000000	-0.012178
1113.000000	-0.012061
1112.000000	-0.011906
1111.000000	-0.011739
1110.000000	-0.011596
1109.000000	-0.011503
1108.000000	-0.011449
1107.000000	-0.011401
1106.000000	-0.011351
1105.000000	-0.011326
1104.000000	-0.011340
1103.000000	-0.011366
1102.000000	-0.011354
1101.000000	-0.011293
1100.000000	-0.011215
1099.000000	-0.011165
1098.000000	-0.011149
1097.000000	-0.011135
1096.000000	-0.011086
1095.000000	-0.010994
1094.000000	-0.010890
1093.000000	-0.010803
1092.000000	-0.010726
1091.000000	-0.010633
1090.000000	-0.010522
1089.000000	-0.010427
1088.000000	-0.010369
1087.000000	-0.010326
1086.000000	-0.010265
1085.000000	-0.010187
1084.000000	-0.010112
1083.000000	-0.010047
1082.000000	-0.009977
1081.000000	-0.009893
1080.000000	-0.009812
1079.000000	-0.009761
1078.000000	-0.009741
1077.000000	-0.009714
1076.000000	-0.009642
1075.000000	-0.009531
1074.000000	-0.009430
1073.000000	-0.009382
1072.000000	-0.009365
1071.000000	-0.009315
1070.000000	-0.009201
1069.000000	-0.009058
1068.000000	-0.008943
1067.000000	-0.008873
1066.000000	-0.008824
1065.000000	-0.008775
1064.000000	-0.008736
1063.000000	-0.008729
1062.000000	-0.008755
1061.000000	-0.008777
1060.000000	-0.008749
1059.000000	-0.008661
1058.000000	-0.008548
1057.000000	-0.008458
1056.000000	-0.008406
1055.000000	-0.008380
1054.000000	-0.008379
1053.000000	-0.008414
1052.000000	-0.008483
1051.000000	-0.008545
1050.000000	-0.008561
1049.000000	-0.008534
1048.000000	-0.008511
1047.000000	-0.008527
1046.000000	-0.008573
1045.000000	-0.008614
1044.000000	-0.008627
1043.000000	-0.008632
1042.000000	-0.008664
1041.000000	-0.008722
1040.000000	-0.008749
1039.000000	-0.008684
1038.000000	-0.008528
1037.000000	-0.008341
1036.000000	-0.008169
1035.000000	-0.008001
1034.000000	-0.007811
1033.000000	-0.007610
1032.000000	-0.007440
1031.000000	-0.007314
1030.000000	-0.007197
1029.000000	-0.007054
1028.000000	-0.006905
1027.000000	-0.006822
1026.000000	-0.006853
1025.000000	-0.006962
1024.000000	-0.007057
1023.000000	-0.007084
1022.000000	-0.007066
1021.000000	-0.007055
1020.000000	-0.007054
1019.000000	-0.007027
1018.000000	-0.006965
1017.000000	-0.006921
1016.000000	-0.006939
1015.000000	-0.006994
1014.000000	-0.007010
1013.000000	-0.006944
1012.000000	-0.006826
1011.000000	-0.006726
1010.000000	-0.006677
1009.000000	-0.006646
1008.000000	-0.006587
1007.000000	-0.006497
1006.000000	-0.006424
1005.000000	-0.006410
1004.000000	-0.006430
1003.000000	-0.006422
1002.000000	-0.006358
1001.000000	-0.006282
1000.000000	-0.006245
999.000000	-0.006246
998.000000	-0.006228
997.000000	-0.006151
996.000000	-0.006037
995.000000	-0.005938
994.000000	-0.005871
993.000000	-0.005798
992.000000	-0.005681
991.000000	-0.005547
990.000000	-0.005447
989.000000	-0.005384
988.000000	-0.005303
987.000000	-0.005177
986.000000	-0.005063
985.000000	-0.005039
984.000000	-0.005101
983.000000	-0.005164
982.000000	-0.005166
981.000000	-0.005135
980.000000	-0.005139
979.000000	-0.005202
978.000000	-0.005288
977.000000	-0.005355
976.000000	-0.005408
975.000000	-0.005489
974.000000	-0.005629
973.000000	-0.005801
972.000000	-0.005938
971.000000	-0.006013
970.000000	-0.006068
969.000000	-0.006162
968.000000	-0.006282
967.000000	-0.006359
966.000000	-0.006359
965.000000	-0.006339
964.000000	-0.006377
963.000000	-0.006485
962.000000	-0.006601
961.000000	-0.006668
960.000000	-0.006693
959.000000	-0.006728
958.000000	-0.006797
957.000000	-0.006855
956.000000	-0.006828
955.000000	-0.006720
954.000000	-0.006632
953.000000	-0.006661
952.000000	-0.006773
951.000000	-0.006844
950.000000	-0.006814
949.000000	-0.006757
948.000000	-0.006771
947.000000	-0.006848
946.000000	-0.006898
945.000000	-0.006865
944.000000	-0.006792
943.000000	-0.006756
942.000000	-0.006787
941.000000	-0.006849
940.000000	-0.006894
939.000000	-0.006912
938.000000	-0.006934
937.000000	-0.006982
936.000000	-0.007021
935.000000	-0.006995
934.000000	-0.006900
933.000000	-0.006790
932.000000	-0.006706
931.000000	-0.006627
930.000000	-0.006517
929.000000	-0.006392
928.000000	-0.006309
927.000000	-0.006303
926.000000	-0.006369
925.000000	-0.006483
924.000000	-0.006634
923.000000	-0.006841
922.000000	-0.007121
921.000000	-0.007460
920.000000	-0.007785
919.000000	-0.007986
918.000000	-0.007985
917.000000	-0.007790
916.000000	-0.007477
915.000000	-0.007144
914.000000	-0.006869
913.000000	-0.006690
912.000000	-0.006598
911.000000	-0.006536
910.000000	-0.006445
909.000000	-0.006311
908.000000	-0.006181
907.000000	-0.006124
906.000000	-0.006165
905.000000	-0.006242
904.000000	-0.006259
903.000000	-0.006180
902.000000	-0.006072
901.000000	-0.006021
900.000000	-0.006027
899.000000	-0.006023
898.000000	-0.005971
897.000000	-0.005910
896.000000	-0.005885
895.000000	-0.005894
894.000000	-0.005907
893.000000	-0.005915
892.000000	-0.005924
891.000000	-0.005929
890.000000	-0.005913
889.000000	-0.005870
888.000000	-0.005812
887.000000	-0.005774
886.000000	-0.005788
885.000000	-0.005857
884.000000	-0.005953
883.000000	-0.006064
882.000000	-0.006234
881.000000	-0.006520
880.000000	-0.006885
879.000000	-0.007198
878.000000	-0.007356
877.000000	-0.007378
876.000000	-0.007349
875.000000	-0.007315
874.000000	-0.007264
873.000000	-0.007195
872.000000	-0.007152
871.000000	-0.007189
870.000000	-0.007318
869.000000	-0.007479
868.000000	-0.007579
867.000000	-0.007576
866.000000	-0.007532
865.000000	-0.007561
864.000000	-0.007713
863.000000	-0.007943
862.000000	-0.008211
861.000000	-0.008561
860.000000	-0.009074
859.000000	-0.009768
858.000000	-0.010613
857.000000	-0.011644
856.000000	-0.013009
855.000000	-0.014901
854.000000	-0.017419
853.000000	-0.020493
852.000000	-0.023865
851.000000	-0.027140
850.000000	-0.029863
849.000000	-0.031611
848.000000	-0.032078
847.000000	-0.031192
846.000000	-0.029188
845.000000	-0.026490
844.000000	-0.023483
843.000000	-0.020404
842.000000	-0.017411
841.000000	-0.014653
840.000000	-0.012282
839.000000	-0.010412
838.000000	-0.009075
837.000000	-0.008187
836.000000	-0.007601
835.000000	-0.007212
834.000000	-0.006996
833.000000	-0.006925
832.000000	-0.006892
831.000000	-0.006771
830.000000	-0.006555
829.000000	-0.006365
828.000000	-0.006303
827.000000	-0.006350
826.000000	-0.006421
825.000000	-0.006471
824.000000	-0.006502
823.000000	-0.006510
822.000000	-0.006474
821.000000	-0.006380
820.000000	-0.006239
819.000000	-0.006095
818.000000	-0.006014
817.000000	-0.006026
816.000000	-0.006083
815.000000	-0.006111
814.000000	-0.006104
813.000000	-0.006115
812.000000	-0.006154
811.000000	-0.006161
810.000000	-0.006102
809.000000	-0.006031
808.000000	-0.006018
807.000000	-0.006052
806.000000	-0.006072
805.000000	-0.006046
804.000000	-0.006006
803.000000	-0.006012
802.000000	-0.006085
801.000000	-0.006178
800.000000	-0.006193
799.000000	-0.006078
798.000000	-0.005900
797.000000	-0.005787
796.000000	-0.005784
795.000000	-0.005827
794.000000	-0.005870
793.000000	-0.005949
792.000000	-0.006094
791.000000	-0.006241
790.000000	-0.006301
789.000000	-0.006261
788.000000	-0.006177
787.000000	-0.006099
786.000000	-0.006027
785.000000	-0.005946
784.000000	-0.005844
783.000000	-0.005736
782.000000	-0.005664
781.000000	-0.005652
780.000000	-0.005661
779.000000	-0.005629
778.000000	-0.005576
777.000000	-0.005596
776.000000	-0.005719
775.000000	-0.005844
774.000000	-0.005849
773.000000	-0.005723
772.000000	-0.005557
771.000000	-0.005441
770.000000	-0.005411
769.000000	-0.005445
768.000000	-0.005478
767.000000	-0.005454
766.000000	-0.005388
765.000000	-0.005342
764.000000	-0.005320
763.000000	-0.005259
762.000000	-0.005142
761.000000	-0.005052
760.000000	-0.005068
759.000000	-0.005173
758.000000	-0.005301
757.000000	-0.005437
756.000000	-0.005590
755.000000	-0.005728
754.000000	-0.005797
753.000000	-0.005791
752.000000	-0.005736
751.000000	-0.005655
750.000000	-0.005567
749.000000	-0.005496
748.000000	-0.005430
747.000000	-0.005316
746.000000	-0.005139
745.000000	-0.004952
744.000000	-0.004794
743.000000	-0.004640
742.000000	-0.004475
741.000000	-0.004351
740.000000	-0.004310
739.000000	-0.004300
738.000000	-0.004243
737.000000	-0.004139
736.000000	-0.004042
735.000000	-0.003989
734.000000	-0.003993
733.000000	-0.004053
732.000000	-0.004133
731.000000	-0.004180
730.000000	-0.004198
729.000000	-0.004226
728.000000	-0.004249
727.000000	-0.004211
726.000000	-0.004113
725.000000	-0.004039
724.000000	-0.004018
723.000000	-0.003943
722.000000	-0.003715
721.000000	-0.003427
720.000000	-0.003307
719.000000	-0.003468
718.000000	-0.003789
717.000000	-0.004060
716.000000	-0.004174
715.000000	-0.004156
714.000000	-0.004080
713.000000	-0.003963
712.000000	-0.003778
711.000000	-0.003544
710.000000	-0.003361
709.000000	-0.003298
708.000000	-0.003283
707.000000	-0.003204
706.000000	-0.003040
705.000000	-0.002885
704.000000	-0.002819
703.000000	-0.002808
702.000000	-0.002776
701.000000	-0.002709
700.000000	-0.002612
699.000000	-0.002510
698.000000	-0.002441
697.000000	-0.002430
696.000000	-0.002448
695.000000	-0.002410
694.000000	-0.002326
693.000000	-0.002281
692.000000	-0.002224
691.000000	-0.002008
690.000000	-0.001607
689.000000	-0.001214
688.000000	-0.001014
687.000000	-0.000946
686.000000	-0.000870
685.000000	-0.000779
684.000000	-0.000722
683.000000	-0.000722
682.000000	-0.000834
681.000000	-0.001104
680.000000	-0.001398
679.000000	-0.001503
678.000000	-0.001478
677.000000	-0.001522
676.000000	-0.001581
675.000000	-0.001584
674.000000	-0.001613
673.000000	-0.001672
672.000000	-0.001536
671.000000	-0.001095
670.000000	-0.000918
669.000000	-0.001616
668.000000	-0.001851
667.000000	-0.001084
666.000000	-0.000979
665.000000	-0.001038
664.000000	-0.000502
663.000000	0.000444
662.000000	0.001362
661.000000	0.002069
660.000000	0.002584
659.000000	0.002889
658.000000	0.002945
657.000000	0.002844
656.000000	0.002665
655.000000	0.002240
654.000000	0.001603
653.000000	0.001118
652.000000	0.000917
651.000000	0.000757
650.000000	0.000506
649.000000	0.000342
648.000000	0.000283
647.000000	0.000067
646.000000	-0.000324
645.000000	-0.000578
644.000000	-0.000541
643.000000	-0.000390
642.000000	-0.000300
641.000000	-0.000219
640.000000	-0.000102
639.000000	-0.000057
638.000000	-0.000094
637.000000	-0.000057
636.000000	0.000072
635.000000	0.000168
634.000000	0.000247
633.000000	0.000431
632.000000	0.000618
631.000000	0.000530
630.000000	0.000180
629.000000	-0.000059
628.000000	0.000026
627.000000	0.000228
626.000000	0.000291
625.000000	0.000193
624.000000	0.000007
623.000000	-0.000211
622.000000	-0.000342
621.000000	-0.000324
620.000000	-0.000330
619.000000	-0.000546
618.000000	-0.000784
617.000000	-0.000685
616.000000	-0.000308
615.000000	-0.000112
614.000000	-0.000344
613.000000	-0.000802
612.000000	-0.001221
611.000000	-0.001553
610.000000	-0.001867
609.000000	-0.002213
608.000000	-0.002598
607.000000	-0.002956
606.000000	-0.003113
605.000000	-0.002991
604.000000	-0.002743
603.000000	-0.002583
602.000000	-0.002618
601.000000	-0.002819
600.000000	-0.003095
