# Supplementary material for: Real-time monitoring of the reversible capture and release of CO2 on anthraquinone and riboflavin-modified graphitic electrodes using ATR-SEIRAS
Source: Chem Sci. 2025 Nov 4;16(48):23189–202. doi: 10.1039/d5sc05427c (PMC12584010; doi:10.1039/d5sc05427c)
Supplement: SC-016-D5SC05427C-s001 [file SC-016-D5SC05427C-s001.zip › Data Folders/Main Figures/Figure3/3a/040.ASC]

PE IR       SUBTECH     SPECTRUM    ASCII       PEDS        4.00        
   -1
040.ASC
24/06/26
16:04:40.00
24/06/26
16:04:40.00
Administrator

600.000000
#HDR
-1
-1
#GR
Wavenumber
A
1.0
0.0
4000.000000
-1.000000
3401
8
0.025658
-0.032005
#DATA
4000.000000	-0.004057
3999.000000	-0.004043
3998.000000	-0.004028
3997.000000	-0.004011
3996.000000	-0.003989
3995.000000	-0.003969
3994.000000	-0.003959
3993.000000	-0.003968
3992.000000	-0.003996
3991.000000	-0.004030
3990.000000	-0.004057
3989.000000	-0.004063
3988.000000	-0.004044
3987.000000	-0.004000
3986.000000	-0.003942
3985.000000	-0.003885
3984.000000	-0.003848
3983.000000	-0.003839
3982.000000	-0.003851
3981.000000	-0.003866
3980.000000	-0.003868
3979.000000	-0.003857
3978.000000	-0.003840
3977.000000	-0.003824
3976.000000	-0.003811
3975.000000	-0.003799
3974.000000	-0.003790
3973.000000	-0.003787
3972.000000	-0.003789
3971.000000	-0.003794
3970.000000	-0.003799
3969.000000	-0.003810
3968.000000	-0.003834
3967.000000	-0.003870
3966.000000	-0.003910
3965.000000	-0.003945
3964.000000	-0.003973
3963.000000	-0.003994
3962.000000	-0.004007
3961.000000	-0.004010
3960.000000	-0.004006
3959.000000	-0.004000
3958.000000	-0.004002
3957.000000	-0.004011
3956.000000	-0.004028
3955.000000	-0.004048
3954.000000	-0.004072
3953.000000	-0.004095
3952.000000	-0.004110
3951.000000	-0.004111
3950.000000	-0.004101
3949.000000	-0.004091
3948.000000	-0.004091
3947.000000	-0.004094
3946.000000	-0.004089
3945.000000	-0.004075
3944.000000	-0.004063
3943.000000	-0.004074
3942.000000	-0.004111
3941.000000	-0.004157
3940.000000	-0.004191
3939.000000	-0.004200
3938.000000	-0.004189
3937.000000	-0.004172
3936.000000	-0.004165
3935.000000	-0.004169
3934.000000	-0.004176
3933.000000	-0.004169
3932.000000	-0.004145
3931.000000	-0.004113
3930.000000	-0.004088
3929.000000	-0.004076
3928.000000	-0.004082
3927.000000	-0.004106
3926.000000	-0.004138
3925.000000	-0.004160
3924.000000	-0.004156
3923.000000	-0.004135
3922.000000	-0.004117
3921.000000	-0.004118
3920.000000	-0.004136
3919.000000	-0.004152
3918.000000	-0.004151
3917.000000	-0.004133
3916.000000	-0.004111
3915.000000	-0.004094
3914.000000	-0.004078
3913.000000	-0.004059
3912.000000	-0.004038
3911.000000	-0.004026
3910.000000	-0.004029
3909.000000	-0.004043
3908.000000	-0.004062
3907.000000	-0.004080
3906.000000	-0.004088
3905.000000	-0.004078
3904.000000	-0.004045
3903.000000	-0.004002
3902.000000	-0.003975
3901.000000	-0.003980
3900.000000	-0.004012
3899.000000	-0.004051
3898.000000	-0.004077
3897.000000	-0.004088
3896.000000	-0.004087
3895.000000	-0.004085
3894.000000	-0.004094
3893.000000	-0.004118
3892.000000	-0.004145
3891.000000	-0.004152
3890.000000	-0.004129
3889.000000	-0.004100
3888.000000	-0.004086
3887.000000	-0.004089
3886.000000	-0.004096
3885.000000	-0.004094
3884.000000	-0.004084
3883.000000	-0.004084
3882.000000	-0.004102
3881.000000	-0.004121
3880.000000	-0.004121
3879.000000	-0.004099
3878.000000	-0.004080
3877.000000	-0.004090
3876.000000	-0.004121
3875.000000	-0.004142
3874.000000	-0.004130
3873.000000	-0.004095
3872.000000	-0.004066
3871.000000	-0.004056
3870.000000	-0.004054
3869.000000	-0.004045
3868.000000	-0.004031
3867.000000	-0.004029
3866.000000	-0.004045
3865.000000	-0.004081
3864.000000	-0.004126
3863.000000	-0.004147
3862.000000	-0.004128
3861.000000	-0.004085
3860.000000	-0.004040
3859.000000	-0.003999
3858.000000	-0.003957
3857.000000	-0.003920
3856.000000	-0.003900
3855.000000	-0.003899
3854.000000	-0.003912
3853.000000	-0.003927
3852.000000	-0.003943
3851.000000	-0.003978
3850.000000	-0.004032
3849.000000	-0.004080
3848.000000	-0.004107
3847.000000	-0.004118
3846.000000	-0.004124
3845.000000	-0.004133
3844.000000	-0.004137
3843.000000	-0.004123
3842.000000	-0.004090
3841.000000	-0.004051
3840.000000	-0.004016
3839.000000	-0.003987
3838.000000	-0.003960
3837.000000	-0.003935
3836.000000	-0.003922
3835.000000	-0.003942
3834.000000	-0.004001
3833.000000	-0.004073
3832.000000	-0.004124
3831.000000	-0.004137
3830.000000	-0.004130
3829.000000	-0.004131
3828.000000	-0.004138
3827.000000	-0.004128
3826.000000	-0.004084
3825.000000	-0.004025
3824.000000	-0.003981
3823.000000	-0.003961
3822.000000	-0.003944
3821.000000	-0.003913
3820.000000	-0.003880
3819.000000	-0.003882
3818.000000	-0.003938
3817.000000	-0.004025
3816.000000	-0.004109
3815.000000	-0.004166
3814.000000	-0.004193
3813.000000	-0.004195
3812.000000	-0.004174
3811.000000	-0.004139
3810.000000	-0.004106
3809.000000	-0.004084
3808.000000	-0.004058
3807.000000	-0.004012
3806.000000	-0.003949
3805.000000	-0.003897
3804.000000	-0.003878
3803.000000	-0.003883
3802.000000	-0.003890
3801.000000	-0.003889
3800.000000	-0.003888
3799.000000	-0.003911
3798.000000	-0.003961
3797.000000	-0.004017
3796.000000	-0.004059
3795.000000	-0.004084
3794.000000	-0.004099
3793.000000	-0.004107
3792.000000	-0.004107
3791.000000	-0.004101
3790.000000	-0.004096
3789.000000	-0.004095
3788.000000	-0.004093
3787.000000	-0.004089
3786.000000	-0.004084
3785.000000	-0.004077
3784.000000	-0.004069
3783.000000	-0.004057
3782.000000	-0.004038
3781.000000	-0.004018
3780.000000	-0.004007
3779.000000	-0.004017
3778.000000	-0.004044
3777.000000	-0.004070
3776.000000	-0.004077
3775.000000	-0.004056
3774.000000	-0.004019
3773.000000	-0.003984
3772.000000	-0.003963
3771.000000	-0.003954
3770.000000	-0.003953
3769.000000	-0.003961
3768.000000	-0.003974
3767.000000	-0.003983
3766.000000	-0.003975
3765.000000	-0.003950
3764.000000	-0.003921
3763.000000	-0.003910
3762.000000	-0.003915
3761.000000	-0.003926
3760.000000	-0.003933
3759.000000	-0.003935
3758.000000	-0.003923
3757.000000	-0.003893
3756.000000	-0.003850
3755.000000	-0.003808
3754.000000	-0.003776
3753.000000	-0.003751
3752.000000	-0.003721
3751.000000	-0.003673
3750.000000	-0.003603
3749.000000	-0.003540
3748.000000	-0.003519
3747.000000	-0.003539
3746.000000	-0.003546
3745.000000	-0.003506
3744.000000	-0.003457
3743.000000	-0.003443
3742.000000	-0.003458
3741.000000	-0.003468
3740.000000	-0.003449
3739.000000	-0.003405
3738.000000	-0.003341
3737.000000	-0.003266
3736.000000	-0.003236
3735.000000	-0.003314
3734.000000	-0.003461
3733.000000	-0.003552
3732.000000	-0.003505
3731.000000	-0.003348
3730.000000	-0.003163
3729.000000	-0.003007
3728.000000	-0.002901
3727.000000	-0.002857
3726.000000	-0.002874
3725.000000	-0.002923
3724.000000	-0.002975
3723.000000	-0.003026
3722.000000	-0.003096
3721.000000	-0.003196
3720.000000	-0.003307
3719.000000	-0.003388
3718.000000	-0.003411
3717.000000	-0.003394
3716.000000	-0.003392
3715.000000	-0.003426
3714.000000	-0.003436
3713.000000	-0.003333
3712.000000	-0.003125
3711.000000	-0.002939
3710.000000	-0.002869
3709.000000	-0.002897
3708.000000	-0.002940
3707.000000	-0.002946
3706.000000	-0.002906
3705.000000	-0.002849
3704.000000	-0.002798
3703.000000	-0.002763
3702.000000	-0.002734
3701.000000	-0.002702
3700.000000	-0.002678
3699.000000	-0.002681
3698.000000	-0.002720
3697.000000	-0.002774
3696.000000	-0.002813
3695.000000	-0.002806
3694.000000	-0.002766
3693.000000	-0.002749
3692.000000	-0.002825
3691.000000	-0.003015
3690.000000	-0.003233
3689.000000	-0.003354
3688.000000	-0.003326
3687.000000	-0.003225
3686.000000	-0.003146
3685.000000	-0.003122
3684.000000	-0.003123
3683.000000	-0.003112
3682.000000	-0.003070
3681.000000	-0.002998
3680.000000	-0.002906
3679.000000	-0.002810
3678.000000	-0.002740
3677.000000	-0.002722
3676.000000	-0.002759
3675.000000	-0.002803
3674.000000	-0.002810
3673.000000	-0.002795
3672.000000	-0.002790
3671.000000	-0.002799
3670.000000	-0.002822
3669.000000	-0.002841
3668.000000	-0.002841
3667.000000	-0.002828
3666.000000	-0.002814
3665.000000	-0.002806
3664.000000	-0.002809
3663.000000	-0.002817
3662.000000	-0.002809
3661.000000	-0.002766
3660.000000	-0.002691
3659.000000	-0.002600
3658.000000	-0.002517
3657.000000	-0.002456
3656.000000	-0.002419
3655.000000	-0.002400
3654.000000	-0.002393
3653.000000	-0.002400
3652.000000	-0.002415
3651.000000	-0.002426
3650.000000	-0.002417
3649.000000	-0.002382
3648.000000	-0.002341
3647.000000	-0.002325
3646.000000	-0.002338
3645.000000	-0.002362
3644.000000	-0.002379
3643.000000	-0.002379
3642.000000	-0.002359
3641.000000	-0.002319
3640.000000	-0.002266
3639.000000	-0.002217
3638.000000	-0.002182
3637.000000	-0.002153
3636.000000	-0.002108
3635.000000	-0.002027
3634.000000	-0.001921
3633.000000	-0.001820
3632.000000	-0.001733
3631.000000	-0.001638
3630.000000	-0.001520
3629.000000	-0.001443
3628.000000	-0.001470
3627.000000	-0.001568
3626.000000	-0.001665
3625.000000	-0.001730
3624.000000	-0.001790
3623.000000	-0.001901
3622.000000	-0.002079
3621.000000	-0.002266
3620.000000	-0.002360
3619.000000	-0.002301
3618.000000	-0.002134
3617.000000	-0.001966
3616.000000	-0.001879
3615.000000	-0.001891
3614.000000	-0.001969
3613.000000	-0.002050
3612.000000	-0.002091
3611.000000	-0.002089
3610.000000	-0.002056
3609.000000	-0.002026
3608.000000	-0.002029
3607.000000	-0.002068
3606.000000	-0.002109
3605.000000	-0.002126
3604.000000	-0.002120
3603.000000	-0.002105
3602.000000	-0.002100
3601.000000	-0.002109
3600.000000	-0.002125
3599.000000	-0.002134
3598.000000	-0.002120
3597.000000	-0.002078
3596.000000	-0.002021
3595.000000	-0.001974
3594.000000	-0.001961
3593.000000	-0.001981
3592.000000	-0.002028
3591.000000	-0.002103
3590.000000	-0.002211
3589.000000	-0.002347
3588.000000	-0.002475
3587.000000	-0.002550
3586.000000	-0.002569
3585.000000	-0.002576
3584.000000	-0.002610
3583.000000	-0.002670
3582.000000	-0.002740
3581.000000	-0.002796
3580.000000	-0.002835
3579.000000	-0.002862
3578.000000	-0.002886
3577.000000	-0.002909
3576.000000	-0.002922
3575.000000	-0.002924
3574.000000	-0.002924
3573.000000	-0.002936
3572.000000	-0.002966
3571.000000	-0.003005
3570.000000	-0.003038
3569.000000	-0.003055
3568.000000	-0.003056
3567.000000	-0.003046
3566.000000	-0.003027
3565.000000	-0.003011
3564.000000	-0.003013
3563.000000	-0.003035
3562.000000	-0.003068
3561.000000	-0.003092
3560.000000	-0.003096
3559.000000	-0.003084
3558.000000	-0.003071
3557.000000	-0.003066
3556.000000	-0.003065
3555.000000	-0.003061
3554.000000	-0.003050
3553.000000	-0.003039
3552.000000	-0.003032
3551.000000	-0.003034
3550.000000	-0.003043
3549.000000	-0.003057
3548.000000	-0.003073
3547.000000	-0.003091
3546.000000	-0.003112
3545.000000	-0.003131
3544.000000	-0.003141
3543.000000	-0.003134
3542.000000	-0.003110
3541.000000	-0.003079
3540.000000	-0.003060
3539.000000	-0.003068
3538.000000	-0.003099
3537.000000	-0.003135
3536.000000	-0.003159
3535.000000	-0.003167
3534.000000	-0.003167
3533.000000	-0.003165
3532.000000	-0.003166
3531.000000	-0.003177
3530.000000	-0.003203
3529.000000	-0.003242
3528.000000	-0.003282
3527.000000	-0.003307
3526.000000	-0.003315
3525.000000	-0.003316
3524.000000	-0.003320
3523.000000	-0.003327
3522.000000	-0.003329
3521.000000	-0.003321
3520.000000	-0.003307
3519.000000	-0.003295
3518.000000	-0.003295
3517.000000	-0.003314
3516.000000	-0.003350
3515.000000	-0.003386
3514.000000	-0.003408
3513.000000	-0.003411
3512.000000	-0.003411
3511.000000	-0.003424
3510.000000	-0.003453
3509.000000	-0.003491
3508.000000	-0.003527
3507.000000	-0.003555
3506.000000	-0.003568
3505.000000	-0.003565
3504.000000	-0.003552
3503.000000	-0.003540
3502.000000	-0.003531
3501.000000	-0.003519
3500.000000	-0.003508
3499.000000	-0.003509
3498.000000	-0.003532
3497.000000	-0.003565
3496.000000	-0.003589
3495.000000	-0.003594
3494.000000	-0.003587
3493.000000	-0.003577
3492.000000	-0.003569
3491.000000	-0.003564
3490.000000	-0.003566
3489.000000	-0.003581
3488.000000	-0.003603
3487.000000	-0.003616
3486.000000	-0.003612
3485.000000	-0.003594
3484.000000	-0.003573
3483.000000	-0.003558
3482.000000	-0.003554
3481.000000	-0.003554
3480.000000	-0.003552
3479.000000	-0.003547
3478.000000	-0.003542
3477.000000	-0.003543
3476.000000	-0.003549
3475.000000	-0.003556
3474.000000	-0.003556
3473.000000	-0.003549
3472.000000	-0.003537
3471.000000	-0.003526
3470.000000	-0.003521
3469.000000	-0.003527
3468.000000	-0.003542
3467.000000	-0.003565
3466.000000	-0.003594
3465.000000	-0.003622
3464.000000	-0.003634
3463.000000	-0.003616
3462.000000	-0.003570
3461.000000	-0.003519
3460.000000	-0.003490
3459.000000	-0.003497
3458.000000	-0.003529
3457.000000	-0.003563
3456.000000	-0.003580
3455.000000	-0.003576
3454.000000	-0.003561
3453.000000	-0.003545
3452.000000	-0.003535
3451.000000	-0.003528
3450.000000	-0.003523
3449.000000	-0.003525
3448.000000	-0.003539
3447.000000	-0.003560
3446.000000	-0.003570
3445.000000	-0.003553
3444.000000	-0.003516
3443.000000	-0.003482
3442.000000	-0.003470
3441.000000	-0.003480
3440.000000	-0.003494
3439.000000	-0.003497
3438.000000	-0.003484
3437.000000	-0.003461
3436.000000	-0.003434
3435.000000	-0.003409
3434.000000	-0.003389
3433.000000	-0.003371
3432.000000	-0.003356
3431.000000	-0.003348
3430.000000	-0.003352
3429.000000	-0.003365
3428.000000	-0.003376
3427.000000	-0.003378
3426.000000	-0.003379
3425.000000	-0.003384
3424.000000	-0.003392
3423.000000	-0.003394
3422.000000	-0.003386
3421.000000	-0.003370
3420.000000	-0.003351
3419.000000	-0.003329
3418.000000	-0.003310
3417.000000	-0.003293
3416.000000	-0.003275
3415.000000	-0.003257
3414.000000	-0.003252
3413.000000	-0.003270
3412.000000	-0.003301
3411.000000	-0.003321
3410.000000	-0.003320
3409.000000	-0.003306
3408.000000	-0.003298
3407.000000	-0.003296
3406.000000	-0.003292
3405.000000	-0.003280
3404.000000	-0.003262
3403.000000	-0.003240
3402.000000	-0.003214
3401.000000	-0.003192
3400.000000	-0.003183
3399.000000	-0.003184
3398.000000	-0.003181
3397.000000	-0.003159
3396.000000	-0.003128
3395.000000	-0.003110
3394.000000	-0.003126
3393.000000	-0.003168
3392.000000	-0.003206
3391.000000	-0.003216
3390.000000	-0.003193
3389.000000	-0.003154
3388.000000	-0.003116
3387.000000	-0.003086
3386.000000	-0.003061
3385.000000	-0.003040
3384.000000	-0.003028
3383.000000	-0.003028
3382.000000	-0.003031
3381.000000	-0.003026
3380.000000	-0.003013
3379.000000	-0.002999
3378.000000	-0.002991
3377.000000	-0.002993
3376.000000	-0.003002
3375.000000	-0.003015
3374.000000	-0.003030
3373.000000	-0.003042
3372.000000	-0.003039
3371.000000	-0.003015
3370.000000	-0.002981
3369.000000	-0.002959
3368.000000	-0.002966
3367.000000	-0.002990
3366.000000	-0.003002
3365.000000	-0.002984
3364.000000	-0.002945
3363.000000	-0.002907
3362.000000	-0.002894
3361.000000	-0.002911
3360.000000	-0.002952
3359.000000	-0.002998
3358.000000	-0.003022
3357.000000	-0.003010
3356.000000	-0.002973
3355.000000	-0.002940
3354.000000	-0.002931
3353.000000	-0.002942
3352.000000	-0.002955
3351.000000	-0.002958
3350.000000	-0.002951
3349.000000	-0.002939
3348.000000	-0.002925
3347.000000	-0.002917
3346.000000	-0.002922
3345.000000	-0.002940
3344.000000	-0.002959
3343.000000	-0.002964
3342.000000	-0.002950
3341.000000	-0.002924
3340.000000	-0.002897
3339.000000	-0.002874
3338.000000	-0.002862
3337.000000	-0.002866
3336.000000	-0.002877
3335.000000	-0.002876
3334.000000	-0.002852
3333.000000	-0.002815
3332.000000	-0.002782
3331.000000	-0.002759
3330.000000	-0.002744
3329.000000	-0.002740
3328.000000	-0.002747
3327.000000	-0.002764
3326.000000	-0.002778
3325.000000	-0.002787
3324.000000	-0.002791
3323.000000	-0.002794
3322.000000	-0.002793
3321.000000	-0.002790
3320.000000	-0.002789
3319.000000	-0.002792
3318.000000	-0.002794
3317.000000	-0.002791
3316.000000	-0.002790
3315.000000	-0.002796
3314.000000	-0.002805
3313.000000	-0.002803
3312.000000	-0.002787
3311.000000	-0.002766
3310.000000	-0.002753
3309.000000	-0.002760
3308.000000	-0.002788
3307.000000	-0.002827
3306.000000	-0.002864
3305.000000	-0.002884
3304.000000	-0.002889
3303.000000	-0.002886
3302.000000	-0.002882
3301.000000	-0.002877
3300.000000	-0.002870
3299.000000	-0.002860
3298.000000	-0.002845
3297.000000	-0.002824
3296.000000	-0.002805
3295.000000	-0.002799
3294.000000	-0.002809
3293.000000	-0.002828
3292.000000	-0.002848
3291.000000	-0.002865
3290.000000	-0.002877
3289.000000	-0.002872
3288.000000	-0.002841
3287.000000	-0.002784
3286.000000	-0.002725
3285.000000	-0.002690
3284.000000	-0.002691
3283.000000	-0.002723
3282.000000	-0.002771
3281.000000	-0.002824
3280.000000	-0.002871
3279.000000	-0.002896
3278.000000	-0.002891
3277.000000	-0.002859
3276.000000	-0.002817
3275.000000	-0.002783
3274.000000	-0.002762
3273.000000	-0.002752
3272.000000	-0.002755
3271.000000	-0.002770
3270.000000	-0.002787
3269.000000	-0.002794
3268.000000	-0.002785
3267.000000	-0.002762
3266.000000	-0.002733
3265.000000	-0.002703
3264.000000	-0.002678
3263.000000	-0.002660
3262.000000	-0.002660
3261.000000	-0.002685
3260.000000	-0.002730
3259.000000	-0.002776
3258.000000	-0.002798
3257.000000	-0.002783
3256.000000	-0.002739
3255.000000	-0.002679
3254.000000	-0.002615
3253.000000	-0.002557
3252.000000	-0.002517
3251.000000	-0.002502
3250.000000	-0.002502
3249.000000	-0.002497
3248.000000	-0.002480
3247.000000	-0.002464
3246.000000	-0.002464
3245.000000	-0.002479
3244.000000	-0.002490
3243.000000	-0.002489
3242.000000	-0.002484
3241.000000	-0.002489
3240.000000	-0.002505
3239.000000	-0.002521
3238.000000	-0.002527
3237.000000	-0.002518
3236.000000	-0.002497
3235.000000	-0.002466
3234.000000	-0.002439
3233.000000	-0.002427
3232.000000	-0.002433
3231.000000	-0.002444
3230.000000	-0.002439
3229.000000	-0.002416
3228.000000	-0.002386
3227.000000	-0.002362
3226.000000	-0.002346
3225.000000	-0.002340
3224.000000	-0.002345
3223.000000	-0.002357
3222.000000	-0.002361
3221.000000	-0.002341
3220.000000	-0.002301
3219.000000	-0.002258
3218.000000	-0.002226
3217.000000	-0.002199
3216.000000	-0.002171
3215.000000	-0.002139
3214.000000	-0.002109
3213.000000	-0.002087
3212.000000	-0.002076
3211.000000	-0.002078
3210.000000	-0.002084
3209.000000	-0.002082
3208.000000	-0.002057
3207.000000	-0.002010
3206.000000	-0.001953
3205.000000	-0.001900
3204.000000	-0.001860
3203.000000	-0.001836
3202.000000	-0.001823
3201.000000	-0.001819
3200.000000	-0.001825
3199.000000	-0.001841
3198.000000	-0.001865
3197.000000	-0.001889
3196.000000	-0.001910
3195.000000	-0.001930
3194.000000	-0.001951
3193.000000	-0.001968
3192.000000	-0.001979
3191.000000	-0.001986
3190.000000	-0.001994
3189.000000	-0.002002
3188.000000	-0.002004
3187.000000	-0.001999
3186.000000	-0.001998
3185.000000	-0.002003
3184.000000	-0.002003
3183.000000	-0.001983
3182.000000	-0.001951
3181.000000	-0.001925
3180.000000	-0.001913
3179.000000	-0.001910
3178.000000	-0.001908
3177.000000	-0.001902
3176.000000	-0.001887
3175.000000	-0.001846
3174.000000	-0.001766
3173.000000	-0.001656
3172.000000	-0.001541
3171.000000	-0.001436
3170.000000	-0.001329
3169.000000	-0.001202
3168.000000	-0.001053
3167.000000	-0.000903
3166.000000	-0.000784
3165.000000	-0.000719
3164.000000	-0.000718
3163.000000	-0.000773
3162.000000	-0.000870
3161.000000	-0.000993
3160.000000	-0.001131
3159.000000	-0.001271
3158.000000	-0.001405
3157.000000	-0.001522
3156.000000	-0.001616
3155.000000	-0.001686
3154.000000	-0.001742
3153.000000	-0.001789
3152.000000	-0.001829
3151.000000	-0.001853
3150.000000	-0.001855
3149.000000	-0.001845
3148.000000	-0.001845
3147.000000	-0.001867
3146.000000	-0.001904
3145.000000	-0.001936
3144.000000	-0.001956
3143.000000	-0.001966
3142.000000	-0.001973
3141.000000	-0.001976
3140.000000	-0.001963
3139.000000	-0.001933
3138.000000	-0.001895
3137.000000	-0.001864
3136.000000	-0.001854
3135.000000	-0.001861
3134.000000	-0.001876
3133.000000	-0.001886
3132.000000	-0.001888
3131.000000	-0.001883
3130.000000	-0.001876
3129.000000	-0.001874
3128.000000	-0.001880
3127.000000	-0.001888
3126.000000	-0.001889
3125.000000	-0.001878
3124.000000	-0.001859
3123.000000	-0.001837
3122.000000	-0.001819
3121.000000	-0.001813
3120.000000	-0.001821
3119.000000	-0.001836
3118.000000	-0.001844
3117.000000	-0.001836
3116.000000	-0.001816
3115.000000	-0.001796
3114.000000	-0.001783
3113.000000	-0.001782
3112.000000	-0.001792
3111.000000	-0.001806
3110.000000	-0.001808
3109.000000	-0.001785
3108.000000	-0.001750
3107.000000	-0.001726
3106.000000	-0.001732
3105.000000	-0.001764
3104.000000	-0.001798
3103.000000	-0.001811
3102.000000	-0.001795
3101.000000	-0.001758
3100.000000	-0.001721
3099.000000	-0.001698
3098.000000	-0.001690
3097.000000	-0.001688
3096.000000	-0.001684
3095.000000	-0.001677
3094.000000	-0.001669
3093.000000	-0.001663
3092.000000	-0.001662
3091.000000	-0.001663
3090.000000	-0.001663
3089.000000	-0.001657
3088.000000	-0.001644
3087.000000	-0.001625
3086.000000	-0.001609
3085.000000	-0.001602
3084.000000	-0.001605
3083.000000	-0.001611
3082.000000	-0.001608
3081.000000	-0.001597
3080.000000	-0.001587
3079.000000	-0.001586
3078.000000	-0.001585
3077.000000	-0.001571
3076.000000	-0.001544
3075.000000	-0.001521
3074.000000	-0.001516
3073.000000	-0.001526
3072.000000	-0.001536
3071.000000	-0.001532
3070.000000	-0.001516
3069.000000	-0.001496
3068.000000	-0.001480
3067.000000	-0.001475
3066.000000	-0.001480
3065.000000	-0.001486
3064.000000	-0.001486
3063.000000	-0.001475
3062.000000	-0.001455
3061.000000	-0.001432
3060.000000	-0.001413
3059.000000	-0.001404
3058.000000	-0.001406
3057.000000	-0.001417
3056.000000	-0.001427
3055.000000	-0.001426
3054.000000	-0.001407
3053.000000	-0.001374
3052.000000	-0.001346
3051.000000	-0.001341
3050.000000	-0.001359
3049.000000	-0.001380
3048.000000	-0.001381
3047.000000	-0.001361
3046.000000	-0.001329
3045.000000	-0.001287
3044.000000	-0.001234
3043.000000	-0.001182
3042.000000	-0.001155
3041.000000	-0.001160
3040.000000	-0.001171
3039.000000	-0.001160
3038.000000	-0.001123
3037.000000	-0.001088
3036.000000	-0.001076
3035.000000	-0.001080
3034.000000	-0.001080
3033.000000	-0.001065
3032.000000	-0.001039
3031.000000	-0.001005
3030.000000	-0.000963
3029.000000	-0.000919
3028.000000	-0.000882
3027.000000	-0.000856
3026.000000	-0.000834
3025.000000	-0.000802
3024.000000	-0.000757
3023.000000	-0.000708
3022.000000	-0.000671
3021.000000	-0.000648
3020.000000	-0.000622
3019.000000	-0.000572
3018.000000	-0.000493
3017.000000	-0.000402
3016.000000	-0.000323
3015.000000	-0.000264
3014.000000	-0.000213
3013.000000	-0.000153
3012.000000	-0.000080
3011.000000	0.000003
3010.000000	0.000091
3009.000000	0.000186
3008.000000	0.000290
3007.000000	0.000392
3006.000000	0.000483
3005.000000	0.000557
3004.000000	0.000614
3003.000000	0.000663
3002.000000	0.000712
3001.000000	0.000761
3000.000000	0.000808
2999.000000	0.000852
2998.000000	0.000897
2997.000000	0.000946
2996.000000	0.000998
2995.000000	0.001046
2994.000000	0.001091
2993.000000	0.001134
2992.000000	0.001179
2991.000000	0.001227
2990.000000	0.001285
2989.000000	0.001363
2988.000000	0.001466
2987.000000	0.001586
2986.000000	0.001706
2985.000000	0.001818
2984.000000	0.001930
2983.000000	0.002058
2982.000000	0.002209
2981.000000	0.002382
2980.000000	0.002571
2979.000000	0.002778
2978.000000	0.003001
2977.000000	0.003229
2976.000000	0.003442
2975.000000	0.003623
2974.000000	0.003773
2973.000000	0.003903
2972.000000	0.004017
2971.000000	0.004104
2970.000000	0.004151
2969.000000	0.004148
2968.000000	0.004096
2967.000000	0.003998
2966.000000	0.003853
2965.000000	0.003667
2964.000000	0.003454
2963.000000	0.003232
2962.000000	0.003016
2961.000000	0.002816
2960.000000	0.002632
2959.000000	0.002466
2958.000000	0.002319
2957.000000	0.002200
2956.000000	0.002117
2955.000000	0.002073
2954.000000	0.002054
2953.000000	0.002044
2952.000000	0.002030
2951.000000	0.002020
2950.000000	0.002032
2949.000000	0.002076
2948.000000	0.002152
2947.000000	0.002252
2946.000000	0.002375
2945.000000	0.002524
2944.000000	0.002692
2943.000000	0.002854
2942.000000	0.002981
2941.000000	0.003059
2940.000000	0.003092
2939.000000	0.003092
2938.000000	0.003072
2937.000000	0.003034
2936.000000	0.002967
2935.000000	0.002865
2934.000000	0.002729
2933.000000	0.002580
2932.000000	0.002437
2931.000000	0.002312
2930.000000	0.002195
2929.000000	0.002077
2928.000000	0.001953
2927.000000	0.001826
2926.000000	0.001698
2925.000000	0.001569
2924.000000	0.001447
2923.000000	0.001346
2922.000000	0.001273
2921.000000	0.001214
2920.000000	0.001143
2919.000000	0.001046
2918.000000	0.000935
2917.000000	0.000830
2916.000000	0.000744
2915.000000	0.000673
2914.000000	0.000611
2913.000000	0.000554
2912.000000	0.000501
2911.000000	0.000447
2910.000000	0.000383
2909.000000	0.000310
2908.000000	0.000239
2907.000000	0.000181
2906.000000	0.000140
2905.000000	0.000103
2904.000000	0.000055
2903.000000	-0.000012
2902.000000	-0.000086
2901.000000	-0.000150
2900.000000	-0.000187
2899.000000	-0.000198
2898.000000	-0.000190
2897.000000	-0.000174
2896.000000	-0.000162
2895.000000	-0.000155
2894.000000	-0.000148
2893.000000	-0.000127
2892.000000	-0.000082
2891.000000	-0.000013
2890.000000	0.000080
2889.000000	0.000203
2888.000000	0.000359
2887.000000	0.000544
2886.000000	0.000751
2885.000000	0.000971
2884.000000	0.001188
2883.000000	0.001380
2882.000000	0.001516
2881.000000	0.001581
2880.000000	0.001572
2879.000000	0.001492
2878.000000	0.001348
2877.000000	0.001159
2876.000000	0.000959
2875.000000	0.000775
2874.000000	0.000617
2873.000000	0.000474
2872.000000	0.000331
2871.000000	0.000176
2870.000000	0.000006
2869.000000	-0.000172
2868.000000	-0.000341
2867.000000	-0.000494
2866.000000	-0.000637
2865.000000	-0.000780
2864.000000	-0.000923
2863.000000	-0.001059
2862.000000	-0.001186
2861.000000	-0.001305
2860.000000	-0.001413
2859.000000	-0.001497
2858.000000	-0.001550
2857.000000	-0.001583
2856.000000	-0.001616
2855.000000	-0.001663
2854.000000	-0.001723
2853.000000	-0.001786
2852.000000	-0.001837
2851.000000	-0.001867
2850.000000	-0.001886
2849.000000	-0.001910
2848.000000	-0.001942
2847.000000	-0.001970
2846.000000	-0.001981
2845.000000	-0.001986
2844.000000	-0.002006
2843.000000	-0.002045
2842.000000	-0.002088
2841.000000	-0.002123
2840.000000	-0.002149
2839.000000	-0.002174
2838.000000	-0.002194
2837.000000	-0.002204
2836.000000	-0.002206
2835.000000	-0.002210
2834.000000	-0.002223
2833.000000	-0.002245
2832.000000	-0.002273
2831.000000	-0.002306
2830.000000	-0.002345
2829.000000	-0.002383
2828.000000	-0.002418
2827.000000	-0.002449
2826.000000	-0.002475
2825.000000	-0.002496
2824.000000	-0.002510
2823.000000	-0.002517
2822.000000	-0.002521
2821.000000	-0.002529
2820.000000	-0.002544
2819.000000	-0.002568
2818.000000	-0.002594
2817.000000	-0.002610
2816.000000	-0.002606
2815.000000	-0.002586
2814.000000	-0.002568
2813.000000	-0.002574
2812.000000	-0.002607
2811.000000	-0.002651
2810.000000	-0.002686
2809.000000	-0.002708
2808.000000	-0.002726
2807.000000	-0.002744
2806.000000	-0.002759
2805.000000	-0.002766
2804.000000	-0.002767
2803.000000	-0.002771
2802.000000	-0.002785
2801.000000	-0.002805
2800.000000	-0.002820
2799.000000	-0.002820
2798.000000	-0.002803
2797.000000	-0.002783
2796.000000	-0.002775
2795.000000	-0.002786
2794.000000	-0.002812
2793.000000	-0.002841
2792.000000	-0.002864
2791.000000	-0.002880
2790.000000	-0.002891
2789.000000	-0.002904
2788.000000	-0.002915
2787.000000	-0.002920
2786.000000	-0.002916
2785.000000	-0.002909
2784.000000	-0.002910
2783.000000	-0.002921
2782.000000	-0.002934
2781.000000	-0.002940
2780.000000	-0.002935
2779.000000	-0.002928
2778.000000	-0.002930
2777.000000	-0.002947
2776.000000	-0.002972
2775.000000	-0.002994
2774.000000	-0.003005
2773.000000	-0.003006
2772.000000	-0.003004
2771.000000	-0.002997
2770.000000	-0.002981
2769.000000	-0.002956
2768.000000	-0.002934
2767.000000	-0.002923
2766.000000	-0.002919
2765.000000	-0.002921
2764.000000	-0.002932
2763.000000	-0.002956
2762.000000	-0.002983
2761.000000	-0.002995
2760.000000	-0.002983
2759.000000	-0.002959
2758.000000	-0.002941
2757.000000	-0.002939
2756.000000	-0.002947
2755.000000	-0.002954
2754.000000	-0.002952
2753.000000	-0.002942
2752.000000	-0.002928
2751.000000	-0.002913
2750.000000	-0.002900
2749.000000	-0.002891
2748.000000	-0.002886
2747.000000	-0.002879
2746.000000	-0.002868
2745.000000	-0.002854
2744.000000	-0.002840
2743.000000	-0.002828
2742.000000	-0.002814
2741.000000	-0.002801
2740.000000	-0.002791
2739.000000	-0.002787
2738.000000	-0.002787
2737.000000	-0.002790
2736.000000	-0.002801
2735.000000	-0.002821
2734.000000	-0.002844
2733.000000	-0.002857
2732.000000	-0.002853
2731.000000	-0.002836
2730.000000	-0.002817
2729.000000	-0.002814
2728.000000	-0.002831
2727.000000	-0.002857
2726.000000	-0.002872
2725.000000	-0.002872
2724.000000	-0.002867
2723.000000	-0.002866
2722.000000	-0.002869
2721.000000	-0.002866
2720.000000	-0.002856
2719.000000	-0.002844
2718.000000	-0.002835
2717.000000	-0.002831
2716.000000	-0.002829
2715.000000	-0.002825
2714.000000	-0.002816
2713.000000	-0.002804
2712.000000	-0.002796
2711.000000	-0.002792
2710.000000	-0.002787
2709.000000	-0.002778
2708.000000	-0.002766
2707.000000	-0.002758
2706.000000	-0.002753
2705.000000	-0.002753
2704.000000	-0.002756
2703.000000	-0.002761
2702.000000	-0.002760
2701.000000	-0.002745
2700.000000	-0.002722
2699.000000	-0.002702
2698.000000	-0.002691
2697.000000	-0.002683
2696.000000	-0.002673
2695.000000	-0.002662
2694.000000	-0.002655
2693.000000	-0.002650
2692.000000	-0.002640
2691.000000	-0.002624
2690.000000	-0.002606
2689.000000	-0.002598
2688.000000	-0.002601
2687.000000	-0.002605
2686.000000	-0.002601
2685.000000	-0.002591
2684.000000	-0.002583
2683.000000	-0.002580
2682.000000	-0.002574
2681.000000	-0.002564
2680.000000	-0.002558
2679.000000	-0.002563
2678.000000	-0.002576
2677.000000	-0.002587
2676.000000	-0.002588
2675.000000	-0.002581
2674.000000	-0.002571
2673.000000	-0.002562
2672.000000	-0.002557
2671.000000	-0.002558
2670.000000	-0.002558
2669.000000	-0.002552
2668.000000	-0.002542
2667.000000	-0.002534
2666.000000	-0.002537
2665.000000	-0.002551
2664.000000	-0.002569
2663.000000	-0.002579
2662.000000	-0.002571
2661.000000	-0.002547
2660.000000	-0.002525
2659.000000	-0.002522
2658.000000	-0.002543
2657.000000	-0.002577
2656.000000	-0.002606
2655.000000	-0.002618
2654.000000	-0.002615
2653.000000	-0.002611
2652.000000	-0.002618
2651.000000	-0.002637
2650.000000	-0.002655
2649.000000	-0.002666
2648.000000	-0.002675
2647.000000	-0.002686
2646.000000	-0.002690
2645.000000	-0.002675
2644.000000	-0.002647
2643.000000	-0.002622
2642.000000	-0.002613
2641.000000	-0.002613
2640.000000	-0.002613
2639.000000	-0.002606
2638.000000	-0.002594
2637.000000	-0.002577
2636.000000	-0.002550
2635.000000	-0.002509
2634.000000	-0.002455
2633.000000	-0.002395
2632.000000	-0.002336
2631.000000	-0.002279
2630.000000	-0.002231
2629.000000	-0.002204
2628.000000	-0.002206
2627.000000	-0.002237
2626.000000	-0.002281
2625.000000	-0.002325
2624.000000	-0.002366
2623.000000	-0.002411
2622.000000	-0.002460
2621.000000	-0.002510
2620.000000	-0.002560
2619.000000	-0.002609
2618.000000	-0.002652
2617.000000	-0.002687
2616.000000	-0.002719
2615.000000	-0.002756
2614.000000	-0.002801
2613.000000	-0.002848
2612.000000	-0.002888
2611.000000	-0.002916
2610.000000	-0.002930
2609.000000	-0.002932
2608.000000	-0.002932
2607.000000	-0.002940
2606.000000	-0.002957
2605.000000	-0.002981
2604.000000	-0.003008
2603.000000	-0.003036
2602.000000	-0.003059
2601.000000	-0.003071
2600.000000	-0.003071
2599.000000	-0.003070
2598.000000	-0.003076
2597.000000	-0.003095
2596.000000	-0.003119
2595.000000	-0.003138
2594.000000	-0.003146
2593.000000	-0.003142
2592.000000	-0.003136
2591.000000	-0.003132
2590.000000	-0.003132
2589.000000	-0.003138
2588.000000	-0.003158
2587.000000	-0.003194
2586.000000	-0.003233
2585.000000	-0.003254
2584.000000	-0.003250
2583.000000	-0.003229
2582.000000	-0.003210
2581.000000	-0.003205
2580.000000	-0.003212
2579.000000	-0.003222
2578.000000	-0.003227
2577.000000	-0.003233
2576.000000	-0.003249
2575.000000	-0.003273
2574.000000	-0.003294
2573.000000	-0.003303
2572.000000	-0.003307
2571.000000	-0.003314
2570.000000	-0.003323
2569.000000	-0.003331
2568.000000	-0.003344
2567.000000	-0.003372
2566.000000	-0.003407
2565.000000	-0.003436
2564.000000	-0.003453
2563.000000	-0.003464
2562.000000	-0.003468
2561.000000	-0.003462
2560.000000	-0.003449
2559.000000	-0.003449
2558.000000	-0.003471
2557.000000	-0.003502
2556.000000	-0.003520
2555.000000	-0.003517
2554.000000	-0.003508
2553.000000	-0.003509
2552.000000	-0.003526
2551.000000	-0.003553
2550.000000	-0.003580
2549.000000	-0.003602
2548.000000	-0.003616
2547.000000	-0.003618
2546.000000	-0.003605
2545.000000	-0.003584
2544.000000	-0.003570
2543.000000	-0.003575
2542.000000	-0.003595
2541.000000	-0.003616
2540.000000	-0.003632
2539.000000	-0.003646
2538.000000	-0.003662
2537.000000	-0.003676
2536.000000	-0.003680
2535.000000	-0.003675
2534.000000	-0.003666
2533.000000	-0.003659
2532.000000	-0.003652
2531.000000	-0.003647
2530.000000	-0.003645
2529.000000	-0.003652
2528.000000	-0.003669
2527.000000	-0.003690
2526.000000	-0.003707
2525.000000	-0.003717
2524.000000	-0.003722
2523.000000	-0.003727
2522.000000	-0.003739
2521.000000	-0.003756
2520.000000	-0.003773
2519.000000	-0.003779
2518.000000	-0.003775
2517.000000	-0.003766
2516.000000	-0.003762
2515.000000	-0.003763
2514.000000	-0.003766
2513.000000	-0.003775
2512.000000	-0.003790
2511.000000	-0.003801
2510.000000	-0.003795
2509.000000	-0.003773
2508.000000	-0.003753
2507.000000	-0.003750
2506.000000	-0.003768
2505.000000	-0.003801
2504.000000	-0.003838
2503.000000	-0.003867
2502.000000	-0.003879
2501.000000	-0.003880
2500.000000	-0.003881
2499.000000	-0.003884
2498.000000	-0.003879
2497.000000	-0.003857
2496.000000	-0.003831
2495.000000	-0.003819
2494.000000	-0.003826
2493.000000	-0.003842
2492.000000	-0.003858
2491.000000	-0.003871
2490.000000	-0.003878
2489.000000	-0.003877
2488.000000	-0.003870
2487.000000	-0.003861
2486.000000	-0.003855
2485.000000	-0.003851
2484.000000	-0.003852
2483.000000	-0.003854
2482.000000	-0.003851
2481.000000	-0.003843
2480.000000	-0.003842
2479.000000	-0.003856
2478.000000	-0.003875
2477.000000	-0.003882
2476.000000	-0.003876
2475.000000	-0.003869
2474.000000	-0.003872
2473.000000	-0.003884
2472.000000	-0.003895
2471.000000	-0.003901
2470.000000	-0.003905
2469.000000	-0.003912
2468.000000	-0.003923
2467.000000	-0.003931
2466.000000	-0.003929
2465.000000	-0.003920
2464.000000	-0.003913
2463.000000	-0.003912
2462.000000	-0.003912
2461.000000	-0.003916
2460.000000	-0.003929
2459.000000	-0.003947
2458.000000	-0.003957
2457.000000	-0.003953
2456.000000	-0.003946
2455.000000	-0.003946
2454.000000	-0.003950
2453.000000	-0.003949
2452.000000	-0.003942
2451.000000	-0.003938
2450.000000	-0.003932
2449.000000	-0.003915
2448.000000	-0.003889
2447.000000	-0.003865
2446.000000	-0.003849
2445.000000	-0.003841
2444.000000	-0.003839
2443.000000	-0.003837
2442.000000	-0.003830
2441.000000	-0.003818
2440.000000	-0.003808
2439.000000	-0.003808
2438.000000	-0.003817
2437.000000	-0.003827
2436.000000	-0.003829
2435.000000	-0.003820
2434.000000	-0.003806
2433.000000	-0.003799
2432.000000	-0.003805
2431.000000	-0.003814
2430.000000	-0.003807
2429.000000	-0.003777
2428.000000	-0.003741
2427.000000	-0.003710
2426.000000	-0.003676
2425.000000	-0.003632
2424.000000	-0.003590
2423.000000	-0.003568
2422.000000	-0.003566
2421.000000	-0.003569
2420.000000	-0.003565
2419.000000	-0.003549
2418.000000	-0.003513
2417.000000	-0.003461
2416.000000	-0.003407
2415.000000	-0.003373
2414.000000	-0.003362
2413.000000	-0.003368
2412.000000	-0.003386
2411.000000	-0.003407
2410.000000	-0.003422
2409.000000	-0.003425
2408.000000	-0.003424
2407.000000	-0.003426
2406.000000	-0.003431
2405.000000	-0.003442
2404.000000	-0.003468
2403.000000	-0.003510
2402.000000	-0.003554
2401.000000	-0.003586
2400.000000	-0.003612
2399.000000	-0.003640
2398.000000	-0.003667
2397.000000	-0.003685
2396.000000	-0.003700
2395.000000	-0.003712
2394.000000	-0.003709
2393.000000	-0.003681
2392.000000	-0.003636
2391.000000	-0.003586
2390.000000	-0.003518
2389.000000	-0.003404
2388.000000	-0.003218
2387.000000	-0.002937
2386.000000	-0.002541
2385.000000	-0.002026
2384.000000	-0.001406
2383.000000	-0.000692
2382.000000	0.000109
2381.000000	0.000950
2380.000000	0.001734
2379.000000	0.002370
2378.000000	0.002831
2377.000000	0.003148
2376.000000	0.003354
2375.000000	0.003498
2374.000000	0.003637
2373.000000	0.003796
2372.000000	0.003974
2371.000000	0.004191
2370.000000	0.004492
2369.000000	0.004878
2368.000000	0.005314
2367.000000	0.005774
2366.000000	0.006262
2365.000000	0.006810
2364.000000	0.007411
2363.000000	0.007980
2362.000000	0.008561
2361.000000	0.009192
2360.000000	0.009745
2359.000000	0.010124
2358.000000	0.010255
2357.000000	0.010226
2356.000000	0.010158
2355.000000	0.010127
2354.000000	0.010335
2353.000000	0.011001
2352.000000	0.012159
2351.000000	0.013237
2350.000000	0.013542
2349.000000	0.013063
2348.000000	0.012515
2347.000000	0.013118
2346.000000	0.015412
2345.000000	0.018841
2344.000000	0.022227
2343.000000	0.024609
2342.000000	0.025658
2341.000000	0.025162
2340.000000	0.023373
2339.000000	0.020896
2338.000000	0.018367
2337.000000	0.016157
2336.000000	0.014472
2335.000000	0.013350
2334.000000	0.012743
2333.000000	0.012515
2332.000000	0.012639
2331.000000	0.012886
2330.000000	0.012889
2329.000000	0.012541
2328.000000	0.011880
2327.000000	0.011225
2326.000000	0.010669
2325.000000	0.010331
2324.000000	0.010206
2323.000000	0.010124
2322.000000	0.009959
2321.000000	0.009599
2320.000000	0.009137
2319.000000	0.008565
2318.000000	0.007929
2317.000000	0.007296
2316.000000	0.006815
2315.000000	0.006545
2314.000000	0.006397
2313.000000	0.006256
2312.000000	0.006046
2311.000000	0.005768
2310.000000	0.005400
2309.000000	0.004976
2308.000000	0.004528
2307.000000	0.004102
2306.000000	0.003685
2305.000000	0.003287
2304.000000	0.002929
2303.000000	0.002626
2302.000000	0.002362
2301.000000	0.002128
2300.000000	0.001922
2299.000000	0.001745
2298.000000	0.001570
2297.000000	0.001397
2296.000000	0.001218
2295.000000	0.001038
2294.000000	0.000827
2293.000000	0.000591
2292.000000	0.000339
2291.000000	0.000083
2290.000000	-0.000196
2289.000000	-0.000501
2288.000000	-0.000810
2287.000000	-0.001102
2286.000000	-0.001386
2285.000000	-0.001669
2284.000000	-0.001931
2283.000000	-0.002147
2282.000000	-0.002299
2281.000000	-0.002392
2280.000000	-0.002432
2279.000000	-0.002440
2278.000000	-0.002441
2277.000000	-0.002463
2276.000000	-0.002507
2275.000000	-0.002560
2274.000000	-0.002609
2273.000000	-0.002647
2272.000000	-0.002667
2271.000000	-0.002667
2270.000000	-0.002658
2269.000000	-0.002651
2268.000000	-0.002639
2267.000000	-0.002609
2266.000000	-0.002550
2265.000000	-0.002456
2264.000000	-0.002331
2263.000000	-0.002180
2262.000000	-0.002022
2261.000000	-0.001883
2260.000000	-0.001813
2259.000000	-0.001897
2258.000000	-0.002224
2257.000000	-0.002812
2256.000000	-0.003512
2255.000000	-0.004031
2254.000000	-0.004071
2253.000000	-0.003541
2252.000000	-0.002637
2251.000000	-0.001704
2250.000000	-0.001011
2249.000000	-0.000635
2248.000000	-0.000515
2247.000000	-0.000570
2246.000000	-0.000747
2245.000000	-0.001008
2244.000000	-0.001311
2243.000000	-0.001629
2242.000000	-0.001955
2241.000000	-0.002284
2240.000000	-0.002605
2239.000000	-0.002903
2238.000000	-0.003173
2237.000000	-0.003413
2236.000000	-0.003614
2235.000000	-0.003775
2234.000000	-0.003902
2233.000000	-0.003999
2232.000000	-0.004069
2231.000000	-0.004114
2230.000000	-0.004141
2229.000000	-0.004156
2228.000000	-0.004169
2227.000000	-0.004192
2226.000000	-0.004229
2225.000000	-0.004269
2224.000000	-0.004301
2223.000000	-0.004327
2222.000000	-0.004358
2221.000000	-0.004394
2220.000000	-0.004425
2219.000000	-0.004457
2218.000000	-0.004499
2217.000000	-0.004549
2216.000000	-0.004586
2215.000000	-0.004600
2214.000000	-0.004599
2213.000000	-0.004598
2212.000000	-0.004603
2211.000000	-0.004614
2210.000000	-0.004631
2209.000000	-0.004649
2208.000000	-0.004652
2207.000000	-0.004629
2206.000000	-0.004588
2205.000000	-0.004541
2204.000000	-0.004498
2203.000000	-0.004463
2202.000000	-0.004445
2201.000000	-0.004451
2200.000000	-0.004487
2199.000000	-0.004549
2198.000000	-0.004627
2197.000000	-0.004703
2196.000000	-0.004759
2195.000000	-0.004790
2194.000000	-0.004806
2193.000000	-0.004823
2192.000000	-0.004847
2191.000000	-0.004875
2190.000000	-0.004896
2189.000000	-0.004898
2188.000000	-0.004880
2187.000000	-0.004858
2186.000000	-0.004850
2185.000000	-0.004861
2184.000000	-0.004882
2183.000000	-0.004910
2182.000000	-0.004942
2181.000000	-0.004972
2180.000000	-0.004989
2179.000000	-0.004993
2178.000000	-0.004996
2177.000000	-0.005003
2176.000000	-0.005008
2175.000000	-0.005004
2174.000000	-0.004991
2173.000000	-0.004976
2172.000000	-0.004969
2171.000000	-0.004975
2170.000000	-0.004992
2169.000000	-0.005005
2168.000000	-0.005005
2167.000000	-0.004997
2166.000000	-0.004996
2165.000000	-0.005010
2164.000000	-0.005031
2163.000000	-0.005046
2162.000000	-0.005048
2161.000000	-0.005037
2160.000000	-0.005020
2159.000000	-0.005008
2158.000000	-0.005005
2157.000000	-0.005004
2156.000000	-0.004995
2155.000000	-0.004982
2154.000000	-0.004976
2153.000000	-0.004981
2152.000000	-0.004991
2151.000000	-0.005000
2150.000000	-0.005014
2149.000000	-0.005032
2148.000000	-0.005048
2147.000000	-0.005054
2146.000000	-0.005049
2145.000000	-0.005038
2144.000000	-0.005025
2143.000000	-0.005018
2142.000000	-0.005018
2141.000000	-0.005017
2140.000000	-0.005015
2139.000000	-0.005015
2138.000000	-0.005022
2137.000000	-0.005026
2136.000000	-0.005016
2135.000000	-0.004997
2134.000000	-0.004985
2133.000000	-0.004985
2132.000000	-0.004991
2131.000000	-0.005000
2130.000000	-0.005013
2129.000000	-0.005031
2128.000000	-0.005044
2127.000000	-0.005047
2126.000000	-0.005042
2125.000000	-0.005036
2124.000000	-0.005030
2123.000000	-0.005029
2122.000000	-0.005035
2121.000000	-0.005046
2120.000000	-0.005056
2119.000000	-0.005060
2118.000000	-0.005060
2117.000000	-0.005061
2116.000000	-0.005064
2115.000000	-0.005068
2114.000000	-0.005070
2113.000000	-0.005068
2112.000000	-0.005063
2111.000000	-0.005064
2110.000000	-0.005074
2109.000000	-0.005084
2108.000000	-0.005082
2107.000000	-0.005077
2106.000000	-0.005080
2105.000000	-0.005084
2104.000000	-0.005077
2103.000000	-0.005060
2102.000000	-0.005053
2101.000000	-0.005060
2100.000000	-0.005064
2099.000000	-0.005056
2098.000000	-0.005049
2097.000000	-0.005058
2096.000000	-0.005077
2095.000000	-0.005086
2094.000000	-0.005079
2093.000000	-0.005065
2092.000000	-0.005051
2091.000000	-0.005039
2090.000000	-0.005026
2089.000000	-0.005019
2088.000000	-0.005023
2087.000000	-0.005034
2086.000000	-0.005043
2085.000000	-0.005038
2084.000000	-0.005026
2083.000000	-0.005022
2082.000000	-0.005035
2081.000000	-0.005049
2080.000000	-0.005042
2079.000000	-0.005010
2078.000000	-0.004975
2077.000000	-0.004955
2076.000000	-0.004952
2075.000000	-0.004951
2074.000000	-0.004946
2073.000000	-0.004938
2072.000000	-0.004926
2071.000000	-0.004909
2070.000000	-0.004884
2069.000000	-0.004858
2068.000000	-0.004840
2067.000000	-0.004838
2066.000000	-0.004849
2065.000000	-0.004868
2064.000000	-0.004888
2063.000000	-0.004905
2062.000000	-0.004915
2061.000000	-0.004916
2060.000000	-0.004909
2059.000000	-0.004910
2058.000000	-0.004925
2057.000000	-0.004948
2056.000000	-0.004969
2055.000000	-0.004984
2054.000000	-0.004997
2053.000000	-0.005005
2052.000000	-0.005002
2051.000000	-0.004994
2050.000000	-0.004988
2049.000000	-0.004982
2048.000000	-0.004971
2047.000000	-0.004957
2046.000000	-0.004948
2045.000000	-0.004950
2044.000000	-0.004958
2043.000000	-0.004975
2042.000000	-0.005004
2041.000000	-0.005042
2040.000000	-0.005075
2039.000000	-0.005092
2038.000000	-0.005094
2037.000000	-0.005089
2036.000000	-0.005083
2035.000000	-0.005075
2034.000000	-0.005064
2033.000000	-0.005047
2032.000000	-0.005029
2031.000000	-0.005023
2030.000000	-0.005029
2029.000000	-0.005034
2028.000000	-0.005026
2027.000000	-0.005015
2026.000000	-0.005021
2025.000000	-0.005050
2024.000000	-0.005081
2023.000000	-0.005105
2022.000000	-0.005123
2021.000000	-0.005136
2020.000000	-0.005133
2019.000000	-0.005113
2018.000000	-0.005095
2017.000000	-0.005092
2016.000000	-0.005097
2015.000000	-0.005096
2014.000000	-0.005086
2013.000000	-0.005076
2012.000000	-0.005068
2011.000000	-0.005058
2010.000000	-0.005044
2009.000000	-0.005034
2008.000000	-0.005033
2007.000000	-0.005040
2006.000000	-0.005049
2005.000000	-0.005055
2004.000000	-0.005058
2003.000000	-0.005063
2002.000000	-0.005072
2001.000000	-0.005082
2000.000000	-0.005091
1999.000000	-0.005104
1998.000000	-0.005123
1997.000000	-0.005135
1996.000000	-0.005125
1995.000000	-0.005096
1994.000000	-0.005069
1993.000000	-0.005069
1992.000000	-0.005096
1991.000000	-0.005131
1990.000000	-0.005148
1989.000000	-0.005142
1988.000000	-0.005121
1987.000000	-0.005102
1986.000000	-0.005092
1985.000000	-0.005089
1984.000000	-0.005087
1983.000000	-0.005088
1982.000000	-0.005090
1981.000000	-0.005087
1980.000000	-0.005077
1979.000000	-0.005063
1978.000000	-0.005051
1977.000000	-0.005042
1976.000000	-0.005037
1975.000000	-0.005038
1974.000000	-0.005049
1973.000000	-0.005064
1972.000000	-0.005075
1971.000000	-0.005080
1970.000000	-0.005082
1969.000000	-0.005084
1968.000000	-0.005089
1967.000000	-0.005100
1966.000000	-0.005121
1965.000000	-0.005144
1964.000000	-0.005155
1963.000000	-0.005148
1962.000000	-0.005128
1961.000000	-0.005107
1960.000000	-0.005092
1959.000000	-0.005085
1958.000000	-0.005090
1957.000000	-0.005108
1956.000000	-0.005134
1955.000000	-0.005159
1954.000000	-0.005178
1953.000000	-0.005190
1952.000000	-0.005201
1951.000000	-0.005207
1950.000000	-0.005203
1949.000000	-0.005186
1948.000000	-0.005164
1947.000000	-0.005151
1946.000000	-0.005150
1945.000000	-0.005152
1944.000000	-0.005145
1943.000000	-0.005130
1942.000000	-0.005124
1941.000000	-0.005133
1940.000000	-0.005148
1939.000000	-0.005160
1938.000000	-0.005165
1937.000000	-0.005167
1936.000000	-0.005171
1935.000000	-0.005173
1934.000000	-0.005167
1933.000000	-0.005149
1932.000000	-0.005130
1931.000000	-0.005125
1930.000000	-0.005138
1929.000000	-0.005158
1928.000000	-0.005172
1927.000000	-0.005182
1926.000000	-0.005197
1925.000000	-0.005212
1924.000000	-0.005212
1923.000000	-0.005197
1922.000000	-0.005183
1921.000000	-0.005181
1920.000000	-0.005187
1919.000000	-0.005188
1918.000000	-0.005185
1917.000000	-0.005179
1916.000000	-0.005173
1915.000000	-0.005174
1914.000000	-0.005181
1913.000000	-0.005185
1912.000000	-0.005177
1911.000000	-0.005161
1910.000000	-0.005152
1909.000000	-0.005151
1908.000000	-0.005149
1907.000000	-0.005146
1906.000000	-0.005150
1905.000000	-0.005162
1904.000000	-0.005170
1903.000000	-0.005167
1902.000000	-0.005161
1901.000000	-0.005160
1900.000000	-0.005165
1899.000000	-0.005172
1898.000000	-0.005181
1897.000000	-0.005185
1896.000000	-0.005177
1895.000000	-0.005168
1894.000000	-0.005174
1893.000000	-0.005193
1892.000000	-0.005206
1891.000000	-0.005204
1890.000000	-0.005198
1889.000000	-0.005195
1888.000000	-0.005188
1887.000000	-0.005173
1886.000000	-0.005163
1885.000000	-0.005166
1884.000000	-0.005175
1883.000000	-0.005182
1882.000000	-0.005190
1881.000000	-0.005196
1880.000000	-0.005196
1879.000000	-0.005184
1878.000000	-0.005165
1877.000000	-0.005145
1876.000000	-0.005133
1875.000000	-0.005132
1874.000000	-0.005147
1873.000000	-0.005174
1872.000000	-0.005198
1871.000000	-0.005205
1870.000000	-0.005200
1869.000000	-0.005198
1868.000000	-0.005203
1867.000000	-0.005213
1866.000000	-0.005226
1865.000000	-0.005240
1864.000000	-0.005248
1863.000000	-0.005251
1862.000000	-0.005252
1861.000000	-0.005254
1860.000000	-0.005250
1859.000000	-0.005235
1858.000000	-0.005213
1857.000000	-0.005188
1856.000000	-0.005165
1855.000000	-0.005151
1854.000000	-0.005152
1853.000000	-0.005162
1852.000000	-0.005173
1851.000000	-0.005185
1850.000000	-0.005198
1849.000000	-0.005213
1848.000000	-0.005233
1847.000000	-0.005262
1846.000000	-0.005287
1845.000000	-0.005283
1844.000000	-0.005245
1843.000000	-0.005201
1842.000000	-0.005178
1841.000000	-0.005173
1840.000000	-0.005172
1839.000000	-0.005170
1838.000000	-0.005174
1837.000000	-0.005185
1836.000000	-0.005186
1835.000000	-0.005178
1834.000000	-0.005175
1833.000000	-0.005187
1832.000000	-0.005212
1831.000000	-0.005233
1830.000000	-0.005237
1829.000000	-0.005227
1828.000000	-0.005220
1827.000000	-0.005225
1826.000000	-0.005237
1825.000000	-0.005248
1824.000000	-0.005259
1823.000000	-0.005275
1822.000000	-0.005301
1821.000000	-0.005330
1820.000000	-0.005357
1819.000000	-0.005380
1818.000000	-0.005403
1817.000000	-0.005427
1816.000000	-0.005437
1815.000000	-0.005431
1814.000000	-0.005424
1813.000000	-0.005430
1812.000000	-0.005448
1811.000000	-0.005468
1810.000000	-0.005491
1809.000000	-0.005511
1808.000000	-0.005516
1807.000000	-0.005507
1806.000000	-0.005504
1805.000000	-0.005516
1804.000000	-0.005528
1803.000000	-0.005533
1802.000000	-0.005536
1801.000000	-0.005546
1800.000000	-0.005557
1799.000000	-0.005560
1798.000000	-0.005562
1797.000000	-0.005569
1796.000000	-0.005580
1795.000000	-0.005592
1794.000000	-0.005603
1793.000000	-0.005605
1792.000000	-0.005596
1791.000000	-0.005591
1790.000000	-0.005608
1789.000000	-0.005637
1788.000000	-0.005650
1787.000000	-0.005641
1786.000000	-0.005633
1785.000000	-0.005645
1784.000000	-0.005662
1783.000000	-0.005674
1782.000000	-0.005681
1781.000000	-0.005689
1780.000000	-0.005696
1779.000000	-0.005693
1778.000000	-0.005684
1777.000000	-0.005677
1776.000000	-0.005680
1775.000000	-0.005691
1774.000000	-0.005682
1773.000000	-0.005638
1772.000000	-0.005591
1771.000000	-0.005575
1770.000000	-0.005582
1769.000000	-0.005585
1768.000000	-0.005565
1767.000000	-0.005529
1766.000000	-0.005494
1765.000000	-0.005468
1764.000000	-0.005441
1763.000000	-0.005402
1762.000000	-0.005346
1761.000000	-0.005278
1760.000000	-0.005203
1759.000000	-0.005125
1758.000000	-0.005047
1757.000000	-0.004971
1756.000000	-0.004905
1755.000000	-0.004844
1754.000000	-0.004779
1753.000000	-0.004704
1752.000000	-0.004638
1751.000000	-0.004599
1750.000000	-0.004584
1749.000000	-0.004576
1748.000000	-0.004570
1747.000000	-0.004572
1746.000000	-0.004563
1745.000000	-0.004538
1744.000000	-0.004515
1743.000000	-0.004510
1742.000000	-0.004512
1741.000000	-0.004509
1740.000000	-0.004502
1739.000000	-0.004508
1738.000000	-0.004525
1737.000000	-0.004542
1736.000000	-0.004546
1735.000000	-0.004539
1734.000000	-0.004564
1733.000000	-0.004615
1732.000000	-0.004655
1731.000000	-0.004682
1730.000000	-0.004699
1729.000000	-0.004700
1728.000000	-0.004689
1727.000000	-0.004679
1726.000000	-0.004666
1725.000000	-0.004646
1724.000000	-0.004622
1723.000000	-0.004599
1722.000000	-0.004586
1721.000000	-0.004576
1720.000000	-0.004561
1719.000000	-0.004539
1718.000000	-0.004530
1717.000000	-0.004534
1716.000000	-0.004513
1715.000000	-0.004477
1714.000000	-0.004462
1713.000000	-0.004459
1712.000000	-0.004428
1711.000000	-0.004367
1710.000000	-0.004303
1709.000000	-0.004251
1708.000000	-0.004214
1707.000000	-0.004189
1706.000000	-0.004163
1705.000000	-0.004106
1704.000000	-0.004005
1703.000000	-0.003909
1702.000000	-0.003838
1701.000000	-0.003765
1700.000000	-0.003654
1699.000000	-0.003502
1698.000000	-0.003370
1697.000000	-0.003259
1696.000000	-0.003111
1695.000000	-0.002923
1694.000000	-0.002741
1693.000000	-0.002588
1692.000000	-0.002445
1691.000000	-0.002292
1690.000000	-0.002126
1689.000000	-0.001949
1688.000000	-0.001780
1687.000000	-0.001650
1686.000000	-0.001544
1685.000000	-0.001403
1684.000000	-0.001206
1683.000000	-0.001011
1682.000000	-0.000855
1681.000000	-0.000710
1680.000000	-0.000558
1679.000000	-0.000412
1678.000000	-0.000288
1677.000000	-0.000171
1676.000000	-0.000048
1675.000000	0.000066
1674.000000	0.000170
1673.000000	0.000262
1672.000000	0.000321
1671.000000	0.000330
1670.000000	0.000302
1669.000000	0.000303
1668.000000	0.000373
1667.000000	0.000483
1666.000000	0.000610
1665.000000	0.000777
1664.000000	0.001025
1663.000000	0.001353
1662.000000	0.001709
1661.000000	0.002069
1660.000000	0.002432
1659.000000	0.002803
1658.000000	0.003170
1657.000000	0.003501
1656.000000	0.003764
1655.000000	0.004020
1654.000000	0.004483
1653.000000	0.005202
1652.000000	0.005863
1651.000000	0.006239
1650.000000	0.006397
1649.000000	0.006476
1648.000000	0.006601
1647.000000	0.006792
1646.000000	0.006974
1645.000000	0.007088
1644.000000	0.007151
1643.000000	0.007175
1642.000000	0.007167
1641.000000	0.007145
1640.000000	0.007114
1639.000000	0.007060
1638.000000	0.006965
1637.000000	0.006858
1636.000000	0.006784
1635.000000	0.006748
1634.000000	0.006713
1633.000000	0.006644
1632.000000	0.006536
1631.000000	0.006379
1630.000000	0.006147
1629.000000	0.005837
1628.000000	0.005491
1627.000000	0.005152
1626.000000	0.004823
1625.000000	0.004481
1624.000000	0.004118
1623.000000	0.003769
1622.000000	0.003477
1621.000000	0.003245
1620.000000	0.003019
1619.000000	0.002761
1618.000000	0.002477
1617.000000	0.002205
1616.000000	0.001977
1615.000000	0.001789
1614.000000	0.001611
1613.000000	0.001436
1612.000000	0.001269
1611.000000	0.001100
1610.000000	0.000914
1609.000000	0.000714
1608.000000	0.000520
1607.000000	0.000353
1606.000000	0.000219
1605.000000	0.000104
1604.000000	-0.000020
1603.000000	-0.000162
1602.000000	-0.000303
1601.000000	-0.000428
1600.000000	-0.000548
1599.000000	-0.000677
1598.000000	-0.000814
1597.000000	-0.000954
1596.000000	-0.001092
1595.000000	-0.001223
1594.000000	-0.001346
1593.000000	-0.001465
1592.000000	-0.001588
1591.000000	-0.001715
1590.000000	-0.001842
1589.000000	-0.001962
1588.000000	-0.002078
1587.000000	-0.002194
1586.000000	-0.002305
1585.000000	-0.002399
1584.000000	-0.002483
1583.000000	-0.002574
1582.000000	-0.002658
1581.000000	-0.002712
1580.000000	-0.002741
1579.000000	-0.002783
1578.000000	-0.002854
1577.000000	-0.002941
1576.000000	-0.003006
1575.000000	-0.003020
1574.000000	-0.002996
1573.000000	-0.002979
1572.000000	-0.002994
1571.000000	-0.003031
1570.000000	-0.003068
1569.000000	-0.003080
1568.000000	-0.003085
1567.000000	-0.003112
1566.000000	-0.003165
1565.000000	-0.003215
1564.000000	-0.003245
1563.000000	-0.003260
1562.000000	-0.003285
1561.000000	-0.003325
1560.000000	-0.003379
1559.000000	-0.003460
1558.000000	-0.003517
1557.000000	-0.003523
1556.000000	-0.003516
1555.000000	-0.003522
1554.000000	-0.003518
1553.000000	-0.003507
1552.000000	-0.003507
1551.000000	-0.003519
1550.000000	-0.003531
1549.000000	-0.003532
1548.000000	-0.003524
1547.000000	-0.003524
1546.000000	-0.003539
1545.000000	-0.003563
1544.000000	-0.003577
1543.000000	-0.003558
1542.000000	-0.003513
1541.000000	-0.003480
1540.000000	-0.003500
1539.000000	-0.003557
1538.000000	-0.003586
1537.000000	-0.003577
1536.000000	-0.003564
1535.000000	-0.003564
1534.000000	-0.003586
1533.000000	-0.003619
1532.000000	-0.003632
1531.000000	-0.003611
1530.000000	-0.003581
1529.000000	-0.003567
1528.000000	-0.003576
1527.000000	-0.003612
1526.000000	-0.003671
1525.000000	-0.003734
1524.000000	-0.003774
1523.000000	-0.003771
1522.000000	-0.003744
1521.000000	-0.003746
1520.000000	-0.003783
1519.000000	-0.003815
1518.000000	-0.003809
1517.000000	-0.003766
1516.000000	-0.003719
1515.000000	-0.003701
1514.000000	-0.003720
1513.000000	-0.003762
1512.000000	-0.003791
1511.000000	-0.003782
1510.000000	-0.003755
1509.000000	-0.003748
1508.000000	-0.003758
1507.000000	-0.003742
1506.000000	-0.003698
1505.000000	-0.003653
1504.000000	-0.003609
1503.000000	-0.003556
1502.000000	-0.003483
1501.000000	-0.003405
1500.000000	-0.003339
1499.000000	-0.003269
1498.000000	-0.003143
1497.000000	-0.002935
1496.000000	-0.002673
1495.000000	-0.002416
1494.000000	-0.002216
1493.000000	-0.002077
1492.000000	-0.001968
1491.000000	-0.001863
1490.000000	-0.001786
1489.000000	-0.001769
1488.000000	-0.001785
1487.000000	-0.001789
1486.000000	-0.001792
1485.000000	-0.001819
1484.000000	-0.001878
1483.000000	-0.001959
1482.000000	-0.002038
1481.000000	-0.002102
1480.000000	-0.002141
1479.000000	-0.002167
1478.000000	-0.002197
1477.000000	-0.002230
1476.000000	-0.002233
1475.000000	-0.002195
1474.000000	-0.002161
1473.000000	-0.002203
1472.000000	-0.002328
1471.000000	-0.002448
1470.000000	-0.002515
1469.000000	-0.002561
1468.000000	-0.002616
1467.000000	-0.002674
1466.000000	-0.002714
1465.000000	-0.002741
1464.000000	-0.002788
1463.000000	-0.002862
1462.000000	-0.002954
1461.000000	-0.003057
1460.000000	-0.003173
1459.000000	-0.003312
1458.000000	-0.003494
1457.000000	-0.003721
1456.000000	-0.003916
1455.000000	-0.004026
1454.000000	-0.004082
1453.000000	-0.004133
1452.000000	-0.004192
1451.000000	-0.004251
1450.000000	-0.004315
1449.000000	-0.004402
1448.000000	-0.004505
1447.000000	-0.004592
1446.000000	-0.004637
1445.000000	-0.004643
1444.000000	-0.004637
1443.000000	-0.004635
1442.000000	-0.004634
1441.000000	-0.004622
1440.000000	-0.004583
1439.000000	-0.004511
1438.000000	-0.004422
1437.000000	-0.004361
1436.000000	-0.004337
1435.000000	-0.004302
1434.000000	-0.004234
1433.000000	-0.004159
1432.000000	-0.004099
1431.000000	-0.004047
1430.000000	-0.003982
1429.000000	-0.003899
1428.000000	-0.003807
1427.000000	-0.003721
1426.000000	-0.003642
1425.000000	-0.003560
1424.000000	-0.003467
1423.000000	-0.003364
1422.000000	-0.003269
1421.000000	-0.003206
1420.000000	-0.003188
1419.000000	-0.003194
1418.000000	-0.003176
1417.000000	-0.003129
1416.000000	-0.003065
1415.000000	-0.002977
1414.000000	-0.002851
1413.000000	-0.002704
1412.000000	-0.002577
1411.000000	-0.002492
1410.000000	-0.002428
1409.000000	-0.002358
1408.000000	-0.002262
1407.000000	-0.002147
1406.000000	-0.002029
1405.000000	-0.001910
1404.000000	-0.001781
1403.000000	-0.001632
1402.000000	-0.001470
1401.000000	-0.001315
1400.000000	-0.001170
1399.000000	-0.001017
1398.000000	-0.000834
1397.000000	-0.000623
1396.000000	-0.000395
1395.000000	-0.000159
1394.000000	0.000094
1393.000000	0.000371
1392.000000	0.000659
1391.000000	0.000927
1390.000000	0.001152
1389.000000	0.001335
1388.000000	0.001490
1387.000000	0.001615
1386.000000	0.001687
1385.000000	0.001674
1384.000000	0.001557
1383.000000	0.001337
1382.000000	0.001019
1381.000000	0.000606
1380.000000	0.000103
1379.000000	-0.000437
1378.000000	-0.000915
1377.000000	-0.001240
1376.000000	-0.001367
1375.000000	-0.001275
1374.000000	-0.000966
1373.000000	-0.000495
1372.000000	0.000044
1371.000000	0.000559
1370.000000	0.000987
1369.000000	0.001300
1368.000000	0.001508
1367.000000	0.001654
1366.000000	0.001768
1365.000000	0.001830
1364.000000	0.001796
1363.000000	0.001663
1362.000000	0.001483
1361.000000	0.001304
1360.000000	0.001114
1359.000000	0.000890
1358.000000	0.000645
1357.000000	0.000418
1356.000000	0.000223
1355.000000	0.000035
1354.000000	-0.000165
1353.000000	-0.000362
1352.000000	-0.000513
1351.000000	-0.000603
1350.000000	-0.000664
1349.000000	-0.000749
1348.000000	-0.000877
1347.000000	-0.001010
1346.000000	-0.001101
1345.000000	-0.001146
1344.000000	-0.001190
1343.000000	-0.001260
1342.000000	-0.001332
1341.000000	-0.001368
1340.000000	-0.001366
1339.000000	-0.001373
1338.000000	-0.001428
1337.000000	-0.001521
1336.000000	-0.001614
1335.000000	-0.001684
1334.000000	-0.001740
1333.000000	-0.001814
1332.000000	-0.001921
1331.000000	-0.002050
1330.000000	-0.002176
1329.000000	-0.002296
1328.000000	-0.002424
1327.000000	-0.002563
1326.000000	-0.002696
1325.000000	-0.002808
1324.000000	-0.002909
1323.000000	-0.003023
1322.000000	-0.003155
1321.000000	-0.003291
1320.000000	-0.003413
1319.000000	-0.003519
1318.000000	-0.003628
1317.000000	-0.003751
1316.000000	-0.003878
1315.000000	-0.003978
1314.000000	-0.004044
1313.000000	-0.004094
1312.000000	-0.004152
1311.000000	-0.004214
1310.000000	-0.004262
1309.000000	-0.004304
1308.000000	-0.004371
1307.000000	-0.004479
1306.000000	-0.004601
1305.000000	-0.004698
1304.000000	-0.004756
1303.000000	-0.004799
1302.000000	-0.004859
1301.000000	-0.004952
1300.000000	-0.005064
1299.000000	-0.005183
1298.000000	-0.005309
1297.000000	-0.005456
1296.000000	-0.005620
1295.000000	-0.005770
1294.000000	-0.005879
1293.000000	-0.005956
1292.000000	-0.006039
1291.000000	-0.006142
1290.000000	-0.006242
1289.000000	-0.006313
1288.000000	-0.006359
1287.000000	-0.006412
1286.000000	-0.006494
1285.000000	-0.006584
1284.000000	-0.006651
1283.000000	-0.006690
1282.000000	-0.006740
1281.000000	-0.006835
1280.000000	-0.006959
1279.000000	-0.007066
1278.000000	-0.007136
1277.000000	-0.007201
1276.000000	-0.007303
1275.000000	-0.007441
1274.000000	-0.007580
1273.000000	-0.007693
1272.000000	-0.007792
1271.000000	-0.007906
1270.000000	-0.008051
1269.000000	-0.008217
1268.000000	-0.008385
1267.000000	-0.008552
1266.000000	-0.008740
1265.000000	-0.008950
1264.000000	-0.009147
1263.000000	-0.009285
1262.000000	-0.009375
1261.000000	-0.009485
1260.000000	-0.009663
1259.000000	-0.009887
1258.000000	-0.010109
1257.000000	-0.010322
1256.000000	-0.010555
1255.000000	-0.010826
1254.000000	-0.011113
1253.000000	-0.011391
1252.000000	-0.011668
1251.000000	-0.011981
1250.000000	-0.012366
1249.000000	-0.012814
1248.000000	-0.013278
1247.000000	-0.013722
1246.000000	-0.014159
1245.000000	-0.014627
1244.000000	-0.015111
1243.000000	-0.015543
1242.000000	-0.015886
1241.000000	-0.016170
1240.000000	-0.016450
1239.000000	-0.016729
1238.000000	-0.016975
1237.000000	-0.017169
1236.000000	-0.017320
1235.000000	-0.017436
1234.000000	-0.017515
1233.000000	-0.017550
1232.000000	-0.017533
1231.000000	-0.017473
1230.000000	-0.017396
1229.000000	-0.017336
1228.000000	-0.017292
1227.000000	-0.017237
1226.000000	-0.017167
1225.000000	-0.017118
1224.000000	-0.017118
1223.000000	-0.017140
1222.000000	-0.017134
1221.000000	-0.017093
1220.000000	-0.017065
1219.000000	-0.017097
1218.000000	-0.017188
1217.000000	-0.017286
1216.000000	-0.017344
1215.000000	-0.017363
1214.000000	-0.017385
1213.000000	-0.017433
1212.000000	-0.017479
1211.000000	-0.017482
1210.000000	-0.017464
1209.000000	-0.017490
1208.000000	-0.017585
1207.000000	-0.017689
1206.000000	-0.017729
1205.000000	-0.017705
1204.000000	-0.017671
1203.000000	-0.017669
1202.000000	-0.017694
1201.000000	-0.017721
1200.000000	-0.017735
1199.000000	-0.017747
1198.000000	-0.017778
1197.000000	-0.017826
1196.000000	-0.017843
1195.000000	-0.017767
1194.000000	-0.017594
1193.000000	-0.017370
1192.000000	-0.017128
1191.000000	-0.016856
1190.000000	-0.016563
1189.000000	-0.016308
1188.000000	-0.016151
1187.000000	-0.016084
1186.000000	-0.016045
1185.000000	-0.015991
1184.000000	-0.015930
1183.000000	-0.015902
1182.000000	-0.015927
1181.000000	-0.015986
1180.000000	-0.016037
1179.000000	-0.016058
1178.000000	-0.016071
1177.000000	-0.016113
1176.000000	-0.016167
1175.000000	-0.016171
1174.000000	-0.016101
1173.000000	-0.016012
1172.000000	-0.015983
1171.000000	-0.016028
1170.000000	-0.016092
1169.000000	-0.016127
1168.000000	-0.016130
1167.000000	-0.016113
1166.000000	-0.016058
1165.000000	-0.015916
1164.000000	-0.015658
1163.000000	-0.015323
1162.000000	-0.014998
1161.000000	-0.014748
1160.000000	-0.014564
1159.000000	-0.014402
1158.000000	-0.014255
1157.000000	-0.014161
1156.000000	-0.014141
1155.000000	-0.014154
1154.000000	-0.014142
1153.000000	-0.014098
1152.000000	-0.014069
1151.000000	-0.014087
1150.000000	-0.014138
1149.000000	-0.014178
1148.000000	-0.014178
1147.000000	-0.014140
1146.000000	-0.014086
1145.000000	-0.014029
1144.000000	-0.013959
1143.000000	-0.013870
1142.000000	-0.013791
1141.000000	-0.013765
1140.000000	-0.013792
1139.000000	-0.013818
1138.000000	-0.013786
1137.000000	-0.013701
1136.000000	-0.013616
1135.000000	-0.013569
1134.000000	-0.013545
1133.000000	-0.013506
1132.000000	-0.013432
1131.000000	-0.013344
1130.000000	-0.013279
1129.000000	-0.013240
1128.000000	-0.013199
1127.000000	-0.013140
1126.000000	-0.013085
1125.000000	-0.013059
1124.000000	-0.013040
1123.000000	-0.012974
1122.000000	-0.012851
1121.000000	-0.012727
1120.000000	-0.012649
1119.000000	-0.012602
1118.000000	-0.012536
1117.000000	-0.012434
1116.000000	-0.012330
1115.000000	-0.012267
1114.000000	-0.012244
1113.000000	-0.012210
1112.000000	-0.012108
1111.000000	-0.011938
1110.000000	-0.011763
1109.000000	-0.011655
1108.000000	-0.011622
1107.000000	-0.011609
1106.000000	-0.011573
1105.000000	-0.011521
1104.000000	-0.011479
1103.000000	-0.011439
1102.000000	-0.011372
1101.000000	-0.011270
1100.000000	-0.011165
1099.000000	-0.011092
1098.000000	-0.011065
1097.000000	-0.011060
1096.000000	-0.011041
1095.000000	-0.010983
1094.000000	-0.010892
1093.000000	-0.010791
1092.000000	-0.010689
1091.000000	-0.010585
1090.000000	-0.010489
1089.000000	-0.010428
1088.000000	-0.010410
1087.000000	-0.010405
1086.000000	-0.010372
1085.000000	-0.010301
1084.000000	-0.010212
1083.000000	-0.010122
1082.000000	-0.010025
1081.000000	-0.009912
1080.000000	-0.009799
1079.000000	-0.009726
1078.000000	-0.009713
1077.000000	-0.009728
1076.000000	-0.009706
1075.000000	-0.009619
1074.000000	-0.009503
1073.000000	-0.009411
1072.000000	-0.009345
1071.000000	-0.009265
1070.000000	-0.009153
1069.000000	-0.009046
1068.000000	-0.008979
1067.000000	-0.008939
1066.000000	-0.008886
1065.000000	-0.008807
1064.000000	-0.008735
1063.000000	-0.008706
1062.000000	-0.008712
1061.000000	-0.008709
1060.000000	-0.008670
1059.000000	-0.008616
1058.000000	-0.008590
1057.000000	-0.008593
1056.000000	-0.008580
1055.000000	-0.008530
1054.000000	-0.008487
1053.000000	-0.008508
1052.000000	-0.008577
1051.000000	-0.008610
1050.000000	-0.008562
1049.000000	-0.008481
1048.000000	-0.008458
1047.000000	-0.008525
1046.000000	-0.008632
1045.000000	-0.008710
1044.000000	-0.008730
1043.000000	-0.008726
1042.000000	-0.008740
1041.000000	-0.008771
1040.000000	-0.008756
1039.000000	-0.008645
1038.000000	-0.008461
1037.000000	-0.008273
1036.000000	-0.008118
1035.000000	-0.007968
1034.000000	-0.007794
1033.000000	-0.007610
1032.000000	-0.007457
1031.000000	-0.007351
1030.000000	-0.007263
1029.000000	-0.007161
1028.000000	-0.007044
1027.000000	-0.006956
1026.000000	-0.006936
1025.000000	-0.006980
1024.000000	-0.007034
1023.000000	-0.007062
1022.000000	-0.007079
1021.000000	-0.007121
1020.000000	-0.007178
1019.000000	-0.007200
1018.000000	-0.007163
1017.000000	-0.007102
1016.000000	-0.007061
1015.000000	-0.007043
1014.000000	-0.007018
1013.000000	-0.006965
1012.000000	-0.006896
1011.000000	-0.006837
1010.000000	-0.006804
1009.000000	-0.006778
1008.000000	-0.006718
1007.000000	-0.006611
1006.000000	-0.006500
1005.000000	-0.006443
1004.000000	-0.006444
1003.000000	-0.006451
1002.000000	-0.006431
1001.000000	-0.006406
1000.000000	-0.006404
999.000000	-0.006406
998.000000	-0.006363
997.000000	-0.006263
996.000000	-0.006144
995.000000	-0.006044
994.000000	-0.005959
993.000000	-0.005855
992.000000	-0.005717
991.000000	-0.005578
990.000000	-0.005481
989.000000	-0.005428
988.000000	-0.005372
987.000000	-0.005284
986.000000	-0.005201
985.000000	-0.005175
984.000000	-0.005205
983.000000	-0.005230
982.000000	-0.005211
981.000000	-0.005181
980.000000	-0.005200
979.000000	-0.005288
978.000000	-0.005413
977.000000	-0.005526
976.000000	-0.005607
975.000000	-0.005682
974.000000	-0.005792
973.000000	-0.005942
972.000000	-0.006086
971.000000	-0.006180
970.000000	-0.006247
969.000000	-0.006346
968.000000	-0.006476
967.000000	-0.006568
966.000000	-0.006579
965.000000	-0.006553
964.000000	-0.006560
963.000000	-0.006614
962.000000	-0.006671
961.000000	-0.006707
960.000000	-0.006742
959.000000	-0.006804
958.000000	-0.006885
957.000000	-0.006934
956.000000	-0.006909
955.000000	-0.006824
954.000000	-0.006759
953.000000	-0.006770
952.000000	-0.006832
951.000000	-0.006862
950.000000	-0.006828
949.000000	-0.006774
948.000000	-0.006752
947.000000	-0.006756
946.000000	-0.006752
945.000000	-0.006739
944.000000	-0.006745
943.000000	-0.006788
942.000000	-0.006863
941.000000	-0.006951
940.000000	-0.007032
939.000000	-0.007095
938.000000	-0.007143
937.000000	-0.007179
936.000000	-0.007186
935.000000	-0.007146
934.000000	-0.007081
933.000000	-0.007036
932.000000	-0.007002
931.000000	-0.006913
930.000000	-0.006736
929.000000	-0.006540
928.000000	-0.006431
927.000000	-0.006448
926.000000	-0.006541
925.000000	-0.006655
924.000000	-0.006785
923.000000	-0.006965
922.000000	-0.007222
921.000000	-0.007537
920.000000	-0.007837
919.000000	-0.008029
918.000000	-0.008052
917.000000	-0.007908
916.000000	-0.007640
915.000000	-0.007309
914.000000	-0.006992
913.000000	-0.006761
912.000000	-0.006644
911.000000	-0.006599
910.000000	-0.006547
909.000000	-0.006452
908.000000	-0.006340
907.000000	-0.006266
906.000000	-0.006253
905.000000	-0.006263
904.000000	-0.006238
903.000000	-0.006169
902.000000	-0.006110
901.000000	-0.006105
900.000000	-0.006119
899.000000	-0.006086
898.000000	-0.006003
897.000000	-0.005939
896.000000	-0.005942
895.000000	-0.005975
894.000000	-0.005970
893.000000	-0.005908
892.000000	-0.005826
891.000000	-0.005773
890.000000	-0.005771
889.000000	-0.005804
888.000000	-0.005829
887.000000	-0.005831
886.000000	-0.005855
885.000000	-0.005957
884.000000	-0.006125
883.000000	-0.006306
882.000000	-0.006492
881.000000	-0.006725
880.000000	-0.007003
879.000000	-0.007244
878.000000	-0.007384
877.000000	-0.007455
876.000000	-0.007515
875.000000	-0.007563
874.000000	-0.007560
873.000000	-0.007502
872.000000	-0.007427
871.000000	-0.007377
870.000000	-0.007379
869.000000	-0.007433
868.000000	-0.007502
867.000000	-0.007545
866.000000	-0.007576
865.000000	-0.007660
864.000000	-0.007825
863.000000	-0.008034
862.000000	-0.008265
861.000000	-0.008579
860.000000	-0.009048
859.000000	-0.009683
858.000000	-0.010473
857.000000	-0.011483
856.000000	-0.012856
855.000000	-0.014733
854.000000	-0.017182
853.000000	-0.020174
852.000000	-0.023526
851.000000	-0.026860
850.000000	-0.029674
849.000000	-0.031494
848.000000	-0.032005
847.000000	-0.031138
846.000000	-0.029121
845.000000	-0.026381
844.000000	-0.023328
843.000000	-0.020236
842.000000	-0.017283
841.000000	-0.014610
840.000000	-0.012337
839.000000	-0.010542
838.000000	-0.009237
837.000000	-0.008352
836.000000	-0.007752
835.000000	-0.007317
834.000000	-0.007017
833.000000	-0.006861
832.000000	-0.006799
831.000000	-0.006731
830.000000	-0.006618
829.000000	-0.006530
828.000000	-0.006524
827.000000	-0.006542
826.000000	-0.006489
825.000000	-0.006355
824.000000	-0.006220
823.000000	-0.006147
822.000000	-0.006127
821.000000	-0.006119
820.000000	-0.006096
819.000000	-0.006068
818.000000	-0.006066
817.000000	-0.006100
816.000000	-0.006116
815.000000	-0.006056
814.000000	-0.005959
813.000000	-0.005942
812.000000	-0.006050
811.000000	-0.006190
810.000000	-0.006254
809.000000	-0.006245
808.000000	-0.006217
807.000000	-0.006178
806.000000	-0.006108
805.000000	-0.006034
804.000000	-0.006017
803.000000	-0.006060
802.000000	-0.006111
801.000000	-0.006124
800.000000	-0.006087
799.000000	-0.006005
798.000000	-0.005906
797.000000	-0.005844
796.000000	-0.005845
795.000000	-0.005869
794.000000	-0.005876
793.000000	-0.005885
792.000000	-0.005934
791.000000	-0.006007
790.000000	-0.006048
789.000000	-0.006044
788.000000	-0.006040
787.000000	-0.006070
786.000000	-0.006118
785.000000	-0.006134
784.000000	-0.006079
783.000000	-0.005966
782.000000	-0.005877
781.000000	-0.005891
780.000000	-0.005982
779.000000	-0.006028
778.000000	-0.005962
777.000000	-0.005854
776.000000	-0.005806
775.000000	-0.005808
774.000000	-0.005765
773.000000	-0.005644
772.000000	-0.005517
771.000000	-0.005470
770.000000	-0.005512
769.000000	-0.005577
768.000000	-0.005588
767.000000	-0.005526
766.000000	-0.005443
765.000000	-0.005409
764.000000	-0.005419
763.000000	-0.005406
762.000000	-0.005336
761.000000	-0.005266
760.000000	-0.005279
759.000000	-0.005385
758.000000	-0.005534
757.000000	-0.005688
756.000000	-0.005833
755.000000	-0.005953
754.000000	-0.006020
753.000000	-0.006014
752.000000	-0.005935
751.000000	-0.005810
750.000000	-0.005699
749.000000	-0.005641
748.000000	-0.005591
747.000000	-0.005466
746.000000	-0.005255
745.000000	-0.005027
744.000000	-0.004821
743.000000	-0.004610
742.000000	-0.004401
741.000000	-0.004277
740.000000	-0.004283
739.000000	-0.004342
738.000000	-0.004349
737.000000	-0.004287
736.000000	-0.004203
735.000000	-0.004133
734.000000	-0.004098
733.000000	-0.004107
732.000000	-0.004129
731.000000	-0.004133
730.000000	-0.004152
729.000000	-0.004223
728.000000	-0.004287
727.000000	-0.004254
726.000000	-0.004141
725.000000	-0.004065
724.000000	-0.004041
723.000000	-0.003926
722.000000	-0.003624
721.000000	-0.003269
720.000000	-0.003106
719.000000	-0.003224
718.000000	-0.003494
717.000000	-0.003730
716.000000	-0.003823
715.000000	-0.003777
714.000000	-0.003682
713.000000	-0.003634
712.000000	-0.003626
711.000000	-0.003575
710.000000	-0.003456
709.000000	-0.003341
708.000000	-0.003278
707.000000	-0.003221
706.000000	-0.003095
705.000000	-0.002904
704.000000	-0.002735
703.000000	-0.002627
702.000000	-0.002562
701.000000	-0.002521
700.000000	-0.002503
699.000000	-0.002534
698.000000	-0.002625
697.000000	-0.002722
696.000000	-0.002722
695.000000	-0.002546
694.000000	-0.002293
693.000000	-0.002144
692.000000	-0.002073
691.000000	-0.001887
690.000000	-0.001512
689.000000	-0.001128
688.000000	-0.000922
687.000000	-0.000827
686.000000	-0.000713
685.000000	-0.000610
684.000000	-0.000592
683.000000	-0.000650
682.000000	-0.000781
681.000000	-0.001005
680.000000	-0.001216
679.000000	-0.001256
678.000000	-0.001220
677.000000	-0.001299
676.000000	-0.001411
675.000000	-0.001444
674.000000	-0.001490
673.000000	-0.001585
672.000000	-0.001508
671.000000	-0.001138
670.000000	-0.001069
669.000000	-0.002064
668.000000	-0.002684
667.000000	-0.002048
666.000000	-0.001754
665.000000	-0.001458
664.000000	-0.000530
663.000000	0.000640
662.000000	0.001549
661.000000	0.002101
660.000000	0.002519
659.000000	0.002866
658.000000	0.003037
657.000000	0.003008
656.000000	0.002810
655.000000	0.002310
654.000000	0.001584
653.000000	0.000992
652.000000	0.000660
651.000000	0.000406
650.000000	0.000196
649.000000	0.000229
648.000000	0.000420
647.000000	0.000362
646.000000	-0.000030
645.000000	-0.000425
644.000000	-0.000596
643.000000	-0.000616
642.000000	-0.000567
641.000000	-0.000385
640.000000	-0.000089
639.000000	0.000141
638.000000	0.000249
637.000000	0.000341
636.000000	0.000388
635.000000	0.000312
634.000000	0.000281
633.000000	0.000536
632.000000	0.000930
631.000000	0.001043
630.000000	0.000757
629.000000	0.000396
628.000000	0.000213
627.000000	0.000137
626.000000	0.000106
625.000000	0.000188
624.000000	0.000345
623.000000	0.000424
622.000000	0.000379
621.000000	0.000216
620.000000	-0.000168
619.000000	-0.000739
618.000000	-0.001115
617.000000	-0.000987
616.000000	-0.000600
615.000000	-0.000423
614.000000	-0.000504
613.000000	-0.000565
612.000000	-0.000558
611.000000	-0.000742
610.000000	-0.001312
609.000000	-0.002241
608.000000	-0.003314
607.000000	-0.004130
606.000000	-0.004301
605.000000	-0.003900
604.000000	-0.003496
603.000000	-0.003450
602.000000	-0.003468
601.000000	-0.003136
600.000000	-0.002566
