# Supplementary material for: Real-time monitoring of the reversible capture and release of CO2 on anthraquinone and riboflavin-modified graphitic electrodes using ATR-SEIRAS
Source: Chem Sci. 2025 Nov 4;16(48):23189–202. doi: 10.1039/d5sc05427c (PMC12584010; doi:10.1039/d5sc05427c)
Supplement: SC-016-D5SC05427C-s001 [file SC-016-D5SC05427C-s001.zip › Data Folders/Main Figures/Figure3/3a/041.ASC]

PE IR       SUBTECH     SPECTRUM    ASCII       PEDS        4.00        
   -1
041.ASC
24/06/26
16:04:40.00
24/06/26
16:04:40.00
Administrator

600.000000
#HDR
-1
-1
#GR
Wavenumber
A
1.0
0.0
4000.000000
-1.000000
3401
8
0.025587
-0.032400
#DATA
4000.000000	-0.004166
3999.000000	-0.004178
3998.000000	-0.004193
3997.000000	-0.004197
3996.000000	-0.004189
3995.000000	-0.004178
3994.000000	-0.004178
3993.000000	-0.004190
3992.000000	-0.004203
3991.000000	-0.004206
3990.000000	-0.004191
3989.000000	-0.004163
3988.000000	-0.004128
3987.000000	-0.004088
3986.000000	-0.004045
3985.000000	-0.004003
3984.000000	-0.003968
3983.000000	-0.003945
3982.000000	-0.003933
3981.000000	-0.003926
3980.000000	-0.003921
3979.000000	-0.003919
3978.000000	-0.003924
3977.000000	-0.003937
3976.000000	-0.003953
3975.000000	-0.003963
3974.000000	-0.003957
3973.000000	-0.003939
3972.000000	-0.003916
3971.000000	-0.003897
3970.000000	-0.003884
3969.000000	-0.003881
3968.000000	-0.003890
3967.000000	-0.003914
3966.000000	-0.003950
3965.000000	-0.003987
3964.000000	-0.004016
3963.000000	-0.004037
3962.000000	-0.004055
3961.000000	-0.004072
3960.000000	-0.004089
3959.000000	-0.004108
3958.000000	-0.004126
3957.000000	-0.004142
3956.000000	-0.004150
3955.000000	-0.004150
3954.000000	-0.004147
3953.000000	-0.004147
3952.000000	-0.004149
3951.000000	-0.004151
3950.000000	-0.004149
3949.000000	-0.004144
3948.000000	-0.004136
3947.000000	-0.004126
3946.000000	-0.004118
3945.000000	-0.004121
3944.000000	-0.004137
3943.000000	-0.004165
3942.000000	-0.004194
3941.000000	-0.004215
3940.000000	-0.004230
3939.000000	-0.004240
3938.000000	-0.004242
3937.000000	-0.004230
3936.000000	-0.004205
3935.000000	-0.004179
3934.000000	-0.004167
3933.000000	-0.004175
3932.000000	-0.004193
3931.000000	-0.004210
3930.000000	-0.004220
3929.000000	-0.004226
3928.000000	-0.004240
3927.000000	-0.004259
3926.000000	-0.004267
3925.000000	-0.004243
3924.000000	-0.004187
3923.000000	-0.004127
3922.000000	-0.004095
3921.000000	-0.004102
3920.000000	-0.004137
3919.000000	-0.004176
3918.000000	-0.004194
3917.000000	-0.004188
3916.000000	-0.004174
3915.000000	-0.004173
3914.000000	-0.004189
3913.000000	-0.004211
3912.000000	-0.004226
3911.000000	-0.004233
3910.000000	-0.004234
3909.000000	-0.004227
3908.000000	-0.004205
3907.000000	-0.004167
3906.000000	-0.004117
3905.000000	-0.004056
3904.000000	-0.003986
3903.000000	-0.003918
3902.000000	-0.003873
3901.000000	-0.003865
3900.000000	-0.003893
3899.000000	-0.003942
3898.000000	-0.003997
3897.000000	-0.004048
3896.000000	-0.004090
3895.000000	-0.004120
3894.000000	-0.004146
3893.000000	-0.004170
3892.000000	-0.004180
3891.000000	-0.004157
3890.000000	-0.004110
3889.000000	-0.004077
3888.000000	-0.004087
3887.000000	-0.004119
3886.000000	-0.004130
3885.000000	-0.004102
3884.000000	-0.004068
3883.000000	-0.004071
3882.000000	-0.004121
3881.000000	-0.004182
3880.000000	-0.004208
3879.000000	-0.004185
3878.000000	-0.004146
3877.000000	-0.004130
3876.000000	-0.004140
3875.000000	-0.004149
3874.000000	-0.004139
3873.000000	-0.004121
3872.000000	-0.004115
3871.000000	-0.004112
3870.000000	-0.004081
3869.000000	-0.004024
3868.000000	-0.003984
3867.000000	-0.003994
3866.000000	-0.004039
3865.000000	-0.004092
3864.000000	-0.004134
3863.000000	-0.004154
3862.000000	-0.004142
3861.000000	-0.004101
3860.000000	-0.004042
3859.000000	-0.003975
3858.000000	-0.003913
3857.000000	-0.003871
3856.000000	-0.003864
3855.000000	-0.003876
3854.000000	-0.003873
3853.000000	-0.003849
3852.000000	-0.003847
3851.000000	-0.003909
3850.000000	-0.004022
3849.000000	-0.004138
3848.000000	-0.004222
3847.000000	-0.004263
3846.000000	-0.004271
3845.000000	-0.004261
3844.000000	-0.004241
3843.000000	-0.004213
3842.000000	-0.004181
3841.000000	-0.004145
3840.000000	-0.004099
3839.000000	-0.004041
3838.000000	-0.003981
3837.000000	-0.003941
3836.000000	-0.003932
3835.000000	-0.003956
3834.000000	-0.004003
3833.000000	-0.004053
3832.000000	-0.004086
3831.000000	-0.004101
3830.000000	-0.004115
3829.000000	-0.004144
3828.000000	-0.004176
3827.000000	-0.004179
3826.000000	-0.004137
3825.000000	-0.004071
3824.000000	-0.004019
3823.000000	-0.003992
3822.000000	-0.003962
3821.000000	-0.003906
3820.000000	-0.003840
3819.000000	-0.003811
3818.000000	-0.003853
3817.000000	-0.003940
3816.000000	-0.004022
3815.000000	-0.004071
3814.000000	-0.004103
3813.000000	-0.004135
3812.000000	-0.004162
3811.000000	-0.004167
3810.000000	-0.004156
3809.000000	-0.004140
3808.000000	-0.004120
3807.000000	-0.004082
3806.000000	-0.004023
3805.000000	-0.003961
3804.000000	-0.003924
3803.000000	-0.003916
3802.000000	-0.003920
3801.000000	-0.003921
3800.000000	-0.003923
3799.000000	-0.003947
3798.000000	-0.004001
3797.000000	-0.004069
3796.000000	-0.004131
3795.000000	-0.004180
3794.000000	-0.004214
3793.000000	-0.004234
3792.000000	-0.004239
3791.000000	-0.004232
3790.000000	-0.004223
3789.000000	-0.004221
3788.000000	-0.004230
3787.000000	-0.004247
3786.000000	-0.004262
3785.000000	-0.004259
3784.000000	-0.004234
3783.000000	-0.004191
3782.000000	-0.004146
3781.000000	-0.004106
3780.000000	-0.004081
3779.000000	-0.004075
3778.000000	-0.004090
3777.000000	-0.004121
3776.000000	-0.004155
3775.000000	-0.004173
3774.000000	-0.004164
3773.000000	-0.004137
3772.000000	-0.004109
3771.000000	-0.004085
3770.000000	-0.004065
3769.000000	-0.004048
3768.000000	-0.004040
3767.000000	-0.004045
3766.000000	-0.004054
3765.000000	-0.004056
3764.000000	-0.004054
3763.000000	-0.004059
3762.000000	-0.004073
3761.000000	-0.004080
3760.000000	-0.004069
3759.000000	-0.004045
3758.000000	-0.004010
3757.000000	-0.003962
3756.000000	-0.003906
3755.000000	-0.003848
3754.000000	-0.003779
3753.000000	-0.003693
3752.000000	-0.003607
3751.000000	-0.003544
3750.000000	-0.003491
3749.000000	-0.003423
3748.000000	-0.003366
3747.000000	-0.003361
3746.000000	-0.003396
3745.000000	-0.003421
3744.000000	-0.003423
3743.000000	-0.003439
3742.000000	-0.003486
3741.000000	-0.003520
3740.000000	-0.003488
3739.000000	-0.003387
3738.000000	-0.003269
3737.000000	-0.003205
3736.000000	-0.003276
3735.000000	-0.003491
3734.000000	-0.003735
3733.000000	-0.003842
3732.000000	-0.003740
3731.000000	-0.003495
3730.000000	-0.003225
3729.000000	-0.003014
3728.000000	-0.002891
3727.000000	-0.002855
3726.000000	-0.002882
3725.000000	-0.002932
3724.000000	-0.002975
3723.000000	-0.003020
3722.000000	-0.003086
3721.000000	-0.003184
3720.000000	-0.003300
3719.000000	-0.003400
3718.000000	-0.003454
3717.000000	-0.003457
3716.000000	-0.003451
3715.000000	-0.003461
3714.000000	-0.003446
3713.000000	-0.003327
3712.000000	-0.003106
3711.000000	-0.002908
3710.000000	-0.002836
3709.000000	-0.002887
3708.000000	-0.002978
3707.000000	-0.003035
3706.000000	-0.003028
3705.000000	-0.002978
3704.000000	-0.002928
3703.000000	-0.002905
3702.000000	-0.002902
3701.000000	-0.002897
3700.000000	-0.002885
3699.000000	-0.002879
3698.000000	-0.002889
3697.000000	-0.002898
3696.000000	-0.002887
3695.000000	-0.002843
3694.000000	-0.002777
3693.000000	-0.002736
3692.000000	-0.002793
3691.000000	-0.002991
3690.000000	-0.003253
3689.000000	-0.003422
3688.000000	-0.003413
3687.000000	-0.003310
3686.000000	-0.003232
3685.000000	-0.003213
3684.000000	-0.003205
3683.000000	-0.003161
3682.000000	-0.003079
3681.000000	-0.002982
3680.000000	-0.002882
3679.000000	-0.002786
3678.000000	-0.002716
3677.000000	-0.002696
3676.000000	-0.002722
3675.000000	-0.002755
3674.000000	-0.002762
3673.000000	-0.002764
3672.000000	-0.002784
3671.000000	-0.002810
3670.000000	-0.002828
3669.000000	-0.002836
3668.000000	-0.002834
3667.000000	-0.002827
3666.000000	-0.002814
3665.000000	-0.002796
3664.000000	-0.002781
3663.000000	-0.002772
3662.000000	-0.002759
3661.000000	-0.002725
3660.000000	-0.002672
3659.000000	-0.002618
3658.000000	-0.002574
3657.000000	-0.002534
3656.000000	-0.002484
3655.000000	-0.002428
3654.000000	-0.002385
3653.000000	-0.002366
3652.000000	-0.002355
3651.000000	-0.002326
3650.000000	-0.002273
3649.000000	-0.002219
3648.000000	-0.002191
3647.000000	-0.002201
3646.000000	-0.002240
3645.000000	-0.002287
3644.000000	-0.002326
3643.000000	-0.002343
3642.000000	-0.002334
3641.000000	-0.002304
3640.000000	-0.002265
3639.000000	-0.002227
3638.000000	-0.002191
3637.000000	-0.002148
3636.000000	-0.002086
3635.000000	-0.001992
3634.000000	-0.001876
3633.000000	-0.001762
3632.000000	-0.001667
3631.000000	-0.001579
3630.000000	-0.001478
3629.000000	-0.001396
3628.000000	-0.001386
3627.000000	-0.001446
3626.000000	-0.001545
3625.000000	-0.001655
3624.000000	-0.001777
3623.000000	-0.001937
3622.000000	-0.002146
3621.000000	-0.002352
3620.000000	-0.002450
3619.000000	-0.002368
3618.000000	-0.002146
3617.000000	-0.001915
3616.000000	-0.001784
3615.000000	-0.001787
3614.000000	-0.001880
3613.000000	-0.001982
3612.000000	-0.002039
3611.000000	-0.002040
3610.000000	-0.001996
3609.000000	-0.001943
3608.000000	-0.001932
3607.000000	-0.001991
3606.000000	-0.002091
3605.000000	-0.002176
3604.000000	-0.002204
3603.000000	-0.002169
3602.000000	-0.002105
3601.000000	-0.002061
3600.000000	-0.002072
3599.000000	-0.002124
3598.000000	-0.002176
3597.000000	-0.002178
3596.000000	-0.002119
3595.000000	-0.002033
3594.000000	-0.001974
3593.000000	-0.001977
3592.000000	-0.002040
3591.000000	-0.002143
3590.000000	-0.002268
3589.000000	-0.002403
3588.000000	-0.002523
3587.000000	-0.002595
3586.000000	-0.002614
3585.000000	-0.002616
3584.000000	-0.002636
3583.000000	-0.002682
3582.000000	-0.002744
3581.000000	-0.002801
3580.000000	-0.002847
3579.000000	-0.002886
3578.000000	-0.002926
3577.000000	-0.002964
3576.000000	-0.002989
3575.000000	-0.002991
3574.000000	-0.002979
3573.000000	-0.002969
3572.000000	-0.002966
3571.000000	-0.002963
3570.000000	-0.002951
3569.000000	-0.002933
3568.000000	-0.002919
3567.000000	-0.002918
3566.000000	-0.002930
3565.000000	-0.002950
3564.000000	-0.002986
3563.000000	-0.003033
3562.000000	-0.003079
3561.000000	-0.003110
3560.000000	-0.003124
3559.000000	-0.003127
3558.000000	-0.003124
3557.000000	-0.003118
3556.000000	-0.003113
3555.000000	-0.003116
3554.000000	-0.003133
3553.000000	-0.003162
3552.000000	-0.003191
3551.000000	-0.003212
3550.000000	-0.003222
3549.000000	-0.003218
3548.000000	-0.003201
3547.000000	-0.003179
3546.000000	-0.003163
3545.000000	-0.003159
3544.000000	-0.003165
3543.000000	-0.003178
3542.000000	-0.003194
3541.000000	-0.003206
3540.000000	-0.003208
3539.000000	-0.003203
3538.000000	-0.003206
3537.000000	-0.003224
3536.000000	-0.003252
3535.000000	-0.003276
3534.000000	-0.003286
3533.000000	-0.003282
3532.000000	-0.003269
3531.000000	-0.003251
3530.000000	-0.003237
3529.000000	-0.003239
3528.000000	-0.003260
3527.000000	-0.003291
3526.000000	-0.003316
3525.000000	-0.003332
3524.000000	-0.003346
3523.000000	-0.003361
3522.000000	-0.003375
3521.000000	-0.003385
3520.000000	-0.003397
3519.000000	-0.003421
3518.000000	-0.003459
3517.000000	-0.003500
3516.000000	-0.003525
3515.000000	-0.003525
3514.000000	-0.003503
3513.000000	-0.003479
3512.000000	-0.003472
3511.000000	-0.003490
3510.000000	-0.003524
3509.000000	-0.003553
3508.000000	-0.003561
3507.000000	-0.003551
3506.000000	-0.003537
3505.000000	-0.003534
3504.000000	-0.003547
3503.000000	-0.003575
3502.000000	-0.003613
3501.000000	-0.003655
3500.000000	-0.003692
3499.000000	-0.003712
3498.000000	-0.003711
3497.000000	-0.003702
3496.000000	-0.003699
3495.000000	-0.003706
3494.000000	-0.003709
3493.000000	-0.003697
3492.000000	-0.003673
3491.000000	-0.003655
3490.000000	-0.003666
3489.000000	-0.003708
3488.000000	-0.003757
3487.000000	-0.003785
3486.000000	-0.003783
3485.000000	-0.003766
3484.000000	-0.003755
3483.000000	-0.003753
3482.000000	-0.003756
3481.000000	-0.003760
3480.000000	-0.003773
3479.000000	-0.003795
3478.000000	-0.003814
3477.000000	-0.003814
3476.000000	-0.003787
3475.000000	-0.003746
3474.000000	-0.003716
3473.000000	-0.003710
3472.000000	-0.003724
3471.000000	-0.003735
3470.000000	-0.003724
3469.000000	-0.003695
3468.000000	-0.003671
3467.000000	-0.003663
3466.000000	-0.003667
3465.000000	-0.003665
3464.000000	-0.003649
3463.000000	-0.003626
3462.000000	-0.003609
3461.000000	-0.003606
3460.000000	-0.003614
3459.000000	-0.003627
3458.000000	-0.003642
3457.000000	-0.003659
3456.000000	-0.003675
3455.000000	-0.003684
3454.000000	-0.003680
3453.000000	-0.003664
3452.000000	-0.003645
3451.000000	-0.003631
3450.000000	-0.003624
3449.000000	-0.003621
3448.000000	-0.003626
3447.000000	-0.003639
3446.000000	-0.003652
3445.000000	-0.003653
3444.000000	-0.003637
3443.000000	-0.003615
3442.000000	-0.003606
3441.000000	-0.003616
3440.000000	-0.003634
3439.000000	-0.003642
3438.000000	-0.003631
3437.000000	-0.003607
3436.000000	-0.003580
3435.000000	-0.003558
3434.000000	-0.003537
3433.000000	-0.003514
3432.000000	-0.003495
3431.000000	-0.003496
3430.000000	-0.003523
3429.000000	-0.003560
3428.000000	-0.003582
3427.000000	-0.003578
3426.000000	-0.003559
3425.000000	-0.003543
3424.000000	-0.003535
3423.000000	-0.003527
3422.000000	-0.003514
3421.000000	-0.003497
3420.000000	-0.003475
3419.000000	-0.003443
3418.000000	-0.003403
3417.000000	-0.003368
3416.000000	-0.003352
3415.000000	-0.003361
3414.000000	-0.003385
3413.000000	-0.003410
3412.000000	-0.003424
3411.000000	-0.003423
3410.000000	-0.003415
3409.000000	-0.003406
3408.000000	-0.003400
3407.000000	-0.003394
3406.000000	-0.003384
3405.000000	-0.003369
3404.000000	-0.003356
3403.000000	-0.003346
3402.000000	-0.003335
3401.000000	-0.003314
3400.000000	-0.003280
3399.000000	-0.003244
3398.000000	-0.003224
3397.000000	-0.003223
3396.000000	-0.003228
3395.000000	-0.003225
3394.000000	-0.003216
3393.000000	-0.003217
3392.000000	-0.003236
3391.000000	-0.003265
3390.000000	-0.003284
3389.000000	-0.003286
3388.000000	-0.003269
3387.000000	-0.003239
3386.000000	-0.003202
3385.000000	-0.003168
3384.000000	-0.003147
3383.000000	-0.003140
3382.000000	-0.003138
3381.000000	-0.003131
3380.000000	-0.003122
3379.000000	-0.003116
3378.000000	-0.003116
3377.000000	-0.003120
3376.000000	-0.003131
3375.000000	-0.003145
3374.000000	-0.003156
3373.000000	-0.003162
3372.000000	-0.003163
3371.000000	-0.003157
3370.000000	-0.003142
3369.000000	-0.003124
3368.000000	-0.003111
3367.000000	-0.003112
3366.000000	-0.003119
3365.000000	-0.003120
3364.000000	-0.003112
3363.000000	-0.003105
3362.000000	-0.003101
3361.000000	-0.003093
3360.000000	-0.003069
3359.000000	-0.003034
3358.000000	-0.002997
3357.000000	-0.002973
3356.000000	-0.002970
3355.000000	-0.002988
3354.000000	-0.003015
3353.000000	-0.003035
3352.000000	-0.003039
3351.000000	-0.003035
3350.000000	-0.003035
3349.000000	-0.003042
3348.000000	-0.003043
3347.000000	-0.003028
3346.000000	-0.003001
3345.000000	-0.002976
3344.000000	-0.002967
3343.000000	-0.002975
3342.000000	-0.002991
3341.000000	-0.003003
3340.000000	-0.003005
3339.000000	-0.002998
3338.000000	-0.002988
3337.000000	-0.002977
3336.000000	-0.002966
3335.000000	-0.002954
3334.000000	-0.002943
3333.000000	-0.002934
3332.000000	-0.002923
3331.000000	-0.002903
3330.000000	-0.002872
3329.000000	-0.002843
3328.000000	-0.002831
3327.000000	-0.002842
3326.000000	-0.002867
3325.000000	-0.002894
3324.000000	-0.002918
3323.000000	-0.002937
3322.000000	-0.002953
3321.000000	-0.002971
3320.000000	-0.002993
3319.000000	-0.003010
3318.000000	-0.003006
3317.000000	-0.002975
3316.000000	-0.002932
3315.000000	-0.002903
3314.000000	-0.002899
3313.000000	-0.002908
3312.000000	-0.002917
3311.000000	-0.002922
3310.000000	-0.002929
3309.000000	-0.002940
3308.000000	-0.002951
3307.000000	-0.002958
3306.000000	-0.002959
3305.000000	-0.002964
3304.000000	-0.002981
3303.000000	-0.003008
3302.000000	-0.003032
3301.000000	-0.003038
3300.000000	-0.003019
3299.000000	-0.002982
3298.000000	-0.002938
3297.000000	-0.002897
3296.000000	-0.002864
3295.000000	-0.002847
3294.000000	-0.002845
3293.000000	-0.002851
3292.000000	-0.002862
3291.000000	-0.002879
3290.000000	-0.002903
3289.000000	-0.002930
3288.000000	-0.002948
3287.000000	-0.002949
3286.000000	-0.002936
3285.000000	-0.002919
3284.000000	-0.002905
3283.000000	-0.002894
3282.000000	-0.002886
3281.000000	-0.002881
3280.000000	-0.002885
3279.000000	-0.002897
3278.000000	-0.002908
3277.000000	-0.002909
3276.000000	-0.002894
3275.000000	-0.002874
3274.000000	-0.002862
3273.000000	-0.002866
3272.000000	-0.002883
3271.000000	-0.002909
3270.000000	-0.002931
3269.000000	-0.002936
3268.000000	-0.002912
3267.000000	-0.002862
3266.000000	-0.002809
3265.000000	-0.002781
3264.000000	-0.002783
3263.000000	-0.002799
3262.000000	-0.002805
3261.000000	-0.002799
3260.000000	-0.002793
3259.000000	-0.002797
3258.000000	-0.002805
3257.000000	-0.002806
3256.000000	-0.002799
3255.000000	-0.002790
3254.000000	-0.002780
3253.000000	-0.002763
3252.000000	-0.002734
3251.000000	-0.002705
3250.000000	-0.002690
3249.000000	-0.002686
3248.000000	-0.002680
3247.000000	-0.002662
3246.000000	-0.002639
3245.000000	-0.002624
3244.000000	-0.002626
3243.000000	-0.002645
3242.000000	-0.002674
3241.000000	-0.002705
3240.000000	-0.002729
3239.000000	-0.002730
3238.000000	-0.002704
3237.000000	-0.002660
3236.000000	-0.002619
3235.000000	-0.002597
3234.000000	-0.002594
3233.000000	-0.002596
3232.000000	-0.002588
3231.000000	-0.002567
3230.000000	-0.002540
3229.000000	-0.002513
3228.000000	-0.002489
3227.000000	-0.002470
3226.000000	-0.002456
3225.000000	-0.002449
3224.000000	-0.002448
3223.000000	-0.002452
3222.000000	-0.002456
3221.000000	-0.002456
3220.000000	-0.002447
3219.000000	-0.002431
3218.000000	-0.002414
3217.000000	-0.002396
3216.000000	-0.002374
3215.000000	-0.002342
3214.000000	-0.002302
3213.000000	-0.002268
3212.000000	-0.002248
3211.000000	-0.002239
3210.000000	-0.002223
3209.000000	-0.002188
3208.000000	-0.002138
3207.000000	-0.002085
3206.000000	-0.002037
3205.000000	-0.001991
3204.000000	-0.001948
3203.000000	-0.001916
3202.000000	-0.001909
3201.000000	-0.001939
3200.000000	-0.001997
3199.000000	-0.002058
3198.000000	-0.002097
3197.000000	-0.002102
3196.000000	-0.002088
3195.000000	-0.002085
3194.000000	-0.002104
3193.000000	-0.002138
3192.000000	-0.002166
3191.000000	-0.002176
3190.000000	-0.002168
3189.000000	-0.002146
3188.000000	-0.002117
3187.000000	-0.002095
3186.000000	-0.002093
3185.000000	-0.002112
3184.000000	-0.002138
3183.000000	-0.002151
3182.000000	-0.002144
3181.000000	-0.002122
3180.000000	-0.002089
3179.000000	-0.002048
3178.000000	-0.002004
3177.000000	-0.001967
3176.000000	-0.001945
3175.000000	-0.001927
3174.000000	-0.001894
3173.000000	-0.001827
3172.000000	-0.001723
3171.000000	-0.001588
3170.000000	-0.001434
3169.000000	-0.001270
3168.000000	-0.001102
3167.000000	-0.000946
3166.000000	-0.000828
3165.000000	-0.000771
3164.000000	-0.000784
3163.000000	-0.000861
3162.000000	-0.000982
3161.000000	-0.001125
3160.000000	-0.001273
3159.000000	-0.001418
3158.000000	-0.001557
3157.000000	-0.001681
3156.000000	-0.001782
3155.000000	-0.001857
3154.000000	-0.001910
3153.000000	-0.001942
3152.000000	-0.001959
3151.000000	-0.001965
3150.000000	-0.001974
3149.000000	-0.001992
3148.000000	-0.002013
3147.000000	-0.002027
3146.000000	-0.002035
3145.000000	-0.002044
3144.000000	-0.002059
3143.000000	-0.002072
3142.000000	-0.002073
3141.000000	-0.002061
3140.000000	-0.002044
3139.000000	-0.002030
3138.000000	-0.002024
3137.000000	-0.002026
3136.000000	-0.002025
3135.000000	-0.002016
3134.000000	-0.001998
3133.000000	-0.001980
3132.000000	-0.001968
3131.000000	-0.001959
3130.000000	-0.001954
3129.000000	-0.001959
3128.000000	-0.001979
3127.000000	-0.002003
3126.000000	-0.002015
3125.000000	-0.002009
3124.000000	-0.001999
3123.000000	-0.002004
3122.000000	-0.002023
3121.000000	-0.002042
3120.000000	-0.002045
3119.000000	-0.002029
3118.000000	-0.001997
3117.000000	-0.001957
3116.000000	-0.001917
3115.000000	-0.001886
3114.000000	-0.001872
3113.000000	-0.001873
3112.000000	-0.001882
3111.000000	-0.001891
3110.000000	-0.001900
3109.000000	-0.001906
3108.000000	-0.001913
3107.000000	-0.001924
3106.000000	-0.001942
3105.000000	-0.001962
3104.000000	-0.001966
3103.000000	-0.001946
3102.000000	-0.001909
3101.000000	-0.001876
3100.000000	-0.001861
3099.000000	-0.001859
3098.000000	-0.001856
3097.000000	-0.001845
3096.000000	-0.001827
3095.000000	-0.001806
3094.000000	-0.001787
3093.000000	-0.001772
3092.000000	-0.001764
3091.000000	-0.001765
3090.000000	-0.001778
3089.000000	-0.001796
3088.000000	-0.001806
3087.000000	-0.001798
3086.000000	-0.001772
3085.000000	-0.001742
3084.000000	-0.001720
3083.000000	-0.001714
3082.000000	-0.001720
3081.000000	-0.001729
3080.000000	-0.001727
3079.000000	-0.001708
3078.000000	-0.001683
3077.000000	-0.001668
3076.000000	-0.001670
3075.000000	-0.001679
3074.000000	-0.001682
3073.000000	-0.001673
3072.000000	-0.001655
3071.000000	-0.001631
3070.000000	-0.001601
3069.000000	-0.001571
3068.000000	-0.001550
3067.000000	-0.001546
3066.000000	-0.001555
3065.000000	-0.001566
3064.000000	-0.001565
3063.000000	-0.001550
3062.000000	-0.001531
3061.000000	-0.001523
3060.000000	-0.001530
3059.000000	-0.001536
3058.000000	-0.001527
3057.000000	-0.001501
3056.000000	-0.001471
3055.000000	-0.001451
3054.000000	-0.001442
3053.000000	-0.001441
3052.000000	-0.001447
3051.000000	-0.001460
3050.000000	-0.001477
3049.000000	-0.001489
3048.000000	-0.001491
3047.000000	-0.001483
3046.000000	-0.001467
3045.000000	-0.001439
3044.000000	-0.001397
3043.000000	-0.001341
3042.000000	-0.001283
3041.000000	-0.001237
3040.000000	-0.001210
3039.000000	-0.001201
3038.000000	-0.001201
3037.000000	-0.001203
3036.000000	-0.001204
3035.000000	-0.001200
3034.000000	-0.001195
3033.000000	-0.001192
3032.000000	-0.001191
3031.000000	-0.001183
3030.000000	-0.001159
3029.000000	-0.001119
3028.000000	-0.001076
3027.000000	-0.001040
3026.000000	-0.001012
3025.000000	-0.000982
3024.000000	-0.000944
3023.000000	-0.000898
3022.000000	-0.000844
3021.000000	-0.000784
3020.000000	-0.000723
3019.000000	-0.000665
3018.000000	-0.000614
3017.000000	-0.000566
3016.000000	-0.000505
3015.000000	-0.000422
3014.000000	-0.000322
3013.000000	-0.000225
3012.000000	-0.000148
3011.000000	-0.000085
3010.000000	-0.000018
3009.000000	0.000070
3008.000000	0.000178
3007.000000	0.000288
3006.000000	0.000381
3005.000000	0.000446
3004.000000	0.000491
3003.000000	0.000528
3002.000000	0.000571
3001.000000	0.000625
3000.000000	0.000685
2999.000000	0.000743
2998.000000	0.000791
2997.000000	0.000827
2996.000000	0.000856
2995.000000	0.000887
2994.000000	0.000929
2993.000000	0.000983
2992.000000	0.001039
2991.000000	0.001090
2990.000000	0.001138
2989.000000	0.001197
2988.000000	0.001276
2987.000000	0.001381
2986.000000	0.001508
2985.000000	0.001643
2984.000000	0.001778
2983.000000	0.001914
2982.000000	0.002063
2981.000000	0.002237
2980.000000	0.002442
2979.000000	0.002673
2978.000000	0.002914
2977.000000	0.003146
2976.000000	0.003354
2975.000000	0.003530
2974.000000	0.003674
2973.000000	0.003790
2972.000000	0.003881
2971.000000	0.003947
2970.000000	0.003985
2969.000000	0.003981
2968.000000	0.003921
2967.000000	0.003809
2966.000000	0.003662
2965.000000	0.003498
2964.000000	0.003319
2963.000000	0.003123
2962.000000	0.002912
2961.000000	0.002705
2960.000000	0.002518
2959.000000	0.002358
2958.000000	0.002220
2957.000000	0.002098
2956.000000	0.001995
2955.000000	0.001923
2954.000000	0.001889
2953.000000	0.001885
2952.000000	0.001896
2951.000000	0.001909
2950.000000	0.001927
2949.000000	0.001965
2948.000000	0.002042
2947.000000	0.002160
2946.000000	0.002311
2945.000000	0.002474
2944.000000	0.002634
2943.000000	0.002778
2942.000000	0.002896
2941.000000	0.002973
2940.000000	0.002999
2939.000000	0.002979
2938.000000	0.002931
2937.000000	0.002869
2936.000000	0.002800
2935.000000	0.002724
2934.000000	0.002641
2933.000000	0.002542
2932.000000	0.002418
2931.000000	0.002266
2930.000000	0.002101
2929.000000	0.001950
2928.000000	0.001828
2927.000000	0.001728
2926.000000	0.001627
2925.000000	0.001505
2924.000000	0.001360
2923.000000	0.001210
2922.000000	0.001080
2921.000000	0.000980
2920.000000	0.000898
2919.000000	0.000820
2918.000000	0.000738
2917.000000	0.000657
2916.000000	0.000582
2915.000000	0.000514
2914.000000	0.000456
2913.000000	0.000405
2912.000000	0.000354
2911.000000	0.000298
2910.000000	0.000235
2909.000000	0.000175
2908.000000	0.000121
2907.000000	0.000072
2906.000000	0.000020
2905.000000	-0.000041
2904.000000	-0.000113
2903.000000	-0.000188
2902.000000	-0.000255
2901.000000	-0.000305
2900.000000	-0.000337
2899.000000	-0.000355
2898.000000	-0.000364
2897.000000	-0.000367
2896.000000	-0.000365
2895.000000	-0.000357
2894.000000	-0.000337
2893.000000	-0.000298
2892.000000	-0.000239
2891.000000	-0.000157
2890.000000	-0.000051
2889.000000	0.000081
2888.000000	0.000232
2887.000000	0.000399
2886.000000	0.000579
2885.000000	0.000777
2884.000000	0.000986
2883.000000	0.001180
2882.000000	0.001321
2881.000000	0.001383
2880.000000	0.001363
2879.000000	0.001280
2878.000000	0.001153
2877.000000	0.000998
2876.000000	0.000826
2875.000000	0.000651
2874.000000	0.000482
2873.000000	0.000319
2872.000000	0.000153
2871.000000	-0.000017
2870.000000	-0.000185
2869.000000	-0.000343
2868.000000	-0.000494
2867.000000	-0.000647
2866.000000	-0.000805
2865.000000	-0.000957
2864.000000	-0.001091
2863.000000	-0.001204
2862.000000	-0.001305
2861.000000	-0.001410
2860.000000	-0.001525
2859.000000	-0.001637
2858.000000	-0.001725
2857.000000	-0.001779
2856.000000	-0.001812
2855.000000	-0.001845
2854.000000	-0.001888
2853.000000	-0.001936
2852.000000	-0.001977
2851.000000	-0.002010
2850.000000	-0.002046
2849.000000	-0.002089
2848.000000	-0.002131
2847.000000	-0.002154
2846.000000	-0.002151
2845.000000	-0.002131
2844.000000	-0.002116
2843.000000	-0.002120
2842.000000	-0.002149
2841.000000	-0.002193
2840.000000	-0.002243
2839.000000	-0.002292
2838.000000	-0.002335
2837.000000	-0.002374
2836.000000	-0.002409
2835.000000	-0.002438
2834.000000	-0.002462
2833.000000	-0.002483
2832.000000	-0.002507
2831.000000	-0.002532
2830.000000	-0.002554
2829.000000	-0.002570
2828.000000	-0.002579
2827.000000	-0.002586
2826.000000	-0.002591
2825.000000	-0.002597
2824.000000	-0.002607
2823.000000	-0.002623
2822.000000	-0.002643
2821.000000	-0.002669
2820.000000	-0.002704
2819.000000	-0.002745
2818.000000	-0.002781
2817.000000	-0.002804
2816.000000	-0.002815
2815.000000	-0.002823
2814.000000	-0.002832
2813.000000	-0.002841
2812.000000	-0.002848
2811.000000	-0.002857
2810.000000	-0.002868
2809.000000	-0.002879
2808.000000	-0.002886
2807.000000	-0.002889
2806.000000	-0.002891
2805.000000	-0.002892
2804.000000	-0.002896
2803.000000	-0.002909
2802.000000	-0.002931
2801.000000	-0.002958
2800.000000	-0.002979
2799.000000	-0.002989
2798.000000	-0.002987
2797.000000	-0.002980
2796.000000	-0.002969
2795.000000	-0.002957
2794.000000	-0.002949
2793.000000	-0.002952
2792.000000	-0.002970
2791.000000	-0.002999
2790.000000	-0.003029
2789.000000	-0.003055
2788.000000	-0.003077
2787.000000	-0.003092
2786.000000	-0.003092
2785.000000	-0.003074
2784.000000	-0.003045
2783.000000	-0.003022
2782.000000	-0.003015
2781.000000	-0.003023
2780.000000	-0.003042
2779.000000	-0.003067
2778.000000	-0.003092
2777.000000	-0.003111
2776.000000	-0.003121
2775.000000	-0.003122
2774.000000	-0.003113
2773.000000	-0.003096
2772.000000	-0.003074
2771.000000	-0.003054
2770.000000	-0.003039
2769.000000	-0.003031
2768.000000	-0.003027
2767.000000	-0.003032
2766.000000	-0.003049
2765.000000	-0.003074
2764.000000	-0.003094
2763.000000	-0.003102
2762.000000	-0.003103
2761.000000	-0.003104
2760.000000	-0.003106
2759.000000	-0.003104
2758.000000	-0.003098
2757.000000	-0.003090
2756.000000	-0.003082
2755.000000	-0.003073
2754.000000	-0.003061
2753.000000	-0.003049
2752.000000	-0.003037
2751.000000	-0.003026
2750.000000	-0.003017
2749.000000	-0.003017
2748.000000	-0.003025
2747.000000	-0.003029
2746.000000	-0.003016
2745.000000	-0.002989
2744.000000	-0.002966
2743.000000	-0.002959
2742.000000	-0.002966
2741.000000	-0.002976
2740.000000	-0.002979
2739.000000	-0.002972
2738.000000	-0.002960
2737.000000	-0.002950
2736.000000	-0.002949
2735.000000	-0.002955
2734.000000	-0.002958
2733.000000	-0.002953
2732.000000	-0.002948
2731.000000	-0.002951
2730.000000	-0.002965
2729.000000	-0.002986
2728.000000	-0.003008
2727.000000	-0.003030
2726.000000	-0.003049
2725.000000	-0.003064
2724.000000	-0.003071
2723.000000	-0.003067
2722.000000	-0.003053
2721.000000	-0.003041
2720.000000	-0.003044
2719.000000	-0.003059
2718.000000	-0.003071
2717.000000	-0.003063
2716.000000	-0.003040
2715.000000	-0.003016
2714.000000	-0.002997
2713.000000	-0.002989
2712.000000	-0.002992
2711.000000	-0.003006
2710.000000	-0.003019
2709.000000	-0.003020
2708.000000	-0.003011
2707.000000	-0.003005
2706.000000	-0.003005
2705.000000	-0.003005
2704.000000	-0.002995
2703.000000	-0.002976
2702.000000	-0.002952
2701.000000	-0.002931
2700.000000	-0.002918
2699.000000	-0.002916
2698.000000	-0.002917
2697.000000	-0.002911
2696.000000	-0.002893
2695.000000	-0.002871
2694.000000	-0.002851
2693.000000	-0.002836
2692.000000	-0.002820
2691.000000	-0.002802
2690.000000	-0.002785
2689.000000	-0.002775
2688.000000	-0.002774
2687.000000	-0.002779
2686.000000	-0.002780
2685.000000	-0.002773
2684.000000	-0.002760
2683.000000	-0.002748
2682.000000	-0.002736
2681.000000	-0.002719
2680.000000	-0.002699
2679.000000	-0.002683
2678.000000	-0.002677
2677.000000	-0.002681
2676.000000	-0.002694
2675.000000	-0.002715
2674.000000	-0.002737
2673.000000	-0.002751
2672.000000	-0.002747
2671.000000	-0.002730
2670.000000	-0.002714
2669.000000	-0.002711
2668.000000	-0.002725
2667.000000	-0.002745
2666.000000	-0.002758
2665.000000	-0.002759
2664.000000	-0.002751
2663.000000	-0.002741
2662.000000	-0.002735
2661.000000	-0.002737
2660.000000	-0.002750
2659.000000	-0.002770
2658.000000	-0.002785
2657.000000	-0.002788
2656.000000	-0.002783
2655.000000	-0.002782
2654.000000	-0.002788
2653.000000	-0.002796
2652.000000	-0.002801
2651.000000	-0.002804
2650.000000	-0.002811
2649.000000	-0.002825
2648.000000	-0.002840
2647.000000	-0.002851
2646.000000	-0.002850
2645.000000	-0.002838
2644.000000	-0.002821
2643.000000	-0.002808
2642.000000	-0.002803
2641.000000	-0.002802
2640.000000	-0.002797
2639.000000	-0.002787
2638.000000	-0.002771
2637.000000	-0.002746
2636.000000	-0.002707
2635.000000	-0.002653
2634.000000	-0.002589
2633.000000	-0.002526
2632.000000	-0.002472
2631.000000	-0.002425
2630.000000	-0.002383
2629.000000	-0.002357
2628.000000	-0.002357
2627.000000	-0.002384
2626.000000	-0.002427
2625.000000	-0.002470
2624.000000	-0.002514
2623.000000	-0.002564
2622.000000	-0.002624
2621.000000	-0.002693
2620.000000	-0.002769
2619.000000	-0.002840
2618.000000	-0.002892
2617.000000	-0.002919
2616.000000	-0.002935
2615.000000	-0.002958
2614.000000	-0.002988
2613.000000	-0.003018
2612.000000	-0.003042
2611.000000	-0.003059
2610.000000	-0.003069
2609.000000	-0.003072
2608.000000	-0.003074
2607.000000	-0.003090
2606.000000	-0.003125
2605.000000	-0.003170
2604.000000	-0.003209
2603.000000	-0.003234
2602.000000	-0.003243
2601.000000	-0.003242
2600.000000	-0.003240
2599.000000	-0.003241
2598.000000	-0.003247
2597.000000	-0.003258
2596.000000	-0.003279
2595.000000	-0.003314
2594.000000	-0.003352
2593.000000	-0.003378
2592.000000	-0.003384
2591.000000	-0.003376
2590.000000	-0.003368
2589.000000	-0.003364
2588.000000	-0.003363
2587.000000	-0.003370
2586.000000	-0.003384
2585.000000	-0.003397
2584.000000	-0.003399
2583.000000	-0.003389
2582.000000	-0.003375
2581.000000	-0.003371
2580.000000	-0.003379
2579.000000	-0.003396
2578.000000	-0.003418
2577.000000	-0.003440
2576.000000	-0.003458
2575.000000	-0.003468
2574.000000	-0.003475
2573.000000	-0.003489
2572.000000	-0.003513
2571.000000	-0.003541
2570.000000	-0.003553
2569.000000	-0.003542
2568.000000	-0.003524
2567.000000	-0.003520
2566.000000	-0.003541
2565.000000	-0.003572
2564.000000	-0.003594
2563.000000	-0.003600
2562.000000	-0.003597
2561.000000	-0.003595
2560.000000	-0.003602
2559.000000	-0.003620
2558.000000	-0.003643
2557.000000	-0.003660
2556.000000	-0.003665
2555.000000	-0.003662
2554.000000	-0.003660
2553.000000	-0.003665
2552.000000	-0.003678
2551.000000	-0.003696
2550.000000	-0.003716
2549.000000	-0.003733
2548.000000	-0.003740
2547.000000	-0.003731
2546.000000	-0.003712
2545.000000	-0.003700
2544.000000	-0.003707
2543.000000	-0.003729
2542.000000	-0.003747
2541.000000	-0.003749
2540.000000	-0.003739
2539.000000	-0.003731
2538.000000	-0.003737
2537.000000	-0.003758
2536.000000	-0.003788
2535.000000	-0.003814
2534.000000	-0.003823
2533.000000	-0.003814
2532.000000	-0.003804
2531.000000	-0.003813
2530.000000	-0.003842
2529.000000	-0.003875
2528.000000	-0.003892
2527.000000	-0.003894
2526.000000	-0.003894
2525.000000	-0.003905
2524.000000	-0.003922
2523.000000	-0.003938
2522.000000	-0.003946
2521.000000	-0.003950
2520.000000	-0.003948
2519.000000	-0.003935
2518.000000	-0.003915
2517.000000	-0.003904
2516.000000	-0.003914
2515.000000	-0.003939
2514.000000	-0.003958
2513.000000	-0.003964
2512.000000	-0.003964
2511.000000	-0.003964
2510.000000	-0.003957
2509.000000	-0.003938
2508.000000	-0.003917
2507.000000	-0.003911
2506.000000	-0.003925
2505.000000	-0.003950
2504.000000	-0.003971
2503.000000	-0.003986
2502.000000	-0.003997
2501.000000	-0.004004
2500.000000	-0.004000
2499.000000	-0.003978
2498.000000	-0.003947
2497.000000	-0.003928
2496.000000	-0.003936
2495.000000	-0.003956
2494.000000	-0.003967
2493.000000	-0.003961
2492.000000	-0.003954
2491.000000	-0.003955
2490.000000	-0.003961
2489.000000	-0.003965
2488.000000	-0.003966
2487.000000	-0.003968
2486.000000	-0.003972
2485.000000	-0.003981
2484.000000	-0.004001
2483.000000	-0.004032
2482.000000	-0.004059
2481.000000	-0.004071
2480.000000	-0.004066
2479.000000	-0.004048
2478.000000	-0.004025
2477.000000	-0.004008
2476.000000	-0.004009
2475.000000	-0.004029
2474.000000	-0.004051
2473.000000	-0.004063
2472.000000	-0.004069
2471.000000	-0.004073
2470.000000	-0.004074
2469.000000	-0.004072
2468.000000	-0.004076
2467.000000	-0.004091
2466.000000	-0.004112
2465.000000	-0.004128
2464.000000	-0.004137
2463.000000	-0.004138
2462.000000	-0.004125
2461.000000	-0.004099
2460.000000	-0.004076
2459.000000	-0.004069
2458.000000	-0.004076
2457.000000	-0.004083
2456.000000	-0.004089
2455.000000	-0.004097
2454.000000	-0.004103
2453.000000	-0.004103
2452.000000	-0.004097
2451.000000	-0.004091
2450.000000	-0.004082
2449.000000	-0.004064
2448.000000	-0.004042
2447.000000	-0.004025
2446.000000	-0.004016
2445.000000	-0.004007
2444.000000	-0.003995
2443.000000	-0.003984
2442.000000	-0.003973
2441.000000	-0.003966
2440.000000	-0.003967
2439.000000	-0.003978
2438.000000	-0.003986
2437.000000	-0.003979
2436.000000	-0.003958
2435.000000	-0.003934
2434.000000	-0.003914
2433.000000	-0.003902
2432.000000	-0.003901
2431.000000	-0.003910
2430.000000	-0.003919
2429.000000	-0.003918
2428.000000	-0.003904
2427.000000	-0.003884
2426.000000	-0.003861
2425.000000	-0.003834
2424.000000	-0.003802
2423.000000	-0.003769
2422.000000	-0.003737
2421.000000	-0.003709
2420.000000	-0.003684
2419.000000	-0.003657
2418.000000	-0.003621
2417.000000	-0.003585
2416.000000	-0.003566
2415.000000	-0.003566
2414.000000	-0.003567
2413.000000	-0.003561
2412.000000	-0.003556
2411.000000	-0.003559
2410.000000	-0.003560
2409.000000	-0.003548
2408.000000	-0.003535
2407.000000	-0.003536
2406.000000	-0.003552
2405.000000	-0.003577
2404.000000	-0.003611
2403.000000	-0.003654
2402.000000	-0.003694
2401.000000	-0.003720
2400.000000	-0.003739
2399.000000	-0.003764
2398.000000	-0.003796
2397.000000	-0.003826
2396.000000	-0.003848
2395.000000	-0.003860
2394.000000	-0.003855
2393.000000	-0.003836
2392.000000	-0.003811
2391.000000	-0.003779
2390.000000	-0.003712
2389.000000	-0.003587
2388.000000	-0.003397
2387.000000	-0.003136
2386.000000	-0.002776
2385.000000	-0.002290
2384.000000	-0.001683
2383.000000	-0.000976
2382.000000	-0.000202
2381.000000	0.000583
2380.000000	0.001292
2379.000000	0.001857
2378.000000	0.002266
2377.000000	0.002549
2376.000000	0.002743
2375.000000	0.002902
2374.000000	0.003086
2373.000000	0.003302
2372.000000	0.003519
2371.000000	0.003745
2370.000000	0.004039
2369.000000	0.004424
2368.000000	0.004867
2367.000000	0.005343
2366.000000	0.005856
2365.000000	0.006413
2364.000000	0.006973
2363.000000	0.007464
2362.000000	0.007973
2361.000000	0.008573
2360.000000	0.009151
2359.000000	0.009592
2358.000000	0.009817
2357.000000	0.009877
2356.000000	0.009853
2355.000000	0.009822
2354.000000	0.010002
2353.000000	0.010605
2352.000000	0.011580
2351.000000	0.012369
2350.000000	0.012438
2349.000000	0.011934
2348.000000	0.011612
2347.000000	0.012545
2346.000000	0.015122
2345.000000	0.018699
2344.000000	0.022133
2343.000000	0.024541
2342.000000	0.025587
2341.000000	0.025056
2340.000000	0.023210
2339.000000	0.020697
2338.000000	0.018157
2337.000000	0.015950
2336.000000	0.014265
2335.000000	0.013158
2334.000000	0.012571
2333.000000	0.012376
2332.000000	0.012518
2331.000000	0.012767
2330.000000	0.012750
2329.000000	0.012365
2328.000000	0.011700
2327.000000	0.011075
2326.000000	0.010573
2325.000000	0.010265
2324.000000	0.010137
2323.000000	0.010049
2322.000000	0.009877
2321.000000	0.009511
2320.000000	0.009017
2319.000000	0.008405
2318.000000	0.007723
2317.000000	0.007059
2316.000000	0.006561
2315.000000	0.006295
2314.000000	0.006162
2313.000000	0.006043
2312.000000	0.005857
2311.000000	0.005610
2310.000000	0.005278
2309.000000	0.004890
2308.000000	0.004467
2307.000000	0.004042
2306.000000	0.003599
2305.000000	0.003158
2304.000000	0.002764
2303.000000	0.002461
2302.000000	0.002230
2301.000000	0.002035
2300.000000	0.001838
2299.000000	0.001637
2298.000000	0.001431
2297.000000	0.001249
2296.000000	0.001091
2295.000000	0.000941
2294.000000	0.000752
2293.000000	0.000515
2292.000000	0.000252
2291.000000	-0.000015
2290.000000	-0.000297
2289.000000	-0.000601
2288.000000	-0.000916
2287.000000	-0.001232
2286.000000	-0.001550
2285.000000	-0.001863
2284.000000	-0.002138
2283.000000	-0.002347
2282.000000	-0.002481
2281.000000	-0.002559
2280.000000	-0.002597
2279.000000	-0.002616
2278.000000	-0.002635
2277.000000	-0.002671
2276.000000	-0.002721
2275.000000	-0.002771
2274.000000	-0.002815
2273.000000	-0.002846
2272.000000	-0.002858
2271.000000	-0.002851
2270.000000	-0.002834
2269.000000	-0.002817
2268.000000	-0.002795
2267.000000	-0.002757
2266.000000	-0.002702
2265.000000	-0.002628
2264.000000	-0.002520
2263.000000	-0.002365
2262.000000	-0.002174
2261.000000	-0.001990
2260.000000	-0.001879
2259.000000	-0.001936
2258.000000	-0.002257
2257.000000	-0.002857
2256.000000	-0.003580
2255.000000	-0.004113
2254.000000	-0.004150
2253.000000	-0.003610
2252.000000	-0.002702
2251.000000	-0.001777
2250.000000	-0.001097
2249.000000	-0.000734
2248.000000	-0.000626
2247.000000	-0.000691
2246.000000	-0.000875
2245.000000	-0.001143
2244.000000	-0.001460
2243.000000	-0.001797
2242.000000	-0.002134
2241.000000	-0.002459
2240.000000	-0.002768
2239.000000	-0.003066
2238.000000	-0.003350
2237.000000	-0.003607
2236.000000	-0.003815
2235.000000	-0.003973
2234.000000	-0.004094
2233.000000	-0.004192
2232.000000	-0.004266
2231.000000	-0.004319
2230.000000	-0.004360
2229.000000	-0.004396
2228.000000	-0.004428
2227.000000	-0.004455
2226.000000	-0.004480
2225.000000	-0.004499
2224.000000	-0.004512
2223.000000	-0.004524
2222.000000	-0.004547
2221.000000	-0.004586
2220.000000	-0.004630
2219.000000	-0.004672
2218.000000	-0.004709
2217.000000	-0.004737
2216.000000	-0.004749
2215.000000	-0.004746
2214.000000	-0.004739
2213.000000	-0.004741
2212.000000	-0.004753
2211.000000	-0.004768
2210.000000	-0.004782
2209.000000	-0.004786
2208.000000	-0.004779
2207.000000	-0.004762
2206.000000	-0.004739
2205.000000	-0.004710
2204.000000	-0.004679
2203.000000	-0.004655
2202.000000	-0.004654
2201.000000	-0.004681
2200.000000	-0.004728
2199.000000	-0.004784
2198.000000	-0.004841
2197.000000	-0.004892
2196.000000	-0.004928
2195.000000	-0.004949
2194.000000	-0.004962
2193.000000	-0.004975
2192.000000	-0.004994
2191.000000	-0.005022
2190.000000	-0.005056
2189.000000	-0.005086
2188.000000	-0.005106
2187.000000	-0.005118
2186.000000	-0.005127
2185.000000	-0.005131
2184.000000	-0.005123
2183.000000	-0.005107
2182.000000	-0.005099
2181.000000	-0.005105
2180.000000	-0.005119
2179.000000	-0.005133
2178.000000	-0.005148
2177.000000	-0.005166
2176.000000	-0.005183
2175.000000	-0.005187
2174.000000	-0.005180
2173.000000	-0.005166
2172.000000	-0.005151
2171.000000	-0.005141
2170.000000	-0.005139
2169.000000	-0.005146
2168.000000	-0.005160
2167.000000	-0.005180
2166.000000	-0.005199
2165.000000	-0.005208
2164.000000	-0.005199
2163.000000	-0.005178
2162.000000	-0.005157
2161.000000	-0.005149
2160.000000	-0.005152
2159.000000	-0.005161
2158.000000	-0.005171
2157.000000	-0.005177
2156.000000	-0.005179
2155.000000	-0.005178
2154.000000	-0.005179
2153.000000	-0.005186
2152.000000	-0.005195
2151.000000	-0.005207
2150.000000	-0.005218
2149.000000	-0.005222
2148.000000	-0.005213
2147.000000	-0.005193
2146.000000	-0.005177
2145.000000	-0.005177
2144.000000	-0.005194
2143.000000	-0.005217
2142.000000	-0.005230
2141.000000	-0.005223
2140.000000	-0.005200
2139.000000	-0.005182
2138.000000	-0.005182
2137.000000	-0.005198
2136.000000	-0.005214
2135.000000	-0.005224
2134.000000	-0.005226
2133.000000	-0.005222
2132.000000	-0.005216
2131.000000	-0.005219
2130.000000	-0.005241
2129.000000	-0.005277
2128.000000	-0.005309
2127.000000	-0.005325
2126.000000	-0.005330
2125.000000	-0.005332
2124.000000	-0.005331
2123.000000	-0.005322
2122.000000	-0.005304
2121.000000	-0.005282
2120.000000	-0.005267
2119.000000	-0.005269
2118.000000	-0.005288
2117.000000	-0.005309
2116.000000	-0.005318
2115.000000	-0.005314
2114.000000	-0.005309
2113.000000	-0.005310
2112.000000	-0.005313
2111.000000	-0.005312
2110.000000	-0.005307
2109.000000	-0.005303
2108.000000	-0.005305
2107.000000	-0.005314
2106.000000	-0.005325
2105.000000	-0.005328
2104.000000	-0.005322
2103.000000	-0.005316
2102.000000	-0.005318
2101.000000	-0.005319
2100.000000	-0.005308
2099.000000	-0.005289
2098.000000	-0.005279
2097.000000	-0.005285
2096.000000	-0.005300
2095.000000	-0.005311
2094.000000	-0.005319
2093.000000	-0.005329
2092.000000	-0.005336
2091.000000	-0.005332
2090.000000	-0.005319
2089.000000	-0.005306
2088.000000	-0.005300
2087.000000	-0.005299
2086.000000	-0.005294
2085.000000	-0.005279
2084.000000	-0.005259
2083.000000	-0.005244
2082.000000	-0.005236
2081.000000	-0.005231
2080.000000	-0.005218
2079.000000	-0.005198
2078.000000	-0.005180
2077.000000	-0.005175
2076.000000	-0.005190
2075.000000	-0.005215
2074.000000	-0.005235
2073.000000	-0.005236
2072.000000	-0.005217
2071.000000	-0.005186
2070.000000	-0.005154
2069.000000	-0.005128
2068.000000	-0.005117
2067.000000	-0.005125
2066.000000	-0.005141
2065.000000	-0.005150
2064.000000	-0.005147
2063.000000	-0.005142
2062.000000	-0.005147
2061.000000	-0.005157
2060.000000	-0.005164
2059.000000	-0.005166
2058.000000	-0.005171
2057.000000	-0.005184
2056.000000	-0.005207
2055.000000	-0.005234
2054.000000	-0.005252
2053.000000	-0.005246
2052.000000	-0.005223
2051.000000	-0.005207
2050.000000	-0.005216
2049.000000	-0.005244
2048.000000	-0.005268
2047.000000	-0.005278
2046.000000	-0.005282
2045.000000	-0.005285
2044.000000	-0.005283
2043.000000	-0.005272
2042.000000	-0.005256
2041.000000	-0.005246
2040.000000	-0.005251
2039.000000	-0.005268
2038.000000	-0.005283
2037.000000	-0.005283
2036.000000	-0.005273
2035.000000	-0.005265
2034.000000	-0.005264
2033.000000	-0.005260
2032.000000	-0.005248
2031.000000	-0.005238
2030.000000	-0.005239
2029.000000	-0.005240
2028.000000	-0.005232
2027.000000	-0.005228
2026.000000	-0.005246
2025.000000	-0.005285
2024.000000	-0.005325
2023.000000	-0.005354
2022.000000	-0.005373
2021.000000	-0.005382
2020.000000	-0.005373
2019.000000	-0.005346
2018.000000	-0.005320
2017.000000	-0.005308
2016.000000	-0.005311
2015.000000	-0.005327
2014.000000	-0.005351
2013.000000	-0.005371
2012.000000	-0.005370
2011.000000	-0.005345
2010.000000	-0.005312
2009.000000	-0.005283
2008.000000	-0.005260
2007.000000	-0.005242
2006.000000	-0.005236
2005.000000	-0.005245
2004.000000	-0.005261
2003.000000	-0.005273
2002.000000	-0.005283
2001.000000	-0.005288
2000.000000	-0.005287
1999.000000	-0.005285
1998.000000	-0.005287
1997.000000	-0.005292
1996.000000	-0.005287
1995.000000	-0.005272
1994.000000	-0.005264
1993.000000	-0.005278
1992.000000	-0.005300
1991.000000	-0.005310
1990.000000	-0.005306
1989.000000	-0.005301
1988.000000	-0.005300
1987.000000	-0.005294
1986.000000	-0.005284
1985.000000	-0.005279
1984.000000	-0.005287
1983.000000	-0.005303
1982.000000	-0.005314
1981.000000	-0.005314
1980.000000	-0.005307
1979.000000	-0.005298
1978.000000	-0.005288
1977.000000	-0.005281
1976.000000	-0.005284
1975.000000	-0.005296
1974.000000	-0.005314
1973.000000	-0.005329
1972.000000	-0.005341
1971.000000	-0.005348
1970.000000	-0.005348
1969.000000	-0.005334
1968.000000	-0.005309
1967.000000	-0.005285
1966.000000	-0.005271
1965.000000	-0.005271
1964.000000	-0.005278
1963.000000	-0.005292
1962.000000	-0.005311
1961.000000	-0.005334
1960.000000	-0.005354
1959.000000	-0.005364
1958.000000	-0.005361
1957.000000	-0.005350
1956.000000	-0.005340
1955.000000	-0.005333
1954.000000	-0.005327
1953.000000	-0.005322
1952.000000	-0.005324
1951.000000	-0.005341
1950.000000	-0.005366
1949.000000	-0.005383
1948.000000	-0.005383
1947.000000	-0.005374
1946.000000	-0.005365
1945.000000	-0.005358
1944.000000	-0.005351
1943.000000	-0.005345
1942.000000	-0.005342
1941.000000	-0.005342
1940.000000	-0.005343
1939.000000	-0.005346
1938.000000	-0.005355
1937.000000	-0.005371
1936.000000	-0.005395
1935.000000	-0.005418
1934.000000	-0.005428
1933.000000	-0.005422
1932.000000	-0.005410
1931.000000	-0.005405
1930.000000	-0.005408
1929.000000	-0.005409
1928.000000	-0.005406
1927.000000	-0.005404
1926.000000	-0.005405
1925.000000	-0.005406
1924.000000	-0.005404
1923.000000	-0.005404
1922.000000	-0.005412
1921.000000	-0.005416
1920.000000	-0.005404
1919.000000	-0.005378
1918.000000	-0.005352
1917.000000	-0.005339
1916.000000	-0.005343
1915.000000	-0.005366
1914.000000	-0.005401
1913.000000	-0.005430
1912.000000	-0.005439
1911.000000	-0.005432
1910.000000	-0.005422
1909.000000	-0.005413
1908.000000	-0.005398
1907.000000	-0.005377
1906.000000	-0.005361
1905.000000	-0.005359
1904.000000	-0.005367
1903.000000	-0.005384
1902.000000	-0.005408
1901.000000	-0.005427
1900.000000	-0.005437
1899.000000	-0.005438
1898.000000	-0.005438
1897.000000	-0.005435
1896.000000	-0.005426
1895.000000	-0.005419
1894.000000	-0.005423
1893.000000	-0.005431
1892.000000	-0.005432
1891.000000	-0.005428
1890.000000	-0.005429
1889.000000	-0.005429
1888.000000	-0.005415
1887.000000	-0.005394
1886.000000	-0.005387
1885.000000	-0.005399
1884.000000	-0.005415
1883.000000	-0.005424
1882.000000	-0.005423
1881.000000	-0.005414
1880.000000	-0.005397
1879.000000	-0.005380
1878.000000	-0.005373
1877.000000	-0.005374
1876.000000	-0.005377
1875.000000	-0.005382
1874.000000	-0.005398
1873.000000	-0.005419
1872.000000	-0.005433
1871.000000	-0.005436
1870.000000	-0.005437
1869.000000	-0.005445
1868.000000	-0.005451
1867.000000	-0.005452
1866.000000	-0.005456
1865.000000	-0.005468
1864.000000	-0.005475
1863.000000	-0.005471
1862.000000	-0.005465
1861.000000	-0.005464
1860.000000	-0.005465
1859.000000	-0.005464
1858.000000	-0.005463
1857.000000	-0.005462
1856.000000	-0.005458
1855.000000	-0.005452
1854.000000	-0.005452
1853.000000	-0.005456
1852.000000	-0.005463
1851.000000	-0.005479
1850.000000	-0.005504
1849.000000	-0.005531
1848.000000	-0.005547
1847.000000	-0.005552
1846.000000	-0.005539
1845.000000	-0.005503
1844.000000	-0.005450
1843.000000	-0.005413
1842.000000	-0.005411
1841.000000	-0.005429
1840.000000	-0.005443
1839.000000	-0.005447
1838.000000	-0.005457
1837.000000	-0.005475
1836.000000	-0.005482
1835.000000	-0.005464
1834.000000	-0.005436
1833.000000	-0.005424
1832.000000	-0.005440
1831.000000	-0.005482
1830.000000	-0.005520
1829.000000	-0.005530
1828.000000	-0.005515
1827.000000	-0.005499
1826.000000	-0.005493
1825.000000	-0.005502
1824.000000	-0.005526
1823.000000	-0.005568
1822.000000	-0.005619
1821.000000	-0.005658
1820.000000	-0.005669
1819.000000	-0.005664
1818.000000	-0.005668
1817.000000	-0.005691
1816.000000	-0.005714
1815.000000	-0.005721
1814.000000	-0.005718
1813.000000	-0.005724
1812.000000	-0.005742
1811.000000	-0.005756
1810.000000	-0.005762
1809.000000	-0.005760
1808.000000	-0.005754
1807.000000	-0.005750
1806.000000	-0.005759
1805.000000	-0.005778
1804.000000	-0.005787
1803.000000	-0.005783
1802.000000	-0.005780
1801.000000	-0.005794
1800.000000	-0.005819
1799.000000	-0.005835
1798.000000	-0.005840
1797.000000	-0.005842
1796.000000	-0.005846
1795.000000	-0.005861
1794.000000	-0.005885
1793.000000	-0.005904
1792.000000	-0.005905
1791.000000	-0.005900
1790.000000	-0.005914
1789.000000	-0.005944
1788.000000	-0.005962
1787.000000	-0.005961
1786.000000	-0.005959
1785.000000	-0.005968
1784.000000	-0.005978
1783.000000	-0.005990
1782.000000	-0.006013
1781.000000	-0.006039
1780.000000	-0.006051
1779.000000	-0.006039
1778.000000	-0.006017
1777.000000	-0.005999
1776.000000	-0.005989
1775.000000	-0.005989
1774.000000	-0.005989
1773.000000	-0.005965
1772.000000	-0.005919
1771.000000	-0.005872
1770.000000	-0.005846
1769.000000	-0.005838
1768.000000	-0.005827
1767.000000	-0.005806
1766.000000	-0.005784
1765.000000	-0.005769
1764.000000	-0.005747
1763.000000	-0.005697
1762.000000	-0.005617
1761.000000	-0.005526
1760.000000	-0.005452
1759.000000	-0.005403
1758.000000	-0.005363
1757.000000	-0.005308
1756.000000	-0.005236
1755.000000	-0.005169
1754.000000	-0.005115
1753.000000	-0.005065
1752.000000	-0.005014
1751.000000	-0.004966
1750.000000	-0.004929
1749.000000	-0.004904
1748.000000	-0.004890
1747.000000	-0.004879
1746.000000	-0.004862
1745.000000	-0.004841
1744.000000	-0.004832
1743.000000	-0.004837
1742.000000	-0.004835
1741.000000	-0.004815
1740.000000	-0.004793
1739.000000	-0.004793
1738.000000	-0.004816
1737.000000	-0.004848
1736.000000	-0.004882
1735.000000	-0.004926
1734.000000	-0.004979
1733.000000	-0.004989
1732.000000	-0.004955
1731.000000	-0.004920
1730.000000	-0.004912
1729.000000	-0.004927
1728.000000	-0.004948
1727.000000	-0.004966
1726.000000	-0.004973
1725.000000	-0.004963
1724.000000	-0.004948
1723.000000	-0.004935
1722.000000	-0.004925
1721.000000	-0.004901
1720.000000	-0.004851
1719.000000	-0.004788
1718.000000	-0.004753
1717.000000	-0.004754
1716.000000	-0.004744
1715.000000	-0.004713
1714.000000	-0.004683
1713.000000	-0.004654
1712.000000	-0.004609
1711.000000	-0.004556
1710.000000	-0.004516
1709.000000	-0.004484
1708.000000	-0.004442
1707.000000	-0.004396
1706.000000	-0.004363
1705.000000	-0.004326
1704.000000	-0.004253
1703.000000	-0.004162
1702.000000	-0.004086
1701.000000	-0.004025
1700.000000	-0.003935
1699.000000	-0.003785
1698.000000	-0.003643
1697.000000	-0.003532
1696.000000	-0.003401
1695.000000	-0.003223
1694.000000	-0.003029
1693.000000	-0.002852
1692.000000	-0.002684
1691.000000	-0.002517
1690.000000	-0.002365
1689.000000	-0.002220
1688.000000	-0.002076
1687.000000	-0.001945
1686.000000	-0.001821
1685.000000	-0.001666
1684.000000	-0.001449
1683.000000	-0.001222
1682.000000	-0.001060
1681.000000	-0.000950
1680.000000	-0.000845
1679.000000	-0.000728
1678.000000	-0.000600
1677.000000	-0.000456
1676.000000	-0.000298
1675.000000	-0.000156
1674.000000	-0.000041
1673.000000	0.000047
1672.000000	0.000098
1671.000000	0.000102
1670.000000	0.000073
1669.000000	0.000083
1668.000000	0.000168
1667.000000	0.000284
1666.000000	0.000405
1665.000000	0.000557
1664.000000	0.000791
1663.000000	0.001114
1662.000000	0.001476
1661.000000	0.001837
1660.000000	0.002196
1659.000000	0.002567
1658.000000	0.002948
1657.000000	0.003306
1656.000000	0.003616
1655.000000	0.003923
1654.000000	0.004376
1653.000000	0.005022
1652.000000	0.005625
1651.000000	0.005964
1650.000000	0.006107
1649.000000	0.006206
1648.000000	0.006360
1647.000000	0.006569
1646.000000	0.006760
1645.000000	0.006863
1644.000000	0.006878
1643.000000	0.006846
1642.000000	0.006809
1641.000000	0.006794
1640.000000	0.006788
1639.000000	0.006756
1638.000000	0.006681
1637.000000	0.006594
1636.000000	0.006543
1635.000000	0.006528
1634.000000	0.006499
1633.000000	0.006412
1632.000000	0.006275
1631.000000	0.006099
1630.000000	0.005866
1629.000000	0.005575
1628.000000	0.005257
1627.000000	0.004950
1626.000000	0.004652
1625.000000	0.004329
1624.000000	0.003954
1623.000000	0.003562
1622.000000	0.003229
1621.000000	0.002982
1620.000000	0.002768
1619.000000	0.002529
1618.000000	0.002249
1617.000000	0.001972
1616.000000	0.001755
1615.000000	0.001587
1614.000000	0.001417
1613.000000	0.001234
1612.000000	0.001056
1611.000000	0.000883
1610.000000	0.000701
1609.000000	0.000506
1608.000000	0.000312
1607.000000	0.000135
1606.000000	-0.000014
1605.000000	-0.000138
1604.000000	-0.000260
1603.000000	-0.000395
1602.000000	-0.000533
1601.000000	-0.000662
1600.000000	-0.000787
1599.000000	-0.000921
1598.000000	-0.001066
1597.000000	-0.001207
1596.000000	-0.001332
1595.000000	-0.001442
1594.000000	-0.001552
1593.000000	-0.001676
1592.000000	-0.001813
1591.000000	-0.001947
1590.000000	-0.002065
1589.000000	-0.002172
1588.000000	-0.002285
1587.000000	-0.002416
1586.000000	-0.002548
1585.000000	-0.002653
1584.000000	-0.002731
1583.000000	-0.002810
1582.000000	-0.002894
1581.000000	-0.002960
1580.000000	-0.002993
1579.000000	-0.003011
1578.000000	-0.003039
1577.000000	-0.003098
1576.000000	-0.003176
1575.000000	-0.003233
1574.000000	-0.003262
1573.000000	-0.003281
1572.000000	-0.003305
1571.000000	-0.003332
1570.000000	-0.003356
1569.000000	-0.003359
1568.000000	-0.003356
1567.000000	-0.003389
1566.000000	-0.003460
1565.000000	-0.003530
1564.000000	-0.003563
1563.000000	-0.003559
1562.000000	-0.003548
1561.000000	-0.003553
1560.000000	-0.003602
1559.000000	-0.003705
1558.000000	-0.003752
1557.000000	-0.003740
1556.000000	-0.003741
1555.000000	-0.003754
1554.000000	-0.003752
1553.000000	-0.003740
1552.000000	-0.003749
1551.000000	-0.003788
1550.000000	-0.003836
1549.000000	-0.003860
1548.000000	-0.003846
1547.000000	-0.003817
1546.000000	-0.003801
1545.000000	-0.003819
1544.000000	-0.003855
1543.000000	-0.003864
1542.000000	-0.003822
1541.000000	-0.003769
1540.000000	-0.003764
1539.000000	-0.003804
1538.000000	-0.003835
1537.000000	-0.003837
1536.000000	-0.003813
1535.000000	-0.003778
1534.000000	-0.003770
1533.000000	-0.003802
1532.000000	-0.003835
1531.000000	-0.003840
1530.000000	-0.003827
1529.000000	-0.003811
1528.000000	-0.003804
1527.000000	-0.003816
1526.000000	-0.003858
1525.000000	-0.003916
1524.000000	-0.003964
1523.000000	-0.003981
1522.000000	-0.003983
1521.000000	-0.003995
1520.000000	-0.004011
1519.000000	-0.004020
1518.000000	-0.004012
1517.000000	-0.003986
1516.000000	-0.003954
1515.000000	-0.003936
1514.000000	-0.003952
1513.000000	-0.004001
1512.000000	-0.004056
1511.000000	-0.004079
1510.000000	-0.004072
1509.000000	-0.004056
1508.000000	-0.004037
1507.000000	-0.003999
1506.000000	-0.003936
1505.000000	-0.003877
1504.000000	-0.003838
1503.000000	-0.003789
1502.000000	-0.003715
1501.000000	-0.003637
1500.000000	-0.003565
1499.000000	-0.003474
1498.000000	-0.003319
1497.000000	-0.003092
1496.000000	-0.002824
1495.000000	-0.002561
1494.000000	-0.002351
1493.000000	-0.002206
1492.000000	-0.002103
1491.000000	-0.002018
1490.000000	-0.001957
1489.000000	-0.001942
1488.000000	-0.001955
1487.000000	-0.001958
1486.000000	-0.001961
1485.000000	-0.001986
1484.000000	-0.002047
1483.000000	-0.002141
1482.000000	-0.002246
1481.000000	-0.002339
1480.000000	-0.002400
1479.000000	-0.002435
1478.000000	-0.002465
1477.000000	-0.002493
1476.000000	-0.002487
1475.000000	-0.002431
1474.000000	-0.002369
1473.000000	-0.002372
1472.000000	-0.002456
1471.000000	-0.002556
1470.000000	-0.002639
1469.000000	-0.002725
1468.000000	-0.002821
1467.000000	-0.002905
1466.000000	-0.002949
1465.000000	-0.002959
1464.000000	-0.002984
1463.000000	-0.003058
1462.000000	-0.003179
1461.000000	-0.003314
1460.000000	-0.003424
1459.000000	-0.003503
1458.000000	-0.003606
1457.000000	-0.003790
1456.000000	-0.003994
1455.000000	-0.004142
1454.000000	-0.004244
1453.000000	-0.004331
1452.000000	-0.004412
1451.000000	-0.004478
1450.000000	-0.004534
1449.000000	-0.004614
1448.000000	-0.004726
1447.000000	-0.004836
1446.000000	-0.004905
1445.000000	-0.004930
1444.000000	-0.004935
1443.000000	-0.004931
1442.000000	-0.004922
1441.000000	-0.004895
1440.000000	-0.004837
1439.000000	-0.004745
1438.000000	-0.004645
1437.000000	-0.004581
1436.000000	-0.004543
1435.000000	-0.004480
1434.000000	-0.004387
1433.000000	-0.004306
1432.000000	-0.004254
1431.000000	-0.004213
1430.000000	-0.004149
1429.000000	-0.004062
1428.000000	-0.003967
1427.000000	-0.003878
1426.000000	-0.003795
1425.000000	-0.003712
1424.000000	-0.003627
1423.000000	-0.003540
1422.000000	-0.003463
1421.000000	-0.003425
1420.000000	-0.003435
1419.000000	-0.003445
1418.000000	-0.003395
1417.000000	-0.003306
1416.000000	-0.003221
1415.000000	-0.003135
1414.000000	-0.003020
1413.000000	-0.002888
1412.000000	-0.002781
1411.000000	-0.002716
1410.000000	-0.002667
1409.000000	-0.002596
1408.000000	-0.002494
1407.000000	-0.002372
1406.000000	-0.002252
1405.000000	-0.002135
1404.000000	-0.002005
1403.000000	-0.001848
1402.000000	-0.001670
1401.000000	-0.001498
1400.000000	-0.001345
1399.000000	-0.001195
1398.000000	-0.001014
1397.000000	-0.000799
1396.000000	-0.000569
1395.000000	-0.000340
1394.000000	-0.000102
1393.000000	0.000153
1392.000000	0.000419
1391.000000	0.000681
1390.000000	0.000935
1389.000000	0.001167
1388.000000	0.001353
1387.000000	0.001462
1386.000000	0.001490
1385.000000	0.001444
1384.000000	0.001325
1383.000000	0.001126
1382.000000	0.000842
1381.000000	0.000459
1380.000000	-0.000029
1379.000000	-0.000584
1378.000000	-0.001103
1377.000000	-0.001474
1376.000000	-0.001632
1375.000000	-0.001548
1374.000000	-0.001224
1373.000000	-0.000723
1372.000000	-0.000153
1371.000000	0.000387
1370.000000	0.000831
1369.000000	0.001146
1368.000000	0.001343
1367.000000	0.001466
1366.000000	0.001549
1365.000000	0.001578
1364.000000	0.001515
1363.000000	0.001361
1362.000000	0.001176
1361.000000	0.001001
1360.000000	0.000816
1359.000000	0.000585
1358.000000	0.000325
1357.000000	0.000088
1356.000000	-0.000103
1355.000000	-0.000270
1354.000000	-0.000448
1353.000000	-0.000634
1352.000000	-0.000795
1351.000000	-0.000908
1350.000000	-0.000992
1349.000000	-0.001081
1348.000000	-0.001182
1347.000000	-0.001266
1346.000000	-0.001312
1345.000000	-0.001343
1344.000000	-0.001395
1343.000000	-0.001470
1342.000000	-0.001525
1341.000000	-0.001535
1340.000000	-0.001527
1339.000000	-0.001554
1338.000000	-0.001634
1337.000000	-0.001736
1336.000000	-0.001826
1335.000000	-0.001891
1334.000000	-0.001950
1333.000000	-0.002036
1332.000000	-0.002160
1331.000000	-0.002302
1330.000000	-0.002430
1329.000000	-0.002543
1328.000000	-0.002665
1327.000000	-0.002804
1326.000000	-0.002932
1325.000000	-0.003032
1324.000000	-0.003121
1323.000000	-0.003234
1322.000000	-0.003380
1321.000000	-0.003537
1320.000000	-0.003685
1319.000000	-0.003821
1318.000000	-0.003952
1317.000000	-0.004074
1316.000000	-0.004172
1315.000000	-0.004235
1314.000000	-0.004276
1313.000000	-0.004328
1312.000000	-0.004404
1311.000000	-0.004478
1310.000000	-0.004521
1309.000000	-0.004549
1308.000000	-0.004616
1307.000000	-0.004749
1306.000000	-0.004910
1305.000000	-0.005034
1304.000000	-0.005094
1303.000000	-0.005122
1302.000000	-0.005176
1301.000000	-0.005276
1300.000000	-0.005400
1299.000000	-0.005515
1298.000000	-0.005622
1297.000000	-0.005748
1296.000000	-0.005901
1295.000000	-0.006047
1294.000000	-0.006150
1293.000000	-0.006220
1292.000000	-0.006293
1291.000000	-0.006384
1290.000000	-0.006474
1289.000000	-0.006551
1288.000000	-0.006625
1287.000000	-0.006715
1286.000000	-0.006815
1285.000000	-0.006898
1284.000000	-0.006945
1283.000000	-0.006964
1282.000000	-0.006996
1281.000000	-0.007075
1280.000000	-0.007199
1279.000000	-0.007327
1278.000000	-0.007430
1277.000000	-0.007518
1276.000000	-0.007616
1275.000000	-0.007724
1274.000000	-0.007816
1273.000000	-0.007882
1272.000000	-0.007952
1271.000000	-0.008069
1270.000000	-0.008245
1269.000000	-0.008449
1268.000000	-0.008636
1267.000000	-0.008790
1266.000000	-0.008940
1265.000000	-0.009121
1264.000000	-0.009326
1263.000000	-0.009511
1262.000000	-0.009657
1261.000000	-0.009804
1260.000000	-0.009997
1259.000000	-0.010221
1258.000000	-0.010428
1257.000000	-0.010614
1256.000000	-0.010829
1255.000000	-0.011109
1254.000000	-0.011429
1253.000000	-0.011741
1252.000000	-0.012037
1251.000000	-0.012355
1250.000000	-0.012731
1249.000000	-0.013162
1248.000000	-0.013604
1247.000000	-0.014025
1246.000000	-0.014436
1245.000000	-0.014876
1244.000000	-0.015343
1243.000000	-0.015782
1242.000000	-0.016141
1241.000000	-0.016430
1240.000000	-0.016695
1239.000000	-0.016963
1238.000000	-0.017214
1237.000000	-0.017419
1236.000000	-0.017566
1235.000000	-0.017668
1234.000000	-0.017739
1233.000000	-0.017775
1232.000000	-0.017762
1231.000000	-0.017697
1230.000000	-0.017611
1229.000000	-0.017538
1228.000000	-0.017476
1227.000000	-0.017402
1226.000000	-0.017319
1225.000000	-0.017270
1224.000000	-0.017284
1223.000000	-0.017336
1222.000000	-0.017376
1221.000000	-0.017382
1220.000000	-0.017376
1219.000000	-0.017394
1218.000000	-0.017450
1217.000000	-0.017523
1216.000000	-0.017582
1215.000000	-0.017613
1214.000000	-0.017638
1213.000000	-0.017682
1212.000000	-0.017734
1211.000000	-0.017765
1210.000000	-0.017781
1209.000000	-0.017823
1208.000000	-0.017907
1207.000000	-0.017991
1206.000000	-0.018024
1205.000000	-0.018009
1204.000000	-0.017991
1203.000000	-0.018001
1202.000000	-0.018032
1201.000000	-0.018059
1200.000000	-0.018075
1199.000000	-0.018093
1198.000000	-0.018139
1197.000000	-0.018210
1196.000000	-0.018248
1195.000000	-0.018175
1194.000000	-0.017976
1193.000000	-0.017708
1192.000000	-0.017429
1191.000000	-0.017144
1190.000000	-0.016849
1189.000000	-0.016578
1188.000000	-0.016386
1187.000000	-0.016285
1186.000000	-0.016235
1185.000000	-0.016189
1184.000000	-0.016143
1183.000000	-0.016126
1182.000000	-0.016164
1181.000000	-0.016244
1180.000000	-0.016323
1179.000000	-0.016369
1178.000000	-0.016393
1177.000000	-0.016431
1176.000000	-0.016482
1175.000000	-0.016495
1174.000000	-0.016436
1173.000000	-0.016335
1172.000000	-0.016259
1171.000000	-0.016243
1170.000000	-0.016271
1169.000000	-0.016316
1168.000000	-0.016364
1167.000000	-0.016399
1166.000000	-0.016381
1165.000000	-0.016259
1164.000000	-0.016009
1163.000000	-0.015667
1162.000000	-0.015308
1161.000000	-0.015000
1160.000000	-0.014761
1159.000000	-0.014575
1158.000000	-0.014430
1157.000000	-0.014342
1156.000000	-0.014320
1155.000000	-0.014339
1154.000000	-0.014350
1153.000000	-0.014329
1152.000000	-0.014296
1151.000000	-0.014284
1150.000000	-0.014301
1149.000000	-0.014317
1148.000000	-0.014304
1147.000000	-0.014270
1146.000000	-0.014246
1145.000000	-0.014237
1144.000000	-0.014204
1143.000000	-0.014113
1142.000000	-0.013997
1141.000000	-0.013927
1140.000000	-0.013934
1139.000000	-0.013975
1138.000000	-0.013982
1137.000000	-0.013936
1136.000000	-0.013871
1135.000000	-0.013822
1134.000000	-0.013788
1133.000000	-0.013742
1132.000000	-0.013673
1131.000000	-0.013602
1130.000000	-0.013555
1129.000000	-0.013533
1128.000000	-0.013510
1127.000000	-0.013481
1126.000000	-0.013470
1125.000000	-0.013483
1124.000000	-0.013474
1123.000000	-0.013387
1122.000000	-0.013233
1121.000000	-0.013091
1120.000000	-0.013019
1119.000000	-0.012992
1118.000000	-0.012945
1117.000000	-0.012849
1116.000000	-0.012731
1115.000000	-0.012632
1114.000000	-0.012555
1113.000000	-0.012467
1112.000000	-0.012335
1111.000000	-0.012178
1110.000000	-0.012051
1109.000000	-0.011989
1108.000000	-0.011964
1107.000000	-0.011918
1106.000000	-0.011840
1105.000000	-0.011766
1104.000000	-0.011719
1103.000000	-0.011674
1102.000000	-0.011600
1101.000000	-0.011507
1100.000000	-0.011435
1099.000000	-0.011401
1098.000000	-0.011383
1097.000000	-0.011351
1096.000000	-0.011292
1095.000000	-0.011216
1094.000000	-0.011143
1093.000000	-0.011085
1092.000000	-0.011027
1091.000000	-0.010954
1090.000000	-0.010878
1089.000000	-0.010830
1088.000000	-0.010813
1087.000000	-0.010784
1086.000000	-0.010698
1085.000000	-0.010568
1084.000000	-0.010452
1083.000000	-0.010390
1082.000000	-0.010359
1081.000000	-0.010311
1080.000000	-0.010231
1079.000000	-0.010155
1078.000000	-0.010110
1077.000000	-0.010070
1076.000000	-0.009987
1075.000000	-0.009851
1074.000000	-0.009717
1073.000000	-0.009639
1072.000000	-0.009610
1071.000000	-0.009573
1070.000000	-0.009500
1069.000000	-0.009412
1068.000000	-0.009340
1067.000000	-0.009280
1066.000000	-0.009202
1065.000000	-0.009102
1064.000000	-0.009009
1063.000000	-0.008956
1062.000000	-0.008937
1061.000000	-0.008919
1060.000000	-0.008873
1059.000000	-0.008813
1058.000000	-0.008770
1057.000000	-0.008754
1056.000000	-0.008739
1055.000000	-0.008710
1054.000000	-0.008691
1053.000000	-0.008716
1052.000000	-0.008783
1051.000000	-0.008841
1050.000000	-0.008848
1049.000000	-0.008811
1048.000000	-0.008776
1047.000000	-0.008785
1046.000000	-0.008838
1045.000000	-0.008898
1044.000000	-0.008938
1043.000000	-0.008968
1042.000000	-0.009019
1041.000000	-0.009078
1040.000000	-0.009075
1039.000000	-0.008958
1038.000000	-0.008755
1037.000000	-0.008552
1036.000000	-0.008392
1035.000000	-0.008251
1034.000000	-0.008096
1033.000000	-0.007931
1032.000000	-0.007785
1031.000000	-0.007660
1030.000000	-0.007536
1029.000000	-0.007402
1028.000000	-0.007283
1027.000000	-0.007220
1026.000000	-0.007236
1025.000000	-0.007313
1024.000000	-0.007400
1023.000000	-0.007449
1022.000000	-0.007455
1021.000000	-0.007441
1020.000000	-0.007418
1019.000000	-0.007375
1018.000000	-0.007317
1017.000000	-0.007284
1016.000000	-0.007310
1015.000000	-0.007372
1014.000000	-0.007397
1013.000000	-0.007336
1012.000000	-0.007213
1011.000000	-0.007096
1010.000000	-0.007023
1009.000000	-0.006968
1008.000000	-0.006895
1007.000000	-0.006810
1006.000000	-0.006767
1005.000000	-0.006792
1004.000000	-0.006843
1003.000000	-0.006851
1002.000000	-0.006793
1001.000000	-0.006715
1000.000000	-0.006662
999.000000	-0.006627
998.000000	-0.006561
997.000000	-0.006442
996.000000	-0.006308
995.000000	-0.006223
994.000000	-0.006199
993.000000	-0.006178
992.000000	-0.006096
991.000000	-0.005961
990.000000	-0.005833
989.000000	-0.005744
988.000000	-0.005664
987.000000	-0.005564
986.000000	-0.005479
985.000000	-0.005465
984.000000	-0.005519
983.000000	-0.005566
982.000000	-0.005550
981.000000	-0.005491
980.000000	-0.005462
979.000000	-0.005516
978.000000	-0.005644
977.000000	-0.005797
976.000000	-0.005940
975.000000	-0.006076
974.000000	-0.006233
973.000000	-0.006407
972.000000	-0.006542
971.000000	-0.006598
970.000000	-0.006602
969.000000	-0.006626
968.000000	-0.006695
967.000000	-0.006770
966.000000	-0.006810
965.000000	-0.006832
964.000000	-0.006876
963.000000	-0.006947
962.000000	-0.007010
961.000000	-0.007043
960.000000	-0.007060
959.000000	-0.007097
958.000000	-0.007162
957.000000	-0.007223
956.000000	-0.007240
955.000000	-0.007217
954.000000	-0.007207
953.000000	-0.007247
952.000000	-0.007309
951.000000	-0.007331
950.000000	-0.007295
949.000000	-0.007240
948.000000	-0.007202
947.000000	-0.007176
946.000000	-0.007140
945.000000	-0.007099
944.000000	-0.007085
943.000000	-0.007122
942.000000	-0.007196
941.000000	-0.007265
940.000000	-0.007297
939.000000	-0.007305
938.000000	-0.007338
937.000000	-0.007410
936.000000	-0.007463
935.000000	-0.007431
934.000000	-0.007332
933.000000	-0.007246
932.000000	-0.007199
931.000000	-0.007126
930.000000	-0.006973
929.000000	-0.006788
928.000000	-0.006677
927.000000	-0.006690
926.000000	-0.006790
925.000000	-0.006918
924.000000	-0.007058
923.000000	-0.007245
922.000000	-0.007519
921.000000	-0.007864
920.000000	-0.008190
919.000000	-0.008383
918.000000	-0.008376
917.000000	-0.008184
916.000000	-0.007875
915.000000	-0.007525
914.000000	-0.007214
913.000000	-0.007007
912.000000	-0.006917
911.000000	-0.006894
910.000000	-0.006862
909.000000	-0.006790
908.000000	-0.006706
907.000000	-0.006648
906.000000	-0.006615
905.000000	-0.006567
904.000000	-0.006474
903.000000	-0.006367
902.000000	-0.006312
901.000000	-0.006333
900.000000	-0.006374
899.000000	-0.006363
898.000000	-0.006293
897.000000	-0.006225
896.000000	-0.006206
895.000000	-0.006219
894.000000	-0.006210
893.000000	-0.006155
892.000000	-0.006088
891.000000	-0.006066
890.000000	-0.006118
889.000000	-0.006199
888.000000	-0.006226
887.000000	-0.006176
886.000000	-0.006130
885.000000	-0.006188
884.000000	-0.006362
883.000000	-0.006586
882.000000	-0.006822
881.000000	-0.007089
880.000000	-0.007385
879.000000	-0.007639
878.000000	-0.007773
877.000000	-0.007786
876.000000	-0.007740
875.000000	-0.007699
874.000000	-0.007687
873.000000	-0.007691
872.000000	-0.007695
871.000000	-0.007711
870.000000	-0.007766
869.000000	-0.007857
868.000000	-0.007924
867.000000	-0.007924
866.000000	-0.007910
865.000000	-0.007980
864.000000	-0.008164
863.000000	-0.008398
862.000000	-0.008643
861.000000	-0.008955
860.000000	-0.009422
859.000000	-0.010076
858.000000	-0.010910
857.000000	-0.011959
856.000000	-0.013344
855.000000	-0.015223
854.000000	-0.017705
853.000000	-0.020761
852.000000	-0.024152
851.000000	-0.027457
850.000000	-0.030191
849.000000	-0.031937
848.000000	-0.032400
847.000000	-0.031491
846.000000	-0.029429
845.000000	-0.026652
844.000000	-0.023594
843.000000	-0.020529
842.000000	-0.017615
841.000000	-0.014974
840.000000	-0.012727
839.000000	-0.010966
838.000000	-0.009701
837.000000	-0.008840
836.000000	-0.008244
835.000000	-0.007819
834.000000	-0.007552
833.000000	-0.007416
832.000000	-0.007308
831.000000	-0.007128
830.000000	-0.006905
829.000000	-0.006764
828.000000	-0.006747
827.000000	-0.006765
826.000000	-0.006719
825.000000	-0.006633
824.000000	-0.006590
823.000000	-0.006620
822.000000	-0.006673
821.000000	-0.006682
820.000000	-0.006620
819.000000	-0.006519
818.000000	-0.006448
817.000000	-0.006448
816.000000	-0.006472
815.000000	-0.006452
814.000000	-0.006409
813.000000	-0.006434
812.000000	-0.006538
811.000000	-0.006614
810.000000	-0.006577
809.000000	-0.006473
808.000000	-0.006408
807.000000	-0.006406
806.000000	-0.006405
805.000000	-0.006364
804.000000	-0.006306
803.000000	-0.006286
802.000000	-0.006333
801.000000	-0.006425
800.000000	-0.006492
799.000000	-0.006482
798.000000	-0.006417
797.000000	-0.006377
796.000000	-0.006392
795.000000	-0.006420
794.000000	-0.006418
793.000000	-0.006397
792.000000	-0.006384
791.000000	-0.006374
790.000000	-0.006368
789.000000	-0.006397
788.000000	-0.006475
787.000000	-0.006567
786.000000	-0.006620
785.000000	-0.006613
784.000000	-0.006551
783.000000	-0.006459
782.000000	-0.006387
781.000000	-0.006377
780.000000	-0.006384
779.000000	-0.006319
778.000000	-0.006178
777.000000	-0.006069
776.000000	-0.006063
775.000000	-0.006094
774.000000	-0.006056
773.000000	-0.005948
772.000000	-0.005851
771.000000	-0.005811
770.000000	-0.005803
769.000000	-0.005791
768.000000	-0.005759
767.000000	-0.005711
766.000000	-0.005663
765.000000	-0.005626
764.000000	-0.005585
763.000000	-0.005513
762.000000	-0.005428
761.000000	-0.005398
760.000000	-0.005468
759.000000	-0.005608
758.000000	-0.005772
757.000000	-0.005935
756.000000	-0.006076
755.000000	-0.006148
754.000000	-0.006129
753.000000	-0.006054
752.000000	-0.005975
751.000000	-0.005928
750.000000	-0.005922
749.000000	-0.005934
748.000000	-0.005891
747.000000	-0.005734
746.000000	-0.005503
745.000000	-0.005302
744.000000	-0.005153
743.000000	-0.004981
742.000000	-0.004757
741.000000	-0.004567
740.000000	-0.004477
739.000000	-0.004440
738.000000	-0.004383
737.000000	-0.004319
736.000000	-0.004303
735.000000	-0.004339
734.000000	-0.004391
733.000000	-0.004426
732.000000	-0.004417
731.000000	-0.004382
730.000000	-0.004411
729.000000	-0.004556
728.000000	-0.004722
727.000000	-0.004768
726.000000	-0.004694
725.000000	-0.004632
724.000000	-0.004635
723.000000	-0.004577
722.000000	-0.004340
721.000000	-0.004015
720.000000	-0.003818
719.000000	-0.003857
718.000000	-0.004038
717.000000	-0.004183
716.000000	-0.004182
715.000000	-0.004063
714.000000	-0.003958
713.000000	-0.003961
712.000000	-0.004010
711.000000	-0.003978
710.000000	-0.003853
709.000000	-0.003738
708.000000	-0.003677
707.000000	-0.003609
706.000000	-0.003461
705.000000	-0.003258
704.000000	-0.003092
703.000000	-0.003000
702.000000	-0.002960
701.000000	-0.002957
700.000000	-0.002964
699.000000	-0.002974
698.000000	-0.002994
697.000000	-0.002994
696.000000	-0.002902
695.000000	-0.002665
694.000000	-0.002400
693.000000	-0.002287
692.000000	-0.002274
691.000000	-0.002155
690.000000	-0.001877
689.000000	-0.001626
688.000000	-0.001548
687.000000	-0.001512
686.000000	-0.001381
685.000000	-0.001234
684.000000	-0.001163
683.000000	-0.001138
682.000000	-0.001159
681.000000	-0.001299
680.000000	-0.001490
679.000000	-0.001564
678.000000	-0.001605
677.000000	-0.001801
676.000000	-0.002047
675.000000	-0.002149
674.000000	-0.002141
673.000000	-0.002119
672.000000	-0.001980
671.000000	-0.001656
670.000000	-0.001804
669.000000	-0.003249
668.000000	-0.004241
667.000000	-0.003495
666.000000	-0.002985
665.000000	-0.002504
664.000000	-0.001391
663.000000	-0.000072
662.000000	0.000902
661.000000	0.001518
660.000000	0.002013
659.000000	0.002364
658.000000	0.002431
657.000000	0.002312
656.000000	0.002125
655.000000	0.001698
654.000000	0.001049
653.000000	0.000565
652.000000	0.000408
651.000000	0.000306
650.000000	0.000062
649.000000	-0.000185
648.000000	-0.000389
647.000000	-0.000719
646.000000	-0.001078
645.000000	-0.001143
644.000000	-0.000895
643.000000	-0.000671
642.000000	-0.000673
641.000000	-0.000740
640.000000	-0.000708
639.000000	-0.000657
638.000000	-0.000628
637.000000	-0.000520
636.000000	-0.000381
635.000000	-0.000373
634.000000	-0.000450
633.000000	-0.000420
632.000000	-0.000308
631.000000	-0.000326
630.000000	-0.000460
629.000000	-0.000467
628.000000	-0.000327
627.000000	-0.000309
626.000000	-0.000476
625.000000	-0.000611
624.000000	-0.000636
623.000000	-0.000680
622.000000	-0.000727
621.000000	-0.000674
620.000000	-0.000653
619.000000	-0.000854
618.000000	-0.001096
617.000000	-0.001048
616.000000	-0.000823
615.000000	-0.000843
614.000000	-0.001157
613.000000	-0.001401
612.000000	-0.001429
611.000000	-0.001480
610.000000	-0.001725
609.000000	-0.002009
608.000000	-0.002115
607.000000	-0.002008
606.000000	-0.001779
605.000000	-0.001567
604.000000	-0.001527
603.000000	-0.001745
602.000000	-0.002110
601.000000	-0.002428
600.000000	-0.002637
