# Supplementary material for: Real-time monitoring of the reversible capture and release of CO2 on anthraquinone and riboflavin-modified graphitic electrodes using ATR-SEIRAS
Source: Chem Sci. 2025 Nov 4;16(48):23189–202. doi: 10.1039/d5sc05427c (PMC12584010; doi:10.1039/d5sc05427c)
Supplement: SC-016-D5SC05427C-s001 [file SC-016-D5SC05427C-s001.zip › Data Folders/Main Figures/Figure3/3a/042.ASC]

PE IR       SUBTECH     SPECTRUM    ASCII       PEDS        4.00        
   -1
042.ASC
24/06/26
16:04:40.00
24/06/26
16:04:40.00
Administrator

600.000000
#HDR
-1
-1
#GR
Wavenumber
A
1.0
0.0
4000.000000
-1.000000
3401
8
0.026878
-0.033001
#DATA
4000.000000	-0.004457
3999.000000	-0.004445
3998.000000	-0.004439
3997.000000	-0.004436
3996.000000	-0.004425
3995.000000	-0.004397
3994.000000	-0.004357
3993.000000	-0.004322
3992.000000	-0.004309
3991.000000	-0.004320
3990.000000	-0.004342
3989.000000	-0.004356
3988.000000	-0.004352
3987.000000	-0.004330
3986.000000	-0.004295
3985.000000	-0.004263
3984.000000	-0.004246
3983.000000	-0.004250
3982.000000	-0.004262
3981.000000	-0.004266
3980.000000	-0.004256
3979.000000	-0.004243
3978.000000	-0.004240
3977.000000	-0.004253
3976.000000	-0.004271
3975.000000	-0.004281
3974.000000	-0.004276
3973.000000	-0.004258
3972.000000	-0.004238
3971.000000	-0.004229
3970.000000	-0.004240
3969.000000	-0.004267
3968.000000	-0.004299
3967.000000	-0.004326
3966.000000	-0.004340
3965.000000	-0.004344
3964.000000	-0.004346
3963.000000	-0.004356
3962.000000	-0.004379
3961.000000	-0.004412
3960.000000	-0.004446
3959.000000	-0.004470
3958.000000	-0.004483
3957.000000	-0.004486
3956.000000	-0.004486
3955.000000	-0.004484
3954.000000	-0.004483
3953.000000	-0.004486
3952.000000	-0.004493
3951.000000	-0.004499
3950.000000	-0.004497
3949.000000	-0.004484
3948.000000	-0.004462
3947.000000	-0.004440
3946.000000	-0.004434
3945.000000	-0.004454
3944.000000	-0.004494
3943.000000	-0.004536
3942.000000	-0.004559
3941.000000	-0.004557
3940.000000	-0.004540
3939.000000	-0.004524
3938.000000	-0.004515
3937.000000	-0.004514
3936.000000	-0.004520
3935.000000	-0.004534
3934.000000	-0.004552
3933.000000	-0.004562
3932.000000	-0.004553
3931.000000	-0.004525
3930.000000	-0.004484
3929.000000	-0.004449
3928.000000	-0.004440
3927.000000	-0.004464
3926.000000	-0.004508
3925.000000	-0.004547
3924.000000	-0.004565
3923.000000	-0.004564
3922.000000	-0.004557
3921.000000	-0.004549
3920.000000	-0.004537
3919.000000	-0.004526
3918.000000	-0.004516
3917.000000	-0.004507
3916.000000	-0.004497
3915.000000	-0.004488
3914.000000	-0.004484
3913.000000	-0.004481
3912.000000	-0.004473
3911.000000	-0.004461
3910.000000	-0.004453
3909.000000	-0.004461
3908.000000	-0.004489
3907.000000	-0.004527
3906.000000	-0.004547
3905.000000	-0.004529
3904.000000	-0.004481
3903.000000	-0.004437
3902.000000	-0.004428
3901.000000	-0.004451
3900.000000	-0.004479
3899.000000	-0.004492
3898.000000	-0.004489
3897.000000	-0.004485
3896.000000	-0.004484
3895.000000	-0.004489
3894.000000	-0.004502
3893.000000	-0.004528
3892.000000	-0.004549
3891.000000	-0.004538
3890.000000	-0.004492
3889.000000	-0.004450
3888.000000	-0.004452
3887.000000	-0.004488
3886.000000	-0.004515
3885.000000	-0.004509
3884.000000	-0.004490
3883.000000	-0.004506
3882.000000	-0.004570
3881.000000	-0.004644
3880.000000	-0.004674
3879.000000	-0.004643
3878.000000	-0.004595
3877.000000	-0.004582
3876.000000	-0.004608
3875.000000	-0.004623
3874.000000	-0.004583
3873.000000	-0.004506
3872.000000	-0.004453
3871.000000	-0.004449
3870.000000	-0.004452
3869.000000	-0.004429
3868.000000	-0.004402
3867.000000	-0.004415
3866.000000	-0.004465
3865.000000	-0.004517
3864.000000	-0.004552
3863.000000	-0.004568
3862.000000	-0.004568
3861.000000	-0.004551
3860.000000	-0.004515
3859.000000	-0.004460
3858.000000	-0.004392
3857.000000	-0.004332
3856.000000	-0.004307
3855.000000	-0.004308
3854.000000	-0.004278
3853.000000	-0.004204
3852.000000	-0.004154
3851.000000	-0.004195
3850.000000	-0.004306
3849.000000	-0.004422
3848.000000	-0.004507
3847.000000	-0.004564
3846.000000	-0.004607
3845.000000	-0.004636
3844.000000	-0.004642
3843.000000	-0.004620
3842.000000	-0.004583
3841.000000	-0.004546
3840.000000	-0.004512
3839.000000	-0.004472
3838.000000	-0.004428
3837.000000	-0.004392
3836.000000	-0.004374
3835.000000	-0.004377
3834.000000	-0.004402
3833.000000	-0.004440
3832.000000	-0.004477
3831.000000	-0.004505
3830.000000	-0.004533
3829.000000	-0.004574
3828.000000	-0.004617
3827.000000	-0.004629
3826.000000	-0.004585
3825.000000	-0.004512
3824.000000	-0.004463
3823.000000	-0.004467
3822.000000	-0.004482
3821.000000	-0.004452
3820.000000	-0.004371
3819.000000	-0.004305
3818.000000	-0.004305
3817.000000	-0.004347
3816.000000	-0.004375
3815.000000	-0.004377
3814.000000	-0.004384
3813.000000	-0.004418
3812.000000	-0.004455
3811.000000	-0.004462
3810.000000	-0.004449
3809.000000	-0.004445
3808.000000	-0.004454
3807.000000	-0.004441
3806.000000	-0.004379
3805.000000	-0.004296
3804.000000	-0.004246
3803.000000	-0.004250
3802.000000	-0.004287
3801.000000	-0.004315
3800.000000	-0.004324
3799.000000	-0.004346
3798.000000	-0.004401
3797.000000	-0.004466
3796.000000	-0.004512
3795.000000	-0.004534
3794.000000	-0.004544
3793.000000	-0.004558
3792.000000	-0.004573
3791.000000	-0.004583
3790.000000	-0.004583
3789.000000	-0.004574
3788.000000	-0.004567
3787.000000	-0.004571
3786.000000	-0.004589
3785.000000	-0.004604
3784.000000	-0.004603
3783.000000	-0.004586
3782.000000	-0.004567
3781.000000	-0.004555
3780.000000	-0.004552
3779.000000	-0.004556
3778.000000	-0.004562
3777.000000	-0.004567
3776.000000	-0.004563
3775.000000	-0.004543
3774.000000	-0.004513
3773.000000	-0.004489
3772.000000	-0.004476
3771.000000	-0.004461
3770.000000	-0.004433
3769.000000	-0.004403
3768.000000	-0.004406
3767.000000	-0.004452
3766.000000	-0.004509
3765.000000	-0.004527
3764.000000	-0.004495
3763.000000	-0.004450
3762.000000	-0.004430
3761.000000	-0.004440
3760.000000	-0.004464
3759.000000	-0.004483
3758.000000	-0.004470
3757.000000	-0.004407
3756.000000	-0.004305
3755.000000	-0.004189
3754.000000	-0.004079
3753.000000	-0.003985
3752.000000	-0.003915
3751.000000	-0.003874
3750.000000	-0.003839
3749.000000	-0.003798
3748.000000	-0.003779
3747.000000	-0.003818
3746.000000	-0.003886
3745.000000	-0.003902
3744.000000	-0.003845
3743.000000	-0.003793
3742.000000	-0.003807
3741.000000	-0.003850
3740.000000	-0.003844
3739.000000	-0.003766
3738.000000	-0.003650
3737.000000	-0.003564
3736.000000	-0.003601
3735.000000	-0.003800
3734.000000	-0.004050
3733.000000	-0.004157
3732.000000	-0.004028
3731.000000	-0.003739
3730.000000	-0.003437
3729.000000	-0.003218
3728.000000	-0.003097
3727.000000	-0.003056
3726.000000	-0.003071
3725.000000	-0.003118
3724.000000	-0.003187
3723.000000	-0.003276
3722.000000	-0.003383
3721.000000	-0.003507
3720.000000	-0.003643
3719.000000	-0.003773
3718.000000	-0.003862
3717.000000	-0.003896
3716.000000	-0.003907
3715.000000	-0.003921
3714.000000	-0.003894
3713.000000	-0.003745
3712.000000	-0.003481
3711.000000	-0.003246
3710.000000	-0.003152
3709.000000	-0.003187
3708.000000	-0.003262
3707.000000	-0.003304
3706.000000	-0.003293
3705.000000	-0.003257
3704.000000	-0.003241
3703.000000	-0.003253
3702.000000	-0.003261
3701.000000	-0.003230
3700.000000	-0.003172
3699.000000	-0.003130
3698.000000	-0.003131
3697.000000	-0.003157
3696.000000	-0.003171
3695.000000	-0.003149
3694.000000	-0.003108
3693.000000	-0.003102
3692.000000	-0.003198
3691.000000	-0.003428
3690.000000	-0.003706
3689.000000	-0.003871
3688.000000	-0.003842
3687.000000	-0.003702
3686.000000	-0.003580
3685.000000	-0.003528
3684.000000	-0.003517
3683.000000	-0.003508
3682.000000	-0.003484
3681.000000	-0.003438
3680.000000	-0.003353
3679.000000	-0.003232
3678.000000	-0.003115
3677.000000	-0.003049
3676.000000	-0.003034
3675.000000	-0.003021
3674.000000	-0.002978
3673.000000	-0.002944
3672.000000	-0.002957
3671.000000	-0.003010
3670.000000	-0.003076
3669.000000	-0.003133
3668.000000	-0.003174
3667.000000	-0.003204
3666.000000	-0.003220
3665.000000	-0.003213
3664.000000	-0.003184
3663.000000	-0.003145
3662.000000	-0.003099
3661.000000	-0.003043
3660.000000	-0.002975
3659.000000	-0.002911
3658.000000	-0.002867
3657.000000	-0.002839
3656.000000	-0.002807
3655.000000	-0.002763
3654.000000	-0.002720
3653.000000	-0.002700
3652.000000	-0.002700
3651.000000	-0.002705
3650.000000	-0.002702
3649.000000	-0.002689
3648.000000	-0.002671
3647.000000	-0.002660
3646.000000	-0.002655
3645.000000	-0.002653
3644.000000	-0.002643
3643.000000	-0.002615
3642.000000	-0.002564
3641.000000	-0.002502
3640.000000	-0.002450
3639.000000	-0.002415
3638.000000	-0.002386
3637.000000	-0.002345
3636.000000	-0.002278
3635.000000	-0.002187
3634.000000	-0.002083
3633.000000	-0.001989
3632.000000	-0.001912
3631.000000	-0.001834
3630.000000	-0.001730
3629.000000	-0.001628
3628.000000	-0.001594
3627.000000	-0.001640
3626.000000	-0.001737
3625.000000	-0.001849
3624.000000	-0.001975
3623.000000	-0.002158
3622.000000	-0.002417
3621.000000	-0.002684
3620.000000	-0.002813
3619.000000	-0.002717
3618.000000	-0.002471
3617.000000	-0.002240
3616.000000	-0.002137
3615.000000	-0.002162
3614.000000	-0.002243
3613.000000	-0.002302
3612.000000	-0.002312
3611.000000	-0.002286
3610.000000	-0.002237
3609.000000	-0.002184
3608.000000	-0.002168
3607.000000	-0.002216
3606.000000	-0.002309
3605.000000	-0.002399
3604.000000	-0.002443
3603.000000	-0.002424
3602.000000	-0.002361
3601.000000	-0.002302
3600.000000	-0.002293
3599.000000	-0.002330
3598.000000	-0.002362
3597.000000	-0.002338
3596.000000	-0.002253
3595.000000	-0.002156
3594.000000	-0.002106
3593.000000	-0.002126
3592.000000	-0.002199
3591.000000	-0.002308
3590.000000	-0.002452
3589.000000	-0.002625
3588.000000	-0.002786
3587.000000	-0.002887
3586.000000	-0.002920
3585.000000	-0.002930
3584.000000	-0.002957
3583.000000	-0.003002
3582.000000	-0.003046
3581.000000	-0.003076
3580.000000	-0.003094
3579.000000	-0.003111
3578.000000	-0.003135
3577.000000	-0.003167
3576.000000	-0.003198
3575.000000	-0.003220
3574.000000	-0.003239
3573.000000	-0.003260
3572.000000	-0.003284
3571.000000	-0.003302
3570.000000	-0.003309
3569.000000	-0.003308
3568.000000	-0.003309
3567.000000	-0.003316
3566.000000	-0.003323
3565.000000	-0.003327
3564.000000	-0.003336
3563.000000	-0.003356
3562.000000	-0.003382
3561.000000	-0.003406
3560.000000	-0.003423
3559.000000	-0.003430
3558.000000	-0.003429
3557.000000	-0.003423
3556.000000	-0.003418
3555.000000	-0.003421
3554.000000	-0.003433
3553.000000	-0.003446
3552.000000	-0.003451
3551.000000	-0.003445
3550.000000	-0.003439
3549.000000	-0.003445
3548.000000	-0.003460
3547.000000	-0.003472
3546.000000	-0.003470
3545.000000	-0.003455
3544.000000	-0.003434
3543.000000	-0.003418
3542.000000	-0.003409
3541.000000	-0.003412
3540.000000	-0.003429
3539.000000	-0.003456
3538.000000	-0.003484
3537.000000	-0.003500
3536.000000	-0.003504
3535.000000	-0.003504
3534.000000	-0.003508
3533.000000	-0.003518
3532.000000	-0.003530
3531.000000	-0.003545
3530.000000	-0.003565
3529.000000	-0.003590
3528.000000	-0.003612
3527.000000	-0.003623
3526.000000	-0.003624
3525.000000	-0.003627
3524.000000	-0.003642
3523.000000	-0.003666
3522.000000	-0.003687
3521.000000	-0.003699
3520.000000	-0.003705
3519.000000	-0.003710
3518.000000	-0.003714
3517.000000	-0.003717
3516.000000	-0.003722
3515.000000	-0.003731
3514.000000	-0.003742
3513.000000	-0.003755
3512.000000	-0.003778
3511.000000	-0.003812
3510.000000	-0.003847
3509.000000	-0.003870
3508.000000	-0.003874
3507.000000	-0.003868
3506.000000	-0.003860
3505.000000	-0.003857
3504.000000	-0.003863
3503.000000	-0.003883
3502.000000	-0.003910
3501.000000	-0.003928
3500.000000	-0.003926
3499.000000	-0.003908
3498.000000	-0.003885
3497.000000	-0.003871
3496.000000	-0.003871
3495.000000	-0.003880
3494.000000	-0.003892
3493.000000	-0.003902
3492.000000	-0.003907
3491.000000	-0.003914
3490.000000	-0.003932
3489.000000	-0.003968
3488.000000	-0.004014
3487.000000	-0.004050
3486.000000	-0.004061
3485.000000	-0.004050
3484.000000	-0.004040
3483.000000	-0.004042
3482.000000	-0.004048
3481.000000	-0.004042
3480.000000	-0.004023
3479.000000	-0.004007
3478.000000	-0.004014
3477.000000	-0.004044
3476.000000	-0.004083
3475.000000	-0.004117
3474.000000	-0.004139
3473.000000	-0.004150
3472.000000	-0.004147
3471.000000	-0.004120
3470.000000	-0.004065
3469.000000	-0.003998
3468.000000	-0.003942
3467.000000	-0.003913
3466.000000	-0.003913
3465.000000	-0.003933
3464.000000	-0.003959
3463.000000	-0.003974
3462.000000	-0.003972
3461.000000	-0.003961
3460.000000	-0.003956
3459.000000	-0.003965
3458.000000	-0.003979
3457.000000	-0.003984
3456.000000	-0.003974
3455.000000	-0.003961
3454.000000	-0.003958
3453.000000	-0.003971
3452.000000	-0.003989
3451.000000	-0.003997
3450.000000	-0.003988
3449.000000	-0.003970
3448.000000	-0.003953
3447.000000	-0.003943
3446.000000	-0.003934
3445.000000	-0.003922
3444.000000	-0.003909
3443.000000	-0.003895
3442.000000	-0.003882
3441.000000	-0.003874
3440.000000	-0.003881
3439.000000	-0.003903
3438.000000	-0.003923
3437.000000	-0.003926
3436.000000	-0.003909
3435.000000	-0.003885
3434.000000	-0.003864
3433.000000	-0.003846
3432.000000	-0.003824
3431.000000	-0.003797
3430.000000	-0.003769
3429.000000	-0.003745
3428.000000	-0.003730
3427.000000	-0.003728
3426.000000	-0.003740
3425.000000	-0.003761
3424.000000	-0.003782
3423.000000	-0.003793
3422.000000	-0.003788
3421.000000	-0.003766
3420.000000	-0.003737
3419.000000	-0.003714
3418.000000	-0.003706
3417.000000	-0.003713
3416.000000	-0.003725
3415.000000	-0.003730
3414.000000	-0.003721
3413.000000	-0.003699
3412.000000	-0.003674
3411.000000	-0.003662
3410.000000	-0.003663
3409.000000	-0.003668
3408.000000	-0.003663
3407.000000	-0.003647
3406.000000	-0.003631
3405.000000	-0.003626
3404.000000	-0.003632
3403.000000	-0.003635
3402.000000	-0.003621
3401.000000	-0.003589
3400.000000	-0.003551
3399.000000	-0.003518
3398.000000	-0.003495
3397.000000	-0.003491
3396.000000	-0.003510
3395.000000	-0.003542
3394.000000	-0.003562
3393.000000	-0.003550
3392.000000	-0.003516
3391.000000	-0.003490
3390.000000	-0.003490
3389.000000	-0.003508
3388.000000	-0.003521
3387.000000	-0.003513
3386.000000	-0.003481
3385.000000	-0.003437
3384.000000	-0.003403
3383.000000	-0.003392
3382.000000	-0.003405
3381.000000	-0.003429
3380.000000	-0.003451
3379.000000	-0.003466
3378.000000	-0.003476
3377.000000	-0.003478
3376.000000	-0.003471
3375.000000	-0.003457
3374.000000	-0.003441
3373.000000	-0.003425
3372.000000	-0.003410
3371.000000	-0.003394
3370.000000	-0.003379
3369.000000	-0.003371
3368.000000	-0.003374
3367.000000	-0.003389
3366.000000	-0.003406
3365.000000	-0.003415
3364.000000	-0.003412
3363.000000	-0.003400
3362.000000	-0.003384
3361.000000	-0.003365
3360.000000	-0.003344
3359.000000	-0.003325
3358.000000	-0.003317
3357.000000	-0.003327
3356.000000	-0.003350
3355.000000	-0.003371
3354.000000	-0.003375
3353.000000	-0.003357
3352.000000	-0.003332
3351.000000	-0.003315
3350.000000	-0.003310
3349.000000	-0.003313
3348.000000	-0.003316
3347.000000	-0.003317
3346.000000	-0.003308
3345.000000	-0.003286
3344.000000	-0.003258
3343.000000	-0.003242
3342.000000	-0.003249
3341.000000	-0.003266
3340.000000	-0.003274
3339.000000	-0.003266
3338.000000	-0.003255
3337.000000	-0.003256
3336.000000	-0.003266
3335.000000	-0.003271
3334.000000	-0.003257
3333.000000	-0.003224
3332.000000	-0.003183
3331.000000	-0.003149
3330.000000	-0.003134
3329.000000	-0.003145
3328.000000	-0.003180
3327.000000	-0.003225
3326.000000	-0.003262
3325.000000	-0.003282
3324.000000	-0.003288
3323.000000	-0.003289
3322.000000	-0.003284
3321.000000	-0.003275
3320.000000	-0.003261
3319.000000	-0.003249
3318.000000	-0.003241
3317.000000	-0.003238
3316.000000	-0.003241
3315.000000	-0.003249
3314.000000	-0.003253
3313.000000	-0.003244
3312.000000	-0.003223
3311.000000	-0.003209
3310.000000	-0.003219
3309.000000	-0.003248
3308.000000	-0.003274
3307.000000	-0.003282
3306.000000	-0.003276
3305.000000	-0.003275
3304.000000	-0.003287
3303.000000	-0.003305
3302.000000	-0.003311
3301.000000	-0.003301
3300.000000	-0.003287
3299.000000	-0.003282
3298.000000	-0.003286
3297.000000	-0.003292
3296.000000	-0.003287
3295.000000	-0.003273
3294.000000	-0.003254
3293.000000	-0.003240
3292.000000	-0.003239
3291.000000	-0.003255
3290.000000	-0.003281
3289.000000	-0.003309
3288.000000	-0.003331
3287.000000	-0.003343
3286.000000	-0.003343
3285.000000	-0.003330
3284.000000	-0.003313
3283.000000	-0.003304
3282.000000	-0.003309
3281.000000	-0.003321
3280.000000	-0.003330
3279.000000	-0.003326
3278.000000	-0.003309
3277.000000	-0.003282
3276.000000	-0.003257
3275.000000	-0.003247
3274.000000	-0.003252
3273.000000	-0.003264
3272.000000	-0.003270
3271.000000	-0.003262
3270.000000	-0.003245
3269.000000	-0.003227
3268.000000	-0.003215
3267.000000	-0.003213
3266.000000	-0.003218
3265.000000	-0.003226
3264.000000	-0.003234
3263.000000	-0.003239
3262.000000	-0.003237
3261.000000	-0.003223
3260.000000	-0.003199
3259.000000	-0.003176
3258.000000	-0.003160
3257.000000	-0.003154
3256.000000	-0.003153
3255.000000	-0.003148
3254.000000	-0.003134
3253.000000	-0.003109
3252.000000	-0.003081
3251.000000	-0.003059
3250.000000	-0.003050
3249.000000	-0.003050
3248.000000	-0.003053
3247.000000	-0.003059
3246.000000	-0.003066
3245.000000	-0.003067
3244.000000	-0.003057
3243.000000	-0.003040
3242.000000	-0.003025
3241.000000	-0.003016
3240.000000	-0.003011
3239.000000	-0.003009
3238.000000	-0.003006
3237.000000	-0.002997
3236.000000	-0.002971
3235.000000	-0.002933
3234.000000	-0.002901
3233.000000	-0.002886
3232.000000	-0.002882
3231.000000	-0.002874
3230.000000	-0.002854
3229.000000	-0.002835
3228.000000	-0.002828
3227.000000	-0.002825
3226.000000	-0.002812
3225.000000	-0.002789
3224.000000	-0.002770
3223.000000	-0.002766
3222.000000	-0.002770
3221.000000	-0.002770
3220.000000	-0.002758
3219.000000	-0.002736
3218.000000	-0.002706
3217.000000	-0.002668
3216.000000	-0.002626
3215.000000	-0.002588
3214.000000	-0.002561
3213.000000	-0.002547
3212.000000	-0.002542
3211.000000	-0.002536
3210.000000	-0.002525
3209.000000	-0.002507
3208.000000	-0.002484
3207.000000	-0.002454
3206.000000	-0.002411
3205.000000	-0.002359
3204.000000	-0.002308
3203.000000	-0.002273
3202.000000	-0.002259
3201.000000	-0.002263
3200.000000	-0.002276
3199.000000	-0.002294
3198.000000	-0.002317
3197.000000	-0.002339
3196.000000	-0.002358
3195.000000	-0.002368
3194.000000	-0.002367
3193.000000	-0.002359
3192.000000	-0.002359
3191.000000	-0.002380
3190.000000	-0.002417
3189.000000	-0.002449
3188.000000	-0.002459
3187.000000	-0.002451
3186.000000	-0.002440
3185.000000	-0.002434
3184.000000	-0.002431
3183.000000	-0.002420
3182.000000	-0.002393
3181.000000	-0.002351
3180.000000	-0.002304
3179.000000	-0.002268
3178.000000	-0.002248
3177.000000	-0.002230
3176.000000	-0.002196
3175.000000	-0.002141
3174.000000	-0.002073
3173.000000	-0.002000
3172.000000	-0.001916
3171.000000	-0.001814
3170.000000	-0.001691
3169.000000	-0.001552
3168.000000	-0.001404
3167.000000	-0.001261
3166.000000	-0.001145
3165.000000	-0.001085
3164.000000	-0.001095
3163.000000	-0.001166
3162.000000	-0.001272
3161.000000	-0.001391
3160.000000	-0.001515
3159.000000	-0.001644
3158.000000	-0.001778
3157.000000	-0.001906
3156.000000	-0.002015
3155.000000	-0.002095
3154.000000	-0.002146
3153.000000	-0.002171
3152.000000	-0.002180
3151.000000	-0.002188
3150.000000	-0.002202
3149.000000	-0.002221
3148.000000	-0.002235
3147.000000	-0.002239
3146.000000	-0.002241
3145.000000	-0.002255
3144.000000	-0.002281
3143.000000	-0.002307
3142.000000	-0.002319
3141.000000	-0.002312
3140.000000	-0.002295
3139.000000	-0.002276
3138.000000	-0.002263
3137.000000	-0.002258
3136.000000	-0.002259
3135.000000	-0.002265
3134.000000	-0.002269
3133.000000	-0.002268
3132.000000	-0.002260
3131.000000	-0.002244
3130.000000	-0.002223
3129.000000	-0.002206
3128.000000	-0.002207
3127.000000	-0.002224
3126.000000	-0.002244
3125.000000	-0.002254
3124.000000	-0.002250
3123.000000	-0.002243
3122.000000	-0.002238
3121.000000	-0.002234
3120.000000	-0.002231
3119.000000	-0.002224
3118.000000	-0.002210
3117.000000	-0.002187
3116.000000	-0.002159
3115.000000	-0.002137
3114.000000	-0.002131
3113.000000	-0.002135
3112.000000	-0.002140
3111.000000	-0.002137
3110.000000	-0.002124
3109.000000	-0.002104
3108.000000	-0.002088
3107.000000	-0.002085
3106.000000	-0.002099
3105.000000	-0.002118
3104.000000	-0.002128
3103.000000	-0.002122
3102.000000	-0.002107
3101.000000	-0.002093
3100.000000	-0.002084
3099.000000	-0.002082
3098.000000	-0.002085
3097.000000	-0.002089
3096.000000	-0.002085
3095.000000	-0.002068
3094.000000	-0.002038
3093.000000	-0.002006
3092.000000	-0.001987
3091.000000	-0.001985
3090.000000	-0.001989
3089.000000	-0.001985
3088.000000	-0.001971
3087.000000	-0.001952
3086.000000	-0.001938
3085.000000	-0.001927
3084.000000	-0.001916
3083.000000	-0.001905
3082.000000	-0.001895
3081.000000	-0.001891
3080.000000	-0.001893
3079.000000	-0.001904
3078.000000	-0.001919
3077.000000	-0.001930
3076.000000	-0.001932
3075.000000	-0.001929
3074.000000	-0.001929
3073.000000	-0.001928
3072.000000	-0.001918
3071.000000	-0.001896
3070.000000	-0.001873
3069.000000	-0.001859
3068.000000	-0.001853
3067.000000	-0.001845
3066.000000	-0.001834
3065.000000	-0.001824
3064.000000	-0.001814
3063.000000	-0.001800
3062.000000	-0.001779
3061.000000	-0.001761
3060.000000	-0.001757
3059.000000	-0.001767
3058.000000	-0.001777
3057.000000	-0.001779
3056.000000	-0.001775
3055.000000	-0.001768
3054.000000	-0.001754
3053.000000	-0.001721
3052.000000	-0.001672
3051.000000	-0.001628
3050.000000	-0.001613
3049.000000	-0.001626
3048.000000	-0.001645
3047.000000	-0.001645
3046.000000	-0.001621
3045.000000	-0.001586
3044.000000	-0.001551
3043.000000	-0.001520
3042.000000	-0.001493
3041.000000	-0.001474
3040.000000	-0.001467
3039.000000	-0.001470
3038.000000	-0.001471
3037.000000	-0.001461
3036.000000	-0.001436
3035.000000	-0.001402
3034.000000	-0.001365
3033.000000	-0.001335
3032.000000	-0.001315
3031.000000	-0.001297
3030.000000	-0.001270
3029.000000	-0.001227
3028.000000	-0.001176
3027.000000	-0.001132
3026.000000	-0.001104
3025.000000	-0.001087
3024.000000	-0.001067
3023.000000	-0.001033
3022.000000	-0.000983
3021.000000	-0.000930
3020.000000	-0.000884
3019.000000	-0.000848
3018.000000	-0.000808
3017.000000	-0.000747
3016.000000	-0.000661
3015.000000	-0.000559
3014.000000	-0.000457
3013.000000	-0.000367
3012.000000	-0.000286
3011.000000	-0.000208
3010.000000	-0.000131
3009.000000	-0.000049
3008.000000	0.000042
3007.000000	0.000147
3006.000000	0.000255
3005.000000	0.000346
3004.000000	0.000405
3003.000000	0.000438
3002.000000	0.000471
3001.000000	0.000519
3000.000000	0.000577
2999.000000	0.000627
2998.000000	0.000662
2997.000000	0.000693
2996.000000	0.000737
2995.000000	0.000801
2994.000000	0.000878
2993.000000	0.000954
2992.000000	0.001013
2991.000000	0.001051
2990.000000	0.001083
2989.000000	0.001129
2988.000000	0.001205
2987.000000	0.001311
2986.000000	0.001439
2985.000000	0.001578
2984.000000	0.001723
2983.000000	0.001876
2982.000000	0.002042
2981.000000	0.002221
2980.000000	0.002415
2979.000000	0.002626
2978.000000	0.002849
2977.000000	0.003073
2976.000000	0.003279
2975.000000	0.003452
2974.000000	0.003593
2973.000000	0.003709
2972.000000	0.003805
2971.000000	0.003876
2970.000000	0.003913
2969.000000	0.003908
2968.000000	0.003854
2967.000000	0.003743
2966.000000	0.003580
2965.000000	0.003375
2964.000000	0.003150
2963.000000	0.002923
2962.000000	0.002713
2961.000000	0.002532
2960.000000	0.002380
2959.000000	0.002246
2958.000000	0.002126
2957.000000	0.002021
2956.000000	0.001942
2955.000000	0.001893
2954.000000	0.001868
2953.000000	0.001855
2952.000000	0.001846
2951.000000	0.001841
2950.000000	0.001855
2949.000000	0.001906
2948.000000	0.001999
2947.000000	0.002126
2946.000000	0.002271
2945.000000	0.002423
2944.000000	0.002574
2943.000000	0.002714
2942.000000	0.002826
2941.000000	0.002900
2940.000000	0.002932
2939.000000	0.002923
2938.000000	0.002876
2937.000000	0.002797
2936.000000	0.002695
2935.000000	0.002583
2934.000000	0.002464
2933.000000	0.002336
2932.000000	0.002194
2931.000000	0.002045
2930.000000	0.001900
2929.000000	0.001772
2928.000000	0.001662
2927.000000	0.001564
2926.000000	0.001469
2925.000000	0.001369
2924.000000	0.001260
2923.000000	0.001143
2922.000000	0.001024
2921.000000	0.000907
2920.000000	0.000797
2919.000000	0.000700
2918.000000	0.000619
2917.000000	0.000546
2916.000000	0.000465
2915.000000	0.000371
2914.000000	0.000279
2913.000000	0.000211
2912.000000	0.000169
2911.000000	0.000142
2910.000000	0.000113
2909.000000	0.000079
2908.000000	0.000038
2907.000000	-0.000018
2906.000000	-0.000092
2905.000000	-0.000171
2904.000000	-0.000236
2903.000000	-0.000283
2902.000000	-0.000326
2901.000000	-0.000378
2900.000000	-0.000436
2899.000000	-0.000482
2898.000000	-0.000506
2897.000000	-0.000518
2896.000000	-0.000530
2895.000000	-0.000539
2894.000000	-0.000526
2893.000000	-0.000478
2892.000000	-0.000402
2891.000000	-0.000315
2890.000000	-0.000217
2889.000000	-0.000095
2888.000000	0.000063
2887.000000	0.000250
2886.000000	0.000448
2885.000000	0.000647
2884.000000	0.000847
2883.000000	0.001042
2882.000000	0.001207
2881.000000	0.001309
2880.000000	0.001324
2879.000000	0.001249
2878.000000	0.001098
2877.000000	0.000899
2876.000000	0.000691
2875.000000	0.000503
2874.000000	0.000340
2873.000000	0.000189
2872.000000	0.000038
2871.000000	-0.000120
2870.000000	-0.000282
2869.000000	-0.000452
2868.000000	-0.000630
2867.000000	-0.000814
2866.000000	-0.000997
2865.000000	-0.001170
2864.000000	-0.001322
2863.000000	-0.001444
2862.000000	-0.001534
2861.000000	-0.001608
2860.000000	-0.001680
2859.000000	-0.001756
2858.000000	-0.001830
2857.000000	-0.001900
2856.000000	-0.001964
2855.000000	-0.002021
2854.000000	-0.002074
2853.000000	-0.002128
2852.000000	-0.002190
2851.000000	-0.002252
2850.000000	-0.002300
2849.000000	-0.002326
2848.000000	-0.002341
2847.000000	-0.002354
2846.000000	-0.002370
2845.000000	-0.002387
2844.000000	-0.002407
2843.000000	-0.002433
2842.000000	-0.002464
2841.000000	-0.002504
2840.000000	-0.002558
2839.000000	-0.002614
2838.000000	-0.002653
2837.000000	-0.002663
2836.000000	-0.002658
2835.000000	-0.002663
2834.000000	-0.002689
2833.000000	-0.002724
2832.000000	-0.002752
2831.000000	-0.002769
2830.000000	-0.002779
2829.000000	-0.002790
2828.000000	-0.002805
2827.000000	-0.002820
2826.000000	-0.002834
2825.000000	-0.002852
2824.000000	-0.002883
2823.000000	-0.002927
2822.000000	-0.002967
2821.000000	-0.002992
2820.000000	-0.003008
2819.000000	-0.003029
2818.000000	-0.003057
2817.000000	-0.003079
2816.000000	-0.003087
2815.000000	-0.003086
2814.000000	-0.003089
2813.000000	-0.003104
2812.000000	-0.003128
2811.000000	-0.003155
2810.000000	-0.003180
2809.000000	-0.003202
2808.000000	-0.003226
2807.000000	-0.003253
2806.000000	-0.003281
2805.000000	-0.003301
2804.000000	-0.003308
2803.000000	-0.003303
2802.000000	-0.003292
2801.000000	-0.003283
2800.000000	-0.003282
2799.000000	-0.003290
2798.000000	-0.003306
2797.000000	-0.003325
2796.000000	-0.003343
2795.000000	-0.003358
2794.000000	-0.003367
2793.000000	-0.003370
2792.000000	-0.003373
2791.000000	-0.003380
2790.000000	-0.003392
2789.000000	-0.003404
2788.000000	-0.003415
2787.000000	-0.003423
2786.000000	-0.003426
2785.000000	-0.003425
2784.000000	-0.003423
2783.000000	-0.003424
2782.000000	-0.003425
2781.000000	-0.003422
2780.000000	-0.003418
2779.000000	-0.003421
2778.000000	-0.003431
2777.000000	-0.003441
2776.000000	-0.003447
2775.000000	-0.003444
2774.000000	-0.003432
2773.000000	-0.003417
2772.000000	-0.003412
2771.000000	-0.003426
2770.000000	-0.003450
2769.000000	-0.003462
2768.000000	-0.003456
2767.000000	-0.003438
2766.000000	-0.003427
2765.000000	-0.003431
2764.000000	-0.003450
2763.000000	-0.003475
2762.000000	-0.003496
2761.000000	-0.003504
2760.000000	-0.003498
2759.000000	-0.003486
2758.000000	-0.003470
2757.000000	-0.003450
2756.000000	-0.003425
2755.000000	-0.003404
2754.000000	-0.003396
2753.000000	-0.003399
2752.000000	-0.003407
2751.000000	-0.003412
2750.000000	-0.003409
2749.000000	-0.003400
2748.000000	-0.003384
2747.000000	-0.003366
2746.000000	-0.003347
2745.000000	-0.003331
2744.000000	-0.003325
2743.000000	-0.003332
2742.000000	-0.003345
2741.000000	-0.003350
2740.000000	-0.003345
2739.000000	-0.003338
2738.000000	-0.003340
2737.000000	-0.003345
2736.000000	-0.003345
2735.000000	-0.003339
2734.000000	-0.003337
2733.000000	-0.003341
2732.000000	-0.003346
2731.000000	-0.003344
2730.000000	-0.003342
2729.000000	-0.003348
2728.000000	-0.003365
2727.000000	-0.003394
2726.000000	-0.003430
2725.000000	-0.003464
2724.000000	-0.003485
2723.000000	-0.003485
2722.000000	-0.003469
2721.000000	-0.003448
2720.000000	-0.003432
2719.000000	-0.003421
2718.000000	-0.003415
2717.000000	-0.003412
2716.000000	-0.003408
2715.000000	-0.003399
2714.000000	-0.003385
2713.000000	-0.003373
2712.000000	-0.003368
2711.000000	-0.003368
2710.000000	-0.003365
2709.000000	-0.003356
2708.000000	-0.003348
2707.000000	-0.003348
2706.000000	-0.003354
2705.000000	-0.003362
2704.000000	-0.003367
2703.000000	-0.003361
2702.000000	-0.003339
2701.000000	-0.003301
2700.000000	-0.003264
2699.000000	-0.003243
2698.000000	-0.003241
2697.000000	-0.003248
2696.000000	-0.003256
2695.000000	-0.003264
2694.000000	-0.003272
2693.000000	-0.003271
2692.000000	-0.003258
2691.000000	-0.003241
2690.000000	-0.003230
2689.000000	-0.003231
2688.000000	-0.003234
2687.000000	-0.003231
2686.000000	-0.003219
2685.000000	-0.003203
2684.000000	-0.003190
2683.000000	-0.003187
2682.000000	-0.003192
2681.000000	-0.003202
2680.000000	-0.003208
2679.000000	-0.003201
2678.000000	-0.003182
2677.000000	-0.003157
2676.000000	-0.003139
2675.000000	-0.003139
2674.000000	-0.003149
2673.000000	-0.003156
2672.000000	-0.003152
2671.000000	-0.003146
2670.000000	-0.003153
2669.000000	-0.003170
2668.000000	-0.003183
2667.000000	-0.003179
2666.000000	-0.003162
2665.000000	-0.003146
2664.000000	-0.003141
2663.000000	-0.003142
2662.000000	-0.003143
2661.000000	-0.003147
2660.000000	-0.003162
2659.000000	-0.003190
2658.000000	-0.003221
2657.000000	-0.003244
2656.000000	-0.003255
2655.000000	-0.003256
2654.000000	-0.003247
2653.000000	-0.003232
2652.000000	-0.003220
2651.000000	-0.003220
2650.000000	-0.003235
2649.000000	-0.003257
2648.000000	-0.003277
2647.000000	-0.003284
2646.000000	-0.003279
2645.000000	-0.003267
2644.000000	-0.003255
2643.000000	-0.003250
2642.000000	-0.003253
2641.000000	-0.003261
2640.000000	-0.003264
2639.000000	-0.003250
2638.000000	-0.003214
2637.000000	-0.003164
2636.000000	-0.003115
2635.000000	-0.003072
2634.000000	-0.003030
2633.000000	-0.002977
2632.000000	-0.002909
2631.000000	-0.002830
2630.000000	-0.002758
2629.000000	-0.002717
2628.000000	-0.002725
2627.000000	-0.002773
2626.000000	-0.002835
2625.000000	-0.002891
2624.000000	-0.002942
2623.000000	-0.002996
2622.000000	-0.003056
2621.000000	-0.003116
2620.000000	-0.003174
2619.000000	-0.003229
2618.000000	-0.003277
2617.000000	-0.003311
2616.000000	-0.003335
2615.000000	-0.003359
2614.000000	-0.003385
2613.000000	-0.003410
2612.000000	-0.003433
2611.000000	-0.003460
2610.000000	-0.003493
2609.000000	-0.003526
2608.000000	-0.003552
2607.000000	-0.003575
2606.000000	-0.003605
2605.000000	-0.003644
2604.000000	-0.003682
2603.000000	-0.003704
2602.000000	-0.003703
2601.000000	-0.003688
2600.000000	-0.003673
2599.000000	-0.003669
2598.000000	-0.003677
2597.000000	-0.003696
2596.000000	-0.003720
2595.000000	-0.003736
2594.000000	-0.003733
2593.000000	-0.003716
2592.000000	-0.003710
2591.000000	-0.003729
2590.000000	-0.003763
2589.000000	-0.003790
2588.000000	-0.003802
2587.000000	-0.003811
2586.000000	-0.003830
2585.000000	-0.003854
2584.000000	-0.003871
2583.000000	-0.003875
2582.000000	-0.003871
2581.000000	-0.003868
2580.000000	-0.003869
2579.000000	-0.003874
2578.000000	-0.003880
2577.000000	-0.003892
2576.000000	-0.003914
2575.000000	-0.003945
2574.000000	-0.003972
2573.000000	-0.003988
2572.000000	-0.003992
2571.000000	-0.003987
2570.000000	-0.003975
2569.000000	-0.003961
2568.000000	-0.003951
2567.000000	-0.003954
2566.000000	-0.003969
2565.000000	-0.003988
2564.000000	-0.004005
2563.000000	-0.004019
2562.000000	-0.004026
2561.000000	-0.004028
2560.000000	-0.004032
2559.000000	-0.004042
2558.000000	-0.004053
2557.000000	-0.004058
2556.000000	-0.004056
2555.000000	-0.004057
2554.000000	-0.004068
2553.000000	-0.004089
2552.000000	-0.004110
2551.000000	-0.004122
2550.000000	-0.004121
2549.000000	-0.004116
2548.000000	-0.004118
2547.000000	-0.004126
2546.000000	-0.004134
2545.000000	-0.004138
2544.000000	-0.004147
2543.000000	-0.004164
2542.000000	-0.004178
2541.000000	-0.004177
2540.000000	-0.004170
2539.000000	-0.004170
2538.000000	-0.004183
2537.000000	-0.004197
2536.000000	-0.004202
2535.000000	-0.004201
2534.000000	-0.004205
2533.000000	-0.004218
2532.000000	-0.004239
2531.000000	-0.004262
2530.000000	-0.004276
2529.000000	-0.004281
2528.000000	-0.004283
2527.000000	-0.004292
2526.000000	-0.004305
2525.000000	-0.004309
2524.000000	-0.004298
2523.000000	-0.004276
2522.000000	-0.004256
2521.000000	-0.004247
2520.000000	-0.004256
2519.000000	-0.004280
2518.000000	-0.004308
2517.000000	-0.004330
2516.000000	-0.004342
2515.000000	-0.004346
2514.000000	-0.004347
2513.000000	-0.004350
2512.000000	-0.004362
2511.000000	-0.004384
2510.000000	-0.004408
2509.000000	-0.004421
2508.000000	-0.004418
2507.000000	-0.004403
2506.000000	-0.004384
2505.000000	-0.004372
2504.000000	-0.004373
2503.000000	-0.004387
2502.000000	-0.004403
2501.000000	-0.004410
2500.000000	-0.004402
2499.000000	-0.004385
2498.000000	-0.004365
2497.000000	-0.004349
2496.000000	-0.004344
2495.000000	-0.004353
2494.000000	-0.004373
2493.000000	-0.004398
2492.000000	-0.004425
2491.000000	-0.004446
2490.000000	-0.004454
2489.000000	-0.004448
2488.000000	-0.004436
2487.000000	-0.004426
2486.000000	-0.004419
2485.000000	-0.004419
2484.000000	-0.004433
2483.000000	-0.004457
2482.000000	-0.004479
2481.000000	-0.004484
2480.000000	-0.004480
2479.000000	-0.004478
2478.000000	-0.004478
2477.000000	-0.004473
2476.000000	-0.004466
2475.000000	-0.004464
2474.000000	-0.004469
2473.000000	-0.004468
2472.000000	-0.004457
2471.000000	-0.004440
2470.000000	-0.004432
2469.000000	-0.004444
2468.000000	-0.004478
2467.000000	-0.004517
2466.000000	-0.004536
2465.000000	-0.004525
2464.000000	-0.004501
2463.000000	-0.004490
2462.000000	-0.004499
2461.000000	-0.004519
2460.000000	-0.004538
2459.000000	-0.004551
2458.000000	-0.004556
2457.000000	-0.004553
2456.000000	-0.004543
2455.000000	-0.004522
2454.000000	-0.004484
2453.000000	-0.004432
2452.000000	-0.004385
2451.000000	-0.004364
2450.000000	-0.004373
2449.000000	-0.004396
2448.000000	-0.004417
2447.000000	-0.004425
2446.000000	-0.004420
2445.000000	-0.004412
2444.000000	-0.004410
2443.000000	-0.004418
2442.000000	-0.004427
2441.000000	-0.004429
2440.000000	-0.004427
2439.000000	-0.004420
2438.000000	-0.004401
2437.000000	-0.004368
2436.000000	-0.004331
2435.000000	-0.004304
2434.000000	-0.004284
2433.000000	-0.004263
2432.000000	-0.004246
2431.000000	-0.004243
2430.000000	-0.004254
2429.000000	-0.004269
2428.000000	-0.004278
2427.000000	-0.004272
2426.000000	-0.004243
2425.000000	-0.004195
2424.000000	-0.004147
2423.000000	-0.004114
2422.000000	-0.004095
2421.000000	-0.004079
2420.000000	-0.004055
2419.000000	-0.004021
2418.000000	-0.003972
2417.000000	-0.003918
2416.000000	-0.003876
2415.000000	-0.003855
2414.000000	-0.003849
2413.000000	-0.003850
2412.000000	-0.003863
2411.000000	-0.003890
2410.000000	-0.003918
2409.000000	-0.003935
2408.000000	-0.003939
2407.000000	-0.003936
2406.000000	-0.003922
2405.000000	-0.003904
2404.000000	-0.003906
2403.000000	-0.003946
2402.000000	-0.004010
2401.000000	-0.004068
2400.000000	-0.004107
2399.000000	-0.004130
2398.000000	-0.004138
2397.000000	-0.004133
2396.000000	-0.004130
2395.000000	-0.004145
2394.000000	-0.004175
2393.000000	-0.004195
2392.000000	-0.004188
2391.000000	-0.004137
2390.000000	-0.004033
2389.000000	-0.003866
2388.000000	-0.003631
2387.000000	-0.003307
2386.000000	-0.002859
2385.000000	-0.002272
2384.000000	-0.001571
2383.000000	-0.000790
2382.000000	0.000048
2381.000000	0.000902
2380.000000	0.001679
2379.000000	0.002285
2378.000000	0.002679
2377.000000	0.002891
2376.000000	0.002993
2375.000000	0.003093
2374.000000	0.003287
2373.000000	0.003582
2372.000000	0.003913
2371.000000	0.004248
2370.000000	0.004620
2369.000000	0.005050
2368.000000	0.005518
2367.000000	0.006009
2366.000000	0.006514
2365.000000	0.007039
2364.000000	0.007583
2363.000000	0.008123
2362.000000	0.008768
2361.000000	0.009544
2360.000000	0.010248
2359.000000	0.010727
2358.000000	0.010917
2357.000000	0.010926
2356.000000	0.010879
2355.000000	0.010840
2354.000000	0.011001
2353.000000	0.011591
2352.000000	0.012655
2351.000000	0.013645
2350.000000	0.013886
2349.000000	0.013385
2348.000000	0.012872
2347.000000	0.013580
2346.000000	0.016060
2345.000000	0.019697
2344.000000	0.023260
2343.000000	0.025770
2342.000000	0.026878
2341.000000	0.026356
2340.000000	0.024488
2339.000000	0.021954
2338.000000	0.019409
2337.000000	0.017181
2336.000000	0.015460
2335.000000	0.014313
2334.000000	0.013709
2333.000000	0.013504
2332.000000	0.013666
2331.000000	0.013958
2330.000000	0.013982
2329.000000	0.013612
2328.000000	0.012921
2327.000000	0.012262
2326.000000	0.011737
2325.000000	0.011433
2324.000000	0.011334
2323.000000	0.011256
2322.000000	0.011055
2321.000000	0.010620
2320.000000	0.010051
2319.000000	0.009361
2318.000000	0.008600
2317.000000	0.007848
2316.000000	0.007284
2315.000000	0.006987
2314.000000	0.006858
2313.000000	0.006744
2312.000000	0.006553
2311.000000	0.006288
2310.000000	0.005940
2309.000000	0.005540
2308.000000	0.005108
2307.000000	0.004663
2306.000000	0.004182
2305.000000	0.003685
2304.000000	0.003238
2303.000000	0.002895
2302.000000	0.002647
2301.000000	0.002453
2300.000000	0.002270
2299.000000	0.002088
2298.000000	0.001893
2297.000000	0.001700
2296.000000	0.001503
2295.000000	0.001292
2294.000000	0.001031
2293.000000	0.000730
2292.000000	0.000413
2291.000000	0.000101
2290.000000	-0.000232
2289.000000	-0.000601
2288.000000	-0.000984
2287.000000	-0.001351
2286.000000	-0.001690
2285.000000	-0.002003
2284.000000	-0.002279
2283.000000	-0.002506
2282.000000	-0.002678
2281.000000	-0.002794
2280.000000	-0.002845
2279.000000	-0.002836
2278.000000	-0.002799
2277.000000	-0.002781
2276.000000	-0.002809
2275.000000	-0.002877
2274.000000	-0.002960
2273.000000	-0.003025
2272.000000	-0.003056
2271.000000	-0.003053
2270.000000	-0.003033
2269.000000	-0.003005
2268.000000	-0.002961
2267.000000	-0.002895
2266.000000	-0.002814
2265.000000	-0.002723
2264.000000	-0.002611
2263.000000	-0.002460
2262.000000	-0.002272
2261.000000	-0.002085
2260.000000	-0.001965
2259.000000	-0.002014
2258.000000	-0.002337
2257.000000	-0.002950
2256.000000	-0.003690
2255.000000	-0.004238
2254.000000	-0.004284
2253.000000	-0.003744
2252.000000	-0.002827
2251.000000	-0.001883
2250.000000	-0.001183
2249.000000	-0.000810
2248.000000	-0.000705
2247.000000	-0.000784
2246.000000	-0.000985
2245.000000	-0.001271
2244.000000	-0.001605
2243.000000	-0.001958
2242.000000	-0.002317
2241.000000	-0.002672
2240.000000	-0.003018
2239.000000	-0.003348
2238.000000	-0.003652
2237.000000	-0.003914
2236.000000	-0.004122
2235.000000	-0.004283
2234.000000	-0.004416
2233.000000	-0.004531
2232.000000	-0.004621
2231.000000	-0.004681
2230.000000	-0.004715
2229.000000	-0.004739
2228.000000	-0.004764
2227.000000	-0.004795
2226.000000	-0.004829
2225.000000	-0.004861
2224.000000	-0.004890
2223.000000	-0.004921
2222.000000	-0.004961
2221.000000	-0.005007
2220.000000	-0.005056
2219.000000	-0.005107
2218.000000	-0.005154
2217.000000	-0.005181
2216.000000	-0.005179
2215.000000	-0.005161
2214.000000	-0.005152
2213.000000	-0.005161
2212.000000	-0.005177
2211.000000	-0.005191
2210.000000	-0.005204
2209.000000	-0.005216
2208.000000	-0.005214
2207.000000	-0.005189
2206.000000	-0.005148
2205.000000	-0.005105
2204.000000	-0.005071
2203.000000	-0.005055
2202.000000	-0.005063
2201.000000	-0.005095
2200.000000	-0.005139
2199.000000	-0.005186
2198.000000	-0.005235
2197.000000	-0.005287
2196.000000	-0.005340
2195.000000	-0.005383
2194.000000	-0.005411
2193.000000	-0.005428
2192.000000	-0.005443
2191.000000	-0.005460
2190.000000	-0.005477
2189.000000	-0.005482
2188.000000	-0.005479
2187.000000	-0.005480
2186.000000	-0.005493
2185.000000	-0.005512
2184.000000	-0.005527
2183.000000	-0.005537
2182.000000	-0.005550
2181.000000	-0.005561
2180.000000	-0.005564
2179.000000	-0.005562
2178.000000	-0.005568
2177.000000	-0.005589
2176.000000	-0.005617
2175.000000	-0.005638
2174.000000	-0.005649
2173.000000	-0.005652
2172.000000	-0.005653
2171.000000	-0.005660
2170.000000	-0.005669
2169.000000	-0.005670
2168.000000	-0.005656
2167.000000	-0.005641
2166.000000	-0.005642
2165.000000	-0.005661
2164.000000	-0.005678
2163.000000	-0.005678
2162.000000	-0.005658
2161.000000	-0.005629
2160.000000	-0.005609
2159.000000	-0.005612
2158.000000	-0.005633
2157.000000	-0.005650
2156.000000	-0.005648
2155.000000	-0.005630
2154.000000	-0.005609
2153.000000	-0.005590
2152.000000	-0.005573
2151.000000	-0.005567
2150.000000	-0.005582
2149.000000	-0.005613
2148.000000	-0.005638
2147.000000	-0.005651
2146.000000	-0.005662
2145.000000	-0.005677
2144.000000	-0.005687
2143.000000	-0.005684
2142.000000	-0.005671
2141.000000	-0.005654
2140.000000	-0.005640
2139.000000	-0.005634
2138.000000	-0.005641
2137.000000	-0.005656
2136.000000	-0.005666
2135.000000	-0.005663
2134.000000	-0.005653
2133.000000	-0.005641
2132.000000	-0.005626
2131.000000	-0.005616
2130.000000	-0.005623
2129.000000	-0.005651
2128.000000	-0.005689
2127.000000	-0.005724
2126.000000	-0.005750
2125.000000	-0.005764
2124.000000	-0.005760
2123.000000	-0.005737
2122.000000	-0.005709
2121.000000	-0.005699
2120.000000	-0.005714
2119.000000	-0.005740
2118.000000	-0.005753
2117.000000	-0.005739
2116.000000	-0.005711
2115.000000	-0.005695
2114.000000	-0.005705
2113.000000	-0.005730
2112.000000	-0.005752
2111.000000	-0.005767
2110.000000	-0.005778
2109.000000	-0.005785
2108.000000	-0.005783
2107.000000	-0.005772
2106.000000	-0.005763
2105.000000	-0.005755
2104.000000	-0.005748
2103.000000	-0.005745
2102.000000	-0.005753
2101.000000	-0.005763
2100.000000	-0.005759
2099.000000	-0.005739
2098.000000	-0.005727
2097.000000	-0.005737
2096.000000	-0.005759
2095.000000	-0.005771
2094.000000	-0.005765
2093.000000	-0.005747
2092.000000	-0.005731
2091.000000	-0.005724
2090.000000	-0.005726
2089.000000	-0.005731
2088.000000	-0.005731
2087.000000	-0.005727
2086.000000	-0.005719
2085.000000	-0.005713
2084.000000	-0.005710
2083.000000	-0.005713
2082.000000	-0.005723
2081.000000	-0.005732
2080.000000	-0.005729
2079.000000	-0.005710
2078.000000	-0.005686
2077.000000	-0.005672
2076.000000	-0.005673
2075.000000	-0.005684
2074.000000	-0.005691
2073.000000	-0.005683
2072.000000	-0.005659
2071.000000	-0.005631
2070.000000	-0.005609
2069.000000	-0.005595
2068.000000	-0.005586
2067.000000	-0.005580
2066.000000	-0.005577
2065.000000	-0.005573
2064.000000	-0.005569
2063.000000	-0.005571
2062.000000	-0.005589
2061.000000	-0.005617
2060.000000	-0.005641
2059.000000	-0.005655
2058.000000	-0.005663
2057.000000	-0.005675
2056.000000	-0.005690
2055.000000	-0.005703
2054.000000	-0.005705
2053.000000	-0.005695
2052.000000	-0.005676
2051.000000	-0.005663
2050.000000	-0.005665
2049.000000	-0.005679
2048.000000	-0.005694
2047.000000	-0.005704
2046.000000	-0.005711
2045.000000	-0.005715
2044.000000	-0.005717
2043.000000	-0.005719
2042.000000	-0.005726
2041.000000	-0.005739
2040.000000	-0.005752
2039.000000	-0.005762
2038.000000	-0.005764
2037.000000	-0.005758
2036.000000	-0.005748
2035.000000	-0.005740
2034.000000	-0.005736
2033.000000	-0.005729
2032.000000	-0.005718
2031.000000	-0.005712
2030.000000	-0.005721
2029.000000	-0.005739
2028.000000	-0.005755
2027.000000	-0.005769
2026.000000	-0.005786
2025.000000	-0.005804
2024.000000	-0.005815
2023.000000	-0.005815
2022.000000	-0.005812
2021.000000	-0.005809
2020.000000	-0.005798
2019.000000	-0.005781
2018.000000	-0.005767
2017.000000	-0.005760
2016.000000	-0.005752
2015.000000	-0.005738
2014.000000	-0.005722
2013.000000	-0.005714
2012.000000	-0.005711
2011.000000	-0.005708
2010.000000	-0.005699
2009.000000	-0.005688
2008.000000	-0.005681
2007.000000	-0.005681
2006.000000	-0.005691
2005.000000	-0.005711
2004.000000	-0.005739
2003.000000	-0.005772
2002.000000	-0.005796
2001.000000	-0.005798
2000.000000	-0.005775
1999.000000	-0.005747
1998.000000	-0.005735
1997.000000	-0.005738
1996.000000	-0.005743
1995.000000	-0.005745
1994.000000	-0.005753
1993.000000	-0.005771
1992.000000	-0.005788
1991.000000	-0.005793
1990.000000	-0.005790
1989.000000	-0.005789
1988.000000	-0.005791
1987.000000	-0.005788
1986.000000	-0.005774
1985.000000	-0.005754
1984.000000	-0.005742
1983.000000	-0.005746
1982.000000	-0.005757
1981.000000	-0.005753
1980.000000	-0.005727
1979.000000	-0.005698
1978.000000	-0.005689
1977.000000	-0.005699
1976.000000	-0.005709
1975.000000	-0.005710
1974.000000	-0.005710
1973.000000	-0.005719
1972.000000	-0.005738
1971.000000	-0.005762
1970.000000	-0.005785
1969.000000	-0.005801
1968.000000	-0.005800
1967.000000	-0.005792
1966.000000	-0.005791
1965.000000	-0.005804
1964.000000	-0.005815
1963.000000	-0.005810
1962.000000	-0.005793
1961.000000	-0.005779
1960.000000	-0.005775
1959.000000	-0.005773
1958.000000	-0.005764
1957.000000	-0.005756
1956.000000	-0.005763
1955.000000	-0.005787
1954.000000	-0.005813
1953.000000	-0.005826
1952.000000	-0.005829
1951.000000	-0.005833
1950.000000	-0.005846
1949.000000	-0.005855
1948.000000	-0.005850
1947.000000	-0.005833
1946.000000	-0.005816
1945.000000	-0.005807
1944.000000	-0.005799
1943.000000	-0.005791
1942.000000	-0.005788
1941.000000	-0.005791
1940.000000	-0.005791
1939.000000	-0.005786
1938.000000	-0.005782
1937.000000	-0.005790
1936.000000	-0.005815
1935.000000	-0.005844
1934.000000	-0.005863
1933.000000	-0.005864
1932.000000	-0.005855
1931.000000	-0.005843
1930.000000	-0.005833
1929.000000	-0.005823
1928.000000	-0.005817
1927.000000	-0.005823
1926.000000	-0.005842
1925.000000	-0.005866
1924.000000	-0.005876
1923.000000	-0.005866
1922.000000	-0.005850
1921.000000	-0.005841
1920.000000	-0.005841
1919.000000	-0.005844
1918.000000	-0.005845
1917.000000	-0.005846
1916.000000	-0.005853
1915.000000	-0.005870
1914.000000	-0.005894
1913.000000	-0.005909
1912.000000	-0.005906
1911.000000	-0.005893
1910.000000	-0.005884
1909.000000	-0.005878
1908.000000	-0.005859
1907.000000	-0.005825
1906.000000	-0.005796
1905.000000	-0.005793
1904.000000	-0.005814
1903.000000	-0.005842
1902.000000	-0.005867
1901.000000	-0.005879
1900.000000	-0.005879
1899.000000	-0.005873
1898.000000	-0.005868
1897.000000	-0.005862
1896.000000	-0.005856
1895.000000	-0.005854
1894.000000	-0.005867
1893.000000	-0.005888
1892.000000	-0.005900
1891.000000	-0.005894
1890.000000	-0.005876
1889.000000	-0.005860
1888.000000	-0.005847
1887.000000	-0.005843
1886.000000	-0.005854
1885.000000	-0.005877
1884.000000	-0.005896
1883.000000	-0.005903
1882.000000	-0.005896
1881.000000	-0.005879
1880.000000	-0.005857
1879.000000	-0.005839
1878.000000	-0.005831
1877.000000	-0.005825
1876.000000	-0.005816
1875.000000	-0.005814
1874.000000	-0.005830
1873.000000	-0.005863
1872.000000	-0.005891
1871.000000	-0.005902
1870.000000	-0.005900
1869.000000	-0.005898
1868.000000	-0.005893
1867.000000	-0.005882
1866.000000	-0.005875
1865.000000	-0.005878
1864.000000	-0.005888
1863.000000	-0.005902
1862.000000	-0.005922
1861.000000	-0.005939
1860.000000	-0.005937
1859.000000	-0.005918
1858.000000	-0.005901
1857.000000	-0.005901
1856.000000	-0.005914
1855.000000	-0.005927
1854.000000	-0.005938
1853.000000	-0.005947
1852.000000	-0.005952
1851.000000	-0.005963
1850.000000	-0.005979
1849.000000	-0.005992
1848.000000	-0.005997
1847.000000	-0.005998
1846.000000	-0.005994
1845.000000	-0.005973
1844.000000	-0.005938
1843.000000	-0.005915
1842.000000	-0.005925
1841.000000	-0.005949
1840.000000	-0.005960
1839.000000	-0.005951
1838.000000	-0.005939
1837.000000	-0.005936
1836.000000	-0.005930
1835.000000	-0.005913
1834.000000	-0.005897
1833.000000	-0.005903
1832.000000	-0.005938
1831.000000	-0.005989
1830.000000	-0.006020
1829.000000	-0.006017
1828.000000	-0.006000
1827.000000	-0.005999
1826.000000	-0.006016
1825.000000	-0.006035
1824.000000	-0.006046
1823.000000	-0.006058
1822.000000	-0.006082
1821.000000	-0.006110
1820.000000	-0.006127
1819.000000	-0.006127
1818.000000	-0.006120
1817.000000	-0.006120
1816.000000	-0.006126
1815.000000	-0.006137
1814.000000	-0.006158
1813.000000	-0.006193
1812.000000	-0.006234
1811.000000	-0.006264
1810.000000	-0.006283
1809.000000	-0.006297
1808.000000	-0.006299
1807.000000	-0.006284
1806.000000	-0.006266
1805.000000	-0.006261
1804.000000	-0.006267
1803.000000	-0.006274
1802.000000	-0.006281
1801.000000	-0.006287
1800.000000	-0.006289
1799.000000	-0.006283
1798.000000	-0.006283
1797.000000	-0.006299
1796.000000	-0.006325
1795.000000	-0.006347
1794.000000	-0.006355
1793.000000	-0.006343
1792.000000	-0.006328
1791.000000	-0.006335
1790.000000	-0.006374
1789.000000	-0.006419
1788.000000	-0.006433
1787.000000	-0.006412
1786.000000	-0.006387
1785.000000	-0.006388
1784.000000	-0.006412
1783.000000	-0.006449
1782.000000	-0.006489
1781.000000	-0.006509
1780.000000	-0.006500
1779.000000	-0.006467
1778.000000	-0.006435
1777.000000	-0.006417
1776.000000	-0.006414
1775.000000	-0.006421
1774.000000	-0.006418
1773.000000	-0.006383
1772.000000	-0.006338
1771.000000	-0.006321
1770.000000	-0.006335
1769.000000	-0.006349
1768.000000	-0.006334
1767.000000	-0.006291
1766.000000	-0.006246
1765.000000	-0.006209
1764.000000	-0.006175
1763.000000	-0.006132
1762.000000	-0.006078
1761.000000	-0.006010
1760.000000	-0.005935
1759.000000	-0.005862
1758.000000	-0.005802
1757.000000	-0.005749
1756.000000	-0.005695
1755.000000	-0.005637
1754.000000	-0.005566
1753.000000	-0.005474
1752.000000	-0.005371
1751.000000	-0.005291
1750.000000	-0.005256
1749.000000	-0.005257
1748.000000	-0.005270
1747.000000	-0.005280
1746.000000	-0.005274
1745.000000	-0.005259
1744.000000	-0.005255
1743.000000	-0.005261
1742.000000	-0.005249
1741.000000	-0.005208
1740.000000	-0.005168
1739.000000	-0.005167
1738.000000	-0.005201
1737.000000	-0.005244
1736.000000	-0.005271
1735.000000	-0.005287
1734.000000	-0.005316
1733.000000	-0.005343
1732.000000	-0.005361
1731.000000	-0.005390
1730.000000	-0.005427
1729.000000	-0.005449
1728.000000	-0.005446
1727.000000	-0.005442
1726.000000	-0.005447
1725.000000	-0.005453
1724.000000	-0.005451
1723.000000	-0.005439
1722.000000	-0.005427
1721.000000	-0.005412
1720.000000	-0.005380
1719.000000	-0.005325
1718.000000	-0.005266
1717.000000	-0.005222
1716.000000	-0.005180
1715.000000	-0.005142
1714.000000	-0.005123
1713.000000	-0.005107
1712.000000	-0.005071
1711.000000	-0.005026
1710.000000	-0.004999
1709.000000	-0.004983
1708.000000	-0.004957
1707.000000	-0.004926
1706.000000	-0.004902
1705.000000	-0.004862
1704.000000	-0.004772
1703.000000	-0.004660
1702.000000	-0.004552
1701.000000	-0.004434
1700.000000	-0.004281
1699.000000	-0.004095
1698.000000	-0.003960
1697.000000	-0.003888
1696.000000	-0.003793
1695.000000	-0.003613
1694.000000	-0.003397
1693.000000	-0.003210
1692.000000	-0.003052
1691.000000	-0.002901
1690.000000	-0.002752
1689.000000	-0.002606
1688.000000	-0.002473
1687.000000	-0.002363
1686.000000	-0.002253
1685.000000	-0.002097
1684.000000	-0.001883
1683.000000	-0.001668
1682.000000	-0.001509
1681.000000	-0.001373
1680.000000	-0.001227
1679.000000	-0.001084
1678.000000	-0.000964
1677.000000	-0.000857
1676.000000	-0.000741
1675.000000	-0.000613
1674.000000	-0.000484
1673.000000	-0.000379
1672.000000	-0.000335
1671.000000	-0.000356
1670.000000	-0.000401
1669.000000	-0.000376
1668.000000	-0.000255
1667.000000	-0.000101
1666.000000	0.000049
1665.000000	0.000224
1664.000000	0.000466
1663.000000	0.000781
1662.000000	0.001127
1661.000000	0.001483
1660.000000	0.001845
1659.000000	0.002210
1658.000000	0.002570
1657.000000	0.002899
1656.000000	0.003172
1655.000000	0.003427
1654.000000	0.003836
1653.000000	0.004510
1652.000000	0.005204
1651.000000	0.005625
1650.000000	0.005801
1649.000000	0.005872
1648.000000	0.005976
1647.000000	0.006171
1646.000000	0.006393
1645.000000	0.006534
1644.000000	0.006576
1643.000000	0.006561
1642.000000	0.006532
1641.000000	0.006519
1640.000000	0.006516
1639.000000	0.006487
1638.000000	0.006409
1637.000000	0.006306
1636.000000	0.006225
1635.000000	0.006179
1634.000000	0.006135
1633.000000	0.006055
1632.000000	0.005939
1631.000000	0.005776
1630.000000	0.005534
1629.000000	0.005217
1628.000000	0.004885
1627.000000	0.004589
1626.000000	0.004310
1625.000000	0.003989
1624.000000	0.003602
1623.000000	0.003203
1622.000000	0.002878
1621.000000	0.002641
1620.000000	0.002429
1619.000000	0.002193
1618.000000	0.001929
1617.000000	0.001683
1616.000000	0.001495
1615.000000	0.001341
1614.000000	0.001168
1613.000000	0.000960
1612.000000	0.000737
1611.000000	0.000516
1610.000000	0.000306
1609.000000	0.000112
1608.000000	-0.000061
1607.000000	-0.000217
1606.000000	-0.000363
1605.000000	-0.000500
1604.000000	-0.000642
1603.000000	-0.000790
1602.000000	-0.000927
1601.000000	-0.001042
1600.000000	-0.001153
1599.000000	-0.001276
1598.000000	-0.001410
1597.000000	-0.001537
1596.000000	-0.001649
1595.000000	-0.001761
1594.000000	-0.001891
1593.000000	-0.002045
1592.000000	-0.002205
1591.000000	-0.002347
1590.000000	-0.002464
1589.000000	-0.002569
1588.000000	-0.002687
1587.000000	-0.002819
1586.000000	-0.002943
1585.000000	-0.003035
1584.000000	-0.003106
1583.000000	-0.003193
1582.000000	-0.003291
1581.000000	-0.003370
1580.000000	-0.003418
1579.000000	-0.003466
1578.000000	-0.003536
1577.000000	-0.003616
1576.000000	-0.003667
1575.000000	-0.003666
1574.000000	-0.003644
1573.000000	-0.003639
1572.000000	-0.003667
1571.000000	-0.003716
1570.000000	-0.003764
1569.000000	-0.003786
1568.000000	-0.003793
1567.000000	-0.003826
1566.000000	-0.003884
1565.000000	-0.003930
1564.000000	-0.003943
1563.000000	-0.003937
1562.000000	-0.003938
1561.000000	-0.003943
1560.000000	-0.003970
1559.000000	-0.004054
1558.000000	-0.004097
1557.000000	-0.004082
1556.000000	-0.004064
1555.000000	-0.004070
1554.000000	-0.004079
1553.000000	-0.004085
1552.000000	-0.004104
1551.000000	-0.004141
1550.000000	-0.004176
1549.000000	-0.004183
1548.000000	-0.004155
1547.000000	-0.004123
1546.000000	-0.004121
1545.000000	-0.004158
1544.000000	-0.004205
1543.000000	-0.004206
1542.000000	-0.004139
1541.000000	-0.004055
1540.000000	-0.004029
1539.000000	-0.004068
1538.000000	-0.004109
1537.000000	-0.004117
1536.000000	-0.004103
1535.000000	-0.004089
1534.000000	-0.004099
1533.000000	-0.004130
1532.000000	-0.004144
1531.000000	-0.004132
1530.000000	-0.004118
1529.000000	-0.004130
1528.000000	-0.004166
1527.000000	-0.004212
1526.000000	-0.004251
1525.000000	-0.004266
1524.000000	-0.004253
1523.000000	-0.004226
1522.000000	-0.004222
1521.000000	-0.004264
1520.000000	-0.004312
1519.000000	-0.004333
1518.000000	-0.004323
1517.000000	-0.004299
1516.000000	-0.004271
1515.000000	-0.004251
1514.000000	-0.004261
1513.000000	-0.004312
1512.000000	-0.004377
1511.000000	-0.004410
1510.000000	-0.004402
1509.000000	-0.004380
1508.000000	-0.004363
1507.000000	-0.004328
1506.000000	-0.004267
1505.000000	-0.004226
1504.000000	-0.004212
1503.000000	-0.004185
1502.000000	-0.004118
1501.000000	-0.004018
1500.000000	-0.003909
1499.000000	-0.003785
1498.000000	-0.003606
1497.000000	-0.003358
1496.000000	-0.003067
1495.000000	-0.002784
1494.000000	-0.002557
1493.000000	-0.002398
1492.000000	-0.002284
1491.000000	-0.002187
1490.000000	-0.002115
1489.000000	-0.002102
1488.000000	-0.002140
1487.000000	-0.002180
1486.000000	-0.002214
1485.000000	-0.002252
1484.000000	-0.002308
1483.000000	-0.002391
1482.000000	-0.002490
1481.000000	-0.002585
1480.000000	-0.002653
1479.000000	-0.002695
1478.000000	-0.002724
1477.000000	-0.002745
1476.000000	-0.002738
1475.000000	-0.002693
1474.000000	-0.002644
1473.000000	-0.002645
1472.000000	-0.002704
1471.000000	-0.002779
1470.000000	-0.002853
1469.000000	-0.002947
1468.000000	-0.003055
1467.000000	-0.003134
1466.000000	-0.003150
1465.000000	-0.003126
1464.000000	-0.003138
1463.000000	-0.003230
1462.000000	-0.003381
1461.000000	-0.003552
1460.000000	-0.003704
1459.000000	-0.003828
1458.000000	-0.003954
1457.000000	-0.004127
1456.000000	-0.004310
1455.000000	-0.004452
1454.000000	-0.004557
1453.000000	-0.004651
1452.000000	-0.004732
1451.000000	-0.004785
1450.000000	-0.004824
1449.000000	-0.004895
1448.000000	-0.005009
1447.000000	-0.005125
1446.000000	-0.005193
1445.000000	-0.005208
1444.000000	-0.005204
1443.000000	-0.005200
1442.000000	-0.005192
1441.000000	-0.005162
1440.000000	-0.005096
1439.000000	-0.004997
1438.000000	-0.004889
1437.000000	-0.004821
1436.000000	-0.004801
1435.000000	-0.004781
1434.000000	-0.004735
1433.000000	-0.004682
1432.000000	-0.004637
1431.000000	-0.004589
1430.000000	-0.004519
1429.000000	-0.004426
1428.000000	-0.004318
1427.000000	-0.004210
1426.000000	-0.004113
1425.000000	-0.004022
1424.000000	-0.003930
1423.000000	-0.003828
1422.000000	-0.003729
1421.000000	-0.003669
1420.000000	-0.003672
1419.000000	-0.003699
1418.000000	-0.003678
1417.000000	-0.003614
1416.000000	-0.003558
1415.000000	-0.003504
1414.000000	-0.003410
1413.000000	-0.003266
1412.000000	-0.003121
1411.000000	-0.003016
1410.000000	-0.002942
1409.000000	-0.002862
1408.000000	-0.002755
1407.000000	-0.002637
1406.000000	-0.002537
1405.000000	-0.002453
1404.000000	-0.002348
1403.000000	-0.002192
1402.000000	-0.001998
1401.000000	-0.001807
1400.000000	-0.001646
1399.000000	-0.001501
1398.000000	-0.001334
1397.000000	-0.001126
1396.000000	-0.000890
1395.000000	-0.000648
1394.000000	-0.000403
1393.000000	-0.000154
1392.000000	0.000086
1391.000000	0.000301
1390.000000	0.000491
1389.000000	0.000665
1388.000000	0.000826
1387.000000	0.000956
1386.000000	0.001018
1385.000000	0.000983
1384.000000	0.000844
1383.000000	0.000622
1382.000000	0.000335
1381.000000	-0.000030
1380.000000	-0.000498
1379.000000	-0.001041
1378.000000	-0.001552
1377.000000	-0.001918
1376.000000	-0.002076
1375.000000	-0.001998
1374.000000	-0.001685
1373.000000	-0.001196
1372.000000	-0.000640
1371.000000	-0.000113
1370.000000	0.000325
1369.000000	0.000647
1368.000000	0.000853
1367.000000	0.000983
1366.000000	0.001073
1365.000000	0.001123
1364.000000	0.001095
1363.000000	0.000973
1362.000000	0.000801
1361.000000	0.000622
1360.000000	0.000424
1359.000000	0.000179
1358.000000	-0.000098
1357.000000	-0.000357
1356.000000	-0.000571
1355.000000	-0.000762
1354.000000	-0.000958
1353.000000	-0.001156
1352.000000	-0.001322
1351.000000	-0.001437
1350.000000	-0.001517
1349.000000	-0.001595
1348.000000	-0.001684
1347.000000	-0.001764
1346.000000	-0.001814
1345.000000	-0.001844
1344.000000	-0.001884
1343.000000	-0.001946
1342.000000	-0.002007
1341.000000	-0.002049
1340.000000	-0.002088
1339.000000	-0.002154
1338.000000	-0.002249
1337.000000	-0.002345
1336.000000	-0.002418
1335.000000	-0.002472
1334.000000	-0.002529
1333.000000	-0.002607
1332.000000	-0.002707
1331.000000	-0.002817
1330.000000	-0.002931
1329.000000	-0.003063
1328.000000	-0.003225
1327.000000	-0.003399
1326.000000	-0.003547
1325.000000	-0.003654
1324.000000	-0.003747
1323.000000	-0.003865
1322.000000	-0.004011
1321.000000	-0.004160
1320.000000	-0.004290
1319.000000	-0.004403
1318.000000	-0.004513
1317.000000	-0.004630
1316.000000	-0.004741
1315.000000	-0.004825
1314.000000	-0.004878
1313.000000	-0.004927
1312.000000	-0.004995
1311.000000	-0.005070
1310.000000	-0.005121
1309.000000	-0.005151
1308.000000	-0.005206
1307.000000	-0.005317
1306.000000	-0.005460
1305.000000	-0.005576
1304.000000	-0.005642
1303.000000	-0.005694
1302.000000	-0.005781
1301.000000	-0.005915
1300.000000	-0.006065
1299.000000	-0.006198
1298.000000	-0.006321
1297.000000	-0.006464
1296.000000	-0.006622
1295.000000	-0.006748
1294.000000	-0.006809
1293.000000	-0.006838
1292.000000	-0.006900
1291.000000	-0.007017
1290.000000	-0.007151
1289.000000	-0.007254
1288.000000	-0.007328
1287.000000	-0.007404
1286.000000	-0.007492
1285.000000	-0.007572
1284.000000	-0.007621
1283.000000	-0.007647
1282.000000	-0.007686
1281.000000	-0.007773
1280.000000	-0.007908
1279.000000	-0.008052
1278.000000	-0.008169
1277.000000	-0.008254
1276.000000	-0.008338
1275.000000	-0.008437
1274.000000	-0.008542
1273.000000	-0.008634
1272.000000	-0.008720
1271.000000	-0.008831
1270.000000	-0.008994
1269.000000	-0.009192
1268.000000	-0.009383
1267.000000	-0.009544
1266.000000	-0.009699
1265.000000	-0.009882
1264.000000	-0.010082
1263.000000	-0.010245
1262.000000	-0.010360
1261.000000	-0.010480
1260.000000	-0.010664
1259.000000	-0.010898
1258.000000	-0.011121
1257.000000	-0.011314
1256.000000	-0.011520
1255.000000	-0.011785
1254.000000	-0.012097
1253.000000	-0.012411
1252.000000	-0.012714
1251.000000	-0.013039
1250.000000	-0.013431
1249.000000	-0.013889
1248.000000	-0.014362
1247.000000	-0.014801
1246.000000	-0.015217
1245.000000	-0.015658
1244.000000	-0.016134
1243.000000	-0.016587
1242.000000	-0.016955
1241.000000	-0.017243
1240.000000	-0.017499
1239.000000	-0.017750
1238.000000	-0.017972
1237.000000	-0.018140
1236.000000	-0.018257
1235.000000	-0.018348
1234.000000	-0.018427
1233.000000	-0.018477
1232.000000	-0.018468
1231.000000	-0.018395
1230.000000	-0.018295
1229.000000	-0.018217
1228.000000	-0.018170
1227.000000	-0.018125
1226.000000	-0.018061
1225.000000	-0.018005
1224.000000	-0.017997
1223.000000	-0.018032
1222.000000	-0.018070
1221.000000	-0.018080
1220.000000	-0.018078
1219.000000	-0.018099
1218.000000	-0.018148
1217.000000	-0.018193
1216.000000	-0.018203
1215.000000	-0.018196
1214.000000	-0.018223
1213.000000	-0.018303
1212.000000	-0.018402
1211.000000	-0.018474
1210.000000	-0.018523
1209.000000	-0.018590
1208.000000	-0.018678
1207.000000	-0.018741
1206.000000	-0.018744
1205.000000	-0.018705
1204.000000	-0.018674
1203.000000	-0.018668
1202.000000	-0.018675
1201.000000	-0.018683
1200.000000	-0.018705
1199.000000	-0.018766
1198.000000	-0.018871
1197.000000	-0.018982
1196.000000	-0.019020
1195.000000	-0.018930
1194.000000	-0.018727
1193.000000	-0.018473
1192.000000	-0.018202
1191.000000	-0.017906
1190.000000	-0.017598
1189.000000	-0.017337
1188.000000	-0.017179
1187.000000	-0.017113
1186.000000	-0.017075
1185.000000	-0.017015
1184.000000	-0.016937
1183.000000	-0.016881
1182.000000	-0.016883
1181.000000	-0.016933
1180.000000	-0.016989
1179.000000	-0.017021
1178.000000	-0.017046
1177.000000	-0.017092
1176.000000	-0.017144
1175.000000	-0.017150
1174.000000	-0.017107
1173.000000	-0.017071
1172.000000	-0.017093
1171.000000	-0.017152
1170.000000	-0.017191
1169.000000	-0.017182
1168.000000	-0.017151
1167.000000	-0.017120
1166.000000	-0.017068
1165.000000	-0.016942
1164.000000	-0.016707
1163.000000	-0.016384
1162.000000	-0.016042
1161.000000	-0.015747
1160.000000	-0.015518
1159.000000	-0.015333
1158.000000	-0.015180
1157.000000	-0.015076
1156.000000	-0.015039
1155.000000	-0.015049
1154.000000	-0.015066
1153.000000	-0.015072
1152.000000	-0.015076
1151.000000	-0.015094
1150.000000	-0.015119
1149.000000	-0.015123
1148.000000	-0.015084
1147.000000	-0.015009
1146.000000	-0.014934
1145.000000	-0.014885
1144.000000	-0.014846
1143.000000	-0.014787
1142.000000	-0.014717
1141.000000	-0.014684
1140.000000	-0.014708
1139.000000	-0.014741
1138.000000	-0.014721
1137.000000	-0.014651
1136.000000	-0.014587
1135.000000	-0.014557
1134.000000	-0.014526
1133.000000	-0.014453
1132.000000	-0.014344
1131.000000	-0.014245
1130.000000	-0.014184
1129.000000	-0.014143
1128.000000	-0.014100
1127.000000	-0.014058
1126.000000	-0.014042
1125.000000	-0.014047
1124.000000	-0.014030
1123.000000	-0.013953
1122.000000	-0.013830
1121.000000	-0.013706
1120.000000	-0.013616
1119.000000	-0.013553
1118.000000	-0.013487
1117.000000	-0.013401
1116.000000	-0.013308
1115.000000	-0.013236
1114.000000	-0.013191
1113.000000	-0.013139
1112.000000	-0.013037
1111.000000	-0.012887
1110.000000	-0.012744
1109.000000	-0.012653
1108.000000	-0.012598
1107.000000	-0.012532
1106.000000	-0.012453
1105.000000	-0.012403
1104.000000	-0.012405
1103.000000	-0.012416
1102.000000	-0.012382
1101.000000	-0.012300
1100.000000	-0.012215
1099.000000	-0.012163
1098.000000	-0.012136
1097.000000	-0.012104
1096.000000	-0.012049
1095.000000	-0.011977
1094.000000	-0.011901
1093.000000	-0.011820
1092.000000	-0.011723
1091.000000	-0.011612
1090.000000	-0.011513
1089.000000	-0.011449
1088.000000	-0.011414
1087.000000	-0.011371
1086.000000	-0.011292
1085.000000	-0.011190
1084.000000	-0.011106
1083.000000	-0.011060
1082.000000	-0.011026
1081.000000	-0.010965
1080.000000	-0.010872
1079.000000	-0.010785
1078.000000	-0.010740
1077.000000	-0.010719
1076.000000	-0.010677
1075.000000	-0.010601
1074.000000	-0.010524
1073.000000	-0.010480
1072.000000	-0.010447
1071.000000	-0.010380
1070.000000	-0.010272
1069.000000	-0.010161
1068.000000	-0.010081
1067.000000	-0.010014
1066.000000	-0.009930
1065.000000	-0.009834
1064.000000	-0.009767
1063.000000	-0.009749
1062.000000	-0.009744
1061.000000	-0.009692
1060.000000	-0.009582
1059.000000	-0.009476
1058.000000	-0.009439
1057.000000	-0.009470
1056.000000	-0.009503
1055.000000	-0.009494
1054.000000	-0.009465
1053.000000	-0.009459
1052.000000	-0.009480
1051.000000	-0.009486
1050.000000	-0.009456
1049.000000	-0.009421
1048.000000	-0.009434
1047.000000	-0.009522
1046.000000	-0.009650
1045.000000	-0.009746
1044.000000	-0.009765
1043.000000	-0.009730
1042.000000	-0.009707
1041.000000	-0.009722
1040.000000	-0.009722
1039.000000	-0.009638
1038.000000	-0.009474
1037.000000	-0.009292
1036.000000	-0.009127
1035.000000	-0.008963
1034.000000	-0.008781
1033.000000	-0.008607
1032.000000	-0.008483
1031.000000	-0.008407
1030.000000	-0.008334
1029.000000	-0.008230
1028.000000	-0.008114
1027.000000	-0.008046
1026.000000	-0.008062
1025.000000	-0.008141
1024.000000	-0.008216
1023.000000	-0.008243
1022.000000	-0.008234
1021.000000	-0.008220
1020.000000	-0.008201
1019.000000	-0.008151
1018.000000	-0.008075
1017.000000	-0.008023
1016.000000	-0.008035
1015.000000	-0.008087
1014.000000	-0.008109
1013.000000	-0.008061
1012.000000	-0.007967
1011.000000	-0.007884
1010.000000	-0.007842
1009.000000	-0.007818
1008.000000	-0.007777
1007.000000	-0.007717
1006.000000	-0.007677
1005.000000	-0.007674
1004.000000	-0.007674
1003.000000	-0.007627
1002.000000	-0.007535
1001.000000	-0.007454
1000.000000	-0.007418
999.000000	-0.007397
998.000000	-0.007325
997.000000	-0.007181
996.000000	-0.007018
995.000000	-0.006908
994.000000	-0.006862
993.000000	-0.006822
992.000000	-0.006743
991.000000	-0.006648
990.000000	-0.006593
989.000000	-0.006573
988.000000	-0.006518
987.000000	-0.006391
986.000000	-0.006264
985.000000	-0.006235
984.000000	-0.006310
983.000000	-0.006391
982.000000	-0.006400
981.000000	-0.006357
980.000000	-0.006346
979.000000	-0.006408
978.000000	-0.006514
977.000000	-0.006602
976.000000	-0.006656
975.000000	-0.006717
974.000000	-0.006838
973.000000	-0.007014
972.000000	-0.007183
971.000000	-0.007294
970.000000	-0.007368
969.000000	-0.007452
968.000000	-0.007549
967.000000	-0.007611
966.000000	-0.007620
965.000000	-0.007632
964.000000	-0.007711
963.000000	-0.007835
962.000000	-0.007923
961.000000	-0.007921
960.000000	-0.007871
959.000000	-0.007865
958.000000	-0.007937
957.000000	-0.008028
956.000000	-0.008045
955.000000	-0.007983
954.000000	-0.007939
953.000000	-0.007993
952.000000	-0.008098
951.000000	-0.008136
950.000000	-0.008064
949.000000	-0.007962
948.000000	-0.007921
947.000000	-0.007935
946.000000	-0.007932
945.000000	-0.007878
944.000000	-0.007821
943.000000	-0.007825
942.000000	-0.007901
941.000000	-0.008004
940.000000	-0.008085
939.000000	-0.008138
938.000000	-0.008186
937.000000	-0.008238
936.000000	-0.008267
935.000000	-0.008237
934.000000	-0.008158
933.000000	-0.008070
932.000000	-0.007990
931.000000	-0.007887
930.000000	-0.007731
929.000000	-0.007550
928.000000	-0.007423
927.000000	-0.007416
926.000000	-0.007530
925.000000	-0.007711
924.000000	-0.007895
923.000000	-0.008074
922.000000	-0.008294
921.000000	-0.008585
920.000000	-0.008895
919.000000	-0.009109
918.000000	-0.009136
917.000000	-0.008968
916.000000	-0.008666
915.000000	-0.008313
914.000000	-0.007992
913.000000	-0.007769
912.000000	-0.007655
911.000000	-0.007602
910.000000	-0.007543
909.000000	-0.007448
908.000000	-0.007340
907.000000	-0.007266
906.000000	-0.007242
905.000000	-0.007238
904.000000	-0.007212
903.000000	-0.007165
902.000000	-0.007134
901.000000	-0.007146
900.000000	-0.007169
899.000000	-0.007152
898.000000	-0.007097
897.000000	-0.007053
896.000000	-0.007054
895.000000	-0.007077
894.000000	-0.007077
893.000000	-0.007040
892.000000	-0.006989
891.000000	-0.006954
890.000000	-0.006944
889.000000	-0.006941
888.000000	-0.006922
887.000000	-0.006899
886.000000	-0.006924
885.000000	-0.007028
884.000000	-0.007186
883.000000	-0.007353
882.000000	-0.007534
881.000000	-0.007768
880.000000	-0.008051
879.000000	-0.008305
878.000000	-0.008458
877.000000	-0.008505
876.000000	-0.008497
875.000000	-0.008477
874.000000	-0.008459
873.000000	-0.008445
872.000000	-0.008438
871.000000	-0.008445
870.000000	-0.008477
869.000000	-0.008526
868.000000	-0.008577
867.000000	-0.008633
866.000000	-0.008733
865.000000	-0.008905
864.000000	-0.009121
863.000000	-0.009331
862.000000	-0.009542
861.000000	-0.009832
860.000000	-0.010283
859.000000	-0.010919
858.000000	-0.011735
857.000000	-0.012765
856.000000	-0.014111
855.000000	-0.015924
854.000000	-0.018323
853.000000	-0.021303
852.000000	-0.024654
851.000000	-0.027970
850.000000	-0.030755
849.000000	-0.032541
848.000000	-0.033001
847.000000	-0.032065
846.000000	-0.029994
845.000000	-0.027250
844.000000	-0.024243
843.000000	-0.021218
842.000000	-0.018329
841.000000	-0.015719
840.000000	-0.013515
839.000000	-0.011793
838.000000	-0.010539
837.000000	-0.009654
836.000000	-0.009012
835.000000	-0.008543
834.000000	-0.008242
833.000000	-0.008084
832.000000	-0.007983
831.000000	-0.007861
830.000000	-0.007728
829.000000	-0.007652
828.000000	-0.007633
827.000000	-0.007598
826.000000	-0.007500
825.000000	-0.007384
824.000000	-0.007315
823.000000	-0.007302
822.000000	-0.007301
821.000000	-0.007271
820.000000	-0.007211
819.000000	-0.007157
818.000000	-0.007159
817.000000	-0.007220
816.000000	-0.007282
815.000000	-0.007298
814.000000	-0.007293
813.000000	-0.007327
812.000000	-0.007385
811.000000	-0.007391
810.000000	-0.007316
809.000000	-0.007223
808.000000	-0.007184
807.000000	-0.007200
806.000000	-0.007222
805.000000	-0.007214
804.000000	-0.007186
803.000000	-0.007175
802.000000	-0.007212
801.000000	-0.007269
800.000000	-0.007271
799.000000	-0.007191
798.000000	-0.007110
797.000000	-0.007135
796.000000	-0.007256
795.000000	-0.007353
794.000000	-0.007344
793.000000	-0.007268
792.000000	-0.007202
791.000000	-0.007175
790.000000	-0.007180
789.000000	-0.007207
788.000000	-0.007238
787.000000	-0.007255
786.000000	-0.007253
785.000000	-0.007235
784.000000	-0.007194
783.000000	-0.007133
782.000000	-0.007089
781.000000	-0.007078
780.000000	-0.007043
779.000000	-0.006936
778.000000	-0.006823
777.000000	-0.006815
776.000000	-0.006915
775.000000	-0.006991
774.000000	-0.006948
773.000000	-0.006826
772.000000	-0.006726
771.000000	-0.006700
770.000000	-0.006736
769.000000	-0.006779
768.000000	-0.006755
767.000000	-0.006635
766.000000	-0.006490
765.000000	-0.006407
764.000000	-0.006386
763.000000	-0.006364
762.000000	-0.006345
761.000000	-0.006408
760.000000	-0.006562
759.000000	-0.006712
758.000000	-0.006789
757.000000	-0.006825
756.000000	-0.006870
755.000000	-0.006920
754.000000	-0.006959
753.000000	-0.006995
752.000000	-0.007020
751.000000	-0.006994
750.000000	-0.006910
749.000000	-0.006788
748.000000	-0.006618
747.000000	-0.006376
746.000000	-0.006121
745.000000	-0.005960
744.000000	-0.005890
743.000000	-0.005794
742.000000	-0.005620
741.000000	-0.005460
740.000000	-0.005396
739.000000	-0.005389
738.000000	-0.005365
737.000000	-0.005320
736.000000	-0.005275
735.000000	-0.005239
734.000000	-0.005245
733.000000	-0.005308
732.000000	-0.005354
731.000000	-0.005300
730.000000	-0.005213
729.000000	-0.005228
728.000000	-0.005331
727.000000	-0.005393
726.000000	-0.005370
725.000000	-0.005348
724.000000	-0.005331
723.000000	-0.005160
722.000000	-0.004760
721.000000	-0.004333
720.000000	-0.004181
719.000000	-0.004393
718.000000	-0.004777
717.000000	-0.005079
716.000000	-0.005162
715.000000	-0.005063
714.000000	-0.004944
713.000000	-0.004926
712.000000	-0.004959
711.000000	-0.004909
710.000000	-0.004766
709.000000	-0.004647
708.000000	-0.004596
707.000000	-0.004542
706.000000	-0.004406
705.000000	-0.004214
704.000000	-0.004059
703.000000	-0.003968
702.000000	-0.003917
701.000000	-0.003903
700.000000	-0.003890
699.000000	-0.003858
698.000000	-0.003819
697.000000	-0.003778
696.000000	-0.003685
695.000000	-0.003464
694.000000	-0.003203
693.000000	-0.003081
692.000000	-0.003043
691.000000	-0.002865
690.000000	-0.002490
689.000000	-0.002152
688.000000	-0.002062
687.000000	-0.002108
686.000000	-0.002125
685.000000	-0.002143
684.000000	-0.002201
683.000000	-0.002228
682.000000	-0.002231
681.000000	-0.002320
680.000000	-0.002446
679.000000	-0.002422
678.000000	-0.002323
677.000000	-0.002360
676.000000	-0.002483
675.000000	-0.002582
674.000000	-0.002729
673.000000	-0.002938
672.000000	-0.002964
671.000000	-0.002716
670.000000	-0.003052
669.000000	-0.005014
668.000000	-0.006355
667.000000	-0.005217
666.000000	-0.004148
665.000000	-0.003315
664.000000	-0.001997
663.000000	-0.000546
662.000000	0.000505
661.000000	0.001122
660.000000	0.001549
659.000000	0.001834
658.000000	0.001903
657.000000	0.001823
656.000000	0.001616
655.000000	0.001076
654.000000	0.000313
653.000000	-0.000205
652.000000	-0.000371
651.000000	-0.000520
650.000000	-0.000766
649.000000	-0.000831
648.000000	-0.000732
647.000000	-0.000893
646.000000	-0.001368
645.000000	-0.001739
644.000000	-0.001789
643.000000	-0.001708
642.000000	-0.001658
641.000000	-0.001549
640.000000	-0.001378
639.000000	-0.001336
638.000000	-0.001405
637.000000	-0.001324
636.000000	-0.001090
635.000000	-0.000977
634.000000	-0.001039
633.000000	-0.001058
632.000000	-0.000991
631.000000	-0.001036
630.000000	-0.001196
629.000000	-0.001225
628.000000	-0.001115
627.000000	-0.001154
626.000000	-0.001340
625.000000	-0.001302
624.000000	-0.000905
623.000000	-0.000482
622.000000	-0.000366
621.000000	-0.000599
620.000000	-0.001126
619.000000	-0.001808
618.000000	-0.002248
617.000000	-0.002102
616.000000	-0.001600
615.000000	-0.001299
614.000000	-0.001343
613.000000	-0.001403
612.000000	-0.001317
611.000000	-0.001287
610.000000	-0.001454
609.000000	-0.001674
608.000000	-0.001794
607.000000	-0.001854
606.000000	-0.001877
605.000000	-0.001839
604.000000	-0.001826
603.000000	-0.002002
602.000000	-0.002388
601.000000	-0.002778
600.000000	-0.002925
