# Supplementary material for: Real-time monitoring of the reversible capture and release of CO2 on anthraquinone and riboflavin-modified graphitic electrodes using ATR-SEIRAS
Source: Chem Sci. 2025 Nov 4;16(48):23189–202. doi: 10.1039/d5sc05427c (PMC12584010; doi:10.1039/d5sc05427c)
Supplement: SC-016-D5SC05427C-s001 [file SC-016-D5SC05427C-s001.zip › Data Folders/Main Figures/Figure3/3a/043.ASC]

PE IR       SUBTECH     SPECTRUM    ASCII       PEDS        4.00        
   -1
043.ASC
24/06/26
16:04:40.00
24/06/26
16:04:40.00
Administrator

600.000000
#HDR
-1
-1
#GR
Wavenumber
A
1.0
0.0
4000.000000
-1.000000
3401
8
0.027804
-0.033133
#DATA
4000.000000	-0.004471
3999.000000	-0.004478
3998.000000	-0.004491
3997.000000	-0.004498
3996.000000	-0.004488
3995.000000	-0.004464
3994.000000	-0.004440
3993.000000	-0.004427
3992.000000	-0.004424
3991.000000	-0.004427
3990.000000	-0.004429
3989.000000	-0.004427
3988.000000	-0.004417
3987.000000	-0.004396
3986.000000	-0.004361
3985.000000	-0.004322
3984.000000	-0.004295
3983.000000	-0.004290
3982.000000	-0.004305
3981.000000	-0.004321
3980.000000	-0.004326
3979.000000	-0.004316
3978.000000	-0.004295
3977.000000	-0.004268
3976.000000	-0.004239
3975.000000	-0.004212
3974.000000	-0.004190
3973.000000	-0.004171
3972.000000	-0.004157
3971.000000	-0.004157
3970.000000	-0.004183
3969.000000	-0.004242
3968.000000	-0.004322
3967.000000	-0.004393
3966.000000	-0.004429
3965.000000	-0.004421
3964.000000	-0.004385
3963.000000	-0.004348
3962.000000	-0.004334
3961.000000	-0.004355
3960.000000	-0.004402
3959.000000	-0.004455
3958.000000	-0.004496
3957.000000	-0.004518
3956.000000	-0.004524
3955.000000	-0.004522
3954.000000	-0.004516
3953.000000	-0.004509
3952.000000	-0.004500
3951.000000	-0.004494
3950.000000	-0.004494
3949.000000	-0.004498
3948.000000	-0.004503
3947.000000	-0.004501
3946.000000	-0.004490
3945.000000	-0.004477
3944.000000	-0.004471
3943.000000	-0.004478
3942.000000	-0.004497
3941.000000	-0.004519
3940.000000	-0.004537
3939.000000	-0.004541
3938.000000	-0.004523
3937.000000	-0.004486
3936.000000	-0.004449
3935.000000	-0.004436
3934.000000	-0.004458
3933.000000	-0.004499
3932.000000	-0.004530
3931.000000	-0.004536
3930.000000	-0.004521
3929.000000	-0.004509
3928.000000	-0.004517
3927.000000	-0.004552
3926.000000	-0.004598
3925.000000	-0.004625
3924.000000	-0.004615
3923.000000	-0.004580
3922.000000	-0.004546
3921.000000	-0.004537
3920.000000	-0.004555
3919.000000	-0.004591
3918.000000	-0.004623
3917.000000	-0.004629
3916.000000	-0.004612
3915.000000	-0.004592
3914.000000	-0.004589
3913.000000	-0.004598
3912.000000	-0.004598
3911.000000	-0.004577
3910.000000	-0.004542
3909.000000	-0.004517
3908.000000	-0.004515
3907.000000	-0.004526
3906.000000	-0.004524
3905.000000	-0.004485
3904.000000	-0.004419
3903.000000	-0.004367
3902.000000	-0.004364
3901.000000	-0.004410
3900.000000	-0.004475
3899.000000	-0.004530
3898.000000	-0.004566
3897.000000	-0.004588
3896.000000	-0.004601
3895.000000	-0.004605
3894.000000	-0.004604
3893.000000	-0.004606
3892.000000	-0.004602
3891.000000	-0.004572
3890.000000	-0.004522
3889.000000	-0.004493
3888.000000	-0.004513
3887.000000	-0.004560
3886.000000	-0.004590
3885.000000	-0.004588
3884.000000	-0.004580
3883.000000	-0.004606
3882.000000	-0.004661
3881.000000	-0.004701
3880.000000	-0.004688
3879.000000	-0.004628
3878.000000	-0.004574
3877.000000	-0.004567
3876.000000	-0.004598
3875.000000	-0.004623
3874.000000	-0.004605
3873.000000	-0.004554
3872.000000	-0.004515
3871.000000	-0.004507
3870.000000	-0.004503
3869.000000	-0.004475
3868.000000	-0.004441
3867.000000	-0.004437
3866.000000	-0.004461
3865.000000	-0.004496
3864.000000	-0.004533
3863.000000	-0.004570
3862.000000	-0.004594
3861.000000	-0.004599
3860.000000	-0.004583
3859.000000	-0.004548
3858.000000	-0.004500
3857.000000	-0.004454
3856.000000	-0.004423
3855.000000	-0.004420
3854.000000	-0.004443
3853.000000	-0.004456
3852.000000	-0.004443
3851.000000	-0.004450
3850.000000	-0.004500
3849.000000	-0.004556
3848.000000	-0.004589
3847.000000	-0.004605
3846.000000	-0.004616
3845.000000	-0.004628
3844.000000	-0.004632
3843.000000	-0.004615
3842.000000	-0.004574
3841.000000	-0.004522
3840.000000	-0.004477
3839.000000	-0.004454
3838.000000	-0.004451
3837.000000	-0.004457
3836.000000	-0.004458
3835.000000	-0.004458
3834.000000	-0.004465
3833.000000	-0.004487
3832.000000	-0.004518
3831.000000	-0.004547
3830.000000	-0.004572
3829.000000	-0.004598
3828.000000	-0.004626
3827.000000	-0.004636
3826.000000	-0.004617
3825.000000	-0.004577
3824.000000	-0.004550
3823.000000	-0.004553
3822.000000	-0.004535
3821.000000	-0.004523
3820.000000	-0.004498
3819.000000	-0.004482
3818.000000	-0.004478
3817.000000	-0.004473
3816.000000	-0.004507
3815.000000	-0.004513
3814.000000	-0.004526
3813.000000	-0.004555
3812.000000	-0.004582
3811.000000	-0.004583
3810.000000	-0.004570
3809.000000	-0.004569
3808.000000	-0.004588
3807.000000	-0.004599
3806.000000	-0.004573
3805.000000	-0.004524
3804.000000	-0.004483
3803.000000	-0.004463
3802.000000	-0.004463
3801.000000	-0.004475
3800.000000	-0.004495
3799.000000	-0.004537
3798.000000	-0.004592
3797.000000	-0.004621
3796.000000	-0.004603
3795.000000	-0.004558
3794.000000	-0.004525
3793.000000	-0.004528
3792.000000	-0.004561
3791.000000	-0.004606
3790.000000	-0.004643
3789.000000	-0.004655
3788.000000	-0.004640
3787.000000	-0.004609
3786.000000	-0.004581
3785.000000	-0.004564
3784.000000	-0.004559
3783.000000	-0.004565
3782.000000	-0.004586
3781.000000	-0.004623
3780.000000	-0.004664
3779.000000	-0.004687
3778.000000	-0.004673
3777.000000	-0.004632
3776.000000	-0.004582
3775.000000	-0.004539
3774.000000	-0.004510
3773.000000	-0.004501
3772.000000	-0.004508
3771.000000	-0.004519
3770.000000	-0.004525
3769.000000	-0.004529
3768.000000	-0.004547
3767.000000	-0.004579
3766.000000	-0.004598
3765.000000	-0.004574
3764.000000	-0.004514
3763.000000	-0.004457
3762.000000	-0.004436
3761.000000	-0.004450
3760.000000	-0.004483
3759.000000	-0.004509
3758.000000	-0.004503
3757.000000	-0.004459
3756.000000	-0.004399
3755.000000	-0.004344
3754.000000	-0.004292
3753.000000	-0.004227
3752.000000	-0.004155
3751.000000	-0.004099
3750.000000	-0.004060
3749.000000	-0.004032
3748.000000	-0.004039
3747.000000	-0.004084
3746.000000	-0.004112
3745.000000	-0.004068
3744.000000	-0.003980
3743.000000	-0.003927
3742.000000	-0.003933
3741.000000	-0.003941
3740.000000	-0.003875
3739.000000	-0.003732
3738.000000	-0.003567
3737.000000	-0.003457
3736.000000	-0.003502
3735.000000	-0.003745
3734.000000	-0.004055
3733.000000	-0.004201
3732.000000	-0.004058
3731.000000	-0.003706
3730.000000	-0.003317
3729.000000	-0.003017
3728.000000	-0.002847
3727.000000	-0.002805
3726.000000	-0.002853
3725.000000	-0.002940
3724.000000	-0.003033
3723.000000	-0.003136
3722.000000	-0.003260
3721.000000	-0.003405
3720.000000	-0.003559
3719.000000	-0.003695
3718.000000	-0.003786
3717.000000	-0.003822
3716.000000	-0.003845
3715.000000	-0.003881
3714.000000	-0.003874
3713.000000	-0.003717
3712.000000	-0.003404
3711.000000	-0.003094
3710.000000	-0.002932
3709.000000	-0.002937
3708.000000	-0.003027
3707.000000	-0.003111
3706.000000	-0.003150
3705.000000	-0.003154
3704.000000	-0.003153
3703.000000	-0.003157
3702.000000	-0.003148
3701.000000	-0.003108
3700.000000	-0.003058
3699.000000	-0.003031
3698.000000	-0.003041
3697.000000	-0.003065
3696.000000	-0.003079
3695.000000	-0.003068
3694.000000	-0.003048
3693.000000	-0.003064
3692.000000	-0.003180
3691.000000	-0.003439
3690.000000	-0.003760
3689.000000	-0.003961
3688.000000	-0.003928
3687.000000	-0.003748
3686.000000	-0.003583
3685.000000	-0.003507
3684.000000	-0.003497
3683.000000	-0.003498
3682.000000	-0.003479
3681.000000	-0.003430
3680.000000	-0.003346
3679.000000	-0.003238
3678.000000	-0.003147
3677.000000	-0.003118
3676.000000	-0.003156
3675.000000	-0.003185
3674.000000	-0.003150
3673.000000	-0.003105
3672.000000	-0.003103
3671.000000	-0.003140
3670.000000	-0.003187
3669.000000	-0.003213
3668.000000	-0.003210
3667.000000	-0.003202
3666.000000	-0.003193
3665.000000	-0.003175
3664.000000	-0.003153
3663.000000	-0.003140
3662.000000	-0.003135
3661.000000	-0.003119
3660.000000	-0.003076
3659.000000	-0.003007
3658.000000	-0.002928
3657.000000	-0.002853
3656.000000	-0.002788
3655.000000	-0.002736
3654.000000	-0.002711
3653.000000	-0.002716
3652.000000	-0.002730
3651.000000	-0.002717
3650.000000	-0.002664
3649.000000	-0.002580
3648.000000	-0.002509
3647.000000	-0.002489
3646.000000	-0.002521
3645.000000	-0.002579
3644.000000	-0.002627
3643.000000	-0.002636
3642.000000	-0.002594
3641.000000	-0.002514
3640.000000	-0.002427
3639.000000	-0.002358
3638.000000	-0.002306
3637.000000	-0.002249
3636.000000	-0.002168
3635.000000	-0.002062
3634.000000	-0.001950
3633.000000	-0.001858
3632.000000	-0.001786
3631.000000	-0.001697
3630.000000	-0.001568
3629.000000	-0.001460
3628.000000	-0.001451
3627.000000	-0.001533
3626.000000	-0.001655
3625.000000	-0.001766
3624.000000	-0.001870
3623.000000	-0.002027
3622.000000	-0.002272
3621.000000	-0.002540
3620.000000	-0.002676
3619.000000	-0.002576
3618.000000	-0.002313
3617.000000	-0.002066
3616.000000	-0.001956
3615.000000	-0.001988
3614.000000	-0.002096
3613.000000	-0.002199
3612.000000	-0.002256
3611.000000	-0.002254
3610.000000	-0.002186
3609.000000	-0.002076
3608.000000	-0.001993
3607.000000	-0.001994
3606.000000	-0.002072
3605.000000	-0.002169
3604.000000	-0.002231
3603.000000	-0.002235
3602.000000	-0.002200
3601.000000	-0.002168
3600.000000	-0.002164
3599.000000	-0.002179
3598.000000	-0.002180
3597.000000	-0.002144
3596.000000	-0.002087
3595.000000	-0.002047
3594.000000	-0.002050
3593.000000	-0.002100
3592.000000	-0.002183
3591.000000	-0.002295
3590.000000	-0.002435
3589.000000	-0.002598
3588.000000	-0.002743
3587.000000	-0.002821
3586.000000	-0.002828
3585.000000	-0.002815
3584.000000	-0.002830
3583.000000	-0.002883
3582.000000	-0.002958
3581.000000	-0.003032
3580.000000	-0.003090
3579.000000	-0.003125
3578.000000	-0.003148
3577.000000	-0.003169
3576.000000	-0.003195
3575.000000	-0.003222
3574.000000	-0.003242
3573.000000	-0.003249
3572.000000	-0.003241
3571.000000	-0.003220
3570.000000	-0.003198
3569.000000	-0.003192
3568.000000	-0.003211
3567.000000	-0.003247
3566.000000	-0.003276
3565.000000	-0.003295
3564.000000	-0.003321
3563.000000	-0.003356
3562.000000	-0.003390
3561.000000	-0.003411
3560.000000	-0.003416
3559.000000	-0.003411
3558.000000	-0.003401
3557.000000	-0.003391
3556.000000	-0.003388
3555.000000	-0.003401
3554.000000	-0.003430
3553.000000	-0.003461
3552.000000	-0.003474
3551.000000	-0.003458
3550.000000	-0.003425
3549.000000	-0.003400
3548.000000	-0.003397
3547.000000	-0.003411
3546.000000	-0.003424
3545.000000	-0.003419
3544.000000	-0.003403
3543.000000	-0.003389
3542.000000	-0.003389
3541.000000	-0.003400
3540.000000	-0.003413
3539.000000	-0.003422
3538.000000	-0.003425
3537.000000	-0.003428
3536.000000	-0.003437
3535.000000	-0.003451
3534.000000	-0.003463
3533.000000	-0.003470
3532.000000	-0.003474
3531.000000	-0.003485
3530.000000	-0.003506
3529.000000	-0.003535
3528.000000	-0.003563
3527.000000	-0.003587
3526.000000	-0.003612
3525.000000	-0.003640
3524.000000	-0.003666
3523.000000	-0.003681
3522.000000	-0.003689
3521.000000	-0.003695
3520.000000	-0.003700
3519.000000	-0.003696
3518.000000	-0.003678
3517.000000	-0.003656
3516.000000	-0.003650
3515.000000	-0.003668
3514.000000	-0.003701
3513.000000	-0.003737
3512.000000	-0.003769
3511.000000	-0.003799
3510.000000	-0.003829
3509.000000	-0.003857
3508.000000	-0.003874
3507.000000	-0.003877
3506.000000	-0.003876
3505.000000	-0.003883
3504.000000	-0.003903
3503.000000	-0.003929
3502.000000	-0.003947
3501.000000	-0.003951
3500.000000	-0.003948
3499.000000	-0.003944
3498.000000	-0.003940
3497.000000	-0.003942
3496.000000	-0.003955
3495.000000	-0.003981
3494.000000	-0.004010
3493.000000	-0.004027
3492.000000	-0.004022
3491.000000	-0.004003
3490.000000	-0.003988
3489.000000	-0.003989
3488.000000	-0.004004
3487.000000	-0.004020
3486.000000	-0.004030
3485.000000	-0.004037
3484.000000	-0.004045
3483.000000	-0.004048
3482.000000	-0.004039
3481.000000	-0.004023
3480.000000	-0.004011
3479.000000	-0.004010
3478.000000	-0.004014
3477.000000	-0.004017
3476.000000	-0.004021
3475.000000	-0.004027
3474.000000	-0.004029
3473.000000	-0.004023
3472.000000	-0.004007
3471.000000	-0.003989
3470.000000	-0.003975
3469.000000	-0.003968
3468.000000	-0.003970
3467.000000	-0.003982
3466.000000	-0.004001
3465.000000	-0.004021
3464.000000	-0.004033
3463.000000	-0.004032
3462.000000	-0.004021
3461.000000	-0.004008
3460.000000	-0.003996
3459.000000	-0.003985
3458.000000	-0.003973
3457.000000	-0.003966
3456.000000	-0.003969
3455.000000	-0.003982
3454.000000	-0.003995
3453.000000	-0.004003
3452.000000	-0.004006
3451.000000	-0.004005
3450.000000	-0.003999
3449.000000	-0.003989
3448.000000	-0.003979
3447.000000	-0.003974
3446.000000	-0.003972
3445.000000	-0.003971
3444.000000	-0.003974
3443.000000	-0.003979
3442.000000	-0.003981
3441.000000	-0.003973
3440.000000	-0.003954
3439.000000	-0.003923
3438.000000	-0.003885
3437.000000	-0.003852
3436.000000	-0.003836
3435.000000	-0.003837
3434.000000	-0.003842
3433.000000	-0.003833
3432.000000	-0.003810
3431.000000	-0.003788
3430.000000	-0.003779
3429.000000	-0.003781
3428.000000	-0.003790
3427.000000	-0.003802
3426.000000	-0.003814
3425.000000	-0.003823
3424.000000	-0.003826
3423.000000	-0.003829
3422.000000	-0.003837
3421.000000	-0.003846
3420.000000	-0.003849
3419.000000	-0.003836
3418.000000	-0.003806
3417.000000	-0.003770
3416.000000	-0.003744
3415.000000	-0.003741
3414.000000	-0.003765
3413.000000	-0.003799
3412.000000	-0.003820
3411.000000	-0.003815
3410.000000	-0.003790
3409.000000	-0.003761
3408.000000	-0.003740
3407.000000	-0.003725
3406.000000	-0.003711
3405.000000	-0.003704
3404.000000	-0.003709
3403.000000	-0.003721
3402.000000	-0.003724
3401.000000	-0.003710
3400.000000	-0.003684
3399.000000	-0.003660
3398.000000	-0.003643
3397.000000	-0.003629
3396.000000	-0.003616
3395.000000	-0.003605
3394.000000	-0.003597
3393.000000	-0.003589
3392.000000	-0.003579
3391.000000	-0.003568
3390.000000	-0.003559
3389.000000	-0.003555
3388.000000	-0.003552
3387.000000	-0.003543
3386.000000	-0.003524
3385.000000	-0.003500
3384.000000	-0.003487
3383.000000	-0.003495
3382.000000	-0.003516
3381.000000	-0.003531
3380.000000	-0.003524
3379.000000	-0.003494
3378.000000	-0.003459
3377.000000	-0.003440
3376.000000	-0.003448
3375.000000	-0.003474
3374.000000	-0.003494
3373.000000	-0.003493
3372.000000	-0.003475
3371.000000	-0.003458
3370.000000	-0.003450
3369.000000	-0.003449
3368.000000	-0.003451
3367.000000	-0.003449
3366.000000	-0.003436
3365.000000	-0.003408
3364.000000	-0.003375
3363.000000	-0.003355
3362.000000	-0.003358
3361.000000	-0.003376
3360.000000	-0.003392
3359.000000	-0.003395
3358.000000	-0.003382
3357.000000	-0.003364
3356.000000	-0.003358
3355.000000	-0.003373
3354.000000	-0.003401
3353.000000	-0.003418
3352.000000	-0.003409
3351.000000	-0.003379
3350.000000	-0.003346
3349.000000	-0.003324
3348.000000	-0.003314
3347.000000	-0.003309
3346.000000	-0.003306
3345.000000	-0.003308
3344.000000	-0.003314
3343.000000	-0.003319
3342.000000	-0.003316
3341.000000	-0.003304
3340.000000	-0.003292
3339.000000	-0.003293
3338.000000	-0.003307
3337.000000	-0.003321
3336.000000	-0.003325
3335.000000	-0.003320
3334.000000	-0.003317
3333.000000	-0.003319
3332.000000	-0.003319
3331.000000	-0.003306
3330.000000	-0.003280
3329.000000	-0.003253
3328.000000	-0.003236
3327.000000	-0.003229
3326.000000	-0.003228
3325.000000	-0.003231
3324.000000	-0.003238
3323.000000	-0.003250
3322.000000	-0.003260
3321.000000	-0.003268
3320.000000	-0.003279
3319.000000	-0.003293
3318.000000	-0.003301
3317.000000	-0.003294
3316.000000	-0.003275
3315.000000	-0.003255
3314.000000	-0.003234
3313.000000	-0.003207
3312.000000	-0.003180
3311.000000	-0.003173
3310.000000	-0.003198
3309.000000	-0.003243
3308.000000	-0.003282
3307.000000	-0.003297
3306.000000	-0.003293
3305.000000	-0.003285
3304.000000	-0.003282
3303.000000	-0.003280
3302.000000	-0.003265
3301.000000	-0.003230
3300.000000	-0.003193
3299.000000	-0.003183
3298.000000	-0.003207
3297.000000	-0.003243
3296.000000	-0.003265
3295.000000	-0.003267
3294.000000	-0.003260
3293.000000	-0.003244
3292.000000	-0.003217
3291.000000	-0.003182
3290.000000	-0.003160
3289.000000	-0.003167
3288.000000	-0.003194
3287.000000	-0.003219
3286.000000	-0.003226
3285.000000	-0.003216
3284.000000	-0.003197
3283.000000	-0.003178
3282.000000	-0.003162
3281.000000	-0.003149
3280.000000	-0.003138
3279.000000	-0.003133
3278.000000	-0.003138
3277.000000	-0.003147
3276.000000	-0.003150
3275.000000	-0.003141
3274.000000	-0.003133
3273.000000	-0.003140
3272.000000	-0.003163
3271.000000	-0.003185
3270.000000	-0.003195
3269.000000	-0.003188
3268.000000	-0.003167
3267.000000	-0.003137
3266.000000	-0.003099
3265.000000	-0.003064
3264.000000	-0.003039
3263.000000	-0.003028
3262.000000	-0.003030
3261.000000	-0.003042
3260.000000	-0.003056
3259.000000	-0.003065
3258.000000	-0.003062
3257.000000	-0.003052
3256.000000	-0.003040
3255.000000	-0.003029
3254.000000	-0.003011
3253.000000	-0.002983
3252.000000	-0.002951
3251.000000	-0.002921
3250.000000	-0.002898
3249.000000	-0.002883
3248.000000	-0.002880
3247.000000	-0.002890
3246.000000	-0.002906
3245.000000	-0.002917
3244.000000	-0.002921
3243.000000	-0.002921
3242.000000	-0.002917
3241.000000	-0.002903
3240.000000	-0.002881
3239.000000	-0.002862
3238.000000	-0.002853
3237.000000	-0.002849
3236.000000	-0.002834
3235.000000	-0.002805
3234.000000	-0.002772
3233.000000	-0.002749
3232.000000	-0.002742
3231.000000	-0.002741
3230.000000	-0.002737
3229.000000	-0.002726
3228.000000	-0.002712
3227.000000	-0.002699
3226.000000	-0.002684
3225.000000	-0.002664
3224.000000	-0.002643
3223.000000	-0.002627
3222.000000	-0.002620
3221.000000	-0.002618
3220.000000	-0.002617
3219.000000	-0.002610
3218.000000	-0.002597
3217.000000	-0.002577
3216.000000	-0.002552
3215.000000	-0.002523
3214.000000	-0.002486
3213.000000	-0.002441
3212.000000	-0.002390
3211.000000	-0.002340
3210.000000	-0.002301
3209.000000	-0.002271
3208.000000	-0.002244
3207.000000	-0.002215
3206.000000	-0.002188
3205.000000	-0.002168
3204.000000	-0.002153
3203.000000	-0.002137
3202.000000	-0.002118
3201.000000	-0.002113
3200.000000	-0.002136
3199.000000	-0.002183
3198.000000	-0.002231
3197.000000	-0.002256
3196.000000	-0.002257
3195.000000	-0.002247
3194.000000	-0.002241
3193.000000	-0.002242
3192.000000	-0.002247
3191.000000	-0.002252
3190.000000	-0.002256
3189.000000	-0.002259
3188.000000	-0.002261
3187.000000	-0.002264
3186.000000	-0.002270
3185.000000	-0.002278
3184.000000	-0.002285
3183.000000	-0.002286
3182.000000	-0.002275
3181.000000	-0.002250
3180.000000	-0.002217
3179.000000	-0.002181
3178.000000	-0.002153
3177.000000	-0.002135
3176.000000	-0.002120
3175.000000	-0.002091
3174.000000	-0.002030
3173.000000	-0.001932
3172.000000	-0.001810
3171.000000	-0.001678
3170.000000	-0.001544
3169.000000	-0.001410
3168.000000	-0.001275
3167.000000	-0.001149
3166.000000	-0.001046
3165.000000	-0.000987
3164.000000	-0.000989
3163.000000	-0.001054
3162.000000	-0.001167
3161.000000	-0.001305
3160.000000	-0.001448
3159.000000	-0.001584
3158.000000	-0.001705
3157.000000	-0.001810
3156.000000	-0.001905
3155.000000	-0.001996
3154.000000	-0.002080
3153.000000	-0.002144
3152.000000	-0.002182
3151.000000	-0.002196
3150.000000	-0.002199
3149.000000	-0.002198
3148.000000	-0.002197
3147.000000	-0.002201
3146.000000	-0.002218
3145.000000	-0.002252
3144.000000	-0.002295
3143.000000	-0.002330
3142.000000	-0.002343
3141.000000	-0.002330
3140.000000	-0.002301
3139.000000	-0.002267
3138.000000	-0.002235
3137.000000	-0.002206
3136.000000	-0.002185
3135.000000	-0.002175
3134.000000	-0.002179
3133.000000	-0.002192
3132.000000	-0.002204
3131.000000	-0.002208
3130.000000	-0.002201
3129.000000	-0.002184
3128.000000	-0.002163
3127.000000	-0.002151
3126.000000	-0.002151
3125.000000	-0.002155
3124.000000	-0.002151
3123.000000	-0.002142
3122.000000	-0.002136
3121.000000	-0.002140
3120.000000	-0.002149
3119.000000	-0.002154
3118.000000	-0.002149
3117.000000	-0.002137
3116.000000	-0.002125
3115.000000	-0.002119
3114.000000	-0.002119
3113.000000	-0.002119
3112.000000	-0.002113
3111.000000	-0.002099
3110.000000	-0.002082
3109.000000	-0.002069
3108.000000	-0.002065
3107.000000	-0.002074
3106.000000	-0.002093
3105.000000	-0.002113
3104.000000	-0.002125
3103.000000	-0.002126
3102.000000	-0.002120
3101.000000	-0.002110
3100.000000	-0.002096
3099.000000	-0.002077
3098.000000	-0.002059
3097.000000	-0.002052
3096.000000	-0.002055
3095.000000	-0.002056
3094.000000	-0.002047
3093.000000	-0.002031
3092.000000	-0.002019
3091.000000	-0.002018
3090.000000	-0.002022
3089.000000	-0.002020
3088.000000	-0.002004
3087.000000	-0.001981
3086.000000	-0.001961
3085.000000	-0.001954
3084.000000	-0.001959
3083.000000	-0.001969
3082.000000	-0.001977
3081.000000	-0.001980
3080.000000	-0.001976
3079.000000	-0.001966
3078.000000	-0.001948
3077.000000	-0.001926
3076.000000	-0.001900
3075.000000	-0.001871
3074.000000	-0.001840
3073.000000	-0.001815
3072.000000	-0.001800
3071.000000	-0.001795
3070.000000	-0.001789
3069.000000	-0.001780
3068.000000	-0.001771
3067.000000	-0.001767
3066.000000	-0.001766
3065.000000	-0.001767
3064.000000	-0.001769
3063.000000	-0.001774
3062.000000	-0.001782
3061.000000	-0.001792
3060.000000	-0.001802
3059.000000	-0.001806
3058.000000	-0.001799
3057.000000	-0.001786
3056.000000	-0.001779
3055.000000	-0.001783
3054.000000	-0.001788
3053.000000	-0.001780
3052.000000	-0.001758
3051.000000	-0.001735
3050.000000	-0.001723
3049.000000	-0.001719
3048.000000	-0.001714
3047.000000	-0.001698
3046.000000	-0.001671
3045.000000	-0.001632
3044.000000	-0.001589
3043.000000	-0.001550
3042.000000	-0.001525
3041.000000	-0.001511
3040.000000	-0.001493
3039.000000	-0.001462
3038.000000	-0.001424
3037.000000	-0.001394
3036.000000	-0.001384
3035.000000	-0.001388
3034.000000	-0.001388
3033.000000	-0.001374
3032.000000	-0.001351
3031.000000	-0.001328
3030.000000	-0.001310
3029.000000	-0.001290
3028.000000	-0.001260
3027.000000	-0.001218
3026.000000	-0.001170
3025.000000	-0.001123
3024.000000	-0.001085
3023.000000	-0.001055
3022.000000	-0.001029
3021.000000	-0.000995
3020.000000	-0.000939
3019.000000	-0.000861
3018.000000	-0.000771
3017.000000	-0.000684
3016.000000	-0.000605
3015.000000	-0.000529
3014.000000	-0.000455
3013.000000	-0.000389
3012.000000	-0.000333
3011.000000	-0.000282
3010.000000	-0.000218
3009.000000	-0.000129
3008.000000	-0.000018
3007.000000	0.000101
3006.000000	0.000210
3005.000000	0.000295
3004.000000	0.000349
3003.000000	0.000385
3002.000000	0.000421
3001.000000	0.000466
3000.000000	0.000518
2999.000000	0.000572
2998.000000	0.000631
2997.000000	0.000692
2996.000000	0.000744
2995.000000	0.000776
2994.000000	0.000793
2993.000000	0.000816
2992.000000	0.000866
2991.000000	0.000942
2990.000000	0.001031
2989.000000	0.001124
2988.000000	0.001221
2987.000000	0.001327
2986.000000	0.001441
2985.000000	0.001562
2984.000000	0.001693
2983.000000	0.001844
2982.000000	0.002020
2981.000000	0.002216
2980.000000	0.002417
2979.000000	0.002616
2978.000000	0.002816
2977.000000	0.003019
2976.000000	0.003217
2975.000000	0.003400
2974.000000	0.003566
2973.000000	0.003716
2972.000000	0.003844
2971.000000	0.003936
2970.000000	0.003978
2969.000000	0.003965
2968.000000	0.003898
2967.000000	0.003776
2966.000000	0.003610
2965.000000	0.003418
2964.000000	0.003213
2963.000000	0.003000
2962.000000	0.002777
2961.000000	0.002553
2960.000000	0.002350
2959.000000	0.002183
2958.000000	0.002056
2957.000000	0.001968
2956.000000	0.001913
2955.000000	0.001877
2954.000000	0.001842
2953.000000	0.001800
2952.000000	0.001759
2951.000000	0.001742
2950.000000	0.001769
2949.000000	0.001839
2948.000000	0.001943
2947.000000	0.002075
2946.000000	0.002232
2945.000000	0.002408
2944.000000	0.002585
2943.000000	0.002739
2942.000000	0.002854
2941.000000	0.002921
2940.000000	0.002937
2939.000000	0.002905
2938.000000	0.002839
2937.000000	0.002759
2936.000000	0.002677
2935.000000	0.002588
2934.000000	0.002483
2933.000000	0.002355
2932.000000	0.002208
2931.000000	0.002052
2930.000000	0.001899
2929.000000	0.001759
2928.000000	0.001638
2927.000000	0.001530
2926.000000	0.001422
2925.000000	0.001308
2924.000000	0.001187
2923.000000	0.001067
2922.000000	0.000954
2921.000000	0.000848
2920.000000	0.000747
2919.000000	0.000648
2918.000000	0.000558
2917.000000	0.000483
2916.000000	0.000422
2915.000000	0.000369
2914.000000	0.000314
2913.000000	0.000254
2912.000000	0.000191
2911.000000	0.000125
2910.000000	0.000059
2909.000000	-0.000003
2908.000000	-0.000060
2907.000000	-0.000108
2906.000000	-0.000153
2905.000000	-0.000203
2904.000000	-0.000263
2903.000000	-0.000337
2902.000000	-0.000416
2901.000000	-0.000489
2900.000000	-0.000542
2899.000000	-0.000573
2898.000000	-0.000585
2897.000000	-0.000587
2896.000000	-0.000585
2895.000000	-0.000575
2894.000000	-0.000542
2893.000000	-0.000476
2892.000000	-0.000383
2891.000000	-0.000276
2890.000000	-0.000160
2889.000000	-0.000023
2888.000000	0.000142
2887.000000	0.000329
2886.000000	0.000522
2885.000000	0.000721
2884.000000	0.000928
2883.000000	0.001130
2882.000000	0.001292
2881.000000	0.001378
2880.000000	0.001378
2879.000000	0.001303
2878.000000	0.001168
2877.000000	0.000989
2876.000000	0.000780
2875.000000	0.000565
2874.000000	0.000363
2873.000000	0.000184
2872.000000	0.000023
2871.000000	-0.000131
2870.000000	-0.000287
2869.000000	-0.000449
2868.000000	-0.000614
2867.000000	-0.000784
2866.000000	-0.000956
2865.000000	-0.001123
2864.000000	-0.001272
2863.000000	-0.001397
2862.000000	-0.001505
2861.000000	-0.001609
2860.000000	-0.001714
2859.000000	-0.001814
2858.000000	-0.001897
2857.000000	-0.001958
2856.000000	-0.002006
2855.000000	-0.002048
2854.000000	-0.002091
2853.000000	-0.002137
2852.000000	-0.002186
2851.000000	-0.002233
2850.000000	-0.002276
2849.000000	-0.002310
2848.000000	-0.002337
2847.000000	-0.002358
2846.000000	-0.002372
2845.000000	-0.002382
2844.000000	-0.002390
2843.000000	-0.002402
2842.000000	-0.002421
2841.000000	-0.002450
2840.000000	-0.002484
2839.000000	-0.002520
2838.000000	-0.002555
2837.000000	-0.002590
2836.000000	-0.002628
2835.000000	-0.002657
2834.000000	-0.002668
2833.000000	-0.002666
2832.000000	-0.002669
2831.000000	-0.002691
2830.000000	-0.002724
2829.000000	-0.002755
2828.000000	-0.002782
2827.000000	-0.002814
2826.000000	-0.002855
2825.000000	-0.002894
2824.000000	-0.002915
2823.000000	-0.002913
2822.000000	-0.002900
2821.000000	-0.002891
2820.000000	-0.002892
2819.000000	-0.002897
2818.000000	-0.002900
2817.000000	-0.002901
2816.000000	-0.002911
2815.000000	-0.002938
2814.000000	-0.002970
2813.000000	-0.002994
2812.000000	-0.003006
2811.000000	-0.003016
2810.000000	-0.003029
2809.000000	-0.003045
2808.000000	-0.003058
2807.000000	-0.003073
2806.000000	-0.003094
2805.000000	-0.003117
2804.000000	-0.003130
2803.000000	-0.003130
2802.000000	-0.003125
2801.000000	-0.003126
2800.000000	-0.003133
2799.000000	-0.003141
2798.000000	-0.003144
2797.000000	-0.003146
2796.000000	-0.003151
2795.000000	-0.003157
2794.000000	-0.003159
2793.000000	-0.003159
2792.000000	-0.003162
2791.000000	-0.003174
2790.000000	-0.003195
2789.000000	-0.003224
2788.000000	-0.003258
2787.000000	-0.003285
2786.000000	-0.003294
2785.000000	-0.003280
2784.000000	-0.003257
2783.000000	-0.003240
2782.000000	-0.003238
2781.000000	-0.003250
2780.000000	-0.003275
2779.000000	-0.003312
2778.000000	-0.003352
2777.000000	-0.003375
2776.000000	-0.003372
2775.000000	-0.003353
2774.000000	-0.003339
2773.000000	-0.003343
2772.000000	-0.003359
2771.000000	-0.003371
2770.000000	-0.003369
2769.000000	-0.003354
2768.000000	-0.003333
2767.000000	-0.003317
2766.000000	-0.003315
2765.000000	-0.003332
2764.000000	-0.003358
2763.000000	-0.003378
2762.000000	-0.003379
2761.000000	-0.003362
2760.000000	-0.003336
2759.000000	-0.003314
2758.000000	-0.003296
2757.000000	-0.003284
2756.000000	-0.003277
2755.000000	-0.003277
2754.000000	-0.003276
2753.000000	-0.003267
2752.000000	-0.003251
2751.000000	-0.003241
2750.000000	-0.003251
2749.000000	-0.003277
2748.000000	-0.003305
2747.000000	-0.003320
2746.000000	-0.003316
2745.000000	-0.003297
2744.000000	-0.003270
2743.000000	-0.003244
2742.000000	-0.003224
2741.000000	-0.003210
2740.000000	-0.003199
2739.000000	-0.003187
2738.000000	-0.003181
2737.000000	-0.003185
2736.000000	-0.003195
2735.000000	-0.003205
2734.000000	-0.003213
2733.000000	-0.003220
2732.000000	-0.003229
2731.000000	-0.003235
2730.000000	-0.003238
2729.000000	-0.003244
2728.000000	-0.003261
2727.000000	-0.003286
2726.000000	-0.003308
2725.000000	-0.003319
2724.000000	-0.003321
2723.000000	-0.003323
2722.000000	-0.003327
2721.000000	-0.003329
2720.000000	-0.003328
2719.000000	-0.003328
2718.000000	-0.003333
2717.000000	-0.003340
2716.000000	-0.003343
2715.000000	-0.003341
2714.000000	-0.003335
2713.000000	-0.003332
2712.000000	-0.003327
2711.000000	-0.003314
2710.000000	-0.003290
2709.000000	-0.003265
2708.000000	-0.003254
2707.000000	-0.003257
2706.000000	-0.003264
2705.000000	-0.003268
2704.000000	-0.003270
2703.000000	-0.003271
2702.000000	-0.003262
2701.000000	-0.003241
2700.000000	-0.003222
2699.000000	-0.003216
2698.000000	-0.003224
2697.000000	-0.003230
2696.000000	-0.003225
2695.000000	-0.003209
2694.000000	-0.003184
2693.000000	-0.003156
2692.000000	-0.003132
2691.000000	-0.003122
2690.000000	-0.003123
2689.000000	-0.003127
2688.000000	-0.003126
2687.000000	-0.003124
2686.000000	-0.003123
2685.000000	-0.003120
2684.000000	-0.003114
2683.000000	-0.003108
2682.000000	-0.003108
2681.000000	-0.003113
2680.000000	-0.003119
2679.000000	-0.003122
2678.000000	-0.003122
2677.000000	-0.003121
2676.000000	-0.003120
2675.000000	-0.003120
2674.000000	-0.003119
2673.000000	-0.003116
2672.000000	-0.003116
2671.000000	-0.003122
2670.000000	-0.003130
2669.000000	-0.003130
2668.000000	-0.003118
2667.000000	-0.003106
2666.000000	-0.003107
2665.000000	-0.003127
2664.000000	-0.003160
2663.000000	-0.003192
2662.000000	-0.003212
2661.000000	-0.003218
2660.000000	-0.003215
2659.000000	-0.003209
2658.000000	-0.003203
2657.000000	-0.003200
2656.000000	-0.003202
2655.000000	-0.003213
2654.000000	-0.003230
2653.000000	-0.003246
2652.000000	-0.003259
2651.000000	-0.003270
2650.000000	-0.003276
2649.000000	-0.003273
2648.000000	-0.003265
2647.000000	-0.003263
2646.000000	-0.003273
2645.000000	-0.003280
2644.000000	-0.003264
2643.000000	-0.003227
2642.000000	-0.003189
2641.000000	-0.003175
2640.000000	-0.003187
2639.000000	-0.003210
2638.000000	-0.003224
2637.000000	-0.003216
2636.000000	-0.003184
2635.000000	-0.003126
2634.000000	-0.003047
2633.000000	-0.002956
2632.000000	-0.002866
2631.000000	-0.002790
2630.000000	-0.002742
2629.000000	-0.002731
2628.000000	-0.002759
2627.000000	-0.002817
2626.000000	-0.002888
2625.000000	-0.002958
2624.000000	-0.003020
2623.000000	-0.003078
2622.000000	-0.003131
2621.000000	-0.003178
2620.000000	-0.003220
2619.000000	-0.003262
2618.000000	-0.003306
2617.000000	-0.003348
2616.000000	-0.003390
2615.000000	-0.003434
2614.000000	-0.003477
2613.000000	-0.003513
2612.000000	-0.003541
2611.000000	-0.003564
2610.000000	-0.003585
2609.000000	-0.003602
2608.000000	-0.003613
2607.000000	-0.003620
2606.000000	-0.003636
2605.000000	-0.003664
2604.000000	-0.003697
2603.000000	-0.003719
2602.000000	-0.003723
2601.000000	-0.003718
2600.000000	-0.003717
2599.000000	-0.003724
2598.000000	-0.003731
2597.000000	-0.003735
2596.000000	-0.003743
2595.000000	-0.003763
2594.000000	-0.003789
2593.000000	-0.003808
2592.000000	-0.003811
2591.000000	-0.003807
2590.000000	-0.003807
2589.000000	-0.003817
2588.000000	-0.003834
2587.000000	-0.003854
2586.000000	-0.003877
2585.000000	-0.003900
2584.000000	-0.003918
2583.000000	-0.003928
2582.000000	-0.003931
2581.000000	-0.003932
2580.000000	-0.003936
2579.000000	-0.003944
2578.000000	-0.003954
2577.000000	-0.003961
2576.000000	-0.003962
2575.000000	-0.003960
2574.000000	-0.003960
2573.000000	-0.003966
2572.000000	-0.003976
2571.000000	-0.003986
2570.000000	-0.003994
2569.000000	-0.004003
2568.000000	-0.004017
2567.000000	-0.004034
2566.000000	-0.004051
2565.000000	-0.004064
2564.000000	-0.004071
2563.000000	-0.004072
2562.000000	-0.004070
2561.000000	-0.004067
2560.000000	-0.004064
2559.000000	-0.004060
2558.000000	-0.004052
2557.000000	-0.004042
2556.000000	-0.004040
2555.000000	-0.004050
2554.000000	-0.004068
2553.000000	-0.004090
2552.000000	-0.004116
2551.000000	-0.004147
2550.000000	-0.004177
2549.000000	-0.004193
2548.000000	-0.004189
2547.000000	-0.004171
2546.000000	-0.004151
2545.000000	-0.004145
2544.000000	-0.004158
2543.000000	-0.004185
2542.000000	-0.004216
2541.000000	-0.004242
2540.000000	-0.004266
2539.000000	-0.004292
2538.000000	-0.004316
2537.000000	-0.004328
2536.000000	-0.004324
2535.000000	-0.004311
2534.000000	-0.004301
2533.000000	-0.004304
2532.000000	-0.004316
2531.000000	-0.004328
2530.000000	-0.004333
2529.000000	-0.004332
2528.000000	-0.004330
2527.000000	-0.004331
2526.000000	-0.004334
2525.000000	-0.004344
2524.000000	-0.004359
2523.000000	-0.004373
2522.000000	-0.004381
2521.000000	-0.004384
2520.000000	-0.004389
2519.000000	-0.004398
2518.000000	-0.004403
2517.000000	-0.004400
2516.000000	-0.004394
2515.000000	-0.004390
2514.000000	-0.004382
2513.000000	-0.004371
2512.000000	-0.004363
2511.000000	-0.004365
2510.000000	-0.004373
2509.000000	-0.004379
2508.000000	-0.004382
2507.000000	-0.004391
2506.000000	-0.004406
2505.000000	-0.004420
2504.000000	-0.004427
2503.000000	-0.004428
2502.000000	-0.004428
2501.000000	-0.004430
2500.000000	-0.004438
2499.000000	-0.004448
2498.000000	-0.004456
2497.000000	-0.004458
2496.000000	-0.004459
2495.000000	-0.004467
2494.000000	-0.004488
2493.000000	-0.004516
2492.000000	-0.004536
2491.000000	-0.004538
2490.000000	-0.004525
2489.000000	-0.004509
2488.000000	-0.004503
2487.000000	-0.004507
2486.000000	-0.004513
2485.000000	-0.004516
2484.000000	-0.004515
2483.000000	-0.004514
2482.000000	-0.004518
2481.000000	-0.004534
2480.000000	-0.004557
2479.000000	-0.004569
2478.000000	-0.004561
2477.000000	-0.004543
2476.000000	-0.004539
2475.000000	-0.004558
2474.000000	-0.004587
2473.000000	-0.004607
2472.000000	-0.004613
2471.000000	-0.004610
2470.000000	-0.004612
2469.000000	-0.004625
2468.000000	-0.004645
2467.000000	-0.004654
2466.000000	-0.004644
2465.000000	-0.004626
2464.000000	-0.004622
2463.000000	-0.004636
2462.000000	-0.004653
2461.000000	-0.004660
2460.000000	-0.004657
2459.000000	-0.004646
2458.000000	-0.004629
2457.000000	-0.004620
2456.000000	-0.004637
2455.000000	-0.004684
2454.000000	-0.004730
2453.000000	-0.004744
2452.000000	-0.004720
2451.000000	-0.004678
2450.000000	-0.004640
2449.000000	-0.004619
2448.000000	-0.004622
2447.000000	-0.004641
2446.000000	-0.004656
2445.000000	-0.004656
2444.000000	-0.004647
2443.000000	-0.004636
2442.000000	-0.004621
2441.000000	-0.004603
2440.000000	-0.004592
2439.000000	-0.004588
2438.000000	-0.004582
2437.000000	-0.004563
2436.000000	-0.004541
2435.000000	-0.004529
2434.000000	-0.004529
2433.000000	-0.004529
2432.000000	-0.004526
2431.000000	-0.004517
2430.000000	-0.004501
2429.000000	-0.004483
2428.000000	-0.004472
2427.000000	-0.004469
2426.000000	-0.004458
2425.000000	-0.004424
2424.000000	-0.004378
2423.000000	-0.004341
2422.000000	-0.004319
2421.000000	-0.004305
2420.000000	-0.004289
2419.000000	-0.004266
2418.000000	-0.004231
2417.000000	-0.004185
2416.000000	-0.004143
2415.000000	-0.004117
2414.000000	-0.004102
2413.000000	-0.004093
2412.000000	-0.004088
2411.000000	-0.004092
2410.000000	-0.004103
2409.000000	-0.004118
2408.000000	-0.004136
2407.000000	-0.004152
2406.000000	-0.004161
2405.000000	-0.004168
2404.000000	-0.004190
2403.000000	-0.004228
2402.000000	-0.004267
2401.000000	-0.004298
2400.000000	-0.004329
2399.000000	-0.004366
2398.000000	-0.004402
2397.000000	-0.004433
2396.000000	-0.004466
2395.000000	-0.004499
2394.000000	-0.004510
2393.000000	-0.004489
2392.000000	-0.004447
2391.000000	-0.004387
2390.000000	-0.004282
2389.000000	-0.004102
2388.000000	-0.003838
2387.000000	-0.003473
2386.000000	-0.002971
2385.000000	-0.002313
2384.000000	-0.001524
2383.000000	-0.000656
2382.000000	0.000249
2381.000000	0.001120
2380.000000	0.001852
2379.000000	0.002362
2378.000000	0.002652
2377.000000	0.002798
2376.000000	0.002888
2375.000000	0.003017
2374.000000	0.003270
2373.000000	0.003644
2372.000000	0.004055
2371.000000	0.004448
2370.000000	0.004845
2369.000000	0.005269
2368.000000	0.005716
2367.000000	0.006208
2366.000000	0.006778
2365.000000	0.007415
2364.000000	0.008041
2363.000000	0.008573
2362.000000	0.009140
2361.000000	0.009851
2360.000000	0.010562
2359.000000	0.011138
2358.000000	0.011491
2357.000000	0.011647
2356.000000	0.011639
2355.000000	0.011501
2354.000000	0.011482
2353.000000	0.011921
2352.000000	0.012925
2351.000000	0.013951
2350.000000	0.014292
2349.000000	0.013931
2348.000000	0.013583
2347.000000	0.014449
2346.000000	0.017048
2345.000000	0.020732
2344.000000	0.024282
2343.000000	0.026751
2342.000000	0.027804
2341.000000	0.027208
2340.000000	0.025247
2339.000000	0.022630
2338.000000	0.020014
2337.000000	0.017726
2336.000000	0.015971
2335.000000	0.014848
2334.000000	0.014309
2333.000000	0.014176
2332.000000	0.014371
2331.000000	0.014657
2330.000000	0.014641
2329.000000	0.014227
2328.000000	0.013527
2327.000000	0.012897
2326.000000	0.012419
2325.000000	0.012155
2324.000000	0.012091
2323.000000	0.012037
2322.000000	0.011838
2321.000000	0.011371
2320.000000	0.010738
2319.000000	0.009971
2318.000000	0.009139
2317.000000	0.008344
2316.000000	0.007759
2315.000000	0.007449
2314.000000	0.007300
2313.000000	0.007171
2312.000000	0.006980
2311.000000	0.006723
2310.000000	0.006374
2309.000000	0.005966
2308.000000	0.005528
2307.000000	0.005090
2306.000000	0.004618
2305.000000	0.004135
2304.000000	0.003711
2303.000000	0.003390
2302.000000	0.003134
2301.000000	0.002900
2300.000000	0.002673
2299.000000	0.002470
2298.000000	0.002271
2297.000000	0.002067
2296.000000	0.001842
2295.000000	0.001603
2294.000000	0.001322
2293.000000	0.000996
2292.000000	0.000643
2291.000000	0.000287
2290.000000	-0.000079
2289.000000	-0.000463
2288.000000	-0.000857
2287.000000	-0.001248
2286.000000	-0.001635
2285.000000	-0.002007
2284.000000	-0.002325
2283.000000	-0.002558
2282.000000	-0.002702
2281.000000	-0.002777
2280.000000	-0.002803
2279.000000	-0.002800
2278.000000	-0.002792
2277.000000	-0.002801
2276.000000	-0.002830
2275.000000	-0.002876
2274.000000	-0.002936
2273.000000	-0.002997
2272.000000	-0.003043
2271.000000	-0.003057
2270.000000	-0.003045
2269.000000	-0.003021
2268.000000	-0.002984
2267.000000	-0.002923
2266.000000	-0.002830
2265.000000	-0.002701
2264.000000	-0.002537
2263.000000	-0.002346
2262.000000	-0.002151
2261.000000	-0.001977
2260.000000	-0.001862
2259.000000	-0.001888
2258.000000	-0.002169
2257.000000	-0.002753
2256.000000	-0.003502
2255.000000	-0.004099
2254.000000	-0.004215
2253.000000	-0.003741
2252.000000	-0.002869
2251.000000	-0.001952
2250.000000	-0.001274
2249.000000	-0.000920
2248.000000	-0.000823
2247.000000	-0.000888
2246.000000	-0.001070
2245.000000	-0.001346
2244.000000	-0.001690
2243.000000	-0.002063
2242.000000	-0.002441
2241.000000	-0.002804
2240.000000	-0.003141
2239.000000	-0.003450
2238.000000	-0.003737
2237.000000	-0.003998
2236.000000	-0.004218
2235.000000	-0.004387
2234.000000	-0.004516
2233.000000	-0.004622
2232.000000	-0.004717
2231.000000	-0.004800
2230.000000	-0.004866
2229.000000	-0.004908
2228.000000	-0.004925
2227.000000	-0.004929
2226.000000	-0.004940
2225.000000	-0.004966
2224.000000	-0.005000
2223.000000	-0.005036
2222.000000	-0.005080
2221.000000	-0.005130
2220.000000	-0.005176
2219.000000	-0.005212
2218.000000	-0.005243
2217.000000	-0.005277
2216.000000	-0.005305
2215.000000	-0.005318
2214.000000	-0.005321
2213.000000	-0.005325
2212.000000	-0.005335
2211.000000	-0.005347
2210.000000	-0.005355
2209.000000	-0.005349
2208.000000	-0.005324
2207.000000	-0.005280
2206.000000	-0.005224
2205.000000	-0.005172
2204.000000	-0.005133
2203.000000	-0.005116
2202.000000	-0.005126
2201.000000	-0.005158
2200.000000	-0.005202
2199.000000	-0.005253
2198.000000	-0.005314
2197.000000	-0.005385
2196.000000	-0.005454
2195.000000	-0.005504
2194.000000	-0.005530
2193.000000	-0.005539
2192.000000	-0.005548
2191.000000	-0.005566
2190.000000	-0.005593
2189.000000	-0.005620
2188.000000	-0.005640
2187.000000	-0.005654
2186.000000	-0.005665
2185.000000	-0.005671
2184.000000	-0.005671
2183.000000	-0.005671
2182.000000	-0.005675
2181.000000	-0.005681
2180.000000	-0.005680
2179.000000	-0.005674
2178.000000	-0.005679
2177.000000	-0.005704
2176.000000	-0.005737
2175.000000	-0.005757
2174.000000	-0.005757
2173.000000	-0.005741
2172.000000	-0.005724
2171.000000	-0.005720
2170.000000	-0.005730
2169.000000	-0.005745
2168.000000	-0.005750
2167.000000	-0.005744
2166.000000	-0.005740
2165.000000	-0.005751
2164.000000	-0.005770
2163.000000	-0.005783
2162.000000	-0.005782
2161.000000	-0.005768
2160.000000	-0.005748
2159.000000	-0.005733
2158.000000	-0.005731
2157.000000	-0.005740
2156.000000	-0.005752
2155.000000	-0.005758
2154.000000	-0.005762
2153.000000	-0.005765
2152.000000	-0.005768
2151.000000	-0.005772
2150.000000	-0.005779
2149.000000	-0.005787
2148.000000	-0.005791
2147.000000	-0.005788
2146.000000	-0.005782
2145.000000	-0.005776
2144.000000	-0.005766
2143.000000	-0.005747
2142.000000	-0.005724
2141.000000	-0.005711
2140.000000	-0.005713
2139.000000	-0.005728
2138.000000	-0.005742
2137.000000	-0.005742
2136.000000	-0.005729
2135.000000	-0.005716
2134.000000	-0.005717
2133.000000	-0.005728
2132.000000	-0.005737
2131.000000	-0.005740
2130.000000	-0.005747
2129.000000	-0.005763
2128.000000	-0.005783
2127.000000	-0.005800
2126.000000	-0.005809
2125.000000	-0.005810
2124.000000	-0.005802
2123.000000	-0.005793
2122.000000	-0.005793
2121.000000	-0.005805
2120.000000	-0.005820
2119.000000	-0.005829
2118.000000	-0.005828
2117.000000	-0.005822
2116.000000	-0.005820
2115.000000	-0.005827
2114.000000	-0.005841
2113.000000	-0.005853
2112.000000	-0.005857
2111.000000	-0.005859
2110.000000	-0.005865
2109.000000	-0.005868
2108.000000	-0.005858
2107.000000	-0.005843
2106.000000	-0.005833
2105.000000	-0.005828
2104.000000	-0.005815
2103.000000	-0.005792
2102.000000	-0.005774
2101.000000	-0.005776
2100.000000	-0.005791
2099.000000	-0.005808
2098.000000	-0.005821
2097.000000	-0.005834
2096.000000	-0.005840
2095.000000	-0.005834
2094.000000	-0.005823
2093.000000	-0.005819
2092.000000	-0.005827
2091.000000	-0.005834
2090.000000	-0.005826
2089.000000	-0.005800
2088.000000	-0.005770
2087.000000	-0.005750
2086.000000	-0.005748
2085.000000	-0.005759
2084.000000	-0.005772
2083.000000	-0.005784
2082.000000	-0.005791
2081.000000	-0.005786
2080.000000	-0.005766
2079.000000	-0.005734
2078.000000	-0.005706
2077.000000	-0.005691
2076.000000	-0.005690
2075.000000	-0.005696
2074.000000	-0.005699
2073.000000	-0.005694
2072.000000	-0.005677
2071.000000	-0.005648
2070.000000	-0.005612
2069.000000	-0.005577
2068.000000	-0.005562
2067.000000	-0.005575
2066.000000	-0.005611
2065.000000	-0.005643
2064.000000	-0.005656
2063.000000	-0.005651
2062.000000	-0.005641
2061.000000	-0.005636
2060.000000	-0.005636
2059.000000	-0.005643
2058.000000	-0.005660
2057.000000	-0.005678
2056.000000	-0.005689
2055.000000	-0.005692
2054.000000	-0.005694
2053.000000	-0.005699
2052.000000	-0.005703
2051.000000	-0.005703
2050.000000	-0.005701
2049.000000	-0.005703
2048.000000	-0.005711
2047.000000	-0.005726
2046.000000	-0.005746
2045.000000	-0.005765
2044.000000	-0.005771
2043.000000	-0.005765
2042.000000	-0.005759
2041.000000	-0.005768
2040.000000	-0.005791
2039.000000	-0.005816
2038.000000	-0.005831
2037.000000	-0.005830
2036.000000	-0.005819
2035.000000	-0.005810
2034.000000	-0.005808
2033.000000	-0.005807
2032.000000	-0.005801
2031.000000	-0.005794
2030.000000	-0.005799
2029.000000	-0.005817
2028.000000	-0.005838
2027.000000	-0.005853
2026.000000	-0.005864
2025.000000	-0.005875
2024.000000	-0.005888
2023.000000	-0.005899
2022.000000	-0.005908
2021.000000	-0.005909
2020.000000	-0.005902
2019.000000	-0.005889
2018.000000	-0.005876
2017.000000	-0.005866
2016.000000	-0.005855
2015.000000	-0.005843
2014.000000	-0.005838
2013.000000	-0.005844
2012.000000	-0.005853
2011.000000	-0.005856
2010.000000	-0.005852
2009.000000	-0.005841
2008.000000	-0.005825
2007.000000	-0.005801
2006.000000	-0.005774
2005.000000	-0.005756
2004.000000	-0.005760
2003.000000	-0.005783
2002.000000	-0.005811
2001.000000	-0.005825
2000.000000	-0.005818
1999.000000	-0.005802
1998.000000	-0.005792
1997.000000	-0.005787
1996.000000	-0.005782
1995.000000	-0.005780
1994.000000	-0.005793
1993.000000	-0.005822
1992.000000	-0.005853
1991.000000	-0.005866
1990.000000	-0.005858
1989.000000	-0.005839
1988.000000	-0.005820
1987.000000	-0.005804
1986.000000	-0.005795
1985.000000	-0.005799
1984.000000	-0.005820
1983.000000	-0.005853
1982.000000	-0.005877
1981.000000	-0.005877
1980.000000	-0.005854
1979.000000	-0.005828
1978.000000	-0.005816
1977.000000	-0.005815
1976.000000	-0.005819
1975.000000	-0.005821
1974.000000	-0.005821
1973.000000	-0.005820
1972.000000	-0.005824
1971.000000	-0.005840
1970.000000	-0.005864
1969.000000	-0.005884
1968.000000	-0.005886
1967.000000	-0.005873
1966.000000	-0.005860
1965.000000	-0.005855
1964.000000	-0.005855
1963.000000	-0.005855
1962.000000	-0.005856
1961.000000	-0.005859
1960.000000	-0.005859
1959.000000	-0.005852
1958.000000	-0.005837
1957.000000	-0.005828
1956.000000	-0.005837
1955.000000	-0.005862
1954.000000	-0.005886
1953.000000	-0.005899
1952.000000	-0.005906
1951.000000	-0.005914
1950.000000	-0.005919
1949.000000	-0.005913
1948.000000	-0.005898
1947.000000	-0.005893
1946.000000	-0.005906
1945.000000	-0.005928
1944.000000	-0.005947
1943.000000	-0.005959
1942.000000	-0.005967
1941.000000	-0.005967
1940.000000	-0.005959
1939.000000	-0.005950
1938.000000	-0.005950
1937.000000	-0.005958
1936.000000	-0.005968
1935.000000	-0.005975
1934.000000	-0.005979
1933.000000	-0.005985
1932.000000	-0.005993
1931.000000	-0.006002
1930.000000	-0.006008
1929.000000	-0.006005
1928.000000	-0.005994
1927.000000	-0.005985
1926.000000	-0.005987
1925.000000	-0.005992
1924.000000	-0.005987
1923.000000	-0.005976
1922.000000	-0.005972
1921.000000	-0.005976
1920.000000	-0.005972
1919.000000	-0.005952
1918.000000	-0.005928
1917.000000	-0.005916
1916.000000	-0.005917
1915.000000	-0.005932
1914.000000	-0.005957
1913.000000	-0.005987
1912.000000	-0.006008
1911.000000	-0.006019
1910.000000	-0.006024
1909.000000	-0.006024
1908.000000	-0.006016
1907.000000	-0.005998
1906.000000	-0.005981
1905.000000	-0.005973
1904.000000	-0.005974
1903.000000	-0.005980
1902.000000	-0.005989
1901.000000	-0.005996
1900.000000	-0.005998
1899.000000	-0.005998
1898.000000	-0.005998
1897.000000	-0.005990
1896.000000	-0.005971
1895.000000	-0.005957
1894.000000	-0.005971
1893.000000	-0.006003
1892.000000	-0.006023
1891.000000	-0.006021
1890.000000	-0.006011
1889.000000	-0.006009
1888.000000	-0.006006
1887.000000	-0.005996
1886.000000	-0.005983
1885.000000	-0.005976
1884.000000	-0.005978
1883.000000	-0.005994
1882.000000	-0.006025
1881.000000	-0.006055
1880.000000	-0.006062
1879.000000	-0.006045
1878.000000	-0.006019
1877.000000	-0.005997
1876.000000	-0.005979
1875.000000	-0.005966
1874.000000	-0.005973
1873.000000	-0.006002
1872.000000	-0.006035
1871.000000	-0.006048
1870.000000	-0.006040
1869.000000	-0.006029
1868.000000	-0.006029
1867.000000	-0.006037
1866.000000	-0.006051
1865.000000	-0.006065
1864.000000	-0.006070
1863.000000	-0.006063
1862.000000	-0.006055
1861.000000	-0.006053
1860.000000	-0.006052
1859.000000	-0.006048
1858.000000	-0.006044
1857.000000	-0.006040
1856.000000	-0.006033
1855.000000	-0.006026
1854.000000	-0.006027
1853.000000	-0.006032
1852.000000	-0.006033
1851.000000	-0.006035
1850.000000	-0.006044
1849.000000	-0.006065
1848.000000	-0.006094
1847.000000	-0.006125
1846.000000	-0.006138
1845.000000	-0.006113
1844.000000	-0.006063
1843.000000	-0.006029
1842.000000	-0.006032
1841.000000	-0.006058
1840.000000	-0.006082
1839.000000	-0.006089
1838.000000	-0.006090
1837.000000	-0.006088
1836.000000	-0.006075
1835.000000	-0.006054
1834.000000	-0.006040
1833.000000	-0.006047
1832.000000	-0.006071
1831.000000	-0.006093
1830.000000	-0.006100
1829.000000	-0.006099
1828.000000	-0.006101
1827.000000	-0.006106
1826.000000	-0.006101
1825.000000	-0.006087
1824.000000	-0.006086
1823.000000	-0.006109
1822.000000	-0.006150
1821.000000	-0.006194
1820.000000	-0.006232
1819.000000	-0.006265
1818.000000	-0.006300
1817.000000	-0.006332
1816.000000	-0.006347
1815.000000	-0.006344
1814.000000	-0.006338
1813.000000	-0.006344
1812.000000	-0.006358
1811.000000	-0.006372
1810.000000	-0.006392
1809.000000	-0.006417
1808.000000	-0.006427
1807.000000	-0.006414
1806.000000	-0.006397
1805.000000	-0.006398
1804.000000	-0.006412
1803.000000	-0.006428
1802.000000	-0.006443
1801.000000	-0.006462
1800.000000	-0.006479
1799.000000	-0.006480
1798.000000	-0.006469
1797.000000	-0.006460
1796.000000	-0.006463
1795.000000	-0.006480
1794.000000	-0.006499
1793.000000	-0.006503
1792.000000	-0.006498
1791.000000	-0.006503
1790.000000	-0.006537
1789.000000	-0.006585
1788.000000	-0.006618
1787.000000	-0.006623
1786.000000	-0.006615
1785.000000	-0.006613
1784.000000	-0.006618
1783.000000	-0.006628
1782.000000	-0.006638
1781.000000	-0.006640
1780.000000	-0.006631
1779.000000	-0.006608
1778.000000	-0.006576
1777.000000	-0.006544
1776.000000	-0.006534
1775.000000	-0.006558
1774.000000	-0.006585
1773.000000	-0.006580
1772.000000	-0.006560
1771.000000	-0.006557
1770.000000	-0.006564
1769.000000	-0.006556
1768.000000	-0.006516
1767.000000	-0.006465
1766.000000	-0.006426
1765.000000	-0.006404
1764.000000	-0.006379
1763.000000	-0.006336
1762.000000	-0.006278
1761.000000	-0.006219
1760.000000	-0.006165
1759.000000	-0.006112
1758.000000	-0.006048
1757.000000	-0.005961
1756.000000	-0.005865
1755.000000	-0.005784
1754.000000	-0.005720
1753.000000	-0.005660
1752.000000	-0.005597
1751.000000	-0.005539
1750.000000	-0.005491
1749.000000	-0.005461
1748.000000	-0.005454
1747.000000	-0.005466
1746.000000	-0.005465
1745.000000	-0.005442
1744.000000	-0.005423
1743.000000	-0.005427
1742.000000	-0.005433
1741.000000	-0.005417
1740.000000	-0.005388
1739.000000	-0.005388
1738.000000	-0.005427
1737.000000	-0.005480
1736.000000	-0.005508
1735.000000	-0.005504
1734.000000	-0.005526
1733.000000	-0.005579
1732.000000	-0.005615
1731.000000	-0.005626
1730.000000	-0.005630
1729.000000	-0.005632
1728.000000	-0.005637
1727.000000	-0.005645
1726.000000	-0.005643
1725.000000	-0.005624
1724.000000	-0.005593
1723.000000	-0.005561
1722.000000	-0.005532
1721.000000	-0.005502
1720.000000	-0.005463
1719.000000	-0.005419
1718.000000	-0.005410
1717.000000	-0.005441
1716.000000	-0.005451
1715.000000	-0.005422
1714.000000	-0.005389
1713.000000	-0.005357
1712.000000	-0.005304
1711.000000	-0.005240
1710.000000	-0.005188
1709.000000	-0.005148
1708.000000	-0.005103
1707.000000	-0.005051
1706.000000	-0.005007
1705.000000	-0.004965
1704.000000	-0.004899
1703.000000	-0.004825
1702.000000	-0.004739
1701.000000	-0.004614
1700.000000	-0.004470
1699.000000	-0.004337
1698.000000	-0.004253
1697.000000	-0.004175
1696.000000	-0.004021
1695.000000	-0.003800
1694.000000	-0.003587
1693.000000	-0.003421
1692.000000	-0.003277
1691.000000	-0.003122
1690.000000	-0.002952
1689.000000	-0.002786
1688.000000	-0.002654
1687.000000	-0.002564
1686.000000	-0.002458
1685.000000	-0.002253
1684.000000	-0.001989
1683.000000	-0.001789
1682.000000	-0.001668
1681.000000	-0.001551
1680.000000	-0.001403
1679.000000	-0.001248
1678.000000	-0.001116
1677.000000	-0.000988
1676.000000	-0.000844
1675.000000	-0.000702
1674.000000	-0.000578
1673.000000	-0.000480
1672.000000	-0.000425
1671.000000	-0.000419
1670.000000	-0.000446
1669.000000	-0.000437
1668.000000	-0.000357
1667.000000	-0.000237
1666.000000	-0.000100
1665.000000	0.000079
1664.000000	0.000337
1663.000000	0.000663
1662.000000	0.001004
1661.000000	0.001344
1660.000000	0.001694
1659.000000	0.002063
1658.000000	0.002440
1657.000000	0.002789
1656.000000	0.003072
1655.000000	0.003359
1654.000000	0.003854
1653.000000	0.004547
1652.000000	0.005147
1651.000000	0.005485
1650.000000	0.005627
1649.000000	0.005700
1648.000000	0.005830
1647.000000	0.006032
1646.000000	0.006206
1645.000000	0.006281
1644.000000	0.006289
1643.000000	0.006270
1642.000000	0.006253
1641.000000	0.006251
1640.000000	0.006246
1639.000000	0.006204
1638.000000	0.006116
1637.000000	0.006033
1636.000000	0.005994
1635.000000	0.005973
1634.000000	0.005933
1633.000000	0.005858
1632.000000	0.005749
1631.000000	0.005596
1630.000000	0.005374
1629.000000	0.005091
1628.000000	0.004786
1627.000000	0.004487
1626.000000	0.004180
1625.000000	0.003841
1624.000000	0.003472
1623.000000	0.003110
1622.000000	0.002808
1621.000000	0.002576
1620.000000	0.002361
1619.000000	0.002121
1618.000000	0.001861
1617.000000	0.001615
1616.000000	0.001413
1615.000000	0.001240
1614.000000	0.001062
1613.000000	0.000871
1612.000000	0.000685
1611.000000	0.000507
1610.000000	0.000327
1609.000000	0.000139
1608.000000	-0.000056
1607.000000	-0.000250
1606.000000	-0.000423
1605.000000	-0.000561
1604.000000	-0.000685
1603.000000	-0.000813
1602.000000	-0.000946
1601.000000	-0.001076
1600.000000	-0.001205
1599.000000	-0.001337
1598.000000	-0.001473
1597.000000	-0.001603
1596.000000	-0.001722
1595.000000	-0.001832
1594.000000	-0.001948
1593.000000	-0.002082
1592.000000	-0.002234
1591.000000	-0.002384
1590.000000	-0.002515
1589.000000	-0.002625
1588.000000	-0.002726
1587.000000	-0.002826
1586.000000	-0.002920
1585.000000	-0.003002
1584.000000	-0.003089
1583.000000	-0.003202
1582.000000	-0.003318
1581.000000	-0.003390
1580.000000	-0.003419
1579.000000	-0.003449
1578.000000	-0.003506
1577.000000	-0.003580
1576.000000	-0.003643
1575.000000	-0.003668
1574.000000	-0.003664
1573.000000	-0.003666
1572.000000	-0.003692
1571.000000	-0.003725
1570.000000	-0.003749
1569.000000	-0.003760
1568.000000	-0.003776
1567.000000	-0.003817
1566.000000	-0.003873
1565.000000	-0.003916
1564.000000	-0.003940
1563.000000	-0.003957
1562.000000	-0.003986
1561.000000	-0.004020
1560.000000	-0.004040
1559.000000	-0.004082
1558.000000	-0.004122
1557.000000	-0.004120
1556.000000	-0.004106
1555.000000	-0.004105
1554.000000	-0.004098
1553.000000	-0.004091
1552.000000	-0.004102
1551.000000	-0.004135
1550.000000	-0.004173
1549.000000	-0.004198
1548.000000	-0.004197
1547.000000	-0.004184
1546.000000	-0.004169
1545.000000	-0.004163
1544.000000	-0.004162
1543.000000	-0.004147
1542.000000	-0.004109
1541.000000	-0.004075
1540.000000	-0.004094
1539.000000	-0.004165
1538.000000	-0.004213
1537.000000	-0.004215
1536.000000	-0.004200
1535.000000	-0.004181
1534.000000	-0.004165
1533.000000	-0.004166
1532.000000	-0.004174
1531.000000	-0.004166
1530.000000	-0.004152
1529.000000	-0.004148
1528.000000	-0.004164
1527.000000	-0.004197
1526.000000	-0.004240
1525.000000	-0.004281
1524.000000	-0.004309
1523.000000	-0.004319
1522.000000	-0.004329
1521.000000	-0.004373
1520.000000	-0.004434
1519.000000	-0.004469
1518.000000	-0.004451
1517.000000	-0.004389
1516.000000	-0.004319
1515.000000	-0.004279
1514.000000	-0.004282
1513.000000	-0.004326
1512.000000	-0.004378
1511.000000	-0.004401
1510.000000	-0.004396
1509.000000	-0.004386
1508.000000	-0.004359
1507.000000	-0.004300
1506.000000	-0.004248
1505.000000	-0.004217
1504.000000	-0.004189
1503.000000	-0.004142
1502.000000	-0.004063
1501.000000	-0.003965
1500.000000	-0.003871
1499.000000	-0.003773
1498.000000	-0.003621
1497.000000	-0.003385
1496.000000	-0.003083
1495.000000	-0.002780
1494.000000	-0.002541
1493.000000	-0.002389
1492.000000	-0.002293
1491.000000	-0.002203
1490.000000	-0.002110
1489.000000	-0.002050
1488.000000	-0.002029
1487.000000	-0.002027
1486.000000	-0.002046
1485.000000	-0.002085
1484.000000	-0.002143
1483.000000	-0.002214
1482.000000	-0.002287
1481.000000	-0.002356
1480.000000	-0.002414
1479.000000	-0.002469
1478.000000	-0.002532
1477.000000	-0.002603
1476.000000	-0.002652
1475.000000	-0.002656
1474.000000	-0.002638
1473.000000	-0.002643
1472.000000	-0.002696
1471.000000	-0.002757
1470.000000	-0.002800
1469.000000	-0.002850
1468.000000	-0.002911
1467.000000	-0.002951
1466.000000	-0.002933
1465.000000	-0.002881
1464.000000	-0.002886
1463.000000	-0.002994
1462.000000	-0.003172
1461.000000	-0.003364
1460.000000	-0.003530
1459.000000	-0.003664
1458.000000	-0.003812
1457.000000	-0.004038
1456.000000	-0.004277
1455.000000	-0.004426
1454.000000	-0.004496
1453.000000	-0.004545
1452.000000	-0.004589
1451.000000	-0.004616
1450.000000	-0.004636
1449.000000	-0.004696
1448.000000	-0.004819
1447.000000	-0.004970
1446.000000	-0.005082
1445.000000	-0.005131
1444.000000	-0.005146
1443.000000	-0.005148
1442.000000	-0.005142
1441.000000	-0.005116
1440.000000	-0.005063
1439.000000	-0.004975
1438.000000	-0.004860
1437.000000	-0.004755
1436.000000	-0.004688
1435.000000	-0.004634
1434.000000	-0.004571
1433.000000	-0.004517
1432.000000	-0.004488
1431.000000	-0.004471
1430.000000	-0.004431
1429.000000	-0.004350
1428.000000	-0.004241
1427.000000	-0.004129
1426.000000	-0.004024
1425.000000	-0.003914
1424.000000	-0.003794
1423.000000	-0.003678
1422.000000	-0.003591
1421.000000	-0.003561
1420.000000	-0.003590
1419.000000	-0.003629
1418.000000	-0.003607
1417.000000	-0.003527
1416.000000	-0.003428
1415.000000	-0.003319
1414.000000	-0.003188
1413.000000	-0.003052
1412.000000	-0.002949
1411.000000	-0.002889
1410.000000	-0.002834
1409.000000	-0.002748
1408.000000	-0.002631
1407.000000	-0.002521
1406.000000	-0.002440
1405.000000	-0.002366
1404.000000	-0.002254
1403.000000	-0.002087
1402.000000	-0.001893
1401.000000	-0.001719
1400.000000	-0.001578
1399.000000	-0.001445
1398.000000	-0.001279
1397.000000	-0.001074
1396.000000	-0.000853
1395.000000	-0.000638
1394.000000	-0.000415
1393.000000	-0.000158
1392.000000	0.000123
1391.000000	0.000395
1390.000000	0.000631
1389.000000	0.000827
1388.000000	0.000983
1387.000000	0.001090
1386.000000	0.001128
1385.000000	0.001086
1384.000000	0.000956
1383.000000	0.000738
1382.000000	0.000439
1381.000000	0.000055
1380.000000	-0.000423
1379.000000	-0.000961
1378.000000	-0.001463
1377.000000	-0.001825
1376.000000	-0.001989
1375.000000	-0.001929
1374.000000	-0.001636
1373.000000	-0.001156
1372.000000	-0.000590
1371.000000	-0.000048
1370.000000	0.000397
1369.000000	0.000714
1368.000000	0.000917
1367.000000	0.001049
1366.000000	0.001137
1365.000000	0.001170
1364.000000	0.001117
1363.000000	0.000979
1362.000000	0.000807
1361.000000	0.000638
1360.000000	0.000453
1359.000000	0.000219
1358.000000	-0.000044
1357.000000	-0.000281
1356.000000	-0.000474
1355.000000	-0.000657
1354.000000	-0.000859
1353.000000	-0.001060
1352.000000	-0.001213
1351.000000	-0.001302
1350.000000	-0.001363
1349.000000	-0.001443
1348.000000	-0.001551
1347.000000	-0.001652
1346.000000	-0.001717
1345.000000	-0.001755
1344.000000	-0.001807
1343.000000	-0.001890
1342.000000	-0.001980
1341.000000	-0.002036
1340.000000	-0.002060
1339.000000	-0.002098
1338.000000	-0.002182
1337.000000	-0.002292
1336.000000	-0.002383
1335.000000	-0.002442
1334.000000	-0.002500
1333.000000	-0.002590
1332.000000	-0.002710
1331.000000	-0.002831
1330.000000	-0.002934
1329.000000	-0.003039
1328.000000	-0.003174
1327.000000	-0.003336
1326.000000	-0.003489
1325.000000	-0.003610
1324.000000	-0.003717
1323.000000	-0.003845
1322.000000	-0.004005
1321.000000	-0.004172
1320.000000	-0.004315
1319.000000	-0.004426
1318.000000	-0.004530
1317.000000	-0.004650
1316.000000	-0.004775
1315.000000	-0.004873
1314.000000	-0.004927
1313.000000	-0.004964
1312.000000	-0.005019
1311.000000	-0.005090
1310.000000	-0.005155
1309.000000	-0.005210
1308.000000	-0.005279
1307.000000	-0.005378
1306.000000	-0.005490
1305.000000	-0.005582
1304.000000	-0.005649
1303.000000	-0.005730
1302.000000	-0.005858
1301.000000	-0.006023
1300.000000	-0.006170
1299.000000	-0.006265
1298.000000	-0.006337
1297.000000	-0.006449
1296.000000	-0.006616
1295.000000	-0.006781
1294.000000	-0.006890
1293.000000	-0.006957
1292.000000	-0.007038
1291.000000	-0.007154
1290.000000	-0.007269
1289.000000	-0.007347
1288.000000	-0.007397
1287.000000	-0.007457
1286.000000	-0.007543
1285.000000	-0.007637
1284.000000	-0.007711
1283.000000	-0.007757
1282.000000	-0.007801
1281.000000	-0.007880
1280.000000	-0.007996
1279.000000	-0.008114
1278.000000	-0.008206
1277.000000	-0.008285
1276.000000	-0.008387
1275.000000	-0.008517
1274.000000	-0.008646
1273.000000	-0.008751
1272.000000	-0.008845
1271.000000	-0.008969
1270.000000	-0.009147
1269.000000	-0.009361
1268.000000	-0.009566
1267.000000	-0.009740
1266.000000	-0.009907
1265.000000	-0.010099
1264.000000	-0.010309
1263.000000	-0.010491
1262.000000	-0.010623
1261.000000	-0.010748
1260.000000	-0.010913
1259.000000	-0.011118
1258.000000	-0.011327
1257.000000	-0.011533
1256.000000	-0.011766
1255.000000	-0.012046
1254.000000	-0.012350
1253.000000	-0.012640
1252.000000	-0.012911
1251.000000	-0.013207
1250.000000	-0.013576
1249.000000	-0.014024
1248.000000	-0.014501
1247.000000	-0.014957
1246.000000	-0.015395
1245.000000	-0.015854
1244.000000	-0.016337
1243.000000	-0.016780
1242.000000	-0.017133
1241.000000	-0.017417
1240.000000	-0.017683
1239.000000	-0.017943
1238.000000	-0.018161
1237.000000	-0.018313
1236.000000	-0.018417
1235.000000	-0.018509
1234.000000	-0.018607
1233.000000	-0.018688
1232.000000	-0.018713
1231.000000	-0.018665
1230.000000	-0.018577
1229.000000	-0.018493
1228.000000	-0.018425
1227.000000	-0.018349
1226.000000	-0.018264
1225.000000	-0.018207
1224.000000	-0.018213
1223.000000	-0.018262
1222.000000	-0.018307
1221.000000	-0.018321
1220.000000	-0.018323
1219.000000	-0.018344
1218.000000	-0.018397
1217.000000	-0.018465
1216.000000	-0.018526
1215.000000	-0.018569
1214.000000	-0.018608
1213.000000	-0.018657
1212.000000	-0.018705
1211.000000	-0.018728
1210.000000	-0.018735
1209.000000	-0.018766
1208.000000	-0.018835
1207.000000	-0.018906
1206.000000	-0.018938
1205.000000	-0.018932
1204.000000	-0.018928
1203.000000	-0.018952
1202.000000	-0.018997
1201.000000	-0.019039
1200.000000	-0.019070
1199.000000	-0.019106
1198.000000	-0.019171
1197.000000	-0.019249
1196.000000	-0.019272
1195.000000	-0.019176
1194.000000	-0.018965
1193.000000	-0.018695
1192.000000	-0.018404
1191.000000	-0.018095
1190.000000	-0.017786
1189.000000	-0.017531
1188.000000	-0.017374
1187.000000	-0.017309
1186.000000	-0.017289
1185.000000	-0.017267
1184.000000	-0.017225
1183.000000	-0.017178
1182.000000	-0.017160
1181.000000	-0.017179
1180.000000	-0.017203
1179.000000	-0.017200
1178.000000	-0.017196
1177.000000	-0.017244
1176.000000	-0.017339
1175.000000	-0.017404
1174.000000	-0.017386
1173.000000	-0.017322
1172.000000	-0.017287
1171.000000	-0.017307
1170.000000	-0.017347
1169.000000	-0.017377
1168.000000	-0.017399
1167.000000	-0.017408
1166.000000	-0.017366
1165.000000	-0.017220
1164.000000	-0.016946
1163.000000	-0.016582
1162.000000	-0.016218
1161.000000	-0.015925
1160.000000	-0.015707
1159.000000	-0.015526
1158.000000	-0.015370
1157.000000	-0.015271
1156.000000	-0.015257
1155.000000	-0.015301
1154.000000	-0.015346
1153.000000	-0.015363
1152.000000	-0.015362
1151.000000	-0.015360
1150.000000	-0.015353
1149.000000	-0.015330
1148.000000	-0.015288
1147.000000	-0.015237
1146.000000	-0.015194
1145.000000	-0.015167
1144.000000	-0.015138
1143.000000	-0.015086
1142.000000	-0.015022
1141.000000	-0.014985
1140.000000	-0.014986
1139.000000	-0.014987
1138.000000	-0.014943
1137.000000	-0.014857
1136.000000	-0.014772
1135.000000	-0.014710
1134.000000	-0.014656
1133.000000	-0.014587
1132.000000	-0.014509
1131.000000	-0.014449
1130.000000	-0.014423
1129.000000	-0.014410
1128.000000	-0.014370
1127.000000	-0.014286
1126.000000	-0.014193
1125.000000	-0.014135
1124.000000	-0.014109
1123.000000	-0.014065
1122.000000	-0.013978
1121.000000	-0.013879
1120.000000	-0.013811
1119.000000	-0.013773
1118.000000	-0.013729
1117.000000	-0.013661
1116.000000	-0.013598
1115.000000	-0.013572
1114.000000	-0.013565
1113.000000	-0.013514
1112.000000	-0.013370
1111.000000	-0.013158
1110.000000	-0.012964
1109.000000	-0.012850
1108.000000	-0.012797
1107.000000	-0.012747
1106.000000	-0.012686
1105.000000	-0.012656
1104.000000	-0.012680
1103.000000	-0.012711
1102.000000	-0.012682
1101.000000	-0.012586
1100.000000	-0.012473
1099.000000	-0.012391
1098.000000	-0.012344
1097.000000	-0.012304
1096.000000	-0.012249
1095.000000	-0.012183
1094.000000	-0.012122
1093.000000	-0.012066
1092.000000	-0.011986
1091.000000	-0.011861
1090.000000	-0.011719
1089.000000	-0.011615
1088.000000	-0.011570
1087.000000	-0.011542
1086.000000	-0.011481
1085.000000	-0.011392
1084.000000	-0.011322
1083.000000	-0.011296
1082.000000	-0.011284
1081.000000	-0.011240
1080.000000	-0.011150
1079.000000	-0.011046
1078.000000	-0.010965
1077.000000	-0.010911
1076.000000	-0.010855
1075.000000	-0.010779
1074.000000	-0.010700
1073.000000	-0.010640
1072.000000	-0.010586
1071.000000	-0.010503
1070.000000	-0.010388
1069.000000	-0.010285
1068.000000	-0.010229
1067.000000	-0.010197
1066.000000	-0.010143
1065.000000	-0.010059
1064.000000	-0.009989
1063.000000	-0.009968
1062.000000	-0.009979
1061.000000	-0.009965
1060.000000	-0.009897
1059.000000	-0.009801
1058.000000	-0.009731
1057.000000	-0.009711
1056.000000	-0.009710
1055.000000	-0.009679
1054.000000	-0.009619
1053.000000	-0.009581
1052.000000	-0.009613
1051.000000	-0.009700
1050.000000	-0.009783
1049.000000	-0.009824
1048.000000	-0.009838
1047.000000	-0.009856
1046.000000	-0.009879
1045.000000	-0.009885
1044.000000	-0.009873
1043.000000	-0.009884
1042.000000	-0.009947
1041.000000	-0.010025
1040.000000	-0.010036
1039.000000	-0.009936
1038.000000	-0.009761
1037.000000	-0.009580
1036.000000	-0.009418
1035.000000	-0.009249
1034.000000	-0.009058
1033.000000	-0.008870
1032.000000	-0.008720
1031.000000	-0.008608
1030.000000	-0.008501
1029.000000	-0.008380
1028.000000	-0.008271
1027.000000	-0.008226
1026.000000	-0.008273
1025.000000	-0.008370
1024.000000	-0.008441
1023.000000	-0.008446
1022.000000	-0.008426
1021.000000	-0.008434
1020.000000	-0.008466
1019.000000	-0.008463
1018.000000	-0.008396
1017.000000	-0.008312
1016.000000	-0.008280
1015.000000	-0.008311
1014.000000	-0.008350
1013.000000	-0.008335
1012.000000	-0.008258
1011.000000	-0.008161
1010.000000	-0.008083
1009.000000	-0.008023
1008.000000	-0.007954
1007.000000	-0.007875
1006.000000	-0.007832
1005.000000	-0.007852
1004.000000	-0.007895
1003.000000	-0.007894
1002.000000	-0.007830
1001.000000	-0.007753
1000.000000	-0.007706
999.000000	-0.007674
998.000000	-0.007611
997.000000	-0.007511
996.000000	-0.007409
995.000000	-0.007335
994.000000	-0.007275
993.000000	-0.007184
992.000000	-0.007047
991.000000	-0.006898
990.000000	-0.006793
989.000000	-0.006742
988.000000	-0.006698
987.000000	-0.006621
986.000000	-0.006542
985.000000	-0.006522
984.000000	-0.006573
983.000000	-0.006634
982.000000	-0.006643
981.000000	-0.006615
980.000000	-0.006608
979.000000	-0.006662
978.000000	-0.006761
977.000000	-0.006869
976.000000	-0.006969
975.000000	-0.007073
974.000000	-0.007206
973.000000	-0.007361
972.000000	-0.007491
971.000000	-0.007550
970.000000	-0.007552
969.000000	-0.007562
968.000000	-0.007624
967.000000	-0.007723
966.000000	-0.007819
965.000000	-0.007902
964.000000	-0.007983
963.000000	-0.008058
962.000000	-0.008104
961.000000	-0.008119
960.000000	-0.008141
959.000000	-0.008207
958.000000	-0.008307
957.000000	-0.008382
956.000000	-0.008380
955.000000	-0.008308
954.000000	-0.008224
953.000000	-0.008167
952.000000	-0.008124
951.000000	-0.008072
950.000000	-0.008032
949.000000	-0.008057
948.000000	-0.008154
947.000000	-0.008262
946.000000	-0.008302
945.000000	-0.008258
944.000000	-0.008183
943.000000	-0.008143
942.000000	-0.008166
941.000000	-0.008218
940.000000	-0.008249
939.000000	-0.008247
938.000000	-0.008257
937.000000	-0.008318
936.000000	-0.008399
935.000000	-0.008433
934.000000	-0.008396
933.000000	-0.008327
932.000000	-0.008252
931.000000	-0.008146
930.000000	-0.007981
929.000000	-0.007793
928.000000	-0.007665
927.000000	-0.007649
926.000000	-0.007732
925.000000	-0.007863
924.000000	-0.008014
923.000000	-0.008200
922.000000	-0.008450
921.000000	-0.008759
920.000000	-0.009058
919.000000	-0.009245
918.000000	-0.009250
917.000000	-0.009071
916.000000	-0.008764
915.000000	-0.008424
914.000000	-0.008149
913.000000	-0.008001
912.000000	-0.007961
911.000000	-0.007947
910.000000	-0.007883
909.000000	-0.007754
908.000000	-0.007605
907.000000	-0.007499
906.000000	-0.007469
905.000000	-0.007485
904.000000	-0.007491
903.000000	-0.007464
902.000000	-0.007445
901.000000	-0.007463
900.000000	-0.007478
899.000000	-0.007421
898.000000	-0.007296
897.000000	-0.007189
896.000000	-0.007166
895.000000	-0.007200
894.000000	-0.007219
893.000000	-0.007190
892.000000	-0.007130
891.000000	-0.007080
890.000000	-0.007070
889.000000	-0.007108
888.000000	-0.007169
887.000000	-0.007217
886.000000	-0.007240
885.000000	-0.007263
884.000000	-0.007312
883.000000	-0.007408
882.000000	-0.007575
881.000000	-0.007828
880.000000	-0.008125
879.000000	-0.008372
878.000000	-0.008512
877.000000	-0.008577
876.000000	-0.008637
875.000000	-0.008712
874.000000	-0.008767
873.000000	-0.008772
872.000000	-0.008752
871.000000	-0.008759
870.000000	-0.008819
869.000000	-0.008899
868.000000	-0.008938
867.000000	-0.008923
866.000000	-0.008907
865.000000	-0.008961
864.000000	-0.009100
863.000000	-0.009291
862.000000	-0.009529
861.000000	-0.009855
860.000000	-0.010312
859.000000	-0.010916
858.000000	-0.011694
857.000000	-0.012726
856.000000	-0.014130
855.000000	-0.016021
854.000000	-0.018475
853.000000	-0.021471
852.000000	-0.024817
851.000000	-0.028123
850.000000	-0.030892
849.000000	-0.032666
848.000000	-0.033133
847.000000	-0.032231
846.000000	-0.030212
845.000000	-0.027522
844.000000	-0.024565
843.000000	-0.021576
842.000000	-0.018691
841.000000	-0.016038
840.000000	-0.013764
839.000000	-0.011979
838.000000	-0.010695
837.000000	-0.009806
836.000000	-0.009160
835.000000	-0.008678
834.000000	-0.008373
833.000000	-0.008251
832.000000	-0.008218
831.000000	-0.008146
830.000000	-0.007997
829.000000	-0.007837
828.000000	-0.007728
827.000000	-0.007663
826.000000	-0.007612
825.000000	-0.007578
824.000000	-0.007584
823.000000	-0.007618
822.000000	-0.007643
821.000000	-0.007621
820.000000	-0.007556
819.000000	-0.007500
818.000000	-0.007524
817.000000	-0.007631
816.000000	-0.007731
815.000000	-0.007740
814.000000	-0.007682
813.000000	-0.007650
812.000000	-0.007657
811.000000	-0.007619
810.000000	-0.007484
809.000000	-0.007320
808.000000	-0.007229
807.000000	-0.007243
806.000000	-0.007311
805.000000	-0.007374
804.000000	-0.007411
803.000000	-0.007433
802.000000	-0.007459
801.000000	-0.007479
800.000000	-0.007461
799.000000	-0.007406
798.000000	-0.007375
797.000000	-0.007414
796.000000	-0.007473
795.000000	-0.007469
794.000000	-0.007413
793.000000	-0.007403
792.000000	-0.007487
791.000000	-0.007608
790.000000	-0.007689
789.000000	-0.007710
788.000000	-0.007686
787.000000	-0.007633
786.000000	-0.007571
785.000000	-0.007519
784.000000	-0.007461
783.000000	-0.007379
782.000000	-0.007302
781.000000	-0.007273
780.000000	-0.007265
779.000000	-0.007216
778.000000	-0.007139
777.000000	-0.007125
776.000000	-0.007202
775.000000	-0.007275
774.000000	-0.007246
773.000000	-0.007123
772.000000	-0.006991
771.000000	-0.006913
770.000000	-0.006905
769.000000	-0.006946
768.000000	-0.006978
767.000000	-0.006952
766.000000	-0.006880
765.000000	-0.006811
764.000000	-0.006745
763.000000	-0.006648
762.000000	-0.006546
761.000000	-0.006529
760.000000	-0.006634
759.000000	-0.006796
758.000000	-0.006939
757.000000	-0.007056
756.000000	-0.007162
755.000000	-0.007252
754.000000	-0.007320
753.000000	-0.007369
752.000000	-0.007380
751.000000	-0.007330
750.000000	-0.007242
749.000000	-0.007152
748.000000	-0.007026
747.000000	-0.006808
746.000000	-0.006531
745.000000	-0.006291
744.000000	-0.006107
743.000000	-0.005917
742.000000	-0.005730
741.000000	-0.005638
740.000000	-0.005659
739.000000	-0.005689
738.000000	-0.005671
737.000000	-0.005668
736.000000	-0.005709
735.000000	-0.005715
734.000000	-0.005628
733.000000	-0.005492
732.000000	-0.005362
731.000000	-0.005258
730.000000	-0.005241
729.000000	-0.005354
728.000000	-0.005506
727.000000	-0.005549
726.000000	-0.005465
725.000000	-0.005382
724.000000	-0.005353
723.000000	-0.005241
722.000000	-0.004920
721.000000	-0.004519
720.000000	-0.004337
719.000000	-0.004536
718.000000	-0.004969
717.000000	-0.005338
716.000000	-0.005435
715.000000	-0.005294
714.000000	-0.005131
713.000000	-0.005091
712.000000	-0.005098
711.000000	-0.004996
710.000000	-0.004798
709.000000	-0.004647
708.000000	-0.004590
707.000000	-0.004542
706.000000	-0.004421
705.000000	-0.004247
704.000000	-0.004112
703.000000	-0.004060
702.000000	-0.004088
701.000000	-0.004172
700.000000	-0.004214
699.000000	-0.004154
698.000000	-0.004033
697.000000	-0.003917
696.000000	-0.003802
695.000000	-0.003598
694.000000	-0.003356
693.000000	-0.003234
692.000000	-0.003192
691.000000	-0.003052
690.000000	-0.002781
689.000000	-0.002562
688.000000	-0.002506
687.000000	-0.002454
686.000000	-0.002289
685.000000	-0.002136
684.000000	-0.002071
683.000000	-0.002023
682.000000	-0.001999
681.000000	-0.002112
680.000000	-0.002294
679.000000	-0.002354
678.000000	-0.002386
677.000000	-0.002566
676.000000	-0.002778
675.000000	-0.002850
674.000000	-0.002912
673.000000	-0.003056
672.000000	-0.003074
671.000000	-0.002940
670.000000	-0.003744
669.000000	-0.006843
668.000000	-0.009120
667.000000	-0.007634
666.000000	-0.005700
665.000000	-0.004208
664.000000	-0.002411
663.000000	-0.000724
662.000000	0.000413
661.000000	0.001015
660.000000	0.001434
659.000000	0.001696
658.000000	0.001734
657.000000	0.001661
656.000000	0.001491
655.000000	0.000967
654.000000	0.000195
653.000000	-0.000322
652.000000	-0.000487
651.000000	-0.000674
650.000000	-0.000977
649.000000	-0.001036
648.000000	-0.000846
647.000000	-0.000889
646.000000	-0.001260
645.000000	-0.001551
644.000000	-0.001588
643.000000	-0.001614
642.000000	-0.001742
641.000000	-0.001727
640.000000	-0.001447
639.000000	-0.001147
638.000000	-0.000967
637.000000	-0.000772
636.000000	-0.000591
635.000000	-0.000646
634.000000	-0.000885
633.000000	-0.000997
632.000000	-0.000920
631.000000	-0.000901
630.000000	-0.000999
629.000000	-0.001003
628.000000	-0.000951
627.000000	-0.001159
626.000000	-0.001556
625.000000	-0.001640
624.000000	-0.001229
623.000000	-0.000692
622.000000	-0.000359
621.000000	-0.000261
620.000000	-0.000488
619.000000	-0.001136
618.000000	-0.001840
617.000000	-0.002023
616.000000	-0.001709
615.000000	-0.001463
614.000000	-0.001513
613.000000	-0.001533
612.000000	-0.001321
611.000000	-0.001140
610.000000	-0.001347
609.000000	-0.002093
608.000000	-0.003404
607.000000	-0.005030
606.000000	-0.006155
605.000000	-0.005987
604.000000	-0.004610
603.000000	-0.002968
602.000000	-0.001952
601.000000	-0.001609
600.000000	-0.001483
