# Supplementary material for: Real-time monitoring of the reversible capture and release of CO2 on anthraquinone and riboflavin-modified graphitic electrodes using ATR-SEIRAS
Source: Chem Sci. 2025 Nov 4;16(48):23189–202. doi: 10.1039/d5sc05427c (PMC12584010; doi:10.1039/d5sc05427c)
Supplement: SC-016-D5SC05427C-s001 [file SC-016-D5SC05427C-s001.zip › Data Folders/Main Figures/Figure3/3a/044.ASC]

PE IR       SUBTECH     SPECTRUM    ASCII       PEDS        4.00        
   -1
044.ASC
24/06/26
16:04:40.00
24/06/26
16:04:40.00
Administrator

600.000000
#HDR
-1
-1
#GR
Wavenumber
A
1.0
0.0
4000.000000
-1.000000
3401
8
0.027867
-0.033023
#DATA
4000.000000	-0.004370
3999.000000	-0.004370
3998.000000	-0.004355
3997.000000	-0.004333
3996.000000	-0.004316
3995.000000	-0.004309
3994.000000	-0.004305
3993.000000	-0.004291
3992.000000	-0.004264
3991.000000	-0.004236
3990.000000	-0.004220
3989.000000	-0.004226
3988.000000	-0.004244
3987.000000	-0.004257
3986.000000	-0.004246
3985.000000	-0.004210
3984.000000	-0.004164
3983.000000	-0.004134
3982.000000	-0.004135
3981.000000	-0.004163
3980.000000	-0.004197
3979.000000	-0.004212
3978.000000	-0.004195
3977.000000	-0.004156
3976.000000	-0.004116
3975.000000	-0.004089
3974.000000	-0.004078
3973.000000	-0.004079
3972.000000	-0.004093
3971.000000	-0.004125
3970.000000	-0.004172
3969.000000	-0.004221
3968.000000	-0.004253
3967.000000	-0.004261
3966.000000	-0.004252
3965.000000	-0.004243
3964.000000	-0.004244
3963.000000	-0.004257
3962.000000	-0.004272
3961.000000	-0.004281
3960.000000	-0.004283
3959.000000	-0.004286
3958.000000	-0.004298
3957.000000	-0.004321
3956.000000	-0.004351
3955.000000	-0.004376
3954.000000	-0.004394
3953.000000	-0.004404
3952.000000	-0.004406
3951.000000	-0.004397
3950.000000	-0.004377
3949.000000	-0.004357
3948.000000	-0.004347
3947.000000	-0.004348
3946.000000	-0.004358
3945.000000	-0.004373
3944.000000	-0.004390
3943.000000	-0.004409
3942.000000	-0.004423
3941.000000	-0.004430
3940.000000	-0.004440
3939.000000	-0.004461
3938.000000	-0.004491
3937.000000	-0.004518
3936.000000	-0.004528
3935.000000	-0.004522
3934.000000	-0.004502
3933.000000	-0.004474
3932.000000	-0.004447
3931.000000	-0.004428
3930.000000	-0.004416
3929.000000	-0.004408
3928.000000	-0.004408
3927.000000	-0.004423
3926.000000	-0.004451
3925.000000	-0.004474
3924.000000	-0.004474
3923.000000	-0.004450
3922.000000	-0.004419
3921.000000	-0.004395
3920.000000	-0.004389
3919.000000	-0.004401
3918.000000	-0.004425
3917.000000	-0.004447
3916.000000	-0.004459
3915.000000	-0.004468
3914.000000	-0.004479
3913.000000	-0.004490
3912.000000	-0.004495
3911.000000	-0.004492
3910.000000	-0.004482
3909.000000	-0.004466
3908.000000	-0.004448
3907.000000	-0.004427
3906.000000	-0.004398
3905.000000	-0.004354
3904.000000	-0.004299
3903.000000	-0.004258
3902.000000	-0.004255
3901.000000	-0.004285
3900.000000	-0.004323
3899.000000	-0.004347
3898.000000	-0.004359
3897.000000	-0.004373
3896.000000	-0.004390
3895.000000	-0.004406
3894.000000	-0.004421
3893.000000	-0.004444
3892.000000	-0.004463
3891.000000	-0.004451
3890.000000	-0.004402
3889.000000	-0.004348
3888.000000	-0.004324
3887.000000	-0.004323
3886.000000	-0.004315
3885.000000	-0.004295
3884.000000	-0.004295
3883.000000	-0.004345
3882.000000	-0.004429
3881.000000	-0.004498
3880.000000	-0.004515
3879.000000	-0.004487
3878.000000	-0.004460
3877.000000	-0.004468
3876.000000	-0.004501
3875.000000	-0.004506
3874.000000	-0.004451
3873.000000	-0.004366
3872.000000	-0.004314
3871.000000	-0.004310
3870.000000	-0.004311
3869.000000	-0.004285
3868.000000	-0.004260
3867.000000	-0.004277
3866.000000	-0.004327
3865.000000	-0.004378
3864.000000	-0.004414
3863.000000	-0.004430
3862.000000	-0.004421
3861.000000	-0.004385
3860.000000	-0.004329
3859.000000	-0.004261
3858.000000	-0.004189
3857.000000	-0.004130
3856.000000	-0.004109
3855.000000	-0.004122
3854.000000	-0.004129
3853.000000	-0.004103
3852.000000	-0.004091
3851.000000	-0.004140
3850.000000	-0.004239
3849.000000	-0.004344
3848.000000	-0.004429
3847.000000	-0.004494
3846.000000	-0.004539
3845.000000	-0.004560
3844.000000	-0.004549
3843.000000	-0.004508
3842.000000	-0.004457
3841.000000	-0.004422
3840.000000	-0.004400
3839.000000	-0.004367
3838.000000	-0.004315
3837.000000	-0.004264
3836.000000	-0.004244
3835.000000	-0.004270
3834.000000	-0.004325
3833.000000	-0.004380
3832.000000	-0.004409
3831.000000	-0.004416
3830.000000	-0.004429
3829.000000	-0.004470
3828.000000	-0.004533
3827.000000	-0.004575
3826.000000	-0.004559
3825.000000	-0.004495
3824.000000	-0.004432
3823.000000	-0.004401
3822.000000	-0.004380
3821.000000	-0.004330
3820.000000	-0.004254
3819.000000	-0.004207
3818.000000	-0.004228
3817.000000	-0.004291
3816.000000	-0.004345
3815.000000	-0.004377
3814.000000	-0.004418
3813.000000	-0.004479
3812.000000	-0.004528
3811.000000	-0.004536
3810.000000	-0.004508
3809.000000	-0.004473
3808.000000	-0.004435
3807.000000	-0.004374
3806.000000	-0.004288
3805.000000	-0.004214
3804.000000	-0.004194
3803.000000	-0.004223
3802.000000	-0.004263
3801.000000	-0.004285
3800.000000	-0.004303
3799.000000	-0.004349
3798.000000	-0.004422
3797.000000	-0.004490
3796.000000	-0.004532
3795.000000	-0.004556
3794.000000	-0.004580
3793.000000	-0.004608
3792.000000	-0.004630
3791.000000	-0.004640
3790.000000	-0.004642
3789.000000	-0.004645
3788.000000	-0.004656
3787.000000	-0.004680
3786.000000	-0.004706
3785.000000	-0.004714
3784.000000	-0.004694
3783.000000	-0.004661
3782.000000	-0.004635
3781.000000	-0.004625
3780.000000	-0.004621
3779.000000	-0.004612
3778.000000	-0.004598
3777.000000	-0.004586
3776.000000	-0.004577
3775.000000	-0.004562
3774.000000	-0.004537
3773.000000	-0.004516
3772.000000	-0.004506
3771.000000	-0.004494
3770.000000	-0.004464
3769.000000	-0.004421
3768.000000	-0.004393
3767.000000	-0.004400
3766.000000	-0.004431
3765.000000	-0.004458
3764.000000	-0.004468
3763.000000	-0.004476
3762.000000	-0.004493
3761.000000	-0.004513
3760.000000	-0.004528
3759.000000	-0.004533
3758.000000	-0.004510
3757.000000	-0.004433
3756.000000	-0.004310
3755.000000	-0.004172
3754.000000	-0.004048
3753.000000	-0.003952
3752.000000	-0.003894
3751.000000	-0.003866
3750.000000	-0.003823
3749.000000	-0.003743
3748.000000	-0.003675
3747.000000	-0.003671
3746.000000	-0.003705
3745.000000	-0.003693
3744.000000	-0.003618
3743.000000	-0.003571
3742.000000	-0.003599
3741.000000	-0.003640
3740.000000	-0.003610
3739.000000	-0.003492
3738.000000	-0.003338
3737.000000	-0.003240
3736.000000	-0.003311
3735.000000	-0.003588
3734.000000	-0.003923
3733.000000	-0.004077
3732.000000	-0.003941
3731.000000	-0.003608
3730.000000	-0.003248
3729.000000	-0.002969
3728.000000	-0.002801
3727.000000	-0.002742
3726.000000	-0.002773
3725.000000	-0.002864
3724.000000	-0.002991
3723.000000	-0.003149
3722.000000	-0.003328
3721.000000	-0.003505
3720.000000	-0.003658
3719.000000	-0.003769
3718.000000	-0.003823
3717.000000	-0.003821
3716.000000	-0.003800
3715.000000	-0.003782
3714.000000	-0.003712
3713.000000	-0.003499
3712.000000	-0.003169
3711.000000	-0.002899
3710.000000	-0.002816
3709.000000	-0.002894
3708.000000	-0.003022
3707.000000	-0.003112
3706.000000	-0.003135
3705.000000	-0.003120
3704.000000	-0.003113
3703.000000	-0.003127
3702.000000	-0.003135
3701.000000	-0.003099
3700.000000	-0.003024
3699.000000	-0.002957
3698.000000	-0.002940
3697.000000	-0.002968
3696.000000	-0.003003
3695.000000	-0.002999
3694.000000	-0.002952
3693.000000	-0.002928
3692.000000	-0.003028
3691.000000	-0.003302
3690.000000	-0.003639
3689.000000	-0.003829
3688.000000	-0.003771
3687.000000	-0.003585
3686.000000	-0.003444
3685.000000	-0.003409
3684.000000	-0.003429
3683.000000	-0.003433
3682.000000	-0.003393
3681.000000	-0.003316
3680.000000	-0.003201
3679.000000	-0.003056
3678.000000	-0.002922
3677.000000	-0.002848
3676.000000	-0.002850
3675.000000	-0.002878
3674.000000	-0.002877
3673.000000	-0.002868
3672.000000	-0.002883
3671.000000	-0.002916
3670.000000	-0.002948
3669.000000	-0.002975
3668.000000	-0.002996
3667.000000	-0.003017
3666.000000	-0.003030
3665.000000	-0.003026
3664.000000	-0.003005
3663.000000	-0.002975
3662.000000	-0.002931
3661.000000	-0.002864
3660.000000	-0.002780
3659.000000	-0.002706
3658.000000	-0.002668
3657.000000	-0.002654
3656.000000	-0.002625
3655.000000	-0.002567
3654.000000	-0.002506
3653.000000	-0.002478
3652.000000	-0.002484
3651.000000	-0.002492
3650.000000	-0.002463
3649.000000	-0.002397
3648.000000	-0.002331
3647.000000	-0.002304
3646.000000	-0.002320
3645.000000	-0.002359
3644.000000	-0.002391
3643.000000	-0.002394
3642.000000	-0.002362
3641.000000	-0.002309
3640.000000	-0.002256
3639.000000	-0.002210
3638.000000	-0.002160
3637.000000	-0.002089
3636.000000	-0.001983
3635.000000	-0.001844
3634.000000	-0.001690
3633.000000	-0.001554
3632.000000	-0.001452
3631.000000	-0.001365
3630.000000	-0.001272
3629.000000	-0.001201
3628.000000	-0.001209
3627.000000	-0.001300
3626.000000	-0.001433
3625.000000	-0.001578
3624.000000	-0.001741
3623.000000	-0.001965
3622.000000	-0.002269
3621.000000	-0.002579
3620.000000	-0.002738
3619.000000	-0.002641
3618.000000	-0.002357
3617.000000	-0.002067
3616.000000	-0.001906
3615.000000	-0.001891
3614.000000	-0.001952
3613.000000	-0.001995
3612.000000	-0.001978
3611.000000	-0.001913
3610.000000	-0.001822
3609.000000	-0.001742
3608.000000	-0.001729
3607.000000	-0.001811
3606.000000	-0.001954
3605.000000	-0.002091
3604.000000	-0.002169
3603.000000	-0.002170
3602.000000	-0.002124
3601.000000	-0.002091
3600.000000	-0.002115
3599.000000	-0.002180
3598.000000	-0.002222
3597.000000	-0.002185
3596.000000	-0.002080
3595.000000	-0.001971
3594.000000	-0.001922
3593.000000	-0.001949
3592.000000	-0.002025
3591.000000	-0.002126
3590.000000	-0.002244
3589.000000	-0.002378
3588.000000	-0.002507
3587.000000	-0.002598
3586.000000	-0.002642
3585.000000	-0.002667
3584.000000	-0.002703
3583.000000	-0.002761
3582.000000	-0.002837
3581.000000	-0.002912
3580.000000	-0.002969
3579.000000	-0.003002
3578.000000	-0.003020
3577.000000	-0.003037
3576.000000	-0.003052
3575.000000	-0.003059
3574.000000	-0.003062
3573.000000	-0.003072
3572.000000	-0.003090
3571.000000	-0.003107
3570.000000	-0.003117
3569.000000	-0.003124
3568.000000	-0.003140
3567.000000	-0.003168
3566.000000	-0.003199
3565.000000	-0.003228
3564.000000	-0.003255
3563.000000	-0.003283
3562.000000	-0.003307
3561.000000	-0.003322
3560.000000	-0.003329
3559.000000	-0.003333
3558.000000	-0.003335
3557.000000	-0.003336
3556.000000	-0.003337
3555.000000	-0.003343
3554.000000	-0.003356
3553.000000	-0.003374
3552.000000	-0.003388
3551.000000	-0.003392
3550.000000	-0.003387
3549.000000	-0.003379
3548.000000	-0.003374
3547.000000	-0.003378
3546.000000	-0.003392
3545.000000	-0.003405
3544.000000	-0.003402
3543.000000	-0.003381
3542.000000	-0.003354
3541.000000	-0.003337
3540.000000	-0.003340
3539.000000	-0.003360
3538.000000	-0.003386
3537.000000	-0.003412
3536.000000	-0.003438
3535.000000	-0.003464
3534.000000	-0.003486
3533.000000	-0.003494
3532.000000	-0.003486
3531.000000	-0.003470
3530.000000	-0.003466
3529.000000	-0.003484
3528.000000	-0.003512
3527.000000	-0.003529
3526.000000	-0.003537
3525.000000	-0.003552
3524.000000	-0.003589
3523.000000	-0.003637
3522.000000	-0.003676
3521.000000	-0.003698
3520.000000	-0.003708
3519.000000	-0.003711
3518.000000	-0.003704
3517.000000	-0.003693
3516.000000	-0.003689
3515.000000	-0.003699
3514.000000	-0.003717
3513.000000	-0.003732
3512.000000	-0.003748
3511.000000	-0.003776
3510.000000	-0.003822
3509.000000	-0.003870
3508.000000	-0.003894
3507.000000	-0.003888
3506.000000	-0.003872
3505.000000	-0.003869
3504.000000	-0.003888
3503.000000	-0.003918
3502.000000	-0.003943
3501.000000	-0.003958
3500.000000	-0.003967
3499.000000	-0.003973
3498.000000	-0.003979
3497.000000	-0.003984
3496.000000	-0.003988
3495.000000	-0.003987
3494.000000	-0.003981
3493.000000	-0.003972
3492.000000	-0.003966
3491.000000	-0.003967
3490.000000	-0.003976
3489.000000	-0.003988
3488.000000	-0.003998
3487.000000	-0.003999
3486.000000	-0.003990
3485.000000	-0.003982
3484.000000	-0.003980
3483.000000	-0.003983
3482.000000	-0.003982
3481.000000	-0.003971
3480.000000	-0.003953
3479.000000	-0.003937
3478.000000	-0.003931
3477.000000	-0.003939
3476.000000	-0.003958
3475.000000	-0.003980
3474.000000	-0.003997
3473.000000	-0.004002
3472.000000	-0.003992
3471.000000	-0.003965
3470.000000	-0.003927
3469.000000	-0.003895
3468.000000	-0.003882
3467.000000	-0.003886
3466.000000	-0.003897
3465.000000	-0.003905
3464.000000	-0.003906
3463.000000	-0.003901
3462.000000	-0.003891
3461.000000	-0.003882
3460.000000	-0.003887
3459.000000	-0.003916
3458.000000	-0.003966
3457.000000	-0.004020
3456.000000	-0.004057
3455.000000	-0.004065
3454.000000	-0.004044
3453.000000	-0.004012
3452.000000	-0.003993
3451.000000	-0.004000
3450.000000	-0.004019
3449.000000	-0.004029
3448.000000	-0.004017
3447.000000	-0.003988
3446.000000	-0.003957
3445.000000	-0.003935
3444.000000	-0.003925
3443.000000	-0.003926
3442.000000	-0.003937
3441.000000	-0.003948
3440.000000	-0.003946
3439.000000	-0.003924
3438.000000	-0.003887
3437.000000	-0.003851
3436.000000	-0.003828
3435.000000	-0.003819
3434.000000	-0.003815
3433.000000	-0.003810
3432.000000	-0.003810
3431.000000	-0.003819
3430.000000	-0.003834
3429.000000	-0.003844
3428.000000	-0.003840
3427.000000	-0.003828
3426.000000	-0.003817
3425.000000	-0.003812
3424.000000	-0.003809
3423.000000	-0.003803
3422.000000	-0.003790
3421.000000	-0.003778
3420.000000	-0.003773
3419.000000	-0.003776
3418.000000	-0.003782
3417.000000	-0.003779
3416.000000	-0.003763
3415.000000	-0.003741
3414.000000	-0.003719
3413.000000	-0.003701
3412.000000	-0.003688
3411.000000	-0.003678
3410.000000	-0.003674
3409.000000	-0.003679
3408.000000	-0.003694
3407.000000	-0.003710
3406.000000	-0.003717
3405.000000	-0.003704
3404.000000	-0.003676
3403.000000	-0.003640
3402.000000	-0.003608
3401.000000	-0.003583
3400.000000	-0.003570
3399.000000	-0.003569
3398.000000	-0.003572
3397.000000	-0.003571
3396.000000	-0.003565
3395.000000	-0.003565
3394.000000	-0.003576
3393.000000	-0.003594
3392.000000	-0.003610
3391.000000	-0.003619
3390.000000	-0.003623
3389.000000	-0.003618
3388.000000	-0.003598
3387.000000	-0.003557
3386.000000	-0.003504
3385.000000	-0.003460
3384.000000	-0.003443
3383.000000	-0.003454
3382.000000	-0.003477
3381.000000	-0.003495
3380.000000	-0.003503
3379.000000	-0.003505
3378.000000	-0.003507
3377.000000	-0.003509
3376.000000	-0.003510
3375.000000	-0.003509
3374.000000	-0.003503
3373.000000	-0.003486
3372.000000	-0.003458
3371.000000	-0.003425
3370.000000	-0.003396
3369.000000	-0.003378
3368.000000	-0.003374
3367.000000	-0.003388
3366.000000	-0.003414
3365.000000	-0.003441
3364.000000	-0.003454
3363.000000	-0.003442
3362.000000	-0.003411
3361.000000	-0.003381
3360.000000	-0.003372
3359.000000	-0.003388
3358.000000	-0.003412
3357.000000	-0.003419
3356.000000	-0.003405
3355.000000	-0.003386
3354.000000	-0.003378
3353.000000	-0.003381
3352.000000	-0.003385
3351.000000	-0.003384
3350.000000	-0.003380
3349.000000	-0.003371
3348.000000	-0.003356
3347.000000	-0.003340
3346.000000	-0.003332
3345.000000	-0.003337
3344.000000	-0.003352
3343.000000	-0.003366
3342.000000	-0.003367
3341.000000	-0.003355
3340.000000	-0.003337
3339.000000	-0.003322
3338.000000	-0.003309
3337.000000	-0.003290
3336.000000	-0.003261
3335.000000	-0.003231
3334.000000	-0.003218
3333.000000	-0.003231
3332.000000	-0.003257
3331.000000	-0.003277
3330.000000	-0.003279
3329.000000	-0.003268
3328.000000	-0.003255
3327.000000	-0.003247
3326.000000	-0.003243
3325.000000	-0.003240
3324.000000	-0.003240
3323.000000	-0.003246
3322.000000	-0.003259
3321.000000	-0.003270
3320.000000	-0.003274
3319.000000	-0.003272
3318.000000	-0.003268
3317.000000	-0.003259
3316.000000	-0.003245
3315.000000	-0.003233
3314.000000	-0.003232
3313.000000	-0.003243
3312.000000	-0.003259
3311.000000	-0.003267
3310.000000	-0.003259
3309.000000	-0.003242
3308.000000	-0.003231
3307.000000	-0.003242
3306.000000	-0.003273
3305.000000	-0.003305
3304.000000	-0.003313
3303.000000	-0.003288
3302.000000	-0.003246
3301.000000	-0.003206
3300.000000	-0.003180
3299.000000	-0.003170
3298.000000	-0.003171
3297.000000	-0.003179
3296.000000	-0.003190
3295.000000	-0.003200
3294.000000	-0.003207
3293.000000	-0.003212
3292.000000	-0.003220
3291.000000	-0.003230
3290.000000	-0.003236
3289.000000	-0.003228
3288.000000	-0.003204
3287.000000	-0.003180
3286.000000	-0.003171
3285.000000	-0.003173
3284.000000	-0.003175
3283.000000	-0.003167
3282.000000	-0.003157
3281.000000	-0.003154
3280.000000	-0.003165
3279.000000	-0.003182
3278.000000	-0.003194
3277.000000	-0.003193
3276.000000	-0.003179
3275.000000	-0.003158
3274.000000	-0.003135
3273.000000	-0.003105
3272.000000	-0.003068
3271.000000	-0.003032
3270.000000	-0.003011
3269.000000	-0.003010
3268.000000	-0.003017
3267.000000	-0.003021
3266.000000	-0.003023
3265.000000	-0.003023
3264.000000	-0.003020
3263.000000	-0.003007
3262.000000	-0.002985
3261.000000	-0.002964
3260.000000	-0.002954
3259.000000	-0.002950
3258.000000	-0.002938
3257.000000	-0.002908
3256.000000	-0.002869
3255.000000	-0.002842
3254.000000	-0.002839
3253.000000	-0.002850
3252.000000	-0.002850
3251.000000	-0.002831
3250.000000	-0.002804
3249.000000	-0.002788
3248.000000	-0.002787
3247.000000	-0.002794
3246.000000	-0.002800
3245.000000	-0.002798
3244.000000	-0.002779
3243.000000	-0.002749
3242.000000	-0.002728
3241.000000	-0.002734
3240.000000	-0.002762
3239.000000	-0.002786
3238.000000	-0.002780
3237.000000	-0.002743
3236.000000	-0.002696
3235.000000	-0.002662
3234.000000	-0.002652
3233.000000	-0.002659
3232.000000	-0.002664
3231.000000	-0.002648
3230.000000	-0.002613
3229.000000	-0.002579
3228.000000	-0.002558
3227.000000	-0.002546
3226.000000	-0.002532
3225.000000	-0.002517
3224.000000	-0.002511
3223.000000	-0.002511
3222.000000	-0.002506
3221.000000	-0.002485
3220.000000	-0.002453
3219.000000	-0.002422
3218.000000	-0.002400
3217.000000	-0.002386
3216.000000	-0.002373
3215.000000	-0.002356
3214.000000	-0.002331
3213.000000	-0.002301
3212.000000	-0.002267
3211.000000	-0.002233
3210.000000	-0.002196
3209.000000	-0.002154
3208.000000	-0.002111
3207.000000	-0.002075
3206.000000	-0.002054
3205.000000	-0.002046
3204.000000	-0.002039
3203.000000	-0.002022
3202.000000	-0.001993
3201.000000	-0.001967
3200.000000	-0.001961
3199.000000	-0.001981
3198.000000	-0.002014
3197.000000	-0.002039
3196.000000	-0.002045
3195.000000	-0.002041
3194.000000	-0.002041
3193.000000	-0.002054
3192.000000	-0.002076
3191.000000	-0.002100
3190.000000	-0.002122
3189.000000	-0.002137
3188.000000	-0.002150
3187.000000	-0.002168
3186.000000	-0.002194
3185.000000	-0.002218
3184.000000	-0.002223
3183.000000	-0.002203
3182.000000	-0.002171
3181.000000	-0.002140
3180.000000	-0.002110
3179.000000	-0.002073
3178.000000	-0.002024
3177.000000	-0.001969
3176.000000	-0.001913
3175.000000	-0.001858
3174.000000	-0.001804
3173.000000	-0.001745
3172.000000	-0.001673
3171.000000	-0.001578
3170.000000	-0.001456
3169.000000	-0.001313
3168.000000	-0.001157
3167.000000	-0.000998
3166.000000	-0.000854
3165.000000	-0.000753
3164.000000	-0.000726
3163.000000	-0.000783
3162.000000	-0.000911
3161.000000	-0.001081
3160.000000	-0.001261
3159.000000	-0.001423
3158.000000	-0.001555
3157.000000	-0.001659
3156.000000	-0.001750
3155.000000	-0.001838
3154.000000	-0.001923
3153.000000	-0.001990
3152.000000	-0.002029
3151.000000	-0.002042
3150.000000	-0.002042
3149.000000	-0.002043
3148.000000	-0.002049
3147.000000	-0.002057
3146.000000	-0.002069
3145.000000	-0.002088
3144.000000	-0.002107
3143.000000	-0.002117
3142.000000	-0.002111
3141.000000	-0.002094
3140.000000	-0.002075
3139.000000	-0.002060
3138.000000	-0.002054
3137.000000	-0.002062
3136.000000	-0.002087
3135.000000	-0.002119
3134.000000	-0.002141
3133.000000	-0.002145
3132.000000	-0.002134
3131.000000	-0.002115
3130.000000	-0.002094
3129.000000	-0.002076
3128.000000	-0.002072
3127.000000	-0.002084
3126.000000	-0.002103
3125.000000	-0.002120
3124.000000	-0.002126
3123.000000	-0.002117
3122.000000	-0.002099
3121.000000	-0.002081
3120.000000	-0.002075
3119.000000	-0.002078
3118.000000	-0.002078
3117.000000	-0.002068
3116.000000	-0.002051
3115.000000	-0.002039
3114.000000	-0.002035
3113.000000	-0.002036
3112.000000	-0.002034
3111.000000	-0.002030
3110.000000	-0.002025
3109.000000	-0.002019
3108.000000	-0.002007
3107.000000	-0.001990
3106.000000	-0.001974
3105.000000	-0.001963
3104.000000	-0.001957
3103.000000	-0.001956
3102.000000	-0.001964
3101.000000	-0.001986
3100.000000	-0.002015
3099.000000	-0.002036
3098.000000	-0.002035
3097.000000	-0.002012
3096.000000	-0.001983
3095.000000	-0.001959
3094.000000	-0.001936
3093.000000	-0.001913
3092.000000	-0.001900
3091.000000	-0.001908
3090.000000	-0.001933
3089.000000	-0.001952
3088.000000	-0.001945
3087.000000	-0.001916
3086.000000	-0.001890
3085.000000	-0.001883
3084.000000	-0.001897
3083.000000	-0.001921
3082.000000	-0.001941
3081.000000	-0.001948
3080.000000	-0.001938
3079.000000	-0.001919
3078.000000	-0.001899
3077.000000	-0.001885
3076.000000	-0.001873
3075.000000	-0.001856
3074.000000	-0.001835
3073.000000	-0.001820
3072.000000	-0.001821
3071.000000	-0.001835
3070.000000	-0.001847
3069.000000	-0.001845
3068.000000	-0.001830
3067.000000	-0.001810
3066.000000	-0.001798
3065.000000	-0.001799
3064.000000	-0.001811
3063.000000	-0.001824
3062.000000	-0.001829
3061.000000	-0.001820
3060.000000	-0.001800
3059.000000	-0.001772
3058.000000	-0.001735
3057.000000	-0.001696
3056.000000	-0.001666
3055.000000	-0.001659
3054.000000	-0.001676
3053.000000	-0.001699
3052.000000	-0.001711
3051.000000	-0.001706
3050.000000	-0.001692
3049.000000	-0.001677
3048.000000	-0.001664
3047.000000	-0.001652
3046.000000	-0.001641
3045.000000	-0.001628
3044.000000	-0.001608
3043.000000	-0.001578
3042.000000	-0.001543
3041.000000	-0.001517
3040.000000	-0.001502
3039.000000	-0.001485
3038.000000	-0.001456
3037.000000	-0.001420
3036.000000	-0.001394
3035.000000	-0.001389
3034.000000	-0.001398
3033.000000	-0.001404
3032.000000	-0.001396
3031.000000	-0.001374
3030.000000	-0.001343
3029.000000	-0.001309
3028.000000	-0.001277
3027.000000	-0.001247
3026.000000	-0.001212
3025.000000	-0.001167
3024.000000	-0.001110
3023.000000	-0.001052
3022.000000	-0.001003
3021.000000	-0.000966
3020.000000	-0.000937
3019.000000	-0.000904
3018.000000	-0.000857
3017.000000	-0.000786
3016.000000	-0.000691
3015.000000	-0.000584
3014.000000	-0.000484
3013.000000	-0.000403
3012.000000	-0.000338
3011.000000	-0.000272
3010.000000	-0.000197
3009.000000	-0.000118
3008.000000	-0.000040
3007.000000	0.000037
3006.000000	0.000119
3005.000000	0.000201
3004.000000	0.000275
3003.000000	0.000337
3002.000000	0.000392
3001.000000	0.000446
3000.000000	0.000498
2999.000000	0.000544
2998.000000	0.000587
2997.000000	0.000634
2996.000000	0.000682
2995.000000	0.000726
2994.000000	0.000762
2993.000000	0.000789
2992.000000	0.000809
2991.000000	0.000824
2990.000000	0.000847
2989.000000	0.000902
2988.000000	0.001014
2987.000000	0.001175
2986.000000	0.001353
2985.000000	0.001514
2984.000000	0.001648
2983.000000	0.001776
2982.000000	0.001921
2981.000000	0.002089
2980.000000	0.002273
2979.000000	0.002467
2978.000000	0.002673
2977.000000	0.002891
2976.000000	0.003104
2975.000000	0.003291
2974.000000	0.003444
2973.000000	0.003566
2972.000000	0.003663
2971.000000	0.003730
2970.000000	0.003757
2969.000000	0.003737
2968.000000	0.003672
2967.000000	0.003569
2966.000000	0.003435
2965.000000	0.003277
2964.000000	0.003098
2963.000000	0.002895
2962.000000	0.002669
2961.000000	0.002436
2960.000000	0.002225
2959.000000	0.002057
2958.000000	0.001928
2957.000000	0.001829
2956.000000	0.001762
2955.000000	0.001738
2954.000000	0.001753
2953.000000	0.001776
2952.000000	0.001781
2951.000000	0.001768
2950.000000	0.001764
2949.000000	0.001797
2948.000000	0.001878
2947.000000	0.002002
2946.000000	0.002150
2945.000000	0.002303
2944.000000	0.002447
2943.000000	0.002577
2942.000000	0.002687
2941.000000	0.002767
2940.000000	0.002804
2939.000000	0.002796
2938.000000	0.002747
2937.000000	0.002662
2936.000000	0.002551
2935.000000	0.002430
2934.000000	0.002316
2933.000000	0.002211
2932.000000	0.002100
2931.000000	0.001969
2930.000000	0.001821
2929.000000	0.001673
2928.000000	0.001539
2927.000000	0.001419
2926.000000	0.001302
2925.000000	0.001180
2924.000000	0.001049
2923.000000	0.000920
2922.000000	0.000805
2921.000000	0.000706
2920.000000	0.000616
2919.000000	0.000534
2918.000000	0.000463
2917.000000	0.000399
2916.000000	0.000332
2915.000000	0.000259
2914.000000	0.000186
2913.000000	0.000123
2912.000000	0.000071
2911.000000	0.000021
2910.000000	-0.000033
2909.000000	-0.000091
2908.000000	-0.000149
2907.000000	-0.000209
2906.000000	-0.000277
2905.000000	-0.000357
2904.000000	-0.000439
2903.000000	-0.000506
2902.000000	-0.000549
2901.000000	-0.000576
2900.000000	-0.000601
2899.000000	-0.000626
2898.000000	-0.000643
2897.000000	-0.000645
2896.000000	-0.000637
2895.000000	-0.000626
2894.000000	-0.000610
2893.000000	-0.000576
2892.000000	-0.000513
2891.000000	-0.000422
2890.000000	-0.000306
2889.000000	-0.000168
2888.000000	-0.000010
2887.000000	0.000167
2886.000000	0.000363
2885.000000	0.000577
2884.000000	0.000799
2883.000000	0.001003
2882.000000	0.001156
2881.000000	0.001230
2880.000000	0.001216
2879.000000	0.001127
2878.000000	0.000984
2877.000000	0.000807
2876.000000	0.000614
2875.000000	0.000419
2874.000000	0.000236
2873.000000	0.000067
2872.000000	-0.000091
2871.000000	-0.000248
2870.000000	-0.000414
2869.000000	-0.000593
2868.000000	-0.000781
2867.000000	-0.000962
2866.000000	-0.001123
2865.000000	-0.001263
2864.000000	-0.001388
2863.000000	-0.001502
2862.000000	-0.001608
2861.000000	-0.001709
2860.000000	-0.001811
2859.000000	-0.001916
2858.000000	-0.002012
2857.000000	-0.002087
2856.000000	-0.002143
2855.000000	-0.002192
2854.000000	-0.002247
2853.000000	-0.002303
2852.000000	-0.002349
2851.000000	-0.002377
2850.000000	-0.002393
2849.000000	-0.002412
2848.000000	-0.002440
2847.000000	-0.002468
2846.000000	-0.002485
2845.000000	-0.002492
2844.000000	-0.002502
2843.000000	-0.002526
2842.000000	-0.002559
2841.000000	-0.002588
2840.000000	-0.002609
2839.000000	-0.002628
2838.000000	-0.002652
2837.000000	-0.002679
2836.000000	-0.002703
2835.000000	-0.002724
2834.000000	-0.002751
2833.000000	-0.002790
2832.000000	-0.002830
2831.000000	-0.002857
2830.000000	-0.002862
2829.000000	-0.002857
2828.000000	-0.002862
2827.000000	-0.002888
2826.000000	-0.002928
2825.000000	-0.002965
2824.000000	-0.002990
2823.000000	-0.003004
2822.000000	-0.003015
2821.000000	-0.003030
2820.000000	-0.003049
2819.000000	-0.003065
2818.000000	-0.003075
2817.000000	-0.003082
2816.000000	-0.003091
2815.000000	-0.003101
2814.000000	-0.003106
2813.000000	-0.003105
2812.000000	-0.003104
2811.000000	-0.003113
2810.000000	-0.003129
2809.000000	-0.003145
2808.000000	-0.003154
2807.000000	-0.003159
2806.000000	-0.003166
2805.000000	-0.003178
2804.000000	-0.003190
2803.000000	-0.003198
2802.000000	-0.003199
2801.000000	-0.003195
2800.000000	-0.003189
2799.000000	-0.003184
2798.000000	-0.003184
2797.000000	-0.003189
2796.000000	-0.003195
2795.000000	-0.003198
2794.000000	-0.003194
2793.000000	-0.003191
2792.000000	-0.003201
2791.000000	-0.003223
2790.000000	-0.003248
2789.000000	-0.003266
2788.000000	-0.003274
2787.000000	-0.003277
2786.000000	-0.003281
2785.000000	-0.003290
2784.000000	-0.003300
2783.000000	-0.003305
2782.000000	-0.003296
2781.000000	-0.003279
2780.000000	-0.003275
2779.000000	-0.003294
2778.000000	-0.003322
2777.000000	-0.003336
2776.000000	-0.003328
2775.000000	-0.003310
2774.000000	-0.003298
2773.000000	-0.003295
2772.000000	-0.003293
2771.000000	-0.003283
2770.000000	-0.003266
2769.000000	-0.003254
2768.000000	-0.003254
2767.000000	-0.003265
2766.000000	-0.003276
2765.000000	-0.003281
2764.000000	-0.003284
2763.000000	-0.003288
2762.000000	-0.003291
2761.000000	-0.003289
2760.000000	-0.003281
2759.000000	-0.003271
2758.000000	-0.003259
2757.000000	-0.003244
2756.000000	-0.003225
2755.000000	-0.003206
2754.000000	-0.003192
2753.000000	-0.003182
2752.000000	-0.003174
2751.000000	-0.003168
2750.000000	-0.003169
2749.000000	-0.003175
2748.000000	-0.003176
2747.000000	-0.003160
2746.000000	-0.003128
2745.000000	-0.003097
2744.000000	-0.003084
2743.000000	-0.003088
2742.000000	-0.003094
2741.000000	-0.003092
2740.000000	-0.003085
2739.000000	-0.003080
2738.000000	-0.003077
2737.000000	-0.003074
2736.000000	-0.003070
2735.000000	-0.003068
2734.000000	-0.003071
2733.000000	-0.003080
2732.000000	-0.003097
2731.000000	-0.003115
2730.000000	-0.003124
2729.000000	-0.003122
2728.000000	-0.003117
2727.000000	-0.003119
2726.000000	-0.003129
2725.000000	-0.003146
2724.000000	-0.003166
2723.000000	-0.003183
2722.000000	-0.003188
2721.000000	-0.003177
2720.000000	-0.003160
2719.000000	-0.003148
2718.000000	-0.003142
2717.000000	-0.003133
2716.000000	-0.003120
2715.000000	-0.003112
2714.000000	-0.003115
2713.000000	-0.003125
2712.000000	-0.003131
2711.000000	-0.003128
2710.000000	-0.003122
2709.000000	-0.003119
2708.000000	-0.003119
2707.000000	-0.003114
2706.000000	-0.003100
2705.000000	-0.003084
2704.000000	-0.003079
2703.000000	-0.003085
2702.000000	-0.003091
2701.000000	-0.003086
2700.000000	-0.003076
2699.000000	-0.003072
2698.000000	-0.003078
2697.000000	-0.003086
2696.000000	-0.003088
2695.000000	-0.003080
2694.000000	-0.003066
2693.000000	-0.003050
2692.000000	-0.003034
2691.000000	-0.003021
2690.000000	-0.003013
2689.000000	-0.003007
2688.000000	-0.003005
2687.000000	-0.003002
2686.000000	-0.002994
2685.000000	-0.002980
2684.000000	-0.002965
2683.000000	-0.002955
2682.000000	-0.002950
2681.000000	-0.002947
2680.000000	-0.002943
2679.000000	-0.002941
2678.000000	-0.002938
2677.000000	-0.002937
2676.000000	-0.002939
2675.000000	-0.002942
2674.000000	-0.002940
2673.000000	-0.002930
2672.000000	-0.002920
2671.000000	-0.002918
2670.000000	-0.002918
2669.000000	-0.002913
2668.000000	-0.002906
2667.000000	-0.002908
2666.000000	-0.002924
2665.000000	-0.002947
2664.000000	-0.002967
2663.000000	-0.002974
2662.000000	-0.002969
2661.000000	-0.002961
2660.000000	-0.002966
2659.000000	-0.002993
2658.000000	-0.003034
2657.000000	-0.003066
2656.000000	-0.003075
2655.000000	-0.003061
2654.000000	-0.003037
2653.000000	-0.003017
2652.000000	-0.003012
2651.000000	-0.003021
2650.000000	-0.003039
2649.000000	-0.003056
2648.000000	-0.003071
2647.000000	-0.003083
2646.000000	-0.003084
2645.000000	-0.003076
2644.000000	-0.003069
2643.000000	-0.003080
2642.000000	-0.003108
2641.000000	-0.003132
2640.000000	-0.003129
2639.000000	-0.003101
2638.000000	-0.003062
2637.000000	-0.003025
2636.000000	-0.002989
2635.000000	-0.002945
2634.000000	-0.002891
2633.000000	-0.002832
2632.000000	-0.002777
2631.000000	-0.002727
2630.000000	-0.002686
2629.000000	-0.002664
2628.000000	-0.002669
2627.000000	-0.002699
2626.000000	-0.002737
2625.000000	-0.002773
2624.000000	-0.002813
2623.000000	-0.002866
2622.000000	-0.002924
2621.000000	-0.002981
2620.000000	-0.003036
2619.000000	-0.003092
2618.000000	-0.003144
2617.000000	-0.003185
2616.000000	-0.003223
2615.000000	-0.003272
2614.000000	-0.003329
2613.000000	-0.003379
2612.000000	-0.003412
2611.000000	-0.003434
2610.000000	-0.003451
2609.000000	-0.003466
2608.000000	-0.003481
2607.000000	-0.003502
2606.000000	-0.003528
2605.000000	-0.003550
2604.000000	-0.003566
2603.000000	-0.003579
2602.000000	-0.003589
2601.000000	-0.003591
2600.000000	-0.003581
2599.000000	-0.003569
2598.000000	-0.003563
2597.000000	-0.003568
2596.000000	-0.003585
2595.000000	-0.003611
2594.000000	-0.003635
2593.000000	-0.003648
2592.000000	-0.003651
2591.000000	-0.003658
2590.000000	-0.003675
2589.000000	-0.003694
2588.000000	-0.003706
2587.000000	-0.003717
2586.000000	-0.003734
2585.000000	-0.003757
2584.000000	-0.003778
2583.000000	-0.003796
2582.000000	-0.003811
2581.000000	-0.003822
2580.000000	-0.003823
2579.000000	-0.003818
2578.000000	-0.003819
2577.000000	-0.003833
2576.000000	-0.003852
2575.000000	-0.003867
2574.000000	-0.003879
2573.000000	-0.003894
2572.000000	-0.003916
2571.000000	-0.003935
2570.000000	-0.003940
2569.000000	-0.003930
2568.000000	-0.003920
2567.000000	-0.003922
2566.000000	-0.003935
2565.000000	-0.003952
2564.000000	-0.003971
2563.000000	-0.003992
2562.000000	-0.004015
2561.000000	-0.004030
2560.000000	-0.004035
2559.000000	-0.004038
2558.000000	-0.004045
2557.000000	-0.004057
2556.000000	-0.004068
2555.000000	-0.004075
2554.000000	-0.004077
2553.000000	-0.004080
2552.000000	-0.004087
2551.000000	-0.004100
2550.000000	-0.004118
2549.000000	-0.004137
2548.000000	-0.004150
2547.000000	-0.004150
2546.000000	-0.004142
2545.000000	-0.004134
2544.000000	-0.004138
2543.000000	-0.004157
2542.000000	-0.004182
2541.000000	-0.004200
2540.000000	-0.004208
2539.000000	-0.004210
2538.000000	-0.004209
2537.000000	-0.004210
2536.000000	-0.004217
2535.000000	-0.004227
2534.000000	-0.004236
2533.000000	-0.004240
2532.000000	-0.004248
2531.000000	-0.004270
2530.000000	-0.004303
2529.000000	-0.004334
2528.000000	-0.004345
2527.000000	-0.004332
2526.000000	-0.004307
2525.000000	-0.004288
2524.000000	-0.004287
2523.000000	-0.004302
2522.000000	-0.004315
2521.000000	-0.004317
2520.000000	-0.004312
2519.000000	-0.004312
2518.000000	-0.004321
2517.000000	-0.004338
2516.000000	-0.004357
2515.000000	-0.004372
2514.000000	-0.004377
2513.000000	-0.004377
2512.000000	-0.004382
2511.000000	-0.004396
2510.000000	-0.004407
2509.000000	-0.004402
2508.000000	-0.004384
2507.000000	-0.004370
2506.000000	-0.004373
2505.000000	-0.004392
2504.000000	-0.004416
2503.000000	-0.004433
2502.000000	-0.004437
2501.000000	-0.004433
2500.000000	-0.004425
2499.000000	-0.004413
2498.000000	-0.004398
2497.000000	-0.004384
2496.000000	-0.004382
2495.000000	-0.004391
2494.000000	-0.004403
2493.000000	-0.004411
2492.000000	-0.004423
2491.000000	-0.004444
2490.000000	-0.004466
2489.000000	-0.004477
2488.000000	-0.004475
2487.000000	-0.004467
2486.000000	-0.004459
2485.000000	-0.004453
2484.000000	-0.004450
2483.000000	-0.004449
2482.000000	-0.004449
2481.000000	-0.004451
2480.000000	-0.004460
2479.000000	-0.004473
2478.000000	-0.004485
2477.000000	-0.004488
2476.000000	-0.004488
2475.000000	-0.004492
2474.000000	-0.004501
2473.000000	-0.004513
2472.000000	-0.004530
2471.000000	-0.004556
2470.000000	-0.004589
2469.000000	-0.004623
2468.000000	-0.004645
2467.000000	-0.004646
2466.000000	-0.004627
2465.000000	-0.004602
2464.000000	-0.004594
2463.000000	-0.004608
2462.000000	-0.004627
2461.000000	-0.004634
2460.000000	-0.004632
2459.000000	-0.004633
2458.000000	-0.004641
2457.000000	-0.004647
2456.000000	-0.004645
2455.000000	-0.004633
2454.000000	-0.004610
2453.000000	-0.004586
2452.000000	-0.004579
2451.000000	-0.004597
2450.000000	-0.004624
2449.000000	-0.004643
2448.000000	-0.004653
2447.000000	-0.004665
2446.000000	-0.004676
2445.000000	-0.004677
2444.000000	-0.004663
2443.000000	-0.004641
2442.000000	-0.004619
2441.000000	-0.004602
2440.000000	-0.004593
2439.000000	-0.004592
2438.000000	-0.004588
2437.000000	-0.004573
2436.000000	-0.004551
2435.000000	-0.004529
2434.000000	-0.004510
2433.000000	-0.004498
2432.000000	-0.004496
2431.000000	-0.004503
2430.000000	-0.004507
2429.000000	-0.004499
2428.000000	-0.004479
2427.000000	-0.004453
2426.000000	-0.004420
2425.000000	-0.004385
2424.000000	-0.004364
2423.000000	-0.004364
2422.000000	-0.004369
2421.000000	-0.004360
2420.000000	-0.004333
2419.000000	-0.004296
2418.000000	-0.004252
2417.000000	-0.004203
2416.000000	-0.004161
2415.000000	-0.004135
2414.000000	-0.004123
2413.000000	-0.004117
2412.000000	-0.004120
2411.000000	-0.004136
2410.000000	-0.004157
2409.000000	-0.004170
2408.000000	-0.004174
2407.000000	-0.004175
2406.000000	-0.004181
2405.000000	-0.004199
2404.000000	-0.004240
2403.000000	-0.004297
2402.000000	-0.004342
2401.000000	-0.004364
2400.000000	-0.004376
2399.000000	-0.004398
2398.000000	-0.004426
2397.000000	-0.004451
2396.000000	-0.004471
2395.000000	-0.004488
2394.000000	-0.004488
2393.000000	-0.004462
2392.000000	-0.004426
2391.000000	-0.004384
2390.000000	-0.004304
2389.000000	-0.004139
2388.000000	-0.003861
2387.000000	-0.003455
2386.000000	-0.002901
2385.000000	-0.002186
2384.000000	-0.001332
2383.000000	-0.000384
2382.000000	0.000597
2381.000000	0.001510
2380.000000	0.002224
2379.000000	0.002671
2378.000000	0.002889
2377.000000	0.002980
2376.000000	0.003029
2375.000000	0.003122
2374.000000	0.003349
2373.000000	0.003725
2372.000000	0.004160
2371.000000	0.004568
2370.000000	0.004956
2369.000000	0.005368
2368.000000	0.005819
2367.000000	0.006320
2366.000000	0.006876
2365.000000	0.007468
2364.000000	0.008047
2363.000000	0.008567
2362.000000	0.009166
2361.000000	0.009933
2360.000000	0.010695
2359.000000	0.011282
2358.000000	0.011599
2357.000000	0.011667
2356.000000	0.011553
2355.000000	0.011334
2354.000000	0.011277
2353.000000	0.011688
2352.000000	0.012639
2351.000000	0.013629
2350.000000	0.014032
2349.000000	0.013863
2348.000000	0.013791
2347.000000	0.014870
2346.000000	0.017517
2345.000000	0.021092
2344.000000	0.024501
2343.000000	0.026879
2342.000000	0.027867
2341.000000	0.027223
2340.000000	0.025242
2339.000000	0.022645
2338.000000	0.020050
2337.000000	0.017760
2336.000000	0.015991
2335.000000	0.014892
2334.000000	0.014415
2333.000000	0.014374
2332.000000	0.014648
2331.000000	0.014992
2330.000000	0.014988
2329.000000	0.014556
2328.000000	0.013844
2327.000000	0.013226
2326.000000	0.012777
2325.000000	0.012517
2324.000000	0.012425
2323.000000	0.012327
2322.000000	0.012077
2321.000000	0.011568
2320.000000	0.010895
2319.000000	0.010091
2318.000000	0.009209
2317.000000	0.008375
2316.000000	0.007781
2315.000000	0.007519
2314.000000	0.007436
2313.000000	0.007352
2312.000000	0.007162
2311.000000	0.006899
2310.000000	0.006559
2309.000000	0.006181
2308.000000	0.005779
2307.000000	0.005371
2306.000000	0.004913
2305.000000	0.004420
2304.000000	0.003959
2303.000000	0.003598
2302.000000	0.003321
2301.000000	0.003095
2300.000000	0.002882
2299.000000	0.002673
2298.000000	0.002445
2297.000000	0.002200
2296.000000	0.001936
2295.000000	0.001666
2294.000000	0.001370
2293.000000	0.001047
2292.000000	0.000708
2291.000000	0.000356
2290.000000	-0.000030
2289.000000	-0.000452
2288.000000	-0.000876
2287.000000	-0.001272
2286.000000	-0.001638
2285.000000	-0.001981
2284.000000	-0.002278
2283.000000	-0.002507
2282.000000	-0.002658
2281.000000	-0.002747
2280.000000	-0.002787
2279.000000	-0.002803
2278.000000	-0.002819
2277.000000	-0.002852
2276.000000	-0.002897
2275.000000	-0.002938
2274.000000	-0.002980
2273.000000	-0.003024
2272.000000	-0.003059
2271.000000	-0.003068
2270.000000	-0.003051
2269.000000	-0.003020
2268.000000	-0.002971
2267.000000	-0.002897
2266.000000	-0.002798
2265.000000	-0.002678
2264.000000	-0.002531
2263.000000	-0.002346
2262.000000	-0.002136
2261.000000	-0.001941
2260.000000	-0.001828
2259.000000	-0.001889
2258.000000	-0.002220
2257.000000	-0.002844
2256.000000	-0.003610
2255.000000	-0.004202
2254.000000	-0.004299
2253.000000	-0.003803
2252.000000	-0.002915
2251.000000	-0.001993
2250.000000	-0.001312
2249.000000	-0.000948
2248.000000	-0.000836
2247.000000	-0.000892
2246.000000	-0.001072
2245.000000	-0.001347
2244.000000	-0.001682
2243.000000	-0.002043
2242.000000	-0.002412
2241.000000	-0.002778
2240.000000	-0.003133
2239.000000	-0.003469
2238.000000	-0.003778
2237.000000	-0.004047
2236.000000	-0.004263
2235.000000	-0.004430
2234.000000	-0.004564
2233.000000	-0.004677
2232.000000	-0.004766
2231.000000	-0.004832
2230.000000	-0.004877
2229.000000	-0.004903
2228.000000	-0.004912
2227.000000	-0.004914
2226.000000	-0.004924
2225.000000	-0.004952
2224.000000	-0.004994
2223.000000	-0.005045
2222.000000	-0.005099
2221.000000	-0.005143
2220.000000	-0.005169
2219.000000	-0.005185
2218.000000	-0.005207
2217.000000	-0.005237
2216.000000	-0.005261
2215.000000	-0.005272
2214.000000	-0.005283
2213.000000	-0.005304
2212.000000	-0.005335
2211.000000	-0.005364
2210.000000	-0.005385
2209.000000	-0.005384
2208.000000	-0.005354
2207.000000	-0.005305
2206.000000	-0.005259
2205.000000	-0.005226
2204.000000	-0.005196
2203.000000	-0.005166
2202.000000	-0.005150
2201.000000	-0.005167
2200.000000	-0.005215
2199.000000	-0.005283
2198.000000	-0.005356
2197.000000	-0.005424
2196.000000	-0.005477
2195.000000	-0.005513
2194.000000	-0.005545
2193.000000	-0.005583
2192.000000	-0.005623
2191.000000	-0.005647
2190.000000	-0.005647
2189.000000	-0.005626
2188.000000	-0.005602
2187.000000	-0.005593
2186.000000	-0.005607
2185.000000	-0.005632
2184.000000	-0.005651
2183.000000	-0.005665
2182.000000	-0.005681
2181.000000	-0.005699
2180.000000	-0.005708
2179.000000	-0.005708
2178.000000	-0.005711
2177.000000	-0.005725
2176.000000	-0.005739
2175.000000	-0.005745
2174.000000	-0.005746
2173.000000	-0.005752
2172.000000	-0.005760
2171.000000	-0.005763
2170.000000	-0.005760
2169.000000	-0.005754
2168.000000	-0.005753
2167.000000	-0.005763
2166.000000	-0.005787
2165.000000	-0.005813
2164.000000	-0.005821
2163.000000	-0.005805
2162.000000	-0.005776
2161.000000	-0.005754
2160.000000	-0.005747
2159.000000	-0.005755
2158.000000	-0.005769
2157.000000	-0.005778
2156.000000	-0.005773
2155.000000	-0.005761
2154.000000	-0.005755
2153.000000	-0.005759
2152.000000	-0.005766
2151.000000	-0.005771
2150.000000	-0.005777
2149.000000	-0.005787
2148.000000	-0.005796
2147.000000	-0.005799
2146.000000	-0.005800
2145.000000	-0.005804
2144.000000	-0.005805
2143.000000	-0.005794
2142.000000	-0.005773
2141.000000	-0.005753
2140.000000	-0.005744
2139.000000	-0.005752
2138.000000	-0.005772
2137.000000	-0.005787
2136.000000	-0.005785
2135.000000	-0.005769
2134.000000	-0.005758
2133.000000	-0.005759
2132.000000	-0.005766
2131.000000	-0.005771
2130.000000	-0.005778
2129.000000	-0.005792
2128.000000	-0.005808
2127.000000	-0.005818
2126.000000	-0.005822
2125.000000	-0.005823
2124.000000	-0.005826
2123.000000	-0.005830
2122.000000	-0.005837
2121.000000	-0.005843
2120.000000	-0.005845
2119.000000	-0.005844
2118.000000	-0.005850
2117.000000	-0.005863
2116.000000	-0.005873
2115.000000	-0.005867
2114.000000	-0.005850
2113.000000	-0.005836
2112.000000	-0.005834
2111.000000	-0.005839
2110.000000	-0.005842
2109.000000	-0.005832
2108.000000	-0.005812
2107.000000	-0.005796
2106.000000	-0.005796
2105.000000	-0.005812
2104.000000	-0.005829
2103.000000	-0.005836
2102.000000	-0.005834
2101.000000	-0.005827
2100.000000	-0.005821
2099.000000	-0.005818
2098.000000	-0.005823
2097.000000	-0.005832
2096.000000	-0.005835
2095.000000	-0.005829
2094.000000	-0.005821
2093.000000	-0.005823
2092.000000	-0.005833
2091.000000	-0.005841
2090.000000	-0.005837
2089.000000	-0.005824
2088.000000	-0.005813
2087.000000	-0.005818
2086.000000	-0.005835
2085.000000	-0.005845
2084.000000	-0.005837
2083.000000	-0.005817
2082.000000	-0.005797
2081.000000	-0.005780
2080.000000	-0.005759
2079.000000	-0.005731
2078.000000	-0.005704
2077.000000	-0.005688
2076.000000	-0.005688
2075.000000	-0.005701
2074.000000	-0.005718
2073.000000	-0.005725
2072.000000	-0.005708
2071.000000	-0.005673
2070.000000	-0.005638
2069.000000	-0.005619
2068.000000	-0.005618
2067.000000	-0.005624
2066.000000	-0.005630
2065.000000	-0.005638
2064.000000	-0.005654
2063.000000	-0.005674
2062.000000	-0.005685
2061.000000	-0.005678
2060.000000	-0.005660
2059.000000	-0.005655
2058.000000	-0.005676
2057.000000	-0.005711
2056.000000	-0.005742
2055.000000	-0.005762
2054.000000	-0.005774
2053.000000	-0.005779
2052.000000	-0.005775
2051.000000	-0.005767
2050.000000	-0.005764
2049.000000	-0.005767
2048.000000	-0.005772
2047.000000	-0.005775
2046.000000	-0.005782
2045.000000	-0.005789
2044.000000	-0.005788
2043.000000	-0.005779
2042.000000	-0.005775
2041.000000	-0.005783
2040.000000	-0.005793
2039.000000	-0.005793
2038.000000	-0.005778
2037.000000	-0.005760
2036.000000	-0.005749
2035.000000	-0.005746
2034.000000	-0.005745
2033.000000	-0.005738
2032.000000	-0.005731
2031.000000	-0.005738
2030.000000	-0.005764
2029.000000	-0.005793
2028.000000	-0.005806
2027.000000	-0.005806
2026.000000	-0.005809
2025.000000	-0.005818
2024.000000	-0.005822
2023.000000	-0.005820
2022.000000	-0.005821
2021.000000	-0.005831
2020.000000	-0.005841
2019.000000	-0.005837
2018.000000	-0.005821
2017.000000	-0.005804
2016.000000	-0.005793
2015.000000	-0.005788
2014.000000	-0.005788
2013.000000	-0.005791
2012.000000	-0.005795
2011.000000	-0.005798
2010.000000	-0.005801
2009.000000	-0.005800
2008.000000	-0.005790
2007.000000	-0.005767
2006.000000	-0.005743
2005.000000	-0.005727
2004.000000	-0.005727
2003.000000	-0.005743
2002.000000	-0.005769
2001.000000	-0.005790
2000.000000	-0.005798
1999.000000	-0.005800
1998.000000	-0.005809
1997.000000	-0.005826
1996.000000	-0.005837
1995.000000	-0.005835
1994.000000	-0.005831
1993.000000	-0.005839
1992.000000	-0.005859
1991.000000	-0.005871
1990.000000	-0.005863
1989.000000	-0.005837
1988.000000	-0.005806
1987.000000	-0.005782
1986.000000	-0.005769
1985.000000	-0.005767
1984.000000	-0.005776
1983.000000	-0.005794
1982.000000	-0.005811
1981.000000	-0.005816
1980.000000	-0.005805
1979.000000	-0.005787
1978.000000	-0.005774
1977.000000	-0.005768
1976.000000	-0.005770
1975.000000	-0.005780
1974.000000	-0.005797
1973.000000	-0.005818
1972.000000	-0.005845
1971.000000	-0.005875
1970.000000	-0.005897
1969.000000	-0.005895
1968.000000	-0.005871
1967.000000	-0.005846
1966.000000	-0.005835
1965.000000	-0.005835
1964.000000	-0.005834
1963.000000	-0.005833
1962.000000	-0.005842
1961.000000	-0.005860
1960.000000	-0.005877
1959.000000	-0.005883
1958.000000	-0.005879
1957.000000	-0.005869
1956.000000	-0.005858
1955.000000	-0.005854
1954.000000	-0.005865
1953.000000	-0.005887
1952.000000	-0.005912
1951.000000	-0.005930
1950.000000	-0.005937
1949.000000	-0.005927
1948.000000	-0.005900
1947.000000	-0.005874
1946.000000	-0.005867
1945.000000	-0.005877
1944.000000	-0.005885
1943.000000	-0.005881
1942.000000	-0.005879
1941.000000	-0.005891
1940.000000	-0.005911
1939.000000	-0.005925
1938.000000	-0.005924
1937.000000	-0.005914
1936.000000	-0.005911
1935.000000	-0.005920
1934.000000	-0.005937
1933.000000	-0.005947
1932.000000	-0.005946
1931.000000	-0.005942
1930.000000	-0.005943
1929.000000	-0.005946
1928.000000	-0.005946
1927.000000	-0.005950
1926.000000	-0.005965
1925.000000	-0.005989
1924.000000	-0.006003
1923.000000	-0.006001
1922.000000	-0.005994
1921.000000	-0.005990
1920.000000	-0.005982
1919.000000	-0.005968
1918.000000	-0.005957
1917.000000	-0.005956
1916.000000	-0.005963
1915.000000	-0.005979
1914.000000	-0.006007
1913.000000	-0.006034
1912.000000	-0.006043
1911.000000	-0.006037
1910.000000	-0.006041
1909.000000	-0.006059
1908.000000	-0.006071
1907.000000	-0.006057
1906.000000	-0.006026
1905.000000	-0.006003
1904.000000	-0.005999
1903.000000	-0.006012
1902.000000	-0.006041
1901.000000	-0.006073
1900.000000	-0.006094
1899.000000	-0.006101
1898.000000	-0.006101
1897.000000	-0.006091
1896.000000	-0.006063
1895.000000	-0.006028
1894.000000	-0.006016
1893.000000	-0.006034
1892.000000	-0.006063
1891.000000	-0.006079
1890.000000	-0.006085
1889.000000	-0.006087
1888.000000	-0.006079
1887.000000	-0.006062
1886.000000	-0.006050
1885.000000	-0.006056
1884.000000	-0.006071
1883.000000	-0.006079
1882.000000	-0.006079
1881.000000	-0.006072
1880.000000	-0.006059
1879.000000	-0.006043
1878.000000	-0.006023
1877.000000	-0.006003
1876.000000	-0.005983
1875.000000	-0.005968
1874.000000	-0.005973
1873.000000	-0.006000
1872.000000	-0.006032
1871.000000	-0.006050
1870.000000	-0.006051
1869.000000	-0.006050
1868.000000	-0.006053
1867.000000	-0.006056
1866.000000	-0.006058
1865.000000	-0.006065
1864.000000	-0.006080
1863.000000	-0.006100
1862.000000	-0.006121
1861.000000	-0.006130
1860.000000	-0.006119
1859.000000	-0.006096
1858.000000	-0.006084
1857.000000	-0.006091
1856.000000	-0.006101
1855.000000	-0.006102
1854.000000	-0.006097
1853.000000	-0.006089
1852.000000	-0.006081
1851.000000	-0.006080
1850.000000	-0.006092
1849.000000	-0.006118
1848.000000	-0.006150
1847.000000	-0.006181
1846.000000	-0.006193
1845.000000	-0.006169
1844.000000	-0.006127
1843.000000	-0.006107
1842.000000	-0.006121
1841.000000	-0.006142
1840.000000	-0.006141
1839.000000	-0.006112
1838.000000	-0.006077
1837.000000	-0.006057
1836.000000	-0.006044
1835.000000	-0.006035
1834.000000	-0.006036
1833.000000	-0.006052
1832.000000	-0.006078
1831.000000	-0.006096
1830.000000	-0.006102
1829.000000	-0.006105
1828.000000	-0.006111
1827.000000	-0.006119
1826.000000	-0.006126
1825.000000	-0.006136
1824.000000	-0.006157
1823.000000	-0.006192
1822.000000	-0.006240
1821.000000	-0.006293
1820.000000	-0.006336
1819.000000	-0.006358
1818.000000	-0.006360
1817.000000	-0.006356
1816.000000	-0.006347
1815.000000	-0.006335
1814.000000	-0.006327
1813.000000	-0.006334
1812.000000	-0.006353
1811.000000	-0.006373
1810.000000	-0.006392
1809.000000	-0.006411
1808.000000	-0.006418
1807.000000	-0.006410
1806.000000	-0.006405
1805.000000	-0.006412
1804.000000	-0.006420
1803.000000	-0.006413
1802.000000	-0.006400
1801.000000	-0.006403
1800.000000	-0.006428
1799.000000	-0.006456
1798.000000	-0.006477
1797.000000	-0.006494
1796.000000	-0.006508
1795.000000	-0.006521
1794.000000	-0.006523
1793.000000	-0.006507
1792.000000	-0.006487
1791.000000	-0.006495
1790.000000	-0.006538
1789.000000	-0.006590
1788.000000	-0.006617
1787.000000	-0.006612
1786.000000	-0.006601
1785.000000	-0.006607
1784.000000	-0.006623
1783.000000	-0.006641
1782.000000	-0.006659
1781.000000	-0.006672
1780.000000	-0.006674
1779.000000	-0.006661
1778.000000	-0.006640
1777.000000	-0.006623
1776.000000	-0.006624
1775.000000	-0.006640
1774.000000	-0.006641
1773.000000	-0.006599
1772.000000	-0.006551
1771.000000	-0.006544
1770.000000	-0.006570
1769.000000	-0.006591
1768.000000	-0.006577
1767.000000	-0.006532
1766.000000	-0.006485
1765.000000	-0.006455
1764.000000	-0.006429
1763.000000	-0.006384
1762.000000	-0.006316
1761.000000	-0.006243
1760.000000	-0.006177
1759.000000	-0.006119
1758.000000	-0.006063
1757.000000	-0.005998
1756.000000	-0.005930
1755.000000	-0.005870
1754.000000	-0.005814
1753.000000	-0.005751
1752.000000	-0.005676
1751.000000	-0.005604
1750.000000	-0.005554
1749.000000	-0.005531
1748.000000	-0.005532
1747.000000	-0.005542
1746.000000	-0.005535
1745.000000	-0.005507
1744.000000	-0.005485
1743.000000	-0.005483
1742.000000	-0.005481
1741.000000	-0.005463
1740.000000	-0.005443
1739.000000	-0.005452
1738.000000	-0.005489
1737.000000	-0.005532
1736.000000	-0.005561
1735.000000	-0.005558
1734.000000	-0.005569
1733.000000	-0.005606
1732.000000	-0.005627
1731.000000	-0.005643
1730.000000	-0.005676
1729.000000	-0.005717
1728.000000	-0.005750
1727.000000	-0.005770
1726.000000	-0.005771
1725.000000	-0.005744
1724.000000	-0.005695
1723.000000	-0.005634
1722.000000	-0.005578
1721.000000	-0.005532
1720.000000	-0.005491
1719.000000	-0.005450
1718.000000	-0.005436
1717.000000	-0.005461
1716.000000	-0.005468
1715.000000	-0.005437
1714.000000	-0.005408
1713.000000	-0.005388
1712.000000	-0.005350
1711.000000	-0.005291
1710.000000	-0.005236
1709.000000	-0.005191
1708.000000	-0.005144
1707.000000	-0.005088
1706.000000	-0.005029
1705.000000	-0.004962
1704.000000	-0.004874
1703.000000	-0.004798
1702.000000	-0.004743
1701.000000	-0.004666
1700.000000	-0.004547
1699.000000	-0.004388
1698.000000	-0.004245
1697.000000	-0.004137
1696.000000	-0.004002
1695.000000	-0.003810
1694.000000	-0.003593
1693.000000	-0.003401
1692.000000	-0.003244
1691.000000	-0.003103
1690.000000	-0.002967
1689.000000	-0.002839
1688.000000	-0.002730
1687.000000	-0.002639
1686.000000	-0.002509
1685.000000	-0.002257
1684.000000	-0.001956
1683.000000	-0.001749
1682.000000	-0.001627
1681.000000	-0.001520
1680.000000	-0.001399
1679.000000	-0.001265
1678.000000	-0.001133
1677.000000	-0.000991
1676.000000	-0.000837
1675.000000	-0.000703
1674.000000	-0.000594
1673.000000	-0.000503
1672.000000	-0.000454
1671.000000	-0.000462
1670.000000	-0.000495
1669.000000	-0.000477
1668.000000	-0.000380
1667.000000	-0.000247
1666.000000	-0.000109
1665.000000	0.000063
1664.000000	0.000317
1663.000000	0.000647
1662.000000	0.000997
1661.000000	0.001347
1660.000000	0.001702
1659.000000	0.002065
1658.000000	0.002428
1657.000000	0.002763
1656.000000	0.003026
1655.000000	0.003266
1654.000000	0.003694
1653.000000	0.004330
1652.000000	0.004921
1651.000000	0.005317
1650.000000	0.005535
1649.000000	0.005649
1648.000000	0.005780
1647.000000	0.005948
1646.000000	0.006088
1645.000000	0.006173
1644.000000	0.006228
1643.000000	0.006257
1642.000000	0.006257
1641.000000	0.006248
1640.000000	0.006234
1639.000000	0.006193
1638.000000	0.006110
1637.000000	0.006031
1636.000000	0.006001
1635.000000	0.005988
1634.000000	0.005947
1633.000000	0.005860
1632.000000	0.005732
1631.000000	0.005558
1630.000000	0.005324
1629.000000	0.005033
1628.000000	0.004725
1627.000000	0.004436
1626.000000	0.004156
1625.000000	0.003849
1624.000000	0.003495
1623.000000	0.003121
1622.000000	0.002789
1621.000000	0.002529
1620.000000	0.002296
1619.000000	0.002044
1618.000000	0.001779
1617.000000	0.001530
1616.000000	0.001316
1615.000000	0.001134
1614.000000	0.000966
1613.000000	0.000794
1612.000000	0.000617
1611.000000	0.000429
1610.000000	0.000230
1609.000000	0.000037
1608.000000	-0.000134
1607.000000	-0.000289
1606.000000	-0.000436
1605.000000	-0.000571
1604.000000	-0.000704
1603.000000	-0.000840
1602.000000	-0.000969
1601.000000	-0.001088
1600.000000	-0.001206
1599.000000	-0.001340
1598.000000	-0.001482
1597.000000	-0.001613
1596.000000	-0.001724
1595.000000	-0.001830
1594.000000	-0.001950
1593.000000	-0.002089
1592.000000	-0.002235
1591.000000	-0.002377
1590.000000	-0.002509
1589.000000	-0.002629
1588.000000	-0.002745
1587.000000	-0.002863
1586.000000	-0.002976
1585.000000	-0.003066
1584.000000	-0.003138
1583.000000	-0.003221
1582.000000	-0.003312
1581.000000	-0.003377
1580.000000	-0.003414
1579.000000	-0.003458
1578.000000	-0.003534
1577.000000	-0.003618
1576.000000	-0.003672
1575.000000	-0.003679
1574.000000	-0.003657
1573.000000	-0.003649
1572.000000	-0.003674
1571.000000	-0.003710
1570.000000	-0.003742
1569.000000	-0.003767
1568.000000	-0.003794
1567.000000	-0.003834
1566.000000	-0.003886
1565.000000	-0.003926
1564.000000	-0.003944
1563.000000	-0.003954
1562.000000	-0.003979
1561.000000	-0.004011
1560.000000	-0.004020
1559.000000	-0.004075
1558.000000	-0.004161
1557.000000	-0.004164
1556.000000	-0.004122
1555.000000	-0.004106
1554.000000	-0.004112
1553.000000	-0.004135
1552.000000	-0.004174
1551.000000	-0.004221
1550.000000	-0.004255
1549.000000	-0.004254
1548.000000	-0.004213
1547.000000	-0.004156
1546.000000	-0.004110
1545.000000	-0.004102
1544.000000	-0.004129
1543.000000	-0.004147
1542.000000	-0.004120
1541.000000	-0.004073
1540.000000	-0.004082
1539.000000	-0.004160
1538.000000	-0.004205
1537.000000	-0.004185
1536.000000	-0.004148
1535.000000	-0.004124
1534.000000	-0.004128
1533.000000	-0.004171
1532.000000	-0.004215
1531.000000	-0.004213
1530.000000	-0.004179
1529.000000	-0.004146
1528.000000	-0.004134
1527.000000	-0.004147
1526.000000	-0.004175
1525.000000	-0.004199
1524.000000	-0.004208
1523.000000	-0.004195
1522.000000	-0.004185
1521.000000	-0.004226
1520.000000	-0.004298
1519.000000	-0.004344
1518.000000	-0.004345
1517.000000	-0.004318
1516.000000	-0.004290
1515.000000	-0.004271
1514.000000	-0.004269
1513.000000	-0.004289
1512.000000	-0.004316
1511.000000	-0.004328
1510.000000	-0.004329
1509.000000	-0.004341
1508.000000	-0.004340
1507.000000	-0.004299
1506.000000	-0.004257
1505.000000	-0.004223
1504.000000	-0.004183
1503.000000	-0.004131
1502.000000	-0.004057
1501.000000	-0.003966
1500.000000	-0.003870
1499.000000	-0.003755
1498.000000	-0.003580
1497.000000	-0.003344
1496.000000	-0.003085
1495.000000	-0.002838
1494.000000	-0.002631
1493.000000	-0.002471
1492.000000	-0.002337
1491.000000	-0.002203
1490.000000	-0.002092
1489.000000	-0.002057
1488.000000	-0.002083
1487.000000	-0.002113
1486.000000	-0.002139
1485.000000	-0.002175
1484.000000	-0.002234
1483.000000	-0.002314
1482.000000	-0.002393
1481.000000	-0.002454
1480.000000	-0.002496
1479.000000	-0.002535
1478.000000	-0.002586
1477.000000	-0.002643
1476.000000	-0.002677
1475.000000	-0.002681
1474.000000	-0.002681
1473.000000	-0.002716
1472.000000	-0.002788
1471.000000	-0.002850
1470.000000	-0.002892
1469.000000	-0.002950
1468.000000	-0.003029
1467.000000	-0.003082
1466.000000	-0.003063
1465.000000	-0.002998
1464.000000	-0.002992
1463.000000	-0.003096
1462.000000	-0.003274
1461.000000	-0.003462
1460.000000	-0.003618
1459.000000	-0.003738
1458.000000	-0.003867
1457.000000	-0.004067
1456.000000	-0.004283
1455.000000	-0.004421
1454.000000	-0.004502
1453.000000	-0.004582
1452.000000	-0.004662
1451.000000	-0.004714
1450.000000	-0.004749
1449.000000	-0.004812
1448.000000	-0.004924
1447.000000	-0.005047
1446.000000	-0.005127
1445.000000	-0.005152
1444.000000	-0.005158
1443.000000	-0.005167
1442.000000	-0.005174
1441.000000	-0.005155
1440.000000	-0.005104
1439.000000	-0.005026
1438.000000	-0.004934
1437.000000	-0.004853
1436.000000	-0.004796
1435.000000	-0.004736
1434.000000	-0.004659
1433.000000	-0.004585
1432.000000	-0.004521
1431.000000	-0.004461
1430.000000	-0.004397
1429.000000	-0.004326
1428.000000	-0.004242
1427.000000	-0.004154
1426.000000	-0.004067
1425.000000	-0.003966
1424.000000	-0.003842
1423.000000	-0.003710
1422.000000	-0.003613
1421.000000	-0.003586
1420.000000	-0.003617
1419.000000	-0.003642
1418.000000	-0.003606
1417.000000	-0.003531
1416.000000	-0.003465
1415.000000	-0.003403
1414.000000	-0.003308
1413.000000	-0.003179
1412.000000	-0.003050
1411.000000	-0.002949
1410.000000	-0.002870
1409.000000	-0.002795
1408.000000	-0.002709
1407.000000	-0.002609
1406.000000	-0.002501
1405.000000	-0.002388
1404.000000	-0.002261
1403.000000	-0.002100
1402.000000	-0.001909
1401.000000	-0.001718
1400.000000	-0.001555
1399.000000	-0.001410
1398.000000	-0.001245
1397.000000	-0.001040
1396.000000	-0.000811
1395.000000	-0.000578
1394.000000	-0.000335
1393.000000	-0.000070
1392.000000	0.000191
1391.000000	0.000410
1390.000000	0.000576
1389.000000	0.000719
1388.000000	0.000867
1387.000000	0.001001
1386.000000	0.001064
1385.000000	0.001017
1384.000000	0.000863
1383.000000	0.000631
1382.000000	0.000338
1381.000000	-0.000026
1380.000000	-0.000484
1379.000000	-0.001006
1378.000000	-0.001502
1377.000000	-0.001873
1376.000000	-0.002056
1375.000000	-0.002008
1374.000000	-0.001709
1373.000000	-0.001213
1372.000000	-0.000639
1371.000000	-0.000095
1370.000000	0.000349
1369.000000	0.000672
1368.000000	0.000882
1367.000000	0.001013
1366.000000	0.001092
1365.000000	0.001112
1364.000000	0.001047
1363.000000	0.000897
1362.000000	0.000711
1361.000000	0.000529
1360.000000	0.000338
1359.000000	0.000113
1358.000000	-0.000128
1357.000000	-0.000341
1356.000000	-0.000510
1355.000000	-0.000671
1354.000000	-0.000858
1353.000000	-0.001058
1352.000000	-0.001224
1351.000000	-0.001332
1350.000000	-0.001403
1349.000000	-0.001479
1348.000000	-0.001569
1347.000000	-0.001649
1346.000000	-0.001694
1345.000000	-0.001722
1344.000000	-0.001771
1343.000000	-0.001852
1342.000000	-0.001937
1341.000000	-0.001995
1340.000000	-0.002038
1339.000000	-0.002103
1338.000000	-0.002198
1337.000000	-0.002294
1336.000000	-0.002360
1335.000000	-0.002397
1334.000000	-0.002436
1333.000000	-0.002508
1332.000000	-0.002619
1331.000000	-0.002755
1330.000000	-0.002897
1329.000000	-0.003043
1328.000000	-0.003201
1327.000000	-0.003362
1326.000000	-0.003494
1325.000000	-0.003580
1324.000000	-0.003648
1323.000000	-0.003747
1322.000000	-0.003896
1321.000000	-0.004066
1320.000000	-0.004216
1319.000000	-0.004343
1318.000000	-0.004474
1317.000000	-0.004625
1316.000000	-0.004770
1315.000000	-0.004872
1314.000000	-0.004923
1313.000000	-0.004958
1312.000000	-0.005006
1311.000000	-0.005058
1310.000000	-0.005096
1309.000000	-0.005132
1308.000000	-0.005206
1307.000000	-0.005337
1306.000000	-0.005496
1305.000000	-0.005631
1304.000000	-0.005725
1303.000000	-0.005809
1302.000000	-0.005919
1301.000000	-0.006055
1300.000000	-0.006180
1299.000000	-0.006270
1298.000000	-0.006350
1297.000000	-0.006467
1296.000000	-0.006629
1295.000000	-0.006793
1294.000000	-0.006913
1293.000000	-0.006990
1292.000000	-0.007064
1291.000000	-0.007161
1290.000000	-0.007273
1289.000000	-0.007372
1288.000000	-0.007449
1287.000000	-0.007513
1286.000000	-0.007576
1285.000000	-0.007635
1284.000000	-0.007678
1283.000000	-0.007710
1282.000000	-0.007763
1281.000000	-0.007866
1280.000000	-0.008004
1279.000000	-0.008129
1278.000000	-0.008217
1277.000000	-0.008291
1276.000000	-0.008390
1275.000000	-0.008516
1274.000000	-0.008641
1273.000000	-0.008746
1272.000000	-0.008845
1271.000000	-0.008968
1270.000000	-0.009132
1269.000000	-0.009319
1268.000000	-0.009502
1267.000000	-0.009673
1266.000000	-0.009858
1265.000000	-0.010076
1264.000000	-0.010302
1263.000000	-0.010487
1262.000000	-0.010625
1261.000000	-0.010766
1260.000000	-0.010952
1259.000000	-0.011166
1258.000000	-0.011365
1257.000000	-0.011554
1256.000000	-0.011781
1255.000000	-0.012073
1254.000000	-0.012402
1253.000000	-0.012721
1252.000000	-0.013015
1251.000000	-0.013317
1250.000000	-0.013673
1249.000000	-0.014095
1248.000000	-0.014543
1247.000000	-0.014975
1246.000000	-0.015400
1245.000000	-0.015859
1244.000000	-0.016350
1243.000000	-0.016806
1242.000000	-0.017172
1241.000000	-0.017464
1240.000000	-0.017735
1239.000000	-0.018004
1238.000000	-0.018238
1237.000000	-0.018411
1236.000000	-0.018531
1235.000000	-0.018629
1234.000000	-0.018717
1233.000000	-0.018772
1232.000000	-0.018757
1231.000000	-0.018668
1230.000000	-0.018558
1229.000000	-0.018484
1228.000000	-0.018448
1227.000000	-0.018401
1226.000000	-0.018319
1225.000000	-0.018243
1224.000000	-0.018227
1223.000000	-0.018271
1222.000000	-0.018325
1221.000000	-0.018351
1220.000000	-0.018365
1219.000000	-0.018406
1218.000000	-0.018485
1217.000000	-0.018572
1216.000000	-0.018625
1215.000000	-0.018638
1214.000000	-0.018646
1213.000000	-0.018683
1212.000000	-0.018742
1211.000000	-0.018793
1210.000000	-0.018836
1209.000000	-0.018899
1208.000000	-0.018981
1207.000000	-0.019036
1206.000000	-0.019030
1205.000000	-0.018989
1204.000000	-0.018970
1203.000000	-0.018998
1202.000000	-0.019046
1201.000000	-0.019075
1200.000000	-0.019081
1199.000000	-0.019108
1198.000000	-0.019192
1197.000000	-0.019304
1196.000000	-0.019351
1195.000000	-0.019258
1194.000000	-0.019045
1193.000000	-0.018785
1192.000000	-0.018513
1191.000000	-0.018212
1190.000000	-0.017889
1189.000000	-0.017609
1188.000000	-0.017434
1187.000000	-0.017356
1186.000000	-0.017315
1185.000000	-0.017262
1184.000000	-0.017198
1183.000000	-0.017163
1182.000000	-0.017188
1181.000000	-0.017254
1180.000000	-0.017306
1179.000000	-0.017315
1178.000000	-0.017318
1177.000000	-0.017369
1176.000000	-0.017451
1175.000000	-0.017492
1174.000000	-0.017457
1173.000000	-0.017397
1172.000000	-0.017379
1171.000000	-0.017416
1170.000000	-0.017475
1169.000000	-0.017527
1168.000000	-0.017553
1167.000000	-0.017532
1166.000000	-0.017440
1165.000000	-0.017264
1164.000000	-0.017003
1163.000000	-0.016682
1162.000000	-0.016357
1161.000000	-0.016082
1160.000000	-0.015862
1159.000000	-0.015667
1158.000000	-0.015491
1157.000000	-0.015372
1156.000000	-0.015341
1155.000000	-0.015374
1154.000000	-0.015414
1153.000000	-0.015418
1152.000000	-0.015389
1151.000000	-0.015352
1150.000000	-0.015329
1149.000000	-0.015324
1148.000000	-0.015319
1147.000000	-0.015299
1146.000000	-0.015269
1145.000000	-0.015243
1144.000000	-0.015209
1143.000000	-0.015144
1142.000000	-0.015055
1141.000000	-0.014985
1140.000000	-0.014967
1139.000000	-0.014978
1138.000000	-0.014976
1137.000000	-0.014945
1136.000000	-0.014897
1135.000000	-0.014845
1134.000000	-0.014782
1133.000000	-0.014694
1132.000000	-0.014584
1131.000000	-0.014484
1130.000000	-0.014430
1129.000000	-0.014415
1128.000000	-0.014393
1127.000000	-0.014337
1126.000000	-0.014277
1125.000000	-0.014263
1124.000000	-0.014277
1123.000000	-0.014245
1122.000000	-0.014132
1121.000000	-0.013992
1120.000000	-0.013899
1119.000000	-0.013860
1118.000000	-0.013827
1117.000000	-0.013764
1116.000000	-0.013686
1115.000000	-0.013625
1114.000000	-0.013585
1113.000000	-0.013527
1112.000000	-0.013407
1111.000000	-0.013228
1110.000000	-0.013052
1109.000000	-0.012945
1108.000000	-0.012904
1107.000000	-0.012872
1106.000000	-0.012816
1105.000000	-0.012761
1104.000000	-0.012745
1103.000000	-0.012755
1102.000000	-0.012747
1101.000000	-0.012699
1100.000000	-0.012621
1099.000000	-0.012534
1098.000000	-0.012449
1097.000000	-0.012366
1096.000000	-0.012279
1095.000000	-0.012186
1094.000000	-0.012097
1093.000000	-0.012021
1092.000000	-0.011947
1091.000000	-0.011854
1090.000000	-0.011749
1089.000000	-0.011669
1088.000000	-0.011637
1087.000000	-0.011624
1086.000000	-0.011585
1085.000000	-0.011515
1084.000000	-0.011448
1083.000000	-0.011405
1082.000000	-0.011370
1081.000000	-0.011315
1080.000000	-0.011238
1079.000000	-0.011168
1078.000000	-0.011126
1077.000000	-0.011095
1076.000000	-0.011031
1075.000000	-0.010920
1074.000000	-0.010798
1073.000000	-0.010711
1072.000000	-0.010655
1071.000000	-0.010582
1070.000000	-0.010466
1069.000000	-0.010334
1068.000000	-0.010229
1067.000000	-0.010161
1066.000000	-0.010109
1065.000000	-0.010064
1064.000000	-0.010036
1063.000000	-0.010029
1062.000000	-0.010018
1061.000000	-0.009970
1060.000000	-0.009884
1059.000000	-0.009807
1058.000000	-0.009787
1057.000000	-0.009814
1056.000000	-0.009829
1055.000000	-0.009791
1054.000000	-0.009732
1053.000000	-0.009719
1052.000000	-0.009771
1051.000000	-0.009830
1050.000000	-0.009834
1049.000000	-0.009789
1048.000000	-0.009766
1047.000000	-0.009823
1046.000000	-0.009945
1045.000000	-0.010064
1044.000000	-0.010126
1043.000000	-0.010136
1042.000000	-0.010136
1041.000000	-0.010128
1040.000000	-0.010068
1039.000000	-0.009927
1038.000000	-0.009747
1037.000000	-0.009596
1036.000000	-0.009489
1035.000000	-0.009378
1034.000000	-0.009222
1033.000000	-0.009038
1032.000000	-0.008871
1031.000000	-0.008744
1030.000000	-0.008639
1029.000000	-0.008527
1028.000000	-0.008414
1027.000000	-0.008349
1026.000000	-0.008371
1025.000000	-0.008457
1024.000000	-0.008534
1023.000000	-0.008558
1022.000000	-0.008559
1021.000000	-0.008589
1020.000000	-0.008630
1019.000000	-0.008618
1018.000000	-0.008536
1017.000000	-0.008445
1016.000000	-0.008414
1015.000000	-0.008434
1014.000000	-0.008436
1013.000000	-0.008372
1012.000000	-0.008269
1011.000000	-0.008190
1010.000000	-0.008166
1009.000000	-0.008162
1008.000000	-0.008116
1007.000000	-0.008022
1006.000000	-0.007932
1005.000000	-0.007897
1004.000000	-0.007895
1003.000000	-0.007877
1002.000000	-0.007837
1001.000000	-0.007818
1000.000000	-0.007838
999.000000	-0.007852
998.000000	-0.007796
997.000000	-0.007668
996.000000	-0.007523
995.000000	-0.007419
994.000000	-0.007362
993.000000	-0.007302
992.000000	-0.007196
991.000000	-0.007055
990.000000	-0.006936
989.000000	-0.006862
988.000000	-0.006789
987.000000	-0.006674
986.000000	-0.006560
985.000000	-0.006538
984.000000	-0.006630
983.000000	-0.006753
982.000000	-0.006800
981.000000	-0.006758
980.000000	-0.006701
979.000000	-0.006698
978.000000	-0.006761
977.000000	-0.006851
976.000000	-0.006947
975.000000	-0.007066
974.000000	-0.007232
973.000000	-0.007421
972.000000	-0.007565
971.000000	-0.007632
970.000000	-0.007677
969.000000	-0.007774
968.000000	-0.007912
967.000000	-0.008004
966.000000	-0.008004
965.000000	-0.007967
964.000000	-0.007980
963.000000	-0.008060
962.000000	-0.008157
961.000000	-0.008223
960.000000	-0.008255
959.000000	-0.008278
958.000000	-0.008311
957.000000	-0.008340
956.000000	-0.008336
955.000000	-0.008297
954.000000	-0.008273
953.000000	-0.008312
952.000000	-0.008389
951.000000	-0.008433
950.000000	-0.008417
949.000000	-0.008389
948.000000	-0.008394
947.000000	-0.008411
946.000000	-0.008388
945.000000	-0.008325
944.000000	-0.008272
943.000000	-0.008272
942.000000	-0.008321
941.000000	-0.008384
940.000000	-0.008424
939.000000	-0.008435
938.000000	-0.008437
937.000000	-0.008448
936.000000	-0.008450
935.000000	-0.008414
934.000000	-0.008354
933.000000	-0.008316
932.000000	-0.008299
931.000000	-0.008230
930.000000	-0.008060
929.000000	-0.007842
928.000000	-0.007691
927.000000	-0.007668
926.000000	-0.007746
925.000000	-0.007872
924.000000	-0.008038
923.000000	-0.008267
922.000000	-0.008565
921.000000	-0.008899
920.000000	-0.009200
919.000000	-0.009385
918.000000	-0.009388
917.000000	-0.009193
916.000000	-0.008850
915.000000	-0.008459
914.000000	-0.008128
913.000000	-0.007920
912.000000	-0.007835
911.000000	-0.007824
910.000000	-0.007824
909.000000	-0.007798
908.000000	-0.007756
907.000000	-0.007741
906.000000	-0.007771
905.000000	-0.007799
904.000000	-0.007742
903.000000	-0.007584
902.000000	-0.007411
901.000000	-0.007319
900.000000	-0.007301
899.000000	-0.007278
898.000000	-0.007214
897.000000	-0.007162
896.000000	-0.007183
895.000000	-0.007261
894.000000	-0.007324
893.000000	-0.007324
892.000000	-0.007274
891.000000	-0.007228
890.000000	-0.007220
889.000000	-0.007237
888.000000	-0.007238
887.000000	-0.007215
886.000000	-0.007218
885.000000	-0.007294
884.000000	-0.007428
883.000000	-0.007582
882.000000	-0.007762
881.000000	-0.008011
880.000000	-0.008313
879.000000	-0.008573
878.000000	-0.008706
877.000000	-0.008726
876.000000	-0.008714
875.000000	-0.008723
874.000000	-0.008747
873.000000	-0.008746
872.000000	-0.008707
871.000000	-0.008662
870.000000	-0.008663
869.000000	-0.008723
868.000000	-0.008805
867.000000	-0.008876
866.000000	-0.008958
865.000000	-0.009087
864.000000	-0.009249
863.000000	-0.009411
862.000000	-0.009605
861.000000	-0.009922
860.000000	-0.010426
859.000000	-0.011104
858.000000	-0.011929
857.000000	-0.012946
856.000000	-0.014287
855.000000	-0.016112
854.000000	-0.018529
853.000000	-0.021504
852.000000	-0.024812
851.000000	-0.028058
850.000000	-0.030779
849.000000	-0.032541
848.000000	-0.033023
847.000000	-0.032135
846.000000	-0.030108
845.000000	-0.027383
844.000000	-0.024376
843.000000	-0.021356
842.000000	-0.018491
841.000000	-0.015893
840.000000	-0.013647
839.000000	-0.011834
838.000000	-0.010515
837.000000	-0.009657
836.000000	-0.009117
835.000000	-0.008752
834.000000	-0.008517
833.000000	-0.008408
832.000000	-0.008349
831.000000	-0.008227
830.000000	-0.008030
829.000000	-0.007860
828.000000	-0.007784
827.000000	-0.007759
826.000000	-0.007720
825.000000	-0.007678
824.000000	-0.007675
823.000000	-0.007706
822.000000	-0.007721
821.000000	-0.007686
820.000000	-0.007601
819.000000	-0.007504
818.000000	-0.007445
817.000000	-0.007439
816.000000	-0.007430
815.000000	-0.007365
814.000000	-0.007286
813.000000	-0.007285
812.000000	-0.007373
811.000000	-0.007458
810.000000	-0.007476
809.000000	-0.007465
808.000000	-0.007493
807.000000	-0.007558
806.000000	-0.007606
805.000000	-0.007598
804.000000	-0.007548
803.000000	-0.007505
802.000000	-0.007514
801.000000	-0.007549
800.000000	-0.007520
799.000000	-0.007377
798.000000	-0.007200
797.000000	-0.007120
796.000000	-0.007166
795.000000	-0.007255
794.000000	-0.007328
793.000000	-0.007410
792.000000	-0.007510
791.000000	-0.007575
790.000000	-0.007565
789.000000	-0.007507
788.000000	-0.007450
787.000000	-0.007415
786.000000	-0.007408
785.000000	-0.007420
784.000000	-0.007411
783.000000	-0.007359
782.000000	-0.007320
781.000000	-0.007367
780.000000	-0.007471
779.000000	-0.007517
778.000000	-0.007461
777.000000	-0.007381
776.000000	-0.007344
775.000000	-0.007324
774.000000	-0.007268
773.000000	-0.007191
772.000000	-0.007126
771.000000	-0.007077
770.000000	-0.007032
769.000000	-0.006982
768.000000	-0.006915
767.000000	-0.006830
766.000000	-0.006771
765.000000	-0.006779
764.000000	-0.006803
763.000000	-0.006762
762.000000	-0.006676
761.000000	-0.006654
760.000000	-0.006721
759.000000	-0.006789
758.000000	-0.006808
757.000000	-0.006849
756.000000	-0.006977
755.000000	-0.007143
754.000000	-0.007260
753.000000	-0.007297
752.000000	-0.007257
751.000000	-0.007146
750.000000	-0.006999
749.000000	-0.006869
748.000000	-0.006760
747.000000	-0.006631
746.000000	-0.006496
745.000000	-0.006405
744.000000	-0.006328
743.000000	-0.006173
742.000000	-0.005950
741.000000	-0.005794
740.000000	-0.005765
739.000000	-0.005763
738.000000	-0.005697
737.000000	-0.005615
736.000000	-0.005585
735.000000	-0.005598
734.000000	-0.005626
733.000000	-0.005671
732.000000	-0.005696
731.000000	-0.005651
730.000000	-0.005591
729.000000	-0.005603
728.000000	-0.005655
727.000000	-0.005649
726.000000	-0.005590
725.000000	-0.005571
724.000000	-0.005567
723.000000	-0.005391
722.000000	-0.004959
721.000000	-0.004476
720.000000	-0.004254
719.000000	-0.004396
718.000000	-0.004736
717.000000	-0.005042
716.000000	-0.005176
715.000000	-0.005151
714.000000	-0.005097
713.000000	-0.005116
712.000000	-0.005163
711.000000	-0.005115
710.000000	-0.004963
709.000000	-0.004801
708.000000	-0.004664
707.000000	-0.004515
706.000000	-0.004334
705.000000	-0.004163
704.000000	-0.004059
703.000000	-0.004010
702.000000	-0.003984
701.000000	-0.003986
700.000000	-0.003975
699.000000	-0.003929
698.000000	-0.003884
697.000000	-0.003871
696.000000	-0.003838
695.000000	-0.003673
694.000000	-0.003440
693.000000	-0.003331
692.000000	-0.003310
691.000000	-0.003176
690.000000	-0.002871
689.000000	-0.002600
688.000000	-0.002527
687.000000	-0.002512
686.000000	-0.002414
685.000000	-0.002316
684.000000	-0.002284
683.000000	-0.002273
682.000000	-0.002311
681.000000	-0.002493
680.000000	-0.002681
679.000000	-0.002639
678.000000	-0.002493
677.000000	-0.002495
676.000000	-0.002589
675.000000	-0.002607
674.000000	-0.002639
673.000000	-0.002765
672.000000	-0.002756
671.000000	-0.002567
670.000000	-0.003376
669.000000	-0.006726
668.000000	-0.009420
667.000000	-0.008046
666.000000	-0.006027
665.000000	-0.004507
664.000000	-0.002724
663.000000	-0.001006
662.000000	0.000197
661.000000	0.000924
660.000000	0.001453
659.000000	0.001773
658.000000	0.001818
657.000000	0.001744
656.000000	0.001587
655.000000	0.001073
654.000000	0.000277
653.000000	-0.000300
652.000000	-0.000543
651.000000	-0.000803
650.000000	-0.001171
649.000000	-0.001309
648.000000	-0.001215
647.000000	-0.001328
646.000000	-0.001711
645.000000	-0.001982
644.000000	-0.002015
643.000000	-0.002039
642.000000	-0.002099
641.000000	-0.001919
640.000000	-0.001438
639.000000	-0.001018
638.000000	-0.000890
637.000000	-0.000908
636.000000	-0.000984
635.000000	-0.001164
634.000000	-0.001281
633.000000	-0.001085
632.000000	-0.000716
631.000000	-0.000611
630.000000	-0.000872
629.000000	-0.001154
628.000000	-0.001280
627.000000	-0.001426
626.000000	-0.001594
625.000000	-0.001538
624.000000	-0.001239
623.000000	-0.000942
622.000000	-0.000721
621.000000	-0.000522
620.000000	-0.000525
619.000000	-0.000923
618.000000	-0.001386
617.000000	-0.001350
616.000000	-0.000846
615.000000	-0.000448
614.000000	-0.000385
613.000000	-0.000345
612.000000	-0.000166
611.000000	-0.000160
610.000000	-0.000575
609.000000	-0.001140
608.000000	-0.001412
607.000000	-0.001328
606.000000	-0.001167
605.000000	-0.001199
604.000000	-0.001418
603.000000	-0.001609
602.000000	-0.001646
601.000000	-0.001654
600.000000	-0.001793
