# Supplementary material for: Real-time monitoring of the reversible capture and release of CO2 on anthraquinone and riboflavin-modified graphitic electrodes using ATR-SEIRAS
Source: Chem Sci. 2025 Nov 4;16(48):23189–202. doi: 10.1039/d5sc05427c (PMC12584010; doi:10.1039/d5sc05427c)
Supplement: SC-016-D5SC05427C-s001 [file SC-016-D5SC05427C-s001.zip › Data Folders/Main Figures/Figure3/3a/045.ASC]

PE IR       SUBTECH     SPECTRUM    ASCII       PEDS        4.00        
   -1
045.ASC
24/06/26
16:04:40.00
24/06/26
16:04:40.00
Administrator

600.000000
#HDR
-1
-1
#GR
Wavenumber
A
1.0
0.0
4000.000000
-1.000000
3401
8
0.028503
-0.032962
#DATA
4000.000000	-0.004226
3999.000000	-0.004254
3998.000000	-0.004285
3997.000000	-0.004310
3996.000000	-0.004318
3995.000000	-0.004307
3994.000000	-0.004284
3993.000000	-0.004261
3992.000000	-0.004246
3991.000000	-0.004234
3990.000000	-0.004217
3989.000000	-0.004191
3988.000000	-0.004161
3987.000000	-0.004134
3986.000000	-0.004111
3985.000000	-0.004088
3984.000000	-0.004064
3983.000000	-0.004037
3982.000000	-0.004015
3981.000000	-0.004001
3980.000000	-0.003997
3979.000000	-0.004000
3978.000000	-0.004008
3977.000000	-0.004020
3976.000000	-0.004033
3975.000000	-0.004038
3974.000000	-0.004022
3973.000000	-0.003989
3972.000000	-0.003960
3971.000000	-0.003961
3970.000000	-0.003996
3969.000000	-0.004042
3968.000000	-0.004075
3967.000000	-0.004088
3966.000000	-0.004100
3965.000000	-0.004135
3964.000000	-0.004195
3963.000000	-0.004257
3962.000000	-0.004291
3961.000000	-0.004284
3960.000000	-0.004251
3959.000000	-0.004225
3958.000000	-0.004226
3957.000000	-0.004251
3956.000000	-0.004278
3955.000000	-0.004290
3954.000000	-0.004289
3953.000000	-0.004290
3952.000000	-0.004307
3951.000000	-0.004334
3950.000000	-0.004357
3949.000000	-0.004364
3948.000000	-0.004361
3947.000000	-0.004361
3946.000000	-0.004378
3945.000000	-0.004406
3944.000000	-0.004428
3943.000000	-0.004424
3942.000000	-0.004394
3941.000000	-0.004357
3940.000000	-0.004340
3939.000000	-0.004354
3938.000000	-0.004386
3937.000000	-0.004417
3936.000000	-0.004435
3935.000000	-0.004442
3934.000000	-0.004446
3933.000000	-0.004448
3932.000000	-0.004442
3931.000000	-0.004426
3930.000000	-0.004405
3929.000000	-0.004390
3928.000000	-0.004396
3927.000000	-0.004422
3926.000000	-0.004454
3925.000000	-0.004465
3924.000000	-0.004450
3923.000000	-0.004423
3922.000000	-0.004406
3921.000000	-0.004406
3920.000000	-0.004419
3919.000000	-0.004434
3918.000000	-0.004438
3917.000000	-0.004430
3916.000000	-0.004418
3915.000000	-0.004416
3914.000000	-0.004426
3913.000000	-0.004446
3912.000000	-0.004465
3911.000000	-0.004479
3910.000000	-0.004483
3909.000000	-0.004483
3908.000000	-0.004490
3907.000000	-0.004508
3906.000000	-0.004522
3905.000000	-0.004501
3904.000000	-0.004436
3903.000000	-0.004358
3902.000000	-0.004310
3901.000000	-0.004307
3900.000000	-0.004335
3899.000000	-0.004373
3898.000000	-0.004408
3897.000000	-0.004429
3896.000000	-0.004430
3895.000000	-0.004420
3894.000000	-0.004418
3893.000000	-0.004431
3892.000000	-0.004438
3891.000000	-0.004409
3890.000000	-0.004351
3889.000000	-0.004306
3888.000000	-0.004305
3887.000000	-0.004333
3886.000000	-0.004363
3885.000000	-0.004386
3884.000000	-0.004417
3883.000000	-0.004462
3882.000000	-0.004506
3881.000000	-0.004521
3880.000000	-0.004505
3879.000000	-0.004479
3878.000000	-0.004473
3877.000000	-0.004502
3876.000000	-0.004548
3875.000000	-0.004571
3874.000000	-0.004550
3873.000000	-0.004508
3872.000000	-0.004477
3871.000000	-0.004452
3870.000000	-0.004406
3869.000000	-0.004353
3868.000000	-0.004330
3867.000000	-0.004353
3866.000000	-0.004395
3865.000000	-0.004434
3864.000000	-0.004472
3863.000000	-0.004514
3862.000000	-0.004544
3861.000000	-0.004551
3860.000000	-0.004524
3859.000000	-0.004454
3858.000000	-0.004346
3857.000000	-0.004238
3856.000000	-0.004184
3855.000000	-0.004208
3854.000000	-0.004266
3853.000000	-0.004302
3852.000000	-0.004318
3851.000000	-0.004342
3850.000000	-0.004382
3849.000000	-0.004426
3848.000000	-0.004462
3847.000000	-0.004488
3846.000000	-0.004498
3845.000000	-0.004489
3844.000000	-0.004457
3843.000000	-0.004413
3842.000000	-0.004377
3841.000000	-0.004371
3840.000000	-0.004392
3839.000000	-0.004415
3838.000000	-0.004420
3837.000000	-0.004404
3836.000000	-0.004386
3835.000000	-0.004391
3834.000000	-0.004428
3833.000000	-0.004475
3832.000000	-0.004501
3831.000000	-0.004497
3830.000000	-0.004487
3829.000000	-0.004498
3828.000000	-0.004527
3827.000000	-0.004544
3826.000000	-0.004528
3825.000000	-0.004501
3824.000000	-0.004502
3823.000000	-0.004536
3822.000000	-0.004549
3821.000000	-0.004498
3820.000000	-0.004403
3819.000000	-0.004334
3818.000000	-0.004335
3817.000000	-0.004387
3816.000000	-0.004445
3815.000000	-0.004491
3814.000000	-0.004529
3813.000000	-0.004558
3812.000000	-0.004559
3811.000000	-0.004527
3810.000000	-0.004485
3809.000000	-0.004461
3808.000000	-0.004448
3807.000000	-0.004427
3806.000000	-0.004387
3805.000000	-0.004351
3804.000000	-0.004340
3803.000000	-0.004341
3802.000000	-0.004328
3801.000000	-0.004303
3800.000000	-0.004300
3799.000000	-0.004339
3798.000000	-0.004411
3797.000000	-0.004490
3796.000000	-0.004554
3795.000000	-0.004595
3794.000000	-0.004616
3793.000000	-0.004617
3792.000000	-0.004600
3791.000000	-0.004575
3790.000000	-0.004555
3789.000000	-0.004547
3788.000000	-0.004548
3787.000000	-0.004550
3786.000000	-0.004544
3785.000000	-0.004527
3784.000000	-0.004506
3783.000000	-0.004497
3782.000000	-0.004508
3781.000000	-0.004536
3780.000000	-0.004568
3779.000000	-0.004591
3778.000000	-0.004600
3777.000000	-0.004596
3776.000000	-0.004576
3775.000000	-0.004539
3774.000000	-0.004493
3773.000000	-0.004464
3772.000000	-0.004465
3771.000000	-0.004482
3770.000000	-0.004490
3769.000000	-0.004484
3768.000000	-0.004481
3767.000000	-0.004490
3766.000000	-0.004495
3765.000000	-0.004479
3764.000000	-0.004454
3763.000000	-0.004446
3762.000000	-0.004463
3761.000000	-0.004484
3760.000000	-0.004495
3759.000000	-0.004500
3758.000000	-0.004493
3757.000000	-0.004459
3756.000000	-0.004400
3755.000000	-0.004331
3754.000000	-0.004256
3753.000000	-0.004171
3752.000000	-0.004085
3751.000000	-0.004014
3750.000000	-0.003955
3749.000000	-0.003905
3748.000000	-0.003892
3747.000000	-0.003937
3746.000000	-0.003984
3745.000000	-0.003948
3744.000000	-0.003854
3743.000000	-0.003813
3742.000000	-0.003841
3741.000000	-0.003859
3740.000000	-0.003797
3739.000000	-0.003652
3738.000000	-0.003468
3737.000000	-0.003326
3736.000000	-0.003362
3735.000000	-0.003638
3734.000000	-0.003992
3733.000000	-0.004144
3732.000000	-0.003975
3731.000000	-0.003602
3730.000000	-0.003218
3729.000000	-0.002933
3728.000000	-0.002768
3727.000000	-0.002724
3726.000000	-0.002784
3725.000000	-0.002902
3724.000000	-0.003029
3723.000000	-0.003154
3722.000000	-0.003292
3721.000000	-0.003451
3720.000000	-0.003614
3719.000000	-0.003746
3718.000000	-0.003824
3717.000000	-0.003854
3716.000000	-0.003878
3715.000000	-0.003902
3714.000000	-0.003842
3713.000000	-0.003594
3712.000000	-0.003202
3711.000000	-0.002886
3710.000000	-0.002799
3709.000000	-0.002900
3708.000000	-0.003057
3707.000000	-0.003160
3706.000000	-0.003178
3705.000000	-0.003143
3704.000000	-0.003118
3703.000000	-0.003130
3702.000000	-0.003153
3701.000000	-0.003144
3700.000000	-0.003107
3699.000000	-0.003085
3698.000000	-0.003104
3697.000000	-0.003138
3696.000000	-0.003148
3695.000000	-0.003109
3694.000000	-0.003048
3693.000000	-0.003040
3692.000000	-0.003171
3691.000000	-0.003465
3690.000000	-0.003788
3689.000000	-0.003937
3688.000000	-0.003832
3687.000000	-0.003609
3686.000000	-0.003440
3685.000000	-0.003383
3684.000000	-0.003389
3683.000000	-0.003387
3682.000000	-0.003349
3681.000000	-0.003281
3680.000000	-0.003191
3679.000000	-0.003103
3678.000000	-0.003055
3677.000000	-0.003065
3676.000000	-0.003101
3675.000000	-0.003110
3674.000000	-0.003077
3673.000000	-0.003040
3672.000000	-0.003025
3671.000000	-0.003015
3670.000000	-0.002996
3669.000000	-0.002987
3668.000000	-0.002999
3667.000000	-0.003028
3666.000000	-0.003055
3665.000000	-0.003067
3664.000000	-0.003057
3663.000000	-0.003026
3662.000000	-0.002972
3661.000000	-0.002898
3660.000000	-0.002824
3659.000000	-0.002777
3658.000000	-0.002771
3657.000000	-0.002780
3656.000000	-0.002771
3655.000000	-0.002736
3654.000000	-0.002702
3653.000000	-0.002686
3652.000000	-0.002670
3651.000000	-0.002618
3650.000000	-0.002519
3649.000000	-0.002417
3648.000000	-0.002365
3647.000000	-0.002373
3646.000000	-0.002411
3645.000000	-0.002449
3644.000000	-0.002466
3643.000000	-0.002453
3642.000000	-0.002407
3641.000000	-0.002338
3640.000000	-0.002262
3639.000000	-0.002187
3638.000000	-0.002115
3637.000000	-0.002042
3636.000000	-0.001962
3635.000000	-0.001872
3634.000000	-0.001783
3633.000000	-0.001710
3632.000000	-0.001648
3631.000000	-0.001550
3630.000000	-0.001380
3629.000000	-0.001210
3628.000000	-0.001169
3627.000000	-0.001271
3626.000000	-0.001433
3625.000000	-0.001591
3624.000000	-0.001756
3623.000000	-0.001985
3622.000000	-0.002312
3621.000000	-0.002662
3620.000000	-0.002857
3619.000000	-0.002767
3618.000000	-0.002462
3617.000000	-0.002148
3616.000000	-0.001981
3615.000000	-0.001981
3614.000000	-0.002061
3613.000000	-0.002116
3612.000000	-0.002103
3611.000000	-0.002038
3610.000000	-0.001940
3609.000000	-0.001835
3608.000000	-0.001777
3607.000000	-0.001809
3606.000000	-0.001914
3605.000000	-0.002032
3604.000000	-0.002109
3603.000000	-0.002120
3602.000000	-0.002086
3601.000000	-0.002060
3600.000000	-0.002088
3599.000000	-0.002154
3598.000000	-0.002193
3597.000000	-0.002145
3596.000000	-0.002013
3595.000000	-0.001863
3594.000000	-0.001782
3593.000000	-0.001809
3592.000000	-0.001926
3591.000000	-0.002096
3590.000000	-0.002287
3589.000000	-0.002470
3588.000000	-0.002609
3587.000000	-0.002679
3586.000000	-0.002692
3585.000000	-0.002692
3584.000000	-0.002717
3583.000000	-0.002776
3582.000000	-0.002861
3581.000000	-0.002948
3580.000000	-0.003018
3579.000000	-0.003058
3578.000000	-0.003074
3577.000000	-0.003081
3576.000000	-0.003088
3575.000000	-0.003095
3574.000000	-0.003100
3573.000000	-0.003101
3572.000000	-0.003097
3571.000000	-0.003090
3570.000000	-0.003083
3569.000000	-0.003082
3568.000000	-0.003093
3567.000000	-0.003119
3566.000000	-0.003156
3565.000000	-0.003195
3564.000000	-0.003234
3563.000000	-0.003268
3562.000000	-0.003291
3561.000000	-0.003297
3560.000000	-0.003286
3559.000000	-0.003265
3558.000000	-0.003242
3557.000000	-0.003222
3556.000000	-0.003208
3555.000000	-0.003213
3554.000000	-0.003246
3553.000000	-0.003303
3552.000000	-0.003352
3551.000000	-0.003364
3550.000000	-0.003338
3549.000000	-0.003303
3548.000000	-0.003289
3547.000000	-0.003306
3546.000000	-0.003341
3545.000000	-0.003369
3544.000000	-0.003375
3543.000000	-0.003358
3542.000000	-0.003332
3541.000000	-0.003315
3540.000000	-0.003318
3539.000000	-0.003338
3538.000000	-0.003363
3537.000000	-0.003382
3536.000000	-0.003396
3535.000000	-0.003409
3534.000000	-0.003423
3533.000000	-0.003437
3532.000000	-0.003449
3531.000000	-0.003461
3530.000000	-0.003476
3529.000000	-0.003493
3528.000000	-0.003512
3527.000000	-0.003531
3526.000000	-0.003552
3525.000000	-0.003576
3524.000000	-0.003606
3523.000000	-0.003637
3522.000000	-0.003657
3521.000000	-0.003665
3520.000000	-0.003667
3519.000000	-0.003677
3518.000000	-0.003704
3517.000000	-0.003742
3516.000000	-0.003775
3515.000000	-0.003784
3514.000000	-0.003766
3513.000000	-0.003739
3512.000000	-0.003724
3511.000000	-0.003733
3510.000000	-0.003754
3509.000000	-0.003770
3508.000000	-0.003774
3507.000000	-0.003778
3506.000000	-0.003800
3505.000000	-0.003844
3504.000000	-0.003895
3503.000000	-0.003930
3502.000000	-0.003938
3501.000000	-0.003931
3500.000000	-0.003927
3499.000000	-0.003937
3498.000000	-0.003956
3497.000000	-0.003973
3496.000000	-0.003979
3495.000000	-0.003973
3494.000000	-0.003959
3493.000000	-0.003946
3492.000000	-0.003935
3491.000000	-0.003921
3490.000000	-0.003913
3489.000000	-0.003926
3488.000000	-0.003971
3487.000000	-0.004031
3486.000000	-0.004074
3485.000000	-0.004078
3484.000000	-0.004049
3483.000000	-0.004014
3482.000000	-0.003994
3481.000000	-0.003990
3480.000000	-0.003984
3479.000000	-0.003964
3478.000000	-0.003938
3477.000000	-0.003931
3476.000000	-0.003959
3475.000000	-0.004011
3474.000000	-0.004059
3473.000000	-0.004079
3472.000000	-0.004068
3471.000000	-0.004034
3470.000000	-0.003988
3469.000000	-0.003944
3468.000000	-0.003915
3467.000000	-0.003908
3466.000000	-0.003921
3465.000000	-0.003945
3464.000000	-0.003970
3463.000000	-0.003986
3462.000000	-0.003983
3461.000000	-0.003961
3460.000000	-0.003928
3459.000000	-0.003896
3458.000000	-0.003877
3457.000000	-0.003881
3456.000000	-0.003901
3455.000000	-0.003923
3454.000000	-0.003930
3453.000000	-0.003916
3452.000000	-0.003894
3451.000000	-0.003879
3450.000000	-0.003880
3449.000000	-0.003896
3448.000000	-0.003921
3447.000000	-0.003947
3446.000000	-0.003966
3445.000000	-0.003969
3444.000000	-0.003955
3443.000000	-0.003926
3442.000000	-0.003892
3441.000000	-0.003862
3440.000000	-0.003847
3439.000000	-0.003846
3438.000000	-0.003849
3437.000000	-0.003845
3436.000000	-0.003839
3435.000000	-0.003841
3434.000000	-0.003853
3433.000000	-0.003864
3432.000000	-0.003861
3431.000000	-0.003849
3430.000000	-0.003836
3429.000000	-0.003828
3428.000000	-0.003814
3427.000000	-0.003788
3426.000000	-0.003757
3425.000000	-0.003741
3424.000000	-0.003753
3423.000000	-0.003783
3422.000000	-0.003807
3421.000000	-0.003801
3420.000000	-0.003766
3419.000000	-0.003728
3418.000000	-0.003708
3417.000000	-0.003713
3416.000000	-0.003731
3415.000000	-0.003747
3414.000000	-0.003753
3413.000000	-0.003749
3412.000000	-0.003739
3411.000000	-0.003728
3410.000000	-0.003715
3409.000000	-0.003698
3408.000000	-0.003676
3407.000000	-0.003651
3406.000000	-0.003625
3405.000000	-0.003602
3404.000000	-0.003597
3403.000000	-0.003618
3402.000000	-0.003657
3401.000000	-0.003688
3400.000000	-0.003690
3399.000000	-0.003666
3398.000000	-0.003636
3397.000000	-0.003615
3396.000000	-0.003605
3395.000000	-0.003598
3394.000000	-0.003590
3393.000000	-0.003579
3392.000000	-0.003569
3391.000000	-0.003560
3390.000000	-0.003550
3389.000000	-0.003535
3388.000000	-0.003508
3387.000000	-0.003474
3386.000000	-0.003445
3385.000000	-0.003435
3384.000000	-0.003448
3383.000000	-0.003475
3382.000000	-0.003501
3381.000000	-0.003514
3380.000000	-0.003517
3379.000000	-0.003522
3378.000000	-0.003531
3377.000000	-0.003537
3376.000000	-0.003533
3375.000000	-0.003518
3374.000000	-0.003496
3373.000000	-0.003471
3372.000000	-0.003441
3371.000000	-0.003414
3370.000000	-0.003401
3369.000000	-0.003405
3368.000000	-0.003414
3367.000000	-0.003414
3366.000000	-0.003408
3365.000000	-0.003408
3364.000000	-0.003417
3363.000000	-0.003422
3362.000000	-0.003409
3361.000000	-0.003376
3360.000000	-0.003342
3359.000000	-0.003334
3358.000000	-0.003361
3357.000000	-0.003408
3356.000000	-0.003447
3355.000000	-0.003464
3354.000000	-0.003459
3353.000000	-0.003444
3352.000000	-0.003429
3351.000000	-0.003420
3350.000000	-0.003422
3349.000000	-0.003433
3348.000000	-0.003437
3347.000000	-0.003415
3346.000000	-0.003368
3345.000000	-0.003314
3344.000000	-0.003275
3343.000000	-0.003262
3342.000000	-0.003272
3341.000000	-0.003297
3340.000000	-0.003326
3339.000000	-0.003349
3338.000000	-0.003358
3337.000000	-0.003358
3336.000000	-0.003351
3335.000000	-0.003342
3334.000000	-0.003329
3333.000000	-0.003314
3332.000000	-0.003295
3331.000000	-0.003272
3330.000000	-0.003250
3329.000000	-0.003241
3328.000000	-0.003254
3327.000000	-0.003284
3326.000000	-0.003311
3325.000000	-0.003315
3324.000000	-0.003293
3323.000000	-0.003252
3322.000000	-0.003211
3321.000000	-0.003184
3320.000000	-0.003179
3319.000000	-0.003188
3318.000000	-0.003202
3317.000000	-0.003215
3316.000000	-0.003226
3315.000000	-0.003236
3314.000000	-0.003240
3313.000000	-0.003237
3312.000000	-0.003230
3311.000000	-0.003224
3310.000000	-0.003225
3309.000000	-0.003232
3308.000000	-0.003246
3307.000000	-0.003267
3306.000000	-0.003296
3305.000000	-0.003325
3304.000000	-0.003338
3303.000000	-0.003325
3302.000000	-0.003287
3301.000000	-0.003242
3300.000000	-0.003215
3299.000000	-0.003211
3298.000000	-0.003219
3297.000000	-0.003219
3296.000000	-0.003210
3295.000000	-0.003202
3294.000000	-0.003210
3293.000000	-0.003230
3292.000000	-0.003248
3291.000000	-0.003250
3290.000000	-0.003234
3289.000000	-0.003207
3288.000000	-0.003174
3287.000000	-0.003140
3286.000000	-0.003108
3285.000000	-0.003085
3284.000000	-0.003080
3283.000000	-0.003096
3282.000000	-0.003131
3281.000000	-0.003178
3280.000000	-0.003225
3279.000000	-0.003255
3278.000000	-0.003252
3277.000000	-0.003213
3276.000000	-0.003161
3275.000000	-0.003125
3274.000000	-0.003118
3273.000000	-0.003129
3272.000000	-0.003134
3271.000000	-0.003124
3270.000000	-0.003106
3269.000000	-0.003095
3268.000000	-0.003090
3267.000000	-0.003077
3266.000000	-0.003048
3265.000000	-0.003007
3264.000000	-0.002973
3263.000000	-0.002958
3262.000000	-0.002961
3261.000000	-0.002970
3260.000000	-0.002971
3259.000000	-0.002959
3258.000000	-0.002940
3257.000000	-0.002924
3256.000000	-0.002919
3255.000000	-0.002923
3254.000000	-0.002924
3253.000000	-0.002911
3252.000000	-0.002884
3251.000000	-0.002850
3250.000000	-0.002818
3249.000000	-0.002790
3248.000000	-0.002765
3247.000000	-0.002742
3246.000000	-0.002727
3245.000000	-0.002721
3244.000000	-0.002719
3243.000000	-0.002716
3242.000000	-0.002713
3241.000000	-0.002714
3240.000000	-0.002716
3239.000000	-0.002709
3238.000000	-0.002691
3237.000000	-0.002673
3236.000000	-0.002661
3235.000000	-0.002645
3234.000000	-0.002617
3233.000000	-0.002590
3232.000000	-0.002579
3231.000000	-0.002580
3230.000000	-0.002574
3229.000000	-0.002554
3228.000000	-0.002534
3227.000000	-0.002526
3226.000000	-0.002523
3225.000000	-0.002518
3224.000000	-0.002506
3223.000000	-0.002491
3222.000000	-0.002471
3221.000000	-0.002445
3220.000000	-0.002421
3219.000000	-0.002403
3218.000000	-0.002387
3217.000000	-0.002364
3216.000000	-0.002337
3215.000000	-0.002313
3214.000000	-0.002287
3213.000000	-0.002252
3212.000000	-0.002210
3211.000000	-0.002174
3210.000000	-0.002148
3209.000000	-0.002123
3208.000000	-0.002089
3207.000000	-0.002045
3206.000000	-0.002000
3205.000000	-0.001962
3204.000000	-0.001937
3203.000000	-0.001928
3202.000000	-0.001928
3201.000000	-0.001926
3200.000000	-0.001914
3199.000000	-0.001901
3198.000000	-0.001903
3197.000000	-0.001922
3196.000000	-0.001953
3195.000000	-0.001981
3194.000000	-0.002000
3193.000000	-0.002006
3192.000000	-0.002009
3191.000000	-0.002020
3190.000000	-0.002046
3189.000000	-0.002078
3188.000000	-0.002103
3187.000000	-0.002110
3186.000000	-0.002103
3185.000000	-0.002096
3184.000000	-0.002094
3183.000000	-0.002096
3182.000000	-0.002099
3181.000000	-0.002103
3180.000000	-0.002103
3179.000000	-0.002090
3178.000000	-0.002055
3177.000000	-0.001998
3176.000000	-0.001930
3175.000000	-0.001854
3174.000000	-0.001763
3173.000000	-0.001654
3172.000000	-0.001537
3171.000000	-0.001428
3170.000000	-0.001325
3169.000000	-0.001208
3168.000000	-0.001063
3167.000000	-0.000903
3166.000000	-0.000764
3165.000000	-0.000684
3164.000000	-0.000688
3163.000000	-0.000778
3162.000000	-0.000929
3161.000000	-0.001103
3160.000000	-0.001273
3159.000000	-0.001424
3158.000000	-0.001553
3157.000000	-0.001659
3156.000000	-0.001746
3155.000000	-0.001823
3154.000000	-0.001896
3153.000000	-0.001955
3152.000000	-0.001986
3151.000000	-0.001991
3150.000000	-0.001987
3149.000000	-0.001988
3148.000000	-0.001991
3147.000000	-0.001985
3146.000000	-0.001973
3145.000000	-0.001962
3144.000000	-0.001961
3143.000000	-0.001972
3142.000000	-0.001992
3141.000000	-0.002017
3140.000000	-0.002037
3139.000000	-0.002046
3138.000000	-0.002050
3137.000000	-0.002055
3136.000000	-0.002060
3135.000000	-0.002054
3134.000000	-0.002033
3133.000000	-0.002009
3132.000000	-0.001996
3131.000000	-0.001997
3130.000000	-0.002003
3129.000000	-0.002002
3128.000000	-0.001991
3127.000000	-0.001977
3126.000000	-0.001971
3125.000000	-0.001985
3124.000000	-0.002016
3123.000000	-0.002051
3122.000000	-0.002076
3121.000000	-0.002085
3120.000000	-0.002080
3119.000000	-0.002062
3118.000000	-0.002034
3117.000000	-0.001999
3116.000000	-0.001966
3115.000000	-0.001943
3114.000000	-0.001935
3113.000000	-0.001942
3112.000000	-0.001960
3111.000000	-0.001982
3110.000000	-0.001993
3109.000000	-0.001982
3108.000000	-0.001954
3107.000000	-0.001927
3106.000000	-0.001919
3105.000000	-0.001932
3104.000000	-0.001952
3103.000000	-0.001964
3102.000000	-0.001967
3101.000000	-0.001969
3100.000000	-0.001976
3099.000000	-0.001983
3098.000000	-0.001982
3097.000000	-0.001968
3096.000000	-0.001947
3095.000000	-0.001930
3094.000000	-0.001924
3093.000000	-0.001927
3092.000000	-0.001934
3091.000000	-0.001941
3090.000000	-0.001948
3089.000000	-0.001955
3088.000000	-0.001952
3087.000000	-0.001930
3086.000000	-0.001896
3085.000000	-0.001866
3084.000000	-0.001857
3083.000000	-0.001867
3082.000000	-0.001883
3081.000000	-0.001891
3080.000000	-0.001890
3079.000000	-0.001887
3078.000000	-0.001885
3077.000000	-0.001883
3076.000000	-0.001872
3075.000000	-0.001855
3074.000000	-0.001839
3073.000000	-0.001835
3072.000000	-0.001842
3071.000000	-0.001846
3070.000000	-0.001836
3069.000000	-0.001809
3068.000000	-0.001774
3067.000000	-0.001745
3066.000000	-0.001733
3065.000000	-0.001745
3064.000000	-0.001772
3063.000000	-0.001794
3062.000000	-0.001797
3061.000000	-0.001784
3060.000000	-0.001764
3059.000000	-0.001743
3058.000000	-0.001726
3057.000000	-0.001718
3056.000000	-0.001728
3055.000000	-0.001745
3054.000000	-0.001752
3053.000000	-0.001742
3052.000000	-0.001723
3051.000000	-0.001711
3050.000000	-0.001706
3049.000000	-0.001700
3048.000000	-0.001691
3047.000000	-0.001682
3046.000000	-0.001674
3045.000000	-0.001658
3044.000000	-0.001635
3043.000000	-0.001610
3042.000000	-0.001588
3041.000000	-0.001567
3040.000000	-0.001542
3039.000000	-0.001512
3038.000000	-0.001477
3037.000000	-0.001445
3036.000000	-0.001421
3035.000000	-0.001408
3034.000000	-0.001403
3033.000000	-0.001401
3032.000000	-0.001404
3031.000000	-0.001411
3030.000000	-0.001415
3029.000000	-0.001403
3028.000000	-0.001369
3027.000000	-0.001315
3026.000000	-0.001249
3025.000000	-0.001178
3024.000000	-0.001114
3023.000000	-0.001069
3022.000000	-0.001043
3021.000000	-0.001020
3020.000000	-0.000984
3019.000000	-0.000932
3018.000000	-0.000869
3017.000000	-0.000799
3016.000000	-0.000719
3015.000000	-0.000623
3014.000000	-0.000513
3013.000000	-0.000402
3012.000000	-0.000308
3011.000000	-0.000242
3010.000000	-0.000202
3009.000000	-0.000168
3008.000000	-0.000117
3007.000000	-0.000036
3006.000000	0.000065
3005.000000	0.000164
3004.000000	0.000241
3003.000000	0.000287
3002.000000	0.000314
3001.000000	0.000346
3000.000000	0.000399
2999.000000	0.000468
2998.000000	0.000532
2997.000000	0.000576
2996.000000	0.000602
2995.000000	0.000629
2994.000000	0.000667
2993.000000	0.000711
2992.000000	0.000752
2991.000000	0.000794
2990.000000	0.000854
2989.000000	0.000942
2988.000000	0.001052
2987.000000	0.001170
2986.000000	0.001286
2985.000000	0.001408
2984.000000	0.001544
2983.000000	0.001695
2982.000000	0.001856
2981.000000	0.002021
2980.000000	0.002195
2979.000000	0.002390
2978.000000	0.002611
2977.000000	0.002844
2976.000000	0.003060
2975.000000	0.003237
2974.000000	0.003376
2973.000000	0.003493
2972.000000	0.003598
2971.000000	0.003682
2970.000000	0.003724
2969.000000	0.003710
2968.000000	0.003638
2967.000000	0.003516
2966.000000	0.003358
2965.000000	0.003173
2964.000000	0.002972
2963.000000	0.002764
2962.000000	0.002564
2961.000000	0.002379
2960.000000	0.002211
2959.000000	0.002054
2958.000000	0.001909
2957.000000	0.001788
2956.000000	0.001704
2955.000000	0.001657
2954.000000	0.001637
2953.000000	0.001634
2952.000000	0.001649
2951.000000	0.001682
2950.000000	0.001727
2949.000000	0.001776
2948.000000	0.001831
2947.000000	0.001905
2946.000000	0.002013
2945.000000	0.002151
2944.000000	0.002307
2943.000000	0.002463
2942.000000	0.002602
2941.000000	0.002702
2940.000000	0.002745
2939.000000	0.002732
2938.000000	0.002680
2937.000000	0.002611
2936.000000	0.002529
2935.000000	0.002432
2934.000000	0.002319
2933.000000	0.002191
2932.000000	0.002050
2931.000000	0.001893
2930.000000	0.001728
2929.000000	0.001574
2928.000000	0.001447
2927.000000	0.001344
2926.000000	0.001250
2925.000000	0.001147
2924.000000	0.001032
2923.000000	0.000917
2922.000000	0.000810
2921.000000	0.000706
2920.000000	0.000598
2919.000000	0.000487
2918.000000	0.000384
2917.000000	0.000300
2916.000000	0.000233
2915.000000	0.000179
2914.000000	0.000132
2913.000000	0.000089
2912.000000	0.000047
2911.000000	0.000000
2910.000000	-0.000052
2909.000000	-0.000107
2908.000000	-0.000158
2907.000000	-0.000204
2906.000000	-0.000253
2905.000000	-0.000316
2904.000000	-0.000398
2903.000000	-0.000484
2902.000000	-0.000554
2901.000000	-0.000599
2900.000000	-0.000625
2899.000000	-0.000642
2898.000000	-0.000648
2897.000000	-0.000641
2896.000000	-0.000628
2895.000000	-0.000617
2894.000000	-0.000605
2893.000000	-0.000582
2892.000000	-0.000537
2891.000000	-0.000469
2890.000000	-0.000372
2889.000000	-0.000243
2888.000000	-0.000086
2887.000000	0.000085
2886.000000	0.000262
2885.000000	0.000452
2884.000000	0.000661
2883.000000	0.000875
2882.000000	0.001058
2881.000000	0.001170
2880.000000	0.001186
2879.000000	0.001103
2878.000000	0.000944
2877.000000	0.000741
2876.000000	0.000526
2875.000000	0.000322
2874.000000	0.000143
2873.000000	-0.000013
2872.000000	-0.000164
2871.000000	-0.000331
2870.000000	-0.000522
2869.000000	-0.000723
2868.000000	-0.000915
2867.000000	-0.001086
2866.000000	-0.001235
2865.000000	-0.001365
2864.000000	-0.001484
2863.000000	-0.001597
2862.000000	-0.001706
2861.000000	-0.001806
2860.000000	-0.001894
2859.000000	-0.001970
2858.000000	-0.002040
2857.000000	-0.002109
2856.000000	-0.002180
2855.000000	-0.002250
2854.000000	-0.002312
2853.000000	-0.002363
2852.000000	-0.002398
2851.000000	-0.002421
2850.000000	-0.002440
2849.000000	-0.002461
2848.000000	-0.002486
2847.000000	-0.002511
2846.000000	-0.002535
2845.000000	-0.002562
2844.000000	-0.002592
2843.000000	-0.002620
2842.000000	-0.002637
2841.000000	-0.002642
2840.000000	-0.002649
2839.000000	-0.002670
2838.000000	-0.002706
2837.000000	-0.002746
2836.000000	-0.002786
2835.000000	-0.002826
2834.000000	-0.002863
2833.000000	-0.002886
2832.000000	-0.002893
2831.000000	-0.002893
2830.000000	-0.002907
2829.000000	-0.002942
2828.000000	-0.002991
2827.000000	-0.003039
2826.000000	-0.003075
2825.000000	-0.003093
2824.000000	-0.003095
2823.000000	-0.003091
2822.000000	-0.003088
2821.000000	-0.003096
2820.000000	-0.003114
2819.000000	-0.003135
2818.000000	-0.003147
2817.000000	-0.003144
2816.000000	-0.003129
2815.000000	-0.003120
2814.000000	-0.003127
2813.000000	-0.003147
2812.000000	-0.003169
2811.000000	-0.003187
2810.000000	-0.003206
2809.000000	-0.003228
2808.000000	-0.003248
2807.000000	-0.003255
2806.000000	-0.003249
2805.000000	-0.003240
2804.000000	-0.003240
2803.000000	-0.003250
2802.000000	-0.003263
2801.000000	-0.003270
2800.000000	-0.003272
2799.000000	-0.003271
2798.000000	-0.003275
2797.000000	-0.003283
2796.000000	-0.003292
2795.000000	-0.003298
2794.000000	-0.003299
2793.000000	-0.003302
2792.000000	-0.003308
2791.000000	-0.003317
2790.000000	-0.003323
2789.000000	-0.003327
2788.000000	-0.003335
2787.000000	-0.003345
2786.000000	-0.003347
2785.000000	-0.003338
2784.000000	-0.003328
2783.000000	-0.003334
2782.000000	-0.003357
2781.000000	-0.003379
2780.000000	-0.003387
2779.000000	-0.003383
2778.000000	-0.003379
2777.000000	-0.003380
2776.000000	-0.003383
2775.000000	-0.003379
2774.000000	-0.003369
2773.000000	-0.003358
2772.000000	-0.003347
2771.000000	-0.003335
2770.000000	-0.003317
2769.000000	-0.003296
2768.000000	-0.003278
2767.000000	-0.003271
2766.000000	-0.003279
2765.000000	-0.003299
2764.000000	-0.003319
2763.000000	-0.003328
2762.000000	-0.003316
2761.000000	-0.003288
2760.000000	-0.003259
2759.000000	-0.003244
2758.000000	-0.003246
2757.000000	-0.003255
2756.000000	-0.003254
2755.000000	-0.003236
2754.000000	-0.003206
2753.000000	-0.003172
2752.000000	-0.003141
2751.000000	-0.003118
2750.000000	-0.003106
2749.000000	-0.003102
2748.000000	-0.003095
2747.000000	-0.003081
2746.000000	-0.003062
2745.000000	-0.003049
2744.000000	-0.003052
2743.000000	-0.003066
2742.000000	-0.003077
2741.000000	-0.003078
2740.000000	-0.003068
2739.000000	-0.003054
2738.000000	-0.003039
2737.000000	-0.003025
2736.000000	-0.003013
2735.000000	-0.003009
2734.000000	-0.003016
2733.000000	-0.003034
2732.000000	-0.003056
2731.000000	-0.003072
2730.000000	-0.003077
2729.000000	-0.003073
2728.000000	-0.003068
2727.000000	-0.003070
2726.000000	-0.003077
2725.000000	-0.003088
2724.000000	-0.003102
2723.000000	-0.003119
2722.000000	-0.003132
2721.000000	-0.003131
2720.000000	-0.003115
2719.000000	-0.003091
2718.000000	-0.003067
2717.000000	-0.003048
2716.000000	-0.003035
2715.000000	-0.003028
2714.000000	-0.003025
2713.000000	-0.003023
2712.000000	-0.003018
2711.000000	-0.003015
2710.000000	-0.003018
2709.000000	-0.003032
2708.000000	-0.003048
2707.000000	-0.003056
2706.000000	-0.003052
2705.000000	-0.003042
2704.000000	-0.003033
2703.000000	-0.003026
2702.000000	-0.003014
2701.000000	-0.002990
2700.000000	-0.002957
2699.000000	-0.002919
2698.000000	-0.002884
2697.000000	-0.002857
2696.000000	-0.002843
2695.000000	-0.002847
2694.000000	-0.002863
2693.000000	-0.002882
2692.000000	-0.002892
2691.000000	-0.002890
2690.000000	-0.002878
2689.000000	-0.002869
2688.000000	-0.002870
2687.000000	-0.002884
2686.000000	-0.002897
2685.000000	-0.002900
2684.000000	-0.002888
2683.000000	-0.002869
2682.000000	-0.002845
2681.000000	-0.002818
2680.000000	-0.002796
2679.000000	-0.002790
2678.000000	-0.002804
2677.000000	-0.002827
2676.000000	-0.002843
2675.000000	-0.002847
2674.000000	-0.002845
2673.000000	-0.002843
2672.000000	-0.002837
2671.000000	-0.002826
2670.000000	-0.002816
2669.000000	-0.002816
2668.000000	-0.002828
2667.000000	-0.002845
2666.000000	-0.002860
2665.000000	-0.002876
2664.000000	-0.002889
2663.000000	-0.002892
2662.000000	-0.002885
2661.000000	-0.002883
2660.000000	-0.002897
2659.000000	-0.002919
2658.000000	-0.002933
2657.000000	-0.002934
2656.000000	-0.002939
2655.000000	-0.002953
2654.000000	-0.002967
2653.000000	-0.002971
2652.000000	-0.002968
2651.000000	-0.002970
2650.000000	-0.002978
2649.000000	-0.002990
2648.000000	-0.003006
2647.000000	-0.003024
2646.000000	-0.003036
2645.000000	-0.003032
2644.000000	-0.003014
2643.000000	-0.002996
2642.000000	-0.002989
2641.000000	-0.002992
2640.000000	-0.002991
2639.000000	-0.002978
2638.000000	-0.002948
2637.000000	-0.002910
2636.000000	-0.002872
2635.000000	-0.002835
2634.000000	-0.002789
2633.000000	-0.002729
2632.000000	-0.002659
2631.000000	-0.002588
2630.000000	-0.002529
2629.000000	-0.002496
2628.000000	-0.002494
2627.000000	-0.002516
2626.000000	-0.002549
2625.000000	-0.002594
2624.000000	-0.002660
2623.000000	-0.002746
2622.000000	-0.002831
2621.000000	-0.002899
2620.000000	-0.002954
2619.000000	-0.003006
2618.000000	-0.003052
2617.000000	-0.003086
2616.000000	-0.003117
2615.000000	-0.003155
2614.000000	-0.003200
2613.000000	-0.003239
2612.000000	-0.003266
2611.000000	-0.003286
2610.000000	-0.003303
2609.000000	-0.003319
2608.000000	-0.003338
2607.000000	-0.003367
2606.000000	-0.003406
2605.000000	-0.003447
2604.000000	-0.003483
2603.000000	-0.003512
2602.000000	-0.003532
2601.000000	-0.003543
2600.000000	-0.003547
2599.000000	-0.003548
2598.000000	-0.003545
2597.000000	-0.003537
2596.000000	-0.003529
2595.000000	-0.003531
2594.000000	-0.003546
2593.000000	-0.003571
2592.000000	-0.003596
2591.000000	-0.003619
2590.000000	-0.003638
2589.000000	-0.003649
2588.000000	-0.003652
2587.000000	-0.003651
2586.000000	-0.003658
2585.000000	-0.003679
2584.000000	-0.003715
2583.000000	-0.003753
2582.000000	-0.003776
2581.000000	-0.003776
2580.000000	-0.003762
2579.000000	-0.003755
2578.000000	-0.003767
2577.000000	-0.003797
2576.000000	-0.003835
2575.000000	-0.003870
2574.000000	-0.003887
2573.000000	-0.003880
2572.000000	-0.003858
2571.000000	-0.003839
2570.000000	-0.003838
2569.000000	-0.003851
2568.000000	-0.003866
2567.000000	-0.003872
2566.000000	-0.003865
2565.000000	-0.003855
2564.000000	-0.003859
2563.000000	-0.003887
2562.000000	-0.003926
2561.000000	-0.003951
2560.000000	-0.003950
2559.000000	-0.003935
2558.000000	-0.003927
2557.000000	-0.003938
2556.000000	-0.003966
2555.000000	-0.004003
2554.000000	-0.004040
2553.000000	-0.004072
2552.000000	-0.004095
2551.000000	-0.004109
2550.000000	-0.004113
2549.000000	-0.004113
2548.000000	-0.004112
2547.000000	-0.004104
2546.000000	-0.004086
2545.000000	-0.004060
2544.000000	-0.004045
2543.000000	-0.004048
2542.000000	-0.004061
2541.000000	-0.004069
2540.000000	-0.004074
2539.000000	-0.004088
2538.000000	-0.004118
2537.000000	-0.004147
2536.000000	-0.004157
2535.000000	-0.004148
2534.000000	-0.004134
2533.000000	-0.004134
2532.000000	-0.004151
2531.000000	-0.004180
2530.000000	-0.004212
2529.000000	-0.004240
2528.000000	-0.004264
2527.000000	-0.004282
2526.000000	-0.004292
2525.000000	-0.004297
2524.000000	-0.004298
2523.000000	-0.004299
2522.000000	-0.004304
2521.000000	-0.004312
2520.000000	-0.004315
2519.000000	-0.004305
2518.000000	-0.004282
2517.000000	-0.004260
2516.000000	-0.004255
2515.000000	-0.004274
2514.000000	-0.004305
2513.000000	-0.004338
2512.000000	-0.004361
2511.000000	-0.004368
2510.000000	-0.004355
2509.000000	-0.004329
2508.000000	-0.004307
2507.000000	-0.004302
2506.000000	-0.004313
2505.000000	-0.004331
2504.000000	-0.004350
2503.000000	-0.004364
2502.000000	-0.004368
2501.000000	-0.004363
2500.000000	-0.004355
2499.000000	-0.004348
2498.000000	-0.004341
2497.000000	-0.004334
2496.000000	-0.004332
2495.000000	-0.004337
2494.000000	-0.004344
2493.000000	-0.004350
2492.000000	-0.004357
2491.000000	-0.004368
2490.000000	-0.004383
2489.000000	-0.004400
2488.000000	-0.004418
2487.000000	-0.004433
2486.000000	-0.004440
2485.000000	-0.004436
2484.000000	-0.004429
2483.000000	-0.004425
2482.000000	-0.004420
2481.000000	-0.004415
2480.000000	-0.004418
2479.000000	-0.004435
2478.000000	-0.004454
2477.000000	-0.004461
2476.000000	-0.004459
2475.000000	-0.004459
2474.000000	-0.004465
2473.000000	-0.004472
2472.000000	-0.004480
2471.000000	-0.004493
2470.000000	-0.004516
2469.000000	-0.004546
2468.000000	-0.004572
2467.000000	-0.004580
2466.000000	-0.004564
2465.000000	-0.004531
2464.000000	-0.004503
2463.000000	-0.004497
2462.000000	-0.004513
2461.000000	-0.004541
2460.000000	-0.004569
2459.000000	-0.004584
2458.000000	-0.004579
2457.000000	-0.004566
2456.000000	-0.004563
2455.000000	-0.004579
2454.000000	-0.004598
2453.000000	-0.004603
2452.000000	-0.004593
2451.000000	-0.004579
2450.000000	-0.004570
2449.000000	-0.004568
2448.000000	-0.004575
2447.000000	-0.004583
2446.000000	-0.004580
2445.000000	-0.004563
2444.000000	-0.004543
2443.000000	-0.004533
2442.000000	-0.004529
2441.000000	-0.004527
2440.000000	-0.004530
2439.000000	-0.004536
2438.000000	-0.004532
2437.000000	-0.004510
2436.000000	-0.004479
2435.000000	-0.004457
2434.000000	-0.004453
2433.000000	-0.004458
2432.000000	-0.004468
2431.000000	-0.004479
2430.000000	-0.004488
2429.000000	-0.004489
2428.000000	-0.004482
2427.000000	-0.004465
2426.000000	-0.004436
2425.000000	-0.004395
2424.000000	-0.004355
2423.000000	-0.004327
2422.000000	-0.004306
2421.000000	-0.004282
2420.000000	-0.004254
2419.000000	-0.004224
2418.000000	-0.004190
2417.000000	-0.004158
2416.000000	-0.004136
2415.000000	-0.004125
2414.000000	-0.004110
2413.000000	-0.004090
2412.000000	-0.004078
2411.000000	-0.004089
2410.000000	-0.004112
2409.000000	-0.004137
2408.000000	-0.004163
2407.000000	-0.004193
2406.000000	-0.004217
2405.000000	-0.004229
2404.000000	-0.004240
2403.000000	-0.004266
2402.000000	-0.004302
2401.000000	-0.004335
2400.000000	-0.004364
2399.000000	-0.004395
2398.000000	-0.004426
2397.000000	-0.004453
2396.000000	-0.004481
2395.000000	-0.004506
2394.000000	-0.004513
2393.000000	-0.004494
2392.000000	-0.004457
2391.000000	-0.004400
2390.000000	-0.004294
2389.000000	-0.004102
2388.000000	-0.003806
2387.000000	-0.003387
2386.000000	-0.002817
2385.000000	-0.002088
2384.000000	-0.001235
2383.000000	-0.000308
2382.000000	0.000642
2381.000000	0.001532
2380.000000	0.002240
2379.000000	0.002680
2378.000000	0.002873
2377.000000	0.002926
2376.000000	0.002963
2375.000000	0.003098
2374.000000	0.003407
2373.000000	0.003852
2372.000000	0.004313
2371.000000	0.004732
2370.000000	0.005153
2369.000000	0.005608
2368.000000	0.006066
2367.000000	0.006524
2366.000000	0.007028
2365.000000	0.007608
2364.000000	0.008224
2363.000000	0.008814
2362.000000	0.009491
2361.000000	0.010311
2360.000000	0.011089
2359.000000	0.011686
2358.000000	0.012042
2357.000000	0.012175
2356.000000	0.012105
2355.000000	0.011884
2354.000000	0.011788
2353.000000	0.012157
2352.000000	0.013064
2351.000000	0.014001
2350.000000	0.014350
2349.000000	0.014147
2348.000000	0.014076
2347.000000	0.015202
2346.000000	0.017938
2345.000000	0.021618
2344.000000	0.025095
2343.000000	0.027502
2342.000000	0.028503
2341.000000	0.027874
2340.000000	0.025901
2339.000000	0.023291
2338.000000	0.020662
2337.000000	0.018325
2336.000000	0.016518
2335.000000	0.015381
2334.000000	0.014870
2333.000000	0.014781
2332.000000	0.015022
2331.000000	0.015353
2330.000000	0.015373
2329.000000	0.014968
2328.000000	0.014280
2327.000000	0.013673
2326.000000	0.013245
2325.000000	0.013017
2324.000000	0.012964
2323.000000	0.012901
2322.000000	0.012664
2321.000000	0.012136
2320.000000	0.011413
2319.000000	0.010550
2318.000000	0.009633
2317.000000	0.008784
2316.000000	0.008186
2315.000000	0.007900
2314.000000	0.007790
2313.000000	0.007673
2312.000000	0.007465
2311.000000	0.007183
2310.000000	0.006833
2309.000000	0.006439
2308.000000	0.006012
2307.000000	0.005555
2306.000000	0.005050
2305.000000	0.004533
2304.000000	0.004086
2303.000000	0.003752
2302.000000	0.003493
2301.000000	0.003262
2300.000000	0.003038
2299.000000	0.002829
2298.000000	0.002620
2297.000000	0.002402
2296.000000	0.002161
2295.000000	0.001893
2294.000000	0.001574
2293.000000	0.001205
2292.000000	0.000808
2291.000000	0.000403
2290.000000	-0.000014
2289.000000	-0.000441
2288.000000	-0.000855
2287.000000	-0.001244
2286.000000	-0.001614
2285.000000	-0.001964
2284.000000	-0.002268
2283.000000	-0.002507
2282.000000	-0.002677
2281.000000	-0.002787
2280.000000	-0.002839
2279.000000	-0.002847
2278.000000	-0.002839
2277.000000	-0.002845
2276.000000	-0.002875
2275.000000	-0.002922
2274.000000	-0.002980
2273.000000	-0.003037
2272.000000	-0.003075
2271.000000	-0.003086
2270.000000	-0.003074
2269.000000	-0.003045
2268.000000	-0.002992
2267.000000	-0.002914
2266.000000	-0.002821
2265.000000	-0.002716
2264.000000	-0.002580
2263.000000	-0.002392
2262.000000	-0.002167
2261.000000	-0.001953
2260.000000	-0.001822
2259.000000	-0.001872
2258.000000	-0.002198
2257.000000	-0.002819
2256.000000	-0.003581
2255.000000	-0.004172
2254.000000	-0.004283
2253.000000	-0.003809
2252.000000	-0.002934
2251.000000	-0.001998
2250.000000	-0.001288
2249.000000	-0.000906
2248.000000	-0.000802
2247.000000	-0.000883
2246.000000	-0.001086
2245.000000	-0.001375
2244.000000	-0.001719
2243.000000	-0.002091
2242.000000	-0.002473
2241.000000	-0.002848
2240.000000	-0.003197
2239.000000	-0.003513
2238.000000	-0.003799
2237.000000	-0.004057
2236.000000	-0.004279
2235.000000	-0.004461
2234.000000	-0.004607
2233.000000	-0.004727
2232.000000	-0.004821
2231.000000	-0.004884
2230.000000	-0.004921
2229.000000	-0.004943
2228.000000	-0.004955
2227.000000	-0.004963
2226.000000	-0.004970
2225.000000	-0.004980
2224.000000	-0.004996
2223.000000	-0.005023
2222.000000	-0.005065
2221.000000	-0.005117
2220.000000	-0.005172
2219.000000	-0.005222
2218.000000	-0.005267
2217.000000	-0.005305
2216.000000	-0.005328
2215.000000	-0.005333
2214.000000	-0.005324
2213.000000	-0.005311
2212.000000	-0.005298
2211.000000	-0.005293
2210.000000	-0.005294
2209.000000	-0.005293
2208.000000	-0.005277
2207.000000	-0.005245
2206.000000	-0.005200
2205.000000	-0.005152
2204.000000	-0.005111
2203.000000	-0.005098
2202.000000	-0.005126
2201.000000	-0.005189
2200.000000	-0.005258
2199.000000	-0.005311
2198.000000	-0.005351
2197.000000	-0.005391
2196.000000	-0.005440
2195.000000	-0.005489
2194.000000	-0.005527
2193.000000	-0.005547
2192.000000	-0.005554
2191.000000	-0.005561
2190.000000	-0.005578
2189.000000	-0.005605
2188.000000	-0.005632
2187.000000	-0.005655
2186.000000	-0.005673
2185.000000	-0.005688
2184.000000	-0.005695
2183.000000	-0.005695
2182.000000	-0.005690
2181.000000	-0.005682
2180.000000	-0.005675
2179.000000	-0.005673
2178.000000	-0.005680
2177.000000	-0.005695
2176.000000	-0.005711
2175.000000	-0.005723
2174.000000	-0.005733
2173.000000	-0.005740
2172.000000	-0.005744
2171.000000	-0.005747
2170.000000	-0.005747
2169.000000	-0.005741
2168.000000	-0.005734
2167.000000	-0.005735
2166.000000	-0.005743
2165.000000	-0.005744
2164.000000	-0.005730
2163.000000	-0.005709
2162.000000	-0.005694
2161.000000	-0.005685
2160.000000	-0.005678
2159.000000	-0.005681
2158.000000	-0.005697
2157.000000	-0.005720
2156.000000	-0.005734
2155.000000	-0.005739
2154.000000	-0.005744
2153.000000	-0.005749
2152.000000	-0.005746
2151.000000	-0.005743
2150.000000	-0.005750
2149.000000	-0.005767
2148.000000	-0.005776
2147.000000	-0.005769
2146.000000	-0.005756
2145.000000	-0.005744
2144.000000	-0.005733
2143.000000	-0.005722
2142.000000	-0.005714
2141.000000	-0.005711
2140.000000	-0.005709
2139.000000	-0.005717
2138.000000	-0.005742
2137.000000	-0.005777
2136.000000	-0.005801
2135.000000	-0.005803
2134.000000	-0.005796
2133.000000	-0.005788
2132.000000	-0.005777
2131.000000	-0.005763
2130.000000	-0.005755
2129.000000	-0.005761
2128.000000	-0.005776
2127.000000	-0.005792
2126.000000	-0.005802
2125.000000	-0.005802
2124.000000	-0.005792
2123.000000	-0.005778
2122.000000	-0.005777
2121.000000	-0.005795
2120.000000	-0.005822
2119.000000	-0.005840
2118.000000	-0.005841
2117.000000	-0.005829
2116.000000	-0.005815
2115.000000	-0.005809
2114.000000	-0.005818
2113.000000	-0.005835
2112.000000	-0.005846
2111.000000	-0.005847
2110.000000	-0.005841
2109.000000	-0.005836
2108.000000	-0.005831
2107.000000	-0.005833
2106.000000	-0.005843
2105.000000	-0.005850
2104.000000	-0.005844
2103.000000	-0.005830
2102.000000	-0.005827
2101.000000	-0.005840
2100.000000	-0.005851
2099.000000	-0.005847
2098.000000	-0.005839
2097.000000	-0.005842
2096.000000	-0.005853
2095.000000	-0.005856
2094.000000	-0.005849
2093.000000	-0.005841
2092.000000	-0.005841
2091.000000	-0.005845
2090.000000	-0.005844
2089.000000	-0.005839
2088.000000	-0.005836
2087.000000	-0.005839
2086.000000	-0.005838
2085.000000	-0.005824
2084.000000	-0.005798
2083.000000	-0.005780
2082.000000	-0.005781
2081.000000	-0.005791
2080.000000	-0.005784
2079.000000	-0.005749
2078.000000	-0.005704
2077.000000	-0.005671
2076.000000	-0.005660
2075.000000	-0.005666
2074.000000	-0.005680
2073.000000	-0.005690
2072.000000	-0.005690
2071.000000	-0.005678
2070.000000	-0.005660
2069.000000	-0.005648
2068.000000	-0.005645
2067.000000	-0.005646
2066.000000	-0.005647
2065.000000	-0.005645
2064.000000	-0.005643
2063.000000	-0.005646
2062.000000	-0.005651
2061.000000	-0.005659
2060.000000	-0.005673
2059.000000	-0.005700
2058.000000	-0.005738
2057.000000	-0.005778
2056.000000	-0.005808
2055.000000	-0.005823
2054.000000	-0.005821
2053.000000	-0.005802
2052.000000	-0.005774
2051.000000	-0.005757
2050.000000	-0.005763
2049.000000	-0.005784
2048.000000	-0.005798
2047.000000	-0.005797
2046.000000	-0.005791
2045.000000	-0.005786
2044.000000	-0.005783
2043.000000	-0.005781
2042.000000	-0.005785
2041.000000	-0.005797
2040.000000	-0.005808
2039.000000	-0.005809
2038.000000	-0.005799
2037.000000	-0.005785
2036.000000	-0.005772
2035.000000	-0.005765
2034.000000	-0.005764
2033.000000	-0.005766
2032.000000	-0.005769
2031.000000	-0.005779
2030.000000	-0.005795
2029.000000	-0.005804
2028.000000	-0.005795
2027.000000	-0.005783
2026.000000	-0.005789
2025.000000	-0.005816
2024.000000	-0.005841
2023.000000	-0.005848
2022.000000	-0.005842
2021.000000	-0.005838
2020.000000	-0.005835
2019.000000	-0.005827
2018.000000	-0.005816
2017.000000	-0.005809
2016.000000	-0.005805
2015.000000	-0.005796
2014.000000	-0.005782
2013.000000	-0.005771
2012.000000	-0.005766
2011.000000	-0.005761
2010.000000	-0.005751
2009.000000	-0.005739
2008.000000	-0.005730
2007.000000	-0.005726
2006.000000	-0.005722
2005.000000	-0.005718
2004.000000	-0.005724
2003.000000	-0.005747
2002.000000	-0.005774
2001.000000	-0.005782
2000.000000	-0.005764
1999.000000	-0.005741
1998.000000	-0.005742
1997.000000	-0.005767
1996.000000	-0.005797
1995.000000	-0.005820
1994.000000	-0.005839
1993.000000	-0.005852
1992.000000	-0.005848
1991.000000	-0.005821
1990.000000	-0.005788
1989.000000	-0.005767
1988.000000	-0.005762
1987.000000	-0.005763
1986.000000	-0.005763
1985.000000	-0.005765
1984.000000	-0.005776
1983.000000	-0.005790
1982.000000	-0.005798
1981.000000	-0.005791
1980.000000	-0.005770
1979.000000	-0.005746
1978.000000	-0.005729
1977.000000	-0.005720
1976.000000	-0.005719
1975.000000	-0.005728
1974.000000	-0.005744
1973.000000	-0.005763
1972.000000	-0.005786
1971.000000	-0.005817
1970.000000	-0.005851
1969.000000	-0.005874
1968.000000	-0.005872
1967.000000	-0.005857
1966.000000	-0.005844
1965.000000	-0.005839
1964.000000	-0.005832
1963.000000	-0.005817
1962.000000	-0.005799
1961.000000	-0.005791
1960.000000	-0.005796
1959.000000	-0.005808
1958.000000	-0.005819
1957.000000	-0.005829
1956.000000	-0.005841
1955.000000	-0.005852
1954.000000	-0.005856
1953.000000	-0.005851
1952.000000	-0.005844
1951.000000	-0.005845
1950.000000	-0.005854
1949.000000	-0.005862
1948.000000	-0.005863
1947.000000	-0.005863
1946.000000	-0.005867
1945.000000	-0.005875
1944.000000	-0.005879
1943.000000	-0.005879
1942.000000	-0.005879
1941.000000	-0.005882
1940.000000	-0.005885
1939.000000	-0.005886
1938.000000	-0.005887
1937.000000	-0.005888
1936.000000	-0.005891
1935.000000	-0.005893
1934.000000	-0.005886
1933.000000	-0.005875
1932.000000	-0.005874
1931.000000	-0.005893
1930.000000	-0.005924
1929.000000	-0.005945
1928.000000	-0.005946
1927.000000	-0.005940
1926.000000	-0.005935
1925.000000	-0.005930
1924.000000	-0.005916
1923.000000	-0.005901
1922.000000	-0.005900
1921.000000	-0.005912
1920.000000	-0.005920
1919.000000	-0.005916
1918.000000	-0.005912
1917.000000	-0.005924
1916.000000	-0.005947
1915.000000	-0.005971
1914.000000	-0.005985
1913.000000	-0.005979
1912.000000	-0.005960
1911.000000	-0.005947
1910.000000	-0.005954
1909.000000	-0.005966
1908.000000	-0.005965
1907.000000	-0.005951
1906.000000	-0.005943
1905.000000	-0.005944
1904.000000	-0.005946
1903.000000	-0.005950
1902.000000	-0.005967
1901.000000	-0.005992
1900.000000	-0.006012
1899.000000	-0.006023
1898.000000	-0.006030
1897.000000	-0.006031
1896.000000	-0.006016
1895.000000	-0.005997
1894.000000	-0.005994
1893.000000	-0.006010
1892.000000	-0.006026
1891.000000	-0.006028
1890.000000	-0.006024
1889.000000	-0.006019
1888.000000	-0.006007
1887.000000	-0.005990
1886.000000	-0.005982
1885.000000	-0.005989
1884.000000	-0.006001
1883.000000	-0.006010
1882.000000	-0.006018
1881.000000	-0.006021
1880.000000	-0.006013
1879.000000	-0.005999
1878.000000	-0.005992
1877.000000	-0.005992
1876.000000	-0.005992
1875.000000	-0.005992
1874.000000	-0.006003
1873.000000	-0.006028
1872.000000	-0.006050
1871.000000	-0.006061
1870.000000	-0.006073
1869.000000	-0.006096
1868.000000	-0.006121
1867.000000	-0.006129
1866.000000	-0.006126
1865.000000	-0.006120
1864.000000	-0.006111
1863.000000	-0.006096
1862.000000	-0.006087
1861.000000	-0.006090
1860.000000	-0.006090
1859.000000	-0.006081
1858.000000	-0.006074
1857.000000	-0.006079
1856.000000	-0.006091
1855.000000	-0.006101
1854.000000	-0.006108
1853.000000	-0.006114
1852.000000	-0.006119
1851.000000	-0.006128
1850.000000	-0.006145
1849.000000	-0.006167
1848.000000	-0.006183
1847.000000	-0.006187
1846.000000	-0.006172
1845.000000	-0.006130
1844.000000	-0.006077
1843.000000	-0.006048
1842.000000	-0.006055
1841.000000	-0.006081
1840.000000	-0.006099
1839.000000	-0.006095
1838.000000	-0.006080
1837.000000	-0.006069
1836.000000	-0.006059
1835.000000	-0.006049
1834.000000	-0.006049
1833.000000	-0.006071
1832.000000	-0.006113
1831.000000	-0.006150
1830.000000	-0.006165
1829.000000	-0.006165
1828.000000	-0.006169
1827.000000	-0.006181
1826.000000	-0.006191
1825.000000	-0.006193
1824.000000	-0.006196
1823.000000	-0.006210
1822.000000	-0.006237
1821.000000	-0.006270
1820.000000	-0.006303
1819.000000	-0.006330
1818.000000	-0.006352
1817.000000	-0.006370
1816.000000	-0.006379
1815.000000	-0.006381
1814.000000	-0.006384
1813.000000	-0.006394
1812.000000	-0.006406
1811.000000	-0.006413
1810.000000	-0.006419
1809.000000	-0.006430
1808.000000	-0.006434
1807.000000	-0.006426
1806.000000	-0.006419
1805.000000	-0.006425
1804.000000	-0.006437
1803.000000	-0.006445
1802.000000	-0.006456
1801.000000	-0.006478
1800.000000	-0.006506
1799.000000	-0.006521
1798.000000	-0.006517
1797.000000	-0.006505
1796.000000	-0.006499
1795.000000	-0.006513
1794.000000	-0.006544
1793.000000	-0.006576
1792.000000	-0.006595
1791.000000	-0.006607
1790.000000	-0.006623
1789.000000	-0.006638
1788.000000	-0.006640
1787.000000	-0.006627
1786.000000	-0.006617
1785.000000	-0.006622
1784.000000	-0.006632
1783.000000	-0.006650
1782.000000	-0.006685
1781.000000	-0.006721
1780.000000	-0.006734
1779.000000	-0.006709
1778.000000	-0.006667
1777.000000	-0.006636
1776.000000	-0.006634
1775.000000	-0.006657
1774.000000	-0.006671
1773.000000	-0.006643
1772.000000	-0.006595
1771.000000	-0.006573
1770.000000	-0.006578
1769.000000	-0.006589
1768.000000	-0.006583
1767.000000	-0.006555
1766.000000	-0.006514
1765.000000	-0.006478
1764.000000	-0.006447
1763.000000	-0.006407
1762.000000	-0.006348
1761.000000	-0.006278
1760.000000	-0.006209
1759.000000	-0.006148
1758.000000	-0.006091
1757.000000	-0.006023
1756.000000	-0.005949
1755.000000	-0.005881
1754.000000	-0.005817
1753.000000	-0.005752
1752.000000	-0.005689
1751.000000	-0.005641
1750.000000	-0.005609
1749.000000	-0.005585
1748.000000	-0.005570
1747.000000	-0.005567
1746.000000	-0.005559
1745.000000	-0.005539
1744.000000	-0.005533
1743.000000	-0.005555
1742.000000	-0.005575
1741.000000	-0.005562
1740.000000	-0.005528
1739.000000	-0.005522
1738.000000	-0.005549
1737.000000	-0.005581
1736.000000	-0.005598
1735.000000	-0.005601
1734.000000	-0.005638
1733.000000	-0.005706
1732.000000	-0.005744
1731.000000	-0.005752
1730.000000	-0.005759
1729.000000	-0.005766
1728.000000	-0.005771
1727.000000	-0.005772
1726.000000	-0.005761
1725.000000	-0.005727
1724.000000	-0.005677
1723.000000	-0.005632
1722.000000	-0.005608
1721.000000	-0.005596
1720.000000	-0.005581
1719.000000	-0.005560
1718.000000	-0.005552
1717.000000	-0.005558
1716.000000	-0.005532
1715.000000	-0.005475
1714.000000	-0.005436
1713.000000	-0.005418
1712.000000	-0.005381
1711.000000	-0.005320
1710.000000	-0.005264
1709.000000	-0.005226
1708.000000	-0.005196
1707.000000	-0.005171
1706.000000	-0.005148
1705.000000	-0.005105
1704.000000	-0.005010
1703.000000	-0.004896
1702.000000	-0.004791
1701.000000	-0.004668
1700.000000	-0.004515
1699.000000	-0.004344
1698.000000	-0.004196
1697.000000	-0.004085
1696.000000	-0.003958
1695.000000	-0.003792
1694.000000	-0.003619
1693.000000	-0.003468
1692.000000	-0.003336
1691.000000	-0.003200
1690.000000	-0.003047
1689.000000	-0.002872
1688.000000	-0.002691
1687.000000	-0.002534
1686.000000	-0.002391
1685.000000	-0.002209
1684.000000	-0.002005
1683.000000	-0.001845
1682.000000	-0.001713
1681.000000	-0.001572
1680.000000	-0.001420
1679.000000	-0.001275
1678.000000	-0.001154
1677.000000	-0.001040
1676.000000	-0.000912
1675.000000	-0.000782
1674.000000	-0.000662
1673.000000	-0.000564
1672.000000	-0.000514
1671.000000	-0.000524
1670.000000	-0.000555
1669.000000	-0.000527
1668.000000	-0.000413
1667.000000	-0.000269
1666.000000	-0.000139
1665.000000	-0.000001
1664.000000	0.000205
1663.000000	0.000504
1662.000000	0.000858
1661.000000	0.001235
1660.000000	0.001622
1659.000000	0.002011
1658.000000	0.002390
1657.000000	0.002740
1656.000000	0.003030
1655.000000	0.003303
1654.000000	0.003738
1653.000000	0.004356
1652.000000	0.004901
1651.000000	0.005240
1650.000000	0.005422
1649.000000	0.005525
1648.000000	0.005661
1647.000000	0.005853
1646.000000	0.006031
1645.000000	0.006131
1644.000000	0.006166
1643.000000	0.006161
1642.000000	0.006144
1641.000000	0.006143
1640.000000	0.006151
1639.000000	0.006131
1638.000000	0.006051
1637.000000	0.005943
1636.000000	0.005868
1635.000000	0.005829
1634.000000	0.005796
1633.000000	0.005743
1632.000000	0.005650
1631.000000	0.005495
1630.000000	0.005254
1629.000000	0.004944
1628.000000	0.004620
1627.000000	0.004326
1626.000000	0.004048
1625.000000	0.003750
1624.000000	0.003414
1623.000000	0.003066
1622.000000	0.002760
1621.000000	0.002523
1620.000000	0.002315
1619.000000	0.002090
1618.000000	0.001839
1617.000000	0.001596
1616.000000	0.001393
1615.000000	0.001219
1614.000000	0.001043
1613.000000	0.000850
1612.000000	0.000656
1611.000000	0.000471
1610.000000	0.000287
1609.000000	0.000094
1608.000000	-0.000103
1607.000000	-0.000292
1606.000000	-0.000456
1605.000000	-0.000590
1604.000000	-0.000716
1603.000000	-0.000850
1602.000000	-0.000984
1601.000000	-0.001104
1600.000000	-0.001220
1599.000000	-0.001354
1598.000000	-0.001509
1597.000000	-0.001665
1596.000000	-0.001800
1595.000000	-0.001912
1594.000000	-0.002021
1593.000000	-0.002140
1592.000000	-0.002265
1591.000000	-0.002383
1590.000000	-0.002488
1589.000000	-0.002587
1588.000000	-0.002694
1587.000000	-0.002813
1586.000000	-0.002932
1585.000000	-0.003029
1584.000000	-0.003105
1583.000000	-0.003187
1582.000000	-0.003274
1581.000000	-0.003341
1580.000000	-0.003376
1579.000000	-0.003405
1578.000000	-0.003457
1577.000000	-0.003535
1576.000000	-0.003617
1575.000000	-0.003670
1574.000000	-0.003684
1573.000000	-0.003694
1572.000000	-0.003736
1571.000000	-0.003803
1570.000000	-0.003862
1569.000000	-0.003884
1568.000000	-0.003879
1567.000000	-0.003880
1566.000000	-0.003902
1565.000000	-0.003922
1564.000000	-0.003928
1563.000000	-0.003927
1562.000000	-0.003944
1561.000000	-0.003982
1560.000000	-0.004016
1559.000000	-0.004096
1558.000000	-0.004210
1557.000000	-0.004245
1556.000000	-0.004219
1555.000000	-0.004211
1554.000000	-0.004212
1553.000000	-0.004218
1552.000000	-0.004231
1551.000000	-0.004262
1550.000000	-0.004290
1549.000000	-0.004290
1548.000000	-0.004254
1547.000000	-0.004217
1546.000000	-0.004209
1545.000000	-0.004234
1544.000000	-0.004261
1543.000000	-0.004244
1542.000000	-0.004169
1541.000000	-0.004082
1540.000000	-0.004068
1539.000000	-0.004147
1538.000000	-0.004220
1537.000000	-0.004237
1536.000000	-0.004233
1535.000000	-0.004239
1534.000000	-0.004264
1533.000000	-0.004298
1532.000000	-0.004310
1531.000000	-0.004279
1530.000000	-0.004236
1529.000000	-0.004210
1528.000000	-0.004210
1527.000000	-0.004243
1526.000000	-0.004304
1525.000000	-0.004370
1524.000000	-0.004410
1523.000000	-0.004406
1522.000000	-0.004374
1521.000000	-0.004359
1520.000000	-0.004362
1519.000000	-0.004358
1518.000000	-0.004335
1517.000000	-0.004301
1516.000000	-0.004265
1515.000000	-0.004237
1514.000000	-0.004240
1513.000000	-0.004295
1512.000000	-0.004376
1511.000000	-0.004427
1510.000000	-0.004432
1509.000000	-0.004422
1508.000000	-0.004411
1507.000000	-0.004388
1506.000000	-0.004367
1505.000000	-0.004350
1504.000000	-0.004323
1503.000000	-0.004276
1502.000000	-0.004201
1501.000000	-0.004106
1500.000000	-0.004002
1499.000000	-0.003871
1498.000000	-0.003667
1497.000000	-0.003390
1496.000000	-0.003091
1495.000000	-0.002826
1494.000000	-0.002623
1493.000000	-0.002479
1492.000000	-0.002366
1491.000000	-0.002255
1490.000000	-0.002171
1489.000000	-0.002162
1488.000000	-0.002206
1487.000000	-0.002240
1486.000000	-0.002254
1485.000000	-0.002263
1484.000000	-0.002284
1483.000000	-0.002330
1482.000000	-0.002403
1481.000000	-0.002494
1480.000000	-0.002580
1479.000000	-0.002654
1478.000000	-0.002726
1477.000000	-0.002795
1476.000000	-0.002826
1475.000000	-0.002798
1474.000000	-0.002749
1473.000000	-0.002745
1472.000000	-0.002814
1471.000000	-0.002898
1470.000000	-0.002961
1469.000000	-0.003024
1468.000000	-0.003095
1467.000000	-0.003134
1466.000000	-0.003107
1465.000000	-0.003048
1464.000000	-0.003058
1463.000000	-0.003180
1462.000000	-0.003373
1461.000000	-0.003577
1460.000000	-0.003746
1459.000000	-0.003874
1458.000000	-0.004008
1457.000000	-0.004209
1456.000000	-0.004423
1455.000000	-0.004553
1454.000000	-0.004606
1453.000000	-0.004640
1452.000000	-0.004674
1451.000000	-0.004705
1450.000000	-0.004747
1449.000000	-0.004833
1448.000000	-0.004964
1447.000000	-0.005097
1446.000000	-0.005187
1445.000000	-0.005230
1444.000000	-0.005251
1443.000000	-0.005258
1442.000000	-0.005247
1441.000000	-0.005211
1440.000000	-0.005145
1439.000000	-0.005046
1438.000000	-0.004925
1437.000000	-0.004816
1436.000000	-0.004744
1435.000000	-0.004686
1434.000000	-0.004626
1433.000000	-0.004587
1432.000000	-0.004576
1431.000000	-0.004563
1430.000000	-0.004511
1429.000000	-0.004418
1428.000000	-0.004306
1427.000000	-0.004195
1426.000000	-0.004085
1425.000000	-0.003961
1424.000000	-0.003822
1423.000000	-0.003685
1422.000000	-0.003585
1421.000000	-0.003558
1420.000000	-0.003606
1419.000000	-0.003662
1418.000000	-0.003650
1417.000000	-0.003583
1416.000000	-0.003515
1415.000000	-0.003443
1414.000000	-0.003332
1413.000000	-0.003180
1412.000000	-0.003040
1411.000000	-0.002946
1410.000000	-0.002876
1409.000000	-0.002793
1408.000000	-0.002686
1407.000000	-0.002577
1406.000000	-0.002492
1405.000000	-0.002420
1404.000000	-0.002326
1403.000000	-0.002183
1402.000000	-0.002003
1401.000000	-0.001823
1400.000000	-0.001665
1399.000000	-0.001513
1398.000000	-0.001326
1397.000000	-0.001092
1396.000000	-0.000830
1395.000000	-0.000571
1394.000000	-0.000326
1393.000000	-0.000083
1392.000000	0.000151
1391.000000	0.000364
1390.000000	0.000558
1389.000000	0.000743
1388.000000	0.000918
1387.000000	0.001049
1386.000000	0.001094
1385.000000	0.001035
1384.000000	0.000875
1383.000000	0.000626
1382.000000	0.000310
1381.000000	-0.000075
1380.000000	-0.000545
1379.000000	-0.001078
1378.000000	-0.001586
1377.000000	-0.001959
1376.000000	-0.002132
1375.000000	-0.002073
1374.000000	-0.001779
1373.000000	-0.001302
1372.000000	-0.000736
1371.000000	-0.000184
1370.000000	0.000277
1369.000000	0.000606
1368.000000	0.000811
1367.000000	0.000937
1366.000000	0.001016
1365.000000	0.001040
1364.000000	0.000978
1363.000000	0.000831
1362.000000	0.000649
1361.000000	0.000474
1360.000000	0.000292
1359.000000	0.000073
1358.000000	-0.000173
1357.000000	-0.000399
1356.000000	-0.000585
1355.000000	-0.000753
1354.000000	-0.000935
1353.000000	-0.001122
1352.000000	-0.001277
1351.000000	-0.001378
1350.000000	-0.001449
1349.000000	-0.001529
1348.000000	-0.001629
1347.000000	-0.001720
1346.000000	-0.001775
1345.000000	-0.001807
1344.000000	-0.001856
1343.000000	-0.001939
1342.000000	-0.002028
1341.000000	-0.002084
1340.000000	-0.002111
1339.000000	-0.002148
1338.000000	-0.002215
1337.000000	-0.002295
1336.000000	-0.002365
1335.000000	-0.002425
1334.000000	-0.002500
1333.000000	-0.002611
1332.000000	-0.002750
1331.000000	-0.002885
1330.000000	-0.002995
1329.000000	-0.003090
1328.000000	-0.003197
1327.000000	-0.003318
1326.000000	-0.003429
1325.000000	-0.003514
1324.000000	-0.003597
1323.000000	-0.003714
1322.000000	-0.003872
1321.000000	-0.004040
1320.000000	-0.004192
1319.000000	-0.004326
1318.000000	-0.004458
1317.000000	-0.004594
1316.000000	-0.004718
1315.000000	-0.004808
1314.000000	-0.004868
1313.000000	-0.004927
1312.000000	-0.005007
1311.000000	-0.005088
1310.000000	-0.005142
1309.000000	-0.005174
1308.000000	-0.005227
1307.000000	-0.005334
1306.000000	-0.005475
1305.000000	-0.005593
1304.000000	-0.005666
1303.000000	-0.005722
1302.000000	-0.005803
1301.000000	-0.005917
1300.000000	-0.006037
1299.000000	-0.006148
1298.000000	-0.006268
1297.000000	-0.006423
1296.000000	-0.006603
1295.000000	-0.006760
1294.000000	-0.006860
1293.000000	-0.006924
1292.000000	-0.007003
1291.000000	-0.007121
1290.000000	-0.007248
1289.000000	-0.007347
1288.000000	-0.007417
1287.000000	-0.007492
1286.000000	-0.007591
1285.000000	-0.007687
1284.000000	-0.007737
1283.000000	-0.007744
1282.000000	-0.007766
1281.000000	-0.007861
1280.000000	-0.008016
1279.000000	-0.008166
1278.000000	-0.008266
1277.000000	-0.008335
1276.000000	-0.008423
1275.000000	-0.008544
1274.000000	-0.008667
1273.000000	-0.008760
1272.000000	-0.008835
1271.000000	-0.008935
1270.000000	-0.009084
1269.000000	-0.009264
1268.000000	-0.009439
1267.000000	-0.009604
1266.000000	-0.009791
1265.000000	-0.010015
1264.000000	-0.010239
1263.000000	-0.010413
1262.000000	-0.010541
1261.000000	-0.010685
1260.000000	-0.010889
1259.000000	-0.011131
1258.000000	-0.011359
1257.000000	-0.011567
1256.000000	-0.011796
1255.000000	-0.012075
1254.000000	-0.012386
1253.000000	-0.012687
1252.000000	-0.012969
1251.000000	-0.013270
1250.000000	-0.013639
1249.000000	-0.014077
1248.000000	-0.014529
1247.000000	-0.014956
1246.000000	-0.015379
1245.000000	-0.015847
1244.000000	-0.016346
1243.000000	-0.016801
1242.000000	-0.017162
1241.000000	-0.017459
1240.000000	-0.017746
1239.000000	-0.018029
1238.000000	-0.018271
1237.000000	-0.018442
1236.000000	-0.018554
1235.000000	-0.018637
1234.000000	-0.018708
1233.000000	-0.018753
1232.000000	-0.018741
1231.000000	-0.018666
1230.000000	-0.018567
1229.000000	-0.018497
1228.000000	-0.018461
1227.000000	-0.018423
1226.000000	-0.018362
1225.000000	-0.018309
1224.000000	-0.018299
1223.000000	-0.018323
1222.000000	-0.018347
1221.000000	-0.018353
1220.000000	-0.018354
1219.000000	-0.018379
1218.000000	-0.018438
1217.000000	-0.018518
1216.000000	-0.018589
1215.000000	-0.018638
1214.000000	-0.018678
1213.000000	-0.018723
1212.000000	-0.018759
1211.000000	-0.018767
1210.000000	-0.018774
1209.000000	-0.018837
1208.000000	-0.018962
1207.000000	-0.019080
1206.000000	-0.019122
1205.000000	-0.019095
1204.000000	-0.019065
1203.000000	-0.019078
1202.000000	-0.019125
1201.000000	-0.019166
1200.000000	-0.019180
1199.000000	-0.019188
1198.000000	-0.019226
1197.000000	-0.019291
1196.000000	-0.019315
1195.000000	-0.019225
1194.000000	-0.019020
1193.000000	-0.018763
1192.000000	-0.018487
1191.000000	-0.018183
1190.000000	-0.017854
1189.000000	-0.017563
1188.000000	-0.017379
1187.000000	-0.017310
1186.000000	-0.017302
1185.000000	-0.017295
1184.000000	-0.017270
1183.000000	-0.017250
1182.000000	-0.017266
1181.000000	-0.017321
1180.000000	-0.017380
1179.000000	-0.017407
1178.000000	-0.017419
1177.000000	-0.017456
1176.000000	-0.017519
1175.000000	-0.017562
1174.000000	-0.017551
1173.000000	-0.017514
1172.000000	-0.017501
1171.000000	-0.017524
1170.000000	-0.017560
1169.000000	-0.017590
1168.000000	-0.017601
1167.000000	-0.017578
1166.000000	-0.017490
1165.000000	-0.017308
1164.000000	-0.017016
1163.000000	-0.016640
1162.000000	-0.016258
1161.000000	-0.015953
1160.000000	-0.015751
1159.000000	-0.015612
1158.000000	-0.015498
1157.000000	-0.015414
1156.000000	-0.015386
1155.000000	-0.015404
1154.000000	-0.015428
1153.000000	-0.015433
1152.000000	-0.015429
1151.000000	-0.015434
1150.000000	-0.015439
1149.000000	-0.015413
1148.000000	-0.015344
1147.000000	-0.015257
1146.000000	-0.015197
1145.000000	-0.015183
1144.000000	-0.015186
1143.000000	-0.015175
1142.000000	-0.015155
1141.000000	-0.015158
1140.000000	-0.015182
1139.000000	-0.015181
1138.000000	-0.015118
1137.000000	-0.015005
1136.000000	-0.014890
1135.000000	-0.014804
1134.000000	-0.014740
1133.000000	-0.014676
1132.000000	-0.014610
1131.000000	-0.014567
1130.000000	-0.014560
1129.000000	-0.014561
1128.000000	-0.014525
1127.000000	-0.014454
1126.000000	-0.014400
1125.000000	-0.014398
1124.000000	-0.014406
1123.000000	-0.014352
1122.000000	-0.014226
1121.000000	-0.014091
1120.000000	-0.014003
1119.000000	-0.013955
1118.000000	-0.013906
1117.000000	-0.013830
1116.000000	-0.013738
1115.000000	-0.013651
1114.000000	-0.013578
1113.000000	-0.013503
1112.000000	-0.013398
1111.000000	-0.013260
1110.000000	-0.013130
1109.000000	-0.013040
1108.000000	-0.012979
1107.000000	-0.012905
1106.000000	-0.012822
1105.000000	-0.012777
1104.000000	-0.012785
1103.000000	-0.012798
1102.000000	-0.012759
1101.000000	-0.012673
1100.000000	-0.012586
1099.000000	-0.012522
1098.000000	-0.012462
1097.000000	-0.012379
1096.000000	-0.012276
1095.000000	-0.012177
1094.000000	-0.012102
1093.000000	-0.012044
1092.000000	-0.011975
1091.000000	-0.011878
1090.000000	-0.011774
1089.000000	-0.011708
1088.000000	-0.011691
1087.000000	-0.011686
1086.000000	-0.011648
1085.000000	-0.011569
1084.000000	-0.011481
1083.000000	-0.011412
1082.000000	-0.011356
1081.000000	-0.011291
1080.000000	-0.011209
1079.000000	-0.011128
1078.000000	-0.011068
1077.000000	-0.011016
1076.000000	-0.010938
1075.000000	-0.010821
1074.000000	-0.010701
1073.000000	-0.010621
1072.000000	-0.010581
1071.000000	-0.010543
1070.000000	-0.010480
1069.000000	-0.010405
1068.000000	-0.010339
1067.000000	-0.010280
1066.000000	-0.010214
1065.000000	-0.010137
1064.000000	-0.010066
1063.000000	-0.010017
1062.000000	-0.009981
1061.000000	-0.009938
1060.000000	-0.009885
1059.000000	-0.009847
1058.000000	-0.009850
1057.000000	-0.009882
1056.000000	-0.009892
1055.000000	-0.009853
1054.000000	-0.009796
1053.000000	-0.009774
1052.000000	-0.009803
1051.000000	-0.009841
1050.000000	-0.009844
1049.000000	-0.009817
1048.000000	-0.009807
1047.000000	-0.009851
1046.000000	-0.009936
1045.000000	-0.010013
1044.000000	-0.010048
1043.000000	-0.010054
1042.000000	-0.010069
1041.000000	-0.010092
1040.000000	-0.010071
1039.000000	-0.009966
1038.000000	-0.009803
1037.000000	-0.009643
1036.000000	-0.009509
1035.000000	-0.009373
1034.000000	-0.009203
1033.000000	-0.009014
1032.000000	-0.008854
1031.000000	-0.008754
1030.000000	-0.008689
1029.000000	-0.008602
1028.000000	-0.008473
1027.000000	-0.008356
1026.000000	-0.008324
1025.000000	-0.008375
1024.000000	-0.008429
1023.000000	-0.008429
1022.000000	-0.008412
1021.000000	-0.008448
1020.000000	-0.008533
1019.000000	-0.008585
1018.000000	-0.008553
1017.000000	-0.008468
1016.000000	-0.008398
1015.000000	-0.008369
1014.000000	-0.008353
1013.000000	-0.008312
1012.000000	-0.008246
1011.000000	-0.008187
1010.000000	-0.008163
1009.000000	-0.008152
1008.000000	-0.008104
1007.000000	-0.008014
1006.000000	-0.007939
1005.000000	-0.007923
1004.000000	-0.007931
1003.000000	-0.007891
1002.000000	-0.007795
1001.000000	-0.007715
1000.000000	-0.007701
999.000000	-0.007719
998.000000	-0.007700
997.000000	-0.007620
996.000000	-0.007519
995.000000	-0.007446
994.000000	-0.007396
993.000000	-0.007322
992.000000	-0.007199
991.000000	-0.007067
990.000000	-0.006993
989.000000	-0.006978
988.000000	-0.006942
987.000000	-0.006829
986.000000	-0.006693
985.000000	-0.006634
984.000000	-0.006671
983.000000	-0.006727
982.000000	-0.006733
981.000000	-0.006708
980.000000	-0.006718
979.000000	-0.006791
978.000000	-0.006900
977.000000	-0.007004
976.000000	-0.007095
975.000000	-0.007198
974.000000	-0.007335
973.000000	-0.007491
972.000000	-0.007614
971.000000	-0.007676
970.000000	-0.007718
969.000000	-0.007792
968.000000	-0.007887
967.000000	-0.007941
966.000000	-0.007934
965.000000	-0.007930
964.000000	-0.008001
963.000000	-0.008140
962.000000	-0.008272
961.000000	-0.008339
960.000000	-0.008347
959.000000	-0.008344
958.000000	-0.008364
957.000000	-0.008387
956.000000	-0.008366
955.000000	-0.008296
954.000000	-0.008239
953.000000	-0.008247
952.000000	-0.008292
951.000000	-0.008294
950.000000	-0.008236
949.000000	-0.008180
948.000000	-0.008185
947.000000	-0.008238
946.000000	-0.008288
945.000000	-0.008314
944.000000	-0.008336
943.000000	-0.008385
942.000000	-0.008461
941.000000	-0.008536
940.000000	-0.008569
939.000000	-0.008561
938.000000	-0.008557
937.000000	-0.008591
936.000000	-0.008628
935.000000	-0.008601
934.000000	-0.008510
933.000000	-0.008420
932.000000	-0.008358
931.000000	-0.008268
930.000000	-0.008098
929.000000	-0.007893
928.000000	-0.007752
927.000000	-0.007734
926.000000	-0.007828
925.000000	-0.007994
924.000000	-0.008203
923.000000	-0.008444
922.000000	-0.008716
921.000000	-0.009003
920.000000	-0.009258
919.000000	-0.009410
918.000000	-0.009413
917.000000	-0.009266
916.000000	-0.008996
915.000000	-0.008649
914.000000	-0.008306
913.000000	-0.008066
912.000000	-0.007978
911.000000	-0.007990
910.000000	-0.007992
909.000000	-0.007919
908.000000	-0.007804
907.000000	-0.007721
906.000000	-0.007708
905.000000	-0.007721
904.000000	-0.007696
903.000000	-0.007620
902.000000	-0.007544
901.000000	-0.007503
900.000000	-0.007462
899.000000	-0.007364
898.000000	-0.007222
897.000000	-0.007114
896.000000	-0.007094
895.000000	-0.007134
894.000000	-0.007173
893.000000	-0.007187
892.000000	-0.007205
891.000000	-0.007259
890.000000	-0.007335
889.000000	-0.007371
888.000000	-0.007324
887.000000	-0.007237
886.000000	-0.007216
885.000000	-0.007319
884.000000	-0.007500
883.000000	-0.007683
882.000000	-0.007878
881.000000	-0.008148
880.000000	-0.008489
879.000000	-0.008792
878.000000	-0.008957
877.000000	-0.008980
876.000000	-0.008926
875.000000	-0.008852
874.000000	-0.008780
873.000000	-0.008715
872.000000	-0.008664
871.000000	-0.008653
870.000000	-0.008720
869.000000	-0.008861
868.000000	-0.008997
867.000000	-0.009058
866.000000	-0.009066
865.000000	-0.009117
864.000000	-0.009261
863.000000	-0.009470
862.000000	-0.009716
861.000000	-0.010036
860.000000	-0.010494
859.000000	-0.011120
858.000000	-0.011929
857.000000	-0.012966
856.000000	-0.014326
855.000000	-0.016135
854.000000	-0.018505
853.000000	-0.021442
852.000000	-0.024748
851.000000	-0.028015
850.000000	-0.030747
849.000000	-0.032498
848.000000	-0.032962
847.000000	-0.032068
846.000000	-0.030057
845.000000	-0.027372
844.000000	-0.024421
843.000000	-0.021451
842.000000	-0.018605
841.000000	-0.016003
840.000000	-0.013765
839.000000	-0.011984
838.000000	-0.010684
837.000000	-0.009790
836.000000	-0.009167
835.000000	-0.008720
834.000000	-0.008423
833.000000	-0.008249
832.000000	-0.008112
831.000000	-0.007943
830.000000	-0.007776
829.000000	-0.007693
828.000000	-0.007685
827.000000	-0.007662
826.000000	-0.007584
825.000000	-0.007521
824.000000	-0.007543
823.000000	-0.007623
822.000000	-0.007683
821.000000	-0.007672
820.000000	-0.007596
819.000000	-0.007501
818.000000	-0.007451
817.000000	-0.007466
816.000000	-0.007492
815.000000	-0.007473
814.000000	-0.007450
813.000000	-0.007507
812.000000	-0.007630
811.000000	-0.007706
810.000000	-0.007670
809.000000	-0.007574
808.000000	-0.007495
807.000000	-0.007451
806.000000	-0.007430
805.000000	-0.007434
804.000000	-0.007460
803.000000	-0.007485
802.000000	-0.007501
801.000000	-0.007514
800.000000	-0.007510
799.000000	-0.007471
798.000000	-0.007424
797.000000	-0.007419
796.000000	-0.007450
795.000000	-0.007461
794.000000	-0.007444
793.000000	-0.007454
792.000000	-0.007509
791.000000	-0.007559
790.000000	-0.007566
789.000000	-0.007553
788.000000	-0.007545
787.000000	-0.007532
786.000000	-0.007508
785.000000	-0.007488
784.000000	-0.007460
783.000000	-0.007406
782.000000	-0.007371
781.000000	-0.007423
780.000000	-0.007527
779.000000	-0.007563
778.000000	-0.007493
777.000000	-0.007417
776.000000	-0.007424
775.000000	-0.007461
774.000000	-0.007420
773.000000	-0.007289
772.000000	-0.007139
771.000000	-0.007036
770.000000	-0.007001
769.000000	-0.007022
768.000000	-0.007054
767.000000	-0.007047
766.000000	-0.006996
765.000000	-0.006933
764.000000	-0.006858
763.000000	-0.006748
762.000000	-0.006636
761.000000	-0.006604
760.000000	-0.006667
759.000000	-0.006751
758.000000	-0.006794
757.000000	-0.006826
756.000000	-0.006891
755.000000	-0.006982
754.000000	-0.007076
753.000000	-0.007163
752.000000	-0.007223
751.000000	-0.007226
750.000000	-0.007181
749.000000	-0.007111
748.000000	-0.007000
747.000000	-0.006820
746.000000	-0.006616
745.000000	-0.006462
744.000000	-0.006341
743.000000	-0.006169
742.000000	-0.005952
741.000000	-0.005795
740.000000	-0.005728
739.000000	-0.005665
738.000000	-0.005568
737.000000	-0.005502
736.000000	-0.005498
735.000000	-0.005498
734.000000	-0.005476
733.000000	-0.005476
732.000000	-0.005506
731.000000	-0.005524
730.000000	-0.005551
729.000000	-0.005613
728.000000	-0.005634
727.000000	-0.005531
726.000000	-0.005377
725.000000	-0.005320
724.000000	-0.005332
723.000000	-0.005193
722.000000	-0.004805
721.000000	-0.004396
720.000000	-0.004291
719.000000	-0.004558
718.000000	-0.004973
717.000000	-0.005261
716.000000	-0.005296
715.000000	-0.005147
714.000000	-0.005013
713.000000	-0.005020
712.000000	-0.005088
711.000000	-0.005050
710.000000	-0.004898
709.000000	-0.004766
708.000000	-0.004695
707.000000	-0.004605
706.000000	-0.004423
705.000000	-0.004197
704.000000	-0.004039
703.000000	-0.003971
702.000000	-0.003938
701.000000	-0.003903
700.000000	-0.003818
699.000000	-0.003700
698.000000	-0.003628
697.000000	-0.003631
696.000000	-0.003624
695.000000	-0.003462
694.000000	-0.003197
693.000000	-0.003032
692.000000	-0.002950
691.000000	-0.002774
690.000000	-0.002471
689.000000	-0.002250
688.000000	-0.002257
687.000000	-0.002323
686.000000	-0.002293
685.000000	-0.002239
684.000000	-0.002219
683.000000	-0.002193
682.000000	-0.002215
681.000000	-0.002401
680.000000	-0.002610
679.000000	-0.002586
678.000000	-0.002448
677.000000	-0.002459
676.000000	-0.002570
675.000000	-0.002609
674.000000	-0.002660
673.000000	-0.002820
672.000000	-0.002860
671.000000	-0.002705
670.000000	-0.003544
669.000000	-0.006958
668.000000	-0.009538
667.000000	-0.007926
666.000000	-0.005883
665.000000	-0.004434
664.000000	-0.002642
663.000000	-0.000853
662.000000	0.000378
661.000000	0.001028
660.000000	0.001419
659.000000	0.001629
658.000000	0.001647
657.000000	0.001640
656.000000	0.001613
655.000000	0.001264
654.000000	0.000620
653.000000	0.000100
652.000000	-0.000224
651.000000	-0.000639
650.000000	-0.001110
649.000000	-0.001229
648.000000	-0.001035
647.000000	-0.001042
646.000000	-0.001325
645.000000	-0.001486
644.000000	-0.001420
643.000000	-0.001411
642.000000	-0.001552
641.000000	-0.001588
640.000000	-0.001435
639.000000	-0.001346
638.000000	-0.001390
637.000000	-0.001324
636.000000	-0.001137
635.000000	-0.001063
634.000000	-0.001092
633.000000	-0.000983
632.000000	-0.000745
631.000000	-0.000637
630.000000	-0.000663
629.000000	-0.000559
628.000000	-0.000368
627.000000	-0.000472
626.000000	-0.000889
625.000000	-0.001187
624.000000	-0.001114
623.000000	-0.000786
622.000000	-0.000348
621.000000	0.000003
620.000000	-0.000140
619.000000	-0.000932
618.000000	-0.001770
617.000000	-0.001870
616.000000	-0.001251
615.000000	-0.000576
614.000000	-0.000229
613.000000	-0.000149
612.000000	-0.000351
611.000000	-0.000873
610.000000	-0.001332
609.000000	-0.001181
608.000000	-0.000493
607.000000	0.000020
606.000000	-0.000114
605.000000	-0.000676
604.000000	-0.001208
603.000000	-0.001477
602.000000	-0.001491
601.000000	-0.001386
600.000000	-0.001352
