# Supplementary material for: Real-time monitoring of the reversible capture and release of CO2 on anthraquinone and riboflavin-modified graphitic electrodes using ATR-SEIRAS
Source: Chem Sci. 2025 Nov 4;16(48):23189–202. doi: 10.1039/d5sc05427c (PMC12584010; doi:10.1039/d5sc05427c)
Supplement: SC-016-D5SC05427C-s001 [file SC-016-D5SC05427C-s001.zip › Data Folders/Main Figures/Figure3/3a/046.ASC]

PE IR       SUBTECH     SPECTRUM    ASCII       PEDS        4.00        
   -1
046.ASC
24/06/26
16:04:40.00
24/06/26
16:04:40.00
Administrator

600.000000
#HDR
-1
-1
#GR
Wavenumber
A
1.0
0.0
4000.000000
-1.000000
3401
8
0.029586
-0.033060
#DATA
4000.000000	-0.004280
3999.000000	-0.004257
3998.000000	-0.004241
3997.000000	-0.004239
3996.000000	-0.004249
3995.000000	-0.004263
3994.000000	-0.004273
3993.000000	-0.004275
3992.000000	-0.004267
3991.000000	-0.004248
3990.000000	-0.004219
3989.000000	-0.004185
3988.000000	-0.004153
3987.000000	-0.004131
3986.000000	-0.004122
3985.000000	-0.004123
3984.000000	-0.004125
3983.000000	-0.004116
3982.000000	-0.004092
3981.000000	-0.004059
3980.000000	-0.004034
3979.000000	-0.004026
3978.000000	-0.004036
3977.000000	-0.004054
3976.000000	-0.004070
3975.000000	-0.004078
3974.000000	-0.004076
3973.000000	-0.004065
3972.000000	-0.004050
3971.000000	-0.004040
3970.000000	-0.004042
3969.000000	-0.004056
3968.000000	-0.004076
3967.000000	-0.004093
3966.000000	-0.004102
3965.000000	-0.004106
3964.000000	-0.004112
3963.000000	-0.004128
3962.000000	-0.004152
3961.000000	-0.004176
3960.000000	-0.004188
3959.000000	-0.004189
3958.000000	-0.004187
3957.000000	-0.004194
3956.000000	-0.004211
3955.000000	-0.004236
3954.000000	-0.004261
3953.000000	-0.004285
3952.000000	-0.004307
3951.000000	-0.004326
3950.000000	-0.004337
3949.000000	-0.004334
3948.000000	-0.004318
3947.000000	-0.004299
3946.000000	-0.004295
3945.000000	-0.004315
3944.000000	-0.004355
3943.000000	-0.004390
3942.000000	-0.004399
3941.000000	-0.004377
3940.000000	-0.004346
3939.000000	-0.004328
3938.000000	-0.004331
3937.000000	-0.004350
3936.000000	-0.004369
3935.000000	-0.004380
3934.000000	-0.004383
3933.000000	-0.004379
3932.000000	-0.004373
3931.000000	-0.004368
3930.000000	-0.004365
3929.000000	-0.004368
3928.000000	-0.004390
3927.000000	-0.004436
3926.000000	-0.004495
3925.000000	-0.004540
3924.000000	-0.004554
3923.000000	-0.004538
3922.000000	-0.004508
3921.000000	-0.004473
3920.000000	-0.004440
3919.000000	-0.004417
3918.000000	-0.004401
3917.000000	-0.004387
3916.000000	-0.004370
3915.000000	-0.004359
3914.000000	-0.004362
3913.000000	-0.004380
3912.000000	-0.004402
3911.000000	-0.004418
3910.000000	-0.004419
3909.000000	-0.004411
3908.000000	-0.004407
3907.000000	-0.004419
3906.000000	-0.004441
3905.000000	-0.004456
3904.000000	-0.004448
3903.000000	-0.004420
3902.000000	-0.004389
3901.000000	-0.004366
3900.000000	-0.004353
3899.000000	-0.004350
3898.000000	-0.004358
3897.000000	-0.004375
3896.000000	-0.004392
3895.000000	-0.004407
3894.000000	-0.004427
3893.000000	-0.004455
3892.000000	-0.004482
3891.000000	-0.004481
3890.000000	-0.004449
3889.000000	-0.004418
3888.000000	-0.004415
3887.000000	-0.004420
3886.000000	-0.004392
3885.000000	-0.004331
3884.000000	-0.004285
3883.000000	-0.004306
3882.000000	-0.004389
3881.000000	-0.004472
3880.000000	-0.004499
3879.000000	-0.004467
3878.000000	-0.004432
3877.000000	-0.004443
3876.000000	-0.004486
3875.000000	-0.004513
3874.000000	-0.004494
3873.000000	-0.004458
3872.000000	-0.004446
3871.000000	-0.004456
3870.000000	-0.004446
3869.000000	-0.004405
3868.000000	-0.004366
3867.000000	-0.004363
3866.000000	-0.004383
3865.000000	-0.004403
3864.000000	-0.004421
3863.000000	-0.004444
3862.000000	-0.004461
3861.000000	-0.004458
3860.000000	-0.004429
3859.000000	-0.004375
3858.000000	-0.004307
3857.000000	-0.004258
3856.000000	-0.004247
3855.000000	-0.004252
3854.000000	-0.004232
3853.000000	-0.004187
3852.000000	-0.004161
3851.000000	-0.004194
3850.000000	-0.004284
3849.000000	-0.004396
3848.000000	-0.004493
3847.000000	-0.004557
3846.000000	-0.004583
3845.000000	-0.004578
3844.000000	-0.004550
3843.000000	-0.004506
3842.000000	-0.004460
3841.000000	-0.004436
3840.000000	-0.004440
3839.000000	-0.004451
3838.000000	-0.004440
3837.000000	-0.004402
3836.000000	-0.004359
3835.000000	-0.004339
3834.000000	-0.004354
3833.000000	-0.004396
3832.000000	-0.004450
3831.000000	-0.004503
3830.000000	-0.004546
3829.000000	-0.004574
3828.000000	-0.004577
3827.000000	-0.004543
3826.000000	-0.004476
3825.000000	-0.004410
3824.000000	-0.004386
3823.000000	-0.004399
3822.000000	-0.004399
3821.000000	-0.004353
3820.000000	-0.004281
3819.000000	-0.004242
3818.000000	-0.004270
3817.000000	-0.004329
3816.000000	-0.004369
3815.000000	-0.004386
3814.000000	-0.004407
3813.000000	-0.004441
3812.000000	-0.004461
3811.000000	-0.004450
3810.000000	-0.004424
3809.000000	-0.004403
3808.000000	-0.004387
3807.000000	-0.004355
3806.000000	-0.004300
3805.000000	-0.004253
3804.000000	-0.004250
3803.000000	-0.004285
3802.000000	-0.004327
3801.000000	-0.004354
3800.000000	-0.004375
3799.000000	-0.004417
3798.000000	-0.004487
3797.000000	-0.004558
3796.000000	-0.004602
3795.000000	-0.004617
3794.000000	-0.004614
3793.000000	-0.004605
3792.000000	-0.004596
3791.000000	-0.004589
3790.000000	-0.004589
3789.000000	-0.004595
3788.000000	-0.004599
3787.000000	-0.004598
3786.000000	-0.004592
3785.000000	-0.004581
3784.000000	-0.004567
3783.000000	-0.004554
3782.000000	-0.004548
3781.000000	-0.004549
3780.000000	-0.004553
3779.000000	-0.004562
3778.000000	-0.004577
3777.000000	-0.004590
3776.000000	-0.004587
3775.000000	-0.004556
3774.000000	-0.004507
3773.000000	-0.004469
3772.000000	-0.004460
3771.000000	-0.004470
3770.000000	-0.004470
3769.000000	-0.004450
3768.000000	-0.004434
3767.000000	-0.004444
3766.000000	-0.004477
3765.000000	-0.004508
3764.000000	-0.004519
3763.000000	-0.004518
3762.000000	-0.004516
3761.000000	-0.004511
3760.000000	-0.004503
3759.000000	-0.004493
3758.000000	-0.004467
3757.000000	-0.004405
3756.000000	-0.004318
3755.000000	-0.004233
3754.000000	-0.004159
3753.000000	-0.004087
3752.000000	-0.004015
3751.000000	-0.003957
3750.000000	-0.003903
3749.000000	-0.003839
3748.000000	-0.003794
3747.000000	-0.003801
3746.000000	-0.003813
3745.000000	-0.003755
3744.000000	-0.003652
3743.000000	-0.003603
3742.000000	-0.003634
3741.000000	-0.003674
3740.000000	-0.003647
3739.000000	-0.003528
3738.000000	-0.003354
3737.000000	-0.003213
3736.000000	-0.003253
3735.000000	-0.003551
3734.000000	-0.003944
3733.000000	-0.004133
3732.000000	-0.003969
3731.000000	-0.003551
3730.000000	-0.003091
3729.000000	-0.002734
3728.000000	-0.002528
3727.000000	-0.002477
3726.000000	-0.002553
3725.000000	-0.002696
3724.000000	-0.002852
3723.000000	-0.003003
3722.000000	-0.003156
3721.000000	-0.003317
3720.000000	-0.003485
3719.000000	-0.003636
3718.000000	-0.003739
3717.000000	-0.003778
3716.000000	-0.003784
3715.000000	-0.003779
3714.000000	-0.003702
3713.000000	-0.003453
3712.000000	-0.003061
3711.000000	-0.002733
3710.000000	-0.002623
3709.000000	-0.002707
3708.000000	-0.002858
3707.000000	-0.002969
3706.000000	-0.003002
3705.000000	-0.002993
3704.000000	-0.003003
3703.000000	-0.003046
3702.000000	-0.003078
3701.000000	-0.003040
3700.000000	-0.002949
3699.000000	-0.002876
3698.000000	-0.002873
3697.000000	-0.002922
3696.000000	-0.002965
3695.000000	-0.002955
3694.000000	-0.002901
3693.000000	-0.002888
3692.000000	-0.003027
3691.000000	-0.003365
3690.000000	-0.003772
3689.000000	-0.004003
3688.000000	-0.003931
3687.000000	-0.003683
3686.000000	-0.003458
3685.000000	-0.003350
3684.000000	-0.003328
3683.000000	-0.003323
3682.000000	-0.003302
3681.000000	-0.003255
3680.000000	-0.003173
3679.000000	-0.003062
3678.000000	-0.002961
3677.000000	-0.002915
3676.000000	-0.002940
3675.000000	-0.002991
3674.000000	-0.003007
3673.000000	-0.003002
3672.000000	-0.003013
3671.000000	-0.003034
3670.000000	-0.003045
3669.000000	-0.003049
3668.000000	-0.003051
3667.000000	-0.003058
3666.000000	-0.003067
3665.000000	-0.003067
3664.000000	-0.003061
3663.000000	-0.003050
3662.000000	-0.003026
3661.000000	-0.002973
3660.000000	-0.002894
3659.000000	-0.002820
3658.000000	-0.002775
3657.000000	-0.002751
3656.000000	-0.002722
3655.000000	-0.002677
3654.000000	-0.002634
3653.000000	-0.002614
3652.000000	-0.002603
3651.000000	-0.002573
3650.000000	-0.002521
3649.000000	-0.002472
3648.000000	-0.002446
3647.000000	-0.002441
3646.000000	-0.002446
3645.000000	-0.002450
3644.000000	-0.002442
3643.000000	-0.002404
3642.000000	-0.002332
3641.000000	-0.002240
3640.000000	-0.002156
3639.000000	-0.002096
3638.000000	-0.002055
3637.000000	-0.002009
3636.000000	-0.001930
3635.000000	-0.001809
3634.000000	-0.001674
3633.000000	-0.001572
3632.000000	-0.001514
3631.000000	-0.001447
3630.000000	-0.001310
3629.000000	-0.001154
3628.000000	-0.001105
3627.000000	-0.001188
3626.000000	-0.001330
3625.000000	-0.001474
3624.000000	-0.001633
3623.000000	-0.001879
3622.000000	-0.002254
3621.000000	-0.002665
3620.000000	-0.002898
3619.000000	-0.002796
3618.000000	-0.002448
3617.000000	-0.002093
3616.000000	-0.001907
3615.000000	-0.001910
3614.000000	-0.002011
3613.000000	-0.002098
3612.000000	-0.002114
3611.000000	-0.002059
3610.000000	-0.001939
3609.000000	-0.001790
3608.000000	-0.001692
3607.000000	-0.001710
3606.000000	-0.001822
3605.000000	-0.001946
3604.000000	-0.002016
3603.000000	-0.002007
3602.000000	-0.001957
3601.000000	-0.001938
3600.000000	-0.001999
3599.000000	-0.002110
3598.000000	-0.002182
3597.000000	-0.002144
3596.000000	-0.002005
3595.000000	-0.001850
3594.000000	-0.001773
3593.000000	-0.001810
3592.000000	-0.001935
3591.000000	-0.002108
3590.000000	-0.002297
3589.000000	-0.002472
3588.000000	-0.002598
3587.000000	-0.002660
3586.000000	-0.002676
3585.000000	-0.002681
3584.000000	-0.002703
3583.000000	-0.002745
3582.000000	-0.002804
3581.000000	-0.002874
3580.000000	-0.002949
3579.000000	-0.003016
3578.000000	-0.003068
3577.000000	-0.003102
3576.000000	-0.003117
3575.000000	-0.003121
3574.000000	-0.003122
3573.000000	-0.003124
3572.000000	-0.003119
3571.000000	-0.003100
3570.000000	-0.003075
3569.000000	-0.003061
3568.000000	-0.003075
3567.000000	-0.003119
3566.000000	-0.003171
3565.000000	-0.003213
3564.000000	-0.003245
3563.000000	-0.003275
3562.000000	-0.003302
3561.000000	-0.003319
3560.000000	-0.003318
3559.000000	-0.003306
3558.000000	-0.003296
3557.000000	-0.003301
3556.000000	-0.003324
3555.000000	-0.003361
3554.000000	-0.003399
3553.000000	-0.003425
3552.000000	-0.003428
3551.000000	-0.003411
3550.000000	-0.003387
3549.000000	-0.003372
3548.000000	-0.003371
3547.000000	-0.003377
3546.000000	-0.003383
3545.000000	-0.003387
3544.000000	-0.003388
3543.000000	-0.003389
3542.000000	-0.003393
3541.000000	-0.003404
3540.000000	-0.003422
3539.000000	-0.003443
3538.000000	-0.003459
3537.000000	-0.003467
3536.000000	-0.003470
3535.000000	-0.003471
3534.000000	-0.003473
3533.000000	-0.003475
3532.000000	-0.003483
3531.000000	-0.003500
3530.000000	-0.003525
3529.000000	-0.003543
3528.000000	-0.003545
3527.000000	-0.003536
3526.000000	-0.003533
3525.000000	-0.003549
3524.000000	-0.003575
3523.000000	-0.003595
3522.000000	-0.003604
3521.000000	-0.003615
3520.000000	-0.003636
3519.000000	-0.003664
3518.000000	-0.003687
3517.000000	-0.003699
3516.000000	-0.003702
3515.000000	-0.003708
3514.000000	-0.003721
3513.000000	-0.003747
3512.000000	-0.003783
3511.000000	-0.003826
3510.000000	-0.003866
3509.000000	-0.003896
3508.000000	-0.003904
3507.000000	-0.003889
3506.000000	-0.003865
3505.000000	-0.003848
3504.000000	-0.003850
3503.000000	-0.003870
3502.000000	-0.003899
3501.000000	-0.003930
3500.000000	-0.003956
3499.000000	-0.003969
3498.000000	-0.003963
3497.000000	-0.003951
3496.000000	-0.003952
3495.000000	-0.003972
3494.000000	-0.003995
3493.000000	-0.004004
3492.000000	-0.003998
3491.000000	-0.003993
3490.000000	-0.003996
3489.000000	-0.004001
3488.000000	-0.003996
3487.000000	-0.003975
3486.000000	-0.003951
3485.000000	-0.003941
3484.000000	-0.003956
3483.000000	-0.003989
3482.000000	-0.004025
3481.000000	-0.004050
3480.000000	-0.004061
3479.000000	-0.004060
3478.000000	-0.004050
3477.000000	-0.004034
3476.000000	-0.004019
3475.000000	-0.004012
3474.000000	-0.004015
3473.000000	-0.004019
3472.000000	-0.004011
3471.000000	-0.003990
3470.000000	-0.003964
3469.000000	-0.003953
3468.000000	-0.003962
3467.000000	-0.003985
3466.000000	-0.004004
3465.000000	-0.004012
3464.000000	-0.004013
3463.000000	-0.004016
3462.000000	-0.004028
3461.000000	-0.004050
3460.000000	-0.004077
3459.000000	-0.004103
3458.000000	-0.004112
3457.000000	-0.004091
3456.000000	-0.004040
3455.000000	-0.003982
3454.000000	-0.003946
3453.000000	-0.003946
3452.000000	-0.003972
3451.000000	-0.004002
3450.000000	-0.004020
3449.000000	-0.004019
3448.000000	-0.004002
3447.000000	-0.003976
3446.000000	-0.003948
3445.000000	-0.003924
3444.000000	-0.003909
3443.000000	-0.003905
3442.000000	-0.003910
3441.000000	-0.003918
3440.000000	-0.003923
3439.000000	-0.003920
3438.000000	-0.003908
3437.000000	-0.003888
3436.000000	-0.003867
3435.000000	-0.003851
3434.000000	-0.003842
3433.000000	-0.003829
3432.000000	-0.003805
3431.000000	-0.003772
3430.000000	-0.003744
3429.000000	-0.003738
3428.000000	-0.003755
3427.000000	-0.003785
3426.000000	-0.003814
3425.000000	-0.003832
3424.000000	-0.003833
3423.000000	-0.003824
3422.000000	-0.003818
3421.000000	-0.003827
3420.000000	-0.003852
3419.000000	-0.003875
3418.000000	-0.003875
3417.000000	-0.003847
3416.000000	-0.003810
3415.000000	-0.003788
3414.000000	-0.003785
3413.000000	-0.003790
3412.000000	-0.003786
3411.000000	-0.003770
3410.000000	-0.003752
3409.000000	-0.003740
3408.000000	-0.003732
3407.000000	-0.003720
3406.000000	-0.003706
3405.000000	-0.003697
3404.000000	-0.003702
3403.000000	-0.003712
3402.000000	-0.003710
3401.000000	-0.003690
3400.000000	-0.003662
3399.000000	-0.003640
3398.000000	-0.003627
3397.000000	-0.003616
3396.000000	-0.003604
3395.000000	-0.003597
3394.000000	-0.003605
3393.000000	-0.003625
3392.000000	-0.003644
3391.000000	-0.003646
3390.000000	-0.003627
3389.000000	-0.003594
3388.000000	-0.003565
3387.000000	-0.003553
3386.000000	-0.003556
3385.000000	-0.003561
3384.000000	-0.003556
3383.000000	-0.003544
3382.000000	-0.003530
3381.000000	-0.003519
3380.000000	-0.003506
3379.000000	-0.003487
3378.000000	-0.003464
3377.000000	-0.003446
3376.000000	-0.003448
3375.000000	-0.003476
3374.000000	-0.003516
3373.000000	-0.003545
3372.000000	-0.003540
3371.000000	-0.003500
3370.000000	-0.003448
3369.000000	-0.003417
3368.000000	-0.003422
3367.000000	-0.003458
3366.000000	-0.003496
3365.000000	-0.003512
3364.000000	-0.003501
3363.000000	-0.003478
3362.000000	-0.003461
3361.000000	-0.003458
3360.000000	-0.003463
3359.000000	-0.003466
3358.000000	-0.003460
3357.000000	-0.003444
3356.000000	-0.003421
3355.000000	-0.003398
3354.000000	-0.003382
3353.000000	-0.003382
3352.000000	-0.003398
3351.000000	-0.003425
3350.000000	-0.003454
3349.000000	-0.003475
3348.000000	-0.003483
3347.000000	-0.003478
3346.000000	-0.003461
3345.000000	-0.003433
3344.000000	-0.003404
3343.000000	-0.003385
3342.000000	-0.003380
3341.000000	-0.003382
3340.000000	-0.003379
3339.000000	-0.003371
3338.000000	-0.003367
3337.000000	-0.003369
3336.000000	-0.003367
3335.000000	-0.003350
3334.000000	-0.003320
3333.000000	-0.003292
3332.000000	-0.003279
3331.000000	-0.003282
3330.000000	-0.003292
3329.000000	-0.003302
3328.000000	-0.003312
3327.000000	-0.003323
3326.000000	-0.003331
3325.000000	-0.003333
3324.000000	-0.003326
3323.000000	-0.003314
3322.000000	-0.003308
3321.000000	-0.003314
3320.000000	-0.003328
3319.000000	-0.003333
3318.000000	-0.003320
3317.000000	-0.003297
3316.000000	-0.003286
3315.000000	-0.003300
3314.000000	-0.003329
3313.000000	-0.003349
3312.000000	-0.003341
3311.000000	-0.003305
3310.000000	-0.003259
3309.000000	-0.003222
3308.000000	-0.003206
3307.000000	-0.003205
3306.000000	-0.003204
3305.000000	-0.003198
3304.000000	-0.003196
3303.000000	-0.003209
3302.000000	-0.003236
3301.000000	-0.003262
3300.000000	-0.003274
3299.000000	-0.003273
3298.000000	-0.003263
3297.000000	-0.003244
3296.000000	-0.003214
3295.000000	-0.003180
3294.000000	-0.003158
3293.000000	-0.003160
3292.000000	-0.003182
3291.000000	-0.003215
3290.000000	-0.003246
3289.000000	-0.003265
3288.000000	-0.003269
3287.000000	-0.003261
3286.000000	-0.003252
3285.000000	-0.003249
3284.000000	-0.003252
3283.000000	-0.003253
3282.000000	-0.003245
3281.000000	-0.003233
3280.000000	-0.003225
3279.000000	-0.003222
3278.000000	-0.003208
3277.000000	-0.003171
3276.000000	-0.003120
3275.000000	-0.003081
3274.000000	-0.003076
3273.000000	-0.003101
3272.000000	-0.003130
3271.000000	-0.003141
3270.000000	-0.003128
3269.000000	-0.003103
3268.000000	-0.003082
3267.000000	-0.003070
3266.000000	-0.003065
3265.000000	-0.003060
3264.000000	-0.003052
3263.000000	-0.003040
3262.000000	-0.003028
3261.000000	-0.003016
3260.000000	-0.003009
3259.000000	-0.003006
3258.000000	-0.003001
3257.000000	-0.002983
3256.000000	-0.002954
3255.000000	-0.002927
3254.000000	-0.002919
3253.000000	-0.002923
3252.000000	-0.002915
3251.000000	-0.002882
3250.000000	-0.002834
3249.000000	-0.002796
3248.000000	-0.002786
3247.000000	-0.002799
3246.000000	-0.002817
3245.000000	-0.002820
3244.000000	-0.002798
3243.000000	-0.002760
3242.000000	-0.002727
3241.000000	-0.002717
3240.000000	-0.002724
3239.000000	-0.002730
3238.000000	-0.002719
3237.000000	-0.002697
3236.000000	-0.002672
3235.000000	-0.002649
3234.000000	-0.002631
3233.000000	-0.002625
3232.000000	-0.002632
3231.000000	-0.002641
3230.000000	-0.002633
3229.000000	-0.002602
3228.000000	-0.002564
3227.000000	-0.002532
3226.000000	-0.002513
3225.000000	-0.002505
3224.000000	-0.002508
3223.000000	-0.002518
3222.000000	-0.002524
3221.000000	-0.002510
3220.000000	-0.002473
3219.000000	-0.002420
3218.000000	-0.002367
3217.000000	-0.002328
3216.000000	-0.002311
3215.000000	-0.002302
3214.000000	-0.002283
3213.000000	-0.002242
3212.000000	-0.002196
3211.000000	-0.002163
3210.000000	-0.002146
3209.000000	-0.002132
3208.000000	-0.002112
3207.000000	-0.002086
3206.000000	-0.002054
3205.000000	-0.002013
3204.000000	-0.001964
3203.000000	-0.001922
3202.000000	-0.001902
3201.000000	-0.001909
3200.000000	-0.001935
3199.000000	-0.001971
3198.000000	-0.002008
3197.000000	-0.002034
3196.000000	-0.002042
3195.000000	-0.002030
3194.000000	-0.002007
3193.000000	-0.001988
3192.000000	-0.001988
3191.000000	-0.002010
3190.000000	-0.002042
3189.000000	-0.002069
3188.000000	-0.002086
3187.000000	-0.002102
3186.000000	-0.002123
3185.000000	-0.002142
3184.000000	-0.002144
3183.000000	-0.002123
3182.000000	-0.002085
3181.000000	-0.002045
3180.000000	-0.002011
3179.000000	-0.001984
3178.000000	-0.001957
3177.000000	-0.001927
3176.000000	-0.001895
3175.000000	-0.001865
3174.000000	-0.001825
3173.000000	-0.001760
3172.000000	-0.001662
3171.000000	-0.001531
3170.000000	-0.001374
3169.000000	-0.001199
3168.000000	-0.001023
3167.000000	-0.000868
3166.000000	-0.000750
3165.000000	-0.000684
3164.000000	-0.000680
3163.000000	-0.000741
3162.000000	-0.000858
3161.000000	-0.001010
3160.000000	-0.001173
3159.000000	-0.001334
3158.000000	-0.001479
3157.000000	-0.001603
3156.000000	-0.001705
3155.000000	-0.001793
3154.000000	-0.001872
3153.000000	-0.001938
3152.000000	-0.001982
3151.000000	-0.002003
3150.000000	-0.002006
3149.000000	-0.001996
3148.000000	-0.001982
3147.000000	-0.001975
3146.000000	-0.001984
3145.000000	-0.002002
3144.000000	-0.002019
3143.000000	-0.002026
3142.000000	-0.002028
3141.000000	-0.002033
3140.000000	-0.002043
3139.000000	-0.002058
3138.000000	-0.002072
3137.000000	-0.002077
3136.000000	-0.002065
3135.000000	-0.002041
3134.000000	-0.002012
3133.000000	-0.001989
3132.000000	-0.001979
3131.000000	-0.001983
3130.000000	-0.001997
3129.000000	-0.002011
3128.000000	-0.002017
3127.000000	-0.002014
3126.000000	-0.002008
3125.000000	-0.002006
3124.000000	-0.002008
3123.000000	-0.002014
3122.000000	-0.002027
3121.000000	-0.002044
3120.000000	-0.002059
3119.000000	-0.002057
3118.000000	-0.002034
3117.000000	-0.001998
3116.000000	-0.001968
3115.000000	-0.001957
3114.000000	-0.001961
3113.000000	-0.001966
3112.000000	-0.001957
3111.000000	-0.001941
3110.000000	-0.001931
3109.000000	-0.001934
3108.000000	-0.001946
3107.000000	-0.001964
3106.000000	-0.001987
3105.000000	-0.002013
3104.000000	-0.002028
3103.000000	-0.002022
3102.000000	-0.002001
3101.000000	-0.001980
3100.000000	-0.001968
3099.000000	-0.001962
3098.000000	-0.001955
3097.000000	-0.001947
3096.000000	-0.001942
3095.000000	-0.001942
3094.000000	-0.001943
3093.000000	-0.001944
3092.000000	-0.001938
3091.000000	-0.001925
3090.000000	-0.001903
3089.000000	-0.001878
3088.000000	-0.001857
3087.000000	-0.001845
3086.000000	-0.001842
3085.000000	-0.001845
3084.000000	-0.001850
3083.000000	-0.001851
3082.000000	-0.001842
3081.000000	-0.001826
3080.000000	-0.001813
3079.000000	-0.001811
3078.000000	-0.001819
3077.000000	-0.001830
3076.000000	-0.001844
3075.000000	-0.001864
3074.000000	-0.001889
3073.000000	-0.001907
3072.000000	-0.001907
3071.000000	-0.001888
3070.000000	-0.001855
3069.000000	-0.001815
3068.000000	-0.001778
3067.000000	-0.001757
3066.000000	-0.001754
3065.000000	-0.001762
3064.000000	-0.001764
3063.000000	-0.001759
3062.000000	-0.001759
3061.000000	-0.001773
3060.000000	-0.001797
3059.000000	-0.001814
3058.000000	-0.001812
3057.000000	-0.001792
3056.000000	-0.001767
3055.000000	-0.001750
3054.000000	-0.001746
3053.000000	-0.001748
3052.000000	-0.001747
3051.000000	-0.001739
3050.000000	-0.001732
3049.000000	-0.001733
3048.000000	-0.001744
3047.000000	-0.001759
3046.000000	-0.001767
3045.000000	-0.001755
3044.000000	-0.001724
3043.000000	-0.001683
3042.000000	-0.001648
3041.000000	-0.001628
3040.000000	-0.001612
3039.000000	-0.001588
3038.000000	-0.001550
3037.000000	-0.001510
3036.000000	-0.001485
3035.000000	-0.001479
3034.000000	-0.001479
3033.000000	-0.001473
3032.000000	-0.001455
3031.000000	-0.001429
3030.000000	-0.001397
3029.000000	-0.001355
3028.000000	-0.001304
3027.000000	-0.001254
3026.000000	-0.001214
3025.000000	-0.001184
3024.000000	-0.001153
3023.000000	-0.001115
3022.000000	-0.001069
3021.000000	-0.001026
3020.000000	-0.000991
3019.000000	-0.000962
3018.000000	-0.000927
3017.000000	-0.000872
3016.000000	-0.000796
3015.000000	-0.000708
3014.000000	-0.000623
3013.000000	-0.000544
3012.000000	-0.000465
3011.000000	-0.000378
3010.000000	-0.000281
3009.000000	-0.000177
3008.000000	-0.000071
3007.000000	0.000027
3006.000000	0.000110
3005.000000	0.000173
3004.000000	0.000224
3003.000000	0.000275
3002.000000	0.000325
3001.000000	0.000362
3000.000000	0.000378
2999.000000	0.000386
2998.000000	0.000414
2997.000000	0.000471
2996.000000	0.000537
2995.000000	0.000587
2994.000000	0.000619
2993.000000	0.000649
2992.000000	0.000693
2991.000000	0.000751
2990.000000	0.000823
2989.000000	0.000914
2988.000000	0.001026
2987.000000	0.001150
2986.000000	0.001271
2985.000000	0.001386
2984.000000	0.001499
2983.000000	0.001620
2982.000000	0.001753
2981.000000	0.001907
2980.000000	0.002091
2979.000000	0.002308
2978.000000	0.002549
2977.000000	0.002795
2976.000000	0.003020
2975.000000	0.003208
2974.000000	0.003354
2973.000000	0.003468
2972.000000	0.003560
2971.000000	0.003629
2970.000000	0.003664
2969.000000	0.003649
2968.000000	0.003577
2967.000000	0.003456
2966.000000	0.003304
2965.000000	0.003138
2964.000000	0.002964
2963.000000	0.002780
2962.000000	0.002585
2961.000000	0.002392
2960.000000	0.002215
2959.000000	0.002061
2958.000000	0.001929
2957.000000	0.001817
2956.000000	0.001725
2955.000000	0.001651
2954.000000	0.001592
2953.000000	0.001555
2952.000000	0.001547
2951.000000	0.001572
2950.000000	0.001624
2949.000000	0.001700
2948.000000	0.001796
2947.000000	0.001911
2946.000000	0.002039
2945.000000	0.002175
2944.000000	0.002315
2943.000000	0.002453
2942.000000	0.002574
2941.000000	0.002665
2940.000000	0.002710
2939.000000	0.002709
2938.000000	0.002665
2937.000000	0.002589
2936.000000	0.002493
2935.000000	0.002384
2934.000000	0.002264
2933.000000	0.002129
2932.000000	0.001977
2931.000000	0.001813
2930.000000	0.001653
2929.000000	0.001514
2928.000000	0.001399
2927.000000	0.001297
2926.000000	0.001191
2925.000000	0.001075
2924.000000	0.000951
2923.000000	0.000828
2922.000000	0.000714
2921.000000	0.000616
2920.000000	0.000531
2919.000000	0.000451
2918.000000	0.000368
2917.000000	0.000287
2916.000000	0.000220
2915.000000	0.000172
2914.000000	0.000134
2913.000000	0.000086
2912.000000	0.000017
2911.000000	-0.000070
2910.000000	-0.000159
2909.000000	-0.000232
2908.000000	-0.000284
2907.000000	-0.000323
2906.000000	-0.000360
2905.000000	-0.000401
2904.000000	-0.000447
2903.000000	-0.000502
2902.000000	-0.000567
2901.000000	-0.000636
2900.000000	-0.000695
2899.000000	-0.000734
2898.000000	-0.000752
2897.000000	-0.000759
2896.000000	-0.000760
2895.000000	-0.000752
2894.000000	-0.000730
2893.000000	-0.000683
2892.000000	-0.000606
2891.000000	-0.000500
2890.000000	-0.000372
2889.000000	-0.000232
2888.000000	-0.000085
2887.000000	0.000075
2886.000000	0.000259
2885.000000	0.000468
2884.000000	0.000685
2883.000000	0.000882
2882.000000	0.001032
2881.000000	0.001116
2880.000000	0.001122
2879.000000	0.001046
2878.000000	0.000898
2877.000000	0.000706
2876.000000	0.000507
2875.000000	0.000324
2874.000000	0.000157
2873.000000	-0.000008
2872.000000	-0.000180
2871.000000	-0.000359
2870.000000	-0.000536
2869.000000	-0.000706
2868.000000	-0.000868
2867.000000	-0.001031
2866.000000	-0.001196
2865.000000	-0.001359
2864.000000	-0.001511
2863.000000	-0.001649
2862.000000	-0.001778
2861.000000	-0.001895
2860.000000	-0.001996
2859.000000	-0.002079
2858.000000	-0.002150
2857.000000	-0.002212
2856.000000	-0.002264
2855.000000	-0.002302
2854.000000	-0.002330
2853.000000	-0.002360
2852.000000	-0.002394
2851.000000	-0.002431
2850.000000	-0.002472
2849.000000	-0.002520
2848.000000	-0.002567
2847.000000	-0.002601
2846.000000	-0.002614
2845.000000	-0.002616
2844.000000	-0.002625
2843.000000	-0.002650
2842.000000	-0.002684
2841.000000	-0.002715
2840.000000	-0.002737
2839.000000	-0.002751
2838.000000	-0.002760
2837.000000	-0.002772
2836.000000	-0.002794
2835.000000	-0.002828
2834.000000	-0.002873
2833.000000	-0.002919
2832.000000	-0.002958
2831.000000	-0.002989
2830.000000	-0.003014
2829.000000	-0.003037
2828.000000	-0.003058
2827.000000	-0.003071
2826.000000	-0.003073
2825.000000	-0.003074
2824.000000	-0.003082
2823.000000	-0.003099
2822.000000	-0.003119
2821.000000	-0.003137
2820.000000	-0.003156
2819.000000	-0.003179
2818.000000	-0.003202
2817.000000	-0.003221
2816.000000	-0.003236
2815.000000	-0.003254
2814.000000	-0.003276
2813.000000	-0.003298
2812.000000	-0.003318
2811.000000	-0.003331
2810.000000	-0.003335
2809.000000	-0.003333
2808.000000	-0.003333
2807.000000	-0.003334
2806.000000	-0.003327
2805.000000	-0.003307
2804.000000	-0.003288
2803.000000	-0.003290
2802.000000	-0.003317
2801.000000	-0.003350
2800.000000	-0.003367
2799.000000	-0.003361
2798.000000	-0.003343
2797.000000	-0.003331
2796.000000	-0.003338
2795.000000	-0.003363
2794.000000	-0.003391
2793.000000	-0.003407
2792.000000	-0.003409
2791.000000	-0.003408
2790.000000	-0.003408
2789.000000	-0.003405
2788.000000	-0.003395
2787.000000	-0.003386
2786.000000	-0.003388
2785.000000	-0.003397
2784.000000	-0.003402
2783.000000	-0.003396
2782.000000	-0.003387
2781.000000	-0.003382
2780.000000	-0.003383
2779.000000	-0.003387
2778.000000	-0.003392
2777.000000	-0.003402
2776.000000	-0.003416
2775.000000	-0.003427
2774.000000	-0.003425
2773.000000	-0.003409
2772.000000	-0.003384
2771.000000	-0.003361
2770.000000	-0.003347
2769.000000	-0.003340
2768.000000	-0.003334
2767.000000	-0.003330
2766.000000	-0.003329
2765.000000	-0.003336
2764.000000	-0.003348
2763.000000	-0.003356
2762.000000	-0.003358
2761.000000	-0.003355
2760.000000	-0.003351
2759.000000	-0.003343
2758.000000	-0.003324
2757.000000	-0.003288
2756.000000	-0.003240
2755.000000	-0.003194
2754.000000	-0.003165
2753.000000	-0.003152
2752.000000	-0.003147
2751.000000	-0.003141
2750.000000	-0.003137
2749.000000	-0.003142
2748.000000	-0.003157
2747.000000	-0.003170
2746.000000	-0.003172
2745.000000	-0.003162
2744.000000	-0.003152
2743.000000	-0.003147
2742.000000	-0.003143
2741.000000	-0.003134
2740.000000	-0.003123
2739.000000	-0.003111
2738.000000	-0.003098
2737.000000	-0.003081
2736.000000	-0.003061
2735.000000	-0.003043
2734.000000	-0.003030
2733.000000	-0.003026
2732.000000	-0.003035
2731.000000	-0.003058
2730.000000	-0.003086
2729.000000	-0.003106
2728.000000	-0.003112
2727.000000	-0.003113
2726.000000	-0.003120
2725.000000	-0.003132
2724.000000	-0.003143
2723.000000	-0.003147
2722.000000	-0.003147
2721.000000	-0.003146
2720.000000	-0.003147
2719.000000	-0.003145
2718.000000	-0.003130
2717.000000	-0.003102
2716.000000	-0.003066
2715.000000	-0.003038
2714.000000	-0.003027
2713.000000	-0.003033
2712.000000	-0.003046
2711.000000	-0.003056
2710.000000	-0.003051
2709.000000	-0.003027
2708.000000	-0.002992
2707.000000	-0.002964
2706.000000	-0.002953
2705.000000	-0.002958
2704.000000	-0.002971
2703.000000	-0.002984
2702.000000	-0.002991
2701.000000	-0.002980
2700.000000	-0.002952
2699.000000	-0.002924
2698.000000	-0.002916
2697.000000	-0.002932
2696.000000	-0.002951
2695.000000	-0.002957
2694.000000	-0.002953
2693.000000	-0.002952
2692.000000	-0.002957
2691.000000	-0.002953
2690.000000	-0.002927
2689.000000	-0.002889
2688.000000	-0.002861
2687.000000	-0.002859
2686.000000	-0.002878
2685.000000	-0.002899
2684.000000	-0.002903
2683.000000	-0.002886
2682.000000	-0.002859
2681.000000	-0.002834
2680.000000	-0.002820
2679.000000	-0.002816
2678.000000	-0.002817
2677.000000	-0.002813
2676.000000	-0.002800
2675.000000	-0.002784
2674.000000	-0.002776
2673.000000	-0.002786
2672.000000	-0.002810
2671.000000	-0.002837
2670.000000	-0.002853
2669.000000	-0.002850
2668.000000	-0.002834
2667.000000	-0.002819
2666.000000	-0.002820
2665.000000	-0.002840
2664.000000	-0.002868
2663.000000	-0.002888
2662.000000	-0.002896
2661.000000	-0.002901
2660.000000	-0.002910
2659.000000	-0.002918
2658.000000	-0.002918
2657.000000	-0.002914
2656.000000	-0.002912
2655.000000	-0.002912
2654.000000	-0.002909
2653.000000	-0.002909
2652.000000	-0.002926
2651.000000	-0.002962
2650.000000	-0.002998
2649.000000	-0.003017
2648.000000	-0.003016
2647.000000	-0.003008
2646.000000	-0.002999
2645.000000	-0.002989
2644.000000	-0.002979
2643.000000	-0.002974
2642.000000	-0.002976
2641.000000	-0.002979
2640.000000	-0.002975
2639.000000	-0.002960
2638.000000	-0.002942
2637.000000	-0.002921
2636.000000	-0.002890
2635.000000	-0.002837
2634.000000	-0.002762
2633.000000	-0.002678
2632.000000	-0.002598
2631.000000	-0.002532
2630.000000	-0.002485
2629.000000	-0.002466
2628.000000	-0.002484
2627.000000	-0.002535
2626.000000	-0.002601
2625.000000	-0.002669
2624.000000	-0.002732
2623.000000	-0.002792
2622.000000	-0.002851
2621.000000	-0.002913
2620.000000	-0.002982
2619.000000	-0.003051
2618.000000	-0.003106
2617.000000	-0.003133
2616.000000	-0.003140
2615.000000	-0.003145
2614.000000	-0.003167
2613.000000	-0.003204
2612.000000	-0.003246
2611.000000	-0.003284
2610.000000	-0.003318
2609.000000	-0.003353
2608.000000	-0.003394
2607.000000	-0.003438
2606.000000	-0.003479
2605.000000	-0.003510
2604.000000	-0.003532
2603.000000	-0.003544
2602.000000	-0.003548
2601.000000	-0.003546
2600.000000	-0.003542
2599.000000	-0.003538
2598.000000	-0.003532
2597.000000	-0.003532
2596.000000	-0.003545
2595.000000	-0.003569
2594.000000	-0.003596
2593.000000	-0.003618
2592.000000	-0.003637
2591.000000	-0.003654
2590.000000	-0.003665
2589.000000	-0.003670
2588.000000	-0.003675
2587.000000	-0.003691
2586.000000	-0.003720
2585.000000	-0.003757
2584.000000	-0.003799
2583.000000	-0.003837
2582.000000	-0.003858
2581.000000	-0.003856
2580.000000	-0.003844
2579.000000	-0.003835
2578.000000	-0.003831
2577.000000	-0.003828
2576.000000	-0.003823
2575.000000	-0.003824
2574.000000	-0.003833
2573.000000	-0.003849
2572.000000	-0.003864
2571.000000	-0.003869
2570.000000	-0.003861
2569.000000	-0.003849
2568.000000	-0.003854
2567.000000	-0.003887
2566.000000	-0.003936
2565.000000	-0.003979
2564.000000	-0.004005
2563.000000	-0.004020
2562.000000	-0.004028
2561.000000	-0.004028
2560.000000	-0.004024
2559.000000	-0.004025
2558.000000	-0.004033
2557.000000	-0.004040
2556.000000	-0.004040
2555.000000	-0.004039
2554.000000	-0.004045
2553.000000	-0.004058
2552.000000	-0.004074
2551.000000	-0.004089
2550.000000	-0.004101
2549.000000	-0.004108
2548.000000	-0.004107
2547.000000	-0.004098
2546.000000	-0.004086
2545.000000	-0.004082
2544.000000	-0.004097
2543.000000	-0.004135
2542.000000	-0.004181
2541.000000	-0.004217
2540.000000	-0.004234
2539.000000	-0.004232
2538.000000	-0.004220
2537.000000	-0.004201
2536.000000	-0.004177
2535.000000	-0.004161
2534.000000	-0.004164
2533.000000	-0.004189
2532.000000	-0.004228
2531.000000	-0.004261
2530.000000	-0.004274
2529.000000	-0.004267
2528.000000	-0.004255
2527.000000	-0.004252
2526.000000	-0.004261
2525.000000	-0.004272
2524.000000	-0.004281
2523.000000	-0.004293
2522.000000	-0.004310
2521.000000	-0.004331
2520.000000	-0.004344
2519.000000	-0.004335
2518.000000	-0.004305
2517.000000	-0.004275
2516.000000	-0.004270
2515.000000	-0.004295
2514.000000	-0.004330
2513.000000	-0.004349
2512.000000	-0.004346
2511.000000	-0.004330
2510.000000	-0.004311
2509.000000	-0.004293
2508.000000	-0.004281
2507.000000	-0.004281
2506.000000	-0.004295
2505.000000	-0.004313
2504.000000	-0.004330
2503.000000	-0.004343
2502.000000	-0.004352
2501.000000	-0.004356
2500.000000	-0.004355
2499.000000	-0.004349
2498.000000	-0.004343
2497.000000	-0.004341
2496.000000	-0.004344
2495.000000	-0.004350
2494.000000	-0.004356
2493.000000	-0.004362
2492.000000	-0.004373
2491.000000	-0.004388
2490.000000	-0.004398
2489.000000	-0.004400
2488.000000	-0.004401
2487.000000	-0.004414
2486.000000	-0.004437
2485.000000	-0.004457
2484.000000	-0.004462
2483.000000	-0.004449
2482.000000	-0.004425
2481.000000	-0.004404
2480.000000	-0.004395
2479.000000	-0.004396
2478.000000	-0.004403
2477.000000	-0.004417
2476.000000	-0.004447
2475.000000	-0.004485
2474.000000	-0.004511
2473.000000	-0.004508
2472.000000	-0.004487
2471.000000	-0.004472
2470.000000	-0.004477
2469.000000	-0.004498
2468.000000	-0.004521
2467.000000	-0.004531
2466.000000	-0.004520
2465.000000	-0.004499
2464.000000	-0.004491
2463.000000	-0.004504
2462.000000	-0.004528
2461.000000	-0.004545
2460.000000	-0.004553
2459.000000	-0.004562
2458.000000	-0.004575
2457.000000	-0.004588
2456.000000	-0.004593
2455.000000	-0.004588
2454.000000	-0.004573
2453.000000	-0.004555
2452.000000	-0.004544
2451.000000	-0.004541
2450.000000	-0.004537
2449.000000	-0.004529
2448.000000	-0.004522
2447.000000	-0.004518
2446.000000	-0.004509
2445.000000	-0.004491
2444.000000	-0.004475
2443.000000	-0.004473
2442.000000	-0.004486
2441.000000	-0.004507
2440.000000	-0.004532
2439.000000	-0.004550
2438.000000	-0.004545
2437.000000	-0.004515
2436.000000	-0.004482
2435.000000	-0.004470
2434.000000	-0.004479
2433.000000	-0.004489
2432.000000	-0.004493
2431.000000	-0.004492
2430.000000	-0.004487
2429.000000	-0.004470
2428.000000	-0.004442
2427.000000	-0.004410
2426.000000	-0.004380
2425.000000	-0.004356
2424.000000	-0.004342
2423.000000	-0.004337
2422.000000	-0.004331
2421.000000	-0.004315
2420.000000	-0.004290
2419.000000	-0.004263
2418.000000	-0.004227
2417.000000	-0.004173
2416.000000	-0.004107
2415.000000	-0.004046
2414.000000	-0.004008
2413.000000	-0.004007
2412.000000	-0.004040
2411.000000	-0.004088
2410.000000	-0.004124
2409.000000	-0.004140
2408.000000	-0.004150
2407.000000	-0.004165
2406.000000	-0.004181
2405.000000	-0.004199
2404.000000	-0.004235
2403.000000	-0.004295
2402.000000	-0.004356
2401.000000	-0.004393
2400.000000	-0.004405
2399.000000	-0.004407
2398.000000	-0.004408
2397.000000	-0.004416
2396.000000	-0.004439
2395.000000	-0.004475
2394.000000	-0.004502
2393.000000	-0.004501
2392.000000	-0.004470
2391.000000	-0.004409
2390.000000	-0.004288
2389.000000	-0.004079
2388.000000	-0.003764
2387.000000	-0.003327
2386.000000	-0.002728
2385.000000	-0.001945
2384.000000	-0.001001
2383.000000	0.000044
2382.000000	0.001110
2381.000000	0.002083
2380.000000	0.002819
2379.000000	0.003237
2378.000000	0.003380
2377.000000	0.003381
2376.000000	0.003377
2375.000000	0.003493
2374.000000	0.003816
2373.000000	0.004310
2372.000000	0.004829
2371.000000	0.005279
2370.000000	0.005697
2369.000000	0.006141
2368.000000	0.006607
2367.000000	0.007091
2366.000000	0.007613
2365.000000	0.008184
2364.000000	0.008772
2363.000000	0.009337
2362.000000	0.010014
2361.000000	0.010880
2360.000000	0.011743
2359.000000	0.012434
2358.000000	0.012865
2357.000000	0.013027
2356.000000	0.012946
2355.000000	0.012695
2354.000000	0.012555
2353.000000	0.012858
2352.000000	0.013711
2351.000000	0.014668
2350.000000	0.015121
2349.000000	0.015066
2348.000000	0.015147
2347.000000	0.016400
2346.000000	0.019227
2345.000000	0.022933
2344.000000	0.026376
2343.000000	0.028700
2342.000000	0.029586
2341.000000	0.028829
2340.000000	0.026734
2339.000000	0.024021
2338.000000	0.021297
2337.000000	0.018875
2336.000000	0.017012
2335.000000	0.015888
2334.000000	0.015445
2333.000000	0.015444
2332.000000	0.015733
2331.000000	0.016069
2330.000000	0.016054
2329.000000	0.015622
2328.000000	0.014940
2327.000000	0.014373
2326.000000	0.013987
2325.000000	0.013781
2324.000000	0.013726
2323.000000	0.013638
2322.000000	0.013357
2321.000000	0.012776
2320.000000	0.012007
2319.000000	0.011108
2318.000000	0.010142
2317.000000	0.009232
2316.000000	0.008574
2315.000000	0.008275
2314.000000	0.008200
2313.000000	0.008153
2312.000000	0.007996
2311.000000	0.007724
2310.000000	0.007344
2309.000000	0.006913
2308.000000	0.006465
2307.000000	0.006007
2306.000000	0.005496
2305.000000	0.004959
2304.000000	0.004475
2303.000000	0.004102
2302.000000	0.003812
2301.000000	0.003565
2300.000000	0.003336
2299.000000	0.003120
2298.000000	0.002888
2297.000000	0.002632
2296.000000	0.002349
2295.000000	0.002048
2294.000000	0.001710
2293.000000	0.001337
2292.000000	0.000945
2291.000000	0.000546
2290.000000	0.000125
2289.000000	-0.000322
2288.000000	-0.000770
2287.000000	-0.001199
2286.000000	-0.001609
2285.000000	-0.001989
2284.000000	-0.002304
2283.000000	-0.002530
2282.000000	-0.002671
2281.000000	-0.002747
2280.000000	-0.002770
2279.000000	-0.002762
2278.000000	-0.002758
2277.000000	-0.002780
2276.000000	-0.002824
2275.000000	-0.002873
2274.000000	-0.002925
2273.000000	-0.002979
2272.000000	-0.003018
2271.000000	-0.003024
2270.000000	-0.003005
2269.000000	-0.002977
2268.000000	-0.002937
2267.000000	-0.002871
2266.000000	-0.002782
2265.000000	-0.002675
2264.000000	-0.002541
2263.000000	-0.002365
2262.000000	-0.002154
2261.000000	-0.001949
2260.000000	-0.001819
2259.000000	-0.001862
2258.000000	-0.002179
2257.000000	-0.002792
2256.000000	-0.003554
2255.000000	-0.004151
2254.000000	-0.004267
2253.000000	-0.003797
2252.000000	-0.002930
2251.000000	-0.002012
2250.000000	-0.001322
2249.000000	-0.000956
2248.000000	-0.000866
2247.000000	-0.000965
2246.000000	-0.001186
2245.000000	-0.001483
2244.000000	-0.001814
2243.000000	-0.002160
2242.000000	-0.002519
2241.000000	-0.002888
2240.000000	-0.003246
2239.000000	-0.003572
2238.000000	-0.003860
2237.000000	-0.004109
2236.000000	-0.004317
2235.000000	-0.004484
2234.000000	-0.004614
2233.000000	-0.004719
2232.000000	-0.004803
2231.000000	-0.004871
2230.000000	-0.004923
2229.000000	-0.004956
2228.000000	-0.004974
2227.000000	-0.004991
2226.000000	-0.005022
2225.000000	-0.005062
2224.000000	-0.005101
2223.000000	-0.005135
2222.000000	-0.005170
2221.000000	-0.005204
2220.000000	-0.005234
2219.000000	-0.005262
2218.000000	-0.005291
2217.000000	-0.005315
2216.000000	-0.005321
2215.000000	-0.005313
2214.000000	-0.005314
2213.000000	-0.005338
2212.000000	-0.005375
2211.000000	-0.005405
2210.000000	-0.005416
2209.000000	-0.005403
2208.000000	-0.005367
2207.000000	-0.005315
2206.000000	-0.005259
2205.000000	-0.005207
2204.000000	-0.005161
2203.000000	-0.005133
2202.000000	-0.005140
2201.000000	-0.005183
2200.000000	-0.005242
2199.000000	-0.005299
2198.000000	-0.005352
2197.000000	-0.005404
2196.000000	-0.005454
2195.000000	-0.005496
2194.000000	-0.005530
2193.000000	-0.005559
2192.000000	-0.005583
2191.000000	-0.005602
2190.000000	-0.005615
2189.000000	-0.005616
2188.000000	-0.005606
2187.000000	-0.005600
2186.000000	-0.005611
2185.000000	-0.005633
2184.000000	-0.005650
2183.000000	-0.005658
2182.000000	-0.005668
2181.000000	-0.005684
2180.000000	-0.005696
2179.000000	-0.005698
2178.000000	-0.005694
2177.000000	-0.005694
2176.000000	-0.005701
2175.000000	-0.005711
2174.000000	-0.005719
2173.000000	-0.005719
2172.000000	-0.005710
2171.000000	-0.005706
2170.000000	-0.005720
2169.000000	-0.005750
2168.000000	-0.005777
2167.000000	-0.005791
2166.000000	-0.005794
2165.000000	-0.005796
2164.000000	-0.005793
2163.000000	-0.005788
2162.000000	-0.005787
2161.000000	-0.005793
2160.000000	-0.005800
2159.000000	-0.005800
2158.000000	-0.005793
2157.000000	-0.005776
2156.000000	-0.005752
2155.000000	-0.005734
2154.000000	-0.005735
2153.000000	-0.005752
2152.000000	-0.005765
2151.000000	-0.005768
2150.000000	-0.005771
2149.000000	-0.005778
2148.000000	-0.005778
2147.000000	-0.005768
2146.000000	-0.005763
2145.000000	-0.005775
2144.000000	-0.005797
2143.000000	-0.005809
2142.000000	-0.005801
2141.000000	-0.005780
2140.000000	-0.005764
2139.000000	-0.005767
2138.000000	-0.005792
2137.000000	-0.005821
2136.000000	-0.005829
2135.000000	-0.005814
2134.000000	-0.005796
2133.000000	-0.005789
2132.000000	-0.005787
2131.000000	-0.005782
2130.000000	-0.005775
2129.000000	-0.005769
2128.000000	-0.005762
2127.000000	-0.005759
2126.000000	-0.005770
2125.000000	-0.005792
2124.000000	-0.005808
2123.000000	-0.005806
2122.000000	-0.005798
2121.000000	-0.005802
2120.000000	-0.005820
2119.000000	-0.005839
2118.000000	-0.005851
2117.000000	-0.005860
2116.000000	-0.005868
2115.000000	-0.005879
2114.000000	-0.005892
2113.000000	-0.005907
2112.000000	-0.005918
2111.000000	-0.005919
2110.000000	-0.005912
2109.000000	-0.005898
2108.000000	-0.005881
2107.000000	-0.005869
2106.000000	-0.005870
2105.000000	-0.005878
2104.000000	-0.005879
2103.000000	-0.005871
2102.000000	-0.005865
2101.000000	-0.005866
2100.000000	-0.005866
2099.000000	-0.005859
2098.000000	-0.005853
2097.000000	-0.005852
2096.000000	-0.005854
2095.000000	-0.005852
2094.000000	-0.005852
2093.000000	-0.005863
2092.000000	-0.005878
2091.000000	-0.005880
2090.000000	-0.005863
2089.000000	-0.005835
2088.000000	-0.005815
2087.000000	-0.005812
2086.000000	-0.005820
2085.000000	-0.005823
2084.000000	-0.005814
2083.000000	-0.005803
2082.000000	-0.005800
2081.000000	-0.005800
2080.000000	-0.005788
2079.000000	-0.005760
2078.000000	-0.005730
2077.000000	-0.005712
2076.000000	-0.005705
2075.000000	-0.005701
2074.000000	-0.005699
2073.000000	-0.005703
2072.000000	-0.005708
2071.000000	-0.005709
2070.000000	-0.005705
2069.000000	-0.005702
2068.000000	-0.005705
2067.000000	-0.005714
2066.000000	-0.005723
2065.000000	-0.005726
2064.000000	-0.005724
2063.000000	-0.005724
2062.000000	-0.005731
2061.000000	-0.005742
2060.000000	-0.005750
2059.000000	-0.005756
2058.000000	-0.005764
2057.000000	-0.005773
2056.000000	-0.005779
2055.000000	-0.005780
2054.000000	-0.005783
2053.000000	-0.005787
2052.000000	-0.005792
2051.000000	-0.005798
2050.000000	-0.005809
2049.000000	-0.005823
2048.000000	-0.005834
2047.000000	-0.005840
2046.000000	-0.005848
2045.000000	-0.005860
2044.000000	-0.005868
2043.000000	-0.005869
2042.000000	-0.005868
2041.000000	-0.005874
2040.000000	-0.005886
2039.000000	-0.005895
2038.000000	-0.005897
2037.000000	-0.005888
2036.000000	-0.005870
2035.000000	-0.005848
2034.000000	-0.005831
2033.000000	-0.005826
2032.000000	-0.005835
2031.000000	-0.005855
2030.000000	-0.005877
2029.000000	-0.005893
2028.000000	-0.005897
2027.000000	-0.005900
2026.000000	-0.005912
2025.000000	-0.005930
2024.000000	-0.005936
2023.000000	-0.005926
2022.000000	-0.005915
2021.000000	-0.005911
2020.000000	-0.005908
2019.000000	-0.005895
2018.000000	-0.005872
2017.000000	-0.005849
2016.000000	-0.005829
2015.000000	-0.005814
2014.000000	-0.005808
2013.000000	-0.005819
2012.000000	-0.005842
2011.000000	-0.005864
2010.000000	-0.005875
2009.000000	-0.005874
2008.000000	-0.005864
2007.000000	-0.005853
2006.000000	-0.005844
2005.000000	-0.005842
2004.000000	-0.005842
2003.000000	-0.005842
2002.000000	-0.005838
2001.000000	-0.005828
2000.000000	-0.005820
1999.000000	-0.005824
1998.000000	-0.005843
1997.000000	-0.005862
1996.000000	-0.005863
1995.000000	-0.005849
1994.000000	-0.005840
1993.000000	-0.005847
1992.000000	-0.005859
1991.000000	-0.005858
1990.000000	-0.005843
1989.000000	-0.005828
1988.000000	-0.005823
1987.000000	-0.005827
1986.000000	-0.005836
1985.000000	-0.005844
1984.000000	-0.005850
1983.000000	-0.005858
1982.000000	-0.005868
1981.000000	-0.005871
1980.000000	-0.005857
1979.000000	-0.005828
1978.000000	-0.005798
1977.000000	-0.005778
1976.000000	-0.005773
1975.000000	-0.005782
1974.000000	-0.005801
1973.000000	-0.005822
1972.000000	-0.005838
1971.000000	-0.005850
1970.000000	-0.005859
1969.000000	-0.005862
1968.000000	-0.005855
1967.000000	-0.005846
1966.000000	-0.005845
1965.000000	-0.005854
1964.000000	-0.005866
1963.000000	-0.005872
1962.000000	-0.005872
1961.000000	-0.005870
1960.000000	-0.005867
1959.000000	-0.005860
1958.000000	-0.005852
1957.000000	-0.005848
1956.000000	-0.005854
1955.000000	-0.005865
1954.000000	-0.005869
1953.000000	-0.005860
1952.000000	-0.005852
1951.000000	-0.005856
1950.000000	-0.005869
1949.000000	-0.005876
1948.000000	-0.005867
1947.000000	-0.005854
1946.000000	-0.005851
1945.000000	-0.005859
1944.000000	-0.005864
1943.000000	-0.005867
1942.000000	-0.005876
1941.000000	-0.005890
1940.000000	-0.005899
1939.000000	-0.005902
1938.000000	-0.005910
1937.000000	-0.005925
1936.000000	-0.005940
1935.000000	-0.005946
1934.000000	-0.005941
1933.000000	-0.005936
1932.000000	-0.005944
1931.000000	-0.005962
1930.000000	-0.005980
1929.000000	-0.005983
1928.000000	-0.005972
1927.000000	-0.005959
1926.000000	-0.005952
1925.000000	-0.005947
1924.000000	-0.005939
1923.000000	-0.005933
1922.000000	-0.005941
1921.000000	-0.005956
1920.000000	-0.005962
1919.000000	-0.005951
1918.000000	-0.005931
1917.000000	-0.005916
1916.000000	-0.005911
1915.000000	-0.005925
1914.000000	-0.005960
1913.000000	-0.006000
1912.000000	-0.006023
1911.000000	-0.006026
1910.000000	-0.006029
1909.000000	-0.006039
1908.000000	-0.006042
1907.000000	-0.006031
1906.000000	-0.006015
1905.000000	-0.006005
1904.000000	-0.006000
1903.000000	-0.006000
1902.000000	-0.006016
1901.000000	-0.006048
1900.000000	-0.006081
1899.000000	-0.006094
1898.000000	-0.006084
1897.000000	-0.006057
1896.000000	-0.006025
1895.000000	-0.006004
1894.000000	-0.006006
1893.000000	-0.006023
1892.000000	-0.006036
1891.000000	-0.006040
1890.000000	-0.006044
1889.000000	-0.006050
1888.000000	-0.006047
1887.000000	-0.006035
1886.000000	-0.006028
1885.000000	-0.006038
1884.000000	-0.006059
1883.000000	-0.006085
1882.000000	-0.006113
1881.000000	-0.006136
1880.000000	-0.006143
1879.000000	-0.006133
1878.000000	-0.006111
1877.000000	-0.006083
1876.000000	-0.006052
1875.000000	-0.006028
1874.000000	-0.006024
1873.000000	-0.006044
1872.000000	-0.006074
1871.000000	-0.006100
1870.000000	-0.006121
1869.000000	-0.006138
1868.000000	-0.006142
1867.000000	-0.006127
1866.000000	-0.006111
1865.000000	-0.006107
1864.000000	-0.006117
1863.000000	-0.006138
1862.000000	-0.006168
1861.000000	-0.006197
1860.000000	-0.006207
1859.000000	-0.006196
1858.000000	-0.006183
1857.000000	-0.006179
1856.000000	-0.006174
1855.000000	-0.006166
1854.000000	-0.006166
1853.000000	-0.006176
1852.000000	-0.006182
1851.000000	-0.006179
1850.000000	-0.006177
1849.000000	-0.006184
1848.000000	-0.006197
1847.000000	-0.006213
1846.000000	-0.006224
1845.000000	-0.006216
1844.000000	-0.006185
1843.000000	-0.006153
1842.000000	-0.006146
1841.000000	-0.006168
1840.000000	-0.006195
1839.000000	-0.006207
1838.000000	-0.006201
1837.000000	-0.006190
1836.000000	-0.006173
1835.000000	-0.006148
1834.000000	-0.006123
1833.000000	-0.006109
1832.000000	-0.006112
1831.000000	-0.006128
1830.000000	-0.006151
1829.000000	-0.006171
1828.000000	-0.006179
1827.000000	-0.006183
1826.000000	-0.006188
1825.000000	-0.006196
1824.000000	-0.006204
1823.000000	-0.006216
1822.000000	-0.006245
1821.000000	-0.006296
1820.000000	-0.006355
1819.000000	-0.006404
1818.000000	-0.006440
1817.000000	-0.006466
1816.000000	-0.006477
1815.000000	-0.006468
1814.000000	-0.006452
1813.000000	-0.006445
1812.000000	-0.006452
1811.000000	-0.006464
1810.000000	-0.006479
1809.000000	-0.006499
1808.000000	-0.006516
1807.000000	-0.006524
1806.000000	-0.006533
1805.000000	-0.006548
1804.000000	-0.006556
1803.000000	-0.006547
1802.000000	-0.006530
1801.000000	-0.006526
1800.000000	-0.006534
1799.000000	-0.006537
1798.000000	-0.006532
1797.000000	-0.006526
1796.000000	-0.006525
1795.000000	-0.006530
1794.000000	-0.006539
1793.000000	-0.006545
1792.000000	-0.006549
1791.000000	-0.006559
1790.000000	-0.006590
1789.000000	-0.006635
1788.000000	-0.006668
1787.000000	-0.006672
1786.000000	-0.006666
1785.000000	-0.006676
1784.000000	-0.006698
1783.000000	-0.006721
1782.000000	-0.006741
1781.000000	-0.006758
1780.000000	-0.006766
1779.000000	-0.006758
1778.000000	-0.006745
1777.000000	-0.006736
1776.000000	-0.006739
1775.000000	-0.006752
1774.000000	-0.006756
1773.000000	-0.006736
1772.000000	-0.006709
1771.000000	-0.006690
1770.000000	-0.006672
1769.000000	-0.006654
1768.000000	-0.006633
1767.000000	-0.006603
1766.000000	-0.006563
1765.000000	-0.006529
1764.000000	-0.006510
1763.000000	-0.006490
1762.000000	-0.006439
1761.000000	-0.006352
1760.000000	-0.006255
1759.000000	-0.006181
1758.000000	-0.006135
1757.000000	-0.006085
1756.000000	-0.006014
1755.000000	-0.005930
1754.000000	-0.005852
1753.000000	-0.005784
1752.000000	-0.005723
1751.000000	-0.005672
1750.000000	-0.005639
1749.000000	-0.005628
1748.000000	-0.005641
1747.000000	-0.005664
1746.000000	-0.005661
1745.000000	-0.005626
1744.000000	-0.005593
1743.000000	-0.005587
1742.000000	-0.005590
1741.000000	-0.005580
1740.000000	-0.005569
1739.000000	-0.005588
1738.000000	-0.005632
1737.000000	-0.005677
1736.000000	-0.005707
1735.000000	-0.005714
1734.000000	-0.005735
1733.000000	-0.005764
1732.000000	-0.005766
1731.000000	-0.005762
1730.000000	-0.005781
1729.000000	-0.005812
1728.000000	-0.005832
1727.000000	-0.005838
1726.000000	-0.005832
1725.000000	-0.005813
1724.000000	-0.005785
1723.000000	-0.005757
1722.000000	-0.005731
1721.000000	-0.005702
1720.000000	-0.005662
1719.000000	-0.005616
1718.000000	-0.005599
1717.000000	-0.005627
1716.000000	-0.005638
1715.000000	-0.005606
1714.000000	-0.005566
1713.000000	-0.005529
1712.000000	-0.005477
1711.000000	-0.005414
1710.000000	-0.005364
1709.000000	-0.005326
1708.000000	-0.005287
1707.000000	-0.005251
1706.000000	-0.005228
1705.000000	-0.005193
1704.000000	-0.005104
1703.000000	-0.004990
1702.000000	-0.004887
1701.000000	-0.004787
1700.000000	-0.004682
1699.000000	-0.004542
1698.000000	-0.004404
1697.000000	-0.004310
1696.000000	-0.004209
1695.000000	-0.004032
1694.000000	-0.003789
1693.000000	-0.003549
1692.000000	-0.003345
1691.000000	-0.003165
1690.000000	-0.002990
1689.000000	-0.002814
1688.000000	-0.002662
1687.000000	-0.002558
1686.000000	-0.002465
1685.000000	-0.002302
1684.000000	-0.002083
1683.000000	-0.001895
1682.000000	-0.001759
1681.000000	-0.001646
1680.000000	-0.001528
1679.000000	-0.001391
1678.000000	-0.001240
1677.000000	-0.001079
1676.000000	-0.000917
1675.000000	-0.000784
1674.000000	-0.000671
1673.000000	-0.000565
1672.000000	-0.000496
1671.000000	-0.000496
1670.000000	-0.000544
1669.000000	-0.000551
1668.000000	-0.000460
1667.000000	-0.000318
1666.000000	-0.000171
1665.000000	-0.000006
1664.000000	0.000224
1663.000000	0.000531
1662.000000	0.000876
1661.000000	0.001242
1660.000000	0.001616
1659.000000	0.001981
1658.000000	0.002322
1657.000000	0.002623
1656.000000	0.002861
1655.000000	0.003099
1654.000000	0.003533
1653.000000	0.004188
1652.000000	0.004803
1651.000000	0.005212
1650.000000	0.005438
1649.000000	0.005558
1648.000000	0.005681
1647.000000	0.005829
1646.000000	0.005944
1645.000000	0.005997
1644.000000	0.006023
1643.000000	0.006039
1642.000000	0.006051
1641.000000	0.006064
1640.000000	0.006071
1639.000000	0.006045
1638.000000	0.005969
1637.000000	0.005877
1636.000000	0.005812
1635.000000	0.005775
1634.000000	0.005747
1633.000000	0.005695
1632.000000	0.005593
1631.000000	0.005423
1630.000000	0.005177
1629.000000	0.004878
1628.000000	0.004573
1627.000000	0.004293
1626.000000	0.004018
1625.000000	0.003707
1624.000000	0.003344
1623.000000	0.002966
1622.000000	0.002647
1621.000000	0.002416
1620.000000	0.002217
1619.000000	0.001988
1618.000000	0.001724
1617.000000	0.001466
1616.000000	0.001260
1615.000000	0.001103
1614.000000	0.000947
1613.000000	0.000767
1612.000000	0.000574
1611.000000	0.000381
1610.000000	0.000189
1609.000000	0.000003
1608.000000	-0.000167
1607.000000	-0.000320
1606.000000	-0.000461
1605.000000	-0.000594
1604.000000	-0.000727
1603.000000	-0.000863
1602.000000	-0.000998
1601.000000	-0.001124
1600.000000	-0.001248
1599.000000	-0.001379
1598.000000	-0.001516
1597.000000	-0.001650
1596.000000	-0.001775
1595.000000	-0.001891
1594.000000	-0.002006
1593.000000	-0.002125
1592.000000	-0.002251
1591.000000	-0.002382
1590.000000	-0.002512
1589.000000	-0.002637
1588.000000	-0.002762
1587.000000	-0.002897
1586.000000	-0.003032
1585.000000	-0.003144
1584.000000	-0.003225
1583.000000	-0.003299
1582.000000	-0.003371
1581.000000	-0.003421
1580.000000	-0.003445
1579.000000	-0.003479
1578.000000	-0.003552
1577.000000	-0.003646
1576.000000	-0.003719
1575.000000	-0.003743
1574.000000	-0.003735
1573.000000	-0.003743
1572.000000	-0.003789
1571.000000	-0.003842
1570.000000	-0.003868
1569.000000	-0.003855
1568.000000	-0.003828
1567.000000	-0.003828
1566.000000	-0.003871
1565.000000	-0.003931
1564.000000	-0.003982
1563.000000	-0.004023
1562.000000	-0.004077
1561.000000	-0.004133
1560.000000	-0.004153
1559.000000	-0.004219
1558.000000	-0.004313
1557.000000	-0.004315
1556.000000	-0.004262
1555.000000	-0.004230
1554.000000	-0.004222
1553.000000	-0.004233
1552.000000	-0.004258
1551.000000	-0.004297
1550.000000	-0.004336
1549.000000	-0.004355
1548.000000	-0.004339
1547.000000	-0.004305
1546.000000	-0.004278
1545.000000	-0.004279
1544.000000	-0.004302
1543.000000	-0.004307
1542.000000	-0.004271
1541.000000	-0.004229
1540.000000	-0.004255
1539.000000	-0.004342
1538.000000	-0.004388
1537.000000	-0.004373
1536.000000	-0.004344
1535.000000	-0.004318
1534.000000	-0.004295
1533.000000	-0.004281
1532.000000	-0.004266
1531.000000	-0.004235
1530.000000	-0.004202
1529.000000	-0.004185
1528.000000	-0.004191
1527.000000	-0.004223
1526.000000	-0.004275
1525.000000	-0.004323
1524.000000	-0.004342
1523.000000	-0.004324
1522.000000	-0.004307
1521.000000	-0.004341
1520.000000	-0.004400
1519.000000	-0.004430
1518.000000	-0.004425
1517.000000	-0.004403
1516.000000	-0.004378
1515.000000	-0.004356
1514.000000	-0.004355
1513.000000	-0.004391
1512.000000	-0.004439
1511.000000	-0.004457
1510.000000	-0.004449
1509.000000	-0.004448
1508.000000	-0.004451
1507.000000	-0.004423
1506.000000	-0.004371
1505.000000	-0.004325
1504.000000	-0.004295
1503.000000	-0.004267
1502.000000	-0.004215
1501.000000	-0.004135
1500.000000	-0.004038
1499.000000	-0.003918
1498.000000	-0.003747
1497.000000	-0.003514
1496.000000	-0.003243
1495.000000	-0.002972
1494.000000	-0.002742
1493.000000	-0.002576
1492.000000	-0.002452
1491.000000	-0.002333
1490.000000	-0.002235
1489.000000	-0.002214
1488.000000	-0.002262
1487.000000	-0.002314
1486.000000	-0.002340
1485.000000	-0.002354
1484.000000	-0.002382
1483.000000	-0.002440
1482.000000	-0.002514
1481.000000	-0.002576
1480.000000	-0.002606
1479.000000	-0.002622
1478.000000	-0.002651
1477.000000	-0.002701
1476.000000	-0.002733
1475.000000	-0.002720
1474.000000	-0.002695
1473.000000	-0.002730
1472.000000	-0.002837
1471.000000	-0.002941
1470.000000	-0.003004
1469.000000	-0.003068
1468.000000	-0.003154
1467.000000	-0.003217
1466.000000	-0.003202
1465.000000	-0.003131
1464.000000	-0.003118
1463.000000	-0.003227
1462.000000	-0.003420
1461.000000	-0.003625
1460.000000	-0.003791
1459.000000	-0.003918
1458.000000	-0.004065
1457.000000	-0.004288
1456.000000	-0.004504
1455.000000	-0.004610
1454.000000	-0.004644
1453.000000	-0.004678
1452.000000	-0.004719
1451.000000	-0.004740
1450.000000	-0.004750
1449.000000	-0.004807
1448.000000	-0.004940
1447.000000	-0.005103
1446.000000	-0.005218
1445.000000	-0.005263
1444.000000	-0.005276
1443.000000	-0.005285
1442.000000	-0.005284
1441.000000	-0.005248
1440.000000	-0.005173
1439.000000	-0.005074
1438.000000	-0.004975
1437.000000	-0.004908
1436.000000	-0.004875
1435.000000	-0.004832
1434.000000	-0.004766
1433.000000	-0.004705
1432.000000	-0.004659
1431.000000	-0.004607
1430.000000	-0.004528
1429.000000	-0.004432
1428.000000	-0.004339
1427.000000	-0.004259
1426.000000	-0.004181
1425.000000	-0.004069
1424.000000	-0.003909
1423.000000	-0.003734
1422.000000	-0.003607
1421.000000	-0.003580
1420.000000	-0.003649
1419.000000	-0.003727
1418.000000	-0.003713
1417.000000	-0.003621
1416.000000	-0.003527
1415.000000	-0.003447
1414.000000	-0.003349
1413.000000	-0.003226
1412.000000	-0.003115
1411.000000	-0.003040
1410.000000	-0.002970
1409.000000	-0.002868
1408.000000	-0.002737
1407.000000	-0.002615
1406.000000	-0.002532
1405.000000	-0.002472
1404.000000	-0.002386
1403.000000	-0.002244
1402.000000	-0.002061
1401.000000	-0.001876
1400.000000	-0.001710
1399.000000	-0.001549
1398.000000	-0.001352
1397.000000	-0.001109
1396.000000	-0.000847
1395.000000	-0.000602
1394.000000	-0.000376
1393.000000	-0.000139
1392.000000	0.000107
1391.000000	0.000335
1390.000000	0.000528
1389.000000	0.000693
1388.000000	0.000844
1387.000000	0.000963
1386.000000	0.001015
1385.000000	0.000974
1384.000000	0.000828
1383.000000	0.000581
1382.000000	0.000252
1381.000000	-0.000146
1380.000000	-0.000606
1379.000000	-0.001098
1378.000000	-0.001555
1377.000000	-0.001905
1376.000000	-0.002093
1375.000000	-0.002070
1374.000000	-0.001802
1373.000000	-0.001327
1372.000000	-0.000759
1371.000000	-0.000221
1370.000000	0.000206
1369.000000	0.000498
1368.000000	0.000681
1367.000000	0.000809
1366.000000	0.000905
1365.000000	0.000947
1364.000000	0.000893
1363.000000	0.000747
1362.000000	0.000565
1361.000000	0.000396
1360.000000	0.000224
1359.000000	0.000016
1358.000000	-0.000218
1357.000000	-0.000440
1356.000000	-0.000636
1355.000000	-0.000824
1354.000000	-0.001017
1353.000000	-0.001197
1352.000000	-0.001328
1351.000000	-0.001408
1350.000000	-0.001480
1349.000000	-0.001585
1348.000000	-0.001716
1347.000000	-0.001826
1346.000000	-0.001881
1345.000000	-0.001906
1344.000000	-0.001952
1343.000000	-0.002041
1342.000000	-0.002135
1341.000000	-0.002187
1340.000000	-0.002198
1339.000000	-0.002220
1338.000000	-0.002287
1337.000000	-0.002377
1336.000000	-0.002449
1335.000000	-0.002491
1334.000000	-0.002534
1333.000000	-0.002616
1332.000000	-0.002740
1331.000000	-0.002871
1330.000000	-0.002979
1329.000000	-0.003077
1328.000000	-0.003203
1327.000000	-0.003367
1326.000000	-0.003535
1325.000000	-0.003663
1324.000000	-0.003759
1323.000000	-0.003865
1322.000000	-0.004011
1321.000000	-0.004185
1320.000000	-0.004354
1319.000000	-0.004502
1318.000000	-0.004641
1317.000000	-0.004774
1316.000000	-0.004882
1315.000000	-0.004944
1314.000000	-0.004974
1313.000000	-0.005011
1312.000000	-0.005081
1311.000000	-0.005160
1310.000000	-0.005210
1309.000000	-0.005236
1308.000000	-0.005281
1307.000000	-0.005383
1306.000000	-0.005526
1305.000000	-0.005662
1304.000000	-0.005758
1303.000000	-0.005834
1302.000000	-0.005929
1301.000000	-0.006055
1300.000000	-0.006184
1299.000000	-0.006294
1298.000000	-0.006405
1297.000000	-0.006555
1296.000000	-0.006735
1295.000000	-0.006884
1294.000000	-0.006964
1293.000000	-0.007006
1292.000000	-0.007075
1291.000000	-0.007191
1290.000000	-0.007316
1289.000000	-0.007407
1288.000000	-0.007470
1287.000000	-0.007541
1286.000000	-0.007637
1285.000000	-0.007732
1284.000000	-0.007788
1283.000000	-0.007804
1282.000000	-0.007828
1281.000000	-0.007905
1280.000000	-0.008032
1279.000000	-0.008159
1278.000000	-0.008249
1277.000000	-0.008322
1276.000000	-0.008414
1275.000000	-0.008537
1274.000000	-0.008668
1273.000000	-0.008786
1272.000000	-0.008898
1271.000000	-0.009034
1270.000000	-0.009210
1269.000000	-0.009414
1268.000000	-0.009615
1267.000000	-0.009798
1266.000000	-0.009981
1265.000000	-0.010180
1264.000000	-0.010374
1263.000000	-0.010523
1262.000000	-0.010627
1261.000000	-0.010747
1260.000000	-0.010932
1259.000000	-0.011159
1258.000000	-0.011371
1257.000000	-0.011559
1256.000000	-0.011772
1255.000000	-0.012049
1254.000000	-0.012372
1253.000000	-0.012687
1252.000000	-0.012977
1251.000000	-0.013281
1250.000000	-0.013658
1249.000000	-0.014117
1248.000000	-0.014604
1247.000000	-0.015061
1246.000000	-0.015497
1245.000000	-0.015959
1244.000000	-0.016447
1243.000000	-0.016893
1242.000000	-0.017243
1241.000000	-0.017524
1240.000000	-0.017802
1239.000000	-0.018097
1238.000000	-0.018365
1237.000000	-0.018563
1236.000000	-0.018688
1235.000000	-0.018766
1234.000000	-0.018814
1233.000000	-0.018825
1232.000000	-0.018786
1231.000000	-0.018703
1230.000000	-0.018611
1229.000000	-0.018545
1228.000000	-0.018506
1227.000000	-0.018467
1226.000000	-0.018417
1225.000000	-0.018383
1224.000000	-0.018394
1223.000000	-0.018436
1222.000000	-0.018467
1221.000000	-0.018464
1220.000000	-0.018447
1219.000000	-0.018462
1218.000000	-0.018532
1217.000000	-0.018632
1216.000000	-0.018712
1215.000000	-0.018754
1214.000000	-0.018787
1213.000000	-0.018841
1212.000000	-0.018897
1211.000000	-0.018923
1210.000000	-0.018935
1209.000000	-0.018985
1208.000000	-0.019088
1207.000000	-0.019187
1206.000000	-0.019221
1205.000000	-0.019199
1204.000000	-0.019179
1203.000000	-0.019205
1202.000000	-0.019268
1201.000000	-0.019330
1200.000000	-0.019365
1199.000000	-0.019381
1198.000000	-0.019413
1197.000000	-0.019460
1196.000000	-0.019466
1195.000000	-0.019365
1194.000000	-0.019155
1193.000000	-0.018892
1192.000000	-0.018620
1191.000000	-0.018336
1190.000000	-0.018047
1189.000000	-0.017793
1188.000000	-0.017621
1187.000000	-0.017531
1186.000000	-0.017486
1185.000000	-0.017450
1184.000000	-0.017422
1183.000000	-0.017415
1182.000000	-0.017444
1181.000000	-0.017490
1180.000000	-0.017520
1179.000000	-0.017516
1178.000000	-0.017510
1177.000000	-0.017546
1176.000000	-0.017617
1175.000000	-0.017667
1174.000000	-0.017657
1173.000000	-0.017610
1172.000000	-0.017578
1171.000000	-0.017585
1170.000000	-0.017612
1169.000000	-0.017636
1168.000000	-0.017652
1167.000000	-0.017655
1166.000000	-0.017611
1165.000000	-0.017460
1164.000000	-0.017162
1163.000000	-0.016768
1162.000000	-0.016396
1161.000000	-0.016133
1160.000000	-0.015962
1159.000000	-0.015812
1158.000000	-0.015660
1157.000000	-0.015554
1156.000000	-0.015531
1155.000000	-0.015562
1154.000000	-0.015586
1153.000000	-0.015576
1152.000000	-0.015548
1151.000000	-0.015531
1150.000000	-0.015529
1149.000000	-0.015520
1148.000000	-0.015484
1147.000000	-0.015433
1146.000000	-0.015400
1145.000000	-0.015400
1144.000000	-0.015402
1143.000000	-0.015368
1142.000000	-0.015312
1141.000000	-0.015284
1140.000000	-0.015301
1139.000000	-0.015320
1138.000000	-0.015290
1137.000000	-0.015211
1136.000000	-0.015125
1135.000000	-0.015062
1134.000000	-0.015013
1133.000000	-0.014943
1132.000000	-0.014835
1131.000000	-0.014720
1130.000000	-0.014655
1129.000000	-0.014649
1128.000000	-0.014648
1127.000000	-0.014594
1126.000000	-0.014505
1125.000000	-0.014443
1124.000000	-0.014420
1123.000000	-0.014383
1122.000000	-0.014294
1121.000000	-0.014179
1120.000000	-0.014086
1119.000000	-0.014015
1118.000000	-0.013931
1117.000000	-0.013820
1116.000000	-0.013706
1115.000000	-0.013626
1114.000000	-0.013586
1113.000000	-0.013551
1112.000000	-0.013473
1111.000000	-0.013340
1110.000000	-0.013200
1109.000000	-0.013107
1108.000000	-0.013062
1107.000000	-0.013023
1106.000000	-0.012964
1105.000000	-0.012908
1104.000000	-0.012874
1103.000000	-0.012848
1102.000000	-0.012798
1101.000000	-0.012724
1100.000000	-0.012652
1099.000000	-0.012595
1098.000000	-0.012540
1097.000000	-0.012465
1096.000000	-0.012368
1095.000000	-0.012276
1094.000000	-0.012222
1093.000000	-0.012203
1092.000000	-0.012180
1091.000000	-0.012115
1090.000000	-0.012012
1089.000000	-0.011910
1088.000000	-0.011826
1087.000000	-0.011747
1086.000000	-0.011661
1085.000000	-0.011583
1084.000000	-0.011532
1083.000000	-0.011507
1082.000000	-0.011479
1081.000000	-0.011419
1080.000000	-0.011324
1079.000000	-0.011220
1078.000000	-0.011141
1077.000000	-0.011088
1076.000000	-0.011032
1075.000000	-0.010962
1074.000000	-0.010901
1073.000000	-0.010873
1072.000000	-0.010846
1071.000000	-0.010764
1070.000000	-0.010614
1069.000000	-0.010448
1068.000000	-0.010318
1067.000000	-0.010232
1066.000000	-0.010168
1065.000000	-0.010119
1064.000000	-0.010095
1063.000000	-0.010101
1062.000000	-0.010116
1061.000000	-0.010095
1060.000000	-0.010004
1059.000000	-0.009865
1058.000000	-0.009752
1057.000000	-0.009721
1056.000000	-0.009756
1055.000000	-0.009796
1054.000000	-0.009817
1053.000000	-0.009847
1052.000000	-0.009903
1051.000000	-0.009944
1050.000000	-0.009923
1049.000000	-0.009865
1048.000000	-0.009850
1047.000000	-0.009924
1046.000000	-0.010050
1045.000000	-0.010148
1044.000000	-0.010184
1043.000000	-0.010196
1042.000000	-0.010227
1041.000000	-0.010261
1040.000000	-0.010223
1039.000000	-0.010074
1038.000000	-0.009862
1037.000000	-0.009672
1036.000000	-0.009527
1035.000000	-0.009387
1034.000000	-0.009217
1033.000000	-0.009040
1032.000000	-0.008908
1031.000000	-0.008826
1030.000000	-0.008749
1029.000000	-0.008634
1028.000000	-0.008502
1027.000000	-0.008425
1026.000000	-0.008445
1025.000000	-0.008524
1024.000000	-0.008577
1023.000000	-0.008573
1022.000000	-0.008562
1021.000000	-0.008596
1020.000000	-0.008649
1019.000000	-0.008656
1018.000000	-0.008599
1017.000000	-0.008535
1016.000000	-0.008526
1015.000000	-0.008566
1014.000000	-0.008593
1013.000000	-0.008557
1012.000000	-0.008467
1011.000000	-0.008379
1010.000000	-0.008332
1009.000000	-0.008306
1008.000000	-0.008248
1007.000000	-0.008144
1006.000000	-0.008039
1005.000000	-0.007979
1004.000000	-0.007956
1003.000000	-0.007938
1002.000000	-0.007920
1001.000000	-0.007917
1000.000000	-0.007919
999.000000	-0.007889
998.000000	-0.007805
997.000000	-0.007692
996.000000	-0.007589
995.000000	-0.007519
994.000000	-0.007476
993.000000	-0.007430
992.000000	-0.007350
991.000000	-0.007240
990.000000	-0.007145
989.000000	-0.007094
988.000000	-0.007059
987.000000	-0.006990
986.000000	-0.006898
985.000000	-0.006840
984.000000	-0.006839
983.000000	-0.006858
982.000000	-0.006852
981.000000	-0.006831
980.000000	-0.006846
979.000000	-0.006924
978.000000	-0.007042
977.000000	-0.007154
976.000000	-0.007236
975.000000	-0.007315
974.000000	-0.007431
973.000000	-0.007582
972.000000	-0.007715
971.000000	-0.007792
970.000000	-0.007849
969.000000	-0.007945
968.000000	-0.008076
967.000000	-0.008176
966.000000	-0.008207
965.000000	-0.008200
964.000000	-0.008206
963.000000	-0.008234
962.000000	-0.008268
961.000000	-0.008300
960.000000	-0.008337
959.000000	-0.008388
958.000000	-0.008447
957.000000	-0.008493
956.000000	-0.008504
955.000000	-0.008489
954.000000	-0.008499
953.000000	-0.008558
952.000000	-0.008615
951.000000	-0.008597
950.000000	-0.008509
949.000000	-0.008436
948.000000	-0.008430
947.000000	-0.008448
946.000000	-0.008428
945.000000	-0.008377
944.000000	-0.008347
943.000000	-0.008360
942.000000	-0.008388
941.000000	-0.008405
940.000000	-0.008428
939.000000	-0.008485
938.000000	-0.008583
937.000000	-0.008679
936.000000	-0.008712
935.000000	-0.008654
934.000000	-0.008548
933.000000	-0.008459
932.000000	-0.008395
931.000000	-0.008299
930.000000	-0.008135
929.000000	-0.007947
928.000000	-0.007824
927.000000	-0.007816
926.000000	-0.007905
925.000000	-0.008033
924.000000	-0.008173
923.000000	-0.008353
922.000000	-0.008618
921.000000	-0.008960
920.000000	-0.009293
919.000000	-0.009499
918.000000	-0.009509
917.000000	-0.009330
916.000000	-0.009014
915.000000	-0.008634
914.000000	-0.008285
913.000000	-0.008046
912.000000	-0.007942
911.000000	-0.007928
910.000000	-0.007928
909.000000	-0.007899
908.000000	-0.007851
907.000000	-0.007833
906.000000	-0.007875
905.000000	-0.007935
904.000000	-0.007927
903.000000	-0.007819
902.000000	-0.007678
901.000000	-0.007583
900.000000	-0.007525
899.000000	-0.007444
898.000000	-0.007342
897.000000	-0.007297
896.000000	-0.007348
895.000000	-0.007434
894.000000	-0.007468
893.000000	-0.007433
892.000000	-0.007384
891.000000	-0.007370
890.000000	-0.007382
889.000000	-0.007376
888.000000	-0.007327
887.000000	-0.007278
886.000000	-0.007305
885.000000	-0.007438
884.000000	-0.007629
883.000000	-0.007817
882.000000	-0.008005
881.000000	-0.008235
880.000000	-0.008496
879.000000	-0.008722
878.000000	-0.008871
877.000000	-0.008965
876.000000	-0.009037
875.000000	-0.009082
874.000000	-0.009077
873.000000	-0.009022
872.000000	-0.008949
871.000000	-0.008897
870.000000	-0.008887
869.000000	-0.008892
868.000000	-0.008862
867.000000	-0.008800
866.000000	-0.008790
865.000000	-0.008912
864.000000	-0.009153
863.000000	-0.009437
862.000000	-0.009735
861.000000	-0.010097
860.000000	-0.010587
859.000000	-0.011240
858.000000	-0.012076
857.000000	-0.013139
856.000000	-0.014502
855.000000	-0.016278
854.000000	-0.018589
853.000000	-0.021467
852.000000	-0.024735
851.000000	-0.027996
850.000000	-0.030757
849.000000	-0.032559
848.000000	-0.033060
847.000000	-0.032156
846.000000	-0.030086
845.000000	-0.027315
844.000000	-0.024277
843.000000	-0.021249
842.000000	-0.018396
841.000000	-0.015833
840.000000	-0.013640
839.000000	-0.011881
838.000000	-0.010603
837.000000	-0.009773
836.000000	-0.009261
835.000000	-0.008920
834.000000	-0.008682
833.000000	-0.008522
832.000000	-0.008377
831.000000	-0.008182
830.000000	-0.007966
829.000000	-0.007828
828.000000	-0.007797
827.000000	-0.007799
826.000000	-0.007762
825.000000	-0.007703
824.000000	-0.007670
823.000000	-0.007673
822.000000	-0.007689
821.000000	-0.007695
820.000000	-0.007674
819.000000	-0.007631
818.000000	-0.007603
817.000000	-0.007609
816.000000	-0.007600
815.000000	-0.007533
814.000000	-0.007458
813.000000	-0.007477
812.000000	-0.007593
811.000000	-0.007702
810.000000	-0.007728
809.000000	-0.007710
808.000000	-0.007709
807.000000	-0.007731
806.000000	-0.007750
805.000000	-0.007755
804.000000	-0.007750
803.000000	-0.007740
802.000000	-0.007736
801.000000	-0.007736
800.000000	-0.007701
799.000000	-0.007608
798.000000	-0.007516
797.000000	-0.007498
796.000000	-0.007531
795.000000	-0.007515
794.000000	-0.007425
793.000000	-0.007351
792.000000	-0.007366
791.000000	-0.007439
790.000000	-0.007497
789.000000	-0.007518
788.000000	-0.007527
787.000000	-0.007553
786.000000	-0.007611
785.000000	-0.007681
784.000000	-0.007689
783.000000	-0.007582
782.000000	-0.007413
781.000000	-0.007299
780.000000	-0.007281
779.000000	-0.007303
778.000000	-0.007324
777.000000	-0.007365
776.000000	-0.007427
775.000000	-0.007452
774.000000	-0.007396
773.000000	-0.007293
772.000000	-0.007212
771.000000	-0.007197
770.000000	-0.007237
769.000000	-0.007270
768.000000	-0.007220
767.000000	-0.007097
766.000000	-0.007000
765.000000	-0.006988
764.000000	-0.006977
763.000000	-0.006876
762.000000	-0.006748
761.000000	-0.006736
760.000000	-0.006849
759.000000	-0.006964
758.000000	-0.007019
757.000000	-0.007078
756.000000	-0.007185
755.000000	-0.007292
754.000000	-0.007357
753.000000	-0.007387
752.000000	-0.007365
751.000000	-0.007258
750.000000	-0.007115
749.000000	-0.007031
748.000000	-0.006990
747.000000	-0.006883
746.000000	-0.006686
745.000000	-0.006487
744.000000	-0.006320
743.000000	-0.006122
742.000000	-0.005898
741.000000	-0.005760
740.000000	-0.005754
739.000000	-0.005775
738.000000	-0.005737
737.000000	-0.005668
736.000000	-0.005617
735.000000	-0.005586
734.000000	-0.005596
733.000000	-0.005673
732.000000	-0.005747
731.000000	-0.005738
730.000000	-0.005715
729.000000	-0.005776
728.000000	-0.005855
727.000000	-0.005822
726.000000	-0.005704
725.000000	-0.005639
724.000000	-0.005595
723.000000	-0.005349
722.000000	-0.004847
721.000000	-0.004376
720.000000	-0.004269
719.000000	-0.004546
718.000000	-0.004944
717.000000	-0.005215
716.000000	-0.005273
715.000000	-0.005184
714.000000	-0.005108
713.000000	-0.005144
712.000000	-0.005223
711.000000	-0.005197
710.000000	-0.005057
709.000000	-0.004901
708.000000	-0.004750
707.000000	-0.004560
706.000000	-0.004328
705.000000	-0.004123
704.000000	-0.004001
703.000000	-0.003915
702.000000	-0.003830
701.000000	-0.003789
700.000000	-0.003789
699.000000	-0.003799
698.000000	-0.003803
697.000000	-0.003766
696.000000	-0.003615
695.000000	-0.003288
694.000000	-0.002948
693.000000	-0.002834
692.000000	-0.002855
691.000000	-0.002729
690.000000	-0.002398
689.000000	-0.002120
688.000000	-0.002068
687.000000	-0.002053
686.000000	-0.001924
685.000000	-0.001824
684.000000	-0.001849
683.000000	-0.001912
682.000000	-0.001998
681.000000	-0.002209
680.000000	-0.002438
679.000000	-0.002457
678.000000	-0.002383
677.000000	-0.002447
676.000000	-0.002570
675.000000	-0.002571
674.000000	-0.002566
673.000000	-0.002678
672.000000	-0.002698
671.000000	-0.002601
670.000000	-0.003689
669.000000	-0.007692
668.000000	-0.010917
667.000000	-0.009251
666.000000	-0.006677
665.000000	-0.004749
664.000000	-0.002683
663.000000	-0.000799
662.000000	0.000436
661.000000	0.001114
660.000000	0.001592
659.000000	0.001886
658.000000	0.001918
657.000000	0.001878
656.000000	0.001842
655.000000	0.001526
654.000000	0.000921
653.000000	0.000453
652.000000	0.000234
651.000000	-0.000049
650.000000	-0.000479
649.000000	-0.000739
648.000000	-0.000807
647.000000	-0.001047
646.000000	-0.001458
645.000000	-0.001687
644.000000	-0.001677
643.000000	-0.001669
642.000000	-0.001699
641.000000	-0.001531
640.000000	-0.001161
639.000000	-0.000925
638.000000	-0.000941
637.000000	-0.000973
636.000000	-0.000956
635.000000	-0.001028
634.000000	-0.001124
633.000000	-0.001041
632.000000	-0.000863
631.000000	-0.000858
630.000000	-0.000975
629.000000	-0.000893
628.000000	-0.000631
627.000000	-0.000573
626.000000	-0.000766
625.000000	-0.000868
624.000000	-0.000779
623.000000	-0.000742
622.000000	-0.000858
621.000000	-0.001027
620.000000	-0.001278
619.000000	-0.001632
618.000000	-0.001781
617.000000	-0.001453
616.000000	-0.000957
615.000000	-0.000780
614.000000	-0.000836
613.000000	-0.000708
612.000000	-0.000425
611.000000	-0.000438
610.000000	-0.000879
609.000000	-0.001374
608.000000	-0.001597
607.000000	-0.001608
606.000000	-0.001561
605.000000	-0.001543
604.000000	-0.001608
603.000000	-0.001701
602.000000	-0.001676
601.000000	-0.001541
600.000000	-0.001506
