# Supplementary material for: Real-time monitoring of the reversible capture and release of CO2 on anthraquinone and riboflavin-modified graphitic electrodes using ATR-SEIRAS
Source: Chem Sci. 2025 Nov 4;16(48):23189–202. doi: 10.1039/d5sc05427c (PMC12584010; doi:10.1039/d5sc05427c)
Supplement: SC-016-D5SC05427C-s001 [file SC-016-D5SC05427C-s001.zip › Data Folders/Main Figures/Figure3/3a/047.ASC]

PE IR       SUBTECH     SPECTRUM    ASCII       PEDS        4.00        
   -1
047.ASC
24/06/26
16:04:40.00
24/06/26
16:04:40.00
Administrator

600.000000
#HDR
-1
-1
#GR
Wavenumber
A
1.0
0.0
4000.000000
-1.000000
3401
8
0.031086
-0.033130
#DATA
4000.000000	-0.004232
3999.000000	-0.004265
3998.000000	-0.004300
3997.000000	-0.004324
3996.000000	-0.004334
3995.000000	-0.004336
3994.000000	-0.004333
3993.000000	-0.004322
3992.000000	-0.004300
3991.000000	-0.004273
3990.000000	-0.004255
3989.000000	-0.004259
3988.000000	-0.004279
3987.000000	-0.004290
3986.000000	-0.004266
3985.000000	-0.004209
3984.000000	-0.004145
3983.000000	-0.004106
3982.000000	-0.004091
3981.000000	-0.004078
3980.000000	-0.004051
3979.000000	-0.004022
3978.000000	-0.004009
3977.000000	-0.004020
3976.000000	-0.004044
3975.000000	-0.004066
3974.000000	-0.004079
3973.000000	-0.004085
3972.000000	-0.004089
3971.000000	-0.004091
3970.000000	-0.004092
3969.000000	-0.004092
3968.000000	-0.004098
3967.000000	-0.004117
3966.000000	-0.004154
3965.000000	-0.004202
3964.000000	-0.004247
3963.000000	-0.004280
3962.000000	-0.004300
3961.000000	-0.004309
3960.000000	-0.004309
3959.000000	-0.004299
3958.000000	-0.004285
3957.000000	-0.004276
3956.000000	-0.004278
3955.000000	-0.004287
3954.000000	-0.004293
3953.000000	-0.004294
3952.000000	-0.004294
3951.000000	-0.004305
3950.000000	-0.004326
3949.000000	-0.004350
3948.000000	-0.004366
3947.000000	-0.004372
3946.000000	-0.004380
3945.000000	-0.004397
3944.000000	-0.004415
3943.000000	-0.004421
3942.000000	-0.004417
3941.000000	-0.004419
3940.000000	-0.004436
3939.000000	-0.004454
3938.000000	-0.004456
3937.000000	-0.004437
3936.000000	-0.004420
3935.000000	-0.004424
3934.000000	-0.004451
3933.000000	-0.004477
3932.000000	-0.004478
3931.000000	-0.004449
3930.000000	-0.004410
3929.000000	-0.004388
3928.000000	-0.004406
3927.000000	-0.004461
3926.000000	-0.004518
3925.000000	-0.004540
3924.000000	-0.004524
3923.000000	-0.004500
3922.000000	-0.004484
3921.000000	-0.004470
3920.000000	-0.004446
3919.000000	-0.004418
3918.000000	-0.004398
3917.000000	-0.004385
3916.000000	-0.004369
3915.000000	-0.004350
3914.000000	-0.004334
3913.000000	-0.004328
3912.000000	-0.004337
3911.000000	-0.004361
3910.000000	-0.004387
3909.000000	-0.004396
3908.000000	-0.004382
3907.000000	-0.004352
3906.000000	-0.004317
3905.000000	-0.004275
3904.000000	-0.004225
3903.000000	-0.004189
3902.000000	-0.004196
3901.000000	-0.004253
3900.000000	-0.004334
3899.000000	-0.004406
3898.000000	-0.004450
3897.000000	-0.004465
3896.000000	-0.004453
3895.000000	-0.004427
3894.000000	-0.004409
3893.000000	-0.004415
3892.000000	-0.004418
3891.000000	-0.004381
3890.000000	-0.004314
3889.000000	-0.004276
3888.000000	-0.004311
3887.000000	-0.004384
3886.000000	-0.004415
3885.000000	-0.004378
3884.000000	-0.004334
3883.000000	-0.004354
3882.000000	-0.004434
3881.000000	-0.004506
3880.000000	-0.004512
3879.000000	-0.004469
3878.000000	-0.004441
3877.000000	-0.004468
3876.000000	-0.004520
3875.000000	-0.004516
3874.000000	-0.004428
3873.000000	-0.004326
3872.000000	-0.004301
3871.000000	-0.004342
3870.000000	-0.004359
3869.000000	-0.004317
3868.000000	-0.004283
3867.000000	-0.004313
3866.000000	-0.004383
3865.000000	-0.004440
3864.000000	-0.004467
3863.000000	-0.004476
3862.000000	-0.004476
3861.000000	-0.004462
3860.000000	-0.004427
3859.000000	-0.004357
3858.000000	-0.004251
3857.000000	-0.004144
3856.000000	-0.004095
3855.000000	-0.004122
3854.000000	-0.004147
3853.000000	-0.004121
3852.000000	-0.004117
3851.000000	-0.004195
3850.000000	-0.004329
3849.000000	-0.004460
3848.000000	-0.004554
3847.000000	-0.004612
3846.000000	-0.004636
3845.000000	-0.004630
3844.000000	-0.004584
3843.000000	-0.004499
3842.000000	-0.004402
3841.000000	-0.004333
3840.000000	-0.004306
3839.000000	-0.004304
3838.000000	-0.004303
3837.000000	-0.004294
3836.000000	-0.004285
3835.000000	-0.004292
3834.000000	-0.004331
3833.000000	-0.004394
3832.000000	-0.004460
3831.000000	-0.004516
3830.000000	-0.004569
3829.000000	-0.004631
3828.000000	-0.004677
3827.000000	-0.004657
3826.000000	-0.004554
3825.000000	-0.004431
3824.000000	-0.004380
3823.000000	-0.004429
3822.000000	-0.004491
3821.000000	-0.004465
3820.000000	-0.004366
3819.000000	-0.004301
3818.000000	-0.004328
3817.000000	-0.004406
3816.000000	-0.004465
3815.000000	-0.004501
3814.000000	-0.004551
3813.000000	-0.004604
3812.000000	-0.004616
3811.000000	-0.004570
3810.000000	-0.004505
3809.000000	-0.004469
3808.000000	-0.004447
3807.000000	-0.004390
3806.000000	-0.004296
3805.000000	-0.004226
3804.000000	-0.004223
3803.000000	-0.004262
3802.000000	-0.004270
3801.000000	-0.004237
3800.000000	-0.004228
3799.000000	-0.004288
3798.000000	-0.004391
3797.000000	-0.004483
3796.000000	-0.004534
3795.000000	-0.004558
3794.000000	-0.004574
3793.000000	-0.004589
3792.000000	-0.004608
3791.000000	-0.004642
3790.000000	-0.004689
3789.000000	-0.004729
3788.000000	-0.004737
3787.000000	-0.004717
3786.000000	-0.004683
3785.000000	-0.004649
3784.000000	-0.004621
3783.000000	-0.004609
3782.000000	-0.004625
3781.000000	-0.004659
3780.000000	-0.004687
3779.000000	-0.004689
3778.000000	-0.004673
3777.000000	-0.004658
3776.000000	-0.004647
3775.000000	-0.004621
3774.000000	-0.004573
3773.000000	-0.004526
3772.000000	-0.004499
3771.000000	-0.004482
3770.000000	-0.004459
3769.000000	-0.004443
3768.000000	-0.004466
3767.000000	-0.004529
3766.000000	-0.004586
3765.000000	-0.004590
3764.000000	-0.004547
3763.000000	-0.004502
3762.000000	-0.004484
3761.000000	-0.004481
3760.000000	-0.004482
3759.000000	-0.004486
3758.000000	-0.004477
3757.000000	-0.004433
3756.000000	-0.004356
3755.000000	-0.004264
3754.000000	-0.004159
3753.000000	-0.004038
3752.000000	-0.003928
3751.000000	-0.003858
3750.000000	-0.003799
3749.000000	-0.003711
3748.000000	-0.003630
3747.000000	-0.003622
3746.000000	-0.003650
3745.000000	-0.003597
3744.000000	-0.003464
3743.000000	-0.003400
3742.000000	-0.003444
3741.000000	-0.003488
3740.000000	-0.003432
3739.000000	-0.003272
3738.000000	-0.003072
3737.000000	-0.002912
3736.000000	-0.002918
3735.000000	-0.003177
3734.000000	-0.003564
3733.000000	-0.003775
3732.000000	-0.003626
3731.000000	-0.003206
3730.000000	-0.002738
3729.000000	-0.002381
3728.000000	-0.002189
3727.000000	-0.002151
3726.000000	-0.002229
3725.000000	-0.002366
3724.000000	-0.002518
3723.000000	-0.002680
3722.000000	-0.002867
3721.000000	-0.003081
3720.000000	-0.003310
3719.000000	-0.003522
3718.000000	-0.003680
3717.000000	-0.003759
3716.000000	-0.003787
3715.000000	-0.003784
3714.000000	-0.003679
3713.000000	-0.003356
3712.000000	-0.002848
3711.000000	-0.002404
3710.000000	-0.002230
3709.000000	-0.002314
3708.000000	-0.002507
3707.000000	-0.002661
3706.000000	-0.002720
3705.000000	-0.002724
3704.000000	-0.002752
3703.000000	-0.002831
3702.000000	-0.002910
3701.000000	-0.002916
3700.000000	-0.002854
3699.000000	-0.002792
3698.000000	-0.002782
3697.000000	-0.002806
3696.000000	-0.002819
3695.000000	-0.002788
3694.000000	-0.002728
3693.000000	-0.002722
3692.000000	-0.002882
3691.000000	-0.003260
3690.000000	-0.003702
3689.000000	-0.003941
3688.000000	-0.003856
3687.000000	-0.003604
3686.000000	-0.003399
3685.000000	-0.003320
3684.000000	-0.003319
3683.000000	-0.003319
3682.000000	-0.003292
3681.000000	-0.003224
3680.000000	-0.003101
3679.000000	-0.002945
3678.000000	-0.002826
3677.000000	-0.002795
3676.000000	-0.002817
3675.000000	-0.002830
3674.000000	-0.002827
3673.000000	-0.002846
3672.000000	-0.002899
3671.000000	-0.002942
3670.000000	-0.002946
3669.000000	-0.002950
3668.000000	-0.002984
3667.000000	-0.003036
3666.000000	-0.003077
3665.000000	-0.003091
3664.000000	-0.003084
3663.000000	-0.003068
3662.000000	-0.003039
3661.000000	-0.002983
3660.000000	-0.002903
3659.000000	-0.002825
3658.000000	-0.002763
3657.000000	-0.002700
3656.000000	-0.002612
3655.000000	-0.002519
3654.000000	-0.002457
3653.000000	-0.002444
3652.000000	-0.002459
3651.000000	-0.002461
3650.000000	-0.002433
3649.000000	-0.002394
3648.000000	-0.002372
3647.000000	-0.002370
3646.000000	-0.002379
3645.000000	-0.002396
3644.000000	-0.002414
3643.000000	-0.002413
3642.000000	-0.002373
3641.000000	-0.002297
3640.000000	-0.002208
3639.000000	-0.002117
3638.000000	-0.002015
3637.000000	-0.001883
3636.000000	-0.001711
3635.000000	-0.001508
3634.000000	-0.001310
3633.000000	-0.001160
3632.000000	-0.001073
3631.000000	-0.001007
3630.000000	-0.000898
3629.000000	-0.000762
3628.000000	-0.000721
3627.000000	-0.000829
3626.000000	-0.001027
3625.000000	-0.001244
3624.000000	-0.001476
3623.000000	-0.001781
3622.000000	-0.002199
3621.000000	-0.002636
3620.000000	-0.002865
3619.000000	-0.002729
3618.000000	-0.002341
3617.000000	-0.001975
3616.000000	-0.001816
3615.000000	-0.001860
3614.000000	-0.001970
3613.000000	-0.002008
3612.000000	-0.001938
3611.000000	-0.001806
3610.000000	-0.001651
3609.000000	-0.001510
3608.000000	-0.001445
3607.000000	-0.001503
3606.000000	-0.001652
3605.000000	-0.001800
3604.000000	-0.001877
3603.000000	-0.001859
3602.000000	-0.001791
3601.000000	-0.001750
3600.000000	-0.001792
3599.000000	-0.001894
3598.000000	-0.001975
3597.000000	-0.001966
3596.000000	-0.001867
3595.000000	-0.001737
3594.000000	-0.001652
3593.000000	-0.001652
3592.000000	-0.001731
3591.000000	-0.001868
3590.000000	-0.002046
3589.000000	-0.002241
3588.000000	-0.002408
3587.000000	-0.002514
3586.000000	-0.002570
3585.000000	-0.002609
3584.000000	-0.002658
3583.000000	-0.002720
3582.000000	-0.002796
3581.000000	-0.002885
3580.000000	-0.002974
3579.000000	-0.003042
3578.000000	-0.003078
3577.000000	-0.003087
3576.000000	-0.003085
3575.000000	-0.003084
3574.000000	-0.003090
3573.000000	-0.003109
3572.000000	-0.003133
3571.000000	-0.003153
3570.000000	-0.003164
3569.000000	-0.003172
3568.000000	-0.003185
3567.000000	-0.003206
3566.000000	-0.003222
3565.000000	-0.003224
3564.000000	-0.003219
3563.000000	-0.003224
3562.000000	-0.003248
3561.000000	-0.003281
3560.000000	-0.003307
3559.000000	-0.003321
3558.000000	-0.003330
3557.000000	-0.003341
3556.000000	-0.003358
3555.000000	-0.003384
3554.000000	-0.003418
3553.000000	-0.003447
3552.000000	-0.003450
3551.000000	-0.003423
3550.000000	-0.003382
3549.000000	-0.003355
3548.000000	-0.003355
3547.000000	-0.003378
3546.000000	-0.003411
3545.000000	-0.003440
3544.000000	-0.003452
3543.000000	-0.003443
3542.000000	-0.003424
3541.000000	-0.003415
3540.000000	-0.003434
3539.000000	-0.003477
3538.000000	-0.003520
3537.000000	-0.003543
3536.000000	-0.003543
3535.000000	-0.003535
3534.000000	-0.003536
3533.000000	-0.003549
3532.000000	-0.003569
3531.000000	-0.003584
3530.000000	-0.003586
3529.000000	-0.003576
3528.000000	-0.003565
3527.000000	-0.003571
3526.000000	-0.003601
3525.000000	-0.003646
3524.000000	-0.003683
3523.000000	-0.003701
3522.000000	-0.003708
3521.000000	-0.003722
3520.000000	-0.003752
3519.000000	-0.003787
3518.000000	-0.003808
3517.000000	-0.003806
3516.000000	-0.003787
3515.000000	-0.003768
3514.000000	-0.003763
3513.000000	-0.003779
3512.000000	-0.003819
3511.000000	-0.003874
3510.000000	-0.003929
3509.000000	-0.003966
3508.000000	-0.003977
3507.000000	-0.003971
3506.000000	-0.003964
3505.000000	-0.003966
3504.000000	-0.003974
3503.000000	-0.003979
3502.000000	-0.003982
3501.000000	-0.003988
3500.000000	-0.004003
3499.000000	-0.004022
3498.000000	-0.004033
3497.000000	-0.004033
3496.000000	-0.004027
3495.000000	-0.004027
3494.000000	-0.004033
3493.000000	-0.004039
3492.000000	-0.004039
3491.000000	-0.004038
3490.000000	-0.004050
3489.000000	-0.004081
3488.000000	-0.004119
3487.000000	-0.004138
3486.000000	-0.004128
3485.000000	-0.004100
3484.000000	-0.004076
3483.000000	-0.004067
3482.000000	-0.004070
3481.000000	-0.004079
3480.000000	-0.004092
3479.000000	-0.004108
3478.000000	-0.004121
3477.000000	-0.004123
3476.000000	-0.004111
3475.000000	-0.004086
3474.000000	-0.004062
3473.000000	-0.004053
3472.000000	-0.004059
3471.000000	-0.004066
3470.000000	-0.004064
3469.000000	-0.004056
3468.000000	-0.004051
3467.000000	-0.004049
3466.000000	-0.004043
3465.000000	-0.004034
3464.000000	-0.004036
3463.000000	-0.004055
3462.000000	-0.004079
3461.000000	-0.004091
3460.000000	-0.004091
3459.000000	-0.004090
3458.000000	-0.004092
3457.000000	-0.004087
3456.000000	-0.004069
3455.000000	-0.004041
3454.000000	-0.004017
3453.000000	-0.004003
3452.000000	-0.003996
3451.000000	-0.003989
3450.000000	-0.003983
3449.000000	-0.003985
3448.000000	-0.003995
3447.000000	-0.004008
3446.000000	-0.004018
3445.000000	-0.004021
3444.000000	-0.004015
3443.000000	-0.003995
3442.000000	-0.003967
3441.000000	-0.003943
3440.000000	-0.003939
3439.000000	-0.003959
3438.000000	-0.003992
3437.000000	-0.004014
3436.000000	-0.004006
3435.000000	-0.003967
3434.000000	-0.003908
3433.000000	-0.003851
3432.000000	-0.003816
3431.000000	-0.003808
3430.000000	-0.003823
3429.000000	-0.003848
3428.000000	-0.003872
3427.000000	-0.003887
3426.000000	-0.003894
3425.000000	-0.003892
3424.000000	-0.003884
3423.000000	-0.003876
3422.000000	-0.003871
3421.000000	-0.003867
3420.000000	-0.003858
3419.000000	-0.003839
3418.000000	-0.003811
3417.000000	-0.003781
3416.000000	-0.003760
3415.000000	-0.003756
3414.000000	-0.003766
3413.000000	-0.003783
3412.000000	-0.003800
3411.000000	-0.003809
3410.000000	-0.003803
3409.000000	-0.003780
3408.000000	-0.003752
3407.000000	-0.003734
3406.000000	-0.003733
3405.000000	-0.003741
3404.000000	-0.003745
3403.000000	-0.003741
3402.000000	-0.003730
3401.000000	-0.003719
3400.000000	-0.003711
3399.000000	-0.003700
3398.000000	-0.003677
3397.000000	-0.003642
3396.000000	-0.003615
3395.000000	-0.003616
3394.000000	-0.003645
3393.000000	-0.003679
3392.000000	-0.003696
3391.000000	-0.003692
3390.000000	-0.003670
3389.000000	-0.003638
3388.000000	-0.003604
3387.000000	-0.003581
3386.000000	-0.003571
3385.000000	-0.003565
3384.000000	-0.003555
3383.000000	-0.003550
3382.000000	-0.003563
3381.000000	-0.003589
3380.000000	-0.003604
3379.000000	-0.003597
3378.000000	-0.003577
3377.000000	-0.003565
3376.000000	-0.003563
3375.000000	-0.003561
3374.000000	-0.003549
3373.000000	-0.003534
3372.000000	-0.003527
3371.000000	-0.003531
3370.000000	-0.003538
3369.000000	-0.003539
3368.000000	-0.003529
3367.000000	-0.003517
3366.000000	-0.003518
3365.000000	-0.003534
3364.000000	-0.003554
3363.000000	-0.003561
3362.000000	-0.003544
3361.000000	-0.003508
3360.000000	-0.003468
3359.000000	-0.003435
3358.000000	-0.003411
3357.000000	-0.003394
3356.000000	-0.003383
3355.000000	-0.003386
3354.000000	-0.003405
3353.000000	-0.003428
3352.000000	-0.003438
3351.000000	-0.003438
3350.000000	-0.003441
3349.000000	-0.003454
3348.000000	-0.003466
3347.000000	-0.003461
3346.000000	-0.003446
3345.000000	-0.003438
3344.000000	-0.003444
3343.000000	-0.003453
3342.000000	-0.003451
3341.000000	-0.003439
3340.000000	-0.003424
3339.000000	-0.003411
3338.000000	-0.003399
3337.000000	-0.003388
3336.000000	-0.003383
3335.000000	-0.003386
3334.000000	-0.003388
3333.000000	-0.003382
3332.000000	-0.003367
3331.000000	-0.003348
3330.000000	-0.003330
3329.000000	-0.003318
3328.000000	-0.003317
3327.000000	-0.003324
3326.000000	-0.003332
3325.000000	-0.003337
3324.000000	-0.003336
3323.000000	-0.003331
3322.000000	-0.003321
3321.000000	-0.003310
3320.000000	-0.003309
3319.000000	-0.003326
3318.000000	-0.003355
3317.000000	-0.003377
3316.000000	-0.003383
3315.000000	-0.003380
3314.000000	-0.003380
3313.000000	-0.003382
3312.000000	-0.003377
3311.000000	-0.003366
3310.000000	-0.003359
3309.000000	-0.003362
3308.000000	-0.003371
3307.000000	-0.003373
3306.000000	-0.003368
3305.000000	-0.003366
3304.000000	-0.003378
3303.000000	-0.003406
3302.000000	-0.003441
3301.000000	-0.003461
3300.000000	-0.003454
3299.000000	-0.003420
3298.000000	-0.003372
3297.000000	-0.003324
3296.000000	-0.003284
3295.000000	-0.003258
3294.000000	-0.003248
3293.000000	-0.003254
3292.000000	-0.003267
3291.000000	-0.003279
3290.000000	-0.003287
3289.000000	-0.003294
3288.000000	-0.003305
3287.000000	-0.003322
3286.000000	-0.003340
3285.000000	-0.003348
3284.000000	-0.003335
3283.000000	-0.003297
3282.000000	-0.003251
3281.000000	-0.003224
3280.000000	-0.003231
3279.000000	-0.003262
3278.000000	-0.003289
3277.000000	-0.003290
3276.000000	-0.003271
3275.000000	-0.003253
3274.000000	-0.003247
3273.000000	-0.003246
3272.000000	-0.003235
3271.000000	-0.003214
3270.000000	-0.003198
3269.000000	-0.003196
3268.000000	-0.003197
3267.000000	-0.003179
3266.000000	-0.003138
3265.000000	-0.003087
3264.000000	-0.003049
3263.000000	-0.003036
3262.000000	-0.003047
3261.000000	-0.003068
3260.000000	-0.003080
3259.000000	-0.003074
3258.000000	-0.003056
3257.000000	-0.003038
3256.000000	-0.003024
3255.000000	-0.003003
3254.000000	-0.002968
3253.000000	-0.002928
3252.000000	-0.002897
3251.000000	-0.002882
3250.000000	-0.002877
3249.000000	-0.002875
3248.000000	-0.002876
3247.000000	-0.002880
3246.000000	-0.002883
3245.000000	-0.002880
3244.000000	-0.002872
3243.000000	-0.002861
3242.000000	-0.002842
3241.000000	-0.002814
3240.000000	-0.002780
3239.000000	-0.002752
3238.000000	-0.002739
3237.000000	-0.002739
3236.000000	-0.002746
3235.000000	-0.002750
3234.000000	-0.002752
3233.000000	-0.002751
3232.000000	-0.002746
3231.000000	-0.002729
3230.000000	-0.002702
3229.000000	-0.002674
3228.000000	-0.002653
3227.000000	-0.002634
3226.000000	-0.002606
3225.000000	-0.002567
3224.000000	-0.002529
3223.000000	-0.002503
3222.000000	-0.002490
3221.000000	-0.002481
3220.000000	-0.002469
3219.000000	-0.002455
3218.000000	-0.002444
3217.000000	-0.002438
3216.000000	-0.002427
3215.000000	-0.002404
3214.000000	-0.002368
3213.000000	-0.002328
3212.000000	-0.002297
3211.000000	-0.002272
3210.000000	-0.002245
3209.000000	-0.002204
3208.000000	-0.002152
3207.000000	-0.002101
3206.000000	-0.002064
3205.000000	-0.002041
3204.000000	-0.002023
3203.000000	-0.002000
3202.000000	-0.001972
3201.000000	-0.001954
3200.000000	-0.001962
3199.000000	-0.001987
3198.000000	-0.002010
3197.000000	-0.002014
3196.000000	-0.002008
3195.000000	-0.002012
3194.000000	-0.002039
3193.000000	-0.002079
3192.000000	-0.002116
3191.000000	-0.002141
3190.000000	-0.002157
3189.000000	-0.002170
3188.000000	-0.002178
3187.000000	-0.002179
3186.000000	-0.002173
3185.000000	-0.002163
3184.000000	-0.002153
3183.000000	-0.002141
3182.000000	-0.002124
3181.000000	-0.002102
3180.000000	-0.002077
3179.000000	-0.002042
3178.000000	-0.001997
3177.000000	-0.001944
3176.000000	-0.001890
3175.000000	-0.001838
3174.000000	-0.001783
3173.000000	-0.001715
3172.000000	-0.001624
3171.000000	-0.001508
3170.000000	-0.001372
3169.000000	-0.001224
3168.000000	-0.001069
3167.000000	-0.000916
3166.000000	-0.000787
3165.000000	-0.000710
3164.000000	-0.000707
3163.000000	-0.000774
3162.000000	-0.000895
3161.000000	-0.001050
3160.000000	-0.001226
3159.000000	-0.001405
3158.000000	-0.001563
3157.000000	-0.001687
3156.000000	-0.001784
3155.000000	-0.001865
3154.000000	-0.001931
3153.000000	-0.001975
3152.000000	-0.001993
3151.000000	-0.001999
3150.000000	-0.002008
3149.000000	-0.002026
3148.000000	-0.002046
3147.000000	-0.002057
3146.000000	-0.002057
3145.000000	-0.002060
3144.000000	-0.002074
3143.000000	-0.002098
3142.000000	-0.002116
3141.000000	-0.002117
3140.000000	-0.002105
3139.000000	-0.002093
3138.000000	-0.002092
3137.000000	-0.002105
3136.000000	-0.002129
3135.000000	-0.002154
3134.000000	-0.002168
3133.000000	-0.002158
3132.000000	-0.002124
3131.000000	-0.002081
3130.000000	-0.002051
3129.000000	-0.002044
3128.000000	-0.002052
3127.000000	-0.002059
3126.000000	-0.002055
3125.000000	-0.002043
3124.000000	-0.002036
3123.000000	-0.002043
3122.000000	-0.002067
3121.000000	-0.002095
3120.000000	-0.002114
3119.000000	-0.002114
3118.000000	-0.002102
3117.000000	-0.002086
3116.000000	-0.002069
3115.000000	-0.002049
3114.000000	-0.002025
3113.000000	-0.002009
3112.000000	-0.002010
3111.000000	-0.002026
3110.000000	-0.002041
3109.000000	-0.002040
3108.000000	-0.002023
3107.000000	-0.002009
3106.000000	-0.002012
3105.000000	-0.002030
3104.000000	-0.002047
3103.000000	-0.002050
3102.000000	-0.002041
3101.000000	-0.002033
3100.000000	-0.002031
3099.000000	-0.002030
3098.000000	-0.002023
3097.000000	-0.002009
3096.000000	-0.001994
3095.000000	-0.001982
3094.000000	-0.001970
3093.000000	-0.001956
3092.000000	-0.001946
3091.000000	-0.001949
3090.000000	-0.001965
3089.000000	-0.001980
3088.000000	-0.001979
3087.000000	-0.001958
3086.000000	-0.001933
3085.000000	-0.001922
3084.000000	-0.001928
3083.000000	-0.001940
3082.000000	-0.001945
3081.000000	-0.001941
3080.000000	-0.001933
3079.000000	-0.001923
3078.000000	-0.001907
3077.000000	-0.001883
3076.000000	-0.001857
3075.000000	-0.001846
3074.000000	-0.001854
3073.000000	-0.001875
3072.000000	-0.001896
3071.000000	-0.001916
3070.000000	-0.001935
3069.000000	-0.001952
3068.000000	-0.001956
3067.000000	-0.001939
3066.000000	-0.001906
3065.000000	-0.001875
3064.000000	-0.001861
3063.000000	-0.001862
3062.000000	-0.001867
3061.000000	-0.001863
3060.000000	-0.001847
3059.000000	-0.001822
3058.000000	-0.001797
3057.000000	-0.001785
3056.000000	-0.001790
3055.000000	-0.001803
3054.000000	-0.001801
3053.000000	-0.001774
3052.000000	-0.001734
3051.000000	-0.001710
3050.000000	-0.001718
3049.000000	-0.001743
3048.000000	-0.001761
3047.000000	-0.001759
3046.000000	-0.001741
3045.000000	-0.001715
3044.000000	-0.001687
3043.000000	-0.001664
3042.000000	-0.001656
3041.000000	-0.001666
3040.000000	-0.001682
3039.000000	-0.001685
3038.000000	-0.001662
3037.000000	-0.001623
3036.000000	-0.001589
3035.000000	-0.001570
3034.000000	-0.001562
3033.000000	-0.001554
3032.000000	-0.001536
3031.000000	-0.001506
3030.000000	-0.001468
3029.000000	-0.001428
3028.000000	-0.001389
3027.000000	-0.001352
3026.000000	-0.001313
3025.000000	-0.001276
3024.000000	-0.001247
3023.000000	-0.001228
3022.000000	-0.001211
3021.000000	-0.001184
3020.000000	-0.001138
3019.000000	-0.001077
3018.000000	-0.001008
3017.000000	-0.000935
3016.000000	-0.000856
3015.000000	-0.000761
3014.000000	-0.000657
3013.000000	-0.000561
3012.000000	-0.000487
3011.000000	-0.000429
3010.000000	-0.000362
3009.000000	-0.000275
3008.000000	-0.000174
3007.000000	-0.000074
3006.000000	0.000012
3005.000000	0.000082
3004.000000	0.000138
3003.000000	0.000186
3002.000000	0.000232
3001.000000	0.000278
3000.000000	0.000319
2999.000000	0.000353
2998.000000	0.000383
2997.000000	0.000420
2996.000000	0.000460
2995.000000	0.000498
2994.000000	0.000529
2993.000000	0.000561
2992.000000	0.000601
2991.000000	0.000653
2990.000000	0.000720
2989.000000	0.000810
2988.000000	0.000927
2987.000000	0.001059
2986.000000	0.001184
2985.000000	0.001286
2984.000000	0.001379
2983.000000	0.001499
2982.000000	0.001673
2981.000000	0.001894
2980.000000	0.002129
2979.000000	0.002350
2978.000000	0.002552
2977.000000	0.002743
2976.000000	0.002928
2975.000000	0.003104
2974.000000	0.003262
2973.000000	0.003396
2972.000000	0.003500
2971.000000	0.003571
2970.000000	0.003608
2969.000000	0.003609
2968.000000	0.003563
2967.000000	0.003461
2966.000000	0.003306
2965.000000	0.003116
2964.000000	0.002907
2963.000000	0.002686
2962.000000	0.002465
2961.000000	0.002259
2960.000000	0.002079
2959.000000	0.001928
2958.000000	0.001801
2957.000000	0.001700
2956.000000	0.001629
2955.000000	0.001585
2954.000000	0.001556
2953.000000	0.001528
2952.000000	0.001501
2951.000000	0.001493
2950.000000	0.001522
2949.000000	0.001593
2948.000000	0.001699
2947.000000	0.001826
2946.000000	0.001965
2945.000000	0.002109
2944.000000	0.002251
2943.000000	0.002385
2942.000000	0.002502
2941.000000	0.002588
2940.000000	0.002625
2939.000000	0.002608
2938.000000	0.002551
2937.000000	0.002471
2936.000000	0.002381
2935.000000	0.002279
2934.000000	0.002166
2933.000000	0.002041
2932.000000	0.001902
2931.000000	0.001749
2930.000000	0.001591
2929.000000	0.001442
2928.000000	0.001315
2927.000000	0.001209
2926.000000	0.001113
2925.000000	0.001009
2924.000000	0.000887
2923.000000	0.000750
2922.000000	0.000618
2921.000000	0.000507
2920.000000	0.000413
2919.000000	0.000325
2918.000000	0.000242
2917.000000	0.000171
2916.000000	0.000110
2915.000000	0.000045
2914.000000	-0.000027
2913.000000	-0.000096
2912.000000	-0.000157
2911.000000	-0.000216
2910.000000	-0.000284
2909.000000	-0.000354
2908.000000	-0.000410
2907.000000	-0.000443
2906.000000	-0.000460
2905.000000	-0.000475
2904.000000	-0.000506
2903.000000	-0.000563
2902.000000	-0.000642
2901.000000	-0.000721
2900.000000	-0.000777
2899.000000	-0.000800
2898.000000	-0.000798
2897.000000	-0.000783
2896.000000	-0.000767
2895.000000	-0.000753
2894.000000	-0.000740
2893.000000	-0.000716
2892.000000	-0.000669
2891.000000	-0.000591
2890.000000	-0.000477
2889.000000	-0.000324
2888.000000	-0.000142
2887.000000	0.000049
2886.000000	0.000231
2885.000000	0.000406
2884.000000	0.000588
2883.000000	0.000777
2882.000000	0.000944
2881.000000	0.001046
2880.000000	0.001058
2879.000000	0.000981
2878.000000	0.000831
2877.000000	0.000633
2876.000000	0.000413
2875.000000	0.000199
2874.000000	0.000011
2873.000000	-0.000147
2872.000000	-0.000283
2871.000000	-0.000420
2870.000000	-0.000577
2869.000000	-0.000760
2868.000000	-0.000955
2867.000000	-0.001142
2866.000000	-0.001308
2865.000000	-0.001456
2864.000000	-0.001592
2863.000000	-0.001718
2862.000000	-0.001832
2861.000000	-0.001938
2860.000000	-0.002042
2859.000000	-0.002146
2858.000000	-0.002241
2857.000000	-0.002314
2856.000000	-0.002360
2855.000000	-0.002383
2854.000000	-0.002395
2853.000000	-0.002403
2852.000000	-0.002415
2851.000000	-0.002432
2850.000000	-0.002458
2849.000000	-0.002487
2848.000000	-0.002516
2847.000000	-0.002542
2846.000000	-0.002573
2845.000000	-0.002619
2844.000000	-0.002683
2843.000000	-0.002751
2842.000000	-0.002805
2841.000000	-0.002830
2840.000000	-0.002833
2839.000000	-0.002836
2838.000000	-0.002853
2837.000000	-0.002884
2836.000000	-0.002919
2835.000000	-0.002951
2834.000000	-0.002982
2833.000000	-0.003009
2832.000000	-0.003027
2831.000000	-0.003040
2830.000000	-0.003063
2829.000000	-0.003101
2828.000000	-0.003148
2827.000000	-0.003188
2826.000000	-0.003216
2825.000000	-0.003237
2824.000000	-0.003257
2823.000000	-0.003273
2822.000000	-0.003284
2821.000000	-0.003292
2820.000000	-0.003299
2819.000000	-0.003304
2818.000000	-0.003310
2817.000000	-0.003318
2816.000000	-0.003329
2815.000000	-0.003338
2814.000000	-0.003345
2813.000000	-0.003359
2812.000000	-0.003380
2811.000000	-0.003400
2810.000000	-0.003406
2809.000000	-0.003398
2808.000000	-0.003387
2807.000000	-0.003382
2806.000000	-0.003386
2805.000000	-0.003392
2804.000000	-0.003402
2803.000000	-0.003415
2802.000000	-0.003428
2801.000000	-0.003436
2800.000000	-0.003431
2799.000000	-0.003416
2798.000000	-0.003402
2797.000000	-0.003402
2796.000000	-0.003419
2795.000000	-0.003450
2794.000000	-0.003485
2793.000000	-0.003515
2792.000000	-0.003528
2791.000000	-0.003520
2790.000000	-0.003503
2789.000000	-0.003494
2788.000000	-0.003502
2787.000000	-0.003511
2786.000000	-0.003506
2785.000000	-0.003486
2784.000000	-0.003469
2783.000000	-0.003465
2782.000000	-0.003472
2781.000000	-0.003483
2780.000000	-0.003498
2779.000000	-0.003516
2778.000000	-0.003529
2777.000000	-0.003525
2776.000000	-0.003510
2775.000000	-0.003497
2774.000000	-0.003493
2773.000000	-0.003496
2772.000000	-0.003503
2771.000000	-0.003512
2770.000000	-0.003524
2769.000000	-0.003532
2768.000000	-0.003531
2767.000000	-0.003514
2766.000000	-0.003487
2765.000000	-0.003459
2764.000000	-0.003439
2763.000000	-0.003430
2762.000000	-0.003426
2761.000000	-0.003423
2760.000000	-0.003417
2759.000000	-0.003408
2758.000000	-0.003396
2757.000000	-0.003384
2756.000000	-0.003374
2755.000000	-0.003364
2754.000000	-0.003347
2753.000000	-0.003325
2752.000000	-0.003305
2751.000000	-0.003296
2750.000000	-0.003296
2749.000000	-0.003295
2748.000000	-0.003286
2747.000000	-0.003269
2746.000000	-0.003250
2745.000000	-0.003235
2744.000000	-0.003228
2743.000000	-0.003227
2742.000000	-0.003225
2741.000000	-0.003217
2740.000000	-0.003206
2739.000000	-0.003198
2738.000000	-0.003192
2737.000000	-0.003182
2736.000000	-0.003167
2735.000000	-0.003151
2734.000000	-0.003137
2733.000000	-0.003128
2732.000000	-0.003125
2731.000000	-0.003125
2730.000000	-0.003129
2729.000000	-0.003137
2728.000000	-0.003151
2727.000000	-0.003173
2726.000000	-0.003200
2725.000000	-0.003221
2724.000000	-0.003228
2723.000000	-0.003218
2722.000000	-0.003201
2721.000000	-0.003184
2720.000000	-0.003176
2719.000000	-0.003178
2718.000000	-0.003187
2717.000000	-0.003197
2716.000000	-0.003199
2715.000000	-0.003191
2714.000000	-0.003176
2713.000000	-0.003161
2712.000000	-0.003146
2711.000000	-0.003123
2710.000000	-0.003088
2709.000000	-0.003050
2708.000000	-0.003027
2707.000000	-0.003026
2706.000000	-0.003036
2705.000000	-0.003038
2704.000000	-0.003026
2703.000000	-0.003005
2702.000000	-0.002985
2701.000000	-0.002974
2700.000000	-0.002976
2699.000000	-0.002991
2698.000000	-0.003015
2697.000000	-0.003033
2696.000000	-0.003033
2695.000000	-0.003013
2694.000000	-0.002986
2693.000000	-0.002967
2692.000000	-0.002962
2691.000000	-0.002961
2690.000000	-0.002955
2689.000000	-0.002945
2688.000000	-0.002933
2687.000000	-0.002922
2686.000000	-0.002913
2685.000000	-0.002910
2684.000000	-0.002909
2683.000000	-0.002901
2682.000000	-0.002876
2681.000000	-0.002844
2680.000000	-0.002825
2679.000000	-0.002827
2678.000000	-0.002838
2677.000000	-0.002839
2676.000000	-0.002823
2675.000000	-0.002802
2674.000000	-0.002791
2673.000000	-0.002797
2672.000000	-0.002815
2671.000000	-0.002833
2670.000000	-0.002842
2669.000000	-0.002844
2668.000000	-0.002849
2667.000000	-0.002859
2666.000000	-0.002869
2665.000000	-0.002875
2664.000000	-0.002876
2663.000000	-0.002874
2662.000000	-0.002869
2661.000000	-0.002867
2660.000000	-0.002874
2659.000000	-0.002890
2658.000000	-0.002909
2657.000000	-0.002928
2656.000000	-0.002949
2655.000000	-0.002975
2654.000000	-0.002997
2653.000000	-0.003007
2652.000000	-0.003004
2651.000000	-0.003001
2650.000000	-0.003009
2649.000000	-0.003032
2648.000000	-0.003066
2647.000000	-0.003094
2646.000000	-0.003097
2645.000000	-0.003074
2644.000000	-0.003044
2643.000000	-0.003029
2642.000000	-0.003031
2641.000000	-0.003039
2640.000000	-0.003038
2639.000000	-0.003025
2638.000000	-0.003001
2637.000000	-0.002968
2636.000000	-0.002929
2635.000000	-0.002880
2634.000000	-0.002824
2633.000000	-0.002762
2632.000000	-0.002696
2631.000000	-0.002620
2630.000000	-0.002541
2629.000000	-0.002482
2628.000000	-0.002469
2627.000000	-0.002509
2626.000000	-0.002580
2625.000000	-0.002658
2624.000000	-0.002731
2623.000000	-0.002798
2622.000000	-0.002854
2621.000000	-0.002896
2620.000000	-0.002931
2619.000000	-0.002971
2618.000000	-0.003018
2617.000000	-0.003068
2616.000000	-0.003127
2615.000000	-0.003196
2614.000000	-0.003266
2613.000000	-0.003322
2612.000000	-0.003358
2611.000000	-0.003383
2610.000000	-0.003408
2609.000000	-0.003432
2608.000000	-0.003451
2607.000000	-0.003465
2606.000000	-0.003478
2605.000000	-0.003492
2604.000000	-0.003509
2603.000000	-0.003529
2602.000000	-0.003547
2601.000000	-0.003556
2600.000000	-0.003556
2599.000000	-0.003552
2598.000000	-0.003555
2597.000000	-0.003578
2596.000000	-0.003624
2595.000000	-0.003680
2594.000000	-0.003725
2593.000000	-0.003743
2592.000000	-0.003742
2591.000000	-0.003742
2590.000000	-0.003748
2589.000000	-0.003756
2588.000000	-0.003758
2587.000000	-0.003759
2586.000000	-0.003769
2585.000000	-0.003791
2584.000000	-0.003818
2583.000000	-0.003838
2582.000000	-0.003843
2581.000000	-0.003836
2580.000000	-0.003828
2579.000000	-0.003828
2578.000000	-0.003836
2577.000000	-0.003845
2576.000000	-0.003854
2575.000000	-0.003867
2574.000000	-0.003888
2573.000000	-0.003912
2572.000000	-0.003935
2571.000000	-0.003950
2570.000000	-0.003957
2569.000000	-0.003960
2568.000000	-0.003964
2567.000000	-0.003969
2566.000000	-0.003972
2565.000000	-0.003976
2564.000000	-0.003988
2563.000000	-0.004011
2562.000000	-0.004036
2561.000000	-0.004057
2560.000000	-0.004072
2559.000000	-0.004087
2558.000000	-0.004100
2557.000000	-0.004105
2556.000000	-0.004104
2555.000000	-0.004107
2554.000000	-0.004125
2553.000000	-0.004157
2552.000000	-0.004191
2551.000000	-0.004216
2550.000000	-0.004228
2549.000000	-0.004234
2548.000000	-0.004240
2547.000000	-0.004246
2546.000000	-0.004242
2545.000000	-0.004229
2544.000000	-0.004214
2543.000000	-0.004212
2542.000000	-0.004227
2541.000000	-0.004251
2540.000000	-0.004272
2539.000000	-0.004280
2538.000000	-0.004273
2537.000000	-0.004257
2536.000000	-0.004239
2535.000000	-0.004225
2534.000000	-0.004218
2533.000000	-0.004223
2532.000000	-0.004240
2531.000000	-0.004260
2530.000000	-0.004272
2529.000000	-0.004276
2528.000000	-0.004282
2527.000000	-0.004296
2526.000000	-0.004315
2525.000000	-0.004328
2524.000000	-0.004331
2523.000000	-0.004319
2522.000000	-0.004301
2521.000000	-0.004290
2520.000000	-0.004300
2519.000000	-0.004319
2518.000000	-0.004327
2517.000000	-0.004317
2516.000000	-0.004305
2515.000000	-0.004311
2514.000000	-0.004332
2513.000000	-0.004356
2512.000000	-0.004376
2511.000000	-0.004390
2510.000000	-0.004398
2509.000000	-0.004397
2508.000000	-0.004390
2507.000000	-0.004381
2506.000000	-0.004374
2505.000000	-0.004372
2504.000000	-0.004382
2503.000000	-0.004401
2502.000000	-0.004415
2501.000000	-0.004412
2500.000000	-0.004401
2499.000000	-0.004396
2498.000000	-0.004403
2497.000000	-0.004415
2496.000000	-0.004426
2495.000000	-0.004434
2494.000000	-0.004440
2493.000000	-0.004445
2492.000000	-0.004454
2491.000000	-0.004461
2490.000000	-0.004458
2489.000000	-0.004441
2488.000000	-0.004425
2487.000000	-0.004423
2486.000000	-0.004431
2485.000000	-0.004436
2484.000000	-0.004432
2483.000000	-0.004423
2482.000000	-0.004416
2481.000000	-0.004416
2480.000000	-0.004427
2479.000000	-0.004445
2478.000000	-0.004460
2477.000000	-0.004467
2476.000000	-0.004475
2475.000000	-0.004493
2474.000000	-0.004518
2473.000000	-0.004537
2472.000000	-0.004543
2471.000000	-0.004540
2470.000000	-0.004533
2469.000000	-0.004530
2468.000000	-0.004537
2467.000000	-0.004550
2466.000000	-0.004560
2465.000000	-0.004558
2464.000000	-0.004550
2463.000000	-0.004545
2462.000000	-0.004541
2461.000000	-0.004537
2460.000000	-0.004535
2459.000000	-0.004541
2458.000000	-0.004554
2457.000000	-0.004571
2456.000000	-0.004587
2455.000000	-0.004596
2454.000000	-0.004585
2453.000000	-0.004558
2452.000000	-0.004535
2451.000000	-0.004531
2450.000000	-0.004542
2449.000000	-0.004553
2448.000000	-0.004553
2447.000000	-0.004545
2446.000000	-0.004531
2445.000000	-0.004517
2444.000000	-0.004510
2443.000000	-0.004512
2442.000000	-0.004515
2441.000000	-0.004518
2440.000000	-0.004526
2439.000000	-0.004536
2438.000000	-0.004534
2437.000000	-0.004515
2436.000000	-0.004495
2435.000000	-0.004484
2434.000000	-0.004478
2433.000000	-0.004473
2432.000000	-0.004475
2431.000000	-0.004485
2430.000000	-0.004493
2429.000000	-0.004486
2428.000000	-0.004469
2427.000000	-0.004448
2426.000000	-0.004418
2425.000000	-0.004380
2424.000000	-0.004352
2423.000000	-0.004343
2422.000000	-0.004337
2421.000000	-0.004320
2420.000000	-0.004295
2419.000000	-0.004274
2418.000000	-0.004251
2417.000000	-0.004219
2416.000000	-0.004187
2415.000000	-0.004168
2414.000000	-0.004159
2413.000000	-0.004151
2412.000000	-0.004148
2411.000000	-0.004156
2410.000000	-0.004167
2409.000000	-0.004170
2408.000000	-0.004173
2407.000000	-0.004189
2406.000000	-0.004212
2405.000000	-0.004235
2404.000000	-0.004264
2403.000000	-0.004310
2402.000000	-0.004363
2401.000000	-0.004406
2400.000000	-0.004439
2399.000000	-0.004470
2398.000000	-0.004500
2397.000000	-0.004521
2396.000000	-0.004538
2395.000000	-0.004551
2394.000000	-0.004549
2393.000000	-0.004525
2392.000000	-0.004488
2391.000000	-0.004429
2390.000000	-0.004304
2389.000000	-0.004065
2388.000000	-0.003690
2387.000000	-0.003164
2386.000000	-0.002455
2385.000000	-0.001543
2384.000000	-0.000462
2383.000000	0.000707
2382.000000	0.001872
2381.000000	0.002913
2380.000000	0.003686
2379.000000	0.004101
2378.000000	0.004200
2377.000000	0.004134
2376.000000	0.004077
2375.000000	0.004189
2374.000000	0.004566
2373.000000	0.005158
2372.000000	0.005802
2371.000000	0.006375
2370.000000	0.006886
2369.000000	0.007369
2368.000000	0.007820
2367.000000	0.008266
2366.000000	0.008769
2365.000000	0.009343
2364.000000	0.009934
2363.000000	0.010512
2362.000000	0.011254
2361.000000	0.012249
2360.000000	0.013246
2359.000000	0.013998
2358.000000	0.014404
2357.000000	0.014494
2356.000000	0.014333
2355.000000	0.014020
2354.000000	0.013844
2353.000000	0.014158
2352.000000	0.015069
2351.000000	0.016116
2350.000000	0.016657
2349.000000	0.016666
2348.000000	0.016806
2347.000000	0.018132
2346.000000	0.021021
2345.000000	0.024716
2344.000000	0.028073
2343.000000	0.030306
2342.000000	0.031086
2341.000000	0.030168
2340.000000	0.027884
2339.000000	0.025053
2338.000000	0.022315
2337.000000	0.019912
2336.000000	0.018043
2335.000000	0.016895
2334.000000	0.016455
2333.000000	0.016497
2332.000000	0.016864
2331.000000	0.017271
2330.000000	0.017285
2329.000000	0.016823
2328.000000	0.016120
2327.000000	0.015591
2326.000000	0.015316
2325.000000	0.015233
2324.000000	0.015267
2323.000000	0.015214
2322.000000	0.014914
2321.000000	0.014273
2320.000000	0.013413
2319.000000	0.012418
2318.000000	0.011375
2317.000000	0.010422
2316.000000	0.009763
2315.000000	0.009478
2314.000000	0.009412
2313.000000	0.009348
2312.000000	0.009177
2311.000000	0.008905
2310.000000	0.008531
2309.000000	0.008075
2308.000000	0.007569
2307.000000	0.007039
2306.000000	0.006476
2305.000000	0.005906
2304.000000	0.005403
2303.000000	0.005017
2302.000000	0.004722
2301.000000	0.004463
2300.000000	0.004205
2299.000000	0.003934
2298.000000	0.003629
2297.000000	0.003293
2296.000000	0.002936
2295.000000	0.002569
2294.000000	0.002170
2293.000000	0.001734
2292.000000	0.001282
2291.000000	0.000838
2290.000000	0.000396
2289.000000	-0.000062
2288.000000	-0.000529
2287.000000	-0.000994
2286.000000	-0.001453
2285.000000	-0.001888
2284.000000	-0.002252
2283.000000	-0.002509
2282.000000	-0.002653
2281.000000	-0.002711
2280.000000	-0.002710
2279.000000	-0.002675
2278.000000	-0.002639
2277.000000	-0.002632
2276.000000	-0.002666
2275.000000	-0.002726
2274.000000	-0.002793
2273.000000	-0.002852
2272.000000	-0.002886
2271.000000	-0.002893
2270.000000	-0.002879
2269.000000	-0.002855
2268.000000	-0.002814
2267.000000	-0.002749
2266.000000	-0.002668
2265.000000	-0.002578
2264.000000	-0.002470
2263.000000	-0.002318
2262.000000	-0.002125
2261.000000	-0.001929
2260.000000	-0.001805
2259.000000	-0.001855
2258.000000	-0.002177
2257.000000	-0.002794
2256.000000	-0.003554
2255.000000	-0.004145
2254.000000	-0.004254
2253.000000	-0.003778
2252.000000	-0.002912
2251.000000	-0.002006
2250.000000	-0.001338
2249.000000	-0.000992
2248.000000	-0.000905
2247.000000	-0.000990
2246.000000	-0.001189
2245.000000	-0.001470
2244.000000	-0.001807
2243.000000	-0.002178
2242.000000	-0.002569
2241.000000	-0.002964
2240.000000	-0.003338
2239.000000	-0.003674
2238.000000	-0.003970
2237.000000	-0.004221
2236.000000	-0.004426
2235.000000	-0.004588
2234.000000	-0.004722
2233.000000	-0.004832
2232.000000	-0.004914
2231.000000	-0.004965
2230.000000	-0.004992
2229.000000	-0.005010
2228.000000	-0.005028
2227.000000	-0.005055
2226.000000	-0.005091
2225.000000	-0.005129
2224.000000	-0.005162
2223.000000	-0.005196
2222.000000	-0.005240
2221.000000	-0.005287
2220.000000	-0.005321
2219.000000	-0.005337
2218.000000	-0.005346
2217.000000	-0.005352
2216.000000	-0.005351
2215.000000	-0.005342
2214.000000	-0.005341
2213.000000	-0.005364
2212.000000	-0.005400
2211.000000	-0.005426
2210.000000	-0.005433
2209.000000	-0.005425
2208.000000	-0.005408
2207.000000	-0.005379
2206.000000	-0.005336
2205.000000	-0.005282
2204.000000	-0.005231
2203.000000	-0.005202
2202.000000	-0.005207
2201.000000	-0.005242
2200.000000	-0.005295
2199.000000	-0.005355
2198.000000	-0.005417
2197.000000	-0.005476
2196.000000	-0.005527
2195.000000	-0.005566
2194.000000	-0.005598
2193.000000	-0.005624
2192.000000	-0.005645
2191.000000	-0.005659
2190.000000	-0.005668
2189.000000	-0.005669
2188.000000	-0.005668
2187.000000	-0.005675
2186.000000	-0.005699
2185.000000	-0.005730
2184.000000	-0.005751
2183.000000	-0.005755
2182.000000	-0.005753
2181.000000	-0.005753
2180.000000	-0.005757
2179.000000	-0.005765
2178.000000	-0.005780
2177.000000	-0.005794
2176.000000	-0.005801
2175.000000	-0.005802
2174.000000	-0.005802
2173.000000	-0.005803
2172.000000	-0.005798
2171.000000	-0.005790
2170.000000	-0.005788
2169.000000	-0.005791
2168.000000	-0.005788
2167.000000	-0.005780
2166.000000	-0.005783
2165.000000	-0.005802
2164.000000	-0.005824
2163.000000	-0.005834
2162.000000	-0.005831
2161.000000	-0.005826
2160.000000	-0.005824
2159.000000	-0.005826
2158.000000	-0.005834
2157.000000	-0.005848
2156.000000	-0.005865
2155.000000	-0.005881
2154.000000	-0.005893
2153.000000	-0.005895
2152.000000	-0.005880
2151.000000	-0.005854
2150.000000	-0.005836
2149.000000	-0.005837
2148.000000	-0.005848
2147.000000	-0.005857
2146.000000	-0.005859
2145.000000	-0.005859
2144.000000	-0.005857
2143.000000	-0.005850
2142.000000	-0.005838
2141.000000	-0.005827
2140.000000	-0.005821
2139.000000	-0.005824
2138.000000	-0.005834
2137.000000	-0.005849
2136.000000	-0.005864
2135.000000	-0.005875
2134.000000	-0.005883
2133.000000	-0.005886
2132.000000	-0.005885
2131.000000	-0.005883
2130.000000	-0.005889
2129.000000	-0.005900
2128.000000	-0.005907
2127.000000	-0.005906
2126.000000	-0.005900
2125.000000	-0.005892
2124.000000	-0.005882
2123.000000	-0.005873
2122.000000	-0.005874
2121.000000	-0.005888
2120.000000	-0.005906
2119.000000	-0.005919
2118.000000	-0.005928
2117.000000	-0.005935
2116.000000	-0.005942
2115.000000	-0.005950
2114.000000	-0.005965
2113.000000	-0.005986
2112.000000	-0.006005
2111.000000	-0.006012
2110.000000	-0.006006
2109.000000	-0.005986
2108.000000	-0.005958
2107.000000	-0.005935
2106.000000	-0.005929
2105.000000	-0.005940
2104.000000	-0.005952
2103.000000	-0.005958
2102.000000	-0.005961
2101.000000	-0.005962
2100.000000	-0.005955
2099.000000	-0.005937
2098.000000	-0.005922
2097.000000	-0.005925
2096.000000	-0.005933
2095.000000	-0.005928
2094.000000	-0.005909
2093.000000	-0.005895
2092.000000	-0.005899
2091.000000	-0.005912
2090.000000	-0.005919
2089.000000	-0.005918
2088.000000	-0.005918
2087.000000	-0.005924
2086.000000	-0.005932
2085.000000	-0.005934
2084.000000	-0.005930
2083.000000	-0.005924
2082.000000	-0.005917
2081.000000	-0.005904
2080.000000	-0.005880
2079.000000	-0.005848
2078.000000	-0.005817
2077.000000	-0.005801
2076.000000	-0.005800
2075.000000	-0.005805
2074.000000	-0.005807
2073.000000	-0.005803
2072.000000	-0.005793
2071.000000	-0.005776
2070.000000	-0.005754
2069.000000	-0.005736
2068.000000	-0.005733
2067.000000	-0.005747
2066.000000	-0.005770
2065.000000	-0.005795
2064.000000	-0.005817
2063.000000	-0.005835
2062.000000	-0.005843
2061.000000	-0.005836
2060.000000	-0.005824
2059.000000	-0.005824
2058.000000	-0.005840
2057.000000	-0.005865
2056.000000	-0.005886
2055.000000	-0.005904
2054.000000	-0.005918
2053.000000	-0.005923
2052.000000	-0.005914
2051.000000	-0.005896
2050.000000	-0.005878
2049.000000	-0.005864
2048.000000	-0.005859
2047.000000	-0.005863
2046.000000	-0.005881
2045.000000	-0.005907
2044.000000	-0.005934
2043.000000	-0.005957
2042.000000	-0.005973
2041.000000	-0.005976
2040.000000	-0.005964
2039.000000	-0.005944
2038.000000	-0.005933
2037.000000	-0.005939
2036.000000	-0.005953
2035.000000	-0.005962
2034.000000	-0.005960
2033.000000	-0.005952
2032.000000	-0.005946
2031.000000	-0.005943
2030.000000	-0.005940
2029.000000	-0.005934
2028.000000	-0.005925
2027.000000	-0.005923
2026.000000	-0.005932
2025.000000	-0.005948
2024.000000	-0.005963
2023.000000	-0.005976
2022.000000	-0.005987
2021.000000	-0.005989
2020.000000	-0.005977
2019.000000	-0.005959
2018.000000	-0.005946
2017.000000	-0.005943
2016.000000	-0.005944
2015.000000	-0.005941
2014.000000	-0.005936
2013.000000	-0.005933
2012.000000	-0.005925
2011.000000	-0.005909
2010.000000	-0.005890
2009.000000	-0.005879
2008.000000	-0.005883
2007.000000	-0.005893
2006.000000	-0.005897
2005.000000	-0.005893
2004.000000	-0.005891
2003.000000	-0.005899
2002.000000	-0.005911
2001.000000	-0.005907
2000.000000	-0.005882
1999.000000	-0.005859
1998.000000	-0.005854
1997.000000	-0.005863
1996.000000	-0.005871
1995.000000	-0.005882
1994.000000	-0.005911
1993.000000	-0.005955
1992.000000	-0.005990
1991.000000	-0.005995
1990.000000	-0.005974
1989.000000	-0.005942
1988.000000	-0.005909
1987.000000	-0.005879
1986.000000	-0.005858
1985.000000	-0.005856
1984.000000	-0.005875
1983.000000	-0.005907
1982.000000	-0.005932
1981.000000	-0.005935
1980.000000	-0.005919
1979.000000	-0.005900
1978.000000	-0.005890
1977.000000	-0.005885
1976.000000	-0.005877
1975.000000	-0.005871
1974.000000	-0.005875
1973.000000	-0.005892
1972.000000	-0.005921
1971.000000	-0.005960
1970.000000	-0.005996
1969.000000	-0.006008
1968.000000	-0.005990
1967.000000	-0.005957
1966.000000	-0.005935
1965.000000	-0.005930
1964.000000	-0.005932
1963.000000	-0.005937
1962.000000	-0.005944
1961.000000	-0.005955
1960.000000	-0.005961
1959.000000	-0.005960
1958.000000	-0.005955
1957.000000	-0.005952
1956.000000	-0.005951
1955.000000	-0.005949
1954.000000	-0.005943
1953.000000	-0.005940
1952.000000	-0.005949
1951.000000	-0.005969
1950.000000	-0.005993
1949.000000	-0.006005
1948.000000	-0.006004
1947.000000	-0.006000
1946.000000	-0.006005
1945.000000	-0.006014
1944.000000	-0.006016
1943.000000	-0.006011
1942.000000	-0.006007
1941.000000	-0.006003
1940.000000	-0.005997
1939.000000	-0.005994
1938.000000	-0.005999
1937.000000	-0.006009
1936.000000	-0.006017
1935.000000	-0.006019
1934.000000	-0.006015
1933.000000	-0.006009
1932.000000	-0.006005
1931.000000	-0.006007
1930.000000	-0.006021
1929.000000	-0.006039
1928.000000	-0.006044
1927.000000	-0.006034
1926.000000	-0.006016
1925.000000	-0.006002
1924.000000	-0.005995
1923.000000	-0.005995
1922.000000	-0.006005
1921.000000	-0.006027
1920.000000	-0.006049
1919.000000	-0.006053
1918.000000	-0.006037
1917.000000	-0.006011
1916.000000	-0.005995
1915.000000	-0.006006
1914.000000	-0.006042
1913.000000	-0.006081
1912.000000	-0.006101
1911.000000	-0.006102
1910.000000	-0.006103
1909.000000	-0.006109
1908.000000	-0.006105
1907.000000	-0.006083
1906.000000	-0.006056
1905.000000	-0.006044
1904.000000	-0.006046
1903.000000	-0.006056
1902.000000	-0.006075
1901.000000	-0.006102
1900.000000	-0.006126
1899.000000	-0.006136
1898.000000	-0.006131
1897.000000	-0.006119
1896.000000	-0.006105
1895.000000	-0.006098
1894.000000	-0.006108
1893.000000	-0.006130
1892.000000	-0.006150
1891.000000	-0.006153
1890.000000	-0.006143
1889.000000	-0.006129
1888.000000	-0.006115
1887.000000	-0.006110
1886.000000	-0.006117
1885.000000	-0.006134
1884.000000	-0.006146
1883.000000	-0.006150
1882.000000	-0.006152
1881.000000	-0.006157
1880.000000	-0.006160
1879.000000	-0.006156
1878.000000	-0.006145
1877.000000	-0.006130
1876.000000	-0.006119
1875.000000	-0.006118
1874.000000	-0.006133
1873.000000	-0.006163
1872.000000	-0.006193
1871.000000	-0.006210
1870.000000	-0.006211
1869.000000	-0.006205
1868.000000	-0.006198
1867.000000	-0.006198
1866.000000	-0.006210
1865.000000	-0.006231
1864.000000	-0.006251
1863.000000	-0.006268
1862.000000	-0.006287
1861.000000	-0.006304
1860.000000	-0.006306
1859.000000	-0.006287
1858.000000	-0.006263
1857.000000	-0.006245
1856.000000	-0.006234
1855.000000	-0.006230
1854.000000	-0.006232
1853.000000	-0.006236
1852.000000	-0.006236
1851.000000	-0.006240
1850.000000	-0.006255
1849.000000	-0.006276
1848.000000	-0.006293
1847.000000	-0.006307
1846.000000	-0.006312
1845.000000	-0.006293
1844.000000	-0.006255
1843.000000	-0.006229
1842.000000	-0.006240
1841.000000	-0.006271
1840.000000	-0.006288
1839.000000	-0.006276
1838.000000	-0.006250
1837.000000	-0.006229
1836.000000	-0.006211
1835.000000	-0.006198
1834.000000	-0.006199
1833.000000	-0.006225
1832.000000	-0.006268
1831.000000	-0.006305
1830.000000	-0.006321
1829.000000	-0.006319
1828.000000	-0.006316
1827.000000	-0.006316
1826.000000	-0.006312
1825.000000	-0.006302
1824.000000	-0.006300
1823.000000	-0.006318
1822.000000	-0.006353
1821.000000	-0.006393
1820.000000	-0.006429
1819.000000	-0.006455
1818.000000	-0.006471
1817.000000	-0.006481
1816.000000	-0.006481
1815.000000	-0.006474
1814.000000	-0.006470
1813.000000	-0.006480
1812.000000	-0.006506
1811.000000	-0.006540
1810.000000	-0.006577
1809.000000	-0.006608
1808.000000	-0.006614
1807.000000	-0.006593
1806.000000	-0.006573
1805.000000	-0.006577
1804.000000	-0.006596
1803.000000	-0.006609
1802.000000	-0.006611
1801.000000	-0.006613
1800.000000	-0.006625
1799.000000	-0.006635
1798.000000	-0.006641
1797.000000	-0.006650
1796.000000	-0.006667
1795.000000	-0.006690
1794.000000	-0.006708
1793.000000	-0.006703
1792.000000	-0.006685
1791.000000	-0.006679
1790.000000	-0.006701
1789.000000	-0.006738
1788.000000	-0.006767
1787.000000	-0.006780
1786.000000	-0.006795
1785.000000	-0.006816
1784.000000	-0.006829
1783.000000	-0.006837
1782.000000	-0.006852
1781.000000	-0.006871
1780.000000	-0.006877
1779.000000	-0.006855
1778.000000	-0.006821
1777.000000	-0.006796
1776.000000	-0.006788
1775.000000	-0.006799
1774.000000	-0.006805
1773.000000	-0.006779
1772.000000	-0.006740
1771.000000	-0.006723
1770.000000	-0.006732
1769.000000	-0.006752
1768.000000	-0.006757
1767.000000	-0.006737
1766.000000	-0.006700
1765.000000	-0.006660
1764.000000	-0.006619
1763.000000	-0.006566
1762.000000	-0.006495
1761.000000	-0.006416
1760.000000	-0.006343
1759.000000	-0.006283
1758.000000	-0.006230
1757.000000	-0.006171
1756.000000	-0.006103
1755.000000	-0.006035
1754.000000	-0.005966
1753.000000	-0.005892
1752.000000	-0.005820
1751.000000	-0.005772
1750.000000	-0.005751
1749.000000	-0.005745
1748.000000	-0.005744
1747.000000	-0.005742
1746.000000	-0.005719
1745.000000	-0.005674
1744.000000	-0.005637
1743.000000	-0.005634
1742.000000	-0.005647
1741.000000	-0.005652
1740.000000	-0.005657
1739.000000	-0.005689
1738.000000	-0.005741
1737.000000	-0.005789
1736.000000	-0.005812
1735.000000	-0.005806
1734.000000	-0.005808
1733.000000	-0.005825
1732.000000	-0.005831
1731.000000	-0.005835
1730.000000	-0.005861
1729.000000	-0.005900
1728.000000	-0.005934
1727.000000	-0.005953
1726.000000	-0.005950
1725.000000	-0.005921
1724.000000	-0.005880
1723.000000	-0.005838
1722.000000	-0.005800
1721.000000	-0.005759
1720.000000	-0.005713
1719.000000	-0.005671
1718.000000	-0.005651
1717.000000	-0.005649
1716.000000	-0.005622
1715.000000	-0.005575
1714.000000	-0.005550
1713.000000	-0.005548
1712.000000	-0.005530
1711.000000	-0.005489
1710.000000	-0.005444
1709.000000	-0.005399
1708.000000	-0.005349
1707.000000	-0.005298
1706.000000	-0.005255
1705.000000	-0.005205
1704.000000	-0.005119
1703.000000	-0.005025
1702.000000	-0.004942
1701.000000	-0.004844
1700.000000	-0.004714
1699.000000	-0.004553
1698.000000	-0.004415
1697.000000	-0.004326
1696.000000	-0.004220
1695.000000	-0.004042
1694.000000	-0.003817
1693.000000	-0.003603
1692.000000	-0.003423
1691.000000	-0.003270
1690.000000	-0.003128
1689.000000	-0.002976
1688.000000	-0.002814
1687.000000	-0.002667
1686.000000	-0.002524
1685.000000	-0.002344
1684.000000	-0.002141
1683.000000	-0.001977
1682.000000	-0.001858
1681.000000	-0.001746
1680.000000	-0.001619
1679.000000	-0.001475
1678.000000	-0.001325
1677.000000	-0.001162
1676.000000	-0.000991
1675.000000	-0.000844
1674.000000	-0.000730
1673.000000	-0.000637
1672.000000	-0.000584
1671.000000	-0.000594
1670.000000	-0.000645
1669.000000	-0.000653
1668.000000	-0.000577
1667.000000	-0.000465
1666.000000	-0.000348
1665.000000	-0.000193
1664.000000	0.000062
1663.000000	0.000421
1662.000000	0.000814
1661.000000	0.001197
1660.000000	0.001565
1659.000000	0.001919
1658.000000	0.002253
1657.000000	0.002555
1656.000000	0.002806
1655.000000	0.003053
1654.000000	0.003470
1653.000000	0.004090
1652.000000	0.004661
1651.000000	0.005009
1650.000000	0.005180
1649.000000	0.005276
1648.000000	0.005419
1647.000000	0.005630
1646.000000	0.005823
1645.000000	0.005926
1644.000000	0.005958
1643.000000	0.005950
1642.000000	0.005926
1641.000000	0.005918
1640.000000	0.005928
1639.000000	0.005921
1638.000000	0.005858
1637.000000	0.005759
1636.000000	0.005689
1635.000000	0.005662
1634.000000	0.005637
1633.000000	0.005574
1632.000000	0.005466
1631.000000	0.005310
1630.000000	0.005089
1629.000000	0.004805
1628.000000	0.004506
1627.000000	0.004236
1626.000000	0.003982
1625.000000	0.003694
1624.000000	0.003347
1623.000000	0.002980
1622.000000	0.002661
1621.000000	0.002416
1620.000000	0.002194
1619.000000	0.001953
1618.000000	0.001700
1617.000000	0.001471
1616.000000	0.001286
1615.000000	0.001124
1614.000000	0.000952
1613.000000	0.000766
1612.000000	0.000579
1611.000000	0.000393
1610.000000	0.000197
1609.000000	-0.000010
1608.000000	-0.000213
1607.000000	-0.000397
1606.000000	-0.000550
1605.000000	-0.000677
1604.000000	-0.000806
1603.000000	-0.000956
1602.000000	-0.001108
1601.000000	-0.001237
1600.000000	-0.001347
1599.000000	-0.001472
1598.000000	-0.001622
1597.000000	-0.001775
1596.000000	-0.001903
1595.000000	-0.002004
1594.000000	-0.002107
1593.000000	-0.002234
1592.000000	-0.002383
1591.000000	-0.002532
1590.000000	-0.002660
1589.000000	-0.002767
1588.000000	-0.002868
1587.000000	-0.002979
1586.000000	-0.003092
1585.000000	-0.003189
1584.000000	-0.003269
1583.000000	-0.003359
1582.000000	-0.003457
1581.000000	-0.003527
1580.000000	-0.003559
1579.000000	-0.003581
1578.000000	-0.003622
1577.000000	-0.003679
1576.000000	-0.003731
1575.000000	-0.003754
1574.000000	-0.003749
1573.000000	-0.003746
1572.000000	-0.003769
1571.000000	-0.003813
1570.000000	-0.003863
1569.000000	-0.003895
1568.000000	-0.003911
1567.000000	-0.003947
1566.000000	-0.004012
1565.000000	-0.004072
1564.000000	-0.004102
1563.000000	-0.004112
1562.000000	-0.004137
1561.000000	-0.004171
1560.000000	-0.004203
1559.000000	-0.004282
1558.000000	-0.004360
1557.000000	-0.004357
1556.000000	-0.004309
1555.000000	-0.004280
1554.000000	-0.004262
1553.000000	-0.004258
1552.000000	-0.004273
1551.000000	-0.004312
1550.000000	-0.004356
1549.000000	-0.004381
1548.000000	-0.004376
1547.000000	-0.004365
1546.000000	-0.004375
1545.000000	-0.004411
1544.000000	-0.004443
1543.000000	-0.004420
1542.000000	-0.004331
1541.000000	-0.004247
1540.000000	-0.004259
1539.000000	-0.004349
1538.000000	-0.004410
1537.000000	-0.004407
1536.000000	-0.004386
1535.000000	-0.004375
1534.000000	-0.004385
1533.000000	-0.004411
1532.000000	-0.004421
1531.000000	-0.004390
1530.000000	-0.004339
1529.000000	-0.004302
1528.000000	-0.004307
1527.000000	-0.004365
1526.000000	-0.004449
1525.000000	-0.004507
1524.000000	-0.004516
1523.000000	-0.004494
1522.000000	-0.004494
1521.000000	-0.004548
1520.000000	-0.004613
1519.000000	-0.004643
1518.000000	-0.004630
1517.000000	-0.004576
1516.000000	-0.004492
1515.000000	-0.004418
1514.000000	-0.004402
1513.000000	-0.004459
1512.000000	-0.004547
1511.000000	-0.004600
1510.000000	-0.004606
1509.000000	-0.004599
1508.000000	-0.004593
1507.000000	-0.004564
1506.000000	-0.004517
1505.000000	-0.004484
1504.000000	-0.004462
1503.000000	-0.004421
1502.000000	-0.004338
1501.000000	-0.004227
1500.000000	-0.004118
1499.000000	-0.004002
1498.000000	-0.003825
1497.000000	-0.003564
1496.000000	-0.003263
1495.000000	-0.002985
1494.000000	-0.002775
1493.000000	-0.002635
1492.000000	-0.002533
1491.000000	-0.002424
1490.000000	-0.002319
1489.000000	-0.002272
1488.000000	-0.002288
1487.000000	-0.002313
1486.000000	-0.002322
1485.000000	-0.002325
1484.000000	-0.002353
1483.000000	-0.002433
1482.000000	-0.002555
1481.000000	-0.002675
1480.000000	-0.002750
1479.000000	-0.002791
1478.000000	-0.002832
1477.000000	-0.002883
1476.000000	-0.002901
1475.000000	-0.002862
1474.000000	-0.002814
1473.000000	-0.002836
1472.000000	-0.002935
1471.000000	-0.003029
1470.000000	-0.003086
1469.000000	-0.003148
1468.000000	-0.003231
1467.000000	-0.003285
1466.000000	-0.003246
1465.000000	-0.003139
1464.000000	-0.003093
1463.000000	-0.003192
1462.000000	-0.003404
1461.000000	-0.003650
1460.000000	-0.003861
1459.000000	-0.004014
1458.000000	-0.004151
1457.000000	-0.004331
1456.000000	-0.004515
1455.000000	-0.004630
1454.000000	-0.004698
1453.000000	-0.004768
1452.000000	-0.004835
1451.000000	-0.004872
1450.000000	-0.004891
1449.000000	-0.004959
1448.000000	-0.005100
1447.000000	-0.005253
1446.000000	-0.005335
1445.000000	-0.005337
1444.000000	-0.005316
1443.000000	-0.005316
1442.000000	-0.005328
1441.000000	-0.005315
1440.000000	-0.005257
1439.000000	-0.005157
1438.000000	-0.005033
1437.000000	-0.004929
1436.000000	-0.004878
1435.000000	-0.004854
1434.000000	-0.004826
1433.000000	-0.004798
1432.000000	-0.004774
1431.000000	-0.004737
1430.000000	-0.004663
1429.000000	-0.004552
1428.000000	-0.004423
1427.000000	-0.004302
1426.000000	-0.004194
1425.000000	-0.004073
1424.000000	-0.003927
1423.000000	-0.003776
1422.000000	-0.003669
1421.000000	-0.003650
1420.000000	-0.003722
1419.000000	-0.003805
1418.000000	-0.003798
1417.000000	-0.003711
1416.000000	-0.003619
1415.000000	-0.003539
1414.000000	-0.003439
1413.000000	-0.003308
1412.000000	-0.003184
1411.000000	-0.003091
1410.000000	-0.003005
1409.000000	-0.002891
1408.000000	-0.002751
1407.000000	-0.002626
1406.000000	-0.002549
1405.000000	-0.002502
1404.000000	-0.002429
1403.000000	-0.002294
1402.000000	-0.002112
1401.000000	-0.001925
1400.000000	-0.001762
1399.000000	-0.001612
1398.000000	-0.001437
1397.000000	-0.001221
1396.000000	-0.000981
1395.000000	-0.000743
1394.000000	-0.000502
1393.000000	-0.000239
1392.000000	0.000031
1391.000000	0.000268
1390.000000	0.000455
1389.000000	0.000611
1388.000000	0.000763
1387.000000	0.000903
1386.000000	0.000984
1385.000000	0.000958
1384.000000	0.000805
1383.000000	0.000539
1382.000000	0.000191
1381.000000	-0.000222
1380.000000	-0.000694
1379.000000	-0.001190
1378.000000	-0.001636
1377.000000	-0.001961
1376.000000	-0.002133
1375.000000	-0.002121
1374.000000	-0.001884
1373.000000	-0.001437
1372.000000	-0.000882
1371.000000	-0.000346
1370.000000	0.000084
1369.000000	0.000387
1368.000000	0.000587
1367.000000	0.000730
1366.000000	0.000836
1365.000000	0.000884
1364.000000	0.000834
1363.000000	0.000676
1362.000000	0.000463
1361.000000	0.000254
1360.000000	0.000052
1359.000000	-0.000167
1358.000000	-0.000395
1357.000000	-0.000596
1356.000000	-0.000763
1355.000000	-0.000928
1354.000000	-0.001115
1353.000000	-0.001303
1352.000000	-0.001451
1351.000000	-0.001553
1350.000000	-0.001643
1349.000000	-0.001748
1348.000000	-0.001858
1347.000000	-0.001942
1346.000000	-0.001992
1345.000000	-0.002037
1344.000000	-0.002110
1343.000000	-0.002208
1342.000000	-0.002288
1341.000000	-0.002316
1340.000000	-0.002317
1339.000000	-0.002352
1338.000000	-0.002447
1337.000000	-0.002561
1336.000000	-0.002641
1335.000000	-0.002676
1334.000000	-0.002707
1333.000000	-0.002772
1332.000000	-0.002876
1331.000000	-0.002991
1330.000000	-0.003096
1329.000000	-0.003202
1328.000000	-0.003330
1327.000000	-0.003479
1326.000000	-0.003622
1325.000000	-0.003734
1324.000000	-0.003825
1323.000000	-0.003928
1322.000000	-0.004062
1321.000000	-0.004219
1320.000000	-0.004370
1319.000000	-0.004507
1318.000000	-0.004643
1317.000000	-0.004793
1316.000000	-0.004941
1315.000000	-0.005056
1314.000000	-0.005124
1313.000000	-0.005169
1312.000000	-0.005220
1311.000000	-0.005277
1310.000000	-0.005323
1309.000000	-0.005362
1308.000000	-0.005426
1307.000000	-0.005539
1306.000000	-0.005677
1305.000000	-0.005795
1304.000000	-0.005870
1303.000000	-0.005929
1302.000000	-0.006019
1301.000000	-0.006154
1300.000000	-0.006303
1299.000000	-0.006428
1298.000000	-0.006532
1297.000000	-0.006649
1296.000000	-0.006791
1295.000000	-0.006924
1294.000000	-0.007013
1293.000000	-0.007071
1292.000000	-0.007146
1291.000000	-0.007264
1290.000000	-0.007401
1289.000000	-0.007518
1288.000000	-0.007607
1287.000000	-0.007689
1286.000000	-0.007778
1285.000000	-0.007857
1284.000000	-0.007900
1283.000000	-0.007911
1282.000000	-0.007936
1281.000000	-0.008019
1280.000000	-0.008153
1279.000000	-0.008286
1278.000000	-0.008378
1277.000000	-0.008444
1276.000000	-0.008526
1275.000000	-0.008645
1274.000000	-0.008784
1273.000000	-0.008916
1272.000000	-0.009042
1271.000000	-0.009177
1270.000000	-0.009328
1269.000000	-0.009484
1268.000000	-0.009632
1267.000000	-0.009784
1266.000000	-0.009964
1265.000000	-0.010175
1264.000000	-0.010381
1263.000000	-0.010539
1262.000000	-0.010662
1261.000000	-0.010812
1260.000000	-0.011032
1259.000000	-0.011295
1258.000000	-0.011536
1257.000000	-0.011736
1256.000000	-0.011938
1255.000000	-0.012188
1254.000000	-0.012484
1253.000000	-0.012789
1252.000000	-0.013091
1251.000000	-0.013425
1250.000000	-0.013831
1249.000000	-0.014299
1248.000000	-0.014769
1247.000000	-0.015196
1246.000000	-0.015603
1245.000000	-0.016045
1244.000000	-0.016528
1243.000000	-0.016989
1242.000000	-0.017367
1241.000000	-0.017665
1240.000000	-0.017927
1239.000000	-0.018177
1238.000000	-0.018400
1237.000000	-0.018575
1236.000000	-0.018702
1235.000000	-0.018800
1234.000000	-0.018881
1233.000000	-0.018925
1232.000000	-0.018901
1231.000000	-0.018808
1230.000000	-0.018693
1229.000000	-0.018611
1228.000000	-0.018570
1227.000000	-0.018540
1226.000000	-0.018503
1225.000000	-0.018482
1224.000000	-0.018497
1223.000000	-0.018534
1222.000000	-0.018554
1221.000000	-0.018541
1220.000000	-0.018514
1219.000000	-0.018515
1218.000000	-0.018563
1217.000000	-0.018640
1216.000000	-0.018709
1215.000000	-0.018763
1214.000000	-0.018833
1213.000000	-0.018938
1212.000000	-0.019041
1211.000000	-0.019092
1210.000000	-0.019103
1209.000000	-0.019133
1208.000000	-0.019205
1207.000000	-0.019270
1206.000000	-0.019281
1205.000000	-0.019250
1204.000000	-0.019235
1203.000000	-0.019266
1202.000000	-0.019325
1201.000000	-0.019378
1200.000000	-0.019412
1199.000000	-0.019450
1198.000000	-0.019525
1197.000000	-0.019622
1196.000000	-0.019661
1195.000000	-0.019566
1194.000000	-0.019343
1193.000000	-0.019064
1192.000000	-0.018772
1191.000000	-0.018457
1190.000000	-0.018133
1189.000000	-0.017865
1188.000000	-0.017711
1187.000000	-0.017662
1186.000000	-0.017651
1185.000000	-0.017621
1184.000000	-0.017569
1183.000000	-0.017526
1182.000000	-0.017528
1181.000000	-0.017572
1180.000000	-0.017620
1179.000000	-0.017637
1178.000000	-0.017642
1177.000000	-0.017674
1176.000000	-0.017722
1175.000000	-0.017731
1174.000000	-0.017677
1173.000000	-0.017608
1172.000000	-0.017591
1171.000000	-0.017639
1170.000000	-0.017713
1169.000000	-0.017779
1168.000000	-0.017828
1167.000000	-0.017854
1166.000000	-0.017816
1165.000000	-0.017660
1164.000000	-0.017364
1163.000000	-0.016983
1162.000000	-0.016620
1161.000000	-0.016337
1160.000000	-0.016115
1159.000000	-0.015901
1158.000000	-0.015699
1157.000000	-0.015566
1156.000000	-0.015537
1155.000000	-0.015574
1154.000000	-0.015613
1153.000000	-0.015627
1152.000000	-0.015631
1151.000000	-0.015643
1150.000000	-0.015651
1149.000000	-0.015631
1148.000000	-0.015570
1147.000000	-0.015495
1146.000000	-0.015450
1145.000000	-0.015449
1144.000000	-0.015447
1143.000000	-0.015396
1142.000000	-0.015312
1141.000000	-0.015259
1140.000000	-0.015262
1139.000000	-0.015277
1138.000000	-0.015252
1137.000000	-0.015186
1136.000000	-0.015112
1135.000000	-0.015053
1134.000000	-0.015007
1133.000000	-0.014959
1132.000000	-0.014899
1131.000000	-0.014836
1130.000000	-0.014793
1129.000000	-0.014770
1128.000000	-0.014738
1127.000000	-0.014677
1126.000000	-0.014618
1125.000000	-0.014600
1124.000000	-0.014604
1123.000000	-0.014556
1122.000000	-0.014426
1121.000000	-0.014270
1120.000000	-0.014151
1119.000000	-0.014062
1118.000000	-0.013959
1117.000000	-0.013834
1116.000000	-0.013732
1115.000000	-0.013692
1114.000000	-0.013695
1113.000000	-0.013685
1112.000000	-0.013612
1111.000000	-0.013476
1110.000000	-0.013325
1109.000000	-0.013204
1108.000000	-0.013117
1107.000000	-0.013043
1106.000000	-0.012985
1105.000000	-0.012976
1104.000000	-0.013014
1103.000000	-0.013042
1102.000000	-0.013001
1101.000000	-0.012894
1100.000000	-0.012774
1099.000000	-0.012681
1098.000000	-0.012611
1097.000000	-0.012533
1096.000000	-0.012434
1095.000000	-0.012332
1094.000000	-0.012260
1093.000000	-0.012227
1092.000000	-0.012197
1091.000000	-0.012117
1090.000000	-0.011986
1089.000000	-0.011860
1088.000000	-0.011791
1087.000000	-0.011770
1086.000000	-0.011748
1085.000000	-0.011696
1084.000000	-0.011626
1083.000000	-0.011554
1082.000000	-0.011476
1081.000000	-0.011383
1080.000000	-0.011282
1079.000000	-0.011196
1078.000000	-0.011139
1077.000000	-0.011093
1076.000000	-0.011026
1075.000000	-0.010932
1074.000000	-0.010845
1073.000000	-0.010795
1072.000000	-0.010766
1071.000000	-0.010708
1070.000000	-0.010611
1069.000000	-0.010523
1068.000000	-0.010488
1067.000000	-0.010485
1066.000000	-0.010456
1065.000000	-0.010381
1064.000000	-0.010299
1063.000000	-0.010258
1062.000000	-0.010245
1061.000000	-0.010201
1060.000000	-0.010092
1059.000000	-0.009961
1058.000000	-0.009885
1057.000000	-0.009896
1056.000000	-0.009945
1055.000000	-0.009963
1054.000000	-0.009927
1053.000000	-0.009880
1052.000000	-0.009866
1051.000000	-0.009885
1050.000000	-0.009911
1049.000000	-0.009931
1048.000000	-0.009966
1047.000000	-0.010035
1046.000000	-0.010127
1045.000000	-0.010205
1044.000000	-0.010251
1043.000000	-0.010285
1042.000000	-0.010328
1041.000000	-0.010364
1040.000000	-0.010343
1039.000000	-0.010243
1038.000000	-0.010093
1037.000000	-0.009931
1036.000000	-0.009753
1035.000000	-0.009536
1034.000000	-0.009291
1033.000000	-0.009071
1032.000000	-0.008916
1031.000000	-0.008813
1030.000000	-0.008713
1029.000000	-0.008587
1028.000000	-0.008467
1027.000000	-0.008420
1026.000000	-0.008480
1025.000000	-0.008605
1024.000000	-0.008704
1023.000000	-0.008729
1022.000000	-0.008715
1021.000000	-0.008721
1020.000000	-0.008750
1019.000000	-0.008758
1018.000000	-0.008715
1017.000000	-0.008648
1016.000000	-0.008606
1015.000000	-0.008600
1014.000000	-0.008593
1013.000000	-0.008538
1012.000000	-0.008440
1011.000000	-0.008355
1010.000000	-0.008325
1009.000000	-0.008320
1008.000000	-0.008278
1007.000000	-0.008199
1006.000000	-0.008159
1005.000000	-0.008199
1004.000000	-0.008256
1003.000000	-0.008230
1002.000000	-0.008114
1001.000000	-0.007995
1000.000000	-0.007940
999.000000	-0.007927
998.000000	-0.007899
997.000000	-0.007837
996.000000	-0.007768
995.000000	-0.007709
994.000000	-0.007651
993.000000	-0.007570
992.000000	-0.007464
991.000000	-0.007370
990.000000	-0.007323
989.000000	-0.007308
988.000000	-0.007256
987.000000	-0.007127
986.000000	-0.006970
985.000000	-0.006873
984.000000	-0.006866
983.000000	-0.006903
982.000000	-0.006931
981.000000	-0.006947
980.000000	-0.006983
979.000000	-0.007054
978.000000	-0.007151
977.000000	-0.007257
976.000000	-0.007373
975.000000	-0.007516
974.000000	-0.007687
973.000000	-0.007838
972.000000	-0.007905
971.000000	-0.007888
970.000000	-0.007877
969.000000	-0.007951
968.000000	-0.008076
967.000000	-0.008146
966.000000	-0.008128
965.000000	-0.008098
964.000000	-0.008140
963.000000	-0.008243
962.000000	-0.008339
961.000000	-0.008387
960.000000	-0.008411
959.000000	-0.008452
958.000000	-0.008523
957.000000	-0.008587
956.000000	-0.008590
955.000000	-0.008535
954.000000	-0.008511
953.000000	-0.008600
952.000000	-0.008757
951.000000	-0.008842
950.000000	-0.008779
949.000000	-0.008640
948.000000	-0.008541
947.000000	-0.008514
946.000000	-0.008504
945.000000	-0.008476
944.000000	-0.008460
943.000000	-0.008498
942.000000	-0.008582
941.000000	-0.008661
940.000000	-0.008692
939.000000	-0.008691
938.000000	-0.008709
937.000000	-0.008766
936.000000	-0.008811
935.000000	-0.008783
934.000000	-0.008692
933.000000	-0.008601
932.000000	-0.008529
931.000000	-0.008427
930.000000	-0.008262
929.000000	-0.008088
928.000000	-0.007994
927.000000	-0.008011
926.000000	-0.008105
925.000000	-0.008232
924.000000	-0.008379
923.000000	-0.008564
922.000000	-0.008809
921.000000	-0.009109
920.000000	-0.009404
919.000000	-0.009590
918.000000	-0.009587
917.000000	-0.009396
916.000000	-0.009084
915.000000	-0.008738
914.000000	-0.008435
913.000000	-0.008225
912.000000	-0.008117
911.000000	-0.008074
910.000000	-0.008038
909.000000	-0.007982
908.000000	-0.007929
907.000000	-0.007919
906.000000	-0.007956
905.000000	-0.007991
904.000000	-0.007964
903.000000	-0.007873
902.000000	-0.007775
901.000000	-0.007725
900.000000	-0.007705
899.000000	-0.007669
898.000000	-0.007611
897.000000	-0.007571
896.000000	-0.007578
895.000000	-0.007614
894.000000	-0.007635
893.000000	-0.007621
892.000000	-0.007588
891.000000	-0.007565
890.000000	-0.007557
889.000000	-0.007535
888.000000	-0.007480
887.000000	-0.007434
886.000000	-0.007484
885.000000	-0.007652
884.000000	-0.007856
883.000000	-0.008019
882.000000	-0.008168
881.000000	-0.008378
880.000000	-0.008632
879.000000	-0.008832
878.000000	-0.008918
877.000000	-0.008944
876.000000	-0.008978
875.000000	-0.009020
874.000000	-0.009028
873.000000	-0.008980
872.000000	-0.008904
871.000000	-0.008853
870.000000	-0.008877
869.000000	-0.008973
868.000000	-0.009078
867.000000	-0.009135
866.000000	-0.009172
865.000000	-0.009272
864.000000	-0.009466
863.000000	-0.009720
862.000000	-0.010007
861.000000	-0.010366
860.000000	-0.010841
859.000000	-0.011445
858.000000	-0.012193
857.000000	-0.013156
856.000000	-0.014461
855.000000	-0.016248
854.000000	-0.018615
853.000000	-0.021552
852.000000	-0.024857
851.000000	-0.028132
850.000000	-0.030884
849.000000	-0.032656
848.000000	-0.033130
847.000000	-0.032234
846.000000	-0.030215
845.000000	-0.027508
844.000000	-0.024505
843.000000	-0.021470
842.000000	-0.018590
841.000000	-0.016014
840.000000	-0.013834
839.000000	-0.012097
838.000000	-0.010819
837.000000	-0.009957
836.000000	-0.009389
835.000000	-0.008990
834.000000	-0.008711
833.000000	-0.008535
832.000000	-0.008399
831.000000	-0.008230
830.000000	-0.008042
829.000000	-0.007927
828.000000	-0.007912
827.000000	-0.007912
826.000000	-0.007853
825.000000	-0.007766
824.000000	-0.007729
823.000000	-0.007762
822.000000	-0.007815
821.000000	-0.007829
820.000000	-0.007774
819.000000	-0.007679
818.000000	-0.007623
817.000000	-0.007648
816.000000	-0.007702
815.000000	-0.007708
814.000000	-0.007681
813.000000	-0.007697
812.000000	-0.007758
811.000000	-0.007781
810.000000	-0.007734
809.000000	-0.007692
808.000000	-0.007727
807.000000	-0.007803
806.000000	-0.007834
805.000000	-0.007787
804.000000	-0.007701
803.000000	-0.007641
802.000000	-0.007645
801.000000	-0.007691
800.000000	-0.007698
799.000000	-0.007629
798.000000	-0.007558
797.000000	-0.007584
796.000000	-0.007687
795.000000	-0.007747
794.000000	-0.007716
793.000000	-0.007669
792.000000	-0.007666
791.000000	-0.007676
790.000000	-0.007656
789.000000	-0.007636
788.000000	-0.007652
787.000000	-0.007682
786.000000	-0.007689
785.000000	-0.007662
784.000000	-0.007605
783.000000	-0.007530
782.000000	-0.007484
781.000000	-0.007518
780.000000	-0.007598
779.000000	-0.007626
778.000000	-0.007576
777.000000	-0.007515
776.000000	-0.007493
775.000000	-0.007478
774.000000	-0.007428
773.000000	-0.007364
772.000000	-0.007309
771.000000	-0.007251
770.000000	-0.007185
769.000000	-0.007133
768.000000	-0.007102
767.000000	-0.007072
766.000000	-0.007042
765.000000	-0.007025
764.000000	-0.006985
763.000000	-0.006882
762.000000	-0.006766
761.000000	-0.006751
760.000000	-0.006852
759.000000	-0.006962
758.000000	-0.007008
757.000000	-0.007037
756.000000	-0.007105
755.000000	-0.007186
754.000000	-0.007231
753.000000	-0.007238
752.000000	-0.007225
751.000000	-0.007198
750.000000	-0.007177
749.000000	-0.007168
748.000000	-0.007111
747.000000	-0.006929
746.000000	-0.006666
745.000000	-0.006442
744.000000	-0.006278
743.000000	-0.006082
742.000000	-0.005841
741.000000	-0.005669
740.000000	-0.005633
739.000000	-0.005655
738.000000	-0.005655
737.000000	-0.005645
736.000000	-0.005634
735.000000	-0.005598
734.000000	-0.005575
733.000000	-0.005637
732.000000	-0.005747
731.000000	-0.005797
730.000000	-0.005803
729.000000	-0.005845
728.000000	-0.005882
727.000000	-0.005812
726.000000	-0.005659
725.000000	-0.005558
724.000000	-0.005501
723.000000	-0.005282
722.000000	-0.004813
721.000000	-0.004337
720.000000	-0.004201
719.000000	-0.004479
718.000000	-0.004932
717.000000	-0.005278
716.000000	-0.005386
715.000000	-0.005309
714.000000	-0.005208
713.000000	-0.005195
712.000000	-0.005222
711.000000	-0.005171
710.000000	-0.005035
709.000000	-0.004888
708.000000	-0.004728
707.000000	-0.004514
706.000000	-0.004249
705.000000	-0.003989
704.000000	-0.003796
703.000000	-0.003663
702.000000	-0.003584
701.000000	-0.003577
700.000000	-0.003564
699.000000	-0.003483
698.000000	-0.003369
697.000000	-0.003291
696.000000	-0.003233
695.000000	-0.003077
694.000000	-0.002867
693.000000	-0.002778
692.000000	-0.002762
691.000000	-0.002632
690.000000	-0.002366
689.000000	-0.002171
688.000000	-0.002149
687.000000	-0.002087
686.000000	-0.001864
685.000000	-0.001665
684.000000	-0.001608
683.000000	-0.001600
682.000000	-0.001618
681.000000	-0.001782
680.000000	-0.002027
679.000000	-0.002144
678.000000	-0.002200
677.000000	-0.002316
676.000000	-0.002378
675.000000	-0.002306
674.000000	-0.002309
673.000000	-0.002477
672.000000	-0.002506
671.000000	-0.002433
670.000000	-0.003856
669.000000	-0.008870
668.000000	-0.013230
667.000000	-0.011658
666.000000	-0.008263
665.000000	-0.005376
664.000000	-0.002551
663.000000	-0.000241
662.000000	0.001085
661.000000	0.001637
660.000000	0.001922
659.000000	0.002092
658.000000	0.002136
657.000000	0.002208
656.000000	0.002227
655.000000	0.001799
654.000000	0.000998
653.000000	0.000411
652.000000	0.000174
651.000000	-0.000125
650.000000	-0.000613
649.000000	-0.000915
648.000000	-0.001000
647.000000	-0.001283
646.000000	-0.001719
645.000000	-0.001828
644.000000	-0.001540
643.000000	-0.001266
642.000000	-0.001229
641.000000	-0.001219
640.000000	-0.001114
639.000000	-0.001095
638.000000	-0.001151
637.000000	-0.001030
636.000000	-0.000802
635.000000	-0.000769
634.000000	-0.000871
633.000000	-0.000778
632.000000	-0.000512
631.000000	-0.000443
630.000000	-0.000604
629.000000	-0.000607
628.000000	-0.000349
627.000000	-0.000197
626.000000	-0.000275
625.000000	-0.000293
624.000000	-0.000144
623.000000	-0.000078
622.000000	-0.000238
621.000000	-0.000572
620.000000	-0.001152
619.000000	-0.001985
618.000000	-0.002586
617.000000	-0.002406
616.000000	-0.001628
615.000000	-0.000931
614.000000	-0.000580
613.000000	-0.000396
612.000000	-0.000430
611.000000	-0.000952
610.000000	-0.001768
609.000000	-0.002187
608.000000	-0.001778
607.000000	-0.000803
606.000000	0.000179
605.000000	0.000707
604.000000	0.000555
603.000000	-0.000102
602.000000	-0.000725
601.000000	-0.000947
600.000000	-0.000980
