# Supplementary material for: Real-time monitoring of the reversible capture and release of CO2 on anthraquinone and riboflavin-modified graphitic electrodes using ATR-SEIRAS
Source: Chem Sci. 2025 Nov 4;16(48):23189–202. doi: 10.1039/d5sc05427c (PMC12584010; doi:10.1039/d5sc05427c)
Supplement: SC-016-D5SC05427C-s001 [file SC-016-D5SC05427C-s001.zip › Data Folders/Main Figures/Figure3/3a/048.ASC]

PE IR       SUBTECH     SPECTRUM    ASCII       PEDS        4.00        
   -1
048.ASC
24/06/26
16:04:40.00
24/06/26
16:04:40.00
Administrator

600.000000
#HDR
-1
-1
#GR
Wavenumber
A
1.0
0.0
4000.000000
-1.000000
3401
8
0.032071
-0.032837
#DATA
4000.000000	-0.004082
3999.000000	-0.004127
3998.000000	-0.004179
3997.000000	-0.004210
3996.000000	-0.004209
3995.000000	-0.004186
3994.000000	-0.004159
3993.000000	-0.004141
3992.000000	-0.004131
3991.000000	-0.004128
3990.000000	-0.004134
3989.000000	-0.004150
3988.000000	-0.004165
3987.000000	-0.004164
3986.000000	-0.004137
3985.000000	-0.004090
3984.000000	-0.004043
3983.000000	-0.004006
3982.000000	-0.003978
3981.000000	-0.003947
3980.000000	-0.003913
3979.000000	-0.003879
3978.000000	-0.003854
3977.000000	-0.003841
3976.000000	-0.003843
3975.000000	-0.003861
3974.000000	-0.003887
3973.000000	-0.003912
3972.000000	-0.003934
3971.000000	-0.003955
3970.000000	-0.003981
3969.000000	-0.004010
3968.000000	-0.004035
3967.000000	-0.004049
3966.000000	-0.004052
3965.000000	-0.004049
3964.000000	-0.004051
3963.000000	-0.004061
3962.000000	-0.004074
3961.000000	-0.004077
3960.000000	-0.004065
3959.000000	-0.004048
3958.000000	-0.004047
3957.000000	-0.004075
3956.000000	-0.004125
3955.000000	-0.004180
3954.000000	-0.004221
3953.000000	-0.004245
3952.000000	-0.004254
3951.000000	-0.004253
3950.000000	-0.004249
3949.000000	-0.004249
3948.000000	-0.004256
3947.000000	-0.004267
3946.000000	-0.004281
3945.000000	-0.004290
3944.000000	-0.004291
3943.000000	-0.004289
3942.000000	-0.004291
3941.000000	-0.004297
3940.000000	-0.004299
3939.000000	-0.004283
3938.000000	-0.004249
3937.000000	-0.004213
3936.000000	-0.004192
3935.000000	-0.004190
3934.000000	-0.004195
3933.000000	-0.004189
3932.000000	-0.004170
3931.000000	-0.004156
3930.000000	-0.004164
3929.000000	-0.004200
3928.000000	-0.004256
3927.000000	-0.004319
3926.000000	-0.004364
3925.000000	-0.004375
3924.000000	-0.004360
3923.000000	-0.004340
3922.000000	-0.004330
3921.000000	-0.004330
3920.000000	-0.004332
3919.000000	-0.004337
3918.000000	-0.004344
3917.000000	-0.004344
3916.000000	-0.004334
3915.000000	-0.004319
3914.000000	-0.004308
3913.000000	-0.004303
3912.000000	-0.004303
3911.000000	-0.004301
3910.000000	-0.004295
3909.000000	-0.004283
3908.000000	-0.004268
3907.000000	-0.004251
3906.000000	-0.004223
3905.000000	-0.004176
3904.000000	-0.004116
3903.000000	-0.004071
3902.000000	-0.004068
3901.000000	-0.004107
3900.000000	-0.004159
3899.000000	-0.004199
3898.000000	-0.004224
3897.000000	-0.004246
3896.000000	-0.004272
3895.000000	-0.004306
3894.000000	-0.004346
3893.000000	-0.004380
3892.000000	-0.004384
3891.000000	-0.004341
3890.000000	-0.004273
3889.000000	-0.004227
3888.000000	-0.004230
3887.000000	-0.004254
3886.000000	-0.004255
3885.000000	-0.004222
3884.000000	-0.004195
3883.000000	-0.004215
3882.000000	-0.004282
3881.000000	-0.004353
3880.000000	-0.004381
3879.000000	-0.004358
3878.000000	-0.004323
3877.000000	-0.004322
3876.000000	-0.004356
3875.000000	-0.004378
3874.000000	-0.004352
3873.000000	-0.004297
3872.000000	-0.004254
3871.000000	-0.004228
3870.000000	-0.004195
3869.000000	-0.004163
3868.000000	-0.004167
3867.000000	-0.004218
3866.000000	-0.004277
3865.000000	-0.004305
3864.000000	-0.004301
3863.000000	-0.004288
3862.000000	-0.004274
3861.000000	-0.004257
3860.000000	-0.004235
3859.000000	-0.004200
3858.000000	-0.004150
3857.000000	-0.004103
3856.000000	-0.004082
3855.000000	-0.004082
3854.000000	-0.004064
3853.000000	-0.004019
3852.000000	-0.004003
3851.000000	-0.004056
3850.000000	-0.004160
3849.000000	-0.004273
3848.000000	-0.004366
3847.000000	-0.004432
3846.000000	-0.004472
3845.000000	-0.004481
3844.000000	-0.004449
3843.000000	-0.004376
3842.000000	-0.004286
3841.000000	-0.004211
3840.000000	-0.004162
3839.000000	-0.004131
3838.000000	-0.004118
3837.000000	-0.004129
3836.000000	-0.004169
3835.000000	-0.004234
3834.000000	-0.004307
3833.000000	-0.004363
3832.000000	-0.004385
3831.000000	-0.004381
3830.000000	-0.004379
3829.000000	-0.004402
3828.000000	-0.004434
3827.000000	-0.004431
3826.000000	-0.004375
3825.000000	-0.004304
3824.000000	-0.004274
3823.000000	-0.004299
3822.000000	-0.004324
3821.000000	-0.004292
3820.000000	-0.004219
3819.000000	-0.004172
3818.000000	-0.004189
3817.000000	-0.004247
3816.000000	-0.004305
3815.000000	-0.004353
3814.000000	-0.004402
3813.000000	-0.004448
3812.000000	-0.004473
3811.000000	-0.004471
3810.000000	-0.004464
3809.000000	-0.004461
3808.000000	-0.004432
3807.000000	-0.004347
3806.000000	-0.004230
3805.000000	-0.004149
3804.000000	-0.004150
3803.000000	-0.004208
3802.000000	-0.004262
3801.000000	-0.004277
3800.000000	-0.004280
3799.000000	-0.004310
3798.000000	-0.004371
3797.000000	-0.004431
3796.000000	-0.004469
3795.000000	-0.004496
3794.000000	-0.004526
3793.000000	-0.004559
3792.000000	-0.004579
3791.000000	-0.004580
3790.000000	-0.004569
3789.000000	-0.004564
3788.000000	-0.004581
3787.000000	-0.004614
3786.000000	-0.004639
3785.000000	-0.004631
3784.000000	-0.004585
3783.000000	-0.004527
3782.000000	-0.004490
3781.000000	-0.004487
3780.000000	-0.004505
3779.000000	-0.004520
3778.000000	-0.004515
3777.000000	-0.004491
3776.000000	-0.004457
3775.000000	-0.004421
3774.000000	-0.004393
3773.000000	-0.004390
3772.000000	-0.004409
3771.000000	-0.004426
3770.000000	-0.004414
3769.000000	-0.004377
3768.000000	-0.004348
3767.000000	-0.004352
3766.000000	-0.004379
3765.000000	-0.004400
3764.000000	-0.004402
3763.000000	-0.004397
3762.000000	-0.004393
3761.000000	-0.004387
3760.000000	-0.004381
3759.000000	-0.004374
3758.000000	-0.004352
3757.000000	-0.004293
3756.000000	-0.004199
3755.000000	-0.004090
3754.000000	-0.003976
3753.000000	-0.003860
3752.000000	-0.003759
3751.000000	-0.003688
3750.000000	-0.003625
3749.000000	-0.003555
3748.000000	-0.003515
3747.000000	-0.003531
3746.000000	-0.003545
3745.000000	-0.003473
3744.000000	-0.003351
3743.000000	-0.003297
3742.000000	-0.003318
3741.000000	-0.003316
3740.000000	-0.003214
3739.000000	-0.003019
3738.000000	-0.002796
3737.000000	-0.002643
3736.000000	-0.002704
3735.000000	-0.003050
3734.000000	-0.003497
3733.000000	-0.003711
3732.000000	-0.003524
3731.000000	-0.003050
3730.000000	-0.002520
3729.000000	-0.002099
3728.000000	-0.001851
3727.000000	-0.001792
3726.000000	-0.001892
3725.000000	-0.002072
3724.000000	-0.002260
3723.000000	-0.002447
3722.000000	-0.002657
3721.000000	-0.002902
3720.000000	-0.003164
3719.000000	-0.003400
3718.000000	-0.003564
3717.000000	-0.003633
3716.000000	-0.003634
3715.000000	-0.003590
3714.000000	-0.003439
3713.000000	-0.003097
3712.000000	-0.002623
3711.000000	-0.002256
3710.000000	-0.002146
3709.000000	-0.002240
3708.000000	-0.002390
3707.000000	-0.002480
3706.000000	-0.002490
3705.000000	-0.002476
3704.000000	-0.002517
3703.000000	-0.002622
3702.000000	-0.002721
3701.000000	-0.002735
3700.000000	-0.002677
3699.000000	-0.002618
3698.000000	-0.002610
3697.000000	-0.002642
3696.000000	-0.002670
3695.000000	-0.002654
3694.000000	-0.002601
3693.000000	-0.002597
3692.000000	-0.002764
3691.000000	-0.003154
3690.000000	-0.003610
3689.000000	-0.003851
3688.000000	-0.003759
3687.000000	-0.003494
3686.000000	-0.003278
3685.000000	-0.003189
3684.000000	-0.003177
3683.000000	-0.003164
3682.000000	-0.003119
3681.000000	-0.003037
3680.000000	-0.002924
3679.000000	-0.002797
3678.000000	-0.002699
3677.000000	-0.002664
3676.000000	-0.002693
3675.000000	-0.002745
3674.000000	-0.002774
3673.000000	-0.002791
3672.000000	-0.002823
3671.000000	-0.002873
3670.000000	-0.002937
3669.000000	-0.003005
3668.000000	-0.003053
3667.000000	-0.003063
3666.000000	-0.003037
3665.000000	-0.002987
3664.000000	-0.002941
3663.000000	-0.002911
3662.000000	-0.002885
3661.000000	-0.002837
3660.000000	-0.002769
3659.000000	-0.002703
3658.000000	-0.002653
3657.000000	-0.002601
3656.000000	-0.002529
3655.000000	-0.002446
3654.000000	-0.002389
3653.000000	-0.002380
3652.000000	-0.002399
3651.000000	-0.002400
3650.000000	-0.002349
3649.000000	-0.002263
3648.000000	-0.002195
3647.000000	-0.002175
3646.000000	-0.002187
3645.000000	-0.002198
3644.000000	-0.002185
3643.000000	-0.002136
3642.000000	-0.002059
3641.000000	-0.001970
3640.000000	-0.001882
3639.000000	-0.001799
3638.000000	-0.001709
3637.000000	-0.001598
3636.000000	-0.001447
3635.000000	-0.001259
3634.000000	-0.001068
3633.000000	-0.000922
3632.000000	-0.000830
3631.000000	-0.000740
3630.000000	-0.000603
3629.000000	-0.000477
3628.000000	-0.000480
3627.000000	-0.000620
3626.000000	-0.000820
3625.000000	-0.001024
3624.000000	-0.001255
3623.000000	-0.001582
3622.000000	-0.002032
3621.000000	-0.002497
3620.000000	-0.002748
3619.000000	-0.002635
3618.000000	-0.002262
3617.000000	-0.001892
3616.000000	-0.001702
3615.000000	-0.001703
3614.000000	-0.001787
3613.000000	-0.001834
3612.000000	-0.001795
3611.000000	-0.001681
3610.000000	-0.001507
3609.000000	-0.001318
3608.000000	-0.001210
3607.000000	-0.001252
3606.000000	-0.001405
3605.000000	-0.001569
3604.000000	-0.001665
3603.000000	-0.001668
3602.000000	-0.001611
3601.000000	-0.001565
3600.000000	-0.001586
3599.000000	-0.001664
3598.000000	-0.001723
3597.000000	-0.001692
3596.000000	-0.001575
3595.000000	-0.001446
3594.000000	-0.001385
3593.000000	-0.001418
3592.000000	-0.001517
3591.000000	-0.001663
3590.000000	-0.001849
3589.000000	-0.002053
3588.000000	-0.002220
3587.000000	-0.002310
3586.000000	-0.002345
3585.000000	-0.002384
3584.000000	-0.002457
3583.000000	-0.002556
3582.000000	-0.002661
3581.000000	-0.002752
3580.000000	-0.002822
3579.000000	-0.002867
3578.000000	-0.002894
3577.000000	-0.002914
3576.000000	-0.002934
3575.000000	-0.002953
3574.000000	-0.002969
3573.000000	-0.002980
3572.000000	-0.002978
3571.000000	-0.002955
3570.000000	-0.002919
3569.000000	-0.002892
3568.000000	-0.002902
3567.000000	-0.002956
3566.000000	-0.003024
3565.000000	-0.003068
3564.000000	-0.003079
3563.000000	-0.003077
3562.000000	-0.003086
3561.000000	-0.003114
3560.000000	-0.003152
3559.000000	-0.003184
3558.000000	-0.003200
3557.000000	-0.003207
3556.000000	-0.003214
3555.000000	-0.003227
3554.000000	-0.003243
3553.000000	-0.003257
3552.000000	-0.003262
3551.000000	-0.003251
3550.000000	-0.003226
3549.000000	-0.003198
3548.000000	-0.003183
3547.000000	-0.003195
3546.000000	-0.003232
3545.000000	-0.003276
3544.000000	-0.003309
3543.000000	-0.003321
3542.000000	-0.003314
3541.000000	-0.003299
3540.000000	-0.003289
3539.000000	-0.003296
3538.000000	-0.003328
3537.000000	-0.003380
3536.000000	-0.003437
3535.000000	-0.003478
3534.000000	-0.003491
3533.000000	-0.003476
3532.000000	-0.003448
3531.000000	-0.003424
3530.000000	-0.003417
3529.000000	-0.003423
3528.000000	-0.003435
3527.000000	-0.003450
3526.000000	-0.003467
3525.000000	-0.003485
3524.000000	-0.003502
3523.000000	-0.003515
3522.000000	-0.003530
3521.000000	-0.003552
3520.000000	-0.003585
3519.000000	-0.003623
3518.000000	-0.003656
3517.000000	-0.003675
3516.000000	-0.003678
3515.000000	-0.003670
3514.000000	-0.003661
3513.000000	-0.003661
3512.000000	-0.003678
3511.000000	-0.003714
3510.000000	-0.003761
3509.000000	-0.003798
3508.000000	-0.003808
3507.000000	-0.003795
3506.000000	-0.003778
3505.000000	-0.003780
3504.000000	-0.003804
3503.000000	-0.003840
3502.000000	-0.003872
3501.000000	-0.003889
3500.000000	-0.003886
3499.000000	-0.003871
3498.000000	-0.003854
3497.000000	-0.003848
3496.000000	-0.003858
3495.000000	-0.003875
3494.000000	-0.003885
3493.000000	-0.003882
3492.000000	-0.003875
3491.000000	-0.003881
3490.000000	-0.003909
3489.000000	-0.003952
3488.000000	-0.003988
3487.000000	-0.004001
3486.000000	-0.003991
3485.000000	-0.003978
3484.000000	-0.003983
3483.000000	-0.004002
3482.000000	-0.004013
3481.000000	-0.004000
3480.000000	-0.003969
3479.000000	-0.003945
3478.000000	-0.003941
3477.000000	-0.003951
3476.000000	-0.003957
3475.000000	-0.003950
3474.000000	-0.003940
3473.000000	-0.003937
3472.000000	-0.003937
3471.000000	-0.003934
3470.000000	-0.003925
3469.000000	-0.003921
3468.000000	-0.003934
3467.000000	-0.003958
3466.000000	-0.003975
3465.000000	-0.003975
3464.000000	-0.003961
3463.000000	-0.003953
3462.000000	-0.003960
3461.000000	-0.003979
3460.000000	-0.003991
3459.000000	-0.003987
3458.000000	-0.003967
3457.000000	-0.003940
3456.000000	-0.003914
3455.000000	-0.003900
3454.000000	-0.003903
3453.000000	-0.003919
3452.000000	-0.003943
3451.000000	-0.003966
3450.000000	-0.003983
3449.000000	-0.003990
3448.000000	-0.003985
3447.000000	-0.003971
3446.000000	-0.003953
3445.000000	-0.003938
3444.000000	-0.003922
3443.000000	-0.003900
3442.000000	-0.003873
3441.000000	-0.003849
3440.000000	-0.003840
3439.000000	-0.003846
3438.000000	-0.003861
3437.000000	-0.003866
3436.000000	-0.003852
3435.000000	-0.003818
3434.000000	-0.003780
3433.000000	-0.003755
3432.000000	-0.003750
3431.000000	-0.003764
3430.000000	-0.003784
3429.000000	-0.003801
3428.000000	-0.003809
3427.000000	-0.003814
3426.000000	-0.003817
3425.000000	-0.003818
3424.000000	-0.003808
3423.000000	-0.003785
3422.000000	-0.003762
3421.000000	-0.003753
3420.000000	-0.003754
3419.000000	-0.003750
3418.000000	-0.003730
3417.000000	-0.003703
3416.000000	-0.003689
3415.000000	-0.003696
3414.000000	-0.003712
3413.000000	-0.003723
3412.000000	-0.003722
3411.000000	-0.003715
3410.000000	-0.003705
3409.000000	-0.003692
3408.000000	-0.003670
3407.000000	-0.003640
3406.000000	-0.003610
3405.000000	-0.003590
3404.000000	-0.003588
3403.000000	-0.003600
3402.000000	-0.003608
3401.000000	-0.003597
3400.000000	-0.003566
3399.000000	-0.003530
3398.000000	-0.003508
3397.000000	-0.003511
3396.000000	-0.003537
3395.000000	-0.003570
3394.000000	-0.003589
3393.000000	-0.003584
3392.000000	-0.003566
3391.000000	-0.003557
3390.000000	-0.003567
3389.000000	-0.003582
3388.000000	-0.003582
3387.000000	-0.003557
3386.000000	-0.003512
3385.000000	-0.003464
3384.000000	-0.003433
3383.000000	-0.003432
3382.000000	-0.003452
3381.000000	-0.003473
3380.000000	-0.003473
3379.000000	-0.003459
3378.000000	-0.003446
3377.000000	-0.003443
3376.000000	-0.003446
3375.000000	-0.003447
3374.000000	-0.003448
3373.000000	-0.003455
3372.000000	-0.003465
3371.000000	-0.003470
3370.000000	-0.003467
3369.000000	-0.003460
3368.000000	-0.003450
3367.000000	-0.003435
3366.000000	-0.003417
3365.000000	-0.003402
3364.000000	-0.003399
3363.000000	-0.003404
3362.000000	-0.003407
3361.000000	-0.003399
3360.000000	-0.003383
3359.000000	-0.003369
3358.000000	-0.003367
3357.000000	-0.003376
3356.000000	-0.003392
3355.000000	-0.003405
3354.000000	-0.003406
3353.000000	-0.003392
3352.000000	-0.003372
3351.000000	-0.003360
3350.000000	-0.003364
3349.000000	-0.003377
3348.000000	-0.003392
3347.000000	-0.003404
3346.000000	-0.003412
3345.000000	-0.003415
3344.000000	-0.003409
3343.000000	-0.003394
3342.000000	-0.003371
3341.000000	-0.003343
3340.000000	-0.003317
3339.000000	-0.003297
3338.000000	-0.003287
3337.000000	-0.003284
3336.000000	-0.003283
3335.000000	-0.003284
3334.000000	-0.003285
3333.000000	-0.003278
3332.000000	-0.003257
3331.000000	-0.003228
3330.000000	-0.003210
3329.000000	-0.003213
3328.000000	-0.003228
3327.000000	-0.003236
3326.000000	-0.003226
3325.000000	-0.003205
3324.000000	-0.003194
3323.000000	-0.003200
3322.000000	-0.003217
3321.000000	-0.003228
3320.000000	-0.003230
3319.000000	-0.003231
3318.000000	-0.003240
3317.000000	-0.003249
3316.000000	-0.003246
3315.000000	-0.003230
3314.000000	-0.003209
3313.000000	-0.003195
3312.000000	-0.003192
3311.000000	-0.003198
3310.000000	-0.003213
3309.000000	-0.003230
3308.000000	-0.003241
3307.000000	-0.003247
3306.000000	-0.003258
3305.000000	-0.003281
3304.000000	-0.003301
3303.000000	-0.003300
3302.000000	-0.003278
3301.000000	-0.003253
3300.000000	-0.003240
3299.000000	-0.003243
3298.000000	-0.003253
3297.000000	-0.003262
3296.000000	-0.003266
3295.000000	-0.003263
3294.000000	-0.003253
3293.000000	-0.003242
3292.000000	-0.003232
3291.000000	-0.003222
3290.000000	-0.003209
3289.000000	-0.003190
3288.000000	-0.003174
3287.000000	-0.003167
3286.000000	-0.003171
3285.000000	-0.003176
3284.000000	-0.003168
3283.000000	-0.003145
3282.000000	-0.003121
3281.000000	-0.003110
3280.000000	-0.003117
3279.000000	-0.003131
3278.000000	-0.003139
3277.000000	-0.003143
3276.000000	-0.003147
3275.000000	-0.003155
3274.000000	-0.003155
3273.000000	-0.003136
3272.000000	-0.003104
3271.000000	-0.003076
3270.000000	-0.003066
3269.000000	-0.003067
3268.000000	-0.003062
3267.000000	-0.003043
3266.000000	-0.003019
3265.000000	-0.003006
3264.000000	-0.003009
3263.000000	-0.003021
3262.000000	-0.003025
3261.000000	-0.003014
3260.000000	-0.002998
3259.000000	-0.002988
3258.000000	-0.002985
3257.000000	-0.002978
3256.000000	-0.002960
3255.000000	-0.002936
3254.000000	-0.002914
3253.000000	-0.002892
3252.000000	-0.002858
3251.000000	-0.002810
3250.000000	-0.002764
3249.000000	-0.002739
3248.000000	-0.002741
3247.000000	-0.002758
3246.000000	-0.002774
3245.000000	-0.002784
3244.000000	-0.002790
3243.000000	-0.002787
3242.000000	-0.002773
3241.000000	-0.002748
3240.000000	-0.002724
3239.000000	-0.002706
3238.000000	-0.002693
3237.000000	-0.002677
3236.000000	-0.002654
3235.000000	-0.002629
3234.000000	-0.002607
3233.000000	-0.002590
3232.000000	-0.002577
3231.000000	-0.002570
3230.000000	-0.002569
3229.000000	-0.002568
3228.000000	-0.002553
3227.000000	-0.002513
3226.000000	-0.002453
3225.000000	-0.002390
3224.000000	-0.002344
3223.000000	-0.002323
3222.000000	-0.002316
3221.000000	-0.002314
3220.000000	-0.002315
3219.000000	-0.002322
3218.000000	-0.002332
3217.000000	-0.002337
3216.000000	-0.002332
3215.000000	-0.002319
3214.000000	-0.002299
3213.000000	-0.002270
3212.000000	-0.002230
3211.000000	-0.002183
3210.000000	-0.002132
3209.000000	-0.002077
3208.000000	-0.002019
3207.000000	-0.001970
3206.000000	-0.001936
3205.000000	-0.001910
3204.000000	-0.001872
3203.000000	-0.001817
3202.000000	-0.001767
3201.000000	-0.001749
3200.000000	-0.001773
3199.000000	-0.001823
3198.000000	-0.001870
3197.000000	-0.001898
3196.000000	-0.001913
3195.000000	-0.001928
3194.000000	-0.001951
3193.000000	-0.001978
3192.000000	-0.002000
3191.000000	-0.002016
3190.000000	-0.002028
3189.000000	-0.002033
3188.000000	-0.002028
3187.000000	-0.002017
3186.000000	-0.002009
3185.000000	-0.002007
3184.000000	-0.002006
3183.000000	-0.001995
3182.000000	-0.001976
3181.000000	-0.001954
3180.000000	-0.001928
3179.000000	-0.001892
3178.000000	-0.001848
3177.000000	-0.001807
3176.000000	-0.001776
3175.000000	-0.001739
3174.000000	-0.001678
3173.000000	-0.001582
3172.000000	-0.001461
3171.000000	-0.001330
3170.000000	-0.001202
3169.000000	-0.001076
3168.000000	-0.000947
3167.000000	-0.000817
3166.000000	-0.000697
3165.000000	-0.000616
3164.000000	-0.000601
3163.000000	-0.000668
3162.000000	-0.000808
3161.000000	-0.000988
3160.000000	-0.001172
3159.000000	-0.001328
3158.000000	-0.001444
3157.000000	-0.001528
3156.000000	-0.001599
3155.000000	-0.001679
3154.000000	-0.001777
3153.000000	-0.001883
3152.000000	-0.001970
3151.000000	-0.002017
3150.000000	-0.002023
3149.000000	-0.002009
3148.000000	-0.001996
3147.000000	-0.001990
3146.000000	-0.001982
3145.000000	-0.001966
3144.000000	-0.001948
3143.000000	-0.001939
3142.000000	-0.001946
3141.000000	-0.001962
3140.000000	-0.001977
3139.000000	-0.001983
3138.000000	-0.001979
3137.000000	-0.001974
3136.000000	-0.001973
3135.000000	-0.001979
3134.000000	-0.001984
3133.000000	-0.001979
3132.000000	-0.001963
3131.000000	-0.001943
3130.000000	-0.001934
3129.000000	-0.001941
3128.000000	-0.001964
3127.000000	-0.001990
3126.000000	-0.002009
3125.000000	-0.002017
3124.000000	-0.002015
3123.000000	-0.002010
3122.000000	-0.002011
3121.000000	-0.002019
3120.000000	-0.002027
3119.000000	-0.002024
3118.000000	-0.002007
3117.000000	-0.001981
3116.000000	-0.001953
3115.000000	-0.001929
3114.000000	-0.001911
3113.000000	-0.001902
3112.000000	-0.001899
3111.000000	-0.001896
3110.000000	-0.001893
3109.000000	-0.001891
3108.000000	-0.001896
3107.000000	-0.001907
3106.000000	-0.001920
3105.000000	-0.001932
3104.000000	-0.001941
3103.000000	-0.001945
3102.000000	-0.001939
3101.000000	-0.001922
3100.000000	-0.001902
3099.000000	-0.001884
3098.000000	-0.001870
3097.000000	-0.001860
3096.000000	-0.001853
3095.000000	-0.001851
3094.000000	-0.001853
3093.000000	-0.001860
3092.000000	-0.001867
3091.000000	-0.001876
3090.000000	-0.001881
3089.000000	-0.001876
3088.000000	-0.001858
3087.000000	-0.001834
3086.000000	-0.001820
3085.000000	-0.001823
3084.000000	-0.001837
3083.000000	-0.001844
3082.000000	-0.001835
3081.000000	-0.001818
3080.000000	-0.001807
3079.000000	-0.001812
3078.000000	-0.001823
3077.000000	-0.001830
3076.000000	-0.001826
3075.000000	-0.001816
3074.000000	-0.001808
3073.000000	-0.001805
3072.000000	-0.001803
3071.000000	-0.001797
3070.000000	-0.001785
3069.000000	-0.001764
3068.000000	-0.001740
3067.000000	-0.001720
3066.000000	-0.001714
3065.000000	-0.001725
3064.000000	-0.001750
3063.000000	-0.001780
3062.000000	-0.001801
3061.000000	-0.001805
3060.000000	-0.001792
3059.000000	-0.001771
3058.000000	-0.001753
3057.000000	-0.001742
3056.000000	-0.001741
3055.000000	-0.001743
3054.000000	-0.001743
3053.000000	-0.001728
3052.000000	-0.001698
3051.000000	-0.001665
3050.000000	-0.001649
3049.000000	-0.001659
3048.000000	-0.001685
3047.000000	-0.001709
3046.000000	-0.001711
3045.000000	-0.001685
3044.000000	-0.001637
3043.000000	-0.001589
3042.000000	-0.001565
3041.000000	-0.001569
3040.000000	-0.001583
3039.000000	-0.001579
3038.000000	-0.001545
3037.000000	-0.001499
3036.000000	-0.001467
3035.000000	-0.001458
3034.000000	-0.001458
3033.000000	-0.001456
3032.000000	-0.001450
3031.000000	-0.001444
3030.000000	-0.001433
3029.000000	-0.001409
3028.000000	-0.001372
3027.000000	-0.001333
3026.000000	-0.001295
3025.000000	-0.001252
3024.000000	-0.001205
3023.000000	-0.001161
3022.000000	-0.001127
3021.000000	-0.001095
3020.000000	-0.001051
3019.000000	-0.000994
3018.000000	-0.000925
3017.000000	-0.000844
3016.000000	-0.000749
3015.000000	-0.000650
3014.000000	-0.000570
3013.000000	-0.000518
3012.000000	-0.000478
3011.000000	-0.000429
3010.000000	-0.000356
3009.000000	-0.000263
3008.000000	-0.000156
3007.000000	-0.000042
3006.000000	0.000067
3005.000000	0.000155
3004.000000	0.000213
3003.000000	0.000252
3002.000000	0.000293
3001.000000	0.000344
3000.000000	0.000402
2999.000000	0.000455
2998.000000	0.000502
2997.000000	0.000547
2996.000000	0.000589
2995.000000	0.000624
2994.000000	0.000654
2993.000000	0.000688
2992.000000	0.000734
2991.000000	0.000791
2990.000000	0.000858
2989.000000	0.000941
2988.000000	0.001044
2987.000000	0.001163
2986.000000	0.001285
2985.000000	0.001400
2984.000000	0.001512
2983.000000	0.001635
2982.000000	0.001786
2981.000000	0.001969
2980.000000	0.002175
2979.000000	0.002384
2978.000000	0.002586
2977.000000	0.002779
2976.000000	0.002968
2975.000000	0.003146
2974.000000	0.003304
2973.000000	0.003434
2972.000000	0.003539
2971.000000	0.003616
2970.000000	0.003655
2969.000000	0.003645
2968.000000	0.003579
2967.000000	0.003467
2966.000000	0.003322
2965.000000	0.003156
2964.000000	0.002972
2963.000000	0.002768
2962.000000	0.002552
2961.000000	0.002345
2960.000000	0.002169
2959.000000	0.002030
2958.000000	0.001913
2957.000000	0.001806
2956.000000	0.001713
2955.000000	0.001647
2954.000000	0.001615
2953.000000	0.001614
2952.000000	0.001628
2951.000000	0.001643
2950.000000	0.001656
2949.000000	0.001684
2948.000000	0.001750
2947.000000	0.001864
2946.000000	0.002015
2945.000000	0.002181
2944.000000	0.002347
2943.000000	0.002505
2942.000000	0.002633
2941.000000	0.002702
2940.000000	0.002699
2939.000000	0.002641
2938.000000	0.002566
2937.000000	0.002498
2936.000000	0.002431
2935.000000	0.002344
2934.000000	0.002227
2933.000000	0.002093
2932.000000	0.001956
2931.000000	0.001818
2930.000000	0.001674
2929.000000	0.001528
2928.000000	0.001393
2927.000000	0.001273
2926.000000	0.001157
2925.000000	0.001028
2924.000000	0.000891
2923.000000	0.000765
2922.000000	0.000665
2921.000000	0.000588
2920.000000	0.000517
2919.000000	0.000435
2918.000000	0.000341
2917.000000	0.000242
2916.000000	0.000146
2915.000000	0.000059
2914.000000	-0.000015
2913.000000	-0.000076
2912.000000	-0.000128
2911.000000	-0.000181
2910.000000	-0.000238
2909.000000	-0.000292
2908.000000	-0.000333
2907.000000	-0.000365
2906.000000	-0.000405
2905.000000	-0.000467
2904.000000	-0.000544
2903.000000	-0.000613
2902.000000	-0.000658
2901.000000	-0.000684
2900.000000	-0.000706
2899.000000	-0.000729
2898.000000	-0.000744
2897.000000	-0.000742
2896.000000	-0.000724
2895.000000	-0.000706
2894.000000	-0.000698
2893.000000	-0.000686
2892.000000	-0.000643
2891.000000	-0.000551
2890.000000	-0.000415
2889.000000	-0.000258
2888.000000	-0.000096
2887.000000	0.000072
2886.000000	0.000256
2885.000000	0.000463
2884.000000	0.000681
2883.000000	0.000881
2882.000000	0.001028
2881.000000	0.001094
2880.000000	0.001073
2879.000000	0.000978
2878.000000	0.000828
2877.000000	0.000644
2876.000000	0.000449
2875.000000	0.000262
2874.000000	0.000094
2873.000000	-0.000061
2872.000000	-0.000214
2871.000000	-0.000374
2870.000000	-0.000539
2869.000000	-0.000708
2868.000000	-0.000875
2867.000000	-0.001041
2866.000000	-0.001203
2865.000000	-0.001358
2864.000000	-0.001494
2863.000000	-0.001601
2862.000000	-0.001681
2861.000000	-0.001762
2860.000000	-0.001866
2859.000000	-0.001996
2858.000000	-0.002130
2857.000000	-0.002241
2856.000000	-0.002316
2855.000000	-0.002358
2854.000000	-0.002379
2853.000000	-0.002397
2852.000000	-0.002426
2851.000000	-0.002462
2850.000000	-0.002496
2849.000000	-0.002519
2848.000000	-0.002539
2847.000000	-0.002566
2846.000000	-0.002598
2845.000000	-0.002622
2844.000000	-0.002631
2843.000000	-0.002634
2842.000000	-0.002643
2841.000000	-0.002663
2840.000000	-0.002689
2839.000000	-0.002718
2838.000000	-0.002750
2837.000000	-0.002784
2836.000000	-0.002814
2835.000000	-0.002835
2834.000000	-0.002853
2833.000000	-0.002881
2832.000000	-0.002925
2831.000000	-0.002975
2830.000000	-0.003013
2829.000000	-0.003030
2828.000000	-0.003033
2827.000000	-0.003037
2826.000000	-0.003050
2825.000000	-0.003075
2824.000000	-0.003108
2823.000000	-0.003145
2822.000000	-0.003178
2821.000000	-0.003203
2820.000000	-0.003216
2819.000000	-0.003222
2818.000000	-0.003226
2817.000000	-0.003235
2816.000000	-0.003252
2815.000000	-0.003280
2814.000000	-0.003313
2813.000000	-0.003344
2812.000000	-0.003366
2811.000000	-0.003377
2810.000000	-0.003380
2809.000000	-0.003380
2808.000000	-0.003388
2807.000000	-0.003408
2806.000000	-0.003434
2805.000000	-0.003452
2804.000000	-0.003454
2803.000000	-0.003443
2802.000000	-0.003427
2801.000000	-0.003415
2800.000000	-0.003410
2799.000000	-0.003416
2798.000000	-0.003427
2797.000000	-0.003441
2796.000000	-0.003456
2795.000000	-0.003473
2794.000000	-0.003486
2793.000000	-0.003490
2792.000000	-0.003483
2791.000000	-0.003474
2790.000000	-0.003472
2789.000000	-0.003483
2788.000000	-0.003501
2787.000000	-0.003517
2786.000000	-0.003519
2785.000000	-0.003506
2784.000000	-0.003488
2783.000000	-0.003474
2782.000000	-0.003463
2781.000000	-0.003453
2780.000000	-0.003452
2779.000000	-0.003474
2778.000000	-0.003514
2777.000000	-0.003547
2776.000000	-0.003547
2775.000000	-0.003516
2774.000000	-0.003476
2773.000000	-0.003447
2772.000000	-0.003429
2771.000000	-0.003414
2770.000000	-0.003401
2769.000000	-0.003395
2768.000000	-0.003401
2767.000000	-0.003414
2766.000000	-0.003427
2765.000000	-0.003433
2764.000000	-0.003429
2763.000000	-0.003417
2762.000000	-0.003404
2761.000000	-0.003390
2760.000000	-0.003370
2759.000000	-0.003346
2758.000000	-0.003328
2757.000000	-0.003322
2756.000000	-0.003321
2755.000000	-0.003309
2754.000000	-0.003284
2753.000000	-0.003259
2752.000000	-0.003246
2751.000000	-0.003245
2750.000000	-0.003243
2749.000000	-0.003238
2748.000000	-0.003233
2747.000000	-0.003229
2746.000000	-0.003218
2745.000000	-0.003197
2744.000000	-0.003171
2743.000000	-0.003153
2742.000000	-0.003149
2741.000000	-0.003153
2740.000000	-0.003155
2739.000000	-0.003147
2738.000000	-0.003133
2737.000000	-0.003122
2736.000000	-0.003120
2735.000000	-0.003121
2734.000000	-0.003113
2733.000000	-0.003097
2732.000000	-0.003082
2731.000000	-0.003078
2730.000000	-0.003081
2729.000000	-0.003079
2728.000000	-0.003068
2727.000000	-0.003056
2726.000000	-0.003055
2725.000000	-0.003064
2724.000000	-0.003078
2723.000000	-0.003088
2722.000000	-0.003094
2721.000000	-0.003100
2720.000000	-0.003106
2719.000000	-0.003109
2718.000000	-0.003106
2717.000000	-0.003101
2716.000000	-0.003094
2715.000000	-0.003085
2714.000000	-0.003074
2713.000000	-0.003065
2712.000000	-0.003061
2711.000000	-0.003059
2710.000000	-0.003049
2709.000000	-0.003027
2708.000000	-0.002999
2707.000000	-0.002975
2706.000000	-0.002960
2705.000000	-0.002955
2704.000000	-0.002956
2703.000000	-0.002960
2702.000000	-0.002959
2701.000000	-0.002947
2700.000000	-0.002923
2699.000000	-0.002890
2698.000000	-0.002857
2697.000000	-0.002835
2696.000000	-0.002830
2695.000000	-0.002836
2694.000000	-0.002841
2693.000000	-0.002840
2692.000000	-0.002836
2691.000000	-0.002833
2690.000000	-0.002823
2689.000000	-0.002801
2688.000000	-0.002771
2687.000000	-0.002745
2686.000000	-0.002734
2685.000000	-0.002738
2684.000000	-0.002752
2683.000000	-0.002766
2682.000000	-0.002770
2681.000000	-0.002765
2680.000000	-0.002761
2679.000000	-0.002764
2678.000000	-0.002774
2677.000000	-0.002781
2676.000000	-0.002778
2675.000000	-0.002761
2674.000000	-0.002738
2673.000000	-0.002720
2672.000000	-0.002717
2671.000000	-0.002729
2670.000000	-0.002747
2669.000000	-0.002761
2668.000000	-0.002775
2667.000000	-0.002793
2666.000000	-0.002815
2665.000000	-0.002830
2664.000000	-0.002830
2663.000000	-0.002813
2662.000000	-0.002789
2661.000000	-0.002776
2660.000000	-0.002786
2659.000000	-0.002815
2658.000000	-0.002842
2657.000000	-0.002852
2656.000000	-0.002845
2655.000000	-0.002834
2654.000000	-0.002831
2653.000000	-0.002846
2652.000000	-0.002878
2651.000000	-0.002912
2650.000000	-0.002927
2649.000000	-0.002917
2648.000000	-0.002906
2647.000000	-0.002917
2646.000000	-0.002943
2645.000000	-0.002959
2644.000000	-0.002951
2643.000000	-0.002931
2642.000000	-0.002920
2641.000000	-0.002920
2640.000000	-0.002923
2639.000000	-0.002916
2638.000000	-0.002892
2637.000000	-0.002852
2636.000000	-0.002804
2635.000000	-0.002757
2634.000000	-0.002714
2633.000000	-0.002665
2632.000000	-0.002604
2631.000000	-0.002531
2630.000000	-0.002459
2629.000000	-0.002407
2628.000000	-0.002393
2627.000000	-0.002418
2626.000000	-0.002469
2625.000000	-0.002530
2624.000000	-0.002595
2623.000000	-0.002663
2622.000000	-0.002731
2621.000000	-0.002792
2620.000000	-0.002847
2619.000000	-0.002898
2618.000000	-0.002946
2617.000000	-0.002989
2616.000000	-0.003031
2615.000000	-0.003077
2614.000000	-0.003127
2613.000000	-0.003171
2612.000000	-0.003204
2611.000000	-0.003232
2610.000000	-0.003256
2609.000000	-0.003273
2608.000000	-0.003284
2607.000000	-0.003305
2606.000000	-0.003344
2605.000000	-0.003391
2604.000000	-0.003427
2603.000000	-0.003442
2602.000000	-0.003443
2601.000000	-0.003446
2600.000000	-0.003458
2599.000000	-0.003473
2598.000000	-0.003483
2597.000000	-0.003489
2596.000000	-0.003504
2595.000000	-0.003542
2594.000000	-0.003598
2593.000000	-0.003645
2592.000000	-0.003665
2591.000000	-0.003664
2590.000000	-0.003663
2589.000000	-0.003675
2588.000000	-0.003697
2587.000000	-0.003717
2586.000000	-0.003731
2585.000000	-0.003747
2584.000000	-0.003772
2583.000000	-0.003803
2582.000000	-0.003824
2581.000000	-0.003823
2580.000000	-0.003802
2579.000000	-0.003780
2578.000000	-0.003773
2577.000000	-0.003783
2576.000000	-0.003803
2575.000000	-0.003827
2574.000000	-0.003852
2573.000000	-0.003877
2572.000000	-0.003893
2571.000000	-0.003896
2570.000000	-0.003888
2569.000000	-0.003879
2568.000000	-0.003877
2567.000000	-0.003884
2566.000000	-0.003893
2565.000000	-0.003902
2564.000000	-0.003918
2563.000000	-0.003944
2562.000000	-0.003974
2561.000000	-0.003994
2560.000000	-0.004002
2559.000000	-0.004008
2558.000000	-0.004021
2557.000000	-0.004035
2556.000000	-0.004040
2555.000000	-0.004030
2554.000000	-0.004014
2553.000000	-0.004011
2552.000000	-0.004031
2551.000000	-0.004069
2550.000000	-0.004110
2549.000000	-0.004137
2548.000000	-0.004149
2547.000000	-0.004146
2546.000000	-0.004134
2545.000000	-0.004115
2544.000000	-0.004102
2543.000000	-0.004106
2542.000000	-0.004125
2541.000000	-0.004146
2540.000000	-0.004155
2539.000000	-0.004155
2538.000000	-0.004153
2537.000000	-0.004154
2536.000000	-0.004156
2535.000000	-0.004157
2534.000000	-0.004161
2533.000000	-0.004175
2532.000000	-0.004199
2531.000000	-0.004223
2530.000000	-0.004238
2529.000000	-0.004234
2528.000000	-0.004218
2527.000000	-0.004201
2526.000000	-0.004200
2525.000000	-0.004217
2524.000000	-0.004239
2523.000000	-0.004253
2522.000000	-0.004256
2521.000000	-0.004258
2520.000000	-0.004265
2519.000000	-0.004270
2518.000000	-0.004268
2517.000000	-0.004266
2516.000000	-0.004275
2515.000000	-0.004295
2514.000000	-0.004312
2513.000000	-0.004318
2512.000000	-0.004314
2511.000000	-0.004310
2510.000000	-0.004305
2509.000000	-0.004295
2508.000000	-0.004282
2507.000000	-0.004273
2506.000000	-0.004271
2505.000000	-0.004276
2504.000000	-0.004283
2503.000000	-0.004291
2502.000000	-0.004301
2501.000000	-0.004316
2500.000000	-0.004332
2499.000000	-0.004338
2498.000000	-0.004330
2497.000000	-0.004316
2496.000000	-0.004309
2495.000000	-0.004312
2494.000000	-0.004313
2493.000000	-0.004311
2492.000000	-0.004315
2491.000000	-0.004325
2490.000000	-0.004328
2489.000000	-0.004320
2488.000000	-0.004308
2487.000000	-0.004306
2486.000000	-0.004312
2485.000000	-0.004319
2484.000000	-0.004327
2483.000000	-0.004336
2482.000000	-0.004343
2481.000000	-0.004343
2480.000000	-0.004339
2479.000000	-0.004340
2478.000000	-0.004343
2477.000000	-0.004350
2476.000000	-0.004366
2475.000000	-0.004395
2474.000000	-0.004427
2473.000000	-0.004445
2472.000000	-0.004446
2471.000000	-0.004436
2470.000000	-0.004424
2469.000000	-0.004421
2468.000000	-0.004438
2467.000000	-0.004471
2466.000000	-0.004503
2465.000000	-0.004517
2464.000000	-0.004513
2463.000000	-0.004501
2462.000000	-0.004483
2461.000000	-0.004462
2460.000000	-0.004451
2459.000000	-0.004461
2458.000000	-0.004486
2457.000000	-0.004507
2456.000000	-0.004518
2455.000000	-0.004524
2454.000000	-0.004525
2453.000000	-0.004512
2452.000000	-0.004486
2451.000000	-0.004462
2450.000000	-0.004452
2449.000000	-0.004458
2448.000000	-0.004473
2447.000000	-0.004487
2446.000000	-0.004496
2445.000000	-0.004499
2444.000000	-0.004500
2443.000000	-0.004500
2442.000000	-0.004491
2441.000000	-0.004473
2440.000000	-0.004457
2439.000000	-0.004450
2438.000000	-0.004444
2437.000000	-0.004432
2436.000000	-0.004415
2435.000000	-0.004402
2434.000000	-0.004393
2433.000000	-0.004384
2432.000000	-0.004379
2431.000000	-0.004386
2430.000000	-0.004403
2429.000000	-0.004422
2428.000000	-0.004433
2427.000000	-0.004423
2426.000000	-0.004384
2425.000000	-0.004327
2424.000000	-0.004280
2423.000000	-0.004256
2422.000000	-0.004243
2421.000000	-0.004229
2420.000000	-0.004217
2419.000000	-0.004209
2418.000000	-0.004187
2417.000000	-0.004138
2416.000000	-0.004078
2415.000000	-0.004036
2414.000000	-0.004024
2413.000000	-0.004035
2412.000000	-0.004060
2411.000000	-0.004089
2410.000000	-0.004105
2409.000000	-0.004101
2408.000000	-0.004094
2407.000000	-0.004101
2406.000000	-0.004124
2405.000000	-0.004160
2404.000000	-0.004214
2403.000000	-0.004285
2402.000000	-0.004348
2401.000000	-0.004382
2400.000000	-0.004395
2399.000000	-0.004406
2398.000000	-0.004415
2397.000000	-0.004416
2396.000000	-0.004420
2395.000000	-0.004436
2394.000000	-0.004451
2393.000000	-0.004442
2392.000000	-0.004402
2391.000000	-0.004322
2390.000000	-0.004171
2389.000000	-0.003908
2388.000000	-0.003508
2387.000000	-0.002944
2386.000000	-0.002178
2385.000000	-0.001190
2384.000000	-0.000022
2383.000000	0.001235
2382.000000	0.002469
2381.000000	0.003539
2380.000000	0.004283
2379.000000	0.004614
2378.000000	0.004602
2377.000000	0.004440
2376.000000	0.004339
2375.000000	0.004467
2374.000000	0.004907
2373.000000	0.005585
2372.000000	0.006307
2371.000000	0.006928
2370.000000	0.007447
2369.000000	0.007906
2368.000000	0.008322
2367.000000	0.008740
2366.000000	0.009233
2365.000000	0.009811
2364.000000	0.010408
2363.000000	0.010986
2362.000000	0.011715
2361.000000	0.012692
2360.000000	0.013688
2359.000000	0.014479
2358.000000	0.014953
2357.000000	0.015078
2356.000000	0.014888
2355.000000	0.014512
2354.000000	0.014272
2353.000000	0.014519
2352.000000	0.015368
2351.000000	0.016418
2350.000000	0.017079
2349.000000	0.017303
2348.000000	0.017687
2347.000000	0.019184
2346.000000	0.022124
2345.000000	0.025779
2344.000000	0.029101
2343.000000	0.031330
2342.000000	0.032071
2341.000000	0.031034
2340.000000	0.028586
2339.000000	0.025615
2338.000000	0.022770
2337.000000	0.020288
2336.000000	0.018371
2335.000000	0.017249
2334.000000	0.016882
2333.000000	0.017002
2332.000000	0.017392
2331.000000	0.017798
2330.000000	0.017820
2329.000000	0.017415
2328.000000	0.016800
2327.000000	0.016341
2326.000000	0.016078
2325.000000	0.015951
2324.000000	0.015920
2323.000000	0.015804
2322.000000	0.015437
2321.000000	0.014725
2320.000000	0.013797
2319.000000	0.012761
2318.000000	0.011703
2317.000000	0.010764
2316.000000	0.010125
2315.000000	0.009870
2314.000000	0.009827
2313.000000	0.009798
2312.000000	0.009657
2311.000000	0.009410
2310.000000	0.009033
2309.000000	0.008565
2308.000000	0.008043
2307.000000	0.007508
2306.000000	0.006930
2305.000000	0.006350
2304.000000	0.005856
2303.000000	0.005510
2302.000000	0.005247
2301.000000	0.004987
2300.000000	0.004685
2299.000000	0.004366
2298.000000	0.004031
2297.000000	0.003688
2296.000000	0.003329
2295.000000	0.002955
2294.000000	0.002542
2293.000000	0.002083
2292.000000	0.001597
2291.000000	0.001109
2290.000000	0.000616
2289.000000	0.000115
2288.000000	-0.000379
2287.000000	-0.000850
2286.000000	-0.001292
2285.000000	-0.001695
2284.000000	-0.002025
2283.000000	-0.002265
2282.000000	-0.002423
2281.000000	-0.002521
2280.000000	-0.002568
2279.000000	-0.002572
2278.000000	-0.002555
2277.000000	-0.002548
2276.000000	-0.002570
2275.000000	-0.002613
2274.000000	-0.002668
2273.000000	-0.002719
2272.000000	-0.002747
2271.000000	-0.002745
2270.000000	-0.002726
2269.000000	-0.002707
2268.000000	-0.002677
2267.000000	-0.002619
2266.000000	-0.002534
2265.000000	-0.002430
2264.000000	-0.002303
2263.000000	-0.002140
2262.000000	-0.001951
2261.000000	-0.001774
2260.000000	-0.001672
2259.000000	-0.001739
2258.000000	-0.002076
2257.000000	-0.002706
2256.000000	-0.003474
2255.000000	-0.004063
2254.000000	-0.004160
2253.000000	-0.003674
2252.000000	-0.002807
2251.000000	-0.001908
2250.000000	-0.001250
2249.000000	-0.000911
2248.000000	-0.000829
2247.000000	-0.000916
2246.000000	-0.001118
2245.000000	-0.001408
2244.000000	-0.001756
2243.000000	-0.002137
2242.000000	-0.002532
2241.000000	-0.002923
2240.000000	-0.003287
2239.000000	-0.003609
2238.000000	-0.003888
2237.000000	-0.004127
2236.000000	-0.004326
2235.000000	-0.004492
2234.000000	-0.004638
2233.000000	-0.004765
2232.000000	-0.004864
2231.000000	-0.004929
2230.000000	-0.004966
2229.000000	-0.004987
2228.000000	-0.005001
2227.000000	-0.005017
2226.000000	-0.005043
2225.000000	-0.005075
2224.000000	-0.005102
2223.000000	-0.005124
2222.000000	-0.005149
2221.000000	-0.005181
2220.000000	-0.005215
2219.000000	-0.005249
2218.000000	-0.005286
2217.000000	-0.005318
2216.000000	-0.005332
2215.000000	-0.005328
2214.000000	-0.005330
2213.000000	-0.005352
2212.000000	-0.005380
2211.000000	-0.005392
2210.000000	-0.005378
2209.000000	-0.005350
2208.000000	-0.005318
2207.000000	-0.005285
2206.000000	-0.005254
2205.000000	-0.005229
2204.000000	-0.005214
2203.000000	-0.005214
2202.000000	-0.005233
2201.000000	-0.005263
2200.000000	-0.005293
2199.000000	-0.005319
2198.000000	-0.005356
2197.000000	-0.005411
2196.000000	-0.005472
2195.000000	-0.005523
2194.000000	-0.005554
2193.000000	-0.005571
2192.000000	-0.005581
2191.000000	-0.005593
2190.000000	-0.005611
2189.000000	-0.005630
2188.000000	-0.005642
2187.000000	-0.005648
2186.000000	-0.005655
2185.000000	-0.005660
2184.000000	-0.005657
2183.000000	-0.005648
2182.000000	-0.005649
2181.000000	-0.005667
2180.000000	-0.005687
2179.000000	-0.005697
2178.000000	-0.005699
2177.000000	-0.005702
2176.000000	-0.005711
2175.000000	-0.005720
2174.000000	-0.005727
2173.000000	-0.005731
2172.000000	-0.005736
2171.000000	-0.005747
2170.000000	-0.005762
2169.000000	-0.005767
2168.000000	-0.005754
2167.000000	-0.005730
2166.000000	-0.005717
2165.000000	-0.005722
2164.000000	-0.005732
2163.000000	-0.005733
2162.000000	-0.005726
2161.000000	-0.005714
2160.000000	-0.005706
2159.000000	-0.005710
2158.000000	-0.005732
2157.000000	-0.005763
2156.000000	-0.005781
2155.000000	-0.005780
2154.000000	-0.005773
2153.000000	-0.005775
2152.000000	-0.005788
2151.000000	-0.005802
2150.000000	-0.005810
2149.000000	-0.005807
2148.000000	-0.005788
2147.000000	-0.005762
2146.000000	-0.005749
2145.000000	-0.005757
2144.000000	-0.005776
2143.000000	-0.005787
2142.000000	-0.005790
2141.000000	-0.005790
2140.000000	-0.005792
2139.000000	-0.005795
2138.000000	-0.005796
2137.000000	-0.005793
2136.000000	-0.005787
2135.000000	-0.005787
2134.000000	-0.005800
2133.000000	-0.005823
2132.000000	-0.005836
2131.000000	-0.005832
2130.000000	-0.005819
2129.000000	-0.005809
2128.000000	-0.005801
2127.000000	-0.005790
2126.000000	-0.005780
2125.000000	-0.005779
2124.000000	-0.005789
2123.000000	-0.005805
2122.000000	-0.005823
2121.000000	-0.005841
2120.000000	-0.005858
2119.000000	-0.005875
2118.000000	-0.005890
2117.000000	-0.005898
2116.000000	-0.005894
2115.000000	-0.005882
2114.000000	-0.005878
2113.000000	-0.005888
2112.000000	-0.005905
2111.000000	-0.005914
2110.000000	-0.005914
2109.000000	-0.005907
2108.000000	-0.005901
2107.000000	-0.005898
2106.000000	-0.005895
2105.000000	-0.005885
2104.000000	-0.005867
2103.000000	-0.005852
2102.000000	-0.005859
2101.000000	-0.005882
2100.000000	-0.005900
2099.000000	-0.005899
2098.000000	-0.005890
2097.000000	-0.005889
2096.000000	-0.005893
2095.000000	-0.005890
2094.000000	-0.005882
2093.000000	-0.005883
2092.000000	-0.005893
2091.000000	-0.005896
2090.000000	-0.005878
2089.000000	-0.005845
2088.000000	-0.005820
2087.000000	-0.005815
2086.000000	-0.005826
2085.000000	-0.005835
2084.000000	-0.005834
2083.000000	-0.005828
2082.000000	-0.005823
2081.000000	-0.005812
2080.000000	-0.005786
2079.000000	-0.005748
2078.000000	-0.005719
2077.000000	-0.005712
2076.000000	-0.005724
2075.000000	-0.005742
2074.000000	-0.005753
2073.000000	-0.005751
2072.000000	-0.005732
2071.000000	-0.005704
2070.000000	-0.005676
2069.000000	-0.005661
2068.000000	-0.005661
2067.000000	-0.005672
2066.000000	-0.005686
2065.000000	-0.005697
2064.000000	-0.005706
2063.000000	-0.005718
2062.000000	-0.005731
2061.000000	-0.005744
2060.000000	-0.005758
2059.000000	-0.005777
2058.000000	-0.005797
2057.000000	-0.005808
2056.000000	-0.005808
2055.000000	-0.005812
2054.000000	-0.005831
2053.000000	-0.005860
2052.000000	-0.005879
2051.000000	-0.005884
2050.000000	-0.005879
2049.000000	-0.005869
2048.000000	-0.005856
2047.000000	-0.005847
2046.000000	-0.005854
2045.000000	-0.005873
2044.000000	-0.005890
2043.000000	-0.005896
2042.000000	-0.005896
2041.000000	-0.005896
2040.000000	-0.005893
2039.000000	-0.005886
2038.000000	-0.005877
2037.000000	-0.005872
2036.000000	-0.005871
2035.000000	-0.005878
2034.000000	-0.005892
2033.000000	-0.005901
2032.000000	-0.005901
2031.000000	-0.005899
2030.000000	-0.005907
2029.000000	-0.005925
2028.000000	-0.005937
2027.000000	-0.005937
2026.000000	-0.005934
2025.000000	-0.005931
2024.000000	-0.005920
2023.000000	-0.005897
2022.000000	-0.005878
2021.000000	-0.005882
2020.000000	-0.005905
2019.000000	-0.005929
2018.000000	-0.005937
2017.000000	-0.005923
2016.000000	-0.005891
2015.000000	-0.005850
2014.000000	-0.005819
2013.000000	-0.005811
2012.000000	-0.005819
2011.000000	-0.005831
2010.000000	-0.005841
2009.000000	-0.005849
2008.000000	-0.005849
2007.000000	-0.005840
2006.000000	-0.005829
2005.000000	-0.005828
2004.000000	-0.005844
2003.000000	-0.005869
2002.000000	-0.005888
2001.000000	-0.005888
2000.000000	-0.005869
1999.000000	-0.005847
1998.000000	-0.005838
1997.000000	-0.005842
1996.000000	-0.005846
1995.000000	-0.005848
1994.000000	-0.005858
1993.000000	-0.005883
1992.000000	-0.005914
1991.000000	-0.005928
1990.000000	-0.005916
1989.000000	-0.005883
1988.000000	-0.005843
1987.000000	-0.005812
1986.000000	-0.005801
1985.000000	-0.005814
1984.000000	-0.005842
1983.000000	-0.005867
1982.000000	-0.005877
1981.000000	-0.005868
1980.000000	-0.005848
1979.000000	-0.005825
1978.000000	-0.005807
1977.000000	-0.005799
1976.000000	-0.005803
1975.000000	-0.005815
1974.000000	-0.005828
1973.000000	-0.005836
1972.000000	-0.005839
1971.000000	-0.005841
1970.000000	-0.005846
1969.000000	-0.005846
1968.000000	-0.005843
1967.000000	-0.005844
1966.000000	-0.005857
1965.000000	-0.005878
1964.000000	-0.005896
1963.000000	-0.005903
1962.000000	-0.005901
1961.000000	-0.005898
1960.000000	-0.005897
1959.000000	-0.005893
1958.000000	-0.005880
1957.000000	-0.005865
1956.000000	-0.005859
1955.000000	-0.005864
1954.000000	-0.005876
1953.000000	-0.005883
1952.000000	-0.005885
1951.000000	-0.005883
1950.000000	-0.005878
1949.000000	-0.005867
1948.000000	-0.005858
1947.000000	-0.005862
1946.000000	-0.005879
1945.000000	-0.005893
1944.000000	-0.005890
1943.000000	-0.005876
1942.000000	-0.005870
1941.000000	-0.005878
1940.000000	-0.005896
1939.000000	-0.005917
1938.000000	-0.005934
1937.000000	-0.005945
1936.000000	-0.005950
1935.000000	-0.005951
1934.000000	-0.005949
1933.000000	-0.005945
1932.000000	-0.005950
1931.000000	-0.005971
1930.000000	-0.006005
1929.000000	-0.006036
1928.000000	-0.006051
1927.000000	-0.006056
1926.000000	-0.006056
1925.000000	-0.006043
1924.000000	-0.006012
1923.000000	-0.005982
1922.000000	-0.005978
1921.000000	-0.005991
1920.000000	-0.005991
1919.000000	-0.005966
1918.000000	-0.005936
1917.000000	-0.005923
1916.000000	-0.005928
1915.000000	-0.005946
1914.000000	-0.005974
1913.000000	-0.005998
1912.000000	-0.006006
1911.000000	-0.006004
1910.000000	-0.006008
1909.000000	-0.006017
1908.000000	-0.006015
1907.000000	-0.005997
1906.000000	-0.005984
1905.000000	-0.005991
1904.000000	-0.006008
1903.000000	-0.006024
1902.000000	-0.006037
1901.000000	-0.006049
1900.000000	-0.006052
1899.000000	-0.006048
1898.000000	-0.006043
1897.000000	-0.006038
1896.000000	-0.006029
1895.000000	-0.006023
1894.000000	-0.006042
1893.000000	-0.006085
1892.000000	-0.006125
1891.000000	-0.006132
1890.000000	-0.006107
1889.000000	-0.006074
1888.000000	-0.006053
1887.000000	-0.006047
1886.000000	-0.006052
1885.000000	-0.006065
1884.000000	-0.006084
1883.000000	-0.006106
1882.000000	-0.006127
1881.000000	-0.006134
1880.000000	-0.006121
1879.000000	-0.006101
1878.000000	-0.006086
1877.000000	-0.006077
1876.000000	-0.006068
1875.000000	-0.006064
1874.000000	-0.006077
1873.000000	-0.006105
1872.000000	-0.006130
1871.000000	-0.006141
1870.000000	-0.006145
1869.000000	-0.006154
1868.000000	-0.006158
1867.000000	-0.006153
1866.000000	-0.006150
1865.000000	-0.006161
1864.000000	-0.006175
1863.000000	-0.006188
1862.000000	-0.006202
1861.000000	-0.006218
1860.000000	-0.006222
1859.000000	-0.006209
1858.000000	-0.006191
1857.000000	-0.006177
1856.000000	-0.006163
1855.000000	-0.006147
1854.000000	-0.006141
1853.000000	-0.006149
1852.000000	-0.006163
1851.000000	-0.006178
1850.000000	-0.006194
1849.000000	-0.006213
1848.000000	-0.006233
1847.000000	-0.006254
1846.000000	-0.006268
1845.000000	-0.006260
1844.000000	-0.006235
1843.000000	-0.006217
1842.000000	-0.006225
1841.000000	-0.006248
1840.000000	-0.006257
1839.000000	-0.006233
1838.000000	-0.006186
1837.000000	-0.006140
1836.000000	-0.006106
1835.000000	-0.006095
1834.000000	-0.006112
1833.000000	-0.006152
1832.000000	-0.006192
1831.000000	-0.006213
1830.000000	-0.006218
1829.000000	-0.006225
1828.000000	-0.006240
1827.000000	-0.006254
1826.000000	-0.006259
1825.000000	-0.006256
1824.000000	-0.006259
1823.000000	-0.006271
1822.000000	-0.006293
1821.000000	-0.006319
1820.000000	-0.006345
1819.000000	-0.006368
1818.000000	-0.006394
1817.000000	-0.006426
1816.000000	-0.006452
1815.000000	-0.006462
1814.000000	-0.006460
1813.000000	-0.006462
1812.000000	-0.006473
1811.000000	-0.006487
1810.000000	-0.006503
1809.000000	-0.006520
1808.000000	-0.006528
1807.000000	-0.006526
1806.000000	-0.006528
1805.000000	-0.006540
1804.000000	-0.006549
1803.000000	-0.006542
1802.000000	-0.006528
1801.000000	-0.006529
1800.000000	-0.006550
1799.000000	-0.006566
1798.000000	-0.006570
1797.000000	-0.006567
1796.000000	-0.006569
1795.000000	-0.006584
1794.000000	-0.006602
1793.000000	-0.006605
1792.000000	-0.006597
1791.000000	-0.006602
1790.000000	-0.006636
1789.000000	-0.006686
1788.000000	-0.006719
1787.000000	-0.006724
1786.000000	-0.006720
1785.000000	-0.006726
1784.000000	-0.006730
1783.000000	-0.006730
1782.000000	-0.006735
1781.000000	-0.006757
1780.000000	-0.006785
1779.000000	-0.006793
1778.000000	-0.006775
1777.000000	-0.006751
1776.000000	-0.006741
1775.000000	-0.006750
1774.000000	-0.006746
1773.000000	-0.006708
1772.000000	-0.006668
1771.000000	-0.006657
1770.000000	-0.006663
1769.000000	-0.006660
1768.000000	-0.006642
1767.000000	-0.006623
1766.000000	-0.006612
1765.000000	-0.006608
1764.000000	-0.006592
1763.000000	-0.006548
1762.000000	-0.006476
1761.000000	-0.006396
1760.000000	-0.006319
1759.000000	-0.006249
1758.000000	-0.006183
1757.000000	-0.006111
1756.000000	-0.006040
1755.000000	-0.005975
1754.000000	-0.005911
1753.000000	-0.005835
1752.000000	-0.005753
1751.000000	-0.005691
1750.000000	-0.005663
1749.000000	-0.005660
1748.000000	-0.005669
1747.000000	-0.005676
1746.000000	-0.005654
1745.000000	-0.005605
1744.000000	-0.005564
1743.000000	-0.005557
1742.000000	-0.005566
1741.000000	-0.005562
1740.000000	-0.005553
1739.000000	-0.005574
1738.000000	-0.005625
1737.000000	-0.005681
1736.000000	-0.005717
1735.000000	-0.005732
1734.000000	-0.005775
1733.000000	-0.005829
1732.000000	-0.005842
1731.000000	-0.005829
1730.000000	-0.005825
1729.000000	-0.005831
1728.000000	-0.005838
1727.000000	-0.005844
1726.000000	-0.005849
1725.000000	-0.005842
1724.000000	-0.005819
1723.000000	-0.005785
1722.000000	-0.005751
1721.000000	-0.005717
1720.000000	-0.005672
1719.000000	-0.005617
1718.000000	-0.005593
1717.000000	-0.005610
1716.000000	-0.005599
1715.000000	-0.005544
1714.000000	-0.005495
1713.000000	-0.005470
1712.000000	-0.005440
1711.000000	-0.005396
1710.000000	-0.005360
1709.000000	-0.005337
1708.000000	-0.005308
1707.000000	-0.005266
1706.000000	-0.005221
1705.000000	-0.005175
1704.000000	-0.005106
1703.000000	-0.005024
1702.000000	-0.004921
1701.000000	-0.004763
1700.000000	-0.004593
1699.000000	-0.004446
1698.000000	-0.004350
1697.000000	-0.004294
1696.000000	-0.004199
1695.000000	-0.004016
1694.000000	-0.003786
1693.000000	-0.003571
1692.000000	-0.003385
1691.000000	-0.003208
1690.000000	-0.003026
1689.000000	-0.002850
1688.000000	-0.002705
1687.000000	-0.002606
1686.000000	-0.002503
1685.000000	-0.002310
1684.000000	-0.002063
1683.000000	-0.001860
1682.000000	-0.001711
1681.000000	-0.001576
1680.000000	-0.001443
1679.000000	-0.001327
1678.000000	-0.001236
1677.000000	-0.001133
1676.000000	-0.000983
1675.000000	-0.000814
1674.000000	-0.000670
1673.000000	-0.000575
1672.000000	-0.000546
1671.000000	-0.000583
1670.000000	-0.000642
1669.000000	-0.000634
1668.000000	-0.000527
1667.000000	-0.000379
1666.000000	-0.000231
1665.000000	-0.000057
1664.000000	0.000201
1663.000000	0.000538
1662.000000	0.000889
1661.000000	0.001231
1660.000000	0.001573
1659.000000	0.001925
1658.000000	0.002271
1657.000000	0.002582
1656.000000	0.002832
1655.000000	0.003090
1654.000000	0.003545
1653.000000	0.004189
1652.000000	0.004760
1651.000000	0.005104
1650.000000	0.005268
1649.000000	0.005351
1648.000000	0.005466
1647.000000	0.005635
1646.000000	0.005794
1645.000000	0.005894
1644.000000	0.005941
1643.000000	0.005953
1642.000000	0.005951
1641.000000	0.005955
1640.000000	0.005958
1639.000000	0.005930
1638.000000	0.005852
1637.000000	0.005766
1636.000000	0.005725
1635.000000	0.005720
1634.000000	0.005707
1633.000000	0.005648
1632.000000	0.005541
1631.000000	0.005381
1630.000000	0.005154
1629.000000	0.004866
1628.000000	0.004559
1627.000000	0.004276
1626.000000	0.004002
1625.000000	0.003694
1624.000000	0.003330
1623.000000	0.002952
1622.000000	0.002646
1621.000000	0.002437
1620.000000	0.002254
1619.000000	0.002030
1618.000000	0.001757
1617.000000	0.001483
1616.000000	0.001267
1615.000000	0.001105
1614.000000	0.000947
1613.000000	0.000764
1612.000000	0.000574
1611.000000	0.000388
1610.000000	0.000199
1609.000000	-0.000005
1608.000000	-0.000216
1607.000000	-0.000413
1606.000000	-0.000575
1605.000000	-0.000700
1604.000000	-0.000813
1603.000000	-0.000933
1602.000000	-0.001059
1601.000000	-0.001183
1600.000000	-0.001310
1599.000000	-0.001449
1598.000000	-0.001596
1597.000000	-0.001732
1596.000000	-0.001846
1595.000000	-0.001946
1594.000000	-0.002053
1593.000000	-0.002177
1592.000000	-0.002309
1591.000000	-0.002435
1590.000000	-0.002552
1589.000000	-0.002671
1588.000000	-0.002801
1587.000000	-0.002936
1586.000000	-0.003057
1585.000000	-0.003145
1584.000000	-0.003211
1583.000000	-0.003283
1582.000000	-0.003365
1581.000000	-0.003434
1580.000000	-0.003483
1579.000000	-0.003532
1578.000000	-0.003595
1577.000000	-0.003662
1576.000000	-0.003716
1575.000000	-0.003741
1574.000000	-0.003741
1573.000000	-0.003747
1572.000000	-0.003778
1571.000000	-0.003819
1570.000000	-0.003855
1569.000000	-0.003876
1568.000000	-0.003887
1567.000000	-0.003909
1566.000000	-0.003949
1565.000000	-0.003986
1564.000000	-0.004015
1563.000000	-0.004050
1562.000000	-0.004111
1561.000000	-0.004171
1560.000000	-0.004178
1559.000000	-0.004211
1558.000000	-0.004271
1557.000000	-0.004267
1556.000000	-0.004232
1555.000000	-0.004216
1554.000000	-0.004207
1553.000000	-0.004206
1552.000000	-0.004219
1551.000000	-0.004252
1550.000000	-0.004298
1549.000000	-0.004337
1548.000000	-0.004342
1547.000000	-0.004319
1546.000000	-0.004292
1545.000000	-0.004295
1544.000000	-0.004328
1543.000000	-0.004334
1542.000000	-0.004273
1541.000000	-0.004189
1540.000000	-0.004191
1539.000000	-0.004279
1538.000000	-0.004339
1537.000000	-0.004335
1536.000000	-0.004310
1535.000000	-0.004288
1534.000000	-0.004289
1533.000000	-0.004326
1532.000000	-0.004352
1531.000000	-0.004329
1530.000000	-0.004274
1529.000000	-0.004224
1528.000000	-0.004210
1527.000000	-0.004241
1526.000000	-0.004295
1525.000000	-0.004335
1524.000000	-0.004340
1523.000000	-0.004313
1522.000000	-0.004292
1521.000000	-0.004325
1520.000000	-0.004386
1519.000000	-0.004426
1518.000000	-0.004426
1517.000000	-0.004393
1516.000000	-0.004345
1515.000000	-0.004302
1514.000000	-0.004290
1513.000000	-0.004326
1512.000000	-0.004390
1511.000000	-0.004443
1510.000000	-0.004472
1509.000000	-0.004490
1508.000000	-0.004487
1507.000000	-0.004464
1506.000000	-0.004439
1505.000000	-0.004416
1504.000000	-0.004389
1503.000000	-0.004335
1502.000000	-0.004240
1501.000000	-0.004120
1500.000000	-0.004001
1499.000000	-0.003875
1498.000000	-0.003694
1497.000000	-0.003440
1496.000000	-0.003146
1495.000000	-0.002872
1494.000000	-0.002662
1493.000000	-0.002524
1492.000000	-0.002420
1491.000000	-0.002308
1490.000000	-0.002206
1489.000000	-0.002171
1488.000000	-0.002199
1487.000000	-0.002235
1486.000000	-0.002257
1485.000000	-0.002272
1484.000000	-0.002302
1483.000000	-0.002361
1482.000000	-0.002445
1481.000000	-0.002537
1480.000000	-0.002611
1479.000000	-0.002670
1478.000000	-0.002731
1477.000000	-0.002796
1476.000000	-0.002836
1475.000000	-0.002833
1474.000000	-0.002821
1473.000000	-0.002855
1472.000000	-0.002932
1471.000000	-0.002989
1470.000000	-0.003021
1469.000000	-0.003080
1468.000000	-0.003170
1467.000000	-0.003221
1466.000000	-0.003159
1465.000000	-0.003028
1464.000000	-0.002984
1463.000000	-0.003116
1462.000000	-0.003372
1461.000000	-0.003654
1460.000000	-0.003886
1459.000000	-0.004050
1458.000000	-0.004188
1457.000000	-0.004361
1456.000000	-0.004524
1455.000000	-0.004616
1454.000000	-0.004669
1453.000000	-0.004724
1452.000000	-0.004773
1451.000000	-0.004792
1450.000000	-0.004805
1449.000000	-0.004880
1448.000000	-0.005037
1447.000000	-0.005211
1446.000000	-0.005317
1445.000000	-0.005349
1444.000000	-0.005356
1443.000000	-0.005371
1442.000000	-0.005385
1441.000000	-0.005375
1440.000000	-0.005325
1439.000000	-0.005224
1438.000000	-0.005067
1437.000000	-0.004894
1436.000000	-0.004777
1435.000000	-0.004720
1434.000000	-0.004688
1433.000000	-0.004669
1432.000000	-0.004657
1431.000000	-0.004630
1430.000000	-0.004568
1429.000000	-0.004468
1428.000000	-0.004346
1427.000000	-0.004225
1426.000000	-0.004109
1425.000000	-0.003973
1424.000000	-0.003807
1423.000000	-0.003640
1422.000000	-0.003525
1421.000000	-0.003499
1420.000000	-0.003556
1419.000000	-0.003630
1418.000000	-0.003646
1417.000000	-0.003610
1416.000000	-0.003569
1415.000000	-0.003517
1414.000000	-0.003420
1413.000000	-0.003280
1412.000000	-0.003145
1411.000000	-0.003045
1410.000000	-0.002963
1409.000000	-0.002870
1408.000000	-0.002759
1407.000000	-0.002644
1406.000000	-0.002546
1405.000000	-0.002457
1404.000000	-0.002347
1403.000000	-0.002192
1402.000000	-0.002008
1401.000000	-0.001832
1400.000000	-0.001682
1399.000000	-0.001537
1398.000000	-0.001352
1397.000000	-0.001117
1396.000000	-0.000858
1395.000000	-0.000605
1394.000000	-0.000350
1393.000000	-0.000080
1392.000000	0.000184
1391.000000	0.000400
1390.000000	0.000557
1389.000000	0.000678
1388.000000	0.000793
1387.000000	0.000896
1386.000000	0.000947
1385.000000	0.000907
1384.000000	0.000756
1383.000000	0.000504
1382.000000	0.000176
1381.000000	-0.000211
1380.000000	-0.000656
1379.000000	-0.001142
1378.000000	-0.001604
1377.000000	-0.001959
1376.000000	-0.002141
1375.000000	-0.002103
1374.000000	-0.001828
1373.000000	-0.001370
1372.000000	-0.000834
1371.000000	-0.000323
1370.000000	0.000098
1369.000000	0.000404
1368.000000	0.000607
1367.000000	0.000745
1366.000000	0.000842
1365.000000	0.000877
1364.000000	0.000810
1363.000000	0.000645
1362.000000	0.000446
1361.000000	0.000271
1360.000000	0.000103
1359.000000	-0.000101
1358.000000	-0.000337
1357.000000	-0.000563
1356.000000	-0.000757
1355.000000	-0.000934
1354.000000	-0.001115
1353.000000	-0.001289
1352.000000	-0.001422
1351.000000	-0.001507
1350.000000	-0.001577
1349.000000	-0.001670
1348.000000	-0.001788
1347.000000	-0.001889
1346.000000	-0.001945
1345.000000	-0.001972
1344.000000	-0.002019
1343.000000	-0.002100
1342.000000	-0.002185
1341.000000	-0.002231
1340.000000	-0.002243
1339.000000	-0.002266
1338.000000	-0.002334
1337.000000	-0.002431
1336.000000	-0.002520
1335.000000	-0.002586
1334.000000	-0.002649
1333.000000	-0.002737
1332.000000	-0.002855
1331.000000	-0.002975
1330.000000	-0.003078
1329.000000	-0.003177
1328.000000	-0.003304
1327.000000	-0.003457
1326.000000	-0.003603
1325.000000	-0.003714
1324.000000	-0.003811
1323.000000	-0.003932
1322.000000	-0.004091
1321.000000	-0.004263
1320.000000	-0.004418
1319.000000	-0.004547
1318.000000	-0.004668
1317.000000	-0.004790
1316.000000	-0.004901
1315.000000	-0.004975
1314.000000	-0.005015
1313.000000	-0.005055
1312.000000	-0.005125
1311.000000	-0.005212
1310.000000	-0.005282
1309.000000	-0.005332
1308.000000	-0.005396
1307.000000	-0.005502
1306.000000	-0.005629
1305.000000	-0.005731
1304.000000	-0.005795
1303.000000	-0.005855
1302.000000	-0.005953
1301.000000	-0.006092
1300.000000	-0.006235
1299.000000	-0.006356
1298.000000	-0.006467
1297.000000	-0.006601
1296.000000	-0.006761
1295.000000	-0.006909
1294.000000	-0.007014
1293.000000	-0.007093
1292.000000	-0.007179
1291.000000	-0.007284
1290.000000	-0.007382
1289.000000	-0.007454
1288.000000	-0.007504
1287.000000	-0.007557
1286.000000	-0.007631
1285.000000	-0.007723
1284.000000	-0.007811
1283.000000	-0.007883
1282.000000	-0.007952
1281.000000	-0.008043
1280.000000	-0.008164
1279.000000	-0.008288
1278.000000	-0.008393
1277.000000	-0.008486
1276.000000	-0.008596
1275.000000	-0.008730
1274.000000	-0.008858
1273.000000	-0.008951
1272.000000	-0.009025
1271.000000	-0.009131
1270.000000	-0.009303
1269.000000	-0.009519
1268.000000	-0.009724
1267.000000	-0.009892
1266.000000	-0.010050
1265.000000	-0.010232
1264.000000	-0.010424
1263.000000	-0.010580
1262.000000	-0.010694
1261.000000	-0.010817
1260.000000	-0.011000
1259.000000	-0.011232
1258.000000	-0.011466
1257.000000	-0.011684
1256.000000	-0.011915
1255.000000	-0.012190
1254.000000	-0.012502
1253.000000	-0.012820
1252.000000	-0.013134
1251.000000	-0.013466
1250.000000	-0.013851
1249.000000	-0.014290
1248.000000	-0.014740
1247.000000	-0.015162
1246.000000	-0.015570
1245.000000	-0.016014
1244.000000	-0.016501
1243.000000	-0.016969
1242.000000	-0.017360
1241.000000	-0.017674
1240.000000	-0.017947
1239.000000	-0.018196
1238.000000	-0.018403
1237.000000	-0.018558
1236.000000	-0.018673
1235.000000	-0.018770
1234.000000	-0.018855
1233.000000	-0.018905
1232.000000	-0.018891
1231.000000	-0.018810
1230.000000	-0.018712
1229.000000	-0.018648
1228.000000	-0.018615
1227.000000	-0.018567
1226.000000	-0.018486
1225.000000	-0.018419
1224.000000	-0.018415
1223.000000	-0.018461
1222.000000	-0.018502
1221.000000	-0.018508
1220.000000	-0.018507
1219.000000	-0.018543
1218.000000	-0.018630
1217.000000	-0.018734
1216.000000	-0.018813
1215.000000	-0.018859
1214.000000	-0.018901
1213.000000	-0.018969
1212.000000	-0.019048
1211.000000	-0.019105
1210.000000	-0.019141
1209.000000	-0.019201
1208.000000	-0.019298
1207.000000	-0.019388
1206.000000	-0.019409
1205.000000	-0.019358
1204.000000	-0.019292
1203.000000	-0.019265
1202.000000	-0.019286
1201.000000	-0.019323
1200.000000	-0.019353
1199.000000	-0.019389
1198.000000	-0.019460
1197.000000	-0.019554
1196.000000	-0.019594
1195.000000	-0.019504
1194.000000	-0.019283
1193.000000	-0.018999
1192.000000	-0.018700
1191.000000	-0.018392
1190.000000	-0.018087
1189.000000	-0.017837
1188.000000	-0.017688
1187.000000	-0.017629
1186.000000	-0.017601
1185.000000	-0.017552
1184.000000	-0.017485
1183.000000	-0.017443
1182.000000	-0.017465
1181.000000	-0.017530
1180.000000	-0.017580
1179.000000	-0.017585
1178.000000	-0.017585
1177.000000	-0.017631
1176.000000	-0.017707
1175.000000	-0.017737
1174.000000	-0.017686
1173.000000	-0.017596
1172.000000	-0.017540
1171.000000	-0.017550
1170.000000	-0.017609
1169.000000	-0.017680
1168.000000	-0.017733
1167.000000	-0.017743
1166.000000	-0.017688
1165.000000	-0.017539
1164.000000	-0.017268
1163.000000	-0.016895
1162.000000	-0.016504
1161.000000	-0.016180
1160.000000	-0.015940
1159.000000	-0.015755
1158.000000	-0.015618
1157.000000	-0.015559
1156.000000	-0.015582
1155.000000	-0.015635
1154.000000	-0.015653
1153.000000	-0.015628
1152.000000	-0.015602
1151.000000	-0.015608
1150.000000	-0.015637
1149.000000	-0.015650
1148.000000	-0.015620
1147.000000	-0.015558
1146.000000	-0.015502
1145.000000	-0.015469
1144.000000	-0.015440
1143.000000	-0.015391
1142.000000	-0.015340
1141.000000	-0.015324
1140.000000	-0.015335
1139.000000	-0.015322
1138.000000	-0.015254
1137.000000	-0.015162
1136.000000	-0.015099
1135.000000	-0.015078
1134.000000	-0.015070
1133.000000	-0.015032
1132.000000	-0.014952
1131.000000	-0.014855
1130.000000	-0.014779
1129.000000	-0.014734
1128.000000	-0.014698
1127.000000	-0.014656
1126.000000	-0.014624
1125.000000	-0.014617
1124.000000	-0.014603
1123.000000	-0.014532
1122.000000	-0.014412
1121.000000	-0.014295
1120.000000	-0.014213
1119.000000	-0.014149
1118.000000	-0.014080
1117.000000	-0.014008
1116.000000	-0.013950
1115.000000	-0.013907
1114.000000	-0.013863
1113.000000	-0.013788
1112.000000	-0.013654
1111.000000	-0.013469
1110.000000	-0.013295
1109.000000	-0.013185
1108.000000	-0.013122
1107.000000	-0.013047
1106.000000	-0.012949
1105.000000	-0.012875
1104.000000	-0.012849
1103.000000	-0.012834
1102.000000	-0.012788
1101.000000	-0.012724
1100.000000	-0.012678
1099.000000	-0.012653
1098.000000	-0.012621
1097.000000	-0.012567
1096.000000	-0.012497
1095.000000	-0.012421
1094.000000	-0.012349
1093.000000	-0.012279
1092.000000	-0.012196
1091.000000	-0.012081
1090.000000	-0.011950
1089.000000	-0.011855
1088.000000	-0.011817
1087.000000	-0.011801
1086.000000	-0.011758
1085.000000	-0.011690
1084.000000	-0.011632
1083.000000	-0.011595
1082.000000	-0.011550
1081.000000	-0.011467
1080.000000	-0.011360
1079.000000	-0.011267
1078.000000	-0.011211
1077.000000	-0.011178
1076.000000	-0.011131
1075.000000	-0.011056
1074.000000	-0.010974
1073.000000	-0.010904
1072.000000	-0.010831
1071.000000	-0.010717
1070.000000	-0.010571
1069.000000	-0.010447
1068.000000	-0.010391
1067.000000	-0.010387
1066.000000	-0.010387
1065.000000	-0.010368
1064.000000	-0.010341
1063.000000	-0.010311
1062.000000	-0.010245
1061.000000	-0.010116
1060.000000	-0.009952
1059.000000	-0.009830
1058.000000	-0.009801
1057.000000	-0.009838
1056.000000	-0.009866
1055.000000	-0.009848
1054.000000	-0.009819
1053.000000	-0.009836
1052.000000	-0.009904
1051.000000	-0.009978
1050.000000	-0.010013
1049.000000	-0.010009
1048.000000	-0.010004
1047.000000	-0.010029
1046.000000	-0.010077
1045.000000	-0.010116
1044.000000	-0.010129
1043.000000	-0.010143
1042.000000	-0.010196
1041.000000	-0.010268
1040.000000	-0.010280
1039.000000	-0.010178
1038.000000	-0.010002
1037.000000	-0.009823
1036.000000	-0.009658
1035.000000	-0.009475
1034.000000	-0.009268
1033.000000	-0.009085
1032.000000	-0.008965
1031.000000	-0.008890
1030.000000	-0.008810
1029.000000	-0.008693
1028.000000	-0.008551
1027.000000	-0.008444
1026.000000	-0.008432
1025.000000	-0.008517
1024.000000	-0.008619
1023.000000	-0.008659
1022.000000	-0.008641
1021.000000	-0.008637
1020.000000	-0.008671
1019.000000	-0.008693
1018.000000	-0.008656
1017.000000	-0.008598
1016.000000	-0.008587
1015.000000	-0.008627
1014.000000	-0.008649
1013.000000	-0.008586
1012.000000	-0.008452
1011.000000	-0.008318
1010.000000	-0.008243
1009.000000	-0.008223
1008.000000	-0.008209
1007.000000	-0.008179
1006.000000	-0.008158
1005.000000	-0.008167
1004.000000	-0.008176
1003.000000	-0.008134
1002.000000	-0.008047
1001.000000	-0.007984
1000.000000	-0.007979
999.000000	-0.007987
998.000000	-0.007933
997.000000	-0.007806
996.000000	-0.007667
995.000000	-0.007582
994.000000	-0.007548
993.000000	-0.007502
992.000000	-0.007392
991.000000	-0.007241
990.000000	-0.007131
989.000000	-0.007101
988.000000	-0.007099
987.000000	-0.007056
986.000000	-0.006978
985.000000	-0.006943
984.000000	-0.006984
983.000000	-0.007042
982.000000	-0.007043
981.000000	-0.006998
980.000000	-0.006984
979.000000	-0.007053
978.000000	-0.007175
977.000000	-0.007289
976.000000	-0.007375
975.000000	-0.007470
974.000000	-0.007614
973.000000	-0.007787
972.000000	-0.007911
971.000000	-0.007944
970.000000	-0.007937
969.000000	-0.007974
968.000000	-0.008062
967.000000	-0.008136
966.000000	-0.008161
965.000000	-0.008182
964.000000	-0.008255
963.000000	-0.008359
962.000000	-0.008426
961.000000	-0.008432
960.000000	-0.008420
959.000000	-0.008452
958.000000	-0.008534
957.000000	-0.008614
956.000000	-0.008631
955.000000	-0.008572
954.000000	-0.008487
953.000000	-0.008443
952.000000	-0.008454
951.000000	-0.008481
950.000000	-0.008494
949.000000	-0.008501
948.000000	-0.008519
947.000000	-0.008529
946.000000	-0.008499
945.000000	-0.008434
944.000000	-0.008395
943.000000	-0.008435
942.000000	-0.008546
941.000000	-0.008655
940.000000	-0.008703
939.000000	-0.008705
938.000000	-0.008727
937.000000	-0.008791
936.000000	-0.008834
935.000000	-0.008787
934.000000	-0.008665
933.000000	-0.008541
932.000000	-0.008453
931.000000	-0.008362
930.000000	-0.008231
929.000000	-0.008079
928.000000	-0.007964
927.000000	-0.007935
926.000000	-0.007998
925.000000	-0.008125
924.000000	-0.008286
923.000000	-0.008483
922.000000	-0.008745
921.000000	-0.009070
920.000000	-0.009382
919.000000	-0.009571
918.000000	-0.009570
917.000000	-0.009397
916.000000	-0.009113
915.000000	-0.008791
914.000000	-0.008507
913.000000	-0.008316
912.000000	-0.008223
911.000000	-0.008174
910.000000	-0.008111
909.000000	-0.008016
908.000000	-0.007914
907.000000	-0.007848
906.000000	-0.007839
905.000000	-0.007855
904.000000	-0.007834
903.000000	-0.007757
902.000000	-0.007672
901.000000	-0.007629
900.000000	-0.007601
899.000000	-0.007540
898.000000	-0.007461
897.000000	-0.007431
896.000000	-0.007478
895.000000	-0.007543
894.000000	-0.007554
893.000000	-0.007500
892.000000	-0.007422
891.000000	-0.007376
890.000000	-0.007385
889.000000	-0.007425
888.000000	-0.007450
887.000000	-0.007458
886.000000	-0.007508
885.000000	-0.007636
884.000000	-0.007798
883.000000	-0.007938
882.000000	-0.008085
881.000000	-0.008315
880.000000	-0.008618
879.000000	-0.008874
878.000000	-0.008994
877.000000	-0.009009
876.000000	-0.009005
875.000000	-0.009023
874.000000	-0.009043
873.000000	-0.009039
872.000000	-0.009009
871.000000	-0.008982
870.000000	-0.008997
869.000000	-0.009068
868.000000	-0.009157
867.000000	-0.009231
866.000000	-0.009307
865.000000	-0.009419
864.000000	-0.009560
863.000000	-0.009700
862.000000	-0.009874
861.000000	-0.010171
860.000000	-0.010643
859.000000	-0.011275
858.000000	-0.012057
857.000000	-0.013055
856.000000	-0.014402
855.000000	-0.016232
854.000000	-0.018632
853.000000	-0.021572
852.000000	-0.024840
851.000000	-0.028042
850.000000	-0.030709
849.000000	-0.032410
848.000000	-0.032837
847.000000	-0.031926
846.000000	-0.029935
845.000000	-0.027310
844.000000	-0.024425
843.000000	-0.021488
842.000000	-0.018640
841.000000	-0.016031
840.000000	-0.013799
839.000000	-0.012034
838.000000	-0.010758
837.000000	-0.009897
836.000000	-0.009311
835.000000	-0.008892
834.000000	-0.008629
833.000000	-0.008526
832.000000	-0.008490
831.000000	-0.008390
830.000000	-0.008202
829.000000	-0.008021
828.000000	-0.007913
827.000000	-0.007840
826.000000	-0.007753
825.000000	-0.007680
824.000000	-0.007672
823.000000	-0.007739
822.000000	-0.007833
821.000000	-0.007890
820.000000	-0.007864
819.000000	-0.007787
818.000000	-0.007754
817.000000	-0.007810
816.000000	-0.007867
815.000000	-0.007817
814.000000	-0.007702
813.000000	-0.007661
812.000000	-0.007726
811.000000	-0.007780
810.000000	-0.007738
809.000000	-0.007654
808.000000	-0.007618
807.000000	-0.007642
806.000000	-0.007690
805.000000	-0.007740
804.000000	-0.007782
803.000000	-0.007802
802.000000	-0.007806
801.000000	-0.007804
800.000000	-0.007761
799.000000	-0.007645
798.000000	-0.007518
797.000000	-0.007488
796.000000	-0.007568
795.000000	-0.007653
794.000000	-0.007681
793.000000	-0.007703
792.000000	-0.007767
791.000000	-0.007833
790.000000	-0.007845
789.000000	-0.007819
788.000000	-0.007797
787.000000	-0.007790
786.000000	-0.007795
785.000000	-0.007800
784.000000	-0.007762
783.000000	-0.007666
782.000000	-0.007601
781.000000	-0.007677
780.000000	-0.007854
779.000000	-0.007951
778.000000	-0.007872
777.000000	-0.007720
776.000000	-0.007623
775.000000	-0.007573
774.000000	-0.007487
773.000000	-0.007348
772.000000	-0.007208
771.000000	-0.007108
770.000000	-0.007056
769.000000	-0.007038
768.000000	-0.007017
767.000000	-0.006962
766.000000	-0.006896
765.000000	-0.006864
764.000000	-0.006853
763.000000	-0.006811
762.000000	-0.006755
761.000000	-0.006772
760.000000	-0.006892
759.000000	-0.007054
758.000000	-0.007206
757.000000	-0.007354
756.000000	-0.007489
755.000000	-0.007555
754.000000	-0.007534
753.000000	-0.007468
752.000000	-0.007386
751.000000	-0.007298
750.000000	-0.007247
749.000000	-0.007261
748.000000	-0.007248
747.000000	-0.007079
746.000000	-0.006784
745.000000	-0.006523
744.000000	-0.006349
743.000000	-0.006163
742.000000	-0.005932
741.000000	-0.005778
740.000000	-0.005775
739.000000	-0.005831
738.000000	-0.005834
737.000000	-0.005784
736.000000	-0.005701
735.000000	-0.005581
734.000000	-0.005479
733.000000	-0.005492
732.000000	-0.005596
731.000000	-0.005671
730.000000	-0.005719
729.000000	-0.005811
728.000000	-0.005901
727.000000	-0.005877
726.000000	-0.005764
725.000000	-0.005695
724.000000	-0.005645
723.000000	-0.005378
722.000000	-0.004797
721.000000	-0.004188
720.000000	-0.003963
719.000000	-0.004225
718.000000	-0.004715
717.000000	-0.005129
716.000000	-0.005334
715.000000	-0.005374
714.000000	-0.005380
713.000000	-0.005414
712.000000	-0.005399
711.000000	-0.005234
710.000000	-0.004982
709.000000	-0.004782
708.000000	-0.004631
707.000000	-0.004424
706.000000	-0.004116
705.000000	-0.003799
704.000000	-0.003612
703.000000	-0.003566
702.000000	-0.003578
701.000000	-0.003577
700.000000	-0.003483
699.000000	-0.003303
698.000000	-0.003140
697.000000	-0.003064
696.000000	-0.003024
695.000000	-0.002864
694.000000	-0.002612
693.000000	-0.002464
692.000000	-0.002400
691.000000	-0.002239
690.000000	-0.001943
689.000000	-0.001714
688.000000	-0.001701
687.000000	-0.001744
686.000000	-0.001690
685.000000	-0.001623
684.000000	-0.001580
683.000000	-0.001497
682.000000	-0.001431
681.000000	-0.001523
680.000000	-0.001655
679.000000	-0.001599
678.000000	-0.001495
677.000000	-0.001539
676.000000	-0.001626
675.000000	-0.001604
674.000000	-0.001672
673.000000	-0.001938
672.000000	-0.002147
671.000000	-0.002401
670.000000	-0.004392
669.000000	-0.010281
668.000000	-0.015283
667.000000	-0.013287
666.000000	-0.009045
665.000000	-0.005614
664.000000	-0.002541
663.000000	-0.000191
662.000000	0.001187
661.000000	0.001848
660.000000	0.002303
659.000000	0.002574
658.000000	0.002590
657.000000	0.002532
656.000000	0.002371
655.000000	0.001755
654.000000	0.000817
653.000000	0.000205
652.000000	0.000068
651.000000	-0.000054
650.000000	-0.000338
649.000000	-0.000423
648.000000	-0.000289
647.000000	-0.000428
646.000000	-0.000884
645.000000	-0.001196
644.000000	-0.001203
643.000000	-0.001169
642.000000	-0.001212
641.000000	-0.001134
640.000000	-0.000917
639.000000	-0.000842
638.000000	-0.000921
637.000000	-0.000855
636.000000	-0.000670
635.000000	-0.000670
634.000000	-0.000812
633.000000	-0.000759
632.000000	-0.000495
631.000000	-0.000339
630.000000	-0.000324
629.000000	-0.000145
628.000000	0.000209
627.000000	0.000367
626.000000	0.000291
625.000000	0.000296
624.000000	0.000399
623.000000	0.000335
622.000000	0.000177
621.000000	0.000182
620.000000	0.000131
619.000000	-0.000412
618.000000	-0.001158
617.000000	-0.001267
616.000000	-0.000585
615.000000	0.000130
614.000000	0.000316
613.000000	0.000196
612.000000	0.000134
611.000000	0.000075
610.000000	-0.000200
609.000000	-0.000669
608.000000	-0.001148
607.000000	-0.001502
606.000000	-0.001591
605.000000	-0.001397
604.000000	-0.001154
603.000000	-0.001109
602.000000	-0.001236
601.000000	-0.001363
600.000000	-0.001438
