# Supplementary material for: Real-time monitoring of the reversible capture and release of CO2 on anthraquinone and riboflavin-modified graphitic electrodes using ATR-SEIRAS
Source: Chem Sci. 2025 Nov 4;16(48):23189–202. doi: 10.1039/d5sc05427c (PMC12584010; doi:10.1039/d5sc05427c)
Supplement: SC-016-D5SC05427C-s001 [file SC-016-D5SC05427C-s001.zip › Data Folders/Main Figures/Figure3/3a/049.ASC]

PE IR       SUBTECH     SPECTRUM    ASCII       PEDS        4.00        
   -1
049.ASC
24/06/26
16:04:40.00
24/06/26
16:04:40.00
Administrator

600.000000
#HDR
-1
-1
#GR
Wavenumber
A
1.0
0.0
4000.000000
-1.000000
3401
8
0.031616
-0.032957
#DATA
4000.000000	-0.004138
3999.000000	-0.004169
3998.000000	-0.004201
3997.000000	-0.004224
3996.000000	-0.004221
3995.000000	-0.004187
3994.000000	-0.004139
3993.000000	-0.004107
3992.000000	-0.004103
3991.000000	-0.004114
3990.000000	-0.004121
3989.000000	-0.004111
3988.000000	-0.004094
3987.000000	-0.004080
3986.000000	-0.004075
3985.000000	-0.004073
3984.000000	-0.004068
3983.000000	-0.004054
3982.000000	-0.004029
3981.000000	-0.003999
3980.000000	-0.003967
3979.000000	-0.003936
3978.000000	-0.003912
3977.000000	-0.003901
3976.000000	-0.003908
3975.000000	-0.003936
3974.000000	-0.003975
3973.000000	-0.004005
3972.000000	-0.004010
3971.000000	-0.003986
3970.000000	-0.003949
3969.000000	-0.003922
3968.000000	-0.003926
3967.000000	-0.003961
3966.000000	-0.004010
3965.000000	-0.004055
3964.000000	-0.004090
3963.000000	-0.004120
3962.000000	-0.004149
3961.000000	-0.004174
3960.000000	-0.004184
3959.000000	-0.004177
3958.000000	-0.004165
3957.000000	-0.004163
3956.000000	-0.004177
3955.000000	-0.004200
3954.000000	-0.004222
3953.000000	-0.004239
3952.000000	-0.004252
3951.000000	-0.004257
3950.000000	-0.004248
3949.000000	-0.004226
3948.000000	-0.004201
3947.000000	-0.004187
3946.000000	-0.004195
3945.000000	-0.004221
3944.000000	-0.004249
3943.000000	-0.004268
3942.000000	-0.004277
3941.000000	-0.004281
3940.000000	-0.004282
3939.000000	-0.004276
3938.000000	-0.004263
3937.000000	-0.004254
3936.000000	-0.004264
3935.000000	-0.004303
3934.000000	-0.004355
3933.000000	-0.004397
3932.000000	-0.004410
3931.000000	-0.004398
3930.000000	-0.004378
3929.000000	-0.004371
3928.000000	-0.004391
3927.000000	-0.004429
3926.000000	-0.004454
3925.000000	-0.004440
3924.000000	-0.004393
3923.000000	-0.004351
3922.000000	-0.004342
3921.000000	-0.004362
3920.000000	-0.004385
3919.000000	-0.004390
3918.000000	-0.004371
3917.000000	-0.004342
3916.000000	-0.004321
3915.000000	-0.004322
3914.000000	-0.004339
3913.000000	-0.004361
3912.000000	-0.004378
3911.000000	-0.004394
3910.000000	-0.004406
3909.000000	-0.004409
3908.000000	-0.004400
3907.000000	-0.004382
3906.000000	-0.004349
3905.000000	-0.004290
3904.000000	-0.004208
3903.000000	-0.004140
3902.000000	-0.004126
3901.000000	-0.004169
3900.000000	-0.004229
3899.000000	-0.004267
3898.000000	-0.004280
3897.000000	-0.004293
3896.000000	-0.004321
3895.000000	-0.004364
3894.000000	-0.004409
3893.000000	-0.004434
3892.000000	-0.004416
3891.000000	-0.004353
3890.000000	-0.004285
3889.000000	-0.004261
3888.000000	-0.004293
3887.000000	-0.004344
3886.000000	-0.004364
3885.000000	-0.004350
3884.000000	-0.004343
3883.000000	-0.004379
3882.000000	-0.004440
3881.000000	-0.004477
3880.000000	-0.004453
3879.000000	-0.004385
3878.000000	-0.004326
3877.000000	-0.004313
3876.000000	-0.004336
3875.000000	-0.004350
3874.000000	-0.004328
3873.000000	-0.004296
3872.000000	-0.004296
3871.000000	-0.004320
3870.000000	-0.004320
3869.000000	-0.004285
3868.000000	-0.004253
3867.000000	-0.004264
3866.000000	-0.004309
3865.000000	-0.004370
3864.000000	-0.004433
3863.000000	-0.004476
3862.000000	-0.004478
3861.000000	-0.004438
3860.000000	-0.004366
3859.000000	-0.004271
3858.000000	-0.004173
3857.000000	-0.004096
3856.000000	-0.004065
3855.000000	-0.004088
3854.000000	-0.004129
3853.000000	-0.004148
3852.000000	-0.004168
3851.000000	-0.004224
3850.000000	-0.004312
3849.000000	-0.004401
3848.000000	-0.004471
3847.000000	-0.004519
3846.000000	-0.004547
3845.000000	-0.004555
3844.000000	-0.004541
3843.000000	-0.004507
3842.000000	-0.004472
3841.000000	-0.004455
3840.000000	-0.004451
3839.000000	-0.004435
3838.000000	-0.004390
3837.000000	-0.004329
3836.000000	-0.004281
3835.000000	-0.004269
3834.000000	-0.004300
3833.000000	-0.004354
3832.000000	-0.004403
3831.000000	-0.004431
3830.000000	-0.004450
3829.000000	-0.004481
3828.000000	-0.004527
3827.000000	-0.004555
3826.000000	-0.004538
3825.000000	-0.004494
3824.000000	-0.004461
3823.000000	-0.004450
3822.000000	-0.004419
3821.000000	-0.004332
3820.000000	-0.004229
3819.000000	-0.004181
3818.000000	-0.004207
3817.000000	-0.004262
3816.000000	-0.004302
3815.000000	-0.004339
3814.000000	-0.004396
3813.000000	-0.004458
3812.000000	-0.004483
3811.000000	-0.004459
3810.000000	-0.004420
3809.000000	-0.004406
3808.000000	-0.004410
3807.000000	-0.004395
3806.000000	-0.004352
3805.000000	-0.004316
3804.000000	-0.004317
3803.000000	-0.004345
3802.000000	-0.004366
3801.000000	-0.004371
3800.000000	-0.004390
3799.000000	-0.004435
3798.000000	-0.004485
3797.000000	-0.004508
3796.000000	-0.004501
3795.000000	-0.004490
3794.000000	-0.004499
3793.000000	-0.004520
3792.000000	-0.004541
3791.000000	-0.004554
3790.000000	-0.004563
3789.000000	-0.004567
3788.000000	-0.004569
3787.000000	-0.004574
3786.000000	-0.004580
3785.000000	-0.004576
3784.000000	-0.004556
3783.000000	-0.004527
3782.000000	-0.004504
3781.000000	-0.004492
3780.000000	-0.004488
3779.000000	-0.004494
3778.000000	-0.004509
3777.000000	-0.004527
3776.000000	-0.004533
3775.000000	-0.004516
3774.000000	-0.004487
3773.000000	-0.004469
3772.000000	-0.004469
3771.000000	-0.004471
3770.000000	-0.004463
3769.000000	-0.004454
3768.000000	-0.004467
3767.000000	-0.004500
3766.000000	-0.004520
3765.000000	-0.004504
3764.000000	-0.004471
3763.000000	-0.004458
3762.000000	-0.004477
3761.000000	-0.004503
3760.000000	-0.004507
3759.000000	-0.004484
3758.000000	-0.004438
3757.000000	-0.004380
3756.000000	-0.004325
3755.000000	-0.004277
3754.000000	-0.004211
3753.000000	-0.004110
3752.000000	-0.003994
3751.000000	-0.003903
3750.000000	-0.003834
3749.000000	-0.003771
3748.000000	-0.003736
3747.000000	-0.003745
3746.000000	-0.003734
3745.000000	-0.003627
3744.000000	-0.003488
3743.000000	-0.003446
3742.000000	-0.003495
3741.000000	-0.003523
3740.000000	-0.003448
3739.000000	-0.003285
3738.000000	-0.003103
3737.000000	-0.002987
3736.000000	-0.003053
3735.000000	-0.003348
3734.000000	-0.003710
3733.000000	-0.003853
3732.000000	-0.003643
3731.000000	-0.003193
3730.000000	-0.002719
3729.000000	-0.002360
3728.000000	-0.002155
3727.000000	-0.002096
3726.000000	-0.002152
3725.000000	-0.002272
3724.000000	-0.002415
3723.000000	-0.002582
3722.000000	-0.002782
3721.000000	-0.003013
3720.000000	-0.003259
3719.000000	-0.003486
3718.000000	-0.003655
3717.000000	-0.003736
3716.000000	-0.003755
3715.000000	-0.003726
3714.000000	-0.003579
3713.000000	-0.003221
3712.000000	-0.002712
3711.000000	-0.002308
3710.000000	-0.002189
3709.000000	-0.002311
3708.000000	-0.002506
3707.000000	-0.002639
3706.000000	-0.002675
3705.000000	-0.002665
3704.000000	-0.002684
3703.000000	-0.002754
3702.000000	-0.002819
3701.000000	-0.002816
3700.000000	-0.002758
3699.000000	-0.002708
3698.000000	-0.002708
3697.000000	-0.002740
3696.000000	-0.002761
3695.000000	-0.002737
3694.000000	-0.002690
3693.000000	-0.002705
3692.000000	-0.002891
3691.000000	-0.003286
3690.000000	-0.003729
3689.000000	-0.003964
3688.000000	-0.003883
3687.000000	-0.003635
3686.000000	-0.003422
3685.000000	-0.003320
3684.000000	-0.003292
3683.000000	-0.003272
3682.000000	-0.003229
3681.000000	-0.003153
3680.000000	-0.003042
3679.000000	-0.002916
3678.000000	-0.002829
3677.000000	-0.002822
3676.000000	-0.002875
3675.000000	-0.002917
3674.000000	-0.002915
3673.000000	-0.002908
3672.000000	-0.002925
3671.000000	-0.002951
3670.000000	-0.002966
3669.000000	-0.002973
3668.000000	-0.002983
3667.000000	-0.002998
3666.000000	-0.003006
3665.000000	-0.002998
3664.000000	-0.002974
3663.000000	-0.002943
3662.000000	-0.002900
3661.000000	-0.002838
3660.000000	-0.002761
3659.000000	-0.002687
3658.000000	-0.002625
3657.000000	-0.002573
3656.000000	-0.002524
3655.000000	-0.002488
3654.000000	-0.002475
3653.000000	-0.002485
3652.000000	-0.002492
3651.000000	-0.002471
3650.000000	-0.002419
3649.000000	-0.002358
3648.000000	-0.002311
3647.000000	-0.002289
3646.000000	-0.002284
3645.000000	-0.002280
3644.000000	-0.002263
3643.000000	-0.002216
3642.000000	-0.002138
3641.000000	-0.002045
3640.000000	-0.001959
3639.000000	-0.001883
3638.000000	-0.001806
3637.000000	-0.001711
3636.000000	-0.001588
3635.000000	-0.001438
3634.000000	-0.001285
3633.000000	-0.001158
3632.000000	-0.001056
3631.000000	-0.000930
3630.000000	-0.000745
3629.000000	-0.000578
3628.000000	-0.000563
3627.000000	-0.000705
3626.000000	-0.000905
3625.000000	-0.001098
3624.000000	-0.001309
3623.000000	-0.001618
3622.000000	-0.002055
3621.000000	-0.002512
3620.000000	-0.002763
3619.000000	-0.002664
3618.000000	-0.002325
3617.000000	-0.001988
3616.000000	-0.001814
3615.000000	-0.001800
3614.000000	-0.001845
3613.000000	-0.001848
3612.000000	-0.001786
3611.000000	-0.001689
3610.000000	-0.001570
3609.000000	-0.001453
3608.000000	-0.001396
3607.000000	-0.001445
3606.000000	-0.001570
3605.000000	-0.001696
3604.000000	-0.001766
3603.000000	-0.001761
3602.000000	-0.001717
3601.000000	-0.001691
3600.000000	-0.001724
3599.000000	-0.001797
3598.000000	-0.001845
3597.000000	-0.001811
3596.000000	-0.001699
3595.000000	-0.001569
3594.000000	-0.001497
3593.000000	-0.001520
3592.000000	-0.001626
3591.000000	-0.001789
3590.000000	-0.001987
3589.000000	-0.002194
3588.000000	-0.002363
3587.000000	-0.002455
3586.000000	-0.002484
3585.000000	-0.002502
3584.000000	-0.002552
3583.000000	-0.002635
3582.000000	-0.002735
3581.000000	-0.002828
3580.000000	-0.002899
3579.000000	-0.002939
3578.000000	-0.002953
3577.000000	-0.002953
3576.000000	-0.002952
3575.000000	-0.002957
3574.000000	-0.002963
3573.000000	-0.002965
3572.000000	-0.002966
3571.000000	-0.002982
3570.000000	-0.003023
3569.000000	-0.003085
3568.000000	-0.003143
3567.000000	-0.003172
3566.000000	-0.003170
3565.000000	-0.003161
3564.000000	-0.003169
3563.000000	-0.003197
3562.000000	-0.003224
3561.000000	-0.003229
3560.000000	-0.003210
3559.000000	-0.003185
3558.000000	-0.003175
3557.000000	-0.003186
3556.000000	-0.003211
3555.000000	-0.003238
3554.000000	-0.003260
3553.000000	-0.003268
3552.000000	-0.003262
3551.000000	-0.003251
3550.000000	-0.003247
3549.000000	-0.003256
3548.000000	-0.003277
3547.000000	-0.003311
3546.000000	-0.003348
3545.000000	-0.003374
3544.000000	-0.003375
3543.000000	-0.003355
3542.000000	-0.003331
3541.000000	-0.003311
3540.000000	-0.003297
3539.000000	-0.003287
3538.000000	-0.003283
3537.000000	-0.003293
3536.000000	-0.003320
3535.000000	-0.003355
3534.000000	-0.003382
3533.000000	-0.003394
3532.000000	-0.003399
3531.000000	-0.003414
3530.000000	-0.003449
3529.000000	-0.003497
3528.000000	-0.003538
3527.000000	-0.003568
3526.000000	-0.003596
3525.000000	-0.003626
3524.000000	-0.003651
3523.000000	-0.003657
3522.000000	-0.003646
3521.000000	-0.003627
3520.000000	-0.003615
3519.000000	-0.003617
3518.000000	-0.003632
3517.000000	-0.003653
3516.000000	-0.003672
3515.000000	-0.003687
3514.000000	-0.003704
3513.000000	-0.003731
3512.000000	-0.003769
3511.000000	-0.003809
3510.000000	-0.003844
3509.000000	-0.003872
3508.000000	-0.003889
3507.000000	-0.003890
3506.000000	-0.003878
3505.000000	-0.003863
3504.000000	-0.003861
3503.000000	-0.003883
3502.000000	-0.003921
3501.000000	-0.003957
3500.000000	-0.003971
3499.000000	-0.003957
3498.000000	-0.003923
3497.000000	-0.003886
3496.000000	-0.003863
3495.000000	-0.003857
3494.000000	-0.003865
3493.000000	-0.003877
3492.000000	-0.003888
3491.000000	-0.003897
3490.000000	-0.003911
3489.000000	-0.003933
3488.000000	-0.003959
3487.000000	-0.003978
3486.000000	-0.003985
3485.000000	-0.003982
3484.000000	-0.003978
3483.000000	-0.003980
3482.000000	-0.003985
3481.000000	-0.003988
3480.000000	-0.003991
3479.000000	-0.004004
3478.000000	-0.004029
3477.000000	-0.004056
3476.000000	-0.004068
3475.000000	-0.004056
3474.000000	-0.004032
3473.000000	-0.004012
3472.000000	-0.003998
3471.000000	-0.003988
3470.000000	-0.003980
3469.000000	-0.003982
3468.000000	-0.003996
3467.000000	-0.004012
3466.000000	-0.004023
3465.000000	-0.004024
3464.000000	-0.004019
3463.000000	-0.004010
3462.000000	-0.003996
3461.000000	-0.003982
3460.000000	-0.003975
3459.000000	-0.003975
3458.000000	-0.003977
3457.000000	-0.003976
3456.000000	-0.003972
3455.000000	-0.003969
3454.000000	-0.003967
3453.000000	-0.003967
3452.000000	-0.003971
3451.000000	-0.003981
3450.000000	-0.003990
3449.000000	-0.003985
3448.000000	-0.003960
3447.000000	-0.003925
3446.000000	-0.003903
3445.000000	-0.003905
3444.000000	-0.003921
3443.000000	-0.003928
3442.000000	-0.003917
3441.000000	-0.003900
3440.000000	-0.003890
3439.000000	-0.003886
3438.000000	-0.003875
3437.000000	-0.003851
3436.000000	-0.003829
3435.000000	-0.003825
3434.000000	-0.003835
3433.000000	-0.003843
3432.000000	-0.003833
3431.000000	-0.003809
3430.000000	-0.003786
3429.000000	-0.003775
3428.000000	-0.003780
3427.000000	-0.003797
3426.000000	-0.003817
3425.000000	-0.003835
3424.000000	-0.003845
3423.000000	-0.003843
3422.000000	-0.003824
3421.000000	-0.003794
3420.000000	-0.003767
3419.000000	-0.003760
3418.000000	-0.003768
3417.000000	-0.003770
3416.000000	-0.003751
3415.000000	-0.003716
3414.000000	-0.003686
3413.000000	-0.003670
3412.000000	-0.003660
3411.000000	-0.003646
3410.000000	-0.003627
3409.000000	-0.003612
3408.000000	-0.003606
3407.000000	-0.003611
3406.000000	-0.003621
3405.000000	-0.003634
3404.000000	-0.003648
3403.000000	-0.003662
3402.000000	-0.003671
3401.000000	-0.003662
3400.000000	-0.003626
3399.000000	-0.003575
3398.000000	-0.003531
3397.000000	-0.003512
3396.000000	-0.003519
3395.000000	-0.003542
3394.000000	-0.003565
3393.000000	-0.003578
3392.000000	-0.003576
3391.000000	-0.003564
3390.000000	-0.003546
3389.000000	-0.003524
3388.000000	-0.003501
3387.000000	-0.003478
3386.000000	-0.003461
3385.000000	-0.003456
3384.000000	-0.003461
3383.000000	-0.003473
3382.000000	-0.003486
3381.000000	-0.003491
3380.000000	-0.003481
3379.000000	-0.003455
3378.000000	-0.003427
3377.000000	-0.003409
3376.000000	-0.003409
3375.000000	-0.003423
3374.000000	-0.003439
3373.000000	-0.003444
3372.000000	-0.003432
3371.000000	-0.003408
3370.000000	-0.003387
3369.000000	-0.003382
3368.000000	-0.003397
3367.000000	-0.003425
3366.000000	-0.003447
3365.000000	-0.003447
3364.000000	-0.003422
3363.000000	-0.003382
3362.000000	-0.003349
3361.000000	-0.003342
3360.000000	-0.003363
3359.000000	-0.003396
3358.000000	-0.003419
3357.000000	-0.003420
3356.000000	-0.003404
3355.000000	-0.003382
3354.000000	-0.003359
3353.000000	-0.003332
3352.000000	-0.003305
3351.000000	-0.003295
3350.000000	-0.003315
3349.000000	-0.003354
3348.000000	-0.003381
3347.000000	-0.003377
3346.000000	-0.003348
3345.000000	-0.003322
3344.000000	-0.003314
3343.000000	-0.003316
3342.000000	-0.003311
3341.000000	-0.003290
3340.000000	-0.003269
3339.000000	-0.003266
3338.000000	-0.003292
3337.000000	-0.003327
3336.000000	-0.003341
3335.000000	-0.003316
3334.000000	-0.003263
3333.000000	-0.003211
3332.000000	-0.003183
3331.000000	-0.003182
3330.000000	-0.003197
3329.000000	-0.003212
3328.000000	-0.003222
3327.000000	-0.003230
3326.000000	-0.003239
3325.000000	-0.003250
3324.000000	-0.003262
3323.000000	-0.003274
3322.000000	-0.003285
3321.000000	-0.003287
3320.000000	-0.003274
3319.000000	-0.003247
3318.000000	-0.003221
3317.000000	-0.003209
3316.000000	-0.003211
3315.000000	-0.003218
3314.000000	-0.003222
3313.000000	-0.003220
3312.000000	-0.003214
3311.000000	-0.003209
3310.000000	-0.003206
3309.000000	-0.003197
3308.000000	-0.003169
3307.000000	-0.003125
3306.000000	-0.003087
3305.000000	-0.003078
3304.000000	-0.003098
3303.000000	-0.003127
3302.000000	-0.003149
3301.000000	-0.003158
3300.000000	-0.003160
3299.000000	-0.003157
3298.000000	-0.003147
3297.000000	-0.003134
3296.000000	-0.003122
3295.000000	-0.003117
3294.000000	-0.003120
3293.000000	-0.003131
3292.000000	-0.003148
3291.000000	-0.003165
3290.000000	-0.003176
3289.000000	-0.003182
3288.000000	-0.003191
3287.000000	-0.003208
3286.000000	-0.003226
3285.000000	-0.003230
3284.000000	-0.003211
3283.000000	-0.003180
3282.000000	-0.003158
3281.000000	-0.003156
3280.000000	-0.003164
3279.000000	-0.003162
3278.000000	-0.003145
3277.000000	-0.003122
3276.000000	-0.003103
3275.000000	-0.003092
3274.000000	-0.003084
3273.000000	-0.003076
3272.000000	-0.003071
3271.000000	-0.003068
3270.000000	-0.003064
3269.000000	-0.003059
3268.000000	-0.003050
3267.000000	-0.003037
3266.000000	-0.003020
3265.000000	-0.002999
3264.000000	-0.002974
3263.000000	-0.002949
3262.000000	-0.002931
3261.000000	-0.002927
3260.000000	-0.002936
3259.000000	-0.002951
3258.000000	-0.002964
3257.000000	-0.002972
3256.000000	-0.002969
3255.000000	-0.002954
3254.000000	-0.002930
3253.000000	-0.002905
3252.000000	-0.002879
3251.000000	-0.002850
3250.000000	-0.002817
3249.000000	-0.002785
3248.000000	-0.002763
3247.000000	-0.002749
3246.000000	-0.002740
3245.000000	-0.002734
3244.000000	-0.002729
3243.000000	-0.002724
3242.000000	-0.002716
3241.000000	-0.002711
3240.000000	-0.002709
3239.000000	-0.002700
3238.000000	-0.002674
3237.000000	-0.002637
3236.000000	-0.002609
3235.000000	-0.002602
3234.000000	-0.002613
3233.000000	-0.002625
3232.000000	-0.002628
3231.000000	-0.002619
3230.000000	-0.002595
3229.000000	-0.002559
3228.000000	-0.002516
3227.000000	-0.002479
3226.000000	-0.002456
3225.000000	-0.002444
3224.000000	-0.002432
3223.000000	-0.002411
3222.000000	-0.002380
3221.000000	-0.002349
3220.000000	-0.002331
3219.000000	-0.002325
3218.000000	-0.002322
3217.000000	-0.002311
3216.000000	-0.002289
3215.000000	-0.002260
3214.000000	-0.002224
3213.000000	-0.002181
3212.000000	-0.002137
3211.000000	-0.002097
3210.000000	-0.002059
3209.000000	-0.002016
3208.000000	-0.001963
3207.000000	-0.001907
3206.000000	-0.001858
3205.000000	-0.001822
3204.000000	-0.001800
3203.000000	-0.001785
3202.000000	-0.001770
3201.000000	-0.001757
3200.000000	-0.001757
3199.000000	-0.001783
3198.000000	-0.001834
3197.000000	-0.001892
3196.000000	-0.001936
3195.000000	-0.001961
3194.000000	-0.001972
3193.000000	-0.001979
3192.000000	-0.001983
3191.000000	-0.001988
3190.000000	-0.001995
3189.000000	-0.002004
3188.000000	-0.002011
3187.000000	-0.002018
3186.000000	-0.002028
3185.000000	-0.002043
3184.000000	-0.002057
3183.000000	-0.002060
3182.000000	-0.002050
3181.000000	-0.002029
3180.000000	-0.002000
3179.000000	-0.001965
3178.000000	-0.001927
3177.000000	-0.001891
3176.000000	-0.001851
3175.000000	-0.001797
3174.000000	-0.001723
3173.000000	-0.001632
3172.000000	-0.001526
3171.000000	-0.001409
3170.000000	-0.001279
3169.000000	-0.001136
3168.000000	-0.000978
3167.000000	-0.000812
3166.000000	-0.000664
3165.000000	-0.000570
3164.000000	-0.000561
3163.000000	-0.000640
3162.000000	-0.000783
3161.000000	-0.000957
3160.000000	-0.001134
3159.000000	-0.001293
3158.000000	-0.001417
3157.000000	-0.001507
3156.000000	-0.001572
3155.000000	-0.001629
3154.000000	-0.001684
3153.000000	-0.001736
3152.000000	-0.001782
3151.000000	-0.001820
3150.000000	-0.001848
3149.000000	-0.001869
3148.000000	-0.001883
3147.000000	-0.001892
3146.000000	-0.001898
3145.000000	-0.001904
3144.000000	-0.001914
3143.000000	-0.001932
3142.000000	-0.001955
3141.000000	-0.001976
3140.000000	-0.001986
3139.000000	-0.001986
3138.000000	-0.001984
3137.000000	-0.001989
3136.000000	-0.001998
3135.000000	-0.002001
3134.000000	-0.001996
3133.000000	-0.001990
3132.000000	-0.001993
3131.000000	-0.001996
3130.000000	-0.001989
3129.000000	-0.001970
3128.000000	-0.001952
3127.000000	-0.001949
3126.000000	-0.001955
3125.000000	-0.001954
3124.000000	-0.001941
3123.000000	-0.001924
3122.000000	-0.001918
3121.000000	-0.001926
3120.000000	-0.001941
3119.000000	-0.001948
3118.000000	-0.001938
3117.000000	-0.001913
3116.000000	-0.001886
3115.000000	-0.001872
3114.000000	-0.001873
3113.000000	-0.001884
3112.000000	-0.001896
3111.000000	-0.001906
3110.000000	-0.001916
3109.000000	-0.001926
3108.000000	-0.001931
3107.000000	-0.001929
3106.000000	-0.001917
3105.000000	-0.001902
3104.000000	-0.001888
3103.000000	-0.001878
3102.000000	-0.001874
3101.000000	-0.001879
3100.000000	-0.001893
3099.000000	-0.001900
3098.000000	-0.001887
3097.000000	-0.001854
3096.000000	-0.001822
3095.000000	-0.001811
3094.000000	-0.001820
3093.000000	-0.001833
3092.000000	-0.001837
3091.000000	-0.001829
3090.000000	-0.001815
3089.000000	-0.001797
3088.000000	-0.001783
3087.000000	-0.001778
3086.000000	-0.001783
3085.000000	-0.001792
3084.000000	-0.001799
3083.000000	-0.001807
3082.000000	-0.001816
3081.000000	-0.001820
3080.000000	-0.001817
3079.000000	-0.001808
3078.000000	-0.001797
3077.000000	-0.001780
3076.000000	-0.001757
3075.000000	-0.001734
3074.000000	-0.001727
3073.000000	-0.001739
3072.000000	-0.001759
3071.000000	-0.001771
3070.000000	-0.001766
3069.000000	-0.001745
3068.000000	-0.001720
3067.000000	-0.001706
3066.000000	-0.001711
3065.000000	-0.001728
3064.000000	-0.001740
3063.000000	-0.001738
3062.000000	-0.001730
3061.000000	-0.001721
3060.000000	-0.001712
3059.000000	-0.001696
3058.000000	-0.001677
3057.000000	-0.001667
3056.000000	-0.001671
3055.000000	-0.001682
3054.000000	-0.001689
3053.000000	-0.001687
3052.000000	-0.001680
3051.000000	-0.001670
3050.000000	-0.001662
3049.000000	-0.001659
3048.000000	-0.001662
3047.000000	-0.001666
3046.000000	-0.001664
3045.000000	-0.001647
3044.000000	-0.001619
3043.000000	-0.001586
3042.000000	-0.001561
3041.000000	-0.001549
3040.000000	-0.001549
3039.000000	-0.001549
3038.000000	-0.001538
3037.000000	-0.001514
3036.000000	-0.001484
3035.000000	-0.001456
3034.000000	-0.001434
3033.000000	-0.001420
3032.000000	-0.001409
3031.000000	-0.001391
3030.000000	-0.001359
3029.000000	-0.001318
3028.000000	-0.001287
3027.000000	-0.001274
3026.000000	-0.001265
3025.000000	-0.001241
3024.000000	-0.001195
3023.000000	-0.001147
3022.000000	-0.001110
3021.000000	-0.001082
3020.000000	-0.001044
3019.000000	-0.000984
3018.000000	-0.000903
3017.000000	-0.000812
3016.000000	-0.000720
3015.000000	-0.000631
3014.000000	-0.000549
3013.000000	-0.000474
3012.000000	-0.000407
3011.000000	-0.000350
3010.000000	-0.000295
3009.000000	-0.000231
3008.000000	-0.000149
3007.000000	-0.000049
3006.000000	0.000055
3005.000000	0.000143
3004.000000	0.000199
3003.000000	0.000228
3002.000000	0.000251
3001.000000	0.000290
3000.000000	0.000346
2999.000000	0.000405
2998.000000	0.000456
2997.000000	0.000499
2996.000000	0.000537
2995.000000	0.000571
2994.000000	0.000601
2993.000000	0.000635
2992.000000	0.000679
2991.000000	0.000727
2990.000000	0.000770
2989.000000	0.000815
2988.000000	0.000882
2987.000000	0.000985
2986.000000	0.001116
2985.000000	0.001258
2984.000000	0.001403
2983.000000	0.001558
2982.000000	0.001733
2981.000000	0.001928
2980.000000	0.002136
2979.000000	0.002354
2978.000000	0.002577
2977.000000	0.002798
2976.000000	0.003003
2975.000000	0.003181
2974.000000	0.003331
2973.000000	0.003455
2972.000000	0.003548
2971.000000	0.003601
2970.000000	0.003615
2969.000000	0.003591
2968.000000	0.003530
2967.000000	0.003427
2966.000000	0.003281
2965.000000	0.003106
2964.000000	0.002921
2963.000000	0.002736
2962.000000	0.002549
2961.000000	0.002359
2960.000000	0.002167
2959.000000	0.001984
2958.000000	0.001824
2957.000000	0.001700
2956.000000	0.001617
2955.000000	0.001569
2954.000000	0.001540
2953.000000	0.001522
2952.000000	0.001517
2951.000000	0.001532
2950.000000	0.001572
2949.000000	0.001636
2948.000000	0.001721
2947.000000	0.001826
2946.000000	0.001952
2945.000000	0.002102
2944.000000	0.002273
2943.000000	0.002443
2942.000000	0.002579
2941.000000	0.002658
2940.000000	0.002676
2939.000000	0.002647
2938.000000	0.002586
2937.000000	0.002502
2936.000000	0.002401
2935.000000	0.002285
2934.000000	0.002157
2933.000000	0.002026
2932.000000	0.001894
2931.000000	0.001760
2930.000000	0.001617
2929.000000	0.001472
2928.000000	0.001342
2927.000000	0.001234
2926.000000	0.001132
2925.000000	0.001012
2924.000000	0.000867
2923.000000	0.000719
2922.000000	0.000596
2921.000000	0.000500
2920.000000	0.000417
2919.000000	0.000335
2918.000000	0.000254
2917.000000	0.000182
2916.000000	0.000119
2915.000000	0.000058
2914.000000	-0.000009
2913.000000	-0.000079
2912.000000	-0.000146
2911.000000	-0.000204
2910.000000	-0.000258
2909.000000	-0.000309
2908.000000	-0.000353
2907.000000	-0.000386
2906.000000	-0.000415
2905.000000	-0.000453
2904.000000	-0.000505
2903.000000	-0.000570
2902.000000	-0.000643
2901.000000	-0.000717
2900.000000	-0.000780
2899.000000	-0.000816
2898.000000	-0.000823
2897.000000	-0.000812
2896.000000	-0.000797
2895.000000	-0.000779
2894.000000	-0.000745
2893.000000	-0.000685
2892.000000	-0.000599
2891.000000	-0.000496
2890.000000	-0.000386
2889.000000	-0.000266
2888.000000	-0.000127
2887.000000	0.000042
2886.000000	0.000233
2885.000000	0.000428
2884.000000	0.000615
2883.000000	0.000787
2882.000000	0.000929
2881.000000	0.001015
2880.000000	0.001020
2879.000000	0.000941
2878.000000	0.000794
2877.000000	0.000602
2876.000000	0.000394
2875.000000	0.000197
2874.000000	0.000026
2873.000000	-0.000127
2872.000000	-0.000282
2871.000000	-0.000445
2870.000000	-0.000612
2869.000000	-0.000777
2868.000000	-0.000941
2867.000000	-0.001103
2866.000000	-0.001259
2865.000000	-0.001400
2864.000000	-0.001524
2863.000000	-0.001631
2862.000000	-0.001723
2861.000000	-0.001810
2860.000000	-0.001902
2859.000000	-0.002003
2858.000000	-0.002101
2857.000000	-0.002186
2856.000000	-0.002252
2855.000000	-0.002301
2854.000000	-0.002336
2853.000000	-0.002369
2852.000000	-0.002413
2851.000000	-0.002468
2850.000000	-0.002516
2849.000000	-0.002543
2848.000000	-0.002554
2847.000000	-0.002566
2846.000000	-0.002587
2845.000000	-0.002610
2844.000000	-0.002633
2843.000000	-0.002658
2842.000000	-0.002686
2841.000000	-0.002716
2840.000000	-0.002750
2839.000000	-0.002790
2838.000000	-0.002834
2837.000000	-0.002870
2836.000000	-0.002887
2835.000000	-0.002885
2834.000000	-0.002879
2833.000000	-0.002886
2832.000000	-0.002913
2831.000000	-0.002953
2830.000000	-0.002996
2829.000000	-0.003035
2828.000000	-0.003071
2827.000000	-0.003102
2826.000000	-0.003128
2825.000000	-0.003152
2824.000000	-0.003184
2823.000000	-0.003225
2822.000000	-0.003264
2821.000000	-0.003289
2820.000000	-0.003300
2819.000000	-0.003306
2818.000000	-0.003313
2817.000000	-0.003318
2816.000000	-0.003311
2815.000000	-0.003291
2814.000000	-0.003266
2813.000000	-0.003257
2812.000000	-0.003279
2811.000000	-0.003329
2810.000000	-0.003385
2809.000000	-0.003424
2808.000000	-0.003440
2807.000000	-0.003445
2806.000000	-0.003451
2805.000000	-0.003463
2804.000000	-0.003476
2803.000000	-0.003482
2802.000000	-0.003476
2801.000000	-0.003462
2800.000000	-0.003452
2799.000000	-0.003454
2798.000000	-0.003465
2797.000000	-0.003471
2796.000000	-0.003469
2795.000000	-0.003466
2794.000000	-0.003472
2793.000000	-0.003489
2792.000000	-0.003508
2791.000000	-0.003519
2790.000000	-0.003517
2789.000000	-0.003508
2788.000000	-0.003504
2787.000000	-0.003507
2786.000000	-0.003509
2785.000000	-0.003505
2784.000000	-0.003503
2783.000000	-0.003512
2782.000000	-0.003529
2781.000000	-0.003540
2780.000000	-0.003541
2779.000000	-0.003532
2778.000000	-0.003520
2777.000000	-0.003506
2776.000000	-0.003494
2775.000000	-0.003486
2774.000000	-0.003484
2773.000000	-0.003485
2772.000000	-0.003490
2771.000000	-0.003496
2770.000000	-0.003493
2769.000000	-0.003475
2768.000000	-0.003448
2767.000000	-0.003427
2766.000000	-0.003422
2765.000000	-0.003431
2764.000000	-0.003443
2763.000000	-0.003447
2762.000000	-0.003441
2761.000000	-0.003431
2760.000000	-0.003428
2759.000000	-0.003433
2758.000000	-0.003435
2757.000000	-0.003418
2756.000000	-0.003382
2755.000000	-0.003342
2754.000000	-0.003310
2753.000000	-0.003286
2752.000000	-0.003266
2751.000000	-0.003251
2750.000000	-0.003242
2749.000000	-0.003239
2748.000000	-0.003238
2747.000000	-0.003234
2746.000000	-0.003223
2745.000000	-0.003210
2744.000000	-0.003203
2743.000000	-0.003211
2742.000000	-0.003222
2741.000000	-0.003217
2740.000000	-0.003188
2739.000000	-0.003151
2738.000000	-0.003125
2737.000000	-0.003113
2736.000000	-0.003102
2735.000000	-0.003082
2734.000000	-0.003060
2733.000000	-0.003055
2732.000000	-0.003073
2731.000000	-0.003099
2730.000000	-0.003110
2729.000000	-0.003103
2728.000000	-0.003092
2727.000000	-0.003098
2726.000000	-0.003123
2725.000000	-0.003150
2724.000000	-0.003160
2723.000000	-0.003148
2722.000000	-0.003120
2721.000000	-0.003088
2720.000000	-0.003066
2719.000000	-0.003063
2718.000000	-0.003071
2717.000000	-0.003074
2716.000000	-0.003066
2715.000000	-0.003054
2714.000000	-0.003054
2713.000000	-0.003062
2712.000000	-0.003065
2711.000000	-0.003049
2710.000000	-0.003019
2709.000000	-0.002996
2708.000000	-0.002998
2707.000000	-0.003019
2706.000000	-0.003039
2705.000000	-0.003035
2704.000000	-0.003006
2703.000000	-0.002967
2702.000000	-0.002931
2701.000000	-0.002906
2700.000000	-0.002894
2699.000000	-0.002892
2698.000000	-0.002890
2697.000000	-0.002880
2696.000000	-0.002861
2695.000000	-0.002842
2694.000000	-0.002825
2693.000000	-0.002808
2692.000000	-0.002790
2691.000000	-0.002781
2690.000000	-0.002787
2689.000000	-0.002805
2688.000000	-0.002823
2687.000000	-0.002828
2686.000000	-0.002817
2685.000000	-0.002797
2684.000000	-0.002782
2683.000000	-0.002775
2682.000000	-0.002768
2681.000000	-0.002748
2680.000000	-0.002717
2679.000000	-0.002688
2678.000000	-0.002679
2677.000000	-0.002690
2676.000000	-0.002709
2675.000000	-0.002723
2674.000000	-0.002730
2673.000000	-0.002731
2672.000000	-0.002734
2671.000000	-0.002734
2670.000000	-0.002724
2669.000000	-0.002700
2668.000000	-0.002677
2667.000000	-0.002667
2666.000000	-0.002674
2665.000000	-0.002689
2664.000000	-0.002703
2663.000000	-0.002713
2662.000000	-0.002719
2661.000000	-0.002723
2660.000000	-0.002734
2659.000000	-0.002760
2658.000000	-0.002798
2657.000000	-0.002833
2656.000000	-0.002849
2655.000000	-0.002848
2654.000000	-0.002841
2653.000000	-0.002838
2652.000000	-0.002842
2651.000000	-0.002852
2650.000000	-0.002862
2649.000000	-0.002870
2648.000000	-0.002877
2647.000000	-0.002886
2646.000000	-0.002894
2645.000000	-0.002891
2644.000000	-0.002875
2643.000000	-0.002854
2642.000000	-0.002837
2641.000000	-0.002827
2640.000000	-0.002825
2639.000000	-0.002829
2638.000000	-0.002833
2637.000000	-0.002823
2636.000000	-0.002785
2635.000000	-0.002719
2634.000000	-0.002640
2633.000000	-0.002565
2632.000000	-0.002502
2631.000000	-0.002452
2630.000000	-0.002412
2629.000000	-0.002391
2628.000000	-0.002397
2627.000000	-0.002434
2626.000000	-0.002491
2625.000000	-0.002554
2624.000000	-0.002614
2623.000000	-0.002665
2622.000000	-0.002709
2621.000000	-0.002755
2620.000000	-0.002816
2619.000000	-0.002893
2618.000000	-0.002966
2617.000000	-0.003013
2616.000000	-0.003034
2615.000000	-0.003052
2614.000000	-0.003085
2613.000000	-0.003127
2612.000000	-0.003165
2611.000000	-0.003196
2610.000000	-0.003223
2609.000000	-0.003251
2608.000000	-0.003278
2607.000000	-0.003303
2606.000000	-0.003329
2605.000000	-0.003352
2604.000000	-0.003373
2603.000000	-0.003395
2602.000000	-0.003418
2601.000000	-0.003440
2600.000000	-0.003454
2599.000000	-0.003465
2598.000000	-0.003477
2597.000000	-0.003491
2596.000000	-0.003507
2595.000000	-0.003526
2594.000000	-0.003549
2593.000000	-0.003573
2592.000000	-0.003590
2591.000000	-0.003598
2590.000000	-0.003602
2589.000000	-0.003610
2588.000000	-0.003625
2587.000000	-0.003640
2586.000000	-0.003653
2585.000000	-0.003661
2584.000000	-0.003667
2583.000000	-0.003674
2582.000000	-0.003683
2581.000000	-0.003695
2580.000000	-0.003710
2579.000000	-0.003730
2578.000000	-0.003753
2577.000000	-0.003775
2576.000000	-0.003792
2575.000000	-0.003805
2574.000000	-0.003811
2573.000000	-0.003812
2572.000000	-0.003806
2571.000000	-0.003795
2570.000000	-0.003788
2569.000000	-0.003791
2568.000000	-0.003809
2567.000000	-0.003834
2566.000000	-0.003853
2565.000000	-0.003858
2564.000000	-0.003861
2563.000000	-0.003877
2562.000000	-0.003907
2561.000000	-0.003940
2560.000000	-0.003960
2559.000000	-0.003967
2558.000000	-0.003966
2557.000000	-0.003963
2556.000000	-0.003961
2555.000000	-0.003965
2554.000000	-0.003977
2553.000000	-0.003995
2552.000000	-0.004016
2551.000000	-0.004037
2550.000000	-0.004054
2549.000000	-0.004066
2548.000000	-0.004073
2547.000000	-0.004073
2546.000000	-0.004068
2545.000000	-0.004065
2544.000000	-0.004077
2543.000000	-0.004108
2542.000000	-0.004144
2541.000000	-0.004164
2540.000000	-0.004156
2539.000000	-0.004130
2538.000000	-0.004106
2537.000000	-0.004099
2536.000000	-0.004109
2535.000000	-0.004127
2534.000000	-0.004147
2533.000000	-0.004169
2532.000000	-0.004192
2531.000000	-0.004210
2530.000000	-0.004213
2529.000000	-0.004200
2528.000000	-0.004181
2527.000000	-0.004172
2526.000000	-0.004175
2525.000000	-0.004182
2524.000000	-0.004190
2523.000000	-0.004198
2522.000000	-0.004211
2521.000000	-0.004224
2520.000000	-0.004233
2519.000000	-0.004236
2518.000000	-0.004234
2517.000000	-0.004235
2516.000000	-0.004238
2515.000000	-0.004236
2514.000000	-0.004225
2513.000000	-0.004215
2512.000000	-0.004223
2511.000000	-0.004248
2510.000000	-0.004273
2509.000000	-0.004277
2508.000000	-0.004263
2507.000000	-0.004248
2506.000000	-0.004242
2505.000000	-0.004245
2504.000000	-0.004254
2503.000000	-0.004267
2502.000000	-0.004279
2501.000000	-0.004285
2500.000000	-0.004285
2499.000000	-0.004281
2498.000000	-0.004272
2497.000000	-0.004258
2496.000000	-0.004245
2495.000000	-0.004245
2494.000000	-0.004265
2493.000000	-0.004302
2492.000000	-0.004341
2491.000000	-0.004365
2490.000000	-0.004360
2489.000000	-0.004329
2488.000000	-0.004294
2487.000000	-0.004273
2486.000000	-0.004273
2485.000000	-0.004287
2484.000000	-0.004312
2483.000000	-0.004341
2482.000000	-0.004361
2481.000000	-0.004360
2480.000000	-0.004339
2479.000000	-0.004312
2478.000000	-0.004290
2477.000000	-0.004278
2476.000000	-0.004280
2475.000000	-0.004296
2474.000000	-0.004317
2473.000000	-0.004335
2472.000000	-0.004348
2471.000000	-0.004364
2470.000000	-0.004382
2469.000000	-0.004397
2468.000000	-0.004406
2467.000000	-0.004407
2466.000000	-0.004399
2465.000000	-0.004386
2464.000000	-0.004379
2463.000000	-0.004391
2462.000000	-0.004418
2461.000000	-0.004442
2460.000000	-0.004450
2459.000000	-0.004445
2458.000000	-0.004433
2457.000000	-0.004423
2456.000000	-0.004422
2455.000000	-0.004433
2454.000000	-0.004442
2453.000000	-0.004436
2452.000000	-0.004420
2451.000000	-0.004412
2450.000000	-0.004426
2449.000000	-0.004453
2448.000000	-0.004474
2447.000000	-0.004475
2446.000000	-0.004457
2445.000000	-0.004432
2444.000000	-0.004412
2443.000000	-0.004398
2442.000000	-0.004385
2441.000000	-0.004375
2440.000000	-0.004376
2439.000000	-0.004388
2438.000000	-0.004393
2437.000000	-0.004371
2436.000000	-0.004329
2435.000000	-0.004291
2434.000000	-0.004279
2433.000000	-0.004292
2432.000000	-0.004314
2431.000000	-0.004325
2430.000000	-0.004318
2429.000000	-0.004302
2428.000000	-0.004291
2427.000000	-0.004285
2426.000000	-0.004269
2425.000000	-0.004236
2424.000000	-0.004199
2423.000000	-0.004173
2422.000000	-0.004159
2421.000000	-0.004149
2420.000000	-0.004140
2419.000000	-0.004130
2418.000000	-0.004114
2417.000000	-0.004090
2416.000000	-0.004064
2415.000000	-0.004044
2414.000000	-0.004030
2413.000000	-0.004026
2412.000000	-0.004038
2411.000000	-0.004060
2410.000000	-0.004072
2409.000000	-0.004067
2408.000000	-0.004062
2407.000000	-0.004077
2406.000000	-0.004109
2405.000000	-0.004143
2404.000000	-0.004179
2403.000000	-0.004221
2402.000000	-0.004261
2401.000000	-0.004289
2400.000000	-0.004306
2399.000000	-0.004319
2398.000000	-0.004329
2397.000000	-0.004337
2396.000000	-0.004351
2395.000000	-0.004372
2394.000000	-0.004383
2393.000000	-0.004370
2392.000000	-0.004338
2391.000000	-0.004280
2390.000000	-0.004154
2389.000000	-0.003915
2388.000000	-0.003537
2387.000000	-0.003003
2386.000000	-0.002280
2385.000000	-0.001351
2384.000000	-0.000249
2383.000000	0.000951
2382.000000	0.002142
2381.000000	0.003187
2380.000000	0.003929
2379.000000	0.004288
2378.000000	0.004328
2377.000000	0.004220
2376.000000	0.004152
2375.000000	0.004280
2374.000000	0.004688
2373.000000	0.005309
2372.000000	0.005966
2371.000000	0.006534
2370.000000	0.007026
2369.000000	0.007493
2368.000000	0.007964
2367.000000	0.008482
2366.000000	0.009074
2365.000000	0.009696
2364.000000	0.010275
2363.000000	0.010801
2362.000000	0.011481
2361.000000	0.012415
2360.000000	0.013366
2359.000000	0.014127
2358.000000	0.014600
2357.000000	0.014766
2356.000000	0.014645
2355.000000	0.014323
2354.000000	0.014106
2353.000000	0.014362
2352.000000	0.015255
2351.000000	0.016370
2350.000000	0.017032
2349.000000	0.017145
2348.000000	0.017316
2347.000000	0.018613
2346.000000	0.021472
2345.000000	0.025174
2344.000000	0.028577
2343.000000	0.030835
2342.000000	0.031616
2341.000000	0.030685
2340.000000	0.028385
2339.000000	0.025534
2338.000000	0.022760
2337.000000	0.020317
2336.000000	0.018410
2335.000000	0.017247
2334.000000	0.016796
2333.000000	0.016816
2332.000000	0.017128
2331.000000	0.017488
2330.000000	0.017484
2329.000000	0.017063
2328.000000	0.016415
2327.000000	0.015914
2326.000000	0.015610
2325.000000	0.015467
2324.000000	0.015453
2323.000000	0.015369
2322.000000	0.015040
2321.000000	0.014351
2320.000000	0.013439
2319.000000	0.012415
2318.000000	0.011378
2317.000000	0.010458
2316.000000	0.009816
2315.000000	0.009525
2314.000000	0.009432
2313.000000	0.009362
2312.000000	0.009201
2311.000000	0.008944
2310.000000	0.008563
2309.000000	0.008100
2308.000000	0.007598
2307.000000	0.007093
2306.000000	0.006548
2305.000000	0.005992
2304.000000	0.005506
2303.000000	0.005149
2302.000000	0.004869
2301.000000	0.004596
2300.000000	0.004298
2299.000000	0.003996
2298.000000	0.003688
2297.000000	0.003379
2296.000000	0.003056
2295.000000	0.002713
2294.000000	0.002314
2293.000000	0.001855
2292.000000	0.001369
2291.000000	0.000900
2290.000000	0.000451
2289.000000	0.000006
2288.000000	-0.000440
2287.000000	-0.000890
2286.000000	-0.001344
2285.000000	-0.001780
2284.000000	-0.002143
2283.000000	-0.002398
2282.000000	-0.002548
2281.000000	-0.002622
2280.000000	-0.002642
2279.000000	-0.002624
2278.000000	-0.002596
2277.000000	-0.002593
2276.000000	-0.002627
2275.000000	-0.002685
2274.000000	-0.002750
2273.000000	-0.002807
2272.000000	-0.002844
2271.000000	-0.002853
2270.000000	-0.002842
2269.000000	-0.002820
2268.000000	-0.002779
2267.000000	-0.002705
2266.000000	-0.002608
2265.000000	-0.002497
2264.000000	-0.002368
2263.000000	-0.002208
2262.000000	-0.002022
2261.000000	-0.001843
2260.000000	-0.001729
2259.000000	-0.001778
2258.000000	-0.002098
2257.000000	-0.002721
2256.000000	-0.003496
2255.000000	-0.004102
2254.000000	-0.004219
2253.000000	-0.003745
2252.000000	-0.002877
2251.000000	-0.001970
2250.000000	-0.001302
2249.000000	-0.000954
2248.000000	-0.000862
2247.000000	-0.000940
2246.000000	-0.001138
2245.000000	-0.001427
2244.000000	-0.001773
2243.000000	-0.002142
2242.000000	-0.002518
2241.000000	-0.002891
2240.000000	-0.003247
2239.000000	-0.003576
2238.000000	-0.003880
2237.000000	-0.004152
2236.000000	-0.004372
2235.000000	-0.004534
2234.000000	-0.004657
2233.000000	-0.004760
2232.000000	-0.004848
2231.000000	-0.004915
2230.000000	-0.004963
2229.000000	-0.004994
2228.000000	-0.005008
2227.000000	-0.005013
2226.000000	-0.005026
2225.000000	-0.005060
2224.000000	-0.005113
2223.000000	-0.005166
2222.000000	-0.005211
2221.000000	-0.005247
2220.000000	-0.005276
2219.000000	-0.005305
2218.000000	-0.005337
2217.000000	-0.005372
2216.000000	-0.005396
2215.000000	-0.005402
2214.000000	-0.005396
2213.000000	-0.005389
2212.000000	-0.005388
2211.000000	-0.005398
2210.000000	-0.005411
2209.000000	-0.005413
2208.000000	-0.005389
2207.000000	-0.005335
2206.000000	-0.005267
2205.000000	-0.005203
2204.000000	-0.005153
2203.000000	-0.005129
2202.000000	-0.005145
2201.000000	-0.005199
2200.000000	-0.005272
2199.000000	-0.005341
2198.000000	-0.005400
2197.000000	-0.005450
2196.000000	-0.005488
2195.000000	-0.005509
2194.000000	-0.005517
2193.000000	-0.005523
2192.000000	-0.005532
2191.000000	-0.005541
2190.000000	-0.005545
2189.000000	-0.005543
2188.000000	-0.005542
2187.000000	-0.005552
2186.000000	-0.005574
2185.000000	-0.005596
2184.000000	-0.005606
2183.000000	-0.005613
2182.000000	-0.005633
2181.000000	-0.005660
2180.000000	-0.005672
2179.000000	-0.005658
2178.000000	-0.005639
2177.000000	-0.005643
2176.000000	-0.005669
2175.000000	-0.005696
2174.000000	-0.005706
2173.000000	-0.005701
2172.000000	-0.005691
2171.000000	-0.005684
2170.000000	-0.005684
2169.000000	-0.005693
2168.000000	-0.005705
2167.000000	-0.005716
2166.000000	-0.005725
2165.000000	-0.005727
2164.000000	-0.005717
2163.000000	-0.005696
2162.000000	-0.005674
2161.000000	-0.005662
2160.000000	-0.005665
2159.000000	-0.005680
2158.000000	-0.005704
2157.000000	-0.005731
2156.000000	-0.005754
2155.000000	-0.005768
2154.000000	-0.005773
2153.000000	-0.005765
2152.000000	-0.005746
2151.000000	-0.005726
2150.000000	-0.005718
2149.000000	-0.005725
2148.000000	-0.005737
2147.000000	-0.005747
2146.000000	-0.005754
2145.000000	-0.005760
2144.000000	-0.005761
2143.000000	-0.005756
2142.000000	-0.005752
2141.000000	-0.005753
2140.000000	-0.005759
2139.000000	-0.005769
2138.000000	-0.005781
2137.000000	-0.005787
2136.000000	-0.005781
2135.000000	-0.005767
2134.000000	-0.005759
2133.000000	-0.005763
2132.000000	-0.005768
2131.000000	-0.005766
2130.000000	-0.005760
2129.000000	-0.005761
2128.000000	-0.005771
2127.000000	-0.005787
2126.000000	-0.005805
2125.000000	-0.005819
2124.000000	-0.005822
2123.000000	-0.005815
2122.000000	-0.005809
2121.000000	-0.005809
2120.000000	-0.005813
2119.000000	-0.005815
2118.000000	-0.005815
2117.000000	-0.005814
2116.000000	-0.005812
2115.000000	-0.005809
2114.000000	-0.005810
2113.000000	-0.005816
2112.000000	-0.005824
2111.000000	-0.005831
2110.000000	-0.005836
2109.000000	-0.005840
2108.000000	-0.005840
2107.000000	-0.005839
2106.000000	-0.005836
2105.000000	-0.005828
2104.000000	-0.005814
2103.000000	-0.005802
2102.000000	-0.005804
2101.000000	-0.005820
2100.000000	-0.005836
2099.000000	-0.005843
2098.000000	-0.005849
2097.000000	-0.005861
2096.000000	-0.005871
2095.000000	-0.005868
2094.000000	-0.005853
2093.000000	-0.005844
2092.000000	-0.005846
2091.000000	-0.005855
2090.000000	-0.005856
2089.000000	-0.005840
2088.000000	-0.005813
2087.000000	-0.005792
2086.000000	-0.005788
2085.000000	-0.005799
2084.000000	-0.005815
2083.000000	-0.005830
2082.000000	-0.005838
2081.000000	-0.005831
2080.000000	-0.005801
2079.000000	-0.005755
2078.000000	-0.005714
2077.000000	-0.005690
2076.000000	-0.005679
2075.000000	-0.005671
2074.000000	-0.005663
2073.000000	-0.005661
2072.000000	-0.005661
2071.000000	-0.005657
2070.000000	-0.005643
2069.000000	-0.005622
2068.000000	-0.005601
2067.000000	-0.005590
2066.000000	-0.005594
2065.000000	-0.005612
2064.000000	-0.005633
2063.000000	-0.005647
2062.000000	-0.005653
2061.000000	-0.005659
2060.000000	-0.005674
2059.000000	-0.005701
2058.000000	-0.005736
2057.000000	-0.005771
2056.000000	-0.005800
2055.000000	-0.005821
2054.000000	-0.005830
2053.000000	-0.005824
2052.000000	-0.005806
2051.000000	-0.005788
2050.000000	-0.005780
2049.000000	-0.005783
2048.000000	-0.005792
2047.000000	-0.005806
2046.000000	-0.005828
2045.000000	-0.005852
2044.000000	-0.005868
2043.000000	-0.005869
2042.000000	-0.005861
2041.000000	-0.005856
2040.000000	-0.005855
2039.000000	-0.005853
2038.000000	-0.005842
2037.000000	-0.005824
2036.000000	-0.005805
2035.000000	-0.005800
2034.000000	-0.005814
2033.000000	-0.005840
2032.000000	-0.005866
2031.000000	-0.005882
2030.000000	-0.005887
2029.000000	-0.005879
2028.000000	-0.005863
2027.000000	-0.005853
2026.000000	-0.005864
2025.000000	-0.005889
2024.000000	-0.005912
2023.000000	-0.005921
2022.000000	-0.005920
2021.000000	-0.005922
2020.000000	-0.005929
2019.000000	-0.005936
2018.000000	-0.005936
2017.000000	-0.005927
2016.000000	-0.005911
2015.000000	-0.005898
2014.000000	-0.005896
2013.000000	-0.005902
2012.000000	-0.005899
2011.000000	-0.005878
2010.000000	-0.005847
2009.000000	-0.005821
2008.000000	-0.005807
2007.000000	-0.005801
2006.000000	-0.005802
2005.000000	-0.005805
2004.000000	-0.005811
2003.000000	-0.005823
2002.000000	-0.005842
2001.000000	-0.005859
2000.000000	-0.005866
1999.000000	-0.005862
1998.000000	-0.005852
1997.000000	-0.005840
1996.000000	-0.005829
1995.000000	-0.005824
1994.000000	-0.005827
1993.000000	-0.005832
1992.000000	-0.005834
1991.000000	-0.005831
1990.000000	-0.005825
1989.000000	-0.005816
1988.000000	-0.005800
1987.000000	-0.005781
1986.000000	-0.005767
1985.000000	-0.005768
1984.000000	-0.005784
1983.000000	-0.005809
1982.000000	-0.005829
1981.000000	-0.005827
1980.000000	-0.005800
1979.000000	-0.005766
1978.000000	-0.005747
1977.000000	-0.005743
1976.000000	-0.005742
1975.000000	-0.005741
1974.000000	-0.005750
1973.000000	-0.005777
1972.000000	-0.005816
1971.000000	-0.005848
1970.000000	-0.005864
1969.000000	-0.005863
1968.000000	-0.005851
1967.000000	-0.005836
1966.000000	-0.005827
1965.000000	-0.005827
1964.000000	-0.005832
1963.000000	-0.005840
1962.000000	-0.005846
1961.000000	-0.005853
1960.000000	-0.005863
1959.000000	-0.005874
1958.000000	-0.005882
1957.000000	-0.005883
1956.000000	-0.005876
1955.000000	-0.005864
1954.000000	-0.005850
1953.000000	-0.005835
1952.000000	-0.005827
1951.000000	-0.005827
1950.000000	-0.005833
1949.000000	-0.005837
1948.000000	-0.005837
1947.000000	-0.005845
1946.000000	-0.005865
1945.000000	-0.005882
1944.000000	-0.005883
1943.000000	-0.005872
1942.000000	-0.005866
1941.000000	-0.005870
1940.000000	-0.005876
1939.000000	-0.005881
1938.000000	-0.005888
1937.000000	-0.005896
1936.000000	-0.005898
1935.000000	-0.005892
1934.000000	-0.005884
1933.000000	-0.005880
1932.000000	-0.005885
1931.000000	-0.005901
1930.000000	-0.005932
1929.000000	-0.005964
1928.000000	-0.005982
1927.000000	-0.005982
1926.000000	-0.005979
1925.000000	-0.005979
1924.000000	-0.005975
1923.000000	-0.005962
1922.000000	-0.005951
1921.000000	-0.005950
1920.000000	-0.005953
1919.000000	-0.005945
1918.000000	-0.005928
1917.000000	-0.005912
1916.000000	-0.005905
1915.000000	-0.005911
1914.000000	-0.005923
1913.000000	-0.005934
1912.000000	-0.005937
1911.000000	-0.005939
1910.000000	-0.005949
1909.000000	-0.005961
1908.000000	-0.005960
1907.000000	-0.005946
1906.000000	-0.005938
1905.000000	-0.005947
1904.000000	-0.005961
1903.000000	-0.005968
1902.000000	-0.005974
1901.000000	-0.005987
1900.000000	-0.006008
1899.000000	-0.006028
1898.000000	-0.006038
1897.000000	-0.006028
1896.000000	-0.005997
1895.000000	-0.005964
1894.000000	-0.005955
1893.000000	-0.005971
1892.000000	-0.005994
1891.000000	-0.006010
1890.000000	-0.006026
1889.000000	-0.006045
1888.000000	-0.006055
1887.000000	-0.006048
1886.000000	-0.006037
1885.000000	-0.006034
1884.000000	-0.006043
1883.000000	-0.006058
1882.000000	-0.006073
1881.000000	-0.006080
1880.000000	-0.006072
1879.000000	-0.006059
1878.000000	-0.006049
1877.000000	-0.006041
1876.000000	-0.006030
1875.000000	-0.006021
1874.000000	-0.006029
1873.000000	-0.006057
1872.000000	-0.006084
1871.000000	-0.006090
1870.000000	-0.006084
1869.000000	-0.006089
1868.000000	-0.006107
1867.000000	-0.006119
1866.000000	-0.006120
1865.000000	-0.006119
1864.000000	-0.006127
1863.000000	-0.006141
1862.000000	-0.006157
1861.000000	-0.006165
1860.000000	-0.006161
1859.000000	-0.006151
1858.000000	-0.006144
1857.000000	-0.006136
1856.000000	-0.006120
1855.000000	-0.006102
1854.000000	-0.006095
1853.000000	-0.006104
1852.000000	-0.006124
1851.000000	-0.006155
1850.000000	-0.006188
1849.000000	-0.006215
1848.000000	-0.006229
1847.000000	-0.006235
1846.000000	-0.006235
1845.000000	-0.006216
1844.000000	-0.006183
1843.000000	-0.006163
1842.000000	-0.006170
1841.000000	-0.006193
1840.000000	-0.006213
1839.000000	-0.006219
1838.000000	-0.006208
1837.000000	-0.006182
1836.000000	-0.006138
1835.000000	-0.006092
1834.000000	-0.006066
1833.000000	-0.006071
1832.000000	-0.006096
1831.000000	-0.006119
1830.000000	-0.006131
1829.000000	-0.006142
1828.000000	-0.006161
1827.000000	-0.006182
1826.000000	-0.006196
1825.000000	-0.006197
1824.000000	-0.006204
1823.000000	-0.006231
1822.000000	-0.006281
1821.000000	-0.006339
1820.000000	-0.006387
1819.000000	-0.006417
1818.000000	-0.006438
1817.000000	-0.006459
1816.000000	-0.006470
1815.000000	-0.006468
1814.000000	-0.006461
1813.000000	-0.006458
1812.000000	-0.006457
1811.000000	-0.006457
1810.000000	-0.006473
1809.000000	-0.006510
1808.000000	-0.006544
1807.000000	-0.006554
1806.000000	-0.006550
1805.000000	-0.006546
1804.000000	-0.006537
1803.000000	-0.006519
1802.000000	-0.006497
1801.000000	-0.006492
1800.000000	-0.006509
1799.000000	-0.006535
1798.000000	-0.006559
1797.000000	-0.006574
1796.000000	-0.006576
1795.000000	-0.006573
1794.000000	-0.006570
1793.000000	-0.006562
1792.000000	-0.006552
1791.000000	-0.006556
1790.000000	-0.006592
1789.000000	-0.006644
1788.000000	-0.006683
1787.000000	-0.006698
1786.000000	-0.006707
1785.000000	-0.006727
1784.000000	-0.006747
1783.000000	-0.006760
1782.000000	-0.006766
1781.000000	-0.006769
1780.000000	-0.006766
1779.000000	-0.006753
1778.000000	-0.006733
1777.000000	-0.006715
1776.000000	-0.006708
1775.000000	-0.006717
1774.000000	-0.006716
1773.000000	-0.006677
1772.000000	-0.006622
1771.000000	-0.006596
1770.000000	-0.006603
1769.000000	-0.006619
1768.000000	-0.006611
1767.000000	-0.006572
1766.000000	-0.006520
1765.000000	-0.006482
1764.000000	-0.006464
1763.000000	-0.006445
1762.000000	-0.006403
1761.000000	-0.006336
1760.000000	-0.006266
1759.000000	-0.006210
1758.000000	-0.006165
1757.000000	-0.006110
1756.000000	-0.006042
1755.000000	-0.005969
1754.000000	-0.005897
1753.000000	-0.005825
1752.000000	-0.005755
1751.000000	-0.005703
1750.000000	-0.005679
1749.000000	-0.005678
1748.000000	-0.005696
1747.000000	-0.005717
1746.000000	-0.005715
1745.000000	-0.005684
1744.000000	-0.005653
1743.000000	-0.005643
1742.000000	-0.005640
1741.000000	-0.005623
1740.000000	-0.005600
1739.000000	-0.005602
1738.000000	-0.005634
1737.000000	-0.005682
1736.000000	-0.005732
1735.000000	-0.005765
1734.000000	-0.005793
1733.000000	-0.005809
1732.000000	-0.005795
1731.000000	-0.005780
1730.000000	-0.005797
1729.000000	-0.005834
1728.000000	-0.005863
1727.000000	-0.005865
1726.000000	-0.005838
1725.000000	-0.005795
1724.000000	-0.005757
1723.000000	-0.005733
1722.000000	-0.005715
1721.000000	-0.005685
1720.000000	-0.005639
1719.000000	-0.005590
1718.000000	-0.005577
1717.000000	-0.005606
1716.000000	-0.005611
1715.000000	-0.005572
1714.000000	-0.005534
1713.000000	-0.005505
1712.000000	-0.005458
1711.000000	-0.005395
1710.000000	-0.005343
1709.000000	-0.005308
1708.000000	-0.005272
1707.000000	-0.005230
1706.000000	-0.005190
1705.000000	-0.005146
1704.000000	-0.005073
1703.000000	-0.004997
1702.000000	-0.004938
1701.000000	-0.004857
1700.000000	-0.004717
1699.000000	-0.004535
1698.000000	-0.004386
1697.000000	-0.004286
1696.000000	-0.004162
1695.000000	-0.003976
1694.000000	-0.003759
1693.000000	-0.003559
1692.000000	-0.003388
1691.000000	-0.003229
1690.000000	-0.003068
1689.000000	-0.002899
1688.000000	-0.002739
1687.000000	-0.002607
1686.000000	-0.002478
1685.000000	-0.002283
1684.000000	-0.002051
1683.000000	-0.001881
1682.000000	-0.001766
1681.000000	-0.001641
1680.000000	-0.001485
1679.000000	-0.001320
1678.000000	-0.001178
1677.000000	-0.001051
1676.000000	-0.000920
1675.000000	-0.000794
1674.000000	-0.000679
1673.000000	-0.000582
1672.000000	-0.000527
1671.000000	-0.000523
1670.000000	-0.000542
1669.000000	-0.000522
1668.000000	-0.000434
1667.000000	-0.000312
1666.000000	-0.000178
1665.000000	-0.000014
1664.000000	0.000228
1663.000000	0.000549
1662.000000	0.000900
1661.000000	0.001250
1660.000000	0.001598
1659.000000	0.001957
1658.000000	0.002330
1657.000000	0.002689
1656.000000	0.002975
1655.000000	0.003206
1654.000000	0.003571
1653.000000	0.004145
1652.000000	0.004704
1651.000000	0.005071
1650.000000	0.005263
1649.000000	0.005368
1648.000000	0.005500
1647.000000	0.005686
1646.000000	0.005855
1645.000000	0.005956
1644.000000	0.006008
1643.000000	0.006022
1642.000000	0.006009
1641.000000	0.005996
1640.000000	0.005991
1639.000000	0.005973
1638.000000	0.005917
1637.000000	0.005852
1636.000000	0.005819
1635.000000	0.005799
1634.000000	0.005759
1633.000000	0.005690
1632.000000	0.005587
1631.000000	0.005430
1630.000000	0.005190
1629.000000	0.004880
1628.000000	0.004561
1627.000000	0.004275
1626.000000	0.004007
1625.000000	0.003709
1624.000000	0.003369
1623.000000	0.003021
1622.000000	0.002726
1621.000000	0.002502
1620.000000	0.002298
1619.000000	0.002066
1618.000000	0.001806
1617.000000	0.001562
1616.000000	0.001365
1615.000000	0.001194
1614.000000	0.001016
1613.000000	0.000828
1612.000000	0.000650
1611.000000	0.000481
1610.000000	0.000293
1609.000000	0.000074
1608.000000	-0.000157
1607.000000	-0.000368
1606.000000	-0.000534
1605.000000	-0.000654
1604.000000	-0.000754
1603.000000	-0.000856
1602.000000	-0.000965
1601.000000	-0.001079
1600.000000	-0.001206
1599.000000	-0.001353
1598.000000	-0.001519
1597.000000	-0.001685
1596.000000	-0.001830
1595.000000	-0.001945
1594.000000	-0.002047
1593.000000	-0.002161
1592.000000	-0.002290
1591.000000	-0.002423
1590.000000	-0.002550
1589.000000	-0.002677
1588.000000	-0.002815
1587.000000	-0.002960
1586.000000	-0.003090
1585.000000	-0.003181
1584.000000	-0.003243
1583.000000	-0.003304
1582.000000	-0.003363
1581.000000	-0.003402
1580.000000	-0.003422
1579.000000	-0.003450
1578.000000	-0.003503
1577.000000	-0.003571
1576.000000	-0.003634
1575.000000	-0.003675
1574.000000	-0.003693
1573.000000	-0.003719
1572.000000	-0.003777
1571.000000	-0.003846
1570.000000	-0.003889
1569.000000	-0.003894
1568.000000	-0.003894
1567.000000	-0.003920
1566.000000	-0.003960
1565.000000	-0.003977
1564.000000	-0.003966
1563.000000	-0.003956
1562.000000	-0.003983
1561.000000	-0.004057
1560.000000	-0.004129
1559.000000	-0.004193
1558.000000	-0.004251
1557.000000	-0.004264
1556.000000	-0.004250
1555.000000	-0.004249
1554.000000	-0.004244
1553.000000	-0.004243
1552.000000	-0.004252
1551.000000	-0.004266
1550.000000	-0.004271
1549.000000	-0.004262
1548.000000	-0.004242
1547.000000	-0.004228
1546.000000	-0.004228
1545.000000	-0.004249
1544.000000	-0.004278
1543.000000	-0.004280
1542.000000	-0.004238
1541.000000	-0.004186
1540.000000	-0.004197
1539.000000	-0.004282
1538.000000	-0.004348
1537.000000	-0.004355
1536.000000	-0.004339
1535.000000	-0.004319
1534.000000	-0.004302
1533.000000	-0.004305
1532.000000	-0.004318
1531.000000	-0.004304
1530.000000	-0.004265
1529.000000	-0.004235
1528.000000	-0.004245
1527.000000	-0.004295
1526.000000	-0.004351
1525.000000	-0.004384
1524.000000	-0.004401
1523.000000	-0.004418
1522.000000	-0.004441
1521.000000	-0.004472
1520.000000	-0.004498
1519.000000	-0.004509
1518.000000	-0.004499
1517.000000	-0.004464
1516.000000	-0.004407
1515.000000	-0.004346
1514.000000	-0.004311
1513.000000	-0.004322
1512.000000	-0.004367
1511.000000	-0.004405
1510.000000	-0.004427
1509.000000	-0.004455
1508.000000	-0.004488
1507.000000	-0.004496
1506.000000	-0.004478
1505.000000	-0.004436
1504.000000	-0.004380
1503.000000	-0.004313
1502.000000	-0.004223
1501.000000	-0.004113
1500.000000	-0.004002
1499.000000	-0.003889
1498.000000	-0.003731
1497.000000	-0.003501
1496.000000	-0.003217
1495.000000	-0.002934
1494.000000	-0.002700
1493.000000	-0.002528
1492.000000	-0.002400
1491.000000	-0.002294
1490.000000	-0.002229
1489.000000	-0.002236
1488.000000	-0.002283
1487.000000	-0.002310
1486.000000	-0.002311
1485.000000	-0.002304
1484.000000	-0.002317
1483.000000	-0.002369
1482.000000	-0.002459
1481.000000	-0.002564
1480.000000	-0.002650
1479.000000	-0.002711
1478.000000	-0.002759
1477.000000	-0.002798
1476.000000	-0.002806
1475.000000	-0.002781
1474.000000	-0.002759
1473.000000	-0.002784
1472.000000	-0.002858
1471.000000	-0.002931
1470.000000	-0.002989
1469.000000	-0.003066
1468.000000	-0.003162
1467.000000	-0.003224
1466.000000	-0.003194
1465.000000	-0.003098
1464.000000	-0.003063
1463.000000	-0.003171
1462.000000	-0.003386
1461.000000	-0.003620
1460.000000	-0.003801
1459.000000	-0.003917
1458.000000	-0.004032
1457.000000	-0.004231
1456.000000	-0.004458
1455.000000	-0.004602
1454.000000	-0.004672
1453.000000	-0.004728
1452.000000	-0.004781
1451.000000	-0.004813
1450.000000	-0.004839
1449.000000	-0.004921
1448.000000	-0.005078
1447.000000	-0.005249
1446.000000	-0.005345
1445.000000	-0.005350
1444.000000	-0.005321
1443.000000	-0.005309
1442.000000	-0.005321
1441.000000	-0.005319
1440.000000	-0.005265
1439.000000	-0.005150
1438.000000	-0.004999
1437.000000	-0.004877
1436.000000	-0.004826
1435.000000	-0.004807
1434.000000	-0.004779
1433.000000	-0.004750
1432.000000	-0.004736
1431.000000	-0.004720
1430.000000	-0.004672
1429.000000	-0.004573
1428.000000	-0.004436
1427.000000	-0.004292
1426.000000	-0.004160
1425.000000	-0.004025
1424.000000	-0.003873
1423.000000	-0.003713
1422.000000	-0.003593
1421.000000	-0.003565
1420.000000	-0.003636
1419.000000	-0.003727
1418.000000	-0.003744
1417.000000	-0.003691
1416.000000	-0.003623
1415.000000	-0.003551
1414.000000	-0.003451
1413.000000	-0.003322
1412.000000	-0.003197
1411.000000	-0.003091
1410.000000	-0.002992
1409.000000	-0.002884
1408.000000	-0.002767
1407.000000	-0.002656
1406.000000	-0.002567
1405.000000	-0.002491
1404.000000	-0.002398
1403.000000	-0.002258
1402.000000	-0.002078
1401.000000	-0.001898
1400.000000	-0.001746
1399.000000	-0.001606
1398.000000	-0.001434
1397.000000	-0.001210
1396.000000	-0.000954
1395.000000	-0.000698
1394.000000	-0.000446
1393.000000	-0.000188
1392.000000	0.000064
1391.000000	0.000288
1390.000000	0.000479
1389.000000	0.000651
1388.000000	0.000801
1387.000000	0.000894
1386.000000	0.000894
1385.000000	0.000806
1384.000000	0.000655
1383.000000	0.000459
1382.000000	0.000204
1381.000000	-0.000143
1380.000000	-0.000599
1379.000000	-0.001123
1378.000000	-0.001617
1377.000000	-0.001993
1376.000000	-0.002193
1375.000000	-0.002167
1374.000000	-0.001888
1373.000000	-0.001411
1372.000000	-0.000863
1371.000000	-0.000355
1370.000000	0.000054
1369.000000	0.000356
1368.000000	0.000571
1367.000000	0.000734
1366.000000	0.000856
1365.000000	0.000907
1364.000000	0.000847
1363.000000	0.000678
1362.000000	0.000471
1361.000000	0.000281
1360.000000	0.000095
1359.000000	-0.000125
1358.000000	-0.000369
1357.000000	-0.000592
1356.000000	-0.000776
1355.000000	-0.000947
1354.000000	-0.001132
1353.000000	-0.001314
1352.000000	-0.001455
1351.000000	-0.001543
1350.000000	-0.001609
1349.000000	-0.001691
1348.000000	-0.001799
1347.000000	-0.001899
1346.000000	-0.001963
1345.000000	-0.001995
1344.000000	-0.002028
1343.000000	-0.002078
1342.000000	-0.002130
1341.000000	-0.002163
1340.000000	-0.002183
1339.000000	-0.002222
1338.000000	-0.002295
1337.000000	-0.002382
1336.000000	-0.002456
1335.000000	-0.002510
1334.000000	-0.002565
1333.000000	-0.002643
1332.000000	-0.002748
1331.000000	-0.002868
1330.000000	-0.002995
1329.000000	-0.003144
1328.000000	-0.003321
1327.000000	-0.003499
1326.000000	-0.003639
1325.000000	-0.003734
1324.000000	-0.003827
1323.000000	-0.003960
1322.000000	-0.004130
1321.000000	-0.004296
1320.000000	-0.004424
1319.000000	-0.004516
1318.000000	-0.004605
1317.000000	-0.004711
1316.000000	-0.004819
1315.000000	-0.004902
1314.000000	-0.004957
1313.000000	-0.005004
1312.000000	-0.005064
1311.000000	-0.005126
1310.000000	-0.005172
1309.000000	-0.005214
1308.000000	-0.005289
1307.000000	-0.005413
1306.000000	-0.005558
1305.000000	-0.005674
1304.000000	-0.005747
1303.000000	-0.005810
1302.000000	-0.005910
1301.000000	-0.006065
1300.000000	-0.006247
1299.000000	-0.006412
1298.000000	-0.006542
1297.000000	-0.006655
1296.000000	-0.006765
1295.000000	-0.006860
1294.000000	-0.006925
1293.000000	-0.006975
1292.000000	-0.007047
1291.000000	-0.007161
1290.000000	-0.007293
1289.000000	-0.007408
1288.000000	-0.007493
1287.000000	-0.007567
1286.000000	-0.007649
1285.000000	-0.007730
1284.000000	-0.007786
1283.000000	-0.007817
1282.000000	-0.007863
1281.000000	-0.007958
1280.000000	-0.008089
1279.000000	-0.008203
1278.000000	-0.008281
1277.000000	-0.008360
1276.000000	-0.008485
1275.000000	-0.008646
1274.000000	-0.008795
1273.000000	-0.008901
1272.000000	-0.008989
1271.000000	-0.009106
1270.000000	-0.009275
1269.000000	-0.009477
1268.000000	-0.009670
1267.000000	-0.009833
1266.000000	-0.009985
1265.000000	-0.010159
1264.000000	-0.010352
1263.000000	-0.010529
1262.000000	-0.010681
1261.000000	-0.010841
1260.000000	-0.011043
1259.000000	-0.011264
1258.000000	-0.011462
1257.000000	-0.011632
1256.000000	-0.011823
1255.000000	-0.012070
1254.000000	-0.012364
1253.000000	-0.012673
1252.000000	-0.012991
1251.000000	-0.013342
1250.000000	-0.013753
1249.000000	-0.014212
1248.000000	-0.014673
1247.000000	-0.015103
1246.000000	-0.015525
1245.000000	-0.015989
1244.000000	-0.016494
1243.000000	-0.016963
1242.000000	-0.017331
1241.000000	-0.017611
1240.000000	-0.017868
1239.000000	-0.018132
1238.000000	-0.018378
1237.000000	-0.018570
1236.000000	-0.018705
1235.000000	-0.018804
1234.000000	-0.018879
1233.000000	-0.018917
1232.000000	-0.018894
1231.000000	-0.018813
1230.000000	-0.018713
1229.000000	-0.018637
1228.000000	-0.018588
1227.000000	-0.018530
1226.000000	-0.018456
1225.000000	-0.018403
1224.000000	-0.018408
1223.000000	-0.018452
1222.000000	-0.018480
1221.000000	-0.018462
1220.000000	-0.018427
1219.000000	-0.018433
1218.000000	-0.018506
1217.000000	-0.018620
1216.000000	-0.018720
1215.000000	-0.018777
1214.000000	-0.018807
1213.000000	-0.018841
1212.000000	-0.018886
1211.000000	-0.018926
1210.000000	-0.018973
1209.000000	-0.019059
1208.000000	-0.019180
1207.000000	-0.019282
1206.000000	-0.019318
1205.000000	-0.019299
1204.000000	-0.019278
1203.000000	-0.019287
1202.000000	-0.019317
1201.000000	-0.019344
1200.000000	-0.019362
1199.000000	-0.019387
1198.000000	-0.019439
1197.000000	-0.019501
1196.000000	-0.019513
1195.000000	-0.019423
1194.000000	-0.019241
1193.000000	-0.019018
1192.000000	-0.018776
1191.000000	-0.018499
1190.000000	-0.018189
1189.000000	-0.017907
1188.000000	-0.017718
1187.000000	-0.017635
1186.000000	-0.017606
1185.000000	-0.017563
1184.000000	-0.017488
1183.000000	-0.017419
1182.000000	-0.017411
1181.000000	-0.017469
1180.000000	-0.017538
1179.000000	-0.017579
1178.000000	-0.017616
1177.000000	-0.017694
1176.000000	-0.017785
1175.000000	-0.017809
1174.000000	-0.017736
1173.000000	-0.017635
1172.000000	-0.017601
1171.000000	-0.017653
1170.000000	-0.017747
1169.000000	-0.017824
1168.000000	-0.017852
1167.000000	-0.017818
1166.000000	-0.017714
1165.000000	-0.017532
1164.000000	-0.017255
1163.000000	-0.016894
1162.000000	-0.016520
1161.000000	-0.016213
1160.000000	-0.015992
1159.000000	-0.015820
1158.000000	-0.015670
1157.000000	-0.015569
1156.000000	-0.015543
1155.000000	-0.015567
1154.000000	-0.015588
1153.000000	-0.015590
1152.000000	-0.015595
1151.000000	-0.015622
1150.000000	-0.015655
1149.000000	-0.015661
1148.000000	-0.015621
1147.000000	-0.015551
1146.000000	-0.015492
1145.000000	-0.015476
1144.000000	-0.015482
1143.000000	-0.015459
1142.000000	-0.015390
1141.000000	-0.015317
1140.000000	-0.015281
1139.000000	-0.015263
1138.000000	-0.015214
1137.000000	-0.015130
1136.000000	-0.015054
1135.000000	-0.015012
1134.000000	-0.014979
1133.000000	-0.014917
1132.000000	-0.014833
1131.000000	-0.014773
1130.000000	-0.014769
1129.000000	-0.014789
1128.000000	-0.014771
1127.000000	-0.014692
1126.000000	-0.014597
1125.000000	-0.014537
1124.000000	-0.014507
1123.000000	-0.014451
1122.000000	-0.014350
1121.000000	-0.014244
1120.000000	-0.014175
1119.000000	-0.014128
1118.000000	-0.014057
1117.000000	-0.013953
1116.000000	-0.013848
1115.000000	-0.013773
1114.000000	-0.013717
1113.000000	-0.013641
1112.000000	-0.013527
1111.000000	-0.013397
1110.000000	-0.013295
1109.000000	-0.013239
1108.000000	-0.013200
1107.000000	-0.013137
1106.000000	-0.013055
1105.000000	-0.012995
1104.000000	-0.012979
1103.000000	-0.012975
1102.000000	-0.012934
1101.000000	-0.012846
1100.000000	-0.012745
1099.000000	-0.012669
1098.000000	-0.012630
1097.000000	-0.012604
1096.000000	-0.012562
1095.000000	-0.012491
1094.000000	-0.012405
1093.000000	-0.012321
1092.000000	-0.012235
1091.000000	-0.012134
1090.000000	-0.012020
1089.000000	-0.011922
1088.000000	-0.011853
1087.000000	-0.011791
1086.000000	-0.011712
1085.000000	-0.011626
1084.000000	-0.011568
1083.000000	-0.011544
1082.000000	-0.011514
1081.000000	-0.011434
1080.000000	-0.011314
1079.000000	-0.011210
1078.000000	-0.011159
1077.000000	-0.011138
1076.000000	-0.011093
1075.000000	-0.011007
1074.000000	-0.010916
1073.000000	-0.010857
1072.000000	-0.010817
1071.000000	-0.010751
1070.000000	-0.010651
1069.000000	-0.010548
1068.000000	-0.010469
1067.000000	-0.010403
1066.000000	-0.010322
1065.000000	-0.010228
1064.000000	-0.010158
1063.000000	-0.010137
1062.000000	-0.010146
1061.000000	-0.010129
1060.000000	-0.010049
1059.000000	-0.009931
1058.000000	-0.009846
1057.000000	-0.009829
1056.000000	-0.009852
1055.000000	-0.009863
1054.000000	-0.009847
1053.000000	-0.009835
1052.000000	-0.009849
1051.000000	-0.009873
1050.000000	-0.009877
1049.000000	-0.009868
1048.000000	-0.009883
1047.000000	-0.009947
1046.000000	-0.010039
1045.000000	-0.010105
1044.000000	-0.010124
1043.000000	-0.010130
1042.000000	-0.010168
1041.000000	-0.010221
1040.000000	-0.010213
1039.000000	-0.010095
1038.000000	-0.009900
1037.000000	-0.009708
1036.000000	-0.009555
1035.000000	-0.009417
1034.000000	-0.009262
1033.000000	-0.009095
1032.000000	-0.008944
1031.000000	-0.008826
1030.000000	-0.008728
1029.000000	-0.008618
1028.000000	-0.008489
1027.000000	-0.008380
1026.000000	-0.008352
1025.000000	-0.008413
1024.000000	-0.008513
1023.000000	-0.008592
1022.000000	-0.008642
1021.000000	-0.008686
1020.000000	-0.008714
1019.000000	-0.008697
1018.000000	-0.008636
1017.000000	-0.008577
1016.000000	-0.008560
1015.000000	-0.008568
1014.000000	-0.008551
1013.000000	-0.008477
1012.000000	-0.008363
1011.000000	-0.008260
1010.000000	-0.008206
1009.000000	-0.008189
1008.000000	-0.008158
1007.000000	-0.008090
1006.000000	-0.008024
1005.000000	-0.008014
1004.000000	-0.008051
1003.000000	-0.008074
1002.000000	-0.008039
1001.000000	-0.007967
1000.000000	-0.007898
999.000000	-0.007835
998.000000	-0.007757
997.000000	-0.007654
996.000000	-0.007551
995.000000	-0.007478
994.000000	-0.007433
993.000000	-0.007381
992.000000	-0.007292
991.000000	-0.007181
990.000000	-0.007095
989.000000	-0.007051
988.000000	-0.007013
987.000000	-0.006955
986.000000	-0.006910
985.000000	-0.006932
984.000000	-0.007007
983.000000	-0.007053
982.000000	-0.007026
981.000000	-0.006973
980.000000	-0.006980
979.000000	-0.007071
978.000000	-0.007192
977.000000	-0.007277
976.000000	-0.007318
975.000000	-0.007370
974.000000	-0.007486
973.000000	-0.007661
972.000000	-0.007827
971.000000	-0.007932
970.000000	-0.007994
969.000000	-0.008061
968.000000	-0.008142
967.000000	-0.008200
966.000000	-0.008218
965.000000	-0.008237
964.000000	-0.008293
963.000000	-0.008366
962.000000	-0.008411
961.000000	-0.008420
960.000000	-0.008429
959.000000	-0.008475
958.000000	-0.008556
957.000000	-0.008625
956.000000	-0.008617
955.000000	-0.008511
954.000000	-0.008356
953.000000	-0.008243
952.000000	-0.008221
951.000000	-0.008271
950.000000	-0.008343
949.000000	-0.008418
948.000000	-0.008500
947.000000	-0.008571
946.000000	-0.008602
945.000000	-0.008586
944.000000	-0.008560
943.000000	-0.008565
942.000000	-0.008605
941.000000	-0.008648
940.000000	-0.008675
939.000000	-0.008700
938.000000	-0.008747
937.000000	-0.008797
936.000000	-0.008798
935.000000	-0.008729
934.000000	-0.008640
933.000000	-0.008594
932.000000	-0.008577
931.000000	-0.008504
930.000000	-0.008333
929.000000	-0.008120
928.000000	-0.007976
927.000000	-0.007961
926.000000	-0.008052
925.000000	-0.008186
924.000000	-0.008333
923.000000	-0.008515
922.000000	-0.008765
921.000000	-0.009069
920.000000	-0.009352
919.000000	-0.009518
918.000000	-0.009521
917.000000	-0.009367
916.000000	-0.009102
915.000000	-0.008786
914.000000	-0.008492
913.000000	-0.008284
912.000000	-0.008178
911.000000	-0.008136
910.000000	-0.008092
909.000000	-0.008007
908.000000	-0.007899
907.000000	-0.007829
906.000000	-0.007829
905.000000	-0.007849
904.000000	-0.007806
903.000000	-0.007690
902.000000	-0.007582
901.000000	-0.007546
900.000000	-0.007549
899.000000	-0.007519
898.000000	-0.007452
897.000000	-0.007409
896.000000	-0.007422
895.000000	-0.007454
894.000000	-0.007449
893.000000	-0.007389
892.000000	-0.007310
891.000000	-0.007274
890.000000	-0.007314
889.000000	-0.007404
888.000000	-0.007471
887.000000	-0.007489
886.000000	-0.007511
885.000000	-0.007598
884.000000	-0.007741
883.000000	-0.007904
882.000000	-0.008102
881.000000	-0.008378
880.000000	-0.008700
879.000000	-0.008951
878.000000	-0.009050
877.000000	-0.009032
876.000000	-0.008986
875.000000	-0.008964
874.000000	-0.008954
873.000000	-0.008934
872.000000	-0.008903
871.000000	-0.008895
870.000000	-0.008949
869.000000	-0.009051
868.000000	-0.009144
867.000000	-0.009197
866.000000	-0.009255
865.000000	-0.009385
864.000000	-0.009586
863.000000	-0.009811
862.000000	-0.010054
861.000000	-0.010376
860.000000	-0.010836
859.000000	-0.011443
858.000000	-0.012200
857.000000	-0.013160
856.000000	-0.014439
855.000000	-0.016189
854.000000	-0.018524
853.000000	-0.021424
852.000000	-0.024671
851.000000	-0.027885
850.000000	-0.030614
849.000000	-0.032422
848.000000	-0.032957
847.000000	-0.032107
846.000000	-0.030114
845.000000	-0.027441
844.000000	-0.024489
843.000000	-0.021482
842.000000	-0.018570
841.000000	-0.015909
840.000000	-0.013652
839.000000	-0.011899
838.000000	-0.010660
837.000000	-0.009838
836.000000	-0.009276
835.000000	-0.008875
834.000000	-0.008624
833.000000	-0.008511
832.000000	-0.008438
831.000000	-0.008295
830.000000	-0.008093
829.000000	-0.007933
828.000000	-0.007865
827.000000	-0.007840
826.000000	-0.007811
825.000000	-0.007796
824.000000	-0.007823
823.000000	-0.007868
822.000000	-0.007888
821.000000	-0.007855
820.000000	-0.007781
819.000000	-0.007714
818.000000	-0.007707
817.000000	-0.007748
816.000000	-0.007744
815.000000	-0.007642
814.000000	-0.007522
813.000000	-0.007506
812.000000	-0.007595
811.000000	-0.007683
810.000000	-0.007712
809.000000	-0.007720
808.000000	-0.007747
807.000000	-0.007781
806.000000	-0.007807
805.000000	-0.007830
804.000000	-0.007838
803.000000	-0.007809
802.000000	-0.007767
801.000000	-0.007748
800.000000	-0.007731
799.000000	-0.007666
798.000000	-0.007574
797.000000	-0.007530
796.000000	-0.007546
795.000000	-0.007555
794.000000	-0.007530
793.000000	-0.007531
792.000000	-0.007592
791.000000	-0.007662
790.000000	-0.007683
789.000000	-0.007666
788.000000	-0.007651
787.000000	-0.007654
786.000000	-0.007672
785.000000	-0.007693
784.000000	-0.007679
783.000000	-0.007615
782.000000	-0.007551
781.000000	-0.007543
780.000000	-0.007565
779.000000	-0.007539
778.000000	-0.007464
777.000000	-0.007419
776.000000	-0.007435
775.000000	-0.007446
774.000000	-0.007393
773.000000	-0.007288
772.000000	-0.007176
771.000000	-0.007098
770.000000	-0.007080
769.000000	-0.007107
768.000000	-0.007099
767.000000	-0.007010
766.000000	-0.006919
765.000000	-0.006919
764.000000	-0.006966
763.000000	-0.006932
762.000000	-0.006817
761.000000	-0.006759
760.000000	-0.006844
759.000000	-0.007004
758.000000	-0.007143
757.000000	-0.007232
756.000000	-0.007264
755.000000	-0.007232
754.000000	-0.007183
753.000000	-0.007182
752.000000	-0.007212
751.000000	-0.007201
750.000000	-0.007159
749.000000	-0.007146
748.000000	-0.007124
747.000000	-0.006973
746.000000	-0.006684
745.000000	-0.006387
744.000000	-0.006168
743.000000	-0.005999
742.000000	-0.005872
741.000000	-0.005839
740.000000	-0.005866
739.000000	-0.005826
738.000000	-0.005693
737.000000	-0.005586
736.000000	-0.005577
735.000000	-0.005617
734.000000	-0.005680
733.000000	-0.005793
732.000000	-0.005899
731.000000	-0.005888
730.000000	-0.005802
729.000000	-0.005771
728.000000	-0.005790
727.000000	-0.005757
726.000000	-0.005674
725.000000	-0.005645
724.000000	-0.005631
723.000000	-0.005415
722.000000	-0.004921
721.000000	-0.004421
720.000000	-0.004284
719.000000	-0.004578
718.000000	-0.005046
717.000000	-0.005396
716.000000	-0.005500
715.000000	-0.005408
714.000000	-0.005284
713.000000	-0.005234
712.000000	-0.005195
711.000000	-0.005048
710.000000	-0.004825
709.000000	-0.004655
708.000000	-0.004551
707.000000	-0.004429
706.000000	-0.004236
705.000000	-0.004004
704.000000	-0.003801
703.000000	-0.003637
702.000000	-0.003523
701.000000	-0.003492
700.000000	-0.003486
699.000000	-0.003439
698.000000	-0.003365
697.000000	-0.003300
696.000000	-0.003221
695.000000	-0.003039
694.000000	-0.002835
693.000000	-0.002775
692.000000	-0.002744
691.000000	-0.002498
690.000000	-0.002044
689.000000	-0.001695
688.000000	-0.001648
687.000000	-0.001699
686.000000	-0.001657
685.000000	-0.001631
684.000000	-0.001696
683.000000	-0.001756
682.000000	-0.001803
681.000000	-0.001954
680.000000	-0.002109
679.000000	-0.002043
678.000000	-0.001887
677.000000	-0.001859
676.000000	-0.001896
675.000000	-0.001850
674.000000	-0.001876
673.000000	-0.002040
672.000000	-0.002077
671.000000	-0.002076
670.000000	-0.003691
669.000000	-0.009061
668.000000	-0.013638
667.000000	-0.011874
666.000000	-0.008251
665.000000	-0.005387
664.000000	-0.002689
663.000000	-0.000532
662.000000	0.000819
661.000000	0.001513
660.000000	0.001995
659.000000	0.002279
658.000000	0.002319
657.000000	0.002290
656.000000	0.002168
655.000000	0.001623
654.000000	0.000796
653.000000	0.000303
652.000000	0.000267
651.000000	0.000241
650.000000	0.000054
649.000000	0.000017
648.000000	0.000088
647.000000	-0.000187
646.000000	-0.000737
645.000000	-0.001038
644.000000	-0.000992
643.000000	-0.000965
642.000000	-0.001088
641.000000	-0.001080
640.000000	-0.000856
639.000000	-0.000726
638.000000	-0.000765
637.000000	-0.000685
636.000000	-0.000475
635.000000	-0.000444
634.000000	-0.000626
633.000000	-0.000741
632.000000	-0.000747
631.000000	-0.000872
630.000000	-0.001070
629.000000	-0.000980
628.000000	-0.000589
627.000000	-0.000339
626.000000	-0.000360
625.000000	-0.000267
624.000000	0.000163
623.000000	0.000658
622.000000	0.000886
621.000000	0.000738
620.000000	0.000146
619.000000	-0.000785
618.000000	-0.001477
617.000000	-0.001354
616.000000	-0.000647
615.000000	-0.000135
614.000000	-0.000129
613.000000	-0.000285
612.000000	-0.000337
611.000000	-0.000411
610.000000	-0.000617
609.000000	-0.000785
608.000000	-0.000749
607.000000	-0.000576
606.000000	-0.000357
605.000000	-0.000146
604.000000	-0.000166
603.000000	-0.000638
602.000000	-0.001360
601.000000	-0.001878
600.000000	-0.001943
