# Supplementary material for: Real-time monitoring of the reversible capture and release of CO2 on anthraquinone and riboflavin-modified graphitic electrodes using ATR-SEIRAS
Source: Chem Sci. 2025 Nov 4;16(48):23189–202. doi: 10.1039/d5sc05427c (PMC12584010; doi:10.1039/d5sc05427c)
Supplement: SC-016-D5SC05427C-s001 [file SC-016-D5SC05427C-s001.zip › Data Folders/Main Figures/Figure3/3a/050.ASC]

PE IR       SUBTECH     SPECTRUM    ASCII       PEDS        4.00        
   -1
050.ASC
24/06/26
16:04:40.00
24/06/26
16:04:40.00
Administrator

600.000000
#HDR
-1
-1
#GR
Wavenumber
A
1.0
0.0
4000.000000
-1.000000
3401
8
0.031701
-0.032655
#DATA
4000.000000	-0.003943
3999.000000	-0.003963
3998.000000	-0.003980
3997.000000	-0.003991
3996.000000	-0.003991
3995.000000	-0.003973
3994.000000	-0.003941
3993.000000	-0.003902
3992.000000	-0.003861
3991.000000	-0.003820
3990.000000	-0.003787
3989.000000	-0.003776
3988.000000	-0.003793
3987.000000	-0.003829
3986.000000	-0.003858
3985.000000	-0.003861
3984.000000	-0.003838
3983.000000	-0.003802
3982.000000	-0.003771
3981.000000	-0.003757
3980.000000	-0.003759
3979.000000	-0.003763
3978.000000	-0.003758
3977.000000	-0.003736
3976.000000	-0.003709
3975.000000	-0.003690
3974.000000	-0.003689
3973.000000	-0.003708
3972.000000	-0.003746
3971.000000	-0.003795
3970.000000	-0.003842
3969.000000	-0.003868
3968.000000	-0.003868
3967.000000	-0.003849
3966.000000	-0.003828
3965.000000	-0.003814
3964.000000	-0.003814
3963.000000	-0.003828
3962.000000	-0.003857
3961.000000	-0.003890
3960.000000	-0.003913
3959.000000	-0.003919
3958.000000	-0.003915
3957.000000	-0.003920
3956.000000	-0.003944
3955.000000	-0.003984
3954.000000	-0.004025
3953.000000	-0.004054
3952.000000	-0.004059
3951.000000	-0.004043
3950.000000	-0.004014
3949.000000	-0.003993
3948.000000	-0.003993
3947.000000	-0.004011
3946.000000	-0.004038
3945.000000	-0.004068
3944.000000	-0.004099
3943.000000	-0.004126
3942.000000	-0.004137
3941.000000	-0.004125
3940.000000	-0.004099
3939.000000	-0.004079
3938.000000	-0.004073
3937.000000	-0.004078
3936.000000	-0.004083
3935.000000	-0.004084
3934.000000	-0.004084
3933.000000	-0.004086
3932.000000	-0.004089
3931.000000	-0.004093
3930.000000	-0.004096
3929.000000	-0.004102
3928.000000	-0.004117
3927.000000	-0.004141
3926.000000	-0.004163
3925.000000	-0.004167
3924.000000	-0.004155
3923.000000	-0.004137
3922.000000	-0.004122
3921.000000	-0.004111
3920.000000	-0.004107
3919.000000	-0.004118
3918.000000	-0.004133
3917.000000	-0.004132
3916.000000	-0.004103
3915.000000	-0.004059
3914.000000	-0.004021
3913.000000	-0.004002
3912.000000	-0.004006
3911.000000	-0.004033
3910.000000	-0.004072
3909.000000	-0.004103
3908.000000	-0.004117
3907.000000	-0.004114
3906.000000	-0.004101
3905.000000	-0.004077
3904.000000	-0.004042
3903.000000	-0.004009
3902.000000	-0.003996
3901.000000	-0.004010
3900.000000	-0.004038
3899.000000	-0.004069
3898.000000	-0.004101
3897.000000	-0.004133
3896.000000	-0.004160
3895.000000	-0.004175
3894.000000	-0.004182
3893.000000	-0.004185
3892.000000	-0.004177
3891.000000	-0.004144
3890.000000	-0.004096
3889.000000	-0.004065
3888.000000	-0.004069
3887.000000	-0.004083
3886.000000	-0.004073
3885.000000	-0.004048
3884.000000	-0.004054
3883.000000	-0.004119
3882.000000	-0.004212
3881.000000	-0.004270
3880.000000	-0.004256
3879.000000	-0.004203
3878.000000	-0.004171
3877.000000	-0.004195
3876.000000	-0.004245
3875.000000	-0.004254
3874.000000	-0.004187
3873.000000	-0.004085
3872.000000	-0.004021
3871.000000	-0.004007
3870.000000	-0.004003
3869.000000	-0.003984
3868.000000	-0.003971
3867.000000	-0.003984
3866.000000	-0.004014
3865.000000	-0.004049
3864.000000	-0.004093
3863.000000	-0.004143
3862.000000	-0.004177
3861.000000	-0.004185
3860.000000	-0.004168
3859.000000	-0.004134
3858.000000	-0.004093
3857.000000	-0.004061
3856.000000	-0.004057
3855.000000	-0.004065
3854.000000	-0.004033
3853.000000	-0.003974
3852.000000	-0.003958
3851.000000	-0.004011
3850.000000	-0.004091
3849.000000	-0.004151
3848.000000	-0.004174
3847.000000	-0.004173
3846.000000	-0.004162
3845.000000	-0.004141
3844.000000	-0.004098
3843.000000	-0.004031
3842.000000	-0.003969
3841.000000	-0.003946
3840.000000	-0.003965
3839.000000	-0.004000
3838.000000	-0.004022
3837.000000	-0.004029
3836.000000	-0.004040
3835.000000	-0.004076
3834.000000	-0.004139
3833.000000	-0.004207
3832.000000	-0.004245
3831.000000	-0.004244
3830.000000	-0.004232
3829.000000	-0.004242
3828.000000	-0.004276
3827.000000	-0.004295
3826.000000	-0.004265
3825.000000	-0.004203
3824.000000	-0.004154
3823.000000	-0.004132
3822.000000	-0.004099
3821.000000	-0.004024
3820.000000	-0.003945
3819.000000	-0.003927
3818.000000	-0.003997
3817.000000	-0.004109
3816.000000	-0.004198
3815.000000	-0.004238
3814.000000	-0.004254
3813.000000	-0.004259
3812.000000	-0.004243
3811.000000	-0.004206
3810.000000	-0.004173
3809.000000	-0.004162
3808.000000	-0.004161
3807.000000	-0.004137
3806.000000	-0.004089
3805.000000	-0.004053
3804.000000	-0.004059
3803.000000	-0.004088
3802.000000	-0.004095
3801.000000	-0.004066
3800.000000	-0.004048
3799.000000	-0.004082
3798.000000	-0.004161
3797.000000	-0.004239
3796.000000	-0.004275
3795.000000	-0.004271
3794.000000	-0.004255
3793.000000	-0.004249
3792.000000	-0.004255
3791.000000	-0.004267
3790.000000	-0.004275
3789.000000	-0.004275
3788.000000	-0.004273
3787.000000	-0.004282
3786.000000	-0.004307
3785.000000	-0.004330
3784.000000	-0.004331
3783.000000	-0.004309
3782.000000	-0.004282
3781.000000	-0.004274
3780.000000	-0.004293
3779.000000	-0.004327
3778.000000	-0.004355
3777.000000	-0.004364
3776.000000	-0.004351
3775.000000	-0.004320
3774.000000	-0.004285
3773.000000	-0.004261
3772.000000	-0.004253
3771.000000	-0.004244
3770.000000	-0.004219
3769.000000	-0.004187
3768.000000	-0.004175
3767.000000	-0.004195
3766.000000	-0.004230
3765.000000	-0.004250
3764.000000	-0.004243
3763.000000	-0.004230
3762.000000	-0.004225
3761.000000	-0.004226
3760.000000	-0.004232
3759.000000	-0.004241
3758.000000	-0.004239
3757.000000	-0.004206
3756.000000	-0.004147
3755.000000	-0.004076
3754.000000	-0.003994
3753.000000	-0.003896
3752.000000	-0.003800
3751.000000	-0.003733
3750.000000	-0.003681
3749.000000	-0.003618
3748.000000	-0.003568
3747.000000	-0.003566
3746.000000	-0.003570
3745.000000	-0.003504
3744.000000	-0.003395
3743.000000	-0.003355
3742.000000	-0.003384
3741.000000	-0.003384
3740.000000	-0.003280
3739.000000	-0.003085
3738.000000	-0.002870
3737.000000	-0.002731
3736.000000	-0.002794
3735.000000	-0.003099
3734.000000	-0.003467
3733.000000	-0.003604
3732.000000	-0.003384
3731.000000	-0.002932
3730.000000	-0.002466
3729.000000	-0.002120
3728.000000	-0.001933
3727.000000	-0.001897
3726.000000	-0.001982
3725.000000	-0.002126
3724.000000	-0.002281
3723.000000	-0.002448
3722.000000	-0.002644
3721.000000	-0.002870
3720.000000	-0.003103
3719.000000	-0.003308
3718.000000	-0.003449
3717.000000	-0.003513
3716.000000	-0.003529
3715.000000	-0.003510
3714.000000	-0.003380
3713.000000	-0.003038
3712.000000	-0.002537
3711.000000	-0.002134
3710.000000	-0.002018
3709.000000	-0.002145
3708.000000	-0.002342
3707.000000	-0.002466
3706.000000	-0.002480
3705.000000	-0.002446
3704.000000	-0.002454
3703.000000	-0.002528
3702.000000	-0.002606
3701.000000	-0.002605
3700.000000	-0.002528
3699.000000	-0.002450
3698.000000	-0.002433
3697.000000	-0.002470
3696.000000	-0.002511
3695.000000	-0.002504
3694.000000	-0.002450
3693.000000	-0.002431
3692.000000	-0.002575
3691.000000	-0.002949
3690.000000	-0.003421
3689.000000	-0.003715
3688.000000	-0.003681
3687.000000	-0.003444
3686.000000	-0.003222
3685.000000	-0.003114
3684.000000	-0.003090
3683.000000	-0.003073
3682.000000	-0.003026
3681.000000	-0.002950
3680.000000	-0.002856
3679.000000	-0.002758
3678.000000	-0.002689
3677.000000	-0.002669
3676.000000	-0.002678
3675.000000	-0.002679
3674.000000	-0.002663
3673.000000	-0.002664
3672.000000	-0.002710
3671.000000	-0.002782
3670.000000	-0.002835
3669.000000	-0.002850
3668.000000	-0.002838
3667.000000	-0.002826
3666.000000	-0.002821
3665.000000	-0.002809
3664.000000	-0.002782
3663.000000	-0.002744
3662.000000	-0.002699
3661.000000	-0.002648
3660.000000	-0.002591
3659.000000	-0.002544
3658.000000	-0.002515
3657.000000	-0.002487
3656.000000	-0.002435
3655.000000	-0.002360
3654.000000	-0.002286
3653.000000	-0.002231
3652.000000	-0.002188
3651.000000	-0.002142
3650.000000	-0.002092
3649.000000	-0.002054
3648.000000	-0.002042
3647.000000	-0.002054
3646.000000	-0.002078
3645.000000	-0.002102
3644.000000	-0.002110
3643.000000	-0.002087
3642.000000	-0.002026
3641.000000	-0.001932
3640.000000	-0.001818
3639.000000	-0.001701
3638.000000	-0.001590
3637.000000	-0.001487
3636.000000	-0.001381
3635.000000	-0.001253
3634.000000	-0.001113
3633.000000	-0.000992
3632.000000	-0.000900
3631.000000	-0.000803
3630.000000	-0.000658
3629.000000	-0.000512
3628.000000	-0.000477
3627.000000	-0.000572
3626.000000	-0.000731
3625.000000	-0.000904
3624.000000	-0.001112
3623.000000	-0.001416
3622.000000	-0.001833
3621.000000	-0.002255
3620.000000	-0.002470
3619.000000	-0.002347
3618.000000	-0.002000
3617.000000	-0.001673
3616.000000	-0.001524
3615.000000	-0.001547
3614.000000	-0.001630
3613.000000	-0.001660
3612.000000	-0.001605
3611.000000	-0.001491
3610.000000	-0.001340
3609.000000	-0.001190
3608.000000	-0.001115
3607.000000	-0.001166
3606.000000	-0.001299
3605.000000	-0.001421
3604.000000	-0.001470
3603.000000	-0.001437
3602.000000	-0.001372
3601.000000	-0.001345
3600.000000	-0.001403
3599.000000	-0.001520
3598.000000	-0.001613
3597.000000	-0.001612
3596.000000	-0.001515
3595.000000	-0.001392
3594.000000	-0.001328
3593.000000	-0.001359
3592.000000	-0.001464
3591.000000	-0.001622
3590.000000	-0.001819
3589.000000	-0.002032
3588.000000	-0.002203
3587.000000	-0.002281
3586.000000	-0.002285
3585.000000	-0.002278
3584.000000	-0.002305
3583.000000	-0.002366
3582.000000	-0.002446
3581.000000	-0.002531
3580.000000	-0.002614
3579.000000	-0.002683
3578.000000	-0.002727
3577.000000	-0.002743
3576.000000	-0.002740
3575.000000	-0.002737
3574.000000	-0.002747
3573.000000	-0.002774
3572.000000	-0.002803
3571.000000	-0.002819
3570.000000	-0.002819
3569.000000	-0.002817
3568.000000	-0.002825
3567.000000	-0.002843
3566.000000	-0.002855
3565.000000	-0.002858
3564.000000	-0.002866
3563.000000	-0.002890
3562.000000	-0.002926
3561.000000	-0.002955
3560.000000	-0.002964
3559.000000	-0.002954
3558.000000	-0.002934
3557.000000	-0.002919
3556.000000	-0.002919
3555.000000	-0.002932
3554.000000	-0.002954
3553.000000	-0.002976
3552.000000	-0.002991
3551.000000	-0.002994
3550.000000	-0.002988
3549.000000	-0.002980
3548.000000	-0.002988
3547.000000	-0.003021
3546.000000	-0.003072
3545.000000	-0.003120
3544.000000	-0.003147
3543.000000	-0.003154
3542.000000	-0.003147
3541.000000	-0.003136
3540.000000	-0.003129
3539.000000	-0.003135
3538.000000	-0.003154
3537.000000	-0.003175
3536.000000	-0.003189
3535.000000	-0.003192
3534.000000	-0.003189
3533.000000	-0.003181
3532.000000	-0.003172
3531.000000	-0.003171
3530.000000	-0.003185
3529.000000	-0.003209
3528.000000	-0.003230
3527.000000	-0.003245
3526.000000	-0.003262
3525.000000	-0.003294
3524.000000	-0.003342
3523.000000	-0.003396
3522.000000	-0.003440
3521.000000	-0.003463
3520.000000	-0.003468
3519.000000	-0.003469
3518.000000	-0.003475
3517.000000	-0.003488
3516.000000	-0.003499
3515.000000	-0.003504
3514.000000	-0.003506
3513.000000	-0.003515
3512.000000	-0.003541
3511.000000	-0.003590
3510.000000	-0.003645
3509.000000	-0.003680
3508.000000	-0.003678
3507.000000	-0.003655
3506.000000	-0.003644
3505.000000	-0.003658
3504.000000	-0.003684
3503.000000	-0.003699
3502.000000	-0.003699
3501.000000	-0.003697
3500.000000	-0.003706
3499.000000	-0.003720
3498.000000	-0.003729
3497.000000	-0.003729
3496.000000	-0.003728
3495.000000	-0.003734
3494.000000	-0.003745
3493.000000	-0.003759
3492.000000	-0.003776
3491.000000	-0.003801
3490.000000	-0.003833
3489.000000	-0.003863
3488.000000	-0.003870
3487.000000	-0.003847
3486.000000	-0.003804
3485.000000	-0.003771
3484.000000	-0.003768
3483.000000	-0.003794
3482.000000	-0.003833
3481.000000	-0.003863
3480.000000	-0.003878
3479.000000	-0.003880
3478.000000	-0.003872
3477.000000	-0.003851
3476.000000	-0.003817
3475.000000	-0.003781
3474.000000	-0.003762
3473.000000	-0.003767
3472.000000	-0.003789
3471.000000	-0.003811
3470.000000	-0.003821
3469.000000	-0.003821
3468.000000	-0.003823
3467.000000	-0.003834
3466.000000	-0.003852
3465.000000	-0.003867
3464.000000	-0.003872
3463.000000	-0.003863
3462.000000	-0.003839
3461.000000	-0.003807
3460.000000	-0.003780
3459.000000	-0.003771
3458.000000	-0.003782
3457.000000	-0.003802
3456.000000	-0.003819
3455.000000	-0.003826
3454.000000	-0.003831
3453.000000	-0.003835
3452.000000	-0.003829
3451.000000	-0.003804
3450.000000	-0.003764
3449.000000	-0.003731
3448.000000	-0.003722
3447.000000	-0.003735
3446.000000	-0.003752
3445.000000	-0.003761
3444.000000	-0.003761
3443.000000	-0.003760
3442.000000	-0.003761
3441.000000	-0.003757
3440.000000	-0.003742
3439.000000	-0.003721
3438.000000	-0.003706
3437.000000	-0.003707
3436.000000	-0.003717
3435.000000	-0.003717
3434.000000	-0.003692
3433.000000	-0.003648
3432.000000	-0.003605
3431.000000	-0.003584
3430.000000	-0.003584
3429.000000	-0.003594
3428.000000	-0.003601
3427.000000	-0.003601
3426.000000	-0.003599
3425.000000	-0.003598
3424.000000	-0.003595
3423.000000	-0.003590
3422.000000	-0.003585
3421.000000	-0.003586
3420.000000	-0.003596
3419.000000	-0.003607
3418.000000	-0.003608
3417.000000	-0.003590
3416.000000	-0.003555
3415.000000	-0.003520
3414.000000	-0.003500
3413.000000	-0.003500
3412.000000	-0.003515
3411.000000	-0.003532
3410.000000	-0.003541
3409.000000	-0.003533
3408.000000	-0.003516
3407.000000	-0.003502
3406.000000	-0.003500
3405.000000	-0.003509
3404.000000	-0.003521
3403.000000	-0.003526
3402.000000	-0.003523
3401.000000	-0.003512
3400.000000	-0.003492
3399.000000	-0.003466
3398.000000	-0.003437
3397.000000	-0.003415
3396.000000	-0.003407
3395.000000	-0.003410
3394.000000	-0.003409
3393.000000	-0.003392
3392.000000	-0.003359
3391.000000	-0.003324
3390.000000	-0.003296
3389.000000	-0.003276
3388.000000	-0.003260
3387.000000	-0.003255
3386.000000	-0.003260
3385.000000	-0.003270
3384.000000	-0.003278
3383.000000	-0.003281
3382.000000	-0.003283
3381.000000	-0.003285
3380.000000	-0.003285
3379.000000	-0.003290
3378.000000	-0.003306
3377.000000	-0.003327
3376.000000	-0.003342
3375.000000	-0.003341
3374.000000	-0.003328
3373.000000	-0.003311
3372.000000	-0.003298
3371.000000	-0.003296
3370.000000	-0.003305
3369.000000	-0.003316
3368.000000	-0.003317
3367.000000	-0.003305
3366.000000	-0.003289
3365.000000	-0.003278
3364.000000	-0.003273
3363.000000	-0.003269
3362.000000	-0.003266
3361.000000	-0.003263
3360.000000	-0.003256
3359.000000	-0.003238
3358.000000	-0.003214
3357.000000	-0.003190
3356.000000	-0.003171
3355.000000	-0.003158
3354.000000	-0.003152
3353.000000	-0.003155
3352.000000	-0.003163
3351.000000	-0.003174
3350.000000	-0.003182
3349.000000	-0.003185
3348.000000	-0.003178
3347.000000	-0.003164
3346.000000	-0.003150
3345.000000	-0.003142
3344.000000	-0.003139
3343.000000	-0.003131
3342.000000	-0.003112
3341.000000	-0.003086
3340.000000	-0.003067
3339.000000	-0.003069
3338.000000	-0.003099
3337.000000	-0.003147
3336.000000	-0.003190
3335.000000	-0.003202
3334.000000	-0.003174
3333.000000	-0.003120
3332.000000	-0.003064
3331.000000	-0.003022
3330.000000	-0.003000
3329.000000	-0.003002
3328.000000	-0.003026
3327.000000	-0.003063
3326.000000	-0.003089
3325.000000	-0.003094
3324.000000	-0.003085
3323.000000	-0.003082
3322.000000	-0.003091
3321.000000	-0.003099
3320.000000	-0.003098
3319.000000	-0.003090
3318.000000	-0.003085
3317.000000	-0.003085
3316.000000	-0.003086
3315.000000	-0.003087
3314.000000	-0.003090
3313.000000	-0.003090
3312.000000	-0.003083
3311.000000	-0.003066
3310.000000	-0.003041
3309.000000	-0.003016
3308.000000	-0.002994
3307.000000	-0.002982
3306.000000	-0.002981
3305.000000	-0.002987
3304.000000	-0.002988
3303.000000	-0.002978
3302.000000	-0.002958
3301.000000	-0.002941
3300.000000	-0.002941
3299.000000	-0.002961
3298.000000	-0.002992
3297.000000	-0.003017
3296.000000	-0.003029
3295.000000	-0.003031
3294.000000	-0.003034
3293.000000	-0.003044
3292.000000	-0.003051
3291.000000	-0.003048
3290.000000	-0.003034
3289.000000	-0.003018
3288.000000	-0.003008
3287.000000	-0.003004
3286.000000	-0.003001
3285.000000	-0.002998
3284.000000	-0.002997
3283.000000	-0.002996
3282.000000	-0.002987
3281.000000	-0.002972
3280.000000	-0.002961
3279.000000	-0.002959
3278.000000	-0.002957
3277.000000	-0.002942
3276.000000	-0.002922
3275.000000	-0.002913
3274.000000	-0.002918
3273.000000	-0.002918
3272.000000	-0.002897
3271.000000	-0.002860
3270.000000	-0.002828
3269.000000	-0.002814
3268.000000	-0.002815
3267.000000	-0.002820
3266.000000	-0.002824
3265.000000	-0.002819
3264.000000	-0.002801
3263.000000	-0.002776
3262.000000	-0.002754
3261.000000	-0.002744
3260.000000	-0.002745
3259.000000	-0.002751
3258.000000	-0.002759
3257.000000	-0.002768
3256.000000	-0.002775
3255.000000	-0.002778
3254.000000	-0.002773
3253.000000	-0.002758
3252.000000	-0.002730
3251.000000	-0.002691
3250.000000	-0.002654
3249.000000	-0.002640
3248.000000	-0.002658
3247.000000	-0.002697
3246.000000	-0.002724
3245.000000	-0.002711
3244.000000	-0.002657
3243.000000	-0.002592
3242.000000	-0.002545
3241.000000	-0.002526
3240.000000	-0.002521
3239.000000	-0.002518
3238.000000	-0.002513
3237.000000	-0.002510
3236.000000	-0.002503
3235.000000	-0.002480
3234.000000	-0.002439
3233.000000	-0.002395
3232.000000	-0.002362
3231.000000	-0.002347
3230.000000	-0.002338
3229.000000	-0.002323
3228.000000	-0.002302
3227.000000	-0.002284
3226.000000	-0.002272
3225.000000	-0.002264
3224.000000	-0.002253
3223.000000	-0.002243
3222.000000	-0.002238
3221.000000	-0.002232
3220.000000	-0.002221
3219.000000	-0.002202
3218.000000	-0.002183
3217.000000	-0.002171
3216.000000	-0.002162
3215.000000	-0.002145
3214.000000	-0.002118
3213.000000	-0.002084
3212.000000	-0.002051
3211.000000	-0.002018
3210.000000	-0.001980
3209.000000	-0.001932
3208.000000	-0.001876
3207.000000	-0.001822
3206.000000	-0.001774
3205.000000	-0.001734
3204.000000	-0.001703
3203.000000	-0.001688
3202.000000	-0.001694
3201.000000	-0.001715
3200.000000	-0.001735
3199.000000	-0.001743
3198.000000	-0.001741
3197.000000	-0.001741
3196.000000	-0.001754
3195.000000	-0.001782
3194.000000	-0.001814
3193.000000	-0.001838
3192.000000	-0.001850
3191.000000	-0.001853
3190.000000	-0.001851
3189.000000	-0.001842
3188.000000	-0.001826
3187.000000	-0.001816
3186.000000	-0.001822
3185.000000	-0.001840
3184.000000	-0.001848
3183.000000	-0.001829
3182.000000	-0.001786
3181.000000	-0.001731
3180.000000	-0.001675
3179.000000	-0.001629
3178.000000	-0.001603
3177.000000	-0.001599
3176.000000	-0.001604
3175.000000	-0.001594
3174.000000	-0.001549
3173.000000	-0.001459
3172.000000	-0.001329
3171.000000	-0.001174
3170.000000	-0.001015
3169.000000	-0.000866
3168.000000	-0.000737
3167.000000	-0.000630
3166.000000	-0.000548
3165.000000	-0.000497
3164.000000	-0.000483
3163.000000	-0.000518
3162.000000	-0.000612
3161.000000	-0.000752
3160.000000	-0.000912
3159.000000	-0.001067
3158.000000	-0.001210
3157.000000	-0.001345
3156.000000	-0.001467
3155.000000	-0.001564
3154.000000	-0.001632
3153.000000	-0.001677
3152.000000	-0.001706
3151.000000	-0.001723
3150.000000	-0.001727
3149.000000	-0.001725
3148.000000	-0.001722
3147.000000	-0.001727
3146.000000	-0.001743
3145.000000	-0.001770
3144.000000	-0.001794
3143.000000	-0.001800
3142.000000	-0.001785
3141.000000	-0.001765
3140.000000	-0.001759
3139.000000	-0.001772
3138.000000	-0.001790
3137.000000	-0.001797
3136.000000	-0.001788
3135.000000	-0.001772
3134.000000	-0.001764
3133.000000	-0.001770
3132.000000	-0.001782
3131.000000	-0.001787
3130.000000	-0.001783
3129.000000	-0.001775
3128.000000	-0.001769
3127.000000	-0.001767
3126.000000	-0.001766
3125.000000	-0.001766
3124.000000	-0.001769
3123.000000	-0.001771
3122.000000	-0.001768
3121.000000	-0.001765
3120.000000	-0.001762
3119.000000	-0.001757
3118.000000	-0.001749
3117.000000	-0.001744
3116.000000	-0.001747
3115.000000	-0.001752
3114.000000	-0.001746
3113.000000	-0.001726
3112.000000	-0.001706
3111.000000	-0.001699
3110.000000	-0.001706
3109.000000	-0.001715
3108.000000	-0.001721
3107.000000	-0.001729
3106.000000	-0.001743
3105.000000	-0.001756
3104.000000	-0.001761
3103.000000	-0.001756
3102.000000	-0.001750
3101.000000	-0.001751
3100.000000	-0.001754
3099.000000	-0.001752
3098.000000	-0.001738
3097.000000	-0.001718
3096.000000	-0.001705
3095.000000	-0.001705
3094.000000	-0.001711
3093.000000	-0.001708
3092.000000	-0.001691
3091.000000	-0.001670
3090.000000	-0.001658
3089.000000	-0.001661
3088.000000	-0.001668
3087.000000	-0.001672
3086.000000	-0.001668
3085.000000	-0.001656
3084.000000	-0.001638
3083.000000	-0.001617
3082.000000	-0.001604
3081.000000	-0.001604
3080.000000	-0.001617
3079.000000	-0.001633
3078.000000	-0.001648
3077.000000	-0.001659
3076.000000	-0.001667
3075.000000	-0.001672
3074.000000	-0.001674
3073.000000	-0.001672
3072.000000	-0.001660
3071.000000	-0.001638
3070.000000	-0.001608
3069.000000	-0.001580
3068.000000	-0.001564
3067.000000	-0.001563
3066.000000	-0.001569
3065.000000	-0.001568
3064.000000	-0.001556
3063.000000	-0.001543
3062.000000	-0.001536
3061.000000	-0.001527
3060.000000	-0.001504
3059.000000	-0.001476
3058.000000	-0.001463
3057.000000	-0.001480
3056.000000	-0.001518
3055.000000	-0.001555
3054.000000	-0.001577
3053.000000	-0.001582
3052.000000	-0.001576
3051.000000	-0.001567
3050.000000	-0.001565
3049.000000	-0.001567
3048.000000	-0.001564
3047.000000	-0.001545
3046.000000	-0.001514
3045.000000	-0.001477
3044.000000	-0.001440
3043.000000	-0.001405
3042.000000	-0.001377
3041.000000	-0.001363
3040.000000	-0.001360
3039.000000	-0.001359
3038.000000	-0.001353
3037.000000	-0.001340
3036.000000	-0.001326
3035.000000	-0.001310
3034.000000	-0.001296
3033.000000	-0.001286
3032.000000	-0.001278
3031.000000	-0.001264
3030.000000	-0.001242
3029.000000	-0.001217
3028.000000	-0.001194
3027.000000	-0.001173
3026.000000	-0.001142
3025.000000	-0.001096
3024.000000	-0.001041
3023.000000	-0.000992
3022.000000	-0.000957
3021.000000	-0.000934
3020.000000	-0.000913
3019.000000	-0.000877
3018.000000	-0.000818
3017.000000	-0.000737
3016.000000	-0.000639
3015.000000	-0.000534
3014.000000	-0.000432
3013.000000	-0.000341
3012.000000	-0.000260
3011.000000	-0.000185
3010.000000	-0.000108
3009.000000	-0.000031
3008.000000	0.000041
3007.000000	0.000110
3006.000000	0.000183
3005.000000	0.000256
3004.000000	0.000319
3003.000000	0.000367
3002.000000	0.000407
3001.000000	0.000451
3000.000000	0.000495
2999.000000	0.000530
2998.000000	0.000554
2997.000000	0.000583
2996.000000	0.000633
2995.000000	0.000701
2994.000000	0.000772
2993.000000	0.000829
2992.000000	0.000866
2991.000000	0.000892
2990.000000	0.000923
2989.000000	0.000978
2988.000000	0.001067
2987.000000	0.001180
2986.000000	0.001302
2985.000000	0.001431
2984.000000	0.001575
2983.000000	0.001740
2982.000000	0.001917
2981.000000	0.002094
2980.000000	0.002268
2979.000000	0.002452
2978.000000	0.002658
2977.000000	0.002886
2976.000000	0.003115
2975.000000	0.003316
2974.000000	0.003469
2973.000000	0.003574
2972.000000	0.003648
2971.000000	0.003705
2970.000000	0.003750
2969.000000	0.003772
2968.000000	0.003750
2967.000000	0.003660
2966.000000	0.003495
2965.000000	0.003276
2964.000000	0.003045
2963.000000	0.002831
2962.000000	0.002638
2961.000000	0.002450
2960.000000	0.002264
2959.000000	0.002089
2958.000000	0.001941
2957.000000	0.001829
2956.000000	0.001753
2955.000000	0.001709
2954.000000	0.001684
2953.000000	0.001665
2952.000000	0.001652
2951.000000	0.001654
2950.000000	0.001683
2949.000000	0.001747
2948.000000	0.001848
2947.000000	0.001979
2946.000000	0.002127
2945.000000	0.002278
2944.000000	0.002421
2943.000000	0.002554
2942.000000	0.002668
2941.000000	0.002747
2940.000000	0.002775
2939.000000	0.002753
2938.000000	0.002691
2937.000000	0.002602
2936.000000	0.002496
2935.000000	0.002385
2934.000000	0.002278
2933.000000	0.002172
2932.000000	0.002051
2931.000000	0.001905
2930.000000	0.001743
2929.000000	0.001588
2928.000000	0.001459
2927.000000	0.001349
2926.000000	0.001238
2925.000000	0.001110
2924.000000	0.000970
2923.000000	0.000838
2922.000000	0.000731
2921.000000	0.000654
2920.000000	0.000592
2919.000000	0.000521
2918.000000	0.000421
2917.000000	0.000299
2916.000000	0.000181
2915.000000	0.000096
2914.000000	0.000050
2913.000000	0.000025
2912.000000	-0.000004
2911.000000	-0.000051
2910.000000	-0.000111
2909.000000	-0.000174
2908.000000	-0.000229
2907.000000	-0.000279
2906.000000	-0.000328
2905.000000	-0.000382
2904.000000	-0.000439
2903.000000	-0.000492
2902.000000	-0.000538
2901.000000	-0.000580
2900.000000	-0.000623
2899.000000	-0.000664
2898.000000	-0.000696
2897.000000	-0.000716
2896.000000	-0.000726
2895.000000	-0.000720
2894.000000	-0.000690
2893.000000	-0.000625
2892.000000	-0.000530
2891.000000	-0.000415
2890.000000	-0.000292
2889.000000	-0.000163
2888.000000	-0.000022
2887.000000	0.000139
2886.000000	0.000321
2885.000000	0.000518
2884.000000	0.000718
2883.000000	0.000904
2882.000000	0.001054
2881.000000	0.001141
2880.000000	0.001148
2879.000000	0.001073
2878.000000	0.000933
2877.000000	0.000752
2876.000000	0.000553
2875.000000	0.000356
2874.000000	0.000177
2873.000000	0.000019
2872.000000	-0.000127
2871.000000	-0.000274
2870.000000	-0.000432
2869.000000	-0.000598
2868.000000	-0.000766
2867.000000	-0.000932
2866.000000	-0.001091
2865.000000	-0.001240
2864.000000	-0.001375
2863.000000	-0.001498
2862.000000	-0.001616
2861.000000	-0.001732
2860.000000	-0.001842
2859.000000	-0.001939
2858.000000	-0.002023
2857.000000	-0.002101
2856.000000	-0.002179
2855.000000	-0.002254
2854.000000	-0.002315
2853.000000	-0.002356
2852.000000	-0.002380
2851.000000	-0.002396
2850.000000	-0.002411
2849.000000	-0.002427
2848.000000	-0.002443
2847.000000	-0.002464
2846.000000	-0.002494
2845.000000	-0.002531
2844.000000	-0.002564
2843.000000	-0.002584
2842.000000	-0.002600
2841.000000	-0.002629
2840.000000	-0.002676
2839.000000	-0.002723
2838.000000	-0.002751
2837.000000	-0.002755
2836.000000	-0.002746
2835.000000	-0.002740
2834.000000	-0.002742
2833.000000	-0.002759
2832.000000	-0.002791
2831.000000	-0.002835
2830.000000	-0.002881
2829.000000	-0.002919
2828.000000	-0.002945
2827.000000	-0.002962
2826.000000	-0.002973
2825.000000	-0.002981
2824.000000	-0.002989
2823.000000	-0.003000
2822.000000	-0.003018
2821.000000	-0.003049
2820.000000	-0.003090
2819.000000	-0.003131
2818.000000	-0.003160
2817.000000	-0.003174
2816.000000	-0.003181
2815.000000	-0.003194
2814.000000	-0.003217
2813.000000	-0.003247
2812.000000	-0.003277
2811.000000	-0.003297
2810.000000	-0.003302
2809.000000	-0.003290
2808.000000	-0.003270
2807.000000	-0.003259
2806.000000	-0.003265
2805.000000	-0.003284
2804.000000	-0.003302
2803.000000	-0.003306
2802.000000	-0.003303
2801.000000	-0.003314
2800.000000	-0.003350
2799.000000	-0.003397
2798.000000	-0.003427
2797.000000	-0.003422
2796.000000	-0.003394
2795.000000	-0.003365
2794.000000	-0.003351
2793.000000	-0.003354
2792.000000	-0.003367
2791.000000	-0.003385
2790.000000	-0.003402
2789.000000	-0.003416
2788.000000	-0.003426
2787.000000	-0.003432
2786.000000	-0.003439
2785.000000	-0.003449
2784.000000	-0.003455
2783.000000	-0.003450
2782.000000	-0.003434
2781.000000	-0.003415
2780.000000	-0.003407
2779.000000	-0.003414
2778.000000	-0.003432
2777.000000	-0.003453
2776.000000	-0.003466
2775.000000	-0.003465
2774.000000	-0.003446
2773.000000	-0.003413
2772.000000	-0.003378
2771.000000	-0.003350
2770.000000	-0.003327
2769.000000	-0.003309
2768.000000	-0.003295
2767.000000	-0.003291
2766.000000	-0.003298
2765.000000	-0.003310
2764.000000	-0.003320
2763.000000	-0.003325
2762.000000	-0.003325
2761.000000	-0.003327
2760.000000	-0.003336
2759.000000	-0.003346
2758.000000	-0.003343
2757.000000	-0.003319
2756.000000	-0.003281
2755.000000	-0.003244
2754.000000	-0.003221
2753.000000	-0.003214
2752.000000	-0.003215
2751.000000	-0.003214
2750.000000	-0.003208
2749.000000	-0.003197
2748.000000	-0.003183
2747.000000	-0.003167
2746.000000	-0.003149
2745.000000	-0.003125
2744.000000	-0.003100
2743.000000	-0.003083
2742.000000	-0.003079
2741.000000	-0.003086
2740.000000	-0.003089
2739.000000	-0.003078
2738.000000	-0.003050
2737.000000	-0.003016
2736.000000	-0.002987
2735.000000	-0.002971
2734.000000	-0.002968
2733.000000	-0.002970
2732.000000	-0.002970
2731.000000	-0.002965
2730.000000	-0.002961
2729.000000	-0.002967
2728.000000	-0.002981
2727.000000	-0.002993
2726.000000	-0.003002
2725.000000	-0.003010
2724.000000	-0.003019
2723.000000	-0.003022
2722.000000	-0.003016
2721.000000	-0.003011
2720.000000	-0.003015
2719.000000	-0.003020
2718.000000	-0.003013
2717.000000	-0.002991
2716.000000	-0.002965
2715.000000	-0.002944
2714.000000	-0.002930
2713.000000	-0.002923
2712.000000	-0.002927
2711.000000	-0.002932
2710.000000	-0.002923
2709.000000	-0.002895
2708.000000	-0.002863
2707.000000	-0.002843
2706.000000	-0.002837
2705.000000	-0.002833
2704.000000	-0.002827
2703.000000	-0.002822
2702.000000	-0.002818
2701.000000	-0.002811
2700.000000	-0.002797
2699.000000	-0.002782
2698.000000	-0.002775
2697.000000	-0.002776
2696.000000	-0.002773
2695.000000	-0.002753
2694.000000	-0.002719
2693.000000	-0.002684
2692.000000	-0.002664
2691.000000	-0.002659
2690.000000	-0.002661
2689.000000	-0.002664
2688.000000	-0.002669
2687.000000	-0.002674
2686.000000	-0.002669
2685.000000	-0.002652
2684.000000	-0.002628
2683.000000	-0.002605
2682.000000	-0.002586
2681.000000	-0.002569
2680.000000	-0.002554
2679.000000	-0.002544
2678.000000	-0.002540
2677.000000	-0.002545
2676.000000	-0.002563
2675.000000	-0.002584
2674.000000	-0.002592
2673.000000	-0.002584
2672.000000	-0.002572
2671.000000	-0.002570
2670.000000	-0.002573
2669.000000	-0.002571
2668.000000	-0.002567
2667.000000	-0.002570
2666.000000	-0.002579
2665.000000	-0.002584
2664.000000	-0.002581
2663.000000	-0.002580
2662.000000	-0.002590
2661.000000	-0.002612
2660.000000	-0.002636
2659.000000	-0.002653
2658.000000	-0.002655
2657.000000	-0.002647
2656.000000	-0.002645
2655.000000	-0.002663
2654.000000	-0.002700
2653.000000	-0.002735
2652.000000	-0.002754
2651.000000	-0.002756
2650.000000	-0.002750
2649.000000	-0.002747
2648.000000	-0.002752
2647.000000	-0.002767
2646.000000	-0.002781
2645.000000	-0.002781
2644.000000	-0.002759
2643.000000	-0.002729
2642.000000	-0.002714
2641.000000	-0.002717
2640.000000	-0.002723
2639.000000	-0.002714
2638.000000	-0.002690
2637.000000	-0.002662
2636.000000	-0.002633
2635.000000	-0.002592
2634.000000	-0.002534
2633.000000	-0.002464
2632.000000	-0.002390
2631.000000	-0.002312
2630.000000	-0.002235
2629.000000	-0.002180
2628.000000	-0.002171
2627.000000	-0.002211
2626.000000	-0.002280
2625.000000	-0.002353
2624.000000	-0.002424
2623.000000	-0.002495
2622.000000	-0.002561
2621.000000	-0.002612
2620.000000	-0.002648
2619.000000	-0.002679
2618.000000	-0.002714
2617.000000	-0.002753
2616.000000	-0.002795
2615.000000	-0.002841
2614.000000	-0.002896
2613.000000	-0.002958
2612.000000	-0.003015
2611.000000	-0.003052
2610.000000	-0.003063
2609.000000	-0.003062
2608.000000	-0.003072
2607.000000	-0.003105
2606.000000	-0.003152
2605.000000	-0.003195
2604.000000	-0.003225
2603.000000	-0.003243
2602.000000	-0.003258
2601.000000	-0.003273
2600.000000	-0.003288
2599.000000	-0.003299
2598.000000	-0.003307
2597.000000	-0.003318
2596.000000	-0.003337
2595.000000	-0.003362
2594.000000	-0.003382
2593.000000	-0.003389
2592.000000	-0.003385
2591.000000	-0.003380
2590.000000	-0.003380
2589.000000	-0.003393
2588.000000	-0.003423
2587.000000	-0.003460
2586.000000	-0.003488
2585.000000	-0.003500
2584.000000	-0.003510
2583.000000	-0.003529
2582.000000	-0.003552
2581.000000	-0.003560
2580.000000	-0.003550
2579.000000	-0.003539
2578.000000	-0.003551
2577.000000	-0.003591
2576.000000	-0.003640
2575.000000	-0.003670
2574.000000	-0.003675
2573.000000	-0.003665
2572.000000	-0.003662
2571.000000	-0.003671
2570.000000	-0.003688
2569.000000	-0.003708
2568.000000	-0.003729
2567.000000	-0.003747
2566.000000	-0.003754
2565.000000	-0.003756
2564.000000	-0.003767
2563.000000	-0.003793
2562.000000	-0.003820
2561.000000	-0.003832
2560.000000	-0.003830
2559.000000	-0.003827
2558.000000	-0.003829
2557.000000	-0.003831
2556.000000	-0.003833
2555.000000	-0.003840
2554.000000	-0.003852
2553.000000	-0.003865
2552.000000	-0.003875
2551.000000	-0.003883
2550.000000	-0.003894
2549.000000	-0.003907
2548.000000	-0.003919
2547.000000	-0.003925
2546.000000	-0.003922
2545.000000	-0.003916
2544.000000	-0.003919
2543.000000	-0.003942
2542.000000	-0.003977
2541.000000	-0.004009
2540.000000	-0.004023
2539.000000	-0.004021
2538.000000	-0.004017
2537.000000	-0.004023
2536.000000	-0.004040
2535.000000	-0.004057
2534.000000	-0.004062
2533.000000	-0.004053
2532.000000	-0.004044
2531.000000	-0.004046
2530.000000	-0.004060
2529.000000	-0.004077
2528.000000	-0.004093
2527.000000	-0.004107
2526.000000	-0.004119
2525.000000	-0.004126
2524.000000	-0.004125
2523.000000	-0.004122
2522.000000	-0.004122
2521.000000	-0.004129
2520.000000	-0.004141
2519.000000	-0.004146
2518.000000	-0.004133
2517.000000	-0.004110
2516.000000	-0.004096
2515.000000	-0.004105
2514.000000	-0.004126
2513.000000	-0.004142
2512.000000	-0.004151
2511.000000	-0.004161
2510.000000	-0.004172
2509.000000	-0.004172
2508.000000	-0.004153
2507.000000	-0.004126
2506.000000	-0.004105
2505.000000	-0.004101
2504.000000	-0.004114
2503.000000	-0.004137
2502.000000	-0.004158
2501.000000	-0.004171
2500.000000	-0.004171
2499.000000	-0.004157
2498.000000	-0.004129
2497.000000	-0.004097
2496.000000	-0.004077
2495.000000	-0.004083
2494.000000	-0.004115
2493.000000	-0.004161
2492.000000	-0.004202
2491.000000	-0.004221
2490.000000	-0.004212
2489.000000	-0.004186
2488.000000	-0.004167
2487.000000	-0.004167
2486.000000	-0.004174
2485.000000	-0.004174
2484.000000	-0.004166
2483.000000	-0.004163
2482.000000	-0.004170
2481.000000	-0.004183
2480.000000	-0.004191
2479.000000	-0.004188
2478.000000	-0.004175
2477.000000	-0.004160
2476.000000	-0.004161
2475.000000	-0.004185
2474.000000	-0.004218
2473.000000	-0.004242
2472.000000	-0.004249
2471.000000	-0.004248
2470.000000	-0.004250
2469.000000	-0.004257
2468.000000	-0.004268
2467.000000	-0.004277
2466.000000	-0.004285
2465.000000	-0.004293
2464.000000	-0.004303
2463.000000	-0.004308
2462.000000	-0.004300
2461.000000	-0.004286
2460.000000	-0.004284
2459.000000	-0.004300
2458.000000	-0.004317
2457.000000	-0.004314
2456.000000	-0.004291
2455.000000	-0.004265
2454.000000	-0.004251
2453.000000	-0.004251
2452.000000	-0.004260
2451.000000	-0.004268
2450.000000	-0.004273
2449.000000	-0.004275
2448.000000	-0.004277
2447.000000	-0.004279
2446.000000	-0.004276
2445.000000	-0.004266
2444.000000	-0.004258
2443.000000	-0.004252
2442.000000	-0.004241
2441.000000	-0.004221
2440.000000	-0.004196
2439.000000	-0.004177
2438.000000	-0.004165
2437.000000	-0.004156
2436.000000	-0.004151
2435.000000	-0.004153
2434.000000	-0.004165
2433.000000	-0.004190
2432.000000	-0.004228
2431.000000	-0.004258
2430.000000	-0.004259
2429.000000	-0.004225
2428.000000	-0.004173
2427.000000	-0.004119
2426.000000	-0.004070
2425.000000	-0.004036
2424.000000	-0.004034
2423.000000	-0.004060
2422.000000	-0.004086
2421.000000	-0.004084
2420.000000	-0.004055
2419.000000	-0.004016
2418.000000	-0.003976
2417.000000	-0.003941
2416.000000	-0.003917
2415.000000	-0.003900
2414.000000	-0.003883
2413.000000	-0.003872
2412.000000	-0.003883
2411.000000	-0.003914
2410.000000	-0.003940
2409.000000	-0.003942
2408.000000	-0.003933
2407.000000	-0.003929
2406.000000	-0.003936
2405.000000	-0.003956
2404.000000	-0.004000
2403.000000	-0.004062
2402.000000	-0.004118
2401.000000	-0.004151
2400.000000	-0.004173
2399.000000	-0.004202
2398.000000	-0.004232
2397.000000	-0.004250
2396.000000	-0.004258
2395.000000	-0.004265
2394.000000	-0.004262
2393.000000	-0.004242
2392.000000	-0.004209
2391.000000	-0.004144
2390.000000	-0.004004
2389.000000	-0.003750
2388.000000	-0.003377
2387.000000	-0.002867
2386.000000	-0.002174
2385.000000	-0.001268
2384.000000	-0.000180
2383.000000	0.001006
2382.000000	0.002194
2381.000000	0.003257
2380.000000	0.004043
2379.000000	0.004466
2378.000000	0.004581
2377.000000	0.004546
2376.000000	0.004523
2375.000000	0.004647
2374.000000	0.005001
2373.000000	0.005543
2372.000000	0.006120
2371.000000	0.006632
2370.000000	0.007111
2369.000000	0.007613
2368.000000	0.008136
2367.000000	0.008677
2366.000000	0.009258
2365.000000	0.009858
2364.000000	0.010413
2363.000000	0.010921
2362.000000	0.011602
2361.000000	0.012574
2360.000000	0.013593
2359.000000	0.014388
2358.000000	0.014828
2357.000000	0.014927
2356.000000	0.014765
2355.000000	0.014472
2354.000000	0.014320
2353.000000	0.014599
2352.000000	0.015382
2351.000000	0.016284
2350.000000	0.016792
2349.000000	0.016938
2348.000000	0.017334
2347.000000	0.018887
2346.000000	0.021856
2345.000000	0.025494
2344.000000	0.028765
2343.000000	0.030951
2342.000000	0.031701
2341.000000	0.030741
2340.000000	0.028378
2339.000000	0.025440
2338.000000	0.022595
2337.000000	0.020131
2336.000000	0.018254
2335.000000	0.017135
2334.000000	0.016724
2333.000000	0.016775
2332.000000	0.017110
2331.000000	0.017458
2330.000000	0.017422
2329.000000	0.016939
2328.000000	0.016247
2327.000000	0.015732
2326.000000	0.015460
2325.000000	0.015364
2324.000000	0.015372
2323.000000	0.015297
2322.000000	0.014984
2321.000000	0.014333
2320.000000	0.013445
2319.000000	0.012413
2318.000000	0.011351
2317.000000	0.010419
2316.000000	0.009796
2315.000000	0.009528
2314.000000	0.009448
2313.000000	0.009366
2312.000000	0.009188
2311.000000	0.008918
2310.000000	0.008542
2309.000000	0.008086
2308.000000	0.007588
2307.000000	0.007065
2306.000000	0.006497
2305.000000	0.005914
2304.000000	0.005412
2303.000000	0.005046
2302.000000	0.004773
2301.000000	0.004520
2300.000000	0.004254
2299.000000	0.003975
2298.000000	0.003676
2297.000000	0.003357
2296.000000	0.003023
2295.000000	0.002682
2294.000000	0.002308
2293.000000	0.001889
2292.000000	0.001443
2291.000000	0.000995
2290.000000	0.000537
2289.000000	0.000059
2288.000000	-0.000424
2287.000000	-0.000894
2286.000000	-0.001346
2285.000000	-0.001763
2284.000000	-0.002102
2283.000000	-0.002331
2282.000000	-0.002457
2281.000000	-0.002519
2280.000000	-0.002538
2279.000000	-0.002528
2278.000000	-0.002509
2277.000000	-0.002516
2276.000000	-0.002568
2275.000000	-0.002651
2274.000000	-0.002740
2273.000000	-0.002815
2272.000000	-0.002865
2271.000000	-0.002885
2270.000000	-0.002874
2269.000000	-0.002832
2268.000000	-0.002758
2267.000000	-0.002659
2266.000000	-0.002554
2265.000000	-0.002445
2264.000000	-0.002316
2263.000000	-0.002147
2262.000000	-0.001950
2261.000000	-0.001765
2260.000000	-0.001652
2259.000000	-0.001698
2258.000000	-0.002005
2257.000000	-0.002607
2256.000000	-0.003368
2255.000000	-0.003975
2254.000000	-0.004102
2253.000000	-0.003640
2252.000000	-0.002784
2251.000000	-0.001883
2250.000000	-0.001213
2249.000000	-0.000857
2248.000000	-0.000756
2247.000000	-0.000827
2246.000000	-0.001018
2245.000000	-0.001300
2244.000000	-0.001644
2243.000000	-0.002021
2242.000000	-0.002406
2241.000000	-0.002780
2240.000000	-0.003133
2239.000000	-0.003464
2238.000000	-0.003772
2237.000000	-0.004045
2236.000000	-0.004267
2235.000000	-0.004438
2234.000000	-0.004573
2233.000000	-0.004684
2232.000000	-0.004774
2231.000000	-0.004844
2230.000000	-0.004893
2229.000000	-0.004921
2228.000000	-0.004933
2227.000000	-0.004944
2226.000000	-0.004967
2225.000000	-0.005003
2224.000000	-0.005042
2223.000000	-0.005079
2222.000000	-0.005118
2221.000000	-0.005151
2220.000000	-0.005171
2219.000000	-0.005182
2218.000000	-0.005200
2217.000000	-0.005226
2216.000000	-0.005248
2215.000000	-0.005259
2214.000000	-0.005269
2213.000000	-0.005284
2212.000000	-0.005301
2211.000000	-0.005313
2210.000000	-0.005318
2209.000000	-0.005312
2208.000000	-0.005286
2207.000000	-0.005241
2206.000000	-0.005190
2205.000000	-0.005140
2204.000000	-0.005090
2203.000000	-0.005046
2202.000000	-0.005025
2201.000000	-0.005039
2200.000000	-0.005087
2199.000000	-0.005155
2198.000000	-0.005235
2197.000000	-0.005317
2196.000000	-0.005389
2195.000000	-0.005439
2194.000000	-0.005467
2193.000000	-0.005476
2192.000000	-0.005471
2191.000000	-0.005461
2190.000000	-0.005452
2189.000000	-0.005445
2188.000000	-0.005436
2187.000000	-0.005429
2186.000000	-0.005434
2185.000000	-0.005454
2184.000000	-0.005478
2183.000000	-0.005495
2182.000000	-0.005502
2181.000000	-0.005506
2180.000000	-0.005509
2179.000000	-0.005514
2178.000000	-0.005528
2177.000000	-0.005554
2176.000000	-0.005584
2175.000000	-0.005603
2174.000000	-0.005610
2173.000000	-0.005610
2172.000000	-0.005614
2171.000000	-0.005622
2170.000000	-0.005627
2169.000000	-0.005624
2168.000000	-0.005616
2167.000000	-0.005614
2166.000000	-0.005622
2165.000000	-0.005636
2164.000000	-0.005646
2163.000000	-0.005646
2162.000000	-0.005638
2161.000000	-0.005624
2160.000000	-0.005610
2159.000000	-0.005603
2158.000000	-0.005605
2157.000000	-0.005609
2156.000000	-0.005611
2155.000000	-0.005618
2154.000000	-0.005638
2153.000000	-0.005657
2152.000000	-0.005661
2151.000000	-0.005649
2150.000000	-0.005636
2149.000000	-0.005629
2148.000000	-0.005622
2147.000000	-0.005616
2146.000000	-0.005618
2145.000000	-0.005630
2144.000000	-0.005641
2143.000000	-0.005642
2142.000000	-0.005633
2141.000000	-0.005620
2140.000000	-0.005611
2139.000000	-0.005615
2138.000000	-0.005631
2137.000000	-0.005648
2136.000000	-0.005656
2135.000000	-0.005658
2134.000000	-0.005662
2133.000000	-0.005668
2132.000000	-0.005665
2131.000000	-0.005655
2130.000000	-0.005647
2129.000000	-0.005648
2128.000000	-0.005653
2127.000000	-0.005658
2126.000000	-0.005665
2125.000000	-0.005673
2124.000000	-0.005672
2123.000000	-0.005660
2122.000000	-0.005650
2121.000000	-0.005651
2120.000000	-0.005663
2119.000000	-0.005682
2118.000000	-0.005709
2117.000000	-0.005736
2116.000000	-0.005748
2115.000000	-0.005739
2114.000000	-0.005717
2113.000000	-0.005701
2112.000000	-0.005702
2111.000000	-0.005716
2110.000000	-0.005729
2109.000000	-0.005724
2108.000000	-0.005697
2107.000000	-0.005668
2106.000000	-0.005662
2105.000000	-0.005680
2104.000000	-0.005706
2103.000000	-0.005727
2102.000000	-0.005748
2101.000000	-0.005765
2100.000000	-0.005765
2099.000000	-0.005740
2098.000000	-0.005708
2097.000000	-0.005690
2096.000000	-0.005690
2095.000000	-0.005696
2094.000000	-0.005701
2093.000000	-0.005714
2092.000000	-0.005734
2091.000000	-0.005748
2090.000000	-0.005744
2089.000000	-0.005731
2088.000000	-0.005729
2087.000000	-0.005749
2086.000000	-0.005770
2085.000000	-0.005762
2084.000000	-0.005719
2083.000000	-0.005665
2082.000000	-0.005626
2081.000000	-0.005605
2080.000000	-0.005591
2079.000000	-0.005579
2078.000000	-0.005573
2077.000000	-0.005574
2076.000000	-0.005577
2075.000000	-0.005578
2074.000000	-0.005575
2073.000000	-0.005568
2072.000000	-0.005555
2071.000000	-0.005538
2070.000000	-0.005522
2069.000000	-0.005506
2068.000000	-0.005493
2067.000000	-0.005489
2066.000000	-0.005500
2065.000000	-0.005523
2064.000000	-0.005551
2063.000000	-0.005582
2062.000000	-0.005610
2061.000000	-0.005624
2060.000000	-0.005617
2059.000000	-0.005603
2058.000000	-0.005599
2057.000000	-0.005612
2056.000000	-0.005635
2055.000000	-0.005660
2054.000000	-0.005682
2053.000000	-0.005693
2052.000000	-0.005688
2051.000000	-0.005673
2050.000000	-0.005662
2049.000000	-0.005666
2048.000000	-0.005686
2047.000000	-0.005718
2046.000000	-0.005752
2045.000000	-0.005773
2044.000000	-0.005769
2043.000000	-0.005748
2042.000000	-0.005729
2041.000000	-0.005726
2040.000000	-0.005737
2039.000000	-0.005749
2038.000000	-0.005754
2037.000000	-0.005745
2036.000000	-0.005726
2035.000000	-0.005712
2034.000000	-0.005716
2033.000000	-0.005731
2032.000000	-0.005743
2031.000000	-0.005749
2030.000000	-0.005756
2029.000000	-0.005767
2028.000000	-0.005775
2027.000000	-0.005779
2026.000000	-0.005786
2025.000000	-0.005795
2024.000000	-0.005800
2023.000000	-0.005796
2022.000000	-0.005795
2021.000000	-0.005802
2020.000000	-0.005808
2019.000000	-0.005800
2018.000000	-0.005776
2017.000000	-0.005745
2016.000000	-0.005718
2015.000000	-0.005702
2014.000000	-0.005707
2013.000000	-0.005728
2012.000000	-0.005746
2011.000000	-0.005746
2010.000000	-0.005730
2009.000000	-0.005710
2008.000000	-0.005694
2007.000000	-0.005685
2006.000000	-0.005684
2005.000000	-0.005692
2004.000000	-0.005709
2003.000000	-0.005732
2002.000000	-0.005752
2001.000000	-0.005755
2000.000000	-0.005736
1999.000000	-0.005710
1998.000000	-0.005695
1997.000000	-0.005687
1996.000000	-0.005671
1995.000000	-0.005653
1994.000000	-0.005651
1993.000000	-0.005672
1992.000000	-0.005699
1991.000000	-0.005709
1990.000000	-0.005705
1989.000000	-0.005701
1988.000000	-0.005702
1987.000000	-0.005700
1986.000000	-0.005696
1985.000000	-0.005697
1984.000000	-0.005710
1983.000000	-0.005730
1982.000000	-0.005746
1981.000000	-0.005745
1980.000000	-0.005721
1979.000000	-0.005689
1978.000000	-0.005664
1977.000000	-0.005654
1976.000000	-0.005656
1975.000000	-0.005663
1974.000000	-0.005673
1973.000000	-0.005684
1972.000000	-0.005689
1971.000000	-0.005687
1970.000000	-0.005683
1969.000000	-0.005684
1968.000000	-0.005692
1967.000000	-0.005707
1966.000000	-0.005726
1965.000000	-0.005739
1964.000000	-0.005743
1963.000000	-0.005739
1962.000000	-0.005731
1961.000000	-0.005719
1960.000000	-0.005708
1959.000000	-0.005703
1958.000000	-0.005713
1957.000000	-0.005734
1956.000000	-0.005753
1955.000000	-0.005759
1954.000000	-0.005754
1953.000000	-0.005751
1952.000000	-0.005757
1951.000000	-0.005768
1950.000000	-0.005773
1949.000000	-0.005767
1948.000000	-0.005753
1947.000000	-0.005739
1946.000000	-0.005736
1945.000000	-0.005743
1944.000000	-0.005751
1943.000000	-0.005750
1942.000000	-0.005745
1941.000000	-0.005744
1940.000000	-0.005755
1939.000000	-0.005778
1938.000000	-0.005800
1937.000000	-0.005810
1936.000000	-0.005806
1935.000000	-0.005796
1934.000000	-0.005784
1933.000000	-0.005773
1932.000000	-0.005769
1931.000000	-0.005777
1930.000000	-0.005796
1929.000000	-0.005812
1928.000000	-0.005820
1927.000000	-0.005823
1926.000000	-0.005834
1925.000000	-0.005851
1924.000000	-0.005860
1923.000000	-0.005855
1922.000000	-0.005847
1921.000000	-0.005840
1920.000000	-0.005831
1919.000000	-0.005812
1918.000000	-0.005784
1917.000000	-0.005760
1916.000000	-0.005751
1915.000000	-0.005764
1914.000000	-0.005795
1913.000000	-0.005825
1912.000000	-0.005840
1911.000000	-0.005851
1910.000000	-0.005876
1909.000000	-0.005905
1908.000000	-0.005910
1907.000000	-0.005882
1906.000000	-0.005849
1905.000000	-0.005844
1904.000000	-0.005864
1903.000000	-0.005888
1902.000000	-0.005905
1901.000000	-0.005913
1900.000000	-0.005915
1899.000000	-0.005913
1898.000000	-0.005909
1897.000000	-0.005897
1896.000000	-0.005870
1895.000000	-0.005843
1894.000000	-0.005842
1893.000000	-0.005870
1892.000000	-0.005903
1891.000000	-0.005915
1890.000000	-0.005906
1889.000000	-0.005894
1888.000000	-0.005891
1887.000000	-0.005896
1886.000000	-0.005907
1885.000000	-0.005919
1884.000000	-0.005926
1883.000000	-0.005929
1882.000000	-0.005934
1881.000000	-0.005939
1880.000000	-0.005934
1879.000000	-0.005923
1878.000000	-0.005909
1877.000000	-0.005897
1876.000000	-0.005890
1875.000000	-0.005894
1874.000000	-0.005918
1873.000000	-0.005953
1872.000000	-0.005986
1871.000000	-0.006008
1870.000000	-0.006023
1869.000000	-0.006034
1868.000000	-0.006037
1867.000000	-0.006032
1866.000000	-0.006031
1865.000000	-0.006038
1864.000000	-0.006046
1863.000000	-0.006055
1862.000000	-0.006068
1861.000000	-0.006076
1860.000000	-0.006065
1859.000000	-0.006040
1858.000000	-0.006027
1857.000000	-0.006039
1856.000000	-0.006057
1855.000000	-0.006060
1854.000000	-0.006053
1853.000000	-0.006051
1852.000000	-0.006057
1851.000000	-0.006074
1850.000000	-0.006095
1849.000000	-0.006112
1848.000000	-0.006122
1847.000000	-0.006134
1846.000000	-0.006148
1845.000000	-0.006144
1844.000000	-0.006115
1843.000000	-0.006085
1842.000000	-0.006078
1841.000000	-0.006091
1840.000000	-0.006101
1839.000000	-0.006091
1838.000000	-0.006070
1837.000000	-0.006052
1836.000000	-0.006038
1835.000000	-0.006029
1834.000000	-0.006030
1833.000000	-0.006048
1832.000000	-0.006079
1831.000000	-0.006110
1830.000000	-0.006124
1829.000000	-0.006126
1828.000000	-0.006133
1827.000000	-0.006153
1826.000000	-0.006172
1825.000000	-0.006177
1824.000000	-0.006177
1823.000000	-0.006191
1822.000000	-0.006226
1821.000000	-0.006267
1820.000000	-0.006292
1819.000000	-0.006297
1818.000000	-0.006298
1817.000000	-0.006312
1816.000000	-0.006327
1815.000000	-0.006331
1814.000000	-0.006326
1813.000000	-0.006333
1812.000000	-0.006362
1811.000000	-0.006399
1810.000000	-0.006432
1809.000000	-0.006456
1808.000000	-0.006460
1807.000000	-0.006442
1806.000000	-0.006422
1805.000000	-0.006420
1804.000000	-0.006435
1803.000000	-0.006456
1802.000000	-0.006469
1801.000000	-0.006470
1800.000000	-0.006459
1799.000000	-0.006443
1798.000000	-0.006440
1797.000000	-0.006454
1796.000000	-0.006474
1795.000000	-0.006493
1794.000000	-0.006507
1793.000000	-0.006510
1792.000000	-0.006505
1791.000000	-0.006505
1790.000000	-0.006526
1789.000000	-0.006559
1788.000000	-0.006582
1787.000000	-0.006586
1786.000000	-0.006593
1785.000000	-0.006621
1784.000000	-0.006655
1783.000000	-0.006685
1782.000000	-0.006709
1781.000000	-0.006719
1780.000000	-0.006707
1779.000000	-0.006675
1778.000000	-0.006643
1777.000000	-0.006626
1776.000000	-0.006632
1775.000000	-0.006661
1774.000000	-0.006693
1773.000000	-0.006692
1772.000000	-0.006663
1771.000000	-0.006634
1770.000000	-0.006616
1769.000000	-0.006601
1768.000000	-0.006574
1767.000000	-0.006529
1766.000000	-0.006476
1765.000000	-0.006434
1764.000000	-0.006406
1763.000000	-0.006373
1762.000000	-0.006308
1761.000000	-0.006215
1760.000000	-0.006132
1759.000000	-0.006087
1758.000000	-0.006070
1757.000000	-0.006040
1756.000000	-0.005975
1755.000000	-0.005896
1754.000000	-0.005823
1753.000000	-0.005754
1752.000000	-0.005683
1751.000000	-0.005628
1750.000000	-0.005603
1749.000000	-0.005606
1748.000000	-0.005621
1747.000000	-0.005632
1746.000000	-0.005619
1745.000000	-0.005583
1744.000000	-0.005559
1743.000000	-0.005562
1742.000000	-0.005573
1741.000000	-0.005562
1740.000000	-0.005536
1739.000000	-0.005529
1738.000000	-0.005549
1737.000000	-0.005584
1736.000000	-0.005616
1735.000000	-0.005627
1734.000000	-0.005630
1733.000000	-0.005633
1732.000000	-0.005631
1731.000000	-0.005646
1730.000000	-0.005692
1729.000000	-0.005740
1728.000000	-0.005763
1727.000000	-0.005765
1726.000000	-0.005756
1725.000000	-0.005737
1724.000000	-0.005715
1723.000000	-0.005692
1722.000000	-0.005668
1721.000000	-0.005634
1720.000000	-0.005590
1719.000000	-0.005542
1718.000000	-0.005511
1717.000000	-0.005509
1716.000000	-0.005496
1715.000000	-0.005463
1714.000000	-0.005444
1713.000000	-0.005438
1712.000000	-0.005408
1711.000000	-0.005351
1710.000000	-0.005294
1709.000000	-0.005242
1708.000000	-0.005194
1707.000000	-0.005160
1706.000000	-0.005136
1705.000000	-0.005087
1704.000000	-0.004974
1703.000000	-0.004844
1702.000000	-0.004747
1701.000000	-0.004673
1700.000000	-0.004579
1699.000000	-0.004435
1698.000000	-0.004300
1697.000000	-0.004205
1696.000000	-0.004076
1695.000000	-0.003863
1694.000000	-0.003618
1693.000000	-0.003404
1692.000000	-0.003232
1691.000000	-0.003078
1690.000000	-0.002928
1689.000000	-0.002779
1688.000000	-0.002643
1687.000000	-0.002536
1686.000000	-0.002432
1685.000000	-0.002249
1684.000000	-0.001976
1683.000000	-0.001733
1682.000000	-0.001575
1681.000000	-0.001459
1680.000000	-0.001339
1679.000000	-0.001199
1678.000000	-0.001057
1677.000000	-0.000926
1676.000000	-0.000808
1675.000000	-0.000706
1674.000000	-0.000603
1673.000000	-0.000498
1672.000000	-0.000431
1671.000000	-0.000425
1670.000000	-0.000452
1669.000000	-0.000429
1668.000000	-0.000325
1667.000000	-0.000187
1666.000000	-0.000044
1665.000000	0.000126
1664.000000	0.000370
1663.000000	0.000689
1662.000000	0.001031
1661.000000	0.001368
1660.000000	0.001702
1659.000000	0.002041
1658.000000	0.002387
1657.000000	0.002716
1656.000000	0.002984
1655.000000	0.003215
1654.000000	0.003609
1653.000000	0.004256
1652.000000	0.004882
1651.000000	0.005264
1650.000000	0.005433
1649.000000	0.005480
1648.000000	0.005543
1647.000000	0.005680
1646.000000	0.005837
1645.000000	0.005942
1644.000000	0.006000
1643.000000	0.006030
1642.000000	0.006046
1641.000000	0.006065
1640.000000	0.006081
1639.000000	0.006060
1638.000000	0.005983
1637.000000	0.005889
1636.000000	0.005842
1635.000000	0.005833
1634.000000	0.005814
1633.000000	0.005756
1632.000000	0.005654
1631.000000	0.005498
1630.000000	0.005272
1629.000000	0.004985
1628.000000	0.004684
1627.000000	0.004405
1626.000000	0.004134
1625.000000	0.003838
1624.000000	0.003503
1623.000000	0.003153
1622.000000	0.002845
1621.000000	0.002610
1620.000000	0.002408
1619.000000	0.002184
1618.000000	0.001926
1617.000000	0.001679
1616.000000	0.001488
1615.000000	0.001333
1614.000000	0.001165
1613.000000	0.000969
1612.000000	0.000769
1611.000000	0.000570
1610.000000	0.000353
1609.000000	0.000117
1608.000000	-0.000107
1607.000000	-0.000291
1606.000000	-0.000431
1605.000000	-0.000536
1604.000000	-0.000637
1603.000000	-0.000755
1602.000000	-0.000893
1601.000000	-0.001040
1600.000000	-0.001189
1599.000000	-0.001341
1598.000000	-0.001496
1597.000000	-0.001645
1596.000000	-0.001776
1595.000000	-0.001888
1594.000000	-0.001994
1593.000000	-0.002107
1592.000000	-0.002221
1591.000000	-0.002329
1590.000000	-0.002430
1589.000000	-0.002534
1588.000000	-0.002651
1587.000000	-0.002779
1586.000000	-0.002907
1585.000000	-0.003019
1584.000000	-0.003117
1583.000000	-0.003224
1582.000000	-0.003334
1581.000000	-0.003411
1580.000000	-0.003448
1579.000000	-0.003483
1578.000000	-0.003546
1577.000000	-0.003627
1576.000000	-0.003684
1575.000000	-0.003689
1574.000000	-0.003664
1573.000000	-0.003655
1572.000000	-0.003684
1571.000000	-0.003730
1570.000000	-0.003756
1569.000000	-0.003753
1568.000000	-0.003750
1567.000000	-0.003783
1566.000000	-0.003845
1565.000000	-0.003895
1564.000000	-0.003911
1563.000000	-0.003913
1562.000000	-0.003940
1561.000000	-0.003994
1560.000000	-0.004051
1559.000000	-0.004104
1558.000000	-0.004134
1557.000000	-0.004118
1556.000000	-0.004090
1555.000000	-0.004104
1554.000000	-0.004127
1553.000000	-0.004145
1552.000000	-0.004168
1551.000000	-0.004210
1550.000000	-0.004251
1549.000000	-0.004259
1548.000000	-0.004226
1547.000000	-0.004186
1546.000000	-0.004175
1545.000000	-0.004201
1544.000000	-0.004236
1543.000000	-0.004230
1542.000000	-0.004166
1541.000000	-0.004098
1540.000000	-0.004105
1539.000000	-0.004190
1538.000000	-0.004252
1537.000000	-0.004247
1536.000000	-0.004214
1535.000000	-0.004184
1534.000000	-0.004169
1533.000000	-0.004180
1532.000000	-0.004197
1531.000000	-0.004189
1530.000000	-0.004160
1529.000000	-0.004136
1528.000000	-0.004137
1527.000000	-0.004176
1526.000000	-0.004243
1525.000000	-0.004306
1524.000000	-0.004345
1523.000000	-0.004361
1522.000000	-0.004368
1521.000000	-0.004380
1520.000000	-0.004382
1519.000000	-0.004371
1518.000000	-0.004355
1517.000000	-0.004334
1516.000000	-0.004301
1515.000000	-0.004269
1514.000000	-0.004276
1513.000000	-0.004343
1512.000000	-0.004431
1511.000000	-0.004480
1510.000000	-0.004483
1509.000000	-0.004481
1508.000000	-0.004482
1507.000000	-0.004440
1506.000000	-0.004378
1505.000000	-0.004342
1504.000000	-0.004318
1503.000000	-0.004271
1502.000000	-0.004178
1501.000000	-0.004053
1500.000000	-0.003934
1499.000000	-0.003825
1498.000000	-0.003669
1497.000000	-0.003435
1496.000000	-0.003149
1495.000000	-0.002873
1494.000000	-0.002657
1493.000000	-0.002512
1492.000000	-0.002407
1491.000000	-0.002300
1490.000000	-0.002194
1489.000000	-0.002143
1488.000000	-0.002154
1487.000000	-0.002175
1486.000000	-0.002192
1485.000000	-0.002211
1484.000000	-0.002249
1483.000000	-0.002318
1482.000000	-0.002410
1481.000000	-0.002500
1480.000000	-0.002564
1479.000000	-0.002608
1478.000000	-0.002657
1477.000000	-0.002716
1476.000000	-0.002751
1475.000000	-0.002742
1474.000000	-0.002723
1473.000000	-0.002742
1472.000000	-0.002806
1471.000000	-0.002866
1470.000000	-0.002912
1469.000000	-0.002982
1468.000000	-0.003080
1467.000000	-0.003145
1466.000000	-0.003114
1465.000000	-0.003012
1464.000000	-0.002970
1463.000000	-0.003076
1462.000000	-0.003296
1461.000000	-0.003547
1460.000000	-0.003763
1459.000000	-0.003928
1458.000000	-0.004083
1457.000000	-0.004272
1456.000000	-0.004447
1455.000000	-0.004550
1454.000000	-0.004611
1453.000000	-0.004681
1452.000000	-0.004747
1451.000000	-0.004773
1450.000000	-0.004778
1449.000000	-0.004834
1448.000000	-0.004969
1447.000000	-0.005130
1446.000000	-0.005238
1445.000000	-0.005271
1444.000000	-0.005272
1443.000000	-0.005273
1442.000000	-0.005277
1441.000000	-0.005258
1440.000000	-0.005199
1439.000000	-0.005100
1438.000000	-0.004975
1437.000000	-0.004862
1436.000000	-0.004787
1435.000000	-0.004730
1434.000000	-0.004673
1433.000000	-0.004633
1432.000000	-0.004614
1431.000000	-0.004597
1430.000000	-0.004557
1429.000000	-0.004483
1428.000000	-0.004375
1427.000000	-0.004246
1426.000000	-0.004109
1425.000000	-0.003956
1424.000000	-0.003787
1423.000000	-0.003626
1422.000000	-0.003516
1421.000000	-0.003501
1420.000000	-0.003583
1419.000000	-0.003678
1418.000000	-0.003682
1417.000000	-0.003615
1416.000000	-0.003553
1415.000000	-0.003505
1414.000000	-0.003424
1413.000000	-0.003290
1412.000000	-0.003141
1411.000000	-0.003017
1410.000000	-0.002914
1409.000000	-0.002807
1408.000000	-0.002687
1407.000000	-0.002570
1406.000000	-0.002475
1405.000000	-0.002388
1404.000000	-0.002272
1403.000000	-0.002107
1402.000000	-0.001919
1401.000000	-0.001749
1400.000000	-0.001608
1399.000000	-0.001465
1398.000000	-0.001281
1397.000000	-0.001058
1396.000000	-0.000825
1395.000000	-0.000602
1394.000000	-0.000377
1393.000000	-0.000130
1392.000000	0.000125
1391.000000	0.000359
1390.000000	0.000553
1389.000000	0.000712
1388.000000	0.000845
1387.000000	0.000948
1386.000000	0.000992
1385.000000	0.000948
1384.000000	0.000802
1383.000000	0.000571
1382.000000	0.000274
1381.000000	-0.000103
1380.000000	-0.000581
1379.000000	-0.001126
1378.000000	-0.001629
1377.000000	-0.001983
1376.000000	-0.002135
1375.000000	-0.002065
1374.000000	-0.001767
1373.000000	-0.001289
1372.000000	-0.000736
1371.000000	-0.000215
1370.000000	0.000198
1369.000000	0.000484
1368.000000	0.000663
1367.000000	0.000783
1366.000000	0.000866
1365.000000	0.000888
1364.000000	0.000808
1363.000000	0.000637
1362.000000	0.000445
1361.000000	0.000278
1360.000000	0.000110
1359.000000	-0.000099
1358.000000	-0.000335
1357.000000	-0.000545
1356.000000	-0.000713
1355.000000	-0.000875
1354.000000	-0.001061
1353.000000	-0.001252
1352.000000	-0.001395
1351.000000	-0.001474
1350.000000	-0.001528
1349.000000	-0.001602
1348.000000	-0.001700
1347.000000	-0.001784
1346.000000	-0.001829
1345.000000	-0.001862
1344.000000	-0.001926
1343.000000	-0.002029
1342.000000	-0.002129
1341.000000	-0.002183
1340.000000	-0.002196
1339.000000	-0.002213
1338.000000	-0.002269
1337.000000	-0.002355
1336.000000	-0.002441
1335.000000	-0.002515
1334.000000	-0.002585
1333.000000	-0.002673
1332.000000	-0.002785
1331.000000	-0.002906
1330.000000	-0.003025
1329.000000	-0.003152
1328.000000	-0.003308
1327.000000	-0.003484
1326.000000	-0.003641
1325.000000	-0.003745
1324.000000	-0.003807
1323.000000	-0.003873
1322.000000	-0.003971
1321.000000	-0.004096
1320.000000	-0.004223
1319.000000	-0.004348
1318.000000	-0.004478
1317.000000	-0.004618
1316.000000	-0.004749
1315.000000	-0.004845
1314.000000	-0.004904
1313.000000	-0.004955
1312.000000	-0.005023
1311.000000	-0.005099
1310.000000	-0.005160
1309.000000	-0.005208
1308.000000	-0.005279
1307.000000	-0.005393
1306.000000	-0.005525
1305.000000	-0.005634
1304.000000	-0.005706
1303.000000	-0.005773
1302.000000	-0.005873
1301.000000	-0.006005
1300.000000	-0.006135
1299.000000	-0.006244
1298.000000	-0.006347
1297.000000	-0.006477
1296.000000	-0.006631
1295.000000	-0.006771
1294.000000	-0.006869
1293.000000	-0.006946
1292.000000	-0.007045
1291.000000	-0.007178
1290.000000	-0.007309
1289.000000	-0.007404
1288.000000	-0.007466
1287.000000	-0.007529
1286.000000	-0.007613
1285.000000	-0.007702
1284.000000	-0.007763
1283.000000	-0.007790
1282.000000	-0.007819
1281.000000	-0.007896
1280.000000	-0.008021
1279.000000	-0.008151
1278.000000	-0.008252
1277.000000	-0.008336
1276.000000	-0.008438
1275.000000	-0.008564
1274.000000	-0.008682
1273.000000	-0.008771
1272.000000	-0.008857
1271.000000	-0.008988
1270.000000	-0.009179
1269.000000	-0.009393
1268.000000	-0.009579
1267.000000	-0.009732
1266.000000	-0.009887
1265.000000	-0.010073
1264.000000	-0.010264
1263.000000	-0.010423
1262.000000	-0.010554
1261.000000	-0.010705
1260.000000	-0.010902
1259.000000	-0.011117
1258.000000	-0.011311
1257.000000	-0.011496
1256.000000	-0.011724
1255.000000	-0.012019
1254.000000	-0.012350
1253.000000	-0.012666
1252.000000	-0.012954
1251.000000	-0.013258
1250.000000	-0.013626
1249.000000	-0.014055
1248.000000	-0.014493
1247.000000	-0.014913
1246.000000	-0.015351
1245.000000	-0.015851
1244.000000	-0.016383
1243.000000	-0.016852
1242.000000	-0.017208
1241.000000	-0.017496
1240.000000	-0.017782
1239.000000	-0.018074
1238.000000	-0.018328
1237.000000	-0.018512
1236.000000	-0.018633
1235.000000	-0.018713
1234.000000	-0.018764
1233.000000	-0.018782
1232.000000	-0.018753
1231.000000	-0.018681
1230.000000	-0.018600
1229.000000	-0.018551
1228.000000	-0.018529
1227.000000	-0.018496
1226.000000	-0.018435
1225.000000	-0.018379
1224.000000	-0.018367
1223.000000	-0.018388
1222.000000	-0.018406
1221.000000	-0.018403
1220.000000	-0.018405
1219.000000	-0.018442
1218.000000	-0.018523
1217.000000	-0.018621
1216.000000	-0.018702
1215.000000	-0.018755
1214.000000	-0.018799
1213.000000	-0.018850
1212.000000	-0.018890
1211.000000	-0.018898
1210.000000	-0.018895
1209.000000	-0.018938
1208.000000	-0.019041
1207.000000	-0.019149
1206.000000	-0.019195
1205.000000	-0.019174
1204.000000	-0.019128
1203.000000	-0.019102
1202.000000	-0.019109
1201.000000	-0.019144
1200.000000	-0.019197
1199.000000	-0.019265
1198.000000	-0.019351
1197.000000	-0.019437
1196.000000	-0.019463
1195.000000	-0.019368
1194.000000	-0.019154
1193.000000	-0.018885
1192.000000	-0.018610
1191.000000	-0.018330
1190.000000	-0.018040
1189.000000	-0.017778
1188.000000	-0.017595
1187.000000	-0.017504
1186.000000	-0.017466
1185.000000	-0.017433
1184.000000	-0.017393
1183.000000	-0.017373
1182.000000	-0.017406
1181.000000	-0.017483
1180.000000	-0.017556
1179.000000	-0.017594
1178.000000	-0.017618
1177.000000	-0.017661
1176.000000	-0.017696
1175.000000	-0.017671
1174.000000	-0.017594
1173.000000	-0.017543
1172.000000	-0.017577
1171.000000	-0.017669
1170.000000	-0.017755
1169.000000	-0.017803
1168.000000	-0.017814
1167.000000	-0.017779
1166.000000	-0.017667
1165.000000	-0.017459
1164.000000	-0.017161
1163.000000	-0.016810
1162.000000	-0.016463
1161.000000	-0.016173
1160.000000	-0.015954
1159.000000	-0.015786
1158.000000	-0.015658
1157.000000	-0.015577
1156.000000	-0.015543
1155.000000	-0.015524
1154.000000	-0.015489
1153.000000	-0.015447
1152.000000	-0.015440
1151.000000	-0.015483
1150.000000	-0.015542
1149.000000	-0.015562
1148.000000	-0.015523
1147.000000	-0.015460
1146.000000	-0.015421
1145.000000	-0.015415
1144.000000	-0.015397
1143.000000	-0.015330
1142.000000	-0.015247
1141.000000	-0.015210
1140.000000	-0.015232
1139.000000	-0.015258
1138.000000	-0.015230
1137.000000	-0.015151
1136.000000	-0.015068
1135.000000	-0.015010
1134.000000	-0.014973
1133.000000	-0.014927
1132.000000	-0.014848
1131.000000	-0.014744
1130.000000	-0.014648
1129.000000	-0.014581
1128.000000	-0.014530
1127.000000	-0.014472
1126.000000	-0.014428
1125.000000	-0.014434
1124.000000	-0.014472
1123.000000	-0.014464
1122.000000	-0.014364
1121.000000	-0.014213
1120.000000	-0.014087
1119.000000	-0.014006
1118.000000	-0.013931
1117.000000	-0.013833
1116.000000	-0.013731
1115.000000	-0.013662
1114.000000	-0.013630
1113.000000	-0.013596
1112.000000	-0.013507
1111.000000	-0.013355
1110.000000	-0.013199
1109.000000	-0.013106
1108.000000	-0.013081
1107.000000	-0.013068
1106.000000	-0.013032
1105.000000	-0.012994
1104.000000	-0.012985
1103.000000	-0.012986
1102.000000	-0.012940
1101.000000	-0.012836
1100.000000	-0.012716
1099.000000	-0.012624
1098.000000	-0.012558
1097.000000	-0.012484
1096.000000	-0.012393
1095.000000	-0.012315
1094.000000	-0.012276
1093.000000	-0.012257
1092.000000	-0.012209
1091.000000	-0.012105
1090.000000	-0.011978
1089.000000	-0.011877
1088.000000	-0.011815
1087.000000	-0.011758
1086.000000	-0.011679
1085.000000	-0.011597
1084.000000	-0.011548
1083.000000	-0.011538
1082.000000	-0.011524
1081.000000	-0.011467
1080.000000	-0.011370
1079.000000	-0.011273
1078.000000	-0.011210
1077.000000	-0.011164
1076.000000	-0.011086
1075.000000	-0.010955
1074.000000	-0.010808
1073.000000	-0.010702
1072.000000	-0.010650
1071.000000	-0.010615
1070.000000	-0.010559
1069.000000	-0.010477
1068.000000	-0.010394
1067.000000	-0.010324
1066.000000	-0.010261
1065.000000	-0.010199
1064.000000	-0.010151
1063.000000	-0.010135
1062.000000	-0.010137
1061.000000	-0.010106
1060.000000	-0.010007
1059.000000	-0.009870
1058.000000	-0.009774
1057.000000	-0.009759
1056.000000	-0.009782
1055.000000	-0.009779
1054.000000	-0.009748
1053.000000	-0.009745
1052.000000	-0.009804
1051.000000	-0.009889
1050.000000	-0.009937
1049.000000	-0.009935
1048.000000	-0.009928
1047.000000	-0.009966
1046.000000	-0.010043
1045.000000	-0.010107
1044.000000	-0.010120
1043.000000	-0.010109
1042.000000	-0.010134
1041.000000	-0.010195
1040.000000	-0.010212
1039.000000	-0.010109
1038.000000	-0.009910
1037.000000	-0.009709
1036.000000	-0.009557
1035.000000	-0.009419
1034.000000	-0.009250
1033.000000	-0.009064
1032.000000	-0.008915
1031.000000	-0.008823
1030.000000	-0.008746
1029.000000	-0.008634
1028.000000	-0.008496
1027.000000	-0.008400
1026.000000	-0.008405
1025.000000	-0.008491
1024.000000	-0.008574
1023.000000	-0.008593
1022.000000	-0.008572
1021.000000	-0.008565
1020.000000	-0.008582
1019.000000	-0.008577
1018.000000	-0.008534
1017.000000	-0.008499
1016.000000	-0.008523
1015.000000	-0.008585
1014.000000	-0.008599
1013.000000	-0.008512
1012.000000	-0.008361
1011.000000	-0.008236
1010.000000	-0.008190
1009.000000	-0.008192
1008.000000	-0.008172
1007.000000	-0.008117
1006.000000	-0.008078
1005.000000	-0.008097
1004.000000	-0.008140
1003.000000	-0.008127
1002.000000	-0.008034
1001.000000	-0.007919
1000.000000	-0.007854
999.000000	-0.007835
998.000000	-0.007803
997.000000	-0.007715
996.000000	-0.007597
995.000000	-0.007511
994.000000	-0.007473
993.000000	-0.007439
992.000000	-0.007366
991.000000	-0.007269
990.000000	-0.007198
989.000000	-0.007157
988.000000	-0.007099
987.000000	-0.007002
986.000000	-0.006919
985.000000	-0.006925
984.000000	-0.007015
983.000000	-0.007110
982.000000	-0.007138
981.000000	-0.007106
980.000000	-0.007072
979.000000	-0.007081
978.000000	-0.007130
977.000000	-0.007184
976.000000	-0.007235
975.000000	-0.007318
974.000000	-0.007470
973.000000	-0.007661
972.000000	-0.007809
971.000000	-0.007874
970.000000	-0.007908
969.000000	-0.007979
968.000000	-0.008077
967.000000	-0.008141
966.000000	-0.008153
965.000000	-0.008169
964.000000	-0.008240
963.000000	-0.008347
962.000000	-0.008429
961.000000	-0.008453
960.000000	-0.008445
959.000000	-0.008458
958.000000	-0.008514
957.000000	-0.008579
956.000000	-0.008601
955.000000	-0.008577
954.000000	-0.008562
953.000000	-0.008584
952.000000	-0.008594
951.000000	-0.008536
950.000000	-0.008446
949.000000	-0.008416
948.000000	-0.008476
947.000000	-0.008556
946.000000	-0.008578
945.000000	-0.008544
944.000000	-0.008508
943.000000	-0.008517
942.000000	-0.008573
941.000000	-0.008644
940.000000	-0.008695
939.000000	-0.008721
938.000000	-0.008754
937.000000	-0.008807
936.000000	-0.008838
935.000000	-0.008789
934.000000	-0.008676
933.000000	-0.008566
932.000000	-0.008482
931.000000	-0.008373
930.000000	-0.008207
929.000000	-0.008038
928.000000	-0.007941
927.000000	-0.007930
926.000000	-0.007972
925.000000	-0.008052
924.000000	-0.008187
923.000000	-0.008396
922.000000	-0.008676
921.000000	-0.009002
920.000000	-0.009315
919.000000	-0.009527
918.000000	-0.009555
917.000000	-0.009385
916.000000	-0.009081
915.000000	-0.008742
914.000000	-0.008452
913.000000	-0.008261
912.000000	-0.008167
911.000000	-0.008126
910.000000	-0.008075
909.000000	-0.007981
908.000000	-0.007871
907.000000	-0.007800
906.000000	-0.007794
905.000000	-0.007811
904.000000	-0.007792
903.000000	-0.007731
902.000000	-0.007682
901.000000	-0.007678
900.000000	-0.007684
899.000000	-0.007647
898.000000	-0.007576
897.000000	-0.007525
896.000000	-0.007524
895.000000	-0.007542
894.000000	-0.007530
893.000000	-0.007469
892.000000	-0.007376
891.000000	-0.007294
890.000000	-0.007259
889.000000	-0.007271
888.000000	-0.007298
887.000000	-0.007329
886.000000	-0.007389
885.000000	-0.007499
884.000000	-0.007640
883.000000	-0.007796
882.000000	-0.007998
881.000000	-0.008277
880.000000	-0.008593
879.000000	-0.008855
878.000000	-0.009012
877.000000	-0.009076
876.000000	-0.009073
875.000000	-0.009019
874.000000	-0.008945
873.000000	-0.008893
872.000000	-0.008879
871.000000	-0.008901
870.000000	-0.008966
869.000000	-0.009060
868.000000	-0.009125
867.000000	-0.009118
866.000000	-0.009092
865.000000	-0.009152
864.000000	-0.009327
863.000000	-0.009550
862.000000	-0.009773
861.000000	-0.010053
860.000000	-0.010489
859.000000	-0.011125
858.000000	-0.011954
857.000000	-0.012991
856.000000	-0.014324
855.000000	-0.016096
854.000000	-0.018440
853.000000	-0.021361
852.000000	-0.024648
851.000000	-0.027878
850.000000	-0.030555
849.000000	-0.032244
848.000000	-0.032655
847.000000	-0.031737
846.000000	-0.029744
845.000000	-0.027107
844.000000	-0.024204
843.000000	-0.021259
842.000000	-0.018422
841.000000	-0.015844
840.000000	-0.013655
839.000000	-0.011930
838.000000	-0.010668
837.000000	-0.009781
836.000000	-0.009144
835.000000	-0.008681
834.000000	-0.008406
833.000000	-0.008321
832.000000	-0.008327
831.000000	-0.008285
830.000000	-0.008165
829.000000	-0.008053
828.000000	-0.008004
827.000000	-0.007973
826.000000	-0.007908
825.000000	-0.007835
824.000000	-0.007816
823.000000	-0.007855
822.000000	-0.007897
821.000000	-0.007887
820.000000	-0.007808
819.000000	-0.007700
818.000000	-0.007626
817.000000	-0.007610
816.000000	-0.007605
815.000000	-0.007565
814.000000	-0.007533
813.000000	-0.007578
812.000000	-0.007681
811.000000	-0.007740
810.000000	-0.007706
809.000000	-0.007641
808.000000	-0.007624
807.000000	-0.007657
806.000000	-0.007687
805.000000	-0.007675
804.000000	-0.007619
803.000000	-0.007549
802.000000	-0.007503
801.000000	-0.007479
800.000000	-0.007436
799.000000	-0.007359
798.000000	-0.007309
797.000000	-0.007350
796.000000	-0.007439
795.000000	-0.007484
794.000000	-0.007478
793.000000	-0.007497
792.000000	-0.007569
791.000000	-0.007634
790.000000	-0.007638
789.000000	-0.007592
788.000000	-0.007533
787.000000	-0.007481
786.000000	-0.007459
785.000000	-0.007473
784.000000	-0.007483
783.000000	-0.007448
782.000000	-0.007415
781.000000	-0.007463
780.000000	-0.007562
779.000000	-0.007595
778.000000	-0.007519
777.000000	-0.007417
776.000000	-0.007369
775.000000	-0.007356
774.000000	-0.007327
773.000000	-0.007270
772.000000	-0.007190
771.000000	-0.007090
770.000000	-0.006993
769.000000	-0.006935
768.000000	-0.006907
767.000000	-0.006877
766.000000	-0.006849
765.000000	-0.006843
764.000000	-0.006825
763.000000	-0.006748
762.000000	-0.006660
761.000000	-0.006663
760.000000	-0.006764
759.000000	-0.006867
758.000000	-0.006922
757.000000	-0.006982
756.000000	-0.007081
755.000000	-0.007175
754.000000	-0.007232
753.000000	-0.007281
752.000000	-0.007321
751.000000	-0.007305
750.000000	-0.007214
749.000000	-0.007086
748.000000	-0.006922
747.000000	-0.006697
746.000000	-0.006453
745.000000	-0.006284
744.000000	-0.006189
743.000000	-0.006069
742.000000	-0.005910
741.000000	-0.005814
740.000000	-0.005822
739.000000	-0.005846
738.000000	-0.005812
737.000000	-0.005750
736.000000	-0.005695
735.000000	-0.005636
734.000000	-0.005595
733.000000	-0.005620
732.000000	-0.005659
731.000000	-0.005623
730.000000	-0.005570
729.000000	-0.005612
728.000000	-0.005710
727.000000	-0.005735
726.000000	-0.005683
725.000000	-0.005667
724.000000	-0.005659
723.000000	-0.005431
722.000000	-0.004883
721.000000	-0.004294
720.000000	-0.004081
719.000000	-0.004365
718.000000	-0.004872
717.000000	-0.005237
716.000000	-0.005292
715.000000	-0.005129
714.000000	-0.004973
713.000000	-0.004958
712.000000	-0.005014
711.000000	-0.004999
710.000000	-0.004882
709.000000	-0.004713
708.000000	-0.004475
707.000000	-0.004163
706.000000	-0.003855
705.000000	-0.003652
704.000000	-0.003587
703.000000	-0.003573
702.000000	-0.003540
701.000000	-0.003497
700.000000	-0.003423
699.000000	-0.003323
698.000000	-0.003249
697.000000	-0.003208
696.000000	-0.003119
695.000000	-0.002871
694.000000	-0.002581
693.000000	-0.002468
692.000000	-0.002453
691.000000	-0.002293
690.000000	-0.001958
689.000000	-0.001694
688.000000	-0.001651
687.000000	-0.001648
686.000000	-0.001552
685.000000	-0.001465
684.000000	-0.001411
683.000000	-0.001297
682.000000	-0.001206
681.000000	-0.001344
680.000000	-0.001614
679.000000	-0.001726
678.000000	-0.001747
677.000000	-0.001879
676.000000	-0.002036
675.000000	-0.002068
674.000000	-0.002124
673.000000	-0.002319
672.000000	-0.002386
671.000000	-0.002333
670.000000	-0.003659
669.000000	-0.008421
668.000000	-0.012582
667.000000	-0.011067
666.000000	-0.007844
665.000000	-0.005141
664.000000	-0.002480
663.000000	-0.000244
662.000000	0.001172
661.000000	0.001943
660.000000	0.002435
659.000000	0.002671
658.000000	0.002625
657.000000	0.002546
656.000000	0.002457
655.000000	0.001981
654.000000	0.001135
653.000000	0.000485
652.000000	0.000232
651.000000	0.000043
650.000000	-0.000245
649.000000	-0.000387
648.000000	-0.000412
647.000000	-0.000670
646.000000	-0.001055
645.000000	-0.001143
644.000000	-0.000958
643.000000	-0.000897
642.000000	-0.001045
641.000000	-0.001076
640.000000	-0.000894
639.000000	-0.000799
638.000000	-0.000856
637.000000	-0.000780
636.000000	-0.000580
635.000000	-0.000562
634.000000	-0.000729
633.000000	-0.000765
632.000000	-0.000636
631.000000	-0.000638
630.000000	-0.000806
629.000000	-0.000798
628.000000	-0.000521
627.000000	-0.000297
626.000000	-0.000241
625.000000	-0.000149
624.000000	-0.000011
623.000000	-0.000037
622.000000	-0.000212
621.000000	-0.000377
620.000000	-0.000659
619.000000	-0.001208
618.000000	-0.001599
617.000000	-0.001211
616.000000	-0.000218
615.000000	0.000537
614.000000	0.000674
613.000000	0.000621
612.000000	0.000749
611.000000	0.000811
610.000000	0.000471
609.000000	-0.000015
608.000000	-0.000076
607.000000	0.000393
606.000000	0.000886
605.000000	0.000850
604.000000	0.000253
603.000000	-0.000398
602.000000	-0.000605
601.000000	-0.000418
600.000000	-0.000240
