# Supplementary material for: Real-time monitoring of the reversible capture and release of CO2 on anthraquinone and riboflavin-modified graphitic electrodes using ATR-SEIRAS
Source: Chem Sci. 2025 Nov 4;16(48):23189–202. doi: 10.1039/d5sc05427c (PMC12584010; doi:10.1039/d5sc05427c)
Supplement: SC-016-D5SC05427C-s001 [file SC-016-D5SC05427C-s001.zip › Data Folders/Main Figures/Figure3/3a/051.ASC]

PE IR       SUBTECH     SPECTRUM    ASCII       PEDS        4.00        
   -1
051.ASC
24/06/26
16:04:40.00
24/06/26
16:04:40.00
Administrator

600.000000
#HDR
-1
-1
#GR
Wavenumber
A
1.0
0.0
4000.000000
-1.000000
3401
8
0.031168
-0.032659
#DATA
4000.000000	-0.004020
3999.000000	-0.003992
3998.000000	-0.003960
3997.000000	-0.003940
3996.000000	-0.003935
3995.000000	-0.003936
3994.000000	-0.003931
3993.000000	-0.003919
3992.000000	-0.003905
3991.000000	-0.003896
3990.000000	-0.003890
3989.000000	-0.003884
3988.000000	-0.003875
3987.000000	-0.003860
3986.000000	-0.003837
3985.000000	-0.003805
3984.000000	-0.003771
3983.000000	-0.003748
3982.000000	-0.003747
3981.000000	-0.003768
3980.000000	-0.003794
3979.000000	-0.003806
3978.000000	-0.003790
3977.000000	-0.003752
3976.000000	-0.003710
3975.000000	-0.003682
3974.000000	-0.003676
3973.000000	-0.003689
3972.000000	-0.003711
3971.000000	-0.003733
3970.000000	-0.003749
3969.000000	-0.003761
3968.000000	-0.003775
3967.000000	-0.003796
3966.000000	-0.003819
3965.000000	-0.003835
3964.000000	-0.003840
3963.000000	-0.003836
3962.000000	-0.003831
3961.000000	-0.003831
3960.000000	-0.003837
3959.000000	-0.003845
3958.000000	-0.003858
3957.000000	-0.003880
3956.000000	-0.003909
3955.000000	-0.003940
3954.000000	-0.003964
3953.000000	-0.003982
3952.000000	-0.003994
3951.000000	-0.004004
3950.000000	-0.004012
3949.000000	-0.004018
3948.000000	-0.004018
3947.000000	-0.004011
3946.000000	-0.004007
3945.000000	-0.004014
3944.000000	-0.004031
3943.000000	-0.004049
3942.000000	-0.004057
3941.000000	-0.004059
3940.000000	-0.004068
3939.000000	-0.004087
3938.000000	-0.004099
3937.000000	-0.004084
3936.000000	-0.004039
3935.000000	-0.003980
3934.000000	-0.003929
3933.000000	-0.003905
3932.000000	-0.003915
3931.000000	-0.003953
3930.000000	-0.004000
3929.000000	-0.004044
3928.000000	-0.004084
3927.000000	-0.004124
3926.000000	-0.004157
3925.000000	-0.004167
3924.000000	-0.004152
3923.000000	-0.004125
3922.000000	-0.004098
3921.000000	-0.004070
3920.000000	-0.004039
3919.000000	-0.004014
3918.000000	-0.004003
3917.000000	-0.004007
3916.000000	-0.004023
3915.000000	-0.004048
3914.000000	-0.004077
3913.000000	-0.004108
3912.000000	-0.004139
3911.000000	-0.004169
3910.000000	-0.004187
3909.000000	-0.004182
3908.000000	-0.004150
3907.000000	-0.004099
3906.000000	-0.004038
3905.000000	-0.003970
3904.000000	-0.003896
3903.000000	-0.003835
3902.000000	-0.003819
3901.000000	-0.003858
3900.000000	-0.003929
3899.000000	-0.004000
3898.000000	-0.004052
3897.000000	-0.004082
3896.000000	-0.004093
3895.000000	-0.004092
3894.000000	-0.004098
3893.000000	-0.004120
3892.000000	-0.004130
3891.000000	-0.004090
3890.000000	-0.004007
3889.000000	-0.003947
3888.000000	-0.003955
3887.000000	-0.004006
3886.000000	-0.004039
3885.000000	-0.004030
3884.000000	-0.004012
3883.000000	-0.004033
3882.000000	-0.004096
3881.000000	-0.004152
3880.000000	-0.004160
3879.000000	-0.004122
3878.000000	-0.004087
3877.000000	-0.004096
3876.000000	-0.004136
3875.000000	-0.004152
3874.000000	-0.004114
3873.000000	-0.004051
3872.000000	-0.004019
3871.000000	-0.004019
3870.000000	-0.004004
3869.000000	-0.003957
3868.000000	-0.003920
3867.000000	-0.003938
3866.000000	-0.004000
3865.000000	-0.004076
3864.000000	-0.004144
3863.000000	-0.004189
3862.000000	-0.004194
3861.000000	-0.004155
3860.000000	-0.004084
3859.000000	-0.003995
3858.000000	-0.003910
3857.000000	-0.003853
3856.000000	-0.003834
3855.000000	-0.003831
3854.000000	-0.003805
3853.000000	-0.003752
3852.000000	-0.003718
3851.000000	-0.003755
3850.000000	-0.003864
3849.000000	-0.004002
3848.000000	-0.004126
3847.000000	-0.004210
3846.000000	-0.004248
3845.000000	-0.004248
3844.000000	-0.004225
3843.000000	-0.004191
3842.000000	-0.004147
3841.000000	-0.004093
3840.000000	-0.004025
3839.000000	-0.003954
3838.000000	-0.003902
3837.000000	-0.003881
3836.000000	-0.003883
3835.000000	-0.003909
3834.000000	-0.003961
3833.000000	-0.004025
3832.000000	-0.004072
3831.000000	-0.004089
3830.000000	-0.004094
3829.000000	-0.004119
3828.000000	-0.004162
3827.000000	-0.004181
3826.000000	-0.004143
3825.000000	-0.004070
3824.000000	-0.004022
3823.000000	-0.004027
3822.000000	-0.004049
3821.000000	-0.004030
3820.000000	-0.003959
3819.000000	-0.003899
3818.000000	-0.003911
3817.000000	-0.003979
3816.000000	-0.004052
3815.000000	-0.004108
3814.000000	-0.004160
3813.000000	-0.004213
3812.000000	-0.004241
3811.000000	-0.004223
3810.000000	-0.004180
3809.000000	-0.004141
3808.000000	-0.004109
3807.000000	-0.004060
3806.000000	-0.003988
3805.000000	-0.003929
3804.000000	-0.003919
3803.000000	-0.003952
3802.000000	-0.003987
3801.000000	-0.003994
3800.000000	-0.003989
3799.000000	-0.004012
3798.000000	-0.004079
3797.000000	-0.004163
3796.000000	-0.004230
3795.000000	-0.004271
3794.000000	-0.004295
3793.000000	-0.004310
3792.000000	-0.004312
3791.000000	-0.004302
3790.000000	-0.004290
3789.000000	-0.004291
3788.000000	-0.004310
3787.000000	-0.004341
3786.000000	-0.004372
3785.000000	-0.004385
3784.000000	-0.004373
3783.000000	-0.004346
3782.000000	-0.004319
3781.000000	-0.004302
3780.000000	-0.004295
3779.000000	-0.004295
3778.000000	-0.004291
3777.000000	-0.004285
3776.000000	-0.004277
3775.000000	-0.004261
3774.000000	-0.004238
3773.000000	-0.004218
3772.000000	-0.004200
3771.000000	-0.004174
3770.000000	-0.004128
3769.000000	-0.004083
3768.000000	-0.004071
3767.000000	-0.004106
3766.000000	-0.004159
3765.000000	-0.004184
3764.000000	-0.004171
3763.000000	-0.004150
3762.000000	-0.004138
3761.000000	-0.004130
3760.000000	-0.004122
3759.000000	-0.004117
3758.000000	-0.004104
3757.000000	-0.004066
3756.000000	-0.004007
3755.000000	-0.003934
3754.000000	-0.003843
3753.000000	-0.003730
3752.000000	-0.003627
3751.000000	-0.003560
3750.000000	-0.003494
3749.000000	-0.003393
3748.000000	-0.003306
3747.000000	-0.003292
3746.000000	-0.003320
3745.000000	-0.003296
3744.000000	-0.003211
3743.000000	-0.003151
3742.000000	-0.003149
3741.000000	-0.003155
3740.000000	-0.003100
3739.000000	-0.002970
3738.000000	-0.002796
3737.000000	-0.002649
3736.000000	-0.002669
3735.000000	-0.002945
3734.000000	-0.003336
3733.000000	-0.003550
3732.000000	-0.003424
3731.000000	-0.003039
3730.000000	-0.002593
3729.000000	-0.002228
3728.000000	-0.001997
3727.000000	-0.001916
3726.000000	-0.001968
3725.000000	-0.002101
3724.000000	-0.002267
3723.000000	-0.002451
3722.000000	-0.002658
3721.000000	-0.002887
3720.000000	-0.003124
3719.000000	-0.003329
3718.000000	-0.003458
3717.000000	-0.003494
3716.000000	-0.003483
3715.000000	-0.003455
3714.000000	-0.003342
3713.000000	-0.003036
3712.000000	-0.002578
3711.000000	-0.002207
3710.000000	-0.002097
3709.000000	-0.002209
3708.000000	-0.002388
3707.000000	-0.002505
3706.000000	-0.002527
3705.000000	-0.002501
3704.000000	-0.002499
3703.000000	-0.002547
3702.000000	-0.002602
3701.000000	-0.002607
3700.000000	-0.002568
3699.000000	-0.002534
3698.000000	-0.002541
3697.000000	-0.002572
3696.000000	-0.002585
3695.000000	-0.002552
3694.000000	-0.002481
3693.000000	-0.002447
3692.000000	-0.002560
3691.000000	-0.002890
3690.000000	-0.003318
3689.000000	-0.003586
3688.000000	-0.003542
3687.000000	-0.003310
3686.000000	-0.003110
3685.000000	-0.003041
3684.000000	-0.003069
3683.000000	-0.003107
3682.000000	-0.003098
3681.000000	-0.003018
3680.000000	-0.002870
3679.000000	-0.002688
3678.000000	-0.002542
3677.000000	-0.002477
3676.000000	-0.002480
3675.000000	-0.002484
3674.000000	-0.002447
3673.000000	-0.002421
3672.000000	-0.002452
3671.000000	-0.002531
3670.000000	-0.002622
3669.000000	-0.002690
3668.000000	-0.002720
3667.000000	-0.002737
3666.000000	-0.002755
3665.000000	-0.002768
3664.000000	-0.002765
3663.000000	-0.002735
3662.000000	-0.002671
3661.000000	-0.002577
3660.000000	-0.002475
3659.000000	-0.002401
3658.000000	-0.002368
3657.000000	-0.002348
3656.000000	-0.002301
3655.000000	-0.002219
3654.000000	-0.002141
3653.000000	-0.002102
3652.000000	-0.002091
3651.000000	-0.002075
3650.000000	-0.002042
3649.000000	-0.001998
3648.000000	-0.001957
3647.000000	-0.001929
3646.000000	-0.001912
3645.000000	-0.001903
3644.000000	-0.001899
3643.000000	-0.001888
3642.000000	-0.001858
3641.000000	-0.001801
3640.000000	-0.001722
3639.000000	-0.001628
3638.000000	-0.001531
3637.000000	-0.001436
3636.000000	-0.001332
3635.000000	-0.001198
3634.000000	-0.001031
3633.000000	-0.000867
3632.000000	-0.000735
3631.000000	-0.000622
3630.000000	-0.000497
3629.000000	-0.000402
3628.000000	-0.000420
3627.000000	-0.000561
3626.000000	-0.000766
3625.000000	-0.000973
3624.000000	-0.001174
3623.000000	-0.001424
3622.000000	-0.001765
3621.000000	-0.002124
3620.000000	-0.002315
3619.000000	-0.002200
3618.000000	-0.001863
3617.000000	-0.001534
3616.000000	-0.001377
3615.000000	-0.001397
3614.000000	-0.001479
3613.000000	-0.001502
3612.000000	-0.001430
3611.000000	-0.001303
3610.000000	-0.001158
3609.000000	-0.001037
3608.000000	-0.001006
3607.000000	-0.001096
3606.000000	-0.001256
3605.000000	-0.001395
3604.000000	-0.001452
3603.000000	-0.001421
3602.000000	-0.001354
3601.000000	-0.001323
3600.000000	-0.001365
3599.000000	-0.001450
3598.000000	-0.001505
3597.000000	-0.001478
3596.000000	-0.001381
3595.000000	-0.001283
3594.000000	-0.001248
3593.000000	-0.001295
3592.000000	-0.001397
3591.000000	-0.001532
3590.000000	-0.001691
3589.000000	-0.001868
3588.000000	-0.002033
3587.000000	-0.002146
3586.000000	-0.002196
3585.000000	-0.002219
3584.000000	-0.002258
3583.000000	-0.002325
3582.000000	-0.002412
3581.000000	-0.002502
3580.000000	-0.002581
3579.000000	-0.002640
3578.000000	-0.002681
3577.000000	-0.002706
3576.000000	-0.002720
3575.000000	-0.002730
3574.000000	-0.002743
3573.000000	-0.002756
3572.000000	-0.002757
3571.000000	-0.002731
3570.000000	-0.002684
3569.000000	-0.002636
3568.000000	-0.002609
3567.000000	-0.002611
3566.000000	-0.002629
3565.000000	-0.002655
3564.000000	-0.002695
3563.000000	-0.002748
3562.000000	-0.002802
3561.000000	-0.002846
3560.000000	-0.002879
3559.000000	-0.002903
3558.000000	-0.002924
3557.000000	-0.002943
3556.000000	-0.002958
3555.000000	-0.002971
3554.000000	-0.002981
3553.000000	-0.002988
3552.000000	-0.002993
3551.000000	-0.002994
3550.000000	-0.002991
3549.000000	-0.002988
3548.000000	-0.002992
3547.000000	-0.003007
3546.000000	-0.003026
3545.000000	-0.003038
3544.000000	-0.003037
3543.000000	-0.003036
3542.000000	-0.003047
3541.000000	-0.003075
3540.000000	-0.003112
3539.000000	-0.003144
3538.000000	-0.003163
3537.000000	-0.003162
3536.000000	-0.003140
3535.000000	-0.003103
3534.000000	-0.003062
3533.000000	-0.003031
3532.000000	-0.003023
3531.000000	-0.003043
3530.000000	-0.003091
3529.000000	-0.003150
3528.000000	-0.003198
3527.000000	-0.003221
3526.000000	-0.003223
3525.000000	-0.003228
3524.000000	-0.003250
3523.000000	-0.003284
3522.000000	-0.003313
3521.000000	-0.003332
3520.000000	-0.003352
3519.000000	-0.003379
3518.000000	-0.003406
3517.000000	-0.003414
3516.000000	-0.003404
3515.000000	-0.003395
3514.000000	-0.003411
3513.000000	-0.003455
3512.000000	-0.003518
3511.000000	-0.003585
3510.000000	-0.003642
3509.000000	-0.003675
3508.000000	-0.003675
3507.000000	-0.003651
3506.000000	-0.003621
3505.000000	-0.003602
3504.000000	-0.003602
3503.000000	-0.003614
3502.000000	-0.003632
3501.000000	-0.003650
3500.000000	-0.003665
3499.000000	-0.003678
3498.000000	-0.003692
3497.000000	-0.003714
3496.000000	-0.003740
3495.000000	-0.003754
3494.000000	-0.003745
3493.000000	-0.003720
3492.000000	-0.003704
3491.000000	-0.003716
3490.000000	-0.003755
3489.000000	-0.003795
3488.000000	-0.003813
3487.000000	-0.003803
3486.000000	-0.003778
3485.000000	-0.003757
3484.000000	-0.003746
3483.000000	-0.003744
3482.000000	-0.003747
3481.000000	-0.003761
3480.000000	-0.003788
3479.000000	-0.003821
3478.000000	-0.003845
3477.000000	-0.003844
3476.000000	-0.003823
3475.000000	-0.003799
3474.000000	-0.003792
3473.000000	-0.003807
3472.000000	-0.003829
3471.000000	-0.003839
3470.000000	-0.003829
3469.000000	-0.003812
3468.000000	-0.003804
3467.000000	-0.003810
3466.000000	-0.003824
3465.000000	-0.003836
3464.000000	-0.003845
3463.000000	-0.003851
3462.000000	-0.003854
3461.000000	-0.003854
3460.000000	-0.003852
3459.000000	-0.003844
3458.000000	-0.003834
3457.000000	-0.003821
3456.000000	-0.003807
3455.000000	-0.003787
3454.000000	-0.003760
3453.000000	-0.003734
3452.000000	-0.003724
3451.000000	-0.003734
3450.000000	-0.003754
3449.000000	-0.003767
3448.000000	-0.003766
3447.000000	-0.003756
3446.000000	-0.003744
3445.000000	-0.003732
3444.000000	-0.003722
3443.000000	-0.003713
3442.000000	-0.003710
3441.000000	-0.003720
3440.000000	-0.003741
3439.000000	-0.003761
3438.000000	-0.003761
3437.000000	-0.003737
3436.000000	-0.003709
3435.000000	-0.003696
3434.000000	-0.003702
3433.000000	-0.003707
3432.000000	-0.003698
3431.000000	-0.003680
3430.000000	-0.003659
3429.000000	-0.003639
3428.000000	-0.003618
3427.000000	-0.003604
3426.000000	-0.003598
3425.000000	-0.003594
3424.000000	-0.003583
3423.000000	-0.003566
3422.000000	-0.003556
3421.000000	-0.003567
3420.000000	-0.003591
3419.000000	-0.003608
3418.000000	-0.003598
3417.000000	-0.003560
3416.000000	-0.003511
3415.000000	-0.003475
3414.000000	-0.003465
3413.000000	-0.003478
3412.000000	-0.003499
3411.000000	-0.003515
3410.000000	-0.003520
3409.000000	-0.003512
3408.000000	-0.003495
3407.000000	-0.003479
3406.000000	-0.003470
3405.000000	-0.003467
3404.000000	-0.003465
3403.000000	-0.003458
3402.000000	-0.003442
3401.000000	-0.003418
3400.000000	-0.003389
3399.000000	-0.003362
3398.000000	-0.003340
3397.000000	-0.003327
3396.000000	-0.003325
3395.000000	-0.003335
3394.000000	-0.003346
3393.000000	-0.003343
3392.000000	-0.003321
3391.000000	-0.003296
3390.000000	-0.003288
3389.000000	-0.003302
3388.000000	-0.003324
3387.000000	-0.003334
3386.000000	-0.003325
3385.000000	-0.003307
3384.000000	-0.003298
3383.000000	-0.003303
3382.000000	-0.003315
3381.000000	-0.003324
3380.000000	-0.003324
3379.000000	-0.003317
3378.000000	-0.003308
3377.000000	-0.003297
3376.000000	-0.003284
3375.000000	-0.003271
3374.000000	-0.003262
3373.000000	-0.003252
3372.000000	-0.003238
3371.000000	-0.003226
3370.000000	-0.003222
3369.000000	-0.003229
3368.000000	-0.003239
3367.000000	-0.003247
3366.000000	-0.003250
3365.000000	-0.003243
3364.000000	-0.003222
3363.000000	-0.003191
3362.000000	-0.003163
3361.000000	-0.003154
3360.000000	-0.003162
3359.000000	-0.003178
3358.000000	-0.003190
3357.000000	-0.003194
3356.000000	-0.003192
3355.000000	-0.003188
3354.000000	-0.003179
3353.000000	-0.003160
3352.000000	-0.003129
3351.000000	-0.003098
3350.000000	-0.003082
3349.000000	-0.003085
3348.000000	-0.003096
3347.000000	-0.003100
3346.000000	-0.003094
3345.000000	-0.003084
3344.000000	-0.003075
3343.000000	-0.003065
3342.000000	-0.003052
3341.000000	-0.003038
3340.000000	-0.003029
3339.000000	-0.003034
3338.000000	-0.003056
3337.000000	-0.003087
3336.000000	-0.003110
3335.000000	-0.003113
3334.000000	-0.003098
3333.000000	-0.003074
3332.000000	-0.003048
3331.000000	-0.003019
3330.000000	-0.002989
3329.000000	-0.002970
3328.000000	-0.002976
3327.000000	-0.003000
3326.000000	-0.003022
3325.000000	-0.003029
3324.000000	-0.003025
3323.000000	-0.003020
3322.000000	-0.003020
3321.000000	-0.003024
3320.000000	-0.003025
3319.000000	-0.003017
3318.000000	-0.002998
3317.000000	-0.002976
3316.000000	-0.002966
3315.000000	-0.002976
3314.000000	-0.002994
3313.000000	-0.003003
3312.000000	-0.003000
3311.000000	-0.002995
3310.000000	-0.002998
3309.000000	-0.003004
3308.000000	-0.003002
3307.000000	-0.002984
3306.000000	-0.002961
3305.000000	-0.002945
3304.000000	-0.002946
3303.000000	-0.002962
3302.000000	-0.002985
3301.000000	-0.003002
3300.000000	-0.003012
3299.000000	-0.003012
3298.000000	-0.003002
3297.000000	-0.002980
3296.000000	-0.002954
3295.000000	-0.002938
3294.000000	-0.002939
3293.000000	-0.002952
3292.000000	-0.002958
3291.000000	-0.002952
3290.000000	-0.002938
3289.000000	-0.002931
3288.000000	-0.002934
3287.000000	-0.002939
3286.000000	-0.002938
3285.000000	-0.002929
3284.000000	-0.002919
3283.000000	-0.002917
3282.000000	-0.002925
3281.000000	-0.002941
3280.000000	-0.002952
3279.000000	-0.002948
3278.000000	-0.002925
3277.000000	-0.002892
3276.000000	-0.002867
3275.000000	-0.002863
3274.000000	-0.002874
3273.000000	-0.002885
3272.000000	-0.002886
3271.000000	-0.002878
3270.000000	-0.002870
3269.000000	-0.002862
3268.000000	-0.002855
3267.000000	-0.002850
3266.000000	-0.002846
3265.000000	-0.002836
3264.000000	-0.002816
3263.000000	-0.002788
3262.000000	-0.002758
3261.000000	-0.002735
3260.000000	-0.002723
3259.000000	-0.002724
3258.000000	-0.002730
3257.000000	-0.002726
3256.000000	-0.002707
3255.000000	-0.002687
3254.000000	-0.002685
3253.000000	-0.002700
3252.000000	-0.002705
3251.000000	-0.002679
3250.000000	-0.002624
3249.000000	-0.002570
3248.000000	-0.002541
3247.000000	-0.002536
3246.000000	-0.002536
3245.000000	-0.002524
3244.000000	-0.002499
3243.000000	-0.002477
3242.000000	-0.002468
3241.000000	-0.002471
3240.000000	-0.002473
3239.000000	-0.002468
3238.000000	-0.002456
3237.000000	-0.002441
3236.000000	-0.002425
3235.000000	-0.002409
3234.000000	-0.002400
3233.000000	-0.002404
3232.000000	-0.002418
3231.000000	-0.002428
3230.000000	-0.002415
3229.000000	-0.002376
3228.000000	-0.002322
3227.000000	-0.002275
3226.000000	-0.002247
3225.000000	-0.002236
3224.000000	-0.002236
3223.000000	-0.002235
3222.000000	-0.002225
3221.000000	-0.002203
3220.000000	-0.002177
3219.000000	-0.002164
3218.000000	-0.002168
3217.000000	-0.002180
3216.000000	-0.002176
3215.000000	-0.002143
3214.000000	-0.002089
3213.000000	-0.002031
3212.000000	-0.001986
3211.000000	-0.001954
3210.000000	-0.001922
3209.000000	-0.001878
3208.000000	-0.001824
3207.000000	-0.001774
3206.000000	-0.001741
3205.000000	-0.001721
3204.000000	-0.001704
3203.000000	-0.001686
3202.000000	-0.001679
3201.000000	-0.001687
3200.000000	-0.001705
3199.000000	-0.001716
3198.000000	-0.001713
3197.000000	-0.001703
3196.000000	-0.001700
3195.000000	-0.001710
3194.000000	-0.001725
3193.000000	-0.001733
3192.000000	-0.001735
3191.000000	-0.001746
3190.000000	-0.001775
3189.000000	-0.001816
3188.000000	-0.001848
3187.000000	-0.001859
3186.000000	-0.001854
3185.000000	-0.001843
3184.000000	-0.001832
3183.000000	-0.001817
3182.000000	-0.001801
3181.000000	-0.001787
3180.000000	-0.001775
3179.000000	-0.001753
3178.000000	-0.001711
3177.000000	-0.001650
3176.000000	-0.001582
3175.000000	-0.001517
3174.000000	-0.001452
3173.000000	-0.001372
3172.000000	-0.001266
3171.000000	-0.001136
3170.000000	-0.001002
3169.000000	-0.000879
3168.000000	-0.000767
3167.000000	-0.000654
3166.000000	-0.000540
3165.000000	-0.000450
3164.000000	-0.000417
3163.000000	-0.000465
3162.000000	-0.000584
3161.000000	-0.000741
3160.000000	-0.000900
3159.000000	-0.001042
3158.000000	-0.001168
3157.000000	-0.001283
3156.000000	-0.001392
3155.000000	-0.001491
3154.000000	-0.001578
3153.000000	-0.001647
3152.000000	-0.001691
3151.000000	-0.001703
3150.000000	-0.001695
3149.000000	-0.001689
3148.000000	-0.001696
3147.000000	-0.001710
3146.000000	-0.001714
3145.000000	-0.001704
3144.000000	-0.001692
3143.000000	-0.001695
3142.000000	-0.001712
3141.000000	-0.001728
3140.000000	-0.001731
3139.000000	-0.001721
3138.000000	-0.001711
3137.000000	-0.001718
3136.000000	-0.001738
3135.000000	-0.001760
3134.000000	-0.001770
3133.000000	-0.001767
3132.000000	-0.001756
3131.000000	-0.001738
3130.000000	-0.001715
3129.000000	-0.001696
3128.000000	-0.001686
3127.000000	-0.001680
3126.000000	-0.001670
3125.000000	-0.001660
3124.000000	-0.001658
3123.000000	-0.001670
3122.000000	-0.001688
3121.000000	-0.001700
3120.000000	-0.001702
3119.000000	-0.001697
3118.000000	-0.001692
3117.000000	-0.001694
3116.000000	-0.001703
3115.000000	-0.001714
3114.000000	-0.001712
3113.000000	-0.001697
3112.000000	-0.001679
3111.000000	-0.001678
3110.000000	-0.001697
3109.000000	-0.001719
3108.000000	-0.001729
3107.000000	-0.001729
3106.000000	-0.001732
3105.000000	-0.001738
3104.000000	-0.001734
3103.000000	-0.001710
3102.000000	-0.001678
3101.000000	-0.001661
3100.000000	-0.001666
3099.000000	-0.001678
3098.000000	-0.001678
3097.000000	-0.001668
3096.000000	-0.001658
3095.000000	-0.001658
3094.000000	-0.001661
3093.000000	-0.001663
3092.000000	-0.001659
3091.000000	-0.001652
3090.000000	-0.001645
3089.000000	-0.001638
3088.000000	-0.001635
3087.000000	-0.001632
3086.000000	-0.001628
3085.000000	-0.001627
3084.000000	-0.001627
3083.000000	-0.001624
3082.000000	-0.001610
3081.000000	-0.001584
3080.000000	-0.001562
3079.000000	-0.001558
3078.000000	-0.001574
3077.000000	-0.001598
3076.000000	-0.001615
3075.000000	-0.001619
3074.000000	-0.001611
3073.000000	-0.001600
3072.000000	-0.001596
3071.000000	-0.001601
3070.000000	-0.001609
3069.000000	-0.001606
3068.000000	-0.001581
3067.000000	-0.001540
3066.000000	-0.001505
3065.000000	-0.001493
3064.000000	-0.001506
3063.000000	-0.001529
3062.000000	-0.001546
3061.000000	-0.001551
3060.000000	-0.001547
3059.000000	-0.001540
3058.000000	-0.001530
3057.000000	-0.001522
3056.000000	-0.001519
3055.000000	-0.001521
3054.000000	-0.001519
3053.000000	-0.001506
3052.000000	-0.001484
3051.000000	-0.001464
3050.000000	-0.001452
3049.000000	-0.001449
3048.000000	-0.001450
3047.000000	-0.001446
3046.000000	-0.001431
3045.000000	-0.001408
3044.000000	-0.001386
3043.000000	-0.001372
3042.000000	-0.001363
3041.000000	-0.001356
3040.000000	-0.001351
3039.000000	-0.001351
3038.000000	-0.001351
3037.000000	-0.001346
3036.000000	-0.001334
3035.000000	-0.001318
3034.000000	-0.001300
3033.000000	-0.001282
3032.000000	-0.001267
3031.000000	-0.001256
3030.000000	-0.001243
3029.000000	-0.001219
3028.000000	-0.001179
3027.000000	-0.001132
3026.000000	-0.001086
3025.000000	-0.001041
3024.000000	-0.000999
3023.000000	-0.000961
3022.000000	-0.000924
3021.000000	-0.000882
3020.000000	-0.000829
3019.000000	-0.000772
3018.000000	-0.000717
3017.000000	-0.000659
3016.000000	-0.000589
3015.000000	-0.000504
3014.000000	-0.000417
3013.000000	-0.000339
3012.000000	-0.000269
3011.000000	-0.000197
3010.000000	-0.000120
3009.000000	-0.000044
3008.000000	0.000029
3007.000000	0.000103
3006.000000	0.000181
3005.000000	0.000252
3004.000000	0.000307
3003.000000	0.000355
3002.000000	0.000416
3001.000000	0.000494
3000.000000	0.000571
2999.000000	0.000620
2998.000000	0.000643
2997.000000	0.000659
2996.000000	0.000689
2995.000000	0.000735
2994.000000	0.000788
2993.000000	0.000837
2992.000000	0.000876
2991.000000	0.000908
2990.000000	0.000950
2989.000000	0.001021
2988.000000	0.001128
2987.000000	0.001254
2986.000000	0.001377
2985.000000	0.001486
2984.000000	0.001595
2983.000000	0.001724
2982.000000	0.001884
2981.000000	0.002065
2980.000000	0.002252
2979.000000	0.002436
2978.000000	0.002620
2977.000000	0.002814
2976.000000	0.003016
2975.000000	0.003212
2974.000000	0.003389
2973.000000	0.003539
2972.000000	0.003658
2971.000000	0.003742
2970.000000	0.003786
2969.000000	0.003793
2968.000000	0.003759
2967.000000	0.003675
2966.000000	0.003534
2965.000000	0.003339
2964.000000	0.003109
2963.000000	0.002867
2962.000000	0.002631
2961.000000	0.002414
2960.000000	0.002225
2959.000000	0.002065
2958.000000	0.001934
2957.000000	0.001831
2956.000000	0.001755
2955.000000	0.001700
2954.000000	0.001662
2953.000000	0.001639
2952.000000	0.001633
2951.000000	0.001644
2950.000000	0.001671
2949.000000	0.001714
2948.000000	0.001781
2947.000000	0.001879
2946.000000	0.002012
2945.000000	0.002173
2944.000000	0.002342
2943.000000	0.002496
2942.000000	0.002618
2941.000000	0.002697
2940.000000	0.002732
2939.000000	0.002722
2938.000000	0.002673
2937.000000	0.002596
2936.000000	0.002501
2935.000000	0.002399
2934.000000	0.002294
2933.000000	0.002188
2932.000000	0.002075
2931.000000	0.001946
2930.000000	0.001795
2929.000000	0.001628
2928.000000	0.001467
2927.000000	0.001326
2926.000000	0.001206
2925.000000	0.001096
2924.000000	0.000989
2923.000000	0.000887
2922.000000	0.000792
2921.000000	0.000696
2920.000000	0.000594
2919.000000	0.000489
2918.000000	0.000393
2917.000000	0.000311
2916.000000	0.000241
2915.000000	0.000174
2914.000000	0.000110
2913.000000	0.000055
2912.000000	0.000012
2911.000000	-0.000023
2910.000000	-0.000057
2909.000000	-0.000093
2908.000000	-0.000135
2907.000000	-0.000187
2906.000000	-0.000252
2905.000000	-0.000330
2904.000000	-0.000416
2903.000000	-0.000504
2902.000000	-0.000586
2901.000000	-0.000653
2900.000000	-0.000697
2899.000000	-0.000713
2898.000000	-0.000715
2897.000000	-0.000718
2896.000000	-0.000723
2895.000000	-0.000711
2894.000000	-0.000668
2893.000000	-0.000601
2892.000000	-0.000526
2891.000000	-0.000452
2890.000000	-0.000364
2889.000000	-0.000243
2888.000000	-0.000081
2887.000000	0.000115
2886.000000	0.000331
2885.000000	0.000551
2884.000000	0.000760
2883.000000	0.000942
2882.000000	0.001079
2881.000000	0.001154
2880.000000	0.001151
2879.000000	0.001072
2878.000000	0.000932
2877.000000	0.000749
2876.000000	0.000539
2875.000000	0.000325
2874.000000	0.000130
2873.000000	-0.000031
2872.000000	-0.000167
2871.000000	-0.000306
2870.000000	-0.000465
2869.000000	-0.000640
2868.000000	-0.000815
2867.000000	-0.000980
2866.000000	-0.001135
2865.000000	-0.001279
2864.000000	-0.001413
2863.000000	-0.001533
2862.000000	-0.001635
2861.000000	-0.001723
2860.000000	-0.001804
2859.000000	-0.001886
2858.000000	-0.001975
2857.000000	-0.002062
2856.000000	-0.002138
2855.000000	-0.002195
2854.000000	-0.002236
2853.000000	-0.002267
2852.000000	-0.002290
2851.000000	-0.002305
2850.000000	-0.002320
2849.000000	-0.002350
2848.000000	-0.002400
2847.000000	-0.002460
2846.000000	-0.002507
2845.000000	-0.002531
2844.000000	-0.002545
2843.000000	-0.002566
2842.000000	-0.002602
2841.000000	-0.002641
2840.000000	-0.002671
2839.000000	-0.002689
2838.000000	-0.002696
2837.000000	-0.002701
2836.000000	-0.002715
2835.000000	-0.002743
2834.000000	-0.002783
2833.000000	-0.002825
2832.000000	-0.002856
2831.000000	-0.002874
2830.000000	-0.002881
2829.000000	-0.002889
2828.000000	-0.002907
2827.000000	-0.002940
2826.000000	-0.002978
2825.000000	-0.003010
2824.000000	-0.003029
2823.000000	-0.003039
2822.000000	-0.003048
2821.000000	-0.003067
2820.000000	-0.003095
2819.000000	-0.003125
2818.000000	-0.003147
2817.000000	-0.003156
2816.000000	-0.003161
2815.000000	-0.003174
2814.000000	-0.003195
2813.000000	-0.003216
2812.000000	-0.003233
2811.000000	-0.003246
2810.000000	-0.003257
2809.000000	-0.003262
2808.000000	-0.003264
2807.000000	-0.003269
2806.000000	-0.003278
2805.000000	-0.003289
2804.000000	-0.003304
2803.000000	-0.003323
2802.000000	-0.003342
2801.000000	-0.003351
2800.000000	-0.003346
2799.000000	-0.003339
2798.000000	-0.003343
2797.000000	-0.003359
2796.000000	-0.003372
2795.000000	-0.003376
2794.000000	-0.003373
2793.000000	-0.003369
2792.000000	-0.003364
2791.000000	-0.003359
2790.000000	-0.003357
2789.000000	-0.003365
2788.000000	-0.003381
2787.000000	-0.003397
2786.000000	-0.003405
2785.000000	-0.003405
2784.000000	-0.003404
2783.000000	-0.003406
2782.000000	-0.003407
2781.000000	-0.003403
2780.000000	-0.003398
2779.000000	-0.003401
2778.000000	-0.003414
2777.000000	-0.003431
2776.000000	-0.003444
2775.000000	-0.003451
2774.000000	-0.003455
2773.000000	-0.003457
2772.000000	-0.003459
2771.000000	-0.003454
2770.000000	-0.003436
2769.000000	-0.003407
2768.000000	-0.003375
2767.000000	-0.003354
2766.000000	-0.003344
2765.000000	-0.003339
2764.000000	-0.003327
2763.000000	-0.003310
2762.000000	-0.003294
2761.000000	-0.003289
2760.000000	-0.003296
2759.000000	-0.003309
2758.000000	-0.003315
2757.000000	-0.003304
2756.000000	-0.003278
2755.000000	-0.003249
2754.000000	-0.003227
2753.000000	-0.003212
2752.000000	-0.003202
2751.000000	-0.003194
2750.000000	-0.003187
2749.000000	-0.003179
2748.000000	-0.003172
2747.000000	-0.003165
2746.000000	-0.003155
2745.000000	-0.003137
2744.000000	-0.003112
2743.000000	-0.003084
2742.000000	-0.003058
2741.000000	-0.003037
2740.000000	-0.003020
2739.000000	-0.003011
2738.000000	-0.003007
2737.000000	-0.003004
2736.000000	-0.002997
2735.000000	-0.002987
2734.000000	-0.002976
2733.000000	-0.002967
2732.000000	-0.002966
2731.000000	-0.002977
2730.000000	-0.002996
2729.000000	-0.003012
2728.000000	-0.003016
2727.000000	-0.003015
2726.000000	-0.003019
2725.000000	-0.003033
2724.000000	-0.003046
2723.000000	-0.003041
2722.000000	-0.003015
2721.000000	-0.002983
2720.000000	-0.002962
2719.000000	-0.002959
2718.000000	-0.002968
2717.000000	-0.002976
2716.000000	-0.002977
2715.000000	-0.002970
2714.000000	-0.002962
2713.000000	-0.002955
2712.000000	-0.002949
2711.000000	-0.002938
2710.000000	-0.002915
2709.000000	-0.002882
2708.000000	-0.002851
2707.000000	-0.002833
2706.000000	-0.002828
2705.000000	-0.002828
2704.000000	-0.002829
2703.000000	-0.002837
2702.000000	-0.002854
2701.000000	-0.002868
2700.000000	-0.002867
2699.000000	-0.002849
2698.000000	-0.002825
2697.000000	-0.002802
2696.000000	-0.002781
2695.000000	-0.002759
2694.000000	-0.002738
2693.000000	-0.002720
2692.000000	-0.002707
2691.000000	-0.002695
2690.000000	-0.002679
2689.000000	-0.002661
2688.000000	-0.002643
2687.000000	-0.002625
2686.000000	-0.002609
2685.000000	-0.002596
2684.000000	-0.002588
2683.000000	-0.002582
2682.000000	-0.002577
2681.000000	-0.002574
2680.000000	-0.002578
2679.000000	-0.002591
2678.000000	-0.002605
2677.000000	-0.002609
2676.000000	-0.002601
2675.000000	-0.002587
2674.000000	-0.002571
2673.000000	-0.002556
2672.000000	-0.002546
2671.000000	-0.002543
2670.000000	-0.002550
2669.000000	-0.002559
2668.000000	-0.002559
2667.000000	-0.002550
2666.000000	-0.002540
2665.000000	-0.002541
2664.000000	-0.002554
2663.000000	-0.002570
2662.000000	-0.002578
2661.000000	-0.002575
2660.000000	-0.002571
2659.000000	-0.002577
2658.000000	-0.002594
2657.000000	-0.002615
2656.000000	-0.002631
2655.000000	-0.002640
2654.000000	-0.002647
2653.000000	-0.002657
2652.000000	-0.002675
2651.000000	-0.002698
2650.000000	-0.002716
2649.000000	-0.002725
2648.000000	-0.002727
2647.000000	-0.002725
2646.000000	-0.002714
2645.000000	-0.002690
2644.000000	-0.002657
2643.000000	-0.002633
2642.000000	-0.002633
2641.000000	-0.002654
2640.000000	-0.002673
2639.000000	-0.002671
2638.000000	-0.002648
2637.000000	-0.002614
2636.000000	-0.002576
2635.000000	-0.002530
2634.000000	-0.002475
2633.000000	-0.002417
2632.000000	-0.002364
2631.000000	-0.002318
2630.000000	-0.002277
2629.000000	-0.002245
2628.000000	-0.002231
2627.000000	-0.002240
2626.000000	-0.002270
2625.000000	-0.002322
2624.000000	-0.002393
2623.000000	-0.002473
2622.000000	-0.002543
2621.000000	-0.002594
2620.000000	-0.002636
2619.000000	-0.002684
2618.000000	-0.002739
2617.000000	-0.002787
2616.000000	-0.002824
2615.000000	-0.002855
2614.000000	-0.002892
2613.000000	-0.002934
2612.000000	-0.002973
2611.000000	-0.002999
2610.000000	-0.003013
2609.000000	-0.003025
2608.000000	-0.003045
2607.000000	-0.003075
2606.000000	-0.003112
2605.000000	-0.003154
2604.000000	-0.003192
2603.000000	-0.003221
2602.000000	-0.003237
2601.000000	-0.003246
2600.000000	-0.003252
2599.000000	-0.003254
2598.000000	-0.003249
2597.000000	-0.003244
2596.000000	-0.003255
2595.000000	-0.003285
2594.000000	-0.003325
2593.000000	-0.003362
2592.000000	-0.003391
2591.000000	-0.003415
2590.000000	-0.003430
2589.000000	-0.003435
2588.000000	-0.003438
2587.000000	-0.003448
2586.000000	-0.003471
2585.000000	-0.003501
2584.000000	-0.003530
2583.000000	-0.003549
2582.000000	-0.003551
2581.000000	-0.003543
2580.000000	-0.003542
2579.000000	-0.003558
2578.000000	-0.003582
2577.000000	-0.003602
2576.000000	-0.003613
2575.000000	-0.003619
2574.000000	-0.003623
2573.000000	-0.003626
2572.000000	-0.003630
2571.000000	-0.003638
2570.000000	-0.003642
2569.000000	-0.003638
2568.000000	-0.003637
2567.000000	-0.003653
2566.000000	-0.003681
2565.000000	-0.003707
2564.000000	-0.003722
2563.000000	-0.003738
2562.000000	-0.003764
2561.000000	-0.003794
2560.000000	-0.003810
2559.000000	-0.003807
2558.000000	-0.003794
2557.000000	-0.003785
2556.000000	-0.003787
2555.000000	-0.003800
2554.000000	-0.003820
2553.000000	-0.003845
2552.000000	-0.003871
2551.000000	-0.003894
2550.000000	-0.003908
2549.000000	-0.003912
2548.000000	-0.003914
2547.000000	-0.003922
2546.000000	-0.003937
2545.000000	-0.003952
2544.000000	-0.003966
2543.000000	-0.003979
2542.000000	-0.003988
2541.000000	-0.003985
2540.000000	-0.003972
2539.000000	-0.003961
2538.000000	-0.003962
2537.000000	-0.003976
2536.000000	-0.003993
2535.000000	-0.004003
2534.000000	-0.004004
2533.000000	-0.004005
2532.000000	-0.004018
2531.000000	-0.004048
2530.000000	-0.004084
2529.000000	-0.004106
2528.000000	-0.004105
2527.000000	-0.004087
2526.000000	-0.004070
2525.000000	-0.004068
2524.000000	-0.004082
2523.000000	-0.004101
2522.000000	-0.004115
2521.000000	-0.004121
2520.000000	-0.004121
2519.000000	-0.004118
2518.000000	-0.004114
2517.000000	-0.004115
2516.000000	-0.004125
2515.000000	-0.004143
2514.000000	-0.004155
2513.000000	-0.004155
2512.000000	-0.004145
2511.000000	-0.004132
2510.000000	-0.004117
2509.000000	-0.004096
2508.000000	-0.004077
2507.000000	-0.004071
2506.000000	-0.004083
2505.000000	-0.004105
2504.000000	-0.004126
2503.000000	-0.004138
2502.000000	-0.004142
2501.000000	-0.004147
2500.000000	-0.004157
2499.000000	-0.004167
2498.000000	-0.004164
2497.000000	-0.004146
2496.000000	-0.004127
2495.000000	-0.004117
2494.000000	-0.004115
2493.000000	-0.004116
2492.000000	-0.004122
2491.000000	-0.004135
2490.000000	-0.004147
2489.000000	-0.004146
2488.000000	-0.004135
2487.000000	-0.004126
2486.000000	-0.004127
2485.000000	-0.004138
2484.000000	-0.004154
2483.000000	-0.004166
2482.000000	-0.004173
2481.000000	-0.004175
2480.000000	-0.004178
2479.000000	-0.004181
2478.000000	-0.004181
2477.000000	-0.004180
2476.000000	-0.004189
2475.000000	-0.004209
2474.000000	-0.004230
2473.000000	-0.004238
2472.000000	-0.004229
2471.000000	-0.004213
2470.000000	-0.004200
2469.000000	-0.004197
2468.000000	-0.004209
2467.000000	-0.004232
2466.000000	-0.004253
2465.000000	-0.004262
2464.000000	-0.004257
2463.000000	-0.004242
2462.000000	-0.004223
2461.000000	-0.004211
2460.000000	-0.004216
2459.000000	-0.004236
2458.000000	-0.004253
2457.000000	-0.004252
2456.000000	-0.004244
2455.000000	-0.004242
2454.000000	-0.004249
2453.000000	-0.004251
2452.000000	-0.004249
2451.000000	-0.004253
2450.000000	-0.004269
2449.000000	-0.004287
2448.000000	-0.004291
2447.000000	-0.004274
2446.000000	-0.004239
2445.000000	-0.004203
2444.000000	-0.004182
2443.000000	-0.004180
2442.000000	-0.004187
2441.000000	-0.004196
2440.000000	-0.004208
2439.000000	-0.004217
2438.000000	-0.004211
2437.000000	-0.004183
2436.000000	-0.004146
2435.000000	-0.004120
2434.000000	-0.004112
2433.000000	-0.004121
2432.000000	-0.004143
2431.000000	-0.004169
2430.000000	-0.004183
2429.000000	-0.004175
2428.000000	-0.004150
2427.000000	-0.004115
2426.000000	-0.004076
2425.000000	-0.004040
2424.000000	-0.004021
2423.000000	-0.004020
2422.000000	-0.004022
2421.000000	-0.004010
2420.000000	-0.003989
2419.000000	-0.003965
2418.000000	-0.003932
2417.000000	-0.003884
2416.000000	-0.003834
2415.000000	-0.003801
2414.000000	-0.003789
2413.000000	-0.003792
2412.000000	-0.003807
2411.000000	-0.003831
2410.000000	-0.003854
2409.000000	-0.003867
2408.000000	-0.003879
2407.000000	-0.003899
2406.000000	-0.003920
2405.000000	-0.003935
2404.000000	-0.003954
2403.000000	-0.003987
2402.000000	-0.004026
2401.000000	-0.004060
2400.000000	-0.004096
2399.000000	-0.004139
2398.000000	-0.004180
2397.000000	-0.004203
2396.000000	-0.004212
2395.000000	-0.004219
2394.000000	-0.004221
2393.000000	-0.004209
2392.000000	-0.004179
2391.000000	-0.004119
2390.000000	-0.003996
2389.000000	-0.003773
2388.000000	-0.003429
2387.000000	-0.002939
2386.000000	-0.002261
2385.000000	-0.001375
2384.000000	-0.000314
2383.000000	0.000853
2382.000000	0.002034
2381.000000	0.003101
2380.000000	0.003893
2379.000000	0.004320
2378.000000	0.004440
2377.000000	0.004410
2376.000000	0.004389
2375.000000	0.004506
2374.000000	0.004846
2373.000000	0.005374
2372.000000	0.005952
2371.000000	0.006474
2370.000000	0.006962
2369.000000	0.007465
2368.000000	0.007987
2367.000000	0.008528
2366.000000	0.009101
2365.000000	0.009704
2364.000000	0.010311
2363.000000	0.010905
2362.000000	0.011629
2361.000000	0.012544
2360.000000	0.013418
2359.000000	0.014060
2358.000000	0.014397
2357.000000	0.014454
2356.000000	0.014284
2355.000000	0.013963
2354.000000	0.013759
2353.000000	0.014011
2352.000000	0.014878
2351.000000	0.015964
2350.000000	0.016638
2349.000000	0.016830
2348.000000	0.017124
2347.000000	0.018495
2346.000000	0.021297
2345.000000	0.024844
2344.000000	0.028113
2343.000000	0.030337
2342.000000	0.031168
2341.000000	0.030313
2340.000000	0.028056
2339.000000	0.025196
2338.000000	0.022393
2337.000000	0.019956
2336.000000	0.018098
2335.000000	0.016993
2334.000000	0.016568
2333.000000	0.016575
2332.000000	0.016837
2331.000000	0.017132
2330.000000	0.017073
2329.000000	0.016619
2328.000000	0.015944
2327.000000	0.015416
2326.000000	0.015085
2325.000000	0.014917
2324.000000	0.014876
2323.000000	0.014784
2322.000000	0.014483
2321.000000	0.013856
2320.000000	0.012998
2319.000000	0.011991
2318.000000	0.010940
2317.000000	0.010009
2316.000000	0.009377
2315.000000	0.009112
2314.000000	0.009034
2313.000000	0.008963
2312.000000	0.008795
2311.000000	0.008547
2310.000000	0.008189
2309.000000	0.007749
2308.000000	0.007252
2307.000000	0.006739
2306.000000	0.006184
2305.000000	0.005621
2304.000000	0.005127
2303.000000	0.004772
2302.000000	0.004510
2301.000000	0.004274
2300.000000	0.004012
2299.000000	0.003737
2298.000000	0.003448
2297.000000	0.003156
2296.000000	0.002854
2295.000000	0.002536
2294.000000	0.002167
2293.000000	0.001744
2292.000000	0.001291
2291.000000	0.000840
2290.000000	0.000387
2289.000000	-0.000080
2288.000000	-0.000550
2287.000000	-0.001004
2286.000000	-0.001434
2285.000000	-0.001822
2284.000000	-0.002135
2283.000000	-0.002350
2282.000000	-0.002479
2281.000000	-0.002549
2280.000000	-0.002578
2279.000000	-0.002578
2278.000000	-0.002567
2277.000000	-0.002574
2276.000000	-0.002612
2275.000000	-0.002666
2274.000000	-0.002722
2273.000000	-0.002767
2272.000000	-0.002797
2271.000000	-0.002811
2270.000000	-0.002812
2269.000000	-0.002798
2268.000000	-0.002756
2267.000000	-0.002680
2266.000000	-0.002581
2265.000000	-0.002464
2264.000000	-0.002322
2263.000000	-0.002145
2262.000000	-0.001944
2261.000000	-0.001759
2260.000000	-0.001651
2259.000000	-0.001716
2258.000000	-0.002055
2257.000000	-0.002692
2256.000000	-0.003469
2255.000000	-0.004065
2254.000000	-0.004165
2253.000000	-0.003672
2252.000000	-0.002788
2251.000000	-0.001866
2250.000000	-0.001186
2249.000000	-0.000829
2248.000000	-0.000738
2247.000000	-0.000823
2246.000000	-0.001032
2245.000000	-0.001327
2244.000000	-0.001670
2243.000000	-0.002032
2242.000000	-0.002406
2241.000000	-0.002787
2240.000000	-0.003159
2239.000000	-0.003504
2238.000000	-0.003811
2237.000000	-0.004079
2236.000000	-0.004298
2235.000000	-0.004465
2234.000000	-0.004591
2233.000000	-0.004689
2232.000000	-0.004767
2231.000000	-0.004827
2230.000000	-0.004873
2229.000000	-0.004908
2228.000000	-0.004938
2227.000000	-0.004968
2226.000000	-0.004997
2225.000000	-0.005019
2224.000000	-0.005033
2223.000000	-0.005046
2222.000000	-0.005067
2221.000000	-0.005098
2220.000000	-0.005132
2219.000000	-0.005169
2218.000000	-0.005208
2217.000000	-0.005242
2216.000000	-0.005258
2215.000000	-0.005259
2214.000000	-0.005263
2213.000000	-0.005278
2212.000000	-0.005294
2211.000000	-0.005301
2210.000000	-0.005294
2209.000000	-0.005275
2208.000000	-0.005242
2207.000000	-0.005199
2206.000000	-0.005158
2205.000000	-0.005129
2204.000000	-0.005106
2203.000000	-0.005088
2202.000000	-0.005085
2201.000000	-0.005104
2200.000000	-0.005140
2199.000000	-0.005184
2198.000000	-0.005232
2197.000000	-0.005285
2196.000000	-0.005341
2195.000000	-0.005396
2194.000000	-0.005440
2193.000000	-0.005471
2192.000000	-0.005484
2191.000000	-0.005482
2190.000000	-0.005473
2189.000000	-0.005467
2188.000000	-0.005470
2187.000000	-0.005482
2186.000000	-0.005499
2185.000000	-0.005508
2184.000000	-0.005502
2183.000000	-0.005491
2182.000000	-0.005493
2181.000000	-0.005512
2180.000000	-0.005533
2179.000000	-0.005542
2178.000000	-0.005540
2177.000000	-0.005536
2176.000000	-0.005537
2175.000000	-0.005541
2174.000000	-0.005547
2173.000000	-0.005552
2172.000000	-0.005555
2171.000000	-0.005558
2170.000000	-0.005566
2169.000000	-0.005577
2168.000000	-0.005589
2167.000000	-0.005596
2166.000000	-0.005599
2165.000000	-0.005603
2164.000000	-0.005605
2163.000000	-0.005606
2162.000000	-0.005600
2161.000000	-0.005586
2160.000000	-0.005567
2159.000000	-0.005553
2158.000000	-0.005552
2157.000000	-0.005560
2156.000000	-0.005568
2155.000000	-0.005573
2154.000000	-0.005576
2153.000000	-0.005578
2152.000000	-0.005577
2151.000000	-0.005582
2150.000000	-0.005599
2149.000000	-0.005619
2148.000000	-0.005631
2147.000000	-0.005631
2146.000000	-0.005628
2145.000000	-0.005626
2144.000000	-0.005623
2143.000000	-0.005618
2142.000000	-0.005615
2141.000000	-0.005614
2140.000000	-0.005610
2139.000000	-0.005601
2138.000000	-0.005591
2137.000000	-0.005583
2136.000000	-0.005577
2135.000000	-0.005578
2134.000000	-0.005591
2133.000000	-0.005609
2132.000000	-0.005615
2131.000000	-0.005607
2130.000000	-0.005599
2129.000000	-0.005604
2128.000000	-0.005619
2127.000000	-0.005637
2126.000000	-0.005654
2125.000000	-0.005670
2124.000000	-0.005677
2123.000000	-0.005673
2122.000000	-0.005664
2121.000000	-0.005662
2120.000000	-0.005672
2119.000000	-0.005689
2118.000000	-0.005708
2117.000000	-0.005724
2116.000000	-0.005732
2115.000000	-0.005732
2114.000000	-0.005726
2113.000000	-0.005715
2112.000000	-0.005707
2111.000000	-0.005707
2110.000000	-0.005712
2109.000000	-0.005714
2108.000000	-0.005710
2107.000000	-0.005705
2106.000000	-0.005708
2105.000000	-0.005711
2104.000000	-0.005702
2103.000000	-0.005683
2102.000000	-0.005665
2101.000000	-0.005652
2100.000000	-0.005645
2099.000000	-0.005644
2098.000000	-0.005656
2097.000000	-0.005676
2096.000000	-0.005692
2095.000000	-0.005698
2094.000000	-0.005706
2093.000000	-0.005725
2092.000000	-0.005748
2091.000000	-0.005762
2090.000000	-0.005757
2089.000000	-0.005734
2088.000000	-0.005706
2087.000000	-0.005689
2086.000000	-0.005687
2085.000000	-0.005693
2084.000000	-0.005692
2083.000000	-0.005679
2082.000000	-0.005655
2081.000000	-0.005625
2080.000000	-0.005593
2079.000000	-0.005569
2078.000000	-0.005560
2077.000000	-0.005557
2076.000000	-0.005548
2075.000000	-0.005530
2074.000000	-0.005513
2073.000000	-0.005507
2072.000000	-0.005509
2071.000000	-0.005512
2070.000000	-0.005508
2069.000000	-0.005497
2068.000000	-0.005485
2067.000000	-0.005487
2066.000000	-0.005510
2065.000000	-0.005546
2064.000000	-0.005578
2063.000000	-0.005597
2062.000000	-0.005599
2061.000000	-0.005589
2060.000000	-0.005571
2059.000000	-0.005558
2058.000000	-0.005561
2057.000000	-0.005579
2056.000000	-0.005604
2055.000000	-0.005630
2054.000000	-0.005652
2053.000000	-0.005665
2052.000000	-0.005666
2051.000000	-0.005660
2050.000000	-0.005659
2049.000000	-0.005662
2048.000000	-0.005665
2047.000000	-0.005669
2046.000000	-0.005682
2045.000000	-0.005700
2044.000000	-0.005711
2043.000000	-0.005708
2042.000000	-0.005701
2041.000000	-0.005703
2040.000000	-0.005715
2039.000000	-0.005735
2038.000000	-0.005755
2037.000000	-0.005767
2036.000000	-0.005765
2035.000000	-0.005751
2034.000000	-0.005730
2033.000000	-0.005706
2032.000000	-0.005680
2031.000000	-0.005666
2030.000000	-0.005677
2029.000000	-0.005707
2028.000000	-0.005739
2027.000000	-0.005762
2026.000000	-0.005780
2025.000000	-0.005796
2024.000000	-0.005806
2023.000000	-0.005811
2022.000000	-0.005817
2021.000000	-0.005824
2020.000000	-0.005820
2019.000000	-0.005803
2018.000000	-0.005787
2017.000000	-0.005782
2016.000000	-0.005776
2015.000000	-0.005756
2014.000000	-0.005732
2013.000000	-0.005722
2012.000000	-0.005729
2011.000000	-0.005740
2010.000000	-0.005743
2009.000000	-0.005742
2008.000000	-0.005738
2007.000000	-0.005726
2006.000000	-0.005702
2005.000000	-0.005676
2004.000000	-0.005662
2003.000000	-0.005667
2002.000000	-0.005678
2001.000000	-0.005678
2000.000000	-0.005667
1999.000000	-0.005662
1998.000000	-0.005673
1997.000000	-0.005689
1996.000000	-0.005692
1995.000000	-0.005685
1994.000000	-0.005689
1993.000000	-0.005713
1992.000000	-0.005744
1991.000000	-0.005761
1990.000000	-0.005760
1989.000000	-0.005747
1988.000000	-0.005728
1987.000000	-0.005700
1986.000000	-0.005669
1985.000000	-0.005651
1984.000000	-0.005657
1983.000000	-0.005685
1982.000000	-0.005710
1981.000000	-0.005710
1980.000000	-0.005684
1979.000000	-0.005654
1978.000000	-0.005642
1977.000000	-0.005647
1976.000000	-0.005661
1975.000000	-0.005674
1974.000000	-0.005686
1973.000000	-0.005697
1972.000000	-0.005704
1971.000000	-0.005708
1970.000000	-0.005707
1969.000000	-0.005698
1968.000000	-0.005681
1967.000000	-0.005664
1966.000000	-0.005658
1965.000000	-0.005665
1964.000000	-0.005675
1963.000000	-0.005685
1962.000000	-0.005693
1961.000000	-0.005700
1960.000000	-0.005705
1959.000000	-0.005706
1958.000000	-0.005705
1957.000000	-0.005707
1956.000000	-0.005721
1955.000000	-0.005745
1954.000000	-0.005769
1953.000000	-0.005781
1952.000000	-0.005782
1951.000000	-0.005777
1950.000000	-0.005768
1949.000000	-0.005752
1948.000000	-0.005731
1947.000000	-0.005716
1946.000000	-0.005718
1945.000000	-0.005726
1944.000000	-0.005729
1943.000000	-0.005728
1942.000000	-0.005731
1941.000000	-0.005732
1940.000000	-0.005727
1939.000000	-0.005725
1938.000000	-0.005741
1937.000000	-0.005771
1936.000000	-0.005797
1935.000000	-0.005795
1934.000000	-0.005766
1933.000000	-0.005731
1932.000000	-0.005713
1931.000000	-0.005720
1930.000000	-0.005743
1929.000000	-0.005767
1928.000000	-0.005783
1927.000000	-0.005797
1926.000000	-0.005811
1925.000000	-0.005817
1924.000000	-0.005812
1923.000000	-0.005807
1922.000000	-0.005816
1921.000000	-0.005830
1920.000000	-0.005832
1919.000000	-0.005812
1918.000000	-0.005783
1917.000000	-0.005756
1916.000000	-0.005738
1915.000000	-0.005735
1914.000000	-0.005753
1913.000000	-0.005783
1912.000000	-0.005810
1911.000000	-0.005829
1910.000000	-0.005842
1909.000000	-0.005845
1908.000000	-0.005834
1907.000000	-0.005817
1906.000000	-0.005807
1905.000000	-0.005809
1904.000000	-0.005814
1903.000000	-0.005819
1902.000000	-0.005827
1901.000000	-0.005828
1900.000000	-0.005815
1899.000000	-0.005796
1898.000000	-0.005790
1897.000000	-0.005801
1896.000000	-0.005813
1895.000000	-0.005822
1894.000000	-0.005841
1893.000000	-0.005866
1892.000000	-0.005881
1891.000000	-0.005878
1890.000000	-0.005870
1889.000000	-0.005869
1888.000000	-0.005866
1887.000000	-0.005859
1886.000000	-0.005859
1885.000000	-0.005873
1884.000000	-0.005893
1883.000000	-0.005907
1882.000000	-0.005916
1881.000000	-0.005922
1880.000000	-0.005922
1879.000000	-0.005920
1878.000000	-0.005917
1877.000000	-0.005907
1876.000000	-0.005887
1875.000000	-0.005872
1874.000000	-0.005879
1873.000000	-0.005906
1872.000000	-0.005931
1871.000000	-0.005942
1870.000000	-0.005951
1869.000000	-0.005969
1868.000000	-0.005987
1867.000000	-0.005993
1866.000000	-0.006001
1865.000000	-0.006016
1864.000000	-0.006027
1863.000000	-0.006024
1862.000000	-0.006012
1861.000000	-0.006002
1860.000000	-0.005994
1859.000000	-0.005991
1858.000000	-0.006006
1857.000000	-0.006036
1856.000000	-0.006059
1855.000000	-0.006057
1854.000000	-0.006039
1853.000000	-0.006022
1852.000000	-0.006016
1851.000000	-0.006026
1850.000000	-0.006047
1849.000000	-0.006068
1848.000000	-0.006074
1847.000000	-0.006069
1846.000000	-0.006062
1845.000000	-0.006054
1844.000000	-0.006047
1843.000000	-0.006047
1842.000000	-0.006056
1841.000000	-0.006068
1840.000000	-0.006072
1839.000000	-0.006069
1838.000000	-0.006071
1837.000000	-0.006080
1836.000000	-0.006079
1835.000000	-0.006061
1834.000000	-0.006046
1833.000000	-0.006051
1832.000000	-0.006069
1831.000000	-0.006080
1830.000000	-0.006078
1829.000000	-0.006076
1828.000000	-0.006086
1827.000000	-0.006107
1826.000000	-0.006125
1825.000000	-0.006131
1824.000000	-0.006131
1823.000000	-0.006145
1822.000000	-0.006182
1821.000000	-0.006232
1820.000000	-0.006273
1819.000000	-0.006297
1818.000000	-0.006321
1817.000000	-0.006356
1816.000000	-0.006379
1815.000000	-0.006367
1814.000000	-0.006330
1813.000000	-0.006299
1812.000000	-0.006296
1811.000000	-0.006317
1810.000000	-0.006349
1809.000000	-0.006379
1808.000000	-0.006392
1807.000000	-0.006391
1806.000000	-0.006398
1805.000000	-0.006422
1804.000000	-0.006442
1803.000000	-0.006439
1802.000000	-0.006425
1801.000000	-0.006428
1800.000000	-0.006449
1799.000000	-0.006463
1798.000000	-0.006465
1797.000000	-0.006468
1796.000000	-0.006477
1795.000000	-0.006488
1794.000000	-0.006489
1793.000000	-0.006480
1792.000000	-0.006478
1791.000000	-0.006494
1790.000000	-0.006524
1789.000000	-0.006551
1788.000000	-0.006561
1787.000000	-0.006565
1786.000000	-0.006589
1785.000000	-0.006640
1784.000000	-0.006685
1783.000000	-0.006710
1782.000000	-0.006727
1781.000000	-0.006741
1780.000000	-0.006737
1779.000000	-0.006701
1778.000000	-0.006653
1777.000000	-0.006622
1776.000000	-0.006620
1775.000000	-0.006639
1774.000000	-0.006650
1773.000000	-0.006635
1772.000000	-0.006612
1771.000000	-0.006602
1770.000000	-0.006599
1769.000000	-0.006596
1768.000000	-0.006581
1767.000000	-0.006548
1766.000000	-0.006507
1765.000000	-0.006473
1764.000000	-0.006445
1763.000000	-0.006402
1762.000000	-0.006331
1761.000000	-0.006246
1760.000000	-0.006168
1759.000000	-0.006104
1758.000000	-0.006046
1757.000000	-0.005981
1756.000000	-0.005914
1755.000000	-0.005849
1754.000000	-0.005783
1753.000000	-0.005711
1752.000000	-0.005642
1751.000000	-0.005590
1750.000000	-0.005555
1749.000000	-0.005537
1748.000000	-0.005541
1747.000000	-0.005562
1746.000000	-0.005571
1745.000000	-0.005555
1744.000000	-0.005544
1743.000000	-0.005560
1742.000000	-0.005581
1741.000000	-0.005575
1740.000000	-0.005549
1739.000000	-0.005541
1738.000000	-0.005563
1737.000000	-0.005598
1736.000000	-0.005629
1735.000000	-0.005653
1734.000000	-0.005691
1733.000000	-0.005716
1732.000000	-0.005701
1731.000000	-0.005680
1730.000000	-0.005687
1729.000000	-0.005720
1728.000000	-0.005756
1727.000000	-0.005779
1726.000000	-0.005777
1725.000000	-0.005753
1724.000000	-0.005724
1723.000000	-0.005708
1722.000000	-0.005702
1721.000000	-0.005685
1720.000000	-0.005640
1719.000000	-0.005575
1718.000000	-0.005531
1717.000000	-0.005526
1716.000000	-0.005513
1715.000000	-0.005477
1714.000000	-0.005447
1713.000000	-0.005418
1712.000000	-0.005366
1711.000000	-0.005298
1710.000000	-0.005246
1709.000000	-0.005213
1708.000000	-0.005181
1707.000000	-0.005149
1706.000000	-0.005127
1705.000000	-0.005096
1704.000000	-0.005018
1703.000000	-0.004919
1702.000000	-0.004837
1701.000000	-0.004759
1700.000000	-0.004651
1699.000000	-0.004484
1698.000000	-0.004326
1697.000000	-0.004217
1696.000000	-0.004101
1695.000000	-0.003916
1694.000000	-0.003684
1693.000000	-0.003471
1692.000000	-0.003292
1691.000000	-0.003125
1690.000000	-0.002952
1689.000000	-0.002773
1688.000000	-0.002613
1687.000000	-0.002500
1686.000000	-0.002408
1685.000000	-0.002262
1684.000000	-0.002042
1683.000000	-0.001807
1682.000000	-0.001601
1681.000000	-0.001421
1680.000000	-0.001258
1679.000000	-0.001117
1678.000000	-0.001004
1677.000000	-0.000901
1676.000000	-0.000793
1675.000000	-0.000682
1674.000000	-0.000562
1673.000000	-0.000446
1672.000000	-0.000372
1671.000000	-0.000367
1670.000000	-0.000409
1669.000000	-0.000409
1668.000000	-0.000314
1667.000000	-0.000166
1666.000000	-0.000003
1665.000000	0.000189
1664.000000	0.000445
1663.000000	0.000757
1662.000000	0.001083
1661.000000	0.001420
1660.000000	0.001774
1659.000000	0.002139
1658.000000	0.002493
1657.000000	0.002809
1656.000000	0.003066
1655.000000	0.003312
1654.000000	0.003707
1653.000000	0.004284
1652.000000	0.004834
1651.000000	0.005182
1650.000000	0.005343
1649.000000	0.005413
1648.000000	0.005493
1647.000000	0.005629
1646.000000	0.005799
1645.000000	0.005946
1644.000000	0.006036
1643.000000	0.006063
1642.000000	0.006052
1641.000000	0.006035
1640.000000	0.006025
1639.000000	0.006000
1638.000000	0.005936
1637.000000	0.005858
1636.000000	0.005813
1635.000000	0.005811
1634.000000	0.005817
1633.000000	0.005781
1632.000000	0.005688
1631.000000	0.005531
1630.000000	0.005301
1629.000000	0.005005
1628.000000	0.004690
1627.000000	0.004397
1626.000000	0.004128
1625.000000	0.003850
1624.000000	0.003537
1623.000000	0.003203
1622.000000	0.002908
1621.000000	0.002685
1620.000000	0.002490
1619.000000	0.002265
1618.000000	0.001994
1617.000000	0.001714
1616.000000	0.001493
1615.000000	0.001337
1614.000000	0.001192
1613.000000	0.001022
1612.000000	0.000832
1611.000000	0.000629
1610.000000	0.000414
1609.000000	0.000189
1608.000000	-0.000030
1607.000000	-0.000221
1606.000000	-0.000367
1605.000000	-0.000475
1604.000000	-0.000583
1603.000000	-0.000715
1602.000000	-0.000859
1601.000000	-0.000992
1600.000000	-0.001115
1599.000000	-0.001248
1598.000000	-0.001400
1597.000000	-0.001555
1596.000000	-0.001696
1595.000000	-0.001819
1594.000000	-0.001939
1593.000000	-0.002068
1592.000000	-0.002207
1591.000000	-0.002343
1590.000000	-0.002464
1589.000000	-0.002571
1588.000000	-0.002681
1587.000000	-0.002804
1586.000000	-0.002924
1585.000000	-0.003016
1584.000000	-0.003083
1583.000000	-0.003160
1582.000000	-0.003251
1581.000000	-0.003322
1580.000000	-0.003359
1579.000000	-0.003391
1578.000000	-0.003454
1577.000000	-0.003553
1576.000000	-0.003649
1575.000000	-0.003694
1574.000000	-0.003694
1573.000000	-0.003693
1572.000000	-0.003717
1571.000000	-0.003756
1570.000000	-0.003791
1569.000000	-0.003803
1568.000000	-0.003799
1567.000000	-0.003814
1566.000000	-0.003866
1565.000000	-0.003935
1564.000000	-0.003994
1563.000000	-0.004032
1562.000000	-0.004056
1561.000000	-0.004064
1560.000000	-0.004045
1559.000000	-0.004083
1558.000000	-0.004155
1557.000000	-0.004155
1556.000000	-0.004130
1555.000000	-0.004138
1554.000000	-0.004160
1553.000000	-0.004176
1552.000000	-0.004179
1551.000000	-0.004184
1550.000000	-0.004195
1549.000000	-0.004204
1548.000000	-0.004194
1547.000000	-0.004175
1546.000000	-0.004165
1545.000000	-0.004175
1544.000000	-0.004194
1543.000000	-0.004187
1542.000000	-0.004140
1541.000000	-0.004101
1540.000000	-0.004141
1539.000000	-0.004232
1538.000000	-0.004281
1537.000000	-0.004273
1536.000000	-0.004248
1535.000000	-0.004236
1534.000000	-0.004255
1533.000000	-0.004297
1532.000000	-0.004312
1531.000000	-0.004271
1530.000000	-0.004206
1529.000000	-0.004153
1528.000000	-0.004138
1527.000000	-0.004172
1526.000000	-0.004239
1525.000000	-0.004303
1524.000000	-0.004338
1523.000000	-0.004340
1522.000000	-0.004343
1521.000000	-0.004377
1520.000000	-0.004414
1519.000000	-0.004422
1518.000000	-0.004398
1517.000000	-0.004350
1516.000000	-0.004292
1515.000000	-0.004243
1514.000000	-0.004231
1513.000000	-0.004276
1512.000000	-0.004352
1511.000000	-0.004412
1510.000000	-0.004435
1509.000000	-0.004433
1508.000000	-0.004414
1507.000000	-0.004394
1506.000000	-0.004385
1505.000000	-0.004363
1504.000000	-0.004324
1503.000000	-0.004257
1502.000000	-0.004154
1501.000000	-0.004036
1500.000000	-0.003921
1499.000000	-0.003793
1498.000000	-0.003607
1497.000000	-0.003356
1496.000000	-0.003081
1495.000000	-0.002830
1494.000000	-0.002635
1493.000000	-0.002496
1492.000000	-0.002386
1491.000000	-0.002283
1490.000000	-0.002208
1489.000000	-0.002200
1488.000000	-0.002230
1487.000000	-0.002243
1486.000000	-0.002237
1485.000000	-0.002237
1484.000000	-0.002263
1483.000000	-0.002324
1482.000000	-0.002411
1481.000000	-0.002505
1480.000000	-0.002586
1479.000000	-0.002651
1478.000000	-0.002714
1477.000000	-0.002767
1476.000000	-0.002777
1475.000000	-0.002735
1474.000000	-0.002701
1473.000000	-0.002744
1472.000000	-0.002856
1471.000000	-0.002948
1470.000000	-0.002997
1469.000000	-0.003053
1468.000000	-0.003132
1467.000000	-0.003184
1466.000000	-0.003153
1465.000000	-0.003066
1464.000000	-0.003040
1463.000000	-0.003147
1462.000000	-0.003354
1461.000000	-0.003587
1460.000000	-0.003787
1459.000000	-0.003946
1458.000000	-0.004116
1457.000000	-0.004333
1456.000000	-0.004520
1455.000000	-0.004620
1454.000000	-0.004683
1453.000000	-0.004756
1452.000000	-0.004817
1451.000000	-0.004831
1450.000000	-0.004821
1449.000000	-0.004862
1448.000000	-0.004985
1447.000000	-0.005131
1446.000000	-0.005224
1445.000000	-0.005253
1444.000000	-0.005259
1443.000000	-0.005261
1442.000000	-0.005256
1441.000000	-0.005235
1440.000000	-0.005190
1439.000000	-0.005115
1438.000000	-0.005012
1437.000000	-0.004911
1436.000000	-0.004837
1435.000000	-0.004774
1434.000000	-0.004713
1433.000000	-0.004674
1432.000000	-0.004660
1431.000000	-0.004642
1430.000000	-0.004587
1429.000000	-0.004498
1428.000000	-0.004398
1427.000000	-0.004298
1426.000000	-0.004183
1425.000000	-0.004027
1424.000000	-0.003840
1423.000000	-0.003667
1422.000000	-0.003561
1421.000000	-0.003556
1420.000000	-0.003642
1419.000000	-0.003735
1418.000000	-0.003737
1417.000000	-0.003660
1416.000000	-0.003573
1415.000000	-0.003493
1414.000000	-0.003386
1413.000000	-0.003247
1412.000000	-0.003115
1411.000000	-0.003018
1410.000000	-0.002938
1409.000000	-0.002842
1408.000000	-0.002723
1407.000000	-0.002611
1406.000000	-0.002524
1405.000000	-0.002443
1404.000000	-0.002326
1403.000000	-0.002160
1402.000000	-0.001969
1401.000000	-0.001791
1400.000000	-0.001643
1399.000000	-0.001509
1398.000000	-0.001351
1397.000000	-0.001152
1396.000000	-0.000923
1395.000000	-0.000688
1394.000000	-0.000447
1393.000000	-0.000188
1392.000000	0.000077
1391.000000	0.000319
1390.000000	0.000521
1389.000000	0.000687
1388.000000	0.000830
1387.000000	0.000939
1386.000000	0.000981
1385.000000	0.000933
1384.000000	0.000792
1383.000000	0.000566
1382.000000	0.000259
1381.000000	-0.000137
1380.000000	-0.000627
1379.000000	-0.001166
1378.000000	-0.001657
1377.000000	-0.002014
1376.000000	-0.002189
1375.000000	-0.002148
1374.000000	-0.001868
1373.000000	-0.001390
1372.000000	-0.000826
1371.000000	-0.000292
1370.000000	0.000139
1369.000000	0.000446
1368.000000	0.000645
1367.000000	0.000776
1366.000000	0.000866
1365.000000	0.000906
1364.000000	0.000862
1363.000000	0.000721
1362.000000	0.000525
1361.000000	0.000331
1360.000000	0.000144
1359.000000	-0.000067
1358.000000	-0.000302
1357.000000	-0.000523
1356.000000	-0.000704
1355.000000	-0.000864
1354.000000	-0.001035
1353.000000	-0.001206
1352.000000	-0.001335
1351.000000	-0.001409
1350.000000	-0.001471
1349.000000	-0.001571
1348.000000	-0.001710
1347.000000	-0.001836
1346.000000	-0.001912
1345.000000	-0.001950
1344.000000	-0.001995
1343.000000	-0.002065
1342.000000	-0.002136
1341.000000	-0.002176
1340.000000	-0.002186
1339.000000	-0.002206
1338.000000	-0.002269
1337.000000	-0.002356
1336.000000	-0.002430
1335.000000	-0.002477
1334.000000	-0.002528
1333.000000	-0.002627
1332.000000	-0.002777
1331.000000	-0.002934
1330.000000	-0.003062
1329.000000	-0.003172
1328.000000	-0.003298
1327.000000	-0.003444
1326.000000	-0.003574
1325.000000	-0.003667
1324.000000	-0.003748
1323.000000	-0.003860
1322.000000	-0.004010
1321.000000	-0.004158
1320.000000	-0.004270
1319.000000	-0.004359
1318.000000	-0.004472
1317.000000	-0.004624
1316.000000	-0.004770
1315.000000	-0.004859
1314.000000	-0.004889
1313.000000	-0.004910
1312.000000	-0.004960
1311.000000	-0.005030
1310.000000	-0.005090
1309.000000	-0.005143
1308.000000	-0.005220
1307.000000	-0.005337
1306.000000	-0.005474
1305.000000	-0.005600
1304.000000	-0.005702
1303.000000	-0.005797
1302.000000	-0.005907
1301.000000	-0.006030
1300.000000	-0.006143
1299.000000	-0.006230
1298.000000	-0.006314
1297.000000	-0.006433
1296.000000	-0.006589
1295.000000	-0.006735
1294.000000	-0.006834
1293.000000	-0.006905
1292.000000	-0.006994
1291.000000	-0.007113
1290.000000	-0.007236
1289.000000	-0.007337
1288.000000	-0.007416
1287.000000	-0.007491
1286.000000	-0.007567
1285.000000	-0.007635
1284.000000	-0.007687
1283.000000	-0.007730
1282.000000	-0.007795
1281.000000	-0.007903
1280.000000	-0.008038
1279.000000	-0.008153
1278.000000	-0.008225
1277.000000	-0.008289
1276.000000	-0.008391
1275.000000	-0.008533
1274.000000	-0.008673
1273.000000	-0.008778
1272.000000	-0.008865
1271.000000	-0.008981
1270.000000	-0.009154
1269.000000	-0.009364
1268.000000	-0.009569
1267.000000	-0.009751
1266.000000	-0.009932
1265.000000	-0.010134
1264.000000	-0.010337
1263.000000	-0.010493
1262.000000	-0.010604
1261.000000	-0.010728
1260.000000	-0.010915
1259.000000	-0.011147
1258.000000	-0.011372
1257.000000	-0.011584
1256.000000	-0.011821
1255.000000	-0.012108
1254.000000	-0.012423
1253.000000	-0.012725
1252.000000	-0.013014
1251.000000	-0.013329
1250.000000	-0.013705
1249.000000	-0.014136
1248.000000	-0.014579
1247.000000	-0.015011
1246.000000	-0.015454
1245.000000	-0.015938
1244.000000	-0.016438
1243.000000	-0.016879
1242.000000	-0.017220
1241.000000	-0.017495
1240.000000	-0.017764
1239.000000	-0.018043
1238.000000	-0.018293
1237.000000	-0.018481
1236.000000	-0.018607
1235.000000	-0.018701
1234.000000	-0.018782
1233.000000	-0.018838
1232.000000	-0.018831
1231.000000	-0.018751
1230.000000	-0.018639
1229.000000	-0.018551
1228.000000	-0.018495
1227.000000	-0.018440
1226.000000	-0.018372
1225.000000	-0.018323
1224.000000	-0.018324
1223.000000	-0.018361
1222.000000	-0.018387
1221.000000	-0.018377
1220.000000	-0.018356
1219.000000	-0.018375
1218.000000	-0.018457
1217.000000	-0.018573
1216.000000	-0.018670
1215.000000	-0.018725
1214.000000	-0.018768
1213.000000	-0.018831
1212.000000	-0.018897
1211.000000	-0.018928
1210.000000	-0.018931
1209.000000	-0.018963
1208.000000	-0.019045
1207.000000	-0.019137
1206.000000	-0.019184
1205.000000	-0.019183
1204.000000	-0.019172
1203.000000	-0.019174
1202.000000	-0.019189
1201.000000	-0.019207
1200.000000	-0.019228
1199.000000	-0.019275
1198.000000	-0.019365
1197.000000	-0.019468
1196.000000	-0.019495
1195.000000	-0.019375
1194.000000	-0.019131
1193.000000	-0.018851
1192.000000	-0.018580
1191.000000	-0.018299
1190.000000	-0.018001
1189.000000	-0.017739
1188.000000	-0.017575
1187.000000	-0.017509
1186.000000	-0.017489
1185.000000	-0.017464
1184.000000	-0.017425
1183.000000	-0.017401
1182.000000	-0.017428
1181.000000	-0.017501
1180.000000	-0.017567
1179.000000	-0.017585
1178.000000	-0.017582
1177.000000	-0.017617
1176.000000	-0.017686
1175.000000	-0.017717
1174.000000	-0.017669
1173.000000	-0.017598
1172.000000	-0.017581
1171.000000	-0.017625
1170.000000	-0.017678
1169.000000	-0.017707
1168.000000	-0.017722
1167.000000	-0.017732
1166.000000	-0.017703
1165.000000	-0.017574
1164.000000	-0.017309
1163.000000	-0.016951
1162.000000	-0.016596
1161.000000	-0.016319
1160.000000	-0.016113
1159.000000	-0.015921
1158.000000	-0.015727
1157.000000	-0.015578
1156.000000	-0.015516
1155.000000	-0.015525
1154.000000	-0.015546
1153.000000	-0.015548
1152.000000	-0.015540
1151.000000	-0.015549
1150.000000	-0.015580
1149.000000	-0.015609
1148.000000	-0.015607
1147.000000	-0.015570
1146.000000	-0.015528
1145.000000	-0.015502
1144.000000	-0.015466
1143.000000	-0.015390
1142.000000	-0.015293
1141.000000	-0.015235
1140.000000	-0.015230
1139.000000	-0.015227
1138.000000	-0.015174
1137.000000	-0.015087
1136.000000	-0.015019
1135.000000	-0.014983
1134.000000	-0.014950
1133.000000	-0.014888
1132.000000	-0.014803
1131.000000	-0.014730
1130.000000	-0.014700
1129.000000	-0.014703
1128.000000	-0.014697
1127.000000	-0.014653
1126.000000	-0.014595
1125.000000	-0.014563
1124.000000	-0.014539
1123.000000	-0.014466
1122.000000	-0.014330
1121.000000	-0.014193
1120.000000	-0.014119
1119.000000	-0.014091
1118.000000	-0.014044
1117.000000	-0.013949
1116.000000	-0.013839
1115.000000	-0.013754
1114.000000	-0.013696
1113.000000	-0.013631
1112.000000	-0.013526
1111.000000	-0.013389
1110.000000	-0.013261
1109.000000	-0.013173
1108.000000	-0.013109
1107.000000	-0.013033
1106.000000	-0.012954
1105.000000	-0.012926
1104.000000	-0.012970
1103.000000	-0.013031
1102.000000	-0.013028
1101.000000	-0.012937
1100.000000	-0.012800
1099.000000	-0.012666
1098.000000	-0.012552
1097.000000	-0.012455
1096.000000	-0.012374
1095.000000	-0.012313
1094.000000	-0.012265
1093.000000	-0.012205
1092.000000	-0.012105
1091.000000	-0.011966
1090.000000	-0.011830
1089.000000	-0.011737
1088.000000	-0.011695
1087.000000	-0.011672
1086.000000	-0.011641
1085.000000	-0.011606
1084.000000	-0.011580
1083.000000	-0.011560
1082.000000	-0.011518
1081.000000	-0.011429
1080.000000	-0.011301
1079.000000	-0.011173
1078.000000	-0.011086
1077.000000	-0.011036
1076.000000	-0.010980
1075.000000	-0.010897
1074.000000	-0.010816
1073.000000	-0.010768
1072.000000	-0.010731
1071.000000	-0.010651
1070.000000	-0.010517
1069.000000	-0.010382
1068.000000	-0.010297
1067.000000	-0.010257
1066.000000	-0.010227
1065.000000	-0.010195
1064.000000	-0.010175
1063.000000	-0.010170
1062.000000	-0.010145
1061.000000	-0.010063
1060.000000	-0.009923
1059.000000	-0.009781
1058.000000	-0.009703
1057.000000	-0.009698
1056.000000	-0.009720
1055.000000	-0.009731
1054.000000	-0.009748
1053.000000	-0.009808
1052.000000	-0.009895
1051.000000	-0.009936
1050.000000	-0.009889
1049.000000	-0.009800
1048.000000	-0.009758
1047.000000	-0.009804
1046.000000	-0.009900
1045.000000	-0.009980
1044.000000	-0.010023
1043.000000	-0.010069
1042.000000	-0.010161
1041.000000	-0.010266
1040.000000	-0.010290
1039.000000	-0.010177
1038.000000	-0.009976
1037.000000	-0.009780
1036.000000	-0.009623
1035.000000	-0.009467
1034.000000	-0.009281
1033.000000	-0.009090
1032.000000	-0.008931
1031.000000	-0.008805
1030.000000	-0.008684
1029.000000	-0.008550
1028.000000	-0.008417
1027.000000	-0.008325
1026.000000	-0.008312
1025.000000	-0.008375
1024.000000	-0.008460
1023.000000	-0.008521
1022.000000	-0.008562
1021.000000	-0.008611
1020.000000	-0.008652
1019.000000	-0.008632
1018.000000	-0.008538
1017.000000	-0.008446
1016.000000	-0.008434
1015.000000	-0.008497
1014.000000	-0.008544
1013.000000	-0.008508
1012.000000	-0.008409
1011.000000	-0.008323
1010.000000	-0.008290
1009.000000	-0.008272
1008.000000	-0.008209
1007.000000	-0.008103
1006.000000	-0.008027
1005.000000	-0.008027
1004.000000	-0.008056
1003.000000	-0.008032
1002.000000	-0.007944
1001.000000	-0.007862
1000.000000	-0.007836
999.000000	-0.007829
998.000000	-0.007776
997.000000	-0.007665
996.000000	-0.007551
995.000000	-0.007481
994.000000	-0.007448
993.000000	-0.007403
992.000000	-0.007319
991.000000	-0.007225
990.000000	-0.007168
989.000000	-0.007146
988.000000	-0.007102
987.000000	-0.007003
986.000000	-0.006896
985.000000	-0.006858
984.000000	-0.006890
983.000000	-0.006920
982.000000	-0.006898
981.000000	-0.006863
980.000000	-0.006883
979.000000	-0.006979
978.000000	-0.007107
977.000000	-0.007219
976.000000	-0.007310
975.000000	-0.007414
974.000000	-0.007557
973.000000	-0.007711
972.000000	-0.007812
971.000000	-0.007838
970.000000	-0.007854
969.000000	-0.007945
968.000000	-0.008104
967.000000	-0.008244
966.000000	-0.008306
965.000000	-0.008323
964.000000	-0.008347
963.000000	-0.008381
962.000000	-0.008389
961.000000	-0.008370
960.000000	-0.008362
959.000000	-0.008401
958.000000	-0.008475
957.000000	-0.008540
956.000000	-0.008557
955.000000	-0.008545
954.000000	-0.008567
953.000000	-0.008655
952.000000	-0.008748
951.000000	-0.008752
950.000000	-0.008650
949.000000	-0.008523
948.000000	-0.008446
947.000000	-0.008415
946.000000	-0.008390
945.000000	-0.008377
944.000000	-0.008415
943.000000	-0.008515
942.000000	-0.008631
941.000000	-0.008704
940.000000	-0.008711
939.000000	-0.008686
938.000000	-0.008683
937.000000	-0.008718
936.000000	-0.008743
935.000000	-0.008708
934.000000	-0.008630
933.000000	-0.008568
932.000000	-0.008529
931.000000	-0.008444
930.000000	-0.008271
929.000000	-0.008070
928.000000	-0.007944
927.000000	-0.007942
926.000000	-0.008036
925.000000	-0.008178
924.000000	-0.008340
923.000000	-0.008531
922.000000	-0.008774
921.000000	-0.009079
920.000000	-0.009393
919.000000	-0.009604
918.000000	-0.009615
917.000000	-0.009421
916.000000	-0.009104
915.000000	-0.008769
914.000000	-0.008488
913.000000	-0.008289
912.000000	-0.008166
911.000000	-0.008086
910.000000	-0.008013
909.000000	-0.007931
908.000000	-0.007854
907.000000	-0.007816
906.000000	-0.007831
905.000000	-0.007864
904.000000	-0.007851
903.000000	-0.007768
902.000000	-0.007666
901.000000	-0.007615
900.000000	-0.007619
899.000000	-0.007618
898.000000	-0.007576
897.000000	-0.007518
896.000000	-0.007484
895.000000	-0.007467
894.000000	-0.007425
893.000000	-0.007353
892.000000	-0.007297
891.000000	-0.007312
890.000000	-0.007395
889.000000	-0.007481
888.000000	-0.007508
887.000000	-0.007488
886.000000	-0.007495
885.000000	-0.007569
884.000000	-0.007688
883.000000	-0.007829
882.000000	-0.008035
881.000000	-0.008347
880.000000	-0.008705
879.000000	-0.008972
878.000000	-0.009076
877.000000	-0.009066
876.000000	-0.009036
875.000000	-0.009025
874.000000	-0.009016
873.000000	-0.008988
872.000000	-0.008944
871.000000	-0.008919
870.000000	-0.008953
869.000000	-0.009039
868.000000	-0.009107
867.000000	-0.009100
866.000000	-0.009068
865.000000	-0.009119
864.000000	-0.009302
863.000000	-0.009569
862.000000	-0.009867
861.000000	-0.010208
860.000000	-0.010645
859.000000	-0.011219
858.000000	-0.011972
857.000000	-0.012978
856.000000	-0.014344
855.000000	-0.016178
854.000000	-0.018560
853.000000	-0.021462
852.000000	-0.024677
851.000000	-0.027825
850.000000	-0.030457
849.000000	-0.032168
848.000000	-0.032659
847.000000	-0.031834
846.000000	-0.029895
845.000000	-0.027251
844.000000	-0.024295
843.000000	-0.021290
842.000000	-0.018419
841.000000	-0.015836
840.000000	-0.013659
839.000000	-0.011957
838.000000	-0.010735
837.000000	-0.009913
836.000000	-0.009349
835.000000	-0.008932
834.000000	-0.008646
833.000000	-0.008495
832.000000	-0.008416
831.000000	-0.008304
830.000000	-0.008133
829.000000	-0.007974
828.000000	-0.007886
827.000000	-0.007850
826.000000	-0.007826
825.000000	-0.007807
824.000000	-0.007802
823.000000	-0.007803
822.000000	-0.007795
821.000000	-0.007768
820.000000	-0.007713
819.000000	-0.007652
818.000000	-0.007646
817.000000	-0.007714
816.000000	-0.007771
815.000000	-0.007725
814.000000	-0.007619
813.000000	-0.007583
812.000000	-0.007654
811.000000	-0.007727
810.000000	-0.007708
809.000000	-0.007640
808.000000	-0.007614
807.000000	-0.007650
806.000000	-0.007696
805.000000	-0.007703
804.000000	-0.007667
803.000000	-0.007622
802.000000	-0.007610
801.000000	-0.007639
800.000000	-0.007652
799.000000	-0.007596
798.000000	-0.007506
797.000000	-0.007466
796.000000	-0.007492
795.000000	-0.007521
794.000000	-0.007518
793.000000	-0.007516
792.000000	-0.007537
791.000000	-0.007543
790.000000	-0.007508
789.000000	-0.007464
788.000000	-0.007446
787.000000	-0.007455
786.000000	-0.007484
785.000000	-0.007525
784.000000	-0.007547
783.000000	-0.007522
782.000000	-0.007489
781.000000	-0.007512
780.000000	-0.007578
779.000000	-0.007610
778.000000	-0.007584
777.000000	-0.007550
776.000000	-0.007530
775.000000	-0.007478
774.000000	-0.007380
773.000000	-0.007282
772.000000	-0.007219
771.000000	-0.007179
770.000000	-0.007151
769.000000	-0.007144
768.000000	-0.007123
767.000000	-0.007036
766.000000	-0.006909
765.000000	-0.006829
764.000000	-0.006811
763.000000	-0.006781
762.000000	-0.006707
761.000000	-0.006651
760.000000	-0.006664
759.000000	-0.006722
758.000000	-0.006800
757.000000	-0.006916
756.000000	-0.007063
755.000000	-0.007178
754.000000	-0.007227
753.000000	-0.007240
752.000000	-0.007227
751.000000	-0.007169
750.000000	-0.007086
749.000000	-0.007030
748.000000	-0.006980
747.000000	-0.006854
746.000000	-0.006658
745.000000	-0.006479
744.000000	-0.006332
743.000000	-0.006133
742.000000	-0.005879
741.000000	-0.005698
740.000000	-0.005659
739.000000	-0.005673
738.000000	-0.005652
737.000000	-0.005625
736.000000	-0.005638
735.000000	-0.005666
734.000000	-0.005687
733.000000	-0.005718
732.000000	-0.005721
731.000000	-0.005637
730.000000	-0.005535
729.000000	-0.005547
728.000000	-0.005666
727.000000	-0.005774
726.000000	-0.005817
725.000000	-0.005823
724.000000	-0.005730
723.000000	-0.005372
722.000000	-0.004747
721.000000	-0.004183
720.000000	-0.004056
719.000000	-0.004411
718.000000	-0.004937
717.000000	-0.005299
716.000000	-0.005364
715.000000	-0.005221
714.000000	-0.005060
713.000000	-0.004992
712.000000	-0.004962
711.000000	-0.004870
710.000000	-0.004739
709.000000	-0.004652
708.000000	-0.004574
707.000000	-0.004415
706.000000	-0.004161
705.000000	-0.003910
704.000000	-0.003772
703.000000	-0.003731
702.000000	-0.003697
701.000000	-0.003633
700.000000	-0.003514
699.000000	-0.003385
698.000000	-0.003321
697.000000	-0.003318
696.000000	-0.003276
695.000000	-0.003081
694.000000	-0.002842
693.000000	-0.002758
692.000000	-0.002736
691.000000	-0.002530
690.000000	-0.002119
689.000000	-0.001762
688.000000	-0.001637
687.000000	-0.001584
686.000000	-0.001476
685.000000	-0.001419
684.000000	-0.001442
683.000000	-0.001422
682.000000	-0.001380
681.000000	-0.001483
680.000000	-0.001664
679.000000	-0.001698
678.000000	-0.001680
677.000000	-0.001805
676.000000	-0.001966
675.000000	-0.001989
674.000000	-0.002026
673.000000	-0.002186
672.000000	-0.002217
671.000000	-0.002106
670.000000	-0.003264
669.000000	-0.007646
668.000000	-0.011559
667.000000	-0.010152
666.000000	-0.007206
665.000000	-0.004722
664.000000	-0.002220
663.000000	-0.000144
662.000000	0.001084
661.000000	0.001643
660.000000	0.001978
659.000000	0.002138
658.000000	0.002099
657.000000	0.002078
656.000000	0.002091
655.000000	0.001759
654.000000	0.001079
653.000000	0.000569
652.000000	0.000371
651.000000	0.000115
650.000000	-0.000301
649.000000	-0.000496
648.000000	-0.000439
647.000000	-0.000595
646.000000	-0.001030
645.000000	-0.001345
644.000000	-0.001419
643.000000	-0.001496
642.000000	-0.001618
641.000000	-0.001496
640.000000	-0.001083
639.000000	-0.000740
638.000000	-0.000610
637.000000	-0.000453
636.000000	-0.000253
635.000000	-0.000282
634.000000	-0.000517
633.000000	-0.000598
632.000000	-0.000436
631.000000	-0.000340
630.000000	-0.000422
629.000000	-0.000379
628.000000	-0.000075
627.000000	0.000192
626.000000	0.000245
625.000000	0.000271
624.000000	0.000414
623.000000	0.000587
622.000000	0.000718
621.000000	0.000761
620.000000	0.000478
619.000000	-0.000268
618.000000	-0.001038
617.000000	-0.001180
616.000000	-0.000697
615.000000	-0.000209
614.000000	-0.000103
613.000000	-0.000231
612.000000	-0.000365
611.000000	-0.000488
610.000000	-0.000643
609.000000	-0.000833
608.000000	-0.001082
607.000000	-0.001361
606.000000	-0.001448
605.000000	-0.001248
604.000000	-0.001013
603.000000	-0.000999
602.000000	-0.001152
601.000000	-0.001271
600.000000	-0.001323
