# Supplementary material for: Real-time monitoring of the reversible capture and release of CO2 on anthraquinone and riboflavin-modified graphitic electrodes using ATR-SEIRAS
Source: Chem Sci. 2025 Nov 4;16(48):23189–202. doi: 10.1039/d5sc05427c (PMC12584010; doi:10.1039/d5sc05427c)
Supplement: SC-016-D5SC05427C-s001 [file SC-016-D5SC05427C-s001.zip › Data Folders/Main Figures/Figure3/3a/052.ASC]

PE IR       SUBTECH     SPECTRUM    ASCII       PEDS        4.00        
   -1
052.ASC
24/06/26
16:04:40.00
24/06/26
16:04:40.00
Administrator

600.000000
#HDR
-1
-1
#GR
Wavenumber
A
1.0
0.0
4000.000000
-1.000000
3401
8
0.030925
-0.032634
#DATA
4000.000000	-0.004054
3999.000000	-0.004071
3998.000000	-0.004074
3997.000000	-0.004062
3996.000000	-0.004044
3995.000000	-0.004029
3994.000000	-0.004021
3993.000000	-0.004012
3992.000000	-0.003993
3991.000000	-0.003960
3990.000000	-0.003923
3989.000000	-0.003899
3988.000000	-0.003897
3987.000000	-0.003910
3986.000000	-0.003923
3985.000000	-0.003919
3984.000000	-0.003894
3983.000000	-0.003855
3982.000000	-0.003815
3981.000000	-0.003789
3980.000000	-0.003785
3979.000000	-0.003797
3978.000000	-0.003809
3977.000000	-0.003807
3976.000000	-0.003787
3975.000000	-0.003760
3974.000000	-0.003740
3973.000000	-0.003732
3972.000000	-0.003737
3971.000000	-0.003750
3970.000000	-0.003768
3969.000000	-0.003783
3968.000000	-0.003793
3967.000000	-0.003800
3966.000000	-0.003813
3965.000000	-0.003842
3964.000000	-0.003882
3963.000000	-0.003920
3962.000000	-0.003944
3961.000000	-0.003947
3960.000000	-0.003939
3959.000000	-0.003933
3958.000000	-0.003938
3957.000000	-0.003950
3956.000000	-0.003958
3955.000000	-0.003954
3954.000000	-0.003943
3953.000000	-0.003937
3952.000000	-0.003947
3951.000000	-0.003976
3950.000000	-0.004015
3949.000000	-0.004052
3948.000000	-0.004077
3947.000000	-0.004090
3946.000000	-0.004104
3945.000000	-0.004134
3944.000000	-0.004178
3943.000000	-0.004215
3942.000000	-0.004220
3941.000000	-0.004185
3940.000000	-0.004128
3939.000000	-0.004071
3938.000000	-0.004030
3937.000000	-0.004016
3936.000000	-0.004028
3935.000000	-0.004059
3934.000000	-0.004093
3933.000000	-0.004116
3932.000000	-0.004125
3931.000000	-0.004128
3930.000000	-0.004130
3929.000000	-0.004140
3928.000000	-0.004168
3927.000000	-0.004212
3926.000000	-0.004251
3925.000000	-0.004253
3924.000000	-0.004217
3923.000000	-0.004167
3922.000000	-0.004127
3921.000000	-0.004103
3920.000000	-0.004087
3919.000000	-0.004081
3918.000000	-0.004082
3917.000000	-0.004088
3916.000000	-0.004092
3915.000000	-0.004097
3914.000000	-0.004107
3913.000000	-0.004122
3912.000000	-0.004136
3911.000000	-0.004146
3910.000000	-0.004151
3909.000000	-0.004156
3908.000000	-0.004166
3907.000000	-0.004180
3906.000000	-0.004183
3905.000000	-0.004157
3904.000000	-0.004111
3903.000000	-0.004085
3902.000000	-0.004104
3901.000000	-0.004147
3900.000000	-0.004174
3899.000000	-0.004171
3898.000000	-0.004159
3897.000000	-0.004158
3896.000000	-0.004164
3895.000000	-0.004163
3894.000000	-0.004152
3893.000000	-0.004137
3892.000000	-0.004121
3891.000000	-0.004102
3890.000000	-0.004088
3889.000000	-0.004100
3888.000000	-0.004138
3887.000000	-0.004154
3886.000000	-0.004109
3885.000000	-0.004037
3884.000000	-0.004016
3883.000000	-0.004084
3882.000000	-0.004203
3881.000000	-0.004290
3880.000000	-0.004292
3879.000000	-0.004231
3878.000000	-0.004178
3877.000000	-0.004178
3876.000000	-0.004211
3875.000000	-0.004214
3874.000000	-0.004158
3873.000000	-0.004088
3872.000000	-0.004065
3871.000000	-0.004080
3870.000000	-0.004076
3869.000000	-0.004043
3868.000000	-0.004028
3867.000000	-0.004056
3866.000000	-0.004099
3865.000000	-0.004127
3864.000000	-0.004149
3863.000000	-0.004185
3862.000000	-0.004224
3861.000000	-0.004244
3860.000000	-0.004234
3859.000000	-0.004187
3858.000000	-0.004112
3857.000000	-0.004041
3856.000000	-0.004014
3855.000000	-0.004020
3854.000000	-0.003990
3853.000000	-0.003920
3852.000000	-0.003894
3851.000000	-0.003953
3850.000000	-0.004063
3849.000000	-0.004168
3848.000000	-0.004234
3847.000000	-0.004258
3846.000000	-0.004254
3845.000000	-0.004241
3844.000000	-0.004227
3843.000000	-0.004203
3842.000000	-0.004168
3841.000000	-0.004133
3840.000000	-0.004106
3839.000000	-0.004082
3838.000000	-0.004055
3837.000000	-0.004025
3836.000000	-0.004005
3835.000000	-0.004010
3834.000000	-0.004044
3833.000000	-0.004092
3832.000000	-0.004132
3831.000000	-0.004163
3830.000000	-0.004203
3829.000000	-0.004262
3828.000000	-0.004306
3827.000000	-0.004283
3826.000000	-0.004188
3825.000000	-0.004082
3824.000000	-0.004034
3823.000000	-0.004052
3822.000000	-0.004067
3821.000000	-0.004028
3820.000000	-0.003971
3819.000000	-0.003963
3818.000000	-0.004024
3817.000000	-0.004102
3816.000000	-0.004134
3815.000000	-0.004126
3814.000000	-0.004129
3813.000000	-0.004153
3812.000000	-0.004169
3811.000000	-0.004158
3810.000000	-0.004135
3809.000000	-0.004121
3808.000000	-0.004108
3807.000000	-0.004066
3806.000000	-0.004001
3805.000000	-0.003951
3804.000000	-0.003942
3803.000000	-0.003965
3802.000000	-0.003989
3801.000000	-0.004013
3800.000000	-0.004071
3799.000000	-0.004168
3798.000000	-0.004275
3797.000000	-0.004345
3796.000000	-0.004358
3795.000000	-0.004338
3794.000000	-0.004314
3793.000000	-0.004301
3792.000000	-0.004298
3791.000000	-0.004303
3790.000000	-0.004309
3789.000000	-0.004307
3788.000000	-0.004294
3787.000000	-0.004282
3786.000000	-0.004281
3785.000000	-0.004292
3784.000000	-0.004307
3783.000000	-0.004320
3782.000000	-0.004328
3781.000000	-0.004326
3780.000000	-0.004313
3779.000000	-0.004295
3778.000000	-0.004282
3777.000000	-0.004274
3776.000000	-0.004265
3775.000000	-0.004243
3774.000000	-0.004214
3773.000000	-0.004197
3772.000000	-0.004196
3771.000000	-0.004198
3770.000000	-0.004191
3769.000000	-0.004186
3768.000000	-0.004202
3767.000000	-0.004237
3766.000000	-0.004265
3765.000000	-0.004264
3764.000000	-0.004248
3763.000000	-0.004245
3762.000000	-0.004257
3761.000000	-0.004256
3760.000000	-0.004225
3759.000000	-0.004180
3758.000000	-0.004131
3757.000000	-0.004073
3756.000000	-0.004008
3755.000000	-0.003950
3754.000000	-0.003899
3753.000000	-0.003841
3752.000000	-0.003775
3751.000000	-0.003703
3750.000000	-0.003614
3749.000000	-0.003506
3748.000000	-0.003428
3747.000000	-0.003417
3746.000000	-0.003422
3745.000000	-0.003351
3744.000000	-0.003233
3743.000000	-0.003194
3742.000000	-0.003234
3741.000000	-0.003252
3740.000000	-0.003179
3739.000000	-0.003038
3738.000000	-0.002892
3737.000000	-0.002802
3736.000000	-0.002870
3735.000000	-0.003156
3734.000000	-0.003517
3733.000000	-0.003669
3732.000000	-0.003471
3731.000000	-0.003036
3730.000000	-0.002578
3729.000000	-0.002237
3728.000000	-0.002053
3727.000000	-0.002023
3726.000000	-0.002112
3725.000000	-0.002253
3724.000000	-0.002392
3723.000000	-0.002528
3722.000000	-0.002694
3721.000000	-0.002909
3720.000000	-0.003154
3719.000000	-0.003376
3718.000000	-0.003525
3717.000000	-0.003582
3716.000000	-0.003587
3715.000000	-0.003560
3714.000000	-0.003423
3713.000000	-0.003064
3712.000000	-0.002541
3711.000000	-0.002129
3710.000000	-0.002018
3709.000000	-0.002154
3708.000000	-0.002368
3707.000000	-0.002526
3706.000000	-0.002591
3705.000000	-0.002604
3704.000000	-0.002624
3703.000000	-0.002663
3702.000000	-0.002682
3701.000000	-0.002641
3700.000000	-0.002567
3699.000000	-0.002523
3698.000000	-0.002551
3697.000000	-0.002622
3696.000000	-0.002679
3695.000000	-0.002670
3694.000000	-0.002602
3693.000000	-0.002559
3692.000000	-0.002667
3691.000000	-0.002990
3690.000000	-0.003396
3689.000000	-0.003626
3688.000000	-0.003550
3687.000000	-0.003303
3686.000000	-0.003087
3685.000000	-0.002982
3684.000000	-0.002957
3683.000000	-0.002951
3682.000000	-0.002940
3681.000000	-0.002908
3680.000000	-0.002841
3679.000000	-0.002747
3678.000000	-0.002673
3677.000000	-0.002648
3676.000000	-0.002655
3675.000000	-0.002659
3674.000000	-0.002650
3673.000000	-0.002653
3672.000000	-0.002678
3671.000000	-0.002699
3670.000000	-0.002695
3669.000000	-0.002688
3668.000000	-0.002692
3667.000000	-0.002702
3666.000000	-0.002703
3665.000000	-0.002690
3664.000000	-0.002667
3663.000000	-0.002640
3662.000000	-0.002604
3661.000000	-0.002551
3660.000000	-0.002492
3659.000000	-0.002451
3658.000000	-0.002439
3657.000000	-0.002432
3656.000000	-0.002397
3655.000000	-0.002337
3654.000000	-0.002285
3653.000000	-0.002265
3652.000000	-0.002257
3651.000000	-0.002225
3650.000000	-0.002152
3649.000000	-0.002066
3648.000000	-0.002005
3647.000000	-0.001981
3646.000000	-0.001984
3645.000000	-0.001992
3644.000000	-0.001983
3643.000000	-0.001943
3642.000000	-0.001874
3641.000000	-0.001797
3640.000000	-0.001727
3639.000000	-0.001660
3638.000000	-0.001578
3637.000000	-0.001468
3636.000000	-0.001328
3635.000000	-0.001169
3634.000000	-0.001022
3633.000000	-0.000922
3632.000000	-0.000866
3631.000000	-0.000792
3630.000000	-0.000633
3629.000000	-0.000447
3628.000000	-0.000387
3627.000000	-0.000485
3626.000000	-0.000662
3625.000000	-0.000857
3624.000000	-0.001086
3623.000000	-0.001412
3622.000000	-0.001853
3621.000000	-0.002298
3620.000000	-0.002525
3619.000000	-0.002399
3618.000000	-0.002035
3617.000000	-0.001686
3616.000000	-0.001521
3615.000000	-0.001538
3614.000000	-0.001625
3613.000000	-0.001666
3612.000000	-0.001626
3611.000000	-0.001530
3610.000000	-0.001395
3609.000000	-0.001249
3608.000000	-0.001165
3607.000000	-0.001197
3606.000000	-0.001316
3605.000000	-0.001437
3604.000000	-0.001492
3603.000000	-0.001463
3602.000000	-0.001389
3601.000000	-0.001346
3600.000000	-0.001387
3599.000000	-0.001489
3598.000000	-0.001565
3597.000000	-0.001540
3596.000000	-0.001418
3595.000000	-0.001279
3594.000000	-0.001220
3593.000000	-0.001276
3592.000000	-0.001419
3591.000000	-0.001616
3590.000000	-0.001848
3589.000000	-0.002085
3588.000000	-0.002261
3587.000000	-0.002326
3586.000000	-0.002296
3585.000000	-0.002251
3584.000000	-0.002257
3583.000000	-0.002327
3582.000000	-0.002436
3581.000000	-0.002545
3580.000000	-0.002626
3579.000000	-0.002666
3578.000000	-0.002670
3577.000000	-0.002655
3576.000000	-0.002639
3575.000000	-0.002637
3574.000000	-0.002658
3573.000000	-0.002698
3572.000000	-0.002740
3571.000000	-0.002771
3570.000000	-0.002791
3569.000000	-0.002810
3568.000000	-0.002837
3567.000000	-0.002868
3566.000000	-0.002885
3565.000000	-0.002878
3564.000000	-0.002862
3563.000000	-0.002862
3562.000000	-0.002885
3561.000000	-0.002921
3560.000000	-0.002952
3559.000000	-0.002961
3558.000000	-0.002949
3557.000000	-0.002926
3556.000000	-0.002907
3555.000000	-0.002905
3554.000000	-0.002926
3553.000000	-0.002963
3552.000000	-0.003000
3551.000000	-0.003024
3550.000000	-0.003038
3549.000000	-0.003048
3548.000000	-0.003054
3547.000000	-0.003052
3546.000000	-0.003045
3545.000000	-0.003038
3544.000000	-0.003037
3543.000000	-0.003038
3542.000000	-0.003038
3541.000000	-0.003042
3540.000000	-0.003058
3539.000000	-0.003085
3538.000000	-0.003112
3537.000000	-0.003129
3536.000000	-0.003132
3535.000000	-0.003124
3534.000000	-0.003109
3533.000000	-0.003094
3532.000000	-0.003095
3531.000000	-0.003128
3530.000000	-0.003193
3529.000000	-0.003262
3528.000000	-0.003303
3527.000000	-0.003311
3526.000000	-0.003310
3525.000000	-0.003322
3524.000000	-0.003351
3523.000000	-0.003378
3522.000000	-0.003391
3521.000000	-0.003388
3520.000000	-0.003379
3519.000000	-0.003378
3518.000000	-0.003391
3517.000000	-0.003419
3516.000000	-0.003451
3515.000000	-0.003471
3514.000000	-0.003474
3513.000000	-0.003470
3512.000000	-0.003478
3511.000000	-0.003504
3510.000000	-0.003538
3509.000000	-0.003564
3508.000000	-0.003576
3507.000000	-0.003584
3506.000000	-0.003598
3505.000000	-0.003614
3504.000000	-0.003620
3503.000000	-0.003612
3502.000000	-0.003607
3501.000000	-0.003618
3500.000000	-0.003644
3499.000000	-0.003674
3498.000000	-0.003697
3497.000000	-0.003715
3496.000000	-0.003726
3495.000000	-0.003723
3494.000000	-0.003705
3493.000000	-0.003685
3492.000000	-0.003684
3491.000000	-0.003707
3490.000000	-0.003744
3489.000000	-0.003777
3488.000000	-0.003797
3487.000000	-0.003805
3486.000000	-0.003806
3485.000000	-0.003803
3484.000000	-0.003798
3483.000000	-0.003794
3482.000000	-0.003787
3481.000000	-0.003779
3480.000000	-0.003775
3479.000000	-0.003775
3478.000000	-0.003777
3477.000000	-0.003780
3476.000000	-0.003785
3475.000000	-0.003796
3474.000000	-0.003813
3473.000000	-0.003825
3472.000000	-0.003826
3471.000000	-0.003814
3470.000000	-0.003798
3469.000000	-0.003784
3468.000000	-0.003777
3467.000000	-0.003781
3466.000000	-0.003797
3465.000000	-0.003819
3464.000000	-0.003837
3463.000000	-0.003838
3462.000000	-0.003822
3461.000000	-0.003798
3460.000000	-0.003774
3459.000000	-0.003759
3458.000000	-0.003761
3457.000000	-0.003782
3456.000000	-0.003813
3455.000000	-0.003835
3454.000000	-0.003838
3453.000000	-0.003827
3452.000000	-0.003811
3451.000000	-0.003791
3450.000000	-0.003760
3449.000000	-0.003723
3448.000000	-0.003694
3447.000000	-0.003690
3446.000000	-0.003712
3445.000000	-0.003744
3444.000000	-0.003764
3443.000000	-0.003765
3442.000000	-0.003755
3441.000000	-0.003748
3440.000000	-0.003749
3439.000000	-0.003749
3438.000000	-0.003740
3437.000000	-0.003721
3436.000000	-0.003698
3435.000000	-0.003676
3434.000000	-0.003656
3433.000000	-0.003638
3432.000000	-0.003622
3431.000000	-0.003606
3430.000000	-0.003593
3429.000000	-0.003580
3428.000000	-0.003570
3427.000000	-0.003567
3426.000000	-0.003576
3425.000000	-0.003595
3424.000000	-0.003615
3423.000000	-0.003623
3422.000000	-0.003615
3421.000000	-0.003606
3420.000000	-0.003613
3419.000000	-0.003637
3418.000000	-0.003656
3417.000000	-0.003647
3416.000000	-0.003608
3415.000000	-0.003557
3414.000000	-0.003514
3413.000000	-0.003490
3412.000000	-0.003484
3411.000000	-0.003493
3410.000000	-0.003509
3409.000000	-0.003524
3408.000000	-0.003533
3407.000000	-0.003533
3406.000000	-0.003528
3405.000000	-0.003525
3404.000000	-0.003532
3403.000000	-0.003543
3402.000000	-0.003547
3401.000000	-0.003531
3400.000000	-0.003501
3399.000000	-0.003462
3398.000000	-0.003419
3397.000000	-0.003373
3396.000000	-0.003336
3395.000000	-0.003323
3394.000000	-0.003337
3393.000000	-0.003364
3392.000000	-0.003382
3391.000000	-0.003386
3390.000000	-0.003382
3389.000000	-0.003371
3388.000000	-0.003346
3387.000000	-0.003305
3386.000000	-0.003258
3385.000000	-0.003227
3384.000000	-0.003222
3383.000000	-0.003242
3382.000000	-0.003274
3381.000000	-0.003303
3380.000000	-0.003322
3379.000000	-0.003325
3378.000000	-0.003310
3377.000000	-0.003282
3376.000000	-0.003256
3375.000000	-0.003242
3374.000000	-0.003242
3373.000000	-0.003251
3372.000000	-0.003264
3371.000000	-0.003279
3370.000000	-0.003292
3369.000000	-0.003298
3368.000000	-0.003295
3367.000000	-0.003289
3366.000000	-0.003285
3365.000000	-0.003281
3364.000000	-0.003265
3363.000000	-0.003231
3362.000000	-0.003189
3361.000000	-0.003156
3360.000000	-0.003145
3359.000000	-0.003152
3358.000000	-0.003163
3357.000000	-0.003169
3356.000000	-0.003169
3355.000000	-0.003168
3354.000000	-0.003165
3353.000000	-0.003161
3352.000000	-0.003162
3351.000000	-0.003176
3350.000000	-0.003202
3349.000000	-0.003229
3348.000000	-0.003241
3347.000000	-0.003235
3346.000000	-0.003220
3345.000000	-0.003208
3344.000000	-0.003204
3343.000000	-0.003202
3342.000000	-0.003186
3341.000000	-0.003149
3340.000000	-0.003106
3339.000000	-0.003081
3338.000000	-0.003086
3337.000000	-0.003109
3336.000000	-0.003128
3335.000000	-0.003125
3334.000000	-0.003099
3333.000000	-0.003057
3332.000000	-0.003011
3331.000000	-0.002975
3330.000000	-0.002957
3329.000000	-0.002958
3328.000000	-0.002969
3327.000000	-0.002985
3326.000000	-0.003004
3325.000000	-0.003026
3324.000000	-0.003046
3323.000000	-0.003060
3322.000000	-0.003066
3321.000000	-0.003064
3320.000000	-0.003055
3319.000000	-0.003044
3318.000000	-0.003038
3317.000000	-0.003043
3316.000000	-0.003055
3315.000000	-0.003065
3314.000000	-0.003068
3313.000000	-0.003062
3312.000000	-0.003050
3311.000000	-0.003036
3310.000000	-0.003026
3309.000000	-0.003021
3308.000000	-0.003014
3307.000000	-0.002997
3306.000000	-0.002971
3305.000000	-0.002951
3304.000000	-0.002954
3303.000000	-0.002978
3302.000000	-0.003006
3301.000000	-0.003018
3300.000000	-0.003010
3299.000000	-0.002990
3298.000000	-0.002970
3297.000000	-0.002960
3296.000000	-0.002961
3295.000000	-0.002969
3294.000000	-0.002977
3293.000000	-0.002984
3292.000000	-0.002988
3291.000000	-0.002989
3290.000000	-0.002983
3289.000000	-0.002968
3288.000000	-0.002946
3287.000000	-0.002923
3286.000000	-0.002904
3285.000000	-0.002888
3284.000000	-0.002877
3283.000000	-0.002875
3282.000000	-0.002885
3281.000000	-0.002904
3280.000000	-0.002924
3279.000000	-0.002932
3278.000000	-0.002923
3277.000000	-0.002901
3276.000000	-0.002875
3275.000000	-0.002857
3274.000000	-0.002853
3273.000000	-0.002855
3272.000000	-0.002851
3271.000000	-0.002836
3270.000000	-0.002815
3269.000000	-0.002804
3268.000000	-0.002805
3267.000000	-0.002806
3266.000000	-0.002793
3265.000000	-0.002768
3264.000000	-0.002750
3263.000000	-0.002748
3262.000000	-0.002756
3261.000000	-0.002761
3260.000000	-0.002757
3259.000000	-0.002749
3258.000000	-0.002741
3257.000000	-0.002734
3256.000000	-0.002726
3255.000000	-0.002720
3254.000000	-0.002717
3253.000000	-0.002717
3252.000000	-0.002708
3251.000000	-0.002685
3250.000000	-0.002650
3249.000000	-0.002619
3248.000000	-0.002600
3247.000000	-0.002590
3246.000000	-0.002575
3245.000000	-0.002551
3244.000000	-0.002522
3243.000000	-0.002498
3242.000000	-0.002484
3241.000000	-0.002475
3240.000000	-0.002470
3239.000000	-0.002465
3238.000000	-0.002458
3237.000000	-0.002447
3236.000000	-0.002432
3235.000000	-0.002418
3234.000000	-0.002412
3233.000000	-0.002416
3232.000000	-0.002426
3231.000000	-0.002422
3230.000000	-0.002391
3229.000000	-0.002339
3228.000000	-0.002293
3227.000000	-0.002275
3226.000000	-0.002280
3225.000000	-0.002289
3224.000000	-0.002288
3223.000000	-0.002275
3222.000000	-0.002252
3221.000000	-0.002217
3220.000000	-0.002176
3219.000000	-0.002140
3218.000000	-0.002114
3217.000000	-0.002097
3216.000000	-0.002080
3215.000000	-0.002056
3214.000000	-0.002022
3213.000000	-0.001981
3212.000000	-0.001940
3211.000000	-0.001910
3210.000000	-0.001889
3209.000000	-0.001864
3208.000000	-0.001824
3207.000000	-0.001778
3206.000000	-0.001738
3205.000000	-0.001713
3204.000000	-0.001698
3203.000000	-0.001686
3202.000000	-0.001671
3201.000000	-0.001658
3200.000000	-0.001655
3199.000000	-0.001675
3198.000000	-0.001713
3197.000000	-0.001746
3196.000000	-0.001754
3195.000000	-0.001737
3194.000000	-0.001717
3193.000000	-0.001715
3192.000000	-0.001733
3191.000000	-0.001759
3190.000000	-0.001780
3189.000000	-0.001795
3188.000000	-0.001809
3187.000000	-0.001823
3186.000000	-0.001837
3185.000000	-0.001844
3184.000000	-0.001842
3183.000000	-0.001832
3182.000000	-0.001817
3181.000000	-0.001793
3180.000000	-0.001756
3179.000000	-0.001707
3178.000000	-0.001659
3177.000000	-0.001628
3176.000000	-0.001611
3175.000000	-0.001590
3174.000000	-0.001539
3173.000000	-0.001451
3172.000000	-0.001338
3171.000000	-0.001216
3170.000000	-0.001087
3169.000000	-0.000941
3168.000000	-0.000772
3167.000000	-0.000595
3166.000000	-0.000442
3165.000000	-0.000342
3164.000000	-0.000316
3163.000000	-0.000373
3162.000000	-0.000506
3161.000000	-0.000689
3160.000000	-0.000883
3159.000000	-0.001056
3158.000000	-0.001198
3157.000000	-0.001321
3156.000000	-0.001434
3155.000000	-0.001536
3154.000000	-0.001618
3153.000000	-0.001671
3152.000000	-0.001692
3151.000000	-0.001688
3150.000000	-0.001671
3149.000000	-0.001655
3148.000000	-0.001651
3147.000000	-0.001659
3146.000000	-0.001676
3145.000000	-0.001698
3144.000000	-0.001722
3143.000000	-0.001742
3142.000000	-0.001752
3141.000000	-0.001747
3140.000000	-0.001728
3139.000000	-0.001703
3138.000000	-0.001688
3137.000000	-0.001693
3136.000000	-0.001715
3135.000000	-0.001741
3134.000000	-0.001762
3133.000000	-0.001775
3132.000000	-0.001777
3131.000000	-0.001764
3130.000000	-0.001733
3129.000000	-0.001699
3128.000000	-0.001677
3127.000000	-0.001673
3126.000000	-0.001678
3125.000000	-0.001681
3124.000000	-0.001682
3123.000000	-0.001687
3122.000000	-0.001695
3121.000000	-0.001705
3120.000000	-0.001713
3119.000000	-0.001723
3118.000000	-0.001730
3117.000000	-0.001724
3116.000000	-0.001700
3115.000000	-0.001668
3114.000000	-0.001649
3113.000000	-0.001655
3112.000000	-0.001680
3111.000000	-0.001704
3110.000000	-0.001710
3109.000000	-0.001699
3108.000000	-0.001685
3107.000000	-0.001684
3106.000000	-0.001696
3105.000000	-0.001706
3104.000000	-0.001702
3103.000000	-0.001686
3102.000000	-0.001672
3101.000000	-0.001671
3100.000000	-0.001681
3099.000000	-0.001692
3098.000000	-0.001696
3097.000000	-0.001692
3096.000000	-0.001685
3095.000000	-0.001675
3094.000000	-0.001664
3093.000000	-0.001655
3092.000000	-0.001652
3091.000000	-0.001661
3090.000000	-0.001675
3089.000000	-0.001678
3088.000000	-0.001658
3087.000000	-0.001620
3086.000000	-0.001586
3085.000000	-0.001574
3084.000000	-0.001585
3083.000000	-0.001602
3082.000000	-0.001614
3081.000000	-0.001618
3080.000000	-0.001616
3079.000000	-0.001608
3078.000000	-0.001591
3077.000000	-0.001567
3076.000000	-0.001543
3075.000000	-0.001528
3074.000000	-0.001527
3073.000000	-0.001537
3072.000000	-0.001548
3071.000000	-0.001556
3070.000000	-0.001559
3069.000000	-0.001563
3068.000000	-0.001568
3067.000000	-0.001567
3066.000000	-0.001558
3065.000000	-0.001543
3064.000000	-0.001526
3063.000000	-0.001510
3062.000000	-0.001495
3061.000000	-0.001491
3060.000000	-0.001501
3059.000000	-0.001517
3058.000000	-0.001525
3057.000000	-0.001522
3056.000000	-0.001517
3055.000000	-0.001517
3054.000000	-0.001519
3053.000000	-0.001517
3052.000000	-0.001513
3051.000000	-0.001515
3050.000000	-0.001523
3049.000000	-0.001523
3048.000000	-0.001503
3047.000000	-0.001467
3046.000000	-0.001424
3045.000000	-0.001383
3044.000000	-0.001348
3043.000000	-0.001323
3042.000000	-0.001312
3041.000000	-0.001314
3040.000000	-0.001325
3039.000000	-0.001334
3038.000000	-0.001336
3037.000000	-0.001329
3036.000000	-0.001318
3035.000000	-0.001307
3034.000000	-0.001298
3033.000000	-0.001291
3032.000000	-0.001282
3031.000000	-0.001272
3030.000000	-0.001255
3029.000000	-0.001226
3028.000000	-0.001184
3027.000000	-0.001130
3026.000000	-0.001069
3025.000000	-0.001006
3024.000000	-0.000947
3023.000000	-0.000898
3022.000000	-0.000863
3021.000000	-0.000846
3020.000000	-0.000836
3019.000000	-0.000818
3018.000000	-0.000776
3017.000000	-0.000707
3016.000000	-0.000620
3015.000000	-0.000528
3014.000000	-0.000444
3013.000000	-0.000375
3012.000000	-0.000320
3011.000000	-0.000264
3010.000000	-0.000188
3009.000000	-0.000085
3008.000000	0.000028
3007.000000	0.000128
3006.000000	0.000208
3005.000000	0.000273
3004.000000	0.000328
3003.000000	0.000370
3002.000000	0.000398
3001.000000	0.000425
3000.000000	0.000463
2999.000000	0.000516
2998.000000	0.000575
2997.000000	0.000631
2996.000000	0.000678
2995.000000	0.000716
2994.000000	0.000750
2993.000000	0.000789
2992.000000	0.000834
2991.000000	0.000881
2990.000000	0.000931
2989.000000	0.000995
2988.000000	0.001087
2987.000000	0.001205
2986.000000	0.001334
2985.000000	0.001460
2984.000000	0.001582
2983.000000	0.001709
2982.000000	0.001851
2981.000000	0.002016
2980.000000	0.002205
2979.000000	0.002415
2978.000000	0.002638
2977.000000	0.002864
2976.000000	0.003074
2975.000000	0.003253
2974.000000	0.003391
2973.000000	0.003494
2972.000000	0.003573
2971.000000	0.003636
2970.000000	0.003679
2969.000000	0.003696
2968.000000	0.003674
2967.000000	0.003596
2966.000000	0.003454
2965.000000	0.003259
2964.000000	0.003039
2963.000000	0.002815
2962.000000	0.002601
2961.000000	0.002400
2960.000000	0.002219
2959.000000	0.002062
2958.000000	0.001930
2957.000000	0.001825
2956.000000	0.001750
2955.000000	0.001705
2954.000000	0.001679
2953.000000	0.001657
2952.000000	0.001637
2951.000000	0.001641
2950.000000	0.001685
2949.000000	0.001771
2948.000000	0.001882
2947.000000	0.002002
2946.000000	0.002117
2945.000000	0.002228
2944.000000	0.002339
2943.000000	0.002454
2942.000000	0.002567
2941.000000	0.002654
2940.000000	0.002693
2939.000000	0.002679
2938.000000	0.002629
2937.000000	0.002561
2936.000000	0.002480
2935.000000	0.002384
2934.000000	0.002267
2933.000000	0.002136
2932.000000	0.001996
2931.000000	0.001852
2930.000000	0.001710
2929.000000	0.001574
2928.000000	0.001449
2927.000000	0.001333
2926.000000	0.001214
2925.000000	0.001086
2924.000000	0.000953
2923.000000	0.000828
2922.000000	0.000723
2921.000000	0.000638
2920.000000	0.000561
2919.000000	0.000476
2918.000000	0.000376
2917.000000	0.000267
2916.000000	0.000165
2915.000000	0.000083
2914.000000	0.000026
2913.000000	-0.000015
2912.000000	-0.000051
2911.000000	-0.000091
2910.000000	-0.000136
2909.000000	-0.000183
2908.000000	-0.000234
2907.000000	-0.000291
2906.000000	-0.000354
2905.000000	-0.000419
2904.000000	-0.000478
2903.000000	-0.000530
2902.000000	-0.000576
2901.000000	-0.000619
2900.000000	-0.000650
2899.000000	-0.000658
2898.000000	-0.000647
2897.000000	-0.000632
2896.000000	-0.000636
2895.000000	-0.000658
2894.000000	-0.000675
2893.000000	-0.000663
2892.000000	-0.000610
2891.000000	-0.000525
2890.000000	-0.000422
2889.000000	-0.000304
2888.000000	-0.000170
2887.000000	-0.000011
2886.000000	0.000180
2885.000000	0.000403
2884.000000	0.000647
2883.000000	0.000880
2882.000000	0.001058
2881.000000	0.001144
2880.000000	0.001127
2879.000000	0.001025
2878.000000	0.000865
2877.000000	0.000677
2876.000000	0.000479
2875.000000	0.000286
2874.000000	0.000105
2873.000000	-0.000062
2872.000000	-0.000219
2871.000000	-0.000372
2870.000000	-0.000524
2869.000000	-0.000677
2868.000000	-0.000839
2867.000000	-0.001009
2866.000000	-0.001181
2865.000000	-0.001338
2864.000000	-0.001466
2863.000000	-0.001566
2862.000000	-0.001655
2861.000000	-0.001749
2860.000000	-0.001850
2859.000000	-0.001951
2858.000000	-0.002042
2857.000000	-0.002120
2856.000000	-0.002184
2855.000000	-0.002235
2854.000000	-0.002276
2853.000000	-0.002316
2852.000000	-0.002361
2851.000000	-0.002405
2850.000000	-0.002438
2849.000000	-0.002455
2848.000000	-0.002470
2847.000000	-0.002492
2846.000000	-0.002520
2845.000000	-0.002545
2844.000000	-0.002563
2843.000000	-0.002579
2842.000000	-0.002595
2841.000000	-0.002613
2840.000000	-0.002638
2839.000000	-0.002670
2838.000000	-0.002704
2837.000000	-0.002728
2836.000000	-0.002737
2835.000000	-0.002740
2834.000000	-0.002755
2833.000000	-0.002786
2832.000000	-0.002826
2831.000000	-0.002865
2830.000000	-0.002897
2829.000000	-0.002928
2828.000000	-0.002964
2827.000000	-0.003005
2826.000000	-0.003048
2825.000000	-0.003083
2824.000000	-0.003102
2823.000000	-0.003103
2822.000000	-0.003097
2821.000000	-0.003099
2820.000000	-0.003116
2819.000000	-0.003141
2818.000000	-0.003160
2817.000000	-0.003162
2816.000000	-0.003152
2815.000000	-0.003142
2814.000000	-0.003143
2813.000000	-0.003167
2812.000000	-0.003214
2811.000000	-0.003269
2810.000000	-0.003313
2809.000000	-0.003335
2808.000000	-0.003342
2807.000000	-0.003348
2806.000000	-0.003357
2805.000000	-0.003370
2804.000000	-0.003379
2803.000000	-0.003381
2802.000000	-0.003374
2801.000000	-0.003367
2800.000000	-0.003365
2799.000000	-0.003370
2798.000000	-0.003372
2797.000000	-0.003366
2796.000000	-0.003360
2795.000000	-0.003363
2794.000000	-0.003378
2793.000000	-0.003394
2792.000000	-0.003405
2791.000000	-0.003408
2790.000000	-0.003409
2789.000000	-0.003411
2788.000000	-0.003416
2787.000000	-0.003426
2786.000000	-0.003441
2785.000000	-0.003461
2784.000000	-0.003478
2783.000000	-0.003486
2782.000000	-0.003478
2781.000000	-0.003458
2780.000000	-0.003440
2779.000000	-0.003434
2778.000000	-0.003438
2777.000000	-0.003447
2776.000000	-0.003454
2775.000000	-0.003461
2774.000000	-0.003466
2773.000000	-0.003461
2772.000000	-0.003438
2771.000000	-0.003404
2770.000000	-0.003377
2769.000000	-0.003375
2768.000000	-0.003395
2767.000000	-0.003414
2766.000000	-0.003411
2765.000000	-0.003389
2764.000000	-0.003366
2763.000000	-0.003357
2762.000000	-0.003359
2761.000000	-0.003365
2760.000000	-0.003371
2759.000000	-0.003380
2758.000000	-0.003383
2757.000000	-0.003373
2756.000000	-0.003352
2755.000000	-0.003327
2754.000000	-0.003306
2753.000000	-0.003288
2752.000000	-0.003272
2751.000000	-0.003259
2750.000000	-0.003247
2749.000000	-0.003232
2748.000000	-0.003215
2747.000000	-0.003203
2746.000000	-0.003198
2745.000000	-0.003195
2744.000000	-0.003189
2743.000000	-0.003177
2742.000000	-0.003159
2741.000000	-0.003140
2740.000000	-0.003123
2739.000000	-0.003109
2738.000000	-0.003097
2737.000000	-0.003085
2736.000000	-0.003075
2735.000000	-0.003068
2734.000000	-0.003060
2733.000000	-0.003046
2732.000000	-0.003033
2731.000000	-0.003028
2730.000000	-0.003028
2729.000000	-0.003026
2728.000000	-0.003019
2727.000000	-0.003015
2726.000000	-0.003028
2725.000000	-0.003057
2724.000000	-0.003079
2723.000000	-0.003070
2722.000000	-0.003027
2721.000000	-0.002979
2720.000000	-0.002959
2719.000000	-0.002969
2718.000000	-0.002985
2717.000000	-0.002984
2716.000000	-0.002972
2715.000000	-0.002966
2714.000000	-0.002971
2713.000000	-0.002975
2712.000000	-0.002966
2711.000000	-0.002946
2710.000000	-0.002926
2709.000000	-0.002917
2708.000000	-0.002922
2707.000000	-0.002933
2706.000000	-0.002935
2705.000000	-0.002919
2704.000000	-0.002893
2703.000000	-0.002866
2702.000000	-0.002842
2701.000000	-0.002817
2700.000000	-0.002798
2699.000000	-0.002798
2698.000000	-0.002813
2697.000000	-0.002820
2696.000000	-0.002798
2695.000000	-0.002756
2694.000000	-0.002717
2693.000000	-0.002699
2692.000000	-0.002695
2691.000000	-0.002690
2690.000000	-0.002673
2689.000000	-0.002651
2688.000000	-0.002633
2687.000000	-0.002627
2686.000000	-0.002629
2685.000000	-0.002633
2684.000000	-0.002635
2683.000000	-0.002632
2682.000000	-0.002625
2681.000000	-0.002611
2680.000000	-0.002596
2679.000000	-0.002586
2678.000000	-0.002582
2677.000000	-0.002579
2676.000000	-0.002574
2675.000000	-0.002571
2674.000000	-0.002578
2673.000000	-0.002593
2672.000000	-0.002604
2671.000000	-0.002603
2670.000000	-0.002594
2669.000000	-0.002588
2668.000000	-0.002592
2667.000000	-0.002605
2666.000000	-0.002617
2665.000000	-0.002622
2664.000000	-0.002621
2663.000000	-0.002613
2662.000000	-0.002605
2661.000000	-0.002600
2660.000000	-0.002606
2659.000000	-0.002622
2658.000000	-0.002640
2657.000000	-0.002650
2656.000000	-0.002649
2655.000000	-0.002641
2654.000000	-0.002631
2653.000000	-0.002627
2652.000000	-0.002638
2651.000000	-0.002663
2650.000000	-0.002688
2649.000000	-0.002697
2648.000000	-0.002693
2647.000000	-0.002691
2646.000000	-0.002703
2645.000000	-0.002716
2644.000000	-0.002716
2643.000000	-0.002704
2642.000000	-0.002695
2641.000000	-0.002702
2640.000000	-0.002713
2639.000000	-0.002711
2638.000000	-0.002680
2637.000000	-0.002623
2636.000000	-0.002553
2635.000000	-0.002484
2634.000000	-0.002423
2633.000000	-0.002366
2632.000000	-0.002311
2631.000000	-0.002258
2630.000000	-0.002214
2629.000000	-0.002188
2628.000000	-0.002187
2627.000000	-0.002212
2626.000000	-0.002260
2625.000000	-0.002326
2624.000000	-0.002404
2623.000000	-0.002487
2622.000000	-0.002560
2621.000000	-0.002614
2620.000000	-0.002651
2619.000000	-0.002687
2618.000000	-0.002731
2617.000000	-0.002783
2616.000000	-0.002835
2615.000000	-0.002882
2614.000000	-0.002922
2613.000000	-0.002956
2612.000000	-0.002984
2611.000000	-0.003005
2610.000000	-0.003018
2609.000000	-0.003024
2608.000000	-0.003026
2607.000000	-0.003036
2606.000000	-0.003065
2605.000000	-0.003113
2604.000000	-0.003167
2603.000000	-0.003210
2602.000000	-0.003234
2601.000000	-0.003246
2600.000000	-0.003254
2599.000000	-0.003262
2598.000000	-0.003266
2597.000000	-0.003267
2596.000000	-0.003272
2595.000000	-0.003286
2594.000000	-0.003310
2593.000000	-0.003342
2592.000000	-0.003375
2591.000000	-0.003401
2590.000000	-0.003414
2589.000000	-0.003419
2588.000000	-0.003426
2587.000000	-0.003439
2586.000000	-0.003451
2585.000000	-0.003456
2584.000000	-0.003459
2583.000000	-0.003463
2582.000000	-0.003468
2581.000000	-0.003470
2580.000000	-0.003476
2579.000000	-0.003495
2578.000000	-0.003531
2577.000000	-0.003575
2576.000000	-0.003612
2575.000000	-0.003632
2574.000000	-0.003632
2573.000000	-0.003622
2572.000000	-0.003612
2571.000000	-0.003609
2570.000000	-0.003608
2569.000000	-0.003608
2568.000000	-0.003617
2567.000000	-0.003639
2566.000000	-0.003669
2565.000000	-0.003696
2564.000000	-0.003716
2563.000000	-0.003738
2562.000000	-0.003763
2561.000000	-0.003780
2560.000000	-0.003783
2559.000000	-0.003780
2558.000000	-0.003781
2557.000000	-0.003791
2556.000000	-0.003803
2555.000000	-0.003817
2554.000000	-0.003838
2553.000000	-0.003866
2552.000000	-0.003895
2551.000000	-0.003910
2550.000000	-0.003910
2549.000000	-0.003905
2548.000000	-0.003905
2547.000000	-0.003904
2546.000000	-0.003894
2545.000000	-0.003878
2544.000000	-0.003876
2543.000000	-0.003904
2542.000000	-0.003955
2541.000000	-0.004004
2540.000000	-0.004033
2539.000000	-0.004039
2538.000000	-0.004027
2537.000000	-0.004009
2536.000000	-0.003995
2535.000000	-0.003993
2534.000000	-0.004007
2533.000000	-0.004034
2532.000000	-0.004067
2531.000000	-0.004096
2530.000000	-0.004112
2529.000000	-0.004112
2528.000000	-0.004101
2527.000000	-0.004090
2526.000000	-0.004082
2525.000000	-0.004078
2524.000000	-0.004074
2523.000000	-0.004071
2522.000000	-0.004075
2521.000000	-0.004090
2520.000000	-0.004116
2519.000000	-0.004137
2518.000000	-0.004144
2517.000000	-0.004141
2516.000000	-0.004141
2515.000000	-0.004148
2514.000000	-0.004150
2513.000000	-0.004141
2512.000000	-0.004128
2511.000000	-0.004117
2510.000000	-0.004111
2509.000000	-0.004108
2508.000000	-0.004107
2507.000000	-0.004109
2506.000000	-0.004112
2505.000000	-0.004118
2504.000000	-0.004131
2503.000000	-0.004153
2502.000000	-0.004175
2501.000000	-0.004191
2500.000000	-0.004197
2499.000000	-0.004192
2498.000000	-0.004173
2497.000000	-0.004149
2496.000000	-0.004130
2495.000000	-0.004123
2494.000000	-0.004127
2493.000000	-0.004138
2492.000000	-0.004155
2491.000000	-0.004170
2490.000000	-0.004170
2489.000000	-0.004156
2488.000000	-0.004146
2487.000000	-0.004152
2486.000000	-0.004163
2485.000000	-0.004165
2484.000000	-0.004160
2483.000000	-0.004159
2482.000000	-0.004162
2481.000000	-0.004162
2480.000000	-0.004157
2479.000000	-0.004156
2478.000000	-0.004164
2477.000000	-0.004180
2476.000000	-0.004205
2475.000000	-0.004237
2474.000000	-0.004268
2473.000000	-0.004281
2472.000000	-0.004271
2471.000000	-0.004243
2470.000000	-0.004209
2469.000000	-0.004186
2468.000000	-0.004185
2467.000000	-0.004202
2466.000000	-0.004217
2465.000000	-0.004216
2464.000000	-0.004202
2463.000000	-0.004193
2462.000000	-0.004198
2461.000000	-0.004218
2460.000000	-0.004248
2459.000000	-0.004276
2458.000000	-0.004286
2457.000000	-0.004273
2456.000000	-0.004250
2455.000000	-0.004233
2454.000000	-0.004226
2453.000000	-0.004223
2452.000000	-0.004227
2451.000000	-0.004241
2450.000000	-0.004260
2449.000000	-0.004272
2448.000000	-0.004271
2447.000000	-0.004265
2446.000000	-0.004260
2445.000000	-0.004258
2444.000000	-0.004258
2443.000000	-0.004255
2442.000000	-0.004242
2441.000000	-0.004221
2440.000000	-0.004205
2439.000000	-0.004196
2438.000000	-0.004187
2437.000000	-0.004171
2436.000000	-0.004158
2435.000000	-0.004160
2434.000000	-0.004175
2433.000000	-0.004193
2432.000000	-0.004205
2431.000000	-0.004211
2430.000000	-0.004207
2429.000000	-0.004198
2428.000000	-0.004187
2427.000000	-0.004170
2426.000000	-0.004137
2425.000000	-0.004091
2424.000000	-0.004056
2423.000000	-0.004047
2422.000000	-0.004050
2421.000000	-0.004040
2420.000000	-0.004010
2419.000000	-0.003971
2418.000000	-0.003931
2417.000000	-0.003895
2416.000000	-0.003869
2415.000000	-0.003858
2414.000000	-0.003852
2413.000000	-0.003842
2412.000000	-0.003834
2411.000000	-0.003839
2410.000000	-0.003852
2409.000000	-0.003865
2408.000000	-0.003877
2407.000000	-0.003891
2406.000000	-0.003908
2405.000000	-0.003935
2404.000000	-0.003982
2403.000000	-0.004050
2402.000000	-0.004116
2401.000000	-0.004161
2400.000000	-0.004187
2399.000000	-0.004207
2398.000000	-0.004225
2397.000000	-0.004243
2396.000000	-0.004270
2395.000000	-0.004306
2394.000000	-0.004326
2393.000000	-0.004310
2392.000000	-0.004264
2391.000000	-0.004184
2390.000000	-0.004039
2389.000000	-0.003790
2388.000000	-0.003415
2387.000000	-0.002895
2386.000000	-0.002198
2385.000000	-0.001304
2384.000000	-0.000251
2383.000000	0.000887
2382.000000	0.002018
2381.000000	0.003019
2380.000000	0.003742
2379.000000	0.004106
2378.000000	0.004170
2377.000000	0.004098
2376.000000	0.004055
2375.000000	0.004174
2374.000000	0.004532
2373.000000	0.005080
2372.000000	0.005670
2371.000000	0.006206
2370.000000	0.006710
2369.000000	0.007213
2368.000000	0.007689
2367.000000	0.008141
2366.000000	0.008621
2365.000000	0.009159
2364.000000	0.009722
2363.000000	0.010285
2362.000000	0.011012
2361.000000	0.011979
2360.000000	0.012942
2359.000000	0.013661
2358.000000	0.014031
2357.000000	0.014083
2356.000000	0.013899
2355.000000	0.013589
2354.000000	0.013418
2353.000000	0.013696
2352.000000	0.014533
2351.000000	0.015528
2350.000000	0.016107
2349.000000	0.016255
2348.000000	0.016582
2347.000000	0.018034
2346.000000	0.020921
2345.000000	0.024526
2344.000000	0.027820
2343.000000	0.030074
2342.000000	0.030925
2341.000000	0.030072
2340.000000	0.027808
2339.000000	0.024954
2338.000000	0.022167
2337.000000	0.019714
2336.000000	0.017813
2335.000000	0.016662
2334.000000	0.016241
2333.000000	0.016296
2332.000000	0.016645
2331.000000	0.017016
2330.000000	0.017013
2329.000000	0.016574
2328.000000	0.015914
2327.000000	0.015408
2326.000000	0.015121
2325.000000	0.015004
2324.000000	0.015008
2323.000000	0.014933
2322.000000	0.014610
2321.000000	0.013937
2320.000000	0.013045
2319.000000	0.012033
2318.000000	0.010998
2317.000000	0.010077
2316.000000	0.009459
2315.000000	0.009205
2314.000000	0.009150
2313.000000	0.009079
2312.000000	0.008898
2311.000000	0.008622
2310.000000	0.008249
2309.000000	0.007793
2308.000000	0.007286
2307.000000	0.006759
2306.000000	0.006209
2305.000000	0.005661
2304.000000	0.005193
2303.000000	0.004844
2302.000000	0.004573
2301.000000	0.004313
2300.000000	0.004043
2299.000000	0.003782
2298.000000	0.003529
2297.000000	0.003266
2296.000000	0.002968
2295.000000	0.002627
2294.000000	0.002232
2293.000000	0.001796
2292.000000	0.001350
2291.000000	0.000911
2290.000000	0.000460
2289.000000	-0.000014
2288.000000	-0.000490
2287.000000	-0.000941
2286.000000	-0.001361
2285.000000	-0.001748
2284.000000	-0.002080
2283.000000	-0.002328
2282.000000	-0.002484
2281.000000	-0.002566
2280.000000	-0.002598
2279.000000	-0.002598
2278.000000	-0.002585
2277.000000	-0.002581
2276.000000	-0.002606
2275.000000	-0.002660
2274.000000	-0.002735
2273.000000	-0.002808
2272.000000	-0.002856
2271.000000	-0.002869
2270.000000	-0.002860
2269.000000	-0.002838
2268.000000	-0.002798
2267.000000	-0.002732
2266.000000	-0.002640
2265.000000	-0.002521
2264.000000	-0.002369
2263.000000	-0.002179
2262.000000	-0.001970
2261.000000	-0.001780
2260.000000	-0.001669
2259.000000	-0.001729
2258.000000	-0.002063
2257.000000	-0.002693
2256.000000	-0.003465
2255.000000	-0.004058
2254.000000	-0.004160
2253.000000	-0.003681
2252.000000	-0.002821
2251.000000	-0.001924
2250.000000	-0.001256
2249.000000	-0.000895
2248.000000	-0.000786
2247.000000	-0.000849
2246.000000	-0.001037
2245.000000	-0.001321
2244.000000	-0.001669
2243.000000	-0.002048
2242.000000	-0.002439
2241.000000	-0.002825
2240.000000	-0.003191
2239.000000	-0.003524
2238.000000	-0.003818
2237.000000	-0.004071
2236.000000	-0.004282
2235.000000	-0.004459
2234.000000	-0.004610
2233.000000	-0.004728
2232.000000	-0.004807
2231.000000	-0.004853
2230.000000	-0.004884
2229.000000	-0.004917
2228.000000	-0.004951
2227.000000	-0.004982
2226.000000	-0.005011
2225.000000	-0.005032
2224.000000	-0.005047
2223.000000	-0.005064
2222.000000	-0.005095
2221.000000	-0.005139
2220.000000	-0.005184
2219.000000	-0.005226
2218.000000	-0.005269
2217.000000	-0.005310
2216.000000	-0.005332
2215.000000	-0.005327
2214.000000	-0.005306
2213.000000	-0.005290
2212.000000	-0.005289
2211.000000	-0.005301
2210.000000	-0.005314
2209.000000	-0.005312
2208.000000	-0.005284
2207.000000	-0.005233
2206.000000	-0.005174
2205.000000	-0.005115
2204.000000	-0.005066
2203.000000	-0.005039
2202.000000	-0.005051
2201.000000	-0.005103
2200.000000	-0.005174
2199.000000	-0.005240
2198.000000	-0.005288
2197.000000	-0.005323
2196.000000	-0.005352
2195.000000	-0.005383
2194.000000	-0.005417
2193.000000	-0.005446
2192.000000	-0.005468
2191.000000	-0.005487
2190.000000	-0.005507
2189.000000	-0.005516
2188.000000	-0.005508
2187.000000	-0.005496
2186.000000	-0.005501
2185.000000	-0.005520
2184.000000	-0.005533
2183.000000	-0.005531
2182.000000	-0.005520
2181.000000	-0.005514
2180.000000	-0.005516
2179.000000	-0.005529
2178.000000	-0.005556
2177.000000	-0.005586
2176.000000	-0.005604
2175.000000	-0.005603
2174.000000	-0.005595
2173.000000	-0.005588
2172.000000	-0.005585
2171.000000	-0.005585
2170.000000	-0.005594
2169.000000	-0.005611
2168.000000	-0.005629
2167.000000	-0.005643
2166.000000	-0.005654
2165.000000	-0.005662
2164.000000	-0.005660
2163.000000	-0.005650
2162.000000	-0.005636
2161.000000	-0.005618
2160.000000	-0.005596
2159.000000	-0.005579
2158.000000	-0.005580
2157.000000	-0.005600
2156.000000	-0.005623
2155.000000	-0.005637
2154.000000	-0.005642
2153.000000	-0.005638
2152.000000	-0.005622
2151.000000	-0.005604
2150.000000	-0.005597
2149.000000	-0.005605
2148.000000	-0.005615
2147.000000	-0.005618
2146.000000	-0.005618
2145.000000	-0.005623
2144.000000	-0.005630
2143.000000	-0.005632
2142.000000	-0.005630
2141.000000	-0.005624
2140.000000	-0.005613
2139.000000	-0.005606
2138.000000	-0.005610
2137.000000	-0.005622
2136.000000	-0.005629
2135.000000	-0.005624
2134.000000	-0.005619
2133.000000	-0.005622
2132.000000	-0.005623
2131.000000	-0.005618
2130.000000	-0.005616
2129.000000	-0.005630
2128.000000	-0.005652
2127.000000	-0.005671
2126.000000	-0.005682
2125.000000	-0.005690
2124.000000	-0.005693
2123.000000	-0.005691
2122.000000	-0.005685
2121.000000	-0.005683
2120.000000	-0.005684
2119.000000	-0.005686
2118.000000	-0.005691
2117.000000	-0.005697
2116.000000	-0.005696
2115.000000	-0.005687
2114.000000	-0.005680
2113.000000	-0.005687
2112.000000	-0.005709
2111.000000	-0.005736
2110.000000	-0.005750
2109.000000	-0.005742
2108.000000	-0.005715
2107.000000	-0.005690
2106.000000	-0.005685
2105.000000	-0.005698
2104.000000	-0.005709
2103.000000	-0.005708
2102.000000	-0.005702
2101.000000	-0.005700
2100.000000	-0.005695
2099.000000	-0.005685
2098.000000	-0.005679
2097.000000	-0.005686
2096.000000	-0.005700
2095.000000	-0.005711
2094.000000	-0.005717
2093.000000	-0.005722
2092.000000	-0.005721
2091.000000	-0.005711
2090.000000	-0.005693
2089.000000	-0.005678
2088.000000	-0.005673
2087.000000	-0.005679
2086.000000	-0.005688
2085.000000	-0.005689
2084.000000	-0.005679
2083.000000	-0.005664
2082.000000	-0.005654
2081.000000	-0.005649
2080.000000	-0.005636
2079.000000	-0.005610
2078.000000	-0.005577
2077.000000	-0.005552
2076.000000	-0.005542
2075.000000	-0.005542
2074.000000	-0.005548
2073.000000	-0.005557
2072.000000	-0.005566
2071.000000	-0.005568
2070.000000	-0.005555
2069.000000	-0.005525
2068.000000	-0.005491
2067.000000	-0.005471
2066.000000	-0.005471
2065.000000	-0.005484
2064.000000	-0.005499
2063.000000	-0.005516
2062.000000	-0.005543
2061.000000	-0.005574
2060.000000	-0.005596
2059.000000	-0.005603
2058.000000	-0.005604
2057.000000	-0.005608
2056.000000	-0.005618
2055.000000	-0.005630
2054.000000	-0.005641
2053.000000	-0.005648
2052.000000	-0.005649
2051.000000	-0.005649
2050.000000	-0.005654
2049.000000	-0.005665
2048.000000	-0.005675
2047.000000	-0.005680
2046.000000	-0.005687
2045.000000	-0.005698
2044.000000	-0.005708
2043.000000	-0.005712
2042.000000	-0.005713
2041.000000	-0.005716
2040.000000	-0.005723
2039.000000	-0.005733
2038.000000	-0.005746
2037.000000	-0.005757
2036.000000	-0.005757
2035.000000	-0.005747
2034.000000	-0.005733
2033.000000	-0.005721
2032.000000	-0.005716
2031.000000	-0.005724
2030.000000	-0.005747
2029.000000	-0.005774
2028.000000	-0.005787
2027.000000	-0.005790
2026.000000	-0.005798
2025.000000	-0.005820
2024.000000	-0.005838
2023.000000	-0.005838
2022.000000	-0.005819
2021.000000	-0.005795
2020.000000	-0.005771
2019.000000	-0.005751
2018.000000	-0.005743
2017.000000	-0.005747
2016.000000	-0.005751
2015.000000	-0.005745
2014.000000	-0.005735
2013.000000	-0.005737
2012.000000	-0.005753
2011.000000	-0.005766
2010.000000	-0.005767
2009.000000	-0.005756
2008.000000	-0.005741
2007.000000	-0.005726
2006.000000	-0.005716
2005.000000	-0.005716
2004.000000	-0.005728
2003.000000	-0.005742
2002.000000	-0.005748
2001.000000	-0.005743
2000.000000	-0.005730
1999.000000	-0.005723
1998.000000	-0.005724
1997.000000	-0.005729
1996.000000	-0.005730
1995.000000	-0.005732
1994.000000	-0.005745
1993.000000	-0.005770
1992.000000	-0.005796
1991.000000	-0.005807
1990.000000	-0.005800
1989.000000	-0.005780
1988.000000	-0.005752
1987.000000	-0.005720
1986.000000	-0.005692
1985.000000	-0.005678
1984.000000	-0.005683
1983.000000	-0.005704
1982.000000	-0.005727
1981.000000	-0.005735
1980.000000	-0.005721
1979.000000	-0.005694
1978.000000	-0.005668
1977.000000	-0.005654
1976.000000	-0.005652
1975.000000	-0.005662
1974.000000	-0.005681
1973.000000	-0.005703
1972.000000	-0.005723
1971.000000	-0.005737
1970.000000	-0.005746
1969.000000	-0.005752
1968.000000	-0.005757
1967.000000	-0.005761
1966.000000	-0.005761
1965.000000	-0.005753
1964.000000	-0.005735
1963.000000	-0.005715
1962.000000	-0.005701
1961.000000	-0.005695
1960.000000	-0.005696
1959.000000	-0.005705
1958.000000	-0.005718
1957.000000	-0.005730
1956.000000	-0.005739
1955.000000	-0.005742
1954.000000	-0.005742
1953.000000	-0.005744
1952.000000	-0.005755
1951.000000	-0.005772
1950.000000	-0.005785
1949.000000	-0.005782
1948.000000	-0.005763
1947.000000	-0.005744
1946.000000	-0.005737
1945.000000	-0.005742
1944.000000	-0.005745
1943.000000	-0.005738
1942.000000	-0.005724
1941.000000	-0.005709
1940.000000	-0.005696
1939.000000	-0.005692
1938.000000	-0.005702
1937.000000	-0.005726
1936.000000	-0.005755
1935.000000	-0.005778
1934.000000	-0.005790
1933.000000	-0.005796
1932.000000	-0.005803
1931.000000	-0.005819
1930.000000	-0.005842
1929.000000	-0.005859
1928.000000	-0.005860
1927.000000	-0.005851
1926.000000	-0.005843
1925.000000	-0.005838
1924.000000	-0.005829
1923.000000	-0.005814
1922.000000	-0.005802
1921.000000	-0.005793
1920.000000	-0.005785
1919.000000	-0.005778
1918.000000	-0.005776
1917.000000	-0.005780
1916.000000	-0.005784
1915.000000	-0.005793
1914.000000	-0.005812
1913.000000	-0.005835
1912.000000	-0.005846
1911.000000	-0.005846
1910.000000	-0.005850
1909.000000	-0.005861
1908.000000	-0.005862
1907.000000	-0.005842
1906.000000	-0.005812
1905.000000	-0.005795
1904.000000	-0.005795
1903.000000	-0.005810
1902.000000	-0.005835
1901.000000	-0.005862
1900.000000	-0.005882
1899.000000	-0.005891
1898.000000	-0.005888
1897.000000	-0.005871
1896.000000	-0.005839
1895.000000	-0.005808
1894.000000	-0.005804
1893.000000	-0.005831
1892.000000	-0.005865
1891.000000	-0.005890
1890.000000	-0.005909
1889.000000	-0.005924
1888.000000	-0.005925
1887.000000	-0.005910
1886.000000	-0.005898
1885.000000	-0.005902
1884.000000	-0.005914
1883.000000	-0.005923
1882.000000	-0.005930
1881.000000	-0.005938
1880.000000	-0.005945
1879.000000	-0.005944
1878.000000	-0.005933
1877.000000	-0.005913
1876.000000	-0.005892
1875.000000	-0.005882
1874.000000	-0.005892
1873.000000	-0.005916
1872.000000	-0.005937
1871.000000	-0.005946
1870.000000	-0.005949
1869.000000	-0.005954
1868.000000	-0.005958
1867.000000	-0.005959
1866.000000	-0.005968
1865.000000	-0.005992
1864.000000	-0.006019
1863.000000	-0.006035
1862.000000	-0.006038
1861.000000	-0.006037
1860.000000	-0.006031
1859.000000	-0.006025
1858.000000	-0.006025
1857.000000	-0.006031
1856.000000	-0.006037
1855.000000	-0.006041
1854.000000	-0.006049
1853.000000	-0.006060
1852.000000	-0.006062
1851.000000	-0.006061
1850.000000	-0.006062
1849.000000	-0.006066
1848.000000	-0.006068
1847.000000	-0.006070
1846.000000	-0.006071
1845.000000	-0.006062
1844.000000	-0.006045
1843.000000	-0.006042
1842.000000	-0.006062
1841.000000	-0.006089
1840.000000	-0.006100
1839.000000	-0.006091
1838.000000	-0.006080
1837.000000	-0.006080
1836.000000	-0.006078
1835.000000	-0.006065
1834.000000	-0.006049
1833.000000	-0.006043
1832.000000	-0.006052
1831.000000	-0.006067
1830.000000	-0.006081
1829.000000	-0.006094
1828.000000	-0.006110
1827.000000	-0.006124
1826.000000	-0.006128
1825.000000	-0.006120
1824.000000	-0.006113
1823.000000	-0.006122
1822.000000	-0.006153
1821.000000	-0.006194
1820.000000	-0.006230
1819.000000	-0.006255
1818.000000	-0.006281
1817.000000	-0.006319
1816.000000	-0.006350
1815.000000	-0.006357
1814.000000	-0.006346
1813.000000	-0.006340
1812.000000	-0.006350
1811.000000	-0.006365
1810.000000	-0.006383
1809.000000	-0.006408
1808.000000	-0.006434
1807.000000	-0.006452
1806.000000	-0.006470
1805.000000	-0.006499
1804.000000	-0.006527
1803.000000	-0.006540
1802.000000	-0.006534
1801.000000	-0.006522
1800.000000	-0.006513
1799.000000	-0.006504
1798.000000	-0.006495
1797.000000	-0.006494
1796.000000	-0.006502
1795.000000	-0.006516
1794.000000	-0.006531
1793.000000	-0.006536
1792.000000	-0.006534
1791.000000	-0.006541
1790.000000	-0.006572
1789.000000	-0.006612
1788.000000	-0.006633
1787.000000	-0.006627
1786.000000	-0.006617
1785.000000	-0.006625
1784.000000	-0.006641
1783.000000	-0.006657
1782.000000	-0.006675
1781.000000	-0.006695
1780.000000	-0.006708
1779.000000	-0.006699
1778.000000	-0.006676
1777.000000	-0.006656
1776.000000	-0.006653
1775.000000	-0.006671
1774.000000	-0.006684
1773.000000	-0.006660
1772.000000	-0.006619
1771.000000	-0.006600
1770.000000	-0.006607
1769.000000	-0.006616
1768.000000	-0.006606
1767.000000	-0.006572
1766.000000	-0.006528
1765.000000	-0.006492
1764.000000	-0.006469
1763.000000	-0.006447
1762.000000	-0.006411
1761.000000	-0.006354
1760.000000	-0.006282
1759.000000	-0.006203
1758.000000	-0.006122
1757.000000	-0.006031
1756.000000	-0.005939
1755.000000	-0.005861
1754.000000	-0.005802
1753.000000	-0.005755
1752.000000	-0.005713
1751.000000	-0.005678
1750.000000	-0.005648
1749.000000	-0.005623
1748.000000	-0.005608
1747.000000	-0.005603
1746.000000	-0.005593
1745.000000	-0.005574
1744.000000	-0.005564
1743.000000	-0.005565
1742.000000	-0.005557
1741.000000	-0.005532
1740.000000	-0.005518
1739.000000	-0.005539
1738.000000	-0.005579
1737.000000	-0.005614
1736.000000	-0.005635
1735.000000	-0.005640
1734.000000	-0.005656
1733.000000	-0.005684
1732.000000	-0.005697
1731.000000	-0.005708
1730.000000	-0.005734
1729.000000	-0.005758
1728.000000	-0.005776
1727.000000	-0.005800
1726.000000	-0.005829
1725.000000	-0.005839
1724.000000	-0.005817
1723.000000	-0.005769
1722.000000	-0.005713
1721.000000	-0.005661
1720.000000	-0.005621
1719.000000	-0.005593
1718.000000	-0.005580
1717.000000	-0.005573
1716.000000	-0.005539
1715.000000	-0.005490
1714.000000	-0.005468
1713.000000	-0.005460
1712.000000	-0.005422
1711.000000	-0.005356
1710.000000	-0.005301
1709.000000	-0.005264
1708.000000	-0.005221
1707.000000	-0.005165
1706.000000	-0.005108
1705.000000	-0.005056
1704.000000	-0.004984
1703.000000	-0.004909
1702.000000	-0.004842
1701.000000	-0.004759
1700.000000	-0.004642
1699.000000	-0.004485
1698.000000	-0.004339
1697.000000	-0.004234
1696.000000	-0.004105
1695.000000	-0.003908
1694.000000	-0.003675
1693.000000	-0.003460
1692.000000	-0.003280
1691.000000	-0.003117
1690.000000	-0.002957
1689.000000	-0.002802
1688.000000	-0.002665
1687.000000	-0.002560
1686.000000	-0.002453
1685.000000	-0.002286
1684.000000	-0.002070
1683.000000	-0.001878
1682.000000	-0.001719
1681.000000	-0.001559
1680.000000	-0.001392
1679.000000	-0.001230
1678.000000	-0.001090
1677.000000	-0.000958
1676.000000	-0.000819
1675.000000	-0.000687
1674.000000	-0.000567
1673.000000	-0.000463
1672.000000	-0.000404
1671.000000	-0.000407
1670.000000	-0.000447
1669.000000	-0.000444
1668.000000	-0.000361
1667.000000	-0.000229
1666.000000	-0.000072
1665.000000	0.000123
1664.000000	0.000388
1663.000000	0.000715
1662.000000	0.001058
1661.000000	0.001406
1660.000000	0.001758
1659.000000	0.002106
1658.000000	0.002441
1657.000000	0.002743
1656.000000	0.002985
1655.000000	0.003206
1654.000000	0.003584
1653.000000	0.004169
1652.000000	0.004721
1651.000000	0.005088
1650.000000	0.005296
1649.000000	0.005403
1648.000000	0.005519
1647.000000	0.005674
1646.000000	0.005813
1645.000000	0.005900
1644.000000	0.005966
1643.000000	0.006018
1642.000000	0.006051
1641.000000	0.006073
1640.000000	0.006086
1639.000000	0.006073
1638.000000	0.006020
1637.000000	0.005955
1636.000000	0.005911
1635.000000	0.005870
1634.000000	0.005814
1633.000000	0.005741
1632.000000	0.005643
1631.000000	0.005499
1630.000000	0.005285
1629.000000	0.005007
1628.000000	0.004714
1627.000000	0.004443
1626.000000	0.004179
1625.000000	0.003884
1624.000000	0.003545
1623.000000	0.003196
1622.000000	0.002895
1621.000000	0.002661
1620.000000	0.002445
1619.000000	0.002197
1618.000000	0.001927
1617.000000	0.001684
1616.000000	0.001499
1615.000000	0.001343
1614.000000	0.001173
1613.000000	0.000982
1612.000000	0.000791
1611.000000	0.000603
1610.000000	0.000396
1609.000000	0.000173
1608.000000	-0.000037
1607.000000	-0.000216
1606.000000	-0.000370
1605.000000	-0.000513
1604.000000	-0.000657
1603.000000	-0.000807
1602.000000	-0.000952
1601.000000	-0.001085
1600.000000	-0.001204
1599.000000	-0.001316
1598.000000	-0.001425
1597.000000	-0.001538
1596.000000	-0.001655
1595.000000	-0.001770
1594.000000	-0.001882
1593.000000	-0.001999
1592.000000	-0.002133
1591.000000	-0.002279
1590.000000	-0.002424
1589.000000	-0.002555
1588.000000	-0.002674
1587.000000	-0.002788
1586.000000	-0.002898
1585.000000	-0.002995
1584.000000	-0.003085
1583.000000	-0.003184
1582.000000	-0.003281
1581.000000	-0.003339
1580.000000	-0.003358
1579.000000	-0.003376
1578.000000	-0.003416
1577.000000	-0.003474
1576.000000	-0.003532
1575.000000	-0.003582
1574.000000	-0.003616
1573.000000	-0.003649
1572.000000	-0.003698
1571.000000	-0.003741
1570.000000	-0.003756
1569.000000	-0.003742
1568.000000	-0.003726
1567.000000	-0.003742
1566.000000	-0.003796
1565.000000	-0.003861
1564.000000	-0.003913
1563.000000	-0.003951
1562.000000	-0.003993
1561.000000	-0.004032
1560.000000	-0.004064
1559.000000	-0.004114
1558.000000	-0.004155
1557.000000	-0.004140
1556.000000	-0.004100
1555.000000	-0.004107
1554.000000	-0.004128
1553.000000	-0.004143
1552.000000	-0.004152
1551.000000	-0.004173
1550.000000	-0.004195
1549.000000	-0.004200
1548.000000	-0.004182
1547.000000	-0.004163
1546.000000	-0.004162
1545.000000	-0.004187
1544.000000	-0.004225
1543.000000	-0.004241
1542.000000	-0.004217
1541.000000	-0.004171
1540.000000	-0.004161
1539.000000	-0.004217
1538.000000	-0.004264
1537.000000	-0.004253
1536.000000	-0.004223
1535.000000	-0.004202
1534.000000	-0.004205
1533.000000	-0.004233
1532.000000	-0.004262
1531.000000	-0.004257
1530.000000	-0.004223
1529.000000	-0.004183
1528.000000	-0.004164
1527.000000	-0.004189
1526.000000	-0.004251
1525.000000	-0.004305
1524.000000	-0.004313
1523.000000	-0.004280
1522.000000	-0.004263
1521.000000	-0.004318
1520.000000	-0.004408
1519.000000	-0.004466
1518.000000	-0.004471
1517.000000	-0.004425
1516.000000	-0.004349
1515.000000	-0.004284
1514.000000	-0.004272
1513.000000	-0.004324
1512.000000	-0.004403
1511.000000	-0.004458
1510.000000	-0.004490
1509.000000	-0.004531
1508.000000	-0.004563
1507.000000	-0.004517
1506.000000	-0.004429
1505.000000	-0.004375
1504.000000	-0.004335
1503.000000	-0.004280
1502.000000	-0.004193
1501.000000	-0.004090
1500.000000	-0.003991
1499.000000	-0.003881
1498.000000	-0.003707
1497.000000	-0.003456
1496.000000	-0.003166
1495.000000	-0.002882
1494.000000	-0.002643
1493.000000	-0.002469
1492.000000	-0.002346
1491.000000	-0.002239
1490.000000	-0.002149
1489.000000	-0.002121
1488.000000	-0.002159
1487.000000	-0.002207
1486.000000	-0.002237
1485.000000	-0.002256
1484.000000	-0.002284
1483.000000	-0.002345
1482.000000	-0.002434
1481.000000	-0.002529
1480.000000	-0.002606
1479.000000	-0.002669
1478.000000	-0.002736
1477.000000	-0.002801
1476.000000	-0.002823
1475.000000	-0.002777
1474.000000	-0.002705
1473.000000	-0.002689
1472.000000	-0.002764
1471.000000	-0.002871
1470.000000	-0.002958
1469.000000	-0.003043
1468.000000	-0.003129
1467.000000	-0.003172
1466.000000	-0.003126
1465.000000	-0.003030
1464.000000	-0.003013
1463.000000	-0.003148
1462.000000	-0.003389
1461.000000	-0.003650
1460.000000	-0.003870
1459.000000	-0.004036
1458.000000	-0.004183
1457.000000	-0.004360
1456.000000	-0.004526
1455.000000	-0.004620
1454.000000	-0.004669
1453.000000	-0.004723
1452.000000	-0.004766
1451.000000	-0.004769
1450.000000	-0.004760
1449.000000	-0.004817
1448.000000	-0.004971
1447.000000	-0.005154
1446.000000	-0.005273
1445.000000	-0.005309
1444.000000	-0.005314
1443.000000	-0.005328
1442.000000	-0.005346
1441.000000	-0.005332
1440.000000	-0.005263
1439.000000	-0.005142
1438.000000	-0.004995
1437.000000	-0.004878
1436.000000	-0.004828
1435.000000	-0.004807
1434.000000	-0.004774
1433.000000	-0.004743
1432.000000	-0.004728
1431.000000	-0.004710
1430.000000	-0.004657
1429.000000	-0.004558
1428.000000	-0.004430
1427.000000	-0.004304
1426.000000	-0.004189
1425.000000	-0.004056
1424.000000	-0.003884
1423.000000	-0.003701
1422.000000	-0.003571
1421.000000	-0.003554
1420.000000	-0.003649
1419.000000	-0.003764
1418.000000	-0.003777
1417.000000	-0.003693
1416.000000	-0.003593
1415.000000	-0.003502
1414.000000	-0.003394
1413.000000	-0.003263
1412.000000	-0.003143
1411.000000	-0.003052
1410.000000	-0.002962
1409.000000	-0.002847
1408.000000	-0.002716
1407.000000	-0.002605
1406.000000	-0.002536
1405.000000	-0.002481
1404.000000	-0.002390
1403.000000	-0.002238
1402.000000	-0.002048
1401.000000	-0.001863
1400.000000	-0.001702
1399.000000	-0.001546
1398.000000	-0.001361
1397.000000	-0.001144
1396.000000	-0.000912
1395.000000	-0.000677
1394.000000	-0.000435
1393.000000	-0.000182
1392.000000	0.000051
1391.000000	0.000240
1390.000000	0.000393
1389.000000	0.000544
1388.000000	0.000707
1387.000000	0.000852
1386.000000	0.000923
1385.000000	0.000886
1384.000000	0.000737
1383.000000	0.000496
1382.000000	0.000188
1381.000000	-0.000183
1380.000000	-0.000626
1379.000000	-0.001121
1378.000000	-0.001594
1377.000000	-0.001959
1376.000000	-0.002162
1375.000000	-0.002159
1374.000000	-0.001918
1373.000000	-0.001468
1372.000000	-0.000914
1371.000000	-0.000376
1370.000000	0.000064
1369.000000	0.000376
1368.000000	0.000580
1367.000000	0.000720
1366.000000	0.000819
1365.000000	0.000854
1364.000000	0.000787
1363.000000	0.000617
1362.000000	0.000410
1361.000000	0.000227
1360.000000	0.000063
1359.000000	-0.000122
1358.000000	-0.000335
1357.000000	-0.000549
1356.000000	-0.000741
1355.000000	-0.000926
1354.000000	-0.001119
1353.000000	-0.001306
1352.000000	-0.001447
1351.000000	-0.001524
1350.000000	-0.001572
1349.000000	-0.001644
1348.000000	-0.001755
1347.000000	-0.001866
1346.000000	-0.001938
1345.000000	-0.001978
1344.000000	-0.002029
1343.000000	-0.002110
1342.000000	-0.002195
1341.000000	-0.002244
1340.000000	-0.002255
1339.000000	-0.002264
1338.000000	-0.002304
1337.000000	-0.002369
1336.000000	-0.002441
1335.000000	-0.002509
1334.000000	-0.002586
1333.000000	-0.002691
1332.000000	-0.002824
1331.000000	-0.002958
1330.000000	-0.003073
1329.000000	-0.003179
1328.000000	-0.003306
1327.000000	-0.003462
1326.000000	-0.003617
1325.000000	-0.003738
1324.000000	-0.003824
1323.000000	-0.003906
1322.000000	-0.004007
1321.000000	-0.004129
1320.000000	-0.004259
1319.000000	-0.004393
1318.000000	-0.004527
1317.000000	-0.004661
1316.000000	-0.004784
1315.000000	-0.004880
1314.000000	-0.004946
1313.000000	-0.005002
1312.000000	-0.005066
1311.000000	-0.005132
1310.000000	-0.005182
1309.000000	-0.005225
1308.000000	-0.005297
1307.000000	-0.005423
1306.000000	-0.005578
1305.000000	-0.005710
1304.000000	-0.005795
1303.000000	-0.005860
1302.000000	-0.005949
1301.000000	-0.006075
1300.000000	-0.006205
1299.000000	-0.006312
1298.000000	-0.006410
1297.000000	-0.006539
1296.000000	-0.006704
1295.000000	-0.006859
1294.000000	-0.006956
1293.000000	-0.007005
1292.000000	-0.007062
1291.000000	-0.007162
1290.000000	-0.007282
1289.000000	-0.007382
1288.000000	-0.007458
1287.000000	-0.007538
1286.000000	-0.007632
1285.000000	-0.007719
1284.000000	-0.007769
1283.000000	-0.007789
1282.000000	-0.007820
1281.000000	-0.007901
1280.000000	-0.008028
1279.000000	-0.008156
1278.000000	-0.008256
1277.000000	-0.008341
1276.000000	-0.008446
1275.000000	-0.008581
1274.000000	-0.008715
1273.000000	-0.008821
1272.000000	-0.008914
1271.000000	-0.009040
1270.000000	-0.009230
1269.000000	-0.009457
1268.000000	-0.009669
1267.000000	-0.009845
1266.000000	-0.010015
1265.000000	-0.010207
1264.000000	-0.010405
1263.000000	-0.010562
1262.000000	-0.010670
1261.000000	-0.010780
1260.000000	-0.010940
1259.000000	-0.011144
1258.000000	-0.011355
1257.000000	-0.011566
1256.000000	-0.011812
1255.000000	-0.012115
1254.000000	-0.012455
1253.000000	-0.012787
1252.000000	-0.013095
1251.000000	-0.013410
1250.000000	-0.013775
1249.000000	-0.014195
1248.000000	-0.014629
1247.000000	-0.015045
1246.000000	-0.015467
1245.000000	-0.015937
1244.000000	-0.016443
1243.000000	-0.016905
1242.000000	-0.017266
1241.000000	-0.017549
1240.000000	-0.017816
1239.000000	-0.018088
1238.000000	-0.018334
1237.000000	-0.018518
1236.000000	-0.018643
1235.000000	-0.018738
1234.000000	-0.018817
1233.000000	-0.018858
1232.000000	-0.018829
1231.000000	-0.018734
1230.000000	-0.018623
1229.000000	-0.018549
1228.000000	-0.018513
1227.000000	-0.018475
1226.000000	-0.018418
1225.000000	-0.018365
1224.000000	-0.018345
1223.000000	-0.018353
1222.000000	-0.018368
1221.000000	-0.018383
1220.000000	-0.018411
1219.000000	-0.018466
1218.000000	-0.018549
1217.000000	-0.018643
1216.000000	-0.018717
1215.000000	-0.018762
1214.000000	-0.018794
1213.000000	-0.018834
1212.000000	-0.018870
1211.000000	-0.018881
1210.000000	-0.018885
1209.000000	-0.018931
1208.000000	-0.019030
1207.000000	-0.019127
1206.000000	-0.019168
1205.000000	-0.019164
1204.000000	-0.019168
1203.000000	-0.019212
1202.000000	-0.019276
1201.000000	-0.019323
1200.000000	-0.019335
1199.000000	-0.019335
1198.000000	-0.019357
1197.000000	-0.019402
1196.000000	-0.019417
1195.000000	-0.019345
1194.000000	-0.019189
1193.000000	-0.018990
1192.000000	-0.018760
1191.000000	-0.018477
1190.000000	-0.018151
1189.000000	-0.017855
1188.000000	-0.017659
1187.000000	-0.017568
1186.000000	-0.017532
1185.000000	-0.017504
1184.000000	-0.017474
1183.000000	-0.017460
1182.000000	-0.017481
1181.000000	-0.017528
1180.000000	-0.017566
1179.000000	-0.017574
1178.000000	-0.017583
1177.000000	-0.017632
1176.000000	-0.017707
1175.000000	-0.017747
1174.000000	-0.017722
1173.000000	-0.017673
1172.000000	-0.017656
1171.000000	-0.017681
1170.000000	-0.017724
1169.000000	-0.017763
1168.000000	-0.017784
1167.000000	-0.017767
1166.000000	-0.017683
1165.000000	-0.017509
1164.000000	-0.017233
1163.000000	-0.016884
1162.000000	-0.016534
1161.000000	-0.016256
1160.000000	-0.016053
1159.000000	-0.015880
1158.000000	-0.015720
1157.000000	-0.015609
1156.000000	-0.015580
1155.000000	-0.015593
1154.000000	-0.015586
1153.000000	-0.015551
1152.000000	-0.015539
1151.000000	-0.015584
1150.000000	-0.015650
1149.000000	-0.015668
1148.000000	-0.015605
1147.000000	-0.015496
1146.000000	-0.015412
1145.000000	-0.015399
1144.000000	-0.015429
1143.000000	-0.015442
1142.000000	-0.015421
1141.000000	-0.015396
1140.000000	-0.015389
1139.000000	-0.015368
1138.000000	-0.015297
1137.000000	-0.015199
1136.000000	-0.015131
1135.000000	-0.015112
1134.000000	-0.015099
1133.000000	-0.015047
1132.000000	-0.014961
1131.000000	-0.014882
1130.000000	-0.014829
1129.000000	-0.014781
1128.000000	-0.014702
1127.000000	-0.014595
1126.000000	-0.014505
1125.000000	-0.014466
1124.000000	-0.014459
1123.000000	-0.014426
1122.000000	-0.014339
1121.000000	-0.014229
1120.000000	-0.014140
1119.000000	-0.014078
1118.000000	-0.014014
1117.000000	-0.013929
1116.000000	-0.013845
1115.000000	-0.013794
1114.000000	-0.013772
1113.000000	-0.013728
1112.000000	-0.013610
1111.000000	-0.013431
1110.000000	-0.013266
1109.000000	-0.013173
1108.000000	-0.013138
1107.000000	-0.013105
1106.000000	-0.013048
1105.000000	-0.012992
1104.000000	-0.012959
1103.000000	-0.012929
1102.000000	-0.012871
1101.000000	-0.012791
1100.000000	-0.012721
1099.000000	-0.012680
1098.000000	-0.012650
1097.000000	-0.012593
1096.000000	-0.012498
1095.000000	-0.012386
1094.000000	-0.012301
1093.000000	-0.012251
1092.000000	-0.012200
1091.000000	-0.012104
1090.000000	-0.011972
1089.000000	-0.011855
1088.000000	-0.011781
1087.000000	-0.011725
1086.000000	-0.011644
1085.000000	-0.011541
1084.000000	-0.011456
1083.000000	-0.011408
1082.000000	-0.011370
1081.000000	-0.011298
1080.000000	-0.011194
1079.000000	-0.011105
1078.000000	-0.011066
1077.000000	-0.011053
1076.000000	-0.011013
1075.000000	-0.010924
1074.000000	-0.010826
1073.000000	-0.010755
1072.000000	-0.010701
1071.000000	-0.010625
1070.000000	-0.010517
1069.000000	-0.010412
1068.000000	-0.010340
1067.000000	-0.010297
1066.000000	-0.010256
1065.000000	-0.010206
1064.000000	-0.010158
1063.000000	-0.010122
1062.000000	-0.010083
1061.000000	-0.010008
1060.000000	-0.009891
1059.000000	-0.009781
1058.000000	-0.009744
1057.000000	-0.009787
1056.000000	-0.009839
1055.000000	-0.009832
1054.000000	-0.009781
1053.000000	-0.009759
1052.000000	-0.009805
1051.000000	-0.009882
1050.000000	-0.009934
1049.000000	-0.009952
1048.000000	-0.009973
1047.000000	-0.010026
1046.000000	-0.010093
1045.000000	-0.010127
1044.000000	-0.010115
1043.000000	-0.010094
1042.000000	-0.010111
1041.000000	-0.010151
1040.000000	-0.010135
1039.000000	-0.010009
1038.000000	-0.009816
1037.000000	-0.009642
1036.000000	-0.009515
1035.000000	-0.009392
1034.000000	-0.009240
1033.000000	-0.009086
1032.000000	-0.008975
1031.000000	-0.008899
1030.000000	-0.008801
1029.000000	-0.008646
1028.000000	-0.008473
1027.000000	-0.008371
1026.000000	-0.008395
1025.000000	-0.008504
1024.000000	-0.008601
1023.000000	-0.008623
1022.000000	-0.008592
1021.000000	-0.008570
1020.000000	-0.008576
1019.000000	-0.008583
1018.000000	-0.008572
1017.000000	-0.008560
1016.000000	-0.008571
1015.000000	-0.008592
1014.000000	-0.008581
1013.000000	-0.008510
1012.000000	-0.008399
1011.000000	-0.008304
1010.000000	-0.008262
1009.000000	-0.008252
1008.000000	-0.008221
1007.000000	-0.008155
1006.000000	-0.008100
1005.000000	-0.008095
1004.000000	-0.008107
1003.000000	-0.008071
1002.000000	-0.007984
1001.000000	-0.007909
1000.000000	-0.007887
999.000000	-0.007876
998.000000	-0.007809
997.000000	-0.007680
996.000000	-0.007553
995.000000	-0.007496
994.000000	-0.007502
993.000000	-0.007501
992.000000	-0.007437
991.000000	-0.007332
990.000000	-0.007247
989.000000	-0.007200
988.000000	-0.007141
987.000000	-0.007039
986.000000	-0.006944
985.000000	-0.006926
984.000000	-0.006976
983.000000	-0.007019
982.000000	-0.007015
981.000000	-0.007013
980.000000	-0.007071
979.000000	-0.007186
978.000000	-0.007297
977.000000	-0.007359
976.000000	-0.007387
975.000000	-0.007442
974.000000	-0.007565
973.000000	-0.007732
972.000000	-0.007870
971.000000	-0.007935
970.000000	-0.007965
969.000000	-0.008024
968.000000	-0.008115
967.000000	-0.008182
966.000000	-0.008192
965.000000	-0.008180
964.000000	-0.008200
963.000000	-0.008265
962.000000	-0.008351
961.000000	-0.008434
960.000000	-0.008504
959.000000	-0.008563
958.000000	-0.008609
957.000000	-0.008623
956.000000	-0.008578
955.000000	-0.008492
954.000000	-0.008433
953.000000	-0.008455
952.000000	-0.008517
951.000000	-0.008528
950.000000	-0.008467
949.000000	-0.008408
948.000000	-0.008416
947.000000	-0.008469
946.000000	-0.008503
945.000000	-0.008507
944.000000	-0.008518
943.000000	-0.008563
942.000000	-0.008627
941.000000	-0.008674
940.000000	-0.008694
939.000000	-0.008707
938.000000	-0.008746
937.000000	-0.008809
936.000000	-0.008848
935.000000	-0.008818
934.000000	-0.008738
933.000000	-0.008668
932.000000	-0.008612
931.000000	-0.008515
930.000000	-0.008346
929.000000	-0.008160
928.000000	-0.008041
927.000000	-0.008022
926.000000	-0.008075
925.000000	-0.008164
924.000000	-0.008282
923.000000	-0.008452
922.000000	-0.008702
921.000000	-0.009024
920.000000	-0.009347
919.000000	-0.009558
918.000000	-0.009579
917.000000	-0.009415
916.000000	-0.009129
915.000000	-0.008799
914.000000	-0.008504
913.000000	-0.008305
912.000000	-0.008215
911.000000	-0.008181
910.000000	-0.008129
909.000000	-0.008034
908.000000	-0.007928
907.000000	-0.007863
906.000000	-0.007846
905.000000	-0.007832
904.000000	-0.007773
903.000000	-0.007683
902.000000	-0.007629
901.000000	-0.007645
900.000000	-0.007685
899.000000	-0.007678
898.000000	-0.007622
897.000000	-0.007580
896.000000	-0.007584
895.000000	-0.007601
894.000000	-0.007593
893.000000	-0.007571
892.000000	-0.007567
891.000000	-0.007586
890.000000	-0.007606
889.000000	-0.007600
888.000000	-0.007564
887.000000	-0.007530
886.000000	-0.007550
885.000000	-0.007646
884.000000	-0.007783
883.000000	-0.007912
882.000000	-0.008047
881.000000	-0.008250
880.000000	-0.008529
879.000000	-0.008802
878.000000	-0.008980
877.000000	-0.009061
876.000000	-0.009101
875.000000	-0.009127
874.000000	-0.009121
873.000000	-0.009058
872.000000	-0.008968
871.000000	-0.008926
870.000000	-0.008992
869.000000	-0.009134
868.000000	-0.009244
867.000000	-0.009258
866.000000	-0.009247
865.000000	-0.009328
864.000000	-0.009527
863.000000	-0.009767
862.000000	-0.010005
861.000000	-0.010297
860.000000	-0.010727
859.000000	-0.011319
858.000000	-0.012077
857.000000	-0.013060
856.000000	-0.014398
855.000000	-0.016223
854.000000	-0.018617
853.000000	-0.021546
852.000000	-0.024800
851.000000	-0.027976
850.000000	-0.030594
849.000000	-0.032233
848.000000	-0.032634
847.000000	-0.031757
846.000000	-0.029823
845.000000	-0.027215
844.000000	-0.024289
843.000000	-0.021300
842.000000	-0.018434
841.000000	-0.015842
840.000000	-0.013635
839.000000	-0.011890
838.000000	-0.010633
837.000000	-0.009799
836.000000	-0.009243
835.000000	-0.008835
834.000000	-0.008542
833.000000	-0.008381
832.000000	-0.008310
831.000000	-0.008240
830.000000	-0.008133
829.000000	-0.008036
828.000000	-0.007983
827.000000	-0.007945
826.000000	-0.007889
825.000000	-0.007842
824.000000	-0.007854
823.000000	-0.007925
822.000000	-0.007992
821.000000	-0.007982
820.000000	-0.007877
819.000000	-0.007745
818.000000	-0.007696
817.000000	-0.007754
816.000000	-0.007818
815.000000	-0.007783
814.000000	-0.007690
813.000000	-0.007664
812.000000	-0.007734
811.000000	-0.007796
810.000000	-0.007769
809.000000	-0.007700
808.000000	-0.007678
807.000000	-0.007719
806.000000	-0.007771
805.000000	-0.007791
804.000000	-0.007778
803.000000	-0.007757
802.000000	-0.007752
801.000000	-0.007752
800.000000	-0.007706
799.000000	-0.007593
798.000000	-0.007478
797.000000	-0.007456
796.000000	-0.007525
795.000000	-0.007596
794.000000	-0.007617
793.000000	-0.007622
792.000000	-0.007639
791.000000	-0.007652
790.000000	-0.007643
789.000000	-0.007631
788.000000	-0.007622
787.000000	-0.007599
786.000000	-0.007566
785.000000	-0.007557
784.000000	-0.007576
783.000000	-0.007589
782.000000	-0.007586
781.000000	-0.007592
780.000000	-0.007599
779.000000	-0.007569
778.000000	-0.007508
777.000000	-0.007474
776.000000	-0.007480
775.000000	-0.007478
774.000000	-0.007427
773.000000	-0.007345
772.000000	-0.007264
771.000000	-0.007202
770.000000	-0.007184
769.000000	-0.007216
768.000000	-0.007243
767.000000	-0.007205
766.000000	-0.007118
765.000000	-0.007039
764.000000	-0.006959
763.000000	-0.006826
762.000000	-0.006679
761.000000	-0.006642
760.000000	-0.006760
759.000000	-0.006942
758.000000	-0.007089
757.000000	-0.007190
756.000000	-0.007267
755.000000	-0.007324
754.000000	-0.007376
753.000000	-0.007441
752.000000	-0.007482
751.000000	-0.007435
750.000000	-0.007308
749.000000	-0.007179
748.000000	-0.007066
747.000000	-0.006913
746.000000	-0.006707
745.000000	-0.006496
744.000000	-0.006290
743.000000	-0.006066
742.000000	-0.005882
741.000000	-0.005839
740.000000	-0.005901
739.000000	-0.005907
738.000000	-0.005797
737.000000	-0.005688
736.000000	-0.005677
735.000000	-0.005728
734.000000	-0.005788
733.000000	-0.005849
732.000000	-0.005872
731.000000	-0.005810
730.000000	-0.005735
729.000000	-0.005752
728.000000	-0.005818
727.000000	-0.005819
726.000000	-0.005751
725.000000	-0.005704
724.000000	-0.005635
723.000000	-0.005356
722.000000	-0.004831
721.000000	-0.004352
720.000000	-0.004269
719.000000	-0.004617
718.000000	-0.005102
717.000000	-0.005412
716.000000	-0.005429
715.000000	-0.005246
714.000000	-0.005060
713.000000	-0.004992
712.000000	-0.004983
711.000000	-0.004913
710.000000	-0.004781
709.000000	-0.004664
708.000000	-0.004537
707.000000	-0.004331
706.000000	-0.004046
705.000000	-0.003776
704.000000	-0.003623
703.000000	-0.003581
702.000000	-0.003586
701.000000	-0.003595
700.000000	-0.003536
699.000000	-0.003407
698.000000	-0.003291
697.000000	-0.003241
696.000000	-0.003200
695.000000	-0.003044
694.000000	-0.002830
693.000000	-0.002728
692.000000	-0.002665
691.000000	-0.002444
690.000000	-0.002069
689.000000	-0.001778
688.000000	-0.001709
687.000000	-0.001683
686.000000	-0.001584
685.000000	-0.001558
684.000000	-0.001658
683.000000	-0.001747
682.000000	-0.001779
681.000000	-0.001861
680.000000	-0.001935
679.000000	-0.001863
678.000000	-0.001818
677.000000	-0.001965
676.000000	-0.002118
675.000000	-0.002074
674.000000	-0.002018
673.000000	-0.002154
672.000000	-0.002278
671.000000	-0.002410
670.000000	-0.004022
669.000000	-0.009047
668.000000	-0.013073
667.000000	-0.011107
666.000000	-0.007640
665.000000	-0.004981
664.000000	-0.002464
663.000000	-0.000399
662.000000	0.000863
661.000000	0.001546
660.000000	0.002067
659.000000	0.002430
658.000000	0.002530
657.000000	0.002540
656.000000	0.002452
655.000000	0.001922
654.000000	0.001041
653.000000	0.000405
652.000000	0.000162
651.000000	-0.000106
650.000000	-0.000533
649.000000	-0.000717
648.000000	-0.000591
647.000000	-0.000624
646.000000	-0.000925
645.000000	-0.001128
644.000000	-0.001102
643.000000	-0.001071
642.000000	-0.001098
641.000000	-0.000960
640.000000	-0.000637
639.000000	-0.000445
638.000000	-0.000455
637.000000	-0.000398
636.000000	-0.000278
635.000000	-0.000368
634.000000	-0.000637
633.000000	-0.000755
632.000000	-0.000664
631.000000	-0.000626
630.000000	-0.000667
629.000000	-0.000509
628.000000	-0.000167
627.000000	-0.000035
626.000000	-0.000182
625.000000	-0.000253
624.000000	-0.000091
623.000000	0.000106
622.000000	0.000223
621.000000	0.000226
620.000000	-0.000127
619.000000	-0.000929
618.000000	-0.001566
617.000000	-0.001299
616.000000	-0.000346
615.000000	0.000363
614.000000	0.000432
613.000000	0.000268
612.000000	0.000184
611.000000	0.000018
610.000000	-0.000270
609.000000	-0.000277
608.000000	0.000284
607.000000	0.001095
606.000000	0.001608
605.000000	0.001585
604.000000	0.001145
603.000000	0.000582
602.000000	0.000205
601.000000	0.000096
600.000000	0.000049
