# Supplementary material for: Real-time monitoring of the reversible capture and release of CO2 on anthraquinone and riboflavin-modified graphitic electrodes using ATR-SEIRAS
Source: Chem Sci. 2025 Nov 4;16(48):23189–202. doi: 10.1039/d5sc05427c (PMC12584010; doi:10.1039/d5sc05427c)
Supplement: SC-016-D5SC05427C-s001 [file SC-016-D5SC05427C-s001.zip › Data Folders/Main Figures/Figure3/3a/053.ASC]

PE IR       SUBTECH     SPECTRUM    ASCII       PEDS        4.00        
   -1
053.ASC
24/06/26
16:04:40.00
24/06/26
16:04:40.00
Administrator

600.000000
#HDR
-1
-1
#GR
Wavenumber
A
1.0
0.0
4000.000000
-1.000000
3401
8
0.031946
-0.032530
#DATA
4000.000000	-0.003970
3999.000000	-0.003938
3998.000000	-0.003921
3997.000000	-0.003912
3996.000000	-0.003904
3995.000000	-0.003900
3994.000000	-0.003904
3993.000000	-0.003918
3992.000000	-0.003937
3991.000000	-0.003952
3990.000000	-0.003959
3989.000000	-0.003960
3988.000000	-0.003954
3987.000000	-0.003935
3986.000000	-0.003898
3985.000000	-0.003845
3984.000000	-0.003790
3983.000000	-0.003747
3982.000000	-0.003724
3981.000000	-0.003718
3980.000000	-0.003718
3979.000000	-0.003717
3978.000000	-0.003709
3977.000000	-0.003697
3976.000000	-0.003685
3975.000000	-0.003676
3974.000000	-0.003666
3973.000000	-0.003650
3972.000000	-0.003632
3971.000000	-0.003628
3970.000000	-0.003655
3969.000000	-0.003715
3968.000000	-0.003786
3967.000000	-0.003837
3966.000000	-0.003854
3965.000000	-0.003849
3964.000000	-0.003847
3963.000000	-0.003862
3962.000000	-0.003886
3961.000000	-0.003902
3960.000000	-0.003899
3959.000000	-0.003888
3958.000000	-0.003885
3957.000000	-0.003898
3956.000000	-0.003921
3955.000000	-0.003938
3954.000000	-0.003937
3953.000000	-0.003924
3952.000000	-0.003913
3951.000000	-0.003918
3950.000000	-0.003944
3949.000000	-0.003979
3948.000000	-0.004008
3947.000000	-0.004016
3946.000000	-0.004006
3945.000000	-0.003993
3944.000000	-0.003992
3943.000000	-0.004007
3942.000000	-0.004027
3941.000000	-0.004036
3940.000000	-0.004031
3939.000000	-0.004022
3938.000000	-0.004016
3937.000000	-0.004015
3936.000000	-0.004016
3935.000000	-0.004018
3934.000000	-0.004017
3933.000000	-0.004011
3932.000000	-0.003998
3931.000000	-0.003982
3930.000000	-0.003970
3929.000000	-0.003975
3928.000000	-0.004006
3927.000000	-0.004060
3926.000000	-0.004113
3925.000000	-0.004130
3924.000000	-0.004099
3923.000000	-0.004043
3922.000000	-0.003995
3921.000000	-0.003972
3920.000000	-0.003975
3919.000000	-0.003995
3918.000000	-0.004020
3917.000000	-0.004037
3916.000000	-0.004036
3915.000000	-0.004026
3914.000000	-0.004020
3913.000000	-0.004024
3912.000000	-0.004030
3911.000000	-0.004029
3910.000000	-0.004018
3909.000000	-0.004005
3908.000000	-0.004004
3907.000000	-0.004015
3906.000000	-0.004023
3905.000000	-0.003998
3904.000000	-0.003935
3903.000000	-0.003868
3902.000000	-0.003844
3901.000000	-0.003880
3900.000000	-0.003948
3899.000000	-0.004003
3898.000000	-0.004028
3897.000000	-0.004036
3896.000000	-0.004045
3895.000000	-0.004065
3894.000000	-0.004100
3893.000000	-0.004143
3892.000000	-0.004173
3891.000000	-0.004164
3890.000000	-0.004122
3889.000000	-0.004092
3888.000000	-0.004104
3887.000000	-0.004133
3886.000000	-0.004122
3885.000000	-0.004061
3884.000000	-0.004007
3883.000000	-0.004025
3882.000000	-0.004117
3881.000000	-0.004216
3880.000000	-0.004247
3879.000000	-0.004201
3878.000000	-0.004138
3877.000000	-0.004118
3876.000000	-0.004147
3875.000000	-0.004175
3874.000000	-0.004159
3873.000000	-0.004112
3872.000000	-0.004079
3871.000000	-0.004065
3870.000000	-0.004031
3869.000000	-0.003965
3868.000000	-0.003921
3867.000000	-0.003950
3866.000000	-0.004033
3865.000000	-0.004116
3864.000000	-0.004160
3863.000000	-0.004167
3862.000000	-0.004155
3861.000000	-0.004142
3860.000000	-0.004127
3859.000000	-0.004103
3858.000000	-0.004069
3857.000000	-0.004043
3856.000000	-0.004042
3855.000000	-0.004048
3854.000000	-0.004013
3853.000000	-0.003933
3852.000000	-0.003878
3851.000000	-0.003901
3850.000000	-0.003976
3849.000000	-0.004040
3848.000000	-0.004063
3847.000000	-0.004059
3846.000000	-0.004061
3845.000000	-0.004089
3844.000000	-0.004124
3843.000000	-0.004133
3842.000000	-0.004110
3841.000000	-0.004079
3840.000000	-0.004056
3839.000000	-0.004038
3838.000000	-0.004012
3837.000000	-0.003982
3836.000000	-0.003964
3835.000000	-0.003975
3834.000000	-0.004021
3833.000000	-0.004084
3832.000000	-0.004134
3831.000000	-0.004154
3830.000000	-0.004156
3829.000000	-0.004164
3828.000000	-0.004187
3827.000000	-0.004201
3826.000000	-0.004181
3825.000000	-0.004139
3824.000000	-0.004116
3823.000000	-0.004127
3822.000000	-0.004130
3821.000000	-0.004077
3820.000000	-0.003986
3819.000000	-0.003933
3818.000000	-0.003969
3817.000000	-0.004066
3816.000000	-0.004157
3815.000000	-0.004212
3814.000000	-0.004245
3813.000000	-0.004269
3812.000000	-0.004263
3811.000000	-0.004212
3810.000000	-0.004141
3809.000000	-0.004091
3808.000000	-0.004074
3807.000000	-0.004066
3806.000000	-0.004037
3805.000000	-0.004005
3804.000000	-0.004004
3803.000000	-0.004036
3802.000000	-0.004065
3801.000000	-0.004064
3800.000000	-0.004051
3799.000000	-0.004062
3798.000000	-0.004106
3797.000000	-0.004158
3796.000000	-0.004192
3795.000000	-0.004210
3794.000000	-0.004230
3793.000000	-0.004261
3792.000000	-0.004300
3791.000000	-0.004335
3790.000000	-0.004355
3789.000000	-0.004353
3788.000000	-0.004336
3787.000000	-0.004321
3786.000000	-0.004318
3785.000000	-0.004319
3784.000000	-0.004304
3783.000000	-0.004272
3782.000000	-0.004243
3781.000000	-0.004232
3780.000000	-0.004239
3779.000000	-0.004248
3778.000000	-0.004244
3777.000000	-0.004229
3776.000000	-0.004208
3775.000000	-0.004181
3774.000000	-0.004156
3773.000000	-0.004152
3772.000000	-0.004178
3771.000000	-0.004215
3770.000000	-0.004226
3769.000000	-0.004202
3768.000000	-0.004171
3767.000000	-0.004163
3766.000000	-0.004177
3765.000000	-0.004188
3764.000000	-0.004186
3763.000000	-0.004182
3762.000000	-0.004186
3761.000000	-0.004187
3760.000000	-0.004178
3759.000000	-0.004163
3758.000000	-0.004133
3757.000000	-0.004076
3756.000000	-0.004000
3755.000000	-0.003931
3754.000000	-0.003881
3753.000000	-0.003833
3752.000000	-0.003763
3751.000000	-0.003665
3750.000000	-0.003547
3749.000000	-0.003435
3748.000000	-0.003368
3747.000000	-0.003365
3746.000000	-0.003364
3745.000000	-0.003285
3744.000000	-0.003157
3743.000000	-0.003091
3742.000000	-0.003110
3741.000000	-0.003133
3740.000000	-0.003077
3739.000000	-0.002928
3738.000000	-0.002735
3737.000000	-0.002596
3736.000000	-0.002657
3735.000000	-0.002976
3734.000000	-0.003367
3733.000000	-0.003525
3732.000000	-0.003312
3731.000000	-0.002847
3730.000000	-0.002353
3729.000000	-0.001978
3728.000000	-0.001775
3727.000000	-0.001741
3726.000000	-0.001832
3725.000000	-0.001978
3724.000000	-0.002138
3723.000000	-0.002324
3722.000000	-0.002554
3721.000000	-0.002819
3720.000000	-0.003091
3719.000000	-0.003331
3718.000000	-0.003501
3717.000000	-0.003576
3716.000000	-0.003580
3715.000000	-0.003534
3714.000000	-0.003379
3713.000000	-0.003019
3712.000000	-0.002496
3711.000000	-0.002053
3710.000000	-0.001885
3709.000000	-0.001975
3708.000000	-0.002172
3707.000000	-0.002329
3706.000000	-0.002388
3705.000000	-0.002384
3704.000000	-0.002395
3703.000000	-0.002455
3702.000000	-0.002518
3701.000000	-0.002516
3700.000000	-0.002454
3699.000000	-0.002398
3698.000000	-0.002404
3697.000000	-0.002456
3696.000000	-0.002491
3695.000000	-0.002458
3694.000000	-0.002378
3693.000000	-0.002360
3692.000000	-0.002542
3691.000000	-0.002963
3690.000000	-0.003436
3689.000000	-0.003670
3688.000000	-0.003559
3687.000000	-0.003283
3686.000000	-0.003070
3685.000000	-0.003000
3684.000000	-0.003013
3683.000000	-0.003019
3682.000000	-0.002975
3681.000000	-0.002883
3680.000000	-0.002760
3679.000000	-0.002630
3678.000000	-0.002541
3677.000000	-0.002533
3676.000000	-0.002595
3675.000000	-0.002659
3674.000000	-0.002670
3673.000000	-0.002656
3672.000000	-0.002650
3671.000000	-0.002647
3670.000000	-0.002636
3669.000000	-0.002626
3668.000000	-0.002625
3667.000000	-0.002637
3666.000000	-0.002651
3665.000000	-0.002655
3664.000000	-0.002645
3663.000000	-0.002623
3662.000000	-0.002581
3661.000000	-0.002516
3660.000000	-0.002441
3659.000000	-0.002388
3658.000000	-0.002370
3657.000000	-0.002362
3656.000000	-0.002323
3655.000000	-0.002249
3654.000000	-0.002179
3653.000000	-0.002149
3652.000000	-0.002150
3651.000000	-0.002147
3650.000000	-0.002112
3649.000000	-0.002055
3648.000000	-0.002002
3647.000000	-0.001972
3646.000000	-0.001964
3645.000000	-0.001970
3644.000000	-0.001976
3643.000000	-0.001956
3642.000000	-0.001896
3641.000000	-0.001802
3640.000000	-0.001702
3639.000000	-0.001612
3638.000000	-0.001521
3637.000000	-0.001410
3636.000000	-0.001267
3635.000000	-0.001101
3634.000000	-0.000941
3633.000000	-0.000817
3632.000000	-0.000727
3631.000000	-0.000628
3630.000000	-0.000481
3629.000000	-0.000338
3628.000000	-0.000300
3627.000000	-0.000384
3626.000000	-0.000530
3625.000000	-0.000695
3624.000000	-0.000902
3623.000000	-0.001222
3622.000000	-0.001680
3621.000000	-0.002166
3620.000000	-0.002446
3619.000000	-0.002357
3618.000000	-0.001999
3617.000000	-0.001631
3616.000000	-0.001434
3615.000000	-0.001421
3614.000000	-0.001484
3613.000000	-0.001505
3612.000000	-0.001441
3611.000000	-0.001320
3610.000000	-0.001164
3609.000000	-0.001016
3608.000000	-0.000947
3607.000000	-0.001007
3606.000000	-0.001154
3605.000000	-0.001294
3604.000000	-0.001358
3603.000000	-0.001329
3602.000000	-0.001258
3601.000000	-0.001219
3600.000000	-0.001262
3599.000000	-0.001362
3598.000000	-0.001448
3597.000000	-0.001460
3596.000000	-0.001398
3595.000000	-0.001313
3594.000000	-0.001261
3593.000000	-0.001270
3592.000000	-0.001340
3591.000000	-0.001471
3590.000000	-0.001664
3589.000000	-0.001894
3588.000000	-0.002088
3587.000000	-0.002176
3586.000000	-0.002168
3585.000000	-0.002136
3584.000000	-0.002141
3583.000000	-0.002196
3582.000000	-0.002287
3581.000000	-0.002385
3580.000000	-0.002466
3579.000000	-0.002519
3578.000000	-0.002550
3577.000000	-0.002579
3576.000000	-0.002612
3575.000000	-0.002649
3574.000000	-0.002682
3573.000000	-0.002710
3572.000000	-0.002724
3571.000000	-0.002717
3570.000000	-0.002692
3569.000000	-0.002672
3568.000000	-0.002683
3567.000000	-0.002734
3566.000000	-0.002798
3565.000000	-0.002853
3564.000000	-0.002892
3563.000000	-0.002915
3562.000000	-0.002923
3561.000000	-0.002919
3560.000000	-0.002910
3559.000000	-0.002901
3558.000000	-0.002890
3557.000000	-0.002877
3556.000000	-0.002872
3555.000000	-0.002887
3554.000000	-0.002923
3553.000000	-0.002964
3552.000000	-0.002991
3551.000000	-0.002997
3550.000000	-0.002994
3549.000000	-0.002993
3548.000000	-0.002995
3547.000000	-0.003000
3546.000000	-0.003009
3545.000000	-0.003022
3544.000000	-0.003032
3543.000000	-0.003033
3542.000000	-0.003029
3541.000000	-0.003024
3540.000000	-0.003023
3539.000000	-0.003027
3538.000000	-0.003037
3537.000000	-0.003057
3536.000000	-0.003083
3535.000000	-0.003106
3534.000000	-0.003121
3533.000000	-0.003134
3532.000000	-0.003150
3531.000000	-0.003169
3530.000000	-0.003186
3529.000000	-0.003196
3528.000000	-0.003197
3527.000000	-0.003194
3526.000000	-0.003193
3525.000000	-0.003202
3524.000000	-0.003225
3523.000000	-0.003263
3522.000000	-0.003305
3521.000000	-0.003341
3520.000000	-0.003359
3519.000000	-0.003355
3518.000000	-0.003338
3517.000000	-0.003327
3516.000000	-0.003334
3515.000000	-0.003354
3514.000000	-0.003378
3513.000000	-0.003402
3512.000000	-0.003435
3511.000000	-0.003479
3510.000000	-0.003526
3509.000000	-0.003564
3508.000000	-0.003588
3507.000000	-0.003596
3506.000000	-0.003589
3505.000000	-0.003574
3504.000000	-0.003562
3503.000000	-0.003567
3502.000000	-0.003584
3501.000000	-0.003600
3500.000000	-0.003608
3499.000000	-0.003610
3498.000000	-0.003613
3497.000000	-0.003619
3496.000000	-0.003623
3495.000000	-0.003620
3494.000000	-0.003612
3493.000000	-0.003606
3492.000000	-0.003614
3491.000000	-0.003643
3490.000000	-0.003688
3489.000000	-0.003735
3488.000000	-0.003770
3487.000000	-0.003785
3486.000000	-0.003784
3485.000000	-0.003779
3484.000000	-0.003782
3483.000000	-0.003799
3482.000000	-0.003821
3481.000000	-0.003834
3480.000000	-0.003831
3479.000000	-0.003818
3478.000000	-0.003809
3477.000000	-0.003813
3476.000000	-0.003826
3475.000000	-0.003839
3474.000000	-0.003840
3473.000000	-0.003825
3472.000000	-0.003799
3471.000000	-0.003769
3470.000000	-0.003744
3469.000000	-0.003731
3468.000000	-0.003734
3467.000000	-0.003753
3466.000000	-0.003777
3465.000000	-0.003797
3464.000000	-0.003806
3463.000000	-0.003800
3462.000000	-0.003780
3461.000000	-0.003754
3460.000000	-0.003738
3459.000000	-0.003741
3458.000000	-0.003761
3457.000000	-0.003788
3456.000000	-0.003808
3455.000000	-0.003818
3454.000000	-0.003816
3453.000000	-0.003804
3452.000000	-0.003790
3451.000000	-0.003780
3450.000000	-0.003775
3449.000000	-0.003769
3448.000000	-0.003759
3447.000000	-0.003751
3446.000000	-0.003750
3445.000000	-0.003749
3444.000000	-0.003741
3443.000000	-0.003722
3442.000000	-0.003702
3441.000000	-0.003689
3440.000000	-0.003685
3439.000000	-0.003686
3438.000000	-0.003690
3437.000000	-0.003698
3436.000000	-0.003709
3435.000000	-0.003719
3434.000000	-0.003718
3433.000000	-0.003699
3432.000000	-0.003662
3431.000000	-0.003620
3430.000000	-0.003595
3429.000000	-0.003596
3428.000000	-0.003616
3427.000000	-0.003637
3426.000000	-0.003644
3425.000000	-0.003635
3424.000000	-0.003620
3423.000000	-0.003610
3422.000000	-0.003609
3421.000000	-0.003612
3420.000000	-0.003613
3419.000000	-0.003612
3418.000000	-0.003610
3417.000000	-0.003608
3416.000000	-0.003600
3415.000000	-0.003585
3414.000000	-0.003568
3413.000000	-0.003555
3412.000000	-0.003549
3411.000000	-0.003548
3410.000000	-0.003548
3409.000000	-0.003545
3408.000000	-0.003532
3407.000000	-0.003506
3406.000000	-0.003474
3405.000000	-0.003447
3404.000000	-0.003438
3403.000000	-0.003444
3402.000000	-0.003452
3401.000000	-0.003445
3400.000000	-0.003419
3399.000000	-0.003380
3398.000000	-0.003344
3397.000000	-0.003324
3396.000000	-0.003325
3395.000000	-0.003344
3394.000000	-0.003372
3393.000000	-0.003393
3392.000000	-0.003399
3391.000000	-0.003393
3390.000000	-0.003383
3389.000000	-0.003375
3388.000000	-0.003365
3387.000000	-0.003347
3386.000000	-0.003323
3385.000000	-0.003302
3384.000000	-0.003294
3383.000000	-0.003296
3382.000000	-0.003303
3381.000000	-0.003306
3380.000000	-0.003301
3379.000000	-0.003293
3378.000000	-0.003288
3377.000000	-0.003296
3376.000000	-0.003319
3375.000000	-0.003345
3374.000000	-0.003353
3373.000000	-0.003331
3372.000000	-0.003287
3371.000000	-0.003248
3370.000000	-0.003237
3369.000000	-0.003251
3368.000000	-0.003271
3367.000000	-0.003274
3366.000000	-0.003258
3365.000000	-0.003235
3364.000000	-0.003219
3363.000000	-0.003217
3362.000000	-0.003223
3361.000000	-0.003226
3360.000000	-0.003216
3359.000000	-0.003189
3358.000000	-0.003152
3357.000000	-0.003117
3356.000000	-0.003098
3355.000000	-0.003104
3354.000000	-0.003130
3353.000000	-0.003166
3352.000000	-0.003198
3351.000000	-0.003222
3350.000000	-0.003235
3349.000000	-0.003236
3348.000000	-0.003223
3347.000000	-0.003196
3346.000000	-0.003167
3345.000000	-0.003144
3344.000000	-0.003131
3343.000000	-0.003125
3342.000000	-0.003122
3341.000000	-0.003115
3340.000000	-0.003099
3339.000000	-0.003073
3338.000000	-0.003046
3337.000000	-0.003031
3336.000000	-0.003034
3335.000000	-0.003046
3334.000000	-0.003054
3333.000000	-0.003052
3332.000000	-0.003038
3331.000000	-0.003015
3330.000000	-0.002989
3329.000000	-0.002969
3328.000000	-0.002963
3327.000000	-0.002968
3326.000000	-0.002973
3325.000000	-0.002974
3324.000000	-0.002975
3323.000000	-0.002983
3322.000000	-0.002997
3321.000000	-0.003014
3320.000000	-0.003031
3319.000000	-0.003043
3318.000000	-0.003042
3317.000000	-0.003026
3316.000000	-0.003004
3315.000000	-0.002991
3314.000000	-0.002992
3313.000000	-0.002995
3312.000000	-0.002988
3311.000000	-0.002975
3310.000000	-0.002970
3309.000000	-0.002980
3308.000000	-0.002996
3307.000000	-0.003004
3306.000000	-0.002999
3305.000000	-0.002994
3304.000000	-0.002997
3303.000000	-0.003003
3302.000000	-0.003001
3301.000000	-0.002986
3300.000000	-0.002965
3299.000000	-0.002948
3298.000000	-0.002938
3297.000000	-0.002929
3296.000000	-0.002923
3295.000000	-0.002922
3294.000000	-0.002931
3293.000000	-0.002949
3292.000000	-0.002968
3291.000000	-0.002981
3290.000000	-0.002983
3289.000000	-0.002976
3288.000000	-0.002963
3287.000000	-0.002949
3286.000000	-0.002936
3285.000000	-0.002925
3284.000000	-0.002914
3283.000000	-0.002897
3282.000000	-0.002871
3281.000000	-0.002844
3280.000000	-0.002829
3279.000000	-0.002828
3278.000000	-0.002835
3277.000000	-0.002843
3276.000000	-0.002848
3275.000000	-0.002856
3274.000000	-0.002865
3273.000000	-0.002874
3272.000000	-0.002875
3271.000000	-0.002862
3270.000000	-0.002833
3269.000000	-0.002794
3268.000000	-0.002759
3267.000000	-0.002742
3266.000000	-0.002741
3265.000000	-0.002747
3264.000000	-0.002746
3263.000000	-0.002736
3262.000000	-0.002722
3261.000000	-0.002709
3260.000000	-0.002699
3259.000000	-0.002696
3258.000000	-0.002697
3257.000000	-0.002699
3256.000000	-0.002699
3255.000000	-0.002693
3254.000000	-0.002680
3253.000000	-0.002658
3252.000000	-0.002621
3251.000000	-0.002568
3250.000000	-0.002510
3249.000000	-0.002463
3248.000000	-0.002442
3247.000000	-0.002448
3246.000000	-0.002465
3245.000000	-0.002478
3244.000000	-0.002479
3243.000000	-0.002470
3242.000000	-0.002459
3241.000000	-0.002456
3240.000000	-0.002467
3239.000000	-0.002483
3238.000000	-0.002488
3237.000000	-0.002469
3236.000000	-0.002430
3235.000000	-0.002391
3234.000000	-0.002368
3233.000000	-0.002360
3232.000000	-0.002358
3231.000000	-0.002350
3230.000000	-0.002335
3229.000000	-0.002310
3228.000000	-0.002279
3227.000000	-0.002246
3226.000000	-0.002223
3225.000000	-0.002220
3224.000000	-0.002231
3223.000000	-0.002239
3222.000000	-0.002230
3221.000000	-0.002207
3220.000000	-0.002182
3219.000000	-0.002165
3218.000000	-0.002151
3217.000000	-0.002128
3216.000000	-0.002092
3215.000000	-0.002045
3214.000000	-0.001993
3213.000000	-0.001946
3212.000000	-0.001911
3211.000000	-0.001887
3210.000000	-0.001867
3209.000000	-0.001843
3208.000000	-0.001814
3207.000000	-0.001781
3206.000000	-0.001743
3205.000000	-0.001699
3204.000000	-0.001654
3203.000000	-0.001618
3202.000000	-0.001598
3201.000000	-0.001599
3200.000000	-0.001620
3199.000000	-0.001647
3198.000000	-0.001670
3197.000000	-0.001686
3196.000000	-0.001708
3195.000000	-0.001741
3194.000000	-0.001774
3193.000000	-0.001785
3192.000000	-0.001771
3191.000000	-0.001752
3190.000000	-0.001742
3189.000000	-0.001744
3188.000000	-0.001748
3187.000000	-0.001753
3186.000000	-0.001764
3185.000000	-0.001780
3184.000000	-0.001792
3183.000000	-0.001788
3182.000000	-0.001766
3181.000000	-0.001730
3180.000000	-0.001687
3179.000000	-0.001642
3178.000000	-0.001601
3177.000000	-0.001571
3176.000000	-0.001555
3175.000000	-0.001542
3174.000000	-0.001509
3173.000000	-0.001438
3172.000000	-0.001327
3171.000000	-0.001189
3170.000000	-0.001038
3169.000000	-0.000883
3168.000000	-0.000729
3167.000000	-0.000580
3166.000000	-0.000444
3165.000000	-0.000339
3164.000000	-0.000291
3163.000000	-0.000322
3162.000000	-0.000435
3161.000000	-0.000609
3160.000000	-0.000808
3159.000000	-0.001000
3158.000000	-0.001167
3157.000000	-0.001301
3156.000000	-0.001409
3155.000000	-0.001493
3154.000000	-0.001549
3153.000000	-0.001573
3152.000000	-0.001577
3151.000000	-0.001584
3150.000000	-0.001609
3149.000000	-0.001645
3148.000000	-0.001674
3147.000000	-0.001688
3146.000000	-0.001688
3145.000000	-0.001680
3144.000000	-0.001667
3143.000000	-0.001660
3142.000000	-0.001669
3141.000000	-0.001685
3140.000000	-0.001687
3139.000000	-0.001668
3138.000000	-0.001643
3137.000000	-0.001641
3136.000000	-0.001671
3135.000000	-0.001713
3134.000000	-0.001738
3133.000000	-0.001733
3132.000000	-0.001704
3131.000000	-0.001670
3130.000000	-0.001649
3129.000000	-0.001653
3128.000000	-0.001667
3127.000000	-0.001670
3126.000000	-0.001654
3125.000000	-0.001634
3124.000000	-0.001627
3123.000000	-0.001635
3122.000000	-0.001646
3121.000000	-0.001652
3120.000000	-0.001654
3119.000000	-0.001652
3118.000000	-0.001645
3117.000000	-0.001636
3116.000000	-0.001633
3115.000000	-0.001636
3114.000000	-0.001634
3113.000000	-0.001619
3112.000000	-0.001597
3111.000000	-0.001583
3110.000000	-0.001590
3109.000000	-0.001616
3108.000000	-0.001652
3107.000000	-0.001686
3106.000000	-0.001709
3105.000000	-0.001716
3104.000000	-0.001707
3103.000000	-0.001684
3102.000000	-0.001652
3101.000000	-0.001622
3100.000000	-0.001604
3099.000000	-0.001601
3098.000000	-0.001603
3097.000000	-0.001598
3096.000000	-0.001587
3095.000000	-0.001578
3094.000000	-0.001575
3093.000000	-0.001573
3092.000000	-0.001568
3091.000000	-0.001562
3090.000000	-0.001556
3089.000000	-0.001549
3088.000000	-0.001536
3087.000000	-0.001519
3086.000000	-0.001503
3085.000000	-0.001495
3084.000000	-0.001504
3083.000000	-0.001529
3082.000000	-0.001558
3081.000000	-0.001574
3080.000000	-0.001569
3079.000000	-0.001551
3078.000000	-0.001532
3077.000000	-0.001520
3076.000000	-0.001515
3075.000000	-0.001514
3074.000000	-0.001516
3073.000000	-0.001517
3072.000000	-0.001514
3071.000000	-0.001508
3070.000000	-0.001502
3069.000000	-0.001498
3068.000000	-0.001490
3067.000000	-0.001477
3066.000000	-0.001466
3065.000000	-0.001462
3064.000000	-0.001468
3063.000000	-0.001475
3062.000000	-0.001476
3061.000000	-0.001467
3060.000000	-0.001450
3059.000000	-0.001429
3058.000000	-0.001412
3057.000000	-0.001408
3056.000000	-0.001422
3055.000000	-0.001439
3054.000000	-0.001443
3053.000000	-0.001425
3052.000000	-0.001396
3051.000000	-0.001373
3050.000000	-0.001367
3049.000000	-0.001383
3048.000000	-0.001419
3047.000000	-0.001459
3046.000000	-0.001481
3045.000000	-0.001471
3044.000000	-0.001436
3043.000000	-0.001398
3042.000000	-0.001371
3041.000000	-0.001352
3040.000000	-0.001331
3039.000000	-0.001303
3038.000000	-0.001273
3037.000000	-0.001252
3036.000000	-0.001249
3035.000000	-0.001256
3034.000000	-0.001259
3033.000000	-0.001245
3032.000000	-0.001220
3031.000000	-0.001200
3030.000000	-0.001186
3029.000000	-0.001168
3028.000000	-0.001135
3027.000000	-0.001087
3026.000000	-0.001031
3025.000000	-0.000976
3024.000000	-0.000925
3023.000000	-0.000881
3022.000000	-0.000846
3021.000000	-0.000816
3020.000000	-0.000787
3019.000000	-0.000756
3018.000000	-0.000715
3017.000000	-0.000657
3016.000000	-0.000576
3015.000000	-0.000481
3014.000000	-0.000388
3013.000000	-0.000311
3012.000000	-0.000252
3011.000000	-0.000198
3010.000000	-0.000127
3009.000000	-0.000032
3008.000000	0.000071
3007.000000	0.000158
3006.000000	0.000220
3005.000000	0.000269
3004.000000	0.000322
3003.000000	0.000383
3002.000000	0.000439
3001.000000	0.000480
3000.000000	0.000507
2999.000000	0.000532
2998.000000	0.000565
2997.000000	0.000612
2996.000000	0.000666
2995.000000	0.000716
2994.000000	0.000756
2993.000000	0.000788
2992.000000	0.000817
2991.000000	0.000851
2990.000000	0.000894
2989.000000	0.000960
2988.000000	0.001056
2987.000000	0.001179
2986.000000	0.001314
2985.000000	0.001447
2984.000000	0.001574
2983.000000	0.001703
2982.000000	0.001847
2981.000000	0.002010
2980.000000	0.002195
2979.000000	0.002404
2978.000000	0.002630
2977.000000	0.002856
2976.000000	0.003063
2975.000000	0.003240
2974.000000	0.003394
2973.000000	0.003534
2972.000000	0.003659
2971.000000	0.003752
2970.000000	0.003797
2969.000000	0.003791
2968.000000	0.003736
2967.000000	0.003629
2966.000000	0.003472
2965.000000	0.003269
2964.000000	0.003041
2963.000000	0.002812
2962.000000	0.002604
2961.000000	0.002426
2960.000000	0.002270
2959.000000	0.002122
2958.000000	0.001981
2957.000000	0.001859
2956.000000	0.001770
2955.000000	0.001716
2954.000000	0.001683
2953.000000	0.001657
2952.000000	0.001633
2951.000000	0.001622
2950.000000	0.001640
2949.000000	0.001699
2948.000000	0.001796
2947.000000	0.001920
2946.000000	0.002061
2945.000000	0.002217
2944.000000	0.002381
2943.000000	0.002534
2942.000000	0.002652
2941.000000	0.002720
2940.000000	0.002738
2939.000000	0.002713
2938.000000	0.002659
2937.000000	0.002585
2936.000000	0.002495
2935.000000	0.002388
2934.000000	0.002265
2933.000000	0.002136
2932.000000	0.002008
2931.000000	0.001878
2930.000000	0.001736
2929.000000	0.001586
2928.000000	0.001445
2927.000000	0.001327
2926.000000	0.001224
2925.000000	0.001118
2924.000000	0.000995
2923.000000	0.000862
2922.000000	0.000737
2921.000000	0.000630
2920.000000	0.000537
2919.000000	0.000454
2918.000000	0.000380
2917.000000	0.000311
2916.000000	0.000238
2915.000000	0.000153
2914.000000	0.000063
2913.000000	-0.000015
2912.000000	-0.000072
2911.000000	-0.000113
2910.000000	-0.000150
2909.000000	-0.000193
2908.000000	-0.000246
2907.000000	-0.000313
2906.000000	-0.000387
2905.000000	-0.000458
2904.000000	-0.000518
2903.000000	-0.000570
2902.000000	-0.000616
2901.000000	-0.000650
2900.000000	-0.000665
2899.000000	-0.000666
2898.000000	-0.000667
2897.000000	-0.000678
2896.000000	-0.000695
2895.000000	-0.000705
2894.000000	-0.000693
2893.000000	-0.000649
2892.000000	-0.000571
2891.000000	-0.000465
2890.000000	-0.000344
2889.000000	-0.000213
2888.000000	-0.000068
2887.000000	0.000097
2886.000000	0.000286
2885.000000	0.000496
2884.000000	0.000709
2883.000000	0.000895
2882.000000	0.001028
2881.000000	0.001093
2880.000000	0.001082
2879.000000	0.000994
2878.000000	0.000837
2877.000000	0.000641
2876.000000	0.000443
2875.000000	0.000268
2874.000000	0.000112
2873.000000	-0.000040
2872.000000	-0.000197
2871.000000	-0.000355
2870.000000	-0.000509
2869.000000	-0.000663
2868.000000	-0.000818
2867.000000	-0.000973
2866.000000	-0.001129
2865.000000	-0.001285
2864.000000	-0.001440
2863.000000	-0.001583
2862.000000	-0.001701
2861.000000	-0.001789
2860.000000	-0.001861
2859.000000	-0.001938
2858.000000	-0.002025
2857.000000	-0.002113
2856.000000	-0.002183
2855.000000	-0.002230
2854.000000	-0.002263
2853.000000	-0.002288
2852.000000	-0.002310
2851.000000	-0.002329
2850.000000	-0.002354
2849.000000	-0.002392
2848.000000	-0.002446
2847.000000	-0.002507
2846.000000	-0.002565
2845.000000	-0.002609
2844.000000	-0.002632
2843.000000	-0.002634
2842.000000	-0.002628
2841.000000	-0.002633
2840.000000	-0.002663
2839.000000	-0.002712
2838.000000	-0.002760
2837.000000	-0.002789
2836.000000	-0.002801
2835.000000	-0.002812
2834.000000	-0.002834
2833.000000	-0.002866
2832.000000	-0.002899
2831.000000	-0.002930
2830.000000	-0.002960
2829.000000	-0.002992
2828.000000	-0.003022
2827.000000	-0.003043
2826.000000	-0.003053
2825.000000	-0.003055
2824.000000	-0.003053
2823.000000	-0.003052
2822.000000	-0.003057
2821.000000	-0.003071
2820.000000	-0.003097
2819.000000	-0.003130
2818.000000	-0.003166
2817.000000	-0.003197
2816.000000	-0.003222
2815.000000	-0.003239
2814.000000	-0.003252
2813.000000	-0.003264
2812.000000	-0.003278
2811.000000	-0.003296
2810.000000	-0.003311
2809.000000	-0.003316
2808.000000	-0.003310
2807.000000	-0.003301
2806.000000	-0.003300
2805.000000	-0.003311
2804.000000	-0.003326
2803.000000	-0.003337
2802.000000	-0.003343
2801.000000	-0.003352
2800.000000	-0.003373
2799.000000	-0.003397
2798.000000	-0.003412
2797.000000	-0.003410
2796.000000	-0.003394
2795.000000	-0.003374
2794.000000	-0.003361
2793.000000	-0.003363
2792.000000	-0.003380
2791.000000	-0.003405
2790.000000	-0.003429
2789.000000	-0.003450
2788.000000	-0.003470
2787.000000	-0.003491
2786.000000	-0.003506
2785.000000	-0.003512
2784.000000	-0.003512
2783.000000	-0.003507
2782.000000	-0.003494
2781.000000	-0.003476
2780.000000	-0.003464
2779.000000	-0.003467
2778.000000	-0.003479
2777.000000	-0.003487
2776.000000	-0.003486
2775.000000	-0.003484
2774.000000	-0.003486
2773.000000	-0.003486
2772.000000	-0.003479
2771.000000	-0.003462
2770.000000	-0.003435
2769.000000	-0.003410
2768.000000	-0.003400
2767.000000	-0.003416
2766.000000	-0.003449
2765.000000	-0.003477
2764.000000	-0.003479
2763.000000	-0.003453
2762.000000	-0.003413
2761.000000	-0.003379
2760.000000	-0.003371
2759.000000	-0.003390
2758.000000	-0.003420
2757.000000	-0.003434
2756.000000	-0.003417
2755.000000	-0.003374
2754.000000	-0.003321
2753.000000	-0.003277
2752.000000	-0.003254
2751.000000	-0.003254
2750.000000	-0.003266
2749.000000	-0.003271
2748.000000	-0.003261
2747.000000	-0.003237
2746.000000	-0.003205
2745.000000	-0.003168
2744.000000	-0.003135
2743.000000	-0.003115
2742.000000	-0.003113
2741.000000	-0.003120
2740.000000	-0.003126
2739.000000	-0.003122
2738.000000	-0.003108
2737.000000	-0.003089
2736.000000	-0.003071
2735.000000	-0.003057
2734.000000	-0.003051
2733.000000	-0.003054
2732.000000	-0.003066
2731.000000	-0.003082
2730.000000	-0.003094
2729.000000	-0.003094
2728.000000	-0.003085
2727.000000	-0.003078
2726.000000	-0.003083
2725.000000	-0.003094
2724.000000	-0.003095
2723.000000	-0.003076
2722.000000	-0.003044
2721.000000	-0.003016
2720.000000	-0.003008
2719.000000	-0.003016
2718.000000	-0.003028
2717.000000	-0.003032
2716.000000	-0.003027
2715.000000	-0.003016
2714.000000	-0.003002
2713.000000	-0.002983
2712.000000	-0.002957
2711.000000	-0.002929
2710.000000	-0.002907
2709.000000	-0.002893
2708.000000	-0.002890
2707.000000	-0.002894
2706.000000	-0.002892
2705.000000	-0.002876
2704.000000	-0.002848
2703.000000	-0.002819
2702.000000	-0.002797
2701.000000	-0.002779
2700.000000	-0.002763
2699.000000	-0.002752
2698.000000	-0.002751
2697.000000	-0.002753
2696.000000	-0.002745
2695.000000	-0.002723
2694.000000	-0.002701
2693.000000	-0.002692
2692.000000	-0.002692
2691.000000	-0.002685
2690.000000	-0.002661
2689.000000	-0.002628
2688.000000	-0.002597
2687.000000	-0.002579
2686.000000	-0.002574
2685.000000	-0.002579
2684.000000	-0.002589
2683.000000	-0.002599
2682.000000	-0.002607
2681.000000	-0.002614
2680.000000	-0.002626
2679.000000	-0.002637
2678.000000	-0.002638
2677.000000	-0.002621
2676.000000	-0.002593
2675.000000	-0.002571
2674.000000	-0.002564
2673.000000	-0.002568
2672.000000	-0.002572
2671.000000	-0.002574
2670.000000	-0.002573
2669.000000	-0.002570
2668.000000	-0.002562
2667.000000	-0.002551
2666.000000	-0.002553
2665.000000	-0.002573
2664.000000	-0.002604
2663.000000	-0.002621
2662.000000	-0.002613
2661.000000	-0.002593
2660.000000	-0.002582
2659.000000	-0.002594
2658.000000	-0.002622
2657.000000	-0.002656
2656.000000	-0.002681
2655.000000	-0.002686
2654.000000	-0.002673
2653.000000	-0.002656
2652.000000	-0.002651
2651.000000	-0.002659
2650.000000	-0.002667
2649.000000	-0.002668
2648.000000	-0.002669
2647.000000	-0.002677
2646.000000	-0.002686
2645.000000	-0.002684
2644.000000	-0.002672
2643.000000	-0.002658
2642.000000	-0.002646
2641.000000	-0.002636
2640.000000	-0.002631
2639.000000	-0.002631
2638.000000	-0.002635
2637.000000	-0.002634
2636.000000	-0.002619
2635.000000	-0.002583
2634.000000	-0.002527
2633.000000	-0.002459
2632.000000	-0.002389
2631.000000	-0.002321
2630.000000	-0.002260
2629.000000	-0.002216
2628.000000	-0.002202
2627.000000	-0.002220
2626.000000	-0.002260
2625.000000	-0.002315
2624.000000	-0.002382
2623.000000	-0.002453
2622.000000	-0.002514
2621.000000	-0.002558
2620.000000	-0.002597
2619.000000	-0.002645
2618.000000	-0.002705
2617.000000	-0.002768
2616.000000	-0.002827
2615.000000	-0.002880
2614.000000	-0.002921
2613.000000	-0.002943
2612.000000	-0.002955
2611.000000	-0.002970
2610.000000	-0.002993
2609.000000	-0.003020
2608.000000	-0.003046
2607.000000	-0.003077
2606.000000	-0.003115
2605.000000	-0.003159
2604.000000	-0.003198
2603.000000	-0.003221
2602.000000	-0.003223
2601.000000	-0.003211
2600.000000	-0.003204
2599.000000	-0.003211
2598.000000	-0.003229
2597.000000	-0.003248
2596.000000	-0.003266
2595.000000	-0.003282
2594.000000	-0.003294
2593.000000	-0.003303
2592.000000	-0.003318
2591.000000	-0.003347
2590.000000	-0.003382
2589.000000	-0.003412
2588.000000	-0.003439
2587.000000	-0.003475
2586.000000	-0.003518
2585.000000	-0.003550
2584.000000	-0.003560
2583.000000	-0.003551
2582.000000	-0.003530
2581.000000	-0.003504
2580.000000	-0.003481
2579.000000	-0.003477
2578.000000	-0.003497
2577.000000	-0.003524
2576.000000	-0.003538
2575.000000	-0.003540
2574.000000	-0.003548
2573.000000	-0.003573
2572.000000	-0.003607
2571.000000	-0.003633
2570.000000	-0.003649
2569.000000	-0.003663
2568.000000	-0.003685
2567.000000	-0.003715
2566.000000	-0.003739
2565.000000	-0.003748
2564.000000	-0.003749
2563.000000	-0.003755
2562.000000	-0.003768
2561.000000	-0.003777
2560.000000	-0.003772
2559.000000	-0.003762
2558.000000	-0.003762
2557.000000	-0.003779
2556.000000	-0.003809
2555.000000	-0.003839
2554.000000	-0.003865
2553.000000	-0.003887
2552.000000	-0.003907
2551.000000	-0.003918
2550.000000	-0.003914
2549.000000	-0.003898
2548.000000	-0.003879
2547.000000	-0.003867
2546.000000	-0.003858
2545.000000	-0.003855
2544.000000	-0.003865
2543.000000	-0.003894
2542.000000	-0.003930
2541.000000	-0.003957
2540.000000	-0.003966
2539.000000	-0.003965
2538.000000	-0.003964
2537.000000	-0.003965
2536.000000	-0.003962
2535.000000	-0.003953
2534.000000	-0.003943
2533.000000	-0.003946
2532.000000	-0.003970
2531.000000	-0.004010
2530.000000	-0.004050
2529.000000	-0.004075
2528.000000	-0.004084
2527.000000	-0.004083
2526.000000	-0.004081
2525.000000	-0.004082
2524.000000	-0.004090
2523.000000	-0.004107
2522.000000	-0.004126
2521.000000	-0.004136
2520.000000	-0.004134
2519.000000	-0.004122
2518.000000	-0.004105
2517.000000	-0.004092
2516.000000	-0.004086
2515.000000	-0.004088
2514.000000	-0.004093
2513.000000	-0.004101
2512.000000	-0.004111
2511.000000	-0.004119
2510.000000	-0.004114
2509.000000	-0.004097
2508.000000	-0.004088
2507.000000	-0.004103
2506.000000	-0.004130
2505.000000	-0.004150
2504.000000	-0.004158
2503.000000	-0.004164
2502.000000	-0.004173
2501.000000	-0.004177
2500.000000	-0.004168
2499.000000	-0.004149
2498.000000	-0.004127
2497.000000	-0.004114
2496.000000	-0.004114
2495.000000	-0.004128
2494.000000	-0.004145
2493.000000	-0.004158
2492.000000	-0.004171
2491.000000	-0.004186
2490.000000	-0.004192
2489.000000	-0.004175
2488.000000	-0.004140
2487.000000	-0.004115
2486.000000	-0.004122
2485.000000	-0.004153
2484.000000	-0.004184
2483.000000	-0.004198
2482.000000	-0.004194
2481.000000	-0.004186
2480.000000	-0.004182
2479.000000	-0.004184
2478.000000	-0.004186
2477.000000	-0.004186
2476.000000	-0.004194
2475.000000	-0.004213
2474.000000	-0.004233
2473.000000	-0.004243
2472.000000	-0.004243
2471.000000	-0.004245
2470.000000	-0.004255
2469.000000	-0.004269
2468.000000	-0.004277
2467.000000	-0.004270
2466.000000	-0.004247
2465.000000	-0.004221
2464.000000	-0.004211
2463.000000	-0.004226
2462.000000	-0.004253
2461.000000	-0.004277
2460.000000	-0.004292
2459.000000	-0.004297
2458.000000	-0.004289
2457.000000	-0.004273
2456.000000	-0.004262
2455.000000	-0.004263
2454.000000	-0.004266
2453.000000	-0.004256
2452.000000	-0.004237
2451.000000	-0.004230
2450.000000	-0.004242
2449.000000	-0.004264
2448.000000	-0.004279
2447.000000	-0.004278
2446.000000	-0.004261
2445.000000	-0.004237
2444.000000	-0.004220
2443.000000	-0.004209
2442.000000	-0.004193
2441.000000	-0.004174
2440.000000	-0.004170
2439.000000	-0.004189
2438.000000	-0.004208
2437.000000	-0.004204
2436.000000	-0.004179
2435.000000	-0.004154
2434.000000	-0.004138
2433.000000	-0.004124
2432.000000	-0.004115
2431.000000	-0.004120
2430.000000	-0.004137
2429.000000	-0.004151
2428.000000	-0.004148
2427.000000	-0.004128
2426.000000	-0.004098
2425.000000	-0.004064
2424.000000	-0.004035
2423.000000	-0.004015
2422.000000	-0.004002
2421.000000	-0.003991
2420.000000	-0.003978
2419.000000	-0.003955
2418.000000	-0.003914
2417.000000	-0.003864
2416.000000	-0.003829
2415.000000	-0.003825
2414.000000	-0.003835
2413.000000	-0.003836
2412.000000	-0.003829
2411.000000	-0.003830
2410.000000	-0.003845
2409.000000	-0.003868
2408.000000	-0.003892
2407.000000	-0.003911
2406.000000	-0.003918
2405.000000	-0.003921
2404.000000	-0.003943
2403.000000	-0.003993
2402.000000	-0.004050
2401.000000	-0.004092
2400.000000	-0.004123
2399.000000	-0.004161
2398.000000	-0.004206
2397.000000	-0.004243
2396.000000	-0.004269
2395.000000	-0.004284
2394.000000	-0.004283
2393.000000	-0.004256
2392.000000	-0.004205
2391.000000	-0.004123
2390.000000	-0.003978
2389.000000	-0.003728
2388.000000	-0.003347
2387.000000	-0.002806
2386.000000	-0.002066
2385.000000	-0.001113
2384.000000	0.000012
2383.000000	0.001224
2382.000000	0.002427
2381.000000	0.003492
2380.000000	0.004268
2379.000000	0.004668
2378.000000	0.004748
2377.000000	0.004670
2376.000000	0.004610
2375.000000	0.004726
2374.000000	0.005116
2373.000000	0.005728
2372.000000	0.006378
2371.000000	0.006934
2370.000000	0.007423
2369.000000	0.007912
2368.000000	0.008398
2367.000000	0.008870
2366.000000	0.009360
2365.000000	0.009896
2364.000000	0.010462
2363.000000	0.011052
2362.000000	0.011822
2361.000000	0.012826
2360.000000	0.013803
2359.000000	0.014519
2358.000000	0.014907
2357.000000	0.015015
2356.000000	0.014910
2355.000000	0.014669
2354.000000	0.014523
2353.000000	0.014774
2352.000000	0.015540
2351.000000	0.016460
2350.000000	0.017003
2349.000000	0.017168
2348.000000	0.017558
2347.000000	0.019082
2346.000000	0.022017
2345.000000	0.025633
2344.000000	0.028914
2343.000000	0.031145
2342.000000	0.031946
2341.000000	0.031010
2340.000000	0.028641
2339.000000	0.025685
2338.000000	0.022817
2337.000000	0.020325
2336.000000	0.018428
2335.000000	0.017321
2334.000000	0.016947
2333.000000	0.017032
2332.000000	0.017382
2331.000000	0.017745
2330.000000	0.017736
2329.000000	0.017286
2328.000000	0.016609
2327.000000	0.016076
2326.000000	0.015772
2325.000000	0.015660
2324.000000	0.015683
2323.000000	0.015625
2322.000000	0.015294
2321.000000	0.014591
2320.000000	0.013655
2319.000000	0.012602
2318.000000	0.011534
2317.000000	0.010590
2316.000000	0.009950
2315.000000	0.009681
2314.000000	0.009624
2313.000000	0.009575
2312.000000	0.009423
2311.000000	0.009161
2310.000000	0.008782
2309.000000	0.008322
2308.000000	0.007820
2307.000000	0.007302
2306.000000	0.006735
2305.000000	0.006146
2304.000000	0.005621
2303.000000	0.005230
2302.000000	0.004944
2301.000000	0.004695
2300.000000	0.004432
2299.000000	0.004141
2298.000000	0.003817
2297.000000	0.003481
2296.000000	0.003148
2295.000000	0.002813
2294.000000	0.002439
2293.000000	0.002012
2292.000000	0.001557
2291.000000	0.001096
2290.000000	0.000620
2289.000000	0.000124
2288.000000	-0.000371
2287.000000	-0.000846
2286.000000	-0.001295
2285.000000	-0.001703
2284.000000	-0.002033
2283.000000	-0.002259
2282.000000	-0.002395
2281.000000	-0.002470
2280.000000	-0.002501
2279.000000	-0.002503
2278.000000	-0.002500
2277.000000	-0.002511
2276.000000	-0.002541
2275.000000	-0.002584
2274.000000	-0.002642
2273.000000	-0.002711
2272.000000	-0.002771
2271.000000	-0.002804
2270.000000	-0.002810
2269.000000	-0.002797
2268.000000	-0.002760
2267.000000	-0.002690
2266.000000	-0.002590
2265.000000	-0.002460
2264.000000	-0.002296
2263.000000	-0.002097
2262.000000	-0.001892
2261.000000	-0.001725
2260.000000	-0.001648
2259.000000	-0.001738
2258.000000	-0.002086
2257.000000	-0.002713
2256.000000	-0.003466
2255.000000	-0.004038
2254.000000	-0.004128
2253.000000	-0.003644
2252.000000	-0.002777
2251.000000	-0.001868
2250.000000	-0.001194
2249.000000	-0.000852
2248.000000	-0.000785
2247.000000	-0.000894
2246.000000	-0.001113
2245.000000	-0.001404
2244.000000	-0.001738
2243.000000	-0.002095
2242.000000	-0.002470
2241.000000	-0.002851
2240.000000	-0.003218
2239.000000	-0.003553
2238.000000	-0.003851
2237.000000	-0.004108
2236.000000	-0.004314
2235.000000	-0.004475
2234.000000	-0.004610
2233.000000	-0.004728
2232.000000	-0.004818
2231.000000	-0.004875
2230.000000	-0.004911
2229.000000	-0.004943
2228.000000	-0.004973
2227.000000	-0.004994
2226.000000	-0.005007
2225.000000	-0.005021
2224.000000	-0.005046
2223.000000	-0.005088
2222.000000	-0.005145
2221.000000	-0.005207
2220.000000	-0.005255
2219.000000	-0.005286
2218.000000	-0.005304
2217.000000	-0.005313
2216.000000	-0.005312
2215.000000	-0.005306
2214.000000	-0.005308
2213.000000	-0.005321
2212.000000	-0.005334
2211.000000	-0.005342
2210.000000	-0.005349
2209.000000	-0.005351
2208.000000	-0.005327
2207.000000	-0.005268
2206.000000	-0.005195
2205.000000	-0.005138
2204.000000	-0.005106
2203.000000	-0.005095
2202.000000	-0.005108
2201.000000	-0.005147
2200.000000	-0.005202
2199.000000	-0.005252
2198.000000	-0.005287
2197.000000	-0.005314
2196.000000	-0.005344
2195.000000	-0.005384
2194.000000	-0.005433
2193.000000	-0.005491
2192.000000	-0.005549
2191.000000	-0.005593
2190.000000	-0.005611
2189.000000	-0.005601
2188.000000	-0.005575
2187.000000	-0.005555
2186.000000	-0.005556
2185.000000	-0.005568
2184.000000	-0.005573
2183.000000	-0.005568
2182.000000	-0.005565
2181.000000	-0.005567
2180.000000	-0.005563
2179.000000	-0.005550
2178.000000	-0.005536
2177.000000	-0.005537
2176.000000	-0.005553
2175.000000	-0.005574
2174.000000	-0.005592
2173.000000	-0.005599
2172.000000	-0.005589
2171.000000	-0.005569
2170.000000	-0.005557
2169.000000	-0.005567
2168.000000	-0.005598
2167.000000	-0.005636
2166.000000	-0.005665
2165.000000	-0.005669
2164.000000	-0.005642
2163.000000	-0.005601
2162.000000	-0.005571
2161.000000	-0.005569
2160.000000	-0.005586
2159.000000	-0.005610
2158.000000	-0.005633
2157.000000	-0.005651
2156.000000	-0.005657
2155.000000	-0.005651
2154.000000	-0.005643
2153.000000	-0.005642
2152.000000	-0.005644
2151.000000	-0.005642
2150.000000	-0.005638
2149.000000	-0.005638
2148.000000	-0.005640
2147.000000	-0.005643
2146.000000	-0.005649
2145.000000	-0.005660
2144.000000	-0.005671
2143.000000	-0.005674
2142.000000	-0.005671
2141.000000	-0.005666
2140.000000	-0.005661
2139.000000	-0.005658
2138.000000	-0.005657
2137.000000	-0.005651
2136.000000	-0.005640
2135.000000	-0.005631
2134.000000	-0.005633
2133.000000	-0.005642
2132.000000	-0.005639
2131.000000	-0.005619
2130.000000	-0.005603
2129.000000	-0.005614
2128.000000	-0.005648
2127.000000	-0.005681
2126.000000	-0.005696
2125.000000	-0.005694
2124.000000	-0.005683
2123.000000	-0.005670
2122.000000	-0.005662
2121.000000	-0.005666
2120.000000	-0.005680
2119.000000	-0.005696
2118.000000	-0.005707
2117.000000	-0.005714
2116.000000	-0.005718
2115.000000	-0.005718
2114.000000	-0.005714
2113.000000	-0.005710
2112.000000	-0.005717
2111.000000	-0.005735
2110.000000	-0.005752
2109.000000	-0.005756
2108.000000	-0.005750
2107.000000	-0.005744
2106.000000	-0.005742
2105.000000	-0.005733
2104.000000	-0.005713
2103.000000	-0.005693
2102.000000	-0.005692
2101.000000	-0.005706
2100.000000	-0.005721
2099.000000	-0.005725
2098.000000	-0.005719
2097.000000	-0.005712
2096.000000	-0.005710
2095.000000	-0.005712
2094.000000	-0.005719
2093.000000	-0.005727
2092.000000	-0.005729
2091.000000	-0.005727
2090.000000	-0.005724
2089.000000	-0.005722
2088.000000	-0.005719
2087.000000	-0.005720
2086.000000	-0.005725
2085.000000	-0.005727
2084.000000	-0.005715
2083.000000	-0.005693
2082.000000	-0.005672
2081.000000	-0.005658
2080.000000	-0.005645
2079.000000	-0.005626
2078.000000	-0.005608
2077.000000	-0.005601
2076.000000	-0.005603
2075.000000	-0.005605
2074.000000	-0.005595
2073.000000	-0.005576
2072.000000	-0.005553
2071.000000	-0.005538
2070.000000	-0.005535
2069.000000	-0.005542
2068.000000	-0.005552
2067.000000	-0.005567
2066.000000	-0.005583
2065.000000	-0.005591
2064.000000	-0.005585
2063.000000	-0.005575
2062.000000	-0.005575
2061.000000	-0.005590
2060.000000	-0.005608
2059.000000	-0.005620
2058.000000	-0.005632
2057.000000	-0.005650
2056.000000	-0.005671
2055.000000	-0.005687
2054.000000	-0.005690
2053.000000	-0.005682
2052.000000	-0.005665
2051.000000	-0.005648
2050.000000	-0.005643
2049.000000	-0.005654
2048.000000	-0.005675
2047.000000	-0.005695
2046.000000	-0.005704
2045.000000	-0.005702
2044.000000	-0.005691
2043.000000	-0.005684
2042.000000	-0.005691
2041.000000	-0.005715
2040.000000	-0.005744
2039.000000	-0.005765
2038.000000	-0.005770
2037.000000	-0.005759
2036.000000	-0.005740
2035.000000	-0.005722
2034.000000	-0.005707
2033.000000	-0.005693
2032.000000	-0.005688
2031.000000	-0.005701
2030.000000	-0.005729
2029.000000	-0.005754
2028.000000	-0.005765
2027.000000	-0.005772
2026.000000	-0.005788
2025.000000	-0.005809
2024.000000	-0.005818
2023.000000	-0.005810
2022.000000	-0.005797
2021.000000	-0.005786
2020.000000	-0.005775
2019.000000	-0.005764
2018.000000	-0.005761
2017.000000	-0.005764
2016.000000	-0.005766
2015.000000	-0.005763
2014.000000	-0.005759
2013.000000	-0.005759
2012.000000	-0.005757
2011.000000	-0.005753
2010.000000	-0.005749
2009.000000	-0.005743
2008.000000	-0.005732
2007.000000	-0.005721
2006.000000	-0.005716
2005.000000	-0.005722
2004.000000	-0.005734
2003.000000	-0.005747
2002.000000	-0.005759
2001.000000	-0.005761
2000.000000	-0.005751
1999.000000	-0.005739
1998.000000	-0.005743
1997.000000	-0.005757
1996.000000	-0.005759
1995.000000	-0.005741
1994.000000	-0.005723
1993.000000	-0.005727
1992.000000	-0.005750
1991.000000	-0.005773
1990.000000	-0.005782
1989.000000	-0.005774
1988.000000	-0.005751
1987.000000	-0.005720
1986.000000	-0.005699
1985.000000	-0.005700
1984.000000	-0.005720
1983.000000	-0.005746
1982.000000	-0.005764
1981.000000	-0.005764
1980.000000	-0.005748
1979.000000	-0.005726
1978.000000	-0.005710
1977.000000	-0.005702
1976.000000	-0.005695
1975.000000	-0.005686
1974.000000	-0.005684
1973.000000	-0.005694
1972.000000	-0.005713
1971.000000	-0.005729
1970.000000	-0.005738
1969.000000	-0.005739
1968.000000	-0.005736
1967.000000	-0.005735
1966.000000	-0.005741
1965.000000	-0.005751
1964.000000	-0.005756
1963.000000	-0.005755
1962.000000	-0.005751
1961.000000	-0.005751
1960.000000	-0.005756
1959.000000	-0.005758
1958.000000	-0.005756
1957.000000	-0.005752
1956.000000	-0.005751
1955.000000	-0.005752
1954.000000	-0.005752
1953.000000	-0.005752
1952.000000	-0.005754
1951.000000	-0.005763
1950.000000	-0.005770
1949.000000	-0.005762
1948.000000	-0.005737
1947.000000	-0.005712
1946.000000	-0.005709
1945.000000	-0.005732
1944.000000	-0.005761
1943.000000	-0.005781
1942.000000	-0.005792
1941.000000	-0.005799
1940.000000	-0.005801
1939.000000	-0.005798
1938.000000	-0.005794
1937.000000	-0.005798
1936.000000	-0.005806
1935.000000	-0.005809
1934.000000	-0.005799
1933.000000	-0.005785
1932.000000	-0.005778
1931.000000	-0.005780
1930.000000	-0.005789
1929.000000	-0.005796
1928.000000	-0.005799
1927.000000	-0.005803
1926.000000	-0.005813
1925.000000	-0.005823
1924.000000	-0.005823
1923.000000	-0.005812
1922.000000	-0.005806
1921.000000	-0.005814
1920.000000	-0.005827
1919.000000	-0.005828
1918.000000	-0.005809
1917.000000	-0.005778
1916.000000	-0.005753
1915.000000	-0.005752
1914.000000	-0.005779
1913.000000	-0.005815
1912.000000	-0.005836
1911.000000	-0.005839
1910.000000	-0.005839
1909.000000	-0.005845
1908.000000	-0.005847
1907.000000	-0.005835
1906.000000	-0.005817
1905.000000	-0.005808
1904.000000	-0.005816
1903.000000	-0.005841
1902.000000	-0.005875
1901.000000	-0.005901
1900.000000	-0.005907
1899.000000	-0.005896
1898.000000	-0.005881
1897.000000	-0.005866
1896.000000	-0.005849
1895.000000	-0.005835
1894.000000	-0.005837
1893.000000	-0.005857
1892.000000	-0.005878
1891.000000	-0.005886
1890.000000	-0.005884
1889.000000	-0.005885
1888.000000	-0.005891
1887.000000	-0.005899
1886.000000	-0.005908
1885.000000	-0.005917
1884.000000	-0.005925
1883.000000	-0.005935
1882.000000	-0.005947
1881.000000	-0.005951
1880.000000	-0.005939
1879.000000	-0.005914
1878.000000	-0.005891
1877.000000	-0.005875
1876.000000	-0.005867
1875.000000	-0.005872
1874.000000	-0.005895
1873.000000	-0.005928
1872.000000	-0.005954
1871.000000	-0.005963
1870.000000	-0.005957
1869.000000	-0.005948
1868.000000	-0.005943
1867.000000	-0.005948
1866.000000	-0.005969
1865.000000	-0.006001
1864.000000	-0.006026
1863.000000	-0.006036
1862.000000	-0.006035
1861.000000	-0.006025
1860.000000	-0.006001
1859.000000	-0.005972
1858.000000	-0.005959
1857.000000	-0.005972
1856.000000	-0.005999
1855.000000	-0.006022
1854.000000	-0.006036
1853.000000	-0.006042
1852.000000	-0.006041
1851.000000	-0.006045
1850.000000	-0.006059
1849.000000	-0.006079
1848.000000	-0.006096
1847.000000	-0.006112
1846.000000	-0.006125
1845.000000	-0.006124
1844.000000	-0.006102
1843.000000	-0.006075
1842.000000	-0.006060
1841.000000	-0.006061
1840.000000	-0.006064
1839.000000	-0.006059
1838.000000	-0.006052
1837.000000	-0.006048
1836.000000	-0.006048
1835.000000	-0.006052
1834.000000	-0.006061
1833.000000	-0.006077
1832.000000	-0.006098
1831.000000	-0.006118
1830.000000	-0.006128
1829.000000	-0.006126
1828.000000	-0.006115
1827.000000	-0.006113
1826.000000	-0.006124
1825.000000	-0.006144
1824.000000	-0.006164
1823.000000	-0.006184
1822.000000	-0.006206
1821.000000	-0.006224
1820.000000	-0.006236
1819.000000	-0.006249
1818.000000	-0.006276
1817.000000	-0.006313
1816.000000	-0.006340
1815.000000	-0.006348
1814.000000	-0.006355
1813.000000	-0.006376
1812.000000	-0.006405
1811.000000	-0.006427
1810.000000	-0.006439
1809.000000	-0.006450
1808.000000	-0.006456
1807.000000	-0.006455
1806.000000	-0.006460
1805.000000	-0.006474
1804.000000	-0.006484
1803.000000	-0.006481
1802.000000	-0.006474
1801.000000	-0.006477
1800.000000	-0.006486
1799.000000	-0.006491
1798.000000	-0.006498
1797.000000	-0.006511
1796.000000	-0.006520
1795.000000	-0.006522
1794.000000	-0.006521
1793.000000	-0.006521
1792.000000	-0.006522
1791.000000	-0.006528
1790.000000	-0.006551
1789.000000	-0.006593
1788.000000	-0.006632
1787.000000	-0.006651
1786.000000	-0.006663
1785.000000	-0.006686
1784.000000	-0.006715
1783.000000	-0.006741
1782.000000	-0.006762
1781.000000	-0.006773
1780.000000	-0.006764
1779.000000	-0.006736
1778.000000	-0.006710
1777.000000	-0.006704
1776.000000	-0.006718
1775.000000	-0.006735
1774.000000	-0.006729
1773.000000	-0.006689
1772.000000	-0.006637
1771.000000	-0.006600
1770.000000	-0.006572
1769.000000	-0.006548
1768.000000	-0.006523
1767.000000	-0.006499
1766.000000	-0.006474
1765.000000	-0.006457
1764.000000	-0.006449
1763.000000	-0.006440
1762.000000	-0.006409
1761.000000	-0.006342
1760.000000	-0.006250
1759.000000	-0.006158
1758.000000	-0.006082
1757.000000	-0.006016
1756.000000	-0.005953
1755.000000	-0.005893
1754.000000	-0.005835
1753.000000	-0.005775
1752.000000	-0.005712
1751.000000	-0.005651
1750.000000	-0.005604
1749.000000	-0.005587
1748.000000	-0.005609
1747.000000	-0.005650
1746.000000	-0.005669
1745.000000	-0.005653
1744.000000	-0.005631
1743.000000	-0.005631
1742.000000	-0.005639
1741.000000	-0.005630
1740.000000	-0.005614
1739.000000	-0.005622
1738.000000	-0.005658
1737.000000	-0.005703
1736.000000	-0.005740
1735.000000	-0.005758
1734.000000	-0.005776
1733.000000	-0.005791
1732.000000	-0.005790
1731.000000	-0.005793
1730.000000	-0.005819
1729.000000	-0.005852
1728.000000	-0.005874
1727.000000	-0.005884
1726.000000	-0.005884
1725.000000	-0.005870
1724.000000	-0.005845
1723.000000	-0.005815
1722.000000	-0.005783
1721.000000	-0.005742
1720.000000	-0.005690
1719.000000	-0.005637
1718.000000	-0.005612
1717.000000	-0.005618
1716.000000	-0.005603
1715.000000	-0.005562
1714.000000	-0.005538
1713.000000	-0.005530
1712.000000	-0.005499
1711.000000	-0.005436
1710.000000	-0.005369
1709.000000	-0.005311
1708.000000	-0.005258
1707.000000	-0.005212
1706.000000	-0.005178
1705.000000	-0.005129
1704.000000	-0.005023
1703.000000	-0.004885
1702.000000	-0.004761
1701.000000	-0.004661
1700.000000	-0.004562
1699.000000	-0.004410
1698.000000	-0.004248
1697.000000	-0.004131
1696.000000	-0.004036
1695.000000	-0.003908
1694.000000	-0.003736
1693.000000	-0.003559
1692.000000	-0.003391
1691.000000	-0.003219
1690.000000	-0.003031
1689.000000	-0.002832
1688.000000	-0.002650
1687.000000	-0.002511
1686.000000	-0.002394
1685.000000	-0.002238
1684.000000	-0.002040
1683.000000	-0.001855
1682.000000	-0.001699
1681.000000	-0.001555
1680.000000	-0.001409
1679.000000	-0.001260
1678.000000	-0.001116
1677.000000	-0.000972
1676.000000	-0.000831
1675.000000	-0.000705
1674.000000	-0.000591
1673.000000	-0.000490
1672.000000	-0.000433
1671.000000	-0.000435
1670.000000	-0.000457
1669.000000	-0.000424
1668.000000	-0.000317
1667.000000	-0.000183
1666.000000	-0.000044
1665.000000	0.000131
1664.000000	0.000382
1663.000000	0.000707
1662.000000	0.001056
1661.000000	0.001406
1660.000000	0.001757
1659.000000	0.002108
1658.000000	0.002456
1657.000000	0.002787
1656.000000	0.003067
1655.000000	0.003323
1654.000000	0.003711
1653.000000	0.004272
1652.000000	0.004800
1651.000000	0.005130
1650.000000	0.005286
1649.000000	0.005357
1648.000000	0.005458
1647.000000	0.005624
1646.000000	0.005792
1645.000000	0.005905
1644.000000	0.005966
1643.000000	0.005993
1642.000000	0.006006
1641.000000	0.006020
1640.000000	0.006027
1639.000000	0.006003
1638.000000	0.005939
1637.000000	0.005875
1636.000000	0.005850
1635.000000	0.005834
1634.000000	0.005798
1633.000000	0.005733
1632.000000	0.005641
1631.000000	0.005502
1630.000000	0.005293
1629.000000	0.005018
1628.000000	0.004719
1627.000000	0.004431
1626.000000	0.004139
1625.000000	0.003816
1624.000000	0.003465
1623.000000	0.003132
1622.000000	0.002869
1621.000000	0.002670
1620.000000	0.002476
1619.000000	0.002244
1618.000000	0.001980
1617.000000	0.001724
1616.000000	0.001511
1615.000000	0.001330
1614.000000	0.001154
1613.000000	0.000970
1612.000000	0.000784
1611.000000	0.000595
1610.000000	0.000398
1609.000000	0.000198
1608.000000	0.000005
1607.000000	-0.000176
1606.000000	-0.000344
1605.000000	-0.000497
1604.000000	-0.000648
1603.000000	-0.000804
1602.000000	-0.000954
1601.000000	-0.001079
1600.000000	-0.001185
1599.000000	-0.001291
1598.000000	-0.001411
1597.000000	-0.001538
1596.000000	-0.001662
1595.000000	-0.001781
1594.000000	-0.001906
1593.000000	-0.002046
1592.000000	-0.002196
1591.000000	-0.002340
1590.000000	-0.002468
1589.000000	-0.002587
1588.000000	-0.002710
1587.000000	-0.002847
1586.000000	-0.002980
1585.000000	-0.003089
1584.000000	-0.003178
1583.000000	-0.003273
1582.000000	-0.003369
1581.000000	-0.003434
1580.000000	-0.003455
1579.000000	-0.003468
1578.000000	-0.003504
1577.000000	-0.003561
1576.000000	-0.003606
1575.000000	-0.003614
1574.000000	-0.003597
1573.000000	-0.003590
1572.000000	-0.003615
1571.000000	-0.003662
1570.000000	-0.003708
1569.000000	-0.003732
1568.000000	-0.003738
1567.000000	-0.003759
1566.000000	-0.003811
1565.000000	-0.003868
1564.000000	-0.003901
1563.000000	-0.003904
1562.000000	-0.003905
1561.000000	-0.003927
1560.000000	-0.003978
1559.000000	-0.004099
1558.000000	-0.004209
1557.000000	-0.004210
1556.000000	-0.004158
1555.000000	-0.004122
1554.000000	-0.004100
1553.000000	-0.004096
1552.000000	-0.004124
1551.000000	-0.004190
1550.000000	-0.004261
1549.000000	-0.004289
1548.000000	-0.004262
1547.000000	-0.004223
1546.000000	-0.004217
1545.000000	-0.004244
1544.000000	-0.004263
1543.000000	-0.004224
1542.000000	-0.004134
1541.000000	-0.004069
1540.000000	-0.004112
1539.000000	-0.004225
1538.000000	-0.004289
1537.000000	-0.004280
1536.000000	-0.004245
1535.000000	-0.004216
1534.000000	-0.004215
1533.000000	-0.004247
1532.000000	-0.004271
1531.000000	-0.004251
1530.000000	-0.004205
1529.000000	-0.004175
1528.000000	-0.004188
1527.000000	-0.004245
1526.000000	-0.004314
1525.000000	-0.004349
1524.000000	-0.004345
1523.000000	-0.004326
1522.000000	-0.004335
1521.000000	-0.004389
1520.000000	-0.004437
1519.000000	-0.004446
1518.000000	-0.004422
1517.000000	-0.004380
1516.000000	-0.004332
1515.000000	-0.004294
1514.000000	-0.004300
1513.000000	-0.004366
1512.000000	-0.004457
1511.000000	-0.004510
1510.000000	-0.004512
1509.000000	-0.004494
1508.000000	-0.004477
1507.000000	-0.004454
1506.000000	-0.004426
1505.000000	-0.004392
1504.000000	-0.004353
1503.000000	-0.004302
1502.000000	-0.004222
1501.000000	-0.004117
1500.000000	-0.004006
1499.000000	-0.003878
1498.000000	-0.003690
1497.000000	-0.003427
1496.000000	-0.003124
1495.000000	-0.002842
1494.000000	-0.002627
1493.000000	-0.002493
1492.000000	-0.002415
1491.000000	-0.002345
1490.000000	-0.002275
1489.000000	-0.002239
1488.000000	-0.002247
1487.000000	-0.002266
1486.000000	-0.002283
1485.000000	-0.002298
1484.000000	-0.002327
1483.000000	-0.002388
1482.000000	-0.002477
1481.000000	-0.002568
1480.000000	-0.002635
1479.000000	-0.002684
1478.000000	-0.002741
1477.000000	-0.002805
1476.000000	-0.002839
1475.000000	-0.002822
1474.000000	-0.002794
1473.000000	-0.002818
1472.000000	-0.002904
1471.000000	-0.002991
1470.000000	-0.003051
1469.000000	-0.003113
1468.000000	-0.003185
1467.000000	-0.003228
1466.000000	-0.003196
1465.000000	-0.003112
1464.000000	-0.003085
1463.000000	-0.003190
1462.000000	-0.003400
1461.000000	-0.003636
1460.000000	-0.003827
1459.000000	-0.003960
1458.000000	-0.004104
1457.000000	-0.004335
1456.000000	-0.004565
1455.000000	-0.004682
1454.000000	-0.004720
1453.000000	-0.004752
1452.000000	-0.004789
1451.000000	-0.004809
1450.000000	-0.004823
1449.000000	-0.004884
1448.000000	-0.005014
1447.000000	-0.005165
1446.000000	-0.005268
1445.000000	-0.005312
1444.000000	-0.005329
1443.000000	-0.005340
1442.000000	-0.005336
1441.000000	-0.005296
1440.000000	-0.005215
1439.000000	-0.005104
1438.000000	-0.004993
1437.000000	-0.004918
1436.000000	-0.004885
1435.000000	-0.004852
1434.000000	-0.004800
1433.000000	-0.004752
1432.000000	-0.004718
1431.000000	-0.004682
1430.000000	-0.004627
1429.000000	-0.004547
1428.000000	-0.004446
1427.000000	-0.004330
1426.000000	-0.004205
1425.000000	-0.004060
1424.000000	-0.003890
1423.000000	-0.003716
1422.000000	-0.003590
1421.000000	-0.003564
1420.000000	-0.003639
1419.000000	-0.003728
1418.000000	-0.003731
1417.000000	-0.003661
1416.000000	-0.003585
1415.000000	-0.003509
1414.000000	-0.003402
1413.000000	-0.003266
1412.000000	-0.003144
1411.000000	-0.003053
1410.000000	-0.002966
1409.000000	-0.002854
1408.000000	-0.002731
1407.000000	-0.002633
1406.000000	-0.002573
1405.000000	-0.002517
1404.000000	-0.002416
1403.000000	-0.002252
1402.000000	-0.002064
1401.000000	-0.001898
1400.000000	-0.001769
1399.000000	-0.001639
1398.000000	-0.001457
1397.000000	-0.001217
1396.000000	-0.000953
1395.000000	-0.000694
1394.000000	-0.000437
1393.000000	-0.000169
1392.000000	0.000088
1391.000000	0.000307
1390.000000	0.000479
1389.000000	0.000621
1388.000000	0.000749
1387.000000	0.000854
1386.000000	0.000906
1385.000000	0.000874
1384.000000	0.000738
1383.000000	0.000497
1382.000000	0.000173
1381.000000	-0.000225
1380.000000	-0.000695
1379.000000	-0.001208
1378.000000	-0.001684
1377.000000	-0.002035
1376.000000	-0.002204
1375.000000	-0.002154
1374.000000	-0.001871
1373.000000	-0.001406
1372.000000	-0.000871
1371.000000	-0.000371
1370.000000	0.000031
1369.000000	0.000322
1368.000000	0.000526
1367.000000	0.000680
1366.000000	0.000797
1365.000000	0.000843
1364.000000	0.000776
1363.000000	0.000601
1362.000000	0.000391
1361.000000	0.000207
1360.000000	0.000035
1359.000000	-0.000166
1358.000000	-0.000396
1357.000000	-0.000620
1356.000000	-0.000815
1355.000000	-0.001000
1354.000000	-0.001193
1353.000000	-0.001376
1352.000000	-0.001514
1351.000000	-0.001591
1350.000000	-0.001641
1349.000000	-0.001707
1348.000000	-0.001801
1347.000000	-0.001894
1346.000000	-0.001955
1345.000000	-0.001992
1344.000000	-0.002042
1343.000000	-0.002119
1342.000000	-0.002198
1341.000000	-0.002244
1340.000000	-0.002263
1339.000000	-0.002302
1338.000000	-0.002388
1337.000000	-0.002497
1336.000000	-0.002578
1335.000000	-0.002613
1334.000000	-0.002637
1333.000000	-0.002703
1332.000000	-0.002823
1331.000000	-0.002959
1330.000000	-0.003072
1329.000000	-0.003176
1328.000000	-0.003316
1327.000000	-0.003497
1326.000000	-0.003673
1325.000000	-0.003799
1324.000000	-0.003890
1323.000000	-0.003993
1322.000000	-0.004125
1321.000000	-0.004264
1320.000000	-0.004378
1319.000000	-0.004472
1318.000000	-0.004576
1317.000000	-0.004704
1316.000000	-0.004835
1315.000000	-0.004932
1314.000000	-0.004988
1313.000000	-0.005033
1312.000000	-0.005096
1311.000000	-0.005168
1310.000000	-0.005224
1309.000000	-0.005267
1308.000000	-0.005334
1307.000000	-0.005449
1306.000000	-0.005586
1305.000000	-0.005700
1304.000000	-0.005782
1303.000000	-0.005866
1302.000000	-0.005987
1301.000000	-0.006137
1300.000000	-0.006278
1299.000000	-0.006383
1298.000000	-0.006476
1297.000000	-0.006594
1296.000000	-0.006741
1295.000000	-0.006875
1294.000000	-0.006961
1293.000000	-0.007020
1292.000000	-0.007100
1291.000000	-0.007223
1290.000000	-0.007359
1289.000000	-0.007463
1288.000000	-0.007526
1287.000000	-0.007579
1286.000000	-0.007646
1285.000000	-0.007721
1284.000000	-0.007777
1283.000000	-0.007810
1282.000000	-0.007856
1281.000000	-0.007956
1280.000000	-0.008102
1279.000000	-0.008244
1278.000000	-0.008341
1277.000000	-0.008406
1276.000000	-0.008481
1275.000000	-0.008585
1274.000000	-0.008697
1273.000000	-0.008794
1272.000000	-0.008880
1271.000000	-0.008994
1270.000000	-0.009163
1269.000000	-0.009370
1268.000000	-0.009575
1267.000000	-0.009755
1266.000000	-0.009931
1265.000000	-0.010127
1264.000000	-0.010326
1263.000000	-0.010486
1262.000000	-0.010605
1261.000000	-0.010738
1260.000000	-0.010930
1259.000000	-0.011164
1258.000000	-0.011394
1257.000000	-0.011613
1256.000000	-0.011858
1255.000000	-0.012152
1254.000000	-0.012466
1253.000000	-0.012759
1252.000000	-0.013028
1251.000000	-0.013322
1250.000000	-0.013693
1249.000000	-0.014137
1248.000000	-0.014600
1247.000000	-0.015038
1246.000000	-0.015471
1245.000000	-0.015949
1244.000000	-0.016462
1243.000000	-0.016929
1242.000000	-0.017290
1241.000000	-0.017570
1240.000000	-0.017833
1239.000000	-0.018102
1238.000000	-0.018342
1237.000000	-0.018518
1236.000000	-0.018635
1235.000000	-0.018726
1234.000000	-0.018812
1233.000000	-0.018880
1232.000000	-0.018890
1231.000000	-0.018825
1230.000000	-0.018716
1229.000000	-0.018620
1228.000000	-0.018559
1227.000000	-0.018513
1226.000000	-0.018465
1225.000000	-0.018437
1224.000000	-0.018451
1223.000000	-0.018493
1222.000000	-0.018518
1221.000000	-0.018507
1220.000000	-0.018485
1219.000000	-0.018496
1218.000000	-0.018561
1217.000000	-0.018660
1216.000000	-0.018753
1215.000000	-0.018823
1214.000000	-0.018883
1213.000000	-0.018946
1212.000000	-0.018997
1211.000000	-0.019013
1210.000000	-0.019020
1209.000000	-0.019072
1208.000000	-0.019179
1207.000000	-0.019276
1206.000000	-0.019292
1205.000000	-0.019234
1204.000000	-0.019178
1203.000000	-0.019184
1202.000000	-0.019248
1201.000000	-0.019321
1200.000000	-0.019373
1199.000000	-0.019416
1198.000000	-0.019475
1197.000000	-0.019536
1196.000000	-0.019535
1195.000000	-0.019422
1194.000000	-0.019216
1193.000000	-0.018978
1192.000000	-0.018734
1191.000000	-0.018467
1190.000000	-0.018176
1189.000000	-0.017909
1188.000000	-0.017722
1187.000000	-0.017625
1186.000000	-0.017575
1185.000000	-0.017527
1184.000000	-0.017468
1183.000000	-0.017430
1182.000000	-0.017449
1181.000000	-0.017518
1180.000000	-0.017580
1179.000000	-0.017595
1178.000000	-0.017593
1177.000000	-0.017629
1176.000000	-0.017702
1175.000000	-0.017741
1174.000000	-0.017706
1173.000000	-0.017641
1172.000000	-0.017624
1171.000000	-0.017679
1170.000000	-0.017761
1169.000000	-0.017819
1168.000000	-0.017829
1167.000000	-0.017795
1166.000000	-0.017715
1165.000000	-0.017565
1164.000000	-0.017317
1163.000000	-0.016989
1162.000000	-0.016648
1161.000000	-0.016356
1160.000000	-0.016113
1159.000000	-0.015892
1158.000000	-0.015701
1157.000000	-0.015591
1156.000000	-0.015582
1155.000000	-0.015623
1154.000000	-0.015646
1153.000000	-0.015635
1152.000000	-0.015629
1151.000000	-0.015654
1150.000000	-0.015690
1149.000000	-0.015702
1148.000000	-0.015674
1147.000000	-0.015620
1146.000000	-0.015572
1145.000000	-0.015542
1144.000000	-0.015516
1143.000000	-0.015473
1142.000000	-0.015418
1141.000000	-0.015376
1140.000000	-0.015355
1139.000000	-0.015332
1138.000000	-0.015286
1137.000000	-0.015223
1136.000000	-0.015168
1135.000000	-0.015132
1134.000000	-0.015098
1133.000000	-0.015038
1132.000000	-0.014950
1131.000000	-0.014866
1130.000000	-0.014820
1129.000000	-0.014800
1128.000000	-0.014761
1127.000000	-0.014679
1126.000000	-0.014594
1125.000000	-0.014554
1124.000000	-0.014540
1123.000000	-0.014485
1122.000000	-0.014370
1121.000000	-0.014251
1120.000000	-0.014193
1119.000000	-0.014188
1118.000000	-0.014170
1117.000000	-0.014098
1116.000000	-0.013999
1115.000000	-0.013922
1114.000000	-0.013874
1113.000000	-0.013801
1112.000000	-0.013647
1111.000000	-0.013429
1110.000000	-0.013225
1109.000000	-0.013097
1108.000000	-0.013030
1107.000000	-0.012975
1106.000000	-0.012918
1105.000000	-0.012884
1104.000000	-0.012882
1103.000000	-0.012881
1102.000000	-0.012846
1101.000000	-0.012770
1100.000000	-0.012679
1099.000000	-0.012603
1098.000000	-0.012555
1097.000000	-0.012525
1096.000000	-0.012487
1095.000000	-0.012431
1094.000000	-0.012372
1093.000000	-0.012318
1092.000000	-0.012246
1091.000000	-0.012133
1090.000000	-0.012004
1089.000000	-0.011914
1088.000000	-0.011881
1087.000000	-0.011862
1086.000000	-0.011798
1085.000000	-0.011685
1084.000000	-0.011559
1083.000000	-0.011462
1082.000000	-0.011399
1081.000000	-0.011349
1080.000000	-0.011297
1079.000000	-0.011251
1078.000000	-0.011224
1077.000000	-0.011196
1076.000000	-0.011123
1075.000000	-0.010989
1074.000000	-0.010843
1073.000000	-0.010747
1072.000000	-0.010706
1071.000000	-0.010667
1070.000000	-0.010593
1069.000000	-0.010502
1068.000000	-0.010428
1067.000000	-0.010373
1066.000000	-0.010312
1065.000000	-0.010237
1064.000000	-0.010176
1063.000000	-0.010156
1062.000000	-0.010164
1061.000000	-0.010149
1060.000000	-0.010078
1059.000000	-0.009983
1058.000000	-0.009928
1057.000000	-0.009937
1056.000000	-0.009962
1055.000000	-0.009942
1054.000000	-0.009882
1053.000000	-0.009848
1052.000000	-0.009882
1051.000000	-0.009952
1050.000000	-0.009997
1049.000000	-0.009998
1048.000000	-0.010002
1047.000000	-0.010052
1046.000000	-0.010135
1045.000000	-0.010186
1044.000000	-0.010169
1043.000000	-0.010127
1042.000000	-0.010131
1041.000000	-0.010186
1040.000000	-0.010216
1039.000000	-0.010144
1038.000000	-0.009975
1037.000000	-0.009774
1036.000000	-0.009588
1035.000000	-0.009421
1034.000000	-0.009262
1033.000000	-0.009117
1032.000000	-0.009001
1031.000000	-0.008909
1030.000000	-0.008813
1029.000000	-0.008682
1028.000000	-0.008534
1027.000000	-0.008441
1026.000000	-0.008469
1025.000000	-0.008587
1024.000000	-0.008684
1023.000000	-0.008688
1022.000000	-0.008642
1021.000000	-0.008628
1020.000000	-0.008657
1019.000000	-0.008669
1018.000000	-0.008643
1017.000000	-0.008629
1016.000000	-0.008677
1015.000000	-0.008752
1014.000000	-0.008772
1013.000000	-0.008692
1012.000000	-0.008543
1011.000000	-0.008400
1010.000000	-0.008310
1009.000000	-0.008262
1008.000000	-0.008212
1007.000000	-0.008146
1006.000000	-0.008094
1005.000000	-0.008086
1004.000000	-0.008097
1003.000000	-0.008076
1002.000000	-0.008010
1001.000000	-0.007931
1000.000000	-0.007875
999.000000	-0.007838
998.000000	-0.007795
997.000000	-0.007739
996.000000	-0.007678
995.000000	-0.007621
994.000000	-0.007555
993.000000	-0.007454
992.000000	-0.007321
991.000000	-0.007202
990.000000	-0.007148
989.000000	-0.007146
988.000000	-0.007125
987.000000	-0.007045
986.000000	-0.006956
985.000000	-0.006933
984.000000	-0.006974
983.000000	-0.007008
982.000000	-0.006993
981.000000	-0.006968
980.000000	-0.007000
979.000000	-0.007111
978.000000	-0.007255
977.000000	-0.007372
976.000000	-0.007439
975.000000	-0.007495
974.000000	-0.007593
973.000000	-0.007732
972.000000	-0.007853
971.000000	-0.007916
970.000000	-0.007952
969.000000	-0.008019
968.000000	-0.008118
967.000000	-0.008201
966.000000	-0.008248
965.000000	-0.008292
964.000000	-0.008358
963.000000	-0.008430
962.000000	-0.008477
961.000000	-0.008498
960.000000	-0.008520
959.000000	-0.008565
958.000000	-0.008626
957.000000	-0.008664
956.000000	-0.008637
955.000000	-0.008560
954.000000	-0.008519
953.000000	-0.008575
952.000000	-0.008687
951.000000	-0.008753
950.000000	-0.008737
949.000000	-0.008691
948.000000	-0.008665
947.000000	-0.008647
946.000000	-0.008606
945.000000	-0.008554
944.000000	-0.008524
943.000000	-0.008537
942.000000	-0.008586
941.000000	-0.008653
940.000000	-0.008717
939.000000	-0.008763
938.000000	-0.008799
937.000000	-0.008834
936.000000	-0.008847
935.000000	-0.008804
934.000000	-0.008712
933.000000	-0.008618
932.000000	-0.008543
931.000000	-0.008454
930.000000	-0.008318
929.000000	-0.008159
928.000000	-0.008044
927.000000	-0.008018
926.000000	-0.008075
925.000000	-0.008178
924.000000	-0.008310
923.000000	-0.008491
922.000000	-0.008759
921.000000	-0.009102
920.000000	-0.009425
919.000000	-0.009601
918.000000	-0.009568
917.000000	-0.009367
916.000000	-0.009086
915.000000	-0.008790
914.000000	-0.008518
913.000000	-0.008304
912.000000	-0.008166
911.000000	-0.008091
910.000000	-0.008042
909.000000	-0.007985
908.000000	-0.007924
907.000000	-0.007891
906.000000	-0.007903
905.000000	-0.007926
904.000000	-0.007897
903.000000	-0.007811
902.000000	-0.007734
901.000000	-0.007719
900.000000	-0.007728
899.000000	-0.007690
898.000000	-0.007598
897.000000	-0.007514
896.000000	-0.007486
895.000000	-0.007505
894.000000	-0.007530
893.000000	-0.007530
892.000000	-0.007504
891.000000	-0.007475
890.000000	-0.007471
889.000000	-0.007491
888.000000	-0.007504
887.000000	-0.007510
886.000000	-0.007567
885.000000	-0.007713
884.000000	-0.007895
883.000000	-0.008045
882.000000	-0.008184
881.000000	-0.008388
880.000000	-0.008654
879.000000	-0.008882
878.000000	-0.009000
877.000000	-0.009045
876.000000	-0.009094
875.000000	-0.009157
874.000000	-0.009193
873.000000	-0.009168
872.000000	-0.009098
871.000000	-0.009041
870.000000	-0.009048
869.000000	-0.009114
868.000000	-0.009170
867.000000	-0.009170
866.000000	-0.009168
865.000000	-0.009258
864.000000	-0.009458
863.000000	-0.009705
862.000000	-0.009967
861.000000	-0.010289
860.000000	-0.010725
859.000000	-0.011288
858.000000	-0.012001
857.000000	-0.012953
856.000000	-0.014278
855.000000	-0.016099
854.000000	-0.018478
853.000000	-0.021379
852.000000	-0.024606
851.000000	-0.027783
850.000000	-0.030439
849.000000	-0.032125
848.000000	-0.032530
847.000000	-0.031599
846.000000	-0.029590
845.000000	-0.026932
844.000000	-0.024006
843.000000	-0.021068
842.000000	-0.018304
841.000000	-0.015844
840.000000	-0.013748
839.000000	-0.012046
838.000000	-0.010770
837.000000	-0.009910
836.000000	-0.009364
835.000000	-0.009001
834.000000	-0.008751
833.000000	-0.008589
832.000000	-0.008458
831.000000	-0.008282
830.000000	-0.008074
829.000000	-0.007929
828.000000	-0.007901
827.000000	-0.007937
826.000000	-0.007962
825.000000	-0.007959
824.000000	-0.007947
823.000000	-0.007936
822.000000	-0.007921
821.000000	-0.007898
820.000000	-0.007862
819.000000	-0.007824
818.000000	-0.007813
817.000000	-0.007830
816.000000	-0.007814
815.000000	-0.007727
814.000000	-0.007633
813.000000	-0.007632
812.000000	-0.007709
811.000000	-0.007753
810.000000	-0.007708
809.000000	-0.007633
808.000000	-0.007601
807.000000	-0.007613
806.000000	-0.007636
805.000000	-0.007651
804.000000	-0.007657
803.000000	-0.007663
802.000000	-0.007695
801.000000	-0.007750
800.000000	-0.007773
799.000000	-0.007720
798.000000	-0.007639
797.000000	-0.007614
796.000000	-0.007640
795.000000	-0.007644
794.000000	-0.007616
793.000000	-0.007627
792.000000	-0.007713
791.000000	-0.007826
790.000000	-0.007907
789.000000	-0.007942
788.000000	-0.007927
787.000000	-0.007860
786.000000	-0.007776
785.000000	-0.007723
784.000000	-0.007693
783.000000	-0.007651
782.000000	-0.007607
781.000000	-0.007573
780.000000	-0.007504
779.000000	-0.007363
778.000000	-0.007238
777.000000	-0.007258
776.000000	-0.007396
775.000000	-0.007487
774.000000	-0.007452
773.000000	-0.007359
772.000000	-0.007286
771.000000	-0.007222
770.000000	-0.007156
769.000000	-0.007114
768.000000	-0.007090
767.000000	-0.007029
766.000000	-0.006940
765.000000	-0.006885
764.000000	-0.006865
763.000000	-0.006819
762.000000	-0.006755
761.000000	-0.006768
760.000000	-0.006873
759.000000	-0.006962
758.000000	-0.006968
757.000000	-0.006964
756.000000	-0.007035
755.000000	-0.007168
754.000000	-0.007305
753.000000	-0.007418
752.000000	-0.007463
751.000000	-0.007396
750.000000	-0.007252
749.000000	-0.007113
748.000000	-0.006986
747.000000	-0.006805
746.000000	-0.006580
745.000000	-0.006403
744.000000	-0.006277
743.000000	-0.006101
742.000000	-0.005865
741.000000	-0.005700
740.000000	-0.005672
739.000000	-0.005682
738.000000	-0.005646
737.000000	-0.005614
736.000000	-0.005638
735.000000	-0.005683
734.000000	-0.005737
733.000000	-0.005831
732.000000	-0.005912
731.000000	-0.005868
730.000000	-0.005742
729.000000	-0.005683
728.000000	-0.005716
727.000000	-0.005737
726.000000	-0.005699
725.000000	-0.005658
724.000000	-0.005577
723.000000	-0.005274
722.000000	-0.004714
721.000000	-0.004192
720.000000	-0.004080
719.000000	-0.004433
718.000000	-0.004957
717.000000	-0.005328
716.000000	-0.005402
715.000000	-0.005235
714.000000	-0.005011
713.000000	-0.004872
712.000000	-0.004801
711.000000	-0.004693
710.000000	-0.004540
709.000000	-0.004417
708.000000	-0.004320
707.000000	-0.004197
706.000000	-0.004033
705.000000	-0.003879
704.000000	-0.003790
703.000000	-0.003725
702.000000	-0.003626
701.000000	-0.003508
700.000000	-0.003378
699.000000	-0.003269
698.000000	-0.003218
697.000000	-0.003186
696.000000	-0.003064
695.000000	-0.002766
694.000000	-0.002442
693.000000	-0.002321
692.000000	-0.002302
691.000000	-0.002122
690.000000	-0.001759
689.000000	-0.001493
688.000000	-0.001496
687.000000	-0.001555
686.000000	-0.001488
685.000000	-0.001417
684.000000	-0.001428
683.000000	-0.001446
682.000000	-0.001478
681.000000	-0.001640
680.000000	-0.001822
679.000000	-0.001801
678.000000	-0.001708
677.000000	-0.001756
676.000000	-0.001869
675.000000	-0.001905
674.000000	-0.002007
673.000000	-0.002235
672.000000	-0.002308
671.000000	-0.002294
670.000000	-0.003804
669.000000	-0.008943
668.000000	-0.013388
667.000000	-0.011612
666.000000	-0.007940
665.000000	-0.004962
664.000000	-0.002221
663.000000	-0.000061
662.000000	0.001239
661.000000	0.001922
660.000000	0.002395
659.000000	0.002652
658.000000	0.002657
657.000000	0.002654
656.000000	0.002632
655.000000	0.002177
654.000000	0.001321
653.000000	0.000662
652.000000	0.000392
651.000000	0.000145
650.000000	-0.000190
649.000000	-0.000253
648.000000	-0.000066
647.000000	-0.000167
646.000000	-0.000644
645.000000	-0.001048
644.000000	-0.001189
643.000000	-0.001257
642.000000	-0.001293
641.000000	-0.001071
640.000000	-0.000626
639.000000	-0.000360
638.000000	-0.000390
637.000000	-0.000421
636.000000	-0.000388
635.000000	-0.000505
634.000000	-0.000716
633.000000	-0.000704
632.000000	-0.000465
631.000000	-0.000323
630.000000	-0.000335
629.000000	-0.000203
628.000000	0.000101
627.000000	0.000201
626.000000	0.000021
625.000000	-0.000079
624.000000	0.000086
623.000000	0.000347
622.000000	0.000566
621.000000	0.000646
620.000000	0.000267
619.000000	-0.000715
618.000000	-0.001644
617.000000	-0.001634
616.000000	-0.000775
615.000000	-0.000028
614.000000	0.000061
613.000000	-0.000180
612.000000	-0.000357
611.000000	-0.000527
610.000000	-0.000731
609.000000	-0.000687
608.000000	-0.000252
607.000000	0.000168
606.000000	0.000068
605.000000	-0.000582
604.000000	-0.001404
603.000000	-0.001950
602.000000	-0.001958
601.000000	-0.001514
600.000000	-0.001008
