# Supplementary material for: Real-time monitoring of the reversible capture and release of CO2 on anthraquinone and riboflavin-modified graphitic electrodes using ATR-SEIRAS
Source: Chem Sci. 2025 Nov 4;16(48):23189–202. doi: 10.1039/d5sc05427c (PMC12584010; doi:10.1039/d5sc05427c)
Supplement: SC-016-D5SC05427C-s001 [file SC-016-D5SC05427C-s001.zip › Data Folders/Main Figures/Figure3/3a/054.ASC]

PE IR       SUBTECH     SPECTRUM    ASCII       PEDS        4.00        
   -1
054.ASC
24/06/26
16:04:40.00
24/06/26
16:04:40.00
Administrator

600.000000
#HDR
-1
-1
#GR
Wavenumber
A
1.0
0.0
4000.000000
-1.000000
3401
8
0.031093
-0.032727
#DATA
4000.000000	-0.003864
3999.000000	-0.003887
3998.000000	-0.003904
3997.000000	-0.003919
3996.000000	-0.003933
3995.000000	-0.003933
3994.000000	-0.003910
3993.000000	-0.003868
3992.000000	-0.003826
3991.000000	-0.003801
3990.000000	-0.003803
3989.000000	-0.003824
3988.000000	-0.003852
3987.000000	-0.003874
3986.000000	-0.003881
3985.000000	-0.003867
3984.000000	-0.003835
3983.000000	-0.003793
3982.000000	-0.003754
3981.000000	-0.003721
3980.000000	-0.003694
3979.000000	-0.003670
3978.000000	-0.003651
3977.000000	-0.003642
3976.000000	-0.003646
3975.000000	-0.003660
3974.000000	-0.003671
3973.000000	-0.003667
3972.000000	-0.003647
3971.000000	-0.003625
3970.000000	-0.003620
3969.000000	-0.003643
3968.000000	-0.003687
3967.000000	-0.003731
3966.000000	-0.003763
3965.000000	-0.003782
3964.000000	-0.003795
3963.000000	-0.003805
3962.000000	-0.003810
3961.000000	-0.003804
3960.000000	-0.003788
3959.000000	-0.003769
3958.000000	-0.003756
3957.000000	-0.003757
3956.000000	-0.003778
3955.000000	-0.003811
3954.000000	-0.003840
3953.000000	-0.003849
3952.000000	-0.003835
3951.000000	-0.003812
3950.000000	-0.003798
3949.000000	-0.003801
3948.000000	-0.003820
3947.000000	-0.003851
3946.000000	-0.003890
3945.000000	-0.003931
3944.000000	-0.003959
3943.000000	-0.003966
3942.000000	-0.003959
3941.000000	-0.003953
3940.000000	-0.003955
3939.000000	-0.003960
3938.000000	-0.003961
3937.000000	-0.003957
3936.000000	-0.003956
3935.000000	-0.003958
3934.000000	-0.003957
3933.000000	-0.003943
3932.000000	-0.003914
3931.000000	-0.003879
3930.000000	-0.003850
3929.000000	-0.003834
3928.000000	-0.003838
3927.000000	-0.003863
3926.000000	-0.003900
3925.000000	-0.003931
3924.000000	-0.003945
3923.000000	-0.003942
3922.000000	-0.003930
3921.000000	-0.003916
3920.000000	-0.003908
3919.000000	-0.003914
3918.000000	-0.003933
3917.000000	-0.003955
3916.000000	-0.003974
3915.000000	-0.003991
3914.000000	-0.004008
3913.000000	-0.004023
3912.000000	-0.004027
3911.000000	-0.004014
3910.000000	-0.003988
3909.000000	-0.003957
3908.000000	-0.003930
3907.000000	-0.003909
3906.000000	-0.003886
3905.000000	-0.003851
3904.000000	-0.003804
3903.000000	-0.003762
3902.000000	-0.003746
3901.000000	-0.003759
3900.000000	-0.003788
3899.000000	-0.003819
3898.000000	-0.003845
3897.000000	-0.003862
3896.000000	-0.003866
3895.000000	-0.003857
3894.000000	-0.003852
3893.000000	-0.003867
3892.000000	-0.003896
3891.000000	-0.003908
3890.000000	-0.003888
3889.000000	-0.003860
3888.000000	-0.003845
3887.000000	-0.003831
3886.000000	-0.003802
3885.000000	-0.003773
3884.000000	-0.003781
3883.000000	-0.003844
3882.000000	-0.003936
3881.000000	-0.004004
3880.000000	-0.004015
3879.000000	-0.003987
3878.000000	-0.003970
3877.000000	-0.003998
3876.000000	-0.004051
3875.000000	-0.004077
3874.000000	-0.004044
3873.000000	-0.003975
3872.000000	-0.003914
3871.000000	-0.003871
3870.000000	-0.003829
3869.000000	-0.003791
3868.000000	-0.003783
3867.000000	-0.003812
3866.000000	-0.003850
3865.000000	-0.003883
3864.000000	-0.003924
3863.000000	-0.003978
3862.000000	-0.004021
3861.000000	-0.004028
3860.000000	-0.003989
3859.000000	-0.003914
3858.000000	-0.003829
3857.000000	-0.003776
3856.000000	-0.003775
3855.000000	-0.003793
3854.000000	-0.003765
3853.000000	-0.003685
3852.000000	-0.003632
3851.000000	-0.003673
3850.000000	-0.003785
3849.000000	-0.003910
3848.000000	-0.004013
3847.000000	-0.004086
3846.000000	-0.004130
3845.000000	-0.004133
3844.000000	-0.004087
3843.000000	-0.004004
3842.000000	-0.003924
3841.000000	-0.003884
3840.000000	-0.003882
3839.000000	-0.003883
3838.000000	-0.003866
3837.000000	-0.003843
3836.000000	-0.003842
3835.000000	-0.003876
3834.000000	-0.003931
3833.000000	-0.003983
3832.000000	-0.004012
3831.000000	-0.004018
3830.000000	-0.004016
3829.000000	-0.004022
3828.000000	-0.004027
3827.000000	-0.004006
3826.000000	-0.003945
3825.000000	-0.003867
3824.000000	-0.003817
3823.000000	-0.003816
3822.000000	-0.003843
3821.000000	-0.003860
3820.000000	-0.003849
3819.000000	-0.003843
3818.000000	-0.003871
3817.000000	-0.003915
3816.000000	-0.003951
3815.000000	-0.003981
3814.000000	-0.004027
3813.000000	-0.004082
3812.000000	-0.004113
3811.000000	-0.004104
3810.000000	-0.004071
3809.000000	-0.004035
3808.000000	-0.003990
3807.000000	-0.003923
3806.000000	-0.003850
3805.000000	-0.003815
3804.000000	-0.003842
3803.000000	-0.003898
3802.000000	-0.003934
3801.000000	-0.003938
3800.000000	-0.003944
3799.000000	-0.003988
3798.000000	-0.004053
3797.000000	-0.004094
3796.000000	-0.004098
3795.000000	-0.004094
3794.000000	-0.004114
3793.000000	-0.004153
3792.000000	-0.004188
3791.000000	-0.004204
3790.000000	-0.004200
3789.000000	-0.004186
3788.000000	-0.004169
3787.000000	-0.004161
3786.000000	-0.004163
3785.000000	-0.004167
3784.000000	-0.004161
3783.000000	-0.004144
3782.000000	-0.004127
3781.000000	-0.004120
3780.000000	-0.004119
3779.000000	-0.004117
3778.000000	-0.004109
3777.000000	-0.004103
3776.000000	-0.004104
3775.000000	-0.004103
3774.000000	-0.004093
3773.000000	-0.004076
3772.000000	-0.004053
3771.000000	-0.004020
3770.000000	-0.003984
3769.000000	-0.003963
3768.000000	-0.003978
3767.000000	-0.004025
3766.000000	-0.004070
3765.000000	-0.004081
3764.000000	-0.004062
3763.000000	-0.004043
3762.000000	-0.004041
3761.000000	-0.004052
3760.000000	-0.004071
3759.000000	-0.004086
3758.000000	-0.004076
3757.000000	-0.004027
3756.000000	-0.003959
3755.000000	-0.003889
3754.000000	-0.003810
3753.000000	-0.003704
3752.000000	-0.003580
3751.000000	-0.003466
3750.000000	-0.003362
3749.000000	-0.003269
3748.000000	-0.003224
3747.000000	-0.003251
3746.000000	-0.003282
3745.000000	-0.003229
3744.000000	-0.003125
3743.000000	-0.003079
3742.000000	-0.003101
3741.000000	-0.003102
3740.000000	-0.003010
3739.000000	-0.002830
3738.000000	-0.002621
3737.000000	-0.002467
3736.000000	-0.002508
3735.000000	-0.002815
3734.000000	-0.003224
3733.000000	-0.003428
3732.000000	-0.003271
3731.000000	-0.002860
3730.000000	-0.002412
3729.000000	-0.002067
3728.000000	-0.001866
3727.000000	-0.001801
3726.000000	-0.001846
3725.000000	-0.001954
3724.000000	-0.002093
3723.000000	-0.002269
3722.000000	-0.002492
3721.000000	-0.002753
3720.000000	-0.003024
3719.000000	-0.003258
3718.000000	-0.003415
3717.000000	-0.003474
3716.000000	-0.003467
3715.000000	-0.003410
3714.000000	-0.003234
3713.000000	-0.002854
3712.000000	-0.002347
3711.000000	-0.001968
3710.000000	-0.001879
3709.000000	-0.002020
3708.000000	-0.002229
3707.000000	-0.002378
3706.000000	-0.002432
3705.000000	-0.002433
3704.000000	-0.002448
3703.000000	-0.002495
3702.000000	-0.002529
3701.000000	-0.002503
3700.000000	-0.002437
3699.000000	-0.002397
3698.000000	-0.002419
3697.000000	-0.002484
3696.000000	-0.002540
3695.000000	-0.002543
3694.000000	-0.002496
3693.000000	-0.002471
3692.000000	-0.002580
3691.000000	-0.002890
3690.000000	-0.003278
3689.000000	-0.003493
3688.000000	-0.003411
3687.000000	-0.003167
3686.000000	-0.002963
3685.000000	-0.002881
3684.000000	-0.002884
3683.000000	-0.002901
3682.000000	-0.002897
3681.000000	-0.002855
3680.000000	-0.002767
3679.000000	-0.002646
3678.000000	-0.002536
3677.000000	-0.002479
3676.000000	-0.002479
3675.000000	-0.002488
3674.000000	-0.002466
3673.000000	-0.002437
3672.000000	-0.002430
3671.000000	-0.002442
3670.000000	-0.002468
3669.000000	-0.002503
3668.000000	-0.002541
3667.000000	-0.002580
3666.000000	-0.002607
3665.000000	-0.002612
3664.000000	-0.002596
3663.000000	-0.002569
3662.000000	-0.002538
3661.000000	-0.002494
3660.000000	-0.002438
3659.000000	-0.002378
3658.000000	-0.002321
3657.000000	-0.002257
3656.000000	-0.002179
3655.000000	-0.002098
3654.000000	-0.002039
3653.000000	-0.002008
3652.000000	-0.001978
3651.000000	-0.001920
3650.000000	-0.001833
3649.000000	-0.001743
3648.000000	-0.001681
3647.000000	-0.001665
3646.000000	-0.001685
3645.000000	-0.001719
3644.000000	-0.001745
3643.000000	-0.001744
3642.000000	-0.001708
3641.000000	-0.001645
3640.000000	-0.001571
3639.000000	-0.001494
3638.000000	-0.001409
3637.000000	-0.001307
3636.000000	-0.001180
3635.000000	-0.001034
3634.000000	-0.000895
3633.000000	-0.000792
3632.000000	-0.000722
3631.000000	-0.000625
3630.000000	-0.000452
3629.000000	-0.000270
3628.000000	-0.000211
3627.000000	-0.000304
3626.000000	-0.000474
3625.000000	-0.000652
3624.000000	-0.000848
3623.000000	-0.001136
3622.000000	-0.001555
3621.000000	-0.002010
3620.000000	-0.002273
3619.000000	-0.002172
3618.000000	-0.001795
3617.000000	-0.001401
3616.000000	-0.001182
3615.000000	-0.001165
3614.000000	-0.001260
3613.000000	-0.001345
3612.000000	-0.001356
3611.000000	-0.001286
3610.000000	-0.001139
3609.000000	-0.000969
3608.000000	-0.000875
3607.000000	-0.000924
3606.000000	-0.001076
3605.000000	-0.001230
3604.000000	-0.001313
3603.000000	-0.001306
3602.000000	-0.001250
3601.000000	-0.001216
3600.000000	-0.001257
3599.000000	-0.001356
3598.000000	-0.001434
3597.000000	-0.001416
3596.000000	-0.001297
3595.000000	-0.001146
3594.000000	-0.001053
3593.000000	-0.001064
3592.000000	-0.001167
3591.000000	-0.001332
3590.000000	-0.001531
3589.000000	-0.001737
3588.000000	-0.001910
3587.000000	-0.002022
3586.000000	-0.002080
3585.000000	-0.002114
3584.000000	-0.002151
3583.000000	-0.002196
3582.000000	-0.002253
3581.000000	-0.002317
3580.000000	-0.002378
3579.000000	-0.002425
3578.000000	-0.002462
3577.000000	-0.002500
3576.000000	-0.002537
3575.000000	-0.002563
3574.000000	-0.002573
3573.000000	-0.002577
3572.000000	-0.002586
3571.000000	-0.002598
3570.000000	-0.002606
3569.000000	-0.002603
3568.000000	-0.002598
3567.000000	-0.002606
3566.000000	-0.002627
3565.000000	-0.002650
3564.000000	-0.002673
3563.000000	-0.002700
3562.000000	-0.002736
3561.000000	-0.002778
3560.000000	-0.002816
3559.000000	-0.002839
3558.000000	-0.002848
3557.000000	-0.002854
3556.000000	-0.002866
3555.000000	-0.002891
3554.000000	-0.002921
3553.000000	-0.002942
3552.000000	-0.002944
3551.000000	-0.002930
3550.000000	-0.002915
3549.000000	-0.002911
3548.000000	-0.002917
3547.000000	-0.002923
3546.000000	-0.002923
3545.000000	-0.002919
3544.000000	-0.002921
3543.000000	-0.002933
3542.000000	-0.002948
3541.000000	-0.002953
3540.000000	-0.002945
3539.000000	-0.002933
3538.000000	-0.002932
3537.000000	-0.002949
3536.000000	-0.002981
3535.000000	-0.003016
3534.000000	-0.003043
3533.000000	-0.003050
3532.000000	-0.003041
3531.000000	-0.003030
3530.000000	-0.003033
3529.000000	-0.003054
3528.000000	-0.003082
3527.000000	-0.003103
3526.000000	-0.003117
3525.000000	-0.003134
3524.000000	-0.003160
3523.000000	-0.003193
3522.000000	-0.003228
3521.000000	-0.003258
3520.000000	-0.003279
3519.000000	-0.003292
3518.000000	-0.003298
3517.000000	-0.003304
3516.000000	-0.003314
3515.000000	-0.003330
3514.000000	-0.003354
3513.000000	-0.003388
3512.000000	-0.003434
3511.000000	-0.003484
3510.000000	-0.003522
3509.000000	-0.003530
3508.000000	-0.003508
3507.000000	-0.003472
3506.000000	-0.003446
3505.000000	-0.003444
3504.000000	-0.003466
3503.000000	-0.003509
3502.000000	-0.003558
3501.000000	-0.003603
3500.000000	-0.003635
3499.000000	-0.003653
3498.000000	-0.003659
3497.000000	-0.003663
3496.000000	-0.003670
3495.000000	-0.003677
3494.000000	-0.003677
3493.000000	-0.003665
3492.000000	-0.003649
3491.000000	-0.003641
3490.000000	-0.003648
3489.000000	-0.003662
3488.000000	-0.003675
3487.000000	-0.003680
3486.000000	-0.003681
3485.000000	-0.003684
3484.000000	-0.003692
3483.000000	-0.003704
3482.000000	-0.003714
3481.000000	-0.003715
3480.000000	-0.003712
3479.000000	-0.003712
3478.000000	-0.003718
3477.000000	-0.003724
3476.000000	-0.003723
3475.000000	-0.003722
3474.000000	-0.003730
3473.000000	-0.003750
3472.000000	-0.003768
3471.000000	-0.003768
3470.000000	-0.003748
3469.000000	-0.003727
3468.000000	-0.003722
3467.000000	-0.003732
3466.000000	-0.003742
3465.000000	-0.003734
3464.000000	-0.003708
3463.000000	-0.003678
3462.000000	-0.003661
3461.000000	-0.003662
3460.000000	-0.003681
3459.000000	-0.003710
3458.000000	-0.003742
3457.000000	-0.003763
3456.000000	-0.003767
3455.000000	-0.003759
3454.000000	-0.003748
3453.000000	-0.003739
3452.000000	-0.003722
3451.000000	-0.003693
3450.000000	-0.003663
3449.000000	-0.003651
3448.000000	-0.003662
3447.000000	-0.003684
3446.000000	-0.003698
3445.000000	-0.003696
3444.000000	-0.003684
3443.000000	-0.003665
3442.000000	-0.003643
3441.000000	-0.003626
3440.000000	-0.003619
3439.000000	-0.003622
3438.000000	-0.003624
3437.000000	-0.003619
3436.000000	-0.003612
3435.000000	-0.003616
3434.000000	-0.003631
3433.000000	-0.003643
3432.000000	-0.003637
3431.000000	-0.003614
3430.000000	-0.003590
3429.000000	-0.003575
3428.000000	-0.003575
3427.000000	-0.003587
3426.000000	-0.003605
3425.000000	-0.003620
3424.000000	-0.003618
3423.000000	-0.003594
3422.000000	-0.003556
3421.000000	-0.003529
3420.000000	-0.003529
3419.000000	-0.003550
3418.000000	-0.003568
3417.000000	-0.003563
3416.000000	-0.003537
3415.000000	-0.003510
3414.000000	-0.003494
3413.000000	-0.003487
3412.000000	-0.003482
3411.000000	-0.003477
3410.000000	-0.003474
3409.000000	-0.003466
3408.000000	-0.003442
3407.000000	-0.003399
3406.000000	-0.003353
3405.000000	-0.003326
3404.000000	-0.003329
3403.000000	-0.003356
3402.000000	-0.003389
3401.000000	-0.003412
3400.000000	-0.003419
3399.000000	-0.003410
3398.000000	-0.003388
3397.000000	-0.003356
3396.000000	-0.003327
3395.000000	-0.003315
3394.000000	-0.003325
3393.000000	-0.003346
3392.000000	-0.003358
3391.000000	-0.003354
3390.000000	-0.003335
3389.000000	-0.003307
3388.000000	-0.003275
3387.000000	-0.003245
3386.000000	-0.003225
3385.000000	-0.003219
3384.000000	-0.003221
3383.000000	-0.003223
3382.000000	-0.003221
3381.000000	-0.003221
3380.000000	-0.003226
3379.000000	-0.003236
3378.000000	-0.003247
3377.000000	-0.003253
3376.000000	-0.003250
3375.000000	-0.003240
3374.000000	-0.003225
3373.000000	-0.003208
3372.000000	-0.003191
3371.000000	-0.003182
3370.000000	-0.003182
3369.000000	-0.003183
3368.000000	-0.003174
3367.000000	-0.003157
3366.000000	-0.003145
3365.000000	-0.003150
3364.000000	-0.003166
3363.000000	-0.003177
3362.000000	-0.003173
3361.000000	-0.003158
3360.000000	-0.003145
3359.000000	-0.003143
3358.000000	-0.003149
3357.000000	-0.003155
3356.000000	-0.003149
3355.000000	-0.003126
3354.000000	-0.003094
3353.000000	-0.003065
3352.000000	-0.003051
3351.000000	-0.003054
3350.000000	-0.003070
3349.000000	-0.003087
3348.000000	-0.003089
3347.000000	-0.003069
3346.000000	-0.003041
3345.000000	-0.003024
3344.000000	-0.003028
3343.000000	-0.003042
3342.000000	-0.003050
3341.000000	-0.003047
3340.000000	-0.003040
3339.000000	-0.003034
3338.000000	-0.003027
3337.000000	-0.003016
3336.000000	-0.003003
3335.000000	-0.002985
3334.000000	-0.002964
3333.000000	-0.002944
3332.000000	-0.002934
3331.000000	-0.002940
3330.000000	-0.002959
3329.000000	-0.002978
3328.000000	-0.002985
3327.000000	-0.002975
3326.000000	-0.002953
3325.000000	-0.002932
3324.000000	-0.002925
3323.000000	-0.002933
3322.000000	-0.002946
3321.000000	-0.002947
3320.000000	-0.002932
3319.000000	-0.002906
3318.000000	-0.002882
3317.000000	-0.002865
3316.000000	-0.002857
3315.000000	-0.002857
3314.000000	-0.002861
3313.000000	-0.002862
3312.000000	-0.002859
3311.000000	-0.002856
3310.000000	-0.002861
3309.000000	-0.002872
3308.000000	-0.002882
3307.000000	-0.002883
3306.000000	-0.002878
3305.000000	-0.002880
3304.000000	-0.002897
3303.000000	-0.002919
3302.000000	-0.002928
3301.000000	-0.002913
3300.000000	-0.002885
3299.000000	-0.002861
3298.000000	-0.002851
3297.000000	-0.002851
3296.000000	-0.002853
3295.000000	-0.002855
3294.000000	-0.002857
3293.000000	-0.002854
3292.000000	-0.002840
3291.000000	-0.002819
3290.000000	-0.002805
3289.000000	-0.002804
3288.000000	-0.002809
3287.000000	-0.002812
3286.000000	-0.002810
3285.000000	-0.002812
3284.000000	-0.002822
3283.000000	-0.002833
3282.000000	-0.002838
3281.000000	-0.002839
3280.000000	-0.002846
3279.000000	-0.002855
3278.000000	-0.002849
3277.000000	-0.002818
3276.000000	-0.002771
3275.000000	-0.002734
3274.000000	-0.002725
3273.000000	-0.002734
3272.000000	-0.002742
3271.000000	-0.002741
3270.000000	-0.002742
3269.000000	-0.002749
3268.000000	-0.002754
3267.000000	-0.002742
3266.000000	-0.002711
3265.000000	-0.002679
3264.000000	-0.002655
3263.000000	-0.002635
3262.000000	-0.002610
3261.000000	-0.002589
3260.000000	-0.002588
3259.000000	-0.002609
3258.000000	-0.002633
3257.000000	-0.002637
3256.000000	-0.002616
3255.000000	-0.002583
3254.000000	-0.002554
3253.000000	-0.002532
3252.000000	-0.002510
3251.000000	-0.002476
3250.000000	-0.002433
3249.000000	-0.002391
3248.000000	-0.002364
3247.000000	-0.002355
3246.000000	-0.002351
3245.000000	-0.002346
3244.000000	-0.002347
3243.000000	-0.002358
3242.000000	-0.002371
3241.000000	-0.002370
3240.000000	-0.002353
3239.000000	-0.002332
3238.000000	-0.002315
3237.000000	-0.002300
3236.000000	-0.002283
3235.000000	-0.002268
3234.000000	-0.002265
3233.000000	-0.002276
3232.000000	-0.002292
3231.000000	-0.002299
3230.000000	-0.002289
3229.000000	-0.002267
3228.000000	-0.002246
3227.000000	-0.002232
3226.000000	-0.002218
3225.000000	-0.002190
3224.000000	-0.002147
3223.000000	-0.002097
3222.000000	-0.002053
3221.000000	-0.002020
3220.000000	-0.002004
3219.000000	-0.002003
3218.000000	-0.002006
3217.000000	-0.001995
3216.000000	-0.001966
3215.000000	-0.001935
3214.000000	-0.001919
3213.000000	-0.001911
3212.000000	-0.001890
3211.000000	-0.001847
3210.000000	-0.001790
3209.000000	-0.001735
3208.000000	-0.001691
3207.000000	-0.001658
3206.000000	-0.001631
3205.000000	-0.001607
3204.000000	-0.001577
3203.000000	-0.001540
3202.000000	-0.001506
3201.000000	-0.001488
3200.000000	-0.001496
3199.000000	-0.001520
3198.000000	-0.001544
3197.000000	-0.001557
3196.000000	-0.001565
3195.000000	-0.001579
3194.000000	-0.001603
3193.000000	-0.001630
3192.000000	-0.001650
3191.000000	-0.001660
3190.000000	-0.001660
3189.000000	-0.001652
3188.000000	-0.001640
3187.000000	-0.001636
3186.000000	-0.001646
3185.000000	-0.001669
3184.000000	-0.001691
3183.000000	-0.001692
3182.000000	-0.001665
3181.000000	-0.001620
3180.000000	-0.001576
3179.000000	-0.001549
3178.000000	-0.001540
3177.000000	-0.001533
3176.000000	-0.001503
3175.000000	-0.001442
3174.000000	-0.001355
3173.000000	-0.001255
3172.000000	-0.001151
3171.000000	-0.001044
3170.000000	-0.000925
3169.000000	-0.000784
3168.000000	-0.000624
3167.000000	-0.000464
3166.000000	-0.000336
3165.000000	-0.000264
3164.000000	-0.000259
3163.000000	-0.000318
3162.000000	-0.000432
3161.000000	-0.000588
3160.000000	-0.000765
3159.000000	-0.000938
3158.000000	-0.001087
3157.000000	-0.001204
3156.000000	-0.001294
3155.000000	-0.001369
3154.000000	-0.001438
3153.000000	-0.001499
3152.000000	-0.001540
3151.000000	-0.001560
3150.000000	-0.001567
3149.000000	-0.001575
3148.000000	-0.001587
3147.000000	-0.001599
3146.000000	-0.001602
3145.000000	-0.001598
3144.000000	-0.001591
3143.000000	-0.001589
3142.000000	-0.001595
3141.000000	-0.001606
3140.000000	-0.001611
3139.000000	-0.001607
3138.000000	-0.001606
3137.000000	-0.001621
3136.000000	-0.001650
3135.000000	-0.001676
3134.000000	-0.001682
3133.000000	-0.001666
3132.000000	-0.001640
3131.000000	-0.001614
3130.000000	-0.001593
3129.000000	-0.001577
3128.000000	-0.001570
3127.000000	-0.001569
3126.000000	-0.001572
3125.000000	-0.001570
3124.000000	-0.001562
3123.000000	-0.001555
3122.000000	-0.001554
3121.000000	-0.001557
3120.000000	-0.001553
3119.000000	-0.001540
3118.000000	-0.001528
3117.000000	-0.001526
3116.000000	-0.001529
3115.000000	-0.001526
3114.000000	-0.001517
3113.000000	-0.001514
3112.000000	-0.001524
3111.000000	-0.001536
3110.000000	-0.001535
3109.000000	-0.001520
3108.000000	-0.001503
3107.000000	-0.001497
3106.000000	-0.001508
3105.000000	-0.001530
3104.000000	-0.001552
3103.000000	-0.001562
3102.000000	-0.001557
3101.000000	-0.001546
3100.000000	-0.001537
3099.000000	-0.001529
3098.000000	-0.001512
3097.000000	-0.001485
3096.000000	-0.001463
3095.000000	-0.001460
3094.000000	-0.001470
3093.000000	-0.001481
3092.000000	-0.001492
3091.000000	-0.001508
3090.000000	-0.001530
3089.000000	-0.001547
3088.000000	-0.001549
3087.000000	-0.001540
3086.000000	-0.001526
3085.000000	-0.001509
3084.000000	-0.001490
3083.000000	-0.001474
3082.000000	-0.001465
3081.000000	-0.001462
3080.000000	-0.001457
3079.000000	-0.001443
3078.000000	-0.001423
3077.000000	-0.001406
3076.000000	-0.001407
3075.000000	-0.001427
3074.000000	-0.001455
3073.000000	-0.001472
3072.000000	-0.001470
3071.000000	-0.001461
3070.000000	-0.001455
3069.000000	-0.001451
3068.000000	-0.001436
3067.000000	-0.001407
3066.000000	-0.001375
3065.000000	-0.001354
3064.000000	-0.001353
3063.000000	-0.001370
3062.000000	-0.001392
3061.000000	-0.001405
3060.000000	-0.001402
3059.000000	-0.001388
3058.000000	-0.001376
3057.000000	-0.001370
3056.000000	-0.001367
3055.000000	-0.001359
3054.000000	-0.001346
3053.000000	-0.001330
3052.000000	-0.001313
3051.000000	-0.001295
3050.000000	-0.001277
3049.000000	-0.001265
3048.000000	-0.001267
3047.000000	-0.001279
3046.000000	-0.001291
3045.000000	-0.001289
3044.000000	-0.001265
3043.000000	-0.001226
3042.000000	-0.001192
3041.000000	-0.001179
3040.000000	-0.001192
3039.000000	-0.001214
3038.000000	-0.001226
3037.000000	-0.001215
3036.000000	-0.001181
3035.000000	-0.001133
3034.000000	-0.001084
3033.000000	-0.001050
3032.000000	-0.001041
3031.000000	-0.001054
3030.000000	-0.001074
3029.000000	-0.001088
3028.000000	-0.001086
3027.000000	-0.001064
3026.000000	-0.001018
3025.000000	-0.000950
3024.000000	-0.000878
3023.000000	-0.000823
3022.000000	-0.000788
3021.000000	-0.000759
3020.000000	-0.000721
3019.000000	-0.000673
3018.000000	-0.000616
3017.000000	-0.000546
3016.000000	-0.000458
3015.000000	-0.000361
3014.000000	-0.000277
3013.000000	-0.000219
3012.000000	-0.000181
3011.000000	-0.000148
3010.000000	-0.000101
3009.000000	-0.000031
3008.000000	0.000065
3007.000000	0.000179
3006.000000	0.000294
3005.000000	0.000391
3004.000000	0.000461
3003.000000	0.000503
3002.000000	0.000531
3001.000000	0.000562
3000.000000	0.000605
2999.000000	0.000658
2998.000000	0.000707
2997.000000	0.000747
2996.000000	0.000782
2995.000000	0.000821
2994.000000	0.000867
2993.000000	0.000912
2992.000000	0.000947
2991.000000	0.000975
2990.000000	0.001011
2989.000000	0.001077
2988.000000	0.001183
2987.000000	0.001314
2986.000000	0.001440
2985.000000	0.001546
2984.000000	0.001644
2983.000000	0.001764
2982.000000	0.001923
2981.000000	0.002113
2980.000000	0.002322
2979.000000	0.002542
2978.000000	0.002771
2977.000000	0.003000
2976.000000	0.003208
2975.000000	0.003382
2974.000000	0.003522
2973.000000	0.003636
2972.000000	0.003728
2971.000000	0.003795
2970.000000	0.003824
2969.000000	0.003806
2968.000000	0.003736
2967.000000	0.003619
2966.000000	0.003469
2965.000000	0.003295
2964.000000	0.003107
2963.000000	0.002908
2962.000000	0.002699
2961.000000	0.002484
2960.000000	0.002275
2959.000000	0.002090
2958.000000	0.001949
2957.000000	0.001855
2956.000000	0.001798
2955.000000	0.001762
2954.000000	0.001734
2953.000000	0.001708
2952.000000	0.001688
2951.000000	0.001688
2950.000000	0.001724
2949.000000	0.001796
2948.000000	0.001895
2947.000000	0.002010
2946.000000	0.002142
2945.000000	0.002291
2944.000000	0.002444
2943.000000	0.002578
2942.000000	0.002677
2941.000000	0.002736
2940.000000	0.002752
2939.000000	0.002729
2938.000000	0.002681
2937.000000	0.002626
2936.000000	0.002565
2935.000000	0.002485
2934.000000	0.002373
2933.000000	0.002235
2932.000000	0.002086
2931.000000	0.001929
2930.000000	0.001765
2929.000000	0.001603
2928.000000	0.001458
2927.000000	0.001333
2926.000000	0.001217
2925.000000	0.001094
2924.000000	0.000969
2923.000000	0.000857
2922.000000	0.000765
2921.000000	0.000688
2920.000000	0.000612
2919.000000	0.000530
2918.000000	0.000445
2917.000000	0.000359
2916.000000	0.000278
2915.000000	0.000206
2914.000000	0.000145
2913.000000	0.000095
2912.000000	0.000050
2911.000000	-0.000002
2910.000000	-0.000067
2909.000000	-0.000142
2908.000000	-0.000217
2907.000000	-0.000284
2906.000000	-0.000344
2905.000000	-0.000400
2904.000000	-0.000456
2903.000000	-0.000507
2902.000000	-0.000551
2901.000000	-0.000589
2900.000000	-0.000622
2899.000000	-0.000648
2898.000000	-0.000664
2897.000000	-0.000669
2896.000000	-0.000669
2895.000000	-0.000666
2894.000000	-0.000649
2893.000000	-0.000609
2892.000000	-0.000544
2891.000000	-0.000458
2890.000000	-0.000349
2889.000000	-0.000209
2888.000000	-0.000035
2887.000000	0.000158
2886.000000	0.000353
2885.000000	0.000545
2884.000000	0.000736
2883.000000	0.000922
2882.000000	0.001084
2881.000000	0.001187
2880.000000	0.001200
2879.000000	0.001114
2878.000000	0.000949
2877.000000	0.000745
2876.000000	0.000539
2875.000000	0.000346
2874.000000	0.000161
2873.000000	-0.000018
2872.000000	-0.000182
2871.000000	-0.000325
2870.000000	-0.000459
2869.000000	-0.000606
2868.000000	-0.000769
2867.000000	-0.000937
2866.000000	-0.001098
2865.000000	-0.001247
2864.000000	-0.001386
2863.000000	-0.001509
2862.000000	-0.001613
2861.000000	-0.001704
2860.000000	-0.001789
2859.000000	-0.001870
2858.000000	-0.001944
2857.000000	-0.002009
2856.000000	-0.002070
2855.000000	-0.002129
2854.000000	-0.002183
2853.000000	-0.002230
2852.000000	-0.002276
2851.000000	-0.002324
2850.000000	-0.002370
2849.000000	-0.002405
2848.000000	-0.002428
2847.000000	-0.002446
2846.000000	-0.002467
2845.000000	-0.002497
2844.000000	-0.002538
2843.000000	-0.002581
2842.000000	-0.002617
2841.000000	-0.002638
2840.000000	-0.002649
2839.000000	-0.002660
2838.000000	-0.002676
2837.000000	-0.002696
2836.000000	-0.002720
2835.000000	-0.002749
2834.000000	-0.002781
2833.000000	-0.002812
2832.000000	-0.002836
2831.000000	-0.002855
2830.000000	-0.002870
2829.000000	-0.002886
2828.000000	-0.002908
2827.000000	-0.002934
2826.000000	-0.002961
2825.000000	-0.002980
2824.000000	-0.002989
2823.000000	-0.002992
2822.000000	-0.002999
2821.000000	-0.003018
2820.000000	-0.003050
2819.000000	-0.003088
2818.000000	-0.003128
2817.000000	-0.003164
2816.000000	-0.003194
2815.000000	-0.003218
2814.000000	-0.003233
2813.000000	-0.003242
2812.000000	-0.003251
2811.000000	-0.003265
2810.000000	-0.003283
2809.000000	-0.003295
2808.000000	-0.003298
2807.000000	-0.003296
2806.000000	-0.003298
2805.000000	-0.003305
2804.000000	-0.003309
2803.000000	-0.003305
2802.000000	-0.003296
2801.000000	-0.003292
2800.000000	-0.003298
2799.000000	-0.003313
2798.000000	-0.003323
2797.000000	-0.003324
2796.000000	-0.003321
2795.000000	-0.003327
2794.000000	-0.003342
2793.000000	-0.003353
2792.000000	-0.003352
2791.000000	-0.003344
2790.000000	-0.003344
2789.000000	-0.003359
2788.000000	-0.003388
2787.000000	-0.003426
2786.000000	-0.003460
2785.000000	-0.003476
2784.000000	-0.003465
2783.000000	-0.003438
2782.000000	-0.003417
2781.000000	-0.003414
2780.000000	-0.003423
2779.000000	-0.003430
2778.000000	-0.003434
2777.000000	-0.003439
2776.000000	-0.003448
2775.000000	-0.003456
2774.000000	-0.003457
2773.000000	-0.003452
2772.000000	-0.003444
2771.000000	-0.003432
2770.000000	-0.003420
2769.000000	-0.003413
2768.000000	-0.003412
2767.000000	-0.003406
2766.000000	-0.003388
2765.000000	-0.003359
2764.000000	-0.003336
2763.000000	-0.003338
2762.000000	-0.003368
2761.000000	-0.003412
2760.000000	-0.003446
2759.000000	-0.003450
2758.000000	-0.003423
2757.000000	-0.003380
2756.000000	-0.003339
2755.000000	-0.003311
2754.000000	-0.003295
2753.000000	-0.003288
2752.000000	-0.003280
2751.000000	-0.003265
2750.000000	-0.003241
2749.000000	-0.003216
2748.000000	-0.003203
2747.000000	-0.003198
2746.000000	-0.003189
2745.000000	-0.003166
2744.000000	-0.003134
2743.000000	-0.003106
2742.000000	-0.003094
2741.000000	-0.003096
2740.000000	-0.003100
2739.000000	-0.003098
2738.000000	-0.003091
2737.000000	-0.003087
2736.000000	-0.003091
2735.000000	-0.003098
2734.000000	-0.003101
2733.000000	-0.003094
2732.000000	-0.003083
2731.000000	-0.003070
2730.000000	-0.003060
2729.000000	-0.003058
2728.000000	-0.003073
2727.000000	-0.003098
2726.000000	-0.003113
2725.000000	-0.003105
2724.000000	-0.003078
2723.000000	-0.003051
2722.000000	-0.003031
2721.000000	-0.003018
2720.000000	-0.003007
2719.000000	-0.002996
2718.000000	-0.002985
2717.000000	-0.002973
2716.000000	-0.002960
2715.000000	-0.002950
2714.000000	-0.002943
2713.000000	-0.002937
2712.000000	-0.002928
2711.000000	-0.002911
2710.000000	-0.002888
2709.000000	-0.002866
2708.000000	-0.002856
2707.000000	-0.002863
2706.000000	-0.002876
2705.000000	-0.002874
2704.000000	-0.002852
2703.000000	-0.002822
2702.000000	-0.002804
2701.000000	-0.002796
2700.000000	-0.002789
2699.000000	-0.002775
2698.000000	-0.002759
2697.000000	-0.002748
2696.000000	-0.002742
2695.000000	-0.002733
2694.000000	-0.002718
2693.000000	-0.002697
2692.000000	-0.002676
2691.000000	-0.002660
2690.000000	-0.002652
2689.000000	-0.002644
2688.000000	-0.002629
2687.000000	-0.002607
2686.000000	-0.002588
2685.000000	-0.002581
2684.000000	-0.002584
2683.000000	-0.002586
2682.000000	-0.002579
2681.000000	-0.002563
2680.000000	-0.002540
2679.000000	-0.002515
2678.000000	-0.002494
2677.000000	-0.002484
2676.000000	-0.002486
2675.000000	-0.002491
2674.000000	-0.002491
2673.000000	-0.002482
2672.000000	-0.002470
2671.000000	-0.002462
2670.000000	-0.002460
2669.000000	-0.002466
2668.000000	-0.002478
2667.000000	-0.002497
2666.000000	-0.002521
2665.000000	-0.002545
2664.000000	-0.002560
2663.000000	-0.002561
2662.000000	-0.002557
2661.000000	-0.002556
2660.000000	-0.002563
2659.000000	-0.002570
2658.000000	-0.002580
2657.000000	-0.002596
2656.000000	-0.002615
2655.000000	-0.002622
2654.000000	-0.002610
2653.000000	-0.002600
2652.000000	-0.002615
2651.000000	-0.002650
2650.000000	-0.002678
2649.000000	-0.002684
2648.000000	-0.002681
2647.000000	-0.002685
2646.000000	-0.002692
2645.000000	-0.002684
2644.000000	-0.002649
2643.000000	-0.002601
2642.000000	-0.002566
2641.000000	-0.002561
2640.000000	-0.002581
2639.000000	-0.002600
2638.000000	-0.002599
2637.000000	-0.002572
2636.000000	-0.002527
2635.000000	-0.002469
2634.000000	-0.002404
2633.000000	-0.002339
2632.000000	-0.002278
2631.000000	-0.002218
2630.000000	-0.002161
2629.000000	-0.002122
2628.000000	-0.002121
2627.000000	-0.002155
2626.000000	-0.002204
2625.000000	-0.002252
2624.000000	-0.002302
2623.000000	-0.002361
2622.000000	-0.002424
2621.000000	-0.002490
2620.000000	-0.002560
2619.000000	-0.002631
2618.000000	-0.002693
2617.000000	-0.002737
2616.000000	-0.002773
2615.000000	-0.002810
2614.000000	-0.002848
2613.000000	-0.002878
2612.000000	-0.002897
2611.000000	-0.002910
2610.000000	-0.002922
2609.000000	-0.002937
2608.000000	-0.002965
2607.000000	-0.003006
2606.000000	-0.003051
2605.000000	-0.003087
2604.000000	-0.003117
2603.000000	-0.003150
2602.000000	-0.003183
2601.000000	-0.003204
2600.000000	-0.003207
2599.000000	-0.003200
2598.000000	-0.003195
2597.000000	-0.003203
2596.000000	-0.003222
2595.000000	-0.003247
2594.000000	-0.003269
2593.000000	-0.003285
2592.000000	-0.003306
2591.000000	-0.003336
2590.000000	-0.003364
2589.000000	-0.003378
2588.000000	-0.003374
2587.000000	-0.003359
2586.000000	-0.003341
2585.000000	-0.003331
2584.000000	-0.003342
2583.000000	-0.003381
2582.000000	-0.003432
2581.000000	-0.003468
2580.000000	-0.003475
2579.000000	-0.003467
2578.000000	-0.003461
2577.000000	-0.003471
2576.000000	-0.003495
2575.000000	-0.003525
2574.000000	-0.003548
2573.000000	-0.003554
2572.000000	-0.003544
2571.000000	-0.003533
2570.000000	-0.003535
2569.000000	-0.003549
2568.000000	-0.003568
2567.000000	-0.003583
2566.000000	-0.003594
2565.000000	-0.003607
2564.000000	-0.003633
2563.000000	-0.003670
2562.000000	-0.003706
2561.000000	-0.003725
2560.000000	-0.003724
2559.000000	-0.003714
2558.000000	-0.003706
2557.000000	-0.003706
2556.000000	-0.003716
2555.000000	-0.003736
2554.000000	-0.003763
2553.000000	-0.003790
2552.000000	-0.003810
2551.000000	-0.003822
2550.000000	-0.003832
2549.000000	-0.003844
2548.000000	-0.003855
2547.000000	-0.003853
2546.000000	-0.003834
2545.000000	-0.003811
2544.000000	-0.003805
2543.000000	-0.003826
2542.000000	-0.003860
2541.000000	-0.003888
2540.000000	-0.003905
2539.000000	-0.003915
2538.000000	-0.003924
2537.000000	-0.003928
2536.000000	-0.003931
2535.000000	-0.003943
2534.000000	-0.003968
2533.000000	-0.004000
2532.000000	-0.004027
2531.000000	-0.004039
2530.000000	-0.004035
2529.000000	-0.004018
2528.000000	-0.004002
2527.000000	-0.003998
2526.000000	-0.004008
2525.000000	-0.004023
2524.000000	-0.004031
2523.000000	-0.004029
2522.000000	-0.004024
2521.000000	-0.004025
2520.000000	-0.004035
2519.000000	-0.004047
2518.000000	-0.004054
2517.000000	-0.004059
2516.000000	-0.004067
2515.000000	-0.004074
2514.000000	-0.004074
2513.000000	-0.004069
2512.000000	-0.004075
2511.000000	-0.004093
2510.000000	-0.004109
2509.000000	-0.004112
2508.000000	-0.004105
2507.000000	-0.004103
2506.000000	-0.004109
2505.000000	-0.004119
2504.000000	-0.004128
2503.000000	-0.004133
2502.000000	-0.004132
2501.000000	-0.004128
2500.000000	-0.004126
2499.000000	-0.004121
2498.000000	-0.004111
2497.000000	-0.004104
2496.000000	-0.004115
2495.000000	-0.004145
2494.000000	-0.004178
2493.000000	-0.004199
2492.000000	-0.004208
2491.000000	-0.004208
2490.000000	-0.004200
2489.000000	-0.004191
2488.000000	-0.004193
2487.000000	-0.004206
2486.000000	-0.004213
2485.000000	-0.004200
2484.000000	-0.004179
2483.000000	-0.004171
2482.000000	-0.004174
2481.000000	-0.004175
2480.000000	-0.004170
2479.000000	-0.004169
2478.000000	-0.004177
2477.000000	-0.004188
2476.000000	-0.004195
2475.000000	-0.004190
2474.000000	-0.004171
2473.000000	-0.004142
2472.000000	-0.004125
2471.000000	-0.004133
2470.000000	-0.004167
2469.000000	-0.004213
2468.000000	-0.004255
2467.000000	-0.004281
2466.000000	-0.004278
2465.000000	-0.004253
2464.000000	-0.004230
2463.000000	-0.004227
2462.000000	-0.004240
2461.000000	-0.004257
2460.000000	-0.004274
2459.000000	-0.004289
2458.000000	-0.004286
2457.000000	-0.004260
2456.000000	-0.004229
2455.000000	-0.004217
2454.000000	-0.004223
2453.000000	-0.004229
2452.000000	-0.004226
2451.000000	-0.004220
2450.000000	-0.004215
2449.000000	-0.004212
2448.000000	-0.004215
2447.000000	-0.004225
2446.000000	-0.004229
2445.000000	-0.004218
2444.000000	-0.004196
2443.000000	-0.004179
2442.000000	-0.004175
2441.000000	-0.004182
2440.000000	-0.004198
2439.000000	-0.004223
2438.000000	-0.004242
2437.000000	-0.004242
2436.000000	-0.004223
2435.000000	-0.004201
2434.000000	-0.004184
2433.000000	-0.004173
2432.000000	-0.004164
2431.000000	-0.004154
2430.000000	-0.004137
2429.000000	-0.004114
2428.000000	-0.004097
2427.000000	-0.004090
2426.000000	-0.004081
2425.000000	-0.004063
2424.000000	-0.004047
2423.000000	-0.004044
2422.000000	-0.004044
2421.000000	-0.004033
2420.000000	-0.004007
2419.000000	-0.003971
2418.000000	-0.003920
2417.000000	-0.003855
2416.000000	-0.003793
2415.000000	-0.003758
2414.000000	-0.003750
2413.000000	-0.003757
2412.000000	-0.003776
2411.000000	-0.003807
2410.000000	-0.003838
2409.000000	-0.003855
2408.000000	-0.003862
2407.000000	-0.003875
2406.000000	-0.003896
2405.000000	-0.003919
2404.000000	-0.003947
2403.000000	-0.003981
2402.000000	-0.004010
2401.000000	-0.004027
2400.000000	-0.004048
2399.000000	-0.004089
2398.000000	-0.004140
2397.000000	-0.004178
2396.000000	-0.004198
2395.000000	-0.004209
2394.000000	-0.004210
2393.000000	-0.004194
2392.000000	-0.004159
2391.000000	-0.004096
2390.000000	-0.003967
2389.000000	-0.003725
2388.000000	-0.003350
2387.000000	-0.002825
2386.000000	-0.002122
2385.000000	-0.001223
2384.000000	-0.000160
2383.000000	0.000991
2382.000000	0.002133
2381.000000	0.003144
2380.000000	0.003887
2379.000000	0.004282
2378.000000	0.004374
2377.000000	0.004309
2376.000000	0.004254
2375.000000	0.004360
2374.000000	0.004713
2373.000000	0.005261
2372.000000	0.005850
2371.000000	0.006373
2370.000000	0.006849
2369.000000	0.007321
2368.000000	0.007796
2367.000000	0.008298
2366.000000	0.008855
2365.000000	0.009435
2364.000000	0.009973
2363.000000	0.010466
2362.000000	0.011136
2361.000000	0.012094
2360.000000	0.013075
2359.000000	0.013815
2358.000000	0.014203
2357.000000	0.014276
2356.000000	0.014102
2355.000000	0.013768
2354.000000	0.013544
2353.000000	0.013783
2352.000000	0.014636
2351.000000	0.015686
2350.000000	0.016297
2349.000000	0.016405
2348.000000	0.016617
2347.000000	0.017940
2346.000000	0.020763
2345.000000	0.024403
2344.000000	0.027802
2343.000000	0.030164
2342.000000	0.031093
2341.000000	0.030271
2340.000000	0.027999
2339.000000	0.025126
2338.000000	0.022339
2337.000000	0.019921
2336.000000	0.018054
2335.000000	0.016911
2334.000000	0.016463
2333.000000	0.016505
2332.000000	0.016864
2331.000000	0.017256
2330.000000	0.017237
2329.000000	0.016758
2328.000000	0.016057
2327.000000	0.015539
2326.000000	0.015248
2325.000000	0.015117
2324.000000	0.015093
2323.000000	0.015003
2322.000000	0.014702
2321.000000	0.014083
2320.000000	0.013241
2319.000000	0.012253
2318.000000	0.011210
2317.000000	0.010265
2316.000000	0.009602
2315.000000	0.009308
2314.000000	0.009226
2313.000000	0.009174
2312.000000	0.009028
2311.000000	0.008788
2310.000000	0.008431
2309.000000	0.008002
2308.000000	0.007525
2307.000000	0.007024
2306.000000	0.006460
2305.000000	0.005875
2304.000000	0.005353
2303.000000	0.004960
2302.000000	0.004658
2301.000000	0.004400
2300.000000	0.004151
2299.000000	0.003902
2298.000000	0.003620
2297.000000	0.003305
2296.000000	0.002965
2295.000000	0.002616
2294.000000	0.002234
2293.000000	0.001817
2292.000000	0.001382
2291.000000	0.000942
2290.000000	0.000481
2289.000000	-0.000006
2288.000000	-0.000490
2287.000000	-0.000945
2286.000000	-0.001373
2285.000000	-0.001767
2284.000000	-0.002091
2283.000000	-0.002323
2282.000000	-0.002471
2281.000000	-0.002564
2280.000000	-0.002610
2279.000000	-0.002615
2278.000000	-0.002600
2277.000000	-0.002597
2276.000000	-0.002614
2275.000000	-0.002643
2274.000000	-0.002682
2273.000000	-0.002733
2272.000000	-0.002780
2271.000000	-0.002800
2270.000000	-0.002787
2269.000000	-0.002755
2268.000000	-0.002711
2267.000000	-0.002656
2266.000000	-0.002585
2265.000000	-0.002486
2264.000000	-0.002341
2263.000000	-0.002145
2262.000000	-0.001926
2261.000000	-0.001734
2260.000000	-0.001632
2259.000000	-0.001709
2258.000000	-0.002057
2257.000000	-0.002697
2256.000000	-0.003472
2255.000000	-0.004066
2254.000000	-0.004164
2253.000000	-0.003673
2252.000000	-0.002795
2251.000000	-0.001887
2250.000000	-0.001228
2249.000000	-0.000891
2248.000000	-0.000804
2247.000000	-0.000879
2246.000000	-0.001071
2245.000000	-0.001355
2244.000000	-0.001693
2243.000000	-0.002053
2242.000000	-0.002422
2241.000000	-0.002792
2240.000000	-0.003151
2239.000000	-0.003486
2238.000000	-0.003793
2237.000000	-0.004064
2236.000000	-0.004282
2235.000000	-0.004446
2234.000000	-0.004578
2233.000000	-0.004698
2232.000000	-0.004807
2231.000000	-0.004897
2230.000000	-0.004961
2229.000000	-0.005000
2228.000000	-0.005016
2227.000000	-0.005021
2226.000000	-0.005028
2225.000000	-0.005044
2224.000000	-0.005062
2223.000000	-0.005082
2222.000000	-0.005116
2221.000000	-0.005168
2220.000000	-0.005220
2219.000000	-0.005251
2218.000000	-0.005260
2217.000000	-0.005260
2216.000000	-0.005262
2215.000000	-0.005269
2214.000000	-0.005285
2213.000000	-0.005305
2212.000000	-0.005321
2211.000000	-0.005328
2210.000000	-0.005328
2209.000000	-0.005319
2208.000000	-0.005294
2207.000000	-0.005258
2206.000000	-0.005220
2205.000000	-0.005186
2204.000000	-0.005148
2203.000000	-0.005113
2202.000000	-0.005100
2201.000000	-0.005125
2200.000000	-0.005175
2199.000000	-0.005229
2198.000000	-0.005279
2197.000000	-0.005325
2196.000000	-0.005367
2195.000000	-0.005402
2194.000000	-0.005429
2193.000000	-0.005451
2192.000000	-0.005466
2191.000000	-0.005474
2190.000000	-0.005477
2189.000000	-0.005480
2188.000000	-0.005482
2187.000000	-0.005481
2186.000000	-0.005479
2185.000000	-0.005474
2184.000000	-0.005469
2183.000000	-0.005474
2182.000000	-0.005498
2181.000000	-0.005532
2180.000000	-0.005558
2179.000000	-0.005565
2178.000000	-0.005564
2177.000000	-0.005565
2176.000000	-0.005566
2175.000000	-0.005563
2174.000000	-0.005560
2173.000000	-0.005561
2172.000000	-0.005562
2171.000000	-0.005560
2170.000000	-0.005558
2169.000000	-0.005558
2168.000000	-0.005556
2167.000000	-0.005552
2166.000000	-0.005556
2165.000000	-0.005572
2164.000000	-0.005589
2163.000000	-0.005594
2162.000000	-0.005586
2161.000000	-0.005574
2160.000000	-0.005567
2159.000000	-0.005568
2158.000000	-0.005576
2157.000000	-0.005583
2156.000000	-0.005584
2155.000000	-0.005581
2154.000000	-0.005580
2153.000000	-0.005579
2152.000000	-0.005569
2151.000000	-0.005551
2150.000000	-0.005538
2149.000000	-0.005539
2148.000000	-0.005543
2147.000000	-0.005543
2146.000000	-0.005544
2145.000000	-0.005555
2144.000000	-0.005567
2143.000000	-0.005571
2142.000000	-0.005566
2141.000000	-0.005560
2140.000000	-0.005558
2139.000000	-0.005560
2138.000000	-0.005564
2137.000000	-0.005565
2136.000000	-0.005564
2135.000000	-0.005564
2134.000000	-0.005571
2133.000000	-0.005582
2132.000000	-0.005585
2131.000000	-0.005578
2130.000000	-0.005571
2129.000000	-0.005572
2128.000000	-0.005574
2127.000000	-0.005569
2126.000000	-0.005560
2125.000000	-0.005562
2124.000000	-0.005577
2123.000000	-0.005602
2122.000000	-0.005629
2121.000000	-0.005652
2120.000000	-0.005666
2119.000000	-0.005672
2118.000000	-0.005678
2117.000000	-0.005686
2116.000000	-0.005691
2115.000000	-0.005687
2114.000000	-0.005676
2113.000000	-0.005670
2112.000000	-0.005677
2111.000000	-0.005689
2110.000000	-0.005692
2109.000000	-0.005680
2108.000000	-0.005662
2107.000000	-0.005652
2106.000000	-0.005655
2105.000000	-0.005656
2104.000000	-0.005645
2103.000000	-0.005633
2102.000000	-0.005641
2101.000000	-0.005665
2100.000000	-0.005679
2099.000000	-0.005668
2098.000000	-0.005641
2097.000000	-0.005618
2096.000000	-0.005607
2095.000000	-0.005603
2094.000000	-0.005607
2093.000000	-0.005624
2092.000000	-0.005646
2091.000000	-0.005662
2090.000000	-0.005662
2089.000000	-0.005650
2088.000000	-0.005637
2087.000000	-0.005633
2086.000000	-0.005640
2085.000000	-0.005650
2084.000000	-0.005651
2083.000000	-0.005642
2082.000000	-0.005625
2081.000000	-0.005602
2080.000000	-0.005572
2079.000000	-0.005536
2078.000000	-0.005509
2077.000000	-0.005500
2076.000000	-0.005506
2075.000000	-0.005514
2074.000000	-0.005518
2073.000000	-0.005519
2072.000000	-0.005516
2071.000000	-0.005507
2070.000000	-0.005490
2069.000000	-0.005472
2068.000000	-0.005459
2067.000000	-0.005456
2066.000000	-0.005460
2065.000000	-0.005468
2064.000000	-0.005481
2063.000000	-0.005499
2062.000000	-0.005522
2061.000000	-0.005544
2060.000000	-0.005558
2059.000000	-0.005563
2058.000000	-0.005562
2057.000000	-0.005559
2056.000000	-0.005561
2055.000000	-0.005572
2054.000000	-0.005588
2053.000000	-0.005598
2052.000000	-0.005596
2051.000000	-0.005588
2050.000000	-0.005583
2049.000000	-0.005586
2048.000000	-0.005593
2047.000000	-0.005603
2046.000000	-0.005620
2045.000000	-0.005638
2044.000000	-0.005651
2043.000000	-0.005654
2042.000000	-0.005657
2041.000000	-0.005671
2040.000000	-0.005694
2039.000000	-0.005710
2038.000000	-0.005710
2037.000000	-0.005700
2036.000000	-0.005692
2035.000000	-0.005698
2034.000000	-0.005709
2033.000000	-0.005710
2032.000000	-0.005697
2031.000000	-0.005678
2030.000000	-0.005669
2029.000000	-0.005672
2028.000000	-0.005681
2027.000000	-0.005692
2026.000000	-0.005703
2025.000000	-0.005711
2024.000000	-0.005715
2023.000000	-0.005722
2022.000000	-0.005744
2021.000000	-0.005777
2020.000000	-0.005804
2019.000000	-0.005814
2018.000000	-0.005810
2017.000000	-0.005799
2016.000000	-0.005779
2015.000000	-0.005749
2014.000000	-0.005726
2013.000000	-0.005723
2012.000000	-0.005736
2011.000000	-0.005744
2010.000000	-0.005731
2009.000000	-0.005704
2008.000000	-0.005676
2007.000000	-0.005661
2006.000000	-0.005661
2005.000000	-0.005673
2004.000000	-0.005692
2003.000000	-0.005716
2002.000000	-0.005736
2001.000000	-0.005742
2000.000000	-0.005731
1999.000000	-0.005715
1998.000000	-0.005709
1997.000000	-0.005716
1996.000000	-0.005730
1995.000000	-0.005748
1994.000000	-0.005768
1993.000000	-0.005784
1992.000000	-0.005786
1991.000000	-0.005773
1990.000000	-0.005757
1989.000000	-0.005752
1988.000000	-0.005758
1987.000000	-0.005766
1986.000000	-0.005769
1985.000000	-0.005766
1984.000000	-0.005764
1983.000000	-0.005768
1982.000000	-0.005772
1981.000000	-0.005763
1980.000000	-0.005733
1979.000000	-0.005698
1978.000000	-0.005677
1977.000000	-0.005679
1976.000000	-0.005697
1975.000000	-0.005719
1974.000000	-0.005742
1973.000000	-0.005758
1972.000000	-0.005763
1971.000000	-0.005758
1970.000000	-0.005754
1969.000000	-0.005753
1968.000000	-0.005754
1967.000000	-0.005752
1966.000000	-0.005746
1965.000000	-0.005737
1964.000000	-0.005729
1963.000000	-0.005724
1962.000000	-0.005721
1961.000000	-0.005717
1960.000000	-0.005712
1959.000000	-0.005712
1958.000000	-0.005723
1957.000000	-0.005747
1956.000000	-0.005774
1955.000000	-0.005793
1954.000000	-0.005797
1953.000000	-0.005792
1952.000000	-0.005789
1951.000000	-0.005794
1950.000000	-0.005802
1949.000000	-0.005796
1948.000000	-0.005770
1947.000000	-0.005735
1946.000000	-0.005711
1945.000000	-0.005706
1944.000000	-0.005711
1943.000000	-0.005720
1942.000000	-0.005732
1941.000000	-0.005746
1940.000000	-0.005756
1939.000000	-0.005764
1938.000000	-0.005771
1937.000000	-0.005779
1936.000000	-0.005789
1935.000000	-0.005796
1934.000000	-0.005799
1933.000000	-0.005798
1932.000000	-0.005798
1931.000000	-0.005798
1930.000000	-0.005795
1929.000000	-0.005781
1928.000000	-0.005762
1927.000000	-0.005755
1926.000000	-0.005769
1925.000000	-0.005794
1924.000000	-0.005808
1923.000000	-0.005807
1922.000000	-0.005802
1921.000000	-0.005797
1920.000000	-0.005787
1919.000000	-0.005775
1918.000000	-0.005768
1917.000000	-0.005770
1916.000000	-0.005772
1915.000000	-0.005771
1914.000000	-0.005774
1913.000000	-0.005778
1912.000000	-0.005777
1911.000000	-0.005774
1910.000000	-0.005784
1909.000000	-0.005806
1908.000000	-0.005820
1907.000000	-0.005814
1906.000000	-0.005799
1905.000000	-0.005791
1904.000000	-0.005793
1903.000000	-0.005804
1902.000000	-0.005818
1901.000000	-0.005832
1900.000000	-0.005842
1899.000000	-0.005852
1898.000000	-0.005863
1897.000000	-0.005867
1896.000000	-0.005856
1895.000000	-0.005842
1894.000000	-0.005845
1893.000000	-0.005865
1892.000000	-0.005882
1891.000000	-0.005881
1890.000000	-0.005872
1889.000000	-0.005862
1888.000000	-0.005850
1887.000000	-0.005836
1886.000000	-0.005836
1885.000000	-0.005856
1884.000000	-0.005879
1883.000000	-0.005893
1882.000000	-0.005900
1881.000000	-0.005905
1880.000000	-0.005903
1879.000000	-0.005896
1878.000000	-0.005887
1877.000000	-0.005878
1876.000000	-0.005867
1875.000000	-0.005858
1874.000000	-0.005864
1873.000000	-0.005884
1872.000000	-0.005896
1871.000000	-0.005889
1870.000000	-0.005882
1869.000000	-0.005902
1868.000000	-0.005939
1867.000000	-0.005962
1866.000000	-0.005964
1865.000000	-0.005962
1864.000000	-0.005968
1863.000000	-0.005977
1862.000000	-0.005983
1861.000000	-0.005978
1860.000000	-0.005961
1859.000000	-0.005945
1858.000000	-0.005945
1857.000000	-0.005964
1856.000000	-0.005984
1855.000000	-0.005996
1854.000000	-0.006009
1853.000000	-0.006025
1852.000000	-0.006035
1851.000000	-0.006040
1850.000000	-0.006048
1849.000000	-0.006068
1848.000000	-0.006096
1847.000000	-0.006119
1846.000000	-0.006124
1845.000000	-0.006099
1844.000000	-0.006057
1843.000000	-0.006022
1842.000000	-0.006014
1841.000000	-0.006030
1840.000000	-0.006050
1839.000000	-0.006056
1838.000000	-0.006048
1837.000000	-0.006040
1836.000000	-0.006036
1835.000000	-0.006039
1834.000000	-0.006049
1833.000000	-0.006070
1832.000000	-0.006098
1831.000000	-0.006115
1830.000000	-0.006108
1829.000000	-0.006083
1828.000000	-0.006064
1827.000000	-0.006064
1826.000000	-0.006081
1825.000000	-0.006107
1824.000000	-0.006139
1823.000000	-0.006171
1822.000000	-0.006203
1821.000000	-0.006236
1820.000000	-0.006270
1819.000000	-0.006301
1818.000000	-0.006325
1817.000000	-0.006342
1816.000000	-0.006348
1815.000000	-0.006352
1814.000000	-0.006364
1813.000000	-0.006387
1812.000000	-0.006409
1811.000000	-0.006417
1810.000000	-0.006418
1809.000000	-0.006421
1808.000000	-0.006421
1807.000000	-0.006413
1806.000000	-0.006415
1805.000000	-0.006437
1804.000000	-0.006463
1803.000000	-0.006473
1802.000000	-0.006467
1801.000000	-0.006464
1800.000000	-0.006473
1799.000000	-0.006485
1798.000000	-0.006492
1797.000000	-0.006502
1796.000000	-0.006517
1795.000000	-0.006534
1794.000000	-0.006539
1793.000000	-0.006528
1792.000000	-0.006520
1791.000000	-0.006540
1790.000000	-0.006588
1789.000000	-0.006640
1788.000000	-0.006664
1787.000000	-0.006656
1786.000000	-0.006637
1785.000000	-0.006629
1784.000000	-0.006630
1783.000000	-0.006639
1782.000000	-0.006658
1781.000000	-0.006681
1780.000000	-0.006698
1779.000000	-0.006697
1778.000000	-0.006684
1777.000000	-0.006670
1776.000000	-0.006663
1775.000000	-0.006669
1774.000000	-0.006668
1773.000000	-0.006637
1772.000000	-0.006599
1771.000000	-0.006585
1770.000000	-0.006595
1769.000000	-0.006607
1768.000000	-0.006599
1767.000000	-0.006565
1766.000000	-0.006521
1765.000000	-0.006484
1764.000000	-0.006456
1763.000000	-0.006424
1762.000000	-0.006374
1761.000000	-0.006312
1760.000000	-0.006250
1759.000000	-0.006198
1758.000000	-0.006147
1757.000000	-0.006079
1756.000000	-0.005997
1755.000000	-0.005917
1754.000000	-0.005846
1753.000000	-0.005778
1752.000000	-0.005712
1751.000000	-0.005657
1750.000000	-0.005623
1749.000000	-0.005614
1748.000000	-0.005631
1747.000000	-0.005653
1746.000000	-0.005647
1745.000000	-0.005611
1744.000000	-0.005581
1743.000000	-0.005576
1742.000000	-0.005573
1741.000000	-0.005548
1740.000000	-0.005529
1739.000000	-0.005556
1738.000000	-0.005619
1737.000000	-0.005679
1736.000000	-0.005715
1735.000000	-0.005733
1734.000000	-0.005770
1733.000000	-0.005806
1732.000000	-0.005806
1731.000000	-0.005799
1730.000000	-0.005812
1729.000000	-0.005831
1728.000000	-0.005835
1727.000000	-0.005824
1726.000000	-0.005810
1725.000000	-0.005802
1724.000000	-0.005806
1723.000000	-0.005819
1722.000000	-0.005825
1721.000000	-0.005804
1720.000000	-0.005751
1719.000000	-0.005682
1718.000000	-0.005634
1717.000000	-0.005616
1716.000000	-0.005576
1715.000000	-0.005516
1714.000000	-0.005486
1713.000000	-0.005485
1712.000000	-0.005472
1711.000000	-0.005435
1710.000000	-0.005396
1709.000000	-0.005358
1708.000000	-0.005314
1707.000000	-0.005264
1706.000000	-0.005223
1705.000000	-0.005182
1704.000000	-0.005110
1703.000000	-0.005021
1702.000000	-0.004923
1701.000000	-0.004786
1700.000000	-0.004618
1699.000000	-0.004447
1698.000000	-0.004322
1697.000000	-0.004245
1696.000000	-0.004134
1695.000000	-0.003938
1694.000000	-0.003701
1693.000000	-0.003494
1692.000000	-0.003332
1691.000000	-0.003193
1690.000000	-0.003049
1689.000000	-0.002883
1688.000000	-0.002707
1687.000000	-0.002553
1686.000000	-0.002408
1685.000000	-0.002215
1684.000000	-0.001981
1683.000000	-0.001773
1682.000000	-0.001608
1681.000000	-0.001465
1680.000000	-0.001329
1679.000000	-0.001198
1678.000000	-0.001077
1677.000000	-0.000952
1676.000000	-0.000814
1675.000000	-0.000685
1674.000000	-0.000570
1673.000000	-0.000470
1672.000000	-0.000410
1671.000000	-0.000401
1670.000000	-0.000413
1669.000000	-0.000374
1668.000000	-0.000261
1667.000000	-0.000131
1666.000000	-0.000016
1665.000000	0.000117
1664.000000	0.000329
1663.000000	0.000640
1662.000000	0.001009
1661.000000	0.001398
1660.000000	0.001784
1659.000000	0.002151
1658.000000	0.002484
1657.000000	0.002766
1656.000000	0.002982
1655.000000	0.003193
1654.000000	0.003585
1653.000000	0.004192
1652.000000	0.004764
1651.000000	0.005115
1650.000000	0.005273
1649.000000	0.005344
1648.000000	0.005453
1647.000000	0.005622
1646.000000	0.005784
1645.000000	0.005882
1644.000000	0.005932
1643.000000	0.005961
1642.000000	0.005992
1641.000000	0.006032
1640.000000	0.006060
1639.000000	0.006043
1638.000000	0.005976
1637.000000	0.005907
1636.000000	0.005883
1635.000000	0.005880
1634.000000	0.005859
1633.000000	0.005796
1632.000000	0.005686
1631.000000	0.005521
1630.000000	0.005288
1629.000000	0.004999
1628.000000	0.004702
1627.000000	0.004432
1626.000000	0.004172
1625.000000	0.003879
1624.000000	0.003533
1623.000000	0.003169
1622.000000	0.002865
1621.000000	0.002654
1620.000000	0.002481
1619.000000	0.002288
1618.000000	0.002063
1617.000000	0.001829
1616.000000	0.001615
1615.000000	0.001426
1614.000000	0.001241
1613.000000	0.001052
1612.000000	0.000865
1611.000000	0.000673
1610.000000	0.000460
1609.000000	0.000227
1608.000000	-0.000005
1607.000000	-0.000213
1606.000000	-0.000382
1605.000000	-0.000514
1604.000000	-0.000640
1603.000000	-0.000780
1602.000000	-0.000923
1601.000000	-0.001048
1600.000000	-0.001160
1599.000000	-0.001279
1598.000000	-0.001415
1597.000000	-0.001552
1596.000000	-0.001680
1595.000000	-0.001802
1594.000000	-0.001933
1593.000000	-0.002073
1592.000000	-0.002212
1591.000000	-0.002338
1590.000000	-0.002453
1589.000000	-0.002564
1588.000000	-0.002680
1587.000000	-0.002798
1586.000000	-0.002907
1585.000000	-0.002995
1584.000000	-0.003078
1583.000000	-0.003183
1582.000000	-0.003296
1581.000000	-0.003369
1580.000000	-0.003385
1579.000000	-0.003383
1578.000000	-0.003413
1577.000000	-0.003497
1576.000000	-0.003604
1575.000000	-0.003664
1574.000000	-0.003662
1573.000000	-0.003651
1572.000000	-0.003675
1571.000000	-0.003731
1570.000000	-0.003786
1569.000000	-0.003804
1568.000000	-0.003792
1567.000000	-0.003794
1566.000000	-0.003826
1565.000000	-0.003861
1564.000000	-0.003882
1563.000000	-0.003896
1562.000000	-0.003927
1561.000000	-0.003969
1560.000000	-0.003997
1559.000000	-0.004069
1558.000000	-0.004156
1557.000000	-0.004155
1556.000000	-0.004108
1555.000000	-0.004081
1554.000000	-0.004074
1553.000000	-0.004089
1552.000000	-0.004129
1551.000000	-0.004184
1550.000000	-0.004226
1549.000000	-0.004230
1548.000000	-0.004195
1547.000000	-0.004154
1546.000000	-0.004137
1545.000000	-0.004157
1544.000000	-0.004194
1543.000000	-0.004203
1542.000000	-0.004169
1541.000000	-0.004139
1540.000000	-0.004180
1539.000000	-0.004263
1538.000000	-0.004290
1537.000000	-0.004257
1536.000000	-0.004212
1535.000000	-0.004177
1534.000000	-0.004167
1533.000000	-0.004195
1532.000000	-0.004233
1531.000000	-0.004247
1530.000000	-0.004240
1529.000000	-0.004230
1528.000000	-0.004236
1527.000000	-0.004275
1526.000000	-0.004337
1525.000000	-0.004389
1524.000000	-0.004409
1523.000000	-0.004403
1522.000000	-0.004400
1521.000000	-0.004429
1520.000000	-0.004467
1519.000000	-0.004490
1518.000000	-0.004490
1517.000000	-0.004461
1516.000000	-0.004404
1515.000000	-0.004349
1514.000000	-0.004338
1513.000000	-0.004390
1512.000000	-0.004467
1511.000000	-0.004513
1510.000000	-0.004513
1509.000000	-0.004488
1508.000000	-0.004439
1507.000000	-0.004370
1506.000000	-0.004323
1505.000000	-0.004307
1504.000000	-0.004302
1503.000000	-0.004283
1502.000000	-0.004227
1501.000000	-0.004143
1500.000000	-0.004046
1499.000000	-0.003917
1498.000000	-0.003715
1497.000000	-0.003440
1496.000000	-0.003147
1495.000000	-0.002890
1494.000000	-0.002694
1493.000000	-0.002554
1492.000000	-0.002439
1491.000000	-0.002320
1490.000000	-0.002216
1489.000000	-0.002177
1488.000000	-0.002199
1487.000000	-0.002239
1486.000000	-0.002278
1485.000000	-0.002315
1484.000000	-0.002357
1483.000000	-0.002416
1482.000000	-0.002494
1481.000000	-0.002578
1480.000000	-0.002645
1479.000000	-0.002700
1478.000000	-0.002763
1477.000000	-0.002832
1476.000000	-0.002866
1475.000000	-0.002844
1474.000000	-0.002806
1473.000000	-0.002824
1472.000000	-0.002909
1471.000000	-0.002987
1470.000000	-0.003028
1469.000000	-0.003071
1468.000000	-0.003131
1467.000000	-0.003168
1466.000000	-0.003133
1465.000000	-0.003052
1464.000000	-0.003033
1463.000000	-0.003143
1462.000000	-0.003352
1461.000000	-0.003592
1460.000000	-0.003810
1459.000000	-0.003994
1458.000000	-0.004182
1457.000000	-0.004403
1456.000000	-0.004578
1455.000000	-0.004654
1454.000000	-0.004689
1453.000000	-0.004744
1452.000000	-0.004809
1451.000000	-0.004845
1450.000000	-0.004862
1449.000000	-0.004918
1448.000000	-0.005044
1447.000000	-0.005193
1446.000000	-0.005290
1445.000000	-0.005318
1444.000000	-0.005323
1443.000000	-0.005337
1442.000000	-0.005357
1441.000000	-0.005355
1440.000000	-0.005312
1439.000000	-0.005227
1438.000000	-0.005118
1437.000000	-0.005021
1436.000000	-0.004953
1435.000000	-0.004888
1434.000000	-0.004817
1433.000000	-0.004764
1432.000000	-0.004736
1431.000000	-0.004709
1430.000000	-0.004650
1429.000000	-0.004552
1428.000000	-0.004433
1427.000000	-0.004316
1426.000000	-0.004204
1425.000000	-0.004071
1424.000000	-0.003905
1423.000000	-0.003730
1422.000000	-0.003602
1421.000000	-0.003571
1420.000000	-0.003643
1419.000000	-0.003745
1418.000000	-0.003769
1417.000000	-0.003712
1416.000000	-0.003633
1415.000000	-0.003546
1414.000000	-0.003428
1413.000000	-0.003286
1412.000000	-0.003162
1411.000000	-0.003078
1410.000000	-0.003010
1409.000000	-0.002920
1408.000000	-0.002804
1407.000000	-0.002683
1406.000000	-0.002573
1405.000000	-0.002467
1404.000000	-0.002345
1403.000000	-0.002197
1402.000000	-0.002037
1401.000000	-0.001887
1400.000000	-0.001749
1399.000000	-0.001601
1398.000000	-0.001412
1397.000000	-0.001184
1396.000000	-0.000946
1395.000000	-0.000720
1394.000000	-0.000492
1393.000000	-0.000238
1392.000000	0.000024
1391.000000	0.000258
1390.000000	0.000449
1389.000000	0.000613
1388.000000	0.000764
1387.000000	0.000880
1386.000000	0.000917
1385.000000	0.000848
1384.000000	0.000674
1383.000000	0.000417
1382.000000	0.000104
1381.000000	-0.000260
1380.000000	-0.000693
1379.000000	-0.001187
1378.000000	-0.001670
1377.000000	-0.002043
1376.000000	-0.002236
1375.000000	-0.002198
1374.000000	-0.001917
1373.000000	-0.001451
1372.000000	-0.000914
1371.000000	-0.000407
1370.000000	0.000011
1369.000000	0.000320
1368.000000	0.000526
1367.000000	0.000659
1366.000000	0.000751
1365.000000	0.000794
1364.000000	0.000748
1363.000000	0.000595
1362.000000	0.000386
1361.000000	0.000187
1360.000000	0.000003
1359.000000	-0.000202
1358.000000	-0.000435
1357.000000	-0.000658
1356.000000	-0.000852
1355.000000	-0.001039
1354.000000	-0.001239
1353.000000	-0.001429
1352.000000	-0.001563
1351.000000	-0.001638
1350.000000	-0.001696
1349.000000	-0.001782
1348.000000	-0.001891
1347.000000	-0.001984
1346.000000	-0.002033
1345.000000	-0.002057
1344.000000	-0.002100
1343.000000	-0.002182
1342.000000	-0.002273
1341.000000	-0.002331
1340.000000	-0.002350
1339.000000	-0.002375
1338.000000	-0.002442
1337.000000	-0.002530
1336.000000	-0.002594
1335.000000	-0.002629
1334.000000	-0.002671
1333.000000	-0.002762
1332.000000	-0.002896
1331.000000	-0.003032
1330.000000	-0.003142
1329.000000	-0.003238
1328.000000	-0.003354
1327.000000	-0.003493
1326.000000	-0.003631
1325.000000	-0.003752
1324.000000	-0.003868
1323.000000	-0.004001
1322.000000	-0.004147
1321.000000	-0.004276
1320.000000	-0.004374
1319.000000	-0.004461
1318.000000	-0.004573
1317.000000	-0.004716
1316.000000	-0.004857
1315.000000	-0.004952
1314.000000	-0.004997
1313.000000	-0.005029
1312.000000	-0.005084
1311.000000	-0.005154
1310.000000	-0.005206
1309.000000	-0.005240
1308.000000	-0.005300
1307.000000	-0.005424
1306.000000	-0.005592
1305.000000	-0.005742
1304.000000	-0.005837
1303.000000	-0.005905
1302.000000	-0.005999
1301.000000	-0.006133
1300.000000	-0.006272
1299.000000	-0.006384
1298.000000	-0.006480
1297.000000	-0.006599
1296.000000	-0.006753
1295.000000	-0.006906
1294.000000	-0.007024
1293.000000	-0.007105
1292.000000	-0.007177
1291.000000	-0.007257
1290.000000	-0.007340
1289.000000	-0.007411
1288.000000	-0.007476
1287.000000	-0.007552
1286.000000	-0.007653
1285.000000	-0.007762
1284.000000	-0.007846
1283.000000	-0.007893
1282.000000	-0.007937
1281.000000	-0.008017
1280.000000	-0.008134
1279.000000	-0.008248
1278.000000	-0.008336
1277.000000	-0.008417
1276.000000	-0.008522
1275.000000	-0.008645
1274.000000	-0.008757
1273.000000	-0.008841
1272.000000	-0.008919
1271.000000	-0.009030
1270.000000	-0.009198
1269.000000	-0.009404
1268.000000	-0.009606
1267.000000	-0.009784
1266.000000	-0.009960
1265.000000	-0.010161
1264.000000	-0.010372
1263.000000	-0.010544
1262.000000	-0.010672
1261.000000	-0.010807
1260.000000	-0.010994
1259.000000	-0.011214
1258.000000	-0.011420
1257.000000	-0.011616
1256.000000	-0.011854
1255.000000	-0.012161
1254.000000	-0.012499
1253.000000	-0.012811
1252.000000	-0.013092
1251.000000	-0.013397
1250.000000	-0.013782
1249.000000	-0.014238
1248.000000	-0.014704
1247.000000	-0.015132
1246.000000	-0.015548
1245.000000	-0.016002
1244.000000	-0.016493
1243.000000	-0.016951
1242.000000	-0.017327
1241.000000	-0.017639
1240.000000	-0.017931
1239.000000	-0.018202
1238.000000	-0.018417
1237.000000	-0.018558
1236.000000	-0.018653
1235.000000	-0.018741
1234.000000	-0.018831
1233.000000	-0.018892
1232.000000	-0.018887
1231.000000	-0.018812
1230.000000	-0.018715
1229.000000	-0.018643
1228.000000	-0.018603
1227.000000	-0.018563
1226.000000	-0.018509
1225.000000	-0.018471
1224.000000	-0.018476
1223.000000	-0.018508
1222.000000	-0.018522
1221.000000	-0.018496
1220.000000	-0.018459
1219.000000	-0.018463
1218.000000	-0.018532
1217.000000	-0.018640
1216.000000	-0.018735
1215.000000	-0.018796
1214.000000	-0.018847
1213.000000	-0.018917
1212.000000	-0.018983
1211.000000	-0.019007
1210.000000	-0.018998
1209.000000	-0.019015
1208.000000	-0.019084
1207.000000	-0.019166
1206.000000	-0.019210
1205.000000	-0.019220
1204.000000	-0.019237
1203.000000	-0.019280
1202.000000	-0.019326
1201.000000	-0.019350
1200.000000	-0.019355
1199.000000	-0.019381
1198.000000	-0.019453
1197.000000	-0.019547
1196.000000	-0.019589
1195.000000	-0.019516
1194.000000	-0.019333
1193.000000	-0.019082
1192.000000	-0.018792
1191.000000	-0.018476
1190.000000	-0.018167
1189.000000	-0.017922
1188.000000	-0.017773
1187.000000	-0.017703
1186.000000	-0.017657
1185.000000	-0.017588
1184.000000	-0.017499
1183.000000	-0.017440
1182.000000	-0.017466
1181.000000	-0.017566
1180.000000	-0.017657
1179.000000	-0.017677
1178.000000	-0.017658
1177.000000	-0.017671
1176.000000	-0.017723
1175.000000	-0.017747
1174.000000	-0.017708
1173.000000	-0.017656
1172.000000	-0.017654
1171.000000	-0.017704
1170.000000	-0.017761
1169.000000	-0.017793
1168.000000	-0.017803
1167.000000	-0.017796
1166.000000	-0.017747
1165.000000	-0.017603
1164.000000	-0.017322
1163.000000	-0.016934
1162.000000	-0.016546
1161.000000	-0.016252
1160.000000	-0.016059
1159.000000	-0.015910
1158.000000	-0.015784
1157.000000	-0.015710
1156.000000	-0.015706
1155.000000	-0.015731
1154.000000	-0.015733
1153.000000	-0.015705
1152.000000	-0.015677
1151.000000	-0.015664
1150.000000	-0.015658
1149.000000	-0.015640
1148.000000	-0.015599
1147.000000	-0.015547
1146.000000	-0.015510
1145.000000	-0.015506
1144.000000	-0.015507
1143.000000	-0.015465
1142.000000	-0.015377
1141.000000	-0.015294
1140.000000	-0.015260
1139.000000	-0.015259
1138.000000	-0.015248
1137.000000	-0.015213
1136.000000	-0.015176
1135.000000	-0.015153
1134.000000	-0.015132
1133.000000	-0.015088
1132.000000	-0.015012
1131.000000	-0.014924
1130.000000	-0.014852
1129.000000	-0.014794
1128.000000	-0.014717
1127.000000	-0.014609
1126.000000	-0.014514
1125.000000	-0.014489
1124.000000	-0.014515
1123.000000	-0.014506
1122.000000	-0.014414
1121.000000	-0.014285
1120.000000	-0.014188
1119.000000	-0.014133
1118.000000	-0.014077
1117.000000	-0.013995
1116.000000	-0.013914
1115.000000	-0.013867
1114.000000	-0.013842
1113.000000	-0.013792
1112.000000	-0.013680
1111.000000	-0.013526
1110.000000	-0.013388
1109.000000	-0.013301
1108.000000	-0.013249
1107.000000	-0.013195
1106.000000	-0.013137
1105.000000	-0.013101
1104.000000	-0.013090
1103.000000	-0.013066
1102.000000	-0.012996
1101.000000	-0.012897
1100.000000	-0.012816
1099.000000	-0.012775
1098.000000	-0.012761
1097.000000	-0.012733
1096.000000	-0.012664
1095.000000	-0.012557
1094.000000	-0.012441
1093.000000	-0.012330
1092.000000	-0.012206
1091.000000	-0.012051
1090.000000	-0.011892
1089.000000	-0.011790
1088.000000	-0.011761
1087.000000	-0.011758
1086.000000	-0.011723
1085.000000	-0.011660
1084.000000	-0.011618
1083.000000	-0.011610
1082.000000	-0.011589
1081.000000	-0.011500
1080.000000	-0.011359
1079.000000	-0.011238
1078.000000	-0.011190
1077.000000	-0.011188
1076.000000	-0.011161
1075.000000	-0.011081
1074.000000	-0.010984
1073.000000	-0.010914
1072.000000	-0.010856
1071.000000	-0.010768
1070.000000	-0.010646
1069.000000	-0.010533
1068.000000	-0.010461
1067.000000	-0.010416
1066.000000	-0.010358
1065.000000	-0.010275
1064.000000	-0.010194
1063.000000	-0.010151
1062.000000	-0.010144
1061.000000	-0.010133
1060.000000	-0.010080
1059.000000	-0.009997
1058.000000	-0.009932
1057.000000	-0.009911
1056.000000	-0.009906
1055.000000	-0.009884
1054.000000	-0.009857
1053.000000	-0.009862
1052.000000	-0.009905
1051.000000	-0.009944
1050.000000	-0.009945
1049.000000	-0.009929
1048.000000	-0.009951
1047.000000	-0.010046
1046.000000	-0.010184
1045.000000	-0.010290
1044.000000	-0.010316
1043.000000	-0.010288
1042.000000	-0.010274
1041.000000	-0.010292
1040.000000	-0.010281
1039.000000	-0.010180
1038.000000	-0.010011
1037.000000	-0.009836
1036.000000	-0.009674
1035.000000	-0.009492
1034.000000	-0.009280
1033.000000	-0.009086
1032.000000	-0.008949
1031.000000	-0.008854
1030.000000	-0.008747
1029.000000	-0.008608
1028.000000	-0.008474
1027.000000	-0.008418
1026.000000	-0.008478
1025.000000	-0.008611
1024.000000	-0.008723
1023.000000	-0.008759
1022.000000	-0.008749
1021.000000	-0.008761
1020.000000	-0.008811
1019.000000	-0.008848
1018.000000	-0.008829
1017.000000	-0.008775
1016.000000	-0.008732
1015.000000	-0.008714
1014.000000	-0.008685
1013.000000	-0.008607
1012.000000	-0.008487
1011.000000	-0.008376
1010.000000	-0.008318
1009.000000	-0.008300
1008.000000	-0.008267
1007.000000	-0.008194
1006.000000	-0.008124
1005.000000	-0.008102
1004.000000	-0.008108
1003.000000	-0.008082
1002.000000	-0.008008
1001.000000	-0.007935
1000.000000	-0.007904
999.000000	-0.007891
998.000000	-0.007842
997.000000	-0.007740
996.000000	-0.007627
995.000000	-0.007554
994.000000	-0.007520
993.000000	-0.007476
992.000000	-0.007387
991.000000	-0.007280
990.000000	-0.007215
989.000000	-0.007197
988.000000	-0.007166
987.000000	-0.007082
986.000000	-0.006997
985.000000	-0.006985
984.000000	-0.007042
983.000000	-0.007091
982.000000	-0.007080
981.000000	-0.007049
980.000000	-0.007064
979.000000	-0.007146
978.000000	-0.007259
977.000000	-0.007364
976.000000	-0.007454
975.000000	-0.007558
974.000000	-0.007702
973.000000	-0.007869
972.000000	-0.008001
971.000000	-0.008069
970.000000	-0.008105
969.000000	-0.008161
968.000000	-0.008233
967.000000	-0.008274
966.000000	-0.008276
965.000000	-0.008286
964.000000	-0.008339
963.000000	-0.008414
962.000000	-0.008465
961.000000	-0.008484
960.000000	-0.008500
959.000000	-0.008545
958.000000	-0.008617
957.000000	-0.008682
956.000000	-0.008698
955.000000	-0.008668
954.000000	-0.008639
953.000000	-0.008640
952.000000	-0.008641
951.000000	-0.008599
950.000000	-0.008543
949.000000	-0.008541
948.000000	-0.008607
947.000000	-0.008674
946.000000	-0.008675
945.000000	-0.008616
944.000000	-0.008560
943.000000	-0.008550
942.000000	-0.008583
941.000000	-0.008620
940.000000	-0.008635
939.000000	-0.008647
938.000000	-0.008701
937.000000	-0.008796
936.000000	-0.008857
935.000000	-0.008812
934.000000	-0.008693
933.000000	-0.008600
932.000000	-0.008565
931.000000	-0.008513
930.000000	-0.008369
929.000000	-0.008166
928.000000	-0.008007
927.000000	-0.007968
926.000000	-0.008046
925.000000	-0.008184
924.000000	-0.008332
923.000000	-0.008491
922.000000	-0.008710
921.000000	-0.009021
920.000000	-0.009364
919.000000	-0.009609
918.000000	-0.009655
917.000000	-0.009495
916.000000	-0.009200
915.000000	-0.008866
914.000000	-0.008587
913.000000	-0.008420
912.000000	-0.008360
911.000000	-0.008340
910.000000	-0.008297
909.000000	-0.008214
908.000000	-0.008118
907.000000	-0.008043
906.000000	-0.008002
905.000000	-0.007964
904.000000	-0.007884
903.000000	-0.007765
902.000000	-0.007678
901.000000	-0.007671
900.000000	-0.007697
899.000000	-0.007670
898.000000	-0.007588
897.000000	-0.007538
896.000000	-0.007576
895.000000	-0.007648
894.000000	-0.007669
893.000000	-0.007613
892.000000	-0.007525
891.000000	-0.007463
890.000000	-0.007461
889.000000	-0.007499
888.000000	-0.007520
887.000000	-0.007490
886.000000	-0.007459
885.000000	-0.007516
884.000000	-0.007685
883.000000	-0.007917
882.000000	-0.008180
881.000000	-0.008483
880.000000	-0.008806
879.000000	-0.009055
878.000000	-0.009158
877.000000	-0.009152
876.000000	-0.009136
875.000000	-0.009155
874.000000	-0.009181
873.000000	-0.009171
872.000000	-0.009122
871.000000	-0.009081
870.000000	-0.009104
869.000000	-0.009198
868.000000	-0.009304
867.000000	-0.009361
866.000000	-0.009388
865.000000	-0.009459
864.000000	-0.009602
863.000000	-0.009782
862.000000	-0.009984
861.000000	-0.010271
860.000000	-0.010713
859.000000	-0.011319
858.000000	-0.012080
857.000000	-0.013046
856.000000	-0.014348
855.000000	-0.016141
854.000000	-0.018522
853.000000	-0.021460
852.000000	-0.024736
851.000000	-0.027947
850.000000	-0.030616
849.000000	-0.032311
848.000000	-0.032727
847.000000	-0.031796
846.000000	-0.029772
845.000000	-0.027113
844.000000	-0.024225
843.000000	-0.021332
842.000000	-0.018547
841.000000	-0.015978
840.000000	-0.013752
839.000000	-0.011981
838.000000	-0.010696
837.000000	-0.009818
836.000000	-0.009209
835.000000	-0.008782
834.000000	-0.008540
833.000000	-0.008476
832.000000	-0.008484
831.000000	-0.008427
830.000000	-0.008279
829.000000	-0.008127
828.000000	-0.008033
827.000000	-0.007965
826.000000	-0.007886
825.000000	-0.007828
824.000000	-0.007839
823.000000	-0.007906
822.000000	-0.007969
821.000000	-0.007982
820.000000	-0.007939
819.000000	-0.007871
818.000000	-0.007830
817.000000	-0.007841
816.000000	-0.007854
815.000000	-0.007815
814.000000	-0.007754
813.000000	-0.007760
812.000000	-0.007848
811.000000	-0.007929
810.000000	-0.007922
809.000000	-0.007847
808.000000	-0.007780
807.000000	-0.007765
806.000000	-0.007784
805.000000	-0.007795
804.000000	-0.007776
803.000000	-0.007749
802.000000	-0.007753
801.000000	-0.007775
800.000000	-0.007739
799.000000	-0.007618
798.000000	-0.007506
797.000000	-0.007517
796.000000	-0.007629
795.000000	-0.007713
794.000000	-0.007706
793.000000	-0.007665
792.000000	-0.007657
791.000000	-0.007682
790.000000	-0.007721
789.000000	-0.007767
788.000000	-0.007802
787.000000	-0.007798
786.000000	-0.007770
785.000000	-0.007744
784.000000	-0.007690
783.000000	-0.007577
782.000000	-0.007469
781.000000	-0.007478
780.000000	-0.007591
779.000000	-0.007667
778.000000	-0.007630
777.000000	-0.007555
776.000000	-0.007546
775.000000	-0.007592
774.000000	-0.007621
773.000000	-0.007590
772.000000	-0.007503
771.000000	-0.007386
770.000000	-0.007289
769.000000	-0.007249
768.000000	-0.007239
767.000000	-0.007210
766.000000	-0.007172
765.000000	-0.007163
764.000000	-0.007144
763.000000	-0.007041
762.000000	-0.006889
761.000000	-0.006813
760.000000	-0.006865
759.000000	-0.006962
758.000000	-0.007041
757.000000	-0.007135
756.000000	-0.007268
755.000000	-0.007389
754.000000	-0.007454
753.000000	-0.007483
752.000000	-0.007485
751.000000	-0.007428
750.000000	-0.007315
749.000000	-0.007194
748.000000	-0.007073
747.000000	-0.006906
746.000000	-0.006703
745.000000	-0.006531
744.000000	-0.006383
743.000000	-0.006176
742.000000	-0.005921
741.000000	-0.005760
740.000000	-0.005760
739.000000	-0.005818
738.000000	-0.005819
737.000000	-0.005771
736.000000	-0.005730
735.000000	-0.005721
734.000000	-0.005759
733.000000	-0.005835
732.000000	-0.005863
731.000000	-0.005775
730.000000	-0.005683
729.000000	-0.005717
728.000000	-0.005801
727.000000	-0.005765
726.000000	-0.005617
725.000000	-0.005523
724.000000	-0.005500
723.000000	-0.005322
722.000000	-0.004859
721.000000	-0.004345
720.000000	-0.004161
719.000000	-0.004422
718.000000	-0.004883
717.000000	-0.005229
716.000000	-0.005325
715.000000	-0.005259
714.000000	-0.005220
713.000000	-0.005283
712.000000	-0.005333
711.000000	-0.005231
710.000000	-0.005022
709.000000	-0.004848
708.000000	-0.004719
707.000000	-0.004558
706.000000	-0.004341
705.000000	-0.004137
704.000000	-0.004025
703.000000	-0.003975
702.000000	-0.003924
701.000000	-0.003850
700.000000	-0.003711
699.000000	-0.003517
698.000000	-0.003343
697.000000	-0.003217
696.000000	-0.003061
695.000000	-0.002771
694.000000	-0.002474
693.000000	-0.002406
692.000000	-0.002484
691.000000	-0.002429
690.000000	-0.002168
689.000000	-0.001931
688.000000	-0.001882
687.000000	-0.001856
686.000000	-0.001729
685.000000	-0.001650
684.000000	-0.001692
683.000000	-0.001755
682.000000	-0.001837
681.000000	-0.002050
680.000000	-0.002274
679.000000	-0.002283
678.000000	-0.002230
677.000000	-0.002358
676.000000	-0.002544
675.000000	-0.002546
674.000000	-0.002474
673.000000	-0.002492
672.000000	-0.002467
671.000000	-0.002492
670.000000	-0.004085
669.000000	-0.009186
668.000000	-0.013429
667.000000	-0.011489
666.000000	-0.007858
665.000000	-0.004981
664.000000	-0.002307
663.000000	-0.000179
662.000000	0.001074
661.000000	0.001739
660.000000	0.002271
659.000000	0.002633
658.000000	0.002671
657.000000	0.002549
656.000000	0.002311
655.000000	0.001689
654.000000	0.000820
653.000000	0.000293
652.000000	0.000213
651.000000	0.000115
650.000000	-0.000171
649.000000	-0.000281
648.000000	-0.000175
647.000000	-0.000296
646.000000	-0.000659
645.000000	-0.000815
644.000000	-0.000661
643.000000	-0.000552
642.000000	-0.000659
641.000000	-0.000719
640.000000	-0.000577
639.000000	-0.000449
638.000000	-0.000422
637.000000	-0.000311
636.000000	-0.000159
635.000000	-0.000218
634.000000	-0.000434
633.000000	-0.000511
632.000000	-0.000447
631.000000	-0.000512
630.000000	-0.000687
629.000000	-0.000629
628.000000	-0.000297
627.000000	-0.000072
626.000000	-0.000082
625.000000	-0.000096
624.000000	-0.000049
623.000000	-0.000092
622.000000	-0.000167
621.000000	-0.000140
620.000000	-0.000242
619.000000	-0.000739
618.000000	-0.001247
617.000000	-0.001068
616.000000	-0.000221
615.000000	0.000580
614.000000	0.000879
613.000000	0.000774
612.000000	0.000348
611.000000	-0.000468
610.000000	-0.001437
609.000000	-0.002036
608.000000	-0.002088
607.000000	-0.001930
606.000000	-0.001821
605.000000	-0.001692
604.000000	-0.001435
603.000000	-0.001124
602.000000	-0.000933
601.000000	-0.000940
600.000000	-0.001084
