# Supplementary material for: Real-time monitoring of the reversible capture and release of CO2 on anthraquinone and riboflavin-modified graphitic electrodes using ATR-SEIRAS
Source: Chem Sci. 2025 Nov 4;16(48):23189–202. doi: 10.1039/d5sc05427c (PMC12584010; doi:10.1039/d5sc05427c)
Supplement: SC-016-D5SC05427C-s001 [file SC-016-D5SC05427C-s001.zip › Data Folders/Main Figures/Figure3/3a/055.ASC]

PE IR       SUBTECH     SPECTRUM    ASCII       PEDS        4.00        
   -1
055.ASC
24/06/26
16:04:40.00
24/06/26
16:04:40.00
Administrator

600.000000
#HDR
-1
-1
#GR
Wavenumber
A
1.0
0.0
4000.000000
-1.000000
3401
8
0.031189
-0.032746
#DATA
4000.000000	-0.003837
3999.000000	-0.003853
3998.000000	-0.003886
3997.000000	-0.003915
3996.000000	-0.003929
3995.000000	-0.003930
3994.000000	-0.003922
3993.000000	-0.003909
3992.000000	-0.003894
3991.000000	-0.003882
3990.000000	-0.003876
3989.000000	-0.003870
3988.000000	-0.003860
3987.000000	-0.003842
3986.000000	-0.003821
3985.000000	-0.003801
3984.000000	-0.003781
3983.000000	-0.003759
3982.000000	-0.003735
3981.000000	-0.003719
3980.000000	-0.003711
3979.000000	-0.003703
3978.000000	-0.003684
3977.000000	-0.003655
3976.000000	-0.003632
3975.000000	-0.003626
3974.000000	-0.003632
3973.000000	-0.003633
3972.000000	-0.003621
3971.000000	-0.003607
3970.000000	-0.003610
3969.000000	-0.003639
3968.000000	-0.003685
3967.000000	-0.003731
3966.000000	-0.003765
3965.000000	-0.003787
3964.000000	-0.003805
3963.000000	-0.003823
3962.000000	-0.003836
3961.000000	-0.003833
3960.000000	-0.003814
3959.000000	-0.003788
3958.000000	-0.003777
3957.000000	-0.003794
3956.000000	-0.003836
3955.000000	-0.003883
3954.000000	-0.003909
3953.000000	-0.003900
3952.000000	-0.003870
3951.000000	-0.003851
3950.000000	-0.003867
3949.000000	-0.003915
3948.000000	-0.003962
3947.000000	-0.003977
3946.000000	-0.003958
3945.000000	-0.003923
3944.000000	-0.003891
3943.000000	-0.003872
3942.000000	-0.003872
3941.000000	-0.003894
3940.000000	-0.003937
3939.000000	-0.003983
3938.000000	-0.004006
3937.000000	-0.003995
3936.000000	-0.003969
3935.000000	-0.003958
3934.000000	-0.003981
3933.000000	-0.004023
3932.000000	-0.004051
3931.000000	-0.004043
3930.000000	-0.004008
3929.000000	-0.003977
3928.000000	-0.003977
3927.000000	-0.004006
3926.000000	-0.004036
3925.000000	-0.004039
3924.000000	-0.004012
3923.000000	-0.003977
3922.000000	-0.003952
3921.000000	-0.003945
3920.000000	-0.003957
3919.000000	-0.003985
3918.000000	-0.004014
3917.000000	-0.004029
3916.000000	-0.004028
3915.000000	-0.004022
3914.000000	-0.004021
3913.000000	-0.004024
3912.000000	-0.004018
3911.000000	-0.004005
3910.000000	-0.003993
3909.000000	-0.003994
3908.000000	-0.004018
3907.000000	-0.004052
3906.000000	-0.004064
3905.000000	-0.004020
3904.000000	-0.003927
3903.000000	-0.003840
3902.000000	-0.003812
3901.000000	-0.003840
3900.000000	-0.003882
3899.000000	-0.003902
3898.000000	-0.003901
3897.000000	-0.003898
3896.000000	-0.003903
3895.000000	-0.003926
3894.000000	-0.003974
3893.000000	-0.004037
3892.000000	-0.004072
3891.000000	-0.004036
3890.000000	-0.003943
3889.000000	-0.003865
3888.000000	-0.003852
3887.000000	-0.003874
3886.000000	-0.003879
3885.000000	-0.003848
3884.000000	-0.003840
3883.000000	-0.003861
3882.000000	-0.003936
3881.000000	-0.004021
3880.000000	-0.004044
3879.000000	-0.004003
3878.000000	-0.003956
3877.000000	-0.003935
3876.000000	-0.004012
3875.000000	-0.004048
3874.000000	-0.003987
3873.000000	-0.003919
3872.000000	-0.003881
3871.000000	-0.003881
3870.000000	-0.003870
3869.000000	-0.003840
3868.000000	-0.003821
3867.000000	-0.003836
3866.000000	-0.003864
3865.000000	-0.003880
3864.000000	-0.003893
3863.000000	-0.003919
3862.000000	-0.003956
3861.000000	-0.003985
3860.000000	-0.003988
3859.000000	-0.003946
3858.000000	-0.003864
3857.000000	-0.003795
3856.000000	-0.003778
3855.000000	-0.003786
3854.000000	-0.003757
3853.000000	-0.003682
3852.000000	-0.003625
3851.000000	-0.003646
3850.000000	-0.003745
3849.000000	-0.003875
3848.000000	-0.003986
3847.000000	-0.004053
3846.000000	-0.004072
3845.000000	-0.004056
3844.000000	-0.004021
3843.000000	-0.003977
3842.000000	-0.003931
3841.000000	-0.003893
3840.000000	-0.003863
3839.000000	-0.003837
3838.000000	-0.003818
3837.000000	-0.003809
3836.000000	-0.003815
3835.000000	-0.003841
3834.000000	-0.003887
3833.000000	-0.003933
3832.000000	-0.003957
3831.000000	-0.003957
3830.000000	-0.003956
3829.000000	-0.003977
3828.000000	-0.004008
3827.000000	-0.004011
3826.000000	-0.003969
3825.000000	-0.003918
3824.000000	-0.003912
3823.000000	-0.003938
3822.000000	-0.003928
3821.000000	-0.003849
3820.000000	-0.003749
3819.000000	-0.003703
3818.000000	-0.003736
3817.000000	-0.003802
3816.000000	-0.003859
3815.000000	-0.003915
3814.000000	-0.003988
3813.000000	-0.004055
3812.000000	-0.004069
3811.000000	-0.004024
3810.000000	-0.003973
3809.000000	-0.003958
3808.000000	-0.003957
3807.000000	-0.003913
3806.000000	-0.003813
3805.000000	-0.003719
3804.000000	-0.003691
3803.000000	-0.003711
3802.000000	-0.003729
3801.000000	-0.003733
3800.000000	-0.003754
3799.000000	-0.003820
3798.000000	-0.003914
3797.000000	-0.003992
3796.000000	-0.004033
3795.000000	-0.004056
3794.000000	-0.004081
3793.000000	-0.004104
3792.000000	-0.004109
3791.000000	-0.004087
3790.000000	-0.004051
3789.000000	-0.004023
3788.000000	-0.004021
3787.000000	-0.004048
3786.000000	-0.004080
3785.000000	-0.004092
3784.000000	-0.004079
3783.000000	-0.004065
3782.000000	-0.004073
3781.000000	-0.004096
3780.000000	-0.004113
3779.000000	-0.004117
3778.000000	-0.004117
3777.000000	-0.004121
3776.000000	-0.004118
3775.000000	-0.004096
3774.000000	-0.004065
3773.000000	-0.004052
3772.000000	-0.004063
3771.000000	-0.004066
3770.000000	-0.004039
3769.000000	-0.003995
3768.000000	-0.003968
3767.000000	-0.003973
3766.000000	-0.003988
3765.000000	-0.003990
3764.000000	-0.003983
3763.000000	-0.003986
3762.000000	-0.003999
3761.000000	-0.004005
3760.000000	-0.004000
3759.000000	-0.003993
3758.000000	-0.003972
3757.000000	-0.003913
3756.000000	-0.003817
3755.000000	-0.003704
3754.000000	-0.003586
3753.000000	-0.003468
3752.000000	-0.003371
3751.000000	-0.003311
3750.000000	-0.003268
3749.000000	-0.003227
3748.000000	-0.003239
3747.000000	-0.003337
3746.000000	-0.003423
3745.000000	-0.003356
3744.000000	-0.003170
3743.000000	-0.003038
3742.000000	-0.003018
3741.000000	-0.003017
3740.000000	-0.002938
3739.000000	-0.002772
3738.000000	-0.002579
3737.000000	-0.002457
3736.000000	-0.002545
3735.000000	-0.002895
3734.000000	-0.003318
3733.000000	-0.003508
3732.000000	-0.003323
3731.000000	-0.002880
3730.000000	-0.002403
3729.000000	-0.002038
3728.000000	-0.001834
3727.000000	-0.001792
3726.000000	-0.001876
3725.000000	-0.002016
3724.000000	-0.002152
3723.000000	-0.002284
3722.000000	-0.002443
3721.000000	-0.002650
3720.000000	-0.002897
3719.000000	-0.003136
3718.000000	-0.003307
3717.000000	-0.003378
3716.000000	-0.003384
3715.000000	-0.003354
3714.000000	-0.003215
3713.000000	-0.002854
3712.000000	-0.002318
3711.000000	-0.001880
3710.000000	-0.001749
3709.000000	-0.001888
3708.000000	-0.002114
3707.000000	-0.002268
3706.000000	-0.002303
3705.000000	-0.002274
3704.000000	-0.002274
3703.000000	-0.002334
3702.000000	-0.002410
3701.000000	-0.002434
3700.000000	-0.002403
3699.000000	-0.002368
3698.000000	-0.002369
3697.000000	-0.002392
3696.000000	-0.002404
3695.000000	-0.002374
3694.000000	-0.002314
3693.000000	-0.002300
3692.000000	-0.002441
3691.000000	-0.002786
3690.000000	-0.003200
3689.000000	-0.003433
3688.000000	-0.003360
3687.000000	-0.003116
3686.000000	-0.002910
3685.000000	-0.002832
3684.000000	-0.002847
3683.000000	-0.002874
3682.000000	-0.002861
3681.000000	-0.002785
3680.000000	-0.002655
3679.000000	-0.002518
3678.000000	-0.002432
3677.000000	-0.002405
3676.000000	-0.002405
3675.000000	-0.002393
3674.000000	-0.002360
3673.000000	-0.002351
3672.000000	-0.002395
3671.000000	-0.002464
3670.000000	-0.002520
3669.000000	-0.002548
3668.000000	-0.002552
3667.000000	-0.002552
3666.000000	-0.002556
3665.000000	-0.002561
3664.000000	-0.002560
3663.000000	-0.002546
3662.000000	-0.002506
3661.000000	-0.002437
3660.000000	-0.002363
3659.000000	-0.002323
3658.000000	-0.002325
3657.000000	-0.002330
3656.000000	-0.002291
3655.000000	-0.002207
3654.000000	-0.002123
3653.000000	-0.002071
3652.000000	-0.002036
3651.000000	-0.001981
3650.000000	-0.001904
3649.000000	-0.001836
3648.000000	-0.001794
3647.000000	-0.001769
3646.000000	-0.001752
3645.000000	-0.001750
3644.000000	-0.001762
3643.000000	-0.001768
3642.000000	-0.001746
3641.000000	-0.001685
3640.000000	-0.001595
3639.000000	-0.001487
3638.000000	-0.001379
3637.000000	-0.001283
3636.000000	-0.001192
3635.000000	-0.001084
3634.000000	-0.000951
3633.000000	-0.000823
3632.000000	-0.000729
3631.000000	-0.000643
3630.000000	-0.000515
3629.000000	-0.000395
3628.000000	-0.000379
3627.000000	-0.000472
3626.000000	-0.000613
3625.000000	-0.000767
3624.000000	-0.000959
3623.000000	-0.001258
3622.000000	-0.001685
3621.000000	-0.002130
3620.000000	-0.002374
3619.000000	-0.002269
3618.000000	-0.001911
3617.000000	-0.001544
3616.000000	-0.001349
3615.000000	-0.001343
3614.000000	-0.001423
3613.000000	-0.001473
3612.000000	-0.001450
3611.000000	-0.001370
3610.000000	-0.001243
3609.000000	-0.001090
3608.000000	-0.000981
3607.000000	-0.000977
3606.000000	-0.001066
3605.000000	-0.001174
3604.000000	-0.001234
3603.000000	-0.001217
3602.000000	-0.001156
3601.000000	-0.001126
3600.000000	-0.001183
3599.000000	-0.001302
3598.000000	-0.001394
3597.000000	-0.001384
3596.000000	-0.001275
3595.000000	-0.001148
3594.000000	-0.001092
3593.000000	-0.001136
3592.000000	-0.001251
3591.000000	-0.001414
3590.000000	-0.001607
3589.000000	-0.001806
3588.000000	-0.001963
3587.000000	-0.002034
3586.000000	-0.002030
3585.000000	-0.002006
3584.000000	-0.002017
3583.000000	-0.002076
3582.000000	-0.002167
3581.000000	-0.002258
3580.000000	-0.002325
3579.000000	-0.002360
3578.000000	-0.002373
3577.000000	-0.002382
3576.000000	-0.002401
3575.000000	-0.002436
3574.000000	-0.002483
3573.000000	-0.002525
3572.000000	-0.002538
3571.000000	-0.002519
3570.000000	-0.002484
3569.000000	-0.002466
3568.000000	-0.002491
3567.000000	-0.002559
3566.000000	-0.002634
3565.000000	-0.002673
3564.000000	-0.002671
3563.000000	-0.002642
3562.000000	-0.002610
3561.000000	-0.002595
3560.000000	-0.002604
3559.000000	-0.002630
3558.000000	-0.002655
3557.000000	-0.002661
3556.000000	-0.002652
3555.000000	-0.002648
3554.000000	-0.002668
3553.000000	-0.002711
3552.000000	-0.002752
3551.000000	-0.002769
3550.000000	-0.002765
3549.000000	-0.002761
3548.000000	-0.002772
3547.000000	-0.002797
3546.000000	-0.002819
3545.000000	-0.002823
3544.000000	-0.002810
3543.000000	-0.002797
3542.000000	-0.002802
3541.000000	-0.002825
3540.000000	-0.002854
3539.000000	-0.002872
3538.000000	-0.002876
3537.000000	-0.002872
3536.000000	-0.002870
3535.000000	-0.002869
3534.000000	-0.002866
3533.000000	-0.002863
3532.000000	-0.002872
3531.000000	-0.002904
3530.000000	-0.002959
3529.000000	-0.003016
3528.000000	-0.003052
3527.000000	-0.003060
3526.000000	-0.003054
3525.000000	-0.003058
3524.000000	-0.003082
3523.000000	-0.003120
3522.000000	-0.003156
3521.000000	-0.003177
3520.000000	-0.003180
3519.000000	-0.003171
3518.000000	-0.003164
3517.000000	-0.003173
3516.000000	-0.003198
3515.000000	-0.003225
3514.000000	-0.003243
3513.000000	-0.003254
3512.000000	-0.003267
3511.000000	-0.003285
3510.000000	-0.003306
3509.000000	-0.003325
3508.000000	-0.003340
3507.000000	-0.003349
3506.000000	-0.003352
3505.000000	-0.003353
3504.000000	-0.003359
3503.000000	-0.003373
3502.000000	-0.003392
3501.000000	-0.003411
3500.000000	-0.003431
3499.000000	-0.003450
3498.000000	-0.003463
3497.000000	-0.003474
3496.000000	-0.003489
3495.000000	-0.003511
3494.000000	-0.003527
3493.000000	-0.003527
3492.000000	-0.003515
3491.000000	-0.003505
3490.000000	-0.003507
3489.000000	-0.003518
3488.000000	-0.003531
3487.000000	-0.003544
3486.000000	-0.003555
3485.000000	-0.003566
3484.000000	-0.003576
3483.000000	-0.003580
3482.000000	-0.003578
3481.000000	-0.003571
3480.000000	-0.003568
3479.000000	-0.003574
3478.000000	-0.003580
3477.000000	-0.003569
3476.000000	-0.003536
3475.000000	-0.003499
3474.000000	-0.003485
3473.000000	-0.003505
3472.000000	-0.003540
3471.000000	-0.003562
3470.000000	-0.003560
3469.000000	-0.003552
3468.000000	-0.003560
3467.000000	-0.003587
3466.000000	-0.003615
3465.000000	-0.003629
3464.000000	-0.003627
3463.000000	-0.003621
3462.000000	-0.003619
3461.000000	-0.003617
3460.000000	-0.003609
3459.000000	-0.003598
3458.000000	-0.003590
3457.000000	-0.003586
3456.000000	-0.003581
3455.000000	-0.003571
3454.000000	-0.003562
3453.000000	-0.003557
3452.000000	-0.003561
3451.000000	-0.003573
3450.000000	-0.003591
3449.000000	-0.003614
3448.000000	-0.003639
3447.000000	-0.003656
3446.000000	-0.003659
3445.000000	-0.003643
3444.000000	-0.003613
3443.000000	-0.003581
3442.000000	-0.003556
3441.000000	-0.003544
3440.000000	-0.003543
3439.000000	-0.003547
3438.000000	-0.003546
3437.000000	-0.003531
3436.000000	-0.003501
3435.000000	-0.003470
3434.000000	-0.003455
3433.000000	-0.003464
3432.000000	-0.003488
3431.000000	-0.003510
3430.000000	-0.003515
3429.000000	-0.003504
3428.000000	-0.003486
3427.000000	-0.003478
3426.000000	-0.003481
3425.000000	-0.003482
3424.000000	-0.003470
3423.000000	-0.003446
3422.000000	-0.003421
3421.000000	-0.003406
3420.000000	-0.003400
3419.000000	-0.003403
3418.000000	-0.003410
3417.000000	-0.003416
3416.000000	-0.003414
3415.000000	-0.003402
3414.000000	-0.003387
3413.000000	-0.003379
3412.000000	-0.003379
3411.000000	-0.003383
3410.000000	-0.003388
3409.000000	-0.003387
3408.000000	-0.003376
3407.000000	-0.003353
3406.000000	-0.003329
3405.000000	-0.003318
3404.000000	-0.003326
3403.000000	-0.003344
3402.000000	-0.003358
3401.000000	-0.003365
3400.000000	-0.003366
3399.000000	-0.003357
3398.000000	-0.003323
3397.000000	-0.003270
3396.000000	-0.003224
3395.000000	-0.003212
3394.000000	-0.003233
3393.000000	-0.003255
3392.000000	-0.003256
3391.000000	-0.003236
3390.000000	-0.003217
3389.000000	-0.003209
3388.000000	-0.003208
3387.000000	-0.003210
3386.000000	-0.003213
3385.000000	-0.003214
3384.000000	-0.003202
3383.000000	-0.003171
3382.000000	-0.003131
3381.000000	-0.003102
3380.000000	-0.003097
3379.000000	-0.003106
3378.000000	-0.003119
3377.000000	-0.003132
3376.000000	-0.003152
3375.000000	-0.003177
3374.000000	-0.003198
3373.000000	-0.003205
3372.000000	-0.003199
3371.000000	-0.003186
3370.000000	-0.003172
3369.000000	-0.003160
3368.000000	-0.003150
3367.000000	-0.003139
3366.000000	-0.003124
3365.000000	-0.003108
3364.000000	-0.003103
3363.000000	-0.003112
3362.000000	-0.003126
3361.000000	-0.003136
3360.000000	-0.003141
3359.000000	-0.003147
3358.000000	-0.003154
3357.000000	-0.003147
3356.000000	-0.003120
3355.000000	-0.003085
3354.000000	-0.003065
3353.000000	-0.003069
3352.000000	-0.003090
3351.000000	-0.003109
3350.000000	-0.003107
3349.000000	-0.003076
3348.000000	-0.003026
3347.000000	-0.002986
3346.000000	-0.002980
3345.000000	-0.003005
3344.000000	-0.003035
3343.000000	-0.003046
3342.000000	-0.003037
3341.000000	-0.003024
3340.000000	-0.003018
3339.000000	-0.003014
3338.000000	-0.003002
3337.000000	-0.002982
3336.000000	-0.002963
3335.000000	-0.002952
3334.000000	-0.002949
3333.000000	-0.002946
3332.000000	-0.002943
3331.000000	-0.002937
3330.000000	-0.002927
3329.000000	-0.002913
3328.000000	-0.002903
3327.000000	-0.002904
3326.000000	-0.002920
3325.000000	-0.002942
3324.000000	-0.002959
3323.000000	-0.002966
3322.000000	-0.002964
3321.000000	-0.002953
3320.000000	-0.002935
3319.000000	-0.002917
3318.000000	-0.002911
3317.000000	-0.002924
3316.000000	-0.002951
3315.000000	-0.002981
3314.000000	-0.003002
3313.000000	-0.003005
3312.000000	-0.002993
3311.000000	-0.002976
3310.000000	-0.002966
3309.000000	-0.002970
3308.000000	-0.002980
3307.000000	-0.002984
3306.000000	-0.002979
3305.000000	-0.002970
3304.000000	-0.002963
3303.000000	-0.002955
3302.000000	-0.002940
3301.000000	-0.002919
3300.000000	-0.002902
3299.000000	-0.002899
3298.000000	-0.002913
3297.000000	-0.002934
3296.000000	-0.002953
3295.000000	-0.002962
3294.000000	-0.002957
3293.000000	-0.002939
3292.000000	-0.002914
3291.000000	-0.002892
3290.000000	-0.002881
3289.000000	-0.002883
3288.000000	-0.002894
3287.000000	-0.002911
3286.000000	-0.002928
3285.000000	-0.002940
3284.000000	-0.002941
3283.000000	-0.002931
3282.000000	-0.002919
3281.000000	-0.002912
3280.000000	-0.002911
3279.000000	-0.002909
3278.000000	-0.002894
3277.000000	-0.002867
3276.000000	-0.002837
3275.000000	-0.002819
3274.000000	-0.002818
3273.000000	-0.002827
3272.000000	-0.002833
3271.000000	-0.002826
3270.000000	-0.002802
3269.000000	-0.002764
3268.000000	-0.002726
3267.000000	-0.002704
3266.000000	-0.002705
3265.000000	-0.002719
3264.000000	-0.002726
3263.000000	-0.002717
3262.000000	-0.002700
3261.000000	-0.002691
3260.000000	-0.002696
3259.000000	-0.002712
3258.000000	-0.002723
3257.000000	-0.002725
3256.000000	-0.002716
3255.000000	-0.002703
3254.000000	-0.002686
3253.000000	-0.002669
3252.000000	-0.002650
3251.000000	-0.002626
3250.000000	-0.002589
3249.000000	-0.002542
3248.000000	-0.002503
3247.000000	-0.002493
3246.000000	-0.002508
3245.000000	-0.002517
3244.000000	-0.002495
3243.000000	-0.002452
3242.000000	-0.002421
3241.000000	-0.002423
3240.000000	-0.002448
3239.000000	-0.002472
3238.000000	-0.002479
3237.000000	-0.002467
3236.000000	-0.002443
3235.000000	-0.002416
3234.000000	-0.002393
3233.000000	-0.002379
3232.000000	-0.002370
3231.000000	-0.002358
3230.000000	-0.002338
3229.000000	-0.002308
3228.000000	-0.002274
3227.000000	-0.002237
3226.000000	-0.002203
3225.000000	-0.002174
3224.000000	-0.002156
3223.000000	-0.002155
3222.000000	-0.002166
3221.000000	-0.002177
3220.000000	-0.002173
3219.000000	-0.002153
3218.000000	-0.002123
3217.000000	-0.002092
3216.000000	-0.002064
3215.000000	-0.002036
3214.000000	-0.002005
3213.000000	-0.001972
3212.000000	-0.001938
3211.000000	-0.001902
3210.000000	-0.001866
3209.000000	-0.001827
3208.000000	-0.001794
3207.000000	-0.001778
3206.000000	-0.001780
3205.000000	-0.001785
3204.000000	-0.001769
3203.000000	-0.001728
3202.000000	-0.001683
3201.000000	-0.001658
3200.000000	-0.001661
3199.000000	-0.001683
3198.000000	-0.001705
3197.000000	-0.001718
3196.000000	-0.001721
3195.000000	-0.001723
3194.000000	-0.001737
3193.000000	-0.001770
3192.000000	-0.001809
3191.000000	-0.001833
3190.000000	-0.001832
3189.000000	-0.001815
3188.000000	-0.001798
3187.000000	-0.001794
3186.000000	-0.001800
3185.000000	-0.001807
3184.000000	-0.001807
3183.000000	-0.001796
3182.000000	-0.001776
3181.000000	-0.001746
3180.000000	-0.001706
3179.000000	-0.001661
3178.000000	-0.001620
3177.000000	-0.001595
3176.000000	-0.001588
3175.000000	-0.001583
3174.000000	-0.001548
3173.000000	-0.001462
3172.000000	-0.001328
3171.000000	-0.001169
3170.000000	-0.001008
3169.000000	-0.000849
3168.000000	-0.000685
3167.000000	-0.000521
3166.000000	-0.000379
3165.000000	-0.000296
3164.000000	-0.000301
3163.000000	-0.000402
3162.000000	-0.000572
3161.000000	-0.000766
3160.000000	-0.000941
3159.000000	-0.001076
3158.000000	-0.001173
3157.000000	-0.001248
3156.000000	-0.001316
3155.000000	-0.001389
3154.000000	-0.001471
3153.000000	-0.001550
3152.000000	-0.001611
3151.000000	-0.001644
3150.000000	-0.001661
3149.000000	-0.001674
3148.000000	-0.001686
3147.000000	-0.001685
3146.000000	-0.001666
3145.000000	-0.001640
3144.000000	-0.001624
3143.000000	-0.001634
3142.000000	-0.001668
3141.000000	-0.001709
3140.000000	-0.001735
3139.000000	-0.001736
3138.000000	-0.001722
3137.000000	-0.001716
3136.000000	-0.001726
3135.000000	-0.001740
3134.000000	-0.001740
3133.000000	-0.001715
3132.000000	-0.001674
3131.000000	-0.001629
3130.000000	-0.001594
3129.000000	-0.001581
3128.000000	-0.001593
3127.000000	-0.001617
3126.000000	-0.001631
3125.000000	-0.001619
3124.000000	-0.001584
3123.000000	-0.001543
3122.000000	-0.001512
3121.000000	-0.001496
3120.000000	-0.001494
3119.000000	-0.001503
3118.000000	-0.001517
3117.000000	-0.001526
3116.000000	-0.001520
3115.000000	-0.001494
3114.000000	-0.001455
3113.000000	-0.001419
3112.000000	-0.001404
3111.000000	-0.001418
3110.000000	-0.001454
3109.000000	-0.001488
3108.000000	-0.001495
3107.000000	-0.001471
3106.000000	-0.001434
3105.000000	-0.001409
3104.000000	-0.001407
3103.000000	-0.001420
3102.000000	-0.001437
3101.000000	-0.001450
3100.000000	-0.001460
3099.000000	-0.001466
3098.000000	-0.001464
3097.000000	-0.001452
3096.000000	-0.001438
3095.000000	-0.001435
3094.000000	-0.001445
3093.000000	-0.001458
3092.000000	-0.001460
3091.000000	-0.001446
3090.000000	-0.001422
3089.000000	-0.001392
3088.000000	-0.001356
3087.000000	-0.001320
3086.000000	-0.001300
3085.000000	-0.001299
3084.000000	-0.001309
3083.000000	-0.001316
3082.000000	-0.001321
3081.000000	-0.001329
3080.000000	-0.001344
3079.000000	-0.001356
3078.000000	-0.001354
3077.000000	-0.001334
3076.000000	-0.001304
3075.000000	-0.001278
3074.000000	-0.001269
3073.000000	-0.001274
3072.000000	-0.001281
3071.000000	-0.001275
3070.000000	-0.001254
3069.000000	-0.001226
3068.000000	-0.001201
3067.000000	-0.001187
3066.000000	-0.001191
3065.000000	-0.001215
3064.000000	-0.001247
3063.000000	-0.001270
3062.000000	-0.001274
3061.000000	-0.001261
3060.000000	-0.001244
3059.000000	-0.001231
3058.000000	-0.001222
3057.000000	-0.001216
3056.000000	-0.001209
3055.000000	-0.001197
3054.000000	-0.001179
3053.000000	-0.001153
3052.000000	-0.001126
3051.000000	-0.001109
3050.000000	-0.001113
3049.000000	-0.001138
3048.000000	-0.001165
3047.000000	-0.001175
3046.000000	-0.001161
3045.000000	-0.001136
3044.000000	-0.001114
3043.000000	-0.001099
3042.000000	-0.001090
3041.000000	-0.001080
3040.000000	-0.001063
3039.000000	-0.001032
3038.000000	-0.000990
3037.000000	-0.000953
3036.000000	-0.000935
3035.000000	-0.000929
3034.000000	-0.000917
3033.000000	-0.000892
3032.000000	-0.000863
3031.000000	-0.000846
3030.000000	-0.000844
3029.000000	-0.000851
3028.000000	-0.000850
3027.000000	-0.000828
3026.000000	-0.000776
3025.000000	-0.000698
3024.000000	-0.000613
3023.000000	-0.000542
3022.000000	-0.000494
3021.000000	-0.000462
3020.000000	-0.000442
3019.000000	-0.000429
3018.000000	-0.000413
3017.000000	-0.000375
3016.000000	-0.000302
3015.000000	-0.000198
3014.000000	-0.000083
3013.000000	0.000015
3012.000000	0.000082
3011.000000	0.000126
3010.000000	0.000168
3009.000000	0.000228
3008.000000	0.000312
3007.000000	0.000411
3006.000000	0.000509
3005.000000	0.000592
3004.000000	0.000657
3003.000000	0.000709
3002.000000	0.000759
3001.000000	0.000811
3000.000000	0.000861
2999.000000	0.000906
2998.000000	0.000946
2997.000000	0.000988
2996.000000	0.001033
2995.000000	0.001070
2994.000000	0.001093
2993.000000	0.001105
2992.000000	0.001119
2991.000000	0.001149
2990.000000	0.001202
2989.000000	0.001279
2988.000000	0.001377
2987.000000	0.001492
2986.000000	0.001624
2985.000000	0.001771
2984.000000	0.001925
2983.000000	0.002077
2982.000000	0.002223
2981.000000	0.002375
2980.000000	0.002543
2979.000000	0.002732
2978.000000	0.002937
2977.000000	0.003146
2976.000000	0.003346
2975.000000	0.003526
2974.000000	0.003675
2973.000000	0.003795
2972.000000	0.003889
2971.000000	0.003961
2970.000000	0.004005
2969.000000	0.004011
2968.000000	0.003973
2967.000000	0.003889
2966.000000	0.003760
2965.000000	0.003589
2964.000000	0.003385
2963.000000	0.003161
2962.000000	0.002934
2961.000000	0.002723
2960.000000	0.002537
2959.000000	0.002376
2958.000000	0.002237
2957.000000	0.002122
2956.000000	0.002041
2955.000000	0.001995
2954.000000	0.001970
2953.000000	0.001947
2952.000000	0.001925
2951.000000	0.001917
2950.000000	0.001942
2949.000000	0.002007
2948.000000	0.002109
2947.000000	0.002237
2946.000000	0.002376
2945.000000	0.002516
2944.000000	0.002651
2943.000000	0.002779
2942.000000	0.002893
2941.000000	0.002981
2940.000000	0.003028
2939.000000	0.003027
2938.000000	0.002984
2937.000000	0.002909
2936.000000	0.002813
2935.000000	0.002699
2934.000000	0.002564
2933.000000	0.002407
2932.000000	0.002236
2931.000000	0.002068
2930.000000	0.001913
2929.000000	0.001774
2928.000000	0.001650
2927.000000	0.001544
2926.000000	0.001451
2925.000000	0.001358
2924.000000	0.001254
2923.000000	0.001142
2922.000000	0.001035
2921.000000	0.000938
2920.000000	0.000848
2919.000000	0.000755
2918.000000	0.000658
2917.000000	0.000562
2916.000000	0.000471
2915.000000	0.000391
2914.000000	0.000326
2913.000000	0.000273
2912.000000	0.000226
2911.000000	0.000178
2910.000000	0.000125
2909.000000	0.000064
2908.000000	-0.000008
2907.000000	-0.000087
2906.000000	-0.000161
2905.000000	-0.000219
2904.000000	-0.000265
2903.000000	-0.000307
2902.000000	-0.000352
2901.000000	-0.000399
2900.000000	-0.000447
2899.000000	-0.000489
2898.000000	-0.000513
2897.000000	-0.000513
2896.000000	-0.000495
2895.000000	-0.000467
2894.000000	-0.000435
2893.000000	-0.000393
2892.000000	-0.000336
2891.000000	-0.000269
2890.000000	-0.000189
2889.000000	-0.000083
2888.000000	0.000062
2887.000000	0.000249
2886.000000	0.000463
2885.000000	0.000681
2884.000000	0.000883
2883.000000	0.001053
2882.000000	0.001181
2881.000000	0.001255
2880.000000	0.001259
2879.000000	0.001187
2878.000000	0.001052
2877.000000	0.000880
2876.000000	0.000696
2875.000000	0.000508
2874.000000	0.000318
2873.000000	0.000131
2872.000000	-0.000050
2871.000000	-0.000228
2870.000000	-0.000409
2869.000000	-0.000590
2868.000000	-0.000764
2867.000000	-0.000927
2866.000000	-0.001080
2865.000000	-0.001220
2864.000000	-0.001342
2863.000000	-0.001445
2862.000000	-0.001542
2861.000000	-0.001637
2860.000000	-0.001730
2859.000000	-0.001815
2858.000000	-0.001894
2857.000000	-0.001967
2856.000000	-0.002028
2855.000000	-0.002075
2854.000000	-0.002117
2853.000000	-0.002166
2852.000000	-0.002221
2851.000000	-0.002276
2850.000000	-0.002323
2849.000000	-0.002362
2848.000000	-0.002391
2847.000000	-0.002406
2846.000000	-0.002411
2845.000000	-0.002420
2844.000000	-0.002443
2843.000000	-0.002472
2842.000000	-0.002499
2841.000000	-0.002520
2840.000000	-0.002540
2839.000000	-0.002565
2838.000000	-0.002595
2837.000000	-0.002629
2836.000000	-0.002664
2835.000000	-0.002699
2834.000000	-0.002733
2833.000000	-0.002773
2832.000000	-0.002820
2831.000000	-0.002865
2830.000000	-0.002899
2829.000000	-0.002917
2828.000000	-0.002929
2827.000000	-0.002939
2826.000000	-0.002950
2825.000000	-0.002959
2824.000000	-0.002969
2823.000000	-0.002983
2822.000000	-0.003001
2821.000000	-0.003024
2820.000000	-0.003053
2819.000000	-0.003082
2818.000000	-0.003105
2817.000000	-0.003119
2816.000000	-0.003130
2815.000000	-0.003147
2814.000000	-0.003169
2813.000000	-0.003188
2812.000000	-0.003196
2811.000000	-0.003193
2810.000000	-0.003188
2809.000000	-0.003192
2808.000000	-0.003212
2807.000000	-0.003242
2806.000000	-0.003273
2805.000000	-0.003297
2804.000000	-0.003308
2803.000000	-0.003309
2802.000000	-0.003304
2801.000000	-0.003300
2800.000000	-0.003298
2799.000000	-0.003297
2798.000000	-0.003298
2797.000000	-0.003306
2796.000000	-0.003323
2795.000000	-0.003340
2794.000000	-0.003347
2793.000000	-0.003346
2792.000000	-0.003350
2791.000000	-0.003368
2790.000000	-0.003397
2789.000000	-0.003432
2788.000000	-0.003464
2787.000000	-0.003485
2786.000000	-0.003485
2785.000000	-0.003469
2784.000000	-0.003454
2783.000000	-0.003452
2782.000000	-0.003456
2781.000000	-0.003456
2780.000000	-0.003453
2779.000000	-0.003457
2778.000000	-0.003470
2777.000000	-0.003479
2776.000000	-0.003475
2775.000000	-0.003462
2774.000000	-0.003450
2773.000000	-0.003448
2772.000000	-0.003452
2771.000000	-0.003455
2770.000000	-0.003450
2769.000000	-0.003442
2768.000000	-0.003442
2767.000000	-0.003454
2766.000000	-0.003470
2765.000000	-0.003478
2764.000000	-0.003473
2763.000000	-0.003462
2762.000000	-0.003451
2761.000000	-0.003439
2760.000000	-0.003427
2759.000000	-0.003417
2758.000000	-0.003412
2757.000000	-0.003410
2756.000000	-0.003410
2755.000000	-0.003410
2754.000000	-0.003405
2753.000000	-0.003389
2752.000000	-0.003362
2751.000000	-0.003334
2750.000000	-0.003315
2749.000000	-0.003307
2748.000000	-0.003300
2747.000000	-0.003283
2746.000000	-0.003255
2745.000000	-0.003225
2744.000000	-0.003204
2743.000000	-0.003198
2742.000000	-0.003201
2741.000000	-0.003204
2740.000000	-0.003201
2739.000000	-0.003192
2738.000000	-0.003180
2737.000000	-0.003170
2736.000000	-0.003161
2735.000000	-0.003151
2734.000000	-0.003142
2733.000000	-0.003139
2732.000000	-0.003149
2731.000000	-0.003171
2730.000000	-0.003198
2729.000000	-0.003222
2728.000000	-0.003236
2727.000000	-0.003238
2726.000000	-0.003226
2725.000000	-0.003208
2724.000000	-0.003192
2723.000000	-0.003182
2722.000000	-0.003176
2721.000000	-0.003168
2720.000000	-0.003158
2719.000000	-0.003145
2718.000000	-0.003123
2717.000000	-0.003092
2716.000000	-0.003063
2715.000000	-0.003048
2714.000000	-0.003047
2713.000000	-0.003050
2712.000000	-0.003046
2711.000000	-0.003031
2710.000000	-0.003009
2709.000000	-0.002986
2708.000000	-0.002966
2707.000000	-0.002953
2706.000000	-0.002943
2705.000000	-0.002934
2704.000000	-0.002925
2703.000000	-0.002919
2702.000000	-0.002914
2701.000000	-0.002905
2700.000000	-0.002886
2699.000000	-0.002858
2698.000000	-0.002826
2697.000000	-0.002800
2696.000000	-0.002786
2695.000000	-0.002781
2694.000000	-0.002775
2693.000000	-0.002762
2692.000000	-0.002743
2691.000000	-0.002721
2690.000000	-0.002698
2689.000000	-0.002677
2688.000000	-0.002668
2687.000000	-0.002670
2686.000000	-0.002674
2685.000000	-0.002664
2684.000000	-0.002637
2683.000000	-0.002609
2682.000000	-0.002595
2681.000000	-0.002603
2680.000000	-0.002623
2679.000000	-0.002642
2678.000000	-0.002647
2677.000000	-0.002634
2676.000000	-0.002604
2675.000000	-0.002567
2674.000000	-0.002532
2673.000000	-0.002511
2672.000000	-0.002509
2671.000000	-0.002524
2670.000000	-0.002544
2669.000000	-0.002557
2668.000000	-0.002553
2667.000000	-0.002533
2666.000000	-0.002511
2665.000000	-0.002502
2664.000000	-0.002512
2663.000000	-0.002531
2662.000000	-0.002546
2661.000000	-0.002550
2660.000000	-0.002547
2659.000000	-0.002544
2658.000000	-0.002548
2657.000000	-0.002560
2656.000000	-0.002580
2655.000000	-0.002602
2654.000000	-0.002620
2653.000000	-0.002634
2652.000000	-0.002649
2651.000000	-0.002667
2650.000000	-0.002682
2649.000000	-0.002686
2648.000000	-0.002680
2647.000000	-0.002669
2646.000000	-0.002658
2645.000000	-0.002648
2644.000000	-0.002641
2643.000000	-0.002635
2642.000000	-0.002631
2641.000000	-0.002628
2640.000000	-0.002622
2639.000000	-0.002605
2638.000000	-0.002570
2637.000000	-0.002520
2636.000000	-0.002466
2635.000000	-0.002413
2634.000000	-0.002362
2633.000000	-0.002312
2632.000000	-0.002263
2631.000000	-0.002215
2630.000000	-0.002167
2629.000000	-0.002129
2628.000000	-0.002118
2627.000000	-0.002136
2626.000000	-0.002173
2625.000000	-0.002224
2624.000000	-0.002284
2623.000000	-0.002349
2622.000000	-0.002405
2621.000000	-0.002449
2620.000000	-0.002492
2619.000000	-0.002545
2618.000000	-0.002602
2617.000000	-0.002659
2616.000000	-0.002718
2615.000000	-0.002780
2614.000000	-0.002829
2613.000000	-0.002850
2612.000000	-0.002856
2611.000000	-0.002873
2610.000000	-0.002907
2609.000000	-0.002939
2608.000000	-0.002959
2607.000000	-0.002973
2606.000000	-0.002993
2605.000000	-0.003019
2604.000000	-0.003044
2603.000000	-0.003064
2602.000000	-0.003078
2601.000000	-0.003090
2600.000000	-0.003103
2599.000000	-0.003117
2598.000000	-0.003130
2597.000000	-0.003142
2596.000000	-0.003160
2595.000000	-0.003190
2594.000000	-0.003221
2593.000000	-0.003238
2592.000000	-0.003242
2591.000000	-0.003246
2590.000000	-0.003258
2589.000000	-0.003275
2588.000000	-0.003289
2587.000000	-0.003302
2586.000000	-0.003319
2585.000000	-0.003342
2584.000000	-0.003366
2583.000000	-0.003382
2582.000000	-0.003382
2581.000000	-0.003364
2580.000000	-0.003342
2579.000000	-0.003336
2578.000000	-0.003353
2577.000000	-0.003386
2576.000000	-0.003428
2575.000000	-0.003473
2574.000000	-0.003514
2573.000000	-0.003542
2572.000000	-0.003553
2571.000000	-0.003549
2570.000000	-0.003541
2569.000000	-0.003535
2568.000000	-0.003537
2567.000000	-0.003550
2566.000000	-0.003564
2565.000000	-0.003571
2564.000000	-0.003580
2563.000000	-0.003603
2562.000000	-0.003636
2561.000000	-0.003661
2560.000000	-0.003665
2559.000000	-0.003661
2558.000000	-0.003664
2557.000000	-0.003676
2556.000000	-0.003688
2555.000000	-0.003698
2554.000000	-0.003709
2553.000000	-0.003726
2552.000000	-0.003747
2551.000000	-0.003772
2550.000000	-0.003796
2549.000000	-0.003810
2548.000000	-0.003807
2547.000000	-0.003794
2546.000000	-0.003783
2545.000000	-0.003786
2544.000000	-0.003804
2543.000000	-0.003835
2542.000000	-0.003867
2541.000000	-0.003883
2540.000000	-0.003879
2539.000000	-0.003868
2538.000000	-0.003867
2537.000000	-0.003880
2536.000000	-0.003894
2535.000000	-0.003900
2534.000000	-0.003906
2533.000000	-0.003927
2532.000000	-0.003966
2531.000000	-0.004007
2530.000000	-0.004032
2529.000000	-0.004035
2528.000000	-0.004025
2527.000000	-0.004023
2526.000000	-0.004037
2525.000000	-0.004063
2524.000000	-0.004089
2523.000000	-0.004108
2522.000000	-0.004121
2521.000000	-0.004128
2520.000000	-0.004129
2519.000000	-0.004122
2518.000000	-0.004111
2517.000000	-0.004102
2516.000000	-0.004103
2515.000000	-0.004112
2514.000000	-0.004120
2513.000000	-0.004127
2512.000000	-0.004134
2511.000000	-0.004142
2510.000000	-0.004142
2509.000000	-0.004127
2508.000000	-0.004107
2507.000000	-0.004096
2506.000000	-0.004099
2505.000000	-0.004110
2504.000000	-0.004121
2503.000000	-0.004131
2502.000000	-0.004143
2501.000000	-0.004156
2500.000000	-0.004163
2499.000000	-0.004156
2498.000000	-0.004138
2497.000000	-0.004123
2496.000000	-0.004122
2495.000000	-0.004134
2494.000000	-0.004146
2493.000000	-0.004156
2492.000000	-0.004170
2491.000000	-0.004190
2490.000000	-0.004206
2489.000000	-0.004207
2488.000000	-0.004193
2487.000000	-0.004172
2486.000000	-0.004150
2485.000000	-0.004134
2484.000000	-0.004133
2483.000000	-0.004149
2482.000000	-0.004174
2481.000000	-0.004194
2480.000000	-0.004209
2479.000000	-0.004223
2478.000000	-0.004236
2477.000000	-0.004240
2476.000000	-0.004232
2475.000000	-0.004219
2474.000000	-0.004211
2473.000000	-0.004212
2472.000000	-0.004223
2471.000000	-0.004240
2470.000000	-0.004256
2469.000000	-0.004265
2468.000000	-0.004271
2467.000000	-0.004278
2466.000000	-0.004287
2465.000000	-0.004291
2464.000000	-0.004288
2463.000000	-0.004285
2462.000000	-0.004291
2461.000000	-0.004315
2460.000000	-0.004353
2459.000000	-0.004384
2458.000000	-0.004389
2457.000000	-0.004367
2456.000000	-0.004337
2455.000000	-0.004317
2454.000000	-0.004303
2453.000000	-0.004288
2452.000000	-0.004273
2451.000000	-0.004267
2450.000000	-0.004273
2449.000000	-0.004284
2448.000000	-0.004291
2447.000000	-0.004288
2446.000000	-0.004275
2445.000000	-0.004257
2444.000000	-0.004247
2443.000000	-0.004248
2442.000000	-0.004251
2441.000000	-0.004252
2440.000000	-0.004256
2439.000000	-0.004261
2438.000000	-0.004249
2437.000000	-0.004214
2436.000000	-0.004171
2435.000000	-0.004142
2434.000000	-0.004134
2433.000000	-0.004141
2432.000000	-0.004157
2431.000000	-0.004176
2430.000000	-0.004182
2429.000000	-0.004170
2428.000000	-0.004148
2427.000000	-0.004130
2426.000000	-0.004110
2425.000000	-0.004079
2424.000000	-0.004042
2423.000000	-0.004012
2422.000000	-0.003994
2421.000000	-0.003981
2420.000000	-0.003966
2419.000000	-0.003944
2418.000000	-0.003911
2417.000000	-0.003871
2416.000000	-0.003838
2415.000000	-0.003818
2414.000000	-0.003802
2413.000000	-0.003786
2412.000000	-0.003776
2411.000000	-0.003778
2410.000000	-0.003787
2409.000000	-0.003798
2408.000000	-0.003818
2407.000000	-0.003845
2406.000000	-0.003864
2405.000000	-0.003872
2404.000000	-0.003890
2403.000000	-0.003933
2402.000000	-0.003982
2401.000000	-0.004016
2400.000000	-0.004035
2399.000000	-0.004055
2398.000000	-0.004082
2397.000000	-0.004112
2396.000000	-0.004148
2395.000000	-0.004188
2394.000000	-0.004213
2393.000000	-0.004203
2392.000000	-0.004164
2391.000000	-0.004092
2390.000000	-0.003957
2389.000000	-0.003717
2388.000000	-0.003351
2387.000000	-0.002842
2386.000000	-0.002162
2385.000000	-0.001293
2384.000000	-0.000265
2383.000000	0.000856
2382.000000	0.001984
2381.000000	0.002999
2380.000000	0.003748
2379.000000	0.004143
2378.000000	0.004234
2377.000000	0.004185
2376.000000	0.004167
2375.000000	0.004313
2374.000000	0.004691
2373.000000	0.005240
2372.000000	0.005808
2371.000000	0.006307
2370.000000	0.006774
2369.000000	0.007253
2368.000000	0.007719
2367.000000	0.008169
2366.000000	0.008656
2365.000000	0.009217
2364.000000	0.009816
2363.000000	0.010400
2362.000000	0.011109
2361.000000	0.012029
2360.000000	0.012961
2359.000000	0.013711
2358.000000	0.014174
2357.000000	0.014339
2356.000000	0.014241
2355.000000	0.013975
2354.000000	0.013818
2353.000000	0.014100
2352.000000	0.014922
2351.000000	0.015866
2350.000000	0.016358
2349.000000	0.016394
2348.000000	0.016612
2347.000000	0.017998
2346.000000	0.020900
2345.000000	0.024597
2344.000000	0.028004
2343.000000	0.030330
2342.000000	0.031189
2341.000000	0.030297
2340.000000	0.027985
2339.000000	0.025095
2338.000000	0.022286
2337.000000	0.019830
2336.000000	0.017939
2335.000000	0.016810
2334.000000	0.016389
2333.000000	0.016425
2332.000000	0.016738
2331.000000	0.017089
2330.000000	0.017089
2329.000000	0.016669
2328.000000	0.016023
2327.000000	0.015521
2326.000000	0.015217
2325.000000	0.015065
2324.000000	0.015022
2323.000000	0.014915
2322.000000	0.014595
2321.000000	0.013958
2320.000000	0.013107
2319.000000	0.012117
2318.000000	0.011076
2317.000000	0.010136
2316.000000	0.009496
2315.000000	0.009238
2314.000000	0.009196
2313.000000	0.009156
2312.000000	0.008995
2311.000000	0.008729
2310.000000	0.008359
2309.000000	0.007920
2308.000000	0.007432
2307.000000	0.006912
2306.000000	0.006335
2305.000000	0.005745
2304.000000	0.005240
2303.000000	0.004888
2302.000000	0.004636
2301.000000	0.004403
2300.000000	0.004135
2299.000000	0.003845
2298.000000	0.003546
2297.000000	0.003256
2296.000000	0.002967
2295.000000	0.002656
2294.000000	0.002285
2293.000000	0.001854
2292.000000	0.001400
2291.000000	0.000954
2290.000000	0.000505
2289.000000	0.000041
2288.000000	-0.000422
2287.000000	-0.000867
2286.000000	-0.001293
2285.000000	-0.001692
2284.000000	-0.002023
2283.000000	-0.002252
2282.000000	-0.002377
2281.000000	-0.002427
2280.000000	-0.002430
2279.000000	-0.002412
2278.000000	-0.002403
2277.000000	-0.002428
2276.000000	-0.002487
2275.000000	-0.002558
2274.000000	-0.002626
2273.000000	-0.002683
2272.000000	-0.002723
2271.000000	-0.002741
2270.000000	-0.002740
2269.000000	-0.002721
2268.000000	-0.002677
2267.000000	-0.002606
2266.000000	-0.002525
2265.000000	-0.002435
2264.000000	-0.002315
2263.000000	-0.002135
2262.000000	-0.001911
2261.000000	-0.001700
2260.000000	-0.001579
2259.000000	-0.001635
2258.000000	-0.001957
2257.000000	-0.002571
2256.000000	-0.003338
2255.000000	-0.003946
2254.000000	-0.004076
2253.000000	-0.003622
2252.000000	-0.002778
2251.000000	-0.001892
2250.000000	-0.001234
2249.000000	-0.000887
2248.000000	-0.000794
2247.000000	-0.000871
2246.000000	-0.001060
2245.000000	-0.001327
2244.000000	-0.001647
2243.000000	-0.002010
2242.000000	-0.002405
2241.000000	-0.002807
2240.000000	-0.003177
2239.000000	-0.003491
2238.000000	-0.003753
2237.000000	-0.003976
2236.000000	-0.004169
2235.000000	-0.004335
2234.000000	-0.004479
2233.000000	-0.004601
2232.000000	-0.004697
2231.000000	-0.004761
2230.000000	-0.004800
2229.000000	-0.004823
2228.000000	-0.004842
2227.000000	-0.004867
2226.000000	-0.004901
2225.000000	-0.004939
2224.000000	-0.004971
2223.000000	-0.005000
2222.000000	-0.005032
2221.000000	-0.005068
2220.000000	-0.005105
2219.000000	-0.005144
2218.000000	-0.005189
2217.000000	-0.005232
2216.000000	-0.005257
2215.000000	-0.005259
2214.000000	-0.005250
2213.000000	-0.005244
2212.000000	-0.005245
2211.000000	-0.005248
2210.000000	-0.005249
2209.000000	-0.005241
2208.000000	-0.005216
2207.000000	-0.005172
2206.000000	-0.005117
2205.000000	-0.005059
2204.000000	-0.005005
2203.000000	-0.004968
2202.000000	-0.004965
2201.000000	-0.004999
2200.000000	-0.005059
2199.000000	-0.005132
2198.000000	-0.005209
2197.000000	-0.005279
2196.000000	-0.005328
2195.000000	-0.005356
2194.000000	-0.005371
2193.000000	-0.005384
2192.000000	-0.005399
2191.000000	-0.005416
2190.000000	-0.005432
2189.000000	-0.005441
2188.000000	-0.005441
2187.000000	-0.005443
2186.000000	-0.005458
2185.000000	-0.005482
2184.000000	-0.005501
2183.000000	-0.005503
2182.000000	-0.005491
2181.000000	-0.005472
2180.000000	-0.005455
2179.000000	-0.005452
2178.000000	-0.005467
2177.000000	-0.005492
2176.000000	-0.005511
2175.000000	-0.005517
2174.000000	-0.005512
2173.000000	-0.005497
2172.000000	-0.005476
2171.000000	-0.005465
2170.000000	-0.005476
2169.000000	-0.005501
2168.000000	-0.005514
2167.000000	-0.005507
2166.000000	-0.005497
2165.000000	-0.005498
2164.000000	-0.005506
2163.000000	-0.005504
2162.000000	-0.005487
2161.000000	-0.005462
2160.000000	-0.005436
2159.000000	-0.005420
2158.000000	-0.005419
2157.000000	-0.005427
2156.000000	-0.005434
2155.000000	-0.005440
2154.000000	-0.005453
2153.000000	-0.005470
2152.000000	-0.005477
2151.000000	-0.005468
2150.000000	-0.005454
2149.000000	-0.005449
2148.000000	-0.005453
2147.000000	-0.005461
2146.000000	-0.005470
2145.000000	-0.005479
2144.000000	-0.005485
2143.000000	-0.005484
2142.000000	-0.005482
2141.000000	-0.005484
2140.000000	-0.005490
2139.000000	-0.005492
2138.000000	-0.005486
2137.000000	-0.005466
2136.000000	-0.005438
2135.000000	-0.005417
2134.000000	-0.005414
2133.000000	-0.005424
2132.000000	-0.005427
2131.000000	-0.005419
2130.000000	-0.005414
2129.000000	-0.005424
2128.000000	-0.005443
2127.000000	-0.005457
2126.000000	-0.005464
2125.000000	-0.005467
2124.000000	-0.005474
2123.000000	-0.005487
2122.000000	-0.005507
2121.000000	-0.005528
2120.000000	-0.005538
2119.000000	-0.005534
2118.000000	-0.005527
2117.000000	-0.005526
2116.000000	-0.005528
2115.000000	-0.005527
2114.000000	-0.005522
2113.000000	-0.005516
2112.000000	-0.005506
2111.000000	-0.005493
2110.000000	-0.005484
2109.000000	-0.005479
2108.000000	-0.005475
2107.000000	-0.005465
2106.000000	-0.005452
2105.000000	-0.005444
2104.000000	-0.005444
2103.000000	-0.005455
2102.000000	-0.005474
2101.000000	-0.005494
2100.000000	-0.005503
2099.000000	-0.005495
2098.000000	-0.005480
2097.000000	-0.005467
2096.000000	-0.005455
2095.000000	-0.005439
2094.000000	-0.005429
2093.000000	-0.005437
2092.000000	-0.005463
2091.000000	-0.005488
2090.000000	-0.005499
2089.000000	-0.005498
2088.000000	-0.005496
2087.000000	-0.005499
2086.000000	-0.005499
2085.000000	-0.005488
2084.000000	-0.005472
2083.000000	-0.005466
2082.000000	-0.005474
2081.000000	-0.005478
2080.000000	-0.005462
2079.000000	-0.005429
2078.000000	-0.005394
2077.000000	-0.005375
2076.000000	-0.005371
2075.000000	-0.005375
2074.000000	-0.005374
2073.000000	-0.005360
2072.000000	-0.005333
2071.000000	-0.005309
2070.000000	-0.005299
2069.000000	-0.005303
2068.000000	-0.005315
2067.000000	-0.005331
2066.000000	-0.005350
2065.000000	-0.005371
2064.000000	-0.005387
2063.000000	-0.005396
2062.000000	-0.005400
2061.000000	-0.005402
2060.000000	-0.005406
2059.000000	-0.005418
2058.000000	-0.005441
2057.000000	-0.005468
2056.000000	-0.005487
2055.000000	-0.005494
2054.000000	-0.005493
2053.000000	-0.005487
2052.000000	-0.005482
2051.000000	-0.005484
2050.000000	-0.005491
2049.000000	-0.005499
2048.000000	-0.005504
2047.000000	-0.005517
2046.000000	-0.005548
2045.000000	-0.005585
2044.000000	-0.005604
2043.000000	-0.005601
2042.000000	-0.005592
2041.000000	-0.005593
2040.000000	-0.005603
2039.000000	-0.005610
2038.000000	-0.005610
2037.000000	-0.005604
2036.000000	-0.005596
2035.000000	-0.005588
2034.000000	-0.005584
2033.000000	-0.005584
2032.000000	-0.005585
2031.000000	-0.005589
2030.000000	-0.005601
2029.000000	-0.005619
2028.000000	-0.005634
2027.000000	-0.005645
2026.000000	-0.005656
2025.000000	-0.005670
2024.000000	-0.005684
2023.000000	-0.005695
2022.000000	-0.005702
2021.000000	-0.005701
2020.000000	-0.005690
2019.000000	-0.005673
2018.000000	-0.005659
2017.000000	-0.005652
2016.000000	-0.005649
2015.000000	-0.005648
2014.000000	-0.005650
2013.000000	-0.005653
2012.000000	-0.005654
2011.000000	-0.005650
2010.000000	-0.005643
2009.000000	-0.005635
2008.000000	-0.005626
2007.000000	-0.005620
2006.000000	-0.005626
2005.000000	-0.005640
2004.000000	-0.005656
2003.000000	-0.005671
2002.000000	-0.005683
2001.000000	-0.005685
2000.000000	-0.005675
1999.000000	-0.005666
1998.000000	-0.005672
1997.000000	-0.005688
1996.000000	-0.005700
1995.000000	-0.005705
1994.000000	-0.005715
1993.000000	-0.005733
1992.000000	-0.005742
1991.000000	-0.005730
1990.000000	-0.005708
1989.000000	-0.005694
1988.000000	-0.005694
1987.000000	-0.005699
1986.000000	-0.005700
1985.000000	-0.005697
1984.000000	-0.005695
1983.000000	-0.005701
1982.000000	-0.005711
1981.000000	-0.005712
1980.000000	-0.005696
1979.000000	-0.005674
1978.000000	-0.005665
1977.000000	-0.005676
1976.000000	-0.005693
1975.000000	-0.005703
1974.000000	-0.005708
1973.000000	-0.005715
1972.000000	-0.005729
1971.000000	-0.005745
1970.000000	-0.005754
1969.000000	-0.005753
1968.000000	-0.005744
1967.000000	-0.005738
1966.000000	-0.005739
1965.000000	-0.005745
1964.000000	-0.005746
1963.000000	-0.005740
1962.000000	-0.005734
1961.000000	-0.005735
1960.000000	-0.005744
1959.000000	-0.005754
1958.000000	-0.005759
1957.000000	-0.005759
1956.000000	-0.005760
1955.000000	-0.005763
1954.000000	-0.005770
1953.000000	-0.005781
1952.000000	-0.005794
1951.000000	-0.005803
1950.000000	-0.005799
1949.000000	-0.005777
1948.000000	-0.005746
1947.000000	-0.005722
1946.000000	-0.005718
1945.000000	-0.005728
1944.000000	-0.005740
1943.000000	-0.005746
1942.000000	-0.005746
1941.000000	-0.005744
1940.000000	-0.005742
1939.000000	-0.005748
1938.000000	-0.005763
1937.000000	-0.005781
1936.000000	-0.005791
1935.000000	-0.005789
1934.000000	-0.005781
1933.000000	-0.005771
1932.000000	-0.005767
1931.000000	-0.005770
1930.000000	-0.005784
1929.000000	-0.005801
1928.000000	-0.005815
1927.000000	-0.005823
1926.000000	-0.005826
1925.000000	-0.005819
1924.000000	-0.005796
1923.000000	-0.005770
1922.000000	-0.005757
1921.000000	-0.005754
1920.000000	-0.005745
1919.000000	-0.005723
1918.000000	-0.005703
1917.000000	-0.005700
1916.000000	-0.005711
1915.000000	-0.005728
1914.000000	-0.005752
1913.000000	-0.005774
1912.000000	-0.005783
1911.000000	-0.005778
1910.000000	-0.005773
1909.000000	-0.005775
1908.000000	-0.005775
1907.000000	-0.005760
1906.000000	-0.005734
1905.000000	-0.005711
1904.000000	-0.005703
1903.000000	-0.005718
1902.000000	-0.005754
1901.000000	-0.005789
1900.000000	-0.005803
1899.000000	-0.005790
1898.000000	-0.005765
1897.000000	-0.005739
1896.000000	-0.005714
1895.000000	-0.005696
1894.000000	-0.005693
1893.000000	-0.005702
1892.000000	-0.005709
1891.000000	-0.005712
1890.000000	-0.005716
1889.000000	-0.005720
1888.000000	-0.005716
1887.000000	-0.005710
1886.000000	-0.005719
1885.000000	-0.005746
1884.000000	-0.005772
1883.000000	-0.005785
1882.000000	-0.005787
1881.000000	-0.005779
1880.000000	-0.005763
1879.000000	-0.005746
1878.000000	-0.005740
1877.000000	-0.005745
1876.000000	-0.005751
1875.000000	-0.005753
1874.000000	-0.005759
1873.000000	-0.005770
1872.000000	-0.005775
1871.000000	-0.005772
1870.000000	-0.005774
1869.000000	-0.005789
1868.000000	-0.005805
1867.000000	-0.005812
1866.000000	-0.005823
1865.000000	-0.005841
1864.000000	-0.005852
1863.000000	-0.005845
1862.000000	-0.005836
1861.000000	-0.005839
1860.000000	-0.005850
1859.000000	-0.005856
1858.000000	-0.005858
1857.000000	-0.005859
1856.000000	-0.005851
1855.000000	-0.005835
1854.000000	-0.005828
1853.000000	-0.005841
1852.000000	-0.005869
1851.000000	-0.005901
1850.000000	-0.005933
1849.000000	-0.005964
1848.000000	-0.005987
1847.000000	-0.005993
1846.000000	-0.005971
1845.000000	-0.005922
1844.000000	-0.005875
1843.000000	-0.005865
1842.000000	-0.005896
1841.000000	-0.005941
1840.000000	-0.005972
1839.000000	-0.005975
1838.000000	-0.005961
1837.000000	-0.005943
1836.000000	-0.005922
1835.000000	-0.005900
1834.000000	-0.005886
1833.000000	-0.005890
1832.000000	-0.005907
1831.000000	-0.005928
1830.000000	-0.005944
1829.000000	-0.005957
1828.000000	-0.005973
1827.000000	-0.005995
1826.000000	-0.006022
1825.000000	-0.006047
1824.000000	-0.006071
1823.000000	-0.006094
1822.000000	-0.006120
1821.000000	-0.006146
1820.000000	-0.006165
1819.000000	-0.006180
1818.000000	-0.006205
1817.000000	-0.006246
1816.000000	-0.006283
1815.000000	-0.006296
1814.000000	-0.006286
1813.000000	-0.006276
1812.000000	-0.006278
1811.000000	-0.006283
1810.000000	-0.006289
1809.000000	-0.006301
1808.000000	-0.006317
1807.000000	-0.006334
1806.000000	-0.006354
1805.000000	-0.006373
1804.000000	-0.006379
1803.000000	-0.006370
1802.000000	-0.006363
1801.000000	-0.006369
1800.000000	-0.006378
1799.000000	-0.006371
1798.000000	-0.006359
1797.000000	-0.006363
1796.000000	-0.006389
1795.000000	-0.006425
1794.000000	-0.006452
1793.000000	-0.006460
1792.000000	-0.006458
1791.000000	-0.006470
1790.000000	-0.006508
1789.000000	-0.006556
1788.000000	-0.006583
1787.000000	-0.006583
1786.000000	-0.006578
1785.000000	-0.006592
1784.000000	-0.006618
1783.000000	-0.006641
1782.000000	-0.006656
1781.000000	-0.006658
1780.000000	-0.006649
1779.000000	-0.006629
1778.000000	-0.006603
1777.000000	-0.006580
1776.000000	-0.006572
1775.000000	-0.006588
1774.000000	-0.006610
1773.000000	-0.006606
1772.000000	-0.006584
1771.000000	-0.006567
1770.000000	-0.006562
1769.000000	-0.006560
1768.000000	-0.006542
1767.000000	-0.006502
1766.000000	-0.006450
1765.000000	-0.006401
1764.000000	-0.006354
1763.000000	-0.006302
1762.000000	-0.006236
1761.000000	-0.006160
1760.000000	-0.006084
1759.000000	-0.006022
1758.000000	-0.005974
1757.000000	-0.005926
1756.000000	-0.005875
1755.000000	-0.005825
1754.000000	-0.005771
1753.000000	-0.005698
1752.000000	-0.005608
1751.000000	-0.005528
1750.000000	-0.005487
1749.000000	-0.005486
1748.000000	-0.005508
1747.000000	-0.005531
1746.000000	-0.005529
1745.000000	-0.005512
1744.000000	-0.005509
1743.000000	-0.005529
1742.000000	-0.005537
1741.000000	-0.005511
1740.000000	-0.005480
1739.000000	-0.005494
1738.000000	-0.005547
1737.000000	-0.005596
1736.000000	-0.005607
1735.000000	-0.005593
1734.000000	-0.005628
1733.000000	-0.005704
1732.000000	-0.005752
1731.000000	-0.005765
1730.000000	-0.005773
1729.000000	-0.005790
1728.000000	-0.005814
1727.000000	-0.005837
1726.000000	-0.005841
1725.000000	-0.005821
1724.000000	-0.005790
1723.000000	-0.005763
1722.000000	-0.005739
1721.000000	-0.005706
1720.000000	-0.005655
1719.000000	-0.005600
1718.000000	-0.005577
1717.000000	-0.005584
1716.000000	-0.005566
1715.000000	-0.005519
1714.000000	-0.005488
1713.000000	-0.005478
1712.000000	-0.005455
1711.000000	-0.005411
1710.000000	-0.005366
1709.000000	-0.005322
1708.000000	-0.005272
1707.000000	-0.005223
1706.000000	-0.005185
1705.000000	-0.005141
1704.000000	-0.005052
1703.000000	-0.004931
1702.000000	-0.004789
1701.000000	-0.004625
1700.000000	-0.004485
1699.000000	-0.004376
1698.000000	-0.004304
1697.000000	-0.004248
1696.000000	-0.004144
1695.000000	-0.003971
1694.000000	-0.003774
1693.000000	-0.003591
1692.000000	-0.003417
1691.000000	-0.003229
1690.000000	-0.003028
1689.000000	-0.002826
1688.000000	-0.002647
1687.000000	-0.002501
1686.000000	-0.002356
1685.000000	-0.002155
1684.000000	-0.001930
1683.000000	-0.001759
1682.000000	-0.001651
1681.000000	-0.001550
1680.000000	-0.001420
1679.000000	-0.001266
1678.000000	-0.001115
1677.000000	-0.000968
1676.000000	-0.000822
1675.000000	-0.000691
1674.000000	-0.000572
1673.000000	-0.000463
1672.000000	-0.000387
1671.000000	-0.000363
1670.000000	-0.000374
1669.000000	-0.000351
1668.000000	-0.000261
1667.000000	-0.000143
1666.000000	-0.000016
1665.000000	0.000148
1664.000000	0.000393
1663.000000	0.000711
1662.000000	0.001050
1661.000000	0.001392
1660.000000	0.001746
1659.000000	0.002107
1658.000000	0.002458
1657.000000	0.002771
1656.000000	0.003030
1655.000000	0.003305
1654.000000	0.003770
1653.000000	0.004402
1652.000000	0.004919
1651.000000	0.005183
1650.000000	0.005274
1649.000000	0.005293
1648.000000	0.005348
1647.000000	0.005480
1646.000000	0.005651
1645.000000	0.005796
1644.000000	0.005899
1643.000000	0.005963
1642.000000	0.006003
1641.000000	0.006035
1640.000000	0.006055
1639.000000	0.006034
1638.000000	0.005960
1637.000000	0.005881
1636.000000	0.005860
1635.000000	0.005887
1634.000000	0.005890
1633.000000	0.005824
1632.000000	0.005697
1631.000000	0.005514
1630.000000	0.005270
1629.000000	0.004981
1628.000000	0.004693
1627.000000	0.004438
1626.000000	0.004199
1625.000000	0.003934
1624.000000	0.003621
1623.000000	0.003282
1622.000000	0.002978
1621.000000	0.002735
1620.000000	0.002514
1619.000000	0.002273
1618.000000	0.002011
1617.000000	0.001761
1616.000000	0.001556
1615.000000	0.001381
1614.000000	0.001202
1613.000000	0.001013
1612.000000	0.000830
1611.000000	0.000649
1610.000000	0.000450
1609.000000	0.000232
1608.000000	0.000020
1607.000000	-0.000163
1606.000000	-0.000314
1605.000000	-0.000446
1604.000000	-0.000587
1603.000000	-0.000742
1602.000000	-0.000893
1601.000000	-0.001028
1600.000000	-0.001154
1599.000000	-0.001290
1598.000000	-0.001435
1597.000000	-0.001575
1596.000000	-0.001694
1595.000000	-0.001794
1594.000000	-0.001896
1593.000000	-0.002020
1592.000000	-0.002167
1591.000000	-0.002322
1590.000000	-0.002463
1589.000000	-0.002583
1588.000000	-0.002693
1587.000000	-0.002805
1586.000000	-0.002914
1585.000000	-0.003009
1584.000000	-0.003100
1583.000000	-0.003208
1582.000000	-0.003318
1581.000000	-0.003389
1580.000000	-0.003414
1579.000000	-0.003429
1578.000000	-0.003469
1577.000000	-0.003537
1576.000000	-0.003607
1575.000000	-0.003644
1574.000000	-0.003644
1573.000000	-0.003637
1572.000000	-0.003645
1571.000000	-0.003665
1570.000000	-0.003691
1569.000000	-0.003714
1568.000000	-0.003734
1567.000000	-0.003773
1566.000000	-0.003830
1565.000000	-0.003878
1564.000000	-0.003910
1563.000000	-0.003937
1562.000000	-0.003979
1561.000000	-0.004021
1560.000000	-0.004041
1559.000000	-0.004060
1558.000000	-0.004047
1557.000000	-0.004009
1556.000000	-0.003999
1555.000000	-0.004040
1554.000000	-0.004087
1553.000000	-0.004109
1552.000000	-0.004113
1551.000000	-0.004130
1550.000000	-0.004173
1549.000000	-0.004218
1548.000000	-0.004230
1547.000000	-0.004215
1546.000000	-0.004200
1545.000000	-0.004207
1544.000000	-0.004221
1543.000000	-0.004202
1542.000000	-0.004144
1541.000000	-0.004100
1540.000000	-0.004124
1539.000000	-0.004199
1538.000000	-0.004257
1537.000000	-0.004268
1536.000000	-0.004253
1535.000000	-0.004223
1534.000000	-0.004200
1533.000000	-0.004210
1532.000000	-0.004229
1531.000000	-0.004222
1530.000000	-0.004196
1529.000000	-0.004179
1528.000000	-0.004195
1527.000000	-0.004245
1526.000000	-0.004301
1525.000000	-0.004330
1524.000000	-0.004321
1523.000000	-0.004292
1522.000000	-0.004285
1521.000000	-0.004329
1520.000000	-0.004382
1519.000000	-0.004409
1518.000000	-0.004406
1517.000000	-0.004378
1516.000000	-0.004328
1515.000000	-0.004277
1514.000000	-0.004263
1513.000000	-0.004307
1512.000000	-0.004381
1511.000000	-0.004428
1510.000000	-0.004437
1509.000000	-0.004440
1508.000000	-0.004455
1507.000000	-0.004454
1506.000000	-0.004426
1505.000000	-0.004404
1504.000000	-0.004395
1503.000000	-0.004366
1502.000000	-0.004288
1501.000000	-0.004168
1500.000000	-0.004035
1499.000000	-0.003892
1498.000000	-0.003701
1497.000000	-0.003449
1496.000000	-0.003164
1495.000000	-0.002892
1494.000000	-0.002668
1493.000000	-0.002500
1492.000000	-0.002366
1491.000000	-0.002245
1490.000000	-0.002157
1489.000000	-0.002141
1488.000000	-0.002183
1487.000000	-0.002230
1486.000000	-0.002258
1485.000000	-0.002276
1484.000000	-0.002314
1483.000000	-0.002394
1482.000000	-0.002506
1481.000000	-0.002608
1480.000000	-0.002664
1479.000000	-0.002690
1478.000000	-0.002726
1477.000000	-0.002782
1476.000000	-0.002817
1475.000000	-0.002800
1474.000000	-0.002771
1473.000000	-0.002797
1472.000000	-0.002887
1471.000000	-0.002979
1470.000000	-0.003054
1469.000000	-0.003136
1468.000000	-0.003219
1467.000000	-0.003249
1466.000000	-0.003181
1465.000000	-0.003065
1464.000000	-0.003037
1463.000000	-0.003168
1462.000000	-0.003407
1461.000000	-0.003655
1460.000000	-0.003834
1459.000000	-0.003925
1458.000000	-0.004001
1457.000000	-0.004169
1456.000000	-0.004397
1455.000000	-0.004577
1454.000000	-0.004700
1453.000000	-0.004797
1452.000000	-0.004860
1451.000000	-0.004869
1450.000000	-0.004853
1449.000000	-0.004895
1448.000000	-0.005033
1447.000000	-0.005212
1446.000000	-0.005344
1445.000000	-0.005399
1444.000000	-0.005416
1443.000000	-0.005425
1442.000000	-0.005435
1441.000000	-0.005425
1440.000000	-0.005369
1439.000000	-0.005250
1438.000000	-0.005088
1437.000000	-0.004952
1436.000000	-0.004898
1435.000000	-0.004887
1434.000000	-0.004863
1433.000000	-0.004819
1432.000000	-0.004761
1431.000000	-0.004694
1430.000000	-0.004618
1429.000000	-0.004533
1428.000000	-0.004436
1427.000000	-0.004334
1426.000000	-0.004228
1425.000000	-0.004103
1424.000000	-0.003954
1423.000000	-0.003804
1422.000000	-0.003698
1421.000000	-0.003678
1420.000000	-0.003737
1419.000000	-0.003801
1418.000000	-0.003790
1417.000000	-0.003726
1416.000000	-0.003666
1415.000000	-0.003609
1414.000000	-0.003521
1413.000000	-0.003399
1412.000000	-0.003273
1411.000000	-0.003160
1410.000000	-0.003052
1409.000000	-0.002942
1408.000000	-0.002836
1407.000000	-0.002746
1406.000000	-0.002675
1405.000000	-0.002600
1404.000000	-0.002486
1403.000000	-0.002317
1402.000000	-0.002122
1401.000000	-0.001945
1400.000000	-0.001806
1399.000000	-0.001673
1398.000000	-0.001496
1397.000000	-0.001262
1396.000000	-0.000997
1395.000000	-0.000735
1394.000000	-0.000485
1393.000000	-0.000237
1392.000000	0.000001
1391.000000	0.000215
1390.000000	0.000397
1389.000000	0.000553
1388.000000	0.000688
1387.000000	0.000787
1386.000000	0.000819
1385.000000	0.000759
1384.000000	0.000604
1383.000000	0.000377
1382.000000	0.000094
1381.000000	-0.000261
1380.000000	-0.000710
1379.000000	-0.001223
1378.000000	-0.001704
1377.000000	-0.002056
1376.000000	-0.002227
1375.000000	-0.002185
1374.000000	-0.001909
1373.000000	-0.001444
1372.000000	-0.000907
1371.000000	-0.000409
1370.000000	-0.000013
1369.000000	0.000267
1368.000000	0.000452
1367.000000	0.000582
1366.000000	0.000677
1365.000000	0.000712
1364.000000	0.000648
1363.000000	0.000482
1362.000000	0.000276
1361.000000	0.000085
1360.000000	-0.000102
1359.000000	-0.000317
1358.000000	-0.000553
1357.000000	-0.000769
1356.000000	-0.000949
1355.000000	-0.001117
1354.000000	-0.001296
1353.000000	-0.001471
1352.000000	-0.001605
1351.000000	-0.001689
1350.000000	-0.001762
1349.000000	-0.001864
1348.000000	-0.001990
1347.000000	-0.002094
1346.000000	-0.002146
1345.000000	-0.002172
1344.000000	-0.002219
1343.000000	-0.002294
1342.000000	-0.002359
1341.000000	-0.002381
1340.000000	-0.002377
1339.000000	-0.002400
1338.000000	-0.002476
1337.000000	-0.002582
1336.000000	-0.002674
1335.000000	-0.002729
1334.000000	-0.002770
1333.000000	-0.002837
1332.000000	-0.002949
1331.000000	-0.003081
1330.000000	-0.003201
1329.000000	-0.003315
1328.000000	-0.003450
1327.000000	-0.003605
1326.000000	-0.003745
1325.000000	-0.003847
1324.000000	-0.003936
1323.000000	-0.004052
1322.000000	-0.004204
1321.000000	-0.004366
1320.000000	-0.004509
1319.000000	-0.004627
1318.000000	-0.004739
1317.000000	-0.004861
1316.000000	-0.004983
1315.000000	-0.005076
1314.000000	-0.005130
1313.000000	-0.005168
1312.000000	-0.005224
1311.000000	-0.005296
1310.000000	-0.005356
1309.000000	-0.005402
1308.000000	-0.005469
1307.000000	-0.005585
1306.000000	-0.005725
1305.000000	-0.005839
1304.000000	-0.005914
1303.000000	-0.005982
1302.000000	-0.006081
1301.000000	-0.006208
1300.000000	-0.006336
1299.000000	-0.006453
1298.000000	-0.006573
1297.000000	-0.006718
1296.000000	-0.006881
1295.000000	-0.007023
1294.000000	-0.007116
1293.000000	-0.007180
1292.000000	-0.007257
1291.000000	-0.007366
1290.000000	-0.007484
1289.000000	-0.007577
1288.000000	-0.007641
1287.000000	-0.007704
1286.000000	-0.007785
1285.000000	-0.007872
1284.000000	-0.007934
1283.000000	-0.007970
1282.000000	-0.008016
1281.000000	-0.008109
1280.000000	-0.008236
1279.000000	-0.008351
1278.000000	-0.008425
1277.000000	-0.008485
1276.000000	-0.008576
1275.000000	-0.008708
1274.000000	-0.008845
1273.000000	-0.008957
1272.000000	-0.009056
1271.000000	-0.009186
1270.000000	-0.009370
1269.000000	-0.009583
1268.000000	-0.009784
1267.000000	-0.009961
1266.000000	-0.010141
1265.000000	-0.010341
1264.000000	-0.010537
1263.000000	-0.010689
1262.000000	-0.010803
1261.000000	-0.010937
1260.000000	-0.011130
1259.000000	-0.011358
1258.000000	-0.011567
1257.000000	-0.011757
1256.000000	-0.011973
1255.000000	-0.012252
1254.000000	-0.012577
1253.000000	-0.012900
1252.000000	-0.013203
1251.000000	-0.013519
1250.000000	-0.013893
1249.000000	-0.014330
1248.000000	-0.014788
1247.000000	-0.015233
1246.000000	-0.015686
1245.000000	-0.016182
1244.000000	-0.016699
1243.000000	-0.017161
1242.000000	-0.017522
1241.000000	-0.017808
1240.000000	-0.018072
1239.000000	-0.018322
1238.000000	-0.018533
1237.000000	-0.018688
1236.000000	-0.018805
1235.000000	-0.018908
1234.000000	-0.019001
1233.000000	-0.019058
1232.000000	-0.019043
1231.000000	-0.018957
1230.000000	-0.018848
1229.000000	-0.018765
1228.000000	-0.018713
1227.000000	-0.018662
1226.000000	-0.018609
1225.000000	-0.018587
1224.000000	-0.018613
1223.000000	-0.018659
1222.000000	-0.018679
1221.000000	-0.018667
1220.000000	-0.018655
1219.000000	-0.018679
1218.000000	-0.018749
1217.000000	-0.018841
1216.000000	-0.018914
1215.000000	-0.018953
1214.000000	-0.018982
1213.000000	-0.019033
1212.000000	-0.019096
1211.000000	-0.019140
1210.000000	-0.019166
1209.000000	-0.019223
1208.000000	-0.019335
1207.000000	-0.019450
1206.000000	-0.019501
1205.000000	-0.019482
1204.000000	-0.019450
1203.000000	-0.019458
1202.000000	-0.019502
1201.000000	-0.019542
1200.000000	-0.019556
1199.000000	-0.019573
1198.000000	-0.019637
1197.000000	-0.019736
1196.000000	-0.019779
1195.000000	-0.019677
1194.000000	-0.019438
1193.000000	-0.019148
1192.000000	-0.018868
1191.000000	-0.018588
1190.000000	-0.018296
1189.000000	-0.018030
1188.000000	-0.017850
1187.000000	-0.017774
1186.000000	-0.017758
1185.000000	-0.017744
1184.000000	-0.017704
1183.000000	-0.017659
1182.000000	-0.017651
1181.000000	-0.017692
1180.000000	-0.017748
1179.000000	-0.017781
1178.000000	-0.017802
1177.000000	-0.017842
1176.000000	-0.017894
1175.000000	-0.017909
1174.000000	-0.017869
1173.000000	-0.017819
1172.000000	-0.017815
1171.000000	-0.017860
1170.000000	-0.017921
1169.000000	-0.017969
1168.000000	-0.017993
1167.000000	-0.017980
1166.000000	-0.017906
1165.000000	-0.017736
1164.000000	-0.017454
1163.000000	-0.017088
1162.000000	-0.016714
1161.000000	-0.016395
1160.000000	-0.016141
1159.000000	-0.015927
1158.000000	-0.015756
1157.000000	-0.015658
1156.000000	-0.015645
1155.000000	-0.015680
1154.000000	-0.015714
1153.000000	-0.015725
1152.000000	-0.015725
1151.000000	-0.015727
1150.000000	-0.015733
1149.000000	-0.015733
1148.000000	-0.015717
1147.000000	-0.015687
1146.000000	-0.015663
1145.000000	-0.015651
1144.000000	-0.015629
1143.000000	-0.015577
1142.000000	-0.015517
1141.000000	-0.015497
1140.000000	-0.015521
1139.000000	-0.015536
1138.000000	-0.015498
1137.000000	-0.015422
1136.000000	-0.015360
1135.000000	-0.015332
1134.000000	-0.015308
1133.000000	-0.015246
1132.000000	-0.015138
1131.000000	-0.015026
1130.000000	-0.014960
1129.000000	-0.014947
1128.000000	-0.014941
1127.000000	-0.014893
1126.000000	-0.014816
1125.000000	-0.014753
1124.000000	-0.014707
1123.000000	-0.014640
1122.000000	-0.014533
1121.000000	-0.014415
1120.000000	-0.014323
1119.000000	-0.014257
1118.000000	-0.014195
1117.000000	-0.014127
1116.000000	-0.014062
1115.000000	-0.014013
1114.000000	-0.013980
1113.000000	-0.013938
1112.000000	-0.013847
1111.000000	-0.013689
1110.000000	-0.013507
1109.000000	-0.013364
1108.000000	-0.013278
1107.000000	-0.013220
1106.000000	-0.013163
1105.000000	-0.013115
1104.000000	-0.013086
1103.000000	-0.013053
1102.000000	-0.012989
1101.000000	-0.012904
1100.000000	-0.012837
1099.000000	-0.012809
1098.000000	-0.012797
1097.000000	-0.012754
1096.000000	-0.012652
1095.000000	-0.012510
1094.000000	-0.012384
1093.000000	-0.012312
1092.000000	-0.012271
1091.000000	-0.012213
1090.000000	-0.012130
1089.000000	-0.012053
1088.000000	-0.012006
1087.000000	-0.011964
1086.000000	-0.011896
1085.000000	-0.011801
1084.000000	-0.011708
1083.000000	-0.011630
1082.000000	-0.011552
1081.000000	-0.011454
1080.000000	-0.011340
1079.000000	-0.011247
1078.000000	-0.011210
1077.000000	-0.011220
1076.000000	-0.011223
1075.000000	-0.011176
1074.000000	-0.011092
1073.000000	-0.011009
1072.000000	-0.010925
1071.000000	-0.010806
1070.000000	-0.010652
1069.000000	-0.010519
1068.000000	-0.010454
1067.000000	-0.010432
1066.000000	-0.010395
1065.000000	-0.010322
1064.000000	-0.010251
1063.000000	-0.010221
1062.000000	-0.010217
1061.000000	-0.010188
1060.000000	-0.010108
1059.000000	-0.010008
1058.000000	-0.009938
1057.000000	-0.009915
1056.000000	-0.009912
1055.000000	-0.009909
1054.000000	-0.009922
1053.000000	-0.009972
1052.000000	-0.010042
1051.000000	-0.010085
1050.000000	-0.010075
1049.000000	-0.010040
1048.000000	-0.010037
1047.000000	-0.010088
1046.000000	-0.010160
1045.000000	-0.010197
1044.000000	-0.010183
1043.000000	-0.010168
1042.000000	-0.010213
1041.000000	-0.010302
1040.000000	-0.010346
1039.000000	-0.010270
1038.000000	-0.010098
1037.000000	-0.009908
1036.000000	-0.009739
1035.000000	-0.009576
1034.000000	-0.009403
1033.000000	-0.009237
1032.000000	-0.009103
1031.000000	-0.008995
1030.000000	-0.008882
1029.000000	-0.008753
1028.000000	-0.008632
1027.000000	-0.008575
1026.000000	-0.008615
1025.000000	-0.008722
1024.000000	-0.008819
1023.000000	-0.008852
1022.000000	-0.008837
1021.000000	-0.008818
1020.000000	-0.008801
1019.000000	-0.008752
1018.000000	-0.008666
1017.000000	-0.008590
1016.000000	-0.008575
1015.000000	-0.008617
1014.000000	-0.008652
1013.000000	-0.008619
1012.000000	-0.008520
1011.000000	-0.008416
1010.000000	-0.008367
1009.000000	-0.008362
1008.000000	-0.008343
1007.000000	-0.008287
1006.000000	-0.008237
1005.000000	-0.008234
1004.000000	-0.008246
1003.000000	-0.008212
1002.000000	-0.008124
1001.000000	-0.008042
1000.000000	-0.008007
999.000000	-0.007997
998.000000	-0.007962
997.000000	-0.007884
996.000000	-0.007784
995.000000	-0.007691
994.000000	-0.007611
993.000000	-0.007521
992.000000	-0.007399
991.000000	-0.007269
990.000000	-0.007195
989.000000	-0.007201
988.000000	-0.007229
987.000000	-0.007208
986.000000	-0.007149
985.000000	-0.007126
984.000000	-0.007167
983.000000	-0.007212
982.000000	-0.007203
981.000000	-0.007164
980.000000	-0.007168
979.000000	-0.007246
978.000000	-0.007359
977.000000	-0.007451
976.000000	-0.007507
975.000000	-0.007568
974.000000	-0.007679
973.000000	-0.007831
972.000000	-0.007955
971.000000	-0.008001
970.000000	-0.008010
969.000000	-0.008071
968.000000	-0.008204
967.000000	-0.008336
966.000000	-0.008389
965.000000	-0.008383
964.000000	-0.008399
963.000000	-0.008488
962.000000	-0.008611
961.000000	-0.008693
960.000000	-0.008702
959.000000	-0.008676
958.000000	-0.008666
957.000000	-0.008673
956.000000	-0.008650
955.000000	-0.008591
954.000000	-0.008556
953.000000	-0.008600
952.000000	-0.008687
951.000000	-0.008735
950.000000	-0.008722
949.000000	-0.008707
948.000000	-0.008732
947.000000	-0.008772
946.000000	-0.008777
945.000000	-0.008746
944.000000	-0.008719
943.000000	-0.008730
942.000000	-0.008768
941.000000	-0.008797
940.000000	-0.008788
939.000000	-0.008761
938.000000	-0.008768
937.000000	-0.008828
936.000000	-0.008885
935.000000	-0.008869
934.000000	-0.008781
933.000000	-0.008686
932.000000	-0.008613
931.000000	-0.008522
930.000000	-0.008380
929.000000	-0.008221
928.000000	-0.008109
927.000000	-0.008078
926.000000	-0.008122
925.000000	-0.008224
924.000000	-0.008381
923.000000	-0.008603
922.000000	-0.008901
921.000000	-0.009245
920.000000	-0.009549
919.000000	-0.009717
918.000000	-0.009703
917.000000	-0.009533
916.000000	-0.009258
915.000000	-0.008923
914.000000	-0.008590
913.000000	-0.008337
912.000000	-0.008207
911.000000	-0.008172
910.000000	-0.008161
909.000000	-0.008124
908.000000	-0.008069
907.000000	-0.008046
906.000000	-0.008081
905.000000	-0.008134
904.000000	-0.008126
903.000000	-0.008028
902.000000	-0.007909
901.000000	-0.007854
900.000000	-0.007865
899.000000	-0.007870
898.000000	-0.007825
897.000000	-0.007759
896.000000	-0.007717
895.000000	-0.007701
894.000000	-0.007681
893.000000	-0.007636
892.000000	-0.007578
891.000000	-0.007531
890.000000	-0.007519
889.000000	-0.007534
888.000000	-0.007551
887.000000	-0.007578
886.000000	-0.007662
885.000000	-0.007821
884.000000	-0.008008
883.000000	-0.008173
882.000000	-0.008342
881.000000	-0.008573
880.000000	-0.008846
879.000000	-0.009072
878.000000	-0.009197
877.000000	-0.009243
876.000000	-0.009251
875.000000	-0.009230
874.000000	-0.009190
873.000000	-0.009154
872.000000	-0.009139
871.000000	-0.009155
870.000000	-0.009213
869.000000	-0.009294
868.000000	-0.009340
867.000000	-0.009320
866.000000	-0.009304
865.000000	-0.009391
864.000000	-0.009591
863.000000	-0.009824
862.000000	-0.010061
861.000000	-0.010372
860.000000	-0.010833
859.000000	-0.011449
858.000000	-0.012207
857.000000	-0.013158
856.000000	-0.014419
855.000000	-0.016132
854.000000	-0.018418
853.000000	-0.021302
852.000000	-0.024602
851.000000	-0.027895
850.000000	-0.030639
849.000000	-0.032355
848.000000	-0.032746
847.000000	-0.031789
846.000000	-0.029765
845.000000	-0.027124
844.000000	-0.024236
843.000000	-0.021321
842.000000	-0.018526
841.000000	-0.015992
840.000000	-0.013836
839.000000	-0.012128
838.000000	-0.010878
837.000000	-0.010019
836.000000	-0.009425
835.000000	-0.008999
834.000000	-0.008720
833.000000	-0.008586
832.000000	-0.008516
831.000000	-0.008411
830.000000	-0.008273
829.000000	-0.008191
828.000000	-0.008203
827.000000	-0.008239
826.000000	-0.008225
825.000000	-0.008170
824.000000	-0.008130
823.000000	-0.008125
822.000000	-0.008131
821.000000	-0.008103
820.000000	-0.008011
819.000000	-0.007891
818.000000	-0.007829
817.000000	-0.007862
816.000000	-0.007912
815.000000	-0.007891
814.000000	-0.007834
813.000000	-0.007840
812.000000	-0.007909
811.000000	-0.007932
810.000000	-0.007869
809.000000	-0.007807
808.000000	-0.007831
807.000000	-0.007915
806.000000	-0.007992
805.000000	-0.008033
804.000000	-0.008044
803.000000	-0.008040
802.000000	-0.008040
801.000000	-0.008046
800.000000	-0.008011
799.000000	-0.007902
798.000000	-0.007781
797.000000	-0.007756
796.000000	-0.007834
795.000000	-0.007921
794.000000	-0.007966
793.000000	-0.007999
792.000000	-0.008029
791.000000	-0.008003
790.000000	-0.007915
789.000000	-0.007841
788.000000	-0.007840
787.000000	-0.007885
786.000000	-0.007926
785.000000	-0.007946
784.000000	-0.007919
783.000000	-0.007808
782.000000	-0.007643
781.000000	-0.007525
780.000000	-0.007504
779.000000	-0.007537
778.000000	-0.007584
777.000000	-0.007652
776.000000	-0.007730
775.000000	-0.007752
774.000000	-0.007682
773.000000	-0.007571
772.000000	-0.007482
771.000000	-0.007427
770.000000	-0.007397
769.000000	-0.007390
768.000000	-0.007381
767.000000	-0.007345
766.000000	-0.007307
765.000000	-0.007294
764.000000	-0.007263
763.000000	-0.007148
762.000000	-0.006989
761.000000	-0.006908
760.000000	-0.006944
759.000000	-0.007021
758.000000	-0.007089
757.000000	-0.007191
756.000000	-0.007342
755.000000	-0.007473
754.000000	-0.007528
753.000000	-0.007518
752.000000	-0.007464
751.000000	-0.007370
750.000000	-0.007282
749.000000	-0.007238
748.000000	-0.007183
747.000000	-0.007018
746.000000	-0.006770
745.000000	-0.006560
744.000000	-0.006405
743.000000	-0.006220
742.000000	-0.006019
741.000000	-0.005938
740.000000	-0.006005
739.000000	-0.006073
738.000000	-0.006049
737.000000	-0.006012
736.000000	-0.006036
735.000000	-0.006069
734.000000	-0.006064
733.000000	-0.006049
732.000000	-0.006017
731.000000	-0.005924
730.000000	-0.005832
729.000000	-0.005839
728.000000	-0.005914
727.000000	-0.005952
726.000000	-0.005962
725.000000	-0.006022
724.000000	-0.006042
723.000000	-0.005772
722.000000	-0.005168
721.000000	-0.004566
720.000000	-0.004372
719.000000	-0.004647
718.000000	-0.005115
717.000000	-0.005488
716.000000	-0.005641
715.000000	-0.005605
714.000000	-0.005515
713.000000	-0.005480
712.000000	-0.005464
711.000000	-0.005357
710.000000	-0.005171
709.000000	-0.005016
708.000000	-0.004897
707.000000	-0.004734
706.000000	-0.004490
705.000000	-0.004249
704.000000	-0.004123
703.000000	-0.004096
702.000000	-0.004079
701.000000	-0.004035
700.000000	-0.003936
699.000000	-0.003810
698.000000	-0.003731
697.000000	-0.003708
696.000000	-0.003655
695.000000	-0.003442
694.000000	-0.003157
693.000000	-0.003017
692.000000	-0.002965
691.000000	-0.002774
690.000000	-0.002416
689.000000	-0.002148
688.000000	-0.002141
687.000000	-0.002200
686.000000	-0.002149
685.000000	-0.002091
684.000000	-0.002098
683.000000	-0.002098
682.000000	-0.002108
681.000000	-0.002239
680.000000	-0.002363
679.000000	-0.002241
678.000000	-0.002021
677.000000	-0.001980
676.000000	-0.002089
675.000000	-0.002196
674.000000	-0.002393
673.000000	-0.002713
672.000000	-0.002882
671.000000	-0.002963
670.000000	-0.004499
669.000000	-0.009443
668.000000	-0.013514
667.000000	-0.011576
666.000000	-0.008043
665.000000	-0.005286
664.000000	-0.002731
663.000000	-0.000645
662.000000	0.000703
661.000000	0.001513
660.000000	0.002116
659.000000	0.002441
658.000000	0.002400
657.000000	0.002237
656.000000	0.002036
655.000000	0.001510
654.000000	0.000718
653.000000	0.000170
652.000000	-0.000008
651.000000	-0.000161
650.000000	-0.000379
649.000000	-0.000380
648.000000	-0.000276
647.000000	-0.000550
646.000000	-0.001134
645.000000	-0.001497
644.000000	-0.001519
643.000000	-0.001518
642.000000	-0.001598
641.000000	-0.001491
640.000000	-0.001153
639.000000	-0.000946
638.000000	-0.001016
637.000000	-0.001101
636.000000	-0.001069
635.000000	-0.001001
634.000000	-0.000828
633.000000	-0.000431
632.000000	-0.000031
631.000000	0.000016
630.000000	-0.000190
629.000000	-0.000203
628.000000	0.000043
627.000000	0.000167
626.000000	0.000084
625.000000	0.000094
624.000000	0.000289
623.000000	0.000461
622.000000	0.000539
621.000000	0.000547
620.000000	0.000260
619.000000	-0.000479
618.000000	-0.001198
617.000000	-0.001205
616.000000	-0.000519
615.000000	0.000183
614.000000	0.000460
613.000000	0.000400
612.000000	0.000147
611.000000	-0.000311
610.000000	-0.000944
609.000000	-0.001587
608.000000	-0.002057
607.000000	-0.002223
606.000000	-0.002018
605.000000	-0.001636
604.000000	-0.001443
603.000000	-0.001517
602.000000	-0.001526
601.000000	-0.001235
600.000000	-0.000864
