# Supplementary material for: Real-time monitoring of the reversible capture and release of CO2 on anthraquinone and riboflavin-modified graphitic electrodes using ATR-SEIRAS
Source: Chem Sci. 2025 Nov 4;16(48):23189–202. doi: 10.1039/d5sc05427c (PMC12584010; doi:10.1039/d5sc05427c)
Supplement: SC-016-D5SC05427C-s001 [file SC-016-D5SC05427C-s001.zip › Data Folders/Main Figures/Figure3/3a/056.ASC]

PE IR       SUBTECH     SPECTRUM    ASCII       PEDS        4.00        
   -1
056.ASC
24/06/26
16:04:40.00
24/06/26
16:04:40.00
Administrator

600.000000
#HDR
-1
-1
#GR
Wavenumber
A
1.0
0.0
4000.000000
-1.000000
3401
8
0.030124
-0.032517
#DATA
4000.000000	-0.003824
3999.000000	-0.003823
3998.000000	-0.003811
3997.000000	-0.003792
3996.000000	-0.003768
3995.000000	-0.003746
3994.000000	-0.003736
3993.000000	-0.003734
3992.000000	-0.003726
3991.000000	-0.003698
3990.000000	-0.003661
3989.000000	-0.003638
3988.000000	-0.003646
3987.000000	-0.003670
3986.000000	-0.003682
3985.000000	-0.003663
3984.000000	-0.003621
3983.000000	-0.003580
3982.000000	-0.003552
3981.000000	-0.003535
3980.000000	-0.003519
3979.000000	-0.003496
3978.000000	-0.003469
3977.000000	-0.003441
3976.000000	-0.003418
3975.000000	-0.003400
3974.000000	-0.003388
3973.000000	-0.003385
3972.000000	-0.003396
3971.000000	-0.003427
3970.000000	-0.003477
3969.000000	-0.003537
3968.000000	-0.003593
3967.000000	-0.003636
3966.000000	-0.003662
3965.000000	-0.003670
3964.000000	-0.003663
3963.000000	-0.003648
3962.000000	-0.003637
3961.000000	-0.003640
3960.000000	-0.003661
3959.000000	-0.003695
3958.000000	-0.003729
3957.000000	-0.003757
3956.000000	-0.003778
3955.000000	-0.003794
3954.000000	-0.003800
3953.000000	-0.003792
3952.000000	-0.003773
3951.000000	-0.003753
3950.000000	-0.003741
3949.000000	-0.003740
3948.000000	-0.003744
3947.000000	-0.003745
3946.000000	-0.003747
3945.000000	-0.003757
3944.000000	-0.003775
3943.000000	-0.003796
3942.000000	-0.003812
3941.000000	-0.003822
3940.000000	-0.003830
3939.000000	-0.003836
3938.000000	-0.003832
3937.000000	-0.003817
3936.000000	-0.003801
3935.000000	-0.003799
3934.000000	-0.003815
3933.000000	-0.003841
3932.000000	-0.003861
3931.000000	-0.003863
3930.000000	-0.003845
3929.000000	-0.003819
3928.000000	-0.003807
3927.000000	-0.003825
3926.000000	-0.003866
3925.000000	-0.003898
3924.000000	-0.003899
3923.000000	-0.003872
3922.000000	-0.003842
3921.000000	-0.003825
3920.000000	-0.003822
3919.000000	-0.003823
3918.000000	-0.003817
3917.000000	-0.003802
3916.000000	-0.003790
3915.000000	-0.003793
3914.000000	-0.003813
3913.000000	-0.003841
3912.000000	-0.003866
3911.000000	-0.003880
3910.000000	-0.003876
3909.000000	-0.003854
3908.000000	-0.003826
3907.000000	-0.003806
3906.000000	-0.003794
3905.000000	-0.003771
3904.000000	-0.003726
3903.000000	-0.003685
3902.000000	-0.003685
3901.000000	-0.003732
3900.000000	-0.003790
3899.000000	-0.003824
3898.000000	-0.003832
3897.000000	-0.003832
3896.000000	-0.003835
3895.000000	-0.003840
3894.000000	-0.003847
3893.000000	-0.003857
3892.000000	-0.003857
3891.000000	-0.003827
3890.000000	-0.003776
3889.000000	-0.003746
3888.000000	-0.003762
3887.000000	-0.003803
3886.000000	-0.003817
3885.000000	-0.003790
3884.000000	-0.003763
3883.000000	-0.003784
3882.000000	-0.003847
3881.000000	-0.003898
3880.000000	-0.003892
3879.000000	-0.003847
3878.000000	-0.003825
3877.000000	-0.003869
3876.000000	-0.003956
3875.000000	-0.004016
3874.000000	-0.003996
3873.000000	-0.003922
3872.000000	-0.003864
3871.000000	-0.003847
3870.000000	-0.003831
3869.000000	-0.003787
3868.000000	-0.003739
3867.000000	-0.003725
3866.000000	-0.003742
3865.000000	-0.003771
3864.000000	-0.003803
3863.000000	-0.003827
3862.000000	-0.003837
3861.000000	-0.003831
3860.000000	-0.003813
3859.000000	-0.003777
3858.000000	-0.003717
3857.000000	-0.003644
3856.000000	-0.003583
3855.000000	-0.003552
3854.000000	-0.003529
3853.000000	-0.003488
3852.000000	-0.003472
3851.000000	-0.003534
3850.000000	-0.003667
3849.000000	-0.003815
3848.000000	-0.003932
3847.000000	-0.004002
3846.000000	-0.004027
3845.000000	-0.004020
3844.000000	-0.003982
3843.000000	-0.003908
3842.000000	-0.003813
3841.000000	-0.003732
3840.000000	-0.003692
3839.000000	-0.003694
3838.000000	-0.003715
3837.000000	-0.003730
3836.000000	-0.003735
3835.000000	-0.003745
3834.000000	-0.003773
3833.000000	-0.003813
3832.000000	-0.003840
3831.000000	-0.003840
3830.000000	-0.003830
3829.000000	-0.003844
3828.000000	-0.003892
3827.000000	-0.003941
3826.000000	-0.003945
3825.000000	-0.003902
3824.000000	-0.003857
3823.000000	-0.003842
3822.000000	-0.003833
3821.000000	-0.003780
3820.000000	-0.003679
3819.000000	-0.003594
3818.000000	-0.003576
3817.000000	-0.003615
3816.000000	-0.003670
3815.000000	-0.003722
3814.000000	-0.003779
3813.000000	-0.003837
3812.000000	-0.003865
3811.000000	-0.003848
3810.000000	-0.003813
3809.000000	-0.003800
3808.000000	-0.003805
3807.000000	-0.003787
3806.000000	-0.003721
3805.000000	-0.003647
3804.000000	-0.003619
3803.000000	-0.003646
3802.000000	-0.003696
3801.000000	-0.003733
3800.000000	-0.003757
3799.000000	-0.003797
3798.000000	-0.003854
3797.000000	-0.003904
3796.000000	-0.003927
3795.000000	-0.003931
3794.000000	-0.003929
3793.000000	-0.003932
3792.000000	-0.003936
3791.000000	-0.003940
3790.000000	-0.003943
3789.000000	-0.003944
3788.000000	-0.003946
3787.000000	-0.003959
3786.000000	-0.003981
3785.000000	-0.004001
3784.000000	-0.004003
3783.000000	-0.003992
3782.000000	-0.003980
3781.000000	-0.003977
3780.000000	-0.003978
3779.000000	-0.003973
3778.000000	-0.003962
3777.000000	-0.003949
3776.000000	-0.003930
3775.000000	-0.003896
3774.000000	-0.003850
3773.000000	-0.003816
3772.000000	-0.003813
3771.000000	-0.003827
3770.000000	-0.003828
3769.000000	-0.003808
3768.000000	-0.003794
3767.000000	-0.003808
3766.000000	-0.003830
3765.000000	-0.003828
3764.000000	-0.003800
3763.000000	-0.003778
3762.000000	-0.003780
3761.000000	-0.003794
3760.000000	-0.003797
3759.000000	-0.003781
3758.000000	-0.003745
3757.000000	-0.003690
3756.000000	-0.003631
3755.000000	-0.003582
3754.000000	-0.003536
3753.000000	-0.003473
3752.000000	-0.003386
3751.000000	-0.003295
3750.000000	-0.003213
3749.000000	-0.003141
3748.000000	-0.003105
3747.000000	-0.003117
3746.000000	-0.003127
3745.000000	-0.003067
3744.000000	-0.002961
3743.000000	-0.002913
3742.000000	-0.002954
3741.000000	-0.003006
3740.000000	-0.002982
3739.000000	-0.002866
3738.000000	-0.002698
3737.000000	-0.002563
3736.000000	-0.002598
3735.000000	-0.002874
3734.000000	-0.003245
3733.000000	-0.003428
3732.000000	-0.003278
3731.000000	-0.002882
3730.000000	-0.002433
3729.000000	-0.002067
3728.000000	-0.001839
3727.000000	-0.001766
3726.000000	-0.001827
3725.000000	-0.001961
3724.000000	-0.002109
3723.000000	-0.002263
3722.000000	-0.002438
3721.000000	-0.002644
3720.000000	-0.002860
3719.000000	-0.003044
3718.000000	-0.003155
3717.000000	-0.003184
3716.000000	-0.003171
3715.000000	-0.003145
3714.000000	-0.003047
3713.000000	-0.002781
3712.000000	-0.002374
3711.000000	-0.002028
3710.000000	-0.001897
3709.000000	-0.001959
3708.000000	-0.002093
3707.000000	-0.002192
3706.000000	-0.002226
3705.000000	-0.002235
3704.000000	-0.002280
3703.000000	-0.002373
3702.000000	-0.002451
3701.000000	-0.002450
3700.000000	-0.002381
3699.000000	-0.002314
3698.000000	-0.002300
3697.000000	-0.002327
3696.000000	-0.002348
3695.000000	-0.002322
3694.000000	-0.002257
3693.000000	-0.002237
3692.000000	-0.002374
3691.000000	-0.002705
3690.000000	-0.003083
3689.000000	-0.003262
3688.000000	-0.003150
3687.000000	-0.002903
3686.000000	-0.002713
3685.000000	-0.002644
3684.000000	-0.002646
3683.000000	-0.002649
3682.000000	-0.002630
3681.000000	-0.002585
3680.000000	-0.002506
3679.000000	-0.002398
3678.000000	-0.002306
3677.000000	-0.002276
3676.000000	-0.002302
3675.000000	-0.002318
3674.000000	-0.002285
3673.000000	-0.002249
3672.000000	-0.002254
3671.000000	-0.002293
3670.000000	-0.002330
3669.000000	-0.002343
3668.000000	-0.002339
3667.000000	-0.002339
3666.000000	-0.002343
3665.000000	-0.002338
3664.000000	-0.002322
3663.000000	-0.002301
3662.000000	-0.002274
3661.000000	-0.002226
3660.000000	-0.002156
3659.000000	-0.002080
3658.000000	-0.002018
3657.000000	-0.001969
3656.000000	-0.001915
3655.000000	-0.001855
3654.000000	-0.001806
3653.000000	-0.001780
3652.000000	-0.001768
3651.000000	-0.001746
3650.000000	-0.001700
3649.000000	-0.001644
3648.000000	-0.001606
3647.000000	-0.001602
3646.000000	-0.001617
3645.000000	-0.001628
3644.000000	-0.001619
3643.000000	-0.001585
3642.000000	-0.001536
3641.000000	-0.001484
3640.000000	-0.001434
3639.000000	-0.001376
3638.000000	-0.001305
3637.000000	-0.001223
3636.000000	-0.001129
3635.000000	-0.001020
3634.000000	-0.000903
3633.000000	-0.000802
3632.000000	-0.000728
3631.000000	-0.000648
3630.000000	-0.000521
3629.000000	-0.000378
3628.000000	-0.000318
3627.000000	-0.000376
3626.000000	-0.000508
3625.000000	-0.000666
3624.000000	-0.000861
3623.000000	-0.001146
3622.000000	-0.001535
3621.000000	-0.001930
3620.000000	-0.002138
3619.000000	-0.002034
3618.000000	-0.001710
3617.000000	-0.001383
3616.000000	-0.001205
3615.000000	-0.001190
3614.000000	-0.001245
3613.000000	-0.001266
3612.000000	-0.001219
3611.000000	-0.001138
3610.000000	-0.001049
3609.000000	-0.000977
3608.000000	-0.000964
3607.000000	-0.001033
3606.000000	-0.001151
3605.000000	-0.001246
3604.000000	-0.001266
3603.000000	-0.001205
3602.000000	-0.001117
3601.000000	-0.001083
3600.000000	-0.001149
3599.000000	-0.001281
3598.000000	-0.001387
3597.000000	-0.001391
3596.000000	-0.001290
3595.000000	-0.001161
3594.000000	-0.001093
3593.000000	-0.001120
3592.000000	-0.001211
3591.000000	-0.001337
3590.000000	-0.001490
3589.000000	-0.001675
3588.000000	-0.001856
3587.000000	-0.001976
3586.000000	-0.002014
3585.000000	-0.002008
3584.000000	-0.002006
3583.000000	-0.002027
3582.000000	-0.002072
3581.000000	-0.002134
3580.000000	-0.002202
3579.000000	-0.002263
3578.000000	-0.002313
3577.000000	-0.002350
3576.000000	-0.002371
3575.000000	-0.002379
3574.000000	-0.002381
3573.000000	-0.002388
3572.000000	-0.002398
3571.000000	-0.002402
3570.000000	-0.002401
3569.000000	-0.002410
3568.000000	-0.002443
3567.000000	-0.002495
3566.000000	-0.002532
3565.000000	-0.002534
3564.000000	-0.002515
3563.000000	-0.002504
3562.000000	-0.002519
3561.000000	-0.002560
3560.000000	-0.002604
3559.000000	-0.002629
3558.000000	-0.002629
3557.000000	-0.002614
3556.000000	-0.002601
3555.000000	-0.002600
3554.000000	-0.002611
3553.000000	-0.002625
3552.000000	-0.002634
3551.000000	-0.002636
3550.000000	-0.002638
3549.000000	-0.002647
3548.000000	-0.002667
3547.000000	-0.002694
3546.000000	-0.002721
3545.000000	-0.002735
3544.000000	-0.002730
3543.000000	-0.002713
3542.000000	-0.002697
3541.000000	-0.002696
3540.000000	-0.002716
3539.000000	-0.002753
3538.000000	-0.002794
3537.000000	-0.002826
3536.000000	-0.002841
3535.000000	-0.002841
3534.000000	-0.002831
3533.000000	-0.002816
3532.000000	-0.002795
3531.000000	-0.002775
3530.000000	-0.002771
3529.000000	-0.002792
3528.000000	-0.002828
3527.000000	-0.002860
3526.000000	-0.002880
3525.000000	-0.002901
3524.000000	-0.002938
3523.000000	-0.002986
3522.000000	-0.003028
3521.000000	-0.003053
3520.000000	-0.003065
3519.000000	-0.003067
3518.000000	-0.003062
3517.000000	-0.003052
3516.000000	-0.003041
3515.000000	-0.003035
3514.000000	-0.003034
3513.000000	-0.003040
3512.000000	-0.003057
3511.000000	-0.003089
3510.000000	-0.003129
3509.000000	-0.003163
3508.000000	-0.003182
3507.000000	-0.003185
3506.000000	-0.003184
3505.000000	-0.003194
3504.000000	-0.003225
3503.000000	-0.003271
3502.000000	-0.003313
3501.000000	-0.003338
3500.000000	-0.003347
3499.000000	-0.003353
3498.000000	-0.003365
3497.000000	-0.003382
3496.000000	-0.003393
3495.000000	-0.003389
3494.000000	-0.003372
3493.000000	-0.003354
3492.000000	-0.003344
3491.000000	-0.003336
3490.000000	-0.003319
3489.000000	-0.003289
3488.000000	-0.003260
3487.000000	-0.003247
3486.000000	-0.003257
3485.000000	-0.003286
3484.000000	-0.003328
3483.000000	-0.003372
3482.000000	-0.003407
3481.000000	-0.003423
3480.000000	-0.003424
3479.000000	-0.003417
3478.000000	-0.003408
3477.000000	-0.003397
3476.000000	-0.003383
3475.000000	-0.003366
3474.000000	-0.003352
3473.000000	-0.003345
3472.000000	-0.003346
3471.000000	-0.003348
3470.000000	-0.003344
3469.000000	-0.003330
3468.000000	-0.003312
3467.000000	-0.003297
3466.000000	-0.003287
3465.000000	-0.003288
3464.000000	-0.003308
3463.000000	-0.003347
3462.000000	-0.003391
3461.000000	-0.003420
3460.000000	-0.003426
3459.000000	-0.003417
3458.000000	-0.003402
3457.000000	-0.003387
3456.000000	-0.003372
3455.000000	-0.003356
3454.000000	-0.003337
3453.000000	-0.003319
3452.000000	-0.003304
3451.000000	-0.003298
3450.000000	-0.003303
3449.000000	-0.003317
3448.000000	-0.003333
3447.000000	-0.003341
3446.000000	-0.003340
3445.000000	-0.003331
3444.000000	-0.003322
3443.000000	-0.003315
3442.000000	-0.003306
3441.000000	-0.003297
3440.000000	-0.003293
3439.000000	-0.003297
3438.000000	-0.003302
3437.000000	-0.003297
3436.000000	-0.003279
3435.000000	-0.003249
3434.000000	-0.003211
3433.000000	-0.003168
3432.000000	-0.003131
3431.000000	-0.003117
3430.000000	-0.003133
3429.000000	-0.003168
3428.000000	-0.003205
3427.000000	-0.003229
3426.000000	-0.003227
3425.000000	-0.003197
3424.000000	-0.003150
3423.000000	-0.003112
3422.000000	-0.003099
3421.000000	-0.003110
3420.000000	-0.003134
3419.000000	-0.003159
3418.000000	-0.003175
3417.000000	-0.003165
3416.000000	-0.003128
3415.000000	-0.003082
3414.000000	-0.003050
3413.000000	-0.003038
3412.000000	-0.003031
3411.000000	-0.003012
3410.000000	-0.002985
3409.000000	-0.002965
3408.000000	-0.002966
3407.000000	-0.002990
3406.000000	-0.003024
3405.000000	-0.003053
3404.000000	-0.003066
3403.000000	-0.003059
3402.000000	-0.003036
3401.000000	-0.003005
3400.000000	-0.002975
3399.000000	-0.002952
3398.000000	-0.002933
3397.000000	-0.002911
3396.000000	-0.002887
3395.000000	-0.002869
3394.000000	-0.002861
3393.000000	-0.002860
3392.000000	-0.002862
3391.000000	-0.002870
3390.000000	-0.002884
3389.000000	-0.002894
3388.000000	-0.002888
3387.000000	-0.002862
3386.000000	-0.002830
3385.000000	-0.002804
3384.000000	-0.002795
3383.000000	-0.002801
3382.000000	-0.002815
3381.000000	-0.002822
3380.000000	-0.002813
3379.000000	-0.002793
3378.000000	-0.002770
3377.000000	-0.002750
3376.000000	-0.002732
3375.000000	-0.002723
3374.000000	-0.002726
3373.000000	-0.002740
3372.000000	-0.002757
3371.000000	-0.002768
3370.000000	-0.002772
3369.000000	-0.002768
3368.000000	-0.002762
3367.000000	-0.002759
3366.000000	-0.002759
3365.000000	-0.002758
3364.000000	-0.002749
3363.000000	-0.002729
3362.000000	-0.002703
3361.000000	-0.002676
3360.000000	-0.002656
3359.000000	-0.002644
3358.000000	-0.002637
3357.000000	-0.002631
3356.000000	-0.002627
3355.000000	-0.002634
3354.000000	-0.002659
3353.000000	-0.002696
3352.000000	-0.002732
3351.000000	-0.002760
3350.000000	-0.002778
3349.000000	-0.002783
3348.000000	-0.002766
3347.000000	-0.002727
3346.000000	-0.002688
3345.000000	-0.002669
3344.000000	-0.002672
3343.000000	-0.002679
3342.000000	-0.002676
3341.000000	-0.002660
3340.000000	-0.002637
3339.000000	-0.002615
3338.000000	-0.002601
3337.000000	-0.002597
3336.000000	-0.002598
3335.000000	-0.002597
3334.000000	-0.002594
3333.000000	-0.002595
3332.000000	-0.002605
3331.000000	-0.002618
3330.000000	-0.002624
3329.000000	-0.002617
3328.000000	-0.002605
3327.000000	-0.002598
3326.000000	-0.002599
3325.000000	-0.002603
3324.000000	-0.002607
3323.000000	-0.002613
3322.000000	-0.002625
3321.000000	-0.002639
3320.000000	-0.002647
3319.000000	-0.002643
3318.000000	-0.002628
3317.000000	-0.002610
3316.000000	-0.002598
3315.000000	-0.002595
3314.000000	-0.002597
3313.000000	-0.002591
3312.000000	-0.002574
3311.000000	-0.002554
3310.000000	-0.002545
3309.000000	-0.002554
3308.000000	-0.002576
3307.000000	-0.002607
3306.000000	-0.002637
3305.000000	-0.002655
3304.000000	-0.002660
3303.000000	-0.002656
3302.000000	-0.002654
3301.000000	-0.002654
3300.000000	-0.002647
3299.000000	-0.002635
3298.000000	-0.002625
3297.000000	-0.002624
3296.000000	-0.002630
3295.000000	-0.002635
3294.000000	-0.002632
3293.000000	-0.002619
3292.000000	-0.002596
3291.000000	-0.002567
3290.000000	-0.002544
3289.000000	-0.002533
3288.000000	-0.002530
3287.000000	-0.002527
3286.000000	-0.002524
3285.000000	-0.002525
3284.000000	-0.002531
3283.000000	-0.002535
3282.000000	-0.002532
3281.000000	-0.002530
3280.000000	-0.002534
3279.000000	-0.002541
3278.000000	-0.002538
3277.000000	-0.002524
3276.000000	-0.002510
3275.000000	-0.002512
3274.000000	-0.002533
3273.000000	-0.002550
3272.000000	-0.002542
3271.000000	-0.002506
3270.000000	-0.002460
3269.000000	-0.002427
3268.000000	-0.002420
3267.000000	-0.002435
3266.000000	-0.002456
3265.000000	-0.002464
3264.000000	-0.002452
3263.000000	-0.002425
3262.000000	-0.002397
3261.000000	-0.002374
3260.000000	-0.002359
3259.000000	-0.002353
3258.000000	-0.002357
3257.000000	-0.002367
3256.000000	-0.002375
3255.000000	-0.002372
3254.000000	-0.002361
3253.000000	-0.002349
3252.000000	-0.002336
3251.000000	-0.002316
3250.000000	-0.002286
3249.000000	-0.002252
3248.000000	-0.002223
3247.000000	-0.002202
3246.000000	-0.002193
3245.000000	-0.002197
3244.000000	-0.002213
3243.000000	-0.002231
3242.000000	-0.002238
3241.000000	-0.002231
3240.000000	-0.002217
3239.000000	-0.002210
3238.000000	-0.002210
3237.000000	-0.002203
3236.000000	-0.002179
3235.000000	-0.002147
3234.000000	-0.002125
3233.000000	-0.002123
3232.000000	-0.002130
3231.000000	-0.002128
3230.000000	-0.002109
3229.000000	-0.002086
3228.000000	-0.002073
3227.000000	-0.002071
3226.000000	-0.002068
3225.000000	-0.002046
3224.000000	-0.002005
3223.000000	-0.001955
3222.000000	-0.001917
3221.000000	-0.001904
3220.000000	-0.001914
3219.000000	-0.001932
3218.000000	-0.001939
3217.000000	-0.001923
3216.000000	-0.001885
3215.000000	-0.001837
3214.000000	-0.001790
3213.000000	-0.001753
3212.000000	-0.001725
3211.000000	-0.001704
3210.000000	-0.001680
3209.000000	-0.001645
3208.000000	-0.001599
3207.000000	-0.001554
3206.000000	-0.001526
3205.000000	-0.001522
3204.000000	-0.001526
3203.000000	-0.001523
3202.000000	-0.001507
3201.000000	-0.001483
3200.000000	-0.001464
3199.000000	-0.001456
3198.000000	-0.001457
3197.000000	-0.001466
3196.000000	-0.001477
3195.000000	-0.001494
3194.000000	-0.001525
3193.000000	-0.001571
3192.000000	-0.001623
3191.000000	-0.001664
3190.000000	-0.001682
3189.000000	-0.001679
3188.000000	-0.001664
3187.000000	-0.001651
3186.000000	-0.001649
3185.000000	-0.001660
3184.000000	-0.001677
3183.000000	-0.001687
3182.000000	-0.001681
3181.000000	-0.001659
3180.000000	-0.001625
3179.000000	-0.001582
3178.000000	-0.001531
3177.000000	-0.001481
3176.000000	-0.001436
3175.000000	-0.001394
3174.000000	-0.001344
3173.000000	-0.001276
3172.000000	-0.001189
3171.000000	-0.001082
3170.000000	-0.000954
3169.000000	-0.000808
3168.000000	-0.000652
3167.000000	-0.000505
3166.000000	-0.000384
3165.000000	-0.000307
3164.000000	-0.000291
3163.000000	-0.000345
3162.000000	-0.000464
3161.000000	-0.000627
3160.000000	-0.000806
3159.000000	-0.000975
3158.000000	-0.001118
3157.000000	-0.001228
3156.000000	-0.001308
3155.000000	-0.001368
3154.000000	-0.001418
3153.000000	-0.001466
3152.000000	-0.001505
3151.000000	-0.001532
3150.000000	-0.001551
3149.000000	-0.001572
3148.000000	-0.001597
3147.000000	-0.001619
3146.000000	-0.001629
3145.000000	-0.001625
3144.000000	-0.001616
3143.000000	-0.001608
3142.000000	-0.001598
3141.000000	-0.001583
3140.000000	-0.001565
3139.000000	-0.001553
3138.000000	-0.001557
3137.000000	-0.001574
3136.000000	-0.001585
3135.000000	-0.001573
3134.000000	-0.001543
3133.000000	-0.001522
3132.000000	-0.001532
3131.000000	-0.001563
3130.000000	-0.001588
3129.000000	-0.001591
3128.000000	-0.001573
3127.000000	-0.001547
3126.000000	-0.001521
3125.000000	-0.001501
3124.000000	-0.001487
3123.000000	-0.001479
3122.000000	-0.001477
3121.000000	-0.001481
3120.000000	-0.001494
3119.000000	-0.001510
3118.000000	-0.001518
3117.000000	-0.001515
3116.000000	-0.001505
3115.000000	-0.001490
3114.000000	-0.001472
3113.000000	-0.001458
3112.000000	-0.001458
3111.000000	-0.001478
3110.000000	-0.001505
3109.000000	-0.001517
3108.000000	-0.001506
3107.000000	-0.001479
3106.000000	-0.001452
3105.000000	-0.001436
3104.000000	-0.001434
3103.000000	-0.001442
3102.000000	-0.001454
3101.000000	-0.001466
3100.000000	-0.001476
3099.000000	-0.001482
3098.000000	-0.001480
3097.000000	-0.001468
3096.000000	-0.001447
3095.000000	-0.001425
3094.000000	-0.001409
3093.000000	-0.001396
3092.000000	-0.001383
3091.000000	-0.001368
3090.000000	-0.001354
3089.000000	-0.001345
3088.000000	-0.001340
3087.000000	-0.001336
3086.000000	-0.001329
3085.000000	-0.001321
3084.000000	-0.001315
3083.000000	-0.001312
3082.000000	-0.001310
3081.000000	-0.001308
3080.000000	-0.001305
3079.000000	-0.001298
3078.000000	-0.001286
3077.000000	-0.001268
3076.000000	-0.001254
3075.000000	-0.001249
3074.000000	-0.001251
3073.000000	-0.001255
3072.000000	-0.001257
3071.000000	-0.001253
3070.000000	-0.001238
3069.000000	-0.001217
3068.000000	-0.001198
3067.000000	-0.001184
3066.000000	-0.001172
3065.000000	-0.001158
3064.000000	-0.001145
3063.000000	-0.001142
3062.000000	-0.001156
3061.000000	-0.001182
3060.000000	-0.001204
3059.000000	-0.001207
3058.000000	-0.001188
3057.000000	-0.001164
3056.000000	-0.001153
3055.000000	-0.001154
3054.000000	-0.001146
3053.000000	-0.001120
3052.000000	-0.001093
3051.000000	-0.001084
3050.000000	-0.001091
3049.000000	-0.001094
3048.000000	-0.001080
3047.000000	-0.001058
3046.000000	-0.001037
3045.000000	-0.001011
3044.000000	-0.000973
3043.000000	-0.000929
3042.000000	-0.000891
3041.000000	-0.000873
3040.000000	-0.000872
3039.000000	-0.000881
3038.000000	-0.000884
3037.000000	-0.000868
3036.000000	-0.000832
3035.000000	-0.000782
3034.000000	-0.000731
3033.000000	-0.000691
3032.000000	-0.000670
3031.000000	-0.000668
3030.000000	-0.000670
3029.000000	-0.000656
3028.000000	-0.000619
3027.000000	-0.000569
3026.000000	-0.000526
3025.000000	-0.000498
3024.000000	-0.000479
3023.000000	-0.000456
3022.000000	-0.000421
3021.000000	-0.000375
3020.000000	-0.000324
3019.000000	-0.000270
3018.000000	-0.000207
3017.000000	-0.000125
3016.000000	-0.000024
3015.000000	0.000080
3014.000000	0.000160
3013.000000	0.000208
3012.000000	0.000239
3011.000000	0.000286
3010.000000	0.000365
3009.000000	0.000467
3008.000000	0.000573
3007.000000	0.000675
3006.000000	0.000772
3005.000000	0.000861
3004.000000	0.000932
3003.000000	0.000979
3002.000000	0.001014
3001.000000	0.001053
3000.000000	0.001099
2999.000000	0.001144
2998.000000	0.001181
2997.000000	0.001212
2996.000000	0.001241
2995.000000	0.001269
2994.000000	0.001298
2993.000000	0.001332
2992.000000	0.001370
2991.000000	0.001414
2990.000000	0.001471
2989.000000	0.001556
2988.000000	0.001671
2987.000000	0.001797
2986.000000	0.001913
2985.000000	0.002014
2984.000000	0.002119
2983.000000	0.002245
2982.000000	0.002391
2981.000000	0.002549
2980.000000	0.002720
2979.000000	0.002913
2978.000000	0.003127
2977.000000	0.003344
2976.000000	0.003546
2975.000000	0.003729
2974.000000	0.003897
2973.000000	0.004051
2972.000000	0.004179
2971.000000	0.004265
2970.000000	0.004304
2969.000000	0.004292
2968.000000	0.004226
2967.000000	0.004109
2966.000000	0.003952
2965.000000	0.003774
2964.000000	0.003586
2963.000000	0.003391
2962.000000	0.003185
2961.000000	0.002975
2960.000000	0.002775
2959.000000	0.002604
2958.000000	0.002472
2957.000000	0.002377
2956.000000	0.002309
2955.000000	0.002259
2954.000000	0.002225
2953.000000	0.002204
2952.000000	0.002194
2951.000000	0.002191
2950.000000	0.002206
2949.000000	0.002251
2948.000000	0.002326
2947.000000	0.002425
2946.000000	0.002544
2945.000000	0.002688
2944.000000	0.002853
2943.000000	0.003016
2942.000000	0.003143
2941.000000	0.003212
2940.000000	0.003229
2939.000000	0.003213
2938.000000	0.003183
2937.000000	0.003141
2936.000000	0.003076
2935.000000	0.002975
2934.000000	0.002839
2933.000000	0.002686
2932.000000	0.002537
2931.000000	0.002395
2930.000000	0.002253
2929.000000	0.002107
2928.000000	0.001967
2927.000000	0.001842
2926.000000	0.001733
2925.000000	0.001626
2924.000000	0.001512
2923.000000	0.001394
2922.000000	0.001282
2921.000000	0.001182
2920.000000	0.001096
2919.000000	0.001018
2918.000000	0.000946
2917.000000	0.000874
2916.000000	0.000799
2915.000000	0.000722
2914.000000	0.000646
2913.000000	0.000573
2912.000000	0.000495
2911.000000	0.000409
2910.000000	0.000328
2909.000000	0.000269
2908.000000	0.000238
2907.000000	0.000225
2906.000000	0.000210
2905.000000	0.000176
2904.000000	0.000119
2903.000000	0.000045
2902.000000	-0.000031
2901.000000	-0.000093
2900.000000	-0.000134
2899.000000	-0.000158
2898.000000	-0.000175
2897.000000	-0.000187
2896.000000	-0.000197
2895.000000	-0.000197
2894.000000	-0.000179
2893.000000	-0.000136
2892.000000	-0.000072
2891.000000	0.000008
2890.000000	0.000110
2889.000000	0.000246
2888.000000	0.000418
2887.000000	0.000609
2886.000000	0.000798
2885.000000	0.000982
2884.000000	0.001164
2883.000000	0.001335
2882.000000	0.001472
2881.000000	0.001551
2880.000000	0.001558
2879.000000	0.001491
2878.000000	0.001351
2877.000000	0.001158
2876.000000	0.000941
2875.000000	0.000731
2874.000000	0.000539
2873.000000	0.000365
2872.000000	0.000204
2871.000000	0.000053
2870.000000	-0.000094
2869.000000	-0.000243
2868.000000	-0.000399
2867.000000	-0.000559
2866.000000	-0.000719
2865.000000	-0.000876
2864.000000	-0.001024
2863.000000	-0.001158
2862.000000	-0.001280
2861.000000	-0.001391
2860.000000	-0.001491
2859.000000	-0.001579
2858.000000	-0.001660
2857.000000	-0.001737
2856.000000	-0.001806
2855.000000	-0.001859
2854.000000	-0.001895
2853.000000	-0.001922
2852.000000	-0.001947
2851.000000	-0.001966
2850.000000	-0.001976
2849.000000	-0.001986
2848.000000	-0.002010
2847.000000	-0.002048
2846.000000	-0.002092
2845.000000	-0.002135
2844.000000	-0.002183
2843.000000	-0.002237
2842.000000	-0.002284
2841.000000	-0.002318
2840.000000	-0.002344
2839.000000	-0.002373
2838.000000	-0.002407
2837.000000	-0.002432
2836.000000	-0.002445
2835.000000	-0.002455
2834.000000	-0.002472
2833.000000	-0.002503
2832.000000	-0.002551
2831.000000	-0.002612
2830.000000	-0.002676
2829.000000	-0.002721
2828.000000	-0.002739
2827.000000	-0.002737
2826.000000	-0.002737
2825.000000	-0.002752
2824.000000	-0.002776
2823.000000	-0.002799
2822.000000	-0.002812
2821.000000	-0.002820
2820.000000	-0.002827
2819.000000	-0.002837
2818.000000	-0.002852
2817.000000	-0.002875
2816.000000	-0.002906
2815.000000	-0.002937
2814.000000	-0.002961
2813.000000	-0.002978
2812.000000	-0.002997
2811.000000	-0.003025
2810.000000	-0.003055
2809.000000	-0.003078
2808.000000	-0.003089
2807.000000	-0.003090
2806.000000	-0.003086
2805.000000	-0.003080
2804.000000	-0.003076
2803.000000	-0.003075
2802.000000	-0.003083
2801.000000	-0.003103
2800.000000	-0.003133
2799.000000	-0.003160
2798.000000	-0.003168
2797.000000	-0.003156
2796.000000	-0.003141
2795.000000	-0.003140
2794.000000	-0.003150
2793.000000	-0.003160
2792.000000	-0.003165
2791.000000	-0.003172
2790.000000	-0.003189
2789.000000	-0.003215
2788.000000	-0.003246
2787.000000	-0.003274
2786.000000	-0.003285
2785.000000	-0.003275
2784.000000	-0.003253
2783.000000	-0.003239
2782.000000	-0.003243
2781.000000	-0.003256
2780.000000	-0.003265
2779.000000	-0.003266
2778.000000	-0.003263
2777.000000	-0.003259
2776.000000	-0.003257
2775.000000	-0.003257
2774.000000	-0.003256
2773.000000	-0.003253
2772.000000	-0.003249
2771.000000	-0.003251
2770.000000	-0.003260
2769.000000	-0.003273
2768.000000	-0.003285
2767.000000	-0.003295
2766.000000	-0.003300
2765.000000	-0.003297
2764.000000	-0.003284
2763.000000	-0.003268
2762.000000	-0.003257
2761.000000	-0.003257
2760.000000	-0.003266
2759.000000	-0.003275
2758.000000	-0.003274
2757.000000	-0.003255
2756.000000	-0.003222
2755.000000	-0.003186
2754.000000	-0.003156
2753.000000	-0.003137
2752.000000	-0.003128
2751.000000	-0.003129
2750.000000	-0.003138
2749.000000	-0.003148
2748.000000	-0.003151
2747.000000	-0.003143
2746.000000	-0.003125
2745.000000	-0.003104
2744.000000	-0.003087
2743.000000	-0.003082
2742.000000	-0.003087
2741.000000	-0.003094
2740.000000	-0.003094
2739.000000	-0.003083
2738.000000	-0.003060
2737.000000	-0.003028
2736.000000	-0.002994
2735.000000	-0.002971
2734.000000	-0.002963
2733.000000	-0.002969
2732.000000	-0.002981
2731.000000	-0.002995
2730.000000	-0.003011
2729.000000	-0.003028
2728.000000	-0.003042
2727.000000	-0.003050
2726.000000	-0.003055
2725.000000	-0.003061
2724.000000	-0.003068
2723.000000	-0.003067
2722.000000	-0.003057
2721.000000	-0.003045
2720.000000	-0.003044
2719.000000	-0.003052
2718.000000	-0.003055
2717.000000	-0.003042
2716.000000	-0.003018
2715.000000	-0.002998
2714.000000	-0.002987
2713.000000	-0.002980
2712.000000	-0.002964
2711.000000	-0.002933
2710.000000	-0.002890
2709.000000	-0.002847
2708.000000	-0.002817
2707.000000	-0.002807
2706.000000	-0.002810
2705.000000	-0.002818
2704.000000	-0.002826
2703.000000	-0.002840
2702.000000	-0.002855
2701.000000	-0.002858
2700.000000	-0.002841
2699.000000	-0.002811
2698.000000	-0.002783
2697.000000	-0.002766
2696.000000	-0.002758
2695.000000	-0.002753
2694.000000	-0.002745
2693.000000	-0.002737
2692.000000	-0.002730
2691.000000	-0.002719
2690.000000	-0.002694
2689.000000	-0.002656
2688.000000	-0.002617
2687.000000	-0.002597
2686.000000	-0.002598
2685.000000	-0.002605
2684.000000	-0.002605
2683.000000	-0.002593
2682.000000	-0.002578
2681.000000	-0.002563
2680.000000	-0.002549
2679.000000	-0.002531
2678.000000	-0.002512
2677.000000	-0.002497
2676.000000	-0.002498
2675.000000	-0.002516
2674.000000	-0.002536
2673.000000	-0.002538
2672.000000	-0.002521
2671.000000	-0.002499
2670.000000	-0.002488
2669.000000	-0.002489
2668.000000	-0.002489
2667.000000	-0.002484
2666.000000	-0.002472
2665.000000	-0.002460
2664.000000	-0.002453
2663.000000	-0.002462
2662.000000	-0.002483
2661.000000	-0.002504
2660.000000	-0.002514
2659.000000	-0.002516
2658.000000	-0.002521
2657.000000	-0.002531
2656.000000	-0.002537
2655.000000	-0.002532
2654.000000	-0.002519
2653.000000	-0.002506
2652.000000	-0.002502
2651.000000	-0.002510
2650.000000	-0.002526
2649.000000	-0.002544
2648.000000	-0.002562
2647.000000	-0.002581
2646.000000	-0.002597
2645.000000	-0.002599
2644.000000	-0.002580
2643.000000	-0.002551
2642.000000	-0.002533
2641.000000	-0.002539
2640.000000	-0.002555
2639.000000	-0.002556
2638.000000	-0.002529
2637.000000	-0.002476
2636.000000	-0.002409
2635.000000	-0.002342
2634.000000	-0.002284
2633.000000	-0.002233
2632.000000	-0.002180
2631.000000	-0.002117
2630.000000	-0.002049
2629.000000	-0.001993
2628.000000	-0.001974
2627.000000	-0.001998
2626.000000	-0.002049
2625.000000	-0.002109
2624.000000	-0.002169
2623.000000	-0.002234
2622.000000	-0.002305
2621.000000	-0.002371
2620.000000	-0.002416
2619.000000	-0.002441
2618.000000	-0.002461
2617.000000	-0.002491
2616.000000	-0.002531
2615.000000	-0.002576
2614.000000	-0.002621
2613.000000	-0.002665
2612.000000	-0.002705
2611.000000	-0.002739
2610.000000	-0.002762
2609.000000	-0.002777
2608.000000	-0.002786
2607.000000	-0.002797
2606.000000	-0.002817
2605.000000	-0.002850
2604.000000	-0.002890
2603.000000	-0.002923
2602.000000	-0.002940
2601.000000	-0.002946
2600.000000	-0.002948
2599.000000	-0.002948
2598.000000	-0.002943
2597.000000	-0.002940
2596.000000	-0.002955
2595.000000	-0.002992
2594.000000	-0.003037
2593.000000	-0.003072
2592.000000	-0.003090
2591.000000	-0.003095
2590.000000	-0.003091
2589.000000	-0.003083
2588.000000	-0.003080
2587.000000	-0.003088
2586.000000	-0.003106
2585.000000	-0.003125
2584.000000	-0.003136
2583.000000	-0.003137
2582.000000	-0.003129
2581.000000	-0.003116
2580.000000	-0.003107
2579.000000	-0.003110
2578.000000	-0.003132
2577.000000	-0.003171
2576.000000	-0.003217
2575.000000	-0.003256
2574.000000	-0.003275
2573.000000	-0.003276
2572.000000	-0.003266
2571.000000	-0.003254
2570.000000	-0.003246
2569.000000	-0.003247
2568.000000	-0.003265
2567.000000	-0.003298
2566.000000	-0.003327
2565.000000	-0.003338
2564.000000	-0.003339
2563.000000	-0.003347
2562.000000	-0.003373
2561.000000	-0.003407
2560.000000	-0.003437
2559.000000	-0.003454
2558.000000	-0.003457
2557.000000	-0.003451
2556.000000	-0.003442
2555.000000	-0.003437
2554.000000	-0.003440
2553.000000	-0.003452
2552.000000	-0.003472
2551.000000	-0.003497
2550.000000	-0.003520
2549.000000	-0.003536
2548.000000	-0.003544
2547.000000	-0.003542
2546.000000	-0.003535
2545.000000	-0.003526
2544.000000	-0.003526
2543.000000	-0.003535
2542.000000	-0.003549
2541.000000	-0.003561
2540.000000	-0.003575
2539.000000	-0.003592
2538.000000	-0.003608
2537.000000	-0.003613
2536.000000	-0.003605
2535.000000	-0.003592
2534.000000	-0.003586
2533.000000	-0.003593
2532.000000	-0.003616
2531.000000	-0.003643
2530.000000	-0.003663
2529.000000	-0.003671
2528.000000	-0.003677
2527.000000	-0.003691
2526.000000	-0.003709
2525.000000	-0.003724
2524.000000	-0.003734
2523.000000	-0.003745
2522.000000	-0.003755
2521.000000	-0.003758
2520.000000	-0.003753
2519.000000	-0.003742
2518.000000	-0.003730
2517.000000	-0.003726
2516.000000	-0.003735
2515.000000	-0.003756
2514.000000	-0.003780
2513.000000	-0.003797
2512.000000	-0.003807
2511.000000	-0.003807
2510.000000	-0.003794
2509.000000	-0.003769
2508.000000	-0.003745
2507.000000	-0.003738
2506.000000	-0.003747
2505.000000	-0.003762
2504.000000	-0.003780
2503.000000	-0.003799
2502.000000	-0.003813
2501.000000	-0.003812
2500.000000	-0.003799
2499.000000	-0.003786
2498.000000	-0.003784
2497.000000	-0.003794
2496.000000	-0.003811
2495.000000	-0.003832
2494.000000	-0.003850
2493.000000	-0.003860
2492.000000	-0.003865
2491.000000	-0.003869
2490.000000	-0.003872
2489.000000	-0.003875
2488.000000	-0.003877
2487.000000	-0.003877
2486.000000	-0.003872
2485.000000	-0.003864
2484.000000	-0.003860
2483.000000	-0.003858
2482.000000	-0.003851
2481.000000	-0.003840
2480.000000	-0.003838
2479.000000	-0.003857
2478.000000	-0.003889
2477.000000	-0.003916
2476.000000	-0.003929
2475.000000	-0.003936
2474.000000	-0.003944
2473.000000	-0.003955
2472.000000	-0.003969
2471.000000	-0.003984
2470.000000	-0.003992
2469.000000	-0.003988
2468.000000	-0.003977
2467.000000	-0.003966
2466.000000	-0.003959
2465.000000	-0.003951
2464.000000	-0.003938
2463.000000	-0.003926
2462.000000	-0.003928
2461.000000	-0.003952
2460.000000	-0.003994
2459.000000	-0.004031
2458.000000	-0.004043
2457.000000	-0.004030
2456.000000	-0.004011
2455.000000	-0.004004
2454.000000	-0.004004
2453.000000	-0.004004
2452.000000	-0.004007
2451.000000	-0.004017
2450.000000	-0.004024
2449.000000	-0.004021
2448.000000	-0.004010
2447.000000	-0.003999
2446.000000	-0.003991
2445.000000	-0.003982
2444.000000	-0.003971
2443.000000	-0.003960
2442.000000	-0.003952
2441.000000	-0.003949
2440.000000	-0.003951
2439.000000	-0.003953
2438.000000	-0.003944
2437.000000	-0.003919
2436.000000	-0.003889
2435.000000	-0.003869
2434.000000	-0.003863
2433.000000	-0.003868
2432.000000	-0.003885
2431.000000	-0.003907
2430.000000	-0.003921
2429.000000	-0.003918
2428.000000	-0.003900
2427.000000	-0.003873
2426.000000	-0.003833
2425.000000	-0.003783
2424.000000	-0.003738
2423.000000	-0.003718
2422.000000	-0.003721
2421.000000	-0.003732
2420.000000	-0.003737
2419.000000	-0.003723
2418.000000	-0.003686
2417.000000	-0.003631
2416.000000	-0.003577
2415.000000	-0.003537
2414.000000	-0.003511
2413.000000	-0.003501
2412.000000	-0.003518
2411.000000	-0.003556
2410.000000	-0.003588
2409.000000	-0.003599
2408.000000	-0.003600
2407.000000	-0.003610
2406.000000	-0.003629
2405.000000	-0.003650
2404.000000	-0.003680
2403.000000	-0.003720
2402.000000	-0.003758
2401.000000	-0.003781
2400.000000	-0.003803
2399.000000	-0.003839
2398.000000	-0.003882
2397.000000	-0.003914
2396.000000	-0.003935
2395.000000	-0.003953
2394.000000	-0.003964
2393.000000	-0.003957
2392.000000	-0.003929
2391.000000	-0.003867
2390.000000	-0.003739
2389.000000	-0.003522
2388.000000	-0.003210
2387.000000	-0.002782
2386.000000	-0.002191
2385.000000	-0.001408
2384.000000	-0.000465
2383.000000	0.000562
2382.000000	0.001582
2381.000000	0.002487
2380.000000	0.003151
2379.000000	0.003514
2378.000000	0.003634
2377.000000	0.003646
2376.000000	0.003670
2375.000000	0.003811
2374.000000	0.004147
2373.000000	0.004654
2372.000000	0.005198
2371.000000	0.005672
2370.000000	0.006093
2369.000000	0.006514
2368.000000	0.006948
2367.000000	0.007412
2366.000000	0.007947
2365.000000	0.008565
2364.000000	0.009209
2363.000000	0.009804
2362.000000	0.010463
2361.000000	0.011274
2360.000000	0.012080
2359.000000	0.012736
2358.000000	0.013165
2357.000000	0.013363
2356.000000	0.013343
2355.000000	0.013158
2354.000000	0.013055
2353.000000	0.013355
2352.000000	0.014151
2351.000000	0.015014
2350.000000	0.015391
2349.000000	0.015331
2348.000000	0.015490
2347.000000	0.016838
2346.000000	0.019712
2345.000000	0.023410
2344.000000	0.026846
2343.000000	0.029205
2342.000000	0.030124
2341.000000	0.029354
2340.000000	0.027205
2339.000000	0.024452
2338.000000	0.021722
2337.000000	0.019300
2336.000000	0.017401
2335.000000	0.016214
2334.000000	0.015706
2333.000000	0.015663
2332.000000	0.015927
2331.000000	0.016252
2330.000000	0.016239
2329.000000	0.015809
2328.000000	0.015136
2327.000000	0.014579
2326.000000	0.014219
2325.000000	0.014046
2324.000000	0.014020
2323.000000	0.013948
2322.000000	0.013666
2321.000000	0.013078
2320.000000	0.012290
2319.000000	0.011368
2318.000000	0.010386
2317.000000	0.009477
2316.000000	0.008829
2315.000000	0.008524
2314.000000	0.008414
2313.000000	0.008320
2312.000000	0.008134
2311.000000	0.007868
2310.000000	0.007514
2309.000000	0.007108
2308.000000	0.006668
2307.000000	0.006205
2306.000000	0.005688
2305.000000	0.005154
2304.000000	0.004686
2303.000000	0.004342
2302.000000	0.004081
2301.000000	0.003851
2300.000000	0.003621
2299.000000	0.003391
2298.000000	0.003139
2297.000000	0.002864
2296.000000	0.002564
2295.000000	0.002250
2294.000000	0.001907
2293.000000	0.001540
2292.000000	0.001165
2291.000000	0.000792
2290.000000	0.000400
2289.000000	-0.000020
2288.000000	-0.000449
2287.000000	-0.000871
2286.000000	-0.001285
2285.000000	-0.001676
2284.000000	-0.002000
2283.000000	-0.002228
2282.000000	-0.002364
2281.000000	-0.002440
2280.000000	-0.002477
2279.000000	-0.002487
2278.000000	-0.002489
2277.000000	-0.002500
2276.000000	-0.002527
2275.000000	-0.002566
2274.000000	-0.002614
2273.000000	-0.002661
2272.000000	-0.002695
2271.000000	-0.002713
2270.000000	-0.002727
2269.000000	-0.002737
2268.000000	-0.002719
2267.000000	-0.002658
2266.000000	-0.002562
2265.000000	-0.002446
2264.000000	-0.002301
2263.000000	-0.002116
2262.000000	-0.001904
2261.000000	-0.001706
2260.000000	-0.001586
2259.000000	-0.001636
2258.000000	-0.001962
2257.000000	-0.002596
2256.000000	-0.003389
2255.000000	-0.004020
2254.000000	-0.004160
2253.000000	-0.003696
2252.000000	-0.002821
2251.000000	-0.001892
2250.000000	-0.001195
2249.000000	-0.000825
2248.000000	-0.000720
2247.000000	-0.000793
2246.000000	-0.000987
2245.000000	-0.001268
2244.000000	-0.001597
2243.000000	-0.001939
2242.000000	-0.002285
2241.000000	-0.002630
2240.000000	-0.002972
2239.000000	-0.003303
2238.000000	-0.003612
2237.000000	-0.003878
2236.000000	-0.004085
2235.000000	-0.004243
2234.000000	-0.004376
2233.000000	-0.004491
2232.000000	-0.004575
2231.000000	-0.004621
2230.000000	-0.004648
2229.000000	-0.004678
2228.000000	-0.004715
2227.000000	-0.004757
2226.000000	-0.004805
2225.000000	-0.004852
2224.000000	-0.004887
2223.000000	-0.004912
2222.000000	-0.004937
2221.000000	-0.004966
2220.000000	-0.004994
2219.000000	-0.005025
2218.000000	-0.005070
2217.000000	-0.005125
2216.000000	-0.005165
2215.000000	-0.005172
2214.000000	-0.005158
2213.000000	-0.005146
2212.000000	-0.005142
2211.000000	-0.005145
2210.000000	-0.005153
2209.000000	-0.005158
2208.000000	-0.005145
2207.000000	-0.005102
2206.000000	-0.005043
2205.000000	-0.004990
2204.000000	-0.004954
2203.000000	-0.004938
2202.000000	-0.004948
2201.000000	-0.004984
2200.000000	-0.005038
2199.000000	-0.005099
2198.000000	-0.005167
2197.000000	-0.005238
2196.000000	-0.005303
2195.000000	-0.005352
2194.000000	-0.005386
2193.000000	-0.005408
2192.000000	-0.005417
2191.000000	-0.005413
2190.000000	-0.005405
2189.000000	-0.005402
2188.000000	-0.005405
2187.000000	-0.005408
2186.000000	-0.005411
2185.000000	-0.005416
2184.000000	-0.005425
2183.000000	-0.005436
2182.000000	-0.005444
2181.000000	-0.005440
2180.000000	-0.005422
2179.000000	-0.005401
2178.000000	-0.005396
2177.000000	-0.005413
2176.000000	-0.005439
2175.000000	-0.005458
2174.000000	-0.005466
2173.000000	-0.005467
2172.000000	-0.005461
2171.000000	-0.005453
2170.000000	-0.005450
2169.000000	-0.005454
2168.000000	-0.005458
2167.000000	-0.005456
2166.000000	-0.005458
2165.000000	-0.005473
2164.000000	-0.005493
2163.000000	-0.005508
2162.000000	-0.005511
2161.000000	-0.005506
2160.000000	-0.005497
2159.000000	-0.005487
2158.000000	-0.005480
2157.000000	-0.005474
2156.000000	-0.005464
2155.000000	-0.005446
2154.000000	-0.005426
2153.000000	-0.005413
2152.000000	-0.005415
2151.000000	-0.005434
2150.000000	-0.005460
2149.000000	-0.005473
2148.000000	-0.005458
2147.000000	-0.005424
2146.000000	-0.005398
2145.000000	-0.005393
2144.000000	-0.005404
2143.000000	-0.005415
2142.000000	-0.005420
2141.000000	-0.005416
2140.000000	-0.005407
2139.000000	-0.005402
2138.000000	-0.005415
2137.000000	-0.005442
2136.000000	-0.005470
2135.000000	-0.005486
2134.000000	-0.005493
2133.000000	-0.005492
2132.000000	-0.005477
2131.000000	-0.005448
2130.000000	-0.005418
2129.000000	-0.005404
2128.000000	-0.005411
2127.000000	-0.005435
2126.000000	-0.005464
2125.000000	-0.005485
2124.000000	-0.005487
2123.000000	-0.005472
2122.000000	-0.005454
2121.000000	-0.005445
2120.000000	-0.005440
2119.000000	-0.005434
2118.000000	-0.005428
2117.000000	-0.005424
2116.000000	-0.005421
2115.000000	-0.005417
2114.000000	-0.005420
2113.000000	-0.005437
2112.000000	-0.005463
2111.000000	-0.005484
2110.000000	-0.005487
2109.000000	-0.005473
2108.000000	-0.005452
2107.000000	-0.005436
2106.000000	-0.005431
2105.000000	-0.005432
2104.000000	-0.005432
2103.000000	-0.005434
2102.000000	-0.005449
2101.000000	-0.005474
2100.000000	-0.005491
2099.000000	-0.005486
2098.000000	-0.005464
2097.000000	-0.005441
2096.000000	-0.005423
2095.000000	-0.005409
2094.000000	-0.005403
2093.000000	-0.005406
2092.000000	-0.005418
2091.000000	-0.005429
2090.000000	-0.005434
2089.000000	-0.005433
2088.000000	-0.005426
2087.000000	-0.005417
2086.000000	-0.005405
2085.000000	-0.005390
2084.000000	-0.005372
2083.000000	-0.005358
2082.000000	-0.005352
2081.000000	-0.005347
2080.000000	-0.005331
2079.000000	-0.005298
2078.000000	-0.005261
2077.000000	-0.005237
2076.000000	-0.005229
2075.000000	-0.005226
2074.000000	-0.005222
2073.000000	-0.005216
2072.000000	-0.005212
2071.000000	-0.005208
2070.000000	-0.005199
2069.000000	-0.005183
2068.000000	-0.005167
2067.000000	-0.005162
2066.000000	-0.005173
2065.000000	-0.005197
2064.000000	-0.005227
2063.000000	-0.005255
2062.000000	-0.005276
2061.000000	-0.005290
2060.000000	-0.005298
2059.000000	-0.005307
2058.000000	-0.005317
2057.000000	-0.005325
2056.000000	-0.005331
2055.000000	-0.005338
2054.000000	-0.005347
2053.000000	-0.005351
2052.000000	-0.005348
2051.000000	-0.005347
2050.000000	-0.005353
2049.000000	-0.005365
2048.000000	-0.005376
2047.000000	-0.005389
2046.000000	-0.005404
2045.000000	-0.005416
2044.000000	-0.005418
2043.000000	-0.005416
2042.000000	-0.005426
2041.000000	-0.005451
2040.000000	-0.005474
2039.000000	-0.005478
2038.000000	-0.005465
2037.000000	-0.005448
2036.000000	-0.005437
2035.000000	-0.005432
2034.000000	-0.005432
2033.000000	-0.005436
2032.000000	-0.005446
2031.000000	-0.005467
2030.000000	-0.005491
2029.000000	-0.005505
2028.000000	-0.005499
2027.000000	-0.005487
2026.000000	-0.005485
2025.000000	-0.005500
2024.000000	-0.005520
2023.000000	-0.005539
2022.000000	-0.005558
2021.000000	-0.005572
2020.000000	-0.005574
2019.000000	-0.005564
2018.000000	-0.005554
2017.000000	-0.005551
2016.000000	-0.005548
2015.000000	-0.005541
2014.000000	-0.005533
2013.000000	-0.005528
2012.000000	-0.005525
2011.000000	-0.005520
2010.000000	-0.005512
2009.000000	-0.005499
2008.000000	-0.005479
2007.000000	-0.005462
2006.000000	-0.005461
2005.000000	-0.005482
2004.000000	-0.005517
2003.000000	-0.005556
2002.000000	-0.005586
2001.000000	-0.005597
2000.000000	-0.005589
1999.000000	-0.005574
1998.000000	-0.005562
1997.000000	-0.005549
1996.000000	-0.005527
1995.000000	-0.005508
1994.000000	-0.005516
1993.000000	-0.005556
1992.000000	-0.005602
1991.000000	-0.005624
1990.000000	-0.005619
1989.000000	-0.005601
1988.000000	-0.005581
1987.000000	-0.005559
1986.000000	-0.005544
1985.000000	-0.005545
1984.000000	-0.005563
1983.000000	-0.005591
1982.000000	-0.005615
1981.000000	-0.005624
1980.000000	-0.005615
1979.000000	-0.005593
1978.000000	-0.005572
1977.000000	-0.005560
1976.000000	-0.005557
1975.000000	-0.005558
1974.000000	-0.005561
1973.000000	-0.005567
1972.000000	-0.005582
1971.000000	-0.005608
1970.000000	-0.005636
1969.000000	-0.005647
1968.000000	-0.005639
1967.000000	-0.005627
1966.000000	-0.005629
1965.000000	-0.005646
1964.000000	-0.005660
1963.000000	-0.005661
1962.000000	-0.005650
1961.000000	-0.005636
1960.000000	-0.005620
1959.000000	-0.005603
1958.000000	-0.005592
1957.000000	-0.005597
1956.000000	-0.005618
1955.000000	-0.005647
1954.000000	-0.005668
1953.000000	-0.005672
1952.000000	-0.005662
1951.000000	-0.005654
1950.000000	-0.005658
1949.000000	-0.005668
1948.000000	-0.005673
1947.000000	-0.005667
1946.000000	-0.005656
1945.000000	-0.005642
1944.000000	-0.005622
1943.000000	-0.005601
1942.000000	-0.005593
1941.000000	-0.005602
1940.000000	-0.005617
1939.000000	-0.005634
1938.000000	-0.005654
1937.000000	-0.005673
1936.000000	-0.005683
1935.000000	-0.005676
1934.000000	-0.005658
1933.000000	-0.005647
1932.000000	-0.005653
1931.000000	-0.005672
1930.000000	-0.005692
1929.000000	-0.005706
1928.000000	-0.005715
1927.000000	-0.005721
1926.000000	-0.005723
1925.000000	-0.005713
1924.000000	-0.005691
1923.000000	-0.005674
1922.000000	-0.005679
1921.000000	-0.005696
1920.000000	-0.005703
1919.000000	-0.005690
1918.000000	-0.005672
1917.000000	-0.005665
1916.000000	-0.005665
1915.000000	-0.005671
1914.000000	-0.005685
1913.000000	-0.005706
1912.000000	-0.005719
1911.000000	-0.005717
1910.000000	-0.005709
1909.000000	-0.005702
1908.000000	-0.005692
1907.000000	-0.005671
1906.000000	-0.005644
1905.000000	-0.005631
1904.000000	-0.005640
1903.000000	-0.005667
1902.000000	-0.005703
1901.000000	-0.005733
1900.000000	-0.005745
1899.000000	-0.005739
1898.000000	-0.005720
1897.000000	-0.005689
1896.000000	-0.005649
1895.000000	-0.005617
1894.000000	-0.005615
1893.000000	-0.005641
1892.000000	-0.005669
1891.000000	-0.005678
1890.000000	-0.005664
1889.000000	-0.005637
1888.000000	-0.005608
1887.000000	-0.005590
1886.000000	-0.005593
1885.000000	-0.005609
1884.000000	-0.005619
1883.000000	-0.005621
1882.000000	-0.005634
1881.000000	-0.005659
1880.000000	-0.005677
1879.000000	-0.005671
1878.000000	-0.005647
1877.000000	-0.005620
1876.000000	-0.005599
1875.000000	-0.005586
1874.000000	-0.005587
1873.000000	-0.005600
1872.000000	-0.005614
1871.000000	-0.005617
1870.000000	-0.005611
1869.000000	-0.005605
1868.000000	-0.005600
1867.000000	-0.005599
1866.000000	-0.005611
1865.000000	-0.005639
1864.000000	-0.005666
1863.000000	-0.005675
1862.000000	-0.005670
1861.000000	-0.005656
1860.000000	-0.005636
1859.000000	-0.005617
1858.000000	-0.005615
1857.000000	-0.005632
1856.000000	-0.005650
1855.000000	-0.005659
1854.000000	-0.005669
1853.000000	-0.005686
1852.000000	-0.005702
1851.000000	-0.005711
1850.000000	-0.005716
1849.000000	-0.005723
1848.000000	-0.005734
1847.000000	-0.005742
1846.000000	-0.005738
1845.000000	-0.005717
1844.000000	-0.005690
1843.000000	-0.005678
1842.000000	-0.005686
1841.000000	-0.005701
1840.000000	-0.005705
1839.000000	-0.005693
1838.000000	-0.005681
1837.000000	-0.005680
1836.000000	-0.005684
1835.000000	-0.005684
1834.000000	-0.005686
1833.000000	-0.005697
1832.000000	-0.005714
1831.000000	-0.005724
1830.000000	-0.005728
1829.000000	-0.005738
1828.000000	-0.005756
1827.000000	-0.005779
1826.000000	-0.005796
1825.000000	-0.005811
1824.000000	-0.005831
1823.000000	-0.005856
1822.000000	-0.005886
1821.000000	-0.005918
1820.000000	-0.005949
1819.000000	-0.005974
1818.000000	-0.005994
1817.000000	-0.006015
1816.000000	-0.006029
1815.000000	-0.006028
1814.000000	-0.006018
1813.000000	-0.006018
1812.000000	-0.006039
1811.000000	-0.006072
1810.000000	-0.006103
1809.000000	-0.006128
1808.000000	-0.006141
1807.000000	-0.006144
1806.000000	-0.006150
1805.000000	-0.006163
1804.000000	-0.006174
1803.000000	-0.006177
1802.000000	-0.006180
1801.000000	-0.006197
1800.000000	-0.006223
1799.000000	-0.006238
1798.000000	-0.006237
1797.000000	-0.006228
1796.000000	-0.006224
1795.000000	-0.006235
1794.000000	-0.006255
1793.000000	-0.006275
1792.000000	-0.006293
1791.000000	-0.006318
1790.000000	-0.006354
1789.000000	-0.006386
1788.000000	-0.006394
1787.000000	-0.006380
1786.000000	-0.006376
1785.000000	-0.006401
1784.000000	-0.006440
1783.000000	-0.006468
1782.000000	-0.006482
1781.000000	-0.006488
1780.000000	-0.006487
1779.000000	-0.006473
1778.000000	-0.006450
1777.000000	-0.006428
1776.000000	-0.006423
1775.000000	-0.006441
1774.000000	-0.006457
1773.000000	-0.006444
1772.000000	-0.006417
1771.000000	-0.006401
1770.000000	-0.006395
1769.000000	-0.006386
1768.000000	-0.006363
1767.000000	-0.006327
1766.000000	-0.006288
1765.000000	-0.006257
1764.000000	-0.006230
1763.000000	-0.006192
1762.000000	-0.006134
1761.000000	-0.006057
1760.000000	-0.005972
1759.000000	-0.005898
1758.000000	-0.005845
1757.000000	-0.005803
1756.000000	-0.005759
1755.000000	-0.005706
1754.000000	-0.005647
1753.000000	-0.005580
1752.000000	-0.005505
1751.000000	-0.005426
1750.000000	-0.005351
1749.000000	-0.005303
1748.000000	-0.005300
1747.000000	-0.005334
1746.000000	-0.005362
1745.000000	-0.005364
1744.000000	-0.005360
1743.000000	-0.005365
1742.000000	-0.005366
1741.000000	-0.005349
1740.000000	-0.005336
1739.000000	-0.005356
1738.000000	-0.005400
1737.000000	-0.005446
1736.000000	-0.005469
1735.000000	-0.005460
1734.000000	-0.005462
1733.000000	-0.005482
1732.000000	-0.005491
1731.000000	-0.005502
1730.000000	-0.005532
1729.000000	-0.005567
1728.000000	-0.005595
1727.000000	-0.005620
1726.000000	-0.005635
1725.000000	-0.005623
1724.000000	-0.005586
1723.000000	-0.005542
1722.000000	-0.005506
1721.000000	-0.005471
1720.000000	-0.005422
1719.000000	-0.005358
1718.000000	-0.005320
1717.000000	-0.005323
1716.000000	-0.005312
1715.000000	-0.005278
1714.000000	-0.005256
1713.000000	-0.005241
1712.000000	-0.005203
1711.000000	-0.005148
1710.000000	-0.005112
1709.000000	-0.005095
1708.000000	-0.005065
1707.000000	-0.005006
1706.000000	-0.004936
1705.000000	-0.004865
1704.000000	-0.004780
1703.000000	-0.004702
1702.000000	-0.004624
1701.000000	-0.004507
1700.000000	-0.004358
1699.000000	-0.004190
1698.000000	-0.004059
1697.000000	-0.003978
1696.000000	-0.003873
1695.000000	-0.003692
1694.000000	-0.003471
1693.000000	-0.003269
1692.000000	-0.003101
1691.000000	-0.002944
1690.000000	-0.002777
1689.000000	-0.002598
1688.000000	-0.002431
1687.000000	-0.002300
1686.000000	-0.002171
1685.000000	-0.001982
1684.000000	-0.001761
1683.000000	-0.001567
1682.000000	-0.001410
1681.000000	-0.001269
1680.000000	-0.001130
1679.000000	-0.000998
1678.000000	-0.000880
1677.000000	-0.000758
1676.000000	-0.000621
1675.000000	-0.000491
1674.000000	-0.000373
1673.000000	-0.000264
1672.000000	-0.000188
1671.000000	-0.000164
1670.000000	-0.000185
1669.000000	-0.000182
1668.000000	-0.000106
1667.000000	0.000017
1666.000000	0.000156
1665.000000	0.000326
1664.000000	0.000572
1663.000000	0.000896
1662.000000	0.001245
1661.000000	0.001591
1660.000000	0.001929
1659.000000	0.002266
1658.000000	0.002604
1657.000000	0.002913
1656.000000	0.003153
1655.000000	0.003381
1654.000000	0.003781
1653.000000	0.004370
1652.000000	0.004915
1651.000000	0.005257
1650.000000	0.005425
1649.000000	0.005506
1648.000000	0.005602
1647.000000	0.005742
1646.000000	0.005890
1645.000000	0.006014
1644.000000	0.006105
1643.000000	0.006158
1642.000000	0.006178
1641.000000	0.006190
1640.000000	0.006201
1639.000000	0.006191
1638.000000	0.006142
1637.000000	0.006084
1636.000000	0.006051
1635.000000	0.006037
1634.000000	0.006019
1633.000000	0.005975
1632.000000	0.005894
1631.000000	0.005765
1630.000000	0.005565
1629.000000	0.005294
1628.000000	0.004989
1627.000000	0.004699
1626.000000	0.004428
1625.000000	0.004142
1624.000000	0.003815
1623.000000	0.003465
1622.000000	0.003163
1621.000000	0.002943
1620.000000	0.002754
1619.000000	0.002539
1618.000000	0.002290
1617.000000	0.002042
1616.000000	0.001833
1615.000000	0.001660
1614.000000	0.001483
1613.000000	0.001284
1612.000000	0.001077
1611.000000	0.000874
1610.000000	0.000675
1609.000000	0.000479
1608.000000	0.000290
1607.000000	0.000113
1606.000000	-0.000039
1605.000000	-0.000166
1604.000000	-0.000292
1603.000000	-0.000436
1602.000000	-0.000590
1601.000000	-0.000731
1600.000000	-0.000859
1599.000000	-0.000988
1598.000000	-0.001124
1597.000000	-0.001257
1596.000000	-0.001379
1595.000000	-0.001500
1594.000000	-0.001633
1593.000000	-0.001781
1592.000000	-0.001935
1591.000000	-0.002082
1590.000000	-0.002219
1589.000000	-0.002345
1588.000000	-0.002465
1587.000000	-0.002577
1586.000000	-0.002677
1585.000000	-0.002760
1584.000000	-0.002840
1583.000000	-0.002940
1582.000000	-0.003043
1581.000000	-0.003108
1580.000000	-0.003126
1579.000000	-0.003136
1578.000000	-0.003177
1577.000000	-0.003261
1576.000000	-0.003363
1575.000000	-0.003431
1574.000000	-0.003449
1573.000000	-0.003461
1572.000000	-0.003495
1571.000000	-0.003534
1570.000000	-0.003555
1569.000000	-0.003554
1568.000000	-0.003554
1567.000000	-0.003583
1566.000000	-0.003641
1565.000000	-0.003692
1564.000000	-0.003717
1563.000000	-0.003728
1562.000000	-0.003758
1561.000000	-0.003784
1560.000000	-0.003780
1559.000000	-0.003842
1558.000000	-0.003919
1557.000000	-0.003907
1556.000000	-0.003866
1555.000000	-0.003861
1554.000000	-0.003880
1553.000000	-0.003904
1552.000000	-0.003928
1551.000000	-0.003953
1550.000000	-0.003978
1549.000000	-0.003993
1548.000000	-0.003987
1547.000000	-0.003970
1546.000000	-0.003958
1545.000000	-0.003968
1544.000000	-0.003993
1543.000000	-0.003988
1542.000000	-0.003928
1541.000000	-0.003870
1540.000000	-0.003910
1539.000000	-0.004017
1538.000000	-0.004070
1537.000000	-0.004050
1536.000000	-0.004010
1535.000000	-0.003982
1534.000000	-0.003980
1533.000000	-0.004008
1532.000000	-0.004029
1531.000000	-0.004016
1530.000000	-0.003986
1529.000000	-0.003967
1528.000000	-0.003979
1527.000000	-0.004026
1526.000000	-0.004085
1525.000000	-0.004117
1524.000000	-0.004111
1523.000000	-0.004087
1522.000000	-0.004099
1521.000000	-0.004179
1520.000000	-0.004269
1519.000000	-0.004318
1518.000000	-0.004325
1517.000000	-0.004302
1516.000000	-0.004261
1515.000000	-0.004215
1514.000000	-0.004198
1513.000000	-0.004230
1512.000000	-0.004292
1511.000000	-0.004341
1510.000000	-0.004363
1509.000000	-0.004366
1508.000000	-0.004348
1507.000000	-0.004321
1506.000000	-0.004304
1505.000000	-0.004289
1504.000000	-0.004259
1503.000000	-0.004206
1502.000000	-0.004126
1501.000000	-0.004031
1500.000000	-0.003931
1499.000000	-0.003812
1498.000000	-0.003633
1497.000000	-0.003384
1496.000000	-0.003096
1495.000000	-0.002817
1494.000000	-0.002593
1493.000000	-0.002434
1492.000000	-0.002308
1491.000000	-0.002180
1490.000000	-0.002077
1489.000000	-0.002058
1488.000000	-0.002107
1487.000000	-0.002160
1486.000000	-0.002196
1485.000000	-0.002222
1484.000000	-0.002257
1483.000000	-0.002313
1482.000000	-0.002388
1481.000000	-0.002471
1480.000000	-0.002547
1479.000000	-0.002617
1478.000000	-0.002690
1477.000000	-0.002759
1476.000000	-0.002783
1475.000000	-0.002748
1474.000000	-0.002705
1473.000000	-0.002734
1472.000000	-0.002842
1471.000000	-0.002945
1470.000000	-0.003009
1469.000000	-0.003076
1468.000000	-0.003159
1467.000000	-0.003210
1466.000000	-0.003181
1465.000000	-0.003105
1464.000000	-0.003097
1463.000000	-0.003213
1462.000000	-0.003408
1461.000000	-0.003605
1460.000000	-0.003754
1459.000000	-0.003860
1458.000000	-0.003999
1457.000000	-0.004250
1456.000000	-0.004523
1455.000000	-0.004696
1454.000000	-0.004789
1453.000000	-0.004861
1452.000000	-0.004909
1451.000000	-0.004905
1450.000000	-0.004871
1449.000000	-0.004884
1448.000000	-0.004996
1447.000000	-0.005167
1446.000000	-0.005305
1445.000000	-0.005363
1444.000000	-0.005371
1443.000000	-0.005366
1442.000000	-0.005360
1441.000000	-0.005336
1440.000000	-0.005276
1439.000000	-0.005177
1438.000000	-0.005051
1437.000000	-0.004941
1436.000000	-0.004875
1435.000000	-0.004822
1434.000000	-0.004758
1433.000000	-0.004703
1432.000000	-0.004669
1431.000000	-0.004645
1430.000000	-0.004606
1429.000000	-0.004538
1428.000000	-0.004439
1427.000000	-0.004320
1426.000000	-0.004189
1425.000000	-0.004038
1424.000000	-0.003873
1423.000000	-0.003721
1422.000000	-0.003625
1421.000000	-0.003613
1420.000000	-0.003675
1419.000000	-0.003745
1418.000000	-0.003752
1417.000000	-0.003702
1416.000000	-0.003643
1415.000000	-0.003574
1414.000000	-0.003470
1413.000000	-0.003336
1412.000000	-0.003211
1411.000000	-0.003106
1410.000000	-0.002999
1409.000000	-0.002875
1408.000000	-0.002747
1407.000000	-0.002638
1406.000000	-0.002553
1405.000000	-0.002467
1404.000000	-0.002352
1403.000000	-0.002201
1402.000000	-0.002032
1401.000000	-0.001870
1400.000000	-0.001725
1399.000000	-0.001580
1398.000000	-0.001402
1397.000000	-0.001182
1396.000000	-0.000944
1395.000000	-0.000711
1394.000000	-0.000482
1393.000000	-0.000238
1392.000000	0.000009
1391.000000	0.000232
1390.000000	0.000421
1389.000000	0.000589
1388.000000	0.000739
1387.000000	0.000846
1386.000000	0.000875
1385.000000	0.000813
1384.000000	0.000664
1383.000000	0.000435
1382.000000	0.000133
1381.000000	-0.000253
1380.000000	-0.000727
1379.000000	-0.001256
1378.000000	-0.001752
1377.000000	-0.002116
1376.000000	-0.002284
1375.000000	-0.002220
1374.000000	-0.001920
1373.000000	-0.001440
1372.000000	-0.000883
1371.000000	-0.000353
1370.000000	0.000079
1369.000000	0.000378
1368.000000	0.000557
1367.000000	0.000664
1366.000000	0.000730
1365.000000	0.000743
1364.000000	0.000675
1363.000000	0.000525
1362.000000	0.000339
1361.000000	0.000159
1360.000000	-0.000021
1359.000000	-0.000224
1358.000000	-0.000446
1357.000000	-0.000658
1356.000000	-0.000848
1355.000000	-0.001029
1354.000000	-0.001210
1353.000000	-0.001378
1352.000000	-0.001501
1351.000000	-0.001573
1350.000000	-0.001628
1349.000000	-0.001707
1348.000000	-0.001820
1347.000000	-0.001934
1346.000000	-0.002016
1345.000000	-0.002068
1344.000000	-0.002116
1343.000000	-0.002168
1342.000000	-0.002205
1341.000000	-0.002213
1340.000000	-0.002215
1339.000000	-0.002255
1338.000000	-0.002348
1337.000000	-0.002464
1336.000000	-0.002561
1335.000000	-0.002625
1334.000000	-0.002678
1333.000000	-0.002753
1332.000000	-0.002859
1331.000000	-0.002975
1330.000000	-0.003083
1329.000000	-0.003200
1328.000000	-0.003352
1327.000000	-0.003528
1326.000000	-0.003685
1325.000000	-0.003794
1324.000000	-0.003878
1323.000000	-0.003979
1322.000000	-0.004112
1321.000000	-0.004254
1320.000000	-0.004379
1319.000000	-0.004486
1318.000000	-0.004598
1317.000000	-0.004727
1316.000000	-0.004850
1315.000000	-0.004935
1314.000000	-0.004981
1313.000000	-0.005023
1312.000000	-0.005093
1311.000000	-0.005180
1310.000000	-0.005252
1309.000000	-0.005312
1308.000000	-0.005392
1307.000000	-0.005513
1306.000000	-0.005645
1305.000000	-0.005744
1304.000000	-0.005803
1303.000000	-0.005857
1302.000000	-0.005942
1301.000000	-0.006060
1300.000000	-0.006180
1299.000000	-0.006282
1298.000000	-0.006381
1297.000000	-0.006508
1296.000000	-0.006663
1295.000000	-0.006807
1294.000000	-0.006913
1293.000000	-0.006996
1292.000000	-0.007094
1291.000000	-0.007220
1290.000000	-0.007343
1289.000000	-0.007430
1288.000000	-0.007482
1287.000000	-0.007536
1286.000000	-0.007618
1285.000000	-0.007715
1284.000000	-0.007792
1283.000000	-0.007842
1282.000000	-0.007901
1281.000000	-0.008010
1280.000000	-0.008156
1279.000000	-0.008283
1278.000000	-0.008359
1277.000000	-0.008408
1276.000000	-0.008479
1275.000000	-0.008587
1274.000000	-0.008709
1273.000000	-0.008820
1272.000000	-0.008931
1271.000000	-0.009069
1270.000000	-0.009251
1269.000000	-0.009452
1268.000000	-0.009635
1267.000000	-0.009789
1266.000000	-0.009946
1265.000000	-0.010135
1264.000000	-0.010332
1263.000000	-0.010487
1262.000000	-0.010603
1261.000000	-0.010747
1260.000000	-0.010960
1259.000000	-0.011202
1258.000000	-0.011411
1257.000000	-0.011590
1256.000000	-0.011801
1255.000000	-0.012089
1254.000000	-0.012428
1253.000000	-0.012763
1252.000000	-0.013069
1251.000000	-0.013377
1250.000000	-0.013733
1249.000000	-0.014152
1248.000000	-0.014601
1247.000000	-0.015045
1246.000000	-0.015494
1245.000000	-0.015982
1244.000000	-0.016498
1243.000000	-0.016967
1242.000000	-0.017339
1241.000000	-0.017638
1240.000000	-0.017922
1239.000000	-0.018203
1238.000000	-0.018446
1237.000000	-0.018623
1236.000000	-0.018737
1235.000000	-0.018814
1234.000000	-0.018871
1233.000000	-0.018907
1232.000000	-0.018903
1231.000000	-0.018844
1230.000000	-0.018748
1229.000000	-0.018653
1228.000000	-0.018575
1227.000000	-0.018499
1226.000000	-0.018422
1225.000000	-0.018372
1224.000000	-0.018378
1223.000000	-0.018427
1222.000000	-0.018473
1221.000000	-0.018497
1220.000000	-0.018518
1219.000000	-0.018564
1218.000000	-0.018638
1217.000000	-0.018715
1216.000000	-0.018769
1215.000000	-0.018805
1214.000000	-0.018854
1213.000000	-0.018933
1212.000000	-0.019012
1211.000000	-0.019048
1210.000000	-0.019050
1209.000000	-0.019080
1208.000000	-0.019168
1207.000000	-0.019268
1206.000000	-0.019312
1205.000000	-0.019290
1204.000000	-0.019255
1203.000000	-0.019258
1202.000000	-0.019301
1201.000000	-0.019351
1200.000000	-0.019387
1199.000000	-0.019429
1198.000000	-0.019515
1197.000000	-0.019628
1196.000000	-0.019688
1195.000000	-0.019610
1194.000000	-0.019400
1193.000000	-0.019131
1192.000000	-0.018853
1191.000000	-0.018558
1190.000000	-0.018249
1189.000000	-0.017978
1188.000000	-0.017799
1187.000000	-0.017708
1186.000000	-0.017655
1185.000000	-0.017599
1184.000000	-0.017539
1183.000000	-0.017503
1182.000000	-0.017518
1181.000000	-0.017574
1180.000000	-0.017627
1179.000000	-0.017648
1178.000000	-0.017664
1177.000000	-0.017725
1176.000000	-0.017818
1175.000000	-0.017865
1174.000000	-0.017825
1173.000000	-0.017752
1172.000000	-0.017731
1171.000000	-0.017780
1170.000000	-0.017847
1169.000000	-0.017881
1168.000000	-0.017876
1167.000000	-0.017840
1166.000000	-0.017763
1165.000000	-0.017613
1164.000000	-0.017356
1163.000000	-0.017002
1162.000000	-0.016621
1161.000000	-0.016291
1160.000000	-0.016043
1159.000000	-0.015855
1158.000000	-0.015713
1157.000000	-0.015634
1156.000000	-0.015625
1155.000000	-0.015646
1154.000000	-0.015651
1153.000000	-0.015635
1152.000000	-0.015630
1151.000000	-0.015656
1150.000000	-0.015694
1149.000000	-0.015713
1148.000000	-0.015694
1147.000000	-0.015650
1146.000000	-0.015610
1145.000000	-0.015581
1144.000000	-0.015542
1143.000000	-0.015468
1142.000000	-0.015384
1141.000000	-0.015342
1140.000000	-0.015355
1139.000000	-0.015366
1138.000000	-0.015324
1137.000000	-0.015245
1136.000000	-0.015189
1135.000000	-0.015172
1134.000000	-0.015153
1133.000000	-0.015088
1132.000000	-0.014990
1131.000000	-0.014904
1130.000000	-0.014863
1129.000000	-0.014856
1128.000000	-0.014843
1127.000000	-0.014796
1126.000000	-0.014728
1125.000000	-0.014668
1124.000000	-0.014617
1123.000000	-0.014543
1122.000000	-0.014423
1121.000000	-0.014285
1120.000000	-0.014180
1119.000000	-0.014126
1118.000000	-0.014094
1117.000000	-0.014045
1116.000000	-0.013969
1115.000000	-0.013890
1114.000000	-0.013828
1113.000000	-0.013765
1112.000000	-0.013664
1111.000000	-0.013515
1110.000000	-0.013352
1109.000000	-0.013215
1108.000000	-0.013111
1107.000000	-0.013034
1106.000000	-0.012995
1105.000000	-0.013010
1104.000000	-0.013058
1103.000000	-0.013080
1102.000000	-0.013034
1101.000000	-0.012936
1100.000000	-0.012835
1099.000000	-0.012767
1098.000000	-0.012731
1097.000000	-0.012697
1096.000000	-0.012631
1095.000000	-0.012521
1094.000000	-0.012399
1093.000000	-0.012301
1092.000000	-0.012223
1091.000000	-0.012133
1090.000000	-0.012035
1089.000000	-0.011966
1088.000000	-0.011939
1087.000000	-0.011902
1086.000000	-0.011808
1085.000000	-0.011685
1084.000000	-0.011610
1083.000000	-0.011604
1082.000000	-0.011605
1081.000000	-0.011549
1080.000000	-0.011444
1079.000000	-0.011351
1078.000000	-0.011306
1077.000000	-0.011274
1076.000000	-0.011201
1075.000000	-0.011074
1074.000000	-0.010948
1073.000000	-0.010871
1072.000000	-0.010828
1071.000000	-0.010754
1070.000000	-0.010618
1069.000000	-0.010463
1068.000000	-0.010355
1067.000000	-0.010306
1066.000000	-0.010272
1065.000000	-0.010222
1064.000000	-0.010171
1063.000000	-0.010153
1062.000000	-0.010159
1061.000000	-0.010138
1060.000000	-0.010062
1059.000000	-0.009960
1058.000000	-0.009892
1057.000000	-0.009885
1056.000000	-0.009905
1055.000000	-0.009912
1054.000000	-0.009906
1053.000000	-0.009923
1052.000000	-0.009977
1051.000000	-0.010032
1050.000000	-0.010050
1049.000000	-0.010035
1048.000000	-0.010029
1047.000000	-0.010055
1046.000000	-0.010093
1045.000000	-0.010108
1044.000000	-0.010096
1043.000000	-0.010091
1042.000000	-0.010128
1041.000000	-0.010194
1040.000000	-0.010228
1039.000000	-0.010174
1038.000000	-0.010032
1037.000000	-0.009854
1036.000000	-0.009684
1035.000000	-0.009524
1034.000000	-0.009356
1033.000000	-0.009174
1032.000000	-0.009004
1031.000000	-0.008865
1030.000000	-0.008747
1029.000000	-0.008622
1028.000000	-0.008499
1027.000000	-0.008431
1026.000000	-0.008456
1025.000000	-0.008541
1024.000000	-0.008607
1023.000000	-0.008620
1022.000000	-0.008614
1021.000000	-0.008635
1020.000000	-0.008670
1019.000000	-0.008668
1018.000000	-0.008612
1017.000000	-0.008547
1016.000000	-0.008526
1015.000000	-0.008552
1014.000000	-0.008569
1013.000000	-0.008518
1012.000000	-0.008400
1011.000000	-0.008280
1010.000000	-0.008215
1009.000000	-0.008192
1008.000000	-0.008151
1007.000000	-0.008075
1006.000000	-0.008025
1005.000000	-0.008047
1004.000000	-0.008097
1003.000000	-0.008089
1002.000000	-0.008007
1001.000000	-0.007914
1000.000000	-0.007861
999.000000	-0.007820
998.000000	-0.007740
997.000000	-0.007619
996.000000	-0.007503
995.000000	-0.007430
994.000000	-0.007390
993.000000	-0.007341
992.000000	-0.007256
991.000000	-0.007161
990.000000	-0.007111
989.000000	-0.007121
988.000000	-0.007132
987.000000	-0.007074
986.000000	-0.006966
985.000000	-0.006901
984.000000	-0.006930
983.000000	-0.007000
982.000000	-0.007026
981.000000	-0.006998
980.000000	-0.006981
979.000000	-0.007031
978.000000	-0.007134
977.000000	-0.007245
976.000000	-0.007357
975.000000	-0.007497
974.000000	-0.007679
973.000000	-0.007861
972.000000	-0.007973
971.000000	-0.007999
970.000000	-0.007996
969.000000	-0.008040
968.000000	-0.008143
967.000000	-0.008243
966.000000	-0.008295
965.000000	-0.008319
964.000000	-0.008362
963.000000	-0.008423
962.000000	-0.008455
961.000000	-0.008435
960.000000	-0.008407
959.000000	-0.008438
958.000000	-0.008539
957.000000	-0.008650
956.000000	-0.008706
955.000000	-0.008711
954.000000	-0.008718
953.000000	-0.008751
952.000000	-0.008769
951.000000	-0.008726
950.000000	-0.008642
949.000000	-0.008582
948.000000	-0.008584
947.000000	-0.008621
946.000000	-0.008639
945.000000	-0.008620
944.000000	-0.008592
943.000000	-0.008604
942.000000	-0.008672
941.000000	-0.008758
940.000000	-0.008812
939.000000	-0.008828
938.000000	-0.008851
937.000000	-0.008902
936.000000	-0.008942
935.000000	-0.008923
934.000000	-0.008853
933.000000	-0.008766
932.000000	-0.008656
931.000000	-0.008486
930.000000	-0.008270
929.000000	-0.008088
928.000000	-0.008009
927.000000	-0.008035
926.000000	-0.008123
925.000000	-0.008234
924.000000	-0.008367
923.000000	-0.008549
922.000000	-0.008809
921.000000	-0.009134
920.000000	-0.009443
919.000000	-0.009625
918.000000	-0.009621
917.000000	-0.009450
916.000000	-0.009171
915.000000	-0.008852
914.000000	-0.008569
913.000000	-0.008388
912.000000	-0.008318
911.000000	-0.008298
910.000000	-0.008245
909.000000	-0.008128
908.000000	-0.007995
907.000000	-0.007926
906.000000	-0.007961
905.000000	-0.008043
904.000000	-0.008074
903.000000	-0.008015
902.000000	-0.007928
901.000000	-0.007888
900.000000	-0.007884
899.000000	-0.007842
898.000000	-0.007733
897.000000	-0.007608
896.000000	-0.007523
895.000000	-0.007483
894.000000	-0.007461
893.000000	-0.007448
892.000000	-0.007456
891.000000	-0.007485
890.000000	-0.007514
889.000000	-0.007515
888.000000	-0.007479
887.000000	-0.007453
886.000000	-0.007510
885.000000	-0.007675
884.000000	-0.007893
883.000000	-0.008100
882.000000	-0.008300
881.000000	-0.008540
880.000000	-0.008805
879.000000	-0.009012
878.000000	-0.009102
877.000000	-0.009103
876.000000	-0.009088
875.000000	-0.009095
874.000000	-0.009110
873.000000	-0.009100
872.000000	-0.009052
871.000000	-0.009000
870.000000	-0.008995
869.000000	-0.009042
868.000000	-0.009087
867.000000	-0.009099
866.000000	-0.009134
865.000000	-0.009264
864.000000	-0.009480
863.000000	-0.009707
862.000000	-0.009931
861.000000	-0.010221
860.000000	-0.010654
859.000000	-0.011246
858.000000	-0.012002
857.000000	-0.012971
856.000000	-0.014264
855.000000	-0.016015
854.000000	-0.018333
853.000000	-0.021215
852.000000	-0.024459
851.000000	-0.027665
850.000000	-0.030351
849.000000	-0.032073
848.000000	-0.032517
847.000000	-0.031617
846.000000	-0.029636
845.000000	-0.027019
844.000000	-0.024130
843.000000	-0.021175
842.000000	-0.018313
841.000000	-0.015728
840.000000	-0.013572
839.000000	-0.011905
838.000000	-0.010695
837.000000	-0.009853
836.000000	-0.009269
835.000000	-0.008872
834.000000	-0.008639
833.000000	-0.008539
832.000000	-0.008473
831.000000	-0.008342
830.000000	-0.008152
829.000000	-0.007997
828.000000	-0.007932
827.000000	-0.007919
826.000000	-0.007902
825.000000	-0.007876
824.000000	-0.007860
823.000000	-0.007859
822.000000	-0.007864
821.000000	-0.007861
820.000000	-0.007830
819.000000	-0.007779
818.000000	-0.007766
817.000000	-0.007823
816.000000	-0.007894
815.000000	-0.007903
814.000000	-0.007869
813.000000	-0.007886
812.000000	-0.007974
811.000000	-0.008052
810.000000	-0.008056
809.000000	-0.008014
808.000000	-0.007976
807.000000	-0.007948
806.000000	-0.007916
805.000000	-0.007886
804.000000	-0.007873
803.000000	-0.007887
802.000000	-0.007934
801.000000	-0.007987
800.000000	-0.007975
799.000000	-0.007863
798.000000	-0.007725
797.000000	-0.007673
796.000000	-0.007706
795.000000	-0.007728
794.000000	-0.007706
793.000000	-0.007711
792.000000	-0.007788
791.000000	-0.007882
790.000000	-0.007932
789.000000	-0.007954
788.000000	-0.007981
787.000000	-0.007996
786.000000	-0.007963
785.000000	-0.007867
784.000000	-0.007707
783.000000	-0.007514
782.000000	-0.007369
781.000000	-0.007353
780.000000	-0.007447
779.000000	-0.007558
778.000000	-0.007643
777.000000	-0.007731
776.000000	-0.007816
775.000000	-0.007831
774.000000	-0.007735
773.000000	-0.007572
772.000000	-0.007401
771.000000	-0.007251
770.000000	-0.007156
769.000000	-0.007146
768.000000	-0.007189
767.000000	-0.007210
766.000000	-0.007184
765.000000	-0.007133
764.000000	-0.007047
763.000000	-0.006901
762.000000	-0.006761
761.000000	-0.006752
760.000000	-0.006892
759.000000	-0.007056
758.000000	-0.007148
757.000000	-0.007198
756.000000	-0.007268
755.000000	-0.007348
754.000000	-0.007407
753.000000	-0.007439
752.000000	-0.007435
751.000000	-0.007376
750.000000	-0.007296
749.000000	-0.007250
748.000000	-0.007201
747.000000	-0.007060
746.000000	-0.006838
745.000000	-0.006649
744.000000	-0.006527
743.000000	-0.006377
742.000000	-0.006158
741.000000	-0.005979
740.000000	-0.005928
739.000000	-0.005947
738.000000	-0.005940
737.000000	-0.005892
736.000000	-0.005819
735.000000	-0.005731
734.000000	-0.005678
733.000000	-0.005716
732.000000	-0.005791
731.000000	-0.005794
730.000000	-0.005757
729.000000	-0.005781
728.000000	-0.005852
727.000000	-0.005870
726.000000	-0.005821
725.000000	-0.005779
724.000000	-0.005703
723.000000	-0.005429
722.000000	-0.004934
721.000000	-0.004490
720.000000	-0.004413
719.000000	-0.004730
718.000000	-0.005186
717.000000	-0.005514
716.000000	-0.005606
715.000000	-0.005522
714.000000	-0.005416
713.000000	-0.005380
712.000000	-0.005344
711.000000	-0.005188
710.000000	-0.004942
709.000000	-0.004723
708.000000	-0.004548
707.000000	-0.004353
706.000000	-0.004128
705.000000	-0.003952
704.000000	-0.003896
703.000000	-0.003909
702.000000	-0.003912
701.000000	-0.003903
700.000000	-0.003871
699.000000	-0.003824
698.000000	-0.003798
697.000000	-0.003792
696.000000	-0.003734
695.000000	-0.003501
694.000000	-0.003154
693.000000	-0.002892
692.000000	-0.002713
691.000000	-0.002481
690.000000	-0.002198
689.000000	-0.002042
688.000000	-0.002080
687.000000	-0.002098
686.000000	-0.001988
685.000000	-0.001909
684.000000	-0.001940
683.000000	-0.001984
682.000000	-0.002048
681.000000	-0.002252
680.000000	-0.002469
679.000000	-0.002428
678.000000	-0.002237
677.000000	-0.002168
676.000000	-0.002224
675.000000	-0.002252
674.000000	-0.002350
673.000000	-0.002593
672.000000	-0.002736
671.000000	-0.002714
670.000000	-0.003783
669.000000	-0.007689
668.000000	-0.010821
667.000000	-0.009104
666.000000	-0.006507
665.000000	-0.004526
664.000000	-0.002362
663.000000	-0.000426
662.000000	0.000825
661.000000	0.001518
660.000000	0.002049
659.000000	0.002382
658.000000	0.002396
657.000000	0.002283
656.000000	0.002103
655.000000	0.001571
654.000000	0.000754
653.000000	0.000182
652.000000	0.000000
651.000000	-0.000160
650.000000	-0.000424
649.000000	-0.000477
648.000000	-0.000348
647.000000	-0.000522
646.000000	-0.001035
645.000000	-0.001401
644.000000	-0.001420
643.000000	-0.001342
642.000000	-0.001325
641.000000	-0.001194
640.000000	-0.000890
639.000000	-0.000667
638.000000	-0.000616
637.000000	-0.000533
636.000000	-0.000419
635.000000	-0.000476
634.000000	-0.000638
633.000000	-0.000610
632.000000	-0.000373
631.000000	-0.000196
630.000000	-0.000114
629.000000	0.000107
628.000000	0.000412
627.000000	0.000392
626.000000	0.000005
625.000000	-0.000295
624.000000	-0.000211
623.000000	0.000132
622.000000	0.000532
621.000000	0.000831
620.000000	0.000752
619.000000	0.000155
618.000000	-0.000547
617.000000	-0.000778
616.000000	-0.000534
615.000000	-0.000241
614.000000	-0.000059
613.000000	0.000136
612.000000	0.000249
611.000000	-0.000050
610.000000	-0.000889
609.000000	-0.002071
608.000000	-0.003244
607.000000	-0.003996
606.000000	-0.003964
605.000000	-0.003253
604.000000	-0.002467
603.000000	-0.002021
602.000000	-0.001737
601.000000	-0.001324
600.000000	-0.000882
