# Supplementary material for: Real-time monitoring of the reversible capture and release of CO2 on anthraquinone and riboflavin-modified graphitic electrodes using ATR-SEIRAS
Source: Chem Sci. 2025 Nov 4;16(48):23189–202. doi: 10.1039/d5sc05427c (PMC12584010; doi:10.1039/d5sc05427c)
Supplement: SC-016-D5SC05427C-s001 [file SC-016-D5SC05427C-s001.zip › Data Folders/Main Figures/Figure3/3a/057.ASC]

PE IR       SUBTECH     SPECTRUM    ASCII       PEDS        4.00        
   -1
057.ASC
24/06/26
16:04:40.00
24/06/26
16:04:40.00
Administrator

600.000000
#HDR
-1
-1
#GR
Wavenumber
A
1.0
0.0
4000.000000
-1.000000
3401
8
0.030684
-0.032202
#DATA
4000.000000	-0.003612
3999.000000	-0.003603
3998.000000	-0.003588
3997.000000	-0.003569
3996.000000	-0.003546
3995.000000	-0.003524
3994.000000	-0.003514
3993.000000	-0.003522
3992.000000	-0.003546
3991.000000	-0.003564
3990.000000	-0.003564
3989.000000	-0.003545
3988.000000	-0.003522
3987.000000	-0.003504
3986.000000	-0.003487
3985.000000	-0.003468
3984.000000	-0.003452
3983.000000	-0.003447
3982.000000	-0.003450
3981.000000	-0.003450
3980.000000	-0.003436
3979.000000	-0.003410
3978.000000	-0.003381
3977.000000	-0.003356
3976.000000	-0.003336
3975.000000	-0.003321
3974.000000	-0.003313
3973.000000	-0.003315
3972.000000	-0.003330
3971.000000	-0.003354
3970.000000	-0.003376
3969.000000	-0.003390
3968.000000	-0.003401
3967.000000	-0.003423
3966.000000	-0.003462
3965.000000	-0.003512
3964.000000	-0.003555
3963.000000	-0.003576
3962.000000	-0.003575
3961.000000	-0.003562
3960.000000	-0.003551
3959.000000	-0.003550
3958.000000	-0.003561
3957.000000	-0.003582
3956.000000	-0.003610
3955.000000	-0.003639
3954.000000	-0.003659
3953.000000	-0.003662
3952.000000	-0.003647
3951.000000	-0.003628
3950.000000	-0.003619
3949.000000	-0.003623
3948.000000	-0.003627
3947.000000	-0.003618
3946.000000	-0.003603
3945.000000	-0.003603
3944.000000	-0.003629
3943.000000	-0.003666
3942.000000	-0.003692
3941.000000	-0.003696
3940.000000	-0.003687
3939.000000	-0.003676
3938.000000	-0.003668
3937.000000	-0.003662
3936.000000	-0.003669
3935.000000	-0.003699
3934.000000	-0.003742
3933.000000	-0.003769
3932.000000	-0.003759
3931.000000	-0.003715
3930.000000	-0.003662
3929.000000	-0.003625
3928.000000	-0.003622
3927.000000	-0.003656
3926.000000	-0.003712
3925.000000	-0.003762
3924.000000	-0.003787
3923.000000	-0.003789
3922.000000	-0.003778
3921.000000	-0.003756
3920.000000	-0.003725
3919.000000	-0.003694
3918.000000	-0.003667
3917.000000	-0.003648
3916.000000	-0.003642
3915.000000	-0.003657
3914.000000	-0.003691
3913.000000	-0.003731
3912.000000	-0.003755
3911.000000	-0.003757
3910.000000	-0.003743
3909.000000	-0.003720
3908.000000	-0.003696
3907.000000	-0.003676
3906.000000	-0.003657
3905.000000	-0.003632
3904.000000	-0.003598
3903.000000	-0.003575
3902.000000	-0.003583
3901.000000	-0.003621
3900.000000	-0.003665
3899.000000	-0.003697
3898.000000	-0.003715
3897.000000	-0.003729
3896.000000	-0.003742
3895.000000	-0.003754
3894.000000	-0.003768
3893.000000	-0.003777
3892.000000	-0.003760
3891.000000	-0.003696
3890.000000	-0.003607
3889.000000	-0.003550
3888.000000	-0.003553
3887.000000	-0.003587
3886.000000	-0.003594
3885.000000	-0.003568
3884.000000	-0.003564
3883.000000	-0.003630
3882.000000	-0.003751
3881.000000	-0.003856
3880.000000	-0.003881
3879.000000	-0.003831
3878.000000	-0.003766
3877.000000	-0.003741
3876.000000	-0.003746
3875.000000	-0.003725
3874.000000	-0.003641
3873.000000	-0.003540
3872.000000	-0.003505
3871.000000	-0.003554
3870.000000	-0.003616
3869.000000	-0.003633
3868.000000	-0.003622
3867.000000	-0.003624
3866.000000	-0.003641
3865.000000	-0.003654
3864.000000	-0.003666
3863.000000	-0.003684
3862.000000	-0.003698
3861.000000	-0.003694
3860.000000	-0.003670
3859.000000	-0.003624
3858.000000	-0.003561
3857.000000	-0.003506
3856.000000	-0.003493
3855.000000	-0.003505
3854.000000	-0.003454
3853.000000	-0.003339
3852.000000	-0.003288
3851.000000	-0.003372
3850.000000	-0.003536
3849.000000	-0.003686
3848.000000	-0.003773
3847.000000	-0.003811
3846.000000	-0.003833
3845.000000	-0.003860
3844.000000	-0.003881
3843.000000	-0.003864
3842.000000	-0.003795
3841.000000	-0.003689
3840.000000	-0.003577
3839.000000	-0.003495
3838.000000	-0.003466
3837.000000	-0.003483
3836.000000	-0.003513
3835.000000	-0.003545
3834.000000	-0.003586
3833.000000	-0.003642
3832.000000	-0.003698
3831.000000	-0.003739
3830.000000	-0.003767
3829.000000	-0.003798
3828.000000	-0.003828
3827.000000	-0.003820
3826.000000	-0.003753
3825.000000	-0.003660
3824.000000	-0.003604
3823.000000	-0.003614
3822.000000	-0.003639
3821.000000	-0.003610
3820.000000	-0.003525
3819.000000	-0.003457
3818.000000	-0.003462
3817.000000	-0.003522
3816.000000	-0.003576
3815.000000	-0.003606
3814.000000	-0.003642
3813.000000	-0.003697
3812.000000	-0.003739
3811.000000	-0.003743
3810.000000	-0.003723
3809.000000	-0.003709
3808.000000	-0.003693
3807.000000	-0.003640
3806.000000	-0.003544
3805.000000	-0.003456
3804.000000	-0.003432
3803.000000	-0.003474
3802.000000	-0.003532
3801.000000	-0.003561
3800.000000	-0.003584
3799.000000	-0.003639
3798.000000	-0.003725
3797.000000	-0.003798
3796.000000	-0.003823
3795.000000	-0.003809
3794.000000	-0.003786
3793.000000	-0.003770
3792.000000	-0.003757
3791.000000	-0.003748
3790.000000	-0.003748
3789.000000	-0.003764
3788.000000	-0.003796
3787.000000	-0.003840
3786.000000	-0.003885
3785.000000	-0.003909
3784.000000	-0.003898
3783.000000	-0.003864
3782.000000	-0.003830
3781.000000	-0.003813
3780.000000	-0.003810
3779.000000	-0.003812
3778.000000	-0.003815
3777.000000	-0.003821
3776.000000	-0.003826
3775.000000	-0.003816
3774.000000	-0.003783
3773.000000	-0.003744
3772.000000	-0.003720
3771.000000	-0.003717
3770.000000	-0.003720
3769.000000	-0.003721
3768.000000	-0.003730
3767.000000	-0.003751
3766.000000	-0.003770
3765.000000	-0.003767
3764.000000	-0.003750
3763.000000	-0.003749
3762.000000	-0.003775
3761.000000	-0.003801
3760.000000	-0.003802
3759.000000	-0.003773
3758.000000	-0.003717
3757.000000	-0.003629
3756.000000	-0.003522
3755.000000	-0.003413
3754.000000	-0.003310
3753.000000	-0.003205
3752.000000	-0.003109
3751.000000	-0.003042
3750.000000	-0.002994
3749.000000	-0.002939
3748.000000	-0.002901
3747.000000	-0.002915
3746.000000	-0.002955
3745.000000	-0.002928
3744.000000	-0.002830
3743.000000	-0.002777
3742.000000	-0.002810
3741.000000	-0.002844
3740.000000	-0.002788
3739.000000	-0.002639
3738.000000	-0.002458
3737.000000	-0.002332
3736.000000	-0.002384
3735.000000	-0.002677
3734.000000	-0.003062
3733.000000	-0.003253
3732.000000	-0.003097
3731.000000	-0.002690
3730.000000	-0.002243
3729.000000	-0.001903
3728.000000	-0.001716
3727.000000	-0.001673
3726.000000	-0.001739
3725.000000	-0.001859
3724.000000	-0.001994
3723.000000	-0.002146
3722.000000	-0.002329
3721.000000	-0.002538
3720.000000	-0.002746
3719.000000	-0.002916
3718.000000	-0.003017
3717.000000	-0.003046
3716.000000	-0.003046
3715.000000	-0.003043
3714.000000	-0.002970
3713.000000	-0.002722
3712.000000	-0.002326
3711.000000	-0.001991
3710.000000	-0.001869
3709.000000	-0.001932
3708.000000	-0.002053
3707.000000	-0.002130
3706.000000	-0.002135
3705.000000	-0.002104
3704.000000	-0.002100
3703.000000	-0.002144
3702.000000	-0.002198
3701.000000	-0.002202
3700.000000	-0.002157
3699.000000	-0.002117
3698.000000	-0.002130
3697.000000	-0.002181
3696.000000	-0.002221
3695.000000	-0.002205
3694.000000	-0.002140
3693.000000	-0.002101
3692.000000	-0.002197
3691.000000	-0.002487
3690.000000	-0.002853
3689.000000	-0.003062
3688.000000	-0.002998
3687.000000	-0.002788
3686.000000	-0.002621
3685.000000	-0.002566
3684.000000	-0.002574
3683.000000	-0.002579
3682.000000	-0.002558
3681.000000	-0.002502
3680.000000	-0.002397
3679.000000	-0.002246
3678.000000	-0.002106
3677.000000	-0.002044
3676.000000	-0.002059
3675.000000	-0.002082
3674.000000	-0.002061
3673.000000	-0.002028
3672.000000	-0.002037
3671.000000	-0.002090
3670.000000	-0.002151
3669.000000	-0.002190
3668.000000	-0.002203
3667.000000	-0.002209
3666.000000	-0.002221
3665.000000	-0.002235
3664.000000	-0.002244
3663.000000	-0.002233
3662.000000	-0.002194
3661.000000	-0.002121
3660.000000	-0.002033
3659.000000	-0.001964
3658.000000	-0.001929
3657.000000	-0.001903
3656.000000	-0.001841
3655.000000	-0.001743
3654.000000	-0.001652
3653.000000	-0.001606
3652.000000	-0.001599
3651.000000	-0.001593
3650.000000	-0.001560
3649.000000	-0.001513
3648.000000	-0.001481
3647.000000	-0.001475
3646.000000	-0.001478
3645.000000	-0.001475
3644.000000	-0.001458
3643.000000	-0.001427
3642.000000	-0.001380
3641.000000	-0.001324
3640.000000	-0.001261
3639.000000	-0.001189
3638.000000	-0.001107
3637.000000	-0.001017
3636.000000	-0.000923
3635.000000	-0.000821
3634.000000	-0.000711
3633.000000	-0.000601
3632.000000	-0.000502
3631.000000	-0.000402
3630.000000	-0.000277
3629.000000	-0.000156
3628.000000	-0.000115
3627.000000	-0.000170
3626.000000	-0.000280
3625.000000	-0.000411
3624.000000	-0.000579
3623.000000	-0.000841
3622.000000	-0.001215
3621.000000	-0.001610
3620.000000	-0.001831
3619.000000	-0.001745
3618.000000	-0.001437
3617.000000	-0.001121
3616.000000	-0.000950
3615.000000	-0.000942
3614.000000	-0.001019
3613.000000	-0.001080
3612.000000	-0.001075
3611.000000	-0.001009
3610.000000	-0.000893
3609.000000	-0.000759
3608.000000	-0.000682
3607.000000	-0.000718
3606.000000	-0.000846
3605.000000	-0.000987
3604.000000	-0.001079
3603.000000	-0.001100
3602.000000	-0.001081
3601.000000	-0.001081
3600.000000	-0.001135
3599.000000	-0.001215
3598.000000	-0.001251
3597.000000	-0.001189
3596.000000	-0.001042
3595.000000	-0.000882
3594.000000	-0.000793
3593.000000	-0.000813
3592.000000	-0.000928
3591.000000	-0.001113
3590.000000	-0.001347
3589.000000	-0.001596
3588.000000	-0.001792
3587.000000	-0.001881
3586.000000	-0.001877
3585.000000	-0.001847
3584.000000	-0.001844
3583.000000	-0.001876
3582.000000	-0.001926
3581.000000	-0.001978
3580.000000	-0.002029
3579.000000	-0.002082
3578.000000	-0.002139
3577.000000	-0.002200
3576.000000	-0.002259
3575.000000	-0.002310
3574.000000	-0.002343
3573.000000	-0.002350
3572.000000	-0.002327
3571.000000	-0.002282
3570.000000	-0.002237
3569.000000	-0.002214
3568.000000	-0.002224
3567.000000	-0.002262
3566.000000	-0.002300
3565.000000	-0.002321
3564.000000	-0.002331
3563.000000	-0.002347
3562.000000	-0.002384
3561.000000	-0.002435
3560.000000	-0.002483
3559.000000	-0.002505
3558.000000	-0.002501
3557.000000	-0.002486
3556.000000	-0.002482
3555.000000	-0.002499
3554.000000	-0.002531
3553.000000	-0.002554
3552.000000	-0.002547
3551.000000	-0.002509
3550.000000	-0.002462
3549.000000	-0.002437
3548.000000	-0.002448
3547.000000	-0.002488
3546.000000	-0.002531
3545.000000	-0.002560
3544.000000	-0.002574
3543.000000	-0.002584
3542.000000	-0.002592
3541.000000	-0.002588
3540.000000	-0.002568
3539.000000	-0.002546
3538.000000	-0.002543
3537.000000	-0.002566
3536.000000	-0.002604
3535.000000	-0.002637
3534.000000	-0.002651
3533.000000	-0.002643
3532.000000	-0.002625
3531.000000	-0.002615
3530.000000	-0.002626
3529.000000	-0.002658
3528.000000	-0.002692
3527.000000	-0.002712
3526.000000	-0.002721
3525.000000	-0.002739
3524.000000	-0.002781
3523.000000	-0.002840
3522.000000	-0.002897
3521.000000	-0.002931
3520.000000	-0.002937
3519.000000	-0.002930
3518.000000	-0.002932
3517.000000	-0.002956
3516.000000	-0.002990
3515.000000	-0.003013
3514.000000	-0.003019
3513.000000	-0.003025
3512.000000	-0.003054
3511.000000	-0.003103
3510.000000	-0.003150
3509.000000	-0.003173
3508.000000	-0.003168
3507.000000	-0.003150
3506.000000	-0.003135
3505.000000	-0.003133
3504.000000	-0.003146
3503.000000	-0.003164
3502.000000	-0.003176
3501.000000	-0.003179
3500.000000	-0.003172
3499.000000	-0.003162
3498.000000	-0.003156
3497.000000	-0.003158
3496.000000	-0.003166
3495.000000	-0.003176
3494.000000	-0.003181
3493.000000	-0.003181
3492.000000	-0.003180
3491.000000	-0.003183
3490.000000	-0.003197
3489.000000	-0.003229
3488.000000	-0.003274
3487.000000	-0.003318
3486.000000	-0.003346
3485.000000	-0.003356
3484.000000	-0.003356
3483.000000	-0.003354
3482.000000	-0.003352
3481.000000	-0.003350
3480.000000	-0.003353
3479.000000	-0.003368
3478.000000	-0.003394
3477.000000	-0.003420
3476.000000	-0.003430
3475.000000	-0.003416
3474.000000	-0.003385
3473.000000	-0.003353
3472.000000	-0.003334
3471.000000	-0.003327
3470.000000	-0.003320
3469.000000	-0.003305
3468.000000	-0.003281
3467.000000	-0.003261
3466.000000	-0.003256
3465.000000	-0.003270
3464.000000	-0.003293
3463.000000	-0.003305
3462.000000	-0.003297
3461.000000	-0.003272
3460.000000	-0.003246
3459.000000	-0.003232
3458.000000	-0.003231
3457.000000	-0.003231
3456.000000	-0.003223
3455.000000	-0.003208
3454.000000	-0.003196
3453.000000	-0.003201
3452.000000	-0.003224
3451.000000	-0.003257
3450.000000	-0.003290
3449.000000	-0.003316
3448.000000	-0.003327
3447.000000	-0.003311
3446.000000	-0.003265
3445.000000	-0.003209
3444.000000	-0.003167
3443.000000	-0.003155
3442.000000	-0.003166
3441.000000	-0.003182
3440.000000	-0.003190
3439.000000	-0.003185
3438.000000	-0.003166
3437.000000	-0.003142
3436.000000	-0.003128
3435.000000	-0.003134
3434.000000	-0.003154
3433.000000	-0.003165
3432.000000	-0.003150
3431.000000	-0.003115
3430.000000	-0.003078
3429.000000	-0.003052
3428.000000	-0.003037
3427.000000	-0.003030
3426.000000	-0.003035
3425.000000	-0.003057
3424.000000	-0.003091
3423.000000	-0.003118
3422.000000	-0.003121
3421.000000	-0.003098
3420.000000	-0.003067
3419.000000	-0.003047
3418.000000	-0.003044
3417.000000	-0.003042
3416.000000	-0.003026
3415.000000	-0.002995
3414.000000	-0.002961
3413.000000	-0.002938
3412.000000	-0.002929
3411.000000	-0.002933
3410.000000	-0.002943
3409.000000	-0.002952
3408.000000	-0.002949
3407.000000	-0.002927
3406.000000	-0.002886
3405.000000	-0.002846
3404.000000	-0.002828
3403.000000	-0.002841
3402.000000	-0.002871
3401.000000	-0.002891
3400.000000	-0.002888
3399.000000	-0.002867
3398.000000	-0.002842
3397.000000	-0.002821
3396.000000	-0.002807
3395.000000	-0.002802
3394.000000	-0.002811
3393.000000	-0.002829
3392.000000	-0.002844
3391.000000	-0.002849
3390.000000	-0.002840
3389.000000	-0.002815
3388.000000	-0.002776
3387.000000	-0.002728
3386.000000	-0.002688
3385.000000	-0.002669
3384.000000	-0.002675
3383.000000	-0.002695
3382.000000	-0.002712
3381.000000	-0.002714
3380.000000	-0.002696
3379.000000	-0.002667
3378.000000	-0.002642
3377.000000	-0.002635
3376.000000	-0.002645
3375.000000	-0.002658
3374.000000	-0.002657
3373.000000	-0.002636
3372.000000	-0.002601
3371.000000	-0.002566
3370.000000	-0.002542
3369.000000	-0.002540
3368.000000	-0.002556
3367.000000	-0.002580
3366.000000	-0.002601
3365.000000	-0.002613
3364.000000	-0.002617
3363.000000	-0.002616
3362.000000	-0.002603
3361.000000	-0.002574
3360.000000	-0.002531
3359.000000	-0.002486
3358.000000	-0.002455
3357.000000	-0.002445
3356.000000	-0.002449
3355.000000	-0.002457
3354.000000	-0.002466
3353.000000	-0.002475
3352.000000	-0.002485
3351.000000	-0.002493
3350.000000	-0.002493
3349.000000	-0.002483
3348.000000	-0.002470
3347.000000	-0.002465
3346.000000	-0.002476
3345.000000	-0.002500
3344.000000	-0.002524
3343.000000	-0.002535
3342.000000	-0.002526
3341.000000	-0.002502
3340.000000	-0.002474
3339.000000	-0.002452
3338.000000	-0.002441
3337.000000	-0.002440
3336.000000	-0.002439
3335.000000	-0.002430
3334.000000	-0.002411
3333.000000	-0.002389
3332.000000	-0.002371
3331.000000	-0.002357
3330.000000	-0.002344
3329.000000	-0.002333
3328.000000	-0.002331
3327.000000	-0.002341
3326.000000	-0.002363
3325.000000	-0.002386
3324.000000	-0.002398
3323.000000	-0.002396
3322.000000	-0.002384
3321.000000	-0.002374
3320.000000	-0.002370
3319.000000	-0.002371
3318.000000	-0.002373
3317.000000	-0.002379
3316.000000	-0.002393
3315.000000	-0.002413
3314.000000	-0.002426
3313.000000	-0.002418
3312.000000	-0.002391
3311.000000	-0.002361
3310.000000	-0.002350
3309.000000	-0.002365
3308.000000	-0.002392
3307.000000	-0.002411
3306.000000	-0.002416
3305.000000	-0.002418
3304.000000	-0.002428
3303.000000	-0.002443
3302.000000	-0.002450
3301.000000	-0.002441
3300.000000	-0.002424
3299.000000	-0.002411
3298.000000	-0.002407
3297.000000	-0.002405
3296.000000	-0.002403
3295.000000	-0.002397
3294.000000	-0.002387
3293.000000	-0.002375
3292.000000	-0.002366
3291.000000	-0.002370
3290.000000	-0.002388
3289.000000	-0.002407
3288.000000	-0.002411
3287.000000	-0.002394
3286.000000	-0.002365
3285.000000	-0.002332
3284.000000	-0.002298
3283.000000	-0.002267
3282.000000	-0.002250
3281.000000	-0.002258
3280.000000	-0.002288
3279.000000	-0.002324
3278.000000	-0.002346
3277.000000	-0.002351
3276.000000	-0.002348
3275.000000	-0.002346
3274.000000	-0.002346
3273.000000	-0.002344
3272.000000	-0.002335
3271.000000	-0.002321
3270.000000	-0.002308
3269.000000	-0.002300
3268.000000	-0.002298
3267.000000	-0.002295
3266.000000	-0.002285
3265.000000	-0.002264
3264.000000	-0.002236
3263.000000	-0.002218
3262.000000	-0.002221
3261.000000	-0.002247
3260.000000	-0.002275
3259.000000	-0.002282
3258.000000	-0.002265
3257.000000	-0.002238
3256.000000	-0.002218
3255.000000	-0.002199
3254.000000	-0.002166
3253.000000	-0.002116
3252.000000	-0.002063
3251.000000	-0.002024
3250.000000	-0.002002
3249.000000	-0.001992
3248.000000	-0.001992
3247.000000	-0.001998
3246.000000	-0.002001
3245.000000	-0.001992
3244.000000	-0.001978
3243.000000	-0.001975
3242.000000	-0.001990
3241.000000	-0.002012
3240.000000	-0.002025
3239.000000	-0.002022
3238.000000	-0.002011
3237.000000	-0.001997
3236.000000	-0.001978
3235.000000	-0.001953
3234.000000	-0.001928
3233.000000	-0.001919
3232.000000	-0.001931
3231.000000	-0.001948
3230.000000	-0.001952
3229.000000	-0.001933
3228.000000	-0.001906
3227.000000	-0.001887
3226.000000	-0.001881
3225.000000	-0.001879
3224.000000	-0.001871
3223.000000	-0.001852
3222.000000	-0.001824
3221.000000	-0.001793
3220.000000	-0.001762
3219.000000	-0.001726
3218.000000	-0.001684
3217.000000	-0.001646
3216.000000	-0.001626
3215.000000	-0.001623
3214.000000	-0.001619
3213.000000	-0.001599
3212.000000	-0.001566
3211.000000	-0.001532
3210.000000	-0.001498
3209.000000	-0.001457
3208.000000	-0.001406
3207.000000	-0.001358
3206.000000	-0.001324
3205.000000	-0.001301
3204.000000	-0.001282
3203.000000	-0.001268
3202.000000	-0.001262
3201.000000	-0.001262
3200.000000	-0.001265
3199.000000	-0.001276
3198.000000	-0.001303
3197.000000	-0.001346
3196.000000	-0.001388
3195.000000	-0.001411
3194.000000	-0.001414
3193.000000	-0.001413
3192.000000	-0.001425
3191.000000	-0.001454
3190.000000	-0.001486
3189.000000	-0.001497
3188.000000	-0.001476
3187.000000	-0.001433
3186.000000	-0.001392
3185.000000	-0.001373
3184.000000	-0.001376
3183.000000	-0.001387
3182.000000	-0.001394
3181.000000	-0.001394
3180.000000	-0.001384
3179.000000	-0.001363
3178.000000	-0.001326
3177.000000	-0.001276
3176.000000	-0.001222
3175.000000	-0.001170
3174.000000	-0.001117
3173.000000	-0.001051
3172.000000	-0.000958
3171.000000	-0.000834
3170.000000	-0.000689
3169.000000	-0.000535
3168.000000	-0.000384
3167.000000	-0.000248
3166.000000	-0.000148
3165.000000	-0.000101
3164.000000	-0.000113
3163.000000	-0.000179
3162.000000	-0.000290
3161.000000	-0.000440
3160.000000	-0.000615
3159.000000	-0.000790
3158.000000	-0.000940
3157.000000	-0.001054
3156.000000	-0.001135
3155.000000	-0.001192
3154.000000	-0.001230
3153.000000	-0.001260
3152.000000	-0.001293
3151.000000	-0.001332
3150.000000	-0.001367
3149.000000	-0.001389
3148.000000	-0.001399
3147.000000	-0.001406
3146.000000	-0.001414
3145.000000	-0.001419
3144.000000	-0.001416
3143.000000	-0.001411
3142.000000	-0.001414
3141.000000	-0.001428
3140.000000	-0.001444
3139.000000	-0.001453
3138.000000	-0.001461
3137.000000	-0.001473
3136.000000	-0.001486
3135.000000	-0.001484
3134.000000	-0.001463
3133.000000	-0.001438
3132.000000	-0.001423
3131.000000	-0.001422
3130.000000	-0.001423
3129.000000	-0.001415
3128.000000	-0.001400
3127.000000	-0.001383
3126.000000	-0.001367
3125.000000	-0.001354
3124.000000	-0.001346
3123.000000	-0.001343
3122.000000	-0.001347
3121.000000	-0.001357
3120.000000	-0.001373
3119.000000	-0.001392
3118.000000	-0.001405
3117.000000	-0.001410
3116.000000	-0.001412
3115.000000	-0.001413
3114.000000	-0.001410
3113.000000	-0.001398
3112.000000	-0.001383
3111.000000	-0.001374
3110.000000	-0.001376
3109.000000	-0.001382
3108.000000	-0.001382
3107.000000	-0.001379
3106.000000	-0.001384
3105.000000	-0.001405
3104.000000	-0.001430
3103.000000	-0.001441
3102.000000	-0.001427
3101.000000	-0.001397
3100.000000	-0.001366
3099.000000	-0.001338
3098.000000	-0.001313
3097.000000	-0.001295
3096.000000	-0.001289
3095.000000	-0.001293
3094.000000	-0.001294
3093.000000	-0.001287
3092.000000	-0.001283
3091.000000	-0.001290
3090.000000	-0.001300
3089.000000	-0.001292
3088.000000	-0.001263
3087.000000	-0.001228
3086.000000	-0.001209
3085.000000	-0.001214
3084.000000	-0.001236
3083.000000	-0.001259
3082.000000	-0.001266
3081.000000	-0.001249
3080.000000	-0.001222
3079.000000	-0.001204
3078.000000	-0.001198
3077.000000	-0.001193
3076.000000	-0.001177
3075.000000	-0.001158
3074.000000	-0.001151
3073.000000	-0.001160
3072.000000	-0.001178
3071.000000	-0.001193
3070.000000	-0.001194
3069.000000	-0.001177
3068.000000	-0.001151
3067.000000	-0.001131
3066.000000	-0.001127
3065.000000	-0.001133
3064.000000	-0.001136
3063.000000	-0.001134
3062.000000	-0.001128
3061.000000	-0.001120
3060.000000	-0.001106
3059.000000	-0.001090
3058.000000	-0.001077
3057.000000	-0.001071
3056.000000	-0.001067
3055.000000	-0.001060
3054.000000	-0.001043
3053.000000	-0.001014
3052.000000	-0.000974
3051.000000	-0.000939
3050.000000	-0.000929
3049.000000	-0.000949
3048.000000	-0.000979
3047.000000	-0.000990
3046.000000	-0.000972
3045.000000	-0.000936
3044.000000	-0.000898
3043.000000	-0.000867
3042.000000	-0.000844
3041.000000	-0.000829
3040.000000	-0.000823
3039.000000	-0.000829
3038.000000	-0.000837
3037.000000	-0.000832
3036.000000	-0.000804
3035.000000	-0.000758
3034.000000	-0.000711
3033.000000	-0.000680
3032.000000	-0.000670
3031.000000	-0.000672
3030.000000	-0.000675
3029.000000	-0.000672
3028.000000	-0.000660
3027.000000	-0.000633
3026.000000	-0.000584
3025.000000	-0.000516
3024.000000	-0.000442
3023.000000	-0.000384
3022.000000	-0.000351
3021.000000	-0.000335
3020.000000	-0.000311
3019.000000	-0.000261
3018.000000	-0.000186
3017.000000	-0.000100
3016.000000	-0.000016
3015.000000	0.000068
3014.000000	0.000153
3013.000000	0.000236
3012.000000	0.000313
3011.000000	0.000385
3010.000000	0.000461
3009.000000	0.000543
3008.000000	0.000629
3007.000000	0.000712
3006.000000	0.000787
3005.000000	0.000850
3004.000000	0.000902
3003.000000	0.000949
3002.000000	0.001002
3001.000000	0.001068
3000.000000	0.001142
2999.000000	0.001210
2998.000000	0.001264
2997.000000	0.001303
2996.000000	0.001330
2995.000000	0.001349
2994.000000	0.001368
2993.000000	0.001401
2992.000000	0.001454
2991.000000	0.001520
2990.000000	0.001589
2989.000000	0.001655
2988.000000	0.001723
2987.000000	0.001795
2986.000000	0.001879
2985.000000	0.001986
2984.000000	0.002123
2983.000000	0.002287
2982.000000	0.002460
2981.000000	0.002628
2980.000000	0.002798
2979.000000	0.002986
2978.000000	0.003199
2977.000000	0.003420
2976.000000	0.003626
2975.000000	0.003807
2974.000000	0.003963
2973.000000	0.004098
2972.000000	0.004203
2971.000000	0.004273
2970.000000	0.004304
2969.000000	0.004290
2968.000000	0.004225
2967.000000	0.004107
2966.000000	0.003945
2965.000000	0.003757
2964.000000	0.003562
2963.000000	0.003365
2962.000000	0.003163
2961.000000	0.002964
2960.000000	0.002785
2959.000000	0.002641
2958.000000	0.002531
2957.000000	0.002444
2956.000000	0.002372
2955.000000	0.002319
2954.000000	0.002285
2953.000000	0.002260
2952.000000	0.002236
2951.000000	0.002223
2950.000000	0.002245
2949.000000	0.002316
2948.000000	0.002423
2947.000000	0.002545
2946.000000	0.002673
2945.000000	0.002812
2944.000000	0.002966
2943.000000	0.003116
2942.000000	0.003230
2941.000000	0.003284
2940.000000	0.003278
2939.000000	0.003235
2938.000000	0.003178
2937.000000	0.003117
2936.000000	0.003044
2935.000000	0.002954
2934.000000	0.002846
2933.000000	0.002727
2932.000000	0.002600
2931.000000	0.002468
2930.000000	0.002333
2929.000000	0.002197
2928.000000	0.002059
2927.000000	0.001923
2926.000000	0.001796
2925.000000	0.001681
2924.000000	0.001574
2923.000000	0.001466
2922.000000	0.001357
2921.000000	0.001249
2920.000000	0.001145
2919.000000	0.001053
2918.000000	0.000979
2917.000000	0.000925
2916.000000	0.000877
2915.000000	0.000818
2914.000000	0.000746
2913.000000	0.000676
2912.000000	0.000614
2911.000000	0.000557
2910.000000	0.000496
2909.000000	0.000436
2908.000000	0.000379
2907.000000	0.000323
2906.000000	0.000260
2905.000000	0.000191
2904.000000	0.000125
2903.000000	0.000063
2902.000000	0.000001
2901.000000	-0.000058
2900.000000	-0.000102
2899.000000	-0.000119
2898.000000	-0.000113
2897.000000	-0.000097
2896.000000	-0.000081
2895.000000	-0.000064
2894.000000	-0.000035
2893.000000	0.000014
2892.000000	0.000080
2891.000000	0.000160
2890.000000	0.000254
2889.000000	0.000368
2888.000000	0.000504
2887.000000	0.000660
2886.000000	0.000835
2885.000000	0.001030
2884.000000	0.001242
2883.000000	0.001451
2882.000000	0.001623
2881.000000	0.001720
2880.000000	0.001724
2879.000000	0.001638
2878.000000	0.001484
2877.000000	0.001290
2876.000000	0.001080
2875.000000	0.000873
2874.000000	0.000681
2873.000000	0.000510
2872.000000	0.000357
2871.000000	0.000209
2870.000000	0.000053
2869.000000	-0.000118
2868.000000	-0.000302
2867.000000	-0.000490
2866.000000	-0.000664
2865.000000	-0.000813
2864.000000	-0.000934
2863.000000	-0.001044
2862.000000	-0.001158
2861.000000	-0.001281
2860.000000	-0.001402
2859.000000	-0.001508
2858.000000	-0.001594
2857.000000	-0.001668
2856.000000	-0.001738
2855.000000	-0.001803
2854.000000	-0.001856
2853.000000	-0.001893
2852.000000	-0.001922
2851.000000	-0.001949
2850.000000	-0.001974
2849.000000	-0.001986
2848.000000	-0.001984
2847.000000	-0.001986
2846.000000	-0.002011
2845.000000	-0.002059
2844.000000	-0.002116
2843.000000	-0.002165
2842.000000	-0.002203
2841.000000	-0.002232
2840.000000	-0.002263
2839.000000	-0.002300
2838.000000	-0.002341
2837.000000	-0.002379
2836.000000	-0.002404
2835.000000	-0.002417
2834.000000	-0.002427
2833.000000	-0.002444
2832.000000	-0.002473
2831.000000	-0.002508
2830.000000	-0.002544
2829.000000	-0.002579
2828.000000	-0.002608
2827.000000	-0.002632
2826.000000	-0.002650
2825.000000	-0.002669
2824.000000	-0.002698
2823.000000	-0.002732
2822.000000	-0.002759
2821.000000	-0.002770
2820.000000	-0.002773
2819.000000	-0.002787
2818.000000	-0.002820
2817.000000	-0.002861
2816.000000	-0.002892
2815.000000	-0.002906
2814.000000	-0.002913
2813.000000	-0.002921
2812.000000	-0.002934
2811.000000	-0.002948
2810.000000	-0.002961
2809.000000	-0.002972
2808.000000	-0.002984
2807.000000	-0.003000
2806.000000	-0.003020
2805.000000	-0.003038
2804.000000	-0.003047
2803.000000	-0.003052
2802.000000	-0.003060
2801.000000	-0.003073
2800.000000	-0.003082
2799.000000	-0.003078
2798.000000	-0.003066
2797.000000	-0.003059
2796.000000	-0.003067
2795.000000	-0.003092
2794.000000	-0.003126
2793.000000	-0.003156
2792.000000	-0.003174
2791.000000	-0.003179
2790.000000	-0.003184
2789.000000	-0.003200
2788.000000	-0.003221
2787.000000	-0.003233
2786.000000	-0.003230
2785.000000	-0.003226
2784.000000	-0.003235
2783.000000	-0.003258
2782.000000	-0.003279
2781.000000	-0.003288
2780.000000	-0.003282
2779.000000	-0.003267
2778.000000	-0.003253
2777.000000	-0.003243
2776.000000	-0.003241
2775.000000	-0.003244
2774.000000	-0.003241
2773.000000	-0.003230
2772.000000	-0.003212
2771.000000	-0.003194
2770.000000	-0.003179
2769.000000	-0.003171
2768.000000	-0.003170
2767.000000	-0.003174
2766.000000	-0.003179
2765.000000	-0.003183
2764.000000	-0.003186
2763.000000	-0.003185
2762.000000	-0.003180
2761.000000	-0.003174
2760.000000	-0.003175
2759.000000	-0.003183
2758.000000	-0.003191
2757.000000	-0.003194
2756.000000	-0.003188
2755.000000	-0.003174
2754.000000	-0.003154
2753.000000	-0.003130
2752.000000	-0.003109
2751.000000	-0.003089
2750.000000	-0.003066
2749.000000	-0.003038
2748.000000	-0.003012
2747.000000	-0.002995
2746.000000	-0.002990
2745.000000	-0.002992
2744.000000	-0.003002
2743.000000	-0.003019
2742.000000	-0.003035
2741.000000	-0.003036
2740.000000	-0.003017
2739.000000	-0.002989
2738.000000	-0.002968
2737.000000	-0.002958
2736.000000	-0.002954
2735.000000	-0.002951
2734.000000	-0.002948
2733.000000	-0.002952
2732.000000	-0.002966
2731.000000	-0.002986
2730.000000	-0.003004
2729.000000	-0.003011
2728.000000	-0.002999
2727.000000	-0.002974
2726.000000	-0.002950
2725.000000	-0.002940
2724.000000	-0.002947
2723.000000	-0.002963
2722.000000	-0.002973
2721.000000	-0.002977
2720.000000	-0.002983
2719.000000	-0.002992
2718.000000	-0.002995
2717.000000	-0.002981
2716.000000	-0.002954
2715.000000	-0.002928
2714.000000	-0.002914
2713.000000	-0.002912
2712.000000	-0.002914
2711.000000	-0.002911
2710.000000	-0.002899
2709.000000	-0.002885
2708.000000	-0.002872
2707.000000	-0.002857
2706.000000	-0.002836
2705.000000	-0.002813
2704.000000	-0.002799
2703.000000	-0.002799
2702.000000	-0.002799
2701.000000	-0.002787
2700.000000	-0.002765
2699.000000	-0.002749
2698.000000	-0.002745
2697.000000	-0.002741
2696.000000	-0.002722
2695.000000	-0.002688
2694.000000	-0.002652
2693.000000	-0.002627
2692.000000	-0.002618
2691.000000	-0.002615
2690.000000	-0.002610
2689.000000	-0.002599
2688.000000	-0.002587
2687.000000	-0.002581
2686.000000	-0.002581
2685.000000	-0.002580
2684.000000	-0.002570
2683.000000	-0.002555
2682.000000	-0.002540
2681.000000	-0.002528
2680.000000	-0.002521
2679.000000	-0.002515
2678.000000	-0.002505
2677.000000	-0.002488
2676.000000	-0.002467
2675.000000	-0.002448
2674.000000	-0.002441
2673.000000	-0.002444
2672.000000	-0.002453
2671.000000	-0.002464
2670.000000	-0.002478
2669.000000	-0.002489
2668.000000	-0.002490
2667.000000	-0.002474
2666.000000	-0.002450
2665.000000	-0.002436
2664.000000	-0.002441
2663.000000	-0.002452
2662.000000	-0.002448
2661.000000	-0.002427
2660.000000	-0.002407
2659.000000	-0.002408
2658.000000	-0.002432
2657.000000	-0.002460
2656.000000	-0.002478
2655.000000	-0.002484
2654.000000	-0.002482
2653.000000	-0.002477
2652.000000	-0.002473
2651.000000	-0.002471
2650.000000	-0.002474
2649.000000	-0.002484
2648.000000	-0.002499
2647.000000	-0.002509
2646.000000	-0.002505
2645.000000	-0.002483
2644.000000	-0.002453
2643.000000	-0.002429
2642.000000	-0.002421
2641.000000	-0.002427
2640.000000	-0.002439
2639.000000	-0.002442
2638.000000	-0.002428
2637.000000	-0.002395
2636.000000	-0.002350
2635.000000	-0.002300
2634.000000	-0.002245
2633.000000	-0.002181
2632.000000	-0.002107
2631.000000	-0.002029
2630.000000	-0.001962
2629.000000	-0.001921
2628.000000	-0.001922
2627.000000	-0.001958
2626.000000	-0.002014
2625.000000	-0.002076
2624.000000	-0.002138
2623.000000	-0.002196
2622.000000	-0.002239
2621.000000	-0.002264
2620.000000	-0.002287
2619.000000	-0.002326
2618.000000	-0.002382
2617.000000	-0.002438
2616.000000	-0.002486
2615.000000	-0.002533
2614.000000	-0.002583
2613.000000	-0.002627
2612.000000	-0.002657
2611.000000	-0.002674
2610.000000	-0.002690
2609.000000	-0.002710
2608.000000	-0.002733
2607.000000	-0.002756
2606.000000	-0.002783
2605.000000	-0.002815
2604.000000	-0.002852
2603.000000	-0.002885
2602.000000	-0.002907
2601.000000	-0.002917
2600.000000	-0.002920
2599.000000	-0.002923
2598.000000	-0.002930
2597.000000	-0.002942
2596.000000	-0.002962
2595.000000	-0.002991
2594.000000	-0.003022
2593.000000	-0.003045
2592.000000	-0.003053
2591.000000	-0.003048
2590.000000	-0.003034
2589.000000	-0.003014
2588.000000	-0.002989
2587.000000	-0.002971
2586.000000	-0.002970
2585.000000	-0.002991
2584.000000	-0.003026
2583.000000	-0.003066
2582.000000	-0.003103
2581.000000	-0.003131
2580.000000	-0.003144
2579.000000	-0.003147
2578.000000	-0.003150
2577.000000	-0.003167
2576.000000	-0.003196
2575.000000	-0.003221
2574.000000	-0.003234
2573.000000	-0.003238
2572.000000	-0.003244
2571.000000	-0.003247
2570.000000	-0.003241
2569.000000	-0.003227
2568.000000	-0.003227
2567.000000	-0.003254
2566.000000	-0.003295
2565.000000	-0.003327
2564.000000	-0.003341
2563.000000	-0.003342
2562.000000	-0.003341
2561.000000	-0.003337
2560.000000	-0.003329
2559.000000	-0.003324
2558.000000	-0.003331
2557.000000	-0.003350
2556.000000	-0.003374
2555.000000	-0.003393
2554.000000	-0.003404
2553.000000	-0.003407
2552.000000	-0.003401
2551.000000	-0.003385
2550.000000	-0.003370
2549.000000	-0.003371
2548.000000	-0.003393
2547.000000	-0.003421
2546.000000	-0.003436
2545.000000	-0.003439
2544.000000	-0.003444
2543.000000	-0.003465
2542.000000	-0.003493
2541.000000	-0.003515
2540.000000	-0.003524
2539.000000	-0.003527
2538.000000	-0.003530
2537.000000	-0.003536
2536.000000	-0.003542
2535.000000	-0.003550
2534.000000	-0.003558
2533.000000	-0.003567
2532.000000	-0.003575
2531.000000	-0.003577
2530.000000	-0.003570
2529.000000	-0.003559
2528.000000	-0.003552
2527.000000	-0.003550
2526.000000	-0.003547
2525.000000	-0.003541
2524.000000	-0.003542
2523.000000	-0.003556
2522.000000	-0.003579
2521.000000	-0.003599
2520.000000	-0.003610
2519.000000	-0.003610
2518.000000	-0.003600
2517.000000	-0.003589
2516.000000	-0.003589
2515.000000	-0.003601
2514.000000	-0.003615
2513.000000	-0.003617
2512.000000	-0.003607
2511.000000	-0.003592
2510.000000	-0.003578
2509.000000	-0.003567
2508.000000	-0.003565
2507.000000	-0.003574
2506.000000	-0.003588
2505.000000	-0.003599
2504.000000	-0.003604
2503.000000	-0.003609
2502.000000	-0.003621
2501.000000	-0.003640
2500.000000	-0.003658
2499.000000	-0.003667
2498.000000	-0.003665
2497.000000	-0.003661
2496.000000	-0.003665
2495.000000	-0.003675
2494.000000	-0.003680
2493.000000	-0.003674
2492.000000	-0.003664
2491.000000	-0.003658
2490.000000	-0.003648
2489.000000	-0.003630
2488.000000	-0.003609
2487.000000	-0.003597
2486.000000	-0.003591
2485.000000	-0.003586
2484.000000	-0.003586
2483.000000	-0.003602
2482.000000	-0.003633
2481.000000	-0.003663
2480.000000	-0.003675
2479.000000	-0.003670
2478.000000	-0.003664
2477.000000	-0.003671
2476.000000	-0.003693
2475.000000	-0.003718
2474.000000	-0.003729
2473.000000	-0.003722
2472.000000	-0.003709
2471.000000	-0.003704
2470.000000	-0.003713
2469.000000	-0.003733
2468.000000	-0.003762
2467.000000	-0.003793
2466.000000	-0.003817
2465.000000	-0.003826
2464.000000	-0.003824
2463.000000	-0.003821
2462.000000	-0.003824
2461.000000	-0.003835
2460.000000	-0.003852
2459.000000	-0.003868
2458.000000	-0.003870
2457.000000	-0.003857
2456.000000	-0.003839
2455.000000	-0.003826
2454.000000	-0.003819
2453.000000	-0.003814
2452.000000	-0.003817
2451.000000	-0.003830
2450.000000	-0.003846
2449.000000	-0.003854
2448.000000	-0.003853
2447.000000	-0.003848
2446.000000	-0.003841
2445.000000	-0.003833
2444.000000	-0.003828
2443.000000	-0.003825
2442.000000	-0.003818
2441.000000	-0.003810
2440.000000	-0.003808
2439.000000	-0.003812
2438.000000	-0.003805
2437.000000	-0.003779
2436.000000	-0.003743
2435.000000	-0.003718
2434.000000	-0.003709
2433.000000	-0.003710
2432.000000	-0.003714
2431.000000	-0.003715
2430.000000	-0.003709
2429.000000	-0.003698
2428.000000	-0.003690
2427.000000	-0.003682
2426.000000	-0.003661
2425.000000	-0.003624
2424.000000	-0.003589
2423.000000	-0.003576
2422.000000	-0.003579
2421.000000	-0.003580
2420.000000	-0.003571
2419.000000	-0.003553
2418.000000	-0.003521
2417.000000	-0.003477
2416.000000	-0.003436
2415.000000	-0.003417
2414.000000	-0.003422
2413.000000	-0.003435
2412.000000	-0.003445
2411.000000	-0.003446
2410.000000	-0.003439
2409.000000	-0.003434
2408.000000	-0.003447
2407.000000	-0.003480
2406.000000	-0.003516
2405.000000	-0.003540
2404.000000	-0.003558
2403.000000	-0.003582
2402.000000	-0.003609
2401.000000	-0.003636
2400.000000	-0.003667
2399.000000	-0.003704
2398.000000	-0.003734
2397.000000	-0.003750
2396.000000	-0.003766
2395.000000	-0.003796
2394.000000	-0.003825
2393.000000	-0.003830
2392.000000	-0.003805
2391.000000	-0.003742
2390.000000	-0.003616
2389.000000	-0.003395
2388.000000	-0.003063
2387.000000	-0.002606
2386.000000	-0.001997
2385.000000	-0.001217
2384.000000	-0.000284
2383.000000	0.000748
2382.000000	0.001806
2381.000000	0.002772
2380.000000	0.003511
2379.000000	0.003946
2378.000000	0.004115
2377.000000	0.004134
2376.000000	0.004132
2375.000000	0.004247
2374.000000	0.004584
2373.000000	0.005108
2372.000000	0.005661
2371.000000	0.006139
2370.000000	0.006581
2369.000000	0.007048
2368.000000	0.007538
2367.000000	0.008048
2366.000000	0.008601
2365.000000	0.009208
2364.000000	0.009829
2363.000000	0.010407
2362.000000	0.011074
2361.000000	0.011918
2360.000000	0.012751
2359.000000	0.013403
2358.000000	0.013784
2357.000000	0.013905
2356.000000	0.013811
2355.000000	0.013567
2354.000000	0.013440
2353.000000	0.013767
2352.000000	0.014679
2351.000000	0.015714
2350.000000	0.016203
2349.000000	0.016105
2348.000000	0.016067
2347.000000	0.017196
2346.000000	0.019959
2345.000000	0.023693
2344.000000	0.027240
2343.000000	0.029694
2342.000000	0.030684
2341.000000	0.029962
2340.000000	0.027841
2339.000000	0.025092
2338.000000	0.022362
2337.000000	0.019946
2336.000000	0.018071
2335.000000	0.016892
2334.000000	0.016371
2333.000000	0.016293
2332.000000	0.016547
2331.000000	0.016885
2330.000000	0.016884
2329.000000	0.016456
2328.000000	0.015771
2327.000000	0.015207
2326.000000	0.014826
2325.000000	0.014605
2324.000000	0.014512
2323.000000	0.014383
2322.000000	0.014087
2321.000000	0.013508
2320.000000	0.012728
2319.000000	0.011787
2318.000000	0.010771
2317.000000	0.009836
2316.000000	0.009193
2315.000000	0.008910
2314.000000	0.008822
2313.000000	0.008724
2312.000000	0.008523
2311.000000	0.008244
2310.000000	0.007890
2309.000000	0.007481
2308.000000	0.007034
2307.000000	0.006557
2306.000000	0.006021
2305.000000	0.005451
2304.000000	0.004938
2303.000000	0.004553
2302.000000	0.004276
2301.000000	0.004046
2300.000000	0.003813
2299.000000	0.003561
2298.000000	0.003281
2297.000000	0.002987
2296.000000	0.002684
2295.000000	0.002377
2294.000000	0.002040
2293.000000	0.001672
2292.000000	0.001292
2291.000000	0.000907
2290.000000	0.000499
2289.000000	0.000065
2288.000000	-0.000369
2287.000000	-0.000781
2286.000000	-0.001176
2285.000000	-0.001555
2284.000000	-0.001884
2283.000000	-0.002130
2282.000000	-0.002288
2281.000000	-0.002378
2280.000000	-0.002413
2279.000000	-0.002405
2278.000000	-0.002381
2277.000000	-0.002374
2276.000000	-0.002402
2275.000000	-0.002461
2274.000000	-0.002542
2273.000000	-0.002624
2272.000000	-0.002681
2271.000000	-0.002698
2270.000000	-0.002687
2269.000000	-0.002664
2268.000000	-0.002629
2267.000000	-0.002575
2266.000000	-0.002502
2265.000000	-0.002411
2264.000000	-0.002287
2263.000000	-0.002111
2262.000000	-0.001893
2261.000000	-0.001683
2260.000000	-0.001551
2259.000000	-0.001595
2258.000000	-0.001916
2257.000000	-0.002540
2256.000000	-0.003320
2255.000000	-0.003938
2254.000000	-0.004071
2253.000000	-0.003610
2252.000000	-0.002747
2251.000000	-0.001832
2250.000000	-0.001146
2249.000000	-0.000780
2248.000000	-0.000674
2247.000000	-0.000734
2246.000000	-0.000907
2245.000000	-0.001163
2244.000000	-0.001481
2243.000000	-0.001835
2242.000000	-0.002208
2241.000000	-0.002579
2240.000000	-0.002929
2239.000000	-0.003252
2238.000000	-0.003550
2237.000000	-0.003817
2236.000000	-0.004035
2235.000000	-0.004198
2234.000000	-0.004321
2233.000000	-0.004428
2232.000000	-0.004523
2231.000000	-0.004597
2230.000000	-0.004646
2229.000000	-0.004674
2228.000000	-0.004695
2227.000000	-0.004714
2226.000000	-0.004734
2225.000000	-0.004750
2224.000000	-0.004766
2223.000000	-0.004790
2222.000000	-0.004826
2221.000000	-0.004868
2220.000000	-0.004906
2219.000000	-0.004941
2218.000000	-0.004981
2217.000000	-0.005022
2216.000000	-0.005051
2215.000000	-0.005070
2214.000000	-0.005087
2213.000000	-0.005106
2212.000000	-0.005112
2211.000000	-0.005102
2210.000000	-0.005087
2209.000000	-0.005079
2208.000000	-0.005068
2207.000000	-0.005040
2206.000000	-0.004997
2205.000000	-0.004954
2204.000000	-0.004918
2203.000000	-0.004897
2202.000000	-0.004901
2201.000000	-0.004935
2200.000000	-0.004990
2199.000000	-0.005049
2198.000000	-0.005103
2197.000000	-0.005152
2196.000000	-0.005199
2195.000000	-0.005242
2194.000000	-0.005279
2193.000000	-0.005307
2192.000000	-0.005326
2191.000000	-0.005335
2190.000000	-0.005339
2189.000000	-0.005340
2188.000000	-0.005340
2187.000000	-0.005349
2186.000000	-0.005369
2185.000000	-0.005394
2184.000000	-0.005413
2183.000000	-0.005423
2182.000000	-0.005432
2181.000000	-0.005443
2180.000000	-0.005451
2179.000000	-0.005454
2178.000000	-0.005458
2177.000000	-0.005467
2176.000000	-0.005477
2175.000000	-0.005480
2174.000000	-0.005471
2173.000000	-0.005454
2172.000000	-0.005434
2171.000000	-0.005417
2170.000000	-0.005410
2169.000000	-0.005415
2168.000000	-0.005426
2167.000000	-0.005441
2166.000000	-0.005454
2165.000000	-0.005459
2164.000000	-0.005452
2163.000000	-0.005441
2162.000000	-0.005433
2161.000000	-0.005435
2160.000000	-0.005444
2159.000000	-0.005459
2158.000000	-0.005475
2157.000000	-0.005483
2156.000000	-0.005477
2155.000000	-0.005469
2154.000000	-0.005468
2153.000000	-0.005468
2152.000000	-0.005459
2151.000000	-0.005443
2150.000000	-0.005439
2149.000000	-0.005448
2148.000000	-0.005453
2147.000000	-0.005449
2146.000000	-0.005445
2145.000000	-0.005452
2144.000000	-0.005459
2143.000000	-0.005452
2142.000000	-0.005431
2141.000000	-0.005415
2140.000000	-0.005418
2139.000000	-0.005445
2138.000000	-0.005480
2137.000000	-0.005499
2136.000000	-0.005488
2135.000000	-0.005459
2134.000000	-0.005435
2133.000000	-0.005425
2132.000000	-0.005418
2131.000000	-0.005414
2130.000000	-0.005421
2129.000000	-0.005441
2128.000000	-0.005461
2127.000000	-0.005465
2126.000000	-0.005453
2125.000000	-0.005435
2124.000000	-0.005423
2123.000000	-0.005428
2122.000000	-0.005458
2121.000000	-0.005503
2120.000000	-0.005536
2119.000000	-0.005543
2118.000000	-0.005530
2117.000000	-0.005515
2116.000000	-0.005505
2115.000000	-0.005496
2114.000000	-0.005487
2113.000000	-0.005482
2112.000000	-0.005480
2111.000000	-0.005484
2110.000000	-0.005490
2109.000000	-0.005492
2108.000000	-0.005485
2107.000000	-0.005471
2106.000000	-0.005462
2105.000000	-0.005460
2104.000000	-0.005463
2103.000000	-0.005474
2102.000000	-0.005499
2101.000000	-0.005529
2100.000000	-0.005541
2099.000000	-0.005524
2098.000000	-0.005489
2097.000000	-0.005455
2096.000000	-0.005429
2095.000000	-0.005412
2094.000000	-0.005411
2093.000000	-0.005425
2092.000000	-0.005437
2091.000000	-0.005429
2090.000000	-0.005404
2089.000000	-0.005384
2088.000000	-0.005383
2087.000000	-0.005392
2086.000000	-0.005395
2085.000000	-0.005382
2084.000000	-0.005360
2083.000000	-0.005347
2082.000000	-0.005353
2081.000000	-0.005367
2080.000000	-0.005368
2079.000000	-0.005343
2078.000000	-0.005304
2077.000000	-0.005268
2076.000000	-0.005244
2075.000000	-0.005227
2074.000000	-0.005214
2073.000000	-0.005201
2072.000000	-0.005185
2071.000000	-0.005166
2070.000000	-0.005152
2069.000000	-0.005151
2068.000000	-0.005164
2067.000000	-0.005180
2066.000000	-0.005191
2065.000000	-0.005198
2064.000000	-0.005206
2063.000000	-0.005215
2062.000000	-0.005220
2061.000000	-0.005218
2060.000000	-0.005209
2059.000000	-0.005200
2058.000000	-0.005199
2057.000000	-0.005207
2056.000000	-0.005222
2055.000000	-0.005242
2054.000000	-0.005262
2053.000000	-0.005277
2052.000000	-0.005288
2051.000000	-0.005300
2050.000000	-0.005314
2049.000000	-0.005326
2048.000000	-0.005328
2047.000000	-0.005323
2046.000000	-0.005321
2045.000000	-0.005330
2044.000000	-0.005343
2043.000000	-0.005353
2042.000000	-0.005355
2041.000000	-0.005351
2040.000000	-0.005341
2039.000000	-0.005327
2038.000000	-0.005311
2037.000000	-0.005299
2036.000000	-0.005296
2035.000000	-0.005303
2034.000000	-0.005311
2033.000000	-0.005316
2032.000000	-0.005320
2031.000000	-0.005329
2030.000000	-0.005345
2029.000000	-0.005359
2028.000000	-0.005364
2027.000000	-0.005368
2026.000000	-0.005382
2025.000000	-0.005404
2024.000000	-0.005422
2023.000000	-0.005432
2022.000000	-0.005439
2021.000000	-0.005444
2020.000000	-0.005443
2019.000000	-0.005429
2018.000000	-0.005408
2017.000000	-0.005387
2016.000000	-0.005367
2015.000000	-0.005355
2014.000000	-0.005357
2013.000000	-0.005379
2012.000000	-0.005411
2011.000000	-0.005438
2010.000000	-0.005449
2009.000000	-0.005441
2008.000000	-0.005420
2007.000000	-0.005398
2006.000000	-0.005384
2005.000000	-0.005382
2004.000000	-0.005393
2003.000000	-0.005415
2002.000000	-0.005439
2001.000000	-0.005450
2000.000000	-0.005441
1999.000000	-0.005427
1998.000000	-0.005426
1997.000000	-0.005438
1996.000000	-0.005451
1995.000000	-0.005463
1994.000000	-0.005480
1993.000000	-0.005504
1992.000000	-0.005517
1991.000000	-0.005508
1990.000000	-0.005485
1989.000000	-0.005462
1988.000000	-0.005447
1987.000000	-0.005442
1986.000000	-0.005448
1985.000000	-0.005464
1984.000000	-0.005486
1983.000000	-0.005503
1982.000000	-0.005509
1981.000000	-0.005498
1980.000000	-0.005477
1979.000000	-0.005456
1978.000000	-0.005448
1977.000000	-0.005456
1976.000000	-0.005472
1975.000000	-0.005489
1974.000000	-0.005506
1973.000000	-0.005523
1972.000000	-0.005536
1971.000000	-0.005544
1970.000000	-0.005550
1969.000000	-0.005554
1968.000000	-0.005554
1967.000000	-0.005547
1966.000000	-0.005538
1965.000000	-0.005530
1964.000000	-0.005522
1963.000000	-0.005516
1962.000000	-0.005516
1961.000000	-0.005528
1960.000000	-0.005547
1959.000000	-0.005561
1958.000000	-0.005566
1957.000000	-0.005571
1956.000000	-0.005578
1955.000000	-0.005582
1954.000000	-0.005574
1953.000000	-0.005558
1952.000000	-0.005553
1951.000000	-0.005567
1950.000000	-0.005589
1949.000000	-0.005603
1948.000000	-0.005599
1947.000000	-0.005591
1946.000000	-0.005592
1945.000000	-0.005606
1944.000000	-0.005620
1943.000000	-0.005625
1942.000000	-0.005619
1941.000000	-0.005610
1940.000000	-0.005606
1939.000000	-0.005611
1938.000000	-0.005622
1937.000000	-0.005633
1936.000000	-0.005638
1935.000000	-0.005632
1934.000000	-0.005617
1933.000000	-0.005609
1932.000000	-0.005625
1931.000000	-0.005654
1930.000000	-0.005674
1929.000000	-0.005667
1928.000000	-0.005640
1927.000000	-0.005616
1926.000000	-0.005607
1925.000000	-0.005610
1924.000000	-0.005622
1923.000000	-0.005643
1922.000000	-0.005666
1921.000000	-0.005675
1920.000000	-0.005663
1919.000000	-0.005635
1918.000000	-0.005601
1917.000000	-0.005568
1916.000000	-0.005546
1915.000000	-0.005553
1914.000000	-0.005595
1913.000000	-0.005648
1912.000000	-0.005680
1911.000000	-0.005685
1910.000000	-0.005681
1909.000000	-0.005677
1908.000000	-0.005665
1907.000000	-0.005640
1906.000000	-0.005616
1905.000000	-0.005609
1904.000000	-0.005614
1903.000000	-0.005621
1902.000000	-0.005628
1901.000000	-0.005636
1900.000000	-0.005643
1899.000000	-0.005646
1898.000000	-0.005640
1897.000000	-0.005625
1896.000000	-0.005605
1895.000000	-0.005597
1894.000000	-0.005613
1893.000000	-0.005642
1892.000000	-0.005660
1891.000000	-0.005658
1890.000000	-0.005645
1889.000000	-0.005635
1888.000000	-0.005631
1887.000000	-0.005632
1886.000000	-0.005640
1885.000000	-0.005649
1884.000000	-0.005650
1883.000000	-0.005649
1882.000000	-0.005655
1881.000000	-0.005667
1880.000000	-0.005672
1879.000000	-0.005670
1878.000000	-0.005665
1877.000000	-0.005656
1876.000000	-0.005638
1875.000000	-0.005615
1874.000000	-0.005605
1873.000000	-0.005610
1872.000000	-0.005617
1871.000000	-0.005614
1870.000000	-0.005609
1869.000000	-0.005618
1868.000000	-0.005643
1867.000000	-0.005662
1866.000000	-0.005667
1865.000000	-0.005658
1864.000000	-0.005642
1863.000000	-0.005632
1862.000000	-0.005640
1861.000000	-0.005662
1860.000000	-0.005677
1859.000000	-0.005680
1858.000000	-0.005680
1857.000000	-0.005687
1856.000000	-0.005692
1855.000000	-0.005691
1854.000000	-0.005691
1853.000000	-0.005697
1852.000000	-0.005707
1851.000000	-0.005720
1850.000000	-0.005732
1849.000000	-0.005736
1848.000000	-0.005738
1847.000000	-0.005750
1846.000000	-0.005767
1845.000000	-0.005758
1844.000000	-0.005715
1843.000000	-0.005673
1842.000000	-0.005665
1841.000000	-0.005685
1840.000000	-0.005705
1839.000000	-0.005710
1838.000000	-0.005710
1837.000000	-0.005712
1836.000000	-0.005708
1835.000000	-0.005694
1834.000000	-0.005684
1833.000000	-0.005691
1832.000000	-0.005713
1831.000000	-0.005736
1830.000000	-0.005743
1829.000000	-0.005737
1828.000000	-0.005733
1827.000000	-0.005746
1826.000000	-0.005772
1825.000000	-0.005796
1824.000000	-0.005814
1823.000000	-0.005833
1822.000000	-0.005858
1821.000000	-0.005878
1820.000000	-0.005882
1819.000000	-0.005882
1818.000000	-0.005904
1817.000000	-0.005957
1816.000000	-0.006014
1815.000000	-0.006046
1814.000000	-0.006055
1813.000000	-0.006055
1812.000000	-0.006055
1811.000000	-0.006055
1810.000000	-0.006063
1809.000000	-0.006083
1808.000000	-0.006101
1807.000000	-0.006109
1806.000000	-0.006119
1805.000000	-0.006142
1804.000000	-0.006165
1803.000000	-0.006171
1802.000000	-0.006165
1801.000000	-0.006166
1800.000000	-0.006181
1799.000000	-0.006194
1798.000000	-0.006200
1797.000000	-0.006202
1796.000000	-0.006201
1795.000000	-0.006200
1794.000000	-0.006200
1793.000000	-0.006205
1792.000000	-0.006226
1791.000000	-0.006269
1790.000000	-0.006323
1789.000000	-0.006369
1788.000000	-0.006392
1787.000000	-0.006399
1786.000000	-0.006414
1785.000000	-0.006445
1784.000000	-0.006469
1783.000000	-0.006482
1782.000000	-0.006496
1781.000000	-0.006509
1780.000000	-0.006506
1779.000000	-0.006487
1778.000000	-0.006469
1777.000000	-0.006463
1776.000000	-0.006463
1775.000000	-0.006464
1774.000000	-0.006460
1773.000000	-0.006439
1772.000000	-0.006413
1771.000000	-0.006401
1770.000000	-0.006403
1769.000000	-0.006410
1768.000000	-0.006400
1767.000000	-0.006360
1766.000000	-0.006303
1765.000000	-0.006258
1764.000000	-0.006235
1763.000000	-0.006215
1762.000000	-0.006172
1761.000000	-0.006099
1760.000000	-0.006018
1759.000000	-0.005955
1758.000000	-0.005910
1757.000000	-0.005858
1756.000000	-0.005783
1755.000000	-0.005698
1754.000000	-0.005618
1753.000000	-0.005538
1752.000000	-0.005449
1751.000000	-0.005367
1750.000000	-0.005320
1749.000000	-0.005324
1748.000000	-0.005358
1747.000000	-0.005392
1746.000000	-0.005394
1745.000000	-0.005372
1744.000000	-0.005356
1743.000000	-0.005361
1742.000000	-0.005365
1741.000000	-0.005353
1740.000000	-0.005338
1739.000000	-0.005346
1738.000000	-0.005374
1737.000000	-0.005412
1736.000000	-0.005451
1735.000000	-0.005480
1734.000000	-0.005509
1733.000000	-0.005529
1732.000000	-0.005528
1731.000000	-0.005529
1730.000000	-0.005549
1729.000000	-0.005577
1728.000000	-0.005600
1727.000000	-0.005614
1726.000000	-0.005614
1725.000000	-0.005596
1724.000000	-0.005574
1723.000000	-0.005557
1722.000000	-0.005545
1721.000000	-0.005519
1720.000000	-0.005469
1719.000000	-0.005399
1718.000000	-0.005343
1717.000000	-0.005324
1716.000000	-0.005311
1715.000000	-0.005294
1714.000000	-0.005294
1713.000000	-0.005294
1712.000000	-0.005260
1711.000000	-0.005197
1710.000000	-0.005139
1709.000000	-0.005092
1708.000000	-0.005043
1707.000000	-0.004990
1706.000000	-0.004944
1705.000000	-0.004891
1704.000000	-0.004797
1703.000000	-0.004693
1702.000000	-0.004615
1701.000000	-0.004532
1700.000000	-0.004384
1699.000000	-0.004161
1698.000000	-0.003956
1697.000000	-0.003836
1696.000000	-0.003753
1695.000000	-0.003627
1694.000000	-0.003448
1693.000000	-0.003265
1692.000000	-0.003094
1691.000000	-0.002922
1690.000000	-0.002747
1689.000000	-0.002569
1688.000000	-0.002403
1687.000000	-0.002267
1686.000000	-0.002147
1685.000000	-0.001980
1684.000000	-0.001758
1683.000000	-0.001542
1682.000000	-0.001363
1681.000000	-0.001212
1680.000000	-0.001073
1679.000000	-0.000940
1678.000000	-0.000820
1677.000000	-0.000705
1676.000000	-0.000583
1675.000000	-0.000457
1674.000000	-0.000331
1673.000000	-0.000218
1672.000000	-0.000156
1671.000000	-0.000157
1670.000000	-0.000184
1669.000000	-0.000155
1668.000000	-0.000039
1667.000000	0.000110
1666.000000	0.000250
1665.000000	0.000400
1664.000000	0.000612
1663.000000	0.000911
1662.000000	0.001260
1661.000000	0.001620
1660.000000	0.001968
1659.000000	0.002303
1658.000000	0.002631
1657.000000	0.002946
1656.000000	0.003214
1655.000000	0.003464
1654.000000	0.003855
1653.000000	0.004431
1652.000000	0.004980
1651.000000	0.005321
1650.000000	0.005476
1649.000000	0.005548
1648.000000	0.005645
1647.000000	0.005784
1646.000000	0.005924
1645.000000	0.006035
1644.000000	0.006113
1643.000000	0.006158
1642.000000	0.006180
1641.000000	0.006196
1640.000000	0.006207
1639.000000	0.006192
1638.000000	0.006140
1637.000000	0.006086
1636.000000	0.006073
1635.000000	0.006084
1634.000000	0.006079
1633.000000	0.006022
1632.000000	0.005911
1631.000000	0.005742
1630.000000	0.005510
1629.000000	0.005232
1628.000000	0.004949
1627.000000	0.004692
1626.000000	0.004446
1625.000000	0.004173
1624.000000	0.003853
1623.000000	0.003510
1622.000000	0.003211
1621.000000	0.002992
1620.000000	0.002812
1619.000000	0.002617
1618.000000	0.002389
1617.000000	0.002149
1616.000000	0.001931
1615.000000	0.001736
1614.000000	0.001545
1613.000000	0.001358
1612.000000	0.001189
1611.000000	0.001025
1610.000000	0.000837
1609.000000	0.000621
1608.000000	0.000405
1607.000000	0.000213
1606.000000	0.000050
1605.000000	-0.000093
1604.000000	-0.000235
1603.000000	-0.000385
1602.000000	-0.000531
1601.000000	-0.000663
1600.000000	-0.000789
1599.000000	-0.000925
1598.000000	-0.001069
1597.000000	-0.001206
1596.000000	-0.001323
1595.000000	-0.001426
1594.000000	-0.001539
1593.000000	-0.001678
1592.000000	-0.001837
1591.000000	-0.001992
1590.000000	-0.002127
1589.000000	-0.002243
1588.000000	-0.002359
1587.000000	-0.002486
1586.000000	-0.002612
1585.000000	-0.002716
1584.000000	-0.002802
1583.000000	-0.002896
1582.000000	-0.002993
1581.000000	-0.003055
1580.000000	-0.003069
1579.000000	-0.003068
1578.000000	-0.003090
1577.000000	-0.003151
1576.000000	-0.003232
1575.000000	-0.003295
1574.000000	-0.003330
1573.000000	-0.003366
1572.000000	-0.003425
1571.000000	-0.003489
1570.000000	-0.003529
1569.000000	-0.003527
1568.000000	-0.003505
1567.000000	-0.003505
1566.000000	-0.003537
1565.000000	-0.003572
1564.000000	-0.003590
1563.000000	-0.003600
1562.000000	-0.003629
1561.000000	-0.003679
1560.000000	-0.003720
1559.000000	-0.003805
1558.000000	-0.003889
1557.000000	-0.003878
1556.000000	-0.003833
1555.000000	-0.003819
1554.000000	-0.003815
1553.000000	-0.003813
1552.000000	-0.003833
1551.000000	-0.003888
1550.000000	-0.003951
1549.000000	-0.003979
1548.000000	-0.003953
1547.000000	-0.003903
1546.000000	-0.003861
1545.000000	-0.003848
1544.000000	-0.003867
1543.000000	-0.003886
1542.000000	-0.003871
1541.000000	-0.003844
1540.000000	-0.003871
1539.000000	-0.003947
1538.000000	-0.003991
1537.000000	-0.003985
1536.000000	-0.003961
1535.000000	-0.003937
1534.000000	-0.003923
1533.000000	-0.003933
1532.000000	-0.003947
1531.000000	-0.003936
1530.000000	-0.003907
1529.000000	-0.003878
1528.000000	-0.003868
1527.000000	-0.003893
1526.000000	-0.003945
1525.000000	-0.003988
1524.000000	-0.004004
1523.000000	-0.004012
1522.000000	-0.004056
1521.000000	-0.004144
1520.000000	-0.004220
1519.000000	-0.004246
1518.000000	-0.004230
1517.000000	-0.004180
1516.000000	-0.004107
1515.000000	-0.004040
1514.000000	-0.004023
1513.000000	-0.004073
1512.000000	-0.004161
1511.000000	-0.004231
1510.000000	-0.004271
1509.000000	-0.004299
1508.000000	-0.004310
1507.000000	-0.004291
1506.000000	-0.004240
1505.000000	-0.004179
1504.000000	-0.004135
1503.000000	-0.004094
1502.000000	-0.004025
1501.000000	-0.003928
1500.000000	-0.003824
1499.000000	-0.003711
1498.000000	-0.003543
1497.000000	-0.003298
1496.000000	-0.003011
1495.000000	-0.002744
1494.000000	-0.002545
1493.000000	-0.002416
1492.000000	-0.002323
1491.000000	-0.002226
1490.000000	-0.002139
1489.000000	-0.002113
1488.000000	-0.002139
1487.000000	-0.002166
1486.000000	-0.002180
1485.000000	-0.002193
1484.000000	-0.002225
1483.000000	-0.002291
1482.000000	-0.002386
1481.000000	-0.002483
1480.000000	-0.002558
1479.000000	-0.002619
1478.000000	-0.002687
1477.000000	-0.002752
1476.000000	-0.002772
1475.000000	-0.002737
1474.000000	-0.002708
1473.000000	-0.002749
1472.000000	-0.002845
1471.000000	-0.002917
1470.000000	-0.002957
1469.000000	-0.003016
1468.000000	-0.003106
1467.000000	-0.003174
1466.000000	-0.003169
1465.000000	-0.003114
1464.000000	-0.003112
1463.000000	-0.003225
1462.000000	-0.003426
1461.000000	-0.003652
1460.000000	-0.003846
1459.000000	-0.003997
1458.000000	-0.004156
1457.000000	-0.004364
1456.000000	-0.004542
1455.000000	-0.004638
1454.000000	-0.004707
1453.000000	-0.004791
1452.000000	-0.004863
1451.000000	-0.004881
1450.000000	-0.004870
1449.000000	-0.004908
1448.000000	-0.005035
1447.000000	-0.005199
1446.000000	-0.005313
1445.000000	-0.005345
1444.000000	-0.005332
1443.000000	-0.005314
1442.000000	-0.005312
1441.000000	-0.005312
1440.000000	-0.005291
1439.000000	-0.005233
1438.000000	-0.005142
1437.000000	-0.005051
1436.000000	-0.004983
1435.000000	-0.004913
1434.000000	-0.004831
1433.000000	-0.004764
1432.000000	-0.004726
1431.000000	-0.004700
1430.000000	-0.004654
1429.000000	-0.004571
1428.000000	-0.004454
1427.000000	-0.004323
1426.000000	-0.004194
1425.000000	-0.004049
1424.000000	-0.003882
1423.000000	-0.003715
1422.000000	-0.003603
1421.000000	-0.003590
1420.000000	-0.003673
1419.000000	-0.003773
1418.000000	-0.003789
1417.000000	-0.003723
1416.000000	-0.003638
1415.000000	-0.003550
1414.000000	-0.003438
1413.000000	-0.003301
1412.000000	-0.003174
1411.000000	-0.003081
1410.000000	-0.003006
1409.000000	-0.002919
1408.000000	-0.002811
1407.000000	-0.002697
1406.000000	-0.002598
1405.000000	-0.002510
1404.000000	-0.002401
1403.000000	-0.002250
1402.000000	-0.002073
1401.000000	-0.001910
1400.000000	-0.001777
1399.000000	-0.001651
1398.000000	-0.001488
1397.000000	-0.001274
1396.000000	-0.001025
1395.000000	-0.000768
1394.000000	-0.000514
1393.000000	-0.000256
1392.000000	-0.000005
1391.000000	0.000223
1390.000000	0.000424
1389.000000	0.000598
1388.000000	0.000740
1387.000000	0.000825
1386.000000	0.000831
1385.000000	0.000755
1384.000000	0.000606
1383.000000	0.000393
1382.000000	0.000116
1381.000000	-0.000252
1380.000000	-0.000723
1379.000000	-0.001256
1378.000000	-0.001750
1377.000000	-0.002108
1376.000000	-0.002273
1375.000000	-0.002213
1374.000000	-0.001920
1373.000000	-0.001455
1372.000000	-0.000924
1371.000000	-0.000424
1370.000000	-0.000015
1369.000000	0.000282
1368.000000	0.000479
1367.000000	0.000617
1366.000000	0.000719
1365.000000	0.000761
1364.000000	0.000701
1363.000000	0.000535
1362.000000	0.000331
1361.000000	0.000149
1360.000000	-0.000020
1359.000000	-0.000215
1358.000000	-0.000435
1357.000000	-0.000643
1356.000000	-0.000825
1355.000000	-0.000999
1354.000000	-0.001183
1353.000000	-0.001356
1352.000000	-0.001484
1351.000000	-0.001561
1350.000000	-0.001630
1349.000000	-0.001727
1348.000000	-0.001842
1347.000000	-0.001927
1346.000000	-0.001959
1345.000000	-0.001970
1344.000000	-0.002012
1343.000000	-0.002095
1342.000000	-0.002180
1341.000000	-0.002229
1340.000000	-0.002254
1339.000000	-0.002299
1338.000000	-0.002385
1337.000000	-0.002487
1336.000000	-0.002569
1335.000000	-0.002627
1334.000000	-0.002692
1333.000000	-0.002793
1332.000000	-0.002924
1331.000000	-0.003051
1330.000000	-0.003161
1329.000000	-0.003280
1328.000000	-0.003436
1327.000000	-0.003610
1326.000000	-0.003747
1325.000000	-0.003821
1324.000000	-0.003866
1323.000000	-0.003939
1322.000000	-0.004065
1321.000000	-0.004224
1320.000000	-0.004384
1319.000000	-0.004528
1318.000000	-0.004664
1317.000000	-0.004799
1316.000000	-0.004915
1315.000000	-0.004986
1314.000000	-0.005009
1313.000000	-0.005024
1312.000000	-0.005070
1311.000000	-0.005140
1310.000000	-0.005203
1309.000000	-0.005259
1308.000000	-0.005344
1307.000000	-0.005480
1306.000000	-0.005634
1305.000000	-0.005755
1304.000000	-0.005829
1303.000000	-0.005886
1302.000000	-0.005966
1301.000000	-0.006073
1300.000000	-0.006184
1299.000000	-0.006285
1298.000000	-0.006393
1297.000000	-0.006533
1296.000000	-0.006693
1295.000000	-0.006828
1294.000000	-0.006909
1293.000000	-0.006958
1292.000000	-0.007024
1291.000000	-0.007124
1290.000000	-0.007232
1289.000000	-0.007316
1288.000000	-0.007384
1287.000000	-0.007468
1286.000000	-0.007579
1285.000000	-0.007691
1284.000000	-0.007763
1283.000000	-0.007791
1282.000000	-0.007820
1281.000000	-0.007903
1280.000000	-0.008040
1279.000000	-0.008179
1278.000000	-0.008279
1277.000000	-0.008354
1276.000000	-0.008443
1275.000000	-0.008556
1274.000000	-0.008666
1273.000000	-0.008750
1272.000000	-0.008831
1271.000000	-0.008954
1270.000000	-0.009141
1269.000000	-0.009363
1268.000000	-0.009566
1267.000000	-0.009731
1266.000000	-0.009894
1265.000000	-0.010096
1264.000000	-0.010323
1263.000000	-0.010520
1262.000000	-0.010663
1261.000000	-0.010797
1260.000000	-0.010974
1259.000000	-0.011187
1258.000000	-0.011398
1257.000000	-0.011600
1256.000000	-0.011829
1255.000000	-0.012108
1254.000000	-0.012418
1253.000000	-0.012722
1252.000000	-0.013008
1251.000000	-0.013305
1250.000000	-0.013653
1249.000000	-0.014068
1248.000000	-0.014524
1247.000000	-0.014987
1246.000000	-0.015451
1245.000000	-0.015936
1244.000000	-0.016438
1243.000000	-0.016900
1242.000000	-0.017278
1241.000000	-0.017588
1240.000000	-0.017880
1239.000000	-0.018167
1238.000000	-0.018418
1237.000000	-0.018599
1236.000000	-0.018714
1235.000000	-0.018794
1234.000000	-0.018862
1233.000000	-0.018904
1232.000000	-0.018888
1231.000000	-0.018807
1230.000000	-0.018701
1229.000000	-0.018622
1228.000000	-0.018581
1227.000000	-0.018543
1226.000000	-0.018487
1225.000000	-0.018442
1224.000000	-0.018441
1223.000000	-0.018475
1222.000000	-0.018500
1221.000000	-0.018494
1220.000000	-0.018481
1219.000000	-0.018506
1218.000000	-0.018582
1217.000000	-0.018684
1216.000000	-0.018766
1215.000000	-0.018812
1214.000000	-0.018846
1213.000000	-0.018896
1212.000000	-0.018954
1211.000000	-0.018996
1210.000000	-0.019034
1209.000000	-0.019105
1208.000000	-0.019215
1207.000000	-0.019304
1206.000000	-0.019320
1205.000000	-0.019281
1204.000000	-0.019258
1203.000000	-0.019288
1202.000000	-0.019344
1201.000000	-0.019379
1200.000000	-0.019390
1199.000000	-0.019418
1198.000000	-0.019500
1197.000000	-0.019609
1196.000000	-0.019656
1195.000000	-0.019567
1194.000000	-0.019347
1193.000000	-0.019065
1192.000000	-0.018772
1191.000000	-0.018478
1190.000000	-0.018187
1189.000000	-0.017935
1188.000000	-0.017768
1187.000000	-0.017690
1186.000000	-0.017659
1185.000000	-0.017621
1184.000000	-0.017560
1183.000000	-0.017511
1182.000000	-0.017523
1181.000000	-0.017594
1180.000000	-0.017665
1179.000000	-0.017693
1178.000000	-0.017704
1177.000000	-0.017751
1176.000000	-0.017823
1175.000000	-0.017851
1174.000000	-0.017813
1173.000000	-0.017769
1172.000000	-0.017791
1171.000000	-0.017875
1170.000000	-0.017958
1169.000000	-0.017996
1168.000000	-0.017986
1167.000000	-0.017941
1166.000000	-0.017849
1165.000000	-0.017672
1164.000000	-0.017385
1163.000000	-0.017020
1162.000000	-0.016658
1161.000000	-0.016362
1160.000000	-0.016130
1159.000000	-0.015920
1158.000000	-0.015722
1157.000000	-0.015584
1156.000000	-0.015544
1155.000000	-0.015580
1154.000000	-0.015633
1153.000000	-0.015664
1152.000000	-0.015678
1151.000000	-0.015689
1150.000000	-0.015689
1149.000000	-0.015659
1148.000000	-0.015596
1147.000000	-0.015526
1146.000000	-0.015486
1145.000000	-0.015487
1144.000000	-0.015500
1143.000000	-0.015489
1142.000000	-0.015458
1141.000000	-0.015433
1140.000000	-0.015420
1139.000000	-0.015383
1138.000000	-0.015296
1137.000000	-0.015180
1136.000000	-0.015090
1135.000000	-0.015053
1134.000000	-0.015044
1133.000000	-0.015021
1132.000000	-0.014972
1131.000000	-0.014925
1130.000000	-0.014900
1129.000000	-0.014874
1128.000000	-0.014805
1127.000000	-0.014702
1126.000000	-0.014626
1125.000000	-0.014616
1124.000000	-0.014626
1123.000000	-0.014581
1122.000000	-0.014469
1121.000000	-0.014346
1120.000000	-0.014262
1119.000000	-0.014205
1118.000000	-0.014138
1117.000000	-0.014050
1116.000000	-0.013960
1115.000000	-0.013890
1114.000000	-0.013834
1113.000000	-0.013766
1112.000000	-0.013658
1111.000000	-0.013512
1110.000000	-0.013366
1109.000000	-0.013252
1108.000000	-0.013165
1107.000000	-0.013079
1106.000000	-0.013002
1105.000000	-0.012965
1104.000000	-0.012970
1103.000000	-0.012975
1102.000000	-0.012947
1101.000000	-0.012899
1100.000000	-0.012865
1099.000000	-0.012851
1098.000000	-0.012825
1097.000000	-0.012759
1096.000000	-0.012655
1095.000000	-0.012537
1094.000000	-0.012428
1093.000000	-0.012327
1092.000000	-0.012216
1091.000000	-0.012085
1090.000000	-0.011959
1089.000000	-0.011878
1088.000000	-0.011853
1087.000000	-0.011843
1086.000000	-0.011793
1085.000000	-0.011690
1084.000000	-0.011576
1083.000000	-0.011502
1082.000000	-0.011472
1081.000000	-0.011441
1080.000000	-0.011375
1079.000000	-0.011293
1078.000000	-0.011235
1077.000000	-0.011196
1076.000000	-0.011124
1075.000000	-0.010994
1074.000000	-0.010850
1073.000000	-0.010749
1072.000000	-0.010691
1071.000000	-0.010631
1070.000000	-0.010548
1069.000000	-0.010462
1068.000000	-0.010396
1067.000000	-0.010342
1066.000000	-0.010286
1065.000000	-0.010228
1064.000000	-0.010175
1063.000000	-0.010130
1062.000000	-0.010086
1061.000000	-0.010028
1060.000000	-0.009951
1059.000000	-0.009877
1058.000000	-0.009842
1057.000000	-0.009853
1056.000000	-0.009871
1055.000000	-0.009852
1054.000000	-0.009813
1053.000000	-0.009807
1052.000000	-0.009851
1051.000000	-0.009898
1050.000000	-0.009900
1049.000000	-0.009868
1048.000000	-0.009861
1047.000000	-0.009914
1046.000000	-0.010003
1045.000000	-0.010071
1044.000000	-0.010096
1043.000000	-0.010120
1042.000000	-0.010198
1041.000000	-0.010307
1040.000000	-0.010344
1039.000000	-0.010229
1038.000000	-0.009998
1037.000000	-0.009756
1036.000000	-0.009562
1035.000000	-0.009385
1034.000000	-0.009183
1033.000000	-0.008969
1032.000000	-0.008793
1031.000000	-0.008681
1030.000000	-0.008608
1029.000000	-0.008534
1028.000000	-0.008454
1027.000000	-0.008413
1026.000000	-0.008452
1025.000000	-0.008552
1024.000000	-0.008641
1023.000000	-0.008667
1022.000000	-0.008653
1021.000000	-0.008649
1020.000000	-0.008657
1019.000000	-0.008627
1018.000000	-0.008551
1017.000000	-0.008484
1016.000000	-0.008478
1015.000000	-0.008512
1014.000000	-0.008512
1013.000000	-0.008436
1012.000000	-0.008314
1011.000000	-0.008215
1010.000000	-0.008177
1009.000000	-0.008172
1008.000000	-0.008146
1007.000000	-0.008090
1006.000000	-0.008046
1005.000000	-0.008044
1004.000000	-0.008044
1003.000000	-0.007982
1002.000000	-0.007859
1001.000000	-0.007749
1000.000000	-0.007711
999.000000	-0.007727
998.000000	-0.007732
997.000000	-0.007691
996.000000	-0.007625
995.000000	-0.007575
994.000000	-0.007544
993.000000	-0.007490
992.000000	-0.007378
991.000000	-0.007233
990.000000	-0.007119
989.000000	-0.007064
988.000000	-0.007024
987.000000	-0.006958
986.000000	-0.006905
985.000000	-0.006928
984.000000	-0.007023
983.000000	-0.007104
982.000000	-0.007112
981.000000	-0.007083
980.000000	-0.007095
979.000000	-0.007176
978.000000	-0.007291
977.000000	-0.007395
976.000000	-0.007475
975.000000	-0.007557
974.000000	-0.007670
973.000000	-0.007813
972.000000	-0.007943
971.000000	-0.008024
970.000000	-0.008075
969.000000	-0.008135
968.000000	-0.008207
967.000000	-0.008252
966.000000	-0.008264
965.000000	-0.008290
964.000000	-0.008365
963.000000	-0.008461
962.000000	-0.008520
961.000000	-0.008526
960.000000	-0.008515
959.000000	-0.008532
958.000000	-0.008588
957.000000	-0.008646
956.000000	-0.008656
955.000000	-0.008614
954.000000	-0.008587
953.000000	-0.008635
952.000000	-0.008731
951.000000	-0.008783
950.000000	-0.008751
949.000000	-0.008686
948.000000	-0.008653
947.000000	-0.008639
946.000000	-0.008602
945.000000	-0.008541
944.000000	-0.008505
943.000000	-0.008526
942.000000	-0.008584
941.000000	-0.008643
940.000000	-0.008685
939.000000	-0.008721
938.000000	-0.008767
937.000000	-0.008824
936.000000	-0.008866
935.000000	-0.008860
934.000000	-0.008803
933.000000	-0.008721
932.000000	-0.008630
931.000000	-0.008516
930.000000	-0.008365
929.000000	-0.008213
928.000000	-0.008121
927.000000	-0.008127
926.000000	-0.008217
925.000000	-0.008350
924.000000	-0.008498
923.000000	-0.008668
922.000000	-0.008889
921.000000	-0.009168
920.000000	-0.009451
919.000000	-0.009644
918.000000	-0.009673
917.000000	-0.009528
916.000000	-0.009252
915.000000	-0.008917
914.000000	-0.008602
913.000000	-0.008378
912.000000	-0.008265
911.000000	-0.008221
910.000000	-0.008178
909.000000	-0.008095
908.000000	-0.008000
907.000000	-0.007951
906.000000	-0.007972
905.000000	-0.008008
904.000000	-0.007978
903.000000	-0.007862
902.000000	-0.007736
901.000000	-0.007676
900.000000	-0.007670
899.000000	-0.007649
898.000000	-0.007596
897.000000	-0.007567
896.000000	-0.007602
895.000000	-0.007661
894.000000	-0.007668
893.000000	-0.007607
892.000000	-0.007535
891.000000	-0.007518
890.000000	-0.007568
889.000000	-0.007636
888.000000	-0.007665
887.000000	-0.007658
886.000000	-0.007678
885.000000	-0.007782
884.000000	-0.007961
883.000000	-0.008173
882.000000	-0.008393
881.000000	-0.008622
880.000000	-0.008831
879.000000	-0.008972
878.000000	-0.009031
877.000000	-0.009051
876.000000	-0.009085
875.000000	-0.009139
874.000000	-0.009181
873.000000	-0.009186
872.000000	-0.009163
871.000000	-0.009149
870.000000	-0.009172
869.000000	-0.009208
868.000000	-0.009207
867.000000	-0.009169
866.000000	-0.009173
865.000000	-0.009292
864.000000	-0.009506
863.000000	-0.009741
862.000000	-0.009979
861.000000	-0.010287
860.000000	-0.010737
859.000000	-0.011345
858.000000	-0.012113
857.000000	-0.013094
856.000000	-0.014400
855.000000	-0.016164
854.000000	-0.018486
853.000000	-0.021343
852.000000	-0.024523
851.000000	-0.027630
850.000000	-0.030198
849.000000	-0.031815
848.000000	-0.032202
847.000000	-0.031310
846.000000	-0.029374
845.000000	-0.026796
844.000000	-0.023934
843.000000	-0.021024
842.000000	-0.018236
841.000000	-0.015722
840.000000	-0.013602
839.000000	-0.011946
838.000000	-0.010751
837.000000	-0.009924
836.000000	-0.009335
835.000000	-0.008914
834.000000	-0.008671
833.000000	-0.008590
832.000000	-0.008554
831.000000	-0.008442
830.000000	-0.008261
829.000000	-0.008111
828.000000	-0.008037
827.000000	-0.007987
826.000000	-0.007923
825.000000	-0.007875
824.000000	-0.007874
823.000000	-0.007896
822.000000	-0.007904
821.000000	-0.007887
820.000000	-0.007852
819.000000	-0.007827
818.000000	-0.007851
817.000000	-0.007930
816.000000	-0.007994
815.000000	-0.007975
814.000000	-0.007914
813.000000	-0.007923
812.000000	-0.008023
811.000000	-0.008102
810.000000	-0.008061
809.000000	-0.007927
808.000000	-0.007801
807.000000	-0.007747
806.000000	-0.007757
805.000000	-0.007790
804.000000	-0.007812
803.000000	-0.007819
802.000000	-0.007836
801.000000	-0.007863
800.000000	-0.007854
799.000000	-0.007789
798.000000	-0.007724
797.000000	-0.007728
796.000000	-0.007780
795.000000	-0.007810
794.000000	-0.007814
793.000000	-0.007848
792.000000	-0.007911
791.000000	-0.007936
790.000000	-0.007895
789.000000	-0.007833
788.000000	-0.007786
787.000000	-0.007750
786.000000	-0.007733
785.000000	-0.007762
784.000000	-0.007814
783.000000	-0.007830
782.000000	-0.007803
781.000000	-0.007779
780.000000	-0.007764
779.000000	-0.007714
778.000000	-0.007638
777.000000	-0.007606
776.000000	-0.007641
775.000000	-0.007684
774.000000	-0.007682
773.000000	-0.007639
772.000000	-0.007568
771.000000	-0.007469
770.000000	-0.007371
769.000000	-0.007318
768.000000	-0.007295
767.000000	-0.007244
766.000000	-0.007153
765.000000	-0.007063
764.000000	-0.006974
763.000000	-0.006864
762.000000	-0.006788
761.000000	-0.006848
760.000000	-0.007035
759.000000	-0.007220
758.000000	-0.007318
757.000000	-0.007372
756.000000	-0.007434
755.000000	-0.007474
754.000000	-0.007456
753.000000	-0.007411
752.000000	-0.007375
751.000000	-0.007345
750.000000	-0.007318
749.000000	-0.007293
748.000000	-0.007218
747.000000	-0.007034
746.000000	-0.006801
745.000000	-0.006652
744.000000	-0.006600
743.000000	-0.006516
742.000000	-0.006339
741.000000	-0.006173
740.000000	-0.006112
739.000000	-0.006108
738.000000	-0.006082
737.000000	-0.006035
736.000000	-0.005980
735.000000	-0.005891
734.000000	-0.005778
733.000000	-0.005712
732.000000	-0.005711
731.000000	-0.005733
730.000000	-0.005795
729.000000	-0.005913
728.000000	-0.006007
727.000000	-0.005995
726.000000	-0.005927
725.000000	-0.005919
724.000000	-0.005928
723.000000	-0.005752
722.000000	-0.005330
721.000000	-0.004896
720.000000	-0.004745
719.000000	-0.004933
718.000000	-0.005266
717.000000	-0.005533
716.000000	-0.005629
715.000000	-0.005571
714.000000	-0.005459
713.000000	-0.005373
712.000000	-0.005290
711.000000	-0.005155
710.000000	-0.005008
709.000000	-0.004920
708.000000	-0.004848
707.000000	-0.004704
706.000000	-0.004473
705.000000	-0.004218
704.000000	-0.004000
703.000000	-0.003815
702.000000	-0.003673
701.000000	-0.003630
700.000000	-0.003646
699.000000	-0.003647
698.000000	-0.003622
697.000000	-0.003586
696.000000	-0.003511
695.000000	-0.003316
694.000000	-0.003084
693.000000	-0.002997
692.000000	-0.002981
691.000000	-0.002811
690.000000	-0.002458
689.000000	-0.002163
688.000000	-0.002090
687.000000	-0.002058
686.000000	-0.001915
685.000000	-0.001783
684.000000	-0.001763
683.000000	-0.001807
682.000000	-0.001920
681.000000	-0.002171
680.000000	-0.002398
679.000000	-0.002352
678.000000	-0.002170
677.000000	-0.002127
676.000000	-0.002191
675.000000	-0.002228
674.000000	-0.002341
673.000000	-0.002581
672.000000	-0.002657
671.000000	-0.002515
670.000000	-0.003497
669.000000	-0.007404
668.000000	-0.010616
667.000000	-0.009054
666.000000	-0.006540
665.000000	-0.004548
664.000000	-0.002324
663.000000	-0.000251
662.000000	0.001101
661.000000	0.001790
660.000000	0.002188
659.000000	0.002379
658.000000	0.002326
657.000000	0.002199
656.000000	0.002000
655.000000	0.001427
654.000000	0.000590
653.000000	0.000064
652.000000	-0.000024
651.000000	-0.000102
650.000000	-0.000349
649.000000	-0.000443
648.000000	-0.000356
647.000000	-0.000518
646.000000	-0.000968
645.000000	-0.001281
644.000000	-0.001293
643.000000	-0.001233
642.000000	-0.001209
641.000000	-0.001052
640.000000	-0.000768
639.000000	-0.000660
638.000000	-0.000765
637.000000	-0.000783
636.000000	-0.000675
635.000000	-0.000686
634.000000	-0.000796
633.000000	-0.000722
632.000000	-0.000460
631.000000	-0.000324
630.000000	-0.000382
629.000000	-0.000325
628.000000	-0.000048
627.000000	0.000160
626.000000	0.000189
625.000000	0.000241
624.000000	0.000388
623.000000	0.000510
622.000000	0.000664
621.000000	0.000940
620.000000	0.001017
619.000000	0.000500
618.000000	-0.000308
617.000000	-0.000619
616.000000	-0.000208
615.000000	0.000388
614.000000	0.000674
613.000000	0.000610
612.000000	0.000293
611.000000	-0.000207
610.000000	-0.000637
609.000000	-0.000659
608.000000	-0.000284
607.000000	0.000060
606.000000	0.000045
605.000000	-0.000310
604.000000	-0.000850
603.000000	-0.001409
602.000000	-0.001778
601.000000	-0.001801
600.000000	-0.001549
