# Supplementary material for: Real-time monitoring of the reversible capture and release of CO2 on anthraquinone and riboflavin-modified graphitic electrodes using ATR-SEIRAS
Source: Chem Sci. 2025 Nov 4;16(48):23189–202. doi: 10.1039/d5sc05427c (PMC12584010; doi:10.1039/d5sc05427c)
Supplement: SC-016-D5SC05427C-s001 [file SC-016-D5SC05427C-s001.zip › Data Folders/Main Figures/Figure3/3a/058.ASC]

PE IR       SUBTECH     SPECTRUM    ASCII       PEDS        4.00        
   -1
058.ASC
24/06/26
16:04:40.00
24/06/26
16:04:40.00
Administrator

600.000000
#HDR
-1
-1
#GR
Wavenumber
A
1.0
0.0
4000.000000
-1.000000
3401
8
0.030547
-0.032221
#DATA
4000.000000	-0.003626
3999.000000	-0.003635
3998.000000	-0.003629
3997.000000	-0.003610
3996.000000	-0.003587
3995.000000	-0.003571
3994.000000	-0.003570
3993.000000	-0.003581
3992.000000	-0.003596
3991.000000	-0.003609
3990.000000	-0.003619
3989.000000	-0.003626
3988.000000	-0.003623
3987.000000	-0.003601
3986.000000	-0.003559
3985.000000	-0.003509
3984.000000	-0.003466
3983.000000	-0.003437
3982.000000	-0.003421
3981.000000	-0.003411
3980.000000	-0.003402
3979.000000	-0.003393
3978.000000	-0.003382
3977.000000	-0.003371
3976.000000	-0.003368
3975.000000	-0.003380
3974.000000	-0.003407
3973.000000	-0.003436
3972.000000	-0.003453
3971.000000	-0.003450
3970.000000	-0.003440
3969.000000	-0.003439
3968.000000	-0.003461
3967.000000	-0.003501
3966.000000	-0.003544
3965.000000	-0.003580
3964.000000	-0.003602
3963.000000	-0.003609
3962.000000	-0.003600
3961.000000	-0.003582
3960.000000	-0.003566
3959.000000	-0.003564
3958.000000	-0.003575
3957.000000	-0.003591
3956.000000	-0.003606
3955.000000	-0.003615
3954.000000	-0.003620
3953.000000	-0.003625
3952.000000	-0.003637
3951.000000	-0.003660
3950.000000	-0.003692
3949.000000	-0.003719
3948.000000	-0.003727
3947.000000	-0.003717
3946.000000	-0.003707
3945.000000	-0.003715
3944.000000	-0.003738
3943.000000	-0.003758
3942.000000	-0.003764
3941.000000	-0.003764
3940.000000	-0.003774
3939.000000	-0.003790
3938.000000	-0.003790
3937.000000	-0.003760
3936.000000	-0.003717
3935.000000	-0.003692
3934.000000	-0.003704
3933.000000	-0.003741
3932.000000	-0.003776
3931.000000	-0.003788
3930.000000	-0.003778
3929.000000	-0.003765
3928.000000	-0.003770
3927.000000	-0.003799
3926.000000	-0.003831
3925.000000	-0.003837
3924.000000	-0.003813
3923.000000	-0.003785
3922.000000	-0.003776
3921.000000	-0.003785
3920.000000	-0.003793
3919.000000	-0.003790
3918.000000	-0.003773
3917.000000	-0.003744
3916.000000	-0.003710
3915.000000	-0.003687
3914.000000	-0.003681
3913.000000	-0.003690
3912.000000	-0.003703
3911.000000	-0.003715
3910.000000	-0.003724
3909.000000	-0.003733
3908.000000	-0.003746
3907.000000	-0.003760
3906.000000	-0.003761
3905.000000	-0.003728
3904.000000	-0.003661
3903.000000	-0.003604
3902.000000	-0.003609
3901.000000	-0.003676
3900.000000	-0.003752
3899.000000	-0.003776
3898.000000	-0.003741
3897.000000	-0.003683
3896.000000	-0.003637
3895.000000	-0.003624
3894.000000	-0.003652
3893.000000	-0.003714
3892.000000	-0.003769
3891.000000	-0.003764
3890.000000	-0.003699
3889.000000	-0.003644
3888.000000	-0.003652
3887.000000	-0.003700
3886.000000	-0.003718
3885.000000	-0.003677
3884.000000	-0.003632
3883.000000	-0.003650
3882.000000	-0.003735
3881.000000	-0.003816
3880.000000	-0.003824
3879.000000	-0.003756
3878.000000	-0.003682
3877.000000	-0.003662
3876.000000	-0.003686
3875.000000	-0.003693
3874.000000	-0.003642
3873.000000	-0.003572
3872.000000	-0.003554
3871.000000	-0.003591
3870.000000	-0.003612
3869.000000	-0.003581
3868.000000	-0.003542
3867.000000	-0.003550
3866.000000	-0.003595
3865.000000	-0.003639
3864.000000	-0.003673
3863.000000	-0.003702
3862.000000	-0.003721
3861.000000	-0.003718
3860.000000	-0.003690
3859.000000	-0.003634
3858.000000	-0.003554
3857.000000	-0.003473
3856.000000	-0.003433
3855.000000	-0.003442
3854.000000	-0.003430
3853.000000	-0.003350
3852.000000	-0.003273
3851.000000	-0.003295
3850.000000	-0.003418
3849.000000	-0.003570
3848.000000	-0.003693
3847.000000	-0.003765
3846.000000	-0.003791
3845.000000	-0.003788
3844.000000	-0.003766
3843.000000	-0.003728
3842.000000	-0.003679
3841.000000	-0.003631
3840.000000	-0.003588
3839.000000	-0.003547
3838.000000	-0.003512
3837.000000	-0.003490
3836.000000	-0.003488
3835.000000	-0.003509
3834.000000	-0.003553
3833.000000	-0.003610
3832.000000	-0.003661
3831.000000	-0.003693
3830.000000	-0.003716
3829.000000	-0.003747
3828.000000	-0.003785
3827.000000	-0.003795
3826.000000	-0.003749
3825.000000	-0.003671
3824.000000	-0.003622
3823.000000	-0.003627
3822.000000	-0.003632
3821.000000	-0.003566
3820.000000	-0.003443
3819.000000	-0.003361
3818.000000	-0.003394
3817.000000	-0.003505
3816.000000	-0.003600
3815.000000	-0.003643
3814.000000	-0.003676
3813.000000	-0.003726
3812.000000	-0.003759
3811.000000	-0.003740
3810.000000	-0.003687
3809.000000	-0.003637
3808.000000	-0.003592
3807.000000	-0.003516
3806.000000	-0.003402
3805.000000	-0.003310
3804.000000	-0.003303
3803.000000	-0.003381
3802.000000	-0.003476
3801.000000	-0.003515
3800.000000	-0.003517
3799.000000	-0.003549
3798.000000	-0.003633
3797.000000	-0.003722
3796.000000	-0.003766
3795.000000	-0.003767
3794.000000	-0.003768
3793.000000	-0.003796
3792.000000	-0.003839
3791.000000	-0.003871
3790.000000	-0.003875
3789.000000	-0.003853
3788.000000	-0.003826
3787.000000	-0.003819
3786.000000	-0.003840
3785.000000	-0.003870
3784.000000	-0.003882
3783.000000	-0.003868
3782.000000	-0.003839
3781.000000	-0.003807
3780.000000	-0.003779
3779.000000	-0.003761
3778.000000	-0.003757
3777.000000	-0.003766
3776.000000	-0.003776
3775.000000	-0.003765
3774.000000	-0.003731
3773.000000	-0.003697
3772.000000	-0.003687
3771.000000	-0.003694
3770.000000	-0.003695
3769.000000	-0.003684
3768.000000	-0.003689
3767.000000	-0.003725
3766.000000	-0.003765
3765.000000	-0.003769
3764.000000	-0.003736
3763.000000	-0.003706
3762.000000	-0.003704
3761.000000	-0.003709
3760.000000	-0.003697
3759.000000	-0.003673
3758.000000	-0.003647
3757.000000	-0.003609
3756.000000	-0.003549
3755.000000	-0.003463
3754.000000	-0.003346
3753.000000	-0.003203
3752.000000	-0.003076
3751.000000	-0.003008
3750.000000	-0.002972
3749.000000	-0.002922
3748.000000	-0.002880
3747.000000	-0.002898
3746.000000	-0.002948
3745.000000	-0.002937
3744.000000	-0.002852
3743.000000	-0.002801
3742.000000	-0.002837
3741.000000	-0.002882
3740.000000	-0.002837
3739.000000	-0.002691
3738.000000	-0.002505
3737.000000	-0.002371
3736.000000	-0.002412
3735.000000	-0.002690
3734.000000	-0.003063
3733.000000	-0.003255
3732.000000	-0.003112
3731.000000	-0.002721
3730.000000	-0.002289
3729.000000	-0.001960
3728.000000	-0.001775
3727.000000	-0.001726
3726.000000	-0.001782
3725.000000	-0.001896
3724.000000	-0.002027
3723.000000	-0.002161
3722.000000	-0.002310
3721.000000	-0.002485
3720.000000	-0.002680
3719.000000	-0.002857
3718.000000	-0.002972
3717.000000	-0.003009
3716.000000	-0.003013
3715.000000	-0.003013
3714.000000	-0.002939
3713.000000	-0.002676
3712.000000	-0.002255
3711.000000	-0.001899
3710.000000	-0.001777
3709.000000	-0.001865
3708.000000	-0.002027
3707.000000	-0.002147
3706.000000	-0.002185
3705.000000	-0.002172
3704.000000	-0.002164
3703.000000	-0.002177
3702.000000	-0.002183
3701.000000	-0.002148
3700.000000	-0.002088
3699.000000	-0.002051
3698.000000	-0.002062
3697.000000	-0.002099
3696.000000	-0.002126
3695.000000	-0.002119
3694.000000	-0.002088
3693.000000	-0.002093
3692.000000	-0.002226
3691.000000	-0.002532
3690.000000	-0.002887
3689.000000	-0.003057
3688.000000	-0.002935
3687.000000	-0.002675
3686.000000	-0.002487
3685.000000	-0.002438
3684.000000	-0.002468
3683.000000	-0.002492
3682.000000	-0.002484
3681.000000	-0.002442
3680.000000	-0.002361
3679.000000	-0.002245
3678.000000	-0.002143
3677.000000	-0.002108
3676.000000	-0.002129
3675.000000	-0.002144
3674.000000	-0.002117
3673.000000	-0.002093
3672.000000	-0.002105
3671.000000	-0.002126
3670.000000	-0.002127
3669.000000	-0.002123
3668.000000	-0.002133
3667.000000	-0.002159
3666.000000	-0.002179
3665.000000	-0.002177
3664.000000	-0.002153
3663.000000	-0.002119
3662.000000	-0.002074
3661.000000	-0.002010
3660.000000	-0.001932
3659.000000	-0.001866
3658.000000	-0.001828
3657.000000	-0.001801
3656.000000	-0.001754
3655.000000	-0.001688
3654.000000	-0.001640
3653.000000	-0.001631
3652.000000	-0.001638
3651.000000	-0.001623
3650.000000	-0.001579
3649.000000	-0.001529
3648.000000	-0.001486
3647.000000	-0.001451
3646.000000	-0.001426
3645.000000	-0.001417
3644.000000	-0.001419
3643.000000	-0.001409
3642.000000	-0.001371
3641.000000	-0.001310
3640.000000	-0.001249
3639.000000	-0.001195
3638.000000	-0.001136
3637.000000	-0.001057
3636.000000	-0.000952
3635.000000	-0.000821
3634.000000	-0.000678
3633.000000	-0.000547
3632.000000	-0.000444
3631.000000	-0.000348
3630.000000	-0.000220
3629.000000	-0.000089
3628.000000	-0.000045
3627.000000	-0.000114
3626.000000	-0.000254
3625.000000	-0.000419
3624.000000	-0.000613
3623.000000	-0.000890
3622.000000	-0.001274
3621.000000	-0.001666
3620.000000	-0.001860
3619.000000	-0.001717
3618.000000	-0.001339
3617.000000	-0.000974
3616.000000	-0.000802
3615.000000	-0.000842
3614.000000	-0.000985
3613.000000	-0.001095
3612.000000	-0.001110
3611.000000	-0.001050
3610.000000	-0.000941
3609.000000	-0.000814
3608.000000	-0.000727
3607.000000	-0.000735
3606.000000	-0.000828
3605.000000	-0.000937
3604.000000	-0.000997
3603.000000	-0.000982
3602.000000	-0.000924
3601.000000	-0.000892
3600.000000	-0.000939
3599.000000	-0.001046
3598.000000	-0.001143
3597.000000	-0.001158
3596.000000	-0.001084
3595.000000	-0.000973
3594.000000	-0.000899
3593.000000	-0.000904
3592.000000	-0.000981
3591.000000	-0.001118
3590.000000	-0.001301
3589.000000	-0.001500
3588.000000	-0.001661
3587.000000	-0.001740
3586.000000	-0.001747
3585.000000	-0.001739
3584.000000	-0.001760
3583.000000	-0.001820
3582.000000	-0.001908
3581.000000	-0.002003
3580.000000	-0.002081
3579.000000	-0.002129
3578.000000	-0.002151
3577.000000	-0.002161
3576.000000	-0.002162
3575.000000	-0.002156
3574.000000	-0.002152
3573.000000	-0.002161
3572.000000	-0.002185
3571.000000	-0.002217
3570.000000	-0.002248
3569.000000	-0.002272
3568.000000	-0.002291
3567.000000	-0.002312
3566.000000	-0.002335
3565.000000	-0.002352
3564.000000	-0.002363
3563.000000	-0.002368
3562.000000	-0.002375
3561.000000	-0.002391
3560.000000	-0.002413
3559.000000	-0.002436
3558.000000	-0.002453
3557.000000	-0.002461
3556.000000	-0.002461
3555.000000	-0.002462
3554.000000	-0.002478
3553.000000	-0.002515
3552.000000	-0.002556
3551.000000	-0.002576
3550.000000	-0.002570
3549.000000	-0.002547
3548.000000	-0.002520
3547.000000	-0.002492
3546.000000	-0.002467
3545.000000	-0.002452
3544.000000	-0.002451
3543.000000	-0.002464
3542.000000	-0.002484
3541.000000	-0.002503
3540.000000	-0.002516
3539.000000	-0.002526
3538.000000	-0.002539
3537.000000	-0.002564
3536.000000	-0.002595
3535.000000	-0.002618
3534.000000	-0.002621
3533.000000	-0.002609
3532.000000	-0.002593
3531.000000	-0.002590
3530.000000	-0.002612
3529.000000	-0.002658
3528.000000	-0.002707
3527.000000	-0.002738
3526.000000	-0.002749
3525.000000	-0.002761
3524.000000	-0.002785
3523.000000	-0.002808
3522.000000	-0.002815
3521.000000	-0.002811
3520.000000	-0.002816
3519.000000	-0.002845
3518.000000	-0.002886
3517.000000	-0.002916
3516.000000	-0.002920
3515.000000	-0.002908
3514.000000	-0.002899
3513.000000	-0.002909
3512.000000	-0.002939
3511.000000	-0.002979
3510.000000	-0.003020
3509.000000	-0.003056
3508.000000	-0.003082
3507.000000	-0.003097
3506.000000	-0.003105
3505.000000	-0.003120
3504.000000	-0.003149
3503.000000	-0.003184
3502.000000	-0.003206
3501.000000	-0.003205
3500.000000	-0.003186
3499.000000	-0.003162
3498.000000	-0.003144
3497.000000	-0.003145
3496.000000	-0.003167
3495.000000	-0.003196
3494.000000	-0.003217
3493.000000	-0.003227
3492.000000	-0.003238
3491.000000	-0.003258
3490.000000	-0.003279
3489.000000	-0.003292
3488.000000	-0.003299
3487.000000	-0.003308
3486.000000	-0.003321
3485.000000	-0.003335
3484.000000	-0.003345
3483.000000	-0.003348
3482.000000	-0.003344
3481.000000	-0.003333
3480.000000	-0.003318
3479.000000	-0.003305
3478.000000	-0.003295
3477.000000	-0.003293
3476.000000	-0.003298
3475.000000	-0.003307
3474.000000	-0.003316
3473.000000	-0.003320
3472.000000	-0.003308
3471.000000	-0.003277
3470.000000	-0.003234
3469.000000	-0.003202
3468.000000	-0.003202
3467.000000	-0.003231
3466.000000	-0.003264
3465.000000	-0.003287
3464.000000	-0.003298
3463.000000	-0.003304
3462.000000	-0.003306
3461.000000	-0.003305
3460.000000	-0.003301
3459.000000	-0.003292
3458.000000	-0.003278
3457.000000	-0.003265
3456.000000	-0.003265
3455.000000	-0.003278
3454.000000	-0.003290
3453.000000	-0.003288
3452.000000	-0.003278
3451.000000	-0.003279
3450.000000	-0.003300
3449.000000	-0.003332
3448.000000	-0.003353
3447.000000	-0.003347
3446.000000	-0.003312
3445.000000	-0.003265
3444.000000	-0.003225
3443.000000	-0.003202
3442.000000	-0.003191
3441.000000	-0.003184
3440.000000	-0.003179
3439.000000	-0.003176
3438.000000	-0.003173
3437.000000	-0.003164
3436.000000	-0.003149
3435.000000	-0.003130
3434.000000	-0.003111
3433.000000	-0.003094
3432.000000	-0.003079
3431.000000	-0.003069
3430.000000	-0.003064
3429.000000	-0.003067
3428.000000	-0.003078
3427.000000	-0.003097
3426.000000	-0.003116
3425.000000	-0.003121
3424.000000	-0.003105
3423.000000	-0.003070
3422.000000	-0.003027
3421.000000	-0.002992
3420.000000	-0.002976
3419.000000	-0.002983
3418.000000	-0.003002
3417.000000	-0.003018
3416.000000	-0.003022
3415.000000	-0.003016
3414.000000	-0.003001
3413.000000	-0.002983
3412.000000	-0.002969
3411.000000	-0.002967
3410.000000	-0.002979
3409.000000	-0.002994
3408.000000	-0.003000
3407.000000	-0.002989
3406.000000	-0.002962
3405.000000	-0.002930
3404.000000	-0.002906
3403.000000	-0.002898
3402.000000	-0.002897
3401.000000	-0.002887
3400.000000	-0.002868
3399.000000	-0.002854
3398.000000	-0.002847
3397.000000	-0.002837
3396.000000	-0.002812
3395.000000	-0.002775
3394.000000	-0.002742
3393.000000	-0.002721
3392.000000	-0.002714
3391.000000	-0.002720
3390.000000	-0.002737
3389.000000	-0.002754
3388.000000	-0.002759
3387.000000	-0.002748
3386.000000	-0.002721
3385.000000	-0.002689
3384.000000	-0.002665
3383.000000	-0.002665
3382.000000	-0.002690
3381.000000	-0.002723
3380.000000	-0.002742
3379.000000	-0.002738
3378.000000	-0.002723
3377.000000	-0.002711
3376.000000	-0.002708
3375.000000	-0.002708
3374.000000	-0.002704
3373.000000	-0.002695
3372.000000	-0.002681
3371.000000	-0.002666
3370.000000	-0.002653
3369.000000	-0.002644
3368.000000	-0.002637
3367.000000	-0.002634
3366.000000	-0.002634
3365.000000	-0.002640
3364.000000	-0.002649
3363.000000	-0.002655
3362.000000	-0.002646
3361.000000	-0.002616
3360.000000	-0.002576
3359.000000	-0.002548
3358.000000	-0.002540
3357.000000	-0.002544
3356.000000	-0.002543
3355.000000	-0.002530
3354.000000	-0.002512
3353.000000	-0.002495
3352.000000	-0.002486
3351.000000	-0.002488
3350.000000	-0.002503
3349.000000	-0.002525
3348.000000	-0.002543
3347.000000	-0.002552
3346.000000	-0.002555
3345.000000	-0.002559
3344.000000	-0.002565
3343.000000	-0.002569
3342.000000	-0.002559
3341.000000	-0.002524
3340.000000	-0.002470
3339.000000	-0.002422
3338.000000	-0.002404
3337.000000	-0.002413
3336.000000	-0.002420
3335.000000	-0.002403
3334.000000	-0.002368
3333.000000	-0.002342
3332.000000	-0.002345
3331.000000	-0.002377
3330.000000	-0.002416
3329.000000	-0.002442
3328.000000	-0.002447
3327.000000	-0.002437
3326.000000	-0.002427
3325.000000	-0.002426
3324.000000	-0.002432
3323.000000	-0.002434
3322.000000	-0.002423
3321.000000	-0.002399
3320.000000	-0.002370
3319.000000	-0.002348
3318.000000	-0.002340
3317.000000	-0.002344
3316.000000	-0.002356
3315.000000	-0.002377
3314.000000	-0.002409
3313.000000	-0.002439
3312.000000	-0.002445
3311.000000	-0.002418
3310.000000	-0.002376
3309.000000	-0.002341
3308.000000	-0.002323
3307.000000	-0.002314
3306.000000	-0.002312
3305.000000	-0.002318
3304.000000	-0.002334
3303.000000	-0.002351
3302.000000	-0.002359
3301.000000	-0.002355
3300.000000	-0.002347
3299.000000	-0.002344
3298.000000	-0.002343
3297.000000	-0.002336
3296.000000	-0.002321
3295.000000	-0.002306
3294.000000	-0.002303
3293.000000	-0.002321
3292.000000	-0.002353
3291.000000	-0.002382
3290.000000	-0.002398
3289.000000	-0.002401
3288.000000	-0.002393
3287.000000	-0.002380
3286.000000	-0.002369
3285.000000	-0.002368
3284.000000	-0.002374
3283.000000	-0.002381
3282.000000	-0.002384
3281.000000	-0.002383
3280.000000	-0.002378
3279.000000	-0.002363
3278.000000	-0.002335
3277.000000	-0.002299
3276.000000	-0.002269
3275.000000	-0.002256
3274.000000	-0.002260
3273.000000	-0.002274
3272.000000	-0.002280
3271.000000	-0.002266
3270.000000	-0.002232
3269.000000	-0.002195
3268.000000	-0.002176
3267.000000	-0.002181
3266.000000	-0.002197
3265.000000	-0.002204
3264.000000	-0.002198
3263.000000	-0.002186
3262.000000	-0.002179
3261.000000	-0.002182
3260.000000	-0.002190
3259.000000	-0.002193
3258.000000	-0.002179
3257.000000	-0.002149
3256.000000	-0.002115
3255.000000	-0.002090
3254.000000	-0.002082
3253.000000	-0.002087
3252.000000	-0.002096
3251.000000	-0.002103
3250.000000	-0.002101
3249.000000	-0.002085
3248.000000	-0.002054
3247.000000	-0.002015
3246.000000	-0.001984
3245.000000	-0.001971
3244.000000	-0.001974
3243.000000	-0.001981
3242.000000	-0.001984
3241.000000	-0.001988
3240.000000	-0.002001
3239.000000	-0.002011
3238.000000	-0.002001
3237.000000	-0.001961
3236.000000	-0.001908
3235.000000	-0.001870
3234.000000	-0.001864
3233.000000	-0.001886
3232.000000	-0.001914
3231.000000	-0.001926
3230.000000	-0.001911
3229.000000	-0.001879
3228.000000	-0.001848
3227.000000	-0.001825
3226.000000	-0.001808
3225.000000	-0.001789
3224.000000	-0.001764
3223.000000	-0.001735
3222.000000	-0.001703
3221.000000	-0.001675
3220.000000	-0.001664
3219.000000	-0.001675
3218.000000	-0.001693
3217.000000	-0.001692
3216.000000	-0.001656
3215.000000	-0.001593
3214.000000	-0.001530
3213.000000	-0.001488
3212.000000	-0.001475
3211.000000	-0.001480
3210.000000	-0.001482
3209.000000	-0.001459
3208.000000	-0.001405
3207.000000	-0.001330
3206.000000	-0.001255
3205.000000	-0.001201
3204.000000	-0.001180
3203.000000	-0.001187
3202.000000	-0.001206
3201.000000	-0.001222
3200.000000	-0.001232
3199.000000	-0.001238
3198.000000	-0.001246
3197.000000	-0.001257
3196.000000	-0.001273
3195.000000	-0.001296
3194.000000	-0.001321
3193.000000	-0.001342
3192.000000	-0.001351
3191.000000	-0.001352
3190.000000	-0.001352
3189.000000	-0.001357
3188.000000	-0.001372
3187.000000	-0.001393
3186.000000	-0.001413
3185.000000	-0.001423
3184.000000	-0.001423
3183.000000	-0.001417
3182.000000	-0.001404
3181.000000	-0.001375
3180.000000	-0.001324
3179.000000	-0.001264
3178.000000	-0.001214
3177.000000	-0.001184
3176.000000	-0.001169
3175.000000	-0.001152
3174.000000	-0.001118
3173.000000	-0.001054
3172.000000	-0.000952
3171.000000	-0.000815
3170.000000	-0.000658
3169.000000	-0.000497
3168.000000	-0.000345
3167.000000	-0.000210
3166.000000	-0.000106
3165.000000	-0.000050
3164.000000	-0.000052
3163.000000	-0.000117
3162.000000	-0.000235
3161.000000	-0.000386
3160.000000	-0.000549
3159.000000	-0.000704
3158.000000	-0.000837
3157.000000	-0.000947
3156.000000	-0.001038
3155.000000	-0.001115
3154.000000	-0.001176
3153.000000	-0.001217
3152.000000	-0.001242
3151.000000	-0.001257
3150.000000	-0.001271
3149.000000	-0.001285
3148.000000	-0.001298
3147.000000	-0.001312
3146.000000	-0.001330
3145.000000	-0.001346
3144.000000	-0.001350
3143.000000	-0.001344
3142.000000	-0.001343
3141.000000	-0.001357
3140.000000	-0.001379
3139.000000	-0.001393
3138.000000	-0.001389
3137.000000	-0.001375
3136.000000	-0.001367
3135.000000	-0.001371
3134.000000	-0.001382
3133.000000	-0.001387
3132.000000	-0.001376
3131.000000	-0.001352
3130.000000	-0.001333
3129.000000	-0.001336
3128.000000	-0.001361
3127.000000	-0.001385
3126.000000	-0.001389
3125.000000	-0.001374
3124.000000	-0.001354
3123.000000	-0.001344
3122.000000	-0.001348
3121.000000	-0.001359
3120.000000	-0.001366
3119.000000	-0.001358
3118.000000	-0.001338
3117.000000	-0.001318
3116.000000	-0.001313
3115.000000	-0.001320
3114.000000	-0.001320
3113.000000	-0.001302
3112.000000	-0.001276
3111.000000	-0.001263
3110.000000	-0.001268
3109.000000	-0.001280
3108.000000	-0.001283
3107.000000	-0.001284
3106.000000	-0.001299
3105.000000	-0.001327
3104.000000	-0.001349
3103.000000	-0.001342
3102.000000	-0.001312
3101.000000	-0.001279
3100.000000	-0.001257
3099.000000	-0.001244
3098.000000	-0.001235
3097.000000	-0.001228
3096.000000	-0.001223
3095.000000	-0.001217
3094.000000	-0.001209
3093.000000	-0.001207
3092.000000	-0.001222
3091.000000	-0.001250
3090.000000	-0.001274
3089.000000	-0.001274
3088.000000	-0.001251
3087.000000	-0.001221
3086.000000	-0.001204
3085.000000	-0.001206
3084.000000	-0.001216
3083.000000	-0.001216
3082.000000	-0.001199
3081.000000	-0.001173
3080.000000	-0.001154
3079.000000	-0.001147
3078.000000	-0.001144
3077.000000	-0.001142
3076.000000	-0.001144
3075.000000	-0.001152
3074.000000	-0.001160
3073.000000	-0.001161
3072.000000	-0.001154
3071.000000	-0.001141
3070.000000	-0.001121
3069.000000	-0.001094
3068.000000	-0.001067
3067.000000	-0.001050
3066.000000	-0.001055
3065.000000	-0.001078
3064.000000	-0.001106
3063.000000	-0.001127
3062.000000	-0.001130
3061.000000	-0.001119
3060.000000	-0.001103
3059.000000	-0.001091
3058.000000	-0.001086
3057.000000	-0.001089
3056.000000	-0.001101
3055.000000	-0.001115
3054.000000	-0.001119
3053.000000	-0.001103
3052.000000	-0.001071
3051.000000	-0.001039
3050.000000	-0.001018
3049.000000	-0.001007
3048.000000	-0.001001
3047.000000	-0.000998
3046.000000	-0.000994
3045.000000	-0.000982
3044.000000	-0.000961
3043.000000	-0.000943
3042.000000	-0.000937
3041.000000	-0.000944
3040.000000	-0.000951
3039.000000	-0.000947
3038.000000	-0.000923
3037.000000	-0.000880
3036.000000	-0.000823
3035.000000	-0.000765
3034.000000	-0.000717
3033.000000	-0.000687
3032.000000	-0.000672
3031.000000	-0.000662
3030.000000	-0.000649
3029.000000	-0.000628
3028.000000	-0.000604
3027.000000	-0.000577
3026.000000	-0.000546
3025.000000	-0.000501
3024.000000	-0.000445
3023.000000	-0.000387
3022.000000	-0.000337
3021.000000	-0.000296
3020.000000	-0.000255
3019.000000	-0.000207
3018.000000	-0.000149
3017.000000	-0.000080
3016.000000	-0.000002
3015.000000	0.000083
3014.000000	0.000169
3013.000000	0.000247
3012.000000	0.000312
3011.000000	0.000368
3010.000000	0.000427
3009.000000	0.000499
3008.000000	0.000585
3007.000000	0.000677
3006.000000	0.000764
3005.000000	0.000843
3004.000000	0.000914
3003.000000	0.000979
3002.000000	0.001037
3001.000000	0.001088
3000.000000	0.001129
2999.000000	0.001161
2998.000000	0.001188
2997.000000	0.001218
2996.000000	0.001255
2995.000000	0.001297
2994.000000	0.001339
2993.000000	0.001377
2992.000000	0.001414
2991.000000	0.001456
2990.000000	0.001510
2989.000000	0.001582
2988.000000	0.001679
2987.000000	0.001795
2986.000000	0.001921
2985.000000	0.002043
2984.000000	0.002166
2983.000000	0.002302
2982.000000	0.002460
2981.000000	0.002637
2980.000000	0.002826
2979.000000	0.003025
2978.000000	0.003234
2977.000000	0.003441
2976.000000	0.003629
2975.000000	0.003785
2974.000000	0.003917
2973.000000	0.004035
2972.000000	0.004145
2971.000000	0.004234
2970.000000	0.004287
2969.000000	0.004287
2968.000000	0.004222
2967.000000	0.004097
2966.000000	0.003937
2965.000000	0.003764
2964.000000	0.003588
2963.000000	0.003398
2962.000000	0.003186
2961.000000	0.002967
2960.000000	0.002767
2959.000000	0.002609
2958.000000	0.002492
2957.000000	0.002403
2956.000000	0.002329
2955.000000	0.002272
2954.000000	0.002244
2953.000000	0.002245
2952.000000	0.002256
2951.000000	0.002263
2950.000000	0.002273
2949.000000	0.002316
2948.000000	0.002415
2947.000000	0.002563
2946.000000	0.002728
2945.000000	0.002879
2944.000000	0.003003
2943.000000	0.003103
2942.000000	0.003184
2941.000000	0.003244
2940.000000	0.003277
2939.000000	0.003280
2938.000000	0.003256
2937.000000	0.003206
2936.000000	0.003123
2935.000000	0.002999
2934.000000	0.002843
2933.000000	0.002683
2932.000000	0.002539
2931.000000	0.002415
2930.000000	0.002298
2929.000000	0.002178
2928.000000	0.002055
2927.000000	0.001932
2926.000000	0.001812
2925.000000	0.001689
2924.000000	0.001564
2923.000000	0.001445
2922.000000	0.001338
2921.000000	0.001241
2920.000000	0.001147
2919.000000	0.001049
2918.000000	0.000955
2917.000000	0.000874
2916.000000	0.000811
2915.000000	0.000760
2914.000000	0.000713
2913.000000	0.000668
2912.000000	0.000618
2911.000000	0.000558
2910.000000	0.000492
2909.000000	0.000433
2908.000000	0.000387
2907.000000	0.000344
2906.000000	0.000287
2905.000000	0.000215
2904.000000	0.000137
2903.000000	0.000064
2902.000000	-0.000000
2901.000000	-0.000054
2900.000000	-0.000090
2899.000000	-0.000105
2898.000000	-0.000104
2897.000000	-0.000095
2896.000000	-0.000088
2895.000000	-0.000081
2894.000000	-0.000066
2893.000000	-0.000033
2892.000000	0.000023
2891.000000	0.000101
2890.000000	0.000201
2889.000000	0.000322
2888.000000	0.000468
2887.000000	0.000644
2886.000000	0.000847
2885.000000	0.001067
2884.000000	0.001285
2883.000000	0.001476
2882.000000	0.001619
2881.000000	0.001697
2880.000000	0.001699
2879.000000	0.001618
2878.000000	0.001463
2877.000000	0.001263
2876.000000	0.001053
2875.000000	0.000861
2874.000000	0.000692
2873.000000	0.000539
2872.000000	0.000388
2871.000000	0.000231
2870.000000	0.000060
2869.000000	-0.000126
2868.000000	-0.000317
2867.000000	-0.000497
2866.000000	-0.000654
2865.000000	-0.000788
2864.000000	-0.000908
2863.000000	-0.001023
2862.000000	-0.001134
2861.000000	-0.001239
2860.000000	-0.001340
2859.000000	-0.001438
2858.000000	-0.001536
2857.000000	-0.001631
2856.000000	-0.001719
2855.000000	-0.001796
2854.000000	-0.001861
2853.000000	-0.001911
2852.000000	-0.001944
2851.000000	-0.001960
2850.000000	-0.001964
2849.000000	-0.001970
2848.000000	-0.001990
2847.000000	-0.002031
2846.000000	-0.002084
2845.000000	-0.002132
2844.000000	-0.002168
2843.000000	-0.002197
2842.000000	-0.002224
2841.000000	-0.002253
2840.000000	-0.002281
2839.000000	-0.002311
2838.000000	-0.002345
2837.000000	-0.002377
2836.000000	-0.002395
2835.000000	-0.002399
2834.000000	-0.002399
2833.000000	-0.002406
2832.000000	-0.002427
2831.000000	-0.002462
2830.000000	-0.002512
2829.000000	-0.002567
2828.000000	-0.002613
2827.000000	-0.002637
2826.000000	-0.002641
2825.000000	-0.002639
2824.000000	-0.002646
2823.000000	-0.002666
2822.000000	-0.002690
2821.000000	-0.002714
2820.000000	-0.002737
2819.000000	-0.002761
2818.000000	-0.002782
2817.000000	-0.002796
2816.000000	-0.002810
2815.000000	-0.002836
2814.000000	-0.002877
2813.000000	-0.002922
2812.000000	-0.002950
2811.000000	-0.002957
2810.000000	-0.002956
2809.000000	-0.002963
2808.000000	-0.002979
2807.000000	-0.002991
2806.000000	-0.002994
2805.000000	-0.002998
2804.000000	-0.003015
2803.000000	-0.003044
2802.000000	-0.003072
2801.000000	-0.003090
2800.000000	-0.003102
2799.000000	-0.003112
2798.000000	-0.003118
2797.000000	-0.003118
2796.000000	-0.003118
2795.000000	-0.003124
2794.000000	-0.003134
2793.000000	-0.003135
2792.000000	-0.003126
2791.000000	-0.003122
2790.000000	-0.003135
2789.000000	-0.003163
2788.000000	-0.003193
2787.000000	-0.003211
2786.000000	-0.003212
2785.000000	-0.003202
2784.000000	-0.003189
2783.000000	-0.003183
2782.000000	-0.003189
2781.000000	-0.003201
2780.000000	-0.003212
2779.000000	-0.003224
2778.000000	-0.003240
2777.000000	-0.003263
2776.000000	-0.003286
2775.000000	-0.003300
2774.000000	-0.003301
2773.000000	-0.003290
2772.000000	-0.003276
2771.000000	-0.003264
2770.000000	-0.003259
2769.000000	-0.003260
2768.000000	-0.003264
2767.000000	-0.003268
2766.000000	-0.003269
2765.000000	-0.003262
2764.000000	-0.003247
2763.000000	-0.003230
2762.000000	-0.003218
2761.000000	-0.003216
2760.000000	-0.003219
2759.000000	-0.003225
2758.000000	-0.003229
2757.000000	-0.003227
2756.000000	-0.003213
2755.000000	-0.003190
2754.000000	-0.003169
2753.000000	-0.003157
2752.000000	-0.003153
2751.000000	-0.003146
2750.000000	-0.003133
2749.000000	-0.003121
2748.000000	-0.003117
2747.000000	-0.003119
2746.000000	-0.003119
2745.000000	-0.003111
2744.000000	-0.003101
2743.000000	-0.003093
2742.000000	-0.003080
2741.000000	-0.003057
2740.000000	-0.003029
2739.000000	-0.003012
2738.000000	-0.003008
2737.000000	-0.003001
2736.000000	-0.002979
2735.000000	-0.002947
2734.000000	-0.002930
2733.000000	-0.002938
2732.000000	-0.002961
2731.000000	-0.002980
2730.000000	-0.002988
2729.000000	-0.002991
2728.000000	-0.002995
2727.000000	-0.002997
2726.000000	-0.002995
2725.000000	-0.002992
2724.000000	-0.002995
2723.000000	-0.003002
2722.000000	-0.003012
2721.000000	-0.003020
2720.000000	-0.003025
2719.000000	-0.003024
2718.000000	-0.003013
2717.000000	-0.002990
2716.000000	-0.002963
2715.000000	-0.002944
2714.000000	-0.002937
2713.000000	-0.002937
2712.000000	-0.002934
2711.000000	-0.002921
2710.000000	-0.002897
2709.000000	-0.002867
2708.000000	-0.002842
2707.000000	-0.002828
2706.000000	-0.002825
2705.000000	-0.002829
2704.000000	-0.002833
2703.000000	-0.002834
2702.000000	-0.002828
2701.000000	-0.002819
2700.000000	-0.002811
2699.000000	-0.002806
2698.000000	-0.002800
2697.000000	-0.002786
2696.000000	-0.002763
2695.000000	-0.002741
2694.000000	-0.002731
2693.000000	-0.002729
2692.000000	-0.002724
2691.000000	-0.002705
2690.000000	-0.002673
2689.000000	-0.002640
2688.000000	-0.002617
2687.000000	-0.002608
2686.000000	-0.002610
2685.000000	-0.002615
2684.000000	-0.002616
2683.000000	-0.002612
2682.000000	-0.002603
2681.000000	-0.002587
2680.000000	-0.002561
2679.000000	-0.002533
2678.000000	-0.002518
2677.000000	-0.002517
2676.000000	-0.002521
2675.000000	-0.002517
2674.000000	-0.002507
2673.000000	-0.002503
2672.000000	-0.002508
2671.000000	-0.002512
2670.000000	-0.002507
2669.000000	-0.002492
2668.000000	-0.002469
2667.000000	-0.002442
2666.000000	-0.002424
2665.000000	-0.002427
2664.000000	-0.002445
2663.000000	-0.002457
2662.000000	-0.002449
2661.000000	-0.002440
2660.000000	-0.002460
2659.000000	-0.002514
2658.000000	-0.002577
2657.000000	-0.002618
2656.000000	-0.002629
2655.000000	-0.002616
2654.000000	-0.002594
2653.000000	-0.002577
2652.000000	-0.002575
2651.000000	-0.002584
2650.000000	-0.002591
2649.000000	-0.002586
2648.000000	-0.002572
2647.000000	-0.002557
2646.000000	-0.002543
2645.000000	-0.002527
2644.000000	-0.002511
2643.000000	-0.002500
2642.000000	-0.002496
2641.000000	-0.002493
2640.000000	-0.002488
2639.000000	-0.002474
2638.000000	-0.002446
2637.000000	-0.002404
2636.000000	-0.002352
2635.000000	-0.002298
2634.000000	-0.002247
2633.000000	-0.002199
2632.000000	-0.002152
2631.000000	-0.002100
2630.000000	-0.002046
2629.000000	-0.002001
2628.000000	-0.001981
2627.000000	-0.001992
2626.000000	-0.002025
2625.000000	-0.002073
2624.000000	-0.002131
2623.000000	-0.002191
2622.000000	-0.002244
2621.000000	-0.002290
2620.000000	-0.002342
2619.000000	-0.002408
2618.000000	-0.002477
2617.000000	-0.002533
2616.000000	-0.002575
2615.000000	-0.002615
2614.000000	-0.002660
2613.000000	-0.002700
2612.000000	-0.002726
2611.000000	-0.002740
2610.000000	-0.002751
2609.000000	-0.002764
2608.000000	-0.002785
2607.000000	-0.002814
2606.000000	-0.002851
2605.000000	-0.002892
2604.000000	-0.002928
2603.000000	-0.002956
2602.000000	-0.002971
2601.000000	-0.002975
2600.000000	-0.002971
2599.000000	-0.002966
2598.000000	-0.002969
2597.000000	-0.002977
2596.000000	-0.002984
2595.000000	-0.002984
2594.000000	-0.002981
2593.000000	-0.002982
2592.000000	-0.002990
2591.000000	-0.003002
2590.000000	-0.003013
2589.000000	-0.003027
2588.000000	-0.003047
2587.000000	-0.003072
2586.000000	-0.003094
2585.000000	-0.003110
2584.000000	-0.003129
2583.000000	-0.003154
2582.000000	-0.003176
2581.000000	-0.003179
2580.000000	-0.003157
2579.000000	-0.003127
2578.000000	-0.003112
2577.000000	-0.003122
2576.000000	-0.003153
2575.000000	-0.003188
2574.000000	-0.003213
2573.000000	-0.003223
2572.000000	-0.003221
2571.000000	-0.003214
2570.000000	-0.003212
2569.000000	-0.003220
2568.000000	-0.003241
2567.000000	-0.003269
2566.000000	-0.003293
2565.000000	-0.003310
2564.000000	-0.003323
2563.000000	-0.003337
2562.000000	-0.003349
2561.000000	-0.003358
2560.000000	-0.003365
2559.000000	-0.003374
2558.000000	-0.003383
2557.000000	-0.003386
2556.000000	-0.003384
2555.000000	-0.003385
2554.000000	-0.003396
2553.000000	-0.003416
2552.000000	-0.003437
2551.000000	-0.003454
2550.000000	-0.003465
2549.000000	-0.003470
2548.000000	-0.003465
2547.000000	-0.003445
2546.000000	-0.003415
2545.000000	-0.003391
2544.000000	-0.003387
2543.000000	-0.003404
2542.000000	-0.003429
2541.000000	-0.003453
2540.000000	-0.003475
2539.000000	-0.003498
2538.000000	-0.003521
2537.000000	-0.003541
2536.000000	-0.003555
2535.000000	-0.003558
2534.000000	-0.003550
2533.000000	-0.003538
2532.000000	-0.003538
2531.000000	-0.003554
2530.000000	-0.003578
2529.000000	-0.003595
2528.000000	-0.003598
2527.000000	-0.003594
2526.000000	-0.003591
2525.000000	-0.003590
2524.000000	-0.003593
2523.000000	-0.003597
2522.000000	-0.003600
2521.000000	-0.003602
2520.000000	-0.003605
2519.000000	-0.003605
2518.000000	-0.003605
2517.000000	-0.003607
2516.000000	-0.003613
2515.000000	-0.003614
2514.000000	-0.003601
2513.000000	-0.003583
2512.000000	-0.003578
2511.000000	-0.003588
2510.000000	-0.003598
2509.000000	-0.003593
2508.000000	-0.003582
2507.000000	-0.003584
2506.000000	-0.003602
2505.000000	-0.003622
2504.000000	-0.003632
2503.000000	-0.003633
2502.000000	-0.003633
2501.000000	-0.003633
2500.000000	-0.003626
2499.000000	-0.003604
2498.000000	-0.003576
2497.000000	-0.003562
2496.000000	-0.003576
2495.000000	-0.003610
2494.000000	-0.003635
2493.000000	-0.003636
2492.000000	-0.003618
2491.000000	-0.003596
2490.000000	-0.003580
2489.000000	-0.003578
2488.000000	-0.003596
2487.000000	-0.003629
2486.000000	-0.003661
2485.000000	-0.003677
2484.000000	-0.003674
2483.000000	-0.003657
2482.000000	-0.003630
2481.000000	-0.003601
2480.000000	-0.003586
2479.000000	-0.003588
2478.000000	-0.003597
2477.000000	-0.003600
2476.000000	-0.003605
2475.000000	-0.003619
2474.000000	-0.003638
2473.000000	-0.003648
2472.000000	-0.003646
2471.000000	-0.003643
2470.000000	-0.003653
2469.000000	-0.003683
2468.000000	-0.003728
2467.000000	-0.003769
2466.000000	-0.003785
2465.000000	-0.003768
2464.000000	-0.003738
2463.000000	-0.003719
2462.000000	-0.003723
2461.000000	-0.003746
2460.000000	-0.003780
2459.000000	-0.003813
2458.000000	-0.003826
2457.000000	-0.003810
2456.000000	-0.003777
2455.000000	-0.003751
2454.000000	-0.003745
2453.000000	-0.003753
2452.000000	-0.003762
2451.000000	-0.003771
2450.000000	-0.003784
2449.000000	-0.003799
2448.000000	-0.003810
2447.000000	-0.003802
2446.000000	-0.003767
2445.000000	-0.003720
2444.000000	-0.003688
2443.000000	-0.003682
2442.000000	-0.003689
2441.000000	-0.003693
2440.000000	-0.003697
2439.000000	-0.003710
2438.000000	-0.003727
2437.000000	-0.003732
2436.000000	-0.003721
2435.000000	-0.003703
2434.000000	-0.003686
2433.000000	-0.003674
2432.000000	-0.003670
2431.000000	-0.003667
2430.000000	-0.003656
2429.000000	-0.003631
2428.000000	-0.003605
2427.000000	-0.003587
2426.000000	-0.003573
2425.000000	-0.003559
2424.000000	-0.003546
2423.000000	-0.003542
2422.000000	-0.003540
2421.000000	-0.003532
2420.000000	-0.003515
2419.000000	-0.003491
2418.000000	-0.003456
2417.000000	-0.003418
2416.000000	-0.003390
2415.000000	-0.003378
2414.000000	-0.003372
2413.000000	-0.003365
2412.000000	-0.003365
2411.000000	-0.003377
2410.000000	-0.003396
2409.000000	-0.003413
2408.000000	-0.003435
2407.000000	-0.003465
2406.000000	-0.003495
2405.000000	-0.003520
2404.000000	-0.003545
2403.000000	-0.003577
2402.000000	-0.003607
2401.000000	-0.003630
2400.000000	-0.003652
2399.000000	-0.003682
2398.000000	-0.003717
2397.000000	-0.003750
2396.000000	-0.003785
2395.000000	-0.003814
2394.000000	-0.003819
2393.000000	-0.003789
2392.000000	-0.003738
2391.000000	-0.003675
2390.000000	-0.003570
2389.000000	-0.003381
2388.000000	-0.003071
2387.000000	-0.002613
2386.000000	-0.001978
2385.000000	-0.001164
2384.000000	-0.000215
2383.000000	0.000815
2382.000000	0.001869
2381.000000	0.002852
2380.000000	0.003619
2379.000000	0.004074
2378.000000	0.004245
2377.000000	0.004260
2376.000000	0.004259
2375.000000	0.004371
2374.000000	0.004690
2373.000000	0.005192
2372.000000	0.005740
2371.000000	0.006227
2370.000000	0.006662
2369.000000	0.007091
2368.000000	0.007532
2367.000000	0.008023
2366.000000	0.008597
2365.000000	0.009232
2364.000000	0.009853
2363.000000	0.010413
2362.000000	0.011080
2361.000000	0.011947
2360.000000	0.012801
2359.000000	0.013449
2358.000000	0.013814
2357.000000	0.013929
2356.000000	0.013835
2355.000000	0.013580
2354.000000	0.013431
2353.000000	0.013740
2352.000000	0.014641
2351.000000	0.015669
2350.000000	0.016170
2349.000000	0.016113
2348.000000	0.016136
2347.000000	0.017301
2346.000000	0.020033
2345.000000	0.023679
2344.000000	0.027136
2343.000000	0.029548
2342.000000	0.030547
2341.000000	0.029852
2340.000000	0.027752
2339.000000	0.025015
2338.000000	0.022300
2337.000000	0.019924
2336.000000	0.018104
2335.000000	0.016983
2334.000000	0.016500
2333.000000	0.016439
2332.000000	0.016686
2331.000000	0.017005
2330.000000	0.016973
2329.000000	0.016503
2328.000000	0.015769
2327.000000	0.015171
2326.000000	0.014789
2325.000000	0.014595
2324.000000	0.014533
2323.000000	0.014415
2322.000000	0.014106
2321.000000	0.013507
2320.000000	0.012719
2319.000000	0.011788
2318.000000	0.010794
2317.000000	0.009880
2316.000000	0.009241
2315.000000	0.008955
2314.000000	0.008867
2313.000000	0.008789
2312.000000	0.008611
2311.000000	0.008345
2310.000000	0.007976
2309.000000	0.007538
2308.000000	0.007058
2307.000000	0.006563
2306.000000	0.006023
2305.000000	0.005464
2304.000000	0.004962
2303.000000	0.004577
2302.000000	0.004285
2301.000000	0.004037
2300.000000	0.003793
2299.000000	0.003547
2298.000000	0.003276
2297.000000	0.002984
2296.000000	0.002676
2295.000000	0.002365
2294.000000	0.002030
2293.000000	0.001667
2292.000000	0.001285
2291.000000	0.000895
2290.000000	0.000486
2289.000000	0.000053
2288.000000	-0.000383
2287.000000	-0.000805
2286.000000	-0.001216
2285.000000	-0.001607
2284.000000	-0.001937
2283.000000	-0.002172
2282.000000	-0.002309
2281.000000	-0.002376
2280.000000	-0.002397
2279.000000	-0.002393
2278.000000	-0.002384
2277.000000	-0.002393
2276.000000	-0.002429
2275.000000	-0.002488
2274.000000	-0.002559
2273.000000	-0.002627
2272.000000	-0.002672
2271.000000	-0.002681
2270.000000	-0.002664
2269.000000	-0.002635
2268.000000	-0.002594
2267.000000	-0.002536
2266.000000	-0.002463
2265.000000	-0.002374
2264.000000	-0.002252
2263.000000	-0.002079
2262.000000	-0.001867
2261.000000	-0.001665
2260.000000	-0.001542
2259.000000	-0.001596
2258.000000	-0.001923
2257.000000	-0.002547
2256.000000	-0.003323
2255.000000	-0.003940
2254.000000	-0.004081
2253.000000	-0.003634
2252.000000	-0.002786
2251.000000	-0.001886
2250.000000	-0.001211
2249.000000	-0.000849
2248.000000	-0.000743
2247.000000	-0.000809
2246.000000	-0.000996
2245.000000	-0.001270
2244.000000	-0.001588
2243.000000	-0.001922
2242.000000	-0.002265
2241.000000	-0.002619
2240.000000	-0.002977
2239.000000	-0.003316
2238.000000	-0.003617
2237.000000	-0.003864
2236.000000	-0.004058
2235.000000	-0.004215
2234.000000	-0.004348
2233.000000	-0.004458
2232.000000	-0.004537
2231.000000	-0.004591
2230.000000	-0.004634
2229.000000	-0.004672
2228.000000	-0.004700
2227.000000	-0.004725
2226.000000	-0.004756
2225.000000	-0.004794
2224.000000	-0.004830
2223.000000	-0.004864
2222.000000	-0.004901
2221.000000	-0.004941
2220.000000	-0.004973
2219.000000	-0.004997
2218.000000	-0.005023
2217.000000	-0.005052
2216.000000	-0.005072
2215.000000	-0.005083
2214.000000	-0.005096
2213.000000	-0.005115
2212.000000	-0.005127
2211.000000	-0.005122
2210.000000	-0.005104
2209.000000	-0.005081
2208.000000	-0.005053
2207.000000	-0.005019
2206.000000	-0.004980
2205.000000	-0.004939
2204.000000	-0.004893
2203.000000	-0.004855
2202.000000	-0.004849
2201.000000	-0.004888
2200.000000	-0.004955
2199.000000	-0.005025
2198.000000	-0.005090
2197.000000	-0.005153
2196.000000	-0.005207
2195.000000	-0.005243
2194.000000	-0.005257
2193.000000	-0.005258
2192.000000	-0.005262
2191.000000	-0.005277
2190.000000	-0.005304
2189.000000	-0.005332
2188.000000	-0.005350
2187.000000	-0.005357
2186.000000	-0.005364
2185.000000	-0.005373
2184.000000	-0.005382
2183.000000	-0.005391
2182.000000	-0.005409
2181.000000	-0.005436
2180.000000	-0.005459
2179.000000	-0.005468
2178.000000	-0.005475
2177.000000	-0.005490
2176.000000	-0.005506
2175.000000	-0.005509
2174.000000	-0.005494
2173.000000	-0.005474
2172.000000	-0.005459
2171.000000	-0.005454
2170.000000	-0.005457
2169.000000	-0.005462
2168.000000	-0.005466
2167.000000	-0.005470
2166.000000	-0.005482
2165.000000	-0.005499
2164.000000	-0.005509
2163.000000	-0.005503
2162.000000	-0.005484
2161.000000	-0.005465
2160.000000	-0.005455
2159.000000	-0.005459
2158.000000	-0.005474
2157.000000	-0.005487
2156.000000	-0.005490
2155.000000	-0.005484
2154.000000	-0.005479
2153.000000	-0.005478
2152.000000	-0.005473
2151.000000	-0.005460
2150.000000	-0.005446
2149.000000	-0.005439
2148.000000	-0.005435
2147.000000	-0.005434
2146.000000	-0.005434
2145.000000	-0.005436
2144.000000	-0.005436
2143.000000	-0.005436
2142.000000	-0.005442
2141.000000	-0.005450
2140.000000	-0.005456
2139.000000	-0.005458
2138.000000	-0.005465
2137.000000	-0.005472
2136.000000	-0.005467
2135.000000	-0.005456
2134.000000	-0.005457
2133.000000	-0.005478
2132.000000	-0.005501
2131.000000	-0.005504
2130.000000	-0.005489
2129.000000	-0.005480
2128.000000	-0.005490
2127.000000	-0.005513
2126.000000	-0.005534
2125.000000	-0.005539
2124.000000	-0.005526
2123.000000	-0.005504
2122.000000	-0.005486
2121.000000	-0.005480
2120.000000	-0.005484
2119.000000	-0.005495
2118.000000	-0.005512
2117.000000	-0.005528
2116.000000	-0.005532
2115.000000	-0.005524
2114.000000	-0.005514
2113.000000	-0.005515
2112.000000	-0.005523
2111.000000	-0.005530
2110.000000	-0.005528
2109.000000	-0.005517
2108.000000	-0.005499
2107.000000	-0.005483
2106.000000	-0.005475
2105.000000	-0.005471
2104.000000	-0.005461
2103.000000	-0.005450
2102.000000	-0.005452
2101.000000	-0.005466
2100.000000	-0.005475
2099.000000	-0.005469
2098.000000	-0.005459
2097.000000	-0.005459
2096.000000	-0.005462
2095.000000	-0.005453
2094.000000	-0.005440
2093.000000	-0.005438
2092.000000	-0.005446
2091.000000	-0.005454
2090.000000	-0.005454
2089.000000	-0.005452
2088.000000	-0.005451
2087.000000	-0.005446
2086.000000	-0.005433
2085.000000	-0.005418
2084.000000	-0.005406
2083.000000	-0.005398
2082.000000	-0.005393
2081.000000	-0.005382
2080.000000	-0.005361
2079.000000	-0.005330
2078.000000	-0.005301
2077.000000	-0.005286
2076.000000	-0.005280
2075.000000	-0.005271
2074.000000	-0.005248
2073.000000	-0.005218
2072.000000	-0.005194
2071.000000	-0.005183
2070.000000	-0.005178
2069.000000	-0.005174
2068.000000	-0.005173
2067.000000	-0.005178
2066.000000	-0.005188
2065.000000	-0.005199
2064.000000	-0.005207
2063.000000	-0.005217
2062.000000	-0.005231
2061.000000	-0.005248
2060.000000	-0.005260
2059.000000	-0.005269
2058.000000	-0.005281
2057.000000	-0.005295
2056.000000	-0.005302
2055.000000	-0.005297
2054.000000	-0.005284
2053.000000	-0.005272
2052.000000	-0.005267
2051.000000	-0.005271
2050.000000	-0.005286
2049.000000	-0.005309
2048.000000	-0.005333
2047.000000	-0.005347
2046.000000	-0.005346
2045.000000	-0.005330
2044.000000	-0.005312
2043.000000	-0.005309
2042.000000	-0.005332
2041.000000	-0.005370
2040.000000	-0.005398
2039.000000	-0.005395
2038.000000	-0.005369
2037.000000	-0.005339
2036.000000	-0.005322
2035.000000	-0.005321
2034.000000	-0.005326
2033.000000	-0.005329
2032.000000	-0.005330
2031.000000	-0.005340
2030.000000	-0.005364
2029.000000	-0.005394
2028.000000	-0.005413
2027.000000	-0.005414
2026.000000	-0.005412
2025.000000	-0.005419
2024.000000	-0.005435
2023.000000	-0.005444
2022.000000	-0.005438
2021.000000	-0.005418
2020.000000	-0.005396
2019.000000	-0.005384
2018.000000	-0.005390
2017.000000	-0.005406
2016.000000	-0.005419
2015.000000	-0.005424
2014.000000	-0.005427
2013.000000	-0.005432
2012.000000	-0.005430
2011.000000	-0.005412
2010.000000	-0.005379
2009.000000	-0.005348
2008.000000	-0.005337
2007.000000	-0.005353
2006.000000	-0.005386
2005.000000	-0.005418
2004.000000	-0.005431
2003.000000	-0.005427
2002.000000	-0.005419
2001.000000	-0.005421
2000.000000	-0.005431
1999.000000	-0.005438
1998.000000	-0.005436
1997.000000	-0.005425
1996.000000	-0.005409
1995.000000	-0.005396
1994.000000	-0.005390
1993.000000	-0.005394
1992.000000	-0.005406
1991.000000	-0.005419
1990.000000	-0.005429
1989.000000	-0.005435
1988.000000	-0.005434
1987.000000	-0.005430
1986.000000	-0.005428
1985.000000	-0.005428
1984.000000	-0.005432
1983.000000	-0.005437
1982.000000	-0.005442
1981.000000	-0.005440
1980.000000	-0.005424
1979.000000	-0.005399
1978.000000	-0.005381
1977.000000	-0.005380
1976.000000	-0.005392
1975.000000	-0.005406
1974.000000	-0.005418
1973.000000	-0.005432
1972.000000	-0.005455
1971.000000	-0.005481
1970.000000	-0.005496
1969.000000	-0.005491
1968.000000	-0.005472
1967.000000	-0.005457
1966.000000	-0.005462
1965.000000	-0.005486
1964.000000	-0.005516
1963.000000	-0.005539
1962.000000	-0.005548
1961.000000	-0.005543
1960.000000	-0.005531
1959.000000	-0.005518
1958.000000	-0.005506
1957.000000	-0.005501
1956.000000	-0.005504
1955.000000	-0.005516
1954.000000	-0.005526
1953.000000	-0.005529
1952.000000	-0.005528
1951.000000	-0.005530
1950.000000	-0.005534
1949.000000	-0.005535
1948.000000	-0.005532
1947.000000	-0.005531
1946.000000	-0.005537
1945.000000	-0.005547
1944.000000	-0.005550
1943.000000	-0.005542
1942.000000	-0.005530
1941.000000	-0.005527
1940.000000	-0.005542
1939.000000	-0.005575
1938.000000	-0.005608
1937.000000	-0.005622
1936.000000	-0.005611
1935.000000	-0.005591
1934.000000	-0.005580
1933.000000	-0.005581
1932.000000	-0.005589
1931.000000	-0.005595
1930.000000	-0.005593
1929.000000	-0.005580
1928.000000	-0.005565
1927.000000	-0.005561
1926.000000	-0.005581
1925.000000	-0.005621
1924.000000	-0.005659
1923.000000	-0.005680
1922.000000	-0.005683
1921.000000	-0.005671
1920.000000	-0.005644
1919.000000	-0.005603
1918.000000	-0.005560
1917.000000	-0.005532
1916.000000	-0.005528
1915.000000	-0.005550
1914.000000	-0.005587
1913.000000	-0.005615
1912.000000	-0.005614
1911.000000	-0.005591
1910.000000	-0.005576
1909.000000	-0.005578
1908.000000	-0.005584
1907.000000	-0.005577
1906.000000	-0.005562
1905.000000	-0.005558
1904.000000	-0.005569
1903.000000	-0.005591
1902.000000	-0.005618
1901.000000	-0.005643
1900.000000	-0.005656
1899.000000	-0.005654
1898.000000	-0.005641
1897.000000	-0.005620
1896.000000	-0.005597
1895.000000	-0.005583
1894.000000	-0.005594
1893.000000	-0.005622
1892.000000	-0.005648
1891.000000	-0.005658
1890.000000	-0.005658
1889.000000	-0.005655
1888.000000	-0.005647
1887.000000	-0.005635
1886.000000	-0.005626
1885.000000	-0.005624
1884.000000	-0.005625
1883.000000	-0.005629
1882.000000	-0.005643
1881.000000	-0.005659
1880.000000	-0.005661
1879.000000	-0.005640
1878.000000	-0.005612
1877.000000	-0.005594
1876.000000	-0.005594
1875.000000	-0.005605
1874.000000	-0.005624
1873.000000	-0.005650
1872.000000	-0.005674
1871.000000	-0.005690
1870.000000	-0.005696
1869.000000	-0.005696
1868.000000	-0.005688
1867.000000	-0.005670
1866.000000	-0.005647
1865.000000	-0.005628
1864.000000	-0.005619
1863.000000	-0.005622
1862.000000	-0.005640
1861.000000	-0.005662
1860.000000	-0.005664
1859.000000	-0.005645
1858.000000	-0.005625
1857.000000	-0.005625
1856.000000	-0.005638
1855.000000	-0.005652
1854.000000	-0.005663
1853.000000	-0.005672
1852.000000	-0.005680
1851.000000	-0.005689
1850.000000	-0.005697
1849.000000	-0.005699
1848.000000	-0.005691
1847.000000	-0.005680
1846.000000	-0.005673
1845.000000	-0.005668
1844.000000	-0.005661
1843.000000	-0.005659
1842.000000	-0.005670
1841.000000	-0.005686
1840.000000	-0.005692
1839.000000	-0.005684
1838.000000	-0.005673
1837.000000	-0.005667
1836.000000	-0.005652
1835.000000	-0.005618
1834.000000	-0.005577
1833.000000	-0.005554
1832.000000	-0.005566
1831.000000	-0.005605
1830.000000	-0.005644
1829.000000	-0.005664
1828.000000	-0.005666
1827.000000	-0.005666
1826.000000	-0.005670
1825.000000	-0.005684
1824.000000	-0.005713
1823.000000	-0.005755
1822.000000	-0.005798
1821.000000	-0.005830
1820.000000	-0.005846
1819.000000	-0.005859
1818.000000	-0.005885
1817.000000	-0.005925
1816.000000	-0.005960
1815.000000	-0.005968
1814.000000	-0.005957
1813.000000	-0.005947
1812.000000	-0.005955
1811.000000	-0.005975
1810.000000	-0.006003
1809.000000	-0.006035
1808.000000	-0.006061
1807.000000	-0.006074
1806.000000	-0.006082
1805.000000	-0.006092
1804.000000	-0.006096
1803.000000	-0.006085
1802.000000	-0.006069
1801.000000	-0.006066
1800.000000	-0.006076
1799.000000	-0.006084
1798.000000	-0.006088
1797.000000	-0.006100
1796.000000	-0.006122
1795.000000	-0.006148
1794.000000	-0.006166
1793.000000	-0.006170
1792.000000	-0.006176
1791.000000	-0.006198
1790.000000	-0.006234
1789.000000	-0.006266
1788.000000	-0.006276
1787.000000	-0.006270
1786.000000	-0.006271
1785.000000	-0.006287
1784.000000	-0.006305
1783.000000	-0.006324
1782.000000	-0.006361
1781.000000	-0.006411
1780.000000	-0.006448
1779.000000	-0.006444
1778.000000	-0.006410
1777.000000	-0.006368
1776.000000	-0.006336
1775.000000	-0.006325
1774.000000	-0.006323
1773.000000	-0.006307
1772.000000	-0.006274
1771.000000	-0.006243
1770.000000	-0.006225
1769.000000	-0.006223
1768.000000	-0.006225
1767.000000	-0.006214
1766.000000	-0.006189
1765.000000	-0.006168
1764.000000	-0.006166
1763.000000	-0.006171
1762.000000	-0.006154
1761.000000	-0.006100
1760.000000	-0.006025
1759.000000	-0.005949
1758.000000	-0.005871
1757.000000	-0.005777
1756.000000	-0.005678
1755.000000	-0.005596
1754.000000	-0.005534
1753.000000	-0.005478
1752.000000	-0.005422
1751.000000	-0.005369
1750.000000	-0.005320
1749.000000	-0.005282
1748.000000	-0.005270
1747.000000	-0.005285
1746.000000	-0.005301
1745.000000	-0.005298
1744.000000	-0.005296
1743.000000	-0.005307
1742.000000	-0.005313
1741.000000	-0.005301
1740.000000	-0.005291
1739.000000	-0.005312
1738.000000	-0.005347
1737.000000	-0.005369
1736.000000	-0.005382
1735.000000	-0.005408
1734.000000	-0.005467
1733.000000	-0.005510
1732.000000	-0.005509
1731.000000	-0.005506
1730.000000	-0.005534
1729.000000	-0.005572
1728.000000	-0.005597
1727.000000	-0.005607
1726.000000	-0.005609
1725.000000	-0.005603
1724.000000	-0.005594
1723.000000	-0.005585
1722.000000	-0.005566
1721.000000	-0.005522
1720.000000	-0.005451
1719.000000	-0.005375
1718.000000	-0.005338
1717.000000	-0.005344
1716.000000	-0.005336
1715.000000	-0.005298
1714.000000	-0.005268
1713.000000	-0.005249
1712.000000	-0.005216
1711.000000	-0.005172
1710.000000	-0.005138
1709.000000	-0.005108
1708.000000	-0.005066
1707.000000	-0.005015
1706.000000	-0.004971
1705.000000	-0.004918
1704.000000	-0.004821
1703.000000	-0.004697
1702.000000	-0.004578
1701.000000	-0.004464
1700.000000	-0.004346
1699.000000	-0.004200
1698.000000	-0.004065
1697.000000	-0.003966
1696.000000	-0.003852
1695.000000	-0.003679
1694.000000	-0.003471
1693.000000	-0.003277
1692.000000	-0.003103
1691.000000	-0.002933
1690.000000	-0.002760
1689.000000	-0.002588
1688.000000	-0.002433
1687.000000	-0.002313
1686.000000	-0.002207
1685.000000	-0.002050
1684.000000	-0.001830
1683.000000	-0.001615
1682.000000	-0.001446
1681.000000	-0.001291
1680.000000	-0.001128
1679.000000	-0.000967
1678.000000	-0.000826
1677.000000	-0.000691
1676.000000	-0.000543
1675.000000	-0.000397
1674.000000	-0.000273
1673.000000	-0.000181
1672.000000	-0.000137
1671.000000	-0.000143
1670.000000	-0.000165
1669.000000	-0.000136
1668.000000	-0.000036
1667.000000	0.000087
1666.000000	0.000209
1665.000000	0.000359
1664.000000	0.000581
1663.000000	0.000877
1662.000000	0.001208
1661.000000	0.001555
1660.000000	0.001914
1659.000000	0.002271
1658.000000	0.002614
1657.000000	0.002932
1656.000000	0.003213
1655.000000	0.003494
1654.000000	0.003903
1653.000000	0.004462
1652.000000	0.004972
1651.000000	0.005276
1650.000000	0.005411
1649.000000	0.005464
1648.000000	0.005540
1647.000000	0.005676
1646.000000	0.005838
1645.000000	0.005973
1644.000000	0.006061
1643.000000	0.006099
1642.000000	0.006099
1641.000000	0.006094
1640.000000	0.006105
1639.000000	0.006118
1638.000000	0.006107
1637.000000	0.006088
1636.000000	0.006091
1635.000000	0.006096
1634.000000	0.006064
1633.000000	0.005980
1632.000000	0.005859
1631.000000	0.005705
1630.000000	0.005500
1629.000000	0.005236
1628.000000	0.004950
1627.000000	0.004682
1626.000000	0.004427
1625.000000	0.004157
1624.000000	0.003851
1623.000000	0.003528
1622.000000	0.003239
1621.000000	0.003015
1620.000000	0.002825
1619.000000	0.002626
1618.000000	0.002400
1617.000000	0.002168
1616.000000	0.001971
1615.000000	0.001802
1614.000000	0.001620
1613.000000	0.001408
1612.000000	0.001192
1611.000000	0.000992
1610.000000	0.000797
1609.000000	0.000585
1608.000000	0.000362
1607.000000	0.000159
1606.000000	0.000002
1605.000000	-0.000114
1604.000000	-0.000228
1603.000000	-0.000364
1602.000000	-0.000510
1601.000000	-0.000644
1600.000000	-0.000767
1599.000000	-0.000894
1598.000000	-0.001031
1597.000000	-0.001175
1596.000000	-0.001320
1595.000000	-0.001465
1594.000000	-0.001611
1593.000000	-0.001751
1592.000000	-0.001884
1591.000000	-0.002009
1590.000000	-0.002131
1589.000000	-0.002253
1588.000000	-0.002381
1587.000000	-0.002512
1586.000000	-0.002627
1585.000000	-0.002705
1584.000000	-0.002754
1583.000000	-0.002813
1582.000000	-0.002894
1581.000000	-0.002965
1580.000000	-0.003006
1579.000000	-0.003039
1578.000000	-0.003090
1577.000000	-0.003162
1576.000000	-0.003232
1575.000000	-0.003275
1574.000000	-0.003302
1573.000000	-0.003338
1572.000000	-0.003394
1571.000000	-0.003450
1570.000000	-0.003481
1569.000000	-0.003475
1568.000000	-0.003459
1567.000000	-0.003469
1566.000000	-0.003512
1565.000000	-0.003561
1564.000000	-0.003598
1563.000000	-0.003624
1562.000000	-0.003652
1561.000000	-0.003683
1560.000000	-0.003721
1559.000000	-0.003802
1558.000000	-0.003866
1557.000000	-0.003855
1556.000000	-0.003820
1555.000000	-0.003818
1554.000000	-0.003835
1553.000000	-0.003863
1552.000000	-0.003903
1551.000000	-0.003954
1550.000000	-0.003998
1549.000000	-0.004015
1548.000000	-0.003996
1547.000000	-0.003959
1546.000000	-0.003924
1545.000000	-0.003907
1544.000000	-0.003906
1543.000000	-0.003891
1542.000000	-0.003838
1541.000000	-0.003773
1540.000000	-0.003765
1539.000000	-0.003838
1538.000000	-0.003918
1537.000000	-0.003953
1536.000000	-0.003953
1535.000000	-0.003938
1534.000000	-0.003933
1533.000000	-0.003955
1532.000000	-0.003983
1531.000000	-0.003986
1530.000000	-0.003971
1529.000000	-0.003953
1528.000000	-0.003943
1527.000000	-0.003955
1526.000000	-0.003997
1525.000000	-0.004053
1524.000000	-0.004092
1523.000000	-0.004102
1522.000000	-0.004104
1521.000000	-0.004131
1520.000000	-0.004169
1519.000000	-0.004193
1518.000000	-0.004193
1517.000000	-0.004170
1516.000000	-0.004134
1515.000000	-0.004104
1514.000000	-0.004109
1513.000000	-0.004163
1512.000000	-0.004234
1511.000000	-0.004274
1510.000000	-0.004280
1509.000000	-0.004286
1508.000000	-0.004306
1507.000000	-0.004299
1506.000000	-0.004241
1505.000000	-0.004180
1504.000000	-0.004147
1503.000000	-0.004119
1502.000000	-0.004063
1501.000000	-0.003977
1500.000000	-0.003875
1499.000000	-0.003749
1498.000000	-0.003559
1497.000000	-0.003303
1496.000000	-0.003020
1495.000000	-0.002758
1494.000000	-0.002553
1493.000000	-0.002410
1492.000000	-0.002305
1491.000000	-0.002201
1490.000000	-0.002103
1489.000000	-0.002062
1488.000000	-0.002082
1487.000000	-0.002110
1486.000000	-0.002123
1485.000000	-0.002140
1484.000000	-0.002190
1483.000000	-0.002288
1482.000000	-0.002415
1481.000000	-0.002530
1480.000000	-0.002607
1479.000000	-0.002660
1478.000000	-0.002717
1477.000000	-0.002783
1476.000000	-0.002815
1475.000000	-0.002785
1474.000000	-0.002735
1473.000000	-0.002742
1472.000000	-0.002834
1471.000000	-0.002943
1470.000000	-0.003027
1469.000000	-0.003109
1468.000000	-0.003203
1467.000000	-0.003271
1466.000000	-0.003266
1465.000000	-0.003204
1464.000000	-0.003188
1463.000000	-0.003289
1462.000000	-0.003483
1461.000000	-0.003699
1460.000000	-0.003883
1459.000000	-0.004026
1458.000000	-0.004169
1457.000000	-0.004348
1456.000000	-0.004515
1455.000000	-0.004625
1454.000000	-0.004710
1453.000000	-0.004799
1452.000000	-0.004875
1451.000000	-0.004909
1450.000000	-0.004919
1449.000000	-0.004968
1448.000000	-0.005086
1447.000000	-0.005229
1446.000000	-0.005333
1445.000000	-0.005379
1444.000000	-0.005400
1443.000000	-0.005415
1442.000000	-0.005416
1441.000000	-0.005379
1440.000000	-0.005296
1439.000000	-0.005182
1438.000000	-0.005069
1437.000000	-0.004992
1436.000000	-0.004953
1435.000000	-0.004909
1434.000000	-0.004850
1433.000000	-0.004800
1432.000000	-0.004769
1431.000000	-0.004736
1430.000000	-0.004674
1429.000000	-0.004576
1428.000000	-0.004457
1427.000000	-0.004335
1426.000000	-0.004218
1425.000000	-0.004095
1424.000000	-0.003962
1423.000000	-0.003832
1422.000000	-0.003734
1421.000000	-0.003701
1420.000000	-0.003741
1419.000000	-0.003796
1418.000000	-0.003780
1417.000000	-0.003700
1416.000000	-0.003615
1415.000000	-0.003537
1414.000000	-0.003437
1413.000000	-0.003311
1412.000000	-0.003195
1411.000000	-0.003114
1410.000000	-0.003044
1409.000000	-0.002951
1408.000000	-0.002831
1407.000000	-0.002712
1406.000000	-0.002616
1405.000000	-0.002533
1404.000000	-0.002428
1403.000000	-0.002281
1402.000000	-0.002108
1401.000000	-0.001944
1400.000000	-0.001807
1399.000000	-0.001674
1398.000000	-0.001495
1397.000000	-0.001256
1396.000000	-0.000991
1395.000000	-0.000746
1394.000000	-0.000521
1393.000000	-0.000289
1392.000000	-0.000049
1391.000000	0.000171
1390.000000	0.000356
1389.000000	0.000516
1388.000000	0.000657
1387.000000	0.000758
1386.000000	0.000787
1385.000000	0.000732
1384.000000	0.000591
1383.000000	0.000365
1382.000000	0.000052
1381.000000	-0.000353
1380.000000	-0.000844
1379.000000	-0.001370
1378.000000	-0.001839
1377.000000	-0.002167
1376.000000	-0.002312
1375.000000	-0.002251
1374.000000	-0.001977
1373.000000	-0.001528
1372.000000	-0.000997
1371.000000	-0.000482
1370.000000	-0.000055
1369.000000	0.000252
1368.000000	0.000454
1367.000000	0.000592
1366.000000	0.000687
1365.000000	0.000716
1364.000000	0.000643
1363.000000	0.000480
1362.000000	0.000294
1361.000000	0.000128
1360.000000	-0.000047
1359.000000	-0.000273
1358.000000	-0.000532
1357.000000	-0.000766
1356.000000	-0.000952
1355.000000	-0.001118
1354.000000	-0.001298
1353.000000	-0.001474
1352.000000	-0.001598
1351.000000	-0.001654
1350.000000	-0.001686
1349.000000	-0.001752
1348.000000	-0.001864
1347.000000	-0.001975
1346.000000	-0.002040
1345.000000	-0.002069
1344.000000	-0.002110
1343.000000	-0.002186
1342.000000	-0.002270
1341.000000	-0.002321
1340.000000	-0.002341
1339.000000	-0.002375
1338.000000	-0.002450
1337.000000	-0.002546
1336.000000	-0.002628
1335.000000	-0.002685
1334.000000	-0.002736
1333.000000	-0.002808
1332.000000	-0.002910
1331.000000	-0.003027
1330.000000	-0.003143
1329.000000	-0.003255
1328.000000	-0.003383
1327.000000	-0.003530
1326.000000	-0.003675
1325.000000	-0.003790
1324.000000	-0.003880
1323.000000	-0.003976
1322.000000	-0.004102
1321.000000	-0.004249
1320.000000	-0.004392
1319.000000	-0.004527
1318.000000	-0.004666
1317.000000	-0.004813
1316.000000	-0.004944
1315.000000	-0.005027
1314.000000	-0.005063
1313.000000	-0.005087
1312.000000	-0.005132
1311.000000	-0.005193
1310.000000	-0.005246
1309.000000	-0.005286
1308.000000	-0.005339
1307.000000	-0.005434
1306.000000	-0.005560
1305.000000	-0.005679
1304.000000	-0.005768
1303.000000	-0.005847
1302.000000	-0.005952
1301.000000	-0.006084
1300.000000	-0.006210
1299.000000	-0.006308
1298.000000	-0.006404
1297.000000	-0.006536
1296.000000	-0.006699
1295.000000	-0.006843
1294.000000	-0.006937
1293.000000	-0.007005
1292.000000	-0.007095
1291.000000	-0.007221
1290.000000	-0.007350
1289.000000	-0.007445
1288.000000	-0.007506
1287.000000	-0.007569
1286.000000	-0.007655
1285.000000	-0.007745
1284.000000	-0.007799
1283.000000	-0.007812
1282.000000	-0.007841
1281.000000	-0.007943
1280.000000	-0.008105
1279.000000	-0.008253
1278.000000	-0.008333
1277.000000	-0.008371
1276.000000	-0.008423
1275.000000	-0.008514
1274.000000	-0.008625
1273.000000	-0.008738
1272.000000	-0.008863
1271.000000	-0.009017
1270.000000	-0.009205
1269.000000	-0.009409
1268.000000	-0.009601
1267.000000	-0.009771
1266.000000	-0.009935
1265.000000	-0.010110
1264.000000	-0.010284
1263.000000	-0.010432
1262.000000	-0.010566
1261.000000	-0.010740
1260.000000	-0.010977
1259.000000	-0.011232
1258.000000	-0.011443
1257.000000	-0.011615
1256.000000	-0.011813
1255.000000	-0.012081
1254.000000	-0.012395
1253.000000	-0.012709
1252.000000	-0.013009
1251.000000	-0.013326
1250.000000	-0.013697
1249.000000	-0.014124
1248.000000	-0.014574
1247.000000	-0.015022
1246.000000	-0.015479
1245.000000	-0.015975
1244.000000	-0.016491
1243.000000	-0.016952
1242.000000	-0.017310
1241.000000	-0.017589
1240.000000	-0.017850
1239.000000	-0.018113
1238.000000	-0.018346
1237.000000	-0.018522
1236.000000	-0.018651
1235.000000	-0.018759
1234.000000	-0.018852
1233.000000	-0.018903
1232.000000	-0.018879
1231.000000	-0.018784
1230.000000	-0.018669
1229.000000	-0.018586
1228.000000	-0.018541
1227.000000	-0.018495
1226.000000	-0.018430
1225.000000	-0.018381
1224.000000	-0.018386
1223.000000	-0.018432
1222.000000	-0.018467
1221.000000	-0.018460
1220.000000	-0.018440
1219.000000	-0.018457
1218.000000	-0.018532
1217.000000	-0.018635
1216.000000	-0.018719
1215.000000	-0.018771
1214.000000	-0.018819
1213.000000	-0.018882
1212.000000	-0.018942
1211.000000	-0.018972
1210.000000	-0.018987
1209.000000	-0.019034
1208.000000	-0.019125
1207.000000	-0.019208
1206.000000	-0.019234
1205.000000	-0.019215
1204.000000	-0.019204
1203.000000	-0.019229
1202.000000	-0.019270
1201.000000	-0.019298
1200.000000	-0.019316
1199.000000	-0.019363
1198.000000	-0.019464
1197.000000	-0.019581
1196.000000	-0.019619
1195.000000	-0.019509
1194.000000	-0.019274
1193.000000	-0.018998
1192.000000	-0.018730
1191.000000	-0.018458
1190.000000	-0.018173
1189.000000	-0.017916
1188.000000	-0.017744
1187.000000	-0.017667
1186.000000	-0.017638
1185.000000	-0.017602
1184.000000	-0.017548
1183.000000	-0.017514
1182.000000	-0.017546
1181.000000	-0.017636
1180.000000	-0.017722
1179.000000	-0.017751
1178.000000	-0.017737
1177.000000	-0.017731
1176.000000	-0.017743
1175.000000	-0.017735
1174.000000	-0.017686
1173.000000	-0.017632
1172.000000	-0.017620
1171.000000	-0.017659
1170.000000	-0.017722
1169.000000	-0.017781
1168.000000	-0.017819
1167.000000	-0.017820
1166.000000	-0.017751
1165.000000	-0.017577
1164.000000	-0.017289
1163.000000	-0.016930
1162.000000	-0.016581
1161.000000	-0.016301
1160.000000	-0.016079
1159.000000	-0.015876
1158.000000	-0.015696
1157.000000	-0.015585
1156.000000	-0.015566
1155.000000	-0.015594
1154.000000	-0.015601
1153.000000	-0.015568
1152.000000	-0.015540
1151.000000	-0.015565
1150.000000	-0.015638
1149.000000	-0.015699
1148.000000	-0.015690
1147.000000	-0.015618
1146.000000	-0.015549
1145.000000	-0.015527
1144.000000	-0.015517
1143.000000	-0.015461
1142.000000	-0.015367
1141.000000	-0.015303
1140.000000	-0.015303
1139.000000	-0.015317
1138.000000	-0.015279
1137.000000	-0.015194
1136.000000	-0.015116
1135.000000	-0.015074
1134.000000	-0.015038
1133.000000	-0.014966
1132.000000	-0.014869
1131.000000	-0.014799
1130.000000	-0.014789
1129.000000	-0.014807
1128.000000	-0.014785
1127.000000	-0.014704
1126.000000	-0.014616
1125.000000	-0.014586
1124.000000	-0.014605
1123.000000	-0.014600
1122.000000	-0.014524
1121.000000	-0.014403
1120.000000	-0.014283
1119.000000	-0.014180
1118.000000	-0.014079
1117.000000	-0.013977
1116.000000	-0.013898
1115.000000	-0.013860
1114.000000	-0.013845
1113.000000	-0.013801
1112.000000	-0.013682
1111.000000	-0.013505
1110.000000	-0.013332
1109.000000	-0.013214
1108.000000	-0.013139
1107.000000	-0.013070
1106.000000	-0.013011
1105.000000	-0.012999
1104.000000	-0.013037
1103.000000	-0.013068
1102.000000	-0.013030
1101.000000	-0.012923
1100.000000	-0.012795
1099.000000	-0.012692
1098.000000	-0.012619
1097.000000	-0.012552
1096.000000	-0.012475
1095.000000	-0.012393
1094.000000	-0.012324
1093.000000	-0.012262
1092.000000	-0.012178
1091.000000	-0.012058
1090.000000	-0.011938
1089.000000	-0.011864
1088.000000	-0.011840
1087.000000	-0.011824
1086.000000	-0.011775
1085.000000	-0.011695
1084.000000	-0.011609
1083.000000	-0.011533
1082.000000	-0.011469
1081.000000	-0.011407
1080.000000	-0.011339
1079.000000	-0.011270
1078.000000	-0.011209
1077.000000	-0.011152
1076.000000	-0.011071
1075.000000	-0.010950
1074.000000	-0.010820
1073.000000	-0.010728
1072.000000	-0.010675
1071.000000	-0.010614
1070.000000	-0.010520
1069.000000	-0.010421
1068.000000	-0.010353
1067.000000	-0.010309
1066.000000	-0.010254
1065.000000	-0.010180
1064.000000	-0.010117
1063.000000	-0.010092
1062.000000	-0.010090
1061.000000	-0.010061
1060.000000	-0.009977
1059.000000	-0.009865
1058.000000	-0.009791
1057.000000	-0.009786
1056.000000	-0.009814
1055.000000	-0.009822
1054.000000	-0.009801
1053.000000	-0.009793
1052.000000	-0.009819
1051.000000	-0.009857
1050.000000	-0.009878
1049.000000	-0.009895
1048.000000	-0.009946
1047.000000	-0.010040
1046.000000	-0.010136
1045.000000	-0.010182
1044.000000	-0.010174
1043.000000	-0.010164
1042.000000	-0.010208
1041.000000	-0.010283
1040.000000	-0.010300
1039.000000	-0.010189
1038.000000	-0.009975
1037.000000	-0.009743
1036.000000	-0.009542
1035.000000	-0.009357
1034.000000	-0.009170
1033.000000	-0.009005
1032.000000	-0.008890
1031.000000	-0.008811
1030.000000	-0.008722
1029.000000	-0.008592
1028.000000	-0.008448
1027.000000	-0.008353
1026.000000	-0.008356
1025.000000	-0.008441
1024.000000	-0.008539
1023.000000	-0.008592
1022.000000	-0.008605
1021.000000	-0.008610
1020.000000	-0.008618
1019.000000	-0.008598
1018.000000	-0.008541
1017.000000	-0.008485
1016.000000	-0.008477
1015.000000	-0.008512
1014.000000	-0.008537
1013.000000	-0.008504
1012.000000	-0.008418
1011.000000	-0.008329
1010.000000	-0.008270
1009.000000	-0.008221
1008.000000	-0.008141
1007.000000	-0.008036
1006.000000	-0.007964
1005.000000	-0.007962
1004.000000	-0.007997
1003.000000	-0.008001
1002.000000	-0.007958
1001.000000	-0.007906
1000.000000	-0.007872
999.000000	-0.007835
998.000000	-0.007751
997.000000	-0.007623
996.000000	-0.007500
995.000000	-0.007436
994.000000	-0.007423
993.000000	-0.007400
992.000000	-0.007320
991.000000	-0.007213
990.000000	-0.007147
989.000000	-0.007142
988.000000	-0.007135
987.000000	-0.007073
986.000000	-0.006994
985.000000	-0.006978
984.000000	-0.007039
983.000000	-0.007103
982.000000	-0.007112
981.000000	-0.007085
980.000000	-0.007086
979.000000	-0.007147
978.000000	-0.007246
977.000000	-0.007346
976.000000	-0.007432
975.000000	-0.007526
974.000000	-0.007657
973.000000	-0.007810
972.000000	-0.007926
971.000000	-0.007968
970.000000	-0.007975
969.000000	-0.008021
968.000000	-0.008121
967.000000	-0.008217
966.000000	-0.008260
965.000000	-0.008276
964.000000	-0.008313
963.000000	-0.008379
962.000000	-0.008437
961.000000	-0.008464
960.000000	-0.008475
959.000000	-0.008508
958.000000	-0.008585
957.000000	-0.008681
956.000000	-0.008742
955.000000	-0.008743
954.000000	-0.008719
953.000000	-0.008724
952.000000	-0.008750
951.000000	-0.008736
950.000000	-0.008660
949.000000	-0.008573
948.000000	-0.008537
947.000000	-0.008550
946.000000	-0.008564
945.000000	-0.008554
944.000000	-0.008543
943.000000	-0.008566
942.000000	-0.008625
941.000000	-0.008683
940.000000	-0.008701
939.000000	-0.008677
938.000000	-0.008654
937.000000	-0.008671
936.000000	-0.008721
935.000000	-0.008760
934.000000	-0.008766
933.000000	-0.008750
932.000000	-0.008711
931.000000	-0.008619
930.000000	-0.008454
929.000000	-0.008254
928.000000	-0.008096
927.000000	-0.008033
926.000000	-0.008071
925.000000	-0.008180
924.000000	-0.008337
923.000000	-0.008545
922.000000	-0.008818
921.000000	-0.009135
920.000000	-0.009428
919.000000	-0.009620
918.000000	-0.009668
917.000000	-0.009561
916.000000	-0.009306
915.000000	-0.008948
914.000000	-0.008586
913.000000	-0.008335
912.000000	-0.008229
911.000000	-0.008205
910.000000	-0.008178
909.000000	-0.008119
908.000000	-0.008061
907.000000	-0.008047
906.000000	-0.008071
905.000000	-0.008074
904.000000	-0.007995
903.000000	-0.007846
902.000000	-0.007714
901.000000	-0.007674
900.000000	-0.007707
899.000000	-0.007737
898.000000	-0.007729
897.000000	-0.007707
896.000000	-0.007694
895.000000	-0.007668
894.000000	-0.007608
893.000000	-0.007535
892.000000	-0.007494
891.000000	-0.007512
890.000000	-0.007569
889.000000	-0.007606
888.000000	-0.007586
887.000000	-0.007541
886.000000	-0.007568
885.000000	-0.007724
884.000000	-0.007956
883.000000	-0.008177
882.000000	-0.008373
881.000000	-0.008596
880.000000	-0.008854
879.000000	-0.009072
878.000000	-0.009188
877.000000	-0.009222
876.000000	-0.009230
875.000000	-0.009232
874.000000	-0.009211
873.000000	-0.009157
872.000000	-0.009086
871.000000	-0.009033
870.000000	-0.009031
869.000000	-0.009075
868.000000	-0.009121
867.000000	-0.009145
866.000000	-0.009194
865.000000	-0.009332
864.000000	-0.009547
863.000000	-0.009774
862.000000	-0.009998
861.000000	-0.010289
860.000000	-0.010722
859.000000	-0.011306
858.000000	-0.012033
857.000000	-0.012962
856.000000	-0.014220
855.000000	-0.015954
854.000000	-0.018264
853.000000	-0.021128
852.000000	-0.024338
851.000000	-0.027497
850.000000	-0.030128
849.000000	-0.031802
848.000000	-0.032221
847.000000	-0.031312
846.000000	-0.029311
845.000000	-0.026654
844.000000	-0.023751
843.000000	-0.020859
842.000000	-0.018124
841.000000	-0.015654
840.000000	-0.013550
839.000000	-0.011900
838.000000	-0.010725
837.000000	-0.009937
836.000000	-0.009375
835.000000	-0.008943
834.000000	-0.008659
833.000000	-0.008553
832.000000	-0.008545
831.000000	-0.008497
830.000000	-0.008367
829.000000	-0.008220
828.000000	-0.008105
827.000000	-0.007997
826.000000	-0.007876
825.000000	-0.007783
824.000000	-0.007772
823.000000	-0.007844
822.000000	-0.007950
821.000000	-0.008021
820.000000	-0.008004
819.000000	-0.007908
818.000000	-0.007825
817.000000	-0.007834
816.000000	-0.007905
815.000000	-0.007947
814.000000	-0.007938
813.000000	-0.007935
812.000000	-0.007960
811.000000	-0.007960
810.000000	-0.007908
809.000000	-0.007849
808.000000	-0.007831
807.000000	-0.007844
806.000000	-0.007864
805.000000	-0.007889
804.000000	-0.007913
803.000000	-0.007918
802.000000	-0.007900
801.000000	-0.007864
800.000000	-0.007794
799.000000	-0.007683
798.000000	-0.007583
797.000000	-0.007566
796.000000	-0.007623
795.000000	-0.007670
794.000000	-0.007677
793.000000	-0.007692
792.000000	-0.007739
791.000000	-0.007770
790.000000	-0.007746
789.000000	-0.007699
788.000000	-0.007675
787.000000	-0.007688
786.000000	-0.007722
785.000000	-0.007753
784.000000	-0.007740
783.000000	-0.007679
782.000000	-0.007638
781.000000	-0.007676
780.000000	-0.007736
779.000000	-0.007716
778.000000	-0.007627
777.000000	-0.007584
776.000000	-0.007624
775.000000	-0.007656
774.000000	-0.007606
773.000000	-0.007516
772.000000	-0.007445
771.000000	-0.007388
770.000000	-0.007319
769.000000	-0.007242
768.000000	-0.007164
767.000000	-0.007078
766.000000	-0.007018
765.000000	-0.007025
764.000000	-0.007060
763.000000	-0.007046
762.000000	-0.006999
761.000000	-0.007023
760.000000	-0.007147
759.000000	-0.007274
758.000000	-0.007333
757.000000	-0.007370
756.000000	-0.007435
755.000000	-0.007483
754.000000	-0.007464
753.000000	-0.007397
752.000000	-0.007325
751.000000	-0.007255
750.000000	-0.007196
749.000000	-0.007161
748.000000	-0.007103
747.000000	-0.006955
746.000000	-0.006745
745.000000	-0.006573
744.000000	-0.006442
743.000000	-0.006246
742.000000	-0.005963
741.000000	-0.005730
740.000000	-0.005654
739.000000	-0.005679
738.000000	-0.005708
737.000000	-0.005722
736.000000	-0.005725
735.000000	-0.005695
734.000000	-0.005667
733.000000	-0.005707
732.000000	-0.005787
731.000000	-0.005813
730.000000	-0.005805
729.000000	-0.005847
728.000000	-0.005907
727.000000	-0.005882
726.000000	-0.005778
725.000000	-0.005714
724.000000	-0.005681
723.000000	-0.005482
722.000000	-0.005025
721.000000	-0.004542
720.000000	-0.004377
719.000000	-0.004614
718.000000	-0.005017
717.000000	-0.005304
716.000000	-0.005352
715.000000	-0.005221
714.000000	-0.005078
713.000000	-0.005030
712.000000	-0.005026
711.000000	-0.004949
710.000000	-0.004800
709.000000	-0.004680
708.000000	-0.004600
707.000000	-0.004495
706.000000	-0.004312
705.000000	-0.004086
704.000000	-0.003907
703.000000	-0.003811
702.000000	-0.003791
701.000000	-0.003826
700.000000	-0.003833
699.000000	-0.003774
698.000000	-0.003700
697.000000	-0.003647
696.000000	-0.003552
695.000000	-0.003295
694.000000	-0.002973
693.000000	-0.002823
692.000000	-0.002826
691.000000	-0.002766
690.000000	-0.002572
689.000000	-0.002421
688.000000	-0.002418
687.000000	-0.002365
686.000000	-0.002141
685.000000	-0.001930
684.000000	-0.001877
683.000000	-0.001927
682.000000	-0.002052
681.000000	-0.002294
680.000000	-0.002497
679.000000	-0.002424
678.000000	-0.002230
677.000000	-0.002199
676.000000	-0.002278
675.000000	-0.002293
674.000000	-0.002335
673.000000	-0.002497
672.000000	-0.002551
671.000000	-0.002450
670.000000	-0.003486
669.000000	-0.007383
668.000000	-0.010556
667.000000	-0.008909
666.000000	-0.006335
665.000000	-0.004341
664.000000	-0.002186
663.000000	-0.000181
662.000000	0.001154
661.000000	0.001881
660.000000	0.002303
659.000000	0.002463
658.000000	0.002369
657.000000	0.002266
656.000000	0.002176
655.000000	0.001748
654.000000	0.001010
653.000000	0.000480
652.000000	0.000289
651.000000	0.000076
650.000000	-0.000254
649.000000	-0.000362
648.000000	-0.000283
647.000000	-0.000500
646.000000	-0.001004
645.000000	-0.001270
644.000000	-0.001116
643.000000	-0.000883
642.000000	-0.000814
641.000000	-0.000745
640.000000	-0.000554
639.000000	-0.000402
638.000000	-0.000336
637.000000	-0.000197
636.000000	-0.000082
635.000000	-0.000243
634.000000	-0.000556
633.000000	-0.000646
632.000000	-0.000501
631.000000	-0.000464
630.000000	-0.000606
629.000000	-0.000605
628.000000	-0.000351
627.000000	-0.000135
626.000000	-0.000073
625.000000	0.000027
624.000000	0.000232
623.000000	0.000429
622.000000	0.000667
621.000000	0.001008
620.000000	0.001146
619.000000	0.000758
618.000000	0.000177
617.000000	0.000065
616.000000	0.000422
615.000000	0.000636
614.000000	0.000470
613.000000	0.000261
612.000000	0.000178
611.000000	-0.000024
610.000000	-0.000435
609.000000	-0.000716
608.000000	-0.000626
607.000000	-0.000421
606.000000	-0.000436
605.000000	-0.000653
604.000000	-0.000806
603.000000	-0.000714
602.000000	-0.000410
601.000000	-0.000049
600.000000	0.000202
