# Supplementary material for: Real-time monitoring of the reversible capture and release of CO2 on anthraquinone and riboflavin-modified graphitic electrodes using ATR-SEIRAS
Source: Chem Sci. 2025 Nov 4;16(48):23189–202. doi: 10.1039/d5sc05427c (PMC12584010; doi:10.1039/d5sc05427c)
Supplement: SC-016-D5SC05427C-s001 [file SC-016-D5SC05427C-s001.zip › Data Folders/Main Figures/Figure3/3a/059.ASC]

PE IR       SUBTECH     SPECTRUM    ASCII       PEDS        4.00        
   -1
059.ASC
24/06/26
16:04:40.00
24/06/26
16:04:40.00
Administrator

600.000000
#HDR
-1
-1
#GR
Wavenumber
A
1.0
0.0
4000.000000
-1.000000
3401
8
0.030664
-0.032203
#DATA
4000.000000	-0.003641
3999.000000	-0.003638
3998.000000	-0.003639
3997.000000	-0.003640
3996.000000	-0.003635
3995.000000	-0.003618
3994.000000	-0.003596
3993.000000	-0.003576
3992.000000	-0.003567
3991.000000	-0.003564
3990.000000	-0.003559
3989.000000	-0.003551
3988.000000	-0.003540
3987.000000	-0.003523
3986.000000	-0.003493
3985.000000	-0.003449
3984.000000	-0.003406
3983.000000	-0.003386
3982.000000	-0.003399
3981.000000	-0.003432
3980.000000	-0.003463
3979.000000	-0.003473
3978.000000	-0.003460
3977.000000	-0.003434
3976.000000	-0.003409
3975.000000	-0.003389
3974.000000	-0.003373
3973.000000	-0.003356
3972.000000	-0.003337
3971.000000	-0.003318
3970.000000	-0.003302
3969.000000	-0.003298
3968.000000	-0.003317
3967.000000	-0.003363
3966.000000	-0.003431
3965.000000	-0.003504
3964.000000	-0.003567
3963.000000	-0.003615
3962.000000	-0.003648
3961.000000	-0.003665
3960.000000	-0.003659
3959.000000	-0.003627
3958.000000	-0.003585
3957.000000	-0.003557
3956.000000	-0.003559
3955.000000	-0.003589
3954.000000	-0.003632
3953.000000	-0.003669
3952.000000	-0.003692
3951.000000	-0.003703
3950.000000	-0.003706
3949.000000	-0.003705
3948.000000	-0.003700
3947.000000	-0.003692
3946.000000	-0.003690
3945.000000	-0.003699
3944.000000	-0.003715
3943.000000	-0.003729
3942.000000	-0.003733
3941.000000	-0.003731
3940.000000	-0.003733
3939.000000	-0.003746
3938.000000	-0.003762
3937.000000	-0.003770
3936.000000	-0.003767
3935.000000	-0.003756
3934.000000	-0.003747
3933.000000	-0.003747
3932.000000	-0.003761
3931.000000	-0.003782
3930.000000	-0.003795
3929.000000	-0.003793
3928.000000	-0.003783
3927.000000	-0.003784
3926.000000	-0.003798
3925.000000	-0.003811
3924.000000	-0.003810
3923.000000	-0.003797
3922.000000	-0.003779
3921.000000	-0.003757
3920.000000	-0.003726
3919.000000	-0.003692
3918.000000	-0.003665
3917.000000	-0.003654
3916.000000	-0.003663
3915.000000	-0.003685
3914.000000	-0.003712
3913.000000	-0.003736
3912.000000	-0.003753
3911.000000	-0.003767
3910.000000	-0.003776
3909.000000	-0.003776
3908.000000	-0.003764
3907.000000	-0.003740
3906.000000	-0.003700
3905.000000	-0.003637
3904.000000	-0.003562
3903.000000	-0.003506
3902.000000	-0.003502
3901.000000	-0.003543
3900.000000	-0.003598
3899.000000	-0.003636
3898.000000	-0.003659
3897.000000	-0.003680
3896.000000	-0.003704
3895.000000	-0.003733
3894.000000	-0.003772
3893.000000	-0.003823
3892.000000	-0.003854
3891.000000	-0.003824
3890.000000	-0.003740
3889.000000	-0.003663
3888.000000	-0.003640
3887.000000	-0.003658
3886.000000	-0.003672
3885.000000	-0.003673
3884.000000	-0.003696
3883.000000	-0.003772
3882.000000	-0.003880
3881.000000	-0.003952
3880.000000	-0.003938
3879.000000	-0.003855
3878.000000	-0.003778
3877.000000	-0.003767
3876.000000	-0.003810
3875.000000	-0.003839
3874.000000	-0.003800
3873.000000	-0.003713
3872.000000	-0.003645
3871.000000	-0.003619
3870.000000	-0.003603
3869.000000	-0.003576
3868.000000	-0.003562
3867.000000	-0.003593
3866.000000	-0.003655
3865.000000	-0.003719
3864.000000	-0.003776
3863.000000	-0.003818
3862.000000	-0.003835
3861.000000	-0.003822
3860.000000	-0.003782
3859.000000	-0.003707
3858.000000	-0.003593
3857.000000	-0.003465
3856.000000	-0.003382
3855.000000	-0.003371
3854.000000	-0.003377
3853.000000	-0.003335
3852.000000	-0.003292
3851.000000	-0.003331
3850.000000	-0.003456
3849.000000	-0.003610
3848.000000	-0.003745
3847.000000	-0.003846
3846.000000	-0.003907
3845.000000	-0.003932
3844.000000	-0.003918
3843.000000	-0.003864
3842.000000	-0.003789
3841.000000	-0.003722
3840.000000	-0.003680
3839.000000	-0.003662
3838.000000	-0.003651
3837.000000	-0.003637
3836.000000	-0.003627
3835.000000	-0.003639
3834.000000	-0.003675
3833.000000	-0.003715
3832.000000	-0.003731
3831.000000	-0.003722
3830.000000	-0.003718
3829.000000	-0.003751
3828.000000	-0.003812
3827.000000	-0.003855
3826.000000	-0.003839
3825.000000	-0.003781
3824.000000	-0.003735
3823.000000	-0.003725
3822.000000	-0.003713
3821.000000	-0.003656
3820.000000	-0.003572
3819.000000	-0.003533
3818.000000	-0.003573
3817.000000	-0.003644
3816.000000	-0.003677
3815.000000	-0.003673
3814.000000	-0.003687
3813.000000	-0.003734
3812.000000	-0.003771
3811.000000	-0.003768
3810.000000	-0.003742
3809.000000	-0.003727
3808.000000	-0.003722
3807.000000	-0.003685
3806.000000	-0.003600
3805.000000	-0.003511
3804.000000	-0.003470
3803.000000	-0.003482
3802.000000	-0.003514
3801.000000	-0.003547
3800.000000	-0.003601
3799.000000	-0.003706
3798.000000	-0.003839
3797.000000	-0.003933
3796.000000	-0.003947
3795.000000	-0.003906
3794.000000	-0.003864
3793.000000	-0.003851
3792.000000	-0.003856
3791.000000	-0.003859
3790.000000	-0.003848
3789.000000	-0.003830
3788.000000	-0.003825
3787.000000	-0.003848
3786.000000	-0.003893
3785.000000	-0.003927
3784.000000	-0.003923
3783.000000	-0.003887
3782.000000	-0.003856
3781.000000	-0.003851
3780.000000	-0.003866
3779.000000	-0.003878
3778.000000	-0.003876
3777.000000	-0.003866
3776.000000	-0.003848
3775.000000	-0.003811
3774.000000	-0.003762
3773.000000	-0.003727
3772.000000	-0.003724
3771.000000	-0.003738
3770.000000	-0.003739
3769.000000	-0.003724
3768.000000	-0.003723
3767.000000	-0.003753
3766.000000	-0.003793
3765.000000	-0.003813
3764.000000	-0.003815
3763.000000	-0.003828
3762.000000	-0.003861
3761.000000	-0.003893
3760.000000	-0.003902
3759.000000	-0.003881
3758.000000	-0.003829
3757.000000	-0.003739
3756.000000	-0.003622
3755.000000	-0.003496
3754.000000	-0.003372
3753.000000	-0.003255
3752.000000	-0.003159
3751.000000	-0.003085
3750.000000	-0.003008
3749.000000	-0.002923
3748.000000	-0.002872
3747.000000	-0.002887
3746.000000	-0.002909
3745.000000	-0.002841
3744.000000	-0.002713
3743.000000	-0.002668
3742.000000	-0.002744
3741.000000	-0.002830
3740.000000	-0.002813
3739.000000	-0.002681
3738.000000	-0.002503
3737.000000	-0.002387
3736.000000	-0.002465
3735.000000	-0.002787
3734.000000	-0.003175
3733.000000	-0.003339
3732.000000	-0.003147
3731.000000	-0.002716
3730.000000	-0.002263
3729.000000	-0.001919
3728.000000	-0.001714
3727.000000	-0.001641
3726.000000	-0.001680
3725.000000	-0.001787
3724.000000	-0.001926
3723.000000	-0.002085
3722.000000	-0.002273
3721.000000	-0.002497
3720.000000	-0.002739
3719.000000	-0.002949
3718.000000	-0.003075
3717.000000	-0.003103
3716.000000	-0.003082
3715.000000	-0.003047
3714.000000	-0.002937
3713.000000	-0.002652
3712.000000	-0.002226
3711.000000	-0.001881
3710.000000	-0.001778
3709.000000	-0.001882
3708.000000	-0.002050
3707.000000	-0.002166
3706.000000	-0.002200
3705.000000	-0.002196
3704.000000	-0.002217
3703.000000	-0.002270
3702.000000	-0.002295
3701.000000	-0.002238
3700.000000	-0.002131
3699.000000	-0.002051
3698.000000	-0.002048
3697.000000	-0.002097
3696.000000	-0.002147
3695.000000	-0.002153
3694.000000	-0.002124
3693.000000	-0.002133
3692.000000	-0.002281
3691.000000	-0.002612
3690.000000	-0.002988
3689.000000	-0.003168
3688.000000	-0.003054
3687.000000	-0.002802
3686.000000	-0.002612
3685.000000	-0.002543
3684.000000	-0.002540
3683.000000	-0.002531
3682.000000	-0.002497
3681.000000	-0.002442
3680.000000	-0.002360
3679.000000	-0.002253
3678.000000	-0.002155
3677.000000	-0.002097
3676.000000	-0.002079
3675.000000	-0.002064
3674.000000	-0.002034
3673.000000	-0.002024
3672.000000	-0.002051
3671.000000	-0.002088
3670.000000	-0.002106
3669.000000	-0.002114
3668.000000	-0.002139
3667.000000	-0.002195
3666.000000	-0.002260
3665.000000	-0.002301
3664.000000	-0.002298
3663.000000	-0.002252
3662.000000	-0.002171
3661.000000	-0.002067
3660.000000	-0.001960
3659.000000	-0.001873
3658.000000	-0.001813
3657.000000	-0.001762
3656.000000	-0.001701
3655.000000	-0.001636
3654.000000	-0.001598
3653.000000	-0.001603
3652.000000	-0.001630
3651.000000	-0.001637
3650.000000	-0.001595
3649.000000	-0.001517
3648.000000	-0.001449
3647.000000	-0.001426
3646.000000	-0.001440
3645.000000	-0.001465
3644.000000	-0.001477
3643.000000	-0.001460
3642.000000	-0.001415
3641.000000	-0.001354
3640.000000	-0.001292
3639.000000	-0.001226
3638.000000	-0.001146
3637.000000	-0.001040
3636.000000	-0.000910
3635.000000	-0.000764
3634.000000	-0.000618
3633.000000	-0.000489
3632.000000	-0.000380
3631.000000	-0.000271
3630.000000	-0.000137
3629.000000	-0.000019
3628.000000	0.000007
3627.000000	-0.000073
3626.000000	-0.000214
3625.000000	-0.000370
3624.000000	-0.000550
3623.000000	-0.000814
3622.000000	-0.001193
3621.000000	-0.001600
3620.000000	-0.001829
3619.000000	-0.001738
3618.000000	-0.001416
3617.000000	-0.001094
3616.000000	-0.000934
3615.000000	-0.000942
3614.000000	-0.001021
3613.000000	-0.001068
3612.000000	-0.001041
3611.000000	-0.000954
3610.000000	-0.000817
3609.000000	-0.000662
3608.000000	-0.000570
3607.000000	-0.000606
3606.000000	-0.000743
3605.000000	-0.000890
3604.000000	-0.000971
3603.000000	-0.000961
3602.000000	-0.000899
3601.000000	-0.000862
3600.000000	-0.000909
3599.000000	-0.001023
3598.000000	-0.001122
3597.000000	-0.001128
3596.000000	-0.001033
3595.000000	-0.000900
3594.000000	-0.000812
3593.000000	-0.000812
3592.000000	-0.000890
3591.000000	-0.001032
3590.000000	-0.001223
3589.000000	-0.001436
3588.000000	-0.001614
3587.000000	-0.001709
3586.000000	-0.001735
3585.000000	-0.001746
3584.000000	-0.001778
3583.000000	-0.001826
3582.000000	-0.001880
3581.000000	-0.001940
3580.000000	-0.002010
3579.000000	-0.002084
3578.000000	-0.002147
3577.000000	-0.002188
3576.000000	-0.002204
3575.000000	-0.002199
3574.000000	-0.002185
3573.000000	-0.002174
3572.000000	-0.002169
3571.000000	-0.002167
3570.000000	-0.002166
3569.000000	-0.002168
3568.000000	-0.002184
3567.000000	-0.002218
3566.000000	-0.002257
3565.000000	-0.002292
3564.000000	-0.002326
3563.000000	-0.002363
3562.000000	-0.002394
3561.000000	-0.002407
3560.000000	-0.002403
3559.000000	-0.002389
3558.000000	-0.002374
3557.000000	-0.002358
3556.000000	-0.002345
3555.000000	-0.002346
3554.000000	-0.002371
3553.000000	-0.002415
3552.000000	-0.002461
3551.000000	-0.002494
3550.000000	-0.002509
3549.000000	-0.002504
3548.000000	-0.002480
3547.000000	-0.002449
3546.000000	-0.002430
3545.000000	-0.002432
3544.000000	-0.002444
3543.000000	-0.002453
3542.000000	-0.002457
3541.000000	-0.002467
3540.000000	-0.002485
3539.000000	-0.002513
3538.000000	-0.002545
3537.000000	-0.002576
3536.000000	-0.002600
3535.000000	-0.002611
3534.000000	-0.002610
3533.000000	-0.002603
3532.000000	-0.002597
3531.000000	-0.002600
3530.000000	-0.002620
3529.000000	-0.002657
3528.000000	-0.002692
3527.000000	-0.002709
3526.000000	-0.002707
3525.000000	-0.002708
3524.000000	-0.002728
3523.000000	-0.002762
3522.000000	-0.002789
3521.000000	-0.002800
3520.000000	-0.002805
3519.000000	-0.002814
3518.000000	-0.002832
3517.000000	-0.002855
3516.000000	-0.002876
3515.000000	-0.002894
3514.000000	-0.002913
3513.000000	-0.002938
3512.000000	-0.002969
3511.000000	-0.003000
3510.000000	-0.003019
3509.000000	-0.003027
3508.000000	-0.003032
3507.000000	-0.003042
3506.000000	-0.003061
3505.000000	-0.003086
3504.000000	-0.003118
3503.000000	-0.003151
3502.000000	-0.003178
3501.000000	-0.003196
3500.000000	-0.003208
3499.000000	-0.003222
3498.000000	-0.003230
3497.000000	-0.003225
3496.000000	-0.003203
3495.000000	-0.003177
3494.000000	-0.003166
3493.000000	-0.003176
3492.000000	-0.003203
3491.000000	-0.003237
3490.000000	-0.003269
3489.000000	-0.003295
3488.000000	-0.003310
3487.000000	-0.003306
3486.000000	-0.003287
3485.000000	-0.003268
3484.000000	-0.003268
3483.000000	-0.003289
3482.000000	-0.003316
3481.000000	-0.003328
3480.000000	-0.003325
3479.000000	-0.003323
3478.000000	-0.003335
3477.000000	-0.003356
3476.000000	-0.003375
3475.000000	-0.003381
3474.000000	-0.003371
3473.000000	-0.003351
3472.000000	-0.003328
3471.000000	-0.003311
3470.000000	-0.003302
3469.000000	-0.003297
3468.000000	-0.003288
3467.000000	-0.003273
3466.000000	-0.003263
3465.000000	-0.003265
3464.000000	-0.003278
3463.000000	-0.003294
3462.000000	-0.003305
3461.000000	-0.003309
3460.000000	-0.003306
3459.000000	-0.003300
3458.000000	-0.003295
3457.000000	-0.003293
3456.000000	-0.003292
3455.000000	-0.003280
3454.000000	-0.003257
3453.000000	-0.003232
3452.000000	-0.003223
3451.000000	-0.003237
3450.000000	-0.003264
3449.000000	-0.003290
3448.000000	-0.003302
3447.000000	-0.003299
3446.000000	-0.003290
3445.000000	-0.003285
3444.000000	-0.003284
3443.000000	-0.003278
3442.000000	-0.003262
3441.000000	-0.003243
3440.000000	-0.003234
3439.000000	-0.003234
3438.000000	-0.003230
3437.000000	-0.003209
3436.000000	-0.003176
3435.000000	-0.003145
3434.000000	-0.003127
3433.000000	-0.003121
3432.000000	-0.003120
3431.000000	-0.003127
3430.000000	-0.003143
3429.000000	-0.003167
3428.000000	-0.003189
3427.000000	-0.003199
3426.000000	-0.003199
3425.000000	-0.003194
3424.000000	-0.003186
3423.000000	-0.003167
3422.000000	-0.003132
3421.000000	-0.003089
3420.000000	-0.003058
3419.000000	-0.003052
3418.000000	-0.003062
3417.000000	-0.003068
3416.000000	-0.003059
3415.000000	-0.003040
3414.000000	-0.003027
3413.000000	-0.003025
3412.000000	-0.003029
3411.000000	-0.003029
3410.000000	-0.003024
3409.000000	-0.003019
3408.000000	-0.003016
3407.000000	-0.003015
3406.000000	-0.003008
3405.000000	-0.002995
3404.000000	-0.002979
3403.000000	-0.002970
3402.000000	-0.002972
3401.000000	-0.002980
3400.000000	-0.002983
3399.000000	-0.002964
3398.000000	-0.002918
3397.000000	-0.002858
3396.000000	-0.002812
3395.000000	-0.002797
3394.000000	-0.002802
3393.000000	-0.002805
3392.000000	-0.002803
3391.000000	-0.002806
3390.000000	-0.002823
3389.000000	-0.002840
3388.000000	-0.002842
3387.000000	-0.002826
3386.000000	-0.002803
3385.000000	-0.002781
3384.000000	-0.002766
3383.000000	-0.002767
3382.000000	-0.002784
3381.000000	-0.002808
3380.000000	-0.002818
3379.000000	-0.002802
3378.000000	-0.002770
3377.000000	-0.002737
3376.000000	-0.002719
3375.000000	-0.002719
3374.000000	-0.002728
3373.000000	-0.002732
3372.000000	-0.002720
3371.000000	-0.002694
3370.000000	-0.002663
3369.000000	-0.002638
3368.000000	-0.002625
3367.000000	-0.002625
3366.000000	-0.002642
3365.000000	-0.002670
3364.000000	-0.002696
3363.000000	-0.002702
3362.000000	-0.002682
3361.000000	-0.002651
3360.000000	-0.002630
3359.000000	-0.002629
3358.000000	-0.002635
3357.000000	-0.002629
3356.000000	-0.002605
3355.000000	-0.002584
3354.000000	-0.002587
3353.000000	-0.002613
3352.000000	-0.002642
3351.000000	-0.002652
3350.000000	-0.002641
3349.000000	-0.002625
3348.000000	-0.002618
3347.000000	-0.002619
3346.000000	-0.002615
3345.000000	-0.002595
3344.000000	-0.002561
3343.000000	-0.002528
3342.000000	-0.002500
3341.000000	-0.002476
3340.000000	-0.002453
3339.000000	-0.002438
3338.000000	-0.002439
3337.000000	-0.002452
3336.000000	-0.002467
3335.000000	-0.002479
3334.000000	-0.002488
3333.000000	-0.002490
3332.000000	-0.002481
3331.000000	-0.002463
3330.000000	-0.002449
3329.000000	-0.002451
3328.000000	-0.002461
3327.000000	-0.002465
3326.000000	-0.002458
3325.000000	-0.002446
3324.000000	-0.002441
3323.000000	-0.002448
3322.000000	-0.002460
3321.000000	-0.002469
3320.000000	-0.002469
3319.000000	-0.002462
3318.000000	-0.002458
3317.000000	-0.002455
3316.000000	-0.002449
3315.000000	-0.002440
3314.000000	-0.002435
3313.000000	-0.002439
3312.000000	-0.002447
3311.000000	-0.002448
3310.000000	-0.002443
3309.000000	-0.002438
3308.000000	-0.002438
3307.000000	-0.002435
3306.000000	-0.002424
3305.000000	-0.002409
3304.000000	-0.002405
3303.000000	-0.002419
3302.000000	-0.002444
3301.000000	-0.002459
3300.000000	-0.002452
3299.000000	-0.002429
3298.000000	-0.002413
3297.000000	-0.002420
3296.000000	-0.002447
3295.000000	-0.002476
3294.000000	-0.002492
3293.000000	-0.002492
3292.000000	-0.002473
3291.000000	-0.002439
3290.000000	-0.002403
3289.000000	-0.002381
3288.000000	-0.002384
3287.000000	-0.002407
3286.000000	-0.002434
3285.000000	-0.002445
3284.000000	-0.002431
3283.000000	-0.002396
3282.000000	-0.002361
3281.000000	-0.002345
3280.000000	-0.002347
3279.000000	-0.002353
3278.000000	-0.002350
3277.000000	-0.002340
3276.000000	-0.002332
3275.000000	-0.002328
3274.000000	-0.002326
3273.000000	-0.002325
3272.000000	-0.002324
3271.000000	-0.002314
3270.000000	-0.002285
3269.000000	-0.002242
3268.000000	-0.002204
3267.000000	-0.002183
3266.000000	-0.002175
3265.000000	-0.002173
3264.000000	-0.002176
3263.000000	-0.002185
3262.000000	-0.002195
3261.000000	-0.002202
3260.000000	-0.002205
3259.000000	-0.002206
3258.000000	-0.002203
3257.000000	-0.002193
3256.000000	-0.002176
3255.000000	-0.002159
3254.000000	-0.002143
3253.000000	-0.002125
3252.000000	-0.002104
3251.000000	-0.002080
3250.000000	-0.002053
3249.000000	-0.002026
3248.000000	-0.002004
3247.000000	-0.001995
3246.000000	-0.002002
3245.000000	-0.002015
3244.000000	-0.002020
3243.000000	-0.002010
3242.000000	-0.001988
3241.000000	-0.001967
3240.000000	-0.001959
3239.000000	-0.001958
3238.000000	-0.001952
3237.000000	-0.001930
3236.000000	-0.001898
3235.000000	-0.001872
3234.000000	-0.001865
3233.000000	-0.001875
3232.000000	-0.001885
3231.000000	-0.001884
3230.000000	-0.001869
3229.000000	-0.001854
3228.000000	-0.001849
3227.000000	-0.001852
3226.000000	-0.001850
3225.000000	-0.001835
3224.000000	-0.001811
3223.000000	-0.001784
3222.000000	-0.001760
3221.000000	-0.001744
3220.000000	-0.001741
3219.000000	-0.001750
3218.000000	-0.001757
3217.000000	-0.001743
3216.000000	-0.001705
3215.000000	-0.001654
3214.000000	-0.001609
3213.000000	-0.001578
3212.000000	-0.001556
3211.000000	-0.001531
3210.000000	-0.001498
3209.000000	-0.001458
3208.000000	-0.001420
3207.000000	-0.001387
3206.000000	-0.001355
3205.000000	-0.001318
3204.000000	-0.001275
3203.000000	-0.001233
3202.000000	-0.001206
3201.000000	-0.001204
3200.000000	-0.001226
3199.000000	-0.001261
3198.000000	-0.001292
3197.000000	-0.001308
3196.000000	-0.001311
3195.000000	-0.001313
3194.000000	-0.001323
3193.000000	-0.001343
3192.000000	-0.001368
3191.000000	-0.001394
3190.000000	-0.001414
3189.000000	-0.001426
3188.000000	-0.001429
3187.000000	-0.001427
3186.000000	-0.001424
3185.000000	-0.001426
3184.000000	-0.001434
3183.000000	-0.001444
3182.000000	-0.001449
3181.000000	-0.001442
3180.000000	-0.001418
3179.000000	-0.001382
3178.000000	-0.001341
3177.000000	-0.001303
3176.000000	-0.001272
3175.000000	-0.001240
3174.000000	-0.001191
3173.000000	-0.001111
3172.000000	-0.000994
3171.000000	-0.000853
3170.000000	-0.000704
3169.000000	-0.000553
3168.000000	-0.000400
3167.000000	-0.000249
3166.000000	-0.000118
3165.000000	-0.000036
3164.000000	-0.000025
3163.000000	-0.000089
3162.000000	-0.000219
3161.000000	-0.000395
3160.000000	-0.000586
3159.000000	-0.000763
3158.000000	-0.000907
3157.000000	-0.001015
3156.000000	-0.001099
3155.000000	-0.001173
3154.000000	-0.001244
3153.000000	-0.001305
3152.000000	-0.001342
3151.000000	-0.001346
3150.000000	-0.001329
3149.000000	-0.001316
3148.000000	-0.001321
3147.000000	-0.001340
3146.000000	-0.001355
3145.000000	-0.001360
3144.000000	-0.001363
3143.000000	-0.001371
3142.000000	-0.001385
3141.000000	-0.001400
3140.000000	-0.001409
3139.000000	-0.001409
3138.000000	-0.001403
3137.000000	-0.001396
3136.000000	-0.001388
3135.000000	-0.001375
3134.000000	-0.001354
3133.000000	-0.001332
3132.000000	-0.001322
3131.000000	-0.001327
3130.000000	-0.001344
3129.000000	-0.001364
3128.000000	-0.001384
3127.000000	-0.001401
3126.000000	-0.001414
3125.000000	-0.001421
3124.000000	-0.001422
3123.000000	-0.001412
3122.000000	-0.001384
3121.000000	-0.001341
3120.000000	-0.001300
3119.000000	-0.001278
3118.000000	-0.001280
3117.000000	-0.001298
3116.000000	-0.001314
3115.000000	-0.001318
3114.000000	-0.001310
3113.000000	-0.001298
3112.000000	-0.001294
3111.000000	-0.001301
3110.000000	-0.001317
3109.000000	-0.001331
3108.000000	-0.001339
3107.000000	-0.001333
3106.000000	-0.001313
3105.000000	-0.001287
3104.000000	-0.001263
3103.000000	-0.001251
3102.000000	-0.001248
3101.000000	-0.001257
3100.000000	-0.001280
3099.000000	-0.001315
3098.000000	-0.001346
3097.000000	-0.001357
3096.000000	-0.001344
3095.000000	-0.001319
3094.000000	-0.001289
3093.000000	-0.001260
3092.000000	-0.001232
3091.000000	-0.001213
3090.000000	-0.001208
3089.000000	-0.001212
3088.000000	-0.001212
3087.000000	-0.001204
3086.000000	-0.001194
3085.000000	-0.001193
3084.000000	-0.001198
3083.000000	-0.001201
3082.000000	-0.001197
3081.000000	-0.001191
3080.000000	-0.001197
3079.000000	-0.001218
3078.000000	-0.001240
3077.000000	-0.001246
3076.000000	-0.001227
3075.000000	-0.001192
3074.000000	-0.001160
3073.000000	-0.001149
3072.000000	-0.001162
3071.000000	-0.001182
3070.000000	-0.001184
3069.000000	-0.001162
3068.000000	-0.001129
3067.000000	-0.001104
3066.000000	-0.001091
3065.000000	-0.001086
3064.000000	-0.001089
3063.000000	-0.001103
3062.000000	-0.001124
3061.000000	-0.001137
3060.000000	-0.001128
3059.000000	-0.001097
3058.000000	-0.001062
3057.000000	-0.001047
3056.000000	-0.001062
3055.000000	-0.001093
3054.000000	-0.001111
3053.000000	-0.001100
3052.000000	-0.001067
3051.000000	-0.001038
3050.000000	-0.001027
3049.000000	-0.001030
3048.000000	-0.001033
3047.000000	-0.001025
3046.000000	-0.001005
3045.000000	-0.000973
3044.000000	-0.000931
3043.000000	-0.000890
3042.000000	-0.000866
3041.000000	-0.000867
3040.000000	-0.000886
3039.000000	-0.000902
3038.000000	-0.000902
3037.000000	-0.000891
3036.000000	-0.000881
3035.000000	-0.000874
3034.000000	-0.000859
3033.000000	-0.000828
3032.000000	-0.000796
3031.000000	-0.000778
3030.000000	-0.000772
3029.000000	-0.000757
3028.000000	-0.000717
3027.000000	-0.000654
3026.000000	-0.000582
3025.000000	-0.000521
3024.000000	-0.000478
3023.000000	-0.000449
3022.000000	-0.000422
3021.000000	-0.000385
3020.000000	-0.000336
3019.000000	-0.000280
3018.000000	-0.000219
3017.000000	-0.000146
3016.000000	-0.000055
3015.000000	0.000046
3014.000000	0.000135
3013.000000	0.000201
3012.000000	0.000250
3011.000000	0.000305
3010.000000	0.000384
3009.000000	0.000482
3008.000000	0.000581
3007.000000	0.000670
3006.000000	0.000754
3005.000000	0.000839
3004.000000	0.000918
3003.000000	0.000978
3002.000000	0.001020
3001.000000	0.001051
3000.000000	0.001080
2999.000000	0.001113
2998.000000	0.001154
2997.000000	0.001199
2996.000000	0.001234
2995.000000	0.001247
2994.000000	0.001246
2993.000000	0.001257
2992.000000	0.001297
2991.000000	0.001363
2990.000000	0.001447
2989.000000	0.001550
2988.000000	0.001669
2987.000000	0.001792
2986.000000	0.001905
2985.000000	0.002004
2984.000000	0.002102
2983.000000	0.002212
2982.000000	0.002346
2981.000000	0.002509
2980.000000	0.002707
2979.000000	0.002933
2978.000000	0.003170
2977.000000	0.003395
2976.000000	0.003587
2975.000000	0.003736
2974.000000	0.003850
2973.000000	0.003942
2972.000000	0.004026
2971.000000	0.004100
2970.000000	0.004150
2969.000000	0.004155
2968.000000	0.004101
2967.000000	0.003989
2966.000000	0.003837
2965.000000	0.003664
2964.000000	0.003478
2963.000000	0.003281
2962.000000	0.003076
2961.000000	0.002875
2960.000000	0.002688
2959.000000	0.002523
2958.000000	0.002386
2957.000000	0.002285
2956.000000	0.002221
2955.000000	0.002186
2954.000000	0.002169
2953.000000	0.002166
2952.000000	0.002179
2951.000000	0.002202
2950.000000	0.002233
2949.000000	0.002276
2948.000000	0.002345
2947.000000	0.002451
2946.000000	0.002591
2945.000000	0.002749
2944.000000	0.002903
2943.000000	0.003032
2942.000000	0.003130
2941.000000	0.003195
2940.000000	0.003222
2939.000000	0.003206
2938.000000	0.003147
2937.000000	0.003058
2936.000000	0.002953
2935.000000	0.002834
2934.000000	0.002702
2933.000000	0.002564
2932.000000	0.002436
2931.000000	0.002319
2930.000000	0.002203
2929.000000	0.002076
2928.000000	0.001944
2927.000000	0.001820
2926.000000	0.001707
2925.000000	0.001600
2924.000000	0.001492
2923.000000	0.001383
2922.000000	0.001274
2921.000000	0.001167
2920.000000	0.001061
2919.000000	0.000960
2918.000000	0.000870
2917.000000	0.000792
2916.000000	0.000723
2915.000000	0.000660
2914.000000	0.000603
2913.000000	0.000555
2912.000000	0.000512
2911.000000	0.000471
2910.000000	0.000431
2909.000000	0.000393
2908.000000	0.000357
2907.000000	0.000316
2906.000000	0.000260
2905.000000	0.000191
2904.000000	0.000116
2903.000000	0.000044
2902.000000	-0.000021
2901.000000	-0.000075
2900.000000	-0.000112
2899.000000	-0.000128
2898.000000	-0.000125
2897.000000	-0.000113
2896.000000	-0.000098
2895.000000	-0.000076
2894.000000	-0.000043
2893.000000	0.000004
2892.000000	0.000064
2891.000000	0.000138
2890.000000	0.000231
2889.000000	0.000349
2888.000000	0.000492
2887.000000	0.000657
2886.000000	0.000841
2885.000000	0.001041
2884.000000	0.001246
2883.000000	0.001435
2882.000000	0.001578
2881.000000	0.001650
2880.000000	0.001639
2879.000000	0.001552
2878.000000	0.001406
2877.000000	0.001224
2876.000000	0.001027
2875.000000	0.000834
2874.000000	0.000654
2873.000000	0.000490
2872.000000	0.000334
2871.000000	0.000179
2870.000000	0.000017
2869.000000	-0.000150
2868.000000	-0.000322
2867.000000	-0.000494
2866.000000	-0.000665
2865.000000	-0.000826
2864.000000	-0.000974
2863.000000	-0.001104
2862.000000	-0.001216
2861.000000	-0.001307
2860.000000	-0.001381
2859.000000	-0.001448
2858.000000	-0.001523
2857.000000	-0.001609
2856.000000	-0.001695
2855.000000	-0.001763
2854.000000	-0.001807
2853.000000	-0.001837
2852.000000	-0.001865
2851.000000	-0.001891
2850.000000	-0.001911
2849.000000	-0.001928
2848.000000	-0.001952
2847.000000	-0.001989
2846.000000	-0.002027
2845.000000	-0.002055
2844.000000	-0.002070
2843.000000	-0.002085
2842.000000	-0.002114
2841.000000	-0.002164
2840.000000	-0.002225
2839.000000	-0.002281
2838.000000	-0.002317
2837.000000	-0.002330
2836.000000	-0.002331
2835.000000	-0.002337
2834.000000	-0.002364
2833.000000	-0.002413
2832.000000	-0.002478
2831.000000	-0.002542
2830.000000	-0.002588
2829.000000	-0.002611
2828.000000	-0.002618
2827.000000	-0.002622
2826.000000	-0.002634
2825.000000	-0.002652
2824.000000	-0.002673
2823.000000	-0.002691
2822.000000	-0.002702
2821.000000	-0.002709
2820.000000	-0.002719
2819.000000	-0.002739
2818.000000	-0.002772
2817.000000	-0.002809
2816.000000	-0.002840
2815.000000	-0.002859
2814.000000	-0.002873
2813.000000	-0.002894
2812.000000	-0.002925
2811.000000	-0.002955
2810.000000	-0.002968
2809.000000	-0.002961
2808.000000	-0.002947
2807.000000	-0.002942
2806.000000	-0.002958
2805.000000	-0.002990
2804.000000	-0.003028
2803.000000	-0.003058
2802.000000	-0.003078
2801.000000	-0.003093
2800.000000	-0.003110
2799.000000	-0.003126
2798.000000	-0.003134
2797.000000	-0.003134
2796.000000	-0.003131
2795.000000	-0.003129
2794.000000	-0.003126
2793.000000	-0.003121
2792.000000	-0.003114
2791.000000	-0.003112
2790.000000	-0.003120
2789.000000	-0.003143
2788.000000	-0.003183
2787.000000	-0.003227
2786.000000	-0.003260
2785.000000	-0.003269
2784.000000	-0.003256
2783.000000	-0.003232
2782.000000	-0.003210
2781.000000	-0.003204
2780.000000	-0.003218
2779.000000	-0.003247
2778.000000	-0.003276
2777.000000	-0.003301
2776.000000	-0.003321
2775.000000	-0.003335
2774.000000	-0.003330
2773.000000	-0.003305
2772.000000	-0.003277
2771.000000	-0.003265
2770.000000	-0.003274
2769.000000	-0.003288
2768.000000	-0.003294
2767.000000	-0.003288
2766.000000	-0.003277
2765.000000	-0.003271
2764.000000	-0.003274
2763.000000	-0.003284
2762.000000	-0.003292
2761.000000	-0.003291
2760.000000	-0.003283
2759.000000	-0.003275
2758.000000	-0.003276
2757.000000	-0.003285
2756.000000	-0.003294
2755.000000	-0.003292
2754.000000	-0.003269
2753.000000	-0.003230
2752.000000	-0.003191
2751.000000	-0.003166
2750.000000	-0.003159
2749.000000	-0.003161
2748.000000	-0.003165
2747.000000	-0.003162
2746.000000	-0.003147
2745.000000	-0.003125
2744.000000	-0.003111
2743.000000	-0.003113
2742.000000	-0.003121
2741.000000	-0.003120
2740.000000	-0.003107
2739.000000	-0.003085
2738.000000	-0.003061
2737.000000	-0.003033
2736.000000	-0.003010
2735.000000	-0.003001
2734.000000	-0.003009
2733.000000	-0.003027
2732.000000	-0.003044
2731.000000	-0.003054
2730.000000	-0.003057
2729.000000	-0.003057
2728.000000	-0.003061
2727.000000	-0.003069
2726.000000	-0.003077
2725.000000	-0.003082
2724.000000	-0.003083
2723.000000	-0.003080
2722.000000	-0.003070
2721.000000	-0.003051
2720.000000	-0.003032
2719.000000	-0.003020
2718.000000	-0.003016
2717.000000	-0.003007
2716.000000	-0.002989
2715.000000	-0.002969
2714.000000	-0.002961
2713.000000	-0.002969
2712.000000	-0.002985
2711.000000	-0.002993
2710.000000	-0.002984
2709.000000	-0.002963
2708.000000	-0.002945
2707.000000	-0.002941
2706.000000	-0.002950
2705.000000	-0.002957
2704.000000	-0.002953
2703.000000	-0.002935
2702.000000	-0.002903
2701.000000	-0.002856
2700.000000	-0.002803
2699.000000	-0.002763
2698.000000	-0.002749
2697.000000	-0.002754
2696.000000	-0.002758
2695.000000	-0.002744
2694.000000	-0.002717
2693.000000	-0.002691
2692.000000	-0.002677
2691.000000	-0.002667
2690.000000	-0.002654
2689.000000	-0.002637
2688.000000	-0.002631
2687.000000	-0.002640
2686.000000	-0.002652
2685.000000	-0.002649
2684.000000	-0.002625
2683.000000	-0.002593
2682.000000	-0.002568
2681.000000	-0.002554
2680.000000	-0.002549
2679.000000	-0.002551
2678.000000	-0.002560
2677.000000	-0.002573
2676.000000	-0.002584
2675.000000	-0.002584
2674.000000	-0.002567
2673.000000	-0.002539
2672.000000	-0.002513
2671.000000	-0.002504
2670.000000	-0.002509
2669.000000	-0.002516
2668.000000	-0.002518
2667.000000	-0.002519
2666.000000	-0.002525
2665.000000	-0.002531
2664.000000	-0.002531
2663.000000	-0.002528
2662.000000	-0.002533
2661.000000	-0.002553
2660.000000	-0.002581
2659.000000	-0.002599
2658.000000	-0.002603
2657.000000	-0.002596
2656.000000	-0.002587
2655.000000	-0.002580
2654.000000	-0.002577
2653.000000	-0.002582
2652.000000	-0.002597
2651.000000	-0.002616
2650.000000	-0.002627
2649.000000	-0.002628
2648.000000	-0.002628
2647.000000	-0.002633
2646.000000	-0.002634
2645.000000	-0.002616
2644.000000	-0.002579
2643.000000	-0.002539
2642.000000	-0.002519
2641.000000	-0.002526
2640.000000	-0.002553
2639.000000	-0.002577
2638.000000	-0.002575
2637.000000	-0.002534
2636.000000	-0.002464
2635.000000	-0.002384
2634.000000	-0.002309
2633.000000	-0.002243
2632.000000	-0.002183
2631.000000	-0.002128
2630.000000	-0.002087
2629.000000	-0.002066
2628.000000	-0.002071
2627.000000	-0.002093
2626.000000	-0.002121
2625.000000	-0.002154
2624.000000	-0.002198
2623.000000	-0.002255
2622.000000	-0.002314
2621.000000	-0.002367
2620.000000	-0.002419
2619.000000	-0.002477
2618.000000	-0.002543
2617.000000	-0.002608
2616.000000	-0.002662
2615.000000	-0.002700
2614.000000	-0.002727
2613.000000	-0.002749
2612.000000	-0.002773
2611.000000	-0.002796
2610.000000	-0.002811
2609.000000	-0.002818
2608.000000	-0.002826
2607.000000	-0.002846
2606.000000	-0.002879
2605.000000	-0.002916
2604.000000	-0.002952
2603.000000	-0.002984
2602.000000	-0.003008
2601.000000	-0.003019
2600.000000	-0.003017
2599.000000	-0.003010
2598.000000	-0.003007
2597.000000	-0.003014
2596.000000	-0.003031
2595.000000	-0.003049
2594.000000	-0.003057
2593.000000	-0.003052
2592.000000	-0.003046
2591.000000	-0.003052
2590.000000	-0.003072
2589.000000	-0.003104
2588.000000	-0.003144
2587.000000	-0.003184
2586.000000	-0.003209
2585.000000	-0.003208
2584.000000	-0.003189
2583.000000	-0.003170
2582.000000	-0.003159
2581.000000	-0.003155
2580.000000	-0.003154
2579.000000	-0.003161
2578.000000	-0.003177
2577.000000	-0.003203
2576.000000	-0.003234
2575.000000	-0.003265
2574.000000	-0.003283
2573.000000	-0.003282
2572.000000	-0.003268
2571.000000	-0.003256
2570.000000	-0.003255
2569.000000	-0.003264
2568.000000	-0.003277
2567.000000	-0.003288
2566.000000	-0.003292
2565.000000	-0.003293
2564.000000	-0.003306
2563.000000	-0.003338
2562.000000	-0.003380
2561.000000	-0.003412
2560.000000	-0.003426
2559.000000	-0.003430
2558.000000	-0.003430
2557.000000	-0.003420
2556.000000	-0.003399
2555.000000	-0.003383
2554.000000	-0.003385
2553.000000	-0.003409
2552.000000	-0.003447
2551.000000	-0.003487
2550.000000	-0.003517
2549.000000	-0.003528
2548.000000	-0.003524
2547.000000	-0.003513
2546.000000	-0.003505
2545.000000	-0.003498
2544.000000	-0.003496
2543.000000	-0.003502
2542.000000	-0.003520
2541.000000	-0.003540
2540.000000	-0.003555
2539.000000	-0.003561
2538.000000	-0.003560
2537.000000	-0.003556
2536.000000	-0.003554
2535.000000	-0.003559
2534.000000	-0.003570
2533.000000	-0.003584
2532.000000	-0.003597
2531.000000	-0.003610
2530.000000	-0.003623
2529.000000	-0.003631
2528.000000	-0.003629
2527.000000	-0.003623
2526.000000	-0.003621
2525.000000	-0.003631
2524.000000	-0.003649
2523.000000	-0.003666
2522.000000	-0.003675
2521.000000	-0.003676
2520.000000	-0.003672
2519.000000	-0.003664
2518.000000	-0.003650
2517.000000	-0.003628
2516.000000	-0.003606
2515.000000	-0.003598
2514.000000	-0.003610
2513.000000	-0.003640
2512.000000	-0.003673
2511.000000	-0.003694
2510.000000	-0.003689
2509.000000	-0.003661
2508.000000	-0.003625
2507.000000	-0.003601
2506.000000	-0.003598
2505.000000	-0.003614
2504.000000	-0.003641
2503.000000	-0.003670
2502.000000	-0.003691
2501.000000	-0.003700
2500.000000	-0.003703
2499.000000	-0.003704
2498.000000	-0.003702
2497.000000	-0.003691
2496.000000	-0.003672
2495.000000	-0.003653
2494.000000	-0.003649
2493.000000	-0.003665
2492.000000	-0.003697
2491.000000	-0.003724
2490.000000	-0.003723
2489.000000	-0.003690
2488.000000	-0.003645
2487.000000	-0.003616
2486.000000	-0.003613
2485.000000	-0.003629
2484.000000	-0.003652
2483.000000	-0.003671
2482.000000	-0.003678
2481.000000	-0.003673
2480.000000	-0.003666
2479.000000	-0.003660
2478.000000	-0.003657
2477.000000	-0.003656
2476.000000	-0.003661
2475.000000	-0.003672
2474.000000	-0.003681
2473.000000	-0.003679
2472.000000	-0.003672
2471.000000	-0.003671
2470.000000	-0.003680
2469.000000	-0.003693
2468.000000	-0.003703
2467.000000	-0.003710
2466.000000	-0.003715
2465.000000	-0.003719
2464.000000	-0.003726
2463.000000	-0.003734
2462.000000	-0.003738
2461.000000	-0.003735
2460.000000	-0.003731
2459.000000	-0.003729
2458.000000	-0.003727
2457.000000	-0.003724
2456.000000	-0.003725
2455.000000	-0.003731
2454.000000	-0.003727
2453.000000	-0.003704
2452.000000	-0.003673
2451.000000	-0.003654
2450.000000	-0.003654
2449.000000	-0.003668
2448.000000	-0.003686
2447.000000	-0.003698
2446.000000	-0.003698
2445.000000	-0.003688
2444.000000	-0.003675
2443.000000	-0.003665
2442.000000	-0.003655
2441.000000	-0.003649
2440.000000	-0.003654
2439.000000	-0.003674
2438.000000	-0.003689
2437.000000	-0.003682
2436.000000	-0.003659
2435.000000	-0.003641
2434.000000	-0.003642
2433.000000	-0.003658
2432.000000	-0.003678
2431.000000	-0.003691
2430.000000	-0.003690
2429.000000	-0.003678
2428.000000	-0.003664
2427.000000	-0.003650
2426.000000	-0.003633
2425.000000	-0.003615
2424.000000	-0.003602
2423.000000	-0.003589
2422.000000	-0.003562
2421.000000	-0.003518
2420.000000	-0.003478
2419.000000	-0.003455
2418.000000	-0.003439
2417.000000	-0.003414
2416.000000	-0.003383
2415.000000	-0.003360
2414.000000	-0.003342
2413.000000	-0.003324
2412.000000	-0.003311
2411.000000	-0.003312
2410.000000	-0.003323
2409.000000	-0.003339
2408.000000	-0.003359
2407.000000	-0.003382
2406.000000	-0.003398
2405.000000	-0.003409
2404.000000	-0.003435
2403.000000	-0.003491
2402.000000	-0.003564
2401.000000	-0.003627
2400.000000	-0.003672
2399.000000	-0.003706
2398.000000	-0.003731
2397.000000	-0.003746
2396.000000	-0.003760
2395.000000	-0.003779
2394.000000	-0.003792
2393.000000	-0.003790
2392.000000	-0.003770
2391.000000	-0.003719
2390.000000	-0.003601
2389.000000	-0.003387
2388.000000	-0.003066
2387.000000	-0.002615
2386.000000	-0.001988
2385.000000	-0.001168
2384.000000	-0.000201
2383.000000	0.000837
2382.000000	0.001872
2381.000000	0.002810
2380.000000	0.003523
2379.000000	0.003923
2378.000000	0.004047
2377.000000	0.004032
2376.000000	0.004029
2375.000000	0.004169
2374.000000	0.004529
2373.000000	0.005062
2372.000000	0.005619
2371.000000	0.006100
2370.000000	0.006530
2369.000000	0.006961
2368.000000	0.007408
2367.000000	0.007893
2366.000000	0.008444
2365.000000	0.009046
2364.000000	0.009637
2363.000000	0.010183
2362.000000	0.010856
2361.000000	0.011751
2360.000000	0.012650
2359.000000	0.013352
2358.000000	0.013766
2357.000000	0.013915
2356.000000	0.013838
2355.000000	0.013596
2354.000000	0.013453
2353.000000	0.013752
2352.000000	0.014611
2351.000000	0.015585
2350.000000	0.016060
2349.000000	0.016024
2348.000000	0.016120
2347.000000	0.017375
2346.000000	0.020181
2345.000000	0.023854
2344.000000	0.027303
2343.000000	0.029699
2342.000000	0.030664
2341.000000	0.029917
2340.000000	0.027767
2339.000000	0.025008
2338.000000	0.022281
2337.000000	0.019867
2336.000000	0.017982
2335.000000	0.016815
2334.000000	0.016324
2333.000000	0.016286
2332.000000	0.016548
2331.000000	0.016873
2330.000000	0.016851
2329.000000	0.016407
2328.000000	0.015710
2327.000000	0.015140
2326.000000	0.014764
2325.000000	0.014562
2324.000000	0.014493
2323.000000	0.014379
2322.000000	0.014077
2321.000000	0.013476
2320.000000	0.012670
2319.000000	0.011720
2318.000000	0.010710
2317.000000	0.009792
2316.000000	0.009157
2315.000000	0.008882
2314.000000	0.008808
2313.000000	0.008744
2312.000000	0.008578
2311.000000	0.008319
2310.000000	0.007950
2309.000000	0.007509
2308.000000	0.007026
2307.000000	0.006533
2306.000000	0.006003
2305.000000	0.005456
2304.000000	0.004956
2303.000000	0.004561
2302.000000	0.004247
2301.000000	0.003979
2300.000000	0.003731
2299.000000	0.003502
2298.000000	0.003262
2297.000000	0.002999
2296.000000	0.002704
2295.000000	0.002389
2294.000000	0.002044
2293.000000	0.001673
2292.000000	0.001284
2291.000000	0.000884
2290.000000	0.000460
2289.000000	0.000015
2288.000000	-0.000425
2287.000000	-0.000842
2286.000000	-0.001242
2285.000000	-0.001623
2284.000000	-0.001951
2283.000000	-0.002190
2282.000000	-0.002331
2281.000000	-0.002392
2280.000000	-0.002401
2279.000000	-0.002389
2278.000000	-0.002384
2277.000000	-0.002407
2276.000000	-0.002459
2275.000000	-0.002528
2274.000000	-0.002601
2273.000000	-0.002663
2272.000000	-0.002702
2271.000000	-0.002721
2270.000000	-0.002728
2269.000000	-0.002716
2268.000000	-0.002666
2267.000000	-0.002575
2266.000000	-0.002463
2265.000000	-0.002343
2264.000000	-0.002206
2263.000000	-0.002033
2262.000000	-0.001836
2261.000000	-0.001655
2260.000000	-0.001552
2259.000000	-0.001617
2258.000000	-0.001952
2257.000000	-0.002582
2256.000000	-0.003363
2255.000000	-0.003983
2254.000000	-0.004124
2253.000000	-0.003676
2252.000000	-0.002825
2251.000000	-0.001916
2250.000000	-0.001230
2249.000000	-0.000865
2248.000000	-0.000765
2247.000000	-0.000844
2246.000000	-0.001036
2245.000000	-0.001299
2244.000000	-0.001602
2243.000000	-0.001930
2242.000000	-0.002279
2241.000000	-0.002638
2240.000000	-0.002988
2239.000000	-0.003321
2238.000000	-0.003632
2237.000000	-0.003906
2236.000000	-0.004125
2235.000000	-0.004289
2234.000000	-0.004420
2233.000000	-0.004530
2232.000000	-0.004614
2231.000000	-0.004662
2230.000000	-0.004686
2229.000000	-0.004705
2228.000000	-0.004728
2227.000000	-0.004753
2226.000000	-0.004779
2225.000000	-0.004802
2224.000000	-0.004817
2223.000000	-0.004831
2222.000000	-0.004857
2221.000000	-0.004900
2220.000000	-0.004951
2219.000000	-0.005004
2218.000000	-0.005053
2217.000000	-0.005089
2216.000000	-0.005105
2215.000000	-0.005111
2214.000000	-0.005123
2213.000000	-0.005147
2212.000000	-0.005169
2211.000000	-0.005177
2210.000000	-0.005172
2209.000000	-0.005153
2208.000000	-0.005115
2207.000000	-0.005066
2206.000000	-0.005020
2205.000000	-0.004990
2204.000000	-0.004969
2203.000000	-0.004957
2202.000000	-0.004963
2201.000000	-0.004993
2200.000000	-0.005038
2199.000000	-0.005087
2198.000000	-0.005139
2197.000000	-0.005195
2196.000000	-0.005245
2195.000000	-0.005281
2194.000000	-0.005309
2193.000000	-0.005335
2192.000000	-0.005361
2191.000000	-0.005381
2190.000000	-0.005390
2189.000000	-0.005388
2188.000000	-0.005378
2187.000000	-0.005371
2186.000000	-0.005378
2185.000000	-0.005401
2184.000000	-0.005426
2183.000000	-0.005440
2182.000000	-0.005441
2181.000000	-0.005434
2180.000000	-0.005425
2179.000000	-0.005424
2178.000000	-0.005438
2177.000000	-0.005467
2176.000000	-0.005499
2175.000000	-0.005518
2174.000000	-0.005516
2173.000000	-0.005493
2172.000000	-0.005459
2171.000000	-0.005436
2170.000000	-0.005437
2169.000000	-0.005456
2168.000000	-0.005474
2167.000000	-0.005485
2166.000000	-0.005493
2165.000000	-0.005500
2164.000000	-0.005500
2163.000000	-0.005488
2162.000000	-0.005474
2161.000000	-0.005469
2160.000000	-0.005472
2159.000000	-0.005479
2158.000000	-0.005485
2157.000000	-0.005487
2156.000000	-0.005482
2155.000000	-0.005472
2154.000000	-0.005464
2153.000000	-0.005461
2152.000000	-0.005458
2151.000000	-0.005459
2150.000000	-0.005468
2149.000000	-0.005481
2148.000000	-0.005489
2147.000000	-0.005493
2146.000000	-0.005503
2145.000000	-0.005522
2144.000000	-0.005537
2143.000000	-0.005533
2142.000000	-0.005508
2141.000000	-0.005475
2140.000000	-0.005453
2139.000000	-0.005456
2138.000000	-0.005487
2137.000000	-0.005524
2136.000000	-0.005540
2135.000000	-0.005529
2134.000000	-0.005509
2133.000000	-0.005494
2132.000000	-0.005485
2131.000000	-0.005483
2130.000000	-0.005492
2129.000000	-0.005512
2128.000000	-0.005529
2127.000000	-0.005533
2126.000000	-0.005533
2125.000000	-0.005537
2124.000000	-0.005541
2123.000000	-0.005535
2122.000000	-0.005521
2121.000000	-0.005510
2120.000000	-0.005512
2119.000000	-0.005528
2118.000000	-0.005552
2117.000000	-0.005571
2116.000000	-0.005576
2115.000000	-0.005570
2114.000000	-0.005564
2113.000000	-0.005565
2112.000000	-0.005572
2111.000000	-0.005575
2110.000000	-0.005573
2109.000000	-0.005566
2108.000000	-0.005555
2107.000000	-0.005544
2106.000000	-0.005533
2105.000000	-0.005520
2104.000000	-0.005504
2103.000000	-0.005494
2102.000000	-0.005500
2101.000000	-0.005517
2100.000000	-0.005530
2099.000000	-0.005534
2098.000000	-0.005533
2097.000000	-0.005530
2096.000000	-0.005520
2095.000000	-0.005503
2094.000000	-0.005491
2093.000000	-0.005485
2092.000000	-0.005478
2091.000000	-0.005465
2090.000000	-0.005451
2089.000000	-0.005448
2088.000000	-0.005457
2087.000000	-0.005470
2086.000000	-0.005483
2085.000000	-0.005491
2084.000000	-0.005488
2083.000000	-0.005476
2082.000000	-0.005457
2081.000000	-0.005435
2080.000000	-0.005408
2079.000000	-0.005380
2078.000000	-0.005358
2077.000000	-0.005345
2076.000000	-0.005341
2075.000000	-0.005340
2074.000000	-0.005341
2073.000000	-0.005340
2072.000000	-0.005332
2071.000000	-0.005318
2070.000000	-0.005306
2069.000000	-0.005298
2068.000000	-0.005290
2067.000000	-0.005280
2066.000000	-0.005265
2065.000000	-0.005250
2064.000000	-0.005239
2063.000000	-0.005240
2062.000000	-0.005259
2061.000000	-0.005291
2060.000000	-0.005324
2059.000000	-0.005348
2058.000000	-0.005359
2057.000000	-0.005360
2056.000000	-0.005358
2055.000000	-0.005361
2054.000000	-0.005369
2053.000000	-0.005375
2052.000000	-0.005372
2051.000000	-0.005369
2050.000000	-0.005378
2049.000000	-0.005396
2048.000000	-0.005403
2047.000000	-0.005396
2046.000000	-0.005389
2045.000000	-0.005395
2044.000000	-0.005410
2043.000000	-0.005424
2042.000000	-0.005431
2041.000000	-0.005435
2040.000000	-0.005435
2039.000000	-0.005426
2038.000000	-0.005405
2037.000000	-0.005382
2036.000000	-0.005367
2035.000000	-0.005366
2034.000000	-0.005372
2033.000000	-0.005373
2032.000000	-0.005366
2031.000000	-0.005365
2030.000000	-0.005383
2029.000000	-0.005415
2028.000000	-0.005440
2027.000000	-0.005451
2026.000000	-0.005454
2025.000000	-0.005456
2024.000000	-0.005456
2023.000000	-0.005453
2022.000000	-0.005448
2021.000000	-0.005439
2020.000000	-0.005424
2019.000000	-0.005409
2018.000000	-0.005406
2017.000000	-0.005416
2016.000000	-0.005423
2015.000000	-0.005417
2014.000000	-0.005405
2013.000000	-0.005401
2012.000000	-0.005407
2011.000000	-0.005413
2010.000000	-0.005410
2009.000000	-0.005401
2008.000000	-0.005390
2007.000000	-0.005379
2006.000000	-0.005374
2005.000000	-0.005379
2004.000000	-0.005394
2003.000000	-0.005412
2002.000000	-0.005428
2001.000000	-0.005438
2000.000000	-0.005446
1999.000000	-0.005454
1998.000000	-0.005460
1997.000000	-0.005454
1996.000000	-0.005431
1995.000000	-0.005407
1994.000000	-0.005404
1993.000000	-0.005422
1992.000000	-0.005437
1991.000000	-0.005433
1990.000000	-0.005416
1989.000000	-0.005406
1988.000000	-0.005406
1987.000000	-0.005411
1986.000000	-0.005408
1985.000000	-0.005397
1984.000000	-0.005389
1983.000000	-0.005397
1982.000000	-0.005422
1981.000000	-0.005451
1980.000000	-0.005468
1979.000000	-0.005472
1978.000000	-0.005466
1977.000000	-0.005457
1976.000000	-0.005447
1975.000000	-0.005445
1974.000000	-0.005454
1973.000000	-0.005472
1972.000000	-0.005489
1971.000000	-0.005502
1970.000000	-0.005516
1969.000000	-0.005527
1968.000000	-0.005525
1967.000000	-0.005509
1966.000000	-0.005489
1965.000000	-0.005481
1964.000000	-0.005485
1963.000000	-0.005498
1962.000000	-0.005513
1961.000000	-0.005527
1960.000000	-0.005534
1959.000000	-0.005529
1958.000000	-0.005510
1957.000000	-0.005488
1956.000000	-0.005478
1955.000000	-0.005489
1954.000000	-0.005514
1953.000000	-0.005542
1952.000000	-0.005568
1951.000000	-0.005588
1950.000000	-0.005594
1949.000000	-0.005582
1948.000000	-0.005562
1947.000000	-0.005554
1946.000000	-0.005564
1945.000000	-0.005581
1944.000000	-0.005585
1943.000000	-0.005576
1942.000000	-0.005566
1941.000000	-0.005561
1940.000000	-0.005564
1939.000000	-0.005578
1938.000000	-0.005603
1937.000000	-0.005625
1936.000000	-0.005634
1935.000000	-0.005627
1934.000000	-0.005616
1933.000000	-0.005610
1932.000000	-0.005615
1931.000000	-0.005630
1930.000000	-0.005653
1929.000000	-0.005674
1928.000000	-0.005684
1927.000000	-0.005682
1926.000000	-0.005679
1925.000000	-0.005680
1924.000000	-0.005680
1923.000000	-0.005670
1922.000000	-0.005654
1921.000000	-0.005637
1920.000000	-0.005621
1919.000000	-0.005610
1918.000000	-0.005604
1917.000000	-0.005597
1916.000000	-0.005588
1915.000000	-0.005588
1914.000000	-0.005606
1913.000000	-0.005629
1912.000000	-0.005637
1911.000000	-0.005626
1910.000000	-0.005614
1909.000000	-0.005612
1908.000000	-0.005612
1907.000000	-0.005607
1906.000000	-0.005607
1905.000000	-0.005622
1904.000000	-0.005647
1903.000000	-0.005669
1902.000000	-0.005684
1901.000000	-0.005689
1900.000000	-0.005678
1899.000000	-0.005658
1898.000000	-0.005639
1897.000000	-0.005625
1896.000000	-0.005608
1895.000000	-0.005592
1894.000000	-0.005590
1893.000000	-0.005607
1892.000000	-0.005630
1891.000000	-0.005645
1890.000000	-0.005652
1889.000000	-0.005656
1888.000000	-0.005654
1887.000000	-0.005647
1886.000000	-0.005644
1885.000000	-0.005646
1884.000000	-0.005647
1883.000000	-0.005645
1882.000000	-0.005646
1881.000000	-0.005649
1880.000000	-0.005649
1879.000000	-0.005643
1878.000000	-0.005638
1877.000000	-0.005638
1876.000000	-0.005642
1875.000000	-0.005649
1874.000000	-0.005662
1873.000000	-0.005677
1872.000000	-0.005685
1871.000000	-0.005686
1870.000000	-0.005691
1869.000000	-0.005711
1868.000000	-0.005737
1867.000000	-0.005750
1866.000000	-0.005747
1865.000000	-0.005735
1864.000000	-0.005718
1863.000000	-0.005703
1862.000000	-0.005695
1861.000000	-0.005691
1860.000000	-0.005681
1859.000000	-0.005669
1858.000000	-0.005671
1857.000000	-0.005683
1856.000000	-0.005687
1855.000000	-0.005677
1854.000000	-0.005668
1853.000000	-0.005669
1852.000000	-0.005675
1851.000000	-0.005687
1850.000000	-0.005706
1849.000000	-0.005732
1848.000000	-0.005756
1847.000000	-0.005772
1846.000000	-0.005768
1845.000000	-0.005729
1844.000000	-0.005667
1843.000000	-0.005626
1842.000000	-0.005632
1841.000000	-0.005668
1840.000000	-0.005698
1839.000000	-0.005703
1838.000000	-0.005697
1837.000000	-0.005696
1836.000000	-0.005694
1835.000000	-0.005684
1834.000000	-0.005674
1833.000000	-0.005678
1832.000000	-0.005691
1831.000000	-0.005700
1830.000000	-0.005694
1829.000000	-0.005684
1828.000000	-0.005682
1827.000000	-0.005692
1826.000000	-0.005704
1825.000000	-0.005712
1824.000000	-0.005724
1823.000000	-0.005747
1822.000000	-0.005779
1821.000000	-0.005809
1820.000000	-0.005826
1819.000000	-0.005836
1818.000000	-0.005855
1817.000000	-0.005893
1816.000000	-0.005934
1815.000000	-0.005957
1814.000000	-0.005958
1813.000000	-0.005951
1812.000000	-0.005957
1811.000000	-0.005980
1810.000000	-0.006015
1809.000000	-0.006050
1808.000000	-0.006062
1807.000000	-0.006050
1806.000000	-0.006034
1805.000000	-0.006029
1804.000000	-0.006026
1803.000000	-0.006011
1802.000000	-0.005997
1801.000000	-0.006003
1800.000000	-0.006029
1799.000000	-0.006052
1798.000000	-0.006067
1797.000000	-0.006082
1796.000000	-0.006099
1795.000000	-0.006115
1794.000000	-0.006118
1793.000000	-0.006109
1792.000000	-0.006107
1791.000000	-0.006133
1790.000000	-0.006187
1789.000000	-0.006239
1788.000000	-0.006261
1787.000000	-0.006258
1786.000000	-0.006259
1785.000000	-0.006276
1784.000000	-0.006287
1783.000000	-0.006283
1782.000000	-0.006280
1781.000000	-0.006287
1780.000000	-0.006298
1779.000000	-0.006300
1778.000000	-0.006298
1777.000000	-0.006300
1776.000000	-0.006303
1775.000000	-0.006305
1774.000000	-0.006297
1773.000000	-0.006269
1772.000000	-0.006241
1771.000000	-0.006233
1770.000000	-0.006247
1769.000000	-0.006268
1768.000000	-0.006273
1767.000000	-0.006243
1766.000000	-0.006190
1765.000000	-0.006138
1764.000000	-0.006100
1763.000000	-0.006064
1762.000000	-0.006013
1761.000000	-0.005946
1760.000000	-0.005879
1759.000000	-0.005822
1758.000000	-0.005774
1757.000000	-0.005717
1756.000000	-0.005643
1755.000000	-0.005559
1754.000000	-0.005471
1753.000000	-0.005384
1752.000000	-0.005315
1751.000000	-0.005288
1750.000000	-0.005299
1749.000000	-0.005318
1748.000000	-0.005326
1747.000000	-0.005321
1746.000000	-0.005301
1745.000000	-0.005275
1744.000000	-0.005271
1743.000000	-0.005293
1742.000000	-0.005314
1741.000000	-0.005313
1740.000000	-0.005307
1739.000000	-0.005329
1738.000000	-0.005374
1737.000000	-0.005416
1736.000000	-0.005435
1735.000000	-0.005429
1734.000000	-0.005435
1733.000000	-0.005456
1732.000000	-0.005469
1731.000000	-0.005481
1730.000000	-0.005505
1729.000000	-0.005537
1728.000000	-0.005567
1727.000000	-0.005596
1726.000000	-0.005614
1725.000000	-0.005607
1724.000000	-0.005576
1723.000000	-0.005535
1722.000000	-0.005495
1721.000000	-0.005455
1720.000000	-0.005412
1719.000000	-0.005372
1718.000000	-0.005359
1717.000000	-0.005368
1716.000000	-0.005348
1715.000000	-0.005297
1714.000000	-0.005261
1713.000000	-0.005250
1712.000000	-0.005230
1711.000000	-0.005187
1710.000000	-0.005139
1709.000000	-0.005092
1708.000000	-0.005047
1707.000000	-0.005013
1706.000000	-0.004995
1705.000000	-0.004963
1704.000000	-0.004881
1703.000000	-0.004774
1702.000000	-0.004673
1701.000000	-0.004562
1700.000000	-0.004421
1699.000000	-0.004249
1698.000000	-0.004115
1697.000000	-0.004040
1696.000000	-0.003942
1695.000000	-0.003751
1694.000000	-0.003506
1693.000000	-0.003282
1692.000000	-0.003095
1691.000000	-0.002924
1690.000000	-0.002757
1689.000000	-0.002591
1688.000000	-0.002438
1687.000000	-0.002307
1686.000000	-0.002168
1685.000000	-0.001974
1684.000000	-0.001755
1683.000000	-0.001587
1682.000000	-0.001476
1681.000000	-0.001368
1680.000000	-0.001235
1679.000000	-0.001084
1678.000000	-0.000937
1677.000000	-0.000795
1676.000000	-0.000649
1675.000000	-0.000514
1674.000000	-0.000396
1673.000000	-0.000304
1672.000000	-0.000258
1671.000000	-0.000257
1670.000000	-0.000260
1669.000000	-0.000200
1668.000000	-0.000073
1667.000000	0.000062
1666.000000	0.000180
1665.000000	0.000314
1664.000000	0.000522
1663.000000	0.000826
1662.000000	0.001181
1661.000000	0.001541
1660.000000	0.001882
1659.000000	0.002206
1658.000000	0.002521
1657.000000	0.002823
1656.000000	0.003082
1655.000000	0.003321
1654.000000	0.003690
1653.000000	0.004250
1652.000000	0.004788
1651.000000	0.005106
1650.000000	0.005246
1649.000000	0.005319
1648.000000	0.005443
1647.000000	0.005629
1646.000000	0.005798
1645.000000	0.005895
1644.000000	0.005942
1643.000000	0.005967
1642.000000	0.005985
1641.000000	0.006009
1640.000000	0.006034
1639.000000	0.006037
1638.000000	0.005999
1637.000000	0.005938
1636.000000	0.005885
1635.000000	0.005843
1634.000000	0.005804
1633.000000	0.005749
1632.000000	0.005670
1631.000000	0.005545
1630.000000	0.005350
1629.000000	0.005092
1628.000000	0.004821
1627.000000	0.004575
1626.000000	0.004339
1625.000000	0.004069
1624.000000	0.003744
1623.000000	0.003398
1622.000000	0.003099
1621.000000	0.002879
1620.000000	0.002700
1619.000000	0.002514
1618.000000	0.002310
1617.000000	0.002101
1616.000000	0.001908
1615.000000	0.001726
1614.000000	0.001537
1613.000000	0.001342
1612.000000	0.001145
1611.000000	0.000936
1610.000000	0.000701
1609.000000	0.000462
1608.000000	0.000253
1607.000000	0.000084
1606.000000	-0.000055
1605.000000	-0.000179
1604.000000	-0.000304
1603.000000	-0.000444
1602.000000	-0.000591
1601.000000	-0.000731
1600.000000	-0.000864
1599.000000	-0.000999
1598.000000	-0.001145
1597.000000	-0.001291
1596.000000	-0.001426
1595.000000	-0.001548
1594.000000	-0.001667
1593.000000	-0.001788
1592.000000	-0.001907
1591.000000	-0.002024
1590.000000	-0.002148
1589.000000	-0.002282
1588.000000	-0.002423
1587.000000	-0.002560
1586.000000	-0.002684
1585.000000	-0.002780
1584.000000	-0.002852
1583.000000	-0.002920
1582.000000	-0.002988
1581.000000	-0.003040
1580.000000	-0.003075
1579.000000	-0.003113
1578.000000	-0.003169
1577.000000	-0.003235
1576.000000	-0.003293
1575.000000	-0.003336
1574.000000	-0.003372
1573.000000	-0.003418
1572.000000	-0.003476
1571.000000	-0.003519
1570.000000	-0.003528
1569.000000	-0.003508
1568.000000	-0.003494
1567.000000	-0.003516
1566.000000	-0.003568
1565.000000	-0.003615
1564.000000	-0.003635
1563.000000	-0.003639
1562.000000	-0.003648
1561.000000	-0.003660
1560.000000	-0.003669
1559.000000	-0.003723
1558.000000	-0.003790
1557.000000	-0.003801
1556.000000	-0.003782
1555.000000	-0.003774
1554.000000	-0.003770
1553.000000	-0.003772
1552.000000	-0.003794
1551.000000	-0.003836
1550.000000	-0.003878
1549.000000	-0.003897
1548.000000	-0.003892
1547.000000	-0.003886
1546.000000	-0.003898
1545.000000	-0.003925
1544.000000	-0.003941
1543.000000	-0.003912
1542.000000	-0.003842
1541.000000	-0.003794
1540.000000	-0.003825
1539.000000	-0.003904
1538.000000	-0.003951
1537.000000	-0.003952
1536.000000	-0.003943
1535.000000	-0.003945
1534.000000	-0.003970
1533.000000	-0.004015
1532.000000	-0.004046
1531.000000	-0.004036
1530.000000	-0.003993
1529.000000	-0.003939
1528.000000	-0.003895
1527.000000	-0.003887
1526.000000	-0.003925
1525.000000	-0.003988
1524.000000	-0.004047
1523.000000	-0.004083
1522.000000	-0.004107
1521.000000	-0.004144
1520.000000	-0.004185
1519.000000	-0.004208
1518.000000	-0.004198
1517.000000	-0.004151
1516.000000	-0.004087
1515.000000	-0.004041
1514.000000	-0.004045
1513.000000	-0.004107
1512.000000	-0.004190
1511.000000	-0.004247
1510.000000	-0.004276
1509.000000	-0.004303
1508.000000	-0.004327
1507.000000	-0.004308
1506.000000	-0.004241
1505.000000	-0.004181
1504.000000	-0.004148
1503.000000	-0.004112
1502.000000	-0.004042
1501.000000	-0.003942
1500.000000	-0.003830
1499.000000	-0.003698
1498.000000	-0.003509
1497.000000	-0.003263
1496.000000	-0.002998
1495.000000	-0.002746
1494.000000	-0.002536
1493.000000	-0.002378
1492.000000	-0.002259
1491.000000	-0.002157
1490.000000	-0.002083
1489.000000	-0.002074
1488.000000	-0.002118
1487.000000	-0.002163
1486.000000	-0.002196
1485.000000	-0.002226
1484.000000	-0.002272
1483.000000	-0.002349
1482.000000	-0.002447
1481.000000	-0.002543
1480.000000	-0.002614
1479.000000	-0.002667
1478.000000	-0.002721
1477.000000	-0.002777
1476.000000	-0.002800
1475.000000	-0.002770
1474.000000	-0.002734
1473.000000	-0.002759
1472.000000	-0.002853
1471.000000	-0.002948
1470.000000	-0.003016
1469.000000	-0.003091
1468.000000	-0.003180
1467.000000	-0.003236
1466.000000	-0.003214
1465.000000	-0.003144
1464.000000	-0.003142
1463.000000	-0.003272
1462.000000	-0.003490
1461.000000	-0.003717
1460.000000	-0.003894
1459.000000	-0.004013
1458.000000	-0.004133
1457.000000	-0.004315
1456.000000	-0.004512
1455.000000	-0.004657
1454.000000	-0.004769
1453.000000	-0.004875
1452.000000	-0.004957
1451.000000	-0.004991
1450.000000	-0.005010
1449.000000	-0.005082
1448.000000	-0.005224
1447.000000	-0.005368
1446.000000	-0.005445
1445.000000	-0.005455
1444.000000	-0.005448
1443.000000	-0.005451
1442.000000	-0.005456
1441.000000	-0.005434
1440.000000	-0.005368
1439.000000	-0.005260
1438.000000	-0.005131
1437.000000	-0.005026
1436.000000	-0.004970
1435.000000	-0.004934
1434.000000	-0.004894
1433.000000	-0.004861
1432.000000	-0.004836
1431.000000	-0.004803
1430.000000	-0.004740
1429.000000	-0.004650
1428.000000	-0.004548
1427.000000	-0.004442
1426.000000	-0.004330
1425.000000	-0.004191
1424.000000	-0.004019
1423.000000	-0.003843
1422.000000	-0.003716
1421.000000	-0.003679
1420.000000	-0.003737
1419.000000	-0.003816
1418.000000	-0.003818
1417.000000	-0.003750
1416.000000	-0.003677
1415.000000	-0.003609
1414.000000	-0.003519
1413.000000	-0.003400
1412.000000	-0.003287
1411.000000	-0.003202
1410.000000	-0.003126
1409.000000	-0.003035
1408.000000	-0.002932
1407.000000	-0.002840
1406.000000	-0.002771
1405.000000	-0.002697
1404.000000	-0.002580
1403.000000	-0.002406
1402.000000	-0.002205
1401.000000	-0.002019
1400.000000	-0.001861
1399.000000	-0.001708
1398.000000	-0.001525
1397.000000	-0.001309
1396.000000	-0.001081
1395.000000	-0.000854
1394.000000	-0.000617
1393.000000	-0.000362
1392.000000	-0.000113
1391.000000	0.000103
1390.000000	0.000284
1389.000000	0.000442
1388.000000	0.000581
1387.000000	0.000682
1386.000000	0.000716
1385.000000	0.000668
1384.000000	0.000522
1383.000000	0.000280
1382.000000	-0.000046
1381.000000	-0.000447
1380.000000	-0.000917
1379.000000	-0.001420
1378.000000	-0.001871
1377.000000	-0.002192
1376.000000	-0.002341
1375.000000	-0.002293
1374.000000	-0.002030
1373.000000	-0.001585
1372.000000	-0.001058
1371.000000	-0.000557
1370.000000	-0.000152
1369.000000	0.000134
1368.000000	0.000324
1367.000000	0.000463
1366.000000	0.000574
1365.000000	0.000632
1364.000000	0.000593
1363.000000	0.000445
1362.000000	0.000239
1361.000000	0.000031
1360.000000	-0.000178
1359.000000	-0.000407
1358.000000	-0.000635
1357.000000	-0.000821
1356.000000	-0.000962
1355.000000	-0.001106
1354.000000	-0.001290
1353.000000	-0.001488
1352.000000	-0.001641
1351.000000	-0.001727
1350.000000	-0.001788
1349.000000	-0.001873
1348.000000	-0.001983
1347.000000	-0.002074
1346.000000	-0.002115
1345.000000	-0.002132
1344.000000	-0.002174
1343.000000	-0.002257
1342.000000	-0.002347
1341.000000	-0.002398
1340.000000	-0.002411
1339.000000	-0.002433
1338.000000	-0.002496
1337.000000	-0.002585
1336.000000	-0.002662
1335.000000	-0.002723
1334.000000	-0.002801
1333.000000	-0.002922
1332.000000	-0.003072
1331.000000	-0.003208
1330.000000	-0.003311
1329.000000	-0.003410
1328.000000	-0.003541
1327.000000	-0.003696
1326.000000	-0.003832
1325.000000	-0.003921
1324.000000	-0.003985
1323.000000	-0.004067
1322.000000	-0.004187
1321.000000	-0.004325
1320.000000	-0.004452
1319.000000	-0.004569
1318.000000	-0.004696
1317.000000	-0.004841
1316.000000	-0.004979
1315.000000	-0.005075
1314.000000	-0.005126
1313.000000	-0.005163
1312.000000	-0.005216
1311.000000	-0.005285
1310.000000	-0.005356
1309.000000	-0.005434
1308.000000	-0.005534
1307.000000	-0.005654
1306.000000	-0.005765
1305.000000	-0.005842
1304.000000	-0.005891
1303.000000	-0.005947
1302.000000	-0.006041
1301.000000	-0.006165
1300.000000	-0.006283
1299.000000	-0.006371
1298.000000	-0.006454
1297.000000	-0.006574
1296.000000	-0.006735
1295.000000	-0.006886
1294.000000	-0.006988
1293.000000	-0.007064
1292.000000	-0.007162
1291.000000	-0.007296
1290.000000	-0.007429
1289.000000	-0.007523
1288.000000	-0.007580
1287.000000	-0.007631
1286.000000	-0.007697
1285.000000	-0.007767
1284.000000	-0.007814
1283.000000	-0.007838
1282.000000	-0.007882
1281.000000	-0.007987
1280.000000	-0.008137
1279.000000	-0.008267
1278.000000	-0.008338
1277.000000	-0.008384
1276.000000	-0.008467
1275.000000	-0.008601
1274.000000	-0.008745
1273.000000	-0.008863
1272.000000	-0.008969
1271.000000	-0.009105
1270.000000	-0.009287
1269.000000	-0.009490
1268.000000	-0.009674
1267.000000	-0.009835
1266.000000	-0.010006
1265.000000	-0.010210
1264.000000	-0.010418
1263.000000	-0.010579
1262.000000	-0.010690
1261.000000	-0.010815
1260.000000	-0.011005
1259.000000	-0.011237
1258.000000	-0.011453
1257.000000	-0.011647
1256.000000	-0.011863
1255.000000	-0.012139
1254.000000	-0.012460
1253.000000	-0.012787
1252.000000	-0.013108
1251.000000	-0.013444
1250.000000	-0.013831
1249.000000	-0.014270
1248.000000	-0.014723
1247.000000	-0.015155
1246.000000	-0.015578
1245.000000	-0.016033
1244.000000	-0.016520
1243.000000	-0.016975
1242.000000	-0.017339
1241.000000	-0.017630
1240.000000	-0.017905
1239.000000	-0.018183
1238.000000	-0.018429
1237.000000	-0.018609
1236.000000	-0.018732
1235.000000	-0.018829
1234.000000	-0.018914
1233.000000	-0.018967
1232.000000	-0.018952
1231.000000	-0.018865
1230.000000	-0.018749
1229.000000	-0.018659
1228.000000	-0.018606
1227.000000	-0.018560
1226.000000	-0.018503
1225.000000	-0.018462
1224.000000	-0.018468
1223.000000	-0.018509
1222.000000	-0.018543
1221.000000	-0.018546
1220.000000	-0.018540
1219.000000	-0.018565
1218.000000	-0.018637
1217.000000	-0.018737
1216.000000	-0.018825
1215.000000	-0.018881
1214.000000	-0.018917
1213.000000	-0.018954
1212.000000	-0.018986
1211.000000	-0.018996
1210.000000	-0.019002
1209.000000	-0.019052
1208.000000	-0.019161
1207.000000	-0.019279
1206.000000	-0.019349
1205.000000	-0.019371
1204.000000	-0.019386
1203.000000	-0.019422
1202.000000	-0.019463
1201.000000	-0.019477
1200.000000	-0.019464
1199.000000	-0.019457
1198.000000	-0.019501
1197.000000	-0.019591
1196.000000	-0.019653
1195.000000	-0.019601
1194.000000	-0.019418
1193.000000	-0.019155
1192.000000	-0.018864
1191.000000	-0.018556
1190.000000	-0.018241
1189.000000	-0.017962
1188.000000	-0.017771
1187.000000	-0.017667
1186.000000	-0.017605
1185.000000	-0.017541
1184.000000	-0.017477
1183.000000	-0.017451
1182.000000	-0.017496
1181.000000	-0.017595
1180.000000	-0.017686
1179.000000	-0.017732
1178.000000	-0.017755
1177.000000	-0.017800
1176.000000	-0.017860
1175.000000	-0.017881
1174.000000	-0.017842
1173.000000	-0.017795
1172.000000	-0.017802
1171.000000	-0.017862
1170.000000	-0.017924
1169.000000	-0.017943
1168.000000	-0.017913
1167.000000	-0.017846
1166.000000	-0.017745
1165.000000	-0.017588
1164.000000	-0.017339
1163.000000	-0.017001
1162.000000	-0.016641
1161.000000	-0.016346
1160.000000	-0.016146
1159.000000	-0.016003
1158.000000	-0.015882
1157.000000	-0.015796
1156.000000	-0.015767
1155.000000	-0.015771
1154.000000	-0.015758
1153.000000	-0.015710
1152.000000	-0.015662
1151.000000	-0.015657
1150.000000	-0.015693
1149.000000	-0.015723
1148.000000	-0.015698
1147.000000	-0.015620
1146.000000	-0.015536
1145.000000	-0.015490
1144.000000	-0.015479
1143.000000	-0.015470
1142.000000	-0.015449
1141.000000	-0.015429
1140.000000	-0.015413
1139.000000	-0.015375
1138.000000	-0.015299
1137.000000	-0.015209
1136.000000	-0.015152
1135.000000	-0.015134
1134.000000	-0.015114
1133.000000	-0.015044
1132.000000	-0.014928
1131.000000	-0.014819
1130.000000	-0.014770
1129.000000	-0.014777
1128.000000	-0.014788
1127.000000	-0.014769
1126.000000	-0.014741
1125.000000	-0.014734
1124.000000	-0.014725
1123.000000	-0.014653
1122.000000	-0.014511
1121.000000	-0.014364
1120.000000	-0.014278
1119.000000	-0.014245
1118.000000	-0.014210
1117.000000	-0.014141
1116.000000	-0.014061
1115.000000	-0.014003
1114.000000	-0.013960
1113.000000	-0.013887
1112.000000	-0.013748
1111.000000	-0.013561
1110.000000	-0.013392
1109.000000	-0.013292
1108.000000	-0.013247
1107.000000	-0.013206
1106.000000	-0.013142
1105.000000	-0.013081
1104.000000	-0.013049
1103.000000	-0.013036
1102.000000	-0.013005
1101.000000	-0.012941
1100.000000	-0.012856
1099.000000	-0.012771
1098.000000	-0.012689
1097.000000	-0.012606
1096.000000	-0.012520
1095.000000	-0.012447
1094.000000	-0.012399
1093.000000	-0.012359
1092.000000	-0.012282
1091.000000	-0.012147
1090.000000	-0.011996
1089.000000	-0.011898
1088.000000	-0.011871
1087.000000	-0.011865
1086.000000	-0.011815
1085.000000	-0.011717
1084.000000	-0.011612
1083.000000	-0.011535
1082.000000	-0.011477
1081.000000	-0.011410
1080.000000	-0.011329
1079.000000	-0.011257
1078.000000	-0.011206
1077.000000	-0.011152
1076.000000	-0.011060
1075.000000	-0.010941
1074.000000	-0.010845
1073.000000	-0.010793
1072.000000	-0.010745
1071.000000	-0.010650
1070.000000	-0.010518
1069.000000	-0.010413
1068.000000	-0.010371
1067.000000	-0.010368
1066.000000	-0.010355
1065.000000	-0.010311
1064.000000	-0.010247
1063.000000	-0.010173
1062.000000	-0.010088
1061.000000	-0.009979
1060.000000	-0.009854
1059.000000	-0.009750
1058.000000	-0.009719
1057.000000	-0.009763
1056.000000	-0.009819
1055.000000	-0.009824
1054.000000	-0.009784
1053.000000	-0.009766
1052.000000	-0.009809
1051.000000	-0.009883
1050.000000	-0.009932
1049.000000	-0.009949
1048.000000	-0.009970
1047.000000	-0.010026
1046.000000	-0.010102
1045.000000	-0.010156
1044.000000	-0.010165
1043.000000	-0.010159
1042.000000	-0.010192
1041.000000	-0.010263
1040.000000	-0.010295
1039.000000	-0.010210
1038.000000	-0.010023
1037.000000	-0.009823
1036.000000	-0.009664
1035.000000	-0.009513
1034.000000	-0.009327
1033.000000	-0.009129
1032.000000	-0.008987
1031.000000	-0.008921
1030.000000	-0.008874
1029.000000	-0.008775
1028.000000	-0.008619
1027.000000	-0.008483
1026.000000	-0.008443
1025.000000	-0.008501
1024.000000	-0.008587
1023.000000	-0.008636
1022.000000	-0.008643
1021.000000	-0.008638
1020.000000	-0.008631
1019.000000	-0.008605
1018.000000	-0.008562
1017.000000	-0.008538
1016.000000	-0.008556
1015.000000	-0.008587
1014.000000	-0.008575
1013.000000	-0.008500
1012.000000	-0.008402
1011.000000	-0.008342
1010.000000	-0.008332
1009.000000	-0.008320
1008.000000	-0.008248
1007.000000	-0.008133
1006.000000	-0.008057
1005.000000	-0.008068
1004.000000	-0.008108
1003.000000	-0.008086
1002.000000	-0.007984
1001.000000	-0.007873
1000.000000	-0.007811
999.000000	-0.007782
998.000000	-0.007731
997.000000	-0.007645
996.000000	-0.007559
995.000000	-0.007514
994.000000	-0.007504
993.000000	-0.007476
992.000000	-0.007391
991.000000	-0.007262
990.000000	-0.007152
989.000000	-0.007095
988.000000	-0.007059
987.000000	-0.007005
986.000000	-0.006954
985.000000	-0.006965
984.000000	-0.007046
983.000000	-0.007133
982.000000	-0.007170
981.000000	-0.007168
980.000000	-0.007176
979.000000	-0.007225
978.000000	-0.007303
977.000000	-0.007387
976.000000	-0.007464
975.000000	-0.007548
974.000000	-0.007665
973.000000	-0.007817
972.000000	-0.007960
971.000000	-0.008049
970.000000	-0.008095
969.000000	-0.008146
968.000000	-0.008208
967.000000	-0.008237
966.000000	-0.008223
965.000000	-0.008226
964.000000	-0.008306
963.000000	-0.008437
962.000000	-0.008543
961.000000	-0.008591
960.000000	-0.008611
959.000000	-0.008646
958.000000	-0.008703
957.000000	-0.008759
956.000000	-0.008791
955.000000	-0.008798
954.000000	-0.008805
953.000000	-0.008827
952.000000	-0.008836
951.000000	-0.008789
950.000000	-0.008696
949.000000	-0.008629
948.000000	-0.008637
947.000000	-0.008685
946.000000	-0.008698
945.000000	-0.008664
944.000000	-0.008637
943.000000	-0.008662
942.000000	-0.008722
941.000000	-0.008769
940.000000	-0.008783
939.000000	-0.008791
938.000000	-0.008827
937.000000	-0.008880
936.000000	-0.008904
935.000000	-0.008869
934.000000	-0.008805
933.000000	-0.008765
932.000000	-0.008740
931.000000	-0.008651
930.000000	-0.008454
929.000000	-0.008216
928.000000	-0.008066
927.000000	-0.008074
926.000000	-0.008196
925.000000	-0.008346
924.000000	-0.008486
923.000000	-0.008657
922.000000	-0.008905
921.000000	-0.009214
920.000000	-0.009493
919.000000	-0.009638
918.000000	-0.009605
917.000000	-0.009422
916.000000	-0.009156
915.000000	-0.008871
914.000000	-0.008623
913.000000	-0.008451
912.000000	-0.008360
911.000000	-0.008316
910.000000	-0.008263
909.000000	-0.008165
908.000000	-0.008046
907.000000	-0.007975
906.000000	-0.007995
905.000000	-0.008067
904.000000	-0.008101
903.000000	-0.008056
902.000000	-0.007980
901.000000	-0.007938
900.000000	-0.007916
899.000000	-0.007850
898.000000	-0.007733
897.000000	-0.007644
896.000000	-0.007662
895.000000	-0.007773
894.000000	-0.007888
893.000000	-0.007933
892.000000	-0.007906
891.000000	-0.007851
890.000000	-0.007803
889.000000	-0.007758
888.000000	-0.007700
887.000000	-0.007648
886.000000	-0.007657
885.000000	-0.007757
884.000000	-0.007924
883.000000	-0.008125
882.000000	-0.008370
881.000000	-0.008675
880.000000	-0.008984
879.000000	-0.009199
878.000000	-0.009271
877.000000	-0.009253
876.000000	-0.009233
875.000000	-0.009248
874.000000	-0.009274
873.000000	-0.009268
872.000000	-0.009224
871.000000	-0.009185
870.000000	-0.009205
869.000000	-0.009274
868.000000	-0.009322
867.000000	-0.009311
866.000000	-0.009308
865.000000	-0.009413
864.000000	-0.009629
863.000000	-0.009878
862.000000	-0.010122
861.000000	-0.010423
860.000000	-0.010855
859.000000	-0.011438
858.000000	-0.012175
857.000000	-0.013125
856.000000	-0.014402
855.000000	-0.016129
854.000000	-0.018398
853.000000	-0.021206
852.000000	-0.024377
851.000000	-0.027525
850.000000	-0.030152
849.000000	-0.031808
848.000000	-0.032203
847.000000	-0.031292
846.000000	-0.029319
845.000000	-0.026709
844.000000	-0.023847
843.000000	-0.020977
842.000000	-0.018240
841.000000	-0.015753
840.000000	-0.013626
839.000000	-0.011951
838.000000	-0.010754
837.000000	-0.009959
836.000000	-0.009423
835.000000	-0.009039
834.000000	-0.008782
833.000000	-0.008646
832.000000	-0.008554
831.000000	-0.008411
830.000000	-0.008208
829.000000	-0.008043
828.000000	-0.007994
827.000000	-0.008028
826.000000	-0.008052
825.000000	-0.008025
824.000000	-0.007985
823.000000	-0.007990
822.000000	-0.008041
821.000000	-0.008074
820.000000	-0.008035
819.000000	-0.007960
818.000000	-0.007937
817.000000	-0.007988
816.000000	-0.008026
815.000000	-0.007976
814.000000	-0.007891
813.000000	-0.007884
812.000000	-0.007970
811.000000	-0.008051
810.000000	-0.008044
809.000000	-0.007966
808.000000	-0.007872
807.000000	-0.007803
806.000000	-0.007774
805.000000	-0.007788
804.000000	-0.007824
803.000000	-0.007869
802.000000	-0.007937
801.000000	-0.008015
800.000000	-0.008025
799.000000	-0.007905
798.000000	-0.007721
797.000000	-0.007623
796.000000	-0.007673
795.000000	-0.007791
794.000000	-0.007884
793.000000	-0.007935
792.000000	-0.007970
791.000000	-0.007987
790.000000	-0.007980
789.000000	-0.007956
788.000000	-0.007927
787.000000	-0.007898
786.000000	-0.007881
785.000000	-0.007870
784.000000	-0.007820
783.000000	-0.007704
782.000000	-0.007577
781.000000	-0.007513
780.000000	-0.007506
779.000000	-0.007493
778.000000	-0.007471
777.000000	-0.007494
776.000000	-0.007553
775.000000	-0.007567
774.000000	-0.007494
773.000000	-0.007388
772.000000	-0.007318
771.000000	-0.007298
770.000000	-0.007302
769.000000	-0.007298
768.000000	-0.007262
767.000000	-0.007209
766.000000	-0.007204
765.000000	-0.007260
764.000000	-0.007275
763.000000	-0.007154
762.000000	-0.006969
761.000000	-0.006896
760.000000	-0.006981
759.000000	-0.007108
758.000000	-0.007190
757.000000	-0.007268
756.000000	-0.007383
755.000000	-0.007493
754.000000	-0.007547
753.000000	-0.007557
752.000000	-0.007530
751.000000	-0.007457
750.000000	-0.007366
749.000000	-0.007317
748.000000	-0.007287
747.000000	-0.007180
746.000000	-0.006974
745.000000	-0.006749
744.000000	-0.006547
743.000000	-0.006338
742.000000	-0.006139
741.000000	-0.006040
740.000000	-0.006060
739.000000	-0.006092
738.000000	-0.006062
737.000000	-0.006002
736.000000	-0.005950
735.000000	-0.005887
734.000000	-0.005837
733.000000	-0.005858
732.000000	-0.005922
731.000000	-0.005943
730.000000	-0.005940
729.000000	-0.005980
728.000000	-0.006017
727.000000	-0.005958
726.000000	-0.005831
725.000000	-0.005753
724.000000	-0.005701
723.000000	-0.005488
722.000000	-0.005052
721.000000	-0.004630
720.000000	-0.004528
719.000000	-0.004789
718.000000	-0.005186
717.000000	-0.005478
716.000000	-0.005579
715.000000	-0.005547
714.000000	-0.005496
713.000000	-0.005459
712.000000	-0.005350
711.000000	-0.005110
710.000000	-0.004843
709.000000	-0.004688
708.000000	-0.004609
707.000000	-0.004488
706.000000	-0.004303
705.000000	-0.004156
704.000000	-0.004126
703.000000	-0.004133
702.000000	-0.004063
701.000000	-0.003916
700.000000	-0.003731
699.000000	-0.003570
698.000000	-0.003487
697.000000	-0.003468
696.000000	-0.003439
695.000000	-0.003313
694.000000	-0.003168
693.000000	-0.003136
692.000000	-0.003097
691.000000	-0.002848
690.000000	-0.002432
689.000000	-0.002124
688.000000	-0.002062
687.000000	-0.002059
686.000000	-0.001990
685.000000	-0.001973
684.000000	-0.002030
683.000000	-0.002037
682.000000	-0.002031
681.000000	-0.002181
680.000000	-0.002382
679.000000	-0.002357
678.000000	-0.002217
677.000000	-0.002246
676.000000	-0.002421
675.000000	-0.002557
674.000000	-0.002700
673.000000	-0.002897
672.000000	-0.002933
671.000000	-0.002850
670.000000	-0.004041
669.000000	-0.008269
668.000000	-0.011692
667.000000	-0.009910
666.000000	-0.007006
665.000000	-0.004764
664.000000	-0.002469
663.000000	-0.000434
662.000000	0.000873
661.000000	0.001566
660.000000	0.002022
659.000000	0.002324
658.000000	0.002454
657.000000	0.002557
656.000000	0.002535
655.000000	0.001986
654.000000	0.001035
653.000000	0.000349
652.000000	0.000121
651.000000	-0.000079
650.000000	-0.000424
649.000000	-0.000558
648.000000	-0.000449
647.000000	-0.000578
646.000000	-0.001028
645.000000	-0.001356
644.000000	-0.001351
643.000000	-0.001222
642.000000	-0.001109
641.000000	-0.000893
640.000000	-0.000612
639.000000	-0.000542
638.000000	-0.000668
637.000000	-0.000671
636.000000	-0.000553
635.000000	-0.000575
634.000000	-0.000644
633.000000	-0.000398
632.000000	0.000112
631.000000	0.000393
630.000000	0.000265
629.000000	0.000099
628.000000	0.000142
627.000000	0.000190
626.000000	0.000151
625.000000	0.000227
624.000000	0.000437
623.000000	0.000516
622.000000	0.000393
621.000000	0.000224
620.000000	-0.000040
619.000000	-0.000511
618.000000	-0.000866
617.000000	-0.000608
616.000000	0.000125
615.000000	0.000678
614.000000	0.000790
613.000000	0.000809
612.000000	0.000972
611.000000	0.001020
610.000000	0.000640
609.000000	-0.000097
608.000000	-0.000861
607.000000	-0.001348
606.000000	-0.001382
605.000000	-0.001082
604.000000	-0.000795
603.000000	-0.000705
602.000000	-0.000660
601.000000	-0.000524
600.000000	-0.000485
