# Supplementary material for: Real-time monitoring of the reversible capture and release of CO2 on anthraquinone and riboflavin-modified graphitic electrodes using ATR-SEIRAS
Source: Chem Sci. 2025 Nov 4;16(48):23189–202. doi: 10.1039/d5sc05427c (PMC12584010; doi:10.1039/d5sc05427c)
Supplement: SC-016-D5SC05427C-s001 [file SC-016-D5SC05427C-s001.zip › Data Folders/Main Figures/Figure3/3a/060.ASC]

PE IR       SUBTECH     SPECTRUM    ASCII       PEDS        4.00        
   -1
060.ASC
24/06/26
16:04:40.00
24/06/26
16:04:40.00
Administrator

600.000000
#HDR
-1
-1
#GR
Wavenumber
A
1.0
0.0
4000.000000
-1.000000
3401
8
0.030631
-0.032100
#DATA
4000.000000	-0.003451
3999.000000	-0.003432
3998.000000	-0.003451
3997.000000	-0.003494
3996.000000	-0.003530
3995.000000	-0.003537
3994.000000	-0.003514
3993.000000	-0.003472
3992.000000	-0.003429
3991.000000	-0.003399
3990.000000	-0.003384
3989.000000	-0.003382
3988.000000	-0.003384
3987.000000	-0.003385
3986.000000	-0.003377
3985.000000	-0.003357
3984.000000	-0.003329
3983.000000	-0.003306
3982.000000	-0.003298
3981.000000	-0.003306
3980.000000	-0.003316
3979.000000	-0.003310
3978.000000	-0.003284
3977.000000	-0.003247
3976.000000	-0.003218
3975.000000	-0.003208
3974.000000	-0.003219
3973.000000	-0.003241
3972.000000	-0.003261
3971.000000	-0.003274
3970.000000	-0.003281
3969.000000	-0.003293
3968.000000	-0.003316
3967.000000	-0.003348
3966.000000	-0.003380
3965.000000	-0.003405
3964.000000	-0.003423
3963.000000	-0.003435
3962.000000	-0.003439
3961.000000	-0.003434
3960.000000	-0.003421
3959.000000	-0.003409
3958.000000	-0.003408
3957.000000	-0.003416
3956.000000	-0.003428
3955.000000	-0.003440
3954.000000	-0.003460
3953.000000	-0.003493
3952.000000	-0.003534
3951.000000	-0.003568
3950.000000	-0.003583
3949.000000	-0.003577
3948.000000	-0.003558
3947.000000	-0.003535
3946.000000	-0.003515
3945.000000	-0.003505
3944.000000	-0.003508
3943.000000	-0.003526
3942.000000	-0.003551
3941.000000	-0.003576
3940.000000	-0.003598
3939.000000	-0.003613
3938.000000	-0.003616
3937.000000	-0.003603
3936.000000	-0.003576
3935.000000	-0.003545
3934.000000	-0.003527
3933.000000	-0.003528
3932.000000	-0.003539
3931.000000	-0.003543
3930.000000	-0.003531
3929.000000	-0.003514
3928.000000	-0.003512
3927.000000	-0.003536
3926.000000	-0.003573
3925.000000	-0.003600
3924.000000	-0.003608
3923.000000	-0.003608
3922.000000	-0.003615
3921.000000	-0.003629
3920.000000	-0.003634
3919.000000	-0.003622
3918.000000	-0.003595
3917.000000	-0.003571
3916.000000	-0.003561
3915.000000	-0.003568
3914.000000	-0.003583
3913.000000	-0.003600
3912.000000	-0.003618
3911.000000	-0.003639
3910.000000	-0.003652
3909.000000	-0.003641
3908.000000	-0.003594
3907.000000	-0.003521
3906.000000	-0.003442
3905.000000	-0.003381
3904.000000	-0.003351
3903.000000	-0.003348
3902.000000	-0.003372
3901.000000	-0.003414
3900.000000	-0.003458
3899.000000	-0.003484
3898.000000	-0.003492
3897.000000	-0.003501
3896.000000	-0.003528
3895.000000	-0.003577
3894.000000	-0.003633
3893.000000	-0.003678
3892.000000	-0.003693
3891.000000	-0.003673
3890.000000	-0.003632
3889.000000	-0.003603
3888.000000	-0.003602
3887.000000	-0.003617
3886.000000	-0.003618
3885.000000	-0.003595
3884.000000	-0.003570
3883.000000	-0.003582
3882.000000	-0.003646
3881.000000	-0.003732
3880.000000	-0.003781
3879.000000	-0.003759
3878.000000	-0.003698
3877.000000	-0.003656
3876.000000	-0.003655
3875.000000	-0.003673
3874.000000	-0.003669
3873.000000	-0.003628
3872.000000	-0.003577
3871.000000	-0.003544
3870.000000	-0.003529
3869.000000	-0.003518
3868.000000	-0.003509
3867.000000	-0.003514
3866.000000	-0.003534
3865.000000	-0.003565
3864.000000	-0.003602
3863.000000	-0.003633
3862.000000	-0.003640
3861.000000	-0.003619
3860.000000	-0.003580
3859.000000	-0.003533
3858.000000	-0.003484
3857.000000	-0.003444
3856.000000	-0.003425
3855.000000	-0.003430
3854.000000	-0.003436
3853.000000	-0.003419
3852.000000	-0.003392
3851.000000	-0.003401
3850.000000	-0.003461
3849.000000	-0.003547
3848.000000	-0.003622
3847.000000	-0.003668
3846.000000	-0.003683
3845.000000	-0.003682
3844.000000	-0.003676
3843.000000	-0.003663
3842.000000	-0.003637
3841.000000	-0.003601
3840.000000	-0.003563
3839.000000	-0.003538
3838.000000	-0.003538
3837.000000	-0.003566
3836.000000	-0.003612
3835.000000	-0.003659
3834.000000	-0.003692
3833.000000	-0.003703
3832.000000	-0.003696
3831.000000	-0.003677
3830.000000	-0.003660
3829.000000	-0.003658
3828.000000	-0.003676
3827.000000	-0.003698
3826.000000	-0.003701
3825.000000	-0.003677
3824.000000	-0.003647
3823.000000	-0.003630
3822.000000	-0.003622
3821.000000	-0.003604
3820.000000	-0.003562
3819.000000	-0.003524
3818.000000	-0.003527
3817.000000	-0.003572
3816.000000	-0.003631
3815.000000	-0.003680
3814.000000	-0.003719
3813.000000	-0.003749
3812.000000	-0.003757
3811.000000	-0.003733
3810.000000	-0.003689
3809.000000	-0.003651
3808.000000	-0.003623
3807.000000	-0.003591
3806.000000	-0.003539
3805.000000	-0.003486
3804.000000	-0.003464
3803.000000	-0.003483
3802.000000	-0.003523
3801.000000	-0.003549
3800.000000	-0.003552
3799.000000	-0.003562
3798.000000	-0.003600
3797.000000	-0.003653
3796.000000	-0.003696
3795.000000	-0.003717
3794.000000	-0.003727
3793.000000	-0.003740
3792.000000	-0.003758
3791.000000	-0.003768
3790.000000	-0.003760
3789.000000	-0.003734
3788.000000	-0.003709
3787.000000	-0.003712
3786.000000	-0.003753
3785.000000	-0.003803
3784.000000	-0.003821
3783.000000	-0.003792
3782.000000	-0.003735
3781.000000	-0.003684
3780.000000	-0.003666
3779.000000	-0.003676
3778.000000	-0.003696
3777.000000	-0.003709
3776.000000	-0.003711
3775.000000	-0.003699
3774.000000	-0.003679
3773.000000	-0.003670
3772.000000	-0.003687
3771.000000	-0.003726
3770.000000	-0.003758
3769.000000	-0.003754
3768.000000	-0.003725
3767.000000	-0.003698
3766.000000	-0.003684
3765.000000	-0.003669
3764.000000	-0.003640
3763.000000	-0.003604
3762.000000	-0.003576
3761.000000	-0.003563
3760.000000	-0.003564
3759.000000	-0.003569
3758.000000	-0.003562
3757.000000	-0.003532
3756.000000	-0.003490
3755.000000	-0.003452
3754.000000	-0.003417
3753.000000	-0.003375
3752.000000	-0.003324
3751.000000	-0.003267
3750.000000	-0.003194
3749.000000	-0.003107
3748.000000	-0.003037
3747.000000	-0.002996
3746.000000	-0.002951
3745.000000	-0.002865
3744.000000	-0.002779
3743.000000	-0.002769
3742.000000	-0.002826
3741.000000	-0.002865
3740.000000	-0.002813
3739.000000	-0.002653
3738.000000	-0.002433
3737.000000	-0.002268
3736.000000	-0.002327
3735.000000	-0.002668
3734.000000	-0.003099
3733.000000	-0.003315
3732.000000	-0.003183
3731.000000	-0.002809
3730.000000	-0.002388
3729.000000	-0.002046
3728.000000	-0.001829
3727.000000	-0.001749
3726.000000	-0.001783
3725.000000	-0.001869
3724.000000	-0.001967
3723.000000	-0.002085
3722.000000	-0.002248
3721.000000	-0.002457
3720.000000	-0.002683
3719.000000	-0.002878
3718.000000	-0.002998
3717.000000	-0.003030
3716.000000	-0.003009
3715.000000	-0.002963
3714.000000	-0.002845
3713.000000	-0.002578
3712.000000	-0.002203
3711.000000	-0.001910
3710.000000	-0.001821
3709.000000	-0.001904
3708.000000	-0.002045
3707.000000	-0.002146
3706.000000	-0.002170
3705.000000	-0.002141
3704.000000	-0.002120
3703.000000	-0.002135
3702.000000	-0.002158
3701.000000	-0.002137
3700.000000	-0.002076
3699.000000	-0.002033
3698.000000	-0.002053
3697.000000	-0.002116
3696.000000	-0.002161
3695.000000	-0.002134
3694.000000	-0.002048
3693.000000	-0.002001
3692.000000	-0.002113
3691.000000	-0.002441
3690.000000	-0.002850
3689.000000	-0.003087
3688.000000	-0.003014
3687.000000	-0.002760
3686.000000	-0.002532
3685.000000	-0.002431
3684.000000	-0.002434
3683.000000	-0.002460
3682.000000	-0.002452
3681.000000	-0.002395
3680.000000	-0.002298
3679.000000	-0.002181
3678.000000	-0.002078
3677.000000	-0.002024
3676.000000	-0.002033
3675.000000	-0.002062
3674.000000	-0.002051
3673.000000	-0.002015
3672.000000	-0.001996
3671.000000	-0.002007
3670.000000	-0.002038
3669.000000	-0.002064
3668.000000	-0.002065
3667.000000	-0.002051
3666.000000	-0.002027
3665.000000	-0.001992
3664.000000	-0.001953
3663.000000	-0.001923
3662.000000	-0.001897
3661.000000	-0.001857
3660.000000	-0.001790
3659.000000	-0.001706
3658.000000	-0.001627
3657.000000	-0.001573
3656.000000	-0.001543
3655.000000	-0.001530
3654.000000	-0.001528
3653.000000	-0.001533
3652.000000	-0.001530
3651.000000	-0.001505
3650.000000	-0.001467
3649.000000	-0.001429
3648.000000	-0.001392
3647.000000	-0.001352
3646.000000	-0.001311
3645.000000	-0.001279
3644.000000	-0.001262
3643.000000	-0.001252
3642.000000	-0.001226
3641.000000	-0.001165
3640.000000	-0.001076
3639.000000	-0.000984
3638.000000	-0.000908
3637.000000	-0.000844
3636.000000	-0.000769
3635.000000	-0.000674
3634.000000	-0.000572
3633.000000	-0.000486
3632.000000	-0.000406
3631.000000	-0.000296
3630.000000	-0.000141
3629.000000	-0.000014
3628.000000	-0.000003
3627.000000	-0.000094
3626.000000	-0.000225
3625.000000	-0.000362
3624.000000	-0.000530
3623.000000	-0.000789
3622.000000	-0.001154
3621.000000	-0.001528
3620.000000	-0.001715
3619.000000	-0.001588
3618.000000	-0.001242
3617.000000	-0.000905
3616.000000	-0.000730
3615.000000	-0.000725
3614.000000	-0.000795
3613.000000	-0.000834
3612.000000	-0.000812
3611.000000	-0.000755
3610.000000	-0.000680
3609.000000	-0.000605
3608.000000	-0.000567
3607.000000	-0.000600
3606.000000	-0.000684
3605.000000	-0.000766
3604.000000	-0.000803
3603.000000	-0.000781
3602.000000	-0.000730
3601.000000	-0.000705
3600.000000	-0.000740
3599.000000	-0.000814
3598.000000	-0.000865
3597.000000	-0.000844
3596.000000	-0.000756
3595.000000	-0.000661
3594.000000	-0.000623
3593.000000	-0.000665
3592.000000	-0.000770
3591.000000	-0.000917
3590.000000	-0.001092
3589.000000	-0.001280
3588.000000	-0.001447
3587.000000	-0.001554
3586.000000	-0.001593
3585.000000	-0.001599
3584.000000	-0.001607
3583.000000	-0.001635
3582.000000	-0.001687
3581.000000	-0.001762
3580.000000	-0.001849
3579.000000	-0.001928
3578.000000	-0.001983
3577.000000	-0.002007
3576.000000	-0.002009
3575.000000	-0.002005
3574.000000	-0.002014
3573.000000	-0.002037
3572.000000	-0.002062
3571.000000	-0.002070
3570.000000	-0.002059
3569.000000	-0.002038
3568.000000	-0.002031
3567.000000	-0.002048
3566.000000	-0.002079
3565.000000	-0.002109
3564.000000	-0.002143
3563.000000	-0.002188
3562.000000	-0.002240
3561.000000	-0.002291
3560.000000	-0.002328
3559.000000	-0.002347
3558.000000	-0.002346
3557.000000	-0.002325
3556.000000	-0.002291
3555.000000	-0.002264
3554.000000	-0.002257
3553.000000	-0.002269
3552.000000	-0.002275
3551.000000	-0.002258
3550.000000	-0.002228
3549.000000	-0.002209
3548.000000	-0.002214
3547.000000	-0.002237
3546.000000	-0.002258
3545.000000	-0.002266
3544.000000	-0.002270
3543.000000	-0.002285
3542.000000	-0.002315
3541.000000	-0.002351
3540.000000	-0.002381
3539.000000	-0.002401
3538.000000	-0.002413
3537.000000	-0.002422
3536.000000	-0.002429
3535.000000	-0.002432
3534.000000	-0.002430
3533.000000	-0.002420
3532.000000	-0.002405
3531.000000	-0.002394
3530.000000	-0.002398
3529.000000	-0.002422
3528.000000	-0.002462
3527.000000	-0.002506
3526.000000	-0.002546
3525.000000	-0.002577
3524.000000	-0.002597
3523.000000	-0.002609
3522.000000	-0.002622
3521.000000	-0.002643
3520.000000	-0.002672
3519.000000	-0.002699
3518.000000	-0.002715
3517.000000	-0.002719
3516.000000	-0.002717
3515.000000	-0.002713
3514.000000	-0.002710
3513.000000	-0.002713
3512.000000	-0.002731
3511.000000	-0.002770
3510.000000	-0.002825
3509.000000	-0.002879
3508.000000	-0.002914
3507.000000	-0.002925
3506.000000	-0.002923
3505.000000	-0.002926
3504.000000	-0.002938
3503.000000	-0.002952
3502.000000	-0.002961
3501.000000	-0.002971
3500.000000	-0.002992
3499.000000	-0.003025
3498.000000	-0.003060
3497.000000	-0.003089
3496.000000	-0.003109
3495.000000	-0.003114
3494.000000	-0.003098
3493.000000	-0.003068
3492.000000	-0.003043
3491.000000	-0.003041
3490.000000	-0.003065
3489.000000	-0.003101
3488.000000	-0.003131
3487.000000	-0.003147
3486.000000	-0.003142
3485.000000	-0.003120
3484.000000	-0.003093
3483.000000	-0.003078
3482.000000	-0.003081
3481.000000	-0.003099
3480.000000	-0.003124
3479.000000	-0.003147
3478.000000	-0.003158
3477.000000	-0.003153
3476.000000	-0.003140
3475.000000	-0.003139
3474.000000	-0.003161
3473.000000	-0.003199
3472.000000	-0.003233
3471.000000	-0.003243
3470.000000	-0.003229
3469.000000	-0.003198
3468.000000	-0.003162
3467.000000	-0.003127
3466.000000	-0.003094
3465.000000	-0.003071
3464.000000	-0.003070
3463.000000	-0.003103
3462.000000	-0.003156
3461.000000	-0.003199
3460.000000	-0.003208
3459.000000	-0.003187
3458.000000	-0.003152
3457.000000	-0.003121
3456.000000	-0.003103
3455.000000	-0.003105
3454.000000	-0.003124
3453.000000	-0.003148
3452.000000	-0.003159
3451.000000	-0.003150
3450.000000	-0.003126
3449.000000	-0.003096
3448.000000	-0.003063
3447.000000	-0.003033
3446.000000	-0.003014
3445.000000	-0.003013
3444.000000	-0.003028
3443.000000	-0.003054
3442.000000	-0.003077
3441.000000	-0.003091
3440.000000	-0.003096
3439.000000	-0.003098
3438.000000	-0.003098
3437.000000	-0.003094
3436.000000	-0.003081
3435.000000	-0.003061
3434.000000	-0.003037
3433.000000	-0.003010
3432.000000	-0.002984
3431.000000	-0.002968
3430.000000	-0.002972
3429.000000	-0.002989
3428.000000	-0.003005
3427.000000	-0.003009
3426.000000	-0.002997
3425.000000	-0.002973
3424.000000	-0.002940
3423.000000	-0.002905
3422.000000	-0.002882
3421.000000	-0.002877
3420.000000	-0.002883
3419.000000	-0.002891
3418.000000	-0.002899
3417.000000	-0.002906
3416.000000	-0.002911
3415.000000	-0.002908
3414.000000	-0.002896
3413.000000	-0.002880
3412.000000	-0.002868
3411.000000	-0.002864
3410.000000	-0.002865
3409.000000	-0.002860
3408.000000	-0.002839
3407.000000	-0.002805
3406.000000	-0.002772
3405.000000	-0.002753
3404.000000	-0.002752
3403.000000	-0.002756
3402.000000	-0.002753
3401.000000	-0.002740
3400.000000	-0.002726
3399.000000	-0.002721
3398.000000	-0.002725
3397.000000	-0.002729
3396.000000	-0.002733
3395.000000	-0.002740
3394.000000	-0.002754
3393.000000	-0.002768
3392.000000	-0.002778
3391.000000	-0.002783
3390.000000	-0.002785
3389.000000	-0.002777
3388.000000	-0.002752
3387.000000	-0.002717
3386.000000	-0.002689
3385.000000	-0.002678
3384.000000	-0.002685
3383.000000	-0.002704
3382.000000	-0.002728
3381.000000	-0.002751
3380.000000	-0.002763
3379.000000	-0.002758
3378.000000	-0.002739
3377.000000	-0.002713
3376.000000	-0.002687
3375.000000	-0.002668
3374.000000	-0.002661
3373.000000	-0.002663
3372.000000	-0.002667
3371.000000	-0.002659
3370.000000	-0.002636
3369.000000	-0.002604
3368.000000	-0.002582
3367.000000	-0.002584
3366.000000	-0.002608
3365.000000	-0.002634
3364.000000	-0.002643
3363.000000	-0.002630
3362.000000	-0.002603
3361.000000	-0.002567
3360.000000	-0.002531
3359.000000	-0.002510
3358.000000	-0.002517
3357.000000	-0.002550
3356.000000	-0.002580
3355.000000	-0.002583
3354.000000	-0.002557
3353.000000	-0.002528
3352.000000	-0.002516
3351.000000	-0.002523
3350.000000	-0.002533
3349.000000	-0.002529
3348.000000	-0.002509
3347.000000	-0.002487
3346.000000	-0.002478
3345.000000	-0.002484
3344.000000	-0.002487
3343.000000	-0.002472
3342.000000	-0.002434
3341.000000	-0.002390
3340.000000	-0.002361
3339.000000	-0.002362
3338.000000	-0.002384
3337.000000	-0.002407
3336.000000	-0.002411
3335.000000	-0.002396
3334.000000	-0.002378
3333.000000	-0.002369
3332.000000	-0.002362
3331.000000	-0.002345
3330.000000	-0.002315
3329.000000	-0.002285
3328.000000	-0.002272
3327.000000	-0.002280
3326.000000	-0.002300
3325.000000	-0.002320
3324.000000	-0.002329
3323.000000	-0.002326
3322.000000	-0.002326
3321.000000	-0.002340
3320.000000	-0.002371
3319.000000	-0.002403
3318.000000	-0.002418
3317.000000	-0.002414
3316.000000	-0.002401
3315.000000	-0.002395
3314.000000	-0.002396
3313.000000	-0.002393
3312.000000	-0.002376
3311.000000	-0.002351
3310.000000	-0.002331
3309.000000	-0.002327
3308.000000	-0.002334
3307.000000	-0.002340
3306.000000	-0.002338
3305.000000	-0.002331
3304.000000	-0.002328
3303.000000	-0.002337
3302.000000	-0.002351
3301.000000	-0.002357
3300.000000	-0.002348
3299.000000	-0.002330
3298.000000	-0.002313
3297.000000	-0.002299
3296.000000	-0.002282
3295.000000	-0.002263
3294.000000	-0.002247
3293.000000	-0.002236
3292.000000	-0.002229
3291.000000	-0.002227
3290.000000	-0.002235
3289.000000	-0.002251
3288.000000	-0.002261
3287.000000	-0.002254
3286.000000	-0.002237
3285.000000	-0.002228
3284.000000	-0.002234
3283.000000	-0.002251
3282.000000	-0.002266
3281.000000	-0.002272
3280.000000	-0.002267
3279.000000	-0.002253
3278.000000	-0.002237
3277.000000	-0.002227
3276.000000	-0.002222
3275.000000	-0.002220
3274.000000	-0.002217
3273.000000	-0.002212
3272.000000	-0.002202
3271.000000	-0.002185
3270.000000	-0.002164
3269.000000	-0.002143
3268.000000	-0.002126
3267.000000	-0.002111
3266.000000	-0.002092
3265.000000	-0.002068
3264.000000	-0.002042
3263.000000	-0.002018
3262.000000	-0.002001
3261.000000	-0.001999
3260.000000	-0.002013
3259.000000	-0.002036
3258.000000	-0.002049
3257.000000	-0.002045
3256.000000	-0.002031
3255.000000	-0.002026
3254.000000	-0.002037
3253.000000	-0.002051
3252.000000	-0.002043
3251.000000	-0.002003
3250.000000	-0.001948
3249.000000	-0.001903
3248.000000	-0.001879
3247.000000	-0.001869
3246.000000	-0.001862
3245.000000	-0.001856
3244.000000	-0.001850
3243.000000	-0.001844
3242.000000	-0.001836
3241.000000	-0.001832
3240.000000	-0.001840
3239.000000	-0.001854
3238.000000	-0.001858
3237.000000	-0.001843
3236.000000	-0.001812
3235.000000	-0.001783
3234.000000	-0.001772
3233.000000	-0.001785
3232.000000	-0.001812
3231.000000	-0.001832
3230.000000	-0.001823
3229.000000	-0.001784
3228.000000	-0.001737
3227.000000	-0.001706
3226.000000	-0.001690
3225.000000	-0.001672
3224.000000	-0.001643
3223.000000	-0.001609
3222.000000	-0.001585
3221.000000	-0.001574
3220.000000	-0.001572
3219.000000	-0.001576
3218.000000	-0.001579
3217.000000	-0.001571
3216.000000	-0.001543
3215.000000	-0.001499
3214.000000	-0.001454
3213.000000	-0.001422
3212.000000	-0.001404
3211.000000	-0.001391
3210.000000	-0.001370
3209.000000	-0.001330
3208.000000	-0.001273
3207.000000	-0.001213
3206.000000	-0.001164
3205.000000	-0.001128
3204.000000	-0.001102
3203.000000	-0.001085
3202.000000	-0.001080
3201.000000	-0.001086
3200.000000	-0.001096
3199.000000	-0.001107
3198.000000	-0.001123
3197.000000	-0.001148
3196.000000	-0.001180
3195.000000	-0.001208
3194.000000	-0.001226
3193.000000	-0.001236
3192.000000	-0.001246
3191.000000	-0.001264
3190.000000	-0.001284
3189.000000	-0.001297
3188.000000	-0.001304
3187.000000	-0.001313
3186.000000	-0.001334
3185.000000	-0.001358
3184.000000	-0.001367
3183.000000	-0.001349
3182.000000	-0.001311
3181.000000	-0.001268
3180.000000	-0.001231
3179.000000	-0.001201
3178.000000	-0.001176
3177.000000	-0.001149
3176.000000	-0.001111
3175.000000	-0.001059
3174.000000	-0.000993
3173.000000	-0.000913
3172.000000	-0.000819
3171.000000	-0.000709
3170.000000	-0.000580
3169.000000	-0.000434
3168.000000	-0.000281
3167.000000	-0.000141
3166.000000	-0.000034
3165.000000	0.000028
3164.000000	0.000039
3163.000000	-0.000012
3162.000000	-0.000128
3161.000000	-0.000296
3160.000000	-0.000482
3159.000000	-0.000652
3158.000000	-0.000792
3157.000000	-0.000907
3156.000000	-0.001004
3155.000000	-0.001080
3154.000000	-0.001131
3153.000000	-0.001162
3152.000000	-0.001184
3151.000000	-0.001207
3150.000000	-0.001228
3149.000000	-0.001238
3148.000000	-0.001236
3147.000000	-0.001235
3146.000000	-0.001244
3145.000000	-0.001261
3144.000000	-0.001278
3143.000000	-0.001288
3142.000000	-0.001293
3141.000000	-0.001292
3140.000000	-0.001282
3139.000000	-0.001268
3138.000000	-0.001261
3137.000000	-0.001265
3136.000000	-0.001271
3135.000000	-0.001266
3134.000000	-0.001254
3133.000000	-0.001245
3132.000000	-0.001244
3131.000000	-0.001237
3130.000000	-0.001219
3129.000000	-0.001195
3128.000000	-0.001181
3127.000000	-0.001189
3126.000000	-0.001215
3125.000000	-0.001247
3124.000000	-0.001272
3123.000000	-0.001286
3122.000000	-0.001294
3121.000000	-0.001298
3120.000000	-0.001296
3119.000000	-0.001282
3118.000000	-0.001253
3117.000000	-0.001216
3116.000000	-0.001183
3115.000000	-0.001166
3114.000000	-0.001167
3113.000000	-0.001179
3112.000000	-0.001193
3111.000000	-0.001201
3110.000000	-0.001199
3109.000000	-0.001185
3108.000000	-0.001158
3107.000000	-0.001129
3106.000000	-0.001112
3105.000000	-0.001115
3104.000000	-0.001130
3103.000000	-0.001141
3102.000000	-0.001146
3101.000000	-0.001154
3100.000000	-0.001169
3099.000000	-0.001182
3098.000000	-0.001182
3097.000000	-0.001171
3096.000000	-0.001159
3095.000000	-0.001149
3094.000000	-0.001136
3093.000000	-0.001118
3092.000000	-0.001109
3091.000000	-0.001117
3090.000000	-0.001135
3089.000000	-0.001145
3088.000000	-0.001136
3087.000000	-0.001113
3086.000000	-0.001089
3085.000000	-0.001071
3084.000000	-0.001058
3083.000000	-0.001052
3082.000000	-0.001056
3081.000000	-0.001066
3080.000000	-0.001071
3079.000000	-0.001071
3078.000000	-0.001071
3077.000000	-0.001078
3076.000000	-0.001091
3075.000000	-0.001101
3074.000000	-0.001098
3073.000000	-0.001082
3072.000000	-0.001060
3071.000000	-0.001041
3070.000000	-0.001030
3069.000000	-0.001021
3068.000000	-0.001008
3067.000000	-0.000997
3066.000000	-0.000994
3065.000000	-0.001001
3064.000000	-0.001009
3063.000000	-0.001007
3062.000000	-0.000993
3061.000000	-0.000975
3060.000000	-0.000960
3059.000000	-0.000950
3058.000000	-0.000942
3057.000000	-0.000933
3056.000000	-0.000923
3055.000000	-0.000915
3054.000000	-0.000916
3053.000000	-0.000927
3052.000000	-0.000945
3051.000000	-0.000964
3050.000000	-0.000983
3049.000000	-0.000996
3048.000000	-0.000993
3047.000000	-0.000963
3046.000000	-0.000904
3045.000000	-0.000833
3044.000000	-0.000775
3043.000000	-0.000742
3042.000000	-0.000729
3041.000000	-0.000724
3040.000000	-0.000719
3039.000000	-0.000716
3038.000000	-0.000718
3037.000000	-0.000720
3036.000000	-0.000713
3035.000000	-0.000695
3034.000000	-0.000671
3033.000000	-0.000652
3032.000000	-0.000649
3031.000000	-0.000658
3030.000000	-0.000658
3029.000000	-0.000626
3028.000000	-0.000562
3027.000000	-0.000488
3026.000000	-0.000430
3025.000000	-0.000391
3024.000000	-0.000362
3023.000000	-0.000337
3022.000000	-0.000317
3021.000000	-0.000297
3020.000000	-0.000264
3019.000000	-0.000207
3018.000000	-0.000124
3017.000000	-0.000027
3016.000000	0.000068
3015.000000	0.000156
3014.000000	0.000233
3013.000000	0.000298
3012.000000	0.000350
3011.000000	0.000396
3010.000000	0.000453
3009.000000	0.000533
3008.000000	0.000638
3007.000000	0.000754
3006.000000	0.000864
3005.000000	0.000951
3004.000000	0.001008
3003.000000	0.001039
3002.000000	0.001063
3001.000000	0.001100
3000.000000	0.001155
2999.000000	0.001211
2998.000000	0.001252
2997.000000	0.001279
2996.000000	0.001308
2995.000000	0.001343
2994.000000	0.001376
2993.000000	0.001401
2992.000000	0.001425
2991.000000	0.001462
2990.000000	0.001518
2989.000000	0.001594
2988.000000	0.001689
2987.000000	0.001796
2986.000000	0.001907
2985.000000	0.002020
2984.000000	0.002145
2983.000000	0.002288
2982.000000	0.002443
2981.000000	0.002609
2980.000000	0.002792
2979.000000	0.002999
2978.000000	0.003222
2977.000000	0.003440
2976.000000	0.003639
2975.000000	0.003816
2974.000000	0.003973
2973.000000	0.004104
2972.000000	0.004201
2971.000000	0.004261
2970.000000	0.004285
2969.000000	0.004270
2968.000000	0.004212
2967.000000	0.004109
2966.000000	0.003971
2965.000000	0.003805
2964.000000	0.003618
2963.000000	0.003409
2962.000000	0.003185
2961.000000	0.002962
2960.000000	0.002759
2959.000000	0.002593
2958.000000	0.002468
2957.000000	0.002376
2956.000000	0.002310
2955.000000	0.002262
2954.000000	0.002229
2953.000000	0.002211
2952.000000	0.002208
2951.000000	0.002221
2950.000000	0.002254
2949.000000	0.002312
2948.000000	0.002399
2947.000000	0.002513
2946.000000	0.002645
2945.000000	0.002784
2944.000000	0.002923
2943.000000	0.003057
2942.000000	0.003175
2941.000000	0.003260
2940.000000	0.003297
2939.000000	0.003282
2938.000000	0.003226
2937.000000	0.003149
2936.000000	0.003066
2935.000000	0.002974
2934.000000	0.002858
2933.000000	0.002710
2932.000000	0.002536
2931.000000	0.002361
2930.000000	0.002208
2929.000000	0.002088
2928.000000	0.001992
2927.000000	0.001898
2926.000000	0.001788
2925.000000	0.001663
2924.000000	0.001542
2923.000000	0.001439
2922.000000	0.001350
2921.000000	0.001264
2920.000000	0.001173
2919.000000	0.001073
2918.000000	0.000972
2917.000000	0.000880
2916.000000	0.000807
2915.000000	0.000746
2914.000000	0.000682
2913.000000	0.000608
2912.000000	0.000540
2911.000000	0.000498
2910.000000	0.000484
2909.000000	0.000476
2908.000000	0.000454
2907.000000	0.000412
2906.000000	0.000356
2905.000000	0.000295
2904.000000	0.000230
2903.000000	0.000159
2902.000000	0.000084
2901.000000	0.000009
2900.000000	-0.000051
2899.000000	-0.000086
2898.000000	-0.000097
2897.000000	-0.000096
2896.000000	-0.000092
2895.000000	-0.000083
2894.000000	-0.000061
2893.000000	-0.000013
2892.000000	0.000066
2891.000000	0.000174
2890.000000	0.000303
2889.000000	0.000443
2888.000000	0.000590
2887.000000	0.000747
2886.000000	0.000920
2885.000000	0.001107
2884.000000	0.001295
2883.000000	0.001466
2882.000000	0.001596
2881.000000	0.001674
2880.000000	0.001693
2879.000000	0.001647
2878.000000	0.001533
2877.000000	0.001357
2876.000000	0.001148
2875.000000	0.000940
2874.000000	0.000754
2873.000000	0.000589
2872.000000	0.000436
2871.000000	0.000289
2870.000000	0.000144
2869.000000	-0.000007
2868.000000	-0.000171
2867.000000	-0.000346
2866.000000	-0.000522
2865.000000	-0.000687
2864.000000	-0.000830
2863.000000	-0.000949
2862.000000	-0.001049
2861.000000	-0.001138
2860.000000	-0.001223
2859.000000	-0.001312
2858.000000	-0.001405
2857.000000	-0.001494
2856.000000	-0.001563
2855.000000	-0.001601
2854.000000	-0.001620
2853.000000	-0.001648
2852.000000	-0.001699
2851.000000	-0.001764
2850.000000	-0.001820
2849.000000	-0.001854
2848.000000	-0.001871
2847.000000	-0.001885
2846.000000	-0.001905
2845.000000	-0.001935
2844.000000	-0.001970
2843.000000	-0.002006
2842.000000	-0.002043
2841.000000	-0.002081
2840.000000	-0.002121
2839.000000	-0.002160
2838.000000	-0.002194
2837.000000	-0.002219
2836.000000	-0.002235
2835.000000	-0.002242
2834.000000	-0.002249
2833.000000	-0.002270
2832.000000	-0.002312
2831.000000	-0.002368
2830.000000	-0.002425
2829.000000	-0.002473
2828.000000	-0.002513
2827.000000	-0.002543
2826.000000	-0.002561
2825.000000	-0.002565
2824.000000	-0.002564
2823.000000	-0.002573
2822.000000	-0.002600
2821.000000	-0.002639
2820.000000	-0.002674
2819.000000	-0.002697
2818.000000	-0.002708
2817.000000	-0.002715
2816.000000	-0.002721
2815.000000	-0.002725
2814.000000	-0.002728
2813.000000	-0.002738
2812.000000	-0.002763
2811.000000	-0.002800
2810.000000	-0.002841
2809.000000	-0.002873
2808.000000	-0.002889
2807.000000	-0.002891
2806.000000	-0.002889
2805.000000	-0.002895
2804.000000	-0.002907
2803.000000	-0.002915
2802.000000	-0.002916
2801.000000	-0.002914
2800.000000	-0.002915
2799.000000	-0.002919
2798.000000	-0.002919
2797.000000	-0.002915
2796.000000	-0.002909
2795.000000	-0.002909
2794.000000	-0.002924
2793.000000	-0.002959
2792.000000	-0.003008
2791.000000	-0.003057
2790.000000	-0.003095
2789.000000	-0.003122
2788.000000	-0.003142
2787.000000	-0.003154
2786.000000	-0.003156
2785.000000	-0.003150
2784.000000	-0.003140
2783.000000	-0.003125
2782.000000	-0.003106
2781.000000	-0.003090
2780.000000	-0.003088
2779.000000	-0.003105
2778.000000	-0.003129
2777.000000	-0.003146
2776.000000	-0.003150
2775.000000	-0.003146
2774.000000	-0.003137
2773.000000	-0.003125
2772.000000	-0.003111
2771.000000	-0.003095
2770.000000	-0.003081
2769.000000	-0.003075
2768.000000	-0.003085
2767.000000	-0.003106
2766.000000	-0.003122
2765.000000	-0.003123
2764.000000	-0.003114
2763.000000	-0.003111
2762.000000	-0.003127
2761.000000	-0.003153
2760.000000	-0.003175
2759.000000	-0.003180
2758.000000	-0.003174
2757.000000	-0.003163
2756.000000	-0.003150
2755.000000	-0.003137
2754.000000	-0.003131
2753.000000	-0.003135
2752.000000	-0.003142
2751.000000	-0.003137
2750.000000	-0.003117
2749.000000	-0.003095
2748.000000	-0.003086
2747.000000	-0.003084
2746.000000	-0.003067
2745.000000	-0.003028
2744.000000	-0.002981
2743.000000	-0.002953
2742.000000	-0.002950
2741.000000	-0.002961
2740.000000	-0.002973
2739.000000	-0.002983
2738.000000	-0.002994
2737.000000	-0.003007
2736.000000	-0.003017
2735.000000	-0.003016
2734.000000	-0.003002
2733.000000	-0.002982
2732.000000	-0.002965
2731.000000	-0.002960
2730.000000	-0.002966
2729.000000	-0.002981
2728.000000	-0.003000
2727.000000	-0.003013
2726.000000	-0.003017
2725.000000	-0.003015
2724.000000	-0.003011
2723.000000	-0.003005
2722.000000	-0.002998
2721.000000	-0.002992
2720.000000	-0.002992
2719.000000	-0.002997
2718.000000	-0.003001
2717.000000	-0.002998
2716.000000	-0.002989
2715.000000	-0.002977
2714.000000	-0.002966
2713.000000	-0.002957
2712.000000	-0.002948
2711.000000	-0.002935
2710.000000	-0.002912
2709.000000	-0.002883
2708.000000	-0.002855
2707.000000	-0.002830
2706.000000	-0.002806
2705.000000	-0.002779
2704.000000	-0.002754
2703.000000	-0.002740
2702.000000	-0.002737
2701.000000	-0.002736
2700.000000	-0.002727
2699.000000	-0.002710
2698.000000	-0.002694
2697.000000	-0.002690
2696.000000	-0.002696
2695.000000	-0.002698
2694.000000	-0.002682
2693.000000	-0.002645
2692.000000	-0.002605
2691.000000	-0.002573
2690.000000	-0.002556
2689.000000	-0.002548
2688.000000	-0.002548
2687.000000	-0.002555
2686.000000	-0.002562
2685.000000	-0.002560
2684.000000	-0.002549
2683.000000	-0.002538
2682.000000	-0.002538
2681.000000	-0.002550
2680.000000	-0.002561
2679.000000	-0.002555
2678.000000	-0.002528
2677.000000	-0.002492
2676.000000	-0.002465
2675.000000	-0.002452
2674.000000	-0.002447
2673.000000	-0.002440
2672.000000	-0.002430
2671.000000	-0.002421
2670.000000	-0.002417
2669.000000	-0.002414
2668.000000	-0.002411
2667.000000	-0.002415
2666.000000	-0.002427
2665.000000	-0.002443
2664.000000	-0.002450
2663.000000	-0.002438
2662.000000	-0.002411
2661.000000	-0.002382
2660.000000	-0.002364
2659.000000	-0.002364
2658.000000	-0.002384
2657.000000	-0.002420
2656.000000	-0.002458
2655.000000	-0.002483
2654.000000	-0.002486
2653.000000	-0.002475
2652.000000	-0.002460
2651.000000	-0.002452
2650.000000	-0.002454
2649.000000	-0.002471
2648.000000	-0.002499
2647.000000	-0.002518
2646.000000	-0.002509
2645.000000	-0.002470
2644.000000	-0.002420
2643.000000	-0.002384
2642.000000	-0.002375
2641.000000	-0.002391
2640.000000	-0.002415
2639.000000	-0.002428
2638.000000	-0.002418
2637.000000	-0.002380
2636.000000	-0.002319
2635.000000	-0.002245
2634.000000	-0.002168
2633.000000	-0.002097
2632.000000	-0.002032
2631.000000	-0.001969
2630.000000	-0.001911
2629.000000	-0.001874
2628.000000	-0.001873
2627.000000	-0.001907
2626.000000	-0.001961
2625.000000	-0.002024
2624.000000	-0.002094
2623.000000	-0.002166
2622.000000	-0.002230
2621.000000	-0.002280
2620.000000	-0.002328
2619.000000	-0.002387
2618.000000	-0.002450
2617.000000	-0.002504
2616.000000	-0.002540
2615.000000	-0.002561
2614.000000	-0.002579
2613.000000	-0.002601
2612.000000	-0.002629
2611.000000	-0.002657
2610.000000	-0.002679
2609.000000	-0.002698
2608.000000	-0.002723
2607.000000	-0.002761
2606.000000	-0.002808
2605.000000	-0.002851
2604.000000	-0.002884
2603.000000	-0.002901
2602.000000	-0.002901
2601.000000	-0.002890
2600.000000	-0.002881
2599.000000	-0.002879
2598.000000	-0.002881
2597.000000	-0.002882
2596.000000	-0.002889
2595.000000	-0.002904
2594.000000	-0.002925
2593.000000	-0.002946
2592.000000	-0.002970
2591.000000	-0.003001
2590.000000	-0.003032
2589.000000	-0.003053
2588.000000	-0.003061
2587.000000	-0.003062
2586.000000	-0.003061
2585.000000	-0.003064
2584.000000	-0.003075
2583.000000	-0.003091
2582.000000	-0.003100
2581.000000	-0.003095
2580.000000	-0.003082
2579.000000	-0.003078
2578.000000	-0.003088
2577.000000	-0.003107
2576.000000	-0.003130
2575.000000	-0.003152
2574.000000	-0.003169
2573.000000	-0.003176
2572.000000	-0.003181
2571.000000	-0.003194
2570.000000	-0.003214
2569.000000	-0.003229
2568.000000	-0.003228
2567.000000	-0.003216
2566.000000	-0.003205
2565.000000	-0.003208
2564.000000	-0.003234
2563.000000	-0.003275
2562.000000	-0.003309
2561.000000	-0.003321
2560.000000	-0.003314
2559.000000	-0.003304
2558.000000	-0.003299
2557.000000	-0.003295
2556.000000	-0.003289
2555.000000	-0.003289
2554.000000	-0.003301
2553.000000	-0.003323
2552.000000	-0.003347
2551.000000	-0.003362
2550.000000	-0.003367
2549.000000	-0.003366
2548.000000	-0.003368
2547.000000	-0.003371
2546.000000	-0.003366
2545.000000	-0.003350
2544.000000	-0.003334
2543.000000	-0.003337
2542.000000	-0.003363
2541.000000	-0.003393
2540.000000	-0.003409
2539.000000	-0.003411
2538.000000	-0.003414
2537.000000	-0.003429
2536.000000	-0.003452
2535.000000	-0.003474
2534.000000	-0.003490
2533.000000	-0.003500
2532.000000	-0.003506
2531.000000	-0.003509
2530.000000	-0.003510
2529.000000	-0.003511
2528.000000	-0.003511
2527.000000	-0.003513
2526.000000	-0.003515
2525.000000	-0.003521
2524.000000	-0.003529
2523.000000	-0.003535
2522.000000	-0.003533
2521.000000	-0.003528
2520.000000	-0.003527
2519.000000	-0.003534
2518.000000	-0.003542
2517.000000	-0.003548
2516.000000	-0.003553
2515.000000	-0.003559
2514.000000	-0.003565
2513.000000	-0.003570
2512.000000	-0.003576
2511.000000	-0.003588
2510.000000	-0.003594
2509.000000	-0.003588
2508.000000	-0.003574
2507.000000	-0.003572
2506.000000	-0.003591
2505.000000	-0.003622
2504.000000	-0.003648
2503.000000	-0.003656
2502.000000	-0.003650
2501.000000	-0.003643
2500.000000	-0.003639
2499.000000	-0.003637
2498.000000	-0.003631
2497.000000	-0.003621
2496.000000	-0.003607
2495.000000	-0.003593
2494.000000	-0.003586
2493.000000	-0.003595
2492.000000	-0.003619
2491.000000	-0.003637
2490.000000	-0.003630
2489.000000	-0.003602
2488.000000	-0.003581
2487.000000	-0.003587
2486.000000	-0.003610
2485.000000	-0.003630
2484.000000	-0.003637
2483.000000	-0.003636
2482.000000	-0.003631
2481.000000	-0.003624
2480.000000	-0.003620
2479.000000	-0.003617
2478.000000	-0.003611
2477.000000	-0.003601
2476.000000	-0.003594
2475.000000	-0.003600
2474.000000	-0.003614
2473.000000	-0.003624
2472.000000	-0.003628
2471.000000	-0.003628
2470.000000	-0.003626
2469.000000	-0.003624
2468.000000	-0.003628
2467.000000	-0.003638
2466.000000	-0.003647
2465.000000	-0.003649
2464.000000	-0.003652
2463.000000	-0.003659
2462.000000	-0.003662
2461.000000	-0.003653
2460.000000	-0.003639
2459.000000	-0.003631
2458.000000	-0.003630
2457.000000	-0.003630
2456.000000	-0.003633
2455.000000	-0.003638
2454.000000	-0.003641
2453.000000	-0.003636
2452.000000	-0.003625
2451.000000	-0.003616
2450.000000	-0.003610
2449.000000	-0.003602
2448.000000	-0.003598
2447.000000	-0.003600
2446.000000	-0.003600
2445.000000	-0.003589
2444.000000	-0.003567
2443.000000	-0.003543
2442.000000	-0.003522
2441.000000	-0.003508
2440.000000	-0.003507
2439.000000	-0.003520
2438.000000	-0.003531
2437.000000	-0.003527
2436.000000	-0.003509
2435.000000	-0.003491
2434.000000	-0.003481
2433.000000	-0.003482
2432.000000	-0.003495
2431.000000	-0.003508
2430.000000	-0.003506
2429.000000	-0.003481
2428.000000	-0.003448
2427.000000	-0.003422
2426.000000	-0.003406
2425.000000	-0.003393
2424.000000	-0.003382
2423.000000	-0.003370
2422.000000	-0.003352
2421.000000	-0.003326
2420.000000	-0.003302
2419.000000	-0.003284
2418.000000	-0.003264
2417.000000	-0.003236
2416.000000	-0.003206
2415.000000	-0.003184
2414.000000	-0.003170
2413.000000	-0.003161
2412.000000	-0.003165
2411.000000	-0.003183
2410.000000	-0.003206
2409.000000	-0.003233
2408.000000	-0.003268
2407.000000	-0.003311
2406.000000	-0.003342
2405.000000	-0.003352
2404.000000	-0.003358
2403.000000	-0.003380
2402.000000	-0.003411
2401.000000	-0.003440
2400.000000	-0.003471
2399.000000	-0.003517
2398.000000	-0.003569
2397.000000	-0.003611
2396.000000	-0.003642
2395.000000	-0.003666
2394.000000	-0.003676
2393.000000	-0.003666
2392.000000	-0.003631
2391.000000	-0.003561
2390.000000	-0.003424
2389.000000	-0.003198
2388.000000	-0.002879
2387.000000	-0.002455
2386.000000	-0.001885
2385.000000	-0.001142
2384.000000	-0.000254
2383.000000	0.000725
2382.000000	0.001727
2381.000000	0.002654
2380.000000	0.003370
2379.000000	0.003786
2378.000000	0.003944
2377.000000	0.003980
2376.000000	0.004029
2375.000000	0.004196
2374.000000	0.004542
2373.000000	0.005029
2372.000000	0.005541
2371.000000	0.006012
2370.000000	0.006473
2369.000000	0.006951
2368.000000	0.007422
2367.000000	0.007886
2366.000000	0.008382
2365.000000	0.008945
2364.000000	0.009555
2363.000000	0.010151
2362.000000	0.010844
2361.000000	0.011704
2360.000000	0.012543
2359.000000	0.013209
2358.000000	0.013614
2357.000000	0.013767
2356.000000	0.013704
2355.000000	0.013472
2354.000000	0.013321
2353.000000	0.013595
2352.000000	0.014469
2351.000000	0.015510
2350.000000	0.016033
2349.000000	0.015963
2348.000000	0.015918
2347.000000	0.017009
2346.000000	0.019732
2345.000000	0.023459
2344.000000	0.027046
2343.000000	0.029565
2342.000000	0.030631
2341.000000	0.029970
2340.000000	0.027877
2339.000000	0.025114
2338.000000	0.022335
2337.000000	0.019868
2336.000000	0.017955
2335.000000	0.016771
2334.000000	0.016259
2333.000000	0.016189
2332.000000	0.016419
2331.000000	0.016716
2330.000000	0.016666
2329.000000	0.016221
2328.000000	0.015536
2327.000000	0.014988
2326.000000	0.014613
2325.000000	0.014393
2324.000000	0.014300
2323.000000	0.014168
2322.000000	0.013872
2321.000000	0.013300
2320.000000	0.012540
2319.000000	0.011619
2318.000000	0.010605
2317.000000	0.009649
2316.000000	0.008963
2315.000000	0.008646
2314.000000	0.008533
2313.000000	0.008435
2312.000000	0.008241
2311.000000	0.007981
2310.000000	0.007635
2309.000000	0.007229
2308.000000	0.006759
2307.000000	0.006247
2306.000000	0.005677
2305.000000	0.005106
2304.000000	0.004617
2303.000000	0.004265
2302.000000	0.004004
2301.000000	0.003784
2300.000000	0.003563
2299.000000	0.003334
2298.000000	0.003065
2297.000000	0.002764
2296.000000	0.002449
2295.000000	0.002145
2294.000000	0.001827
2293.000000	0.001484
2292.000000	0.001120
2291.000000	0.000748
2290.000000	0.000351
2289.000000	-0.000073
2288.000000	-0.000501
2287.000000	-0.000910
2286.000000	-0.001302
2285.000000	-0.001675
2284.000000	-0.001997
2283.000000	-0.002238
2282.000000	-0.002392
2281.000000	-0.002480
2280.000000	-0.002516
2279.000000	-0.002513
2278.000000	-0.002496
2277.000000	-0.002494
2276.000000	-0.002520
2275.000000	-0.002569
2274.000000	-0.002631
2273.000000	-0.002688
2272.000000	-0.002724
2271.000000	-0.002727
2270.000000	-0.002707
2269.000000	-0.002676
2268.000000	-0.002633
2267.000000	-0.002572
2266.000000	-0.002500
2265.000000	-0.002413
2264.000000	-0.002290
2263.000000	-0.002111
2262.000000	-0.001891
2261.000000	-0.001679
2260.000000	-0.001547
2259.000000	-0.001595
2258.000000	-0.001930
2257.000000	-0.002581
2256.000000	-0.003383
2255.000000	-0.004001
2254.000000	-0.004108
2253.000000	-0.003617
2252.000000	-0.002739
2251.000000	-0.001833
2250.000000	-0.001166
2249.000000	-0.000811
2248.000000	-0.000711
2247.000000	-0.000784
2246.000000	-0.000981
2245.000000	-0.001265
2244.000000	-0.001600
2243.000000	-0.001958
2242.000000	-0.002324
2241.000000	-0.002683
2240.000000	-0.003015
2239.000000	-0.003318
2238.000000	-0.003599
2237.000000	-0.003854
2236.000000	-0.004065
2235.000000	-0.004227
2234.000000	-0.004354
2233.000000	-0.004462
2232.000000	-0.004548
2231.000000	-0.004607
2230.000000	-0.004645
2229.000000	-0.004676
2228.000000	-0.004702
2227.000000	-0.004723
2226.000000	-0.004745
2225.000000	-0.004773
2224.000000	-0.004806
2223.000000	-0.004839
2222.000000	-0.004874
2221.000000	-0.004911
2220.000000	-0.004947
2219.000000	-0.004979
2218.000000	-0.005013
2217.000000	-0.005045
2216.000000	-0.005067
2215.000000	-0.005073
2214.000000	-0.005077
2213.000000	-0.005088
2212.000000	-0.005105
2211.000000	-0.005112
2210.000000	-0.005106
2209.000000	-0.005091
2208.000000	-0.005069
2207.000000	-0.005038
2206.000000	-0.004997
2205.000000	-0.004950
2204.000000	-0.004900
2203.000000	-0.004860
2202.000000	-0.004848
2201.000000	-0.004873
2200.000000	-0.004928
2199.000000	-0.004993
2198.000000	-0.005054
2197.000000	-0.005104
2196.000000	-0.005142
2195.000000	-0.005177
2194.000000	-0.005219
2193.000000	-0.005273
2192.000000	-0.005328
2191.000000	-0.005366
2190.000000	-0.005376
2189.000000	-0.005355
2188.000000	-0.005323
2187.000000	-0.005303
2186.000000	-0.005312
2185.000000	-0.005335
2184.000000	-0.005350
2183.000000	-0.005347
2182.000000	-0.005342
2181.000000	-0.005348
2180.000000	-0.005363
2179.000000	-0.005377
2178.000000	-0.005391
2177.000000	-0.005407
2176.000000	-0.005422
2175.000000	-0.005429
2174.000000	-0.005424
2173.000000	-0.005411
2172.000000	-0.005397
2171.000000	-0.005391
2170.000000	-0.005399
2169.000000	-0.005415
2168.000000	-0.005422
2167.000000	-0.005417
2166.000000	-0.005408
2165.000000	-0.005408
2164.000000	-0.005415
2163.000000	-0.005419
2162.000000	-0.005413
2161.000000	-0.005402
2160.000000	-0.005399
2159.000000	-0.005409
2158.000000	-0.005427
2157.000000	-0.005439
2156.000000	-0.005436
2155.000000	-0.005428
2154.000000	-0.005425
2153.000000	-0.005426
2152.000000	-0.005423
2151.000000	-0.005414
2150.000000	-0.005410
2149.000000	-0.005419
2148.000000	-0.005434
2147.000000	-0.005448
2146.000000	-0.005453
2145.000000	-0.005446
2144.000000	-0.005429
2143.000000	-0.005410
2142.000000	-0.005402
2141.000000	-0.005406
2140.000000	-0.005411
2139.000000	-0.005409
2138.000000	-0.005403
2137.000000	-0.005401
2136.000000	-0.005410
2135.000000	-0.005425
2134.000000	-0.005433
2133.000000	-0.005425
2132.000000	-0.005405
2131.000000	-0.005390
2130.000000	-0.005397
2129.000000	-0.005422
2128.000000	-0.005449
2127.000000	-0.005466
2126.000000	-0.005475
2125.000000	-0.005478
2124.000000	-0.005474
2123.000000	-0.005461
2122.000000	-0.005449
2121.000000	-0.005448
2120.000000	-0.005460
2119.000000	-0.005480
2118.000000	-0.005498
2117.000000	-0.005505
2116.000000	-0.005498
2115.000000	-0.005487
2114.000000	-0.005484
2113.000000	-0.005494
2112.000000	-0.005508
2111.000000	-0.005517
2110.000000	-0.005519
2109.000000	-0.005512
2108.000000	-0.005498
2107.000000	-0.005482
2106.000000	-0.005472
2105.000000	-0.005466
2104.000000	-0.005460
2103.000000	-0.005459
2102.000000	-0.005471
2101.000000	-0.005491
2100.000000	-0.005504
2099.000000	-0.005503
2098.000000	-0.005496
2097.000000	-0.005490
2096.000000	-0.005482
2095.000000	-0.005465
2094.000000	-0.005446
2093.000000	-0.005441
2092.000000	-0.005455
2091.000000	-0.005479
2090.000000	-0.005493
2089.000000	-0.005483
2088.000000	-0.005455
2087.000000	-0.005429
2086.000000	-0.005420
2085.000000	-0.005425
2084.000000	-0.005431
2083.000000	-0.005426
2082.000000	-0.005412
2081.000000	-0.005387
2080.000000	-0.005350
2079.000000	-0.005308
2078.000000	-0.005276
2077.000000	-0.005264
2076.000000	-0.005264
2075.000000	-0.005260
2074.000000	-0.005248
2073.000000	-0.005236
2072.000000	-0.005231
2071.000000	-0.005234
2070.000000	-0.005237
2069.000000	-0.005228
2068.000000	-0.005206
2067.000000	-0.005186
2066.000000	-0.005184
2065.000000	-0.005204
2064.000000	-0.005229
2063.000000	-0.005247
2062.000000	-0.005257
2061.000000	-0.005267
2060.000000	-0.005283
2059.000000	-0.005299
2058.000000	-0.005311
2057.000000	-0.005316
2056.000000	-0.005315
2055.000000	-0.005313
2054.000000	-0.005310
2053.000000	-0.005308
2052.000000	-0.005307
2051.000000	-0.005313
2050.000000	-0.005323
2049.000000	-0.005332
2048.000000	-0.005337
2047.000000	-0.005342
2046.000000	-0.005350
2045.000000	-0.005358
2044.000000	-0.005360
2043.000000	-0.005363
2042.000000	-0.005372
2041.000000	-0.005385
2040.000000	-0.005393
2039.000000	-0.005394
2038.000000	-0.005391
2037.000000	-0.005386
2036.000000	-0.005378
2035.000000	-0.005372
2034.000000	-0.005369
2033.000000	-0.005365
2032.000000	-0.005356
2031.000000	-0.005349
2030.000000	-0.005352
2029.000000	-0.005360
2028.000000	-0.005364
2027.000000	-0.005366
2026.000000	-0.005375
2025.000000	-0.005390
2024.000000	-0.005402
2023.000000	-0.005407
2022.000000	-0.005410
2021.000000	-0.005413
2020.000000	-0.005411
2019.000000	-0.005405
2018.000000	-0.005401
2017.000000	-0.005398
2016.000000	-0.005391
2015.000000	-0.005382
2014.000000	-0.005379
2013.000000	-0.005383
2012.000000	-0.005386
2011.000000	-0.005381
2010.000000	-0.005370
2009.000000	-0.005358
2008.000000	-0.005347
2007.000000	-0.005336
2006.000000	-0.005333
2005.000000	-0.005336
2004.000000	-0.005343
2003.000000	-0.005355
2002.000000	-0.005373
2001.000000	-0.005389
2000.000000	-0.005390
1999.000000	-0.005377
1998.000000	-0.005365
1997.000000	-0.005361
1996.000000	-0.005360
1995.000000	-0.005354
1994.000000	-0.005349
1993.000000	-0.005350
1992.000000	-0.005357
1991.000000	-0.005365
1990.000000	-0.005373
1989.000000	-0.005382
1988.000000	-0.005384
1987.000000	-0.005374
1986.000000	-0.005358
1985.000000	-0.005348
1984.000000	-0.005350
1983.000000	-0.005361
1982.000000	-0.005373
1981.000000	-0.005376
1980.000000	-0.005365
1979.000000	-0.005345
1978.000000	-0.005332
1977.000000	-0.005334
1976.000000	-0.005348
1975.000000	-0.005368
1974.000000	-0.005386
1973.000000	-0.005397
1972.000000	-0.005400
1971.000000	-0.005402
1970.000000	-0.005410
1969.000000	-0.005423
1968.000000	-0.005432
1967.000000	-0.005432
1966.000000	-0.005432
1965.000000	-0.005436
1964.000000	-0.005441
1963.000000	-0.005442
1962.000000	-0.005437
1961.000000	-0.005430
1960.000000	-0.005421
1959.000000	-0.005412
1958.000000	-0.005407
1957.000000	-0.005412
1956.000000	-0.005426
1955.000000	-0.005445
1954.000000	-0.005462
1953.000000	-0.005475
1952.000000	-0.005482
1951.000000	-0.005482
1950.000000	-0.005478
1949.000000	-0.005476
1948.000000	-0.005480
1947.000000	-0.005490
1946.000000	-0.005504
1945.000000	-0.005515
1944.000000	-0.005519
1943.000000	-0.005515
1942.000000	-0.005508
1941.000000	-0.005499
1940.000000	-0.005492
1939.000000	-0.005492
1938.000000	-0.005498
1937.000000	-0.005507
1936.000000	-0.005514
1935.000000	-0.005525
1934.000000	-0.005542
1933.000000	-0.005565
1932.000000	-0.005588
1931.000000	-0.005603
1930.000000	-0.005610
1929.000000	-0.005610
1928.000000	-0.005607
1927.000000	-0.005600
1926.000000	-0.005589
1925.000000	-0.005572
1924.000000	-0.005553
1923.000000	-0.005539
1922.000000	-0.005536
1921.000000	-0.005537
1920.000000	-0.005535
1919.000000	-0.005530
1918.000000	-0.005530
1917.000000	-0.005539
1916.000000	-0.005551
1915.000000	-0.005566
1914.000000	-0.005580
1913.000000	-0.005588
1912.000000	-0.005588
1911.000000	-0.005589
1910.000000	-0.005602
1909.000000	-0.005616
1908.000000	-0.005610
1907.000000	-0.005583
1906.000000	-0.005553
1905.000000	-0.005540
1904.000000	-0.005545
1903.000000	-0.005560
1902.000000	-0.005579
1901.000000	-0.005593
1900.000000	-0.005598
1899.000000	-0.005597
1898.000000	-0.005600
1897.000000	-0.005602
1896.000000	-0.005590
1895.000000	-0.005568
1894.000000	-0.005557
1893.000000	-0.005566
1892.000000	-0.005579
1891.000000	-0.005587
1890.000000	-0.005597
1889.000000	-0.005616
1888.000000	-0.005632
1887.000000	-0.005637
1886.000000	-0.005637
1885.000000	-0.005640
1884.000000	-0.005644
1883.000000	-0.005642
1882.000000	-0.005641
1881.000000	-0.005643
1880.000000	-0.005641
1879.000000	-0.005626
1878.000000	-0.005600
1877.000000	-0.005574
1876.000000	-0.005561
1875.000000	-0.005564
1874.000000	-0.005581
1873.000000	-0.005600
1872.000000	-0.005611
1871.000000	-0.005610
1870.000000	-0.005608
1869.000000	-0.005614
1868.000000	-0.005620
1867.000000	-0.005621
1866.000000	-0.005625
1865.000000	-0.005634
1864.000000	-0.005638
1863.000000	-0.005635
1862.000000	-0.005638
1861.000000	-0.005651
1860.000000	-0.005664
1859.000000	-0.005665
1858.000000	-0.005654
1857.000000	-0.005638
1856.000000	-0.005619
1855.000000	-0.005606
1854.000000	-0.005609
1853.000000	-0.005626
1852.000000	-0.005642
1851.000000	-0.005651
1850.000000	-0.005659
1849.000000	-0.005671
1848.000000	-0.005684
1847.000000	-0.005697
1846.000000	-0.005702
1845.000000	-0.005690
1844.000000	-0.005657
1843.000000	-0.005622
1842.000000	-0.005610
1841.000000	-0.005619
1840.000000	-0.005628
1839.000000	-0.005620
1838.000000	-0.005602
1837.000000	-0.005588
1836.000000	-0.005577
1835.000000	-0.005569
1834.000000	-0.005573
1833.000000	-0.005596
1832.000000	-0.005632
1831.000000	-0.005668
1830.000000	-0.005690
1829.000000	-0.005693
1828.000000	-0.005692
1827.000000	-0.005701
1826.000000	-0.005711
1825.000000	-0.005703
1824.000000	-0.005680
1823.000000	-0.005665
1822.000000	-0.005680
1821.000000	-0.005717
1820.000000	-0.005758
1819.000000	-0.005792
1818.000000	-0.005831
1817.000000	-0.005880
1816.000000	-0.005918
1815.000000	-0.005924
1814.000000	-0.005902
1813.000000	-0.005876
1812.000000	-0.005867
1811.000000	-0.005875
1810.000000	-0.005891
1809.000000	-0.005911
1808.000000	-0.005928
1807.000000	-0.005938
1806.000000	-0.005947
1805.000000	-0.005956
1804.000000	-0.005951
1803.000000	-0.005928
1802.000000	-0.005907
1801.000000	-0.005913
1800.000000	-0.005949
1799.000000	-0.005989
1798.000000	-0.006018
1797.000000	-0.006035
1796.000000	-0.006045
1795.000000	-0.006057
1794.000000	-0.006070
1793.000000	-0.006078
1792.000000	-0.006083
1791.000000	-0.006102
1790.000000	-0.006151
1789.000000	-0.006211
1788.000000	-0.006241
1787.000000	-0.006228
1786.000000	-0.006199
1785.000000	-0.006183
1784.000000	-0.006175
1783.000000	-0.006170
1782.000000	-0.006182
1781.000000	-0.006212
1780.000000	-0.006235
1779.000000	-0.006225
1778.000000	-0.006193
1777.000000	-0.006168
1776.000000	-0.006160
1775.000000	-0.006162
1774.000000	-0.006161
1773.000000	-0.006149
1772.000000	-0.006136
1771.000000	-0.006124
1770.000000	-0.006116
1769.000000	-0.006115
1768.000000	-0.006118
1767.000000	-0.006109
1766.000000	-0.006087
1765.000000	-0.006066
1764.000000	-0.006052
1763.000000	-0.006035
1762.000000	-0.005992
1761.000000	-0.005915
1760.000000	-0.005826
1759.000000	-0.005753
1758.000000	-0.005701
1757.000000	-0.005650
1756.000000	-0.005590
1755.000000	-0.005526
1754.000000	-0.005469
1753.000000	-0.005415
1752.000000	-0.005357
1751.000000	-0.005303
1750.000000	-0.005260
1749.000000	-0.005239
1748.000000	-0.005240
1747.000000	-0.005243
1746.000000	-0.005227
1745.000000	-0.005199
1744.000000	-0.005195
1743.000000	-0.005221
1742.000000	-0.005243
1741.000000	-0.005239
1740.000000	-0.005239
1739.000000	-0.005270
1738.000000	-0.005309
1737.000000	-0.005321
1736.000000	-0.005302
1735.000000	-0.005286
1734.000000	-0.005323
1733.000000	-0.005377
1732.000000	-0.005409
1731.000000	-0.005441
1730.000000	-0.005479
1729.000000	-0.005500
1728.000000	-0.005495
1727.000000	-0.005486
1726.000000	-0.005487
1725.000000	-0.005488
1724.000000	-0.005483
1723.000000	-0.005471
1722.000000	-0.005448
1721.000000	-0.005407
1720.000000	-0.005347
1719.000000	-0.005289
1718.000000	-0.005266
1717.000000	-0.005265
1716.000000	-0.005240
1715.000000	-0.005207
1714.000000	-0.005203
1713.000000	-0.005214
1712.000000	-0.005195
1711.000000	-0.005146
1710.000000	-0.005094
1709.000000	-0.005040
1708.000000	-0.004973
1707.000000	-0.004902
1706.000000	-0.004849
1705.000000	-0.004799
1704.000000	-0.004711
1703.000000	-0.004604
1702.000000	-0.004514
1701.000000	-0.004447
1700.000000	-0.004368
1699.000000	-0.004217
1698.000000	-0.004062
1697.000000	-0.003956
1696.000000	-0.003848
1695.000000	-0.003671
1694.000000	-0.003447
1693.000000	-0.003245
1692.000000	-0.003074
1691.000000	-0.002917
1690.000000	-0.002762
1689.000000	-0.002606
1688.000000	-0.002456
1687.000000	-0.002320
1686.000000	-0.002181
1685.000000	-0.002010
1684.000000	-0.001810
1683.000000	-0.001603
1682.000000	-0.001434
1681.000000	-0.001299
1680.000000	-0.001167
1679.000000	-0.001025
1678.000000	-0.000881
1677.000000	-0.000737
1676.000000	-0.000597
1675.000000	-0.000473
1674.000000	-0.000353
1673.000000	-0.000238
1672.000000	-0.000164
1671.000000	-0.000154
1670.000000	-0.000180
1669.000000	-0.000158
1668.000000	-0.000054
1667.000000	0.000076
1666.000000	0.000202
1665.000000	0.000353
1664.000000	0.000577
1663.000000	0.000879
1662.000000	0.001221
1661.000000	0.001569
1660.000000	0.001907
1659.000000	0.002222
1658.000000	0.002518
1657.000000	0.002791
1656.000000	0.003035
1655.000000	0.003289
1654.000000	0.003670
1653.000000	0.004221
1652.000000	0.004767
1651.000000	0.005103
1650.000000	0.005255
1649.000000	0.005335
1648.000000	0.005440
1647.000000	0.005581
1646.000000	0.005716
1645.000000	0.005814
1644.000000	0.005876
1643.000000	0.005913
1642.000000	0.005932
1641.000000	0.005948
1640.000000	0.005969
1639.000000	0.005975
1638.000000	0.005954
1637.000000	0.005924
1636.000000	0.005913
1635.000000	0.005919
1634.000000	0.005908
1633.000000	0.005853
1632.000000	0.005760
1631.000000	0.005631
1630.000000	0.005441
1629.000000	0.005179
1628.000000	0.004884
1627.000000	0.004609
1626.000000	0.004354
1625.000000	0.004080
1624.000000	0.003759
1623.000000	0.003419
1622.000000	0.003127
1621.000000	0.002905
1620.000000	0.002703
1619.000000	0.002475
1618.000000	0.002221
1617.000000	0.001988
1616.000000	0.001821
1615.000000	0.001690
1614.000000	0.001530
1613.000000	0.001332
1612.000000	0.001126
1611.000000	0.000926
1610.000000	0.000719
1609.000000	0.000501
1608.000000	0.000295
1607.000000	0.000125
1606.000000	-0.000011
1605.000000	-0.000132
1604.000000	-0.000269
1603.000000	-0.000434
1602.000000	-0.000604
1601.000000	-0.000752
1600.000000	-0.000874
1599.000000	-0.000987
1598.000000	-0.001107
1597.000000	-0.001232
1596.000000	-0.001358
1595.000000	-0.001485
1594.000000	-0.001616
1593.000000	-0.001750
1592.000000	-0.001886
1591.000000	-0.002022
1590.000000	-0.002154
1589.000000	-0.002280
1588.000000	-0.002402
1587.000000	-0.002526
1586.000000	-0.002650
1585.000000	-0.002756
1584.000000	-0.002839
1583.000000	-0.002915
1582.000000	-0.002994
1581.000000	-0.003061
1580.000000	-0.003112
1579.000000	-0.003169
1578.000000	-0.003246
1577.000000	-0.003328
1576.000000	-0.003375
1575.000000	-0.003365
1574.000000	-0.003339
1573.000000	-0.003339
1572.000000	-0.003369
1571.000000	-0.003408
1570.000000	-0.003441
1569.000000	-0.003454
1568.000000	-0.003456
1567.000000	-0.003481
1566.000000	-0.003539
1565.000000	-0.003603
1564.000000	-0.003647
1563.000000	-0.003673
1562.000000	-0.003695
1561.000000	-0.003704
1560.000000	-0.003722
1559.000000	-0.003819
1558.000000	-0.003869
1557.000000	-0.003820
1556.000000	-0.003765
1555.000000	-0.003747
1554.000000	-0.003748
1553.000000	-0.003749
1552.000000	-0.003752
1551.000000	-0.003771
1550.000000	-0.003806
1549.000000	-0.003840
1548.000000	-0.003855
1547.000000	-0.003860
1546.000000	-0.003874
1545.000000	-0.003905
1544.000000	-0.003928
1543.000000	-0.003901
1542.000000	-0.003819
1541.000000	-0.003757
1540.000000	-0.003789
1539.000000	-0.003877
1538.000000	-0.003939
1537.000000	-0.003956
1536.000000	-0.003943
1535.000000	-0.003912
1534.000000	-0.003891
1533.000000	-0.003904
1532.000000	-0.003929
1531.000000	-0.003934
1530.000000	-0.003916
1529.000000	-0.003889
1528.000000	-0.003878
1527.000000	-0.003903
1526.000000	-0.003963
1525.000000	-0.004026
1524.000000	-0.004065
1523.000000	-0.004075
1522.000000	-0.004084
1521.000000	-0.004112
1520.000000	-0.004133
1519.000000	-0.004133
1518.000000	-0.004110
1517.000000	-0.004062
1516.000000	-0.003995
1515.000000	-0.003941
1514.000000	-0.003942
1513.000000	-0.004010
1512.000000	-0.004106
1511.000000	-0.004172
1510.000000	-0.004192
1509.000000	-0.004192
1508.000000	-0.004201
1507.000000	-0.004210
1506.000000	-0.004180
1505.000000	-0.004141
1504.000000	-0.004125
1503.000000	-0.004101
1502.000000	-0.004040
1501.000000	-0.003947
1500.000000	-0.003850
1499.000000	-0.003745
1498.000000	-0.003584
1497.000000	-0.003339
1496.000000	-0.003035
1495.000000	-0.002737
1494.000000	-0.002504
1493.000000	-0.002352
1492.000000	-0.002250
1491.000000	-0.002161
1490.000000	-0.002080
1489.000000	-0.002042
1488.000000	-0.002055
1487.000000	-0.002090
1486.000000	-0.002134
1485.000000	-0.002190
1484.000000	-0.002262
1483.000000	-0.002356
1482.000000	-0.002462
1481.000000	-0.002557
1480.000000	-0.002619
1479.000000	-0.002660
1478.000000	-0.002710
1477.000000	-0.002772
1476.000000	-0.002807
1475.000000	-0.002788
1474.000000	-0.002761
1473.000000	-0.002800
1472.000000	-0.002904
1471.000000	-0.002995
1470.000000	-0.003057
1469.000000	-0.003124
1468.000000	-0.003201
1467.000000	-0.003246
1466.000000	-0.003223
1465.000000	-0.003169
1464.000000	-0.003184
1463.000000	-0.003316
1462.000000	-0.003528
1461.000000	-0.003751
1460.000000	-0.003929
1459.000000	-0.004060
1458.000000	-0.004204
1457.000000	-0.004400
1456.000000	-0.004565
1455.000000	-0.004649
1454.000000	-0.004709
1453.000000	-0.004789
1452.000000	-0.004872
1451.000000	-0.004919
1450.000000	-0.004938
1449.000000	-0.004995
1448.000000	-0.005126
1447.000000	-0.005286
1446.000000	-0.005398
1445.000000	-0.005440
1444.000000	-0.005444
1443.000000	-0.005440
1442.000000	-0.005434
1441.000000	-0.005409
1440.000000	-0.005345
1439.000000	-0.005237
1438.000000	-0.005109
1437.000000	-0.005010
1436.000000	-0.004959
1435.000000	-0.004914
1434.000000	-0.004859
1433.000000	-0.004812
1432.000000	-0.004783
1431.000000	-0.004757
1430.000000	-0.004708
1429.000000	-0.004623
1428.000000	-0.004512
1427.000000	-0.004394
1426.000000	-0.004284
1425.000000	-0.004174
1424.000000	-0.004050
1423.000000	-0.003918
1422.000000	-0.003812
1421.000000	-0.003777
1420.000000	-0.003820
1419.000000	-0.003884
1418.000000	-0.003877
1417.000000	-0.003814
1416.000000	-0.003755
1415.000000	-0.003695
1414.000000	-0.003594
1413.000000	-0.003449
1412.000000	-0.003303
1411.000000	-0.003186
1410.000000	-0.003083
1409.000000	-0.002970
1408.000000	-0.002852
1407.000000	-0.002755
1406.000000	-0.002688
1405.000000	-0.002624
1404.000000	-0.002519
1403.000000	-0.002358
1402.000000	-0.002172
1401.000000	-0.002000
1400.000000	-0.001856
1399.000000	-0.001714
1398.000000	-0.001532
1397.000000	-0.001306
1396.000000	-0.001065
1395.000000	-0.000831
1394.000000	-0.000596
1393.000000	-0.000350
1392.000000	-0.000113
1391.000000	0.000089
1390.000000	0.000257
1389.000000	0.000407
1388.000000	0.000542
1387.000000	0.000632
1386.000000	0.000640
1385.000000	0.000558
1384.000000	0.000398
1383.000000	0.000177
1382.000000	-0.000102
1381.000000	-0.000460
1380.000000	-0.000915
1379.000000	-0.001426
1378.000000	-0.001895
1377.000000	-0.002231
1376.000000	-0.002390
1375.000000	-0.002346
1374.000000	-0.002084
1373.000000	-0.001645
1372.000000	-0.001122
1371.000000	-0.000612
1370.000000	-0.000178
1369.000000	0.000142
1368.000000	0.000345
1367.000000	0.000464
1366.000000	0.000533
1365.000000	0.000553
1364.000000	0.000498
1363.000000	0.000361
1362.000000	0.000185
1361.000000	0.000011
1360.000000	-0.000172
1359.000000	-0.000389
1358.000000	-0.000625
1357.000000	-0.000846
1356.000000	-0.001040
1355.000000	-0.001231
1354.000000	-0.001426
1353.000000	-0.001597
1352.000000	-0.001704
1351.000000	-0.001749
1350.000000	-0.001783
1349.000000	-0.001858
1348.000000	-0.001974
1347.000000	-0.002085
1346.000000	-0.002151
1345.000000	-0.002184
1344.000000	-0.002226
1343.000000	-0.002295
1342.000000	-0.002363
1341.000000	-0.002399
1340.000000	-0.002416
1339.000000	-0.002459
1338.000000	-0.002548
1337.000000	-0.002658
1336.000000	-0.002747
1335.000000	-0.002805
1334.000000	-0.002855
1333.000000	-0.002930
1332.000000	-0.003035
1331.000000	-0.003147
1330.000000	-0.003247
1329.000000	-0.003353
1328.000000	-0.003494
1327.000000	-0.003664
1326.000000	-0.003822
1325.000000	-0.003930
1324.000000	-0.004005
1323.000000	-0.004096
1322.000000	-0.004231
1321.000000	-0.004390
1320.000000	-0.004538
1319.000000	-0.004658
1318.000000	-0.004767
1317.000000	-0.004881
1316.000000	-0.004991
1315.000000	-0.005072
1314.000000	-0.005113
1313.000000	-0.005141
1312.000000	-0.005185
1311.000000	-0.005242
1310.000000	-0.005288
1309.000000	-0.005330
1308.000000	-0.005405
1307.000000	-0.005537
1306.000000	-0.005689
1305.000000	-0.005805
1304.000000	-0.005876
1303.000000	-0.005954
1302.000000	-0.006085
1301.000000	-0.006255
1300.000000	-0.006405
1299.000000	-0.006509
1298.000000	-0.006602
1297.000000	-0.006732
1296.000000	-0.006889
1295.000000	-0.007013
1294.000000	-0.007070
1293.000000	-0.007096
1292.000000	-0.007162
1291.000000	-0.007289
1290.000000	-0.007428
1289.000000	-0.007518
1288.000000	-0.007548
1287.000000	-0.007568
1286.000000	-0.007625
1285.000000	-0.007713
1284.000000	-0.007791
1283.000000	-0.007836
1282.000000	-0.007885
1281.000000	-0.007984
1280.000000	-0.008130
1279.000000	-0.008265
1278.000000	-0.008348
1277.000000	-0.008405
1276.000000	-0.008491
1275.000000	-0.008628
1274.000000	-0.008777
1273.000000	-0.008893
1272.000000	-0.008978
1271.000000	-0.009080
1270.000000	-0.009240
1269.000000	-0.009444
1268.000000	-0.009645
1267.000000	-0.009820
1266.000000	-0.009991
1265.000000	-0.010183
1264.000000	-0.010379
1263.000000	-0.010541
1262.000000	-0.010675
1261.000000	-0.010829
1260.000000	-0.011034
1259.000000	-0.011262
1258.000000	-0.011469
1257.000000	-0.011661
1256.000000	-0.011887
1255.000000	-0.012179
1254.000000	-0.012510
1253.000000	-0.012830
1252.000000	-0.013124
1251.000000	-0.013432
1250.000000	-0.013802
1249.000000	-0.014239
1248.000000	-0.014697
1247.000000	-0.015141
1246.000000	-0.015587
1245.000000	-0.016072
1244.000000	-0.016576
1243.000000	-0.017028
1242.000000	-0.017383
1241.000000	-0.017673
1240.000000	-0.017952
1239.000000	-0.018227
1238.000000	-0.018461
1237.000000	-0.018624
1236.000000	-0.018725
1235.000000	-0.018800
1234.000000	-0.018869
1233.000000	-0.018918
1232.000000	-0.018910
1231.000000	-0.018833
1230.000000	-0.018729
1229.000000	-0.018648
1228.000000	-0.018594
1227.000000	-0.018538
1226.000000	-0.018477
1225.000000	-0.018444
1224.000000	-0.018460
1223.000000	-0.018495
1222.000000	-0.018500
1221.000000	-0.018465
1220.000000	-0.018430
1219.000000	-0.018445
1218.000000	-0.018535
1217.000000	-0.018675
1216.000000	-0.018814
1215.000000	-0.018912
1214.000000	-0.018973
1213.000000	-0.019020
1212.000000	-0.019049
1211.000000	-0.019050
1210.000000	-0.019040
1209.000000	-0.019069
1208.000000	-0.019150
1207.000000	-0.019240
1206.000000	-0.019292
1205.000000	-0.019309
1204.000000	-0.019327
1203.000000	-0.019368
1202.000000	-0.019418
1201.000000	-0.019449
1200.000000	-0.019447
1199.000000	-0.019430
1198.000000	-0.019443
1197.000000	-0.019499
1196.000000	-0.019545
1195.000000	-0.019506
1194.000000	-0.019361
1193.000000	-0.019140
1192.000000	-0.018865
1191.000000	-0.018544
1190.000000	-0.018215
1189.000000	-0.017956
1188.000000	-0.017810
1187.000000	-0.017744
1186.000000	-0.017691
1185.000000	-0.017618
1184.000000	-0.017542
1183.000000	-0.017509
1182.000000	-0.017549
1181.000000	-0.017639
1180.000000	-0.017711
1179.000000	-0.017721
1178.000000	-0.017709
1177.000000	-0.017745
1176.000000	-0.017830
1175.000000	-0.017881
1174.000000	-0.017847
1173.000000	-0.017776
1172.000000	-0.017752
1171.000000	-0.017790
1170.000000	-0.017838
1169.000000	-0.017857
1168.000000	-0.017852
1167.000000	-0.017829
1166.000000	-0.017759
1165.000000	-0.017596
1164.000000	-0.017328
1163.000000	-0.017001
1162.000000	-0.016688
1161.000000	-0.016432
1160.000000	-0.016217
1159.000000	-0.016015
1158.000000	-0.015840
1157.000000	-0.015734
1156.000000	-0.015709
1155.000000	-0.015720
1154.000000	-0.015720
1153.000000	-0.015707
1152.000000	-0.015712
1151.000000	-0.015748
1150.000000	-0.015800
1149.000000	-0.015827
1148.000000	-0.015797
1147.000000	-0.015712
1146.000000	-0.015621
1145.000000	-0.015573
1144.000000	-0.015557
1143.000000	-0.015527
1142.000000	-0.015468
1141.000000	-0.015418
1140.000000	-0.015407
1139.000000	-0.015403
1138.000000	-0.015359
1137.000000	-0.015286
1136.000000	-0.015235
1135.000000	-0.015222
1134.000000	-0.015201
1133.000000	-0.015124
1132.000000	-0.014999
1131.000000	-0.014889
1130.000000	-0.014844
1129.000000	-0.014852
1128.000000	-0.014854
1127.000000	-0.014814
1126.000000	-0.014750
1125.000000	-0.014705
1124.000000	-0.014685
1123.000000	-0.014651
1122.000000	-0.014578
1121.000000	-0.014484
1120.000000	-0.014398
1119.000000	-0.014323
1118.000000	-0.014250
1117.000000	-0.014177
1116.000000	-0.014115
1115.000000	-0.014065
1114.000000	-0.014003
1113.000000	-0.013891
1112.000000	-0.013715
1111.000000	-0.013511
1110.000000	-0.013346
1109.000000	-0.013258
1108.000000	-0.013222
1107.000000	-0.013193
1106.000000	-0.013161
1105.000000	-0.013147
1104.000000	-0.013141
1103.000000	-0.013101
1102.000000	-0.013002
1101.000000	-0.012871
1100.000000	-0.012761
1099.000000	-0.012701
1098.000000	-0.012680
1097.000000	-0.012658
1096.000000	-0.012598
1095.000000	-0.012497
1094.000000	-0.012391
1093.000000	-0.012307
1092.000000	-0.012221
1091.000000	-0.012098
1090.000000	-0.011957
1089.000000	-0.011860
1088.000000	-0.011832
1087.000000	-0.011820
1086.000000	-0.011762
1085.000000	-0.011668
1084.000000	-0.011594
1083.000000	-0.011567
1082.000000	-0.011554
1081.000000	-0.011506
1080.000000	-0.011412
1079.000000	-0.011307
1078.000000	-0.011225
1077.000000	-0.011161
1076.000000	-0.011082
1075.000000	-0.010969
1074.000000	-0.010852
1073.000000	-0.010765
1072.000000	-0.010700
1071.000000	-0.010614
1070.000000	-0.010496
1069.000000	-0.010387
1068.000000	-0.010328
1067.000000	-0.010305
1066.000000	-0.010271
1065.000000	-0.010207
1064.000000	-0.010137
1063.000000	-0.010088
1062.000000	-0.010053
1061.000000	-0.009999
1060.000000	-0.009910
1059.000000	-0.009823
1058.000000	-0.009790
1057.000000	-0.009826
1056.000000	-0.009886
1055.000000	-0.009922
1054.000000	-0.009932
1053.000000	-0.009951
1052.000000	-0.009983
1051.000000	-0.009992
1050.000000	-0.009955
1049.000000	-0.009905
1048.000000	-0.009903
1047.000000	-0.009970
1046.000000	-0.010070
1045.000000	-0.010141
1044.000000	-0.010165
1043.000000	-0.010176
1042.000000	-0.010216
1041.000000	-0.010269
1040.000000	-0.010258
1039.000000	-0.010134
1038.000000	-0.009934
1037.000000	-0.009744
1036.000000	-0.009601
1035.000000	-0.009471
1034.000000	-0.009318
1033.000000	-0.009153
1032.000000	-0.009011
1031.000000	-0.008894
1030.000000	-0.008765
1029.000000	-0.008598
1028.000000	-0.008428
1027.000000	-0.008341
1026.000000	-0.008397
1025.000000	-0.008567
1024.000000	-0.008736
1023.000000	-0.008810
1022.000000	-0.008790
1021.000000	-0.008752
1020.000000	-0.008742
1019.000000	-0.008736
1018.000000	-0.008698
1017.000000	-0.008647
1016.000000	-0.008627
1015.000000	-0.008641
1014.000000	-0.008633
1013.000000	-0.008551
1012.000000	-0.008416
1011.000000	-0.008303
1010.000000	-0.008255
1009.000000	-0.008232
1008.000000	-0.008165
1007.000000	-0.008053
1006.000000	-0.007975
1005.000000	-0.007992
1004.000000	-0.008066
1003.000000	-0.008098
1002.000000	-0.008047
1001.000000	-0.007957
1000.000000	-0.007889
999.000000	-0.007842
998.000000	-0.007776
997.000000	-0.007674
996.000000	-0.007571
995.000000	-0.007512
994.000000	-0.007497
993.000000	-0.007479
992.000000	-0.007410
991.000000	-0.007300
990.000000	-0.007205
989.000000	-0.007162
988.000000	-0.007148
987.000000	-0.007128
986.000000	-0.007111
985.000000	-0.007130
984.000000	-0.007180
983.000000	-0.007210
982.000000	-0.007191
981.000000	-0.007159
980.000000	-0.007176
979.000000	-0.007254
978.000000	-0.007343
977.000000	-0.007396
976.000000	-0.007427
975.000000	-0.007507
974.000000	-0.007678
973.000000	-0.007891
972.000000	-0.008046
971.000000	-0.008095
970.000000	-0.008102
969.000000	-0.008156
968.000000	-0.008260
967.000000	-0.008346
966.000000	-0.008375
965.000000	-0.008381
964.000000	-0.008414
963.000000	-0.008477
962.000000	-0.008540
961.000000	-0.008595
960.000000	-0.008659
959.000000	-0.008743
958.000000	-0.008823
957.000000	-0.008853
956.000000	-0.008813
955.000000	-0.008746
954.000000	-0.008726
953.000000	-0.008776
952.000000	-0.008829
951.000000	-0.008805
950.000000	-0.008711
949.000000	-0.008630
948.000000	-0.008613
947.000000	-0.008633
946.000000	-0.008640
945.000000	-0.008624
944.000000	-0.008617
943.000000	-0.008650
942.000000	-0.008720
941.000000	-0.008793
940.000000	-0.008832
939.000000	-0.008846
938.000000	-0.008880
937.000000	-0.008955
936.000000	-0.009019
935.000000	-0.009011
934.000000	-0.008950
933.000000	-0.008906
932.000000	-0.008889
931.000000	-0.008823
930.000000	-0.008651
929.000000	-0.008416
928.000000	-0.008216
927.000000	-0.008123
926.000000	-0.008153
925.000000	-0.008279
924.000000	-0.008461
923.000000	-0.008677
922.000000	-0.008939
921.000000	-0.009256
920.000000	-0.009575
919.000000	-0.009777
918.000000	-0.009771
917.000000	-0.009566
916.000000	-0.009242
915.000000	-0.008888
914.000000	-0.008571
913.000000	-0.008340
912.000000	-0.008217
911.000000	-0.008180
910.000000	-0.008180
909.000000	-0.008171
908.000000	-0.008144
907.000000	-0.008120
906.000000	-0.008124
905.000000	-0.008147
904.000000	-0.008140
903.000000	-0.008077
902.000000	-0.007991
901.000000	-0.007929
900.000000	-0.007893
899.000000	-0.007843
898.000000	-0.007769
897.000000	-0.007712
896.000000	-0.007700
895.000000	-0.007707
894.000000	-0.007676
893.000000	-0.007583
892.000000	-0.007466
891.000000	-0.007396
890.000000	-0.007410
889.000000	-0.007472
888.000000	-0.007511
887.000000	-0.007517
886.000000	-0.007571
885.000000	-0.007742
884.000000	-0.007979
883.000000	-0.008183
882.000000	-0.008337
881.000000	-0.008522
880.000000	-0.008772
879.000000	-0.009012
878.000000	-0.009152
877.000000	-0.009200
876.000000	-0.009223
875.000000	-0.009246
874.000000	-0.009236
873.000000	-0.009163
872.000000	-0.009057
871.000000	-0.008998
870.000000	-0.009046
869.000000	-0.009182
868.000000	-0.009311
867.000000	-0.009365
866.000000	-0.009385
865.000000	-0.009467
864.000000	-0.009651
863.000000	-0.009899
862.000000	-0.010174
861.000000	-0.010494
860.000000	-0.010893
859.000000	-0.011399
858.000000	-0.012059
857.000000	-0.012975
856.000000	-0.014267
855.000000	-0.016038
854.000000	-0.018344
853.000000	-0.021157
852.000000	-0.024293
851.000000	-0.027391
850.000000	-0.029992
849.000000	-0.031666
848.000000	-0.032100
847.000000	-0.031212
846.000000	-0.029228
845.000000	-0.026578
844.000000	-0.023673
843.000000	-0.020782
842.000000	-0.018064
841.000000	-0.015619
840.000000	-0.013517
839.000000	-0.011824
838.000000	-0.010586
837.000000	-0.009772
836.000000	-0.009257
835.000000	-0.008915
834.000000	-0.008703
833.000000	-0.008608
832.000000	-0.008552
831.000000	-0.008424
830.000000	-0.008209
829.000000	-0.008004
828.000000	-0.007897
827.000000	-0.007882
826.000000	-0.007912
825.000000	-0.007963
824.000000	-0.008038
823.000000	-0.008124
822.000000	-0.008201
821.000000	-0.008240
820.000000	-0.008211
819.000000	-0.008119
818.000000	-0.008021
817.000000	-0.007969
816.000000	-0.007948
815.000000	-0.007919
814.000000	-0.007901
813.000000	-0.007941
812.000000	-0.008008
811.000000	-0.008007
810.000000	-0.007914
809.000000	-0.007815
808.000000	-0.007789
807.000000	-0.007818
806.000000	-0.007837
805.000000	-0.007828
804.000000	-0.007817
803.000000	-0.007834
802.000000	-0.007884
801.000000	-0.007932
800.000000	-0.007922
799.000000	-0.007840
798.000000	-0.007760
797.000000	-0.007765
796.000000	-0.007835
795.000000	-0.007880
794.000000	-0.007868
793.000000	-0.007852
792.000000	-0.007864
791.000000	-0.007879
790.000000	-0.007876
789.000000	-0.007883
788.000000	-0.007919
787.000000	-0.007969
786.000000	-0.008006
785.000000	-0.008004
784.000000	-0.007932
783.000000	-0.007804
782.000000	-0.007724
781.000000	-0.007777
780.000000	-0.007888
779.000000	-0.007894
778.000000	-0.007757
777.000000	-0.007607
776.000000	-0.007553
775.000000	-0.007553
774.000000	-0.007510
773.000000	-0.007398
772.000000	-0.007262
771.000000	-0.007158
770.000000	-0.007124
769.000000	-0.007166
768.000000	-0.007236
767.000000	-0.007276
766.000000	-0.007289
765.000000	-0.007309
764.000000	-0.007314
763.000000	-0.007261
762.000000	-0.007186
761.000000	-0.007181
760.000000	-0.007255
759.000000	-0.007327
758.000000	-0.007360
757.000000	-0.007400
756.000000	-0.007465
755.000000	-0.007509
754.000000	-0.007516
753.000000	-0.007525
752.000000	-0.007542
751.000000	-0.007517
750.000000	-0.007429
749.000000	-0.007300
748.000000	-0.007132
747.000000	-0.006928
746.000000	-0.006770
745.000000	-0.006732
744.000000	-0.006725
743.000000	-0.006574
742.000000	-0.006286
741.000000	-0.006063
740.000000	-0.006023
739.000000	-0.006064
738.000000	-0.006067
737.000000	-0.006045
736.000000	-0.006041
735.000000	-0.006035
734.000000	-0.006023
733.000000	-0.006035
732.000000	-0.006036
731.000000	-0.005965
730.000000	-0.005900
729.000000	-0.005954
728.000000	-0.006076
727.000000	-0.006108
726.000000	-0.006014
725.000000	-0.005904
724.000000	-0.005791
723.000000	-0.005536
722.000000	-0.005115
721.000000	-0.004770
720.000000	-0.004764
719.000000	-0.005074
718.000000	-0.005442
717.000000	-0.005654
716.000000	-0.005664
715.000000	-0.005551
714.000000	-0.005448
713.000000	-0.005416
712.000000	-0.005375
711.000000	-0.005221
710.000000	-0.005004
709.000000	-0.004852
708.000000	-0.004753
707.000000	-0.004600
706.000000	-0.004357
705.000000	-0.004119
704.000000	-0.004003
703.000000	-0.003988
702.000000	-0.003989
701.000000	-0.003974
700.000000	-0.003900
699.000000	-0.003767
698.000000	-0.003643
697.000000	-0.003585
696.000000	-0.003561
695.000000	-0.003457
694.000000	-0.003324
693.000000	-0.003331
692.000000	-0.003394
691.000000	-0.003263
690.000000	-0.002878
689.000000	-0.002493
688.000000	-0.002342
687.000000	-0.002330
686.000000	-0.002327
685.000000	-0.002377
684.000000	-0.002450
683.000000	-0.002424
682.000000	-0.002358
681.000000	-0.002460
680.000000	-0.002665
679.000000	-0.002702
678.000000	-0.002624
677.000000	-0.002647
676.000000	-0.002717
675.000000	-0.002692
674.000000	-0.002686
673.000000	-0.002787
672.000000	-0.002753
671.000000	-0.002536
670.000000	-0.003455
669.000000	-0.007283
668.000000	-0.010467
667.000000	-0.008860
666.000000	-0.006414
665.000000	-0.004561
664.000000	-0.002507
663.000000	-0.000569
662.000000	0.000705
661.000000	0.001420
660.000000	0.001930
659.000000	0.002263
658.000000	0.002313
657.000000	0.002225
656.000000	0.002048
655.000000	0.001527
654.000000	0.000735
653.000000	0.000162
652.000000	-0.000063
651.000000	-0.000230
650.000000	-0.000399
649.000000	-0.000315
648.000000	-0.000124
647.000000	-0.000317
646.000000	-0.000839
645.000000	-0.001185
644.000000	-0.001235
643.000000	-0.001281
642.000000	-0.001393
641.000000	-0.001280
640.000000	-0.000892
639.000000	-0.000586
638.000000	-0.000518
637.000000	-0.000456
636.000000	-0.000336
635.000000	-0.000330
634.000000	-0.000397
633.000000	-0.000314
632.000000	-0.000118
631.000000	-0.000055
630.000000	-0.000092
629.000000	0.000043
628.000000	0.000282
627.000000	0.000268
626.000000	0.000078
625.000000	0.000160
624.000000	0.000533
623.000000	0.000740
622.000000	0.000602
621.000000	0.000352
620.000000	0.000058
619.000000	-0.000365
618.000000	-0.000686
617.000000	-0.000565
616.000000	-0.000201
615.000000	-0.000094
614.000000	-0.000259
613.000000	-0.000340
612.000000	-0.000332
611.000000	-0.000609
610.000000	-0.001237
609.000000	-0.001849
608.000000	-0.002205
607.000000	-0.002409
606.000000	-0.002484
605.000000	-0.002292
604.000000	-0.001840
603.000000	-0.001286
602.000000	-0.000752
601.000000	-0.000311
600.000000	-0.000074
