# Supplementary material for: Real-time monitoring of the reversible capture and release of CO2 on anthraquinone and riboflavin-modified graphitic electrodes using ATR-SEIRAS
Source: Chem Sci. 2025 Nov 4;16(48):23189–202. doi: 10.1039/d5sc05427c (PMC12584010; doi:10.1039/d5sc05427c)
Supplement: SC-016-D5SC05427C-s001 [file SC-016-D5SC05427C-s001.zip › Data Folders/Main Figures/Figure3/3a/061.ASC]

PE IR       SUBTECH     SPECTRUM    ASCII       PEDS        4.00        
   -1
061.ASC
24/06/26
16:04:40.00
24/06/26
16:04:40.00
Administrator

600.000000
#HDR
-1
-1
#GR
Wavenumber
A
1.0
0.0
4000.000000
-1.000000
3401
8
0.030635
-0.032162
#DATA
4000.000000	-0.003555
3999.000000	-0.003571
3998.000000	-0.003590
3997.000000	-0.003599
3996.000000	-0.003589
3995.000000	-0.003563
3994.000000	-0.003533
3993.000000	-0.003509
3992.000000	-0.003495
3991.000000	-0.003485
3990.000000	-0.003470
3989.000000	-0.003451
3988.000000	-0.003437
3987.000000	-0.003434
3986.000000	-0.003436
3985.000000	-0.003435
3984.000000	-0.003427
3983.000000	-0.003423
3982.000000	-0.003431
3981.000000	-0.003446
3980.000000	-0.003455
3979.000000	-0.003443
3978.000000	-0.003408
3977.000000	-0.003358
3976.000000	-0.003305
3975.000000	-0.003262
3974.000000	-0.003235
3973.000000	-0.003227
3972.000000	-0.003236
3971.000000	-0.003258
3970.000000	-0.003289
3969.000000	-0.003325
3968.000000	-0.003364
3967.000000	-0.003403
3966.000000	-0.003436
3965.000000	-0.003456
3964.000000	-0.003466
3963.000000	-0.003476
3962.000000	-0.003487
3961.000000	-0.003494
3960.000000	-0.003488
3959.000000	-0.003473
3958.000000	-0.003459
3957.000000	-0.003456
3956.000000	-0.003468
3955.000000	-0.003495
3954.000000	-0.003530
3953.000000	-0.003567
3952.000000	-0.003595
3951.000000	-0.003613
3950.000000	-0.003625
3949.000000	-0.003631
3948.000000	-0.003625
3947.000000	-0.003600
3946.000000	-0.003570
3945.000000	-0.003558
3944.000000	-0.003576
3943.000000	-0.003614
3942.000000	-0.003642
3941.000000	-0.003645
3940.000000	-0.003633
3939.000000	-0.003619
3938.000000	-0.003606
3937.000000	-0.003588
3936.000000	-0.003561
3935.000000	-0.003534
3934.000000	-0.003513
3933.000000	-0.003501
3932.000000	-0.003496
3931.000000	-0.003494
3930.000000	-0.003493
3929.000000	-0.003495
3928.000000	-0.003509
3927.000000	-0.003541
3926.000000	-0.003588
3925.000000	-0.003635
3924.000000	-0.003668
3923.000000	-0.003683
3922.000000	-0.003682
3921.000000	-0.003665
3920.000000	-0.003632
3919.000000	-0.003595
3918.000000	-0.003576
3917.000000	-0.003586
3916.000000	-0.003613
3915.000000	-0.003637
3914.000000	-0.003646
3913.000000	-0.003641
3912.000000	-0.003630
3911.000000	-0.003624
3910.000000	-0.003621
3909.000000	-0.003614
3908.000000	-0.003599
3907.000000	-0.003580
3906.000000	-0.003560
3905.000000	-0.003537
3904.000000	-0.003501
3903.000000	-0.003455
3902.000000	-0.003426
3901.000000	-0.003441
3900.000000	-0.003489
3899.000000	-0.003535
3898.000000	-0.003553
3897.000000	-0.003551
3896.000000	-0.003550
3895.000000	-0.003555
3894.000000	-0.003565
3893.000000	-0.003582
3892.000000	-0.003600
3891.000000	-0.003592
3890.000000	-0.003548
3889.000000	-0.003498
3888.000000	-0.003480
3887.000000	-0.003496
3886.000000	-0.003513
3885.000000	-0.003507
3884.000000	-0.003499
3883.000000	-0.003541
3882.000000	-0.003644
3881.000000	-0.003753
3880.000000	-0.003789
3879.000000	-0.003734
3878.000000	-0.003655
3877.000000	-0.003621
3876.000000	-0.003641
3875.000000	-0.003661
3874.000000	-0.003634
3873.000000	-0.003570
3872.000000	-0.003536
3871.000000	-0.003570
3870.000000	-0.003619
3869.000000	-0.003609
3868.000000	-0.003544
3867.000000	-0.003494
3866.000000	-0.003499
3865.000000	-0.003544
3864.000000	-0.003596
3863.000000	-0.003635
3862.000000	-0.003656
3861.000000	-0.003657
3860.000000	-0.003631
3859.000000	-0.003574
3858.000000	-0.003501
3857.000000	-0.003438
3856.000000	-0.003411
3855.000000	-0.003417
3854.000000	-0.003419
3853.000000	-0.003384
3852.000000	-0.003336
3851.000000	-0.003356
3850.000000	-0.003461
3849.000000	-0.003589
3848.000000	-0.003682
3847.000000	-0.003724
3846.000000	-0.003733
3845.000000	-0.003729
3844.000000	-0.003716
3843.000000	-0.003678
3842.000000	-0.003609
3841.000000	-0.003528
3840.000000	-0.003471
3839.000000	-0.003462
3838.000000	-0.003493
3837.000000	-0.003532
3836.000000	-0.003553
3835.000000	-0.003563
3834.000000	-0.003579
3833.000000	-0.003611
3832.000000	-0.003645
3831.000000	-0.003658
3830.000000	-0.003647
3829.000000	-0.003637
3828.000000	-0.003650
3827.000000	-0.003673
3826.000000	-0.003677
3825.000000	-0.003649
3824.000000	-0.003613
3823.000000	-0.003594
3822.000000	-0.003590
3821.000000	-0.003568
3820.000000	-0.003505
3819.000000	-0.003441
3818.000000	-0.003443
3817.000000	-0.003513
3816.000000	-0.003591
3815.000000	-0.003628
3814.000000	-0.003642
3813.000000	-0.003674
3812.000000	-0.003719
3811.000000	-0.003740
3810.000000	-0.003721
3809.000000	-0.003681
3808.000000	-0.003637
3807.000000	-0.003584
3806.000000	-0.003506
3805.000000	-0.003424
3804.000000	-0.003386
3803.000000	-0.003407
3802.000000	-0.003458
3801.000000	-0.003481
3800.000000	-0.003465
3799.000000	-0.003473
3798.000000	-0.003545
3797.000000	-0.003649
3796.000000	-0.003722
3795.000000	-0.003743
3794.000000	-0.003739
3793.000000	-0.003747
3792.000000	-0.003773
3791.000000	-0.003799
3790.000000	-0.003803
3789.000000	-0.003783
3788.000000	-0.003753
3787.000000	-0.003742
3786.000000	-0.003762
3785.000000	-0.003797
3784.000000	-0.003818
3783.000000	-0.003811
3782.000000	-0.003794
3781.000000	-0.003787
3780.000000	-0.003793
3779.000000	-0.003793
3778.000000	-0.003774
3777.000000	-0.003748
3776.000000	-0.003735
3775.000000	-0.003729
3774.000000	-0.003712
3773.000000	-0.003687
3772.000000	-0.003669
3771.000000	-0.003671
3770.000000	-0.003677
3769.000000	-0.003662
3768.000000	-0.003626
3767.000000	-0.003599
3766.000000	-0.003597
3765.000000	-0.003610
3764.000000	-0.003625
3763.000000	-0.003644
3762.000000	-0.003663
3761.000000	-0.003663
3760.000000	-0.003637
3759.000000	-0.003602
3758.000000	-0.003572
3757.000000	-0.003538
3756.000000	-0.003482
3755.000000	-0.003399
3754.000000	-0.003295
3753.000000	-0.003190
3752.000000	-0.003119
3751.000000	-0.003096
3750.000000	-0.003074
3749.000000	-0.003019
3748.000000	-0.002962
3747.000000	-0.002947
3746.000000	-0.002958
3745.000000	-0.002941
3744.000000	-0.002877
3743.000000	-0.002823
3742.000000	-0.002821
3741.000000	-0.002833
3740.000000	-0.002775
3739.000000	-0.002621
3738.000000	-0.002420
3737.000000	-0.002274
3736.000000	-0.002314
3735.000000	-0.002584
3734.000000	-0.002929
3733.000000	-0.003107
3732.000000	-0.003001
3731.000000	-0.002684
3730.000000	-0.002314
3729.000000	-0.002005
3728.000000	-0.001808
3727.000000	-0.001742
3726.000000	-0.001789
3725.000000	-0.001890
3724.000000	-0.001999
3723.000000	-0.002115
3722.000000	-0.002256
3721.000000	-0.002430
3720.000000	-0.002627
3719.000000	-0.002810
3718.000000	-0.002935
3717.000000	-0.002980
3716.000000	-0.002970
3715.000000	-0.002926
3714.000000	-0.002797
3713.000000	-0.002503
3712.000000	-0.002098
3711.000000	-0.001785
3710.000000	-0.001690
3709.000000	-0.001765
3708.000000	-0.001889
3707.000000	-0.001973
3706.000000	-0.002000
3705.000000	-0.002007
3704.000000	-0.002047
3703.000000	-0.002124
3702.000000	-0.002182
3701.000000	-0.002161
3700.000000	-0.002079
3699.000000	-0.002014
3698.000000	-0.002022
3697.000000	-0.002084
3696.000000	-0.002128
3695.000000	-0.002099
3694.000000	-0.002017
3693.000000	-0.001984
3692.000000	-0.002116
3691.000000	-0.002458
3690.000000	-0.002866
3689.000000	-0.003091
3688.000000	-0.003011
3687.000000	-0.002769
3686.000000	-0.002570
3685.000000	-0.002491
3684.000000	-0.002483
3683.000000	-0.002465
3682.000000	-0.002407
3681.000000	-0.002316
3680.000000	-0.002203
3679.000000	-0.002070
3678.000000	-0.001951
3677.000000	-0.001906
3676.000000	-0.001967
3675.000000	-0.002046
3674.000000	-0.002039
3673.000000	-0.001980
3672.000000	-0.001949
3671.000000	-0.001970
3670.000000	-0.002016
3669.000000	-0.002039
3668.000000	-0.002020
3667.000000	-0.001995
3666.000000	-0.001980
3665.000000	-0.001966
3664.000000	-0.001945
3663.000000	-0.001920
3662.000000	-0.001895
3661.000000	-0.001866
3660.000000	-0.001829
3659.000000	-0.001788
3658.000000	-0.001750
3657.000000	-0.001709
3656.000000	-0.001651
3655.000000	-0.001570
3654.000000	-0.001493
3653.000000	-0.001445
3652.000000	-0.001417
3651.000000	-0.001394
3650.000000	-0.001371
3649.000000	-0.001355
3648.000000	-0.001342
3647.000000	-0.001330
3646.000000	-0.001320
3645.000000	-0.001309
3644.000000	-0.001299
3643.000000	-0.001279
3642.000000	-0.001234
3641.000000	-0.001158
3640.000000	-0.001066
3639.000000	-0.000981
3638.000000	-0.000911
3637.000000	-0.000846
3636.000000	-0.000766
3635.000000	-0.000658
3634.000000	-0.000531
3633.000000	-0.000406
3632.000000	-0.000288
3631.000000	-0.000155
3630.000000	-0.000001
3629.000000	0.000112
3628.000000	0.000127
3627.000000	0.000059
3626.000000	-0.000060
3625.000000	-0.000206
3624.000000	-0.000386
3623.000000	-0.000640
3622.000000	-0.000986
3621.000000	-0.001343
3620.000000	-0.001542
3619.000000	-0.001461
3618.000000	-0.001170
3617.000000	-0.000866
3616.000000	-0.000700
3615.000000	-0.000694
3614.000000	-0.000774
3613.000000	-0.000835
3612.000000	-0.000823
3611.000000	-0.000743
3610.000000	-0.000612
3609.000000	-0.000476
3608.000000	-0.000413
3607.000000	-0.000467
3606.000000	-0.000604
3605.000000	-0.000746
3604.000000	-0.000831
3603.000000	-0.000836
3602.000000	-0.000787
3601.000000	-0.000746
3600.000000	-0.000763
3599.000000	-0.000831
3598.000000	-0.000889
3597.000000	-0.000881
3596.000000	-0.000801
3595.000000	-0.000704
3594.000000	-0.000657
3593.000000	-0.000690
3592.000000	-0.000784
3591.000000	-0.000911
3590.000000	-0.001047
3589.000000	-0.001186
3588.000000	-0.001311
3587.000000	-0.001398
3586.000000	-0.001443
3585.000000	-0.001484
3584.000000	-0.001554
3583.000000	-0.001651
3582.000000	-0.001748
3581.000000	-0.001824
3580.000000	-0.001874
3579.000000	-0.001908
3578.000000	-0.001936
3577.000000	-0.001964
3576.000000	-0.001992
3575.000000	-0.002013
3574.000000	-0.002023
3573.000000	-0.002021
3572.000000	-0.002008
3571.000000	-0.001989
3570.000000	-0.001969
3569.000000	-0.001956
3568.000000	-0.001959
3567.000000	-0.001978
3566.000000	-0.001999
3565.000000	-0.002017
3564.000000	-0.002047
3563.000000	-0.002096
3562.000000	-0.002157
3561.000000	-0.002217
3560.000000	-0.002260
3559.000000	-0.002279
3558.000000	-0.002271
3557.000000	-0.002248
3556.000000	-0.002227
3555.000000	-0.002221
3554.000000	-0.002232
3553.000000	-0.002246
3552.000000	-0.002246
3551.000000	-0.002226
3550.000000	-0.002197
3549.000000	-0.002173
3548.000000	-0.002161
3547.000000	-0.002161
3546.000000	-0.002179
3545.000000	-0.002215
3544.000000	-0.002259
3543.000000	-0.002292
3542.000000	-0.002303
3541.000000	-0.002296
3540.000000	-0.002295
3539.000000	-0.002317
3538.000000	-0.002364
3537.000000	-0.002414
3536.000000	-0.002440
3535.000000	-0.002433
3534.000000	-0.002401
3533.000000	-0.002366
3532.000000	-0.002344
3531.000000	-0.002341
3530.000000	-0.002361
3529.000000	-0.002397
3528.000000	-0.002440
3527.000000	-0.002478
3526.000000	-0.002511
3525.000000	-0.002542
3524.000000	-0.002574
3523.000000	-0.002595
3522.000000	-0.002602
3521.000000	-0.002605
3520.000000	-0.002623
3519.000000	-0.002662
3518.000000	-0.002708
3517.000000	-0.002740
3516.000000	-0.002750
3515.000000	-0.002745
3514.000000	-0.002738
3513.000000	-0.002744
3512.000000	-0.002767
3511.000000	-0.002802
3510.000000	-0.002836
3509.000000	-0.002856
3508.000000	-0.002858
3507.000000	-0.002850
3506.000000	-0.002845
3505.000000	-0.002855
3504.000000	-0.002888
3503.000000	-0.002937
3502.000000	-0.002988
3501.000000	-0.003025
3500.000000	-0.003045
3499.000000	-0.003055
3498.000000	-0.003062
3497.000000	-0.003067
3496.000000	-0.003069
3495.000000	-0.003065
3494.000000	-0.003056
3493.000000	-0.003048
3492.000000	-0.003048
3491.000000	-0.003064
3490.000000	-0.003097
3489.000000	-0.003135
3488.000000	-0.003161
3487.000000	-0.003164
3486.000000	-0.003146
3485.000000	-0.003124
3484.000000	-0.003112
3483.000000	-0.003110
3482.000000	-0.003112
3481.000000	-0.003114
3480.000000	-0.003119
3479.000000	-0.003129
3478.000000	-0.003142
3477.000000	-0.003154
3476.000000	-0.003165
3475.000000	-0.003177
3474.000000	-0.003184
3473.000000	-0.003180
3472.000000	-0.003166
3471.000000	-0.003148
3470.000000	-0.003130
3469.000000	-0.003117
3468.000000	-0.003113
3467.000000	-0.003119
3466.000000	-0.003139
3465.000000	-0.003165
3464.000000	-0.003187
3463.000000	-0.003191
3462.000000	-0.003176
3461.000000	-0.003148
3460.000000	-0.003122
3459.000000	-0.003108
3458.000000	-0.003108
3457.000000	-0.003118
3456.000000	-0.003137
3455.000000	-0.003164
3454.000000	-0.003195
3453.000000	-0.003226
3452.000000	-0.003251
3451.000000	-0.003262
3450.000000	-0.003251
3449.000000	-0.003221
3448.000000	-0.003181
3447.000000	-0.003144
3446.000000	-0.003115
3445.000000	-0.003096
3444.000000	-0.003086
3443.000000	-0.003081
3442.000000	-0.003077
3441.000000	-0.003074
3440.000000	-0.003076
3439.000000	-0.003081
3438.000000	-0.003081
3437.000000	-0.003067
3436.000000	-0.003047
3435.000000	-0.003034
3434.000000	-0.003034
3433.000000	-0.003039
3432.000000	-0.003037
3431.000000	-0.003027
3430.000000	-0.003017
3429.000000	-0.003010
3428.000000	-0.003003
3427.000000	-0.002995
3426.000000	-0.002987
3425.000000	-0.002986
3424.000000	-0.002994
3423.000000	-0.003006
3422.000000	-0.003017
3421.000000	-0.003026
3420.000000	-0.003030
3419.000000	-0.003023
3418.000000	-0.003002
3417.000000	-0.002969
3416.000000	-0.002938
3415.000000	-0.002923
3414.000000	-0.002927
3413.000000	-0.002943
3412.000000	-0.002958
3411.000000	-0.002963
3410.000000	-0.002953
3409.000000	-0.002929
3408.000000	-0.002898
3407.000000	-0.002869
3406.000000	-0.002851
3405.000000	-0.002845
3404.000000	-0.002849
3403.000000	-0.002857
3402.000000	-0.002860
3401.000000	-0.002849
3400.000000	-0.002827
3399.000000	-0.002805
3398.000000	-0.002791
3397.000000	-0.002788
3396.000000	-0.002790
3395.000000	-0.002790
3394.000000	-0.002782
3393.000000	-0.002767
3392.000000	-0.002750
3391.000000	-0.002740
3390.000000	-0.002737
3389.000000	-0.002734
3388.000000	-0.002723
3387.000000	-0.002703
3386.000000	-0.002682
3385.000000	-0.002673
3384.000000	-0.002682
3383.000000	-0.002707
3382.000000	-0.002734
3381.000000	-0.002748
3380.000000	-0.002741
3379.000000	-0.002719
3378.000000	-0.002692
3377.000000	-0.002671
3376.000000	-0.002663
3375.000000	-0.002670
3374.000000	-0.002683
3373.000000	-0.002690
3372.000000	-0.002691
3371.000000	-0.002694
3370.000000	-0.002702
3369.000000	-0.002707
3368.000000	-0.002695
3367.000000	-0.002662
3366.000000	-0.002616
3365.000000	-0.002569
3364.000000	-0.002535
3363.000000	-0.002519
3362.000000	-0.002519
3361.000000	-0.002526
3360.000000	-0.002539
3359.000000	-0.002559
3358.000000	-0.002578
3357.000000	-0.002580
3356.000000	-0.002558
3355.000000	-0.002526
3354.000000	-0.002509
3353.000000	-0.002515
3352.000000	-0.002534
3351.000000	-0.002554
3350.000000	-0.002573
3349.000000	-0.002591
3348.000000	-0.002604
3347.000000	-0.002604
3346.000000	-0.002588
3345.000000	-0.002562
3344.000000	-0.002537
3343.000000	-0.002518
3342.000000	-0.002502
3341.000000	-0.002482
3340.000000	-0.002456
3339.000000	-0.002437
3338.000000	-0.002433
3337.000000	-0.002438
3336.000000	-0.002439
3335.000000	-0.002432
3334.000000	-0.002425
3333.000000	-0.002429
3332.000000	-0.002439
3331.000000	-0.002442
3330.000000	-0.002438
3329.000000	-0.002431
3328.000000	-0.002427
3327.000000	-0.002418
3326.000000	-0.002397
3325.000000	-0.002365
3324.000000	-0.002336
3323.000000	-0.002325
3322.000000	-0.002333
3321.000000	-0.002352
3320.000000	-0.002371
3319.000000	-0.002388
3318.000000	-0.002404
3317.000000	-0.002417
3316.000000	-0.002423
3315.000000	-0.002420
3314.000000	-0.002409
3313.000000	-0.002394
3312.000000	-0.002375
3311.000000	-0.002360
3310.000000	-0.002356
3309.000000	-0.002363
3308.000000	-0.002377
3307.000000	-0.002396
3306.000000	-0.002419
3305.000000	-0.002446
3304.000000	-0.002466
3303.000000	-0.002471
3302.000000	-0.002459
3301.000000	-0.002441
3300.000000	-0.002433
3299.000000	-0.002435
3298.000000	-0.002437
3297.000000	-0.002422
3296.000000	-0.002389
3295.000000	-0.002353
3294.000000	-0.002329
3293.000000	-0.002319
3292.000000	-0.002314
3291.000000	-0.002304
3290.000000	-0.002289
3289.000000	-0.002279
3288.000000	-0.002276
3287.000000	-0.002281
3286.000000	-0.002287
3285.000000	-0.002292
3284.000000	-0.002293
3283.000000	-0.002292
3282.000000	-0.002290
3281.000000	-0.002285
3280.000000	-0.002270
3279.000000	-0.002241
3278.000000	-0.002205
3277.000000	-0.002179
3276.000000	-0.002173
3275.000000	-0.002186
3274.000000	-0.002206
3273.000000	-0.002224
3272.000000	-0.002231
3271.000000	-0.002223
3270.000000	-0.002201
3269.000000	-0.002174
3268.000000	-0.002150
3267.000000	-0.002130
3266.000000	-0.002110
3265.000000	-0.002092
3264.000000	-0.002085
3263.000000	-0.002094
3262.000000	-0.002109
3261.000000	-0.002114
3260.000000	-0.002106
3259.000000	-0.002091
3258.000000	-0.002077
3257.000000	-0.002066
3256.000000	-0.002057
3255.000000	-0.002046
3254.000000	-0.002034
3253.000000	-0.002020
3252.000000	-0.002012
3251.000000	-0.002016
3250.000000	-0.002029
3249.000000	-0.002037
3248.000000	-0.002027
3247.000000	-0.001997
3246.000000	-0.001958
3245.000000	-0.001920
3244.000000	-0.001888
3243.000000	-0.001863
3242.000000	-0.001852
3241.000000	-0.001851
3240.000000	-0.001855
3239.000000	-0.001853
3238.000000	-0.001851
3237.000000	-0.001856
3236.000000	-0.001868
3235.000000	-0.001875
3234.000000	-0.001866
3233.000000	-0.001842
3232.000000	-0.001816
3231.000000	-0.001795
3230.000000	-0.001776
3229.000000	-0.001757
3228.000000	-0.001741
3227.000000	-0.001725
3226.000000	-0.001701
3225.000000	-0.001669
3224.000000	-0.001640
3223.000000	-0.001631
3222.000000	-0.001640
3221.000000	-0.001653
3220.000000	-0.001658
3219.000000	-0.001660
3218.000000	-0.001661
3217.000000	-0.001660
3216.000000	-0.001648
3215.000000	-0.001618
3214.000000	-0.001572
3213.000000	-0.001518
3212.000000	-0.001470
3211.000000	-0.001437
3210.000000	-0.001411
3209.000000	-0.001380
3208.000000	-0.001335
3207.000000	-0.001287
3206.000000	-0.001252
3205.000000	-0.001231
3204.000000	-0.001215
3203.000000	-0.001193
3202.000000	-0.001171
3201.000000	-0.001160
3200.000000	-0.001168
3199.000000	-0.001197
3198.000000	-0.001238
3197.000000	-0.001276
3196.000000	-0.001297
3195.000000	-0.001302
3194.000000	-0.001301
3193.000000	-0.001306
3192.000000	-0.001323
3191.000000	-0.001353
3190.000000	-0.001387
3189.000000	-0.001412
3188.000000	-0.001419
3187.000000	-0.001412
3186.000000	-0.001402
3185.000000	-0.001398
3184.000000	-0.001399
3183.000000	-0.001402
3182.000000	-0.001406
3181.000000	-0.001403
3180.000000	-0.001382
3179.000000	-0.001339
3178.000000	-0.001285
3177.000000	-0.001234
3176.000000	-0.001189
3175.000000	-0.001140
3174.000000	-0.001080
3173.000000	-0.001002
3172.000000	-0.000899
3171.000000	-0.000772
3170.000000	-0.000625
3169.000000	-0.000469
3168.000000	-0.000316
3167.000000	-0.000178
3166.000000	-0.000073
3165.000000	-0.000023
3164.000000	-0.000042
3163.000000	-0.000125
3162.000000	-0.000255
3161.000000	-0.000410
3160.000000	-0.000569
3159.000000	-0.000718
3158.000000	-0.000849
3157.000000	-0.000957
3156.000000	-0.001040
3155.000000	-0.001101
3154.000000	-0.001150
3153.000000	-0.001196
3152.000000	-0.001240
3151.000000	-0.001278
3150.000000	-0.001309
3149.000000	-0.001333
3148.000000	-0.001346
3147.000000	-0.001340
3146.000000	-0.001314
3145.000000	-0.001288
3144.000000	-0.001283
3143.000000	-0.001303
3142.000000	-0.001324
3141.000000	-0.001327
3140.000000	-0.001310
3139.000000	-0.001292
3138.000000	-0.001288
3137.000000	-0.001297
3136.000000	-0.001304
3135.000000	-0.001302
3134.000000	-0.001296
3133.000000	-0.001293
3132.000000	-0.001296
3131.000000	-0.001299
3130.000000	-0.001298
3129.000000	-0.001294
3128.000000	-0.001286
3127.000000	-0.001276
3126.000000	-0.001269
3125.000000	-0.001270
3124.000000	-0.001280
3123.000000	-0.001290
3122.000000	-0.001294
3121.000000	-0.001294
3120.000000	-0.001295
3119.000000	-0.001295
3118.000000	-0.001279
3117.000000	-0.001244
3116.000000	-0.001200
3115.000000	-0.001168
3114.000000	-0.001161
3113.000000	-0.001173
3112.000000	-0.001190
3111.000000	-0.001202
3110.000000	-0.001205
3109.000000	-0.001204
3108.000000	-0.001207
3107.000000	-0.001217
3106.000000	-0.001227
3105.000000	-0.001228
3104.000000	-0.001212
3103.000000	-0.001187
3102.000000	-0.001173
3101.000000	-0.001188
3100.000000	-0.001230
3099.000000	-0.001274
3098.000000	-0.001291
3097.000000	-0.001270
3096.000000	-0.001225
3095.000000	-0.001181
3094.000000	-0.001155
3093.000000	-0.001147
3092.000000	-0.001146
3091.000000	-0.001143
3090.000000	-0.001137
3089.000000	-0.001132
3088.000000	-0.001129
3087.000000	-0.001128
3086.000000	-0.001132
3085.000000	-0.001140
3084.000000	-0.001151
3083.000000	-0.001158
3082.000000	-0.001158
3081.000000	-0.001153
3080.000000	-0.001146
3079.000000	-0.001135
3078.000000	-0.001118
3077.000000	-0.001096
3076.000000	-0.001073
3075.000000	-0.001056
3074.000000	-0.001053
3073.000000	-0.001067
3072.000000	-0.001097
3071.000000	-0.001128
3070.000000	-0.001140
3069.000000	-0.001119
3068.000000	-0.001075
3067.000000	-0.001030
3066.000000	-0.001008
3065.000000	-0.001017
3064.000000	-0.001045
3063.000000	-0.001072
3062.000000	-0.001086
3061.000000	-0.001087
3060.000000	-0.001084
3059.000000	-0.001081
3058.000000	-0.001075
3057.000000	-0.001068
3056.000000	-0.001068
3055.000000	-0.001071
3054.000000	-0.001065
3053.000000	-0.001037
3052.000000	-0.000995
3051.000000	-0.000960
3050.000000	-0.000951
3049.000000	-0.000964
3048.000000	-0.000986
3047.000000	-0.000999
3046.000000	-0.000992
3045.000000	-0.000964
3044.000000	-0.000925
3043.000000	-0.000890
3042.000000	-0.000868
3041.000000	-0.000859
3040.000000	-0.000858
3039.000000	-0.000857
3038.000000	-0.000849
3037.000000	-0.000836
3036.000000	-0.000822
3035.000000	-0.000810
3034.000000	-0.000792
3033.000000	-0.000762
3032.000000	-0.000725
3031.000000	-0.000694
3030.000000	-0.000671
3029.000000	-0.000644
3028.000000	-0.000607
3027.000000	-0.000566
3026.000000	-0.000533
3025.000000	-0.000505
3024.000000	-0.000472
3023.000000	-0.000432
3022.000000	-0.000389
3021.000000	-0.000344
3020.000000	-0.000296
3019.000000	-0.000246
3018.000000	-0.000196
3017.000000	-0.000145
3016.000000	-0.000080
3015.000000	0.000007
3014.000000	0.000105
3013.000000	0.000192
3012.000000	0.000252
3011.000000	0.000294
3010.000000	0.000345
3009.000000	0.000428
3008.000000	0.000542
3007.000000	0.000663
3006.000000	0.000762
3005.000000	0.000825
3004.000000	0.000858
3003.000000	0.000881
3002.000000	0.000915
3001.000000	0.000971
3000.000000	0.001039
2999.000000	0.001098
2998.000000	0.001131
2997.000000	0.001142
2996.000000	0.001150
2995.000000	0.001169
2994.000000	0.001204
2993.000000	0.001254
2992.000000	0.001316
2991.000000	0.001382
2990.000000	0.001444
2989.000000	0.001500
2988.000000	0.001569
2987.000000	0.001671
2986.000000	0.001810
2985.000000	0.001968
2984.000000	0.002127
2983.000000	0.002277
2982.000000	0.002419
2981.000000	0.002560
2980.000000	0.002709
2979.000000	0.002877
2978.000000	0.003068
2977.000000	0.003277
2976.000000	0.003485
2975.000000	0.003677
2974.000000	0.003844
2973.000000	0.003978
2972.000000	0.004076
2971.000000	0.004138
2970.000000	0.004166
2969.000000	0.004164
2968.000000	0.004127
2967.000000	0.004040
2966.000000	0.003894
2965.000000	0.003698
2964.000000	0.003472
2963.000000	0.003239
2962.000000	0.003016
2961.000000	0.002810
2960.000000	0.002627
2959.000000	0.002473
2958.000000	0.002350
2957.000000	0.002257
2956.000000	0.002192
2955.000000	0.002152
2954.000000	0.002128
2953.000000	0.002116
2952.000000	0.002117
2951.000000	0.002134
2950.000000	0.002169
2949.000000	0.002221
2948.000000	0.002300
2947.000000	0.002412
2946.000000	0.002556
2945.000000	0.002711
2944.000000	0.002861
2943.000000	0.002995
2942.000000	0.003109
2941.000000	0.003186
2940.000000	0.003210
2939.000000	0.003181
2938.000000	0.003118
2937.000000	0.003041
2936.000000	0.002952
2935.000000	0.002842
2934.000000	0.002706
2933.000000	0.002551
2932.000000	0.002388
2931.000000	0.002233
2930.000000	0.002096
2929.000000	0.001984
2928.000000	0.001893
2927.000000	0.001808
2926.000000	0.001715
2925.000000	0.001605
2924.000000	0.001481
2923.000000	0.001354
2922.000000	0.001232
2921.000000	0.001119
2920.000000	0.001019
2919.000000	0.000934
2918.000000	0.000869
2917.000000	0.000817
2916.000000	0.000763
2915.000000	0.000700
2914.000000	0.000631
2913.000000	0.000563
2912.000000	0.000500
2911.000000	0.000440
2910.000000	0.000379
2909.000000	0.000319
2908.000000	0.000260
2907.000000	0.000198
2906.000000	0.000136
2905.000000	0.000078
2904.000000	0.000033
2903.000000	-0.000002
2902.000000	-0.000031
2901.000000	-0.000060
2900.000000	-0.000087
2899.000000	-0.000107
2898.000000	-0.000117
2897.000000	-0.000123
2896.000000	-0.000131
2895.000000	-0.000138
2894.000000	-0.000129
2893.000000	-0.000090
2892.000000	-0.000018
2891.000000	0.000085
2890.000000	0.000210
2889.000000	0.000349
2888.000000	0.000494
2887.000000	0.000646
2886.000000	0.000817
2885.000000	0.001013
2884.000000	0.001224
2883.000000	0.001419
2882.000000	0.001569
2881.000000	0.001648
2880.000000	0.001650
2879.000000	0.001575
2878.000000	0.001435
2877.000000	0.001248
2876.000000	0.001040
2875.000000	0.000834
2874.000000	0.000650
2873.000000	0.000490
2872.000000	0.000343
2871.000000	0.000195
2870.000000	0.000039
2869.000000	-0.000121
2868.000000	-0.000284
2867.000000	-0.000449
2866.000000	-0.000613
2865.000000	-0.000769
2864.000000	-0.000910
2863.000000	-0.001032
2862.000000	-0.001137
2861.000000	-0.001232
2860.000000	-0.001320
2859.000000	-0.001403
2858.000000	-0.001479
2857.000000	-0.001544
2856.000000	-0.001597
2855.000000	-0.001638
2854.000000	-0.001676
2853.000000	-0.001720
2852.000000	-0.001774
2851.000000	-0.001828
2850.000000	-0.001870
2849.000000	-0.001900
2848.000000	-0.001924
2847.000000	-0.001951
2846.000000	-0.001980
2845.000000	-0.002007
2844.000000	-0.002033
2843.000000	-0.002059
2842.000000	-0.002086
2841.000000	-0.002115
2840.000000	-0.002149
2839.000000	-0.002186
2838.000000	-0.002220
2837.000000	-0.002244
2836.000000	-0.002261
2835.000000	-0.002281
2834.000000	-0.002307
2833.000000	-0.002341
2832.000000	-0.002379
2831.000000	-0.002419
2830.000000	-0.002455
2829.000000	-0.002481
2828.000000	-0.002493
2827.000000	-0.002500
2826.000000	-0.002512
2825.000000	-0.002537
2824.000000	-0.002571
2823.000000	-0.002604
2822.000000	-0.002631
2821.000000	-0.002656
2820.000000	-0.002691
2819.000000	-0.002736
2818.000000	-0.002779
2817.000000	-0.002799
2816.000000	-0.002793
2815.000000	-0.002772
2814.000000	-0.002757
2813.000000	-0.002761
2812.000000	-0.002785
2811.000000	-0.002819
2810.000000	-0.002853
2809.000000	-0.002879
2808.000000	-0.002899
2807.000000	-0.002919
2806.000000	-0.002940
2805.000000	-0.002957
2804.000000	-0.002968
2803.000000	-0.002972
2802.000000	-0.002972
2801.000000	-0.002975
2800.000000	-0.002981
2799.000000	-0.002990
2798.000000	-0.002996
2797.000000	-0.002998
2796.000000	-0.003002
2795.000000	-0.003011
2794.000000	-0.003023
2793.000000	-0.003039
2792.000000	-0.003057
2791.000000	-0.003077
2790.000000	-0.003091
2789.000000	-0.003094
2788.000000	-0.003090
2787.000000	-0.003090
2786.000000	-0.003103
2785.000000	-0.003122
2784.000000	-0.003140
2783.000000	-0.003154
2782.000000	-0.003168
2781.000000	-0.003184
2780.000000	-0.003203
2779.000000	-0.003220
2778.000000	-0.003230
2777.000000	-0.003230
2776.000000	-0.003224
2775.000000	-0.003219
2774.000000	-0.003220
2773.000000	-0.003227
2772.000000	-0.003239
2771.000000	-0.003247
2770.000000	-0.003243
2769.000000	-0.003226
2768.000000	-0.003206
2767.000000	-0.003198
2766.000000	-0.003202
2765.000000	-0.003211
2764.000000	-0.003214
2763.000000	-0.003211
2762.000000	-0.003208
2761.000000	-0.003207
2760.000000	-0.003211
2759.000000	-0.003221
2758.000000	-0.003235
2757.000000	-0.003243
2756.000000	-0.003238
2755.000000	-0.003218
2754.000000	-0.003191
2753.000000	-0.003164
2752.000000	-0.003142
2751.000000	-0.003127
2750.000000	-0.003118
2749.000000	-0.003111
2748.000000	-0.003103
2747.000000	-0.003092
2746.000000	-0.003084
2745.000000	-0.003078
2744.000000	-0.003071
2743.000000	-0.003063
2742.000000	-0.003061
2741.000000	-0.003073
2740.000000	-0.003089
2739.000000	-0.003090
2738.000000	-0.003067
2737.000000	-0.003037
2736.000000	-0.003021
2735.000000	-0.003020
2734.000000	-0.003023
2733.000000	-0.003025
2732.000000	-0.003038
2731.000000	-0.003066
2730.000000	-0.003097
2729.000000	-0.003110
2728.000000	-0.003097
2727.000000	-0.003071
2726.000000	-0.003048
2725.000000	-0.003039
2724.000000	-0.003046
2723.000000	-0.003061
2722.000000	-0.003071
2721.000000	-0.003066
2720.000000	-0.003050
2719.000000	-0.003036
2718.000000	-0.003029
2717.000000	-0.003022
2716.000000	-0.003007
2715.000000	-0.002990
2714.000000	-0.002986
2713.000000	-0.003001
2712.000000	-0.003024
2711.000000	-0.003033
2710.000000	-0.003018
2709.000000	-0.002992
2708.000000	-0.002976
2707.000000	-0.002973
2706.000000	-0.002970
2705.000000	-0.002957
2704.000000	-0.002940
2703.000000	-0.002929
2702.000000	-0.002919
2701.000000	-0.002894
2700.000000	-0.002854
2699.000000	-0.002811
2698.000000	-0.002784
2697.000000	-0.002774
2696.000000	-0.002772
2695.000000	-0.002767
2694.000000	-0.002755
2693.000000	-0.002734
2692.000000	-0.002704
2691.000000	-0.002670
2690.000000	-0.002641
2689.000000	-0.002627
2688.000000	-0.002632
2687.000000	-0.002652
2686.000000	-0.002671
2685.000000	-0.002673
2684.000000	-0.002651
2683.000000	-0.002616
2682.000000	-0.002582
2681.000000	-0.002560
2680.000000	-0.002548
2679.000000	-0.002536
2678.000000	-0.002523
2677.000000	-0.002514
2676.000000	-0.002512
2675.000000	-0.002510
2674.000000	-0.002501
2673.000000	-0.002484
2672.000000	-0.002470
2671.000000	-0.002466
2670.000000	-0.002477
2669.000000	-0.002492
2668.000000	-0.002500
2667.000000	-0.002489
2666.000000	-0.002465
2665.000000	-0.002445
2664.000000	-0.002442
2663.000000	-0.002451
2662.000000	-0.002462
2661.000000	-0.002467
2660.000000	-0.002469
2659.000000	-0.002471
2658.000000	-0.002474
2657.000000	-0.002485
2656.000000	-0.002509
2655.000000	-0.002540
2654.000000	-0.002561
2653.000000	-0.002566
2652.000000	-0.002560
2651.000000	-0.002551
2650.000000	-0.002543
2649.000000	-0.002539
2648.000000	-0.002546
2647.000000	-0.002562
2646.000000	-0.002568
2645.000000	-0.002550
2644.000000	-0.002515
2643.000000	-0.002482
2642.000000	-0.002468
2641.000000	-0.002472
2640.000000	-0.002482
2639.000000	-0.002481
2638.000000	-0.002460
2637.000000	-0.002422
2636.000000	-0.002377
2635.000000	-0.002328
2634.000000	-0.002267
2633.000000	-0.002188
2632.000000	-0.002097
2631.000000	-0.002006
2630.000000	-0.001930
2629.000000	-0.001886
2628.000000	-0.001886
2627.000000	-0.001927
2626.000000	-0.001993
2625.000000	-0.002067
2624.000000	-0.002144
2623.000000	-0.002221
2622.000000	-0.002290
2621.000000	-0.002347
2620.000000	-0.002397
2619.000000	-0.002446
2618.000000	-0.002490
2617.000000	-0.002521
2616.000000	-0.002548
2615.000000	-0.002583
2614.000000	-0.002623
2613.000000	-0.002656
2612.000000	-0.002671
2611.000000	-0.002675
2610.000000	-0.002682
2609.000000	-0.002701
2608.000000	-0.002734
2607.000000	-0.002777
2606.000000	-0.002822
2605.000000	-0.002866
2604.000000	-0.002905
2603.000000	-0.002933
2602.000000	-0.002941
2601.000000	-0.002931
2600.000000	-0.002917
2599.000000	-0.002915
2598.000000	-0.002926
2597.000000	-0.002944
2596.000000	-0.002973
2595.000000	-0.003010
2594.000000	-0.003044
2593.000000	-0.003058
2592.000000	-0.003055
2591.000000	-0.003051
2590.000000	-0.003059
2589.000000	-0.003073
2588.000000	-0.003087
2587.000000	-0.003102
2586.000000	-0.003121
2585.000000	-0.003138
2584.000000	-0.003142
2583.000000	-0.003130
2582.000000	-0.003112
2581.000000	-0.003106
2580.000000	-0.003119
2579.000000	-0.003144
2578.000000	-0.003167
2577.000000	-0.003176
2576.000000	-0.003179
2575.000000	-0.003186
2574.000000	-0.003198
2573.000000	-0.003207
2572.000000	-0.003216
2571.000000	-0.003230
2570.000000	-0.003250
2569.000000	-0.003271
2568.000000	-0.003283
2567.000000	-0.003288
2566.000000	-0.003287
2565.000000	-0.003281
2564.000000	-0.003277
2563.000000	-0.003283
2562.000000	-0.003299
2561.000000	-0.003313
2560.000000	-0.003320
2559.000000	-0.003326
2558.000000	-0.003340
2557.000000	-0.003359
2556.000000	-0.003376
2555.000000	-0.003383
2554.000000	-0.003385
2553.000000	-0.003390
2552.000000	-0.003401
2551.000000	-0.003417
2550.000000	-0.003437
2549.000000	-0.003458
2548.000000	-0.003470
2547.000000	-0.003465
2546.000000	-0.003437
2545.000000	-0.003404
2544.000000	-0.003389
2543.000000	-0.003402
2542.000000	-0.003430
2541.000000	-0.003457
2540.000000	-0.003473
2539.000000	-0.003481
2538.000000	-0.003485
2537.000000	-0.003486
2536.000000	-0.003484
2535.000000	-0.003474
2534.000000	-0.003454
2533.000000	-0.003437
2532.000000	-0.003442
2531.000000	-0.003479
2530.000000	-0.003527
2529.000000	-0.003559
2528.000000	-0.003569
2527.000000	-0.003577
2526.000000	-0.003597
2525.000000	-0.003625
2524.000000	-0.003648
2523.000000	-0.003657
2522.000000	-0.003655
2521.000000	-0.003646
2520.000000	-0.003635
2519.000000	-0.003624
2518.000000	-0.003612
2517.000000	-0.003604
2516.000000	-0.003607
2515.000000	-0.003620
2514.000000	-0.003635
2513.000000	-0.003650
2512.000000	-0.003666
2511.000000	-0.003682
2510.000000	-0.003688
2509.000000	-0.003679
2508.000000	-0.003663
2507.000000	-0.003649
2506.000000	-0.003636
2505.000000	-0.003618
2504.000000	-0.003598
2503.000000	-0.003588
2502.000000	-0.003594
2501.000000	-0.003611
2500.000000	-0.003631
2499.000000	-0.003648
2498.000000	-0.003657
2497.000000	-0.003659
2496.000000	-0.003664
2495.000000	-0.003677
2494.000000	-0.003695
2493.000000	-0.003707
2492.000000	-0.003710
2491.000000	-0.003707
2490.000000	-0.003694
2489.000000	-0.003674
2488.000000	-0.003653
2487.000000	-0.003641
2486.000000	-0.003640
2485.000000	-0.003649
2484.000000	-0.003669
2483.000000	-0.003699
2482.000000	-0.003724
2481.000000	-0.003729
2480.000000	-0.003713
2479.000000	-0.003686
2478.000000	-0.003658
2477.000000	-0.003637
2476.000000	-0.003634
2475.000000	-0.003654
2474.000000	-0.003687
2473.000000	-0.003712
2472.000000	-0.003715
2471.000000	-0.003704
2470.000000	-0.003697
2469.000000	-0.003706
2468.000000	-0.003727
2467.000000	-0.003744
2466.000000	-0.003741
2465.000000	-0.003719
2464.000000	-0.003698
2463.000000	-0.003694
2462.000000	-0.003705
2461.000000	-0.003719
2460.000000	-0.003724
2459.000000	-0.003720
2458.000000	-0.003708
2457.000000	-0.003695
2456.000000	-0.003687
2455.000000	-0.003683
2454.000000	-0.003676
2453.000000	-0.003661
2452.000000	-0.003644
2451.000000	-0.003633
2450.000000	-0.003632
2449.000000	-0.003642
2448.000000	-0.003664
2447.000000	-0.003684
2446.000000	-0.003681
2445.000000	-0.003650
2444.000000	-0.003613
2443.000000	-0.003596
2442.000000	-0.003601
2441.000000	-0.003611
2440.000000	-0.003614
2439.000000	-0.003608
2438.000000	-0.003592
2437.000000	-0.003566
2436.000000	-0.003540
2435.000000	-0.003529
2434.000000	-0.003540
2433.000000	-0.003569
2432.000000	-0.003599
2431.000000	-0.003610
2430.000000	-0.003585
2429.000000	-0.003537
2428.000000	-0.003497
2427.000000	-0.003484
2426.000000	-0.003486
2425.000000	-0.003480
2424.000000	-0.003461
2423.000000	-0.003437
2422.000000	-0.003409
2421.000000	-0.003376
2420.000000	-0.003344
2419.000000	-0.003322
2418.000000	-0.003301
2417.000000	-0.003269
2416.000000	-0.003226
2415.000000	-0.003187
2414.000000	-0.003168
2413.000000	-0.003175
2412.000000	-0.003207
2411.000000	-0.003246
2410.000000	-0.003262
2409.000000	-0.003246
2408.000000	-0.003223
2407.000000	-0.003220
2406.000000	-0.003237
2405.000000	-0.003266
2404.000000	-0.003309
2403.000000	-0.003368
2402.000000	-0.003433
2401.000000	-0.003487
2400.000000	-0.003531
2399.000000	-0.003568
2398.000000	-0.003595
2397.000000	-0.003611
2396.000000	-0.003629
2395.000000	-0.003657
2394.000000	-0.003677
2393.000000	-0.003668
2392.000000	-0.003632
2391.000000	-0.003571
2390.000000	-0.003458
2389.000000	-0.003261
2388.000000	-0.002960
2387.000000	-0.002537
2386.000000	-0.001955
2385.000000	-0.001195
2384.000000	-0.000291
2383.000000	0.000695
2382.000000	0.001694
2381.000000	0.002615
2380.000000	0.003337
2379.000000	0.003781
2378.000000	0.003979
2377.000000	0.004040
2376.000000	0.004079
2375.000000	0.004199
2374.000000	0.004487
2373.000000	0.004939
2372.000000	0.005453
2371.000000	0.005940
2370.000000	0.006406
2369.000000	0.006874
2368.000000	0.007341
2367.000000	0.007829
2366.000000	0.008380
2365.000000	0.008990
2364.000000	0.009587
2363.000000	0.010111
2362.000000	0.010720
2361.000000	0.011548
2360.000000	0.012426
2359.000000	0.013153
2358.000000	0.013596
2357.000000	0.013752
2356.000000	0.013681
2355.000000	0.013462
2354.000000	0.013351
2353.000000	0.013660
2352.000000	0.014502
2351.000000	0.015447
2350.000000	0.015914
2349.000000	0.015923
2348.000000	0.016107
2347.000000	0.017449
2346.000000	0.020289
2345.000000	0.023938
2344.000000	0.027340
2343.000000	0.029689
2342.000000	0.030635
2341.000000	0.029902
2340.000000	0.027774
2339.000000	0.025004
2338.000000	0.022224
2337.000000	0.019749
2336.000000	0.017816
2335.000000	0.016613
2334.000000	0.016086
2333.000000	0.016020
2332.000000	0.016261
2331.000000	0.016574
2330.000000	0.016535
2329.000000	0.016071
2328.000000	0.015345
2327.000000	0.014753
2326.000000	0.014360
2325.000000	0.014141
2324.000000	0.014045
2323.000000	0.013899
2322.000000	0.013575
2321.000000	0.012979
2320.000000	0.012202
2319.000000	0.011288
2318.000000	0.010306
2317.000000	0.009401
2316.000000	0.008763
2315.000000	0.008478
2314.000000	0.008382
2313.000000	0.008295
2312.000000	0.008097
2311.000000	0.007815
2310.000000	0.007430
2309.000000	0.006990
2308.000000	0.006510
2307.000000	0.006024
2306.000000	0.005498
2305.000000	0.004965
2304.000000	0.004487
2303.000000	0.004120
2302.000000	0.003830
2301.000000	0.003585
2300.000000	0.003353
2299.000000	0.003134
2298.000000	0.002899
2297.000000	0.002649
2296.000000	0.002386
2295.000000	0.002120
2294.000000	0.001823
2293.000000	0.001484
2292.000000	0.001111
2291.000000	0.000723
2290.000000	0.000317
2289.000000	-0.000105
2288.000000	-0.000520
2287.000000	-0.000916
2286.000000	-0.001300
2285.000000	-0.001674
2284.000000	-0.002007
2283.000000	-0.002268
2282.000000	-0.002435
2281.000000	-0.002516
2280.000000	-0.002525
2279.000000	-0.002501
2278.000000	-0.002489
2277.000000	-0.002512
2276.000000	-0.002562
2275.000000	-0.002622
2274.000000	-0.002693
2273.000000	-0.002775
2272.000000	-0.002850
2271.000000	-0.002889
2270.000000	-0.002884
2269.000000	-0.002843
2268.000000	-0.002774
2267.000000	-0.002686
2266.000000	-0.002591
2265.000000	-0.002487
2264.000000	-0.002354
2263.000000	-0.002171
2262.000000	-0.001948
2261.000000	-0.001732
2260.000000	-0.001596
2259.000000	-0.001642
2258.000000	-0.001974
2257.000000	-0.002610
2256.000000	-0.003389
2255.000000	-0.003995
2254.000000	-0.004118
2253.000000	-0.003656
2252.000000	-0.002800
2251.000000	-0.001896
2250.000000	-0.001221
2249.000000	-0.000868
2248.000000	-0.000775
2247.000000	-0.000851
2246.000000	-0.001034
2245.000000	-0.001292
2244.000000	-0.001605
2243.000000	-0.001956
2242.000000	-0.002331
2241.000000	-0.002706
2240.000000	-0.003054
2239.000000	-0.003369
2238.000000	-0.003661
2237.000000	-0.003927
2236.000000	-0.004147
2235.000000	-0.004310
2234.000000	-0.004433
2233.000000	-0.004534
2232.000000	-0.004620
2231.000000	-0.004692
2230.000000	-0.004752
2229.000000	-0.004795
2228.000000	-0.004810
2227.000000	-0.004801
2226.000000	-0.004792
2225.000000	-0.004801
2224.000000	-0.004831
2223.000000	-0.004875
2222.000000	-0.004930
2221.000000	-0.004985
2220.000000	-0.005022
2219.000000	-0.005038
2218.000000	-0.005052
2217.000000	-0.005077
2216.000000	-0.005106
2215.000000	-0.005125
2214.000000	-0.005134
2213.000000	-0.005141
2212.000000	-0.005144
2211.000000	-0.005142
2210.000000	-0.005144
2209.000000	-0.005151
2208.000000	-0.005147
2207.000000	-0.005114
2206.000000	-0.005054
2205.000000	-0.004987
2204.000000	-0.004934
2203.000000	-0.004905
2202.000000	-0.004906
2201.000000	-0.004936
2200.000000	-0.004986
2199.000000	-0.005044
2198.000000	-0.005109
2197.000000	-0.005180
2196.000000	-0.005248
2195.000000	-0.005298
2194.000000	-0.005327
2193.000000	-0.005342
2192.000000	-0.005354
2191.000000	-0.005370
2190.000000	-0.005385
2189.000000	-0.005392
2188.000000	-0.005390
2187.000000	-0.005389
2186.000000	-0.005400
2185.000000	-0.005420
2184.000000	-0.005436
2183.000000	-0.005443
2182.000000	-0.005449
2181.000000	-0.005456
2180.000000	-0.005456
2179.000000	-0.005444
2178.000000	-0.005432
2177.000000	-0.005433
2176.000000	-0.005448
2175.000000	-0.005471
2174.000000	-0.005496
2173.000000	-0.005515
2172.000000	-0.005520
2171.000000	-0.005509
2170.000000	-0.005487
2169.000000	-0.005464
2168.000000	-0.005444
2167.000000	-0.005439
2166.000000	-0.005457
2165.000000	-0.005494
2164.000000	-0.005525
2163.000000	-0.005527
2162.000000	-0.005499
2161.000000	-0.005459
2160.000000	-0.005435
2159.000000	-0.005437
2158.000000	-0.005459
2157.000000	-0.005481
2156.000000	-0.005491
2155.000000	-0.005490
2154.000000	-0.005488
2153.000000	-0.005485
2152.000000	-0.005478
2151.000000	-0.005470
2150.000000	-0.005473
2149.000000	-0.005486
2148.000000	-0.005499
2147.000000	-0.005507
2146.000000	-0.005513
2145.000000	-0.005517
2144.000000	-0.005515
2143.000000	-0.005507
2142.000000	-0.005503
2141.000000	-0.005507
2140.000000	-0.005515
2139.000000	-0.005524
2138.000000	-0.005532
2137.000000	-0.005530
2136.000000	-0.005509
2135.000000	-0.005483
2134.000000	-0.005474
2133.000000	-0.005486
2132.000000	-0.005496
2131.000000	-0.005490
2130.000000	-0.005481
2129.000000	-0.005486
2128.000000	-0.005506
2127.000000	-0.005524
2126.000000	-0.005536
2125.000000	-0.005547
2124.000000	-0.005555
2123.000000	-0.005555
2122.000000	-0.005553
2121.000000	-0.005555
2120.000000	-0.005563
2119.000000	-0.005574
2118.000000	-0.005585
2117.000000	-0.005591
2116.000000	-0.005583
2115.000000	-0.005560
2114.000000	-0.005537
2113.000000	-0.005528
2112.000000	-0.005533
2111.000000	-0.005540
2110.000000	-0.005539
2109.000000	-0.005531
2108.000000	-0.005522
2107.000000	-0.005520
2106.000000	-0.005528
2105.000000	-0.005543
2104.000000	-0.005550
2103.000000	-0.005543
2102.000000	-0.005529
2101.000000	-0.005517
2100.000000	-0.005509
2099.000000	-0.005506
2098.000000	-0.005511
2097.000000	-0.005524
2096.000000	-0.005530
2095.000000	-0.005519
2094.000000	-0.005496
2093.000000	-0.005478
2092.000000	-0.005471
2091.000000	-0.005471
2090.000000	-0.005476
2089.000000	-0.005486
2088.000000	-0.005499
2087.000000	-0.005509
2086.000000	-0.005509
2085.000000	-0.005502
2084.000000	-0.005489
2083.000000	-0.005475
2082.000000	-0.005461
2081.000000	-0.005447
2080.000000	-0.005433
2079.000000	-0.005412
2078.000000	-0.005386
2077.000000	-0.005361
2076.000000	-0.005343
2075.000000	-0.005333
2074.000000	-0.005331
2073.000000	-0.005334
2072.000000	-0.005338
2071.000000	-0.005332
2070.000000	-0.005313
2069.000000	-0.005283
2068.000000	-0.005258
2067.000000	-0.005253
2066.000000	-0.005272
2065.000000	-0.005302
2064.000000	-0.005325
2063.000000	-0.005338
2062.000000	-0.005344
2061.000000	-0.005346
2060.000000	-0.005342
2059.000000	-0.005335
2058.000000	-0.005333
2057.000000	-0.005344
2056.000000	-0.005367
2055.000000	-0.005396
2054.000000	-0.005420
2053.000000	-0.005431
2052.000000	-0.005429
2051.000000	-0.005425
2050.000000	-0.005423
2049.000000	-0.005421
2048.000000	-0.005414
2047.000000	-0.005409
2046.000000	-0.005416
2045.000000	-0.005434
2044.000000	-0.005453
2043.000000	-0.005464
2042.000000	-0.005469
2041.000000	-0.005469
2040.000000	-0.005462
2039.000000	-0.005449
2038.000000	-0.005439
2037.000000	-0.005441
2036.000000	-0.005451
2035.000000	-0.005458
2034.000000	-0.005456
2033.000000	-0.005449
2032.000000	-0.005441
2031.000000	-0.005436
2030.000000	-0.005437
2029.000000	-0.005440
2028.000000	-0.005443
2027.000000	-0.005446
2026.000000	-0.005450
2025.000000	-0.005453
2024.000000	-0.005450
2023.000000	-0.005448
2022.000000	-0.005455
2021.000000	-0.005469
2020.000000	-0.005477
2019.000000	-0.005471
2018.000000	-0.005455
2017.000000	-0.005441
2016.000000	-0.005433
2015.000000	-0.005430
2014.000000	-0.005433
2013.000000	-0.005444
2012.000000	-0.005453
2011.000000	-0.005450
2010.000000	-0.005435
2009.000000	-0.005416
2008.000000	-0.005404
2007.000000	-0.005400
2006.000000	-0.005401
2005.000000	-0.005401
2004.000000	-0.005401
2003.000000	-0.005402
2002.000000	-0.005406
2001.000000	-0.005411
2000.000000	-0.005413
1999.000000	-0.005417
1998.000000	-0.005423
1997.000000	-0.005424
1996.000000	-0.005411
1995.000000	-0.005390
1994.000000	-0.005378
1993.000000	-0.005384
1992.000000	-0.005398
1991.000000	-0.005405
1990.000000	-0.005398
1989.000000	-0.005386
1988.000000	-0.005375
1987.000000	-0.005366
1986.000000	-0.005360
1985.000000	-0.005364
1984.000000	-0.005385
1983.000000	-0.005420
1982.000000	-0.005456
1981.000000	-0.005480
1980.000000	-0.005485
1979.000000	-0.005475
1978.000000	-0.005455
1977.000000	-0.005428
1976.000000	-0.005401
1975.000000	-0.005385
1974.000000	-0.005392
1973.000000	-0.005417
1972.000000	-0.005450
1971.000000	-0.005474
1970.000000	-0.005481
1969.000000	-0.005471
1968.000000	-0.005454
1967.000000	-0.005445
1966.000000	-0.005449
1965.000000	-0.005459
1964.000000	-0.005467
1963.000000	-0.005470
1962.000000	-0.005469
1961.000000	-0.005465
1960.000000	-0.005461
1959.000000	-0.005460
1958.000000	-0.005467
1957.000000	-0.005475
1956.000000	-0.005481
1955.000000	-0.005483
1954.000000	-0.005485
1953.000000	-0.005494
1952.000000	-0.005511
1951.000000	-0.005527
1950.000000	-0.005530
1949.000000	-0.005520
1948.000000	-0.005508
1947.000000	-0.005505
1946.000000	-0.005515
1945.000000	-0.005528
1944.000000	-0.005534
1943.000000	-0.005535
1942.000000	-0.005538
1941.000000	-0.005546
1940.000000	-0.005555
1939.000000	-0.005564
1938.000000	-0.005572
1937.000000	-0.005577
1936.000000	-0.005578
1935.000000	-0.005570
1934.000000	-0.005553
1933.000000	-0.005533
1932.000000	-0.005526
1931.000000	-0.005540
1930.000000	-0.005572
1929.000000	-0.005606
1928.000000	-0.005627
1927.000000	-0.005632
1926.000000	-0.005626
1925.000000	-0.005618
1924.000000	-0.005614
1923.000000	-0.005623
1922.000000	-0.005641
1921.000000	-0.005653
1920.000000	-0.005645
1919.000000	-0.005621
1918.000000	-0.005596
1917.000000	-0.005579
1916.000000	-0.005569
1915.000000	-0.005570
1914.000000	-0.005586
1913.000000	-0.005613
1912.000000	-0.005642
1911.000000	-0.005668
1910.000000	-0.005693
1909.000000	-0.005710
1908.000000	-0.005707
1907.000000	-0.005685
1906.000000	-0.005657
1905.000000	-0.005640
1904.000000	-0.005637
1903.000000	-0.005641
1902.000000	-0.005646
1901.000000	-0.005650
1900.000000	-0.005656
1899.000000	-0.005669
1898.000000	-0.005686
1897.000000	-0.005689
1896.000000	-0.005663
1895.000000	-0.005621
1894.000000	-0.005597
1893.000000	-0.005604
1892.000000	-0.005630
1891.000000	-0.005661
1890.000000	-0.005693
1889.000000	-0.005719
1888.000000	-0.005723
1887.000000	-0.005710
1886.000000	-0.005699
1885.000000	-0.005703
1884.000000	-0.005716
1883.000000	-0.005728
1882.000000	-0.005740
1881.000000	-0.005747
1880.000000	-0.005742
1879.000000	-0.005724
1878.000000	-0.005703
1877.000000	-0.005688
1876.000000	-0.005680
1875.000000	-0.005680
1874.000000	-0.005686
1873.000000	-0.005694
1872.000000	-0.005698
1871.000000	-0.005699
1870.000000	-0.005705
1869.000000	-0.005717
1868.000000	-0.005721
1867.000000	-0.005710
1866.000000	-0.005701
1865.000000	-0.005710
1864.000000	-0.005727
1863.000000	-0.005738
1862.000000	-0.005740
1861.000000	-0.005737
1860.000000	-0.005735
1859.000000	-0.005736
1858.000000	-0.005736
1857.000000	-0.005725
1856.000000	-0.005702
1855.000000	-0.005680
1854.000000	-0.005685
1853.000000	-0.005715
1852.000000	-0.005741
1851.000000	-0.005752
1850.000000	-0.005752
1849.000000	-0.005756
1848.000000	-0.005764
1847.000000	-0.005775
1846.000000	-0.005782
1845.000000	-0.005771
1844.000000	-0.005734
1843.000000	-0.005688
1842.000000	-0.005668
1841.000000	-0.005681
1840.000000	-0.005706
1839.000000	-0.005718
1838.000000	-0.005712
1837.000000	-0.005701
1836.000000	-0.005694
1835.000000	-0.005687
1834.000000	-0.005682
1833.000000	-0.005682
1832.000000	-0.005696
1831.000000	-0.005725
1830.000000	-0.005748
1829.000000	-0.005741
1828.000000	-0.005715
1827.000000	-0.005697
1826.000000	-0.005698
1825.000000	-0.005708
1824.000000	-0.005724
1823.000000	-0.005752
1822.000000	-0.005801
1821.000000	-0.005862
1820.000000	-0.005914
1819.000000	-0.005944
1818.000000	-0.005951
1817.000000	-0.005946
1816.000000	-0.005934
1815.000000	-0.005917
1814.000000	-0.005903
1813.000000	-0.005902
1812.000000	-0.005922
1811.000000	-0.005961
1810.000000	-0.006011
1809.000000	-0.006055
1808.000000	-0.006074
1807.000000	-0.006064
1806.000000	-0.006043
1805.000000	-0.006031
1804.000000	-0.006025
1803.000000	-0.006019
1802.000000	-0.006020
1801.000000	-0.006032
1800.000000	-0.006052
1799.000000	-0.006060
1798.000000	-0.006056
1797.000000	-0.006046
1796.000000	-0.006039
1795.000000	-0.006042
1794.000000	-0.006058
1793.000000	-0.006082
1792.000000	-0.006108
1791.000000	-0.006138
1790.000000	-0.006178
1789.000000	-0.006217
1788.000000	-0.006235
1787.000000	-0.006232
1786.000000	-0.006232
1785.000000	-0.006241
1784.000000	-0.006245
1783.000000	-0.006246
1782.000000	-0.006263
1781.000000	-0.006293
1780.000000	-0.006313
1779.000000	-0.006307
1778.000000	-0.006290
1777.000000	-0.006275
1776.000000	-0.006261
1775.000000	-0.006249
1774.000000	-0.006245
1773.000000	-0.006242
1772.000000	-0.006233
1771.000000	-0.006218
1770.000000	-0.006203
1769.000000	-0.006194
1768.000000	-0.006181
1767.000000	-0.006152
1766.000000	-0.006114
1765.000000	-0.006084
1764.000000	-0.006067
1763.000000	-0.006053
1762.000000	-0.006022
1761.000000	-0.005961
1760.000000	-0.005881
1759.000000	-0.005802
1758.000000	-0.005730
1757.000000	-0.005656
1756.000000	-0.005576
1755.000000	-0.005501
1754.000000	-0.005434
1753.000000	-0.005375
1752.000000	-0.005326
1751.000000	-0.005304
1750.000000	-0.005307
1749.000000	-0.005323
1748.000000	-0.005337
1747.000000	-0.005338
1746.000000	-0.005319
1745.000000	-0.005291
1744.000000	-0.005282
1743.000000	-0.005293
1742.000000	-0.005299
1741.000000	-0.005289
1740.000000	-0.005290
1739.000000	-0.005320
1738.000000	-0.005359
1737.000000	-0.005379
1736.000000	-0.005377
1735.000000	-0.005378
1734.000000	-0.005417
1733.000000	-0.005457
1732.000000	-0.005474
1731.000000	-0.005493
1730.000000	-0.005522
1729.000000	-0.005548
1728.000000	-0.005557
1727.000000	-0.005555
1726.000000	-0.005548
1725.000000	-0.005534
1724.000000	-0.005523
1723.000000	-0.005518
1722.000000	-0.005510
1721.000000	-0.005487
1720.000000	-0.005445
1719.000000	-0.005400
1718.000000	-0.005373
1717.000000	-0.005365
1716.000000	-0.005353
1715.000000	-0.005344
1714.000000	-0.005348
1713.000000	-0.005341
1712.000000	-0.005298
1711.000000	-0.005235
1710.000000	-0.005185
1709.000000	-0.005144
1708.000000	-0.005095
1707.000000	-0.005049
1706.000000	-0.005018
1705.000000	-0.004974
1704.000000	-0.004877
1703.000000	-0.004750
1702.000000	-0.004634
1701.000000	-0.004529
1700.000000	-0.004402
1699.000000	-0.004227
1698.000000	-0.004084
1697.000000	-0.004004
1696.000000	-0.003907
1695.000000	-0.003713
1694.000000	-0.003473
1693.000000	-0.003279
1692.000000	-0.003143
1691.000000	-0.003026
1690.000000	-0.002894
1689.000000	-0.002731
1688.000000	-0.002557
1687.000000	-0.002405
1686.000000	-0.002279
1685.000000	-0.002143
1684.000000	-0.001967
1683.000000	-0.001766
1682.000000	-0.001599
1681.000000	-0.001459
1680.000000	-0.001317
1679.000000	-0.001171
1678.000000	-0.001037
1677.000000	-0.000913
1676.000000	-0.000786
1675.000000	-0.000648
1674.000000	-0.000502
1673.000000	-0.000372
1672.000000	-0.000302
1671.000000	-0.000306
1670.000000	-0.000343
1669.000000	-0.000318
1668.000000	-0.000196
1667.000000	-0.000042
1666.000000	0.000106
1665.000000	0.000270
1664.000000	0.000488
1663.000000	0.000766
1662.000000	0.001076
1661.000000	0.001407
1660.000000	0.001752
1659.000000	0.002097
1658.000000	0.002433
1657.000000	0.002744
1656.000000	0.003015
1655.000000	0.003267
1654.000000	0.003608
1653.000000	0.004111
1652.000000	0.004640
1651.000000	0.004963
1650.000000	0.005085
1649.000000	0.005128
1648.000000	0.005206
1647.000000	0.005342
1646.000000	0.005492
1645.000000	0.005606
1644.000000	0.005678
1643.000000	0.005724
1642.000000	0.005760
1641.000000	0.005794
1640.000000	0.005820
1639.000000	0.005820
1638.000000	0.005787
1637.000000	0.005742
1636.000000	0.005720
1635.000000	0.005727
1634.000000	0.005734
1633.000000	0.005699
1632.000000	0.005613
1631.000000	0.005468
1630.000000	0.005252
1629.000000	0.004981
1628.000000	0.004704
1627.000000	0.004453
1626.000000	0.004209
1625.000000	0.003940
1624.000000	0.003635
1623.000000	0.003320
1622.000000	0.003048
1621.000000	0.002843
1620.000000	0.002672
1619.000000	0.002486
1618.000000	0.002254
1617.000000	0.001987
1616.000000	0.001749
1615.000000	0.001552
1614.000000	0.001351
1613.000000	0.001132
1612.000000	0.000926
1611.000000	0.000745
1610.000000	0.000570
1609.000000	0.000384
1608.000000	0.000198
1607.000000	0.000028
1606.000000	-0.000128
1605.000000	-0.000283
1604.000000	-0.000453
1603.000000	-0.000633
1602.000000	-0.000798
1601.000000	-0.000933
1600.000000	-0.001047
1599.000000	-0.001160
1598.000000	-0.001280
1597.000000	-0.001399
1596.000000	-0.001511
1595.000000	-0.001622
1594.000000	-0.001746
1593.000000	-0.001885
1592.000000	-0.002028
1591.000000	-0.002157
1590.000000	-0.002271
1589.000000	-0.002378
1588.000000	-0.002489
1587.000000	-0.002606
1586.000000	-0.002725
1585.000000	-0.002835
1584.000000	-0.002941
1583.000000	-0.003057
1582.000000	-0.003165
1581.000000	-0.003232
1580.000000	-0.003253
1579.000000	-0.003269
1578.000000	-0.003310
1577.000000	-0.003374
1576.000000	-0.003420
1575.000000	-0.003423
1574.000000	-0.003417
1573.000000	-0.003433
1572.000000	-0.003467
1571.000000	-0.003498
1570.000000	-0.003514
1569.000000	-0.003511
1568.000000	-0.003511
1567.000000	-0.003552
1566.000000	-0.003633
1565.000000	-0.003709
1564.000000	-0.003745
1563.000000	-0.003748
1562.000000	-0.003750
1561.000000	-0.003767
1560.000000	-0.003817
1559.000000	-0.003923
1558.000000	-0.003971
1557.000000	-0.003935
1556.000000	-0.003897
1555.000000	-0.003887
1554.000000	-0.003886
1553.000000	-0.003885
1552.000000	-0.003898
1551.000000	-0.003936
1550.000000	-0.003987
1549.000000	-0.004024
1548.000000	-0.004026
1547.000000	-0.004005
1546.000000	-0.003987
1545.000000	-0.003994
1544.000000	-0.004021
1543.000000	-0.004022
1542.000000	-0.003969
1541.000000	-0.003912
1540.000000	-0.003929
1539.000000	-0.003999
1538.000000	-0.004040
1537.000000	-0.004031
1536.000000	-0.003991
1535.000000	-0.003946
1534.000000	-0.003938
1533.000000	-0.003984
1532.000000	-0.004040
1531.000000	-0.004064
1530.000000	-0.004056
1529.000000	-0.004033
1528.000000	-0.004011
1527.000000	-0.004009
1526.000000	-0.004041
1525.000000	-0.004092
1524.000000	-0.004140
1523.000000	-0.004173
1522.000000	-0.004199
1521.000000	-0.004224
1520.000000	-0.004226
1519.000000	-0.004212
1518.000000	-0.004194
1517.000000	-0.004177
1516.000000	-0.004156
1515.000000	-0.004132
1514.000000	-0.004132
1513.000000	-0.004178
1512.000000	-0.004256
1511.000000	-0.004323
1510.000000	-0.004366
1509.000000	-0.004396
1508.000000	-0.004425
1507.000000	-0.004423
1506.000000	-0.004358
1505.000000	-0.004271
1504.000000	-0.004213
1503.000000	-0.004160
1502.000000	-0.004079
1501.000000	-0.003974
1500.000000	-0.003863
1499.000000	-0.003738
1498.000000	-0.003565
1497.000000	-0.003342
1496.000000	-0.003091
1495.000000	-0.002840
1494.000000	-0.002621
1493.000000	-0.002455
1492.000000	-0.002330
1491.000000	-0.002227
1490.000000	-0.002149
1489.000000	-0.002129
1488.000000	-0.002163
1487.000000	-0.002200
1486.000000	-0.002223
1485.000000	-0.002241
1484.000000	-0.002278
1483.000000	-0.002350
1482.000000	-0.002452
1481.000000	-0.002558
1480.000000	-0.002638
1479.000000	-0.002696
1478.000000	-0.002754
1477.000000	-0.002816
1476.000000	-0.002850
1475.000000	-0.002836
1474.000000	-0.002826
1473.000000	-0.002889
1472.000000	-0.003015
1471.000000	-0.003113
1470.000000	-0.003161
1469.000000	-0.003208
1468.000000	-0.003273
1467.000000	-0.003317
1466.000000	-0.003297
1465.000000	-0.003244
1464.000000	-0.003263
1463.000000	-0.003404
1462.000000	-0.003615
1461.000000	-0.003818
1460.000000	-0.003961
1459.000000	-0.004062
1458.000000	-0.004204
1457.000000	-0.004434
1456.000000	-0.004652
1455.000000	-0.004784
1454.000000	-0.004870
1453.000000	-0.004951
1452.000000	-0.005021
1451.000000	-0.005056
1450.000000	-0.005071
1449.000000	-0.005124
1448.000000	-0.005244
1447.000000	-0.005392
1446.000000	-0.005496
1445.000000	-0.005534
1444.000000	-0.005539
1443.000000	-0.005542
1442.000000	-0.005547
1441.000000	-0.005529
1440.000000	-0.005472
1439.000000	-0.005381
1438.000000	-0.005275
1437.000000	-0.005184
1436.000000	-0.005114
1435.000000	-0.005041
1434.000000	-0.004971
1433.000000	-0.004925
1432.000000	-0.004907
1431.000000	-0.004894
1430.000000	-0.004854
1429.000000	-0.004775
1428.000000	-0.004666
1427.000000	-0.004547
1426.000000	-0.004429
1425.000000	-0.004299
1424.000000	-0.004150
1423.000000	-0.004001
1422.000000	-0.003887
1421.000000	-0.003842
1420.000000	-0.003875
1419.000000	-0.003938
1418.000000	-0.003950
1417.000000	-0.003908
1416.000000	-0.003857
1415.000000	-0.003801
1414.000000	-0.003709
1413.000000	-0.003575
1412.000000	-0.003434
1411.000000	-0.003322
1410.000000	-0.003231
1409.000000	-0.003132
1408.000000	-0.003012
1407.000000	-0.002891
1406.000000	-0.002799
1405.000000	-0.002734
1404.000000	-0.002655
1403.000000	-0.002524
1402.000000	-0.002344
1401.000000	-0.002151
1400.000000	-0.001979
1399.000000	-0.001832
1398.000000	-0.001677
1397.000000	-0.001483
1396.000000	-0.001253
1395.000000	-0.001008
1394.000000	-0.000759
1393.000000	-0.000501
1392.000000	-0.000247
1391.000000	-0.000021
1390.000000	0.000165
1389.000000	0.000315
1388.000000	0.000443
1387.000000	0.000540
1386.000000	0.000574
1385.000000	0.000513
1384.000000	0.000350
1383.000000	0.000097
1382.000000	-0.000224
1381.000000	-0.000610
1380.000000	-0.001067
1379.000000	-0.001565
1378.000000	-0.002027
1377.000000	-0.002368
1376.000000	-0.002534
1375.000000	-0.002481
1374.000000	-0.002192
1373.000000	-0.001716
1372.000000	-0.001172
1371.000000	-0.000673
1370.000000	-0.000288
1369.000000	-0.000027
1368.000000	0.000145
1367.000000	0.000273
1366.000000	0.000367
1365.000000	0.000396
1364.000000	0.000328
1363.000000	0.000173
1362.000000	-0.000011
1361.000000	-0.000190
1360.000000	-0.000381
1359.000000	-0.000603
1358.000000	-0.000834
1357.000000	-0.001036
1356.000000	-0.001200
1355.000000	-0.001357
1354.000000	-0.001528
1353.000000	-0.001701
1352.000000	-0.001840
1351.000000	-0.001933
1350.000000	-0.002004
1349.000000	-0.002081
1348.000000	-0.002170
1347.000000	-0.002245
1346.000000	-0.002288
1345.000000	-0.002316
1344.000000	-0.002359
1343.000000	-0.002425
1342.000000	-0.002490
1341.000000	-0.002529
1340.000000	-0.002551
1339.000000	-0.002592
1338.000000	-0.002672
1337.000000	-0.002768
1336.000000	-0.002850
1335.000000	-0.002911
1334.000000	-0.002975
1333.000000	-0.003067
1332.000000	-0.003186
1331.000000	-0.003304
1330.000000	-0.003413
1329.000000	-0.003532
1328.000000	-0.003684
1327.000000	-0.003855
1326.000000	-0.004000
1325.000000	-0.004098
1324.000000	-0.004174
1323.000000	-0.004268
1322.000000	-0.004390
1321.000000	-0.004511
1320.000000	-0.004614
1319.000000	-0.004716
1318.000000	-0.004850
1317.000000	-0.005011
1316.000000	-0.005152
1315.000000	-0.005227
1314.000000	-0.005243
1313.000000	-0.005254
1312.000000	-0.005305
1311.000000	-0.005389
1310.000000	-0.005473
1309.000000	-0.005546
1308.000000	-0.005629
1307.000000	-0.005739
1306.000000	-0.005857
1305.000000	-0.005949
1304.000000	-0.006008
1303.000000	-0.006072
1302.000000	-0.006177
1301.000000	-0.006320
1300.000000	-0.006454
1299.000000	-0.006549
1298.000000	-0.006631
1297.000000	-0.006751
1296.000000	-0.006912
1295.000000	-0.007056
1294.000000	-0.007139
1293.000000	-0.007191
1292.000000	-0.007275
1291.000000	-0.007411
1290.000000	-0.007553
1289.000000	-0.007650
1288.000000	-0.007698
1287.000000	-0.007735
1286.000000	-0.007796
1285.000000	-0.007879
1284.000000	-0.007960
1283.000000	-0.008024
1282.000000	-0.008088
1281.000000	-0.008180
1280.000000	-0.008295
1279.000000	-0.008398
1278.000000	-0.008468
1277.000000	-0.008532
1276.000000	-0.008627
1275.000000	-0.008757
1274.000000	-0.008888
1273.000000	-0.008995
1272.000000	-0.009095
1271.000000	-0.009226
1270.000000	-0.009404
1269.000000	-0.009605
1268.000000	-0.009790
1267.000000	-0.009953
1266.000000	-0.010125
1265.000000	-0.010334
1264.000000	-0.010548
1263.000000	-0.010708
1262.000000	-0.010807
1261.000000	-0.010917
1260.000000	-0.011108
1259.000000	-0.011363
1258.000000	-0.011616
1257.000000	-0.011834
1256.000000	-0.012050
1255.000000	-0.012301
1254.000000	-0.012585
1253.000000	-0.012874
1252.000000	-0.013167
1251.000000	-0.013498
1250.000000	-0.013901
1249.000000	-0.014368
1248.000000	-0.014843
1247.000000	-0.015282
1246.000000	-0.015704
1245.000000	-0.016163
1244.000000	-0.016660
1243.000000	-0.017125
1242.000000	-0.017495
1241.000000	-0.017785
1240.000000	-0.018054
1239.000000	-0.018327
1238.000000	-0.018572
1237.000000	-0.018754
1236.000000	-0.018873
1235.000000	-0.018954
1234.000000	-0.019019
1233.000000	-0.019055
1232.000000	-0.019033
1231.000000	-0.018947
1230.000000	-0.018838
1229.000000	-0.018758
1228.000000	-0.018714
1227.000000	-0.018671
1226.000000	-0.018612
1225.000000	-0.018565
1224.000000	-0.018562
1223.000000	-0.018586
1222.000000	-0.018597
1221.000000	-0.018581
1220.000000	-0.018570
1219.000000	-0.018600
1218.000000	-0.018681
1217.000000	-0.018787
1216.000000	-0.018883
1215.000000	-0.018953
1214.000000	-0.019012
1213.000000	-0.019081
1212.000000	-0.019148
1211.000000	-0.019189
1210.000000	-0.019208
1209.000000	-0.019246
1208.000000	-0.019319
1207.000000	-0.019393
1206.000000	-0.019423
1205.000000	-0.019418
1204.000000	-0.019419
1203.000000	-0.019453
1202.000000	-0.019506
1201.000000	-0.019556
1200.000000	-0.019596
1199.000000	-0.019640
1198.000000	-0.019707
1197.000000	-0.019781
1196.000000	-0.019805
1195.000000	-0.019723
1194.000000	-0.019533
1193.000000	-0.019282
1192.000000	-0.018995
1191.000000	-0.018668
1190.000000	-0.018323
1189.000000	-0.018039
1188.000000	-0.017884
1187.000000	-0.017844
1186.000000	-0.017833
1185.000000	-0.017781
1184.000000	-0.017696
1183.000000	-0.017650
1182.000000	-0.017694
1181.000000	-0.017807
1180.000000	-0.017911
1179.000000	-0.017951
1178.000000	-0.017946
1177.000000	-0.017952
1176.000000	-0.017975
1175.000000	-0.017973
1174.000000	-0.017923
1173.000000	-0.017871
1172.000000	-0.017877
1171.000000	-0.017945
1170.000000	-0.018028
1169.000000	-0.018081
1168.000000	-0.018093
1167.000000	-0.018067
1166.000000	-0.017983
1165.000000	-0.017799
1164.000000	-0.017499
1163.000000	-0.017125
1162.000000	-0.016767
1161.000000	-0.016489
1160.000000	-0.016284
1159.000000	-0.016111
1158.000000	-0.015959
1157.000000	-0.015853
1156.000000	-0.015808
1155.000000	-0.015804
1154.000000	-0.015810
1153.000000	-0.015821
1152.000000	-0.015848
1151.000000	-0.015896
1150.000000	-0.015942
1149.000000	-0.015951
1148.000000	-0.015905
1147.000000	-0.015820
1146.000000	-0.015743
1145.000000	-0.015705
1144.000000	-0.015687
1143.000000	-0.015661
1142.000000	-0.015636
1141.000000	-0.015642
1140.000000	-0.015669
1139.000000	-0.015661
1138.000000	-0.015587
1137.000000	-0.015481
1136.000000	-0.015397
1135.000000	-0.015350
1134.000000	-0.015308
1133.000000	-0.015240
1132.000000	-0.015147
1131.000000	-0.015063
1130.000000	-0.015016
1129.000000	-0.014999
1128.000000	-0.014966
1127.000000	-0.014895
1126.000000	-0.014821
1125.000000	-0.014795
1124.000000	-0.014806
1123.000000	-0.014787
1122.000000	-0.014708
1121.000000	-0.014602
1120.000000	-0.014514
1119.000000	-0.014434
1118.000000	-0.014330
1117.000000	-0.014213
1116.000000	-0.014128
1115.000000	-0.014105
1114.000000	-0.014111
1113.000000	-0.014071
1112.000000	-0.013933
1111.000000	-0.013719
1110.000000	-0.013519
1109.000000	-0.013408
1108.000000	-0.013378
1107.000000	-0.013363
1106.000000	-0.013326
1105.000000	-0.013293
1104.000000	-0.013293
1103.000000	-0.013293
1102.000000	-0.013244
1101.000000	-0.013140
1100.000000	-0.013025
1099.000000	-0.012936
1098.000000	-0.012867
1097.000000	-0.012793
1096.000000	-0.012705
1095.000000	-0.012619
1094.000000	-0.012549
1093.000000	-0.012489
1092.000000	-0.012410
1091.000000	-0.012295
1090.000000	-0.012168
1089.000000	-0.012074
1088.000000	-0.012027
1087.000000	-0.011984
1086.000000	-0.011902
1085.000000	-0.011786
1084.000000	-0.011683
1083.000000	-0.011615
1082.000000	-0.011561
1081.000000	-0.011490
1080.000000	-0.011405
1079.000000	-0.011338
1078.000000	-0.011296
1077.000000	-0.011246
1076.000000	-0.011153
1075.000000	-0.011028
1074.000000	-0.010924
1073.000000	-0.010867
1072.000000	-0.010825
1071.000000	-0.010753
1070.000000	-0.010655
1069.000000	-0.010570
1068.000000	-0.010514
1067.000000	-0.010460
1066.000000	-0.010382
1065.000000	-0.010301
1064.000000	-0.010258
1063.000000	-0.010256
1062.000000	-0.010253
1061.000000	-0.010196
1060.000000	-0.010085
1059.000000	-0.009982
1058.000000	-0.009947
1057.000000	-0.009980
1056.000000	-0.010008
1055.000000	-0.009977
1054.000000	-0.009909
1053.000000	-0.009878
1052.000000	-0.009915
1051.000000	-0.009975
1050.000000	-0.010004
1049.000000	-0.010005
1048.000000	-0.010025
1047.000000	-0.010089
1046.000000	-0.010170
1045.000000	-0.010225
1044.000000	-0.010253
1043.000000	-0.010298
1042.000000	-0.010395
1041.000000	-0.010507
1040.000000	-0.010539
1039.000000	-0.010429
1038.000000	-0.010216
1037.000000	-0.009999
1036.000000	-0.009825
1035.000000	-0.009663
1034.000000	-0.009473
1033.000000	-0.009273
1032.000000	-0.009116
1031.000000	-0.009019
1030.000000	-0.008935
1029.000000	-0.008812
1028.000000	-0.008661
1027.000000	-0.008554
1026.000000	-0.008553
1025.000000	-0.008638
1024.000000	-0.008730
1023.000000	-0.008769
1022.000000	-0.008769
1021.000000	-0.008768
1020.000000	-0.008767
1019.000000	-0.008735
1018.000000	-0.008671
1017.000000	-0.008630
1016.000000	-0.008657
1015.000000	-0.008730
1014.000000	-0.008768
1013.000000	-0.008714
1012.000000	-0.008590
1011.000000	-0.008480
1010.000000	-0.008433
1009.000000	-0.008415
1008.000000	-0.008353
1007.000000	-0.008239
1006.000000	-0.008142
1005.000000	-0.008117
1004.000000	-0.008127
1003.000000	-0.008098
1002.000000	-0.008023
1001.000000	-0.007969
1000.000000	-0.007980
999.000000	-0.008015
998.000000	-0.007993
997.000000	-0.007888
996.000000	-0.007745
995.000000	-0.007625
994.000000	-0.007545
993.000000	-0.007469
992.000000	-0.007363
991.000000	-0.007252
990.000000	-0.007195
989.000000	-0.007204
988.000000	-0.007214
987.000000	-0.007169
986.000000	-0.007107
985.000000	-0.007119
984.000000	-0.007226
983.000000	-0.007342
982.000000	-0.007381
981.000000	-0.007351
980.000000	-0.007337
979.000000	-0.007389
978.000000	-0.007480
977.000000	-0.007558
976.000000	-0.007614
975.000000	-0.007693
974.000000	-0.007838
973.000000	-0.008022
972.000000	-0.008163
971.000000	-0.008211
970.000000	-0.008207
969.000000	-0.008231
968.000000	-0.008300
967.000000	-0.008369
966.000000	-0.008408
965.000000	-0.008448
964.000000	-0.008528
963.000000	-0.008634
962.000000	-0.008715
961.000000	-0.008741
960.000000	-0.008730
959.000000	-0.008722
958.000000	-0.008740
957.000000	-0.008769
956.000000	-0.008774
955.000000	-0.008756
954.000000	-0.008769
953.000000	-0.008852
952.000000	-0.008960
951.000000	-0.008998
950.000000	-0.008940
949.000000	-0.008859
948.000000	-0.008830
947.000000	-0.008841
946.000000	-0.008831
945.000000	-0.008783
944.000000	-0.008746
943.000000	-0.008771
942.000000	-0.008854
941.000000	-0.008943
940.000000	-0.008994
939.000000	-0.009014
938.000000	-0.009051
937.000000	-0.009124
936.000000	-0.009191
935.000000	-0.009192
934.000000	-0.009127
933.000000	-0.009049
932.000000	-0.008969
931.000000	-0.008835
930.000000	-0.008609
929.000000	-0.008347
928.000000	-0.008158
927.000000	-0.008109
926.000000	-0.008183
925.000000	-0.008328
924.000000	-0.008512
923.000000	-0.008738
922.000000	-0.009019
921.000000	-0.009339
920.000000	-0.009639
919.000000	-0.009841
918.000000	-0.009886
917.000000	-0.009766
916.000000	-0.009509
915.000000	-0.009177
914.000000	-0.008859
913.000000	-0.008637
912.000000	-0.008530
911.000000	-0.008479
910.000000	-0.008400
909.000000	-0.008266
908.000000	-0.008125
907.000000	-0.008056
906.000000	-0.008081
905.000000	-0.008141
904.000000	-0.008154
903.000000	-0.008103
902.000000	-0.008048
901.000000	-0.008038
900.000000	-0.008048
899.000000	-0.008017
898.000000	-0.007944
897.000000	-0.007891
896.000000	-0.007896
895.000000	-0.007925
894.000000	-0.007922
893.000000	-0.007878
892.000000	-0.007829
891.000000	-0.007814
890.000000	-0.007837
889.000000	-0.007864
888.000000	-0.007866
887.000000	-0.007858
886.000000	-0.007902
885.000000	-0.008029
884.000000	-0.008201
883.000000	-0.008365
882.000000	-0.008523
881.000000	-0.008720
880.000000	-0.008950
879.000000	-0.009152
878.000000	-0.009282
877.000000	-0.009355
876.000000	-0.009410
875.000000	-0.009451
874.000000	-0.009462
873.000000	-0.009434
872.000000	-0.009380
871.000000	-0.009339
870.000000	-0.009349
869.000000	-0.009400
868.000000	-0.009430
867.000000	-0.009410
866.000000	-0.009406
865.000000	-0.009513
864.000000	-0.009732
863.000000	-0.009985
862.000000	-0.010239
861.000000	-0.010556
860.000000	-0.011005
859.000000	-0.011583
858.000000	-0.012282
857.000000	-0.013169
856.000000	-0.014389
855.000000	-0.016094
854.000000	-0.018379
853.000000	-0.021226
852.000000	-0.024433
851.000000	-0.027594
850.000000	-0.030207
849.000000	-0.031822
848.000000	-0.032162
847.000000	-0.031205
846.000000	-0.029215
845.000000	-0.026613
844.000000	-0.023763
843.000000	-0.020892
842.000000	-0.018152
841.000000	-0.015681
840.000000	-0.013603
839.000000	-0.011993
838.000000	-0.010851
837.000000	-0.010084
836.000000	-0.009550
835.000000	-0.009160
834.000000	-0.008909
833.000000	-0.008795
832.000000	-0.008733
831.000000	-0.008618
830.000000	-0.008448
829.000000	-0.008320
828.000000	-0.008283
827.000000	-0.008281
826.000000	-0.008245
825.000000	-0.008188
824.000000	-0.008171
823.000000	-0.008220
822.000000	-0.008285
821.000000	-0.008288
820.000000	-0.008188
819.000000	-0.008041
818.000000	-0.007959
817.000000	-0.007989
816.000000	-0.008050
815.000000	-0.008049
814.000000	-0.008013
813.000000	-0.008041
812.000000	-0.008142
811.000000	-0.008213
810.000000	-0.008196
809.000000	-0.008139
808.000000	-0.008107
807.000000	-0.008092
806.000000	-0.008065
805.000000	-0.008026
804.000000	-0.007996
803.000000	-0.007988
802.000000	-0.008023
801.000000	-0.008103
800.000000	-0.008166
799.000000	-0.008142
798.000000	-0.008051
797.000000	-0.007988
796.000000	-0.007991
795.000000	-0.008003
794.000000	-0.007980
793.000000	-0.007960
792.000000	-0.007986
791.000000	-0.008037
790.000000	-0.008080
789.000000	-0.008119
788.000000	-0.008162
787.000000	-0.008184
786.000000	-0.008166
785.000000	-0.008114
784.000000	-0.008037
783.000000	-0.007954
782.000000	-0.007929
781.000000	-0.008014
780.000000	-0.008146
779.000000	-0.008180
778.000000	-0.008058
777.000000	-0.007879
776.000000	-0.007764
775.000000	-0.007728
774.000000	-0.007719
773.000000	-0.007711
772.000000	-0.007702
771.000000	-0.007681
770.000000	-0.007642
769.000000	-0.007598
768.000000	-0.007548
767.000000	-0.007488
766.000000	-0.007431
765.000000	-0.007391
764.000000	-0.007333
763.000000	-0.007224
762.000000	-0.007107
761.000000	-0.007065
760.000000	-0.007092
759.000000	-0.007111
758.000000	-0.007105
757.000000	-0.007150
756.000000	-0.007277
755.000000	-0.007417
754.000000	-0.007498
753.000000	-0.007515
752.000000	-0.007487
751.000000	-0.007421
750.000000	-0.007358
749.000000	-0.007349
748.000000	-0.007365
747.000000	-0.007312
746.000000	-0.007169
745.000000	-0.006995
744.000000	-0.006806
743.000000	-0.006562
742.000000	-0.006305
741.000000	-0.006163
740.000000	-0.006166
739.000000	-0.006203
738.000000	-0.006191
737.000000	-0.006168
736.000000	-0.006165
735.000000	-0.006144
734.000000	-0.006101
733.000000	-0.006089
732.000000	-0.006102
731.000000	-0.006087
730.000000	-0.006091
729.000000	-0.006183
728.000000	-0.006302
727.000000	-0.006326
726.000000	-0.006263
725.000000	-0.006229
724.000000	-0.006199
723.000000	-0.005972
722.000000	-0.005473
721.000000	-0.004956
720.000000	-0.004778
719.000000	-0.005018
718.000000	-0.005446
717.000000	-0.005780
716.000000	-0.005884
715.000000	-0.005793
714.000000	-0.005658
713.000000	-0.005591
712.000000	-0.005547
711.000000	-0.005415
710.000000	-0.005205
709.000000	-0.005023
708.000000	-0.004889
707.000000	-0.004737
706.000000	-0.004530
705.000000	-0.004320
704.000000	-0.004196
703.000000	-0.004153
702.000000	-0.004132
701.000000	-0.004104
700.000000	-0.004030
699.000000	-0.003927
698.000000	-0.003862
697.000000	-0.003852
696.000000	-0.003805
695.000000	-0.003590
694.000000	-0.003284
693.000000	-0.003116
692.000000	-0.003078
691.000000	-0.002984
690.000000	-0.002768
689.000000	-0.002586
688.000000	-0.002546
687.000000	-0.002516
686.000000	-0.002420
685.000000	-0.002381
684.000000	-0.002406
683.000000	-0.002372
682.000000	-0.002324
681.000000	-0.002453
680.000000	-0.002677
679.000000	-0.002722
678.000000	-0.002655
677.000000	-0.002705
676.000000	-0.002822
675.000000	-0.002838
674.000000	-0.002854
673.000000	-0.002956
672.000000	-0.002914
671.000000	-0.002648
670.000000	-0.003388
669.000000	-0.006872
668.000000	-0.009929
667.000000	-0.008523
666.000000	-0.006271
665.000000	-0.004468
664.000000	-0.002418
663.000000	-0.000509
662.000000	0.000703
661.000000	0.001348
660.000000	0.001826
659.000000	0.002174
658.000000	0.002291
657.000000	0.002299
656.000000	0.002190
655.000000	0.001650
654.000000	0.000747
653.000000	0.000024
652.000000	-0.000346
651.000000	-0.000679
650.000000	-0.001060
649.000000	-0.001158
648.000000	-0.000987
647.000000	-0.000989
646.000000	-0.001206
645.000000	-0.001279
644.000000	-0.001185
643.000000	-0.001265
642.000000	-0.001570
641.000000	-0.001706
640.000000	-0.001464
639.000000	-0.001110
638.000000	-0.000848
637.000000	-0.000564
636.000000	-0.000277
635.000000	-0.000190
634.000000	-0.000273
633.000000	-0.000285
632.000000	-0.000216
631.000000	-0.000272
630.000000	-0.000392
629.000000	-0.000263
628.000000	0.000103
627.000000	0.000323
626.000000	0.000321
625.000000	0.000410
624.000000	0.000684
623.000000	0.000902
622.000000	0.000943
621.000000	0.000840
620.000000	0.000477
619.000000	-0.000157
618.000000	-0.000559
617.000000	-0.000219
616.000000	0.000543
615.000000	0.000907
614.000000	0.000648
613.000000	0.000268
612.000000	0.000146
611.000000	0.000166
610.000000	0.000134
609.000000	0.000027
608.000000	-0.000181
607.000000	-0.000504
606.000000	-0.000671
605.000000	-0.000361
604.000000	0.000313
603.000000	0.000897
602.000000	0.001113
601.000000	0.001009
600.000000	0.000655
