# Supplementary material for: Real-time monitoring of the reversible capture and release of CO2 on anthraquinone and riboflavin-modified graphitic electrodes using ATR-SEIRAS
Source: Chem Sci. 2025 Nov 4;16(48):23189–202. doi: 10.1039/d5sc05427c (PMC12584010; doi:10.1039/d5sc05427c)
Supplement: SC-016-D5SC05427C-s001 [file SC-016-D5SC05427C-s001.zip › Data Folders/Main Figures/Figure3/3a/062.ASC]

PE IR       SUBTECH     SPECTRUM    ASCII       PEDS        4.00        
   -1
062.ASC
24/06/26
16:04:40.00
24/06/26
16:04:40.00
Administrator

600.000000
#HDR
-1
-1
#GR
Wavenumber
A
1.0
0.0
4000.000000
-1.000000
3401
8
0.030145
-0.031737
#DATA
4000.000000	-0.003660
3999.000000	-0.003656
3998.000000	-0.003631
3997.000000	-0.003591
3996.000000	-0.003560
3995.000000	-0.003554
3994.000000	-0.003564
3993.000000	-0.003564
3992.000000	-0.003533
3991.000000	-0.003477
3990.000000	-0.003420
3989.000000	-0.003386
3988.000000	-0.003379
3987.000000	-0.003391
3986.000000	-0.003408
3985.000000	-0.003419
3984.000000	-0.003422
3983.000000	-0.003422
3982.000000	-0.003429
3981.000000	-0.003446
3980.000000	-0.003470
3979.000000	-0.003487
3978.000000	-0.003479
3977.000000	-0.003435
3976.000000	-0.003359
3975.000000	-0.003273
3974.000000	-0.003206
3973.000000	-0.003175
3972.000000	-0.003179
3971.000000	-0.003209
3970.000000	-0.003261
3969.000000	-0.003339
3968.000000	-0.003445
3967.000000	-0.003560
3966.000000	-0.003648
3965.000000	-0.003672
3964.000000	-0.003631
3963.000000	-0.003552
3962.000000	-0.003482
3961.000000	-0.003451
3960.000000	-0.003464
3959.000000	-0.003510
3958.000000	-0.003570
3957.000000	-0.003625
3956.000000	-0.003660
3955.000000	-0.003669
3954.000000	-0.003657
3953.000000	-0.003635
3952.000000	-0.003616
3951.000000	-0.003612
3950.000000	-0.003622
3949.000000	-0.003634
3948.000000	-0.003630
3947.000000	-0.003606
3946.000000	-0.003584
3945.000000	-0.003591
3944.000000	-0.003636
3943.000000	-0.003700
3942.000000	-0.003747
3941.000000	-0.003755
3940.000000	-0.003722
3939.000000	-0.003669
3938.000000	-0.003626
3937.000000	-0.003625
3936.000000	-0.003682
3935.000000	-0.003781
3934.000000	-0.003883
3933.000000	-0.003941
3932.000000	-0.003928
3931.000000	-0.003860
3930.000000	-0.003780
3929.000000	-0.003732
3928.000000	-0.003732
3927.000000	-0.003761
3926.000000	-0.003780
3925.000000	-0.003771
3924.000000	-0.003750
3923.000000	-0.003738
3922.000000	-0.003724
3921.000000	-0.003677
3920.000000	-0.003587
3919.000000	-0.003491
3918.000000	-0.003443
3917.000000	-0.003466
3916.000000	-0.003538
3915.000000	-0.003618
3914.000000	-0.003677
3913.000000	-0.003703
3912.000000	-0.003694
3911.000000	-0.003658
3910.000000	-0.003610
3909.000000	-0.003569
3908.000000	-0.003560
3907.000000	-0.003595
3906.000000	-0.003662
3905.000000	-0.003723
3904.000000	-0.003741
3903.000000	-0.003719
3902.000000	-0.003691
3901.000000	-0.003685
3900.000000	-0.003696
3899.000000	-0.003702
3898.000000	-0.003687
3897.000000	-0.003655
3896.000000	-0.003618
3895.000000	-0.003601
3894.000000	-0.003634
3893.000000	-0.003726
3892.000000	-0.003834
3891.000000	-0.003891
3890.000000	-0.003863
3889.000000	-0.003780
3888.000000	-0.003691
3887.000000	-0.003626
3886.000000	-0.003592
3885.000000	-0.003594
3884.000000	-0.003636
3883.000000	-0.003710
3882.000000	-0.003780
3881.000000	-0.003801
3880.000000	-0.003751
3879.000000	-0.003659
3878.000000	-0.003586
3877.000000	-0.003579
3876.000000	-0.003641
3875.000000	-0.003717
3874.000000	-0.003732
3873.000000	-0.003679
3872.000000	-0.003619
3871.000000	-0.003604
3870.000000	-0.003616
3869.000000	-0.003624
3868.000000	-0.003629
3867.000000	-0.003650
3866.000000	-0.003684
3865.000000	-0.003718
3864.000000	-0.003745
3863.000000	-0.003753
3862.000000	-0.003730
3861.000000	-0.003679
3860.000000	-0.003619
3859.000000	-0.003550
3858.000000	-0.003451
3857.000000	-0.003332
3856.000000	-0.003266
3855.000000	-0.003325
3854.000000	-0.003443
3853.000000	-0.003493
3852.000000	-0.003498
3851.000000	-0.003542
3850.000000	-0.003629
3849.000000	-0.003718
3848.000000	-0.003786
3847.000000	-0.003831
3846.000000	-0.003860
3845.000000	-0.003872
3844.000000	-0.003871
3843.000000	-0.003861
3842.000000	-0.003855
3841.000000	-0.003855
3840.000000	-0.003839
3839.000000	-0.003784
3838.000000	-0.003710
3837.000000	-0.003662
3836.000000	-0.003665
3835.000000	-0.003705
3834.000000	-0.003753
3833.000000	-0.003787
3832.000000	-0.003797
3831.000000	-0.003790
3830.000000	-0.003786
3829.000000	-0.003798
3828.000000	-0.003821
3827.000000	-0.003825
3826.000000	-0.003787
3825.000000	-0.003721
3824.000000	-0.003672
3823.000000	-0.003669
3822.000000	-0.003680
3821.000000	-0.003651
3820.000000	-0.003592
3819.000000	-0.003565
3818.000000	-0.003605
3817.000000	-0.003681
3816.000000	-0.003725
3815.000000	-0.003717
3814.000000	-0.003703
3813.000000	-0.003712
3812.000000	-0.003729
3811.000000	-0.003739
3810.000000	-0.003755
3809.000000	-0.003793
3808.000000	-0.003831
3807.000000	-0.003817
3806.000000	-0.003742
3805.000000	-0.003660
3804.000000	-0.003625
3803.000000	-0.003642
3802.000000	-0.003659
3801.000000	-0.003641
3800.000000	-0.003633
3799.000000	-0.003682
3798.000000	-0.003768
3797.000000	-0.003836
3796.000000	-0.003848
3795.000000	-0.003818
3794.000000	-0.003780
3793.000000	-0.003754
3792.000000	-0.003748
3791.000000	-0.003761
3790.000000	-0.003781
3789.000000	-0.003781
3788.000000	-0.003748
3787.000000	-0.003704
3786.000000	-0.003682
3785.000000	-0.003694
3784.000000	-0.003725
3783.000000	-0.003772
3782.000000	-0.003841
3781.000000	-0.003923
3780.000000	-0.003970
3779.000000	-0.003939
3778.000000	-0.003849
3777.000000	-0.003763
3776.000000	-0.003722
3775.000000	-0.003715
3774.000000	-0.003713
3773.000000	-0.003707
3772.000000	-0.003701
3771.000000	-0.003684
3770.000000	-0.003645
3769.000000	-0.003604
3768.000000	-0.003604
3767.000000	-0.003660
3766.000000	-0.003740
3765.000000	-0.003797
3764.000000	-0.003823
3763.000000	-0.003851
3762.000000	-0.003901
3761.000000	-0.003956
3760.000000	-0.003985
3759.000000	-0.003973
3758.000000	-0.003917
3757.000000	-0.003826
3756.000000	-0.003720
3755.000000	-0.003618
3754.000000	-0.003513
3753.000000	-0.003376
3752.000000	-0.003197
3751.000000	-0.003024
3750.000000	-0.002911
3749.000000	-0.002864
3748.000000	-0.002859
3747.000000	-0.002885
3746.000000	-0.002914
3745.000000	-0.002875
3744.000000	-0.002772
3743.000000	-0.002732
3742.000000	-0.002795
3741.000000	-0.002858
3740.000000	-0.002836
3739.000000	-0.002741
3738.000000	-0.002648
3737.000000	-0.002642
3736.000000	-0.002810
3735.000000	-0.003167
3734.000000	-0.003550
3733.000000	-0.003697
3732.000000	-0.003491
3731.000000	-0.003049
3730.000000	-0.002576
3729.000000	-0.002203
3728.000000	-0.001970
3727.000000	-0.001887
3726.000000	-0.001933
3725.000000	-0.002051
3724.000000	-0.002182
3723.000000	-0.002310
3722.000000	-0.002459
3721.000000	-0.002645
3720.000000	-0.002844
3719.000000	-0.003000
3718.000000	-0.003067
3717.000000	-0.003052
3716.000000	-0.003023
3715.000000	-0.003025
3714.000000	-0.002998
3713.000000	-0.002814
3712.000000	-0.002465
3711.000000	-0.002145
3710.000000	-0.002033
3709.000000	-0.002114
3708.000000	-0.002245
3707.000000	-0.002300
3706.000000	-0.002252
3705.000000	-0.002169
3704.000000	-0.002147
3703.000000	-0.002209
3702.000000	-0.002278
3701.000000	-0.002257
3700.000000	-0.002153
3699.000000	-0.002055
3698.000000	-0.002040
3697.000000	-0.002094
3696.000000	-0.002146
3695.000000	-0.002136
3694.000000	-0.002078
3693.000000	-0.002065
3692.000000	-0.002211
3691.000000	-0.002559
3690.000000	-0.002973
3689.000000	-0.003215
3688.000000	-0.003173
3687.000000	-0.002969
3686.000000	-0.002775
3685.000000	-0.002664
3684.000000	-0.002613
3683.000000	-0.002579
3682.000000	-0.002544
3681.000000	-0.002496
3680.000000	-0.002402
3679.000000	-0.002242
3678.000000	-0.002055
3677.000000	-0.001904
3676.000000	-0.001802
3675.000000	-0.001729
3674.000000	-0.001692
3673.000000	-0.001726
3672.000000	-0.001845
3671.000000	-0.002011
3670.000000	-0.002129
3669.000000	-0.002152
3668.000000	-0.002115
3667.000000	-0.002064
3666.000000	-0.002014
3665.000000	-0.001968
3664.000000	-0.001942
3663.000000	-0.001946
3662.000000	-0.001961
3661.000000	-0.001945
3660.000000	-0.001882
3659.000000	-0.001792
3658.000000	-0.001713
3657.000000	-0.001655
3656.000000	-0.001609
3655.000000	-0.001574
3654.000000	-0.001556
3653.000000	-0.001558
3652.000000	-0.001562
3651.000000	-0.001540
3650.000000	-0.001472
3649.000000	-0.001378
3648.000000	-0.001306
3647.000000	-0.001276
3646.000000	-0.001266
3645.000000	-0.001258
3644.000000	-0.001245
3643.000000	-0.001223
3642.000000	-0.001185
3641.000000	-0.001129
3640.000000	-0.001072
3639.000000	-0.001026
3638.000000	-0.000984
3637.000000	-0.000933
3636.000000	-0.000866
3635.000000	-0.000788
3634.000000	-0.000703
3633.000000	-0.000601
3632.000000	-0.000470
3631.000000	-0.000312
3630.000000	-0.000147
3629.000000	-0.000030
3628.000000	-0.000030
3627.000000	-0.000139
3626.000000	-0.000283
3625.000000	-0.000415
3624.000000	-0.000563
3623.000000	-0.000804
3622.000000	-0.001177
3621.000000	-0.001592
3620.000000	-0.001831
3619.000000	-0.001740
3618.000000	-0.001404
3617.000000	-0.001054
3616.000000	-0.000851
3615.000000	-0.000823
3614.000000	-0.000907
3613.000000	-0.001015
3612.000000	-0.001089
3611.000000	-0.001095
3610.000000	-0.001007
3609.000000	-0.000847
3608.000000	-0.000708
3607.000000	-0.000679
3606.000000	-0.000752
3605.000000	-0.000852
3604.000000	-0.000925
3603.000000	-0.000955
3602.000000	-0.000964
3601.000000	-0.000975
3600.000000	-0.001010
3599.000000	-0.001062
3598.000000	-0.001098
3597.000000	-0.001066
3596.000000	-0.000953
3595.000000	-0.000802
3594.000000	-0.000695
3593.000000	-0.000680
3592.000000	-0.000757
3591.000000	-0.000911
3590.000000	-0.001132
3589.000000	-0.001379
3588.000000	-0.001562
3587.000000	-0.001618
3586.000000	-0.001591
3585.000000	-0.001574
3584.000000	-0.001612
3583.000000	-0.001688
3582.000000	-0.001782
3581.000000	-0.001874
3580.000000	-0.001952
3579.000000	-0.001994
3578.000000	-0.001996
3577.000000	-0.001980
3576.000000	-0.001977
3575.000000	-0.002003
3574.000000	-0.002046
3573.000000	-0.002079
3572.000000	-0.002087
3571.000000	-0.002084
3570.000000	-0.002105
3569.000000	-0.002172
3568.000000	-0.002250
3567.000000	-0.002274
3566.000000	-0.002222
3565.000000	-0.002139
3564.000000	-0.002080
3563.000000	-0.002062
3562.000000	-0.002063
3561.000000	-0.002058
3560.000000	-0.002044
3559.000000	-0.002038
3558.000000	-0.002056
3557.000000	-0.002101
3556.000000	-0.002167
3555.000000	-0.002251
3554.000000	-0.002344
3553.000000	-0.002416
3552.000000	-0.002429
3551.000000	-0.002387
3550.000000	-0.002342
3549.000000	-0.002341
3548.000000	-0.002381
3547.000000	-0.002411
3546.000000	-0.002393
3545.000000	-0.002334
3544.000000	-0.002268
3543.000000	-0.002216
3542.000000	-0.002176
3541.000000	-0.002150
3540.000000	-0.002149
3539.000000	-0.002182
3538.000000	-0.002244
3537.000000	-0.002314
3536.000000	-0.002365
3535.000000	-0.002385
3534.000000	-0.002382
3533.000000	-0.002376
3532.000000	-0.002382
3531.000000	-0.002405
3530.000000	-0.002447
3529.000000	-0.002494
3528.000000	-0.002529
3527.000000	-0.002544
3526.000000	-0.002560
3525.000000	-0.002603
3524.000000	-0.002674
3523.000000	-0.002744
3522.000000	-0.002790
3521.000000	-0.002814
3520.000000	-0.002825
3519.000000	-0.002817
3518.000000	-0.002772
3517.000000	-0.002696
3516.000000	-0.002626
3515.000000	-0.002604
3514.000000	-0.002646
3513.000000	-0.002732
3512.000000	-0.002820
3511.000000	-0.002879
3510.000000	-0.002907
3509.000000	-0.002920
3508.000000	-0.002934
3507.000000	-0.002950
3506.000000	-0.002959
3505.000000	-0.002956
3504.000000	-0.002949
3503.000000	-0.002951
3502.000000	-0.002978
3501.000000	-0.003032
3500.000000	-0.003098
3499.000000	-0.003150
3498.000000	-0.003164
3497.000000	-0.003144
3496.000000	-0.003112
3495.000000	-0.003091
3494.000000	-0.003077
3493.000000	-0.003054
3492.000000	-0.003016
3491.000000	-0.002979
3490.000000	-0.002969
3489.000000	-0.002992
3488.000000	-0.003030
3487.000000	-0.003063
3486.000000	-0.003085
3485.000000	-0.003102
3484.000000	-0.003118
3483.000000	-0.003132
3482.000000	-0.003145
3481.000000	-0.003155
3480.000000	-0.003158
3479.000000	-0.003156
3478.000000	-0.003166
3477.000000	-0.003195
3476.000000	-0.003223
3475.000000	-0.003210
3474.000000	-0.003149
3473.000000	-0.003082
3472.000000	-0.003058
3471.000000	-0.003084
3470.000000	-0.003129
3469.000000	-0.003165
3468.000000	-0.003182
3467.000000	-0.003181
3466.000000	-0.003170
3465.000000	-0.003158
3464.000000	-0.003151
3463.000000	-0.003142
3462.000000	-0.003114
3461.000000	-0.003070
3460.000000	-0.003026
3459.000000	-0.003000
3458.000000	-0.003000
3457.000000	-0.003029
3456.000000	-0.003080
3455.000000	-0.003125
3454.000000	-0.003141
3453.000000	-0.003128
3452.000000	-0.003122
3451.000000	-0.003153
3450.000000	-0.003214
3449.000000	-0.003266
3448.000000	-0.003272
3447.000000	-0.003224
3446.000000	-0.003155
3445.000000	-0.003108
3444.000000	-0.003100
3443.000000	-0.003111
3442.000000	-0.003101
3441.000000	-0.003059
3440.000000	-0.003012
3439.000000	-0.003000
3438.000000	-0.003034
3437.000000	-0.003093
3436.000000	-0.003143
3435.000000	-0.003167
3434.000000	-0.003166
3433.000000	-0.003149
3432.000000	-0.003127
3431.000000	-0.003107
3430.000000	-0.003097
3429.000000	-0.003096
3428.000000	-0.003097
3427.000000	-0.003089
3426.000000	-0.003070
3425.000000	-0.003045
3424.000000	-0.003021
3423.000000	-0.003002
3422.000000	-0.002992
3421.000000	-0.002994
3420.000000	-0.003004
3419.000000	-0.003013
3418.000000	-0.003015
3417.000000	-0.003014
3416.000000	-0.003014
3415.000000	-0.003007
3414.000000	-0.002978
3413.000000	-0.002933
3412.000000	-0.002894
3411.000000	-0.002885
3410.000000	-0.002907
3409.000000	-0.002944
3408.000000	-0.002974
3407.000000	-0.002966
3406.000000	-0.002901
3405.000000	-0.002796
3404.000000	-0.002704
3403.000000	-0.002666
3402.000000	-0.002667
3401.000000	-0.002670
3400.000000	-0.002659
3399.000000	-0.002658
3398.000000	-0.002684
3397.000000	-0.002725
3396.000000	-0.002761
3395.000000	-0.002781
3394.000000	-0.002785
3393.000000	-0.002776
3392.000000	-0.002759
3391.000000	-0.002738
3390.000000	-0.002721
3389.000000	-0.002715
3388.000000	-0.002730
3387.000000	-0.002763
3386.000000	-0.002793
3385.000000	-0.002789
3384.000000	-0.002749
3383.000000	-0.002704
3382.000000	-0.002695
3381.000000	-0.002734
3380.000000	-0.002801
3379.000000	-0.002869
3378.000000	-0.002916
3377.000000	-0.002931
3376.000000	-0.002903
3375.000000	-0.002832
3374.000000	-0.002747
3373.000000	-0.002694
3372.000000	-0.002698
3371.000000	-0.002740
3370.000000	-0.002773
3369.000000	-0.002767
3368.000000	-0.002733
3367.000000	-0.002702
3366.000000	-0.002689
3365.000000	-0.002681
3364.000000	-0.002662
3363.000000	-0.002629
3362.000000	-0.002589
3361.000000	-0.002555
3360.000000	-0.002539
3359.000000	-0.002547
3358.000000	-0.002570
3357.000000	-0.002588
3356.000000	-0.002586
3355.000000	-0.002569
3354.000000	-0.002556
3353.000000	-0.002562
3352.000000	-0.002586
3351.000000	-0.002610
3350.000000	-0.002624
3349.000000	-0.002633
3348.000000	-0.002654
3347.000000	-0.002688
3346.000000	-0.002712
3345.000000	-0.002700
3344.000000	-0.002658
3343.000000	-0.002616
3342.000000	-0.002597
3341.000000	-0.002596
3340.000000	-0.002596
3339.000000	-0.002592
3338.000000	-0.002594
3337.000000	-0.002604
3336.000000	-0.002610
3335.000000	-0.002597
3334.000000	-0.002564
3333.000000	-0.002528
3332.000000	-0.002501
3331.000000	-0.002483
3330.000000	-0.002464
3329.000000	-0.002436
3328.000000	-0.002406
3327.000000	-0.002385
3326.000000	-0.002382
3325.000000	-0.002395
3324.000000	-0.002410
3323.000000	-0.002414
3322.000000	-0.002398
3321.000000	-0.002363
3320.000000	-0.002324
3319.000000	-0.002297
3318.000000	-0.002290
3317.000000	-0.002302
3316.000000	-0.002330
3315.000000	-0.002368
3314.000000	-0.002405
3313.000000	-0.002424
3312.000000	-0.002418
3311.000000	-0.002397
3310.000000	-0.002381
3309.000000	-0.002386
3308.000000	-0.002416
3307.000000	-0.002459
3306.000000	-0.002496
3305.000000	-0.002514
3304.000000	-0.002512
3303.000000	-0.002487
3302.000000	-0.002437
3301.000000	-0.002371
3300.000000	-0.002316
3299.000000	-0.002301
3298.000000	-0.002328
3297.000000	-0.002373
3296.000000	-0.002407
3295.000000	-0.002418
3294.000000	-0.002404
3293.000000	-0.002369
3292.000000	-0.002320
3291.000000	-0.002271
3290.000000	-0.002239
3289.000000	-0.002231
3288.000000	-0.002249
3287.000000	-0.002292
3286.000000	-0.002344
3285.000000	-0.002382
3284.000000	-0.002388
3283.000000	-0.002369
3282.000000	-0.002351
3281.000000	-0.002360
3280.000000	-0.002398
3279.000000	-0.002438
3278.000000	-0.002447
3277.000000	-0.002412
3276.000000	-0.002354
3275.000000	-0.002305
3274.000000	-0.002272
3273.000000	-0.002241
3272.000000	-0.002203
3271.000000	-0.002178
3270.000000	-0.002193
3269.000000	-0.002245
3268.000000	-0.002296
3267.000000	-0.002310
3266.000000	-0.002287
3265.000000	-0.002253
3264.000000	-0.002231
3263.000000	-0.002228
3262.000000	-0.002239
3261.000000	-0.002254
3260.000000	-0.002267
3259.000000	-0.002274
3258.000000	-0.002271
3257.000000	-0.002255
3256.000000	-0.002221
3255.000000	-0.002168
3254.000000	-0.002102
3253.000000	-0.002031
3252.000000	-0.001968
3251.000000	-0.001923
3250.000000	-0.001907
3249.000000	-0.001928
3248.000000	-0.001982
3247.000000	-0.002043
3246.000000	-0.002088
3245.000000	-0.002102
3244.000000	-0.002091
3243.000000	-0.002060
3242.000000	-0.002017
3241.000000	-0.001983
3240.000000	-0.001993
3239.000000	-0.002047
3238.000000	-0.002093
3237.000000	-0.002071
3236.000000	-0.001983
3235.000000	-0.001900
3234.000000	-0.001882
3233.000000	-0.001922
3232.000000	-0.001956
3231.000000	-0.001942
3230.000000	-0.001896
3229.000000	-0.001858
3228.000000	-0.001850
3227.000000	-0.001858
3226.000000	-0.001866
3225.000000	-0.001876
3224.000000	-0.001900
3223.000000	-0.001932
3222.000000	-0.001944
3221.000000	-0.001910
3220.000000	-0.001842
3219.000000	-0.001780
3218.000000	-0.001748
3217.000000	-0.001736
3216.000000	-0.001722
3215.000000	-0.001706
3214.000000	-0.001702
3213.000000	-0.001703
3212.000000	-0.001685
3211.000000	-0.001632
3210.000000	-0.001554
3209.000000	-0.001479
3208.000000	-0.001427
3207.000000	-0.001399
3206.000000	-0.001388
3205.000000	-0.001375
3204.000000	-0.001344
3203.000000	-0.001293
3202.000000	-0.001242
3201.000000	-0.001213
3200.000000	-0.001212
3199.000000	-0.001224
3198.000000	-0.001239
3197.000000	-0.001260
3196.000000	-0.001295
3195.000000	-0.001338
3194.000000	-0.001378
3193.000000	-0.001403
3192.000000	-0.001407
3191.000000	-0.001392
3190.000000	-0.001371
3189.000000	-0.001363
3188.000000	-0.001380
3187.000000	-0.001415
3186.000000	-0.001442
3185.000000	-0.001444
3184.000000	-0.001423
3183.000000	-0.001396
3182.000000	-0.001376
3181.000000	-0.001358
3180.000000	-0.001333
3179.000000	-0.001299
3178.000000	-0.001272
3177.000000	-0.001267
3176.000000	-0.001276
3175.000000	-0.001274
3174.000000	-0.001234
3173.000000	-0.001158
3172.000000	-0.001066
3171.000000	-0.000970
3170.000000	-0.000861
3169.000000	-0.000718
3168.000000	-0.000541
3167.000000	-0.000350
3166.000000	-0.000184
3165.000000	-0.000081
3164.000000	-0.000067
3163.000000	-0.000137
3162.000000	-0.000260
3161.000000	-0.000400
3160.000000	-0.000540
3159.000000	-0.000685
3158.000000	-0.000839
3157.000000	-0.000989
3156.000000	-0.001114
3155.000000	-0.001207
3154.000000	-0.001269
3153.000000	-0.001303
3152.000000	-0.001304
3151.000000	-0.001273
3150.000000	-0.001232
3149.000000	-0.001225
3148.000000	-0.001284
3147.000000	-0.001389
3146.000000	-0.001484
3145.000000	-0.001528
3144.000000	-0.001525
3143.000000	-0.001500
3142.000000	-0.001467
3141.000000	-0.001424
3140.000000	-0.001380
3139.000000	-0.001362
3138.000000	-0.001382
3137.000000	-0.001415
3136.000000	-0.001433
3135.000000	-0.001430
3134.000000	-0.001420
3133.000000	-0.001406
3132.000000	-0.001380
3131.000000	-0.001340
3130.000000	-0.001312
3129.000000	-0.001321
3128.000000	-0.001363
3127.000000	-0.001407
3126.000000	-0.001423
3125.000000	-0.001411
3124.000000	-0.001395
3123.000000	-0.001392
3122.000000	-0.001399
3121.000000	-0.001402
3120.000000	-0.001391
3119.000000	-0.001368
3118.000000	-0.001330
3117.000000	-0.001278
3116.000000	-0.001226
3115.000000	-0.001201
3114.000000	-0.001218
3113.000000	-0.001264
3112.000000	-0.001318
3111.000000	-0.001362
3110.000000	-0.001386
3109.000000	-0.001384
3108.000000	-0.001362
3107.000000	-0.001343
3106.000000	-0.001345
3105.000000	-0.001360
3104.000000	-0.001362
3103.000000	-0.001337
3102.000000	-0.001306
3101.000000	-0.001296
3100.000000	-0.001312
3099.000000	-0.001335
3098.000000	-0.001343
3097.000000	-0.001330
3096.000000	-0.001306
3095.000000	-0.001285
3094.000000	-0.001281
3093.000000	-0.001302
3092.000000	-0.001341
3091.000000	-0.001371
3090.000000	-0.001360
3089.000000	-0.001299
3088.000000	-0.001209
3087.000000	-0.001127
3086.000000	-0.001074
3085.000000	-0.001057
3084.000000	-0.001078
3083.000000	-0.001130
3082.000000	-0.001188
3081.000000	-0.001213
3080.000000	-0.001193
3079.000000	-0.001154
3078.000000	-0.001137
3077.000000	-0.001160
3076.000000	-0.001204
3075.000000	-0.001239
3074.000000	-0.001249
3073.000000	-0.001234
3072.000000	-0.001205
3071.000000	-0.001169
3070.000000	-0.001130
3069.000000	-0.001093
3068.000000	-0.001065
3067.000000	-0.001052
3066.000000	-0.001061
3065.000000	-0.001090
3064.000000	-0.001130
3063.000000	-0.001168
3062.000000	-0.001185
3061.000000	-0.001170
3060.000000	-0.001130
3059.000000	-0.001090
3058.000000	-0.001072
3057.000000	-0.001075
3056.000000	-0.001085
3055.000000	-0.001089
3054.000000	-0.001074
3053.000000	-0.001035
3052.000000	-0.000981
3051.000000	-0.000943
3050.000000	-0.000951
3049.000000	-0.001001
3048.000000	-0.001057
3047.000000	-0.001081
3046.000000	-0.001063
3045.000000	-0.001021
3044.000000	-0.000983
3043.000000	-0.000967
3042.000000	-0.000974
3041.000000	-0.000991
3040.000000	-0.001001
3039.000000	-0.000998
3038.000000	-0.000988
3037.000000	-0.000980
3036.000000	-0.000971
3035.000000	-0.000955
3034.000000	-0.000922
3033.000000	-0.000874
3032.000000	-0.000831
3031.000000	-0.000810
3030.000000	-0.000810
3029.000000	-0.000807
3028.000000	-0.000778
3027.000000	-0.000714
3026.000000	-0.000622
3025.000000	-0.000521
3024.000000	-0.000437
3023.000000	-0.000391
3022.000000	-0.000381
3021.000000	-0.000381
3020.000000	-0.000365
3019.000000	-0.000320
3018.000000	-0.000251
3017.000000	-0.000164
3016.000000	-0.000072
3015.000000	0.000002
3014.000000	0.000044
3013.000000	0.000074
3012.000000	0.000124
3011.000000	0.000210
3010.000000	0.000314
3009.000000	0.000405
3008.000000	0.000472
3007.000000	0.000527
3006.000000	0.000594
3005.000000	0.000689
3004.000000	0.000805
3003.000000	0.000905
3002.000000	0.000952
3001.000000	0.000942
3000.000000	0.000912
2999.000000	0.000905
2998.000000	0.000941
2997.000000	0.001016
2996.000000	0.001109
2995.000000	0.001188
2994.000000	0.001225
2993.000000	0.001219
2992.000000	0.001202
2991.000000	0.001214
2990.000000	0.001272
2989.000000	0.001365
2988.000000	0.001467
2987.000000	0.001565
2986.000000	0.001655
2985.000000	0.001748
2984.000000	0.001857
2983.000000	0.001991
2982.000000	0.002151
2981.000000	0.002341
2980.000000	0.002561
2979.000000	0.002802
2978.000000	0.003038
2977.000000	0.003241
2976.000000	0.003404
2975.000000	0.003544
2974.000000	0.003678
2973.000000	0.003810
2972.000000	0.003917
2971.000000	0.003979
2970.000000	0.003990
2969.000000	0.003964
2968.000000	0.003913
2967.000000	0.003835
2966.000000	0.003725
2965.000000	0.003587
2964.000000	0.003422
2963.000000	0.003224
2962.000000	0.002991
2961.000000	0.002751
2960.000000	0.002549
2959.000000	0.002409
2958.000000	0.002317
2957.000000	0.002246
2956.000000	0.002184
2955.000000	0.002132
2954.000000	0.002086
2953.000000	0.002044
2952.000000	0.002014
2951.000000	0.002004
2950.000000	0.002015
2949.000000	0.002053
2948.000000	0.002132
2947.000000	0.002268
2946.000000	0.002450
2945.000000	0.002638
2944.000000	0.002798
2943.000000	0.002919
2942.000000	0.003014
2941.000000	0.003082
2940.000000	0.003110
2939.000000	0.003083
2938.000000	0.003009
2937.000000	0.002918
2936.000000	0.002830
2935.000000	0.002732
2934.000000	0.002599
2933.000000	0.002434
2932.000000	0.002276
2931.000000	0.002154
2930.000000	0.002053
2929.000000	0.001933
2928.000000	0.001782
2927.000000	0.001625
2926.000000	0.001491
2925.000000	0.001378
2924.000000	0.001269
2923.000000	0.001159
2922.000000	0.001065
2921.000000	0.001002
2920.000000	0.000970
2919.000000	0.000947
2918.000000	0.000905
2917.000000	0.000828
2916.000000	0.000723
2915.000000	0.000608
2914.000000	0.000502
2913.000000	0.000415
2912.000000	0.000349
2911.000000	0.000299
2910.000000	0.000254
2909.000000	0.000206
2908.000000	0.000154
2907.000000	0.000104
2906.000000	0.000056
2905.000000	0.000006
2904.000000	-0.000051
2903.000000	-0.000113
2902.000000	-0.000175
2901.000000	-0.000222
2900.000000	-0.000240
2899.000000	-0.000228
2898.000000	-0.000206
2897.000000	-0.000201
2896.000000	-0.000211
2895.000000	-0.000214
2894.000000	-0.000197
2893.000000	-0.000161
2892.000000	-0.000107
2891.000000	-0.000027
2890.000000	0.000087
2889.000000	0.000229
2888.000000	0.000397
2887.000000	0.000595
2886.000000	0.000819
2885.000000	0.001039
2884.000000	0.001218
2883.000000	0.001346
2882.000000	0.001437
2881.000000	0.001503
2880.000000	0.001523
2879.000000	0.001468
2878.000000	0.001327
2877.000000	0.001126
2876.000000	0.000914
2875.000000	0.000727
2874.000000	0.000566
2873.000000	0.000412
2872.000000	0.000250
2871.000000	0.000089
2870.000000	-0.000061
2869.000000	-0.000207
2868.000000	-0.000365
2867.000000	-0.000539
2866.000000	-0.000721
2865.000000	-0.000899
2864.000000	-0.001066
2863.000000	-0.001211
2862.000000	-0.001316
2861.000000	-0.001377
2860.000000	-0.001414
2859.000000	-0.001455
2858.000000	-0.001520
2857.000000	-0.001604
2856.000000	-0.001690
2855.000000	-0.001761
2854.000000	-0.001810
2853.000000	-0.001847
2852.000000	-0.001886
2851.000000	-0.001935
2850.000000	-0.001986
2849.000000	-0.002028
2848.000000	-0.002054
2847.000000	-0.002073
2846.000000	-0.002091
2845.000000	-0.002112
2844.000000	-0.002132
2843.000000	-0.002147
2842.000000	-0.002169
2841.000000	-0.002219
2840.000000	-0.002302
2839.000000	-0.002393
2838.000000	-0.002453
2837.000000	-0.002462
2836.000000	-0.002438
2835.000000	-0.002416
2834.000000	-0.002418
2833.000000	-0.002448
2832.000000	-0.002497
2831.000000	-0.002547
2830.000000	-0.002585
2829.000000	-0.002604
2828.000000	-0.002612
2827.000000	-0.002623
2826.000000	-0.002644
2825.000000	-0.002667
2824.000000	-0.002685
2823.000000	-0.002699
2822.000000	-0.002716
2821.000000	-0.002742
2820.000000	-0.002777
2819.000000	-0.002813
2818.000000	-0.002845
2817.000000	-0.002871
2816.000000	-0.002887
2815.000000	-0.002891
2814.000000	-0.002881
2813.000000	-0.002860
2812.000000	-0.002838
2811.000000	-0.002829
2810.000000	-0.002843
2809.000000	-0.002880
2808.000000	-0.002927
2807.000000	-0.002972
2806.000000	-0.003006
2805.000000	-0.003033
2804.000000	-0.003058
2803.000000	-0.003081
2802.000000	-0.003095
2801.000000	-0.003101
2800.000000	-0.003101
2799.000000	-0.003097
2798.000000	-0.003087
2797.000000	-0.003076
2796.000000	-0.003070
2795.000000	-0.003077
2794.000000	-0.003090
2793.000000	-0.003096
2792.000000	-0.003088
2791.000000	-0.003068
2790.000000	-0.003049
2789.000000	-0.003049
2788.000000	-0.003076
2787.000000	-0.003113
2786.000000	-0.003126
2785.000000	-0.003103
2784.000000	-0.003074
2783.000000	-0.003077
2782.000000	-0.003113
2781.000000	-0.003155
2780.000000	-0.003177
2779.000000	-0.003189
2778.000000	-0.003212
2777.000000	-0.003252
2776.000000	-0.003292
2775.000000	-0.003316
2774.000000	-0.003323
2773.000000	-0.003322
2772.000000	-0.003323
2771.000000	-0.003325
2770.000000	-0.003321
2769.000000	-0.003305
2768.000000	-0.003286
2767.000000	-0.003271
2766.000000	-0.003262
2765.000000	-0.003247
2764.000000	-0.003222
2763.000000	-0.003196
2762.000000	-0.003180
2761.000000	-0.003174
2760.000000	-0.003178
2759.000000	-0.003201
2758.000000	-0.003242
2757.000000	-0.003281
2756.000000	-0.003289
2755.000000	-0.003260
2754.000000	-0.003221
2753.000000	-0.003202
2752.000000	-0.003203
2751.000000	-0.003199
2750.000000	-0.003171
2749.000000	-0.003127
2748.000000	-0.003092
2747.000000	-0.003072
2746.000000	-0.003052
2745.000000	-0.003023
2744.000000	-0.002999
2743.000000	-0.003010
2742.000000	-0.003059
2741.000000	-0.003111
2740.000000	-0.003130
2739.000000	-0.003110
2738.000000	-0.003079
2737.000000	-0.003061
2736.000000	-0.003059
2735.000000	-0.003065
2734.000000	-0.003075
2733.000000	-0.003096
2732.000000	-0.003133
2731.000000	-0.003181
2730.000000	-0.003221
2729.000000	-0.003228
2728.000000	-0.003197
2727.000000	-0.003150
2726.000000	-0.003123
2725.000000	-0.003129
2724.000000	-0.003146
2723.000000	-0.003143
2722.000000	-0.003113
2721.000000	-0.003074
2720.000000	-0.003049
2719.000000	-0.003043
2718.000000	-0.003052
2717.000000	-0.003062
2716.000000	-0.003063
2715.000000	-0.003050
2714.000000	-0.003028
2713.000000	-0.003011
2712.000000	-0.003004
2711.000000	-0.003000
2710.000000	-0.002988
2709.000000	-0.002970
2708.000000	-0.002961
2707.000000	-0.002969
2706.000000	-0.002983
2705.000000	-0.002982
2704.000000	-0.002952
2703.000000	-0.002906
2702.000000	-0.002872
2701.000000	-0.002864
2700.000000	-0.002875
2699.000000	-0.002890
2698.000000	-0.002900
2697.000000	-0.002910
2696.000000	-0.002924
2695.000000	-0.002934
2694.000000	-0.002929
2693.000000	-0.002899
2692.000000	-0.002844
2691.000000	-0.002777
2690.000000	-0.002721
2689.000000	-0.002700
2688.000000	-0.002711
2687.000000	-0.002727
2686.000000	-0.002722
2685.000000	-0.002697
2684.000000	-0.002674
2683.000000	-0.002666
2682.000000	-0.002666
2681.000000	-0.002657
2680.000000	-0.002633
2679.000000	-0.002604
2678.000000	-0.002581
2677.000000	-0.002571
2676.000000	-0.002568
2675.000000	-0.002560
2674.000000	-0.002537
2673.000000	-0.002510
2672.000000	-0.002502
2671.000000	-0.002523
2670.000000	-0.002554
2669.000000	-0.002570
2668.000000	-0.002563
2667.000000	-0.002547
2666.000000	-0.002537
2665.000000	-0.002541
2664.000000	-0.002555
2663.000000	-0.002559
2662.000000	-0.002534
2661.000000	-0.002482
2660.000000	-0.002437
2659.000000	-0.002430
2658.000000	-0.002456
2657.000000	-0.002479
2656.000000	-0.002486
2655.000000	-0.002494
2654.000000	-0.002520
2653.000000	-0.002549
2652.000000	-0.002552
2651.000000	-0.002530
2650.000000	-0.002512
2649.000000	-0.002518
2648.000000	-0.002545
2647.000000	-0.002574
2646.000000	-0.002595
2645.000000	-0.002603
2644.000000	-0.002594
2643.000000	-0.002575
2642.000000	-0.002561
2641.000000	-0.002562
2640.000000	-0.002569
2639.000000	-0.002568
2638.000000	-0.002551
2637.000000	-0.002520
2636.000000	-0.002476
2635.000000	-0.002418
2634.000000	-0.002355
2633.000000	-0.002300
2632.000000	-0.002252
2631.000000	-0.002199
2630.000000	-0.002131
2629.000000	-0.002064
2628.000000	-0.002027
2627.000000	-0.002035
2626.000000	-0.002080
2625.000000	-0.002143
2624.000000	-0.002210
2623.000000	-0.002275
2622.000000	-0.002341
2621.000000	-0.002415
2620.000000	-0.002497
2619.000000	-0.002580
2618.000000	-0.002649
2617.000000	-0.002692
2616.000000	-0.002708
2615.000000	-0.002711
2614.000000	-0.002714
2613.000000	-0.002731
2612.000000	-0.002770
2611.000000	-0.002825
2610.000000	-0.002868
2609.000000	-0.002871
2608.000000	-0.002834
2607.000000	-0.002793
2606.000000	-0.002791
2605.000000	-0.002838
2604.000000	-0.002906
2603.000000	-0.002956
2602.000000	-0.002976
2601.000000	-0.002987
2600.000000	-0.003008
2599.000000	-0.003033
2598.000000	-0.003035
2597.000000	-0.003003
2596.000000	-0.002961
2595.000000	-0.002943
2594.000000	-0.002956
2593.000000	-0.002983
2592.000000	-0.003011
2591.000000	-0.003045
2590.000000	-0.003090
2589.000000	-0.003133
2588.000000	-0.003157
2587.000000	-0.003164
2586.000000	-0.003173
2585.000000	-0.003192
2584.000000	-0.003210
2583.000000	-0.003213
2582.000000	-0.003200
2581.000000	-0.003176
2580.000000	-0.003147
2579.000000	-0.003119
2578.000000	-0.003103
2577.000000	-0.003101
2576.000000	-0.003108
2575.000000	-0.003124
2574.000000	-0.003155
2573.000000	-0.003199
2572.000000	-0.003233
2571.000000	-0.003228
2570.000000	-0.003190
2569.000000	-0.003162
2568.000000	-0.003181
2567.000000	-0.003240
2566.000000	-0.003291
2565.000000	-0.003295
2564.000000	-0.003261
2563.000000	-0.003236
2562.000000	-0.003262
2561.000000	-0.003334
2560.000000	-0.003407
2559.000000	-0.003442
2558.000000	-0.003442
2557.000000	-0.003430
2556.000000	-0.003417
2555.000000	-0.003401
2554.000000	-0.003382
2553.000000	-0.003375
2552.000000	-0.003390
2551.000000	-0.003414
2550.000000	-0.003431
2549.000000	-0.003444
2548.000000	-0.003464
2547.000000	-0.003493
2546.000000	-0.003519
2545.000000	-0.003523
2544.000000	-0.003504
2543.000000	-0.003474
2542.000000	-0.003461
2541.000000	-0.003484
2540.000000	-0.003536
2539.000000	-0.003586
2538.000000	-0.003605
2537.000000	-0.003589
2536.000000	-0.003551
2535.000000	-0.003514
2534.000000	-0.003491
2533.000000	-0.003490
2532.000000	-0.003502
2531.000000	-0.003510
2530.000000	-0.003509
2529.000000	-0.003514
2528.000000	-0.003537
2527.000000	-0.003578
2526.000000	-0.003620
2525.000000	-0.003649
2524.000000	-0.003654
2523.000000	-0.003630
2522.000000	-0.003586
2521.000000	-0.003549
2520.000000	-0.003531
2519.000000	-0.003518
2518.000000	-0.003495
2517.000000	-0.003480
2516.000000	-0.003509
2515.000000	-0.003579
2514.000000	-0.003648
2513.000000	-0.003678
2512.000000	-0.003676
2511.000000	-0.003672
2510.000000	-0.003682
2509.000000	-0.003700
2508.000000	-0.003710
2507.000000	-0.003703
2506.000000	-0.003682
2505.000000	-0.003667
2504.000000	-0.003672
2503.000000	-0.003692
2502.000000	-0.003710
2501.000000	-0.003717
2500.000000	-0.003718
2499.000000	-0.003709
2498.000000	-0.003682
2497.000000	-0.003648
2496.000000	-0.003631
2495.000000	-0.003644
2494.000000	-0.003674
2493.000000	-0.003701
2492.000000	-0.003720
2491.000000	-0.003730
2490.000000	-0.003724
2489.000000	-0.003706
2488.000000	-0.003696
2487.000000	-0.003705
2486.000000	-0.003715
2485.000000	-0.003700
2484.000000	-0.003668
2483.000000	-0.003651
2482.000000	-0.003670
2481.000000	-0.003711
2480.000000	-0.003745
2479.000000	-0.003750
2478.000000	-0.003729
2477.000000	-0.003700
2476.000000	-0.003689
2475.000000	-0.003704
2474.000000	-0.003733
2473.000000	-0.003760
2472.000000	-0.003773
2471.000000	-0.003771
2470.000000	-0.003763
2469.000000	-0.003761
2468.000000	-0.003767
2467.000000	-0.003766
2466.000000	-0.003750
2465.000000	-0.003737
2464.000000	-0.003754
2463.000000	-0.003788
2462.000000	-0.003800
2461.000000	-0.003774
2460.000000	-0.003740
2459.000000	-0.003728
2458.000000	-0.003728
2457.000000	-0.003716
2456.000000	-0.003699
2455.000000	-0.003693
2454.000000	-0.003691
2453.000000	-0.003679
2452.000000	-0.003671
2451.000000	-0.003697
2450.000000	-0.003744
2449.000000	-0.003761
2448.000000	-0.003725
2447.000000	-0.003663
2446.000000	-0.003622
2445.000000	-0.003611
2444.000000	-0.003616
2443.000000	-0.003621
2442.000000	-0.003624
2441.000000	-0.003618
2440.000000	-0.003598
2439.000000	-0.003567
2438.000000	-0.003535
2437.000000	-0.003510
2436.000000	-0.003493
2435.000000	-0.003490
2434.000000	-0.003513
2433.000000	-0.003568
2432.000000	-0.003628
2431.000000	-0.003647
2430.000000	-0.003603
2429.000000	-0.003528
2428.000000	-0.003473
2427.000000	-0.003454
2426.000000	-0.003446
2425.000000	-0.003424
2424.000000	-0.003403
2423.000000	-0.003400
2422.000000	-0.003408
2421.000000	-0.003403
2420.000000	-0.003371
2419.000000	-0.003322
2418.000000	-0.003269
2417.000000	-0.003232
2416.000000	-0.003221
2415.000000	-0.003224
2414.000000	-0.003208
2413.000000	-0.003169
2412.000000	-0.003141
2411.000000	-0.003158
2410.000000	-0.003206
2409.000000	-0.003243
2408.000000	-0.003255
2407.000000	-0.003263
2406.000000	-0.003284
2405.000000	-0.003317
2404.000000	-0.003350
2403.000000	-0.003374
2402.000000	-0.003389
2401.000000	-0.003405
2400.000000	-0.003439
2399.000000	-0.003496
2398.000000	-0.003559
2397.000000	-0.003613
2396.000000	-0.003661
2395.000000	-0.003705
2394.000000	-0.003729
2393.000000	-0.003713
2392.000000	-0.003656
2391.000000	-0.003560
2390.000000	-0.003410
2389.000000	-0.003188
2388.000000	-0.002882
2387.000000	-0.002468
2386.000000	-0.001908
2385.000000	-0.001175
2384.000000	-0.000291
2383.000000	0.000685
2382.000000	0.001676
2381.000000	0.002568
2380.000000	0.003236
2379.000000	0.003617
2378.000000	0.003758
2377.000000	0.003776
2376.000000	0.003791
2375.000000	0.003916
2374.000000	0.004234
2373.000000	0.004707
2372.000000	0.005206
2371.000000	0.005665
2370.000000	0.006126
2369.000000	0.006623
2368.000000	0.007117
2367.000000	0.007588
2366.000000	0.008072
2365.000000	0.008607
2364.000000	0.009179
2363.000000	0.009740
2362.000000	0.010405
2361.000000	0.011233
2360.000000	0.012031
2359.000000	0.012651
2358.000000	0.013012
2357.000000	0.013117
2356.000000	0.013003
2355.000000	0.012754
2354.000000	0.012671
2353.000000	0.013099
2352.000000	0.014115
2351.000000	0.015172
2350.000000	0.015569
2349.000000	0.015294
2348.000000	0.015059
2347.000000	0.016062
2346.000000	0.018840
2345.000000	0.022719
2344.000000	0.026436
2343.000000	0.029022
2342.000000	0.030145
2341.000000	0.029580
2340.000000	0.027600
2339.000000	0.024914
2338.000000	0.022188
2337.000000	0.019774
2336.000000	0.017918
2335.000000	0.016730
2334.000000	0.016156
2333.000000	0.016008
2332.000000	0.016228
2331.000000	0.016577
2330.000000	0.016619
2329.000000	0.016229
2328.000000	0.015548
2327.000000	0.014952
2326.000000	0.014528
2325.000000	0.014297
2324.000000	0.014235
2323.000000	0.014139
2322.000000	0.013857
2321.000000	0.013287
2320.000000	0.012557
2319.000000	0.011704
2318.000000	0.010783
2317.000000	0.009894
2316.000000	0.009242
2315.000000	0.008915
2314.000000	0.008790
2313.000000	0.008678
2312.000000	0.008474
2311.000000	0.008169
2310.000000	0.007754
2309.000000	0.007262
2308.000000	0.006737
2307.000000	0.006207
2306.000000	0.005659
2305.000000	0.005117
2304.000000	0.004660
2303.000000	0.004323
2302.000000	0.004062
2301.000000	0.003826
2300.000000	0.003601
2299.000000	0.003384
2298.000000	0.003136
2297.000000	0.002840
2296.000000	0.002512
2295.000000	0.002194
2294.000000	0.001875
2293.000000	0.001525
2292.000000	0.001128
2291.000000	0.000699
2290.000000	0.000259
2289.000000	-0.000169
2288.000000	-0.000562
2287.000000	-0.000931
2286.000000	-0.001306
2285.000000	-0.001694
2284.000000	-0.002049
2283.000000	-0.002322
2282.000000	-0.002498
2281.000000	-0.002603
2280.000000	-0.002662
2279.000000	-0.002689
2278.000000	-0.002688
2277.000000	-0.002669
2276.000000	-0.002654
2275.000000	-0.002675
2274.000000	-0.002753
2273.000000	-0.002860
2272.000000	-0.002938
2271.000000	-0.002951
2270.000000	-0.002915
2269.000000	-0.002867
2268.000000	-0.002806
2267.000000	-0.002715
2266.000000	-0.002594
2265.000000	-0.002457
2264.000000	-0.002306
2263.000000	-0.002127
2262.000000	-0.001924
2261.000000	-0.001732
2260.000000	-0.001605
2259.000000	-0.001636
2258.000000	-0.001934
2257.000000	-0.002547
2256.000000	-0.003339
2255.000000	-0.003991
2254.000000	-0.004164
2253.000000	-0.003732
2252.000000	-0.002881
2251.000000	-0.001970
2250.000000	-0.001292
2249.000000	-0.000940
2248.000000	-0.000850
2247.000000	-0.000929
2246.000000	-0.001123
2245.000000	-0.001403
2244.000000	-0.001737
2243.000000	-0.002089
2242.000000	-0.002440
2241.000000	-0.002779
2240.000000	-0.003103
2239.000000	-0.003415
2238.000000	-0.003724
2237.000000	-0.004015
2236.000000	-0.004254
2235.000000	-0.004420
2234.000000	-0.004529
2233.000000	-0.004613
2232.000000	-0.004681
2231.000000	-0.004725
2230.000000	-0.004742
2229.000000	-0.004746
2228.000000	-0.004753
2227.000000	-0.004769
2226.000000	-0.004792
2225.000000	-0.004820
2224.000000	-0.004852
2223.000000	-0.004892
2222.000000	-0.004942
2221.000000	-0.004997
2220.000000	-0.005040
2219.000000	-0.005065
2218.000000	-0.005081
2217.000000	-0.005093
2216.000000	-0.005095
2215.000000	-0.005082
2214.000000	-0.005072
2213.000000	-0.005093
2212.000000	-0.005154
2211.000000	-0.005229
2210.000000	-0.005277
2209.000000	-0.005274
2208.000000	-0.005228
2207.000000	-0.005167
2206.000000	-0.005116
2205.000000	-0.005076
2204.000000	-0.005041
2203.000000	-0.005012
2202.000000	-0.005008
2201.000000	-0.005037
2200.000000	-0.005094
2199.000000	-0.005160
2198.000000	-0.005219
2197.000000	-0.005269
2196.000000	-0.005318
2195.000000	-0.005366
2194.000000	-0.005408
2193.000000	-0.005434
2192.000000	-0.005445
2191.000000	-0.005455
2190.000000	-0.005471
2189.000000	-0.005481
2188.000000	-0.005467
2187.000000	-0.005439
2186.000000	-0.005426
2185.000000	-0.005443
2184.000000	-0.005480
2183.000000	-0.005516
2182.000000	-0.005539
2181.000000	-0.005547
2180.000000	-0.005540
2179.000000	-0.005528
2178.000000	-0.005522
2177.000000	-0.005529
2176.000000	-0.005543
2175.000000	-0.005556
2174.000000	-0.005565
2173.000000	-0.005571
2172.000000	-0.005575
2171.000000	-0.005570
2170.000000	-0.005553
2169.000000	-0.005523
2168.000000	-0.005491
2167.000000	-0.005476
2166.000000	-0.005489
2165.000000	-0.005513
2164.000000	-0.005518
2163.000000	-0.005489
2162.000000	-0.005444
2161.000000	-0.005411
2160.000000	-0.005412
2159.000000	-0.005446
2158.000000	-0.005492
2157.000000	-0.005519
2156.000000	-0.005512
2155.000000	-0.005489
2154.000000	-0.005478
2153.000000	-0.005489
2152.000000	-0.005511
2151.000000	-0.005536
2150.000000	-0.005565
2149.000000	-0.005590
2148.000000	-0.005595
2147.000000	-0.005571
2146.000000	-0.005535
2145.000000	-0.005513
2144.000000	-0.005515
2143.000000	-0.005525
2142.000000	-0.005523
2141.000000	-0.005509
2140.000000	-0.005505
2139.000000	-0.005531
2138.000000	-0.005576
2137.000000	-0.005605
2136.000000	-0.005603
2135.000000	-0.005594
2134.000000	-0.005608
2133.000000	-0.005633
2132.000000	-0.005625
2131.000000	-0.005569
2130.000000	-0.005502
2129.000000	-0.005473
2128.000000	-0.005498
2127.000000	-0.005550
2126.000000	-0.005593
2125.000000	-0.005608
2124.000000	-0.005597
2123.000000	-0.005579
2122.000000	-0.005571
2121.000000	-0.005577
2120.000000	-0.005592
2119.000000	-0.005616
2118.000000	-0.005648
2117.000000	-0.005669
2116.000000	-0.005652
2115.000000	-0.005600
2114.000000	-0.005549
2113.000000	-0.005529
2112.000000	-0.005539
2111.000000	-0.005556
2110.000000	-0.005574
2109.000000	-0.005594
2108.000000	-0.005614
2107.000000	-0.005633
2106.000000	-0.005651
2105.000000	-0.005664
2104.000000	-0.005656
2103.000000	-0.005627
2102.000000	-0.005600
2101.000000	-0.005596
2100.000000	-0.005612
2099.000000	-0.005628
2098.000000	-0.005636
2097.000000	-0.005637
2096.000000	-0.005626
2095.000000	-0.005599
2094.000000	-0.005563
2093.000000	-0.005540
2092.000000	-0.005537
2091.000000	-0.005543
2090.000000	-0.005542
2089.000000	-0.005534
2088.000000	-0.005535
2087.000000	-0.005553
2086.000000	-0.005576
2085.000000	-0.005580
2084.000000	-0.005562
2083.000000	-0.005535
2082.000000	-0.005516
2081.000000	-0.005499
2080.000000	-0.005468
2079.000000	-0.005426
2078.000000	-0.005397
2077.000000	-0.005401
2076.000000	-0.005425
2075.000000	-0.005440
2074.000000	-0.005432
2073.000000	-0.005405
2072.000000	-0.005372
2071.000000	-0.005336
2070.000000	-0.005302
2069.000000	-0.005279
2068.000000	-0.005279
2067.000000	-0.005301
2066.000000	-0.005332
2065.000000	-0.005350
2064.000000	-0.005352
2063.000000	-0.005351
2062.000000	-0.005359
2061.000000	-0.005367
2060.000000	-0.005361
2059.000000	-0.005345
2058.000000	-0.005346
2057.000000	-0.005376
2056.000000	-0.005421
2055.000000	-0.005460
2054.000000	-0.005487
2053.000000	-0.005499
2052.000000	-0.005490
2051.000000	-0.005459
2050.000000	-0.005426
2049.000000	-0.005414
2048.000000	-0.005423
2047.000000	-0.005438
2046.000000	-0.005455
2045.000000	-0.005474
2044.000000	-0.005486
2043.000000	-0.005473
2042.000000	-0.005441
2041.000000	-0.005420
2040.000000	-0.005428
2039.000000	-0.005450
2038.000000	-0.005455
2037.000000	-0.005436
2036.000000	-0.005415
2035.000000	-0.005414
2034.000000	-0.005433
2033.000000	-0.005452
2032.000000	-0.005457
2031.000000	-0.005454
2030.000000	-0.005457
2029.000000	-0.005472
2028.000000	-0.005492
2027.000000	-0.005505
2026.000000	-0.005505
2025.000000	-0.005493
2024.000000	-0.005479
2023.000000	-0.005475
2022.000000	-0.005488
2021.000000	-0.005511
2020.000000	-0.005526
2019.000000	-0.005526
2018.000000	-0.005519
2017.000000	-0.005512
2016.000000	-0.005500
2015.000000	-0.005484
2014.000000	-0.005479
2013.000000	-0.005497
2012.000000	-0.005525
2011.000000	-0.005530
2010.000000	-0.005496
2009.000000	-0.005441
2008.000000	-0.005400
2007.000000	-0.005394
2006.000000	-0.005420
2005.000000	-0.005463
2004.000000	-0.005500
2003.000000	-0.005514
2002.000000	-0.005502
2001.000000	-0.005480
2000.000000	-0.005469
1999.000000	-0.005475
1998.000000	-0.005488
1997.000000	-0.005490
1996.000000	-0.005478
1995.000000	-0.005458
1994.000000	-0.005439
1993.000000	-0.005424
1992.000000	-0.005421
1991.000000	-0.005435
1990.000000	-0.005454
1989.000000	-0.005460
1988.000000	-0.005440
1987.000000	-0.005404
1986.000000	-0.005369
1985.000000	-0.005349
1984.000000	-0.005347
1983.000000	-0.005365
1982.000000	-0.005401
1981.000000	-0.005445
1980.000000	-0.005481
1979.000000	-0.005499
1978.000000	-0.005495
1977.000000	-0.005466
1976.000000	-0.005422
1975.000000	-0.005387
1974.000000	-0.005388
1973.000000	-0.005427
1972.000000	-0.005475
1971.000000	-0.005506
1970.000000	-0.005515
1969.000000	-0.005511
1968.000000	-0.005507
1967.000000	-0.005504
1966.000000	-0.005500
1965.000000	-0.005495
1964.000000	-0.005486
1963.000000	-0.005473
1962.000000	-0.005461
1961.000000	-0.005461
1960.000000	-0.005483
1959.000000	-0.005513
1958.000000	-0.005528
1957.000000	-0.005515
1956.000000	-0.005481
1955.000000	-0.005452
1954.000000	-0.005447
1953.000000	-0.005475
1952.000000	-0.005523
1951.000000	-0.005573
1950.000000	-0.005607
1949.000000	-0.005620
1948.000000	-0.005616
1947.000000	-0.005604
1946.000000	-0.005590
1945.000000	-0.005576
1944.000000	-0.005565
1943.000000	-0.005561
1942.000000	-0.005565
1941.000000	-0.005576
1940.000000	-0.005591
1939.000000	-0.005607
1938.000000	-0.005615
1937.000000	-0.005606
1936.000000	-0.005584
1935.000000	-0.005568
1934.000000	-0.005572
1933.000000	-0.005598
1932.000000	-0.005636
1931.000000	-0.005676
1930.000000	-0.005716
1929.000000	-0.005752
1928.000000	-0.005773
1927.000000	-0.005767
1926.000000	-0.005737
1925.000000	-0.005701
1924.000000	-0.005679
1923.000000	-0.005677
1922.000000	-0.005687
1921.000000	-0.005688
1920.000000	-0.005668
1919.000000	-0.005631
1918.000000	-0.005598
1917.000000	-0.005591
1916.000000	-0.005605
1915.000000	-0.005624
1914.000000	-0.005632
1913.000000	-0.005621
1912.000000	-0.005602
1911.000000	-0.005599
1910.000000	-0.005624
1909.000000	-0.005661
1908.000000	-0.005677
1907.000000	-0.005661
1906.000000	-0.005632
1905.000000	-0.005623
1904.000000	-0.005646
1903.000000	-0.005687
1902.000000	-0.005728
1901.000000	-0.005759
1900.000000	-0.005780
1899.000000	-0.005786
1898.000000	-0.005764
1897.000000	-0.005706
1896.000000	-0.005632
1895.000000	-0.005592
1894.000000	-0.005614
1893.000000	-0.005680
1892.000000	-0.005743
1891.000000	-0.005772
1890.000000	-0.005767
1889.000000	-0.005744
1888.000000	-0.005721
1887.000000	-0.005714
1886.000000	-0.005727
1885.000000	-0.005742
1884.000000	-0.005734
1883.000000	-0.005707
1882.000000	-0.005685
1881.000000	-0.005681
1880.000000	-0.005684
1879.000000	-0.005686
1878.000000	-0.005692
1877.000000	-0.005700
1876.000000	-0.005705
1875.000000	-0.005705
1874.000000	-0.005714
1873.000000	-0.005742
1872.000000	-0.005776
1871.000000	-0.005793
1870.000000	-0.005790
1869.000000	-0.005782
1868.000000	-0.005777
1867.000000	-0.005769
1866.000000	-0.005758
1865.000000	-0.005754
1864.000000	-0.005765
1863.000000	-0.005789
1862.000000	-0.005825
1861.000000	-0.005857
1860.000000	-0.005865
1859.000000	-0.005839
1858.000000	-0.005797
1857.000000	-0.005769
1856.000000	-0.005770
1855.000000	-0.005796
1854.000000	-0.005828
1853.000000	-0.005850
1852.000000	-0.005856
1851.000000	-0.005857
1850.000000	-0.005858
1849.000000	-0.005859
1848.000000	-0.005861
1847.000000	-0.005873
1846.000000	-0.005890
1845.000000	-0.005886
1844.000000	-0.005850
1843.000000	-0.005810
1842.000000	-0.005797
1841.000000	-0.005807
1840.000000	-0.005819
1839.000000	-0.005815
1838.000000	-0.005793
1837.000000	-0.005760
1836.000000	-0.005725
1835.000000	-0.005701
1834.000000	-0.005705
1833.000000	-0.005732
1832.000000	-0.005766
1831.000000	-0.005786
1830.000000	-0.005787
1829.000000	-0.005785
1828.000000	-0.005797
1827.000000	-0.005823
1826.000000	-0.005847
1825.000000	-0.005859
1824.000000	-0.005862
1823.000000	-0.005870
1822.000000	-0.005888
1821.000000	-0.005918
1820.000000	-0.005953
1819.000000	-0.005986
1818.000000	-0.006010
1817.000000	-0.006021
1816.000000	-0.006011
1815.000000	-0.005984
1814.000000	-0.005960
1813.000000	-0.005962
1812.000000	-0.005994
1811.000000	-0.006032
1810.000000	-0.006049
1809.000000	-0.006038
1808.000000	-0.006005
1807.000000	-0.005971
1806.000000	-0.005960
1805.000000	-0.005975
1804.000000	-0.006002
1803.000000	-0.006031
1802.000000	-0.006063
1801.000000	-0.006094
1800.000000	-0.006108
1799.000000	-0.006097
1798.000000	-0.006082
1797.000000	-0.006092
1796.000000	-0.006130
1795.000000	-0.006184
1794.000000	-0.006225
1793.000000	-0.006231
1792.000000	-0.006207
1791.000000	-0.006191
1790.000000	-0.006214
1789.000000	-0.006262
1788.000000	-0.006300
1787.000000	-0.006312
1786.000000	-0.006313
1785.000000	-0.006321
1784.000000	-0.006327
1783.000000	-0.006328
1782.000000	-0.006333
1781.000000	-0.006347
1780.000000	-0.006363
1779.000000	-0.006366
1778.000000	-0.006362
1777.000000	-0.006361
1776.000000	-0.006359
1775.000000	-0.006347
1774.000000	-0.006312
1773.000000	-0.006258
1772.000000	-0.006222
1771.000000	-0.006220
1770.000000	-0.006224
1769.000000	-0.006224
1768.000000	-0.006225
1767.000000	-0.006222
1766.000000	-0.006206
1765.000000	-0.006175
1764.000000	-0.006139
1763.000000	-0.006098
1762.000000	-0.006043
1761.000000	-0.005977
1760.000000	-0.005915
1759.000000	-0.005865
1758.000000	-0.005819
1757.000000	-0.005757
1756.000000	-0.005677
1755.000000	-0.005593
1754.000000	-0.005510
1753.000000	-0.005431
1752.000000	-0.005370
1751.000000	-0.005341
1750.000000	-0.005332
1749.000000	-0.005322
1748.000000	-0.005308
1747.000000	-0.005295
1746.000000	-0.005263
1745.000000	-0.005207
1744.000000	-0.005161
1743.000000	-0.005149
1742.000000	-0.005157
1741.000000	-0.005170
1740.000000	-0.005215
1739.000000	-0.005315
1738.000000	-0.005435
1737.000000	-0.005531
1736.000000	-0.005593
1735.000000	-0.005620
1734.000000	-0.005627
1733.000000	-0.005616
1732.000000	-0.005591
1731.000000	-0.005588
1730.000000	-0.005622
1729.000000	-0.005659
1728.000000	-0.005666
1727.000000	-0.005649
1726.000000	-0.005621
1725.000000	-0.005593
1724.000000	-0.005581
1723.000000	-0.005592
1722.000000	-0.005611
1721.000000	-0.005612
1720.000000	-0.005594
1719.000000	-0.005570
1718.000000	-0.005557
1717.000000	-0.005543
1716.000000	-0.005493
1715.000000	-0.005430
1714.000000	-0.005403
1713.000000	-0.005403
1712.000000	-0.005389
1711.000000	-0.005356
1710.000000	-0.005322
1709.000000	-0.005289
1708.000000	-0.005251
1707.000000	-0.005225
1706.000000	-0.005216
1705.000000	-0.005184
1704.000000	-0.005083
1703.000000	-0.004947
1702.000000	-0.004816
1701.000000	-0.004671
1700.000000	-0.004500
1699.000000	-0.004323
1698.000000	-0.004192
1697.000000	-0.004122
1696.000000	-0.004038
1695.000000	-0.003863
1694.000000	-0.003625
1693.000000	-0.003399
1692.000000	-0.003230
1691.000000	-0.003121
1690.000000	-0.003041
1689.000000	-0.002936
1688.000000	-0.002783
1687.000000	-0.002610
1686.000000	-0.002424
1685.000000	-0.002188
1684.000000	-0.001934
1683.000000	-0.001754
1682.000000	-0.001634
1681.000000	-0.001508
1680.000000	-0.001351
1679.000000	-0.001175
1678.000000	-0.001009
1677.000000	-0.000857
1676.000000	-0.000715
1675.000000	-0.000602
1674.000000	-0.000513
1673.000000	-0.000431
1672.000000	-0.000378
1671.000000	-0.000381
1670.000000	-0.000429
1669.000000	-0.000444
1668.000000	-0.000377
1667.000000	-0.000263
1666.000000	-0.000126
1665.000000	0.000068
1664.000000	0.000370
1663.000000	0.000755
1662.000000	0.001119
1661.000000	0.001424
1660.000000	0.001705
1659.000000	0.001995
1658.000000	0.002294
1657.000000	0.002584
1656.000000	0.002833
1655.000000	0.003057
1654.000000	0.003386
1653.000000	0.003869
1652.000000	0.004341
1651.000000	0.004665
1650.000000	0.004840
1649.000000	0.004931
1648.000000	0.005055
1647.000000	0.005242
1646.000000	0.005406
1645.000000	0.005482
1644.000000	0.005510
1643.000000	0.005533
1642.000000	0.005567
1641.000000	0.005607
1640.000000	0.005627
1639.000000	0.005602
1638.000000	0.005534
1637.000000	0.005480
1636.000000	0.005495
1635.000000	0.005541
1634.000000	0.005550
1633.000000	0.005503
1632.000000	0.005407
1631.000000	0.005262
1630.000000	0.005062
1629.000000	0.004819
1628.000000	0.004570
1627.000000	0.004335
1626.000000	0.004101
1625.000000	0.003844
1624.000000	0.003562
1623.000000	0.003273
1622.000000	0.003001
1621.000000	0.002765
1620.000000	0.002540
1619.000000	0.002301
1618.000000	0.002041
1617.000000	0.001783
1616.000000	0.001555
1615.000000	0.001365
1614.000000	0.001195
1613.000000	0.001032
1612.000000	0.000876
1611.000000	0.000720
1610.000000	0.000542
1609.000000	0.000333
1608.000000	0.000107
1607.000000	-0.000112
1606.000000	-0.000297
1605.000000	-0.000444
1604.000000	-0.000574
1603.000000	-0.000706
1602.000000	-0.000831
1601.000000	-0.000930
1600.000000	-0.001012
1599.000000	-0.001105
1598.000000	-0.001229
1597.000000	-0.001375
1596.000000	-0.001520
1595.000000	-0.001663
1594.000000	-0.001822
1593.000000	-0.002006
1592.000000	-0.002194
1591.000000	-0.002347
1590.000000	-0.002447
1589.000000	-0.002510
1588.000000	-0.002580
1587.000000	-0.002691
1586.000000	-0.002840
1585.000000	-0.002993
1584.000000	-0.003130
1583.000000	-0.003252
1582.000000	-0.003349
1581.000000	-0.003390
1580.000000	-0.003373
1579.000000	-0.003341
1578.000000	-0.003342
1577.000000	-0.003399
1576.000000	-0.003490
1575.000000	-0.003564
1574.000000	-0.003595
1573.000000	-0.003602
1572.000000	-0.003607
1571.000000	-0.003593
1570.000000	-0.003564
1569.000000	-0.003558
1568.000000	-0.003610
1567.000000	-0.003706
1566.000000	-0.003806
1565.000000	-0.003859
1564.000000	-0.003863
1563.000000	-0.003852
1562.000000	-0.003855
1561.000000	-0.003857
1560.000000	-0.003822
1559.000000	-0.003844
1558.000000	-0.003968
1557.000000	-0.004040
1556.000000	-0.004016
1555.000000	-0.003973
1554.000000	-0.003925
1553.000000	-0.003897
1552.000000	-0.003905
1551.000000	-0.003958
1550.000000	-0.004037
1549.000000	-0.004099
1548.000000	-0.004106
1547.000000	-0.004073
1546.000000	-0.004041
1545.000000	-0.004037
1544.000000	-0.004047
1543.000000	-0.004027
1542.000000	-0.003957
1541.000000	-0.003887
1540.000000	-0.003900
1539.000000	-0.004003
1538.000000	-0.004096
1537.000000	-0.004136
1536.000000	-0.004146
1535.000000	-0.004137
1534.000000	-0.004125
1533.000000	-0.004146
1532.000000	-0.004198
1531.000000	-0.004230
1530.000000	-0.004223
1529.000000	-0.004189
1528.000000	-0.004150
1527.000000	-0.004133
1526.000000	-0.004154
1525.000000	-0.004193
1524.000000	-0.004220
1523.000000	-0.004213
1522.000000	-0.004198
1521.000000	-0.004235
1520.000000	-0.004327
1519.000000	-0.004414
1518.000000	-0.004451
1517.000000	-0.004424
1516.000000	-0.004359
1515.000000	-0.004300
1514.000000	-0.004275
1513.000000	-0.004291
1512.000000	-0.004329
1511.000000	-0.004364
1510.000000	-0.004394
1509.000000	-0.004432
1508.000000	-0.004466
1507.000000	-0.004476
1506.000000	-0.004478
1505.000000	-0.004471
1504.000000	-0.004435
1503.000000	-0.004363
1502.000000	-0.004252
1501.000000	-0.004119
1500.000000	-0.003987
1499.000000	-0.003840
1498.000000	-0.003620
1497.000000	-0.003313
1496.000000	-0.002978
1495.000000	-0.002697
1494.000000	-0.002521
1493.000000	-0.002453
1492.000000	-0.002453
1491.000000	-0.002457
1490.000000	-0.002424
1489.000000	-0.002380
1488.000000	-0.002345
1487.000000	-0.002317
1486.000000	-0.002309
1485.000000	-0.002333
1484.000000	-0.002391
1483.000000	-0.002479
1482.000000	-0.002581
1481.000000	-0.002675
1480.000000	-0.002744
1479.000000	-0.002791
1478.000000	-0.002837
1477.000000	-0.002890
1476.000000	-0.002933
1475.000000	-0.002958
1474.000000	-0.002988
1473.000000	-0.003047
1472.000000	-0.003122
1471.000000	-0.003173
1470.000000	-0.003205
1469.000000	-0.003265
1468.000000	-0.003360
1467.000000	-0.003443
1466.000000	-0.003457
1465.000000	-0.003413
1464.000000	-0.003409
1463.000000	-0.003515
1462.000000	-0.003716
1461.000000	-0.003945
1460.000000	-0.004131
1459.000000	-0.004245
1458.000000	-0.004343
1457.000000	-0.004507
1456.000000	-0.004690
1455.000000	-0.004792
1454.000000	-0.004830
1453.000000	-0.004876
1452.000000	-0.004943
1451.000000	-0.005003
1450.000000	-0.005055
1449.000000	-0.005137
1448.000000	-0.005269
1447.000000	-0.005414
1446.000000	-0.005520
1445.000000	-0.005579
1444.000000	-0.005612
1443.000000	-0.005627
1442.000000	-0.005614
1441.000000	-0.005564
1440.000000	-0.005488
1439.000000	-0.005402
1438.000000	-0.005322
1437.000000	-0.005265
1436.000000	-0.005222
1435.000000	-0.005155
1434.000000	-0.005056
1433.000000	-0.004966
1432.000000	-0.004903
1431.000000	-0.004845
1430.000000	-0.004765
1429.000000	-0.004675
1428.000000	-0.004604
1427.000000	-0.004562
1426.000000	-0.004525
1425.000000	-0.004443
1424.000000	-0.004301
1423.000000	-0.004131
1422.000000	-0.003996
1421.000000	-0.003950
1420.000000	-0.003998
1419.000000	-0.004070
1418.000000	-0.004069
1417.000000	-0.003999
1416.000000	-0.003933
1415.000000	-0.003894
1414.000000	-0.003844
1413.000000	-0.003750
1412.000000	-0.003622
1411.000000	-0.003483
1410.000000	-0.003336
1409.000000	-0.003186
1408.000000	-0.003056
1407.000000	-0.002965
1406.000000	-0.002904
1405.000000	-0.002833
1404.000000	-0.002728
1403.000000	-0.002594
1402.000000	-0.002451
1401.000000	-0.002309
1400.000000	-0.002161
1399.000000	-0.001998
1398.000000	-0.001805
1397.000000	-0.001579
1396.000000	-0.001332
1395.000000	-0.001091
1394.000000	-0.000862
1393.000000	-0.000629
1392.000000	-0.000395
1391.000000	-0.000179
1390.000000	0.000004
1389.000000	0.000153
1388.000000	0.000268
1387.000000	0.000333
1386.000000	0.000336
1385.000000	0.000272
1384.000000	0.000135
1383.000000	-0.000085
1382.000000	-0.000385
1381.000000	-0.000771
1380.000000	-0.001251
1379.000000	-0.001793
1378.000000	-0.002296
1377.000000	-0.002649
1376.000000	-0.002789
1375.000000	-0.002707
1374.000000	-0.002417
1373.000000	-0.001957
1372.000000	-0.001401
1371.000000	-0.000850
1370.000000	-0.000403
1369.000000	-0.000107
1368.000000	0.000061
1367.000000	0.000164
1366.000000	0.000235
1365.000000	0.000252
1364.000000	0.000180
1363.000000	0.000019
1362.000000	-0.000182
1361.000000	-0.000372
1360.000000	-0.000552
1359.000000	-0.000739
1358.000000	-0.000923
1357.000000	-0.001084
1356.000000	-0.001232
1355.000000	-0.001402
1354.000000	-0.001605
1353.000000	-0.001804
1352.000000	-0.001948
1351.000000	-0.002028
1350.000000	-0.002084
1349.000000	-0.002153
1348.000000	-0.002236
1347.000000	-0.002303
1346.000000	-0.002337
1345.000000	-0.002359
1344.000000	-0.002411
1343.000000	-0.002506
1342.000000	-0.002611
1341.000000	-0.002682
1340.000000	-0.002719
1339.000000	-0.002762
1338.000000	-0.002839
1337.000000	-0.002925
1336.000000	-0.002991
1335.000000	-0.003046
1334.000000	-0.003124
1333.000000	-0.003237
1332.000000	-0.003363
1331.000000	-0.003480
1330.000000	-0.003591
1329.000000	-0.003715
1328.000000	-0.003851
1327.000000	-0.003981
1326.000000	-0.004090
1325.000000	-0.004183
1324.000000	-0.004283
1323.000000	-0.004415
1322.000000	-0.004573
1321.000000	-0.004724
1320.000000	-0.004828
1319.000000	-0.004888
1318.000000	-0.004951
1317.000000	-0.005056
1316.000000	-0.005186
1315.000000	-0.005301
1314.000000	-0.005384
1313.000000	-0.005446
1312.000000	-0.005488
1311.000000	-0.005503
1310.000000	-0.005512
1309.000000	-0.005563
1308.000000	-0.005681
1307.000000	-0.005838
1306.000000	-0.005977
1305.000000	-0.006076
1304.000000	-0.006150
1303.000000	-0.006223
1302.000000	-0.006306
1301.000000	-0.006402
1300.000000	-0.006505
1299.000000	-0.006617
1298.000000	-0.006747
1297.000000	-0.006896
1296.000000	-0.007040
1295.000000	-0.007137
1294.000000	-0.007183
1293.000000	-0.007233
1292.000000	-0.007345
1291.000000	-0.007512
1290.000000	-0.007670
1289.000000	-0.007765
1288.000000	-0.007802
1287.000000	-0.007824
1286.000000	-0.007863
1285.000000	-0.007915
1284.000000	-0.007962
1283.000000	-0.008010
1282.000000	-0.008092
1281.000000	-0.008231
1280.000000	-0.008403
1279.000000	-0.008547
1278.000000	-0.008634
1277.000000	-0.008688
1276.000000	-0.008754
1275.000000	-0.008842
1274.000000	-0.008930
1273.000000	-0.009005
1272.000000	-0.009090
1271.000000	-0.009231
1270.000000	-0.009442
1269.000000	-0.009687
1268.000000	-0.009904
1267.000000	-0.010069
1266.000000	-0.010218
1265.000000	-0.010391
1264.000000	-0.010563
1263.000000	-0.010685
1262.000000	-0.010775
1261.000000	-0.010932
1260.000000	-0.011206
1259.000000	-0.011524
1258.000000	-0.011778
1257.000000	-0.011966
1256.000000	-0.012182
1255.000000	-0.012487
1254.000000	-0.012839
1253.000000	-0.013161
1252.000000	-0.013440
1251.000000	-0.013732
1250.000000	-0.014092
1249.000000	-0.014516
1248.000000	-0.014960
1247.000000	-0.015393
1246.000000	-0.015832
1245.000000	-0.016311
1244.000000	-0.016812
1243.000000	-0.017259
1242.000000	-0.017601
1241.000000	-0.017866
1240.000000	-0.018122
1239.000000	-0.018386
1238.000000	-0.018616
1237.000000	-0.018777
1236.000000	-0.018881
1235.000000	-0.018963
1234.000000	-0.019035
1233.000000	-0.019075
1232.000000	-0.019061
1231.000000	-0.019005
1230.000000	-0.018949
1229.000000	-0.018916
1228.000000	-0.018880
1227.000000	-0.018805
1226.000000	-0.018691
1225.000000	-0.018593
1224.000000	-0.018562
1223.000000	-0.018587
1222.000000	-0.018610
1221.000000	-0.018591
1220.000000	-0.018552
1219.000000	-0.018554
1218.000000	-0.018635
1217.000000	-0.018775
1216.000000	-0.018917
1215.000000	-0.019020
1214.000000	-0.019091
1213.000000	-0.019148
1212.000000	-0.019179
1211.000000	-0.019167
1210.000000	-0.019142
1209.000000	-0.019165
1208.000000	-0.019267
1207.000000	-0.019400
1206.000000	-0.019488
1205.000000	-0.019499
1204.000000	-0.019465
1203.000000	-0.019447
1202.000000	-0.019484
1201.000000	-0.019571
1200.000000	-0.019673
1199.000000	-0.019767
1198.000000	-0.019846
1197.000000	-0.019893
1196.000000	-0.019858
1195.000000	-0.019704
1194.000000	-0.019464
1193.000000	-0.019199
1192.000000	-0.018936
1191.000000	-0.018663
1190.000000	-0.018390
1189.000000	-0.018168
1188.000000	-0.018033
1187.000000	-0.017963
1186.000000	-0.017904
1185.000000	-0.017833
1184.000000	-0.017779
1183.000000	-0.017781
1182.000000	-0.017843
1181.000000	-0.017908
1180.000000	-0.017907
1179.000000	-0.017848
1178.000000	-0.017821
1177.000000	-0.017895
1176.000000	-0.018012
1175.000000	-0.018047
1174.000000	-0.017965
1173.000000	-0.017867
1172.000000	-0.017865
1171.000000	-0.017956
1170.000000	-0.018054
1169.000000	-0.018105
1168.000000	-0.018131
1167.000000	-0.018171
1166.000000	-0.018198
1165.000000	-0.018125
1164.000000	-0.017876
1163.000000	-0.017474
1162.000000	-0.017041
1161.000000	-0.016693
1160.000000	-0.016454
1159.000000	-0.016279
1158.000000	-0.016135
1157.000000	-0.016037
1156.000000	-0.015992
1155.000000	-0.015964
1154.000000	-0.015909
1153.000000	-0.015831
1152.000000	-0.015775
1151.000000	-0.015778
1150.000000	-0.015833
1149.000000	-0.015897
1148.000000	-0.015917
1147.000000	-0.015878
1146.000000	-0.015809
1145.000000	-0.015754
1144.000000	-0.015713
1143.000000	-0.015658
1142.000000	-0.015577
1141.000000	-0.015505
1140.000000	-0.015471
1139.000000	-0.015463
1138.000000	-0.015454
1137.000000	-0.015451
1136.000000	-0.015485
1135.000000	-0.015551
1134.000000	-0.015591
1133.000000	-0.015544
1132.000000	-0.015415
1131.000000	-0.015285
1130.000000	-0.015224
1129.000000	-0.015216
1128.000000	-0.015172
1127.000000	-0.015048
1126.000000	-0.014903
1125.000000	-0.014825
1124.000000	-0.014817
1123.000000	-0.014811
1122.000000	-0.014766
1121.000000	-0.014707
1120.000000	-0.014652
1119.000000	-0.014572
1118.000000	-0.014439
1117.000000	-0.014289
1116.000000	-0.014196
1115.000000	-0.014186
1114.000000	-0.014206
1113.000000	-0.014182
1112.000000	-0.014081
1111.000000	-0.013921
1110.000000	-0.013737
1109.000000	-0.013557
1108.000000	-0.013408
1107.000000	-0.013324
1106.000000	-0.013320
1105.000000	-0.013366
1104.000000	-0.013391
1103.000000	-0.013354
1102.000000	-0.013277
1101.000000	-0.013209
1100.000000	-0.013157
1099.000000	-0.013087
1098.000000	-0.012975
1097.000000	-0.012832
1096.000000	-0.012692
1095.000000	-0.012583
1094.000000	-0.012513
1093.000000	-0.012462
1092.000000	-0.012394
1091.000000	-0.012288
1090.000000	-0.012156
1089.000000	-0.012029
1088.000000	-0.011927
1087.000000	-0.011860
1086.000000	-0.011835
1085.000000	-0.011850
1084.000000	-0.011875
1083.000000	-0.011862
1082.000000	-0.011778
1081.000000	-0.011620
1080.000000	-0.011426
1079.000000	-0.011265
1078.000000	-0.011195
1077.000000	-0.011200
1076.000000	-0.011194
1075.000000	-0.011115
1074.000000	-0.010991
1073.000000	-0.010890
1072.000000	-0.010822
1071.000000	-0.010745
1070.000000	-0.010645
1069.000000	-0.010565
1068.000000	-0.010530
1067.000000	-0.010498
1066.000000	-0.010420
1065.000000	-0.010306
1064.000000	-0.010221
1063.000000	-0.010214
1062.000000	-0.010265
1061.000000	-0.010311
1060.000000	-0.010306
1059.000000	-0.010265
1058.000000	-0.010234
1057.000000	-0.010219
1056.000000	-0.010173
1055.000000	-0.010072
1054.000000	-0.009975
1053.000000	-0.009964
1052.000000	-0.010043
1051.000000	-0.010124
1050.000000	-0.010134
1049.000000	-0.010086
1048.000000	-0.010042
1047.000000	-0.010037
1046.000000	-0.010068
1045.000000	-0.010126
1044.000000	-0.010211
1043.000000	-0.010323
1042.000000	-0.010447
1041.000000	-0.010546
1040.000000	-0.010567
1039.000000	-0.010479
1038.000000	-0.010306
1037.000000	-0.010108
1036.000000	-0.009922
1035.000000	-0.009739
1034.000000	-0.009532
1033.000000	-0.009305
1032.000000	-0.009089
1031.000000	-0.008914
1030.000000	-0.008782
1029.000000	-0.008676
1028.000000	-0.008592
1027.000000	-0.008556
1026.000000	-0.008599
1025.000000	-0.008698
1024.000000	-0.008786
1023.000000	-0.008818
1022.000000	-0.008817
1021.000000	-0.008826
1020.000000	-0.008837
1019.000000	-0.008803
1018.000000	-0.008710
1017.000000	-0.008606
1016.000000	-0.008545
1015.000000	-0.008531
1014.000000	-0.008525
1013.000000	-0.008491
1012.000000	-0.008424
1011.000000	-0.008353
1010.000000	-0.008298
1009.000000	-0.008244
1008.000000	-0.008154
1007.000000	-0.008039
1006.000000	-0.007966
1005.000000	-0.007989
1004.000000	-0.008088
1003.000000	-0.008200
1002.000000	-0.008291
1001.000000	-0.008355
1000.000000	-0.008361
999.000000	-0.008270
998.000000	-0.008099
997.000000	-0.007938
996.000000	-0.007861
995.000000	-0.007864
994.000000	-0.007878
993.000000	-0.007837
992.000000	-0.007724
991.000000	-0.007582
990.000000	-0.007485
989.000000	-0.007459
988.000000	-0.007450
987.000000	-0.007389
986.000000	-0.007290
985.000000	-0.007227
984.000000	-0.007230
983.000000	-0.007248
982.000000	-0.007238
981.000000	-0.007239
980.000000	-0.007313
979.000000	-0.007462
978.000000	-0.007626
977.000000	-0.007745
976.000000	-0.007810
975.000000	-0.007862
974.000000	-0.007965
973.000000	-0.008139
972.000000	-0.008324
971.000000	-0.008441
970.000000	-0.008488
969.000000	-0.008541
968.000000	-0.008630
967.000000	-0.008694
966.000000	-0.008681
965.000000	-0.008636
964.000000	-0.008645
963.000000	-0.008716
962.000000	-0.008783
961.000000	-0.008807
960.000000	-0.008815
959.000000	-0.008856
958.000000	-0.008961
957.000000	-0.009137
956.000000	-0.009355
955.000000	-0.009535
954.000000	-0.009583
953.000000	-0.009468
952.000000	-0.009249
951.000000	-0.009027
950.000000	-0.008884
949.000000	-0.008849
948.000000	-0.008892
947.000000	-0.008946
946.000000	-0.008948
945.000000	-0.008895
944.000000	-0.008843
943.000000	-0.008854
942.000000	-0.008931
941.000000	-0.009024
940.000000	-0.009086
939.000000	-0.009127
938.000000	-0.009193
937.000000	-0.009287
936.000000	-0.009341
935.000000	-0.009292
934.000000	-0.009165
933.000000	-0.009041
932.000000	-0.008954
931.000000	-0.008857
930.000000	-0.008711
929.000000	-0.008551
928.000000	-0.008445
927.000000	-0.008423
926.000000	-0.008461
925.000000	-0.008526
924.000000	-0.008619
923.000000	-0.008779
922.000000	-0.009049
921.000000	-0.009422
920.000000	-0.009799
919.000000	-0.010029
918.000000	-0.010015
917.000000	-0.009780
916.000000	-0.009430
915.000000	-0.009089
914.000000	-0.008856
913.000000	-0.008773
912.000000	-0.008790
911.000000	-0.008794
910.000000	-0.008701
909.000000	-0.008536
908.000000	-0.008401
907.000000	-0.008372
906.000000	-0.008436
905.000000	-0.008506
904.000000	-0.008491
903.000000	-0.008368
902.000000	-0.008205
901.000000	-0.008087
900.000000	-0.008031
899.000000	-0.007982
898.000000	-0.007900
897.000000	-0.007814
896.000000	-0.007785
895.000000	-0.007833
894.000000	-0.007925
893.000000	-0.008011
892.000000	-0.008046
891.000000	-0.008012
890.000000	-0.007938
889.000000	-0.007876
888.000000	-0.007855
887.000000	-0.007870
886.000000	-0.007915
885.000000	-0.008008
884.000000	-0.008152
883.000000	-0.008324
882.000000	-0.008510
881.000000	-0.008719
880.000000	-0.008934
879.000000	-0.009099
878.000000	-0.009192
877.000000	-0.009268
876.000000	-0.009376
875.000000	-0.009464
874.000000	-0.009430
873.000000	-0.009276
872.000000	-0.009141
871.000000	-0.009170
870.000000	-0.009357
869.000000	-0.009539
868.000000	-0.009553
867.000000	-0.009402
866.000000	-0.009264
865.000000	-0.009313
864.000000	-0.009557
863.000000	-0.009860
862.000000	-0.010121
861.000000	-0.010391
860.000000	-0.010796
859.000000	-0.011407
858.000000	-0.012223
857.000000	-0.013254
856.000000	-0.014577
855.000000	-0.016314
854.000000	-0.018569
853.000000	-0.021339
852.000000	-0.024433
851.000000	-0.027454
850.000000	-0.029921
849.000000	-0.031429
848.000000	-0.031737
847.000000	-0.030821
846.000000	-0.028903
845.000000	-0.026382
844.000000	-0.023643
843.000000	-0.020926
842.000000	-0.018334
841.000000	-0.015927
840.000000	-0.013790
839.000000	-0.012037
838.000000	-0.010736
837.000000	-0.009857
836.000000	-0.009305
835.000000	-0.009000
834.000000	-0.008901
833.000000	-0.008930
832.000000	-0.008941
831.000000	-0.008810
830.000000	-0.008556
829.000000	-0.008322
828.000000	-0.008217
827.000000	-0.008221
826.000000	-0.008246
825.000000	-0.008258
824.000000	-0.008302
823.000000	-0.008421
822.000000	-0.008570
821.000000	-0.008624
820.000000	-0.008507
819.000000	-0.008297
818.000000	-0.008171
817.000000	-0.008214
816.000000	-0.008328
815.000000	-0.008373
814.000000	-0.008342
813.000000	-0.008331
812.000000	-0.008365
811.000000	-0.008362
810.000000	-0.008280
809.000000	-0.008194
808.000000	-0.008196
807.000000	-0.008282
806.000000	-0.008378
805.000000	-0.008434
804.000000	-0.008457
803.000000	-0.008473
802.000000	-0.008489
801.000000	-0.008473
800.000000	-0.008382
799.000000	-0.008227
798.000000	-0.008100
797.000000	-0.008091
796.000000	-0.008177
795.000000	-0.008248
794.000000	-0.008250
793.000000	-0.008231
792.000000	-0.008245
791.000000	-0.008281
790.000000	-0.008292
789.000000	-0.008250
788.000000	-0.008152
787.000000	-0.008019
786.000000	-0.007911
785.000000	-0.007882
784.000000	-0.007926
783.000000	-0.007987
782.000000	-0.008031
781.000000	-0.008048
780.000000	-0.008014
779.000000	-0.007918
778.000000	-0.007830
777.000000	-0.007844
776.000000	-0.007945
775.000000	-0.008011
774.000000	-0.007956
773.000000	-0.007819
772.000000	-0.007685
771.000000	-0.007599
770.000000	-0.007568
769.000000	-0.007578
768.000000	-0.007583
767.000000	-0.007538
766.000000	-0.007458
765.000000	-0.007400
764.000000	-0.007374
763.000000	-0.007346
762.000000	-0.007312
761.000000	-0.007313
760.000000	-0.007360
759.000000	-0.007417
758.000000	-0.007469
757.000000	-0.007532
756.000000	-0.007610
755.000000	-0.007684
754.000000	-0.007765
753.000000	-0.007858
752.000000	-0.007907
751.000000	-0.007854
750.000000	-0.007740
749.000000	-0.007648
748.000000	-0.007571
747.000000	-0.007443
746.000000	-0.007295
745.000000	-0.007225
744.000000	-0.007201
743.000000	-0.007069
742.000000	-0.006799
741.000000	-0.006550
740.000000	-0.006440
739.000000	-0.006394
738.000000	-0.006305
737.000000	-0.006196
736.000000	-0.006144
735.000000	-0.006157
734.000000	-0.006206
733.000000	-0.006259
732.000000	-0.006260
731.000000	-0.006196
730.000000	-0.006192
729.000000	-0.006352
728.000000	-0.006561
727.000000	-0.006609
726.000000	-0.006475
725.000000	-0.006329
724.000000	-0.006221
723.000000	-0.005963
722.000000	-0.005430
721.000000	-0.004861
720.000000	-0.004670
719.000000	-0.005007
718.000000	-0.005598
717.000000	-0.006033
716.000000	-0.006079
715.000000	-0.005806
714.000000	-0.005484
713.000000	-0.005327
712.000000	-0.005320
711.000000	-0.005308
710.000000	-0.005227
709.000000	-0.005124
708.000000	-0.005004
707.000000	-0.004822
706.000000	-0.004572
705.000000	-0.004330
704.000000	-0.004208
703.000000	-0.004209
702.000000	-0.004259
701.000000	-0.004300
700.000000	-0.004278
699.000000	-0.004205
698.000000	-0.004130
697.000000	-0.004051
696.000000	-0.003903
695.000000	-0.003624
694.000000	-0.003353
693.000000	-0.003310
692.000000	-0.003430
691.000000	-0.003473
690.000000	-0.003348
689.000000	-0.003215
688.000000	-0.003203
687.000000	-0.003184
686.000000	-0.003087
685.000000	-0.003066
684.000000	-0.003191
683.000000	-0.003330
682.000000	-0.003397
681.000000	-0.003437
680.000000	-0.003393
679.000000	-0.003187
678.000000	-0.003018
677.000000	-0.003058
676.000000	-0.003139
675.000000	-0.003090
674.000000	-0.003085
673.000000	-0.003264
672.000000	-0.003365
671.000000	-0.003282
670.000000	-0.004265
669.000000	-0.007930
668.000000	-0.010510
667.000000	-0.008521
666.000000	-0.006285
665.000000	-0.004913
664.000000	-0.003227
663.000000	-0.001447
662.000000	-0.000144
661.000000	0.000679
660.000000	0.001329
659.000000	0.001811
658.000000	0.002001
657.000000	0.002045
656.000000	0.001995
655.000000	0.001541
654.000000	0.000662
653.000000	-0.000206
652.000000	-0.000887
651.000000	-0.001549
650.000000	-0.002068
649.000000	-0.002005
648.000000	-0.001464
647.000000	-0.001147
646.000000	-0.001313
645.000000	-0.001571
644.000000	-0.001663
643.000000	-0.001723
642.000000	-0.001820
641.000000	-0.001760
640.000000	-0.001544
639.000000	-0.001499
638.000000	-0.001676
637.000000	-0.001685
636.000000	-0.001356
635.000000	-0.000964
634.000000	-0.000751
633.000000	-0.000651
632.000000	-0.000581
631.000000	-0.000580
630.000000	-0.000548
629.000000	-0.000248
628.000000	0.000232
627.000000	0.000468
626.000000	0.000354
625.000000	0.000269
624.000000	0.000509
623.000000	0.000981
622.000000	0.001440
621.000000	0.001656
620.000000	0.001403
619.000000	0.000743
618.000000	0.000276
617.000000	0.000568
616.000000	0.001327
615.000000	0.001715
614.000000	0.001411
613.000000	0.000819
612.000000	0.000343
611.000000	0.000058
610.000000	0.000008
609.000000	0.000324
608.000000	0.000861
607.000000	0.001170
606.000000	0.001083
605.000000	0.000890
604.000000	0.000881
603.000000	0.001065
602.000000	0.001344
601.000000	0.001665
600.000000	0.001846
