# Supplementary material for: Real-time monitoring of the reversible capture and release of CO2 on anthraquinone and riboflavin-modified graphitic electrodes using ATR-SEIRAS
Source: Chem Sci. 2025 Nov 4;16(48):23189–202. doi: 10.1039/d5sc05427c (PMC12584010; doi:10.1039/d5sc05427c)
Supplement: SC-016-D5SC05427C-s001 [file SC-016-D5SC05427C-s001.zip › Data Folders/Main Figures/Figure3/3b/001.ASC]

PE IR       SUBTECH     SPECTRUM    ASCII       PEDS        4.00        
   -1
001.ASC
25/02/11
15:07:41.00
25/02/11
15:07:41.00
Administrator

700.000000
#HDR
-1
-1
#GR
Wavenumber
A
1.0
0.0
4000.000000
-1.000000
3301
8
0.000315
-0.002080
#DATA
4000.000000	-0.001995
3999.000000	-0.002036
3998.000000	-0.002059
3997.000000	-0.002063
3996.000000	-0.002059
3995.000000	-0.002063
3994.000000	-0.002075
3993.000000	-0.002080
3992.000000	-0.002062
3991.000000	-0.002025
3990.000000	-0.001987
3989.000000	-0.001966
3988.000000	-0.001968
3987.000000	-0.001985
3986.000000	-0.002004
3985.000000	-0.002018
3984.000000	-0.002021
3983.000000	-0.002006
3982.000000	-0.001978
3981.000000	-0.001950
3980.000000	-0.001940
3979.000000	-0.001958
3978.000000	-0.001995
3977.000000	-0.002033
3976.000000	-0.002050
3975.000000	-0.002038
3974.000000	-0.002004
3973.000000	-0.001966
3972.000000	-0.001946
3971.000000	-0.001952
3970.000000	-0.001976
3969.000000	-0.001995
3968.000000	-0.001995
3967.000000	-0.001977
3966.000000	-0.001957
3965.000000	-0.001954
3964.000000	-0.001972
3963.000000	-0.001998
3962.000000	-0.002019
3961.000000	-0.002027
3960.000000	-0.002026
3959.000000	-0.002019
3958.000000	-0.002008
3957.000000	-0.001999
3956.000000	-0.001998
3955.000000	-0.002009
3954.000000	-0.002026
3953.000000	-0.002033
3952.000000	-0.002015
3951.000000	-0.001974
3950.000000	-0.001931
3949.000000	-0.001913
3948.000000	-0.001925
3947.000000	-0.001946
3946.000000	-0.001949
3945.000000	-0.001926
3944.000000	-0.001895
3943.000000	-0.001881
3942.000000	-0.001891
3941.000000	-0.001915
3940.000000	-0.001939
3939.000000	-0.001955
3938.000000	-0.001955
3937.000000	-0.001937
3936.000000	-0.001905
3935.000000	-0.001874
3934.000000	-0.001860
3933.000000	-0.001869
3932.000000	-0.001895
3931.000000	-0.001926
3930.000000	-0.001958
3929.000000	-0.001993
3928.000000	-0.002027
3927.000000	-0.002049
3926.000000	-0.002052
3925.000000	-0.002040
3924.000000	-0.002026
3923.000000	-0.002021
3922.000000	-0.002024
3921.000000	-0.002033
3920.000000	-0.002041
3919.000000	-0.002042
3918.000000	-0.002033
3917.000000	-0.002009
3916.000000	-0.001979
3915.000000	-0.001957
3914.000000	-0.001959
3913.000000	-0.001982
3912.000000	-0.002009
3911.000000	-0.002019
3910.000000	-0.002000
3909.000000	-0.001959
3908.000000	-0.001911
3907.000000	-0.001875
3906.000000	-0.001858
3905.000000	-0.001861
3904.000000	-0.001871
3903.000000	-0.001881
3902.000000	-0.001891
3901.000000	-0.001902
3900.000000	-0.001914
3899.000000	-0.001918
3898.000000	-0.001917
3897.000000	-0.001920
3896.000000	-0.001941
3895.000000	-0.001977
3894.000000	-0.002017
3893.000000	-0.002047
3892.000000	-0.002059
3891.000000	-0.002051
3890.000000	-0.002028
3889.000000	-0.001999
3888.000000	-0.001977
3887.000000	-0.001971
3886.000000	-0.001981
3885.000000	-0.001993
3884.000000	-0.001992
3883.000000	-0.001979
3882.000000	-0.001967
3881.000000	-0.001963
3880.000000	-0.001967
3879.000000	-0.001968
3878.000000	-0.001964
3877.000000	-0.001961
3876.000000	-0.001969
3875.000000	-0.001991
3874.000000	-0.002015
3873.000000	-0.002020
3872.000000	-0.002005
3871.000000	-0.001987
3870.000000	-0.001980
3869.000000	-0.001980
3868.000000	-0.001987
3867.000000	-0.002005
3866.000000	-0.002031
3865.000000	-0.002052
3864.000000	-0.002050
3863.000000	-0.002027
3862.000000	-0.002005
3861.000000	-0.001998
3860.000000	-0.002001
3859.000000	-0.001993
3858.000000	-0.001967
3857.000000	-0.001933
3856.000000	-0.001911
3855.000000	-0.001914
3854.000000	-0.001942
3853.000000	-0.001972
3852.000000	-0.001991
3851.000000	-0.002010
3850.000000	-0.002033
3849.000000	-0.002048
3848.000000	-0.002044
3847.000000	-0.002021
3846.000000	-0.001994
3845.000000	-0.001979
3844.000000	-0.001979
3843.000000	-0.001979
3842.000000	-0.001962
3841.000000	-0.001934
3840.000000	-0.001915
3839.000000	-0.001924
3838.000000	-0.001952
3837.000000	-0.001974
3836.000000	-0.001975
3835.000000	-0.001958
3834.000000	-0.001939
3833.000000	-0.001932
3832.000000	-0.001945
3831.000000	-0.001974
3830.000000	-0.002007
3829.000000	-0.002034
3828.000000	-0.002050
3827.000000	-0.002057
3826.000000	-0.002058
3825.000000	-0.002054
3824.000000	-0.002038
3823.000000	-0.002019
3822.000000	-0.002011
3821.000000	-0.002021
3820.000000	-0.002034
3819.000000	-0.002033
3818.000000	-0.002015
3817.000000	-0.001987
3816.000000	-0.001954
3815.000000	-0.001918
3814.000000	-0.001885
3813.000000	-0.001867
3812.000000	-0.001871
3811.000000	-0.001892
3810.000000	-0.001916
3809.000000	-0.001934
3808.000000	-0.001949
3807.000000	-0.001965
3806.000000	-0.001981
3805.000000	-0.001992
3804.000000	-0.001988
3803.000000	-0.001972
3802.000000	-0.001949
3801.000000	-0.001924
3800.000000	-0.001903
3799.000000	-0.001893
3798.000000	-0.001890
3797.000000	-0.001892
3796.000000	-0.001899
3795.000000	-0.001918
3794.000000	-0.001947
3793.000000	-0.001974
3792.000000	-0.001987
3791.000000	-0.001987
3790.000000	-0.001981
3789.000000	-0.001975
3788.000000	-0.001969
3787.000000	-0.001961
3786.000000	-0.001955
3785.000000	-0.001957
3784.000000	-0.001966
3783.000000	-0.001977
3782.000000	-0.001984
3781.000000	-0.001982
3780.000000	-0.001969
3779.000000	-0.001943
3778.000000	-0.001908
3777.000000	-0.001880
3776.000000	-0.001876
3775.000000	-0.001897
3774.000000	-0.001920
3773.000000	-0.001925
3772.000000	-0.001912
3771.000000	-0.001906
3770.000000	-0.001924
3769.000000	-0.001953
3768.000000	-0.001967
3767.000000	-0.001959
3766.000000	-0.001945
3765.000000	-0.001950
3764.000000	-0.001973
3763.000000	-0.001993
3762.000000	-0.001987
3761.000000	-0.001953
3760.000000	-0.001908
3759.000000	-0.001877
3758.000000	-0.001870
3757.000000	-0.001879
3756.000000	-0.001895
3755.000000	-0.001915
3754.000000	-0.001941
3753.000000	-0.001970
3752.000000	-0.001998
3751.000000	-0.002021
3750.000000	-0.002037
3749.000000	-0.002045
3748.000000	-0.002040
3747.000000	-0.002022
3746.000000	-0.002000
3745.000000	-0.001985
3744.000000	-0.001977
3743.000000	-0.001970
3742.000000	-0.001963
3741.000000	-0.001954
3740.000000	-0.001936
3739.000000	-0.001911
3738.000000	-0.001888
3737.000000	-0.001882
3736.000000	-0.001890
3735.000000	-0.001898
3734.000000	-0.001896
3733.000000	-0.001889
3732.000000	-0.001878
3731.000000	-0.001866
3730.000000	-0.001853
3729.000000	-0.001850
3728.000000	-0.001866
3727.000000	-0.001899
3726.000000	-0.001933
3725.000000	-0.001950
3724.000000	-0.001943
3723.000000	-0.001918
3722.000000	-0.001895
3721.000000	-0.001889
3720.000000	-0.001905
3719.000000	-0.001936
3718.000000	-0.001966
3717.000000	-0.001983
3716.000000	-0.001982
3715.000000	-0.001969
3714.000000	-0.001955
3713.000000	-0.001948
3712.000000	-0.001949
3711.000000	-0.001950
3710.000000	-0.001946
3709.000000	-0.001942
3708.000000	-0.001945
3707.000000	-0.001958
3706.000000	-0.001974
3705.000000	-0.001988
3704.000000	-0.001997
3703.000000	-0.001999
3702.000000	-0.001993
3701.000000	-0.001977
3700.000000	-0.001953
3699.000000	-0.001930
3698.000000	-0.001918
3697.000000	-0.001918
3696.000000	-0.001917
3695.000000	-0.001906
3694.000000	-0.001885
3693.000000	-0.001867
3692.000000	-0.001862
3691.000000	-0.001866
3690.000000	-0.001865
3689.000000	-0.001850
3688.000000	-0.001830
3687.000000	-0.001826
3686.000000	-0.001846
3685.000000	-0.001877
3684.000000	-0.001899
3683.000000	-0.001900
3682.000000	-0.001889
3681.000000	-0.001889
3680.000000	-0.001914
3679.000000	-0.001951
3678.000000	-0.001972
3677.000000	-0.001972
3676.000000	-0.001963
3675.000000	-0.001951
3674.000000	-0.001936
3673.000000	-0.001923
3672.000000	-0.001920
3671.000000	-0.001931
3670.000000	-0.001946
3669.000000	-0.001946
3668.000000	-0.001934
3667.000000	-0.001925
3666.000000	-0.001928
3665.000000	-0.001941
3664.000000	-0.001949
3663.000000	-0.001941
3662.000000	-0.001913
3661.000000	-0.001878
3660.000000	-0.001850
3659.000000	-0.001835
3658.000000	-0.001834
3657.000000	-0.001847
3656.000000	-0.001870
3655.000000	-0.001894
3654.000000	-0.001912
3653.000000	-0.001926
3652.000000	-0.001946
3651.000000	-0.001978
3650.000000	-0.002008
3649.000000	-0.002014
3648.000000	-0.001997
3647.000000	-0.001974
3646.000000	-0.001956
3645.000000	-0.001936
3644.000000	-0.001905
3643.000000	-0.001867
3642.000000	-0.001832
3641.000000	-0.001805
3640.000000	-0.001791
3639.000000	-0.001793
3638.000000	-0.001817
3637.000000	-0.001854
3636.000000	-0.001888
3635.000000	-0.001905
3634.000000	-0.001902
3633.000000	-0.001887
3632.000000	-0.001869
3631.000000	-0.001852
3630.000000	-0.001837
3629.000000	-0.001817
3628.000000	-0.001787
3627.000000	-0.001761
3626.000000	-0.001758
3625.000000	-0.001780
3624.000000	-0.001817
3623.000000	-0.001855
3622.000000	-0.001886
3621.000000	-0.001910
3620.000000	-0.001922
3619.000000	-0.001912
3618.000000	-0.001878
3617.000000	-0.001838
3616.000000	-0.001814
3615.000000	-0.001817
3614.000000	-0.001837
3613.000000	-0.001853
3612.000000	-0.001859
3611.000000	-0.001862
3610.000000	-0.001864
3609.000000	-0.001856
3608.000000	-0.001835
3607.000000	-0.001818
3606.000000	-0.001832
3605.000000	-0.001878
3604.000000	-0.001933
3603.000000	-0.001973
3602.000000	-0.001986
3601.000000	-0.001977
3600.000000	-0.001959
3599.000000	-0.001942
3598.000000	-0.001932
3597.000000	-0.001927
3596.000000	-0.001929
3595.000000	-0.001942
3594.000000	-0.001967
3593.000000	-0.001988
3592.000000	-0.001988
3591.000000	-0.001965
3590.000000	-0.001943
3589.000000	-0.001947
3588.000000	-0.001967
3587.000000	-0.001970
3586.000000	-0.001936
3585.000000	-0.001888
3584.000000	-0.001859
3583.000000	-0.001860
3582.000000	-0.001878
3581.000000	-0.001891
3580.000000	-0.001888
3579.000000	-0.001873
3578.000000	-0.001862
3577.000000	-0.001863
3576.000000	-0.001872
3575.000000	-0.001877
3574.000000	-0.001870
3573.000000	-0.001861
3572.000000	-0.001863
3571.000000	-0.001875
3570.000000	-0.001881
3569.000000	-0.001865
3568.000000	-0.001834
3567.000000	-0.001813
3566.000000	-0.001819
3565.000000	-0.001844
3564.000000	-0.001871
3563.000000	-0.001885
3562.000000	-0.001889
3561.000000	-0.001889
3560.000000	-0.001888
3559.000000	-0.001881
3558.000000	-0.001867
3557.000000	-0.001846
3556.000000	-0.001823
3555.000000	-0.001803
3554.000000	-0.001795
3553.000000	-0.001814
3552.000000	-0.001857
3551.000000	-0.001902
3550.000000	-0.001924
3549.000000	-0.001916
3548.000000	-0.001893
3547.000000	-0.001877
3546.000000	-0.001875
3545.000000	-0.001877
3544.000000	-0.001869
3543.000000	-0.001851
3542.000000	-0.001832
3541.000000	-0.001830
3540.000000	-0.001849
3539.000000	-0.001882
3538.000000	-0.001905
3537.000000	-0.001904
3536.000000	-0.001883
3535.000000	-0.001862
3534.000000	-0.001855
3533.000000	-0.001861
3532.000000	-0.001863
3531.000000	-0.001849
3530.000000	-0.001821
3529.000000	-0.001797
3528.000000	-0.001793
3527.000000	-0.001814
3526.000000	-0.001846
3525.000000	-0.001875
3524.000000	-0.001898
3523.000000	-0.001918
3522.000000	-0.001930
3521.000000	-0.001922
3520.000000	-0.001892
3519.000000	-0.001860
3518.000000	-0.001847
3517.000000	-0.001861
3516.000000	-0.001884
3515.000000	-0.001897
3514.000000	-0.001896
3513.000000	-0.001893
3512.000000	-0.001896
3511.000000	-0.001900
3510.000000	-0.001896
3509.000000	-0.001887
3508.000000	-0.001884
3507.000000	-0.001896
3506.000000	-0.001915
3505.000000	-0.001922
3504.000000	-0.001911
3503.000000	-0.001894
3502.000000	-0.001894
3501.000000	-0.001916
3500.000000	-0.001947
3499.000000	-0.001964
3498.000000	-0.001954
3497.000000	-0.001918
3496.000000	-0.001874
3495.000000	-0.001839
3494.000000	-0.001824
3493.000000	-0.001830
3492.000000	-0.001847
3491.000000	-0.001863
3490.000000	-0.001869
3489.000000	-0.001860
3488.000000	-0.001840
3487.000000	-0.001821
3486.000000	-0.001812
3485.000000	-0.001808
3484.000000	-0.001793
3483.000000	-0.001757
3482.000000	-0.001718
3481.000000	-0.001706
3480.000000	-0.001737
3479.000000	-0.001794
3478.000000	-0.001840
3477.000000	-0.001856
3476.000000	-0.001853
3475.000000	-0.001853
3474.000000	-0.001867
3473.000000	-0.001890
3472.000000	-0.001907
3471.000000	-0.001917
3470.000000	-0.001926
3469.000000	-0.001943
3468.000000	-0.001963
3467.000000	-0.001973
3466.000000	-0.001959
3465.000000	-0.001925
3464.000000	-0.001892
3463.000000	-0.001877
3462.000000	-0.001875
3461.000000	-0.001864
3460.000000	-0.001834
3459.000000	-0.001798
3458.000000	-0.001781
3457.000000	-0.001797
3456.000000	-0.001839
3455.000000	-0.001887
3454.000000	-0.001925
3453.000000	-0.001943
3452.000000	-0.001940
3451.000000	-0.001924
3450.000000	-0.001907
3449.000000	-0.001898
3448.000000	-0.001902
3447.000000	-0.001915
3446.000000	-0.001923
3445.000000	-0.001909
3444.000000	-0.001869
3443.000000	-0.001822
3442.000000	-0.001797
3441.000000	-0.001807
3440.000000	-0.001841
3439.000000	-0.001880
3438.000000	-0.001914
3437.000000	-0.001940
3436.000000	-0.001953
3435.000000	-0.001947
3434.000000	-0.001924
3433.000000	-0.001901
3432.000000	-0.001890
3431.000000	-0.001891
3430.000000	-0.001892
3429.000000	-0.001889
3428.000000	-0.001886
3427.000000	-0.001892
3426.000000	-0.001909
3425.000000	-0.001927
3424.000000	-0.001935
3423.000000	-0.001926
3422.000000	-0.001902
3421.000000	-0.001873
3420.000000	-0.001848
3419.000000	-0.001837
3418.000000	-0.001841
3417.000000	-0.001852
3416.000000	-0.001861
3415.000000	-0.001861
3414.000000	-0.001853
3413.000000	-0.001843
3412.000000	-0.001834
3411.000000	-0.001823
3410.000000	-0.001810
3409.000000	-0.001791
3408.000000	-0.001768
3407.000000	-0.001744
3406.000000	-0.001726
3405.000000	-0.001728
3404.000000	-0.001762
3403.000000	-0.001820
3402.000000	-0.001877
3401.000000	-0.001909
3400.000000	-0.001910
3399.000000	-0.001896
3398.000000	-0.001887
3397.000000	-0.001889
3396.000000	-0.001893
3395.000000	-0.001891
3394.000000	-0.001889
3393.000000	-0.001892
3392.000000	-0.001897
3391.000000	-0.001901
3390.000000	-0.001900
3389.000000	-0.001892
3388.000000	-0.001874
3387.000000	-0.001848
3386.000000	-0.001824
3385.000000	-0.001813
3384.000000	-0.001816
3383.000000	-0.001827
3382.000000	-0.001839
3381.000000	-0.001851
3380.000000	-0.001865
3379.000000	-0.001877
3378.000000	-0.001888
3377.000000	-0.001897
3376.000000	-0.001903
3375.000000	-0.001898
3374.000000	-0.001885
3373.000000	-0.001877
3372.000000	-0.001886
3371.000000	-0.001913
3370.000000	-0.001944
3369.000000	-0.001959
3368.000000	-0.001949
3367.000000	-0.001922
3366.000000	-0.001901
3365.000000	-0.001902
3364.000000	-0.001918
3363.000000	-0.001928
3362.000000	-0.001914
3361.000000	-0.001883
3360.000000	-0.001853
3359.000000	-0.001840
3358.000000	-0.001846
3357.000000	-0.001866
3356.000000	-0.001889
3355.000000	-0.001903
3354.000000	-0.001895
3353.000000	-0.001869
3352.000000	-0.001837
3351.000000	-0.001817
3350.000000	-0.001812
3349.000000	-0.001812
3348.000000	-0.001802
3347.000000	-0.001782
3346.000000	-0.001770
3345.000000	-0.001785
3344.000000	-0.001820
3343.000000	-0.001851
3342.000000	-0.001865
3341.000000	-0.001871
3340.000000	-0.001883
3339.000000	-0.001897
3338.000000	-0.001894
3337.000000	-0.001869
3336.000000	-0.001841
3335.000000	-0.001831
3334.000000	-0.001841
3333.000000	-0.001856
3332.000000	-0.001862
3331.000000	-0.001855
3330.000000	-0.001838
3329.000000	-0.001821
3328.000000	-0.001810
3327.000000	-0.001802
3326.000000	-0.001788
3325.000000	-0.001761
3324.000000	-0.001731
3323.000000	-0.001714
3322.000000	-0.001716
3321.000000	-0.001731
3320.000000	-0.001749
3319.000000	-0.001762
3318.000000	-0.001761
3317.000000	-0.001744
3316.000000	-0.001724
3315.000000	-0.001723
3314.000000	-0.001752
3313.000000	-0.001798
3312.000000	-0.001836
3311.000000	-0.001847
3310.000000	-0.001837
3309.000000	-0.001825
3308.000000	-0.001828
3307.000000	-0.001846
3306.000000	-0.001862
3305.000000	-0.001863
3304.000000	-0.001845
3303.000000	-0.001820
3302.000000	-0.001805
3301.000000	-0.001809
3300.000000	-0.001824
3299.000000	-0.001838
3298.000000	-0.001842
3297.000000	-0.001836
3296.000000	-0.001826
3295.000000	-0.001819
3294.000000	-0.001823
3293.000000	-0.001834
3292.000000	-0.001842
3291.000000	-0.001834
3290.000000	-0.001808
3289.000000	-0.001775
3288.000000	-0.001753
3287.000000	-0.001748
3286.000000	-0.001749
3285.000000	-0.001743
3284.000000	-0.001732
3283.000000	-0.001729
3282.000000	-0.001739
3281.000000	-0.001750
3280.000000	-0.001751
3279.000000	-0.001747
3278.000000	-0.001755
3277.000000	-0.001784
3276.000000	-0.001816
3275.000000	-0.001826
3274.000000	-0.001808
3273.000000	-0.001775
3272.000000	-0.001749
3271.000000	-0.001738
3270.000000	-0.001743
3269.000000	-0.001755
3268.000000	-0.001769
3267.000000	-0.001778
3266.000000	-0.001784
3265.000000	-0.001790
3264.000000	-0.001799
3263.000000	-0.001812
3262.000000	-0.001825
3261.000000	-0.001835
3260.000000	-0.001835
3259.000000	-0.001823
3258.000000	-0.001798
3257.000000	-0.001772
3256.000000	-0.001760
3255.000000	-0.001771
3254.000000	-0.001801
3253.000000	-0.001833
3252.000000	-0.001850
3251.000000	-0.001845
3250.000000	-0.001825
3249.000000	-0.001805
3248.000000	-0.001794
3247.000000	-0.001789
3246.000000	-0.001781
3245.000000	-0.001767
3244.000000	-0.001749
3243.000000	-0.001734
3242.000000	-0.001729
3241.000000	-0.001733
3240.000000	-0.001740
3239.000000	-0.001743
3238.000000	-0.001736
3237.000000	-0.001728
3236.000000	-0.001730
3235.000000	-0.001741
3234.000000	-0.001753
3233.000000	-0.001757
3232.000000	-0.001748
3231.000000	-0.001731
3230.000000	-0.001712
3229.000000	-0.001705
3228.000000	-0.001718
3227.000000	-0.001747
3226.000000	-0.001775
3225.000000	-0.001783
3224.000000	-0.001773
3223.000000	-0.001757
3222.000000	-0.001748
3221.000000	-0.001742
3220.000000	-0.001735
3219.000000	-0.001726
3218.000000	-0.001724
3217.000000	-0.001733
3216.000000	-0.001752
3215.000000	-0.001773
3214.000000	-0.001791
3213.000000	-0.001804
3212.000000	-0.001807
3211.000000	-0.001794
3210.000000	-0.001767
3209.000000	-0.001737
3208.000000	-0.001715
3207.000000	-0.001699
3206.000000	-0.001680
3205.000000	-0.001660
3204.000000	-0.001655
3203.000000	-0.001669
3202.000000	-0.001689
3201.000000	-0.001694
3200.000000	-0.001684
3199.000000	-0.001674
3198.000000	-0.001677
3197.000000	-0.001687
3196.000000	-0.001701
3195.000000	-0.001717
3194.000000	-0.001729
3193.000000	-0.001730
3192.000000	-0.001722
3191.000000	-0.001717
3190.000000	-0.001718
3189.000000	-0.001716
3188.000000	-0.001703
3187.000000	-0.001690
3186.000000	-0.001693
3185.000000	-0.001711
3184.000000	-0.001722
3183.000000	-0.001716
3182.000000	-0.001704
3181.000000	-0.001699
3180.000000	-0.001700
3179.000000	-0.001699
3178.000000	-0.001695
3177.000000	-0.001693
3176.000000	-0.001696
3175.000000	-0.001699
3174.000000	-0.001697
3173.000000	-0.001687
3172.000000	-0.001670
3171.000000	-0.001650
3170.000000	-0.001634
3169.000000	-0.001626
3168.000000	-0.001625
3167.000000	-0.001624
3166.000000	-0.001617
3165.000000	-0.001610
3164.000000	-0.001617
3163.000000	-0.001649
3162.000000	-0.001694
3161.000000	-0.001724
3160.000000	-0.001718
3159.000000	-0.001690
3158.000000	-0.001674
3157.000000	-0.001682
3156.000000	-0.001696
3155.000000	-0.001692
3154.000000	-0.001672
3153.000000	-0.001658
3152.000000	-0.001663
3151.000000	-0.001678
3150.000000	-0.001693
3149.000000	-0.001709
3148.000000	-0.001732
3147.000000	-0.001758
3146.000000	-0.001774
3145.000000	-0.001778
3144.000000	-0.001773
3143.000000	-0.001762
3142.000000	-0.001743
3141.000000	-0.001718
3140.000000	-0.001695
3139.000000	-0.001681
3138.000000	-0.001679
3137.000000	-0.001685
3136.000000	-0.001692
3135.000000	-0.001693
3134.000000	-0.001683
3133.000000	-0.001669
3132.000000	-0.001665
3131.000000	-0.001675
3130.000000	-0.001689
3129.000000	-0.001700
3128.000000	-0.001715
3127.000000	-0.001735
3126.000000	-0.001751
3125.000000	-0.001750
3124.000000	-0.001734
3123.000000	-0.001717
3122.000000	-0.001709
3121.000000	-0.001705
3120.000000	-0.001699
3119.000000	-0.001695
3118.000000	-0.001697
3117.000000	-0.001699
3116.000000	-0.001695
3115.000000	-0.001691
3114.000000	-0.001702
3113.000000	-0.001731
3112.000000	-0.001768
3111.000000	-0.001793
3110.000000	-0.001793
3109.000000	-0.001765
3108.000000	-0.001718
3107.000000	-0.001672
3106.000000	-0.001644
3105.000000	-0.001643
3104.000000	-0.001662
3103.000000	-0.001683
3102.000000	-0.001691
3101.000000	-0.001681
3100.000000	-0.001666
3099.000000	-0.001665
3098.000000	-0.001683
3097.000000	-0.001704
3096.000000	-0.001710
3095.000000	-0.001696
3094.000000	-0.001677
3093.000000	-0.001669
3092.000000	-0.001672
3091.000000	-0.001675
3090.000000	-0.001672
3089.000000	-0.001660
3088.000000	-0.001643
3087.000000	-0.001625
3086.000000	-0.001612
3085.000000	-0.001610
3084.000000	-0.001620
3083.000000	-0.001638
3082.000000	-0.001654
3081.000000	-0.001658
3080.000000	-0.001650
3079.000000	-0.001636
3078.000000	-0.001626
3077.000000	-0.001622
3076.000000	-0.001620
3075.000000	-0.001618
3074.000000	-0.001621
3073.000000	-0.001628
3072.000000	-0.001631
3071.000000	-0.001624
3070.000000	-0.001618
3069.000000	-0.001624
3068.000000	-0.001640
3067.000000	-0.001656
3066.000000	-0.001667
3065.000000	-0.001681
3064.000000	-0.001698
3063.000000	-0.001705
3062.000000	-0.001690
3061.000000	-0.001656
3060.000000	-0.001619
3059.000000	-0.001593
3058.000000	-0.001582
3057.000000	-0.001585
3056.000000	-0.001600
3055.000000	-0.001619
3054.000000	-0.001633
3053.000000	-0.001643
3052.000000	-0.001652
3051.000000	-0.001662
3050.000000	-0.001669
3049.000000	-0.001672
3048.000000	-0.001671
3047.000000	-0.001673
3046.000000	-0.001674
3045.000000	-0.001672
3044.000000	-0.001661
3043.000000	-0.001642
3042.000000	-0.001623
3041.000000	-0.001615
3040.000000	-0.001624
3039.000000	-0.001648
3038.000000	-0.001672
3037.000000	-0.001683
3036.000000	-0.001677
3035.000000	-0.001659
3034.000000	-0.001636
3033.000000	-0.001615
3032.000000	-0.001599
3031.000000	-0.001595
3030.000000	-0.001602
3029.000000	-0.001611
3028.000000	-0.001607
3027.000000	-0.001591
3026.000000	-0.001573
3025.000000	-0.001567
3024.000000	-0.001570
3023.000000	-0.001569
3022.000000	-0.001556
3021.000000	-0.001544
3020.000000	-0.001543
3019.000000	-0.001558
3018.000000	-0.001576
3017.000000	-0.001585
3016.000000	-0.001577
3015.000000	-0.001555
3014.000000	-0.001525
3013.000000	-0.001496
3012.000000	-0.001480
3011.000000	-0.001483
3010.000000	-0.001506
3009.000000	-0.001541
3008.000000	-0.001568
3007.000000	-0.001565
3006.000000	-0.001527
3005.000000	-0.001478
3004.000000	-0.001446
3003.000000	-0.001443
3002.000000	-0.001460
3001.000000	-0.001485
3000.000000	-0.001512
2999.000000	-0.001531
2998.000000	-0.001532
2997.000000	-0.001514
2996.000000	-0.001494
2995.000000	-0.001485
2994.000000	-0.001487
2993.000000	-0.001485
2992.000000	-0.001477
2991.000000	-0.001475
2990.000000	-0.001486
2989.000000	-0.001498
2988.000000	-0.001492
2987.000000	-0.001472
2986.000000	-0.001455
2985.000000	-0.001455
2984.000000	-0.001463
2983.000000	-0.001460
2982.000000	-0.001442
2981.000000	-0.001427
2980.000000	-0.001429
2979.000000	-0.001444
2978.000000	-0.001450
2977.000000	-0.001433
2976.000000	-0.001394
2975.000000	-0.001351
2974.000000	-0.001320
2973.000000	-0.001313
2972.000000	-0.001331
2971.000000	-0.001359
2970.000000	-0.001376
2969.000000	-0.001367
2968.000000	-0.001335
2967.000000	-0.001296
2966.000000	-0.001265
2965.000000	-0.001253
2964.000000	-0.001268
2963.000000	-0.001307
2962.000000	-0.001351
2961.000000	-0.001379
2960.000000	-0.001388
2959.000000	-0.001395
2958.000000	-0.001416
2957.000000	-0.001446
2956.000000	-0.001466
2955.000000	-0.001460
2954.000000	-0.001431
2953.000000	-0.001396
2952.000000	-0.001376
2951.000000	-0.001385
2950.000000	-0.001413
2949.000000	-0.001436
2948.000000	-0.001432
2947.000000	-0.001401
2946.000000	-0.001364
2945.000000	-0.001339
2944.000000	-0.001333
2943.000000	-0.001343
2942.000000	-0.001357
2941.000000	-0.001364
2940.000000	-0.001357
2939.000000	-0.001343
2938.000000	-0.001347
2937.000000	-0.001378
2936.000000	-0.001420
2935.000000	-0.001446
2934.000000	-0.001446
2933.000000	-0.001434
2932.000000	-0.001428
2931.000000	-0.001434
2930.000000	-0.001447
2929.000000	-0.001464
2928.000000	-0.001483
2927.000000	-0.001499
2926.000000	-0.001503
2925.000000	-0.001492
2924.000000	-0.001473
2923.000000	-0.001454
2922.000000	-0.001437
2921.000000	-0.001420
2920.000000	-0.001399
2919.000000	-0.001383
2918.000000	-0.001386
2917.000000	-0.001413
2916.000000	-0.001454
2915.000000	-0.001485
2914.000000	-0.001495
2913.000000	-0.001489
2912.000000	-0.001490
2911.000000	-0.001508
2910.000000	-0.001535
2909.000000	-0.001553
2908.000000	-0.001553
2907.000000	-0.001543
2906.000000	-0.001535
2905.000000	-0.001532
2904.000000	-0.001528
2903.000000	-0.001516
2902.000000	-0.001498
2901.000000	-0.001486
2900.000000	-0.001483
2899.000000	-0.001484
2898.000000	-0.001480
2897.000000	-0.001467
2896.000000	-0.001456
2895.000000	-0.001459
2894.000000	-0.001479
2893.000000	-0.001509
2892.000000	-0.001533
2891.000000	-0.001541
2890.000000	-0.001535
2889.000000	-0.001520
2888.000000	-0.001507
2887.000000	-0.001503
2886.000000	-0.001506
2885.000000	-0.001506
2884.000000	-0.001493
2883.000000	-0.001468
2882.000000	-0.001440
2881.000000	-0.001421
2880.000000	-0.001415
2879.000000	-0.001415
2878.000000	-0.001413
2877.000000	-0.001406
2876.000000	-0.001401
2875.000000	-0.001404
2874.000000	-0.001418
2873.000000	-0.001438
2872.000000	-0.001461
2871.000000	-0.001484
2870.000000	-0.001505
2869.000000	-0.001521
2868.000000	-0.001532
2867.000000	-0.001543
2866.000000	-0.001552
2865.000000	-0.001552
2864.000000	-0.001535
2863.000000	-0.001508
2862.000000	-0.001492
2861.000000	-0.001494
2860.000000	-0.001506
2859.000000	-0.001516
2858.000000	-0.001526
2857.000000	-0.001542
2856.000000	-0.001561
2855.000000	-0.001566
2854.000000	-0.001553
2853.000000	-0.001531
2852.000000	-0.001511
2851.000000	-0.001494
2850.000000	-0.001479
2849.000000	-0.001475
2848.000000	-0.001494
2847.000000	-0.001534
2846.000000	-0.001572
2845.000000	-0.001585
2844.000000	-0.001571
2843.000000	-0.001547
2842.000000	-0.001535
2841.000000	-0.001537
2840.000000	-0.001542
2839.000000	-0.001540
2838.000000	-0.001537
2837.000000	-0.001540
2836.000000	-0.001546
2835.000000	-0.001549
2834.000000	-0.001546
2833.000000	-0.001546
2832.000000	-0.001556
2831.000000	-0.001572
2830.000000	-0.001582
2829.000000	-0.001577
2828.000000	-0.001558
2827.000000	-0.001537
2826.000000	-0.001530
2825.000000	-0.001543
2824.000000	-0.001567
2823.000000	-0.001582
2822.000000	-0.001579
2821.000000	-0.001568
2820.000000	-0.001561
2819.000000	-0.001561
2818.000000	-0.001563
2817.000000	-0.001568
2816.000000	-0.001575
2815.000000	-0.001581
2814.000000	-0.001580
2813.000000	-0.001575
2812.000000	-0.001570
2811.000000	-0.001565
2810.000000	-0.001553
2809.000000	-0.001535
2808.000000	-0.001519
2807.000000	-0.001513
2806.000000	-0.001515
2805.000000	-0.001525
2804.000000	-0.001545
2803.000000	-0.001572
2802.000000	-0.001589
2801.000000	-0.001587
2800.000000	-0.001573
2799.000000	-0.001566
2798.000000	-0.001578
2797.000000	-0.001599
2796.000000	-0.001610
2795.000000	-0.001600
2794.000000	-0.001569
2793.000000	-0.001531
2792.000000	-0.001502
2791.000000	-0.001495
2790.000000	-0.001510
2789.000000	-0.001538
2788.000000	-0.001566
2787.000000	-0.001587
2786.000000	-0.001596
2785.000000	-0.001593
2784.000000	-0.001576
2783.000000	-0.001549
2782.000000	-0.001521
2781.000000	-0.001506
2780.000000	-0.001510
2779.000000	-0.001533
2778.000000	-0.001563
2777.000000	-0.001585
2776.000000	-0.001592
2775.000000	-0.001591
2774.000000	-0.001595
2773.000000	-0.001611
2772.000000	-0.001633
2771.000000	-0.001644
2770.000000	-0.001633
2769.000000	-0.001602
2768.000000	-0.001569
2767.000000	-0.001551
2766.000000	-0.001556
2765.000000	-0.001576
2764.000000	-0.001596
2763.000000	-0.001602
2762.000000	-0.001592
2761.000000	-0.001571
2760.000000	-0.001548
2759.000000	-0.001529
2758.000000	-0.001520
2757.000000	-0.001526
2756.000000	-0.001544
2755.000000	-0.001568
2754.000000	-0.001587
2753.000000	-0.001594
2752.000000	-0.001588
2751.000000	-0.001578
2750.000000	-0.001571
2749.000000	-0.001569
2748.000000	-0.001564
2747.000000	-0.001548
2746.000000	-0.001528
2745.000000	-0.001517
2744.000000	-0.001524
2743.000000	-0.001537
2742.000000	-0.001542
2741.000000	-0.001537
2740.000000	-0.001531
2739.000000	-0.001531
2738.000000	-0.001533
2737.000000	-0.001529
2736.000000	-0.001518
2735.000000	-0.001503
2734.000000	-0.001492
2733.000000	-0.001488
2732.000000	-0.001494
2731.000000	-0.001510
2730.000000	-0.001539
2729.000000	-0.001577
2728.000000	-0.001609
2727.000000	-0.001618
2726.000000	-0.001602
2725.000000	-0.001577
2724.000000	-0.001556
2723.000000	-0.001539
2722.000000	-0.001520
2721.000000	-0.001503
2720.000000	-0.001507
2719.000000	-0.001536
2718.000000	-0.001572
2717.000000	-0.001593
2716.000000	-0.001587
2715.000000	-0.001564
2714.000000	-0.001545
2713.000000	-0.001546
2712.000000	-0.001564
2711.000000	-0.001584
2710.000000	-0.001590
2709.000000	-0.001576
2708.000000	-0.001548
2707.000000	-0.001511
2706.000000	-0.001476
2705.000000	-0.001459
2704.000000	-0.001475
2703.000000	-0.001517
2702.000000	-0.001558
2701.000000	-0.001575
2700.000000	-0.001569
2699.000000	-0.001560
2698.000000	-0.001564
2697.000000	-0.001579
2696.000000	-0.001593
2695.000000	-0.001597
2694.000000	-0.001590
2693.000000	-0.001578
2692.000000	-0.001566
2691.000000	-0.001557
2690.000000	-0.001552
2689.000000	-0.001552
2688.000000	-0.001553
2687.000000	-0.001549
2686.000000	-0.001537
2685.000000	-0.001527
2684.000000	-0.001532
2683.000000	-0.001557
2682.000000	-0.001590
2681.000000	-0.001616
2680.000000	-0.001630
2679.000000	-0.001632
2678.000000	-0.001623
2677.000000	-0.001604
2676.000000	-0.001582
2675.000000	-0.001566
2674.000000	-0.001565
2673.000000	-0.001577
2672.000000	-0.001591
2671.000000	-0.001594
2670.000000	-0.001582
2669.000000	-0.001565
2668.000000	-0.001551
2667.000000	-0.001544
2666.000000	-0.001536
2665.000000	-0.001523
2664.000000	-0.001508
2663.000000	-0.001503
2662.000000	-0.001512
2661.000000	-0.001531
2660.000000	-0.001552
2659.000000	-0.001569
2658.000000	-0.001577
2657.000000	-0.001577
2656.000000	-0.001570
2655.000000	-0.001562
2654.000000	-0.001560
2653.000000	-0.001571
2652.000000	-0.001590
2651.000000	-0.001601
2650.000000	-0.001590
2649.000000	-0.001565
2648.000000	-0.001550
2647.000000	-0.001560
2646.000000	-0.001584
2645.000000	-0.001596
2644.000000	-0.001583
2643.000000	-0.001555
2642.000000	-0.001534
2641.000000	-0.001533
2640.000000	-0.001548
2639.000000	-0.001565
2638.000000	-0.001572
2637.000000	-0.001564
2636.000000	-0.001544
2635.000000	-0.001515
2634.000000	-0.001483
2633.000000	-0.001460
2632.000000	-0.001455
2631.000000	-0.001464
2630.000000	-0.001472
2629.000000	-0.001468
2628.000000	-0.001459
2627.000000	-0.001461
2626.000000	-0.001476
2625.000000	-0.001491
2624.000000	-0.001493
2623.000000	-0.001484
2622.000000	-0.001474
2621.000000	-0.001471
2620.000000	-0.001471
2619.000000	-0.001473
2618.000000	-0.001481
2617.000000	-0.001498
2616.000000	-0.001522
2615.000000	-0.001541
2614.000000	-0.001546
2613.000000	-0.001539
2612.000000	-0.001528
2611.000000	-0.001521
2610.000000	-0.001521
2609.000000	-0.001527
2608.000000	-0.001543
2607.000000	-0.001569
2606.000000	-0.001594
2605.000000	-0.001602
2604.000000	-0.001584
2603.000000	-0.001550
2602.000000	-0.001518
2601.000000	-0.001503
2600.000000	-0.001507
2599.000000	-0.001517
2598.000000	-0.001519
2597.000000	-0.001512
2596.000000	-0.001503
2595.000000	-0.001499
2594.000000	-0.001503
2593.000000	-0.001509
2592.000000	-0.001514
2591.000000	-0.001512
2590.000000	-0.001505
2589.000000	-0.001501
2588.000000	-0.001509
2587.000000	-0.001528
2586.000000	-0.001541
2585.000000	-0.001537
2584.000000	-0.001523
2583.000000	-0.001521
2582.000000	-0.001537
2581.000000	-0.001556
2580.000000	-0.001554
2579.000000	-0.001529
2578.000000	-0.001500
2577.000000	-0.001490
2576.000000	-0.001506
2575.000000	-0.001532
2574.000000	-0.001549
2573.000000	-0.001554
2572.000000	-0.001560
2571.000000	-0.001571
2570.000000	-0.001577
2569.000000	-0.001560
2568.000000	-0.001525
2567.000000	-0.001493
2566.000000	-0.001481
2565.000000	-0.001482
2564.000000	-0.001485
2563.000000	-0.001485
2562.000000	-0.001489
2561.000000	-0.001498
2560.000000	-0.001507
2559.000000	-0.001510
2558.000000	-0.001508
2557.000000	-0.001505
2556.000000	-0.001497
2555.000000	-0.001487
2554.000000	-0.001478
2553.000000	-0.001476
2552.000000	-0.001479
2551.000000	-0.001477
2550.000000	-0.001466
2549.000000	-0.001451
2548.000000	-0.001444
2547.000000	-0.001447
2546.000000	-0.001456
2545.000000	-0.001464
2544.000000	-0.001473
2543.000000	-0.001483
2542.000000	-0.001495
2541.000000	-0.001505
2540.000000	-0.001510
2539.000000	-0.001509
2538.000000	-0.001503
2537.000000	-0.001493
2536.000000	-0.001485
2535.000000	-0.001482
2534.000000	-0.001481
2533.000000	-0.001481
2532.000000	-0.001479
2531.000000	-0.001474
2530.000000	-0.001468
2529.000000	-0.001465
2528.000000	-0.001469
2527.000000	-0.001475
2526.000000	-0.001477
2525.000000	-0.001473
2524.000000	-0.001471
2523.000000	-0.001480
2522.000000	-0.001494
2521.000000	-0.001498
2520.000000	-0.001485
2519.000000	-0.001461
2518.000000	-0.001442
2517.000000	-0.001436
2516.000000	-0.001442
2515.000000	-0.001450
2514.000000	-0.001453
2513.000000	-0.001451
2512.000000	-0.001449
2511.000000	-0.001453
2510.000000	-0.001459
2509.000000	-0.001463
2508.000000	-0.001457
2507.000000	-0.001447
2506.000000	-0.001439
2505.000000	-0.001436
2504.000000	-0.001436
2503.000000	-0.001441
2502.000000	-0.001452
2501.000000	-0.001468
2500.000000	-0.001482
2499.000000	-0.001488
2498.000000	-0.001480
2497.000000	-0.001462
2496.000000	-0.001445
2495.000000	-0.001443
2494.000000	-0.001461
2493.000000	-0.001484
2492.000000	-0.001492
2491.000000	-0.001477
2490.000000	-0.001455
2489.000000	-0.001447
2488.000000	-0.001456
2487.000000	-0.001471
2486.000000	-0.001481
2485.000000	-0.001487
2484.000000	-0.001489
2483.000000	-0.001483
2482.000000	-0.001472
2481.000000	-0.001466
2480.000000	-0.001475
2479.000000	-0.001493
2478.000000	-0.001505
2477.000000	-0.001503
2476.000000	-0.001490
2475.000000	-0.001473
2474.000000	-0.001463
2473.000000	-0.001463
2472.000000	-0.001469
2471.000000	-0.001469
2470.000000	-0.001456
2469.000000	-0.001444
2468.000000	-0.001447
2467.000000	-0.001463
2466.000000	-0.001475
2465.000000	-0.001476
2464.000000	-0.001479
2463.000000	-0.001494
2462.000000	-0.001514
2461.000000	-0.001521
2460.000000	-0.001509
2459.000000	-0.001492
2458.000000	-0.001476
2457.000000	-0.001462
2456.000000	-0.001452
2455.000000	-0.001450
2454.000000	-0.001456
2453.000000	-0.001456
2452.000000	-0.001445
2451.000000	-0.001432
2450.000000	-0.001430
2449.000000	-0.001439
2448.000000	-0.001451
2447.000000	-0.001455
2446.000000	-0.001451
2445.000000	-0.001442
2444.000000	-0.001430
2443.000000	-0.001420
2442.000000	-0.001415
2441.000000	-0.001421
2440.000000	-0.001436
2439.000000	-0.001453
2438.000000	-0.001461
2437.000000	-0.001453
2436.000000	-0.001435
2435.000000	-0.001420
2434.000000	-0.001417
2433.000000	-0.001422
2432.000000	-0.001430
2431.000000	-0.001438
2430.000000	-0.001448
2429.000000	-0.001458
2428.000000	-0.001462
2427.000000	-0.001456
2426.000000	-0.001441
2425.000000	-0.001425
2424.000000	-0.001414
2423.000000	-0.001407
2422.000000	-0.001406
2421.000000	-0.001415
2420.000000	-0.001435
2419.000000	-0.001460
2418.000000	-0.001477
2417.000000	-0.001475
2416.000000	-0.001458
2415.000000	-0.001436
2414.000000	-0.001416
2413.000000	-0.001400
2412.000000	-0.001383
2411.000000	-0.001366
2410.000000	-0.001350
2409.000000	-0.001339
2408.000000	-0.001336
2407.000000	-0.001342
2406.000000	-0.001359
2405.000000	-0.001381
2404.000000	-0.001398
2403.000000	-0.001402
2402.000000	-0.001393
2401.000000	-0.001382
2400.000000	-0.001382
2399.000000	-0.001394
2398.000000	-0.001413
2397.000000	-0.001430
2396.000000	-0.001445
2395.000000	-0.001460
2394.000000	-0.001471
2393.000000	-0.001471
2392.000000	-0.001455
2391.000000	-0.001428
2390.000000	-0.001397
2389.000000	-0.001369
2388.000000	-0.001346
2387.000000	-0.001330
2386.000000	-0.001319
2385.000000	-0.001313
2384.000000	-0.001311
2383.000000	-0.001316
2382.000000	-0.001327
2381.000000	-0.001335
2380.000000	-0.001332
2379.000000	-0.001321
2378.000000	-0.001314
2377.000000	-0.001315
2376.000000	-0.001319
2375.000000	-0.001316
2374.000000	-0.001306
2373.000000	-0.001297
2372.000000	-0.001296
2371.000000	-0.001302
2370.000000	-0.001307
2369.000000	-0.001298
2368.000000	-0.001274
2367.000000	-0.001255
2366.000000	-0.001265
2365.000000	-0.001303
2364.000000	-0.001339
2363.000000	-0.001347
2362.000000	-0.001330
2361.000000	-0.001305
2360.000000	-0.001278
2359.000000	-0.001248
2358.000000	-0.001220
2357.000000	-0.001208
2356.000000	-0.001214
2355.000000	-0.001223
2354.000000	-0.001219
2353.000000	-0.001202
2352.000000	-0.001187
2351.000000	-0.001188
2350.000000	-0.001209
2349.000000	-0.001239
2348.000000	-0.001263
2347.000000	-0.001273
2346.000000	-0.001272
2345.000000	-0.001270
2344.000000	-0.001277
2343.000000	-0.001289
2342.000000	-0.001304
2341.000000	-0.001319
2340.000000	-0.001326
2339.000000	-0.001317
2338.000000	-0.001301
2337.000000	-0.001295
2336.000000	-0.001300
2335.000000	-0.001293
2334.000000	-0.001260
2333.000000	-0.001219
2332.000000	-0.001208
2331.000000	-0.001234
2330.000000	-0.001272
2329.000000	-0.001298
2328.000000	-0.001311
2327.000000	-0.001326
2326.000000	-0.001349
2325.000000	-0.001366
2324.000000	-0.001363
2323.000000	-0.001335
2322.000000	-0.001294
2321.000000	-0.001256
2320.000000	-0.001238
2319.000000	-0.001237
2318.000000	-0.001243
2317.000000	-0.001245
2316.000000	-0.001244
2315.000000	-0.001244
2314.000000	-0.001251
2313.000000	-0.001265
2312.000000	-0.001283
2311.000000	-0.001296
2310.000000	-0.001299
2309.000000	-0.001295
2308.000000	-0.001289
2307.000000	-0.001280
2306.000000	-0.001271
2305.000000	-0.001267
2304.000000	-0.001278
2303.000000	-0.001299
2302.000000	-0.001312
2301.000000	-0.001300
2300.000000	-0.001266
2299.000000	-0.001225
2298.000000	-0.001191
2297.000000	-0.001169
2296.000000	-0.001156
2295.000000	-0.001149
2294.000000	-0.001151
2293.000000	-0.001164
2292.000000	-0.001190
2291.000000	-0.001222
2290.000000	-0.001246
2289.000000	-0.001253
2288.000000	-0.001247
2287.000000	-0.001237
2286.000000	-0.001227
2285.000000	-0.001220
2284.000000	-0.001216
2283.000000	-0.001222
2282.000000	-0.001235
2281.000000	-0.001253
2280.000000	-0.001269
2279.000000	-0.001280
2278.000000	-0.001284
2277.000000	-0.001281
2276.000000	-0.001281
2275.000000	-0.001288
2274.000000	-0.001300
2273.000000	-0.001306
2272.000000	-0.001302
2271.000000	-0.001291
2270.000000	-0.001283
2269.000000	-0.001283
2268.000000	-0.001285
2267.000000	-0.001286
2266.000000	-0.001283
2265.000000	-0.001278
2264.000000	-0.001271
2263.000000	-0.001258
2262.000000	-0.001233
2261.000000	-0.001193
2260.000000	-0.001139
2259.000000	-0.001063
2258.000000	-0.000955
2257.000000	-0.000815
2256.000000	-0.000660
2255.000000	-0.000529
2254.000000	-0.000457
2253.000000	-0.000455
2252.000000	-0.000508
2251.000000	-0.000590
2250.000000	-0.000681
2249.000000	-0.000766
2248.000000	-0.000838
2247.000000	-0.000893
2246.000000	-0.000935
2245.000000	-0.000972
2244.000000	-0.001014
2243.000000	-0.001065
2242.000000	-0.001119
2241.000000	-0.001164
2240.000000	-0.001197
2239.000000	-0.001221
2238.000000	-0.001242
2237.000000	-0.001262
2236.000000	-0.001281
2235.000000	-0.001298
2234.000000	-0.001316
2233.000000	-0.001334
2232.000000	-0.001348
2231.000000	-0.001353
2230.000000	-0.001352
2229.000000	-0.001351
2228.000000	-0.001355
2227.000000	-0.001366
2226.000000	-0.001378
2225.000000	-0.001385
2224.000000	-0.001380
2223.000000	-0.001359
2222.000000	-0.001327
2221.000000	-0.001296
2220.000000	-0.001278
2219.000000	-0.001280
2218.000000	-0.001299
2217.000000	-0.001325
2216.000000	-0.001347
2215.000000	-0.001360
2214.000000	-0.001363
2213.000000	-0.001357
2212.000000	-0.001345
2211.000000	-0.001328
2210.000000	-0.001313
2209.000000	-0.001309
2208.000000	-0.001317
2207.000000	-0.001333
2206.000000	-0.001349
2205.000000	-0.001358
2204.000000	-0.001352
2203.000000	-0.001334
2202.000000	-0.001314
2201.000000	-0.001305
2200.000000	-0.001308
2199.000000	-0.001309
2198.000000	-0.001298
2197.000000	-0.001281
2196.000000	-0.001276
2195.000000	-0.001291
2194.000000	-0.001310
2193.000000	-0.001314
2192.000000	-0.001303
2191.000000	-0.001296
2190.000000	-0.001316
2189.000000	-0.001359
2188.000000	-0.001402
2187.000000	-0.001422
2186.000000	-0.001419
2185.000000	-0.001415
2184.000000	-0.001422
2183.000000	-0.001432
2182.000000	-0.001429
2181.000000	-0.001412
2180.000000	-0.001394
2179.000000	-0.001385
2178.000000	-0.001384
2177.000000	-0.001385
2176.000000	-0.001392
2175.000000	-0.001409
2174.000000	-0.001425
2173.000000	-0.001420
2172.000000	-0.001390
2171.000000	-0.001350
2170.000000	-0.001321
2169.000000	-0.001310
2168.000000	-0.001315
2167.000000	-0.001329
2166.000000	-0.001346
2165.000000	-0.001363
2164.000000	-0.001377
2163.000000	-0.001385
2162.000000	-0.001385
2161.000000	-0.001377
2160.000000	-0.001359
2159.000000	-0.001342
2158.000000	-0.001338
2157.000000	-0.001352
2156.000000	-0.001374
2155.000000	-0.001387
2154.000000	-0.001382
2153.000000	-0.001365
2152.000000	-0.001346
2151.000000	-0.001332
2150.000000	-0.001326
2149.000000	-0.001326
2148.000000	-0.001329
2147.000000	-0.001331
2146.000000	-0.001332
2145.000000	-0.001335
2144.000000	-0.001337
2143.000000	-0.001332
2142.000000	-0.001315
2141.000000	-0.001299
2140.000000	-0.001298
2139.000000	-0.001316
2138.000000	-0.001338
2137.000000	-0.001346
2136.000000	-0.001337
2135.000000	-0.001320
2134.000000	-0.001301
2133.000000	-0.001283
2132.000000	-0.001267
2131.000000	-0.001260
2130.000000	-0.001270
2129.000000	-0.001296
2128.000000	-0.001326
2127.000000	-0.001346
2126.000000	-0.001351
2125.000000	-0.001346
2124.000000	-0.001338
2123.000000	-0.001331
2122.000000	-0.001331
2121.000000	-0.001339
2120.000000	-0.001353
2119.000000	-0.001366
2118.000000	-0.001369
2117.000000	-0.001365
2116.000000	-0.001360
2115.000000	-0.001353
2114.000000	-0.001343
2113.000000	-0.001329
2112.000000	-0.001318
2111.000000	-0.001316
2110.000000	-0.001319
2109.000000	-0.001320
2108.000000	-0.001312
2107.000000	-0.001297
2106.000000	-0.001286
2105.000000	-0.001295
2104.000000	-0.001326
2103.000000	-0.001364
2102.000000	-0.001388
2101.000000	-0.001391
2100.000000	-0.001382
2099.000000	-0.001374
2098.000000	-0.001373
2097.000000	-0.001376
2096.000000	-0.001380
2095.000000	-0.001382
2094.000000	-0.001385
2093.000000	-0.001395
2092.000000	-0.001411
2091.000000	-0.001426
2090.000000	-0.001429
2089.000000	-0.001420
2088.000000	-0.001411
2087.000000	-0.001403
2086.000000	-0.001386
2085.000000	-0.001357
2084.000000	-0.001326
2083.000000	-0.001305
2082.000000	-0.001291
2081.000000	-0.001280
2080.000000	-0.001275
2079.000000	-0.001283
2078.000000	-0.001298
2077.000000	-0.001306
2076.000000	-0.001300
2075.000000	-0.001284
2074.000000	-0.001275
2073.000000	-0.001277
2072.000000	-0.001285
2071.000000	-0.001292
2070.000000	-0.001297
2069.000000	-0.001305
2068.000000	-0.001316
2067.000000	-0.001322
2066.000000	-0.001318
2065.000000	-0.001309
2064.000000	-0.001302
2063.000000	-0.001297
2062.000000	-0.001291
2061.000000	-0.001287
2060.000000	-0.001291
2059.000000	-0.001304
2058.000000	-0.001315
2057.000000	-0.001317
2056.000000	-0.001314
2055.000000	-0.001310
2054.000000	-0.001303
2053.000000	-0.001294
2052.000000	-0.001288
2051.000000	-0.001294
2050.000000	-0.001307
2049.000000	-0.001317
2048.000000	-0.001319
2047.000000	-0.001314
2046.000000	-0.001305
2045.000000	-0.001297
2044.000000	-0.001296
2043.000000	-0.001302
2042.000000	-0.001308
2041.000000	-0.001305
2040.000000	-0.001298
2039.000000	-0.001290
2038.000000	-0.001279
2037.000000	-0.001267
2036.000000	-0.001263
2035.000000	-0.001273
2034.000000	-0.001288
2033.000000	-0.001294
2032.000000	-0.001294
2031.000000	-0.001301
2030.000000	-0.001319
2029.000000	-0.001330
2028.000000	-0.001317
2027.000000	-0.001284
2026.000000	-0.001248
2025.000000	-0.001226
2024.000000	-0.001222
2023.000000	-0.001234
2022.000000	-0.001251
2021.000000	-0.001266
2020.000000	-0.001278
2019.000000	-0.001288
2018.000000	-0.001295
2017.000000	-0.001291
2016.000000	-0.001276
2015.000000	-0.001259
2014.000000	-0.001253
2013.000000	-0.001260
2012.000000	-0.001268
2011.000000	-0.001271
2010.000000	-0.001269
2009.000000	-0.001272
2008.000000	-0.001285
2007.000000	-0.001300
2006.000000	-0.001305
2005.000000	-0.001291
2004.000000	-0.001266
2003.000000	-0.001245
2002.000000	-0.001237
2001.000000	-0.001242
2000.000000	-0.001254
1999.000000	-0.001262
1998.000000	-0.001264
1997.000000	-0.001264
1996.000000	-0.001270
1995.000000	-0.001287
1994.000000	-0.001307
1993.000000	-0.001317
1992.000000	-0.001305
1991.000000	-0.001277
1990.000000	-0.001244
1989.000000	-0.001218
1988.000000	-0.001208
1987.000000	-0.001215
1986.000000	-0.001229
1985.000000	-0.001240
1984.000000	-0.001243
1983.000000	-0.001245
1982.000000	-0.001249
1981.000000	-0.001255
1980.000000	-0.001252
1979.000000	-0.001235
1978.000000	-0.001211
1977.000000	-0.001195
1976.000000	-0.001200
1975.000000	-0.001224
1974.000000	-0.001250
1973.000000	-0.001261
1972.000000	-0.001256
1971.000000	-0.001247
1970.000000	-0.001243
1969.000000	-0.001247
1968.000000	-0.001259
1967.000000	-0.001280
1966.000000	-0.001303
1965.000000	-0.001317
1964.000000	-0.001315
1963.000000	-0.001297
1962.000000	-0.001276
1961.000000	-0.001262
1960.000000	-0.001261
1959.000000	-0.001269
1958.000000	-0.001275
1957.000000	-0.001269
1956.000000	-0.001246
1955.000000	-0.001217
1954.000000	-0.001193
1953.000000	-0.001182
1952.000000	-0.001184
1951.000000	-0.001191
1950.000000	-0.001196
1949.000000	-0.001197
1948.000000	-0.001200
1947.000000	-0.001202
1946.000000	-0.001199
1945.000000	-0.001191
1944.000000	-0.001188
1943.000000	-0.001199
1942.000000	-0.001223
1941.000000	-0.001243
1940.000000	-0.001250
1939.000000	-0.001247
1938.000000	-0.001240
1937.000000	-0.001235
1936.000000	-0.001231
1935.000000	-0.001232
1934.000000	-0.001236
1933.000000	-0.001243
1932.000000	-0.001251
1931.000000	-0.001256
1930.000000	-0.001255
1929.000000	-0.001242
1928.000000	-0.001224
1927.000000	-0.001209
1926.000000	-0.001203
1925.000000	-0.001204
1924.000000	-0.001207
1923.000000	-0.001209
1922.000000	-0.001208
1921.000000	-0.001206
1920.000000	-0.001203
1919.000000	-0.001202
1918.000000	-0.001199
1917.000000	-0.001191
1916.000000	-0.001182
1915.000000	-0.001181
1914.000000	-0.001188
1913.000000	-0.001192
1912.000000	-0.001186
1911.000000	-0.001174
1910.000000	-0.001167
1909.000000	-0.001164
1908.000000	-0.001160
1907.000000	-0.001157
1906.000000	-0.001162
1905.000000	-0.001172
1904.000000	-0.001177
1903.000000	-0.001171
1902.000000	-0.001164
1901.000000	-0.001170
1900.000000	-0.001187
1899.000000	-0.001206
1898.000000	-0.001216
1897.000000	-0.001218
1896.000000	-0.001213
1895.000000	-0.001204
1894.000000	-0.001197
1893.000000	-0.001202
1892.000000	-0.001220
1891.000000	-0.001239
1890.000000	-0.001245
1889.000000	-0.001234
1888.000000	-0.001218
1887.000000	-0.001204
1886.000000	-0.001194
1885.000000	-0.001186
1884.000000	-0.001179
1883.000000	-0.001174
1882.000000	-0.001169
1881.000000	-0.001167
1880.000000	-0.001171
1879.000000	-0.001178
1878.000000	-0.001184
1877.000000	-0.001184
1876.000000	-0.001182
1875.000000	-0.001181
1874.000000	-0.001182
1873.000000	-0.001184
1872.000000	-0.001185
1871.000000	-0.001180
1870.000000	-0.001166
1869.000000	-0.001148
1868.000000	-0.001136
1867.000000	-0.001137
1866.000000	-0.001145
1865.000000	-0.001152
1864.000000	-0.001155
1863.000000	-0.001156
1862.000000	-0.001154
1861.000000	-0.001149
1860.000000	-0.001148
1859.000000	-0.001161
1858.000000	-0.001184
1857.000000	-0.001204
1856.000000	-0.001211
1855.000000	-0.001208
1854.000000	-0.001203
1853.000000	-0.001195
1852.000000	-0.001182
1851.000000	-0.001166
1850.000000	-0.001150
1849.000000	-0.001141
1848.000000	-0.001144
1847.000000	-0.001157
1846.000000	-0.001173
1845.000000	-0.001183
1844.000000	-0.001181
1843.000000	-0.001173
1842.000000	-0.001162
1841.000000	-0.001147
1840.000000	-0.001132
1839.000000	-0.001125
1838.000000	-0.001130
1837.000000	-0.001141
1836.000000	-0.001143
1835.000000	-0.001133
1834.000000	-0.001117
1833.000000	-0.001100
1832.000000	-0.001090
1831.000000	-0.001092
1830.000000	-0.001108
1829.000000	-0.001129
1828.000000	-0.001140
1827.000000	-0.001133
1826.000000	-0.001114
1825.000000	-0.001095
1824.000000	-0.001086
1823.000000	-0.001088
1822.000000	-0.001098
1821.000000	-0.001107
1820.000000	-0.001109
1819.000000	-0.001104
1818.000000	-0.001101
1817.000000	-0.001107
1816.000000	-0.001123
1815.000000	-0.001141
1814.000000	-0.001152
1813.000000	-0.001148
1812.000000	-0.001129
1811.000000	-0.001109
1810.000000	-0.001101
1809.000000	-0.001109
1808.000000	-0.001117
1807.000000	-0.001114
1806.000000	-0.001103
1805.000000	-0.001099
1804.000000	-0.001108
1803.000000	-0.001122
1802.000000	-0.001132
1801.000000	-0.001136
1800.000000	-0.001139
1799.000000	-0.001141
1798.000000	-0.001132
1797.000000	-0.001112
1796.000000	-0.001093
1795.000000	-0.001090
1794.000000	-0.001104
1793.000000	-0.001123
1792.000000	-0.001138
1791.000000	-0.001149
1790.000000	-0.001153
1789.000000	-0.001146
1788.000000	-0.001132
1787.000000	-0.001121
1786.000000	-0.001121
1785.000000	-0.001132
1784.000000	-0.001149
1783.000000	-0.001165
1782.000000	-0.001170
1781.000000	-0.001157
1780.000000	-0.001131
1779.000000	-0.001113
1778.000000	-0.001122
1777.000000	-0.001160
1776.000000	-0.001203
1775.000000	-0.001229
1774.000000	-0.001227
1773.000000	-0.001206
1772.000000	-0.001184
1771.000000	-0.001174
1770.000000	-0.001174
1769.000000	-0.001174
1768.000000	-0.001170
1767.000000	-0.001166
1766.000000	-0.001165
1765.000000	-0.001162
1764.000000	-0.001152
1763.000000	-0.001135
1762.000000	-0.001126
1761.000000	-0.001130
1760.000000	-0.001143
1759.000000	-0.001156
1758.000000	-0.001167
1757.000000	-0.001178
1756.000000	-0.001183
1755.000000	-0.001176
1754.000000	-0.001160
1753.000000	-0.001143
1752.000000	-0.001129
1751.000000	-0.001119
1750.000000	-0.001117
1749.000000	-0.001132
1748.000000	-0.001162
1747.000000	-0.001193
1746.000000	-0.001209
1745.000000	-0.001207
1744.000000	-0.001202
1743.000000	-0.001204
1742.000000	-0.001210
1741.000000	-0.001211
1740.000000	-0.001206
1739.000000	-0.001198
1738.000000	-0.001189
1737.000000	-0.001181
1736.000000	-0.001179
1735.000000	-0.001189
1734.000000	-0.001205
1733.000000	-0.001217
1732.000000	-0.001219
1731.000000	-0.001223
1730.000000	-0.001239
1729.000000	-0.001260
1728.000000	-0.001275
1727.000000	-0.001276
1726.000000	-0.001259
1725.000000	-0.001225
1724.000000	-0.001182
1723.000000	-0.001147
1722.000000	-0.001133
1721.000000	-0.001140
1720.000000	-0.001160
1719.000000	-0.001184
1718.000000	-0.001210
1717.000000	-0.001230
1716.000000	-0.001230
1715.000000	-0.001210
1714.000000	-0.001177
1713.000000	-0.001142
1712.000000	-0.001115
1711.000000	-0.001101
1710.000000	-0.001100
1709.000000	-0.001105
1708.000000	-0.001113
1707.000000	-0.001123
1706.000000	-0.001139
1705.000000	-0.001155
1704.000000	-0.001166
1703.000000	-0.001167
1702.000000	-0.001158
1701.000000	-0.001133
1700.000000	-0.001108
1699.000000	-0.001096
1698.000000	-0.001095
1697.000000	-0.001101
1696.000000	-0.001116
1695.000000	-0.001132
1694.000000	-0.001143
1693.000000	-0.001141
1692.000000	-0.001127
1691.000000	-0.001110
1690.000000	-0.001097
1689.000000	-0.001094
1688.000000	-0.001100
1687.000000	-0.001114
1686.000000	-0.001123
1685.000000	-0.001117
1684.000000	-0.001102
1683.000000	-0.001088
1682.000000	-0.001086
1681.000000	-0.001097
1680.000000	-0.001112
1679.000000	-0.001120
1678.000000	-0.001115
1677.000000	-0.001101
1676.000000	-0.001081
1675.000000	-0.001057
1674.000000	-0.001036
1673.000000	-0.001026
1672.000000	-0.001034
1671.000000	-0.001057
1670.000000	-0.001082
1669.000000	-0.001100
1668.000000	-0.001115
1667.000000	-0.001133
1666.000000	-0.001151
1665.000000	-0.001167
1664.000000	-0.001178
1663.000000	-0.001177
1662.000000	-0.001156
1661.000000	-0.001116
1660.000000	-0.001076
1659.000000	-0.001058
1658.000000	-0.001065
1657.000000	-0.001082
1656.000000	-0.001098
1655.000000	-0.001106
1654.000000	-0.001105
1653.000000	-0.001104
1652.000000	-0.001100
1651.000000	-0.001095
1650.000000	-0.001088
1649.000000	-0.001081
1648.000000	-0.001072
1647.000000	-0.001062
1646.000000	-0.001058
1645.000000	-0.001064
1644.000000	-0.001076
1643.000000	-0.001084
1642.000000	-0.001089
1641.000000	-0.001095
1640.000000	-0.001107
1639.000000	-0.001126
1638.000000	-0.001143
1637.000000	-0.001148
1636.000000	-0.001142
1635.000000	-0.001135
1634.000000	-0.001133
1633.000000	-0.001131
1632.000000	-0.001123
1631.000000	-0.001113
1630.000000	-0.001105
1629.000000	-0.001098
1628.000000	-0.001088
1627.000000	-0.001078
1626.000000	-0.001080
1625.000000	-0.001095
1624.000000	-0.001117
1623.000000	-0.001134
1622.000000	-0.001143
1621.000000	-0.001151
1620.000000	-0.001167
1619.000000	-0.001186
1618.000000	-0.001197
1617.000000	-0.001201
1616.000000	-0.001205
1615.000000	-0.001211
1614.000000	-0.001210
1613.000000	-0.001199
1612.000000	-0.001187
1611.000000	-0.001181
1610.000000	-0.001176
1609.000000	-0.001163
1608.000000	-0.001143
1607.000000	-0.001130
1606.000000	-0.001132
1605.000000	-0.001137
1604.000000	-0.001137
1603.000000	-0.001133
1602.000000	-0.001136
1601.000000	-0.001149
1600.000000	-0.001165
1599.000000	-0.001167
1598.000000	-0.001144
1597.000000	-0.001099
1596.000000	-0.001051
1595.000000	-0.001019
1594.000000	-0.001005
1593.000000	-0.001003
1592.000000	-0.001010
1591.000000	-0.001034
1590.000000	-0.001073
1589.000000	-0.001109
1588.000000	-0.001124
1587.000000	-0.001121
1586.000000	-0.001116
1585.000000	-0.001120
1584.000000	-0.001131
1583.000000	-0.001137
1582.000000	-0.001134
1581.000000	-0.001120
1580.000000	-0.001099
1579.000000	-0.001074
1578.000000	-0.001045
1577.000000	-0.001017
1576.000000	-0.001003
1575.000000	-0.001006
1574.000000	-0.001014
1573.000000	-0.001019
1572.000000	-0.001021
1571.000000	-0.001027
1570.000000	-0.001039
1569.000000	-0.001048
1568.000000	-0.001051
1567.000000	-0.001053
1566.000000	-0.001057
1565.000000	-0.001057
1564.000000	-0.001045
1563.000000	-0.001030
1562.000000	-0.001023
1561.000000	-0.001016
1560.000000	-0.000984
1559.000000	-0.000946
1558.000000	-0.000923
1557.000000	-0.000913
1556.000000	-0.000914
1555.000000	-0.000924
1554.000000	-0.000949
1553.000000	-0.000977
1552.000000	-0.000991
1551.000000	-0.000984
1550.000000	-0.000969
1549.000000	-0.000961
1548.000000	-0.000961
1547.000000	-0.000961
1546.000000	-0.000949
1545.000000	-0.000915
1544.000000	-0.000856
1543.000000	-0.000785
1542.000000	-0.000727
1541.000000	-0.000704
1540.000000	-0.000723
1539.000000	-0.000756
1538.000000	-0.000779
1537.000000	-0.000782
1536.000000	-0.000771
1535.000000	-0.000760
1534.000000	-0.000758
1533.000000	-0.000764
1532.000000	-0.000760
1531.000000	-0.000735
1530.000000	-0.000692
1529.000000	-0.000649
1528.000000	-0.000625
1527.000000	-0.000626
1526.000000	-0.000651
1525.000000	-0.000686
1524.000000	-0.000721
1523.000000	-0.000749
1522.000000	-0.000766
1521.000000	-0.000767
1520.000000	-0.000758
1519.000000	-0.000751
1518.000000	-0.000747
1517.000000	-0.000734
1516.000000	-0.000699
1515.000000	-0.000655
1514.000000	-0.000635
1513.000000	-0.000655
1512.000000	-0.000697
1511.000000	-0.000732
1510.000000	-0.000749
1509.000000	-0.000753
1508.000000	-0.000752
1507.000000	-0.000751
1506.000000	-0.000747
1505.000000	-0.000739
1504.000000	-0.000728
1503.000000	-0.000704
1502.000000	-0.000669
1501.000000	-0.000626
1500.000000	-0.000584
1499.000000	-0.000547
1498.000000	-0.000514
1497.000000	-0.000483
1496.000000	-0.000459
1495.000000	-0.000447
1494.000000	-0.000440
1493.000000	-0.000430
1492.000000	-0.000412
1491.000000	-0.000399
1490.000000	-0.000398
1489.000000	-0.000402
1488.000000	-0.000394
1487.000000	-0.000365
1486.000000	-0.000320
1485.000000	-0.000270
1484.000000	-0.000226
1483.000000	-0.000192
1482.000000	-0.000168
1481.000000	-0.000150
1480.000000	-0.000139
1479.000000	-0.000142
1478.000000	-0.000157
1477.000000	-0.000173
1476.000000	-0.000175
1475.000000	-0.000166
1474.000000	-0.000160
1473.000000	-0.000161
1472.000000	-0.000157
1471.000000	-0.000139
1470.000000	-0.000117
1469.000000	-0.000102
1468.000000	-0.000092
1467.000000	-0.000060
1466.000000	0.000017
1465.000000	0.000122
1464.000000	0.000195
1463.000000	0.000178
1462.000000	0.000081
1461.000000	-0.000035
1460.000000	-0.000109
1459.000000	-0.000127
1458.000000	-0.000115
1457.000000	-0.000107
1456.000000	-0.000103
1455.000000	-0.000091
1454.000000	-0.000073
1453.000000	-0.000053
1452.000000	-0.000022
1451.000000	0.000019
1450.000000	0.000052
1449.000000	0.000053
1448.000000	0.000031
1447.000000	0.000016
1446.000000	0.000018
1445.000000	0.000023
1444.000000	0.000015
1443.000000	-0.000003
1442.000000	-0.000017
1441.000000	-0.000024
1440.000000	-0.000027
1439.000000	-0.000029
1438.000000	-0.000023
1437.000000	-0.000003
1436.000000	0.000019
1435.000000	0.000022
1434.000000	-0.000009
1433.000000	-0.000067
1432.000000	-0.000127
1431.000000	-0.000167
1430.000000	-0.000182
1429.000000	-0.000184
1428.000000	-0.000180
1427.000000	-0.000167
1426.000000	-0.000140
1425.000000	-0.000096
1424.000000	-0.000036
1423.000000	0.000025
1422.000000	0.000055
1421.000000	0.000028
1420.000000	-0.000053
1419.000000	-0.000146
1418.000000	-0.000211
1417.000000	-0.000241
1416.000000	-0.000251
1415.000000	-0.000254
1414.000000	-0.000252
1413.000000	-0.000254
1412.000000	-0.000261
1411.000000	-0.000264
1410.000000	-0.000252
1409.000000	-0.000231
1408.000000	-0.000226
1407.000000	-0.000255
1406.000000	-0.000307
1405.000000	-0.000355
1404.000000	-0.000370
1403.000000	-0.000352
1402.000000	-0.000324
1401.000000	-0.000309
1400.000000	-0.000316
1399.000000	-0.000329
1398.000000	-0.000331
1397.000000	-0.000320
1396.000000	-0.000308
1395.000000	-0.000312
1394.000000	-0.000339
1393.000000	-0.000380
1392.000000	-0.000415
1391.000000	-0.000425
1390.000000	-0.000408
1389.000000	-0.000378
1388.000000	-0.000348
1387.000000	-0.000324
1386.000000	-0.000306
1385.000000	-0.000294
1384.000000	-0.000288
1383.000000	-0.000283
1382.000000	-0.000270
1381.000000	-0.000248
1380.000000	-0.000217
1379.000000	-0.000178
1378.000000	-0.000136
1377.000000	-0.000111
1376.000000	-0.000127
1375.000000	-0.000185
1374.000000	-0.000258
1373.000000	-0.000316
1372.000000	-0.000354
1371.000000	-0.000383
1370.000000	-0.000414
1369.000000	-0.000450
1368.000000	-0.000489
1367.000000	-0.000524
1366.000000	-0.000546
1365.000000	-0.000555
1364.000000	-0.000568
1363.000000	-0.000601
1362.000000	-0.000647
1361.000000	-0.000685
1360.000000	-0.000699
1359.000000	-0.000692
1358.000000	-0.000674
1357.000000	-0.000656
1356.000000	-0.000649
1355.000000	-0.000660
1354.000000	-0.000684
1353.000000	-0.000702
1352.000000	-0.000699
1351.000000	-0.000672
1350.000000	-0.000636
1349.000000	-0.000605
1348.000000	-0.000595
1347.000000	-0.000612
1346.000000	-0.000644
1345.000000	-0.000668
1344.000000	-0.000670
1343.000000	-0.000657
1342.000000	-0.000642
1341.000000	-0.000629
1340.000000	-0.000611
1339.000000	-0.000584
1338.000000	-0.000559
1337.000000	-0.000550
1336.000000	-0.000559
1335.000000	-0.000578
1334.000000	-0.000591
1333.000000	-0.000591
1332.000000	-0.000580
1331.000000	-0.000571
1330.000000	-0.000570
1329.000000	-0.000573
1328.000000	-0.000571
1327.000000	-0.000561
1326.000000	-0.000548
1325.000000	-0.000537
1324.000000	-0.000529
1323.000000	-0.000526
1322.000000	-0.000529
1321.000000	-0.000532
1320.000000	-0.000530
1319.000000	-0.000530
1318.000000	-0.000535
1317.000000	-0.000543
1316.000000	-0.000542
1315.000000	-0.000530
1314.000000	-0.000518
1313.000000	-0.000514
1312.000000	-0.000519
1311.000000	-0.000529
1310.000000	-0.000542
1309.000000	-0.000559
1308.000000	-0.000573
1307.000000	-0.000580
1306.000000	-0.000581
1305.000000	-0.000581
1304.000000	-0.000583
1303.000000	-0.000591
1302.000000	-0.000608
1301.000000	-0.000631
1300.000000	-0.000649
1299.000000	-0.000658
1298.000000	-0.000665
1297.000000	-0.000680
1296.000000	-0.000704
1295.000000	-0.000724
1294.000000	-0.000728
1293.000000	-0.000718
1292.000000	-0.000709
1291.000000	-0.000707
1290.000000	-0.000708
1289.000000	-0.000703
1288.000000	-0.000695
1287.000000	-0.000696
1286.000000	-0.000710
1285.000000	-0.000727
1284.000000	-0.000728
1283.000000	-0.000707
1282.000000	-0.000675
1281.000000	-0.000654
1280.000000	-0.000657
1279.000000	-0.000683
1278.000000	-0.000719
1277.000000	-0.000747
1276.000000	-0.000762
1275.000000	-0.000773
1274.000000	-0.000788
1273.000000	-0.000805
1272.000000	-0.000815
1271.000000	-0.000819
1270.000000	-0.000817
1269.000000	-0.000799
1268.000000	-0.000757
1267.000000	-0.000705
1266.000000	-0.000675
1265.000000	-0.000684
1264.000000	-0.000716
1263.000000	-0.000745
1262.000000	-0.000763
1261.000000	-0.000779
1260.000000	-0.000793
1259.000000	-0.000798
1258.000000	-0.000792
1257.000000	-0.000781
1256.000000	-0.000771
1255.000000	-0.000767
1254.000000	-0.000766
1253.000000	-0.000763
1252.000000	-0.000757
1251.000000	-0.000747
1250.000000	-0.000738
1249.000000	-0.000732
1248.000000	-0.000730
1247.000000	-0.000732
1246.000000	-0.000739
1245.000000	-0.000749
1244.000000	-0.000759
1243.000000	-0.000771
1242.000000	-0.000787
1241.000000	-0.000804
1240.000000	-0.000815
1239.000000	-0.000815
1238.000000	-0.000807
1237.000000	-0.000792
1236.000000	-0.000769
1235.000000	-0.000741
1234.000000	-0.000718
1233.000000	-0.000708
1232.000000	-0.000704
1231.000000	-0.000698
1230.000000	-0.000690
1229.000000	-0.000675
1228.000000	-0.000653
1227.000000	-0.000630
1226.000000	-0.000621
1225.000000	-0.000632
1224.000000	-0.000648
1223.000000	-0.000649
1222.000000	-0.000636
1221.000000	-0.000627
1220.000000	-0.000630
1219.000000	-0.000643
1218.000000	-0.000658
1217.000000	-0.000669
1216.000000	-0.000672
1215.000000	-0.000664
1214.000000	-0.000651
1213.000000	-0.000641
1212.000000	-0.000637
1211.000000	-0.000635
1210.000000	-0.000636
1209.000000	-0.000645
1208.000000	-0.000663
1207.000000	-0.000683
1206.000000	-0.000695
1205.000000	-0.000695
1204.000000	-0.000686
1203.000000	-0.000683
1202.000000	-0.000701
1201.000000	-0.000736
1200.000000	-0.000761
1199.000000	-0.000750
1198.000000	-0.000709
1197.000000	-0.000665
1196.000000	-0.000643
1195.000000	-0.000648
1194.000000	-0.000680
1193.000000	-0.000726
1192.000000	-0.000760
1191.000000	-0.000755
1190.000000	-0.000714
1189.000000	-0.000666
1188.000000	-0.000637
1187.000000	-0.000631
1186.000000	-0.000638
1185.000000	-0.000647
1184.000000	-0.000651
1183.000000	-0.000646
1182.000000	-0.000642
1181.000000	-0.000655
1180.000000	-0.000684
1179.000000	-0.000718
1178.000000	-0.000746
1177.000000	-0.000768
1176.000000	-0.000776
1175.000000	-0.000763
1174.000000	-0.000731
1173.000000	-0.000694
1172.000000	-0.000669
1171.000000	-0.000661
1170.000000	-0.000675
1169.000000	-0.000718
1168.000000	-0.000777
1167.000000	-0.000824
1166.000000	-0.000838
1165.000000	-0.000823
1164.000000	-0.000788
1163.000000	-0.000735
1162.000000	-0.000670
1161.000000	-0.000618
1160.000000	-0.000598
1159.000000	-0.000607
1158.000000	-0.000626
1157.000000	-0.000646
1156.000000	-0.000669
1155.000000	-0.000685
1154.000000	-0.000679
1153.000000	-0.000649
1152.000000	-0.000610
1151.000000	-0.000582
1150.000000	-0.000579
1149.000000	-0.000599
1148.000000	-0.000629
1147.000000	-0.000643
1146.000000	-0.000628
1145.000000	-0.000593
1144.000000	-0.000563
1143.000000	-0.000552
1142.000000	-0.000550
1141.000000	-0.000547
1140.000000	-0.000547
1139.000000	-0.000557
1138.000000	-0.000576
1137.000000	-0.000598
1136.000000	-0.000620
1135.000000	-0.000641
1134.000000	-0.000660
1133.000000	-0.000666
1132.000000	-0.000654
1131.000000	-0.000628
1130.000000	-0.000603
1129.000000	-0.000589
1128.000000	-0.000583
1127.000000	-0.000580
1126.000000	-0.000578
1125.000000	-0.000584
1124.000000	-0.000604
1123.000000	-0.000641
1122.000000	-0.000687
1121.000000	-0.000726
1120.000000	-0.000744
1119.000000	-0.000742
1118.000000	-0.000735
1117.000000	-0.000734
1116.000000	-0.000730
1115.000000	-0.000711
1114.000000	-0.000685
1113.000000	-0.000677
1112.000000	-0.000692
1111.000000	-0.000705
1110.000000	-0.000689
1109.000000	-0.000650
1108.000000	-0.000619
1107.000000	-0.000611
1106.000000	-0.000618
1105.000000	-0.000619
1104.000000	-0.000606
1103.000000	-0.000588
1102.000000	-0.000578
1101.000000	-0.000587
1100.000000	-0.000610
1099.000000	-0.000632
1098.000000	-0.000645
1097.000000	-0.000648
1096.000000	-0.000642
1095.000000	-0.000617
1094.000000	-0.000571
1093.000000	-0.000518
1092.000000	-0.000482
1091.000000	-0.000470
1090.000000	-0.000466
1089.000000	-0.000462
1088.000000	-0.000460
1087.000000	-0.000470
1086.000000	-0.000489
1085.000000	-0.000500
1084.000000	-0.000488
1083.000000	-0.000457
1082.000000	-0.000432
1081.000000	-0.000438
1080.000000	-0.000469
1079.000000	-0.000496
1078.000000	-0.000494
1077.000000	-0.000470
1076.000000	-0.000452
1075.000000	-0.000451
1074.000000	-0.000450
1073.000000	-0.000434
1072.000000	-0.000409
1071.000000	-0.000398
1070.000000	-0.000406
1069.000000	-0.000417
1068.000000	-0.000417
1067.000000	-0.000409
1066.000000	-0.000406
1065.000000	-0.000416
1064.000000	-0.000429
1063.000000	-0.000430
1062.000000	-0.000412
1061.000000	-0.000381
1060.000000	-0.000349
1059.000000	-0.000329
1058.000000	-0.000322
1057.000000	-0.000316
1056.000000	-0.000300
1055.000000	-0.000273
1054.000000	-0.000248
1053.000000	-0.000240
1052.000000	-0.000249
1051.000000	-0.000258
1050.000000	-0.000256
1049.000000	-0.000246
1048.000000	-0.000242
1047.000000	-0.000246
1046.000000	-0.000241
1045.000000	-0.000208
1044.000000	-0.000148
1043.000000	-0.000082
1042.000000	-0.000042
1041.000000	-0.000035
1040.000000	-0.000043
1039.000000	-0.000049
1038.000000	-0.000065
1037.000000	-0.000111
1036.000000	-0.000185
1035.000000	-0.000254
1034.000000	-0.000286
1033.000000	-0.000279
1032.000000	-0.000245
1031.000000	-0.000193
1030.000000	-0.000136
1029.000000	-0.000100
1028.000000	-0.000109
1027.000000	-0.000158
1026.000000	-0.000212
1025.000000	-0.000239
1024.000000	-0.000239
1023.000000	-0.000228
1022.000000	-0.000223
1021.000000	-0.000234
1020.000000	-0.000261
1019.000000	-0.000300
1018.000000	-0.000338
1017.000000	-0.000359
1016.000000	-0.000356
1015.000000	-0.000334
1014.000000	-0.000303
1013.000000	-0.000277
1012.000000	-0.000264
1011.000000	-0.000264
1010.000000	-0.000271
1009.000000	-0.000285
1008.000000	-0.000308
1007.000000	-0.000331
1006.000000	-0.000335
1005.000000	-0.000311
1004.000000	-0.000270
1003.000000	-0.000244
1002.000000	-0.000254
1001.000000	-0.000292
1000.000000	-0.000328
999.000000	-0.000338
998.000000	-0.000326
997.000000	-0.000307
996.000000	-0.000292
995.000000	-0.000275
994.000000	-0.000255
993.000000	-0.000246
992.000000	-0.000260
991.000000	-0.000295
990.000000	-0.000337
989.000000	-0.000372
988.000000	-0.000395
987.000000	-0.000402
986.000000	-0.000391
985.000000	-0.000372
984.000000	-0.000354
983.000000	-0.000338
982.000000	-0.000319
981.000000	-0.000302
980.000000	-0.000296
979.000000	-0.000306
978.000000	-0.000323
977.000000	-0.000334
976.000000	-0.000330
975.000000	-0.000306
974.000000	-0.000270
973.000000	-0.000242
972.000000	-0.000241
971.000000	-0.000268
970.000000	-0.000305
969.000000	-0.000333
968.000000	-0.000341
967.000000	-0.000335
966.000000	-0.000332
965.000000	-0.000355
964.000000	-0.000398
963.000000	-0.000423
962.000000	-0.000397
961.000000	-0.000337
960.000000	-0.000299
959.000000	-0.000315
958.000000	-0.000357
957.000000	-0.000374
956.000000	-0.000351
955.000000	-0.000310
954.000000	-0.000281
953.000000	-0.000278
952.000000	-0.000303
951.000000	-0.000350
950.000000	-0.000404
949.000000	-0.000445
948.000000	-0.000455
947.000000	-0.000431
946.000000	-0.000388
945.000000	-0.000355
944.000000	-0.000360
943.000000	-0.000394
942.000000	-0.000422
941.000000	-0.000415
940.000000	-0.000377
939.000000	-0.000330
938.000000	-0.000288
937.000000	-0.000254
936.000000	-0.000234
935.000000	-0.000234
934.000000	-0.000242
933.000000	-0.000248
932.000000	-0.000257
931.000000	-0.000280
930.000000	-0.000305
929.000000	-0.000298
928.000000	-0.000247
927.000000	-0.000179
926.000000	-0.000140
925.000000	-0.000147
924.000000	-0.000180
923.000000	-0.000204
922.000000	-0.000197
921.000000	-0.000159
920.000000	-0.000111
919.000000	-0.000077
918.000000	-0.000075
917.000000	-0.000105
916.000000	-0.000159
915.000000	-0.000227
914.000000	-0.000284
913.000000	-0.000301
912.000000	-0.000267
911.000000	-0.000200
910.000000	-0.000136
909.000000	-0.000097
908.000000	-0.000085
907.000000	-0.000097
906.000000	-0.000129
905.000000	-0.000177
904.000000	-0.000229
903.000000	-0.000265
902.000000	-0.000274
901.000000	-0.000259
900.000000	-0.000234
899.000000	-0.000218
898.000000	-0.000218
897.000000	-0.000226
896.000000	-0.000217
895.000000	-0.000181
894.000000	-0.000135
893.000000	-0.000110
892.000000	-0.000121
891.000000	-0.000150
890.000000	-0.000169
889.000000	-0.000173
888.000000	-0.000179
887.000000	-0.000202
886.000000	-0.000236
885.000000	-0.000274
884.000000	-0.000313
883.000000	-0.000356
882.000000	-0.000388
881.000000	-0.000389
880.000000	-0.000362
879.000000	-0.000335
878.000000	-0.000330
877.000000	-0.000340
876.000000	-0.000336
875.000000	-0.000312
874.000000	-0.000288
873.000000	-0.000289
872.000000	-0.000306
871.000000	-0.000309
870.000000	-0.000287
869.000000	-0.000265
868.000000	-0.000262
867.000000	-0.000258
866.000000	-0.000222
865.000000	-0.000167
864.000000	-0.000149
863.000000	-0.000196
862.000000	-0.000264
861.000000	-0.000293
860.000000	-0.000283
859.000000	-0.000287
858.000000	-0.000333
857.000000	-0.000394
856.000000	-0.000427
855.000000	-0.000426
854.000000	-0.000413
853.000000	-0.000392
852.000000	-0.000351
851.000000	-0.000288
850.000000	-0.000229
849.000000	-0.000204
848.000000	-0.000221
847.000000	-0.000256
846.000000	-0.000272
845.000000	-0.000241
844.000000	-0.000171
843.000000	-0.000093
842.000000	-0.000037
841.000000	-0.000008
840.000000	-0.000003
839.000000	-0.000019
838.000000	-0.000061
837.000000	-0.000114
836.000000	-0.000147
835.000000	-0.000144
834.000000	-0.000122
833.000000	-0.000107
832.000000	-0.000105
831.000000	-0.000101
830.000000	-0.000092
829.000000	-0.000092
828.000000	-0.000109
827.000000	-0.000122
826.000000	-0.000102
825.000000	-0.000062
824.000000	-0.000048
823.000000	-0.000096
822.000000	-0.000193
821.000000	-0.000297
820.000000	-0.000380
819.000000	-0.000431
818.000000	-0.000441
817.000000	-0.000399
816.000000	-0.000311
815.000000	-0.000203
814.000000	-0.000112
813.000000	-0.000066
812.000000	-0.000066
811.000000	-0.000085
810.000000	-0.000086
809.000000	-0.000068
808.000000	-0.000067
807.000000	-0.000116
806.000000	-0.000197
805.000000	-0.000265
804.000000	-0.000293
803.000000	-0.000289
802.000000	-0.000268
801.000000	-0.000233
800.000000	-0.000181
799.000000	-0.000120
798.000000	-0.000063
797.000000	-0.000018
796.000000	0.000004
795.000000	0.000001
794.000000	-0.000018
793.000000	-0.000050
792.000000	-0.000099
791.000000	-0.000153
790.000000	-0.000175
789.000000	-0.000148
788.000000	-0.000131
787.000000	-0.000201
786.000000	-0.000335
785.000000	-0.000406
784.000000	-0.000326
783.000000	-0.000152
782.000000	-0.000016
781.000000	0.000020
780.000000	-0.000006
779.000000	-0.000037
778.000000	-0.000058
777.000000	-0.000066
776.000000	-0.000053
775.000000	-0.000024
774.000000	-0.000001
773.000000	-0.000001
772.000000	-0.000019
771.000000	-0.000053
770.000000	-0.000104
769.000000	-0.000154
768.000000	-0.000163
767.000000	-0.000111
766.000000	-0.000023
765.000000	0.000054
764.000000	0.000088
763.000000	0.000076
762.000000	0.000035
761.000000	0.000003
760.000000	0.000010
759.000000	0.000042
758.000000	0.000048
757.000000	-0.000008
756.000000	-0.000110
755.000000	-0.000197
754.000000	-0.000222
753.000000	-0.000168
752.000000	-0.000056
751.000000	0.000065
750.000000	0.000140
749.000000	0.000141
748.000000	0.000089
747.000000	0.000037
746.000000	0.000020
745.000000	0.000036
744.000000	0.000062
743.000000	0.000086
742.000000	0.000121
741.000000	0.000183
740.000000	0.000263
739.000000	0.000315
738.000000	0.000298
737.000000	0.000220
736.000000	0.000137
735.000000	0.000100
734.000000	0.000120
733.000000	0.000169
732.000000	0.000206
731.000000	0.000207
730.000000	0.000169
729.000000	0.000108
728.000000	0.000043
727.000000	-0.000018
726.000000	-0.000069
725.000000	-0.000085
724.000000	-0.000043
723.000000	0.000038
722.000000	0.000101
721.000000	0.000109
720.000000	0.000087
719.000000	0.000092
718.000000	0.000145
717.000000	0.000208
716.000000	0.000223
715.000000	0.000161
714.000000	0.000042
713.000000	-0.000077
712.000000	-0.000152
711.000000	-0.000168
710.000000	-0.000140
709.000000	-0.000087
708.000000	-0.000022
707.000000	0.000028
706.000000	0.000036
705.000000	-0.000007
704.000000	-0.000071
703.000000	-0.000112
702.000000	-0.000109
701.000000	-0.000063
700.000000	0.000010
