# Supplementary material for: Real-time monitoring of the reversible capture and release of CO2 on anthraquinone and riboflavin-modified graphitic electrodes using ATR-SEIRAS
Source: Chem Sci. 2025 Nov 4;16(48):23189–202. doi: 10.1039/d5sc05427c (PMC12584010; doi:10.1039/d5sc05427c)
Supplement: SC-016-D5SC05427C-s001 [file SC-016-D5SC05427C-s001.zip › Data Folders/Main Figures/Figure3/3b/002.ASC]

PE IR       SUBTECH     SPECTRUM    ASCII       PEDS        4.00        
   -1
002.ASC
25/02/11
15:07:41.00
25/02/11
15:07:41.00
Administrator

700.000000
#HDR
-1
-1
#GR
Wavenumber
A
1.0
0.0
4000.000000
-1.000000
3301
8
0.000230
-0.002268
#DATA
4000.000000	-0.002144
3999.000000	-0.002161
3998.000000	-0.002191
3997.000000	-0.002226
3996.000000	-0.002254
3995.000000	-0.002263
3994.000000	-0.002244
3993.000000	-0.002197
3992.000000	-0.002140
3991.000000	-0.002096
3990.000000	-0.002086
3989.000000	-0.002105
3988.000000	-0.002134
3987.000000	-0.002152
3986.000000	-0.002154
3985.000000	-0.002152
3984.000000	-0.002156
3983.000000	-0.002167
3982.000000	-0.002171
3981.000000	-0.002162
3980.000000	-0.002144
3979.000000	-0.002132
3978.000000	-0.002131
3977.000000	-0.002131
3976.000000	-0.002121
3975.000000	-0.002101
3974.000000	-0.002086
3973.000000	-0.002086
3972.000000	-0.002105
3971.000000	-0.002139
3970.000000	-0.002180
3969.000000	-0.002216
3968.000000	-0.002231
3967.000000	-0.002211
3966.000000	-0.002161
3965.000000	-0.002108
3964.000000	-0.002082
3963.000000	-0.002092
3962.000000	-0.002127
3961.000000	-0.002160
3960.000000	-0.002180
3959.000000	-0.002186
3958.000000	-0.002191
3957.000000	-0.002198
3956.000000	-0.002200
3955.000000	-0.002193
3954.000000	-0.002184
3953.000000	-0.002186
3952.000000	-0.002205
3951.000000	-0.002230
3950.000000	-0.002244
3949.000000	-0.002240
3948.000000	-0.002226
3947.000000	-0.002210
3946.000000	-0.002191
3945.000000	-0.002160
3944.000000	-0.002121
3943.000000	-0.002087
3942.000000	-0.002071
3941.000000	-0.002075
3940.000000	-0.002091
3939.000000	-0.002110
3938.000000	-0.002124
3937.000000	-0.002128
3936.000000	-0.002118
3935.000000	-0.002097
3934.000000	-0.002073
3933.000000	-0.002058
3932.000000	-0.002060
3931.000000	-0.002076
3930.000000	-0.002099
3929.000000	-0.002119
3928.000000	-0.002131
3927.000000	-0.002138
3926.000000	-0.002148
3925.000000	-0.002167
3924.000000	-0.002192
3923.000000	-0.002213
3922.000000	-0.002224
3921.000000	-0.002225
3920.000000	-0.002216
3919.000000	-0.002199
3918.000000	-0.002180
3917.000000	-0.002167
3916.000000	-0.002158
3915.000000	-0.002142
3914.000000	-0.002118
3913.000000	-0.002100
3912.000000	-0.002102
3911.000000	-0.002119
3910.000000	-0.002139
3909.000000	-0.002150
3908.000000	-0.002150
3907.000000	-0.002146
3906.000000	-0.002147
3905.000000	-0.002161
3904.000000	-0.002185
3903.000000	-0.002199
3902.000000	-0.002185
3901.000000	-0.002144
3900.000000	-0.002098
3899.000000	-0.002067
3898.000000	-0.002063
3897.000000	-0.002084
3896.000000	-0.002127
3895.000000	-0.002179
3894.000000	-0.002215
3893.000000	-0.002223
3892.000000	-0.002207
3891.000000	-0.002192
3890.000000	-0.002185
3889.000000	-0.002183
3888.000000	-0.002179
3887.000000	-0.002179
3886.000000	-0.002191
3885.000000	-0.002205
3884.000000	-0.002203
3883.000000	-0.002181
3882.000000	-0.002158
3881.000000	-0.002152
3880.000000	-0.002166
3879.000000	-0.002182
3878.000000	-0.002185
3877.000000	-0.002174
3876.000000	-0.002163
3875.000000	-0.002160
3874.000000	-0.002165
3873.000000	-0.002161
3872.000000	-0.002140
3871.000000	-0.002121
3870.000000	-0.002133
3869.000000	-0.002170
3868.000000	-0.002197
3867.000000	-0.002195
3866.000000	-0.002181
3865.000000	-0.002175
3864.000000	-0.002173
3863.000000	-0.002156
3862.000000	-0.002123
3861.000000	-0.002088
3860.000000	-0.002067
3859.000000	-0.002060
3858.000000	-0.002061
3857.000000	-0.002064
3856.000000	-0.002071
3855.000000	-0.002089
3854.000000	-0.002121
3853.000000	-0.002151
3852.000000	-0.002154
3851.000000	-0.002137
3850.000000	-0.002126
3849.000000	-0.002128
3848.000000	-0.002131
3847.000000	-0.002125
3846.000000	-0.002125
3845.000000	-0.002145
3844.000000	-0.002183
3843.000000	-0.002220
3842.000000	-0.002235
3841.000000	-0.002226
3840.000000	-0.002213
3839.000000	-0.002214
3838.000000	-0.002230
3837.000000	-0.002239
3836.000000	-0.002219
3835.000000	-0.002171
3834.000000	-0.002119
3833.000000	-0.002096
3832.000000	-0.002112
3831.000000	-0.002149
3830.000000	-0.002171
3829.000000	-0.002159
3828.000000	-0.002126
3827.000000	-0.002106
3826.000000	-0.002119
3825.000000	-0.002156
3824.000000	-0.002184
3823.000000	-0.002184
3822.000000	-0.002166
3821.000000	-0.002151
3820.000000	-0.002138
3819.000000	-0.002117
3818.000000	-0.002102
3817.000000	-0.002115
3816.000000	-0.002155
3815.000000	-0.002184
3814.000000	-0.002179
3813.000000	-0.002157
3812.000000	-0.002155
3811.000000	-0.002168
3810.000000	-0.002164
3809.000000	-0.002126
3808.000000	-0.002083
3807.000000	-0.002082
3806.000000	-0.002127
3805.000000	-0.002176
3804.000000	-0.002198
3803.000000	-0.002198
3802.000000	-0.002202
3801.000000	-0.002214
3800.000000	-0.002211
3799.000000	-0.002180
3798.000000	-0.002144
3797.000000	-0.002127
3796.000000	-0.002135
3795.000000	-0.002145
3794.000000	-0.002137
3793.000000	-0.002109
3792.000000	-0.002077
3791.000000	-0.002059
3790.000000	-0.002069
3789.000000	-0.002102
3788.000000	-0.002140
3787.000000	-0.002160
3786.000000	-0.002151
3785.000000	-0.002127
3784.000000	-0.002106
3783.000000	-0.002103
3782.000000	-0.002119
3781.000000	-0.002150
3780.000000	-0.002183
3779.000000	-0.002203
3778.000000	-0.002196
3777.000000	-0.002172
3776.000000	-0.002156
3775.000000	-0.002161
3774.000000	-0.002176
3773.000000	-0.002179
3772.000000	-0.002161
3771.000000	-0.002136
3770.000000	-0.002120
3769.000000	-0.002112
3768.000000	-0.002104
3767.000000	-0.002102
3766.000000	-0.002115
3765.000000	-0.002143
3764.000000	-0.002167
3763.000000	-0.002171
3762.000000	-0.002155
3761.000000	-0.002131
3760.000000	-0.002112
3759.000000	-0.002107
3758.000000	-0.002124
3757.000000	-0.002164
3756.000000	-0.002211
3755.000000	-0.002238
3754.000000	-0.002229
3753.000000	-0.002190
3752.000000	-0.002142
3751.000000	-0.002112
3750.000000	-0.002114
3749.000000	-0.002138
3748.000000	-0.002151
3747.000000	-0.002126
3746.000000	-0.002074
3745.000000	-0.002037
3744.000000	-0.002047
3743.000000	-0.002079
3742.000000	-0.002100
3741.000000	-0.002109
3740.000000	-0.002121
3739.000000	-0.002141
3738.000000	-0.002174
3737.000000	-0.002220
3736.000000	-0.002263
3735.000000	-0.002268
3734.000000	-0.002221
3733.000000	-0.002145
3732.000000	-0.002082
3731.000000	-0.002053
3730.000000	-0.002053
3729.000000	-0.002067
3728.000000	-0.002091
3727.000000	-0.002122
3726.000000	-0.002150
3725.000000	-0.002158
3724.000000	-0.002147
3723.000000	-0.002130
3722.000000	-0.002125
3721.000000	-0.002133
3720.000000	-0.002142
3719.000000	-0.002141
3718.000000	-0.002131
3717.000000	-0.002121
3716.000000	-0.002116
3715.000000	-0.002110
3714.000000	-0.002099
3713.000000	-0.002083
3712.000000	-0.002066
3711.000000	-0.002047
3710.000000	-0.002022
3709.000000	-0.001995
3708.000000	-0.001982
3707.000000	-0.001995
3706.000000	-0.002031
3705.000000	-0.002068
3704.000000	-0.002087
3703.000000	-0.002086
3702.000000	-0.002076
3701.000000	-0.002068
3700.000000	-0.002065
3699.000000	-0.002064
3698.000000	-0.002068
3697.000000	-0.002081
3696.000000	-0.002097
3695.000000	-0.002101
3694.000000	-0.002090
3693.000000	-0.002077
3692.000000	-0.002074
3691.000000	-0.002076
3690.000000	-0.002069
3689.000000	-0.002050
3688.000000	-0.002025
3687.000000	-0.002004
3686.000000	-0.001995
3685.000000	-0.002006
3684.000000	-0.002038
3683.000000	-0.002081
3682.000000	-0.002118
3681.000000	-0.002142
3680.000000	-0.002157
3679.000000	-0.002158
3678.000000	-0.002130
3677.000000	-0.002081
3676.000000	-0.002048
3675.000000	-0.002056
3674.000000	-0.002073
3673.000000	-0.002068
3672.000000	-0.002048
3671.000000	-0.002047
3670.000000	-0.002080
3669.000000	-0.002122
3668.000000	-0.002142
3667.000000	-0.002138
3666.000000	-0.002129
3665.000000	-0.002123
3664.000000	-0.002117
3663.000000	-0.002104
3662.000000	-0.002083
3661.000000	-0.002061
3660.000000	-0.002044
3659.000000	-0.002040
3658.000000	-0.002055
3657.000000	-0.002092
3656.000000	-0.002142
3655.000000	-0.002177
3654.000000	-0.002182
3653.000000	-0.002164
3652.000000	-0.002146
3651.000000	-0.002143
3650.000000	-0.002154
3649.000000	-0.002160
3648.000000	-0.002148
3647.000000	-0.002122
3646.000000	-0.002100
3645.000000	-0.002094
3644.000000	-0.002104
3643.000000	-0.002116
3642.000000	-0.002115
3641.000000	-0.002093
3640.000000	-0.002059
3639.000000	-0.002037
3638.000000	-0.002041
3637.000000	-0.002066
3636.000000	-0.002093
3635.000000	-0.002107
3634.000000	-0.002108
3633.000000	-0.002098
3632.000000	-0.002079
3631.000000	-0.002054
3630.000000	-0.002030
3629.000000	-0.002015
3628.000000	-0.002007
3627.000000	-0.001998
3626.000000	-0.002002
3625.000000	-0.002029
3624.000000	-0.002071
3623.000000	-0.002104
3622.000000	-0.002113
3621.000000	-0.002105
3620.000000	-0.002100
3619.000000	-0.002115
3618.000000	-0.002148
3617.000000	-0.002182
3616.000000	-0.002199
3615.000000	-0.002192
3614.000000	-0.002172
3613.000000	-0.002158
3612.000000	-0.002156
3611.000000	-0.002148
3610.000000	-0.002115
3609.000000	-0.002057
3608.000000	-0.001999
3607.000000	-0.001967
3606.000000	-0.001969
3605.000000	-0.001994
3604.000000	-0.002027
3603.000000	-0.002061
3602.000000	-0.002089
3601.000000	-0.002108
3600.000000	-0.002112
3599.000000	-0.002097
3598.000000	-0.002075
3597.000000	-0.002058
3596.000000	-0.002057
3595.000000	-0.002075
3594.000000	-0.002109
3593.000000	-0.002152
3592.000000	-0.002193
3591.000000	-0.002216
3590.000000	-0.002213
3589.000000	-0.002187
3588.000000	-0.002154
3587.000000	-0.002136
3586.000000	-0.002136
3585.000000	-0.002142
3584.000000	-0.002140
3583.000000	-0.002125
3582.000000	-0.002092
3581.000000	-0.002047
3580.000000	-0.002003
3579.000000	-0.001981
3578.000000	-0.001991
3577.000000	-0.002028
3576.000000	-0.002074
3575.000000	-0.002110
3574.000000	-0.002126
3573.000000	-0.002128
3572.000000	-0.002125
3571.000000	-0.002133
3570.000000	-0.002157
3569.000000	-0.002188
3568.000000	-0.002200
3567.000000	-0.002178
3566.000000	-0.002132
3565.000000	-0.002089
3564.000000	-0.002063
3563.000000	-0.002044
3562.000000	-0.002018
3561.000000	-0.001988
3560.000000	-0.001971
3559.000000	-0.001975
3558.000000	-0.001991
3557.000000	-0.002000
3556.000000	-0.002000
3555.000000	-0.002002
3554.000000	-0.002020
3553.000000	-0.002055
3552.000000	-0.002090
3551.000000	-0.002109
3550.000000	-0.002109
3549.000000	-0.002101
3548.000000	-0.002095
3547.000000	-0.002086
3546.000000	-0.002066
3545.000000	-0.002031
3544.000000	-0.001994
3543.000000	-0.001969
3542.000000	-0.001962
3541.000000	-0.001971
3540.000000	-0.001992
3539.000000	-0.002021
3538.000000	-0.002050
3537.000000	-0.002071
3536.000000	-0.002079
3535.000000	-0.002073
3534.000000	-0.002052
3533.000000	-0.002017
3532.000000	-0.001978
3531.000000	-0.001951
3530.000000	-0.001946
3529.000000	-0.001958
3528.000000	-0.001975
3527.000000	-0.001990
3526.000000	-0.002001
3525.000000	-0.002013
3524.000000	-0.002027
3523.000000	-0.002045
3522.000000	-0.002063
3521.000000	-0.002071
3520.000000	-0.002064
3519.000000	-0.002048
3518.000000	-0.002033
3517.000000	-0.002034
3516.000000	-0.002052
3515.000000	-0.002079
3514.000000	-0.002098
3513.000000	-0.002095
3512.000000	-0.002067
3511.000000	-0.002029
3510.000000	-0.002005
3509.000000	-0.002005
3508.000000	-0.002021
3507.000000	-0.002033
3506.000000	-0.002032
3505.000000	-0.002021
3504.000000	-0.002013
3503.000000	-0.002018
3502.000000	-0.002041
3501.000000	-0.002073
3500.000000	-0.002103
3499.000000	-0.002117
3498.000000	-0.002112
3497.000000	-0.002090
3496.000000	-0.002054
3495.000000	-0.002013
3494.000000	-0.001978
3493.000000	-0.001959
3492.000000	-0.001956
3491.000000	-0.001959
3490.000000	-0.001958
3489.000000	-0.001956
3488.000000	-0.001961
3487.000000	-0.001983
3486.000000	-0.002019
3485.000000	-0.002062
3484.000000	-0.002099
3483.000000	-0.002117
3482.000000	-0.002113
3481.000000	-0.002096
3480.000000	-0.002085
3479.000000	-0.002090
3478.000000	-0.002107
3477.000000	-0.002123
3476.000000	-0.002126
3475.000000	-0.002116
3474.000000	-0.002106
3473.000000	-0.002104
3472.000000	-0.002108
3471.000000	-0.002105
3470.000000	-0.002090
3469.000000	-0.002071
3468.000000	-0.002065
3467.000000	-0.002072
3466.000000	-0.002080
3465.000000	-0.002076
3464.000000	-0.002062
3463.000000	-0.002051
3462.000000	-0.002047
3461.000000	-0.002041
3460.000000	-0.002028
3459.000000	-0.002013
3458.000000	-0.002007
3457.000000	-0.002018
3456.000000	-0.002042
3455.000000	-0.002066
3454.000000	-0.002075
3453.000000	-0.002060
3452.000000	-0.002024
3451.000000	-0.001984
3450.000000	-0.001963
3449.000000	-0.001976
3448.000000	-0.002014
3447.000000	-0.002057
3446.000000	-0.002077
3445.000000	-0.002067
3444.000000	-0.002037
3443.000000	-0.002006
3442.000000	-0.001985
3441.000000	-0.001973
3440.000000	-0.001970
3439.000000	-0.001980
3438.000000	-0.001998
3437.000000	-0.002008
3436.000000	-0.001996
3435.000000	-0.001972
3434.000000	-0.001963
3433.000000	-0.001984
3432.000000	-0.002024
3431.000000	-0.002055
3430.000000	-0.002060
3429.000000	-0.002046
3428.000000	-0.002031
3427.000000	-0.002024
3426.000000	-0.002023
3425.000000	-0.002016
3424.000000	-0.002004
3423.000000	-0.002000
3422.000000	-0.002017
3421.000000	-0.002052
3420.000000	-0.002085
3419.000000	-0.002096
3418.000000	-0.002083
3417.000000	-0.002061
3416.000000	-0.002042
3415.000000	-0.002027
3414.000000	-0.002014
3413.000000	-0.002008
3412.000000	-0.002011
3411.000000	-0.002015
3410.000000	-0.002005
3409.000000	-0.001976
3408.000000	-0.001946
3407.000000	-0.001935
3406.000000	-0.001951
3405.000000	-0.001984
3404.000000	-0.002015
3403.000000	-0.002032
3402.000000	-0.002033
3401.000000	-0.002020
3400.000000	-0.002001
3399.000000	-0.001990
3398.000000	-0.001996
3397.000000	-0.002015
3396.000000	-0.002037
3395.000000	-0.002051
3394.000000	-0.002052
3393.000000	-0.002042
3392.000000	-0.002026
3391.000000	-0.002012
3390.000000	-0.002006
3389.000000	-0.002004
3388.000000	-0.001999
3387.000000	-0.001986
3386.000000	-0.001976
3385.000000	-0.001976
3384.000000	-0.001987
3383.000000	-0.001999
3382.000000	-0.002004
3381.000000	-0.002002
3380.000000	-0.001998
3379.000000	-0.001997
3378.000000	-0.002008
3377.000000	-0.002027
3376.000000	-0.002038
3375.000000	-0.002027
3374.000000	-0.002005
3373.000000	-0.001994
3372.000000	-0.002006
3371.000000	-0.002029
3370.000000	-0.002039
3369.000000	-0.002036
3368.000000	-0.002034
3367.000000	-0.002036
3366.000000	-0.002034
3365.000000	-0.002016
3364.000000	-0.001991
3363.000000	-0.001981
3362.000000	-0.001996
3361.000000	-0.002024
3360.000000	-0.002043
3359.000000	-0.002043
3358.000000	-0.002029
3357.000000	-0.002015
3356.000000	-0.002006
3355.000000	-0.001997
3354.000000	-0.001987
3353.000000	-0.001979
3352.000000	-0.001975
3351.000000	-0.001977
3350.000000	-0.001980
3349.000000	-0.001984
3348.000000	-0.001993
3347.000000	-0.002008
3346.000000	-0.002022
3345.000000	-0.002028
3344.000000	-0.002024
3343.000000	-0.002016
3342.000000	-0.002013
3341.000000	-0.002016
3340.000000	-0.002021
3339.000000	-0.002017
3338.000000	-0.002005
3337.000000	-0.001993
3336.000000	-0.001992
3335.000000	-0.002007
3334.000000	-0.002028
3333.000000	-0.002040
3332.000000	-0.002032
3331.000000	-0.002016
3330.000000	-0.002013
3329.000000	-0.002035
3328.000000	-0.002064
3327.000000	-0.002068
3326.000000	-0.002032
3325.000000	-0.001981
3324.000000	-0.001954
3323.000000	-0.001965
3322.000000	-0.001993
3321.000000	-0.002012
3320.000000	-0.002015
3319.000000	-0.002009
3318.000000	-0.002000
3317.000000	-0.001985
3316.000000	-0.001962
3315.000000	-0.001937
3314.000000	-0.001917
3313.000000	-0.001910
3312.000000	-0.001919
3311.000000	-0.001939
3310.000000	-0.001960
3309.000000	-0.001975
3308.000000	-0.001992
3307.000000	-0.002020
3306.000000	-0.002056
3305.000000	-0.002075
3304.000000	-0.002060
3303.000000	-0.002013
3302.000000	-0.001965
3301.000000	-0.001944
3300.000000	-0.001958
3299.000000	-0.001987
3298.000000	-0.002005
3297.000000	-0.001997
3296.000000	-0.001971
3295.000000	-0.001951
3294.000000	-0.001950
3293.000000	-0.001961
3292.000000	-0.001965
3291.000000	-0.001951
3290.000000	-0.001929
3289.000000	-0.001915
3288.000000	-0.001918
3287.000000	-0.001940
3286.000000	-0.001970
3285.000000	-0.001989
3284.000000	-0.001983
3283.000000	-0.001955
3282.000000	-0.001925
3281.000000	-0.001914
3280.000000	-0.001927
3279.000000	-0.001949
3278.000000	-0.001965
3277.000000	-0.001963
3276.000000	-0.001940
3275.000000	-0.001903
3274.000000	-0.001876
3273.000000	-0.001879
3272.000000	-0.001911
3271.000000	-0.001946
3270.000000	-0.001958
3269.000000	-0.001945
3268.000000	-0.001921
3267.000000	-0.001902
3266.000000	-0.001890
3265.000000	-0.001887
3264.000000	-0.001890
3263.000000	-0.001900
3262.000000	-0.001913
3261.000000	-0.001930
3260.000000	-0.001950
3259.000000	-0.001970
3258.000000	-0.001981
3257.000000	-0.001977
3256.000000	-0.001961
3255.000000	-0.001942
3254.000000	-0.001930
3253.000000	-0.001928
3252.000000	-0.001932
3251.000000	-0.001934
3250.000000	-0.001927
3249.000000	-0.001911
3248.000000	-0.001893
3247.000000	-0.001884
3246.000000	-0.001887
3245.000000	-0.001899
3244.000000	-0.001907
3243.000000	-0.001904
3242.000000	-0.001897
3241.000000	-0.001899
3240.000000	-0.001917
3239.000000	-0.001944
3238.000000	-0.001960
3237.000000	-0.001953
3236.000000	-0.001927
3235.000000	-0.001897
3234.000000	-0.001873
3233.000000	-0.001851
3232.000000	-0.001830
3231.000000	-0.001810
3230.000000	-0.001802
3229.000000	-0.001808
3228.000000	-0.001827
3227.000000	-0.001851
3226.000000	-0.001873
3225.000000	-0.001888
3224.000000	-0.001887
3223.000000	-0.001871
3222.000000	-0.001851
3221.000000	-0.001842
3220.000000	-0.001850
3219.000000	-0.001868
3218.000000	-0.001889
3217.000000	-0.001911
3216.000000	-0.001938
3215.000000	-0.001966
3214.000000	-0.001981
3213.000000	-0.001972
3212.000000	-0.001937
3211.000000	-0.001886
3210.000000	-0.001840
3209.000000	-0.001812
3208.000000	-0.001802
3207.000000	-0.001801
3206.000000	-0.001807
3205.000000	-0.001828
3204.000000	-0.001866
3203.000000	-0.001909
3202.000000	-0.001939
3201.000000	-0.001946
3200.000000	-0.001934
3199.000000	-0.001912
3198.000000	-0.001894
3197.000000	-0.001890
3196.000000	-0.001902
3195.000000	-0.001922
3194.000000	-0.001930
3193.000000	-0.001914
3192.000000	-0.001882
3191.000000	-0.001851
3190.000000	-0.001835
3189.000000	-0.001837
3188.000000	-0.001851
3187.000000	-0.001860
3186.000000	-0.001859
3185.000000	-0.001850
3184.000000	-0.001842
3183.000000	-0.001840
3182.000000	-0.001841
3181.000000	-0.001842
3180.000000	-0.001844
3179.000000	-0.001849
3178.000000	-0.001855
3177.000000	-0.001865
3176.000000	-0.001878
3175.000000	-0.001890
3174.000000	-0.001892
3173.000000	-0.001874
3172.000000	-0.001845
3171.000000	-0.001819
3170.000000	-0.001809
3169.000000	-0.001808
3168.000000	-0.001804
3167.000000	-0.001787
3166.000000	-0.001762
3165.000000	-0.001745
3164.000000	-0.001750
3163.000000	-0.001772
3162.000000	-0.001797
3161.000000	-0.001814
3160.000000	-0.001823
3159.000000	-0.001839
3158.000000	-0.001869
3157.000000	-0.001906
3156.000000	-0.001930
3155.000000	-0.001932
3154.000000	-0.001916
3153.000000	-0.001900
3152.000000	-0.001892
3151.000000	-0.001893
3150.000000	-0.001897
3149.000000	-0.001900
3148.000000	-0.001897
3147.000000	-0.001888
3146.000000	-0.001877
3145.000000	-0.001871
3144.000000	-0.001877
3143.000000	-0.001890
3142.000000	-0.001897
3141.000000	-0.001892
3140.000000	-0.001881
3139.000000	-0.001871
3138.000000	-0.001870
3137.000000	-0.001873
3136.000000	-0.001876
3135.000000	-0.001873
3134.000000	-0.001864
3133.000000	-0.001855
3132.000000	-0.001854
3131.000000	-0.001860
3130.000000	-0.001862
3129.000000	-0.001852
3128.000000	-0.001835
3127.000000	-0.001827
3126.000000	-0.001838
3125.000000	-0.001861
3124.000000	-0.001883
3123.000000	-0.001895
3122.000000	-0.001898
3121.000000	-0.001894
3120.000000	-0.001882
3119.000000	-0.001863
3118.000000	-0.001841
3117.000000	-0.001822
3116.000000	-0.001807
3115.000000	-0.001801
3114.000000	-0.001805
3113.000000	-0.001818
3112.000000	-0.001827
3111.000000	-0.001822
3110.000000	-0.001801
3109.000000	-0.001772
3108.000000	-0.001752
3107.000000	-0.001755
3106.000000	-0.001782
3105.000000	-0.001817
3104.000000	-0.001836
3103.000000	-0.001827
3102.000000	-0.001804
3101.000000	-0.001793
3100.000000	-0.001806
3099.000000	-0.001832
3098.000000	-0.001854
3097.000000	-0.001869
3096.000000	-0.001879
3095.000000	-0.001885
3094.000000	-0.001882
3093.000000	-0.001874
3092.000000	-0.001866
3091.000000	-0.001856
3090.000000	-0.001839
3089.000000	-0.001817
3088.000000	-0.001797
3087.000000	-0.001789
3086.000000	-0.001797
3085.000000	-0.001810
3084.000000	-0.001815
3083.000000	-0.001808
3082.000000	-0.001793
3081.000000	-0.001781
3080.000000	-0.001777
3079.000000	-0.001773
3078.000000	-0.001761
3077.000000	-0.001747
3076.000000	-0.001748
3075.000000	-0.001767
3074.000000	-0.001792
3073.000000	-0.001803
3072.000000	-0.001796
3071.000000	-0.001778
3070.000000	-0.001759
3069.000000	-0.001748
3068.000000	-0.001748
3067.000000	-0.001755
3066.000000	-0.001765
3065.000000	-0.001772
3064.000000	-0.001779
3063.000000	-0.001793
3062.000000	-0.001812
3061.000000	-0.001824
3060.000000	-0.001816
3059.000000	-0.001793
3058.000000	-0.001773
3057.000000	-0.001771
3056.000000	-0.001783
3055.000000	-0.001786
3054.000000	-0.001763
3053.000000	-0.001717
3052.000000	-0.001669
3051.000000	-0.001644
3050.000000	-0.001651
3049.000000	-0.001679
3048.000000	-0.001710
3047.000000	-0.001733
3046.000000	-0.001746
3045.000000	-0.001753
3044.000000	-0.001752
3043.000000	-0.001740
3042.000000	-0.001723
3041.000000	-0.001716
3040.000000	-0.001731
3039.000000	-0.001766
3038.000000	-0.001801
3037.000000	-0.001820
3036.000000	-0.001817
3035.000000	-0.001800
3034.000000	-0.001783
3033.000000	-0.001779
3032.000000	-0.001795
3031.000000	-0.001821
3030.000000	-0.001839
3029.000000	-0.001834
3028.000000	-0.001810
3027.000000	-0.001783
3026.000000	-0.001764
3025.000000	-0.001752
3024.000000	-0.001744
3023.000000	-0.001740
3022.000000	-0.001742
3021.000000	-0.001745
3020.000000	-0.001739
3019.000000	-0.001718
3018.000000	-0.001689
3017.000000	-0.001666
3016.000000	-0.001651
3015.000000	-0.001643
3014.000000	-0.001647
3013.000000	-0.001671
3012.000000	-0.001711
3011.000000	-0.001742
3010.000000	-0.001743
3009.000000	-0.001713
3008.000000	-0.001673
3007.000000	-0.001641
3006.000000	-0.001619
3005.000000	-0.001608
3004.000000	-0.001609
3003.000000	-0.001620
3002.000000	-0.001634
3001.000000	-0.001640
3000.000000	-0.001632
2999.000000	-0.001609
2998.000000	-0.001581
2997.000000	-0.001562
2996.000000	-0.001561
2995.000000	-0.001578
2994.000000	-0.001596
2993.000000	-0.001605
2992.000000	-0.001604
2991.000000	-0.001607
2990.000000	-0.001616
2989.000000	-0.001623
2988.000000	-0.001613
2987.000000	-0.001585
2986.000000	-0.001555
2985.000000	-0.001546
2984.000000	-0.001561
2983.000000	-0.001582
2982.000000	-0.001587
2981.000000	-0.001574
2980.000000	-0.001555
2979.000000	-0.001543
2978.000000	-0.001535
2977.000000	-0.001524
2976.000000	-0.001505
2975.000000	-0.001486
2974.000000	-0.001474
2973.000000	-0.001476
2972.000000	-0.001491
2971.000000	-0.001513
2970.000000	-0.001524
2969.000000	-0.001511
2968.000000	-0.001475
2967.000000	-0.001433
2966.000000	-0.001408
2965.000000	-0.001414
2964.000000	-0.001445
2963.000000	-0.001478
2962.000000	-0.001498
2961.000000	-0.001503
2960.000000	-0.001504
2959.000000	-0.001511
2958.000000	-0.001525
2957.000000	-0.001545
2956.000000	-0.001567
2955.000000	-0.001585
2954.000000	-0.001590
2953.000000	-0.001578
2952.000000	-0.001553
2951.000000	-0.001532
2950.000000	-0.001523
2949.000000	-0.001527
2948.000000	-0.001534
2947.000000	-0.001535
2946.000000	-0.001527
2945.000000	-0.001510
2944.000000	-0.001490
2943.000000	-0.001475
2942.000000	-0.001474
2941.000000	-0.001493
2940.000000	-0.001522
2939.000000	-0.001552
2938.000000	-0.001575
2937.000000	-0.001592
2936.000000	-0.001597
2935.000000	-0.001587
2934.000000	-0.001567
2933.000000	-0.001561
2932.000000	-0.001584
2931.000000	-0.001625
2930.000000	-0.001660
2929.000000	-0.001679
2928.000000	-0.001687
2927.000000	-0.001690
2926.000000	-0.001683
2925.000000	-0.001665
2924.000000	-0.001644
2923.000000	-0.001631
2922.000000	-0.001625
2921.000000	-0.001621
2920.000000	-0.001618
2919.000000	-0.001617
2918.000000	-0.001623
2917.000000	-0.001637
2916.000000	-0.001656
2915.000000	-0.001669
2914.000000	-0.001667
2913.000000	-0.001652
2912.000000	-0.001637
2911.000000	-0.001634
2910.000000	-0.001640
2909.000000	-0.001652
2908.000000	-0.001668
2907.000000	-0.001687
2906.000000	-0.001705
2905.000000	-0.001712
2904.000000	-0.001705
2903.000000	-0.001686
2902.000000	-0.001661
2901.000000	-0.001645
2900.000000	-0.001648
2899.000000	-0.001669
2898.000000	-0.001687
2897.000000	-0.001685
2896.000000	-0.001666
2895.000000	-0.001647
2894.000000	-0.001641
2893.000000	-0.001648
2892.000000	-0.001661
2891.000000	-0.001676
2890.000000	-0.001684
2889.000000	-0.001678
2888.000000	-0.001661
2887.000000	-0.001649
2886.000000	-0.001644
2885.000000	-0.001639
2884.000000	-0.001623
2883.000000	-0.001600
2882.000000	-0.001586
2881.000000	-0.001587
2880.000000	-0.001597
2879.000000	-0.001608
2878.000000	-0.001616
2877.000000	-0.001620
2876.000000	-0.001621
2875.000000	-0.001616
2874.000000	-0.001603
2873.000000	-0.001590
2872.000000	-0.001587
2871.000000	-0.001603
2870.000000	-0.001634
2869.000000	-0.001663
2868.000000	-0.001678
2867.000000	-0.001679
2866.000000	-0.001671
2865.000000	-0.001661
2864.000000	-0.001651
2863.000000	-0.001644
2862.000000	-0.001646
2861.000000	-0.001658
2860.000000	-0.001675
2859.000000	-0.001691
2858.000000	-0.001702
2857.000000	-0.001702
2856.000000	-0.001688
2855.000000	-0.001660
2854.000000	-0.001634
2853.000000	-0.001627
2852.000000	-0.001644
2851.000000	-0.001672
2850.000000	-0.001694
2849.000000	-0.001705
2848.000000	-0.001716
2847.000000	-0.001733
2846.000000	-0.001751
2845.000000	-0.001755
2844.000000	-0.001742
2843.000000	-0.001725
2842.000000	-0.001717
2841.000000	-0.001716
2840.000000	-0.001709
2839.000000	-0.001687
2838.000000	-0.001656
2837.000000	-0.001631
2836.000000	-0.001619
2835.000000	-0.001618
2834.000000	-0.001625
2833.000000	-0.001641
2832.000000	-0.001666
2831.000000	-0.001695
2830.000000	-0.001717
2829.000000	-0.001726
2828.000000	-0.001718
2827.000000	-0.001702
2826.000000	-0.001686
2825.000000	-0.001673
2824.000000	-0.001666
2823.000000	-0.001665
2822.000000	-0.001672
2821.000000	-0.001679
2820.000000	-0.001678
2819.000000	-0.001672
2818.000000	-0.001674
2817.000000	-0.001692
2816.000000	-0.001719
2815.000000	-0.001732
2814.000000	-0.001723
2813.000000	-0.001703
2812.000000	-0.001691
2811.000000	-0.001690
2810.000000	-0.001694
2809.000000	-0.001700
2808.000000	-0.001710
2807.000000	-0.001722
2806.000000	-0.001729
2805.000000	-0.001732
2804.000000	-0.001738
2803.000000	-0.001748
2802.000000	-0.001752
2801.000000	-0.001742
2800.000000	-0.001719
2799.000000	-0.001693
2798.000000	-0.001678
2797.000000	-0.001676
2796.000000	-0.001681
2795.000000	-0.001686
2794.000000	-0.001688
2793.000000	-0.001690
2792.000000	-0.001697
2791.000000	-0.001702
2790.000000	-0.001697
2789.000000	-0.001680
2788.000000	-0.001660
2787.000000	-0.001648
2786.000000	-0.001645
2785.000000	-0.001650
2784.000000	-0.001663
2783.000000	-0.001683
2782.000000	-0.001703
2781.000000	-0.001716
2780.000000	-0.001720
2779.000000	-0.001722
2778.000000	-0.001727
2777.000000	-0.001730
2776.000000	-0.001719
2775.000000	-0.001697
2774.000000	-0.001677
2773.000000	-0.001671
2772.000000	-0.001680
2771.000000	-0.001687
2770.000000	-0.001684
2769.000000	-0.001674
2768.000000	-0.001673
2767.000000	-0.001683
2766.000000	-0.001693
2765.000000	-0.001691
2764.000000	-0.001683
2763.000000	-0.001689
2762.000000	-0.001715
2761.000000	-0.001745
2760.000000	-0.001755
2759.000000	-0.001736
2758.000000	-0.001703
2757.000000	-0.001677
2756.000000	-0.001665
2755.000000	-0.001663
2754.000000	-0.001669
2753.000000	-0.001681
2752.000000	-0.001693
2751.000000	-0.001696
2750.000000	-0.001689
2749.000000	-0.001683
2748.000000	-0.001685
2747.000000	-0.001691
2746.000000	-0.001692
2745.000000	-0.001691
2744.000000	-0.001696
2743.000000	-0.001709
2742.000000	-0.001715
2741.000000	-0.001703
2740.000000	-0.001681
2739.000000	-0.001668
2738.000000	-0.001672
2737.000000	-0.001685
2736.000000	-0.001689
2735.000000	-0.001681
2734.000000	-0.001670
2733.000000	-0.001666
2732.000000	-0.001671
2731.000000	-0.001681
2730.000000	-0.001691
2729.000000	-0.001695
2728.000000	-0.001692
2727.000000	-0.001685
2726.000000	-0.001682
2725.000000	-0.001693
2724.000000	-0.001713
2723.000000	-0.001728
2722.000000	-0.001724
2721.000000	-0.001700
2720.000000	-0.001668
2719.000000	-0.001644
2718.000000	-0.001637
2717.000000	-0.001645
2716.000000	-0.001654
2715.000000	-0.001655
2714.000000	-0.001648
2713.000000	-0.001641
2712.000000	-0.001641
2711.000000	-0.001647
2710.000000	-0.001656
2709.000000	-0.001671
2708.000000	-0.001692
2707.000000	-0.001707
2706.000000	-0.001706
2705.000000	-0.001693
2704.000000	-0.001688
2703.000000	-0.001699
2702.000000	-0.001718
2701.000000	-0.001728
2700.000000	-0.001729
2699.000000	-0.001731
2698.000000	-0.001736
2697.000000	-0.001738
2696.000000	-0.001731
2695.000000	-0.001716
2694.000000	-0.001696
2693.000000	-0.001677
2692.000000	-0.001663
2691.000000	-0.001658
2690.000000	-0.001660
2689.000000	-0.001658
2688.000000	-0.001648
2687.000000	-0.001634
2686.000000	-0.001628
2685.000000	-0.001640
2684.000000	-0.001663
2683.000000	-0.001681
2682.000000	-0.001680
2681.000000	-0.001665
2680.000000	-0.001655
2679.000000	-0.001657
2678.000000	-0.001665
2677.000000	-0.001661
2676.000000	-0.001642
2675.000000	-0.001619
2674.000000	-0.001611
2673.000000	-0.001627
2672.000000	-0.001655
2671.000000	-0.001676
2670.000000	-0.001681
2669.000000	-0.001674
2668.000000	-0.001668
2667.000000	-0.001669
2666.000000	-0.001674
2665.000000	-0.001680
2664.000000	-0.001686
2663.000000	-0.001693
2662.000000	-0.001700
2661.000000	-0.001703
2660.000000	-0.001705
2659.000000	-0.001703
2658.000000	-0.001695
2657.000000	-0.001682
2656.000000	-0.001673
2655.000000	-0.001672
2654.000000	-0.001676
2653.000000	-0.001678
2652.000000	-0.001678
2651.000000	-0.001682
2650.000000	-0.001691
2649.000000	-0.001696
2648.000000	-0.001684
2647.000000	-0.001653
2646.000000	-0.001614
2645.000000	-0.001587
2644.000000	-0.001581
2643.000000	-0.001591
2642.000000	-0.001603
2641.000000	-0.001610
2640.000000	-0.001617
2639.000000	-0.001629
2638.000000	-0.001641
2637.000000	-0.001645
2636.000000	-0.001640
2635.000000	-0.001631
2634.000000	-0.001625
2633.000000	-0.001624
2632.000000	-0.001629
2631.000000	-0.001639
2630.000000	-0.001643
2629.000000	-0.001633
2628.000000	-0.001613
2627.000000	-0.001604
2626.000000	-0.001621
2625.000000	-0.001660
2624.000000	-0.001694
2623.000000	-0.001700
2622.000000	-0.001677
2621.000000	-0.001645
2620.000000	-0.001625
2619.000000	-0.001624
2618.000000	-0.001628
2617.000000	-0.001622
2616.000000	-0.001599
2615.000000	-0.001571
2614.000000	-0.001560
2613.000000	-0.001579
2612.000000	-0.001620
2611.000000	-0.001662
2610.000000	-0.001688
2609.000000	-0.001700
2608.000000	-0.001704
2607.000000	-0.001698
2606.000000	-0.001677
2605.000000	-0.001647
2604.000000	-0.001622
2603.000000	-0.001612
2602.000000	-0.001611
2601.000000	-0.001612
2600.000000	-0.001610
2599.000000	-0.001596
2598.000000	-0.001568
2597.000000	-0.001542
2596.000000	-0.001546
2595.000000	-0.001588
2594.000000	-0.001645
2593.000000	-0.001684
2592.000000	-0.001687
2591.000000	-0.001667
2590.000000	-0.001646
2589.000000	-0.001634
2588.000000	-0.001633
2587.000000	-0.001635
2586.000000	-0.001638
2585.000000	-0.001647
2584.000000	-0.001667
2583.000000	-0.001690
2582.000000	-0.001701
2581.000000	-0.001691
2580.000000	-0.001665
2579.000000	-0.001639
2578.000000	-0.001622
2577.000000	-0.001613
2576.000000	-0.001609
2575.000000	-0.001607
2574.000000	-0.001604
2573.000000	-0.001601
2572.000000	-0.001605
2571.000000	-0.001621
2570.000000	-0.001646
2569.000000	-0.001663
2568.000000	-0.001667
2567.000000	-0.001662
2566.000000	-0.001657
2565.000000	-0.001654
2564.000000	-0.001648
2563.000000	-0.001634
2562.000000	-0.001620
2561.000000	-0.001613
2560.000000	-0.001618
2559.000000	-0.001628
2558.000000	-0.001627
2557.000000	-0.001609
2556.000000	-0.001586
2555.000000	-0.001576
2554.000000	-0.001587
2553.000000	-0.001612
2552.000000	-0.001638
2551.000000	-0.001657
2550.000000	-0.001666
2549.000000	-0.001668
2548.000000	-0.001666
2547.000000	-0.001662
2546.000000	-0.001656
2545.000000	-0.001650
2544.000000	-0.001644
2543.000000	-0.001636
2542.000000	-0.001624
2541.000000	-0.001611
2540.000000	-0.001603
2539.000000	-0.001605
2538.000000	-0.001611
2537.000000	-0.001611
2536.000000	-0.001603
2535.000000	-0.001596
2534.000000	-0.001600
2533.000000	-0.001619
2532.000000	-0.001645
2531.000000	-0.001664
2530.000000	-0.001668
2529.000000	-0.001659
2528.000000	-0.001651
2527.000000	-0.001652
2526.000000	-0.001659
2525.000000	-0.001660
2524.000000	-0.001648
2523.000000	-0.001629
2522.000000	-0.001608
2521.000000	-0.001588
2520.000000	-0.001574
2519.000000	-0.001570
2518.000000	-0.001579
2517.000000	-0.001592
2516.000000	-0.001599
2515.000000	-0.001597
2514.000000	-0.001592
2513.000000	-0.001596
2512.000000	-0.001606
2511.000000	-0.001612
2510.000000	-0.001601
2509.000000	-0.001579
2508.000000	-0.001563
2507.000000	-0.001568
2506.000000	-0.001587
2505.000000	-0.001600
2504.000000	-0.001597
2503.000000	-0.001586
2502.000000	-0.001581
2501.000000	-0.001587
2500.000000	-0.001594
2499.000000	-0.001593
2498.000000	-0.001582
2497.000000	-0.001572
2496.000000	-0.001567
2495.000000	-0.001565
2494.000000	-0.001559
2493.000000	-0.001553
2492.000000	-0.001556
2491.000000	-0.001573
2490.000000	-0.001591
2489.000000	-0.001600
2488.000000	-0.001601
2487.000000	-0.001603
2486.000000	-0.001608
2485.000000	-0.001606
2484.000000	-0.001596
2483.000000	-0.001587
2482.000000	-0.001590
2481.000000	-0.001605
2480.000000	-0.001618
2479.000000	-0.001619
2478.000000	-0.001607
2477.000000	-0.001592
2476.000000	-0.001586
2475.000000	-0.001585
2474.000000	-0.001582
2473.000000	-0.001579
2472.000000	-0.001583
2471.000000	-0.001591
2470.000000	-0.001594
2469.000000	-0.001591
2468.000000	-0.001593
2467.000000	-0.001608
2466.000000	-0.001622
2465.000000	-0.001623
2464.000000	-0.001616
2463.000000	-0.001619
2462.000000	-0.001633
2461.000000	-0.001642
2460.000000	-0.001634
2459.000000	-0.001616
2458.000000	-0.001602
2457.000000	-0.001597
2456.000000	-0.001594
2455.000000	-0.001591
2454.000000	-0.001589
2453.000000	-0.001591
2452.000000	-0.001597
2451.000000	-0.001602
2450.000000	-0.001600
2449.000000	-0.001588
2448.000000	-0.001573
2447.000000	-0.001568
2446.000000	-0.001575
2445.000000	-0.001581
2444.000000	-0.001578
2443.000000	-0.001567
2442.000000	-0.001558
2441.000000	-0.001552
2440.000000	-0.001546
2439.000000	-0.001536
2438.000000	-0.001526
2437.000000	-0.001524
2436.000000	-0.001529
2435.000000	-0.001533
2434.000000	-0.001527
2433.000000	-0.001510
2432.000000	-0.001495
2431.000000	-0.001497
2430.000000	-0.001513
2429.000000	-0.001527
2428.000000	-0.001523
2427.000000	-0.001506
2426.000000	-0.001488
2425.000000	-0.001482
2424.000000	-0.001488
2423.000000	-0.001497
2422.000000	-0.001500
2421.000000	-0.001496
2420.000000	-0.001491
2419.000000	-0.001494
2418.000000	-0.001504
2417.000000	-0.001515
2416.000000	-0.001524
2415.000000	-0.001530
2414.000000	-0.001530
2413.000000	-0.001520
2412.000000	-0.001509
2411.000000	-0.001510
2410.000000	-0.001526
2409.000000	-0.001545
2408.000000	-0.001551
2407.000000	-0.001545
2406.000000	-0.001537
2405.000000	-0.001532
2404.000000	-0.001526
2403.000000	-0.001517
2402.000000	-0.001510
2401.000000	-0.001510
2400.000000	-0.001517
2399.000000	-0.001523
2398.000000	-0.001519
2397.000000	-0.001512
2396.000000	-0.001514
2395.000000	-0.001530
2394.000000	-0.001548
2393.000000	-0.001554
2392.000000	-0.001549
2391.000000	-0.001546
2390.000000	-0.001554
2389.000000	-0.001559
2388.000000	-0.001549
2387.000000	-0.001526
2386.000000	-0.001511
2385.000000	-0.001514
2384.000000	-0.001533
2383.000000	-0.001559
2382.000000	-0.001584
2381.000000	-0.001597
2380.000000	-0.001595
2379.000000	-0.001583
2378.000000	-0.001578
2377.000000	-0.001587
2376.000000	-0.001606
2375.000000	-0.001619
2374.000000	-0.001614
2373.000000	-0.001591
2372.000000	-0.001561
2371.000000	-0.001542
2370.000000	-0.001543
2369.000000	-0.001564
2368.000000	-0.001592
2367.000000	-0.001620
2366.000000	-0.001639
2365.000000	-0.001646
2364.000000	-0.001638
2363.000000	-0.001616
2362.000000	-0.001590
2361.000000	-0.001571
2360.000000	-0.001568
2359.000000	-0.001584
2358.000000	-0.001606
2357.000000	-0.001621
2356.000000	-0.001624
2355.000000	-0.001624
2354.000000	-0.001626
2353.000000	-0.001624
2352.000000	-0.001612
2351.000000	-0.001600
2350.000000	-0.001600
2349.000000	-0.001612
2348.000000	-0.001624
2347.000000	-0.001626
2346.000000	-0.001619
2345.000000	-0.001613
2344.000000	-0.001615
2343.000000	-0.001627
2342.000000	-0.001649
2341.000000	-0.001674
2340.000000	-0.001691
2339.000000	-0.001687
2338.000000	-0.001659
2337.000000	-0.001614
2336.000000	-0.001569
2335.000000	-0.001539
2334.000000	-0.001529
2333.000000	-0.001536
2332.000000	-0.001552
2331.000000	-0.001576
2330.000000	-0.001604
2329.000000	-0.001623
2328.000000	-0.001620
2327.000000	-0.001593
2326.000000	-0.001555
2325.000000	-0.001520
2324.000000	-0.001493
2323.000000	-0.001478
2322.000000	-0.001479
2321.000000	-0.001493
2320.000000	-0.001508
2319.000000	-0.001514
2318.000000	-0.001513
2317.000000	-0.001511
2316.000000	-0.001510
2315.000000	-0.001501
2314.000000	-0.001480
2313.000000	-0.001455
2312.000000	-0.001443
2311.000000	-0.001449
2310.000000	-0.001462
2309.000000	-0.001467
2308.000000	-0.001454
2307.000000	-0.001428
2306.000000	-0.001406
2305.000000	-0.001403
2304.000000	-0.001418
2303.000000	-0.001435
2302.000000	-0.001435
2301.000000	-0.001409
2300.000000	-0.001370
2299.000000	-0.001331
2298.000000	-0.001299
2297.000000	-0.001270
2296.000000	-0.001243
2295.000000	-0.001223
2294.000000	-0.001215
2293.000000	-0.001222
2292.000000	-0.001240
2291.000000	-0.001264
2290.000000	-0.001292
2289.000000	-0.001320
2288.000000	-0.001336
2287.000000	-0.001338
2286.000000	-0.001333
2285.000000	-0.001333
2284.000000	-0.001342
2283.000000	-0.001360
2282.000000	-0.001383
2281.000000	-0.001406
2280.000000	-0.001418
2279.000000	-0.001416
2278.000000	-0.001406
2277.000000	-0.001401
2276.000000	-0.001402
2275.000000	-0.001400
2274.000000	-0.001390
2273.000000	-0.001382
2272.000000	-0.001386
2271.000000	-0.001402
2270.000000	-0.001419
2269.000000	-0.001430
2268.000000	-0.001432
2267.000000	-0.001428
2266.000000	-0.001416
2265.000000	-0.001403
2264.000000	-0.001396
2263.000000	-0.001392
2262.000000	-0.001376
2261.000000	-0.001335
2260.000000	-0.001267
2259.000000	-0.001173
2258.000000	-0.001051
2257.000000	-0.000900
2256.000000	-0.000741
2255.000000	-0.000612
2254.000000	-0.000543
2253.000000	-0.000543
2252.000000	-0.000593
2251.000000	-0.000668
2250.000000	-0.000747
2249.000000	-0.000819
2248.000000	-0.000881
2247.000000	-0.000938
2246.000000	-0.000996
2245.000000	-0.001056
2244.000000	-0.001117
2243.000000	-0.001173
2242.000000	-0.001220
2241.000000	-0.001259
2240.000000	-0.001293
2239.000000	-0.001322
2238.000000	-0.001340
2237.000000	-0.001346
2236.000000	-0.001347
2235.000000	-0.001350
2234.000000	-0.001359
2233.000000	-0.001369
2232.000000	-0.001383
2231.000000	-0.001406
2230.000000	-0.001437
2229.000000	-0.001463
2228.000000	-0.001477
2227.000000	-0.001477
2226.000000	-0.001471
2225.000000	-0.001462
2224.000000	-0.001450
2223.000000	-0.001436
2222.000000	-0.001423
2221.000000	-0.001411
2220.000000	-0.001404
2219.000000	-0.001407
2218.000000	-0.001421
2217.000000	-0.001438
2216.000000	-0.001446
2215.000000	-0.001445
2214.000000	-0.001447
2213.000000	-0.001460
2212.000000	-0.001471
2211.000000	-0.001470
2210.000000	-0.001461
2209.000000	-0.001464
2208.000000	-0.001482
2207.000000	-0.001499
2206.000000	-0.001498
2205.000000	-0.001480
2204.000000	-0.001462
2203.000000	-0.001453
2202.000000	-0.001448
2201.000000	-0.001444
2200.000000	-0.001442
2199.000000	-0.001445
2198.000000	-0.001453
2197.000000	-0.001458
2196.000000	-0.001456
2195.000000	-0.001445
2194.000000	-0.001429
2193.000000	-0.001417
2192.000000	-0.001416
2191.000000	-0.001428
2190.000000	-0.001446
2189.000000	-0.001461
2188.000000	-0.001467
2187.000000	-0.001463
2186.000000	-0.001451
2185.000000	-0.001437
2184.000000	-0.001427
2183.000000	-0.001421
2182.000000	-0.001420
2181.000000	-0.001425
2180.000000	-0.001440
2179.000000	-0.001464
2178.000000	-0.001487
2177.000000	-0.001495
2176.000000	-0.001490
2175.000000	-0.001480
2174.000000	-0.001473
2173.000000	-0.001473
2172.000000	-0.001481
2171.000000	-0.001493
2170.000000	-0.001500
2169.000000	-0.001492
2168.000000	-0.001473
2167.000000	-0.001457
2166.000000	-0.001458
2165.000000	-0.001472
2164.000000	-0.001489
2163.000000	-0.001496
2162.000000	-0.001494
2161.000000	-0.001491
2160.000000	-0.001493
2159.000000	-0.001497
2158.000000	-0.001498
2157.000000	-0.001491
2156.000000	-0.001478
2155.000000	-0.001466
2154.000000	-0.001461
2153.000000	-0.001466
2152.000000	-0.001482
2151.000000	-0.001503
2150.000000	-0.001513
2149.000000	-0.001501
2148.000000	-0.001472
2147.000000	-0.001446
2146.000000	-0.001438
2145.000000	-0.001445
2144.000000	-0.001453
2143.000000	-0.001457
2142.000000	-0.001454
2141.000000	-0.001445
2140.000000	-0.001428
2139.000000	-0.001412
2138.000000	-0.001408
2137.000000	-0.001414
2136.000000	-0.001421
2135.000000	-0.001423
2134.000000	-0.001425
2133.000000	-0.001432
2132.000000	-0.001438
2131.000000	-0.001438
2130.000000	-0.001436
2129.000000	-0.001438
2128.000000	-0.001445
2127.000000	-0.001453
2126.000000	-0.001464
2125.000000	-0.001480
2124.000000	-0.001493
2123.000000	-0.001492
2122.000000	-0.001473
2121.000000	-0.001446
2120.000000	-0.001430
2119.000000	-0.001432
2118.000000	-0.001446
2117.000000	-0.001463
2116.000000	-0.001475
2115.000000	-0.001479
2114.000000	-0.001472
2113.000000	-0.001454
2112.000000	-0.001429
2111.000000	-0.001409
2110.000000	-0.001410
2109.000000	-0.001436
2108.000000	-0.001475
2107.000000	-0.001498
2106.000000	-0.001489
2105.000000	-0.001457
2104.000000	-0.001422
2103.000000	-0.001399
2102.000000	-0.001389
2101.000000	-0.001392
2100.000000	-0.001411
2099.000000	-0.001444
2098.000000	-0.001476
2097.000000	-0.001491
2096.000000	-0.001478
2095.000000	-0.001448
2094.000000	-0.001424
2093.000000	-0.001423
2092.000000	-0.001444
2091.000000	-0.001474
2090.000000	-0.001498
2089.000000	-0.001516
2088.000000	-0.001528
2087.000000	-0.001525
2086.000000	-0.001495
2085.000000	-0.001449
2084.000000	-0.001414
2083.000000	-0.001409
2082.000000	-0.001425
2081.000000	-0.001441
2080.000000	-0.001450
2079.000000	-0.001455
2078.000000	-0.001463
2077.000000	-0.001470
2076.000000	-0.001468
2075.000000	-0.001456
2074.000000	-0.001437
2073.000000	-0.001421
2072.000000	-0.001415
2071.000000	-0.001419
2070.000000	-0.001427
2069.000000	-0.001430
2068.000000	-0.001430
2067.000000	-0.001433
2066.000000	-0.001437
2065.000000	-0.001433
2064.000000	-0.001417
2063.000000	-0.001399
2062.000000	-0.001391
2061.000000	-0.001396
2060.000000	-0.001402
2059.000000	-0.001400
2058.000000	-0.001394
2057.000000	-0.001391
2056.000000	-0.001393
2055.000000	-0.001396
2054.000000	-0.001392
2053.000000	-0.001382
2052.000000	-0.001374
2051.000000	-0.001375
2050.000000	-0.001383
2049.000000	-0.001393
2048.000000	-0.001397
2047.000000	-0.001395
2046.000000	-0.001388
2045.000000	-0.001380
2044.000000	-0.001369
2043.000000	-0.001356
2042.000000	-0.001347
2041.000000	-0.001350
2040.000000	-0.001367
2039.000000	-0.001391
2038.000000	-0.001409
2037.000000	-0.001419
2036.000000	-0.001426
2035.000000	-0.001436
2034.000000	-0.001445
2033.000000	-0.001449
2032.000000	-0.001448
2031.000000	-0.001442
2030.000000	-0.001433
2029.000000	-0.001423
2028.000000	-0.001419
2027.000000	-0.001423
2026.000000	-0.001432
2025.000000	-0.001432
2024.000000	-0.001421
2023.000000	-0.001405
2022.000000	-0.001396
2021.000000	-0.001401
2020.000000	-0.001416
2019.000000	-0.001430
2018.000000	-0.001427
2017.000000	-0.001406
2016.000000	-0.001380
2015.000000	-0.001366
2014.000000	-0.001373
2013.000000	-0.001393
2012.000000	-0.001411
2011.000000	-0.001415
2010.000000	-0.001402
2009.000000	-0.001380
2008.000000	-0.001368
2007.000000	-0.001380
2006.000000	-0.001413
2005.000000	-0.001445
2004.000000	-0.001459
2003.000000	-0.001449
2002.000000	-0.001428
2001.000000	-0.001410
2000.000000	-0.001401
1999.000000	-0.001397
1998.000000	-0.001391
1997.000000	-0.001379
1996.000000	-0.001370
1995.000000	-0.001373
1994.000000	-0.001381
1993.000000	-0.001379
1992.000000	-0.001360
1991.000000	-0.001336
1990.000000	-0.001327
1989.000000	-0.001333
1988.000000	-0.001345
1987.000000	-0.001351
1986.000000	-0.001352
1985.000000	-0.001357
1984.000000	-0.001370
1983.000000	-0.001390
1982.000000	-0.001409
1981.000000	-0.001420
1980.000000	-0.001420
1979.000000	-0.001409
1978.000000	-0.001390
1977.000000	-0.001371
1976.000000	-0.001355
1975.000000	-0.001346
1974.000000	-0.001338
1973.000000	-0.001330
1972.000000	-0.001326
1971.000000	-0.001328
1970.000000	-0.001335
1969.000000	-0.001339
1968.000000	-0.001337
1967.000000	-0.001334
1966.000000	-0.001334
1965.000000	-0.001333
1964.000000	-0.001329
1963.000000	-0.001328
1962.000000	-0.001340
1961.000000	-0.001362
1960.000000	-0.001382
1959.000000	-0.001387
1958.000000	-0.001376
1957.000000	-0.001359
1956.000000	-0.001346
1955.000000	-0.001343
1954.000000	-0.001346
1953.000000	-0.001349
1952.000000	-0.001347
1951.000000	-0.001339
1950.000000	-0.001327
1949.000000	-0.001315
1948.000000	-0.001307
1947.000000	-0.001302
1946.000000	-0.001303
1945.000000	-0.001308
1944.000000	-0.001315
1943.000000	-0.001320
1942.000000	-0.001320
1941.000000	-0.001315
1940.000000	-0.001312
1939.000000	-0.001319
1938.000000	-0.001336
1937.000000	-0.001351
1936.000000	-0.001350
1935.000000	-0.001332
1934.000000	-0.001309
1933.000000	-0.001298
1932.000000	-0.001304
1931.000000	-0.001319
1930.000000	-0.001331
1929.000000	-0.001335
1928.000000	-0.001338
1927.000000	-0.001345
1926.000000	-0.001356
1925.000000	-0.001363
1924.000000	-0.001362
1923.000000	-0.001354
1922.000000	-0.001345
1921.000000	-0.001342
1920.000000	-0.001344
1919.000000	-0.001353
1918.000000	-0.001365
1917.000000	-0.001378
1916.000000	-0.001386
1915.000000	-0.001383
1914.000000	-0.001367
1913.000000	-0.001338
1912.000000	-0.001307
1911.000000	-0.001285
1910.000000	-0.001276
1909.000000	-0.001278
1908.000000	-0.001290
1907.000000	-0.001309
1906.000000	-0.001328
1905.000000	-0.001337
1904.000000	-0.001328
1903.000000	-0.001305
1902.000000	-0.001278
1901.000000	-0.001259
1900.000000	-0.001252
1899.000000	-0.001257
1898.000000	-0.001274
1897.000000	-0.001298
1896.000000	-0.001320
1895.000000	-0.001335
1894.000000	-0.001340
1893.000000	-0.001334
1892.000000	-0.001324
1891.000000	-0.001316
1890.000000	-0.001317
1889.000000	-0.001324
1888.000000	-0.001330
1887.000000	-0.001329
1886.000000	-0.001319
1885.000000	-0.001304
1884.000000	-0.001288
1883.000000	-0.001274
1882.000000	-0.001263
1881.000000	-0.001257
1880.000000	-0.001258
1879.000000	-0.001263
1878.000000	-0.001269
1877.000000	-0.001269
1876.000000	-0.001266
1875.000000	-0.001260
1874.000000	-0.001255
1873.000000	-0.001255
1872.000000	-0.001267
1871.000000	-0.001290
1870.000000	-0.001311
1869.000000	-0.001315
1868.000000	-0.001303
1867.000000	-0.001286
1866.000000	-0.001275
1865.000000	-0.001274
1864.000000	-0.001283
1863.000000	-0.001303
1862.000000	-0.001327
1861.000000	-0.001341
1860.000000	-0.001332
1859.000000	-0.001308
1858.000000	-0.001290
1857.000000	-0.001287
1856.000000	-0.001295
1855.000000	-0.001301
1854.000000	-0.001293
1853.000000	-0.001272
1852.000000	-0.001247
1851.000000	-0.001228
1850.000000	-0.001221
1849.000000	-0.001225
1848.000000	-0.001238
1847.000000	-0.001254
1846.000000	-0.001273
1845.000000	-0.001286
1844.000000	-0.001286
1843.000000	-0.001269
1842.000000	-0.001244
1841.000000	-0.001224
1840.000000	-0.001214
1839.000000	-0.001215
1838.000000	-0.001219
1837.000000	-0.001221
1836.000000	-0.001221
1835.000000	-0.001222
1834.000000	-0.001226
1833.000000	-0.001232
1832.000000	-0.001237
1831.000000	-0.001236
1830.000000	-0.001226
1829.000000	-0.001210
1828.000000	-0.001192
1827.000000	-0.001178
1826.000000	-0.001171
1825.000000	-0.001172
1824.000000	-0.001181
1823.000000	-0.001195
1822.000000	-0.001210
1821.000000	-0.001220
1820.000000	-0.001224
1819.000000	-0.001228
1818.000000	-0.001232
1817.000000	-0.001233
1816.000000	-0.001230
1815.000000	-0.001222
1814.000000	-0.001212
1813.000000	-0.001203
1812.000000	-0.001201
1811.000000	-0.001210
1810.000000	-0.001227
1809.000000	-0.001240
1808.000000	-0.001242
1807.000000	-0.001237
1806.000000	-0.001233
1805.000000	-0.001232
1804.000000	-0.001230
1803.000000	-0.001223
1802.000000	-0.001214
1801.000000	-0.001209
1800.000000	-0.001215
1799.000000	-0.001229
1798.000000	-0.001242
1797.000000	-0.001246
1796.000000	-0.001240
1795.000000	-0.001232
1794.000000	-0.001224
1793.000000	-0.001219
1792.000000	-0.001221
1791.000000	-0.001234
1790.000000	-0.001247
1789.000000	-0.001244
1788.000000	-0.001221
1787.000000	-0.001194
1786.000000	-0.001185
1785.000000	-0.001195
1784.000000	-0.001213
1783.000000	-0.001226
1782.000000	-0.001230
1781.000000	-0.001226
1780.000000	-0.001213
1779.000000	-0.001196
1778.000000	-0.001187
1777.000000	-0.001194
1776.000000	-0.001209
1775.000000	-0.001223
1774.000000	-0.001230
1773.000000	-0.001232
1772.000000	-0.001231
1771.000000	-0.001229
1770.000000	-0.001228
1769.000000	-0.001229
1768.000000	-0.001229
1767.000000	-0.001228
1766.000000	-0.001232
1765.000000	-0.001241
1764.000000	-0.001250
1763.000000	-0.001251
1762.000000	-0.001247
1761.000000	-0.001250
1760.000000	-0.001265
1759.000000	-0.001286
1758.000000	-0.001298
1757.000000	-0.001292
1756.000000	-0.001268
1755.000000	-0.001239
1754.000000	-0.001220
1753.000000	-0.001210
1752.000000	-0.001203
1751.000000	-0.001201
1750.000000	-0.001217
1749.000000	-0.001251
1748.000000	-0.001284
1747.000000	-0.001295
1746.000000	-0.001282
1745.000000	-0.001264
1744.000000	-0.001254
1743.000000	-0.001255
1742.000000	-0.001262
1741.000000	-0.001272
1740.000000	-0.001284
1739.000000	-0.001294
1738.000000	-0.001302
1737.000000	-0.001314
1736.000000	-0.001333
1735.000000	-0.001355
1734.000000	-0.001364
1733.000000	-0.001356
1732.000000	-0.001342
1731.000000	-0.001335
1730.000000	-0.001336
1729.000000	-0.001335
1728.000000	-0.001326
1727.000000	-0.001309
1726.000000	-0.001287
1725.000000	-0.001270
1724.000000	-0.001267
1723.000000	-0.001277
1722.000000	-0.001289
1721.000000	-0.001289
1720.000000	-0.001275
1719.000000	-0.001259
1718.000000	-0.001249
1717.000000	-0.001246
1716.000000	-0.001248
1715.000000	-0.001255
1714.000000	-0.001260
1713.000000	-0.001256
1712.000000	-0.001242
1711.000000	-0.001231
1710.000000	-0.001224
1709.000000	-0.001220
1708.000000	-0.001218
1707.000000	-0.001223
1706.000000	-0.001234
1705.000000	-0.001237
1704.000000	-0.001226
1703.000000	-0.001212
1702.000000	-0.001210
1701.000000	-0.001219
1700.000000	-0.001227
1699.000000	-0.001225
1698.000000	-0.001219
1697.000000	-0.001217
1696.000000	-0.001216
1695.000000	-0.001212
1694.000000	-0.001206
1693.000000	-0.001203
1692.000000	-0.001200
1691.000000	-0.001191
1690.000000	-0.001176
1689.000000	-0.001163
1688.000000	-0.001155
1687.000000	-0.001154
1686.000000	-0.001159
1685.000000	-0.001171
1684.000000	-0.001190
1683.000000	-0.001205
1682.000000	-0.001218
1681.000000	-0.001231
1680.000000	-0.001237
1679.000000	-0.001224
1678.000000	-0.001198
1677.000000	-0.001171
1676.000000	-0.001152
1675.000000	-0.001141
1674.000000	-0.001138
1673.000000	-0.001144
1672.000000	-0.001158
1671.000000	-0.001175
1670.000000	-0.001192
1669.000000	-0.001207
1668.000000	-0.001220
1667.000000	-0.001227
1666.000000	-0.001230
1665.000000	-0.001231
1664.000000	-0.001226
1663.000000	-0.001206
1662.000000	-0.001175
1661.000000	-0.001150
1660.000000	-0.001144
1659.000000	-0.001151
1658.000000	-0.001158
1657.000000	-0.001160
1656.000000	-0.001160
1655.000000	-0.001159
1654.000000	-0.001151
1653.000000	-0.001137
1652.000000	-0.001118
1651.000000	-0.001107
1650.000000	-0.001115
1649.000000	-0.001141
1648.000000	-0.001177
1647.000000	-0.001207
1646.000000	-0.001213
1645.000000	-0.001196
1644.000000	-0.001175
1643.000000	-0.001170
1642.000000	-0.001186
1641.000000	-0.001211
1640.000000	-0.001225
1639.000000	-0.001219
1638.000000	-0.001201
1637.000000	-0.001189
1636.000000	-0.001197
1635.000000	-0.001217
1634.000000	-0.001231
1633.000000	-0.001237
1632.000000	-0.001240
1631.000000	-0.001242
1630.000000	-0.001239
1629.000000	-0.001233
1628.000000	-0.001229
1627.000000	-0.001230
1626.000000	-0.001232
1625.000000	-0.001236
1624.000000	-0.001244
1623.000000	-0.001254
1622.000000	-0.001257
1621.000000	-0.001255
1620.000000	-0.001257
1619.000000	-0.001266
1618.000000	-0.001277
1617.000000	-0.001281
1616.000000	-0.001276
1615.000000	-0.001268
1614.000000	-0.001264
1613.000000	-0.001264
1612.000000	-0.001268
1611.000000	-0.001277
1610.000000	-0.001283
1609.000000	-0.001275
1608.000000	-0.001257
1607.000000	-0.001245
1606.000000	-0.001257
1605.000000	-0.001286
1604.000000	-0.001304
1603.000000	-0.001290
1602.000000	-0.001244
1601.000000	-0.001190
1600.000000	-0.001148
1599.000000	-0.001126
1598.000000	-0.001120
1597.000000	-0.001125
1596.000000	-0.001136
1595.000000	-0.001150
1594.000000	-0.001164
1593.000000	-0.001176
1592.000000	-0.001185
1591.000000	-0.001193
1590.000000	-0.001202
1589.000000	-0.001209
1588.000000	-0.001217
1587.000000	-0.001230
1586.000000	-0.001252
1585.000000	-0.001277
1584.000000	-0.001285
1583.000000	-0.001262
1582.000000	-0.001217
1581.000000	-0.001177
1580.000000	-0.001161
1579.000000	-0.001170
1578.000000	-0.001193
1577.000000	-0.001224
1576.000000	-0.001253
1575.000000	-0.001265
1574.000000	-0.001256
1573.000000	-0.001236
1572.000000	-0.001218
1571.000000	-0.001207
1570.000000	-0.001197
1569.000000	-0.001180
1568.000000	-0.001161
1567.000000	-0.001148
1566.000000	-0.001150
1565.000000	-0.001162
1564.000000	-0.001172
1563.000000	-0.001174
1562.000000	-0.001168
1561.000000	-0.001151
1560.000000	-0.001128
1559.000000	-0.001112
1558.000000	-0.001103
1557.000000	-0.001100
1556.000000	-0.001100
1555.000000	-0.001095
1554.000000	-0.001081
1553.000000	-0.001066
1552.000000	-0.001057
1551.000000	-0.001052
1550.000000	-0.001045
1549.000000	-0.001032
1548.000000	-0.001020
1547.000000	-0.001014
1546.000000	-0.001010
1545.000000	-0.001002
1544.000000	-0.000980
1543.000000	-0.000944
1542.000000	-0.000909
1541.000000	-0.000892
1540.000000	-0.000897
1539.000000	-0.000906
1538.000000	-0.000897
1537.000000	-0.000876
1536.000000	-0.000852
1535.000000	-0.000831
1534.000000	-0.000815
1533.000000	-0.000805
1532.000000	-0.000800
1531.000000	-0.000795
1530.000000	-0.000782
1529.000000	-0.000759
1528.000000	-0.000740
1527.000000	-0.000742
1526.000000	-0.000764
1525.000000	-0.000791
1524.000000	-0.000813
1523.000000	-0.000834
1522.000000	-0.000858
1521.000000	-0.000878
1520.000000	-0.000885
1519.000000	-0.000879
1518.000000	-0.000861
1517.000000	-0.000824
1516.000000	-0.000773
1515.000000	-0.000736
1514.000000	-0.000738
1513.000000	-0.000776
1512.000000	-0.000820
1511.000000	-0.000845
1510.000000	-0.000851
1509.000000	-0.000856
1508.000000	-0.000871
1507.000000	-0.000887
1506.000000	-0.000885
1505.000000	-0.000867
1504.000000	-0.000842
1503.000000	-0.000810
1502.000000	-0.000767
1501.000000	-0.000716
1500.000000	-0.000667
1499.000000	-0.000628
1498.000000	-0.000595
1497.000000	-0.000561
1496.000000	-0.000531
1495.000000	-0.000513
1494.000000	-0.000505
1493.000000	-0.000498
1492.000000	-0.000488
1491.000000	-0.000482
1490.000000	-0.000480
1489.000000	-0.000468
1488.000000	-0.000435
1487.000000	-0.000386
1486.000000	-0.000332
1485.000000	-0.000279
1484.000000	-0.000230
1483.000000	-0.000184
1482.000000	-0.000142
1481.000000	-0.000113
1480.000000	-0.000107
1479.000000	-0.000131
1478.000000	-0.000173
1477.000000	-0.000212
1476.000000	-0.000231
1475.000000	-0.000232
1474.000000	-0.000226
1473.000000	-0.000221
1472.000000	-0.000211
1471.000000	-0.000191
1470.000000	-0.000169
1469.000000	-0.000156
1468.000000	-0.000148
1467.000000	-0.000124
1466.000000	-0.000059
1465.000000	0.000040
1464.000000	0.000121
1463.000000	0.000128
1462.000000	0.000057
1461.000000	-0.000040
1460.000000	-0.000106
1459.000000	-0.000119
1458.000000	-0.000101
1457.000000	-0.000086
1456.000000	-0.000091
1455.000000	-0.000111
1454.000000	-0.000132
1453.000000	-0.000135
1452.000000	-0.000103
1451.000000	-0.000043
1450.000000	0.000012
1449.000000	0.000035
1448.000000	0.000027
1447.000000	0.000010
1446.000000	0.000001
1445.000000	-0.000002
1444.000000	-0.000006
1443.000000	-0.000023
1442.000000	-0.000056
1441.000000	-0.000097
1440.000000	-0.000127
1439.000000	-0.000125
1438.000000	-0.000092
1437.000000	-0.000054
1436.000000	-0.000045
1435.000000	-0.000078
1434.000000	-0.000136
1433.000000	-0.000190
1432.000000	-0.000221
1431.000000	-0.000231
1430.000000	-0.000233
1429.000000	-0.000233
1428.000000	-0.000223
1427.000000	-0.000198
1426.000000	-0.000165
1425.000000	-0.000128
1424.000000	-0.000084
1423.000000	-0.000043
1422.000000	-0.000033
1421.000000	-0.000078
1420.000000	-0.000160
1419.000000	-0.000235
1418.000000	-0.000271
1417.000000	-0.000275
1416.000000	-0.000267
1415.000000	-0.000257
1414.000000	-0.000254
1413.000000	-0.000269
1412.000000	-0.000304
1411.000000	-0.000337
1410.000000	-0.000349
1409.000000	-0.000339
1408.000000	-0.000328
1407.000000	-0.000334
1406.000000	-0.000363
1405.000000	-0.000399
1404.000000	-0.000422
1403.000000	-0.000420
1402.000000	-0.000406
1401.000000	-0.000397
1400.000000	-0.000405
1399.000000	-0.000419
1398.000000	-0.000422
1397.000000	-0.000413
1396.000000	-0.000405
1395.000000	-0.000408
1394.000000	-0.000426
1393.000000	-0.000448
1392.000000	-0.000456
1391.000000	-0.000441
1390.000000	-0.000412
1389.000000	-0.000389
1388.000000	-0.000383
1387.000000	-0.000387
1386.000000	-0.000381
1385.000000	-0.000357
1384.000000	-0.000329
1383.000000	-0.000311
1382.000000	-0.000307
1381.000000	-0.000305
1380.000000	-0.000281
1379.000000	-0.000222
1378.000000	-0.000145
1377.000000	-0.000091
1376.000000	-0.000091
1375.000000	-0.000139
1374.000000	-0.000203
1373.000000	-0.000261
1372.000000	-0.000312
1371.000000	-0.000369
1370.000000	-0.000432
1369.000000	-0.000494
1368.000000	-0.000545
1367.000000	-0.000581
1366.000000	-0.000601
1365.000000	-0.000612
1364.000000	-0.000618
1363.000000	-0.000623
1362.000000	-0.000627
1361.000000	-0.000636
1360.000000	-0.000655
1359.000000	-0.000683
1358.000000	-0.000707
1357.000000	-0.000717
1356.000000	-0.000715
1355.000000	-0.000714
1354.000000	-0.000722
1353.000000	-0.000731
1352.000000	-0.000730
1351.000000	-0.000716
1350.000000	-0.000701
1349.000000	-0.000700
1348.000000	-0.000712
1347.000000	-0.000727
1346.000000	-0.000738
1345.000000	-0.000747
1344.000000	-0.000752
1343.000000	-0.000747
1342.000000	-0.000726
1341.000000	-0.000694
1340.000000	-0.000663
1339.000000	-0.000644
1338.000000	-0.000641
1337.000000	-0.000653
1336.000000	-0.000673
1335.000000	-0.000691
1334.000000	-0.000697
1333.000000	-0.000692
1332.000000	-0.000682
1331.000000	-0.000667
1330.000000	-0.000641
1329.000000	-0.000605
1328.000000	-0.000572
1327.000000	-0.000552
1326.000000	-0.000549
1325.000000	-0.000559
1324.000000	-0.000579
1323.000000	-0.000607
1322.000000	-0.000637
1321.000000	-0.000659
1320.000000	-0.000666
1319.000000	-0.000659
1318.000000	-0.000643
1317.000000	-0.000620
1316.000000	-0.000600
1315.000000	-0.000588
1314.000000	-0.000589
1313.000000	-0.000600
1312.000000	-0.000615
1311.000000	-0.000625
1310.000000	-0.000622
1309.000000	-0.000608
1308.000000	-0.000596
1307.000000	-0.000602
1306.000000	-0.000628
1305.000000	-0.000658
1304.000000	-0.000679
1303.000000	-0.000692
1302.000000	-0.000707
1301.000000	-0.000729
1300.000000	-0.000756
1299.000000	-0.000782
1298.000000	-0.000800
1297.000000	-0.000804
1296.000000	-0.000795
1295.000000	-0.000781
1294.000000	-0.000771
1293.000000	-0.000766
1292.000000	-0.000759
1291.000000	-0.000750
1290.000000	-0.000742
1289.000000	-0.000745
1288.000000	-0.000758
1287.000000	-0.000772
1286.000000	-0.000775
1285.000000	-0.000762
1284.000000	-0.000743
1283.000000	-0.000730
1282.000000	-0.000729
1281.000000	-0.000736
1280.000000	-0.000749
1279.000000	-0.000761
1278.000000	-0.000771
1277.000000	-0.000778
1276.000000	-0.000789
1275.000000	-0.000808
1274.000000	-0.000829
1273.000000	-0.000837
1272.000000	-0.000830
1271.000000	-0.000821
1270.000000	-0.000823
1269.000000	-0.000829
1268.000000	-0.000824
1267.000000	-0.000806
1266.000000	-0.000793
1265.000000	-0.000801
1264.000000	-0.000829
1263.000000	-0.000860
1262.000000	-0.000878
1261.000000	-0.000876
1260.000000	-0.000855
1259.000000	-0.000826
1258.000000	-0.000799
1257.000000	-0.000783
1256.000000	-0.000776
1255.000000	-0.000772
1254.000000	-0.000765
1253.000000	-0.000758
1252.000000	-0.000760
1251.000000	-0.000781
1250.000000	-0.000815
1249.000000	-0.000846
1248.000000	-0.000858
1247.000000	-0.000852
1246.000000	-0.000839
1245.000000	-0.000824
1244.000000	-0.000808
1243.000000	-0.000794
1242.000000	-0.000795
1241.000000	-0.000814
1240.000000	-0.000836
1239.000000	-0.000840
1238.000000	-0.000823
1237.000000	-0.000799
1236.000000	-0.000788
1235.000000	-0.000798
1234.000000	-0.000822
1233.000000	-0.000837
1232.000000	-0.000828
1231.000000	-0.000796
1230.000000	-0.000758
1229.000000	-0.000725
1228.000000	-0.000696
1227.000000	-0.000664
1226.000000	-0.000636
1225.000000	-0.000623
1224.000000	-0.000630
1223.000000	-0.000651
1222.000000	-0.000674
1221.000000	-0.000690
1220.000000	-0.000695
1219.000000	-0.000693
1218.000000	-0.000692
1217.000000	-0.000691
1216.000000	-0.000683
1215.000000	-0.000667
1214.000000	-0.000654
1213.000000	-0.000663
1212.000000	-0.000696
1211.000000	-0.000733
1210.000000	-0.000751
1209.000000	-0.000744
1208.000000	-0.000718
1207.000000	-0.000695
1206.000000	-0.000693
1205.000000	-0.000716
1204.000000	-0.000752
1203.000000	-0.000779
1202.000000	-0.000785
1201.000000	-0.000771
1200.000000	-0.000750
1199.000000	-0.000742
1198.000000	-0.000760
1197.000000	-0.000803
1196.000000	-0.000853
1195.000000	-0.000880
1194.000000	-0.000871
1193.000000	-0.000834
1192.000000	-0.000796
1191.000000	-0.000778
1190.000000	-0.000787
1189.000000	-0.000811
1188.000000	-0.000833
1187.000000	-0.000837
1186.000000	-0.000823
1185.000000	-0.000796
1184.000000	-0.000765
1183.000000	-0.000734
1182.000000	-0.000706
1181.000000	-0.000688
1180.000000	-0.000690
1179.000000	-0.000715
1178.000000	-0.000759
1177.000000	-0.000801
1176.000000	-0.000819
1175.000000	-0.000809
1174.000000	-0.000786
1173.000000	-0.000767
1172.000000	-0.000752
1171.000000	-0.000735
1170.000000	-0.000725
1169.000000	-0.000734
1168.000000	-0.000761
1167.000000	-0.000787
1166.000000	-0.000792
1165.000000	-0.000778
1164.000000	-0.000758
1163.000000	-0.000741
1162.000000	-0.000725
1161.000000	-0.000702
1160.000000	-0.000667
1159.000000	-0.000625
1158.000000	-0.000592
1157.000000	-0.000583
1156.000000	-0.000599
1155.000000	-0.000629
1154.000000	-0.000660
1153.000000	-0.000689
1152.000000	-0.000713
1151.000000	-0.000727
1150.000000	-0.000727
1149.000000	-0.000715
1148.000000	-0.000693
1147.000000	-0.000664
1146.000000	-0.000628
1145.000000	-0.000592
1144.000000	-0.000564
1143.000000	-0.000550
1142.000000	-0.000546
1141.000000	-0.000549
1140.000000	-0.000559
1139.000000	-0.000579
1138.000000	-0.000620
1137.000000	-0.000679
1136.000000	-0.000736
1135.000000	-0.000757
1134.000000	-0.000727
1133.000000	-0.000655
1132.000000	-0.000573
1131.000000	-0.000513
1130.000000	-0.000490
1129.000000	-0.000504
1128.000000	-0.000543
1127.000000	-0.000589
1126.000000	-0.000625
1125.000000	-0.000647
1124.000000	-0.000664
1123.000000	-0.000687
1122.000000	-0.000708
1121.000000	-0.000707
1120.000000	-0.000673
1119.000000	-0.000620
1118.000000	-0.000583
1117.000000	-0.000577
1116.000000	-0.000591
1115.000000	-0.000608
1114.000000	-0.000629
1113.000000	-0.000661
1112.000000	-0.000694
1111.000000	-0.000704
1110.000000	-0.000686
1109.000000	-0.000672
1108.000000	-0.000691
1107.000000	-0.000732
1106.000000	-0.000753
1105.000000	-0.000726
1104.000000	-0.000663
1103.000000	-0.000598
1102.000000	-0.000566
1101.000000	-0.000576
1100.000000	-0.000616
1099.000000	-0.000657
1098.000000	-0.000680
1097.000000	-0.000685
1096.000000	-0.000677
1095.000000	-0.000663
1094.000000	-0.000645
1093.000000	-0.000634
1092.000000	-0.000632
1091.000000	-0.000624
1090.000000	-0.000592
1089.000000	-0.000542
1088.000000	-0.000507
1087.000000	-0.000514
1086.000000	-0.000549
1085.000000	-0.000574
1084.000000	-0.000568
1083.000000	-0.000539
1082.000000	-0.000510
1081.000000	-0.000491
1080.000000	-0.000473
1079.000000	-0.000447
1078.000000	-0.000425
1077.000000	-0.000430
1076.000000	-0.000465
1075.000000	-0.000501
1074.000000	-0.000499
1073.000000	-0.000453
1072.000000	-0.000397
1071.000000	-0.000371
1070.000000	-0.000381
1069.000000	-0.000406
1068.000000	-0.000421
1067.000000	-0.000413
1066.000000	-0.000390
1065.000000	-0.000367
1064.000000	-0.000358
1063.000000	-0.000363
1062.000000	-0.000366
1061.000000	-0.000349
1060.000000	-0.000314
1059.000000	-0.000279
1058.000000	-0.000255
1057.000000	-0.000241
1056.000000	-0.000230
1055.000000	-0.000232
1054.000000	-0.000257
1053.000000	-0.000302
1052.000000	-0.000343
1051.000000	-0.000348
1050.000000	-0.000304
1049.000000	-0.000233
1048.000000	-0.000174
1047.000000	-0.000153
1046.000000	-0.000157
1045.000000	-0.000152
1044.000000	-0.000122
1043.000000	-0.000086
1042.000000	-0.000072
1041.000000	-0.000085
1040.000000	-0.000106
1039.000000	-0.000117
1038.000000	-0.000123
1037.000000	-0.000139
1036.000000	-0.000171
1035.000000	-0.000211
1034.000000	-0.000248
1033.000000	-0.000273
1032.000000	-0.000284
1031.000000	-0.000284
1030.000000	-0.000276
1029.000000	-0.000256
1028.000000	-0.000217
1027.000000	-0.000170
1026.000000	-0.000146
1025.000000	-0.000171
1024.000000	-0.000232
1023.000000	-0.000293
1022.000000	-0.000318
1021.000000	-0.000306
1020.000000	-0.000278
1019.000000	-0.000261
1018.000000	-0.000268
1017.000000	-0.000285
1016.000000	-0.000294
1015.000000	-0.000291
1014.000000	-0.000293
1013.000000	-0.000311
1012.000000	-0.000331
1011.000000	-0.000323
1010.000000	-0.000281
1009.000000	-0.000238
1008.000000	-0.000233
1007.000000	-0.000277
1006.000000	-0.000348
1005.000000	-0.000408
1004.000000	-0.000428
1003.000000	-0.000405
1002.000000	-0.000361
1001.000000	-0.000334
1000.000000	-0.000342
999.000000	-0.000371
998.000000	-0.000398
997.000000	-0.000412
996.000000	-0.000415
995.000000	-0.000408
994.000000	-0.000390
993.000000	-0.000367
992.000000	-0.000355
991.000000	-0.000365
990.000000	-0.000391
989.000000	-0.000418
988.000000	-0.000432
987.000000	-0.000433
986.000000	-0.000437
985.000000	-0.000457
984.000000	-0.000482
983.000000	-0.000474
982.000000	-0.000409
981.000000	-0.000319
980.000000	-0.000267
979.000000	-0.000289
978.000000	-0.000357
977.000000	-0.000413
976.000000	-0.000431
975.000000	-0.000436
974.000000	-0.000454
973.000000	-0.000479
972.000000	-0.000492
971.000000	-0.000489
970.000000	-0.000492
969.000000	-0.000514
968.000000	-0.000533
967.000000	-0.000519
966.000000	-0.000463
965.000000	-0.000394
964.000000	-0.000344
963.000000	-0.000337
962.000000	-0.000381
961.000000	-0.000470
960.000000	-0.000564
959.000000	-0.000603
958.000000	-0.000558
957.000000	-0.000464
956.000000	-0.000392
955.000000	-0.000376
954.000000	-0.000389
953.000000	-0.000393
952.000000	-0.000385
951.000000	-0.000393
950.000000	-0.000428
949.000000	-0.000466
948.000000	-0.000477
947.000000	-0.000457
946.000000	-0.000432
945.000000	-0.000428
944.000000	-0.000436
943.000000	-0.000421
942.000000	-0.000366
941.000000	-0.000293
940.000000	-0.000250
939.000000	-0.000263
938.000000	-0.000314
937.000000	-0.000365
936.000000	-0.000388
935.000000	-0.000380
934.000000	-0.000353
933.000000	-0.000327
932.000000	-0.000319
931.000000	-0.000334
930.000000	-0.000360
929.000000	-0.000371
928.000000	-0.000351
927.000000	-0.000301
926.000000	-0.000241
925.000000	-0.000194
924.000000	-0.000181
923.000000	-0.000197
922.000000	-0.000215
921.000000	-0.000207
920.000000	-0.000171
919.000000	-0.000134
918.000000	-0.000123
917.000000	-0.000138
916.000000	-0.000157
915.000000	-0.000158
914.000000	-0.000137
913.000000	-0.000108
912.000000	-0.000083
911.000000	-0.000073
910.000000	-0.000083
909.000000	-0.000119
908.000000	-0.000181
907.000000	-0.000250
906.000000	-0.000302
905.000000	-0.000323
904.000000	-0.000323
903.000000	-0.000323
902.000000	-0.000338
901.000000	-0.000362
900.000000	-0.000366
899.000000	-0.000334
898.000000	-0.000285
897.000000	-0.000259
896.000000	-0.000274
895.000000	-0.000301
894.000000	-0.000299
893.000000	-0.000261
892.000000	-0.000215
891.000000	-0.000184
890.000000	-0.000170
889.000000	-0.000172
888.000000	-0.000198
887.000000	-0.000247
886.000000	-0.000294
885.000000	-0.000319
884.000000	-0.000322
883.000000	-0.000311
882.000000	-0.000289
881.000000	-0.000262
880.000000	-0.000252
879.000000	-0.000277
878.000000	-0.000322
877.000000	-0.000350
876.000000	-0.000340
875.000000	-0.000300
874.000000	-0.000245
873.000000	-0.000190
872.000000	-0.000157
871.000000	-0.000170
870.000000	-0.000228
869.000000	-0.000296
868.000000	-0.000342
867.000000	-0.000366
866.000000	-0.000390
865.000000	-0.000427
864.000000	-0.000468
863.000000	-0.000486
862.000000	-0.000460
861.000000	-0.000396
860.000000	-0.000326
859.000000	-0.000289
858.000000	-0.000297
857.000000	-0.000330
856.000000	-0.000359
855.000000	-0.000371
854.000000	-0.000371
853.000000	-0.000368
852.000000	-0.000370
851.000000	-0.000372
850.000000	-0.000349
849.000000	-0.000285
848.000000	-0.000190
847.000000	-0.000100
846.000000	-0.000043
845.000000	-0.000024
844.000000	-0.000039
843.000000	-0.000091
842.000000	-0.000181
841.000000	-0.000279
840.000000	-0.000341
839.000000	-0.000339
838.000000	-0.000289
837.000000	-0.000228
836.000000	-0.000184
835.000000	-0.000161
834.000000	-0.000145
833.000000	-0.000126
832.000000	-0.000103
831.000000	-0.000091
830.000000	-0.000097
829.000000	-0.000117
828.000000	-0.000134
827.000000	-0.000129
826.000000	-0.000091
825.000000	-0.000029
824.000000	0.000028
823.000000	0.000039
822.000000	-0.000014
821.000000	-0.000110
820.000000	-0.000202
819.000000	-0.000241
818.000000	-0.000204
817.000000	-0.000103
816.000000	0.000007
815.000000	0.000059
814.000000	0.000030
813.000000	-0.000036
812.000000	-0.000076
811.000000	-0.000075
810.000000	-0.000061
809.000000	-0.000060
808.000000	-0.000069
807.000000	-0.000078
806.000000	-0.000090
805.000000	-0.000110
804.000000	-0.000129
803.000000	-0.000131
802.000000	-0.000115
801.000000	-0.000089
800.000000	-0.000058
799.000000	-0.000019
798.000000	0.000020
797.000000	0.000043
796.000000	0.000036
795.000000	-0.000000
794.000000	-0.000050
793.000000	-0.000089
792.000000	-0.000103
791.000000	-0.000099
790.000000	-0.000100
789.000000	-0.000124
788.000000	-0.000163
787.000000	-0.000194
786.000000	-0.000186
785.000000	-0.000126
784.000000	-0.000025
783.000000	0.000076
782.000000	0.000133
781.000000	0.000131
780.000000	0.000097
779.000000	0.000070
778.000000	0.000067
777.000000	0.000082
776.000000	0.000104
775.000000	0.000131
774.000000	0.000156
773.000000	0.000162
772.000000	0.000141
771.000000	0.000101
770.000000	0.000063
769.000000	0.000046
768.000000	0.000048
767.000000	0.000050
766.000000	0.000035
765.000000	0.000007
764.000000	-0.000019
763.000000	-0.000036
762.000000	-0.000051
761.000000	-0.000067
760.000000	-0.000067
759.000000	-0.000034
758.000000	0.000028
757.000000	0.000086
756.000000	0.000112
755.000000	0.000100
754.000000	0.000074
753.000000	0.000062
752.000000	0.000083
751.000000	0.000125
750.000000	0.000152
749.000000	0.000137
748.000000	0.000089
747.000000	0.000050
746.000000	0.000051
745.000000	0.000085
744.000000	0.000119
743.000000	0.000134
742.000000	0.000136
741.000000	0.000138
740.000000	0.000132
739.000000	0.000110
738.000000	0.000087
737.000000	0.000103
736.000000	0.000167
735.000000	0.000230
734.000000	0.000223
733.000000	0.000136
732.000000	0.000035
731.000000	0.000002
730.000000	0.000053
729.000000	0.000132
728.000000	0.000171
727.000000	0.000143
726.000000	0.000071
725.000000	0.000007
724.000000	-0.000005
723.000000	0.000042
722.000000	0.000104
721.000000	0.000125
720.000000	0.000097
719.000000	0.000063
718.000000	0.000065
717.000000	0.000097
716.000000	0.000123
715.000000	0.000115
714.000000	0.000069
713.000000	-0.000007
712.000000	-0.000093
711.000000	-0.000146
710.000000	-0.000131
709.000000	-0.000052
708.000000	0.000038
707.000000	0.000080
706.000000	0.000048
705.000000	-0.000036
704.000000	-0.000122
703.000000	-0.000158
702.000000	-0.000125
701.000000	-0.000051
700.000000	0.000018
