# Supplementary material for: Real-time monitoring of the reversible capture and release of CO2 on anthraquinone and riboflavin-modified graphitic electrodes using ATR-SEIRAS
Source: Chem Sci. 2025 Nov 4;16(48):23189–202. doi: 10.1039/d5sc05427c (PMC12584010; doi:10.1039/d5sc05427c)
Supplement: SC-016-D5SC05427C-s001 [file SC-016-D5SC05427C-s001.zip › Data Folders/Main Figures/Figure3/3b/003.ASC]

PE IR       SUBTECH     SPECTRUM    ASCII       PEDS        4.00        
   -1
003.ASC
25/02/11
15:07:41.00
25/02/11
15:07:41.00
Administrator

700.000000
#HDR
-1
-1
#GR
Wavenumber
A
1.0
0.0
4000.000000
-1.000000
3301
8
0.000239
-0.002388
#DATA
4000.000000	-0.002202
3999.000000	-0.002227
3998.000000	-0.002256
3997.000000	-0.002283
3996.000000	-0.002312
3995.000000	-0.002344
3994.000000	-0.002372
3993.000000	-0.002383
3992.000000	-0.002372
3991.000000	-0.002344
3990.000000	-0.002308
3989.000000	-0.002275
3988.000000	-0.002256
3987.000000	-0.002259
3986.000000	-0.002286
3985.000000	-0.002327
3984.000000	-0.002366
3983.000000	-0.002388
3982.000000	-0.002385
3981.000000	-0.002358
3980.000000	-0.002315
3979.000000	-0.002270
3978.000000	-0.002235
3977.000000	-0.002216
3976.000000	-0.002213
3975.000000	-0.002220
3974.000000	-0.002233
3973.000000	-0.002248
3972.000000	-0.002258
3971.000000	-0.002257
3970.000000	-0.002245
3969.000000	-0.002233
3968.000000	-0.002227
3967.000000	-0.002229
3966.000000	-0.002228
3965.000000	-0.002212
3964.000000	-0.002183
3963.000000	-0.002156
3962.000000	-0.002147
3961.000000	-0.002165
3960.000000	-0.002202
3959.000000	-0.002240
3958.000000	-0.002265
3957.000000	-0.002272
3956.000000	-0.002269
3955.000000	-0.002265
3954.000000	-0.002265
3953.000000	-0.002270
3952.000000	-0.002285
3951.000000	-0.002305
3950.000000	-0.002322
3949.000000	-0.002320
3948.000000	-0.002298
3947.000000	-0.002268
3946.000000	-0.002250
3945.000000	-0.002253
3944.000000	-0.002269
3943.000000	-0.002284
3942.000000	-0.002292
3941.000000	-0.002298
3940.000000	-0.002299
3939.000000	-0.002291
3938.000000	-0.002273
3937.000000	-0.002253
3936.000000	-0.002241
3935.000000	-0.002242
3934.000000	-0.002253
3933.000000	-0.002272
3932.000000	-0.002299
3931.000000	-0.002327
3930.000000	-0.002345
3929.000000	-0.002340
3928.000000	-0.002306
3927.000000	-0.002256
3926.000000	-0.002207
3925.000000	-0.002178
3924.000000	-0.002178
3923.000000	-0.002198
3922.000000	-0.002221
3921.000000	-0.002232
3920.000000	-0.002229
3919.000000	-0.002219
3918.000000	-0.002211
3917.000000	-0.002212
3916.000000	-0.002225
3915.000000	-0.002242
3914.000000	-0.002253
3913.000000	-0.002249
3912.000000	-0.002230
3911.000000	-0.002206
3910.000000	-0.002187
3909.000000	-0.002181
3908.000000	-0.002188
3907.000000	-0.002203
3906.000000	-0.002215
3905.000000	-0.002213
3904.000000	-0.002203
3903.000000	-0.002201
3902.000000	-0.002219
3901.000000	-0.002248
3900.000000	-0.002273
3899.000000	-0.002278
3898.000000	-0.002262
3897.000000	-0.002232
3896.000000	-0.002205
3895.000000	-0.002200
3894.000000	-0.002228
3893.000000	-0.002278
3892.000000	-0.002319
3891.000000	-0.002332
3890.000000	-0.002321
3889.000000	-0.002303
3888.000000	-0.002290
3887.000000	-0.002282
3886.000000	-0.002280
3885.000000	-0.002290
3884.000000	-0.002315
3883.000000	-0.002344
3882.000000	-0.002361
3881.000000	-0.002357
3880.000000	-0.002331
3879.000000	-0.002290
3878.000000	-0.002248
3877.000000	-0.002220
3876.000000	-0.002210
3875.000000	-0.002205
3874.000000	-0.002195
3873.000000	-0.002182
3872.000000	-0.002177
3871.000000	-0.002179
3870.000000	-0.002183
3869.000000	-0.002193
3868.000000	-0.002219
3867.000000	-0.002256
3866.000000	-0.002289
3865.000000	-0.002298
3864.000000	-0.002280
3863.000000	-0.002247
3862.000000	-0.002215
3861.000000	-0.002196
3860.000000	-0.002187
3859.000000	-0.002177
3858.000000	-0.002154
3857.000000	-0.002128
3856.000000	-0.002120
3855.000000	-0.002133
3854.000000	-0.002146
3853.000000	-0.002151
3852.000000	-0.002161
3851.000000	-0.002176
3850.000000	-0.002183
3849.000000	-0.002182
3848.000000	-0.002185
3847.000000	-0.002198
3846.000000	-0.002215
3845.000000	-0.002223
3844.000000	-0.002211
3843.000000	-0.002182
3842.000000	-0.002148
3841.000000	-0.002129
3840.000000	-0.002134
3839.000000	-0.002157
3838.000000	-0.002176
3837.000000	-0.002173
3836.000000	-0.002149
3835.000000	-0.002127
3834.000000	-0.002127
3833.000000	-0.002151
3832.000000	-0.002178
3831.000000	-0.002195
3830.000000	-0.002206
3829.000000	-0.002224
3828.000000	-0.002249
3827.000000	-0.002260
3826.000000	-0.002240
3825.000000	-0.002199
3824.000000	-0.002164
3823.000000	-0.002151
3822.000000	-0.002151
3821.000000	-0.002150
3820.000000	-0.002158
3819.000000	-0.002184
3818.000000	-0.002221
3817.000000	-0.002249
3816.000000	-0.002253
3815.000000	-0.002234
3814.000000	-0.002205
3813.000000	-0.002175
3812.000000	-0.002151
3811.000000	-0.002144
3810.000000	-0.002157
3809.000000	-0.002180
3808.000000	-0.002192
3807.000000	-0.002185
3806.000000	-0.002178
3805.000000	-0.002191
3804.000000	-0.002224
3803.000000	-0.002253
3802.000000	-0.002254
3801.000000	-0.002232
3800.000000	-0.002215
3799.000000	-0.002211
3798.000000	-0.002206
3797.000000	-0.002192
3796.000000	-0.002177
3795.000000	-0.002179
3794.000000	-0.002199
3793.000000	-0.002223
3792.000000	-0.002234
3791.000000	-0.002229
3790.000000	-0.002220
3789.000000	-0.002217
3788.000000	-0.002226
3787.000000	-0.002239
3786.000000	-0.002245
3785.000000	-0.002240
3784.000000	-0.002225
3783.000000	-0.002208
3782.000000	-0.002198
3781.000000	-0.002197
3780.000000	-0.002199
3779.000000	-0.002196
3778.000000	-0.002185
3777.000000	-0.002171
3776.000000	-0.002162
3775.000000	-0.002163
3774.000000	-0.002174
3773.000000	-0.002188
3772.000000	-0.002198
3771.000000	-0.002197
3770.000000	-0.002186
3769.000000	-0.002179
3768.000000	-0.002187
3767.000000	-0.002214
3766.000000	-0.002246
3765.000000	-0.002271
3764.000000	-0.002278
3763.000000	-0.002269
3762.000000	-0.002251
3761.000000	-0.002230
3760.000000	-0.002217
3759.000000	-0.002214
3758.000000	-0.002217
3757.000000	-0.002215
3756.000000	-0.002202
3755.000000	-0.002174
3754.000000	-0.002132
3753.000000	-0.002082
3752.000000	-0.002041
3751.000000	-0.002025
3750.000000	-0.002033
3749.000000	-0.002055
3748.000000	-0.002083
3747.000000	-0.002119
3746.000000	-0.002155
3745.000000	-0.002166
3744.000000	-0.002155
3743.000000	-0.002150
3742.000000	-0.002161
3741.000000	-0.002170
3740.000000	-0.002168
3739.000000	-0.002162
3738.000000	-0.002160
3737.000000	-0.002162
3736.000000	-0.002168
3735.000000	-0.002185
3734.000000	-0.002206
3733.000000	-0.002213
3732.000000	-0.002195
3731.000000	-0.002169
3730.000000	-0.002160
3729.000000	-0.002175
3728.000000	-0.002203
3727.000000	-0.002231
3726.000000	-0.002252
3725.000000	-0.002265
3724.000000	-0.002268
3723.000000	-0.002261
3722.000000	-0.002251
3721.000000	-0.002248
3720.000000	-0.002256
3719.000000	-0.002272
3718.000000	-0.002286
3717.000000	-0.002291
3716.000000	-0.002286
3715.000000	-0.002272
3714.000000	-0.002253
3713.000000	-0.002231
3712.000000	-0.002213
3711.000000	-0.002202
3710.000000	-0.002199
3709.000000	-0.002195
3708.000000	-0.002187
3707.000000	-0.002179
3706.000000	-0.002177
3705.000000	-0.002184
3704.000000	-0.002199
3703.000000	-0.002214
3702.000000	-0.002217
3701.000000	-0.002200
3700.000000	-0.002175
3699.000000	-0.002159
3698.000000	-0.002158
3697.000000	-0.002160
3696.000000	-0.002150
3695.000000	-0.002129
3694.000000	-0.002106
3693.000000	-0.002094
3692.000000	-0.002101
3691.000000	-0.002129
3690.000000	-0.002168
3689.000000	-0.002202
3688.000000	-0.002221
3687.000000	-0.002224
3686.000000	-0.002213
3685.000000	-0.002184
3684.000000	-0.002141
3683.000000	-0.002096
3682.000000	-0.002062
3681.000000	-0.002045
3680.000000	-0.002041
3679.000000	-0.002052
3678.000000	-0.002081
3677.000000	-0.002113
3676.000000	-0.002124
3675.000000	-0.002118
3674.000000	-0.002125
3673.000000	-0.002156
3672.000000	-0.002192
3671.000000	-0.002209
3670.000000	-0.002200
3669.000000	-0.002189
3668.000000	-0.002194
3667.000000	-0.002210
3666.000000	-0.002222
3665.000000	-0.002223
3664.000000	-0.002213
3663.000000	-0.002198
3662.000000	-0.002182
3661.000000	-0.002171
3660.000000	-0.002168
3659.000000	-0.002180
3658.000000	-0.002198
3657.000000	-0.002207
3656.000000	-0.002192
3655.000000	-0.002157
3654.000000	-0.002126
3653.000000	-0.002119
3652.000000	-0.002139
3651.000000	-0.002165
3650.000000	-0.002172
3649.000000	-0.002161
3648.000000	-0.002153
3647.000000	-0.002157
3646.000000	-0.002167
3645.000000	-0.002173
3644.000000	-0.002176
3643.000000	-0.002177
3642.000000	-0.002177
3641.000000	-0.002171
3640.000000	-0.002155
3639.000000	-0.002143
3638.000000	-0.002149
3637.000000	-0.002181
3636.000000	-0.002221
3635.000000	-0.002237
3634.000000	-0.002213
3633.000000	-0.002164
3632.000000	-0.002127
3631.000000	-0.002122
3630.000000	-0.002135
3629.000000	-0.002142
3628.000000	-0.002140
3627.000000	-0.002142
3626.000000	-0.002152
3625.000000	-0.002167
3624.000000	-0.002188
3623.000000	-0.002213
3622.000000	-0.002236
3621.000000	-0.002249
3620.000000	-0.002243
3619.000000	-0.002222
3618.000000	-0.002202
3617.000000	-0.002195
3616.000000	-0.002198
3615.000000	-0.002201
3614.000000	-0.002190
3613.000000	-0.002161
3612.000000	-0.002129
3611.000000	-0.002108
3610.000000	-0.002098
3609.000000	-0.002088
3608.000000	-0.002078
3607.000000	-0.002080
3606.000000	-0.002104
3605.000000	-0.002143
3604.000000	-0.002179
3603.000000	-0.002196
3602.000000	-0.002193
3601.000000	-0.002179
3600.000000	-0.002163
3599.000000	-0.002152
3598.000000	-0.002147
3597.000000	-0.002150
3596.000000	-0.002162
3595.000000	-0.002181
3594.000000	-0.002205
3593.000000	-0.002228
3592.000000	-0.002243
3591.000000	-0.002247
3590.000000	-0.002240
3589.000000	-0.002227
3588.000000	-0.002214
3587.000000	-0.002202
3586.000000	-0.002183
3585.000000	-0.002151
3584.000000	-0.002121
3583.000000	-0.002115
3582.000000	-0.002140
3581.000000	-0.002178
3580.000000	-0.002204
3579.000000	-0.002210
3578.000000	-0.002199
3577.000000	-0.002180
3576.000000	-0.002156
3575.000000	-0.002132
3574.000000	-0.002117
3573.000000	-0.002118
3572.000000	-0.002132
3571.000000	-0.002154
3570.000000	-0.002180
3569.000000	-0.002208
3568.000000	-0.002234
3567.000000	-0.002253
3566.000000	-0.002256
3565.000000	-0.002236
3564.000000	-0.002193
3563.000000	-0.002142
3562.000000	-0.002100
3561.000000	-0.002082
3560.000000	-0.002092
3559.000000	-0.002127
3558.000000	-0.002169
3557.000000	-0.002196
3556.000000	-0.002196
3555.000000	-0.002173
3554.000000	-0.002138
3553.000000	-0.002107
3552.000000	-0.002093
3551.000000	-0.002104
3550.000000	-0.002132
3549.000000	-0.002162
3548.000000	-0.002178
3547.000000	-0.002178
3546.000000	-0.002168
3545.000000	-0.002152
3544.000000	-0.002132
3543.000000	-0.002110
3542.000000	-0.002098
3541.000000	-0.002101
3540.000000	-0.002115
3539.000000	-0.002129
3538.000000	-0.002135
3537.000000	-0.002134
3536.000000	-0.002133
3535.000000	-0.002144
3534.000000	-0.002172
3533.000000	-0.002207
3532.000000	-0.002235
3531.000000	-0.002240
3530.000000	-0.002223
3529.000000	-0.002196
3528.000000	-0.002176
3527.000000	-0.002174
3526.000000	-0.002185
3525.000000	-0.002196
3524.000000	-0.002192
3523.000000	-0.002177
3522.000000	-0.002161
3521.000000	-0.002153
3520.000000	-0.002147
3519.000000	-0.002137
3518.000000	-0.002124
3517.000000	-0.002118
3516.000000	-0.002123
3515.000000	-0.002138
3514.000000	-0.002156
3513.000000	-0.002168
3512.000000	-0.002171
3511.000000	-0.002159
3510.000000	-0.002141
3509.000000	-0.002129
3508.000000	-0.002131
3507.000000	-0.002149
3506.000000	-0.002175
3505.000000	-0.002197
3504.000000	-0.002205
3503.000000	-0.002198
3502.000000	-0.002187
3501.000000	-0.002188
3500.000000	-0.002207
3499.000000	-0.002230
3498.000000	-0.002232
3497.000000	-0.002200
3496.000000	-0.002146
3495.000000	-0.002098
3494.000000	-0.002075
3493.000000	-0.002074
3492.000000	-0.002081
3491.000000	-0.002090
3490.000000	-0.002108
3489.000000	-0.002144
3488.000000	-0.002185
3487.000000	-0.002207
3486.000000	-0.002194
3485.000000	-0.002150
3484.000000	-0.002099
3483.000000	-0.002065
3482.000000	-0.002063
3481.000000	-0.002093
3480.000000	-0.002134
3479.000000	-0.002163
3478.000000	-0.002165
3477.000000	-0.002148
3476.000000	-0.002127
3475.000000	-0.002113
3474.000000	-0.002106
3473.000000	-0.002105
3472.000000	-0.002117
3471.000000	-0.002142
3470.000000	-0.002173
3469.000000	-0.002194
3468.000000	-0.002196
3467.000000	-0.002182
3466.000000	-0.002173
3465.000000	-0.002182
3464.000000	-0.002210
3463.000000	-0.002240
3462.000000	-0.002256
3461.000000	-0.002253
3460.000000	-0.002239
3459.000000	-0.002225
3458.000000	-0.002215
3457.000000	-0.002210
3456.000000	-0.002207
3455.000000	-0.002200
3454.000000	-0.002192
3453.000000	-0.002191
3452.000000	-0.002206
3451.000000	-0.002232
3450.000000	-0.002257
3449.000000	-0.002269
3448.000000	-0.002264
3447.000000	-0.002245
3446.000000	-0.002206
3445.000000	-0.002148
3444.000000	-0.002084
3443.000000	-0.002041
3442.000000	-0.002035
3441.000000	-0.002068
3440.000000	-0.002121
3439.000000	-0.002174
3438.000000	-0.002207
3437.000000	-0.002214
3436.000000	-0.002198
3435.000000	-0.002169
3434.000000	-0.002134
3433.000000	-0.002100
3432.000000	-0.002076
3431.000000	-0.002071
3430.000000	-0.002087
3429.000000	-0.002112
3428.000000	-0.002133
3427.000000	-0.002145
3426.000000	-0.002148
3425.000000	-0.002147
3424.000000	-0.002143
3423.000000	-0.002144
3422.000000	-0.002154
3421.000000	-0.002166
3420.000000	-0.002164
3419.000000	-0.002144
3418.000000	-0.002119
3417.000000	-0.002109
3416.000000	-0.002118
3415.000000	-0.002132
3414.000000	-0.002140
3413.000000	-0.002146
3412.000000	-0.002157
3411.000000	-0.002167
3410.000000	-0.002164
3409.000000	-0.002146
3408.000000	-0.002122
3407.000000	-0.002103
3406.000000	-0.002090
3405.000000	-0.002083
3404.000000	-0.002086
3403.000000	-0.002100
3402.000000	-0.002114
3401.000000	-0.002109
3400.000000	-0.002081
3399.000000	-0.002045
3398.000000	-0.002027
3397.000000	-0.002044
3396.000000	-0.002089
3395.000000	-0.002139
3394.000000	-0.002171
3393.000000	-0.002176
3392.000000	-0.002164
3391.000000	-0.002152
3390.000000	-0.002146
3389.000000	-0.002137
3388.000000	-0.002116
3387.000000	-0.002085
3386.000000	-0.002068
3385.000000	-0.002084
3384.000000	-0.002127
3383.000000	-0.002169
3382.000000	-0.002180
3381.000000	-0.002157
3380.000000	-0.002118
3379.000000	-0.002083
3378.000000	-0.002066
3377.000000	-0.002072
3376.000000	-0.002098
3375.000000	-0.002130
3374.000000	-0.002154
3373.000000	-0.002167
3372.000000	-0.002175
3371.000000	-0.002188
3370.000000	-0.002205
3369.000000	-0.002221
3368.000000	-0.002226
3367.000000	-0.002221
3366.000000	-0.002208
3365.000000	-0.002196
3364.000000	-0.002194
3363.000000	-0.002199
3362.000000	-0.002200
3361.000000	-0.002188
3360.000000	-0.002168
3359.000000	-0.002153
3358.000000	-0.002151
3357.000000	-0.002153
3356.000000	-0.002150
3355.000000	-0.002137
3354.000000	-0.002115
3353.000000	-0.002090
3352.000000	-0.002068
3351.000000	-0.002052
3350.000000	-0.002042
3349.000000	-0.002039
3348.000000	-0.002046
3347.000000	-0.002067
3346.000000	-0.002099
3345.000000	-0.002128
3344.000000	-0.002142
3343.000000	-0.002134
3342.000000	-0.002112
3341.000000	-0.002089
3340.000000	-0.002075
3339.000000	-0.002070
3338.000000	-0.002070
3337.000000	-0.002071
3336.000000	-0.002075
3335.000000	-0.002088
3334.000000	-0.002105
3333.000000	-0.002117
3332.000000	-0.002117
3331.000000	-0.002106
3330.000000	-0.002092
3329.000000	-0.002082
3328.000000	-0.002075
3327.000000	-0.002064
3326.000000	-0.002042
3325.000000	-0.002016
3324.000000	-0.002003
3323.000000	-0.002017
3322.000000	-0.002047
3321.000000	-0.002072
3320.000000	-0.002083
3319.000000	-0.002084
3318.000000	-0.002081
3317.000000	-0.002071
3316.000000	-0.002051
3315.000000	-0.002031
3314.000000	-0.002027
3313.000000	-0.002045
3312.000000	-0.002080
3311.000000	-0.002118
3310.000000	-0.002144
3309.000000	-0.002152
3308.000000	-0.002142
3307.000000	-0.002128
3306.000000	-0.002121
3305.000000	-0.002118
3304.000000	-0.002107
3303.000000	-0.002086
3302.000000	-0.002065
3301.000000	-0.002056
3300.000000	-0.002062
3299.000000	-0.002074
3298.000000	-0.002081
3297.000000	-0.002080
3296.000000	-0.002074
3295.000000	-0.002071
3294.000000	-0.002068
3293.000000	-0.002060
3292.000000	-0.002048
3291.000000	-0.002041
3290.000000	-0.002050
3289.000000	-0.002071
3288.000000	-0.002093
3287.000000	-0.002107
3286.000000	-0.002111
3285.000000	-0.002107
3284.000000	-0.002100
3283.000000	-0.002093
3282.000000	-0.002092
3281.000000	-0.002094
3280.000000	-0.002095
3279.000000	-0.002089
3278.000000	-0.002071
3277.000000	-0.002039
3276.000000	-0.001997
3275.000000	-0.001966
3274.000000	-0.001962
3273.000000	-0.001988
3272.000000	-0.002024
3271.000000	-0.002047
3270.000000	-0.002050
3269.000000	-0.002043
3268.000000	-0.002036
3267.000000	-0.002035
3266.000000	-0.002039
3265.000000	-0.002045
3264.000000	-0.002047
3263.000000	-0.002046
3262.000000	-0.002044
3261.000000	-0.002043
3260.000000	-0.002043
3259.000000	-0.002041
3258.000000	-0.002037
3257.000000	-0.002032
3256.000000	-0.002029
3255.000000	-0.002025
3254.000000	-0.002018
3253.000000	-0.002009
3252.000000	-0.002004
3251.000000	-0.002002
3250.000000	-0.002001
3249.000000	-0.001995
3248.000000	-0.001983
3247.000000	-0.001968
3246.000000	-0.001959
3245.000000	-0.001962
3244.000000	-0.001983
3243.000000	-0.002017
3242.000000	-0.002051
3241.000000	-0.002069
3240.000000	-0.002066
3239.000000	-0.002052
3238.000000	-0.002039
3237.000000	-0.002028
3236.000000	-0.002016
3235.000000	-0.002006
3234.000000	-0.002001
3233.000000	-0.001995
3232.000000	-0.001981
3231.000000	-0.001964
3230.000000	-0.001959
3229.000000	-0.001974
3228.000000	-0.001999
3227.000000	-0.002016
3226.000000	-0.002017
3225.000000	-0.002010
3224.000000	-0.002004
3223.000000	-0.001995
3222.000000	-0.001978
3221.000000	-0.001959
3220.000000	-0.001954
3219.000000	-0.001975
3218.000000	-0.002011
3217.000000	-0.002035
3216.000000	-0.002031
3215.000000	-0.002006
3214.000000	-0.001984
3213.000000	-0.001979
3212.000000	-0.001985
3211.000000	-0.001990
3210.000000	-0.001988
3209.000000	-0.001981
3208.000000	-0.001970
3207.000000	-0.001957
3206.000000	-0.001945
3205.000000	-0.001938
3204.000000	-0.001940
3203.000000	-0.001945
3202.000000	-0.001950
3201.000000	-0.001960
3200.000000	-0.001977
3199.000000	-0.001999
3198.000000	-0.002016
3197.000000	-0.002021
3196.000000	-0.002011
3195.000000	-0.001991
3194.000000	-0.001971
3193.000000	-0.001961
3192.000000	-0.001967
3191.000000	-0.001984
3190.000000	-0.002002
3189.000000	-0.002012
3188.000000	-0.002012
3187.000000	-0.002001
3186.000000	-0.001985
3185.000000	-0.001967
3184.000000	-0.001955
3183.000000	-0.001956
3182.000000	-0.001969
3181.000000	-0.001993
3180.000000	-0.002017
3179.000000	-0.002026
3178.000000	-0.002013
3177.000000	-0.001987
3176.000000	-0.001968
3175.000000	-0.001965
3174.000000	-0.001967
3173.000000	-0.001961
3172.000000	-0.001950
3171.000000	-0.001949
3170.000000	-0.001960
3169.000000	-0.001961
3168.000000	-0.001938
3167.000000	-0.001899
3166.000000	-0.001863
3165.000000	-0.001842
3164.000000	-0.001837
3163.000000	-0.001846
3162.000000	-0.001865
3161.000000	-0.001887
3160.000000	-0.001899
3159.000000	-0.001899
3158.000000	-0.001894
3157.000000	-0.001896
3156.000000	-0.001912
3155.000000	-0.001939
3154.000000	-0.001971
3153.000000	-0.001996
3152.000000	-0.002005
3151.000000	-0.001998
3150.000000	-0.001988
3149.000000	-0.001984
3148.000000	-0.001988
3147.000000	-0.001998
3146.000000	-0.002006
3145.000000	-0.002003
3144.000000	-0.001987
3143.000000	-0.001964
3142.000000	-0.001943
3141.000000	-0.001931
3140.000000	-0.001920
3139.000000	-0.001908
3138.000000	-0.001901
3137.000000	-0.001912
3136.000000	-0.001937
3135.000000	-0.001962
3134.000000	-0.001976
3133.000000	-0.001977
3132.000000	-0.001977
3131.000000	-0.001984
3130.000000	-0.001998
3129.000000	-0.002010
3128.000000	-0.002007
3127.000000	-0.001988
3126.000000	-0.001965
3125.000000	-0.001953
3124.000000	-0.001957
3123.000000	-0.001962
3122.000000	-0.001952
3121.000000	-0.001924
3120.000000	-0.001893
3119.000000	-0.001872
3118.000000	-0.001864
3117.000000	-0.001865
3116.000000	-0.001871
3115.000000	-0.001884
3114.000000	-0.001905
3113.000000	-0.001925
3112.000000	-0.001941
3111.000000	-0.001955
3110.000000	-0.001972
3109.000000	-0.001987
3108.000000	-0.001991
3107.000000	-0.001975
3106.000000	-0.001950
3105.000000	-0.001933
3104.000000	-0.001931
3103.000000	-0.001931
3102.000000	-0.001918
3101.000000	-0.001891
3100.000000	-0.001869
3099.000000	-0.001874
3098.000000	-0.001905
3097.000000	-0.001939
3096.000000	-0.001957
3095.000000	-0.001959
3094.000000	-0.001961
3093.000000	-0.001970
3092.000000	-0.001979
3091.000000	-0.001976
3090.000000	-0.001960
3089.000000	-0.001938
3088.000000	-0.001923
3087.000000	-0.001921
3086.000000	-0.001928
3085.000000	-0.001936
3084.000000	-0.001939
3083.000000	-0.001936
3082.000000	-0.001929
3081.000000	-0.001915
3080.000000	-0.001897
3079.000000	-0.001879
3078.000000	-0.001875
3077.000000	-0.001888
3076.000000	-0.001912
3075.000000	-0.001935
3074.000000	-0.001952
3073.000000	-0.001955
3072.000000	-0.001941
3071.000000	-0.001912
3070.000000	-0.001881
3069.000000	-0.001865
3068.000000	-0.001865
3067.000000	-0.001871
3066.000000	-0.001873
3065.000000	-0.001876
3064.000000	-0.001885
3063.000000	-0.001902
3062.000000	-0.001918
3061.000000	-0.001924
3060.000000	-0.001920
3059.000000	-0.001916
3058.000000	-0.001919
3057.000000	-0.001924
3056.000000	-0.001921
3055.000000	-0.001911
3054.000000	-0.001902
3053.000000	-0.001902
3052.000000	-0.001905
3051.000000	-0.001900
3050.000000	-0.001885
3049.000000	-0.001872
3048.000000	-0.001871
3047.000000	-0.001879
3046.000000	-0.001886
3045.000000	-0.001886
3044.000000	-0.001878
3043.000000	-0.001867
3042.000000	-0.001857
3041.000000	-0.001850
3040.000000	-0.001849
3039.000000	-0.001855
3038.000000	-0.001858
3037.000000	-0.001855
3036.000000	-0.001851
3035.000000	-0.001861
3034.000000	-0.001890
3033.000000	-0.001923
3032.000000	-0.001942
3031.000000	-0.001946
3030.000000	-0.001947
3029.000000	-0.001952
3028.000000	-0.001949
3027.000000	-0.001927
3026.000000	-0.001892
3025.000000	-0.001862
3024.000000	-0.001846
3023.000000	-0.001839
3022.000000	-0.001836
3021.000000	-0.001833
3020.000000	-0.001831
3019.000000	-0.001829
3018.000000	-0.001831
3017.000000	-0.001841
3016.000000	-0.001853
3015.000000	-0.001856
3014.000000	-0.001844
3013.000000	-0.001824
3012.000000	-0.001805
3011.000000	-0.001786
3010.000000	-0.001764
3009.000000	-0.001739
3008.000000	-0.001718
3007.000000	-0.001702
3006.000000	-0.001690
3005.000000	-0.001688
3004.000000	-0.001704
3003.000000	-0.001735
3002.000000	-0.001767
3001.000000	-0.001783
3000.000000	-0.001773
2999.000000	-0.001743
2998.000000	-0.001710
2997.000000	-0.001695
2996.000000	-0.001706
2995.000000	-0.001731
2994.000000	-0.001748
2993.000000	-0.001746
2992.000000	-0.001729
2991.000000	-0.001708
2990.000000	-0.001686
2989.000000	-0.001663
2988.000000	-0.001646
2987.000000	-0.001648
2986.000000	-0.001674
2985.000000	-0.001711
2984.000000	-0.001734
2983.000000	-0.001727
2982.000000	-0.001695
2981.000000	-0.001657
2980.000000	-0.001633
2979.000000	-0.001626
2978.000000	-0.001627
2977.000000	-0.001627
2976.000000	-0.001627
2975.000000	-0.001630
2974.000000	-0.001635
2973.000000	-0.001636
2972.000000	-0.001625
2971.000000	-0.001604
2970.000000	-0.001583
2969.000000	-0.001571
2968.000000	-0.001570
2967.000000	-0.001574
2966.000000	-0.001578
2965.000000	-0.001582
2964.000000	-0.001582
2963.000000	-0.001580
2962.000000	-0.001580
2961.000000	-0.001589
2960.000000	-0.001607
2959.000000	-0.001624
2958.000000	-0.001633
2957.000000	-0.001638
2956.000000	-0.001647
2955.000000	-0.001657
2954.000000	-0.001654
2953.000000	-0.001630
2952.000000	-0.001596
2951.000000	-0.001575
2950.000000	-0.001584
2949.000000	-0.001613
2948.000000	-0.001638
2947.000000	-0.001642
2946.000000	-0.001629
2945.000000	-0.001613
2944.000000	-0.001604
2943.000000	-0.001609
2942.000000	-0.001626
2941.000000	-0.001653
2940.000000	-0.001675
2939.000000	-0.001680
2938.000000	-0.001665
2937.000000	-0.001642
2936.000000	-0.001630
2935.000000	-0.001634
2934.000000	-0.001648
2933.000000	-0.001666
2932.000000	-0.001685
2931.000000	-0.001702
2930.000000	-0.001714
2929.000000	-0.001722
2928.000000	-0.001730
2927.000000	-0.001742
2926.000000	-0.001758
2925.000000	-0.001776
2924.000000	-0.001791
2923.000000	-0.001795
2922.000000	-0.001781
2921.000000	-0.001746
2920.000000	-0.001701
2919.000000	-0.001667
2918.000000	-0.001659
2917.000000	-0.001679
2916.000000	-0.001713
2915.000000	-0.001738
2914.000000	-0.001748
2913.000000	-0.001748
2912.000000	-0.001752
2911.000000	-0.001762
2910.000000	-0.001776
2909.000000	-0.001789
2908.000000	-0.001810
2907.000000	-0.001845
2906.000000	-0.001893
2905.000000	-0.001933
2904.000000	-0.001944
2903.000000	-0.001919
2902.000000	-0.001873
2901.000000	-0.001833
2900.000000	-0.001811
2899.000000	-0.001807
2898.000000	-0.001810
2897.000000	-0.001812
2896.000000	-0.001809
2895.000000	-0.001799
2894.000000	-0.001783
2893.000000	-0.001769
2892.000000	-0.001772
2891.000000	-0.001792
2890.000000	-0.001811
2889.000000	-0.001807
2888.000000	-0.001779
2887.000000	-0.001745
2886.000000	-0.001729
2885.000000	-0.001734
2884.000000	-0.001745
2883.000000	-0.001743
2882.000000	-0.001731
2881.000000	-0.001723
2880.000000	-0.001729
2879.000000	-0.001746
2878.000000	-0.001761
2877.000000	-0.001767
2876.000000	-0.001762
2875.000000	-0.001747
2874.000000	-0.001732
2873.000000	-0.001726
2872.000000	-0.001737
2871.000000	-0.001760
2870.000000	-0.001782
2869.000000	-0.001794
2868.000000	-0.001796
2867.000000	-0.001793
2866.000000	-0.001782
2865.000000	-0.001763
2864.000000	-0.001741
2863.000000	-0.001728
2862.000000	-0.001733
2861.000000	-0.001751
2860.000000	-0.001771
2859.000000	-0.001781
2858.000000	-0.001780
2857.000000	-0.001775
2856.000000	-0.001769
2855.000000	-0.001761
2854.000000	-0.001748
2853.000000	-0.001736
2852.000000	-0.001736
2851.000000	-0.001746
2850.000000	-0.001754
2849.000000	-0.001751
2848.000000	-0.001748
2847.000000	-0.001759
2846.000000	-0.001784
2845.000000	-0.001806
2844.000000	-0.001814
2843.000000	-0.001811
2842.000000	-0.001809
2841.000000	-0.001805
2840.000000	-0.001796
2839.000000	-0.001784
2838.000000	-0.001784
2837.000000	-0.001799
2836.000000	-0.001817
2835.000000	-0.001816
2834.000000	-0.001795
2833.000000	-0.001769
2832.000000	-0.001757
2831.000000	-0.001762
2830.000000	-0.001775
2829.000000	-0.001782
2828.000000	-0.001779
2827.000000	-0.001769
2826.000000	-0.001761
2825.000000	-0.001760
2824.000000	-0.001768
2823.000000	-0.001782
2822.000000	-0.001791
2821.000000	-0.001790
2820.000000	-0.001787
2819.000000	-0.001789
2818.000000	-0.001794
2817.000000	-0.001792
2816.000000	-0.001780
2815.000000	-0.001764
2814.000000	-0.001756
2813.000000	-0.001760
2812.000000	-0.001775
2811.000000	-0.001799
2810.000000	-0.001824
2809.000000	-0.001837
2808.000000	-0.001831
2807.000000	-0.001816
2806.000000	-0.001808
2805.000000	-0.001817
2804.000000	-0.001837
2803.000000	-0.001852
2802.000000	-0.001848
2801.000000	-0.001818
2800.000000	-0.001774
2799.000000	-0.001740
2798.000000	-0.001738
2797.000000	-0.001770
2796.000000	-0.001812
2795.000000	-0.001835
2794.000000	-0.001825
2793.000000	-0.001793
2792.000000	-0.001760
2791.000000	-0.001749
2790.000000	-0.001766
2789.000000	-0.001802
2788.000000	-0.001835
2787.000000	-0.001848
2786.000000	-0.001837
2785.000000	-0.001812
2784.000000	-0.001790
2783.000000	-0.001783
2782.000000	-0.001790
2781.000000	-0.001806
2780.000000	-0.001821
2779.000000	-0.001829
2778.000000	-0.001830
2777.000000	-0.001827
2776.000000	-0.001821
2775.000000	-0.001818
2774.000000	-0.001818
2773.000000	-0.001818
2772.000000	-0.001810
2771.000000	-0.001797
2770.000000	-0.001788
2769.000000	-0.001787
2768.000000	-0.001789
2767.000000	-0.001792
2766.000000	-0.001799
2765.000000	-0.001813
2764.000000	-0.001826
2763.000000	-0.001831
2762.000000	-0.001831
2761.000000	-0.001830
2760.000000	-0.001828
2759.000000	-0.001822
2758.000000	-0.001817
2757.000000	-0.001822
2756.000000	-0.001830
2755.000000	-0.001827
2754.000000	-0.001810
2753.000000	-0.001790
2752.000000	-0.001781
2751.000000	-0.001780
2750.000000	-0.001781
2749.000000	-0.001787
2748.000000	-0.001799
2747.000000	-0.001811
2746.000000	-0.001808
2745.000000	-0.001787
2744.000000	-0.001763
2743.000000	-0.001751
2742.000000	-0.001757
2741.000000	-0.001772
2740.000000	-0.001786
2739.000000	-0.001790
2738.000000	-0.001787
2737.000000	-0.001778
2736.000000	-0.001770
2735.000000	-0.001771
2734.000000	-0.001789
2733.000000	-0.001818
2732.000000	-0.001842
2731.000000	-0.001845
2730.000000	-0.001827
2729.000000	-0.001809
2728.000000	-0.001804
2727.000000	-0.001807
2726.000000	-0.001803
2725.000000	-0.001786
2724.000000	-0.001762
2723.000000	-0.001744
2722.000000	-0.001737
2721.000000	-0.001741
2720.000000	-0.001752
2719.000000	-0.001762
2718.000000	-0.001770
2717.000000	-0.001778
2716.000000	-0.001790
2715.000000	-0.001804
2714.000000	-0.001816
2713.000000	-0.001826
2712.000000	-0.001831
2711.000000	-0.001829
2710.000000	-0.001817
2709.000000	-0.001798
2708.000000	-0.001779
2707.000000	-0.001767
2706.000000	-0.001767
2705.000000	-0.001784
2704.000000	-0.001811
2703.000000	-0.001834
2702.000000	-0.001839
2701.000000	-0.001825
2700.000000	-0.001808
2699.000000	-0.001799
2698.000000	-0.001798
2697.000000	-0.001799
2696.000000	-0.001796
2695.000000	-0.001785
2694.000000	-0.001766
2693.000000	-0.001743
2692.000000	-0.001723
2691.000000	-0.001711
2690.000000	-0.001709
2689.000000	-0.001721
2688.000000	-0.001752
2687.000000	-0.001794
2686.000000	-0.001828
2685.000000	-0.001840
2684.000000	-0.001833
2683.000000	-0.001823
2682.000000	-0.001817
2681.000000	-0.001809
2680.000000	-0.001796
2679.000000	-0.001781
2678.000000	-0.001775
2677.000000	-0.001779
2676.000000	-0.001789
2675.000000	-0.001793
2674.000000	-0.001791
2673.000000	-0.001788
2672.000000	-0.001788
2671.000000	-0.001791
2670.000000	-0.001792
2669.000000	-0.001785
2668.000000	-0.001773
2667.000000	-0.001764
2666.000000	-0.001762
2665.000000	-0.001768
2664.000000	-0.001775
2663.000000	-0.001777
2662.000000	-0.001774
2661.000000	-0.001772
2660.000000	-0.001778
2659.000000	-0.001790
2658.000000	-0.001803
2657.000000	-0.001812
2656.000000	-0.001817
2655.000000	-0.001824
2654.000000	-0.001831
2653.000000	-0.001837
2652.000000	-0.001836
2651.000000	-0.001825
2650.000000	-0.001802
2649.000000	-0.001776
2648.000000	-0.001759
2647.000000	-0.001762
2646.000000	-0.001786
2645.000000	-0.001819
2644.000000	-0.001846
2643.000000	-0.001853
2642.000000	-0.001836
2641.000000	-0.001809
2640.000000	-0.001791
2639.000000	-0.001790
2638.000000	-0.001797
2637.000000	-0.001793
2636.000000	-0.001774
2635.000000	-0.001754
2634.000000	-0.001748
2633.000000	-0.001753
2632.000000	-0.001755
2631.000000	-0.001746
2630.000000	-0.001731
2629.000000	-0.001721
2628.000000	-0.001723
2627.000000	-0.001733
2626.000000	-0.001743
2625.000000	-0.001748
2624.000000	-0.001747
2623.000000	-0.001745
2622.000000	-0.001745
2621.000000	-0.001744
2620.000000	-0.001741
2619.000000	-0.001737
2618.000000	-0.001734
2617.000000	-0.001738
2616.000000	-0.001747
2615.000000	-0.001754
2614.000000	-0.001756
2613.000000	-0.001757
2612.000000	-0.001759
2611.000000	-0.001762
2610.000000	-0.001762
2609.000000	-0.001755
2608.000000	-0.001745
2607.000000	-0.001741
2606.000000	-0.001749
2605.000000	-0.001768
2604.000000	-0.001785
2603.000000	-0.001788
2602.000000	-0.001777
2601.000000	-0.001764
2600.000000	-0.001762
2599.000000	-0.001766
2598.000000	-0.001768
2597.000000	-0.001763
2596.000000	-0.001756
2595.000000	-0.001752
2594.000000	-0.001750
2593.000000	-0.001751
2592.000000	-0.001754
2591.000000	-0.001758
2590.000000	-0.001757
2589.000000	-0.001750
2588.000000	-0.001742
2587.000000	-0.001741
2586.000000	-0.001750
2585.000000	-0.001770
2584.000000	-0.001790
2583.000000	-0.001796
2582.000000	-0.001782
2581.000000	-0.001756
2580.000000	-0.001735
2579.000000	-0.001731
2578.000000	-0.001741
2577.000000	-0.001756
2576.000000	-0.001767
2575.000000	-0.001770
2574.000000	-0.001763
2573.000000	-0.001749
2572.000000	-0.001739
2571.000000	-0.001737
2570.000000	-0.001739
2569.000000	-0.001739
2568.000000	-0.001740
2567.000000	-0.001750
2566.000000	-0.001767
2565.000000	-0.001781
2564.000000	-0.001781
2563.000000	-0.001769
2562.000000	-0.001753
2561.000000	-0.001741
2560.000000	-0.001736
2559.000000	-0.001736
2558.000000	-0.001738
2557.000000	-0.001740
2556.000000	-0.001744
2555.000000	-0.001753
2554.000000	-0.001766
2553.000000	-0.001771
2552.000000	-0.001761
2551.000000	-0.001739
2550.000000	-0.001720
2549.000000	-0.001711
2548.000000	-0.001708
2547.000000	-0.001701
2546.000000	-0.001689
2545.000000	-0.001682
2544.000000	-0.001691
2543.000000	-0.001715
2542.000000	-0.001740
2541.000000	-0.001747
2540.000000	-0.001733
2539.000000	-0.001712
2538.000000	-0.001699
2537.000000	-0.001700
2536.000000	-0.001713
2535.000000	-0.001732
2534.000000	-0.001751
2533.000000	-0.001765
2532.000000	-0.001771
2531.000000	-0.001764
2530.000000	-0.001748
2529.000000	-0.001728
2528.000000	-0.001713
2527.000000	-0.001709
2526.000000	-0.001718
2525.000000	-0.001729
2524.000000	-0.001731
2523.000000	-0.001718
2522.000000	-0.001691
2521.000000	-0.001662
2520.000000	-0.001646
2519.000000	-0.001652
2518.000000	-0.001677
2517.000000	-0.001707
2516.000000	-0.001725
2515.000000	-0.001730
2514.000000	-0.001728
2513.000000	-0.001725
2512.000000	-0.001723
2511.000000	-0.001723
2510.000000	-0.001727
2509.000000	-0.001737
2508.000000	-0.001748
2507.000000	-0.001750
2506.000000	-0.001737
2505.000000	-0.001710
2504.000000	-0.001679
2503.000000	-0.001659
2502.000000	-0.001665
2501.000000	-0.001695
2500.000000	-0.001731
2499.000000	-0.001748
2498.000000	-0.001739
2497.000000	-0.001713
2496.000000	-0.001685
2495.000000	-0.001669
2494.000000	-0.001669
2493.000000	-0.001681
2492.000000	-0.001693
2491.000000	-0.001696
2490.000000	-0.001694
2489.000000	-0.001694
2488.000000	-0.001697
2487.000000	-0.001696
2486.000000	-0.001688
2485.000000	-0.001687
2484.000000	-0.001701
2483.000000	-0.001726
2482.000000	-0.001745
2481.000000	-0.001750
2480.000000	-0.001741
2479.000000	-0.001723
2478.000000	-0.001696
2477.000000	-0.001667
2476.000000	-0.001645
2475.000000	-0.001637
2474.000000	-0.001647
2473.000000	-0.001673
2472.000000	-0.001709
2471.000000	-0.001739
2470.000000	-0.001747
2469.000000	-0.001731
2468.000000	-0.001704
2467.000000	-0.001686
2466.000000	-0.001681
2465.000000	-0.001685
2464.000000	-0.001689
2463.000000	-0.001691
2462.000000	-0.001694
2461.000000	-0.001701
2460.000000	-0.001709
2459.000000	-0.001710
2458.000000	-0.001701
2457.000000	-0.001683
2456.000000	-0.001666
2455.000000	-0.001657
2454.000000	-0.001658
2453.000000	-0.001667
2452.000000	-0.001680
2451.000000	-0.001691
2450.000000	-0.001692
2449.000000	-0.001684
2448.000000	-0.001672
2447.000000	-0.001663
2446.000000	-0.001655
2445.000000	-0.001649
2444.000000	-0.001646
2443.000000	-0.001648
2442.000000	-0.001652
2441.000000	-0.001653
2440.000000	-0.001656
2439.000000	-0.001666
2438.000000	-0.001682
2437.000000	-0.001696
2436.000000	-0.001700
2435.000000	-0.001693
2434.000000	-0.001681
2433.000000	-0.001670
2432.000000	-0.001668
2431.000000	-0.001675
2430.000000	-0.001689
2429.000000	-0.001700
2428.000000	-0.001704
2427.000000	-0.001704
2426.000000	-0.001702
2425.000000	-0.001697
2424.000000	-0.001686
2423.000000	-0.001669
2422.000000	-0.001651
2421.000000	-0.001636
2420.000000	-0.001629
2419.000000	-0.001633
2418.000000	-0.001643
2417.000000	-0.001649
2416.000000	-0.001644
2415.000000	-0.001631
2414.000000	-0.001619
2413.000000	-0.001615
2412.000000	-0.001617
2411.000000	-0.001626
2410.000000	-0.001639
2409.000000	-0.001652
2408.000000	-0.001657
2407.000000	-0.001648
2406.000000	-0.001630
2405.000000	-0.001613
2404.000000	-0.001608
2403.000000	-0.001617
2402.000000	-0.001633
2401.000000	-0.001646
2400.000000	-0.001648
2399.000000	-0.001636
2398.000000	-0.001621
2397.000000	-0.001613
2396.000000	-0.001623
2395.000000	-0.001649
2394.000000	-0.001679
2393.000000	-0.001699
2392.000000	-0.001703
2391.000000	-0.001689
2390.000000	-0.001664
2389.000000	-0.001633
2388.000000	-0.001599
2387.000000	-0.001567
2386.000000	-0.001546
2385.000000	-0.001545
2384.000000	-0.001565
2383.000000	-0.001594
2382.000000	-0.001613
2381.000000	-0.001615
2380.000000	-0.001608
2379.000000	-0.001599
2378.000000	-0.001589
2377.000000	-0.001576
2376.000000	-0.001566
2375.000000	-0.001569
2374.000000	-0.001585
2373.000000	-0.001602
2372.000000	-0.001609
2371.000000	-0.001605
2370.000000	-0.001597
2369.000000	-0.001587
2368.000000	-0.001574
2367.000000	-0.001561
2366.000000	-0.001557
2365.000000	-0.001567
2364.000000	-0.001583
2363.000000	-0.001591
2362.000000	-0.001586
2361.000000	-0.001581
2360.000000	-0.001592
2359.000000	-0.001614
2358.000000	-0.001619
2357.000000	-0.001590
2356.000000	-0.001540
2355.000000	-0.001506
2354.000000	-0.001507
2353.000000	-0.001536
2352.000000	-0.001571
2351.000000	-0.001590
2350.000000	-0.001590
2349.000000	-0.001582
2348.000000	-0.001582
2347.000000	-0.001597
2346.000000	-0.001615
2345.000000	-0.001617
2344.000000	-0.001601
2343.000000	-0.001586
2342.000000	-0.001585
2341.000000	-0.001589
2340.000000	-0.001579
2339.000000	-0.001553
2338.000000	-0.001532
2337.000000	-0.001531
2336.000000	-0.001549
2335.000000	-0.001573
2334.000000	-0.001591
2333.000000	-0.001597
2332.000000	-0.001590
2331.000000	-0.001573
2330.000000	-0.001563
2329.000000	-0.001566
2328.000000	-0.001579
2327.000000	-0.001581
2326.000000	-0.001565
2325.000000	-0.001542
2324.000000	-0.001526
2323.000000	-0.001519
2322.000000	-0.001513
2321.000000	-0.001502
2320.000000	-0.001486
2319.000000	-0.001475
2318.000000	-0.001477
2317.000000	-0.001498
2316.000000	-0.001535
2315.000000	-0.001571
2314.000000	-0.001596
2313.000000	-0.001605
2312.000000	-0.001606
2311.000000	-0.001594
2310.000000	-0.001564
2309.000000	-0.001522
2308.000000	-0.001491
2307.000000	-0.001483
2306.000000	-0.001492
2305.000000	-0.001502
2304.000000	-0.001508
2303.000000	-0.001513
2302.000000	-0.001515
2301.000000	-0.001505
2300.000000	-0.001478
2299.000000	-0.001446
2298.000000	-0.001424
2297.000000	-0.001418
2296.000000	-0.001416
2295.000000	-0.001401
2294.000000	-0.001367
2293.000000	-0.001332
2292.000000	-0.001322
2291.000000	-0.001350
2290.000000	-0.001398
2289.000000	-0.001435
2288.000000	-0.001443
2287.000000	-0.001433
2286.000000	-0.001427
2285.000000	-0.001438
2284.000000	-0.001464
2283.000000	-0.001492
2282.000000	-0.001511
2281.000000	-0.001516
2280.000000	-0.001517
2279.000000	-0.001521
2278.000000	-0.001526
2277.000000	-0.001525
2276.000000	-0.001519
2275.000000	-0.001519
2274.000000	-0.001531
2273.000000	-0.001549
2272.000000	-0.001561
2271.000000	-0.001564
2270.000000	-0.001563
2269.000000	-0.001559
2268.000000	-0.001548
2267.000000	-0.001524
2266.000000	-0.001489
2265.000000	-0.001453
2264.000000	-0.001430
2263.000000	-0.001427
2262.000000	-0.001433
2261.000000	-0.001426
2260.000000	-0.001384
2259.000000	-0.001297
2258.000000	-0.001165
2257.000000	-0.000992
2256.000000	-0.000795
2255.000000	-0.000618
2254.000000	-0.000515
2253.000000	-0.000509
2252.000000	-0.000578
2251.000000	-0.000671
2250.000000	-0.000752
2249.000000	-0.000818
2248.000000	-0.000887
2247.000000	-0.000968
2246.000000	-0.001055
2245.000000	-0.001138
2244.000000	-0.001204
2243.000000	-0.001250
2242.000000	-0.001280
2241.000000	-0.001311
2240.000000	-0.001354
2239.000000	-0.001408
2238.000000	-0.001458
2237.000000	-0.001492
2236.000000	-0.001510
2235.000000	-0.001520
2234.000000	-0.001523
2233.000000	-0.001517
2232.000000	-0.001503
2231.000000	-0.001491
2230.000000	-0.001489
2229.000000	-0.001498
2228.000000	-0.001508
2227.000000	-0.001510
2226.000000	-0.001504
2225.000000	-0.001499
2224.000000	-0.001510
2223.000000	-0.001537
2222.000000	-0.001563
2221.000000	-0.001566
2220.000000	-0.001545
2219.000000	-0.001520
2218.000000	-0.001509
2217.000000	-0.001517
2216.000000	-0.001539
2215.000000	-0.001567
2214.000000	-0.001594
2213.000000	-0.001607
2212.000000	-0.001604
2211.000000	-0.001597
2210.000000	-0.001596
2209.000000	-0.001602
2208.000000	-0.001599
2207.000000	-0.001584
2206.000000	-0.001570
2205.000000	-0.001572
2204.000000	-0.001589
2203.000000	-0.001604
2202.000000	-0.001602
2201.000000	-0.001581
2200.000000	-0.001554
2199.000000	-0.001534
2198.000000	-0.001524
2197.000000	-0.001524
2196.000000	-0.001533
2195.000000	-0.001551
2194.000000	-0.001573
2193.000000	-0.001591
2192.000000	-0.001599
2191.000000	-0.001602
2190.000000	-0.001600
2189.000000	-0.001590
2188.000000	-0.001570
2187.000000	-0.001553
2186.000000	-0.001556
2185.000000	-0.001577
2184.000000	-0.001599
2183.000000	-0.001606
2182.000000	-0.001598
2181.000000	-0.001588
2180.000000	-0.001584
2179.000000	-0.001588
2178.000000	-0.001598
2177.000000	-0.001611
2176.000000	-0.001625
2175.000000	-0.001631
2174.000000	-0.001627
2173.000000	-0.001609
2172.000000	-0.001577
2171.000000	-0.001542
2170.000000	-0.001515
2169.000000	-0.001509
2168.000000	-0.001525
2167.000000	-0.001550
2166.000000	-0.001567
2165.000000	-0.001564
2164.000000	-0.001541
2163.000000	-0.001511
2162.000000	-0.001490
2161.000000	-0.001486
2160.000000	-0.001498
2159.000000	-0.001517
2158.000000	-0.001535
2157.000000	-0.001551
2156.000000	-0.001566
2155.000000	-0.001583
2154.000000	-0.001599
2153.000000	-0.001609
2152.000000	-0.001608
2151.000000	-0.001600
2150.000000	-0.001588
2149.000000	-0.001575
2148.000000	-0.001561
2147.000000	-0.001551
2146.000000	-0.001551
2145.000000	-0.001553
2144.000000	-0.001551
2143.000000	-0.001544
2142.000000	-0.001542
2141.000000	-0.001550
2140.000000	-0.001552
2139.000000	-0.001538
2138.000000	-0.001513
2137.000000	-0.001497
2136.000000	-0.001500
2135.000000	-0.001516
2134.000000	-0.001529
2133.000000	-0.001528
2132.000000	-0.001512
2131.000000	-0.001488
2130.000000	-0.001465
2129.000000	-0.001451
2128.000000	-0.001448
2127.000000	-0.001457
2126.000000	-0.001481
2125.000000	-0.001516
2124.000000	-0.001547
2123.000000	-0.001558
2122.000000	-0.001548
2121.000000	-0.001534
2120.000000	-0.001529
2119.000000	-0.001534
2118.000000	-0.001546
2117.000000	-0.001558
2116.000000	-0.001568
2115.000000	-0.001572
2114.000000	-0.001571
2113.000000	-0.001567
2112.000000	-0.001559
2111.000000	-0.001546
2110.000000	-0.001533
2109.000000	-0.001530
2108.000000	-0.001538
2107.000000	-0.001542
2106.000000	-0.001533
2105.000000	-0.001520
2104.000000	-0.001517
2103.000000	-0.001524
2102.000000	-0.001532
2101.000000	-0.001538
2100.000000	-0.001549
2099.000000	-0.001573
2098.000000	-0.001605
2097.000000	-0.001632
2096.000000	-0.001641
2095.000000	-0.001630
2094.000000	-0.001611
2093.000000	-0.001598
2092.000000	-0.001596
2091.000000	-0.001595
2090.000000	-0.001584
2089.000000	-0.001569
2088.000000	-0.001562
2087.000000	-0.001566
2086.000000	-0.001573
2085.000000	-0.001574
2084.000000	-0.001570
2083.000000	-0.001560
2082.000000	-0.001541
2081.000000	-0.001518
2080.000000	-0.001505
2079.000000	-0.001513
2078.000000	-0.001535
2077.000000	-0.001558
2076.000000	-0.001571
2075.000000	-0.001575
2074.000000	-0.001571
2073.000000	-0.001558
2072.000000	-0.001538
2071.000000	-0.001520
2070.000000	-0.001509
2069.000000	-0.001502
2068.000000	-0.001495
2067.000000	-0.001486
2066.000000	-0.001476
2065.000000	-0.001470
2064.000000	-0.001471
2063.000000	-0.001481
2062.000000	-0.001492
2061.000000	-0.001491
2060.000000	-0.001472
2059.000000	-0.001445
2058.000000	-0.001430
2057.000000	-0.001439
2056.000000	-0.001470
2055.000000	-0.001504
2054.000000	-0.001524
2053.000000	-0.001526
2052.000000	-0.001521
2051.000000	-0.001521
2050.000000	-0.001527
2049.000000	-0.001532
2048.000000	-0.001530
2047.000000	-0.001519
2046.000000	-0.001509
2045.000000	-0.001507
2044.000000	-0.001508
2043.000000	-0.001501
2042.000000	-0.001483
2041.000000	-0.001466
2040.000000	-0.001460
2039.000000	-0.001459
2038.000000	-0.001456
2037.000000	-0.001453
2036.000000	-0.001462
2035.000000	-0.001482
2034.000000	-0.001498
2033.000000	-0.001501
2032.000000	-0.001496
2031.000000	-0.001497
2030.000000	-0.001506
2029.000000	-0.001514
2028.000000	-0.001515
2027.000000	-0.001508
2026.000000	-0.001498
2025.000000	-0.001494
2024.000000	-0.001502
2023.000000	-0.001516
2022.000000	-0.001519
2021.000000	-0.001502
2020.000000	-0.001471
2019.000000	-0.001448
2018.000000	-0.001447
2017.000000	-0.001469
2016.000000	-0.001506
2015.000000	-0.001537
2014.000000	-0.001542
2013.000000	-0.001517
2012.000000	-0.001479
2011.000000	-0.001457
2010.000000	-0.001455
2009.000000	-0.001464
2008.000000	-0.001475
2007.000000	-0.001490
2006.000000	-0.001513
2005.000000	-0.001534
2004.000000	-0.001536
2003.000000	-0.001516
2002.000000	-0.001483
2001.000000	-0.001451
2000.000000	-0.001430
1999.000000	-0.001427
1998.000000	-0.001435
1997.000000	-0.001446
1996.000000	-0.001455
1995.000000	-0.001462
1994.000000	-0.001469
1993.000000	-0.001474
1992.000000	-0.001476
1991.000000	-0.001474
1990.000000	-0.001468
1989.000000	-0.001454
1988.000000	-0.001436
1987.000000	-0.001426
1986.000000	-0.001434
1985.000000	-0.001456
1984.000000	-0.001475
1983.000000	-0.001483
1982.000000	-0.001478
1981.000000	-0.001463
1980.000000	-0.001444
1979.000000	-0.001426
1978.000000	-0.001418
1977.000000	-0.001425
1976.000000	-0.001444
1975.000000	-0.001464
1974.000000	-0.001478
1973.000000	-0.001483
1972.000000	-0.001482
1971.000000	-0.001482
1970.000000	-0.001488
1969.000000	-0.001496
1968.000000	-0.001501
1967.000000	-0.001501
1966.000000	-0.001497
1965.000000	-0.001493
1964.000000	-0.001487
1963.000000	-0.001477
1962.000000	-0.001467
1961.000000	-0.001465
1960.000000	-0.001473
1959.000000	-0.001484
1958.000000	-0.001484
1957.000000	-0.001467
1956.000000	-0.001442
1955.000000	-0.001425
1954.000000	-0.001423
1953.000000	-0.001429
1952.000000	-0.001430
1951.000000	-0.001420
1950.000000	-0.001407
1949.000000	-0.001402
1948.000000	-0.001405
1947.000000	-0.001409
1946.000000	-0.001409
1945.000000	-0.001407
1944.000000	-0.001415
1943.000000	-0.001435
1942.000000	-0.001458
1941.000000	-0.001471
1940.000000	-0.001467
1939.000000	-0.001451
1938.000000	-0.001434
1937.000000	-0.001422
1936.000000	-0.001417
1935.000000	-0.001413
1934.000000	-0.001407
1933.000000	-0.001401
1932.000000	-0.001397
1931.000000	-0.001395
1930.000000	-0.001390
1929.000000	-0.001380
1928.000000	-0.001371
1927.000000	-0.001373
1926.000000	-0.001386
1925.000000	-0.001399
1924.000000	-0.001403
1923.000000	-0.001393
1922.000000	-0.001379
1921.000000	-0.001376
1920.000000	-0.001390
1919.000000	-0.001412
1918.000000	-0.001419
1917.000000	-0.001405
1916.000000	-0.001382
1915.000000	-0.001373
1914.000000	-0.001385
1913.000000	-0.001406
1912.000000	-0.001423
1911.000000	-0.001434
1910.000000	-0.001444
1909.000000	-0.001454
1908.000000	-0.001455
1907.000000	-0.001448
1906.000000	-0.001442
1905.000000	-0.001446
1904.000000	-0.001452
1903.000000	-0.001446
1902.000000	-0.001426
1901.000000	-0.001404
1900.000000	-0.001396
1899.000000	-0.001404
1898.000000	-0.001414
1897.000000	-0.001415
1896.000000	-0.001408
1895.000000	-0.001398
1894.000000	-0.001389
1893.000000	-0.001382
1892.000000	-0.001376
1891.000000	-0.001372
1890.000000	-0.001373
1889.000000	-0.001380
1888.000000	-0.001393
1887.000000	-0.001403
1886.000000	-0.001404
1885.000000	-0.001394
1884.000000	-0.001384
1883.000000	-0.001377
1882.000000	-0.001373
1881.000000	-0.001366
1880.000000	-0.001365
1879.000000	-0.001377
1878.000000	-0.001399
1877.000000	-0.001418
1876.000000	-0.001423
1875.000000	-0.001416
1874.000000	-0.001404
1873.000000	-0.001389
1872.000000	-0.001374
1871.000000	-0.001358
1870.000000	-0.001344
1869.000000	-0.001338
1868.000000	-0.001342
1867.000000	-0.001352
1866.000000	-0.001359
1865.000000	-0.001357
1864.000000	-0.001354
1863.000000	-0.001357
1862.000000	-0.001363
1861.000000	-0.001364
1860.000000	-0.001363
1859.000000	-0.001370
1858.000000	-0.001386
1857.000000	-0.001399
1856.000000	-0.001398
1855.000000	-0.001386
1854.000000	-0.001378
1853.000000	-0.001377
1852.000000	-0.001374
1851.000000	-0.001360
1850.000000	-0.001338
1849.000000	-0.001317
1848.000000	-0.001304
1847.000000	-0.001299
1846.000000	-0.001296
1845.000000	-0.001294
1844.000000	-0.001295
1843.000000	-0.001300
1842.000000	-0.001309
1841.000000	-0.001320
1840.000000	-0.001333
1839.000000	-0.001347
1838.000000	-0.001360
1837.000000	-0.001366
1836.000000	-0.001365
1835.000000	-0.001361
1834.000000	-0.001362
1833.000000	-0.001367
1832.000000	-0.001372
1831.000000	-0.001370
1830.000000	-0.001357
1829.000000	-0.001335
1828.000000	-0.001313
1827.000000	-0.001300
1826.000000	-0.001297
1825.000000	-0.001300
1824.000000	-0.001305
1823.000000	-0.001313
1822.000000	-0.001321
1821.000000	-0.001324
1820.000000	-0.001322
1819.000000	-0.001318
1818.000000	-0.001315
1817.000000	-0.001310
1816.000000	-0.001299
1815.000000	-0.001288
1814.000000	-0.001283
1813.000000	-0.001287
1812.000000	-0.001297
1811.000000	-0.001315
1810.000000	-0.001337
1809.000000	-0.001354
1808.000000	-0.001352
1807.000000	-0.001333
1806.000000	-0.001308
1805.000000	-0.001288
1804.000000	-0.001275
1803.000000	-0.001267
1802.000000	-0.001267
1801.000000	-0.001280
1800.000000	-0.001306
1799.000000	-0.001332
1798.000000	-0.001346
1797.000000	-0.001340
1796.000000	-0.001321
1795.000000	-0.001304
1794.000000	-0.001299
1793.000000	-0.001301
1792.000000	-0.001301
1791.000000	-0.001301
1790.000000	-0.001305
1789.000000	-0.001315
1788.000000	-0.001320
1787.000000	-0.001312
1786.000000	-0.001296
1785.000000	-0.001285
1784.000000	-0.001290
1783.000000	-0.001310
1782.000000	-0.001334
1781.000000	-0.001346
1780.000000	-0.001338
1779.000000	-0.001315
1778.000000	-0.001293
1777.000000	-0.001284
1776.000000	-0.001282
1775.000000	-0.001276
1774.000000	-0.001264
1773.000000	-0.001254
1772.000000	-0.001254
1771.000000	-0.001260
1770.000000	-0.001271
1769.000000	-0.001287
1768.000000	-0.001314
1767.000000	-0.001347
1766.000000	-0.001368
1765.000000	-0.001365
1764.000000	-0.001343
1763.000000	-0.001316
1762.000000	-0.001295
1761.000000	-0.001282
1760.000000	-0.001273
1759.000000	-0.001274
1758.000000	-0.001292
1757.000000	-0.001322
1756.000000	-0.001341
1755.000000	-0.001335
1754.000000	-0.001310
1753.000000	-0.001285
1752.000000	-0.001273
1751.000000	-0.001276
1750.000000	-0.001290
1749.000000	-0.001310
1748.000000	-0.001335
1747.000000	-0.001362
1746.000000	-0.001389
1745.000000	-0.001404
1744.000000	-0.001399
1743.000000	-0.001382
1742.000000	-0.001376
1741.000000	-0.001393
1740.000000	-0.001425
1739.000000	-0.001448
1738.000000	-0.001453
1737.000000	-0.001447
1736.000000	-0.001444
1735.000000	-0.001448
1734.000000	-0.001455
1733.000000	-0.001457
1732.000000	-0.001449
1731.000000	-0.001434
1730.000000	-0.001419
1729.000000	-0.001413
1728.000000	-0.001415
1727.000000	-0.001414
1726.000000	-0.001401
1725.000000	-0.001373
1724.000000	-0.001343
1723.000000	-0.001325
1722.000000	-0.001323
1721.000000	-0.001326
1720.000000	-0.001320
1719.000000	-0.001308
1718.000000	-0.001308
1717.000000	-0.001330
1716.000000	-0.001357
1715.000000	-0.001367
1714.000000	-0.001360
1713.000000	-0.001354
1712.000000	-0.001358
1711.000000	-0.001360
1710.000000	-0.001350
1709.000000	-0.001337
1708.000000	-0.001336
1707.000000	-0.001349
1706.000000	-0.001360
1705.000000	-0.001358
1704.000000	-0.001348
1703.000000	-0.001338
1702.000000	-0.001330
1701.000000	-0.001314
1700.000000	-0.001288
1699.000000	-0.001262
1698.000000	-0.001244
1697.000000	-0.001239
1696.000000	-0.001246
1695.000000	-0.001254
1694.000000	-0.001253
1693.000000	-0.001241
1692.000000	-0.001228
1691.000000	-0.001223
1690.000000	-0.001230
1689.000000	-0.001244
1688.000000	-0.001260
1687.000000	-0.001275
1686.000000	-0.001291
1685.000000	-0.001310
1684.000000	-0.001326
1683.000000	-0.001323
1682.000000	-0.001292
1681.000000	-0.001245
1680.000000	-0.001206
1679.000000	-0.001192
1678.000000	-0.001205
1677.000000	-0.001232
1676.000000	-0.001257
1675.000000	-0.001275
1674.000000	-0.001288
1673.000000	-0.001300
1672.000000	-0.001306
1671.000000	-0.001295
1670.000000	-0.001270
1669.000000	-0.001249
1668.000000	-0.001244
1667.000000	-0.001250
1666.000000	-0.001260
1665.000000	-0.001276
1664.000000	-0.001301
1663.000000	-0.001323
1662.000000	-0.001323
1661.000000	-0.001298
1660.000000	-0.001263
1659.000000	-0.001233
1658.000000	-0.001216
1657.000000	-0.001210
1656.000000	-0.001214
1655.000000	-0.001220
1654.000000	-0.001223
1653.000000	-0.001226
1652.000000	-0.001243
1651.000000	-0.001271
1650.000000	-0.001293
1649.000000	-0.001302
1648.000000	-0.001294
1647.000000	-0.001273
1646.000000	-0.001250
1645.000000	-0.001240
1644.000000	-0.001241
1643.000000	-0.001247
1642.000000	-0.001248
1641.000000	-0.001242
1640.000000	-0.001233
1639.000000	-0.001225
1638.000000	-0.001226
1637.000000	-0.001242
1636.000000	-0.001277
1635.000000	-0.001319
1634.000000	-0.001345
1633.000000	-0.001348
1632.000000	-0.001342
1631.000000	-0.001340
1630.000000	-0.001339
1629.000000	-0.001328
1628.000000	-0.001312
1627.000000	-0.001301
1626.000000	-0.001296
1625.000000	-0.001289
1624.000000	-0.001276
1623.000000	-0.001270
1622.000000	-0.001281
1621.000000	-0.001307
1620.000000	-0.001335
1619.000000	-0.001360
1618.000000	-0.001377
1617.000000	-0.001378
1616.000000	-0.001364
1615.000000	-0.001348
1614.000000	-0.001343
1613.000000	-0.001354
1612.000000	-0.001375
1611.000000	-0.001394
1610.000000	-0.001403
1609.000000	-0.001400
1608.000000	-0.001391
1607.000000	-0.001382
1606.000000	-0.001375
1605.000000	-0.001365
1604.000000	-0.001350
1603.000000	-0.001332
1602.000000	-0.001319
1601.000000	-0.001320
1600.000000	-0.001331
1599.000000	-0.001343
1598.000000	-0.001340
1597.000000	-0.001319
1596.000000	-0.001290
1595.000000	-0.001271
1594.000000	-0.001272
1593.000000	-0.001286
1592.000000	-0.001296
1591.000000	-0.001295
1590.000000	-0.001291
1589.000000	-0.001292
1588.000000	-0.001294
1587.000000	-0.001289
1586.000000	-0.001280
1585.000000	-0.001284
1584.000000	-0.001306
1583.000000	-0.001331
1582.000000	-0.001338
1581.000000	-0.001318
1580.000000	-0.001285
1579.000000	-0.001256
1578.000000	-0.001238
1577.000000	-0.001235
1576.000000	-0.001244
1575.000000	-0.001257
1574.000000	-0.001269
1573.000000	-0.001280
1572.000000	-0.001292
1571.000000	-0.001303
1570.000000	-0.001302
1569.000000	-0.001288
1568.000000	-0.001275
1567.000000	-0.001270
1566.000000	-0.001266
1565.000000	-0.001256
1564.000000	-0.001247
1563.000000	-0.001250
1562.000000	-0.001260
1561.000000	-0.001258
1560.000000	-0.001225
1559.000000	-0.001177
1558.000000	-0.001150
1557.000000	-0.001154
1556.000000	-0.001164
1555.000000	-0.001160
1554.000000	-0.001148
1553.000000	-0.001138
1552.000000	-0.001139
1551.000000	-0.001145
1550.000000	-0.001144
1549.000000	-0.001128
1548.000000	-0.001109
1547.000000	-0.001100
1546.000000	-0.001103
1545.000000	-0.001101
1544.000000	-0.001075
1543.000000	-0.001024
1542.000000	-0.000970
1541.000000	-0.000934
1540.000000	-0.000921
1539.000000	-0.000920
1538.000000	-0.000917
1537.000000	-0.000917
1536.000000	-0.000926
1535.000000	-0.000940
1534.000000	-0.000944
1533.000000	-0.000932
1532.000000	-0.000914
1531.000000	-0.000894
1530.000000	-0.000871
1529.000000	-0.000846
1528.000000	-0.000837
1527.000000	-0.000852
1526.000000	-0.000880
1525.000000	-0.000897
1524.000000	-0.000894
1523.000000	-0.000879
1522.000000	-0.000865
1521.000000	-0.000859
1520.000000	-0.000865
1519.000000	-0.000882
1518.000000	-0.000899
1517.000000	-0.000903
1516.000000	-0.000892
1515.000000	-0.000879
1514.000000	-0.000879
1513.000000	-0.000891
1512.000000	-0.000906
1511.000000	-0.000918
1510.000000	-0.000932
1509.000000	-0.000952
1508.000000	-0.000972
1507.000000	-0.000977
1506.000000	-0.000950
1505.000000	-0.000903
1504.000000	-0.000852
1503.000000	-0.000811
1502.000000	-0.000780
1501.000000	-0.000753
1500.000000	-0.000727
1499.000000	-0.000704
1498.000000	-0.000681
1497.000000	-0.000648
1496.000000	-0.000608
1495.000000	-0.000575
1494.000000	-0.000557
1493.000000	-0.000547
1492.000000	-0.000540
1491.000000	-0.000532
1490.000000	-0.000518
1489.000000	-0.000490
1488.000000	-0.000452
1487.000000	-0.000417
1486.000000	-0.000393
1485.000000	-0.000375
1484.000000	-0.000360
1483.000000	-0.000349
1482.000000	-0.000343
1481.000000	-0.000336
1480.000000	-0.000319
1479.000000	-0.000296
1478.000000	-0.000275
1477.000000	-0.000264
1476.000000	-0.000261
1475.000000	-0.000267
1474.000000	-0.000283
1473.000000	-0.000302
1472.000000	-0.000310
1471.000000	-0.000302
1470.000000	-0.000279
1469.000000	-0.000245
1468.000000	-0.000204
1467.000000	-0.000159
1466.000000	-0.000110
1465.000000	-0.000067
1464.000000	-0.000047
1463.000000	-0.000061
1462.000000	-0.000100
1461.000000	-0.000136
1460.000000	-0.000148
1459.000000	-0.000144
1458.000000	-0.000150
1457.000000	-0.000174
1456.000000	-0.000196
1455.000000	-0.000200
1454.000000	-0.000193
1453.000000	-0.000184
1452.000000	-0.000162
1451.000000	-0.000117
1450.000000	-0.000066
1449.000000	-0.000037
1448.000000	-0.000039
1447.000000	-0.000057
1446.000000	-0.000066
1445.000000	-0.000061
1444.000000	-0.000051
1443.000000	-0.000042
1442.000000	-0.000038
1441.000000	-0.000044
1440.000000	-0.000061
1439.000000	-0.000078
1438.000000	-0.000082
1437.000000	-0.000075
1436.000000	-0.000082
1435.000000	-0.000120
1434.000000	-0.000175
1433.000000	-0.000222
1432.000000	-0.000249
1431.000000	-0.000260
1430.000000	-0.000262
1429.000000	-0.000256
1428.000000	-0.000246
1427.000000	-0.000245
1426.000000	-0.000258
1425.000000	-0.000267
1424.000000	-0.000250
1423.000000	-0.000214
1422.000000	-0.000192
1421.000000	-0.000208
1420.000000	-0.000252
1419.000000	-0.000287
1418.000000	-0.000294
1417.000000	-0.000284
1416.000000	-0.000277
1415.000000	-0.000286
1414.000000	-0.000310
1413.000000	-0.000338
1412.000000	-0.000361
1411.000000	-0.000373
1410.000000	-0.000378
1409.000000	-0.000381
1408.000000	-0.000390
1407.000000	-0.000403
1406.000000	-0.000413
1405.000000	-0.000409
1404.000000	-0.000390
1403.000000	-0.000374
1402.000000	-0.000381
1401.000000	-0.000411
1400.000000	-0.000448
1399.000000	-0.000479
1398.000000	-0.000505
1397.000000	-0.000528
1396.000000	-0.000545
1395.000000	-0.000548
1394.000000	-0.000537
1393.000000	-0.000519
1392.000000	-0.000499
1391.000000	-0.000481
1390.000000	-0.000470
1389.000000	-0.000469
1388.000000	-0.000475
1387.000000	-0.000477
1386.000000	-0.000465
1385.000000	-0.000442
1384.000000	-0.000417
1383.000000	-0.000402
1382.000000	-0.000395
1381.000000	-0.000378
1380.000000	-0.000336
1379.000000	-0.000268
1378.000000	-0.000192
1377.000000	-0.000139
1376.000000	-0.000132
1375.000000	-0.000177
1374.000000	-0.000255
1373.000000	-0.000335
1372.000000	-0.000394
1371.000000	-0.000436
1370.000000	-0.000480
1369.000000	-0.000537
1368.000000	-0.000596
1367.000000	-0.000632
1366.000000	-0.000639
1365.000000	-0.000634
1364.000000	-0.000635
1363.000000	-0.000649
1362.000000	-0.000669
1361.000000	-0.000689
1360.000000	-0.000711
1359.000000	-0.000736
1358.000000	-0.000755
1357.000000	-0.000759
1356.000000	-0.000749
1355.000000	-0.000735
1354.000000	-0.000725
1353.000000	-0.000715
1352.000000	-0.000703
1351.000000	-0.000699
1350.000000	-0.000715
1349.000000	-0.000748
1348.000000	-0.000786
1347.000000	-0.000818
1346.000000	-0.000839
1345.000000	-0.000844
1344.000000	-0.000827
1343.000000	-0.000788
1342.000000	-0.000744
1341.000000	-0.000713
1340.000000	-0.000706
1339.000000	-0.000713
1338.000000	-0.000723
1337.000000	-0.000728
1336.000000	-0.000730
1335.000000	-0.000730
1334.000000	-0.000726
1333.000000	-0.000708
1332.000000	-0.000679
1331.000000	-0.000650
1330.000000	-0.000633
1329.000000	-0.000625
1328.000000	-0.000618
1327.000000	-0.000607
1326.000000	-0.000598
1325.000000	-0.000597
1324.000000	-0.000607
1323.000000	-0.000620
1322.000000	-0.000629
1321.000000	-0.000623
1320.000000	-0.000604
1319.000000	-0.000588
1318.000000	-0.000592
1317.000000	-0.000618
1316.000000	-0.000649
1315.000000	-0.000663
1314.000000	-0.000653
1313.000000	-0.000628
1312.000000	-0.000603
1311.000000	-0.000601
1310.000000	-0.000635
1309.000000	-0.000692
1308.000000	-0.000738
1307.000000	-0.000744
1306.000000	-0.000720
1305.000000	-0.000699
1304.000000	-0.000709
1303.000000	-0.000748
1302.000000	-0.000790
1301.000000	-0.000816
1300.000000	-0.000818
1299.000000	-0.000805
1298.000000	-0.000789
1297.000000	-0.000781
1296.000000	-0.000788
1295.000000	-0.000808
1294.000000	-0.000831
1293.000000	-0.000844
1292.000000	-0.000833
1291.000000	-0.000801
1290.000000	-0.000762
1289.000000	-0.000734
1288.000000	-0.000729
1287.000000	-0.000745
1286.000000	-0.000772
1285.000000	-0.000797
1284.000000	-0.000809
1283.000000	-0.000814
1282.000000	-0.000826
1281.000000	-0.000849
1280.000000	-0.000872
1279.000000	-0.000877
1278.000000	-0.000864
1277.000000	-0.000845
1276.000000	-0.000834
1275.000000	-0.000833
1274.000000	-0.000838
1273.000000	-0.000844
1272.000000	-0.000850
1271.000000	-0.000858
1270.000000	-0.000873
1269.000000	-0.000894
1268.000000	-0.000909
1267.000000	-0.000910
1266.000000	-0.000899
1265.000000	-0.000889
1264.000000	-0.000882
1263.000000	-0.000871
1262.000000	-0.000854
1261.000000	-0.000839
1260.000000	-0.000831
1259.000000	-0.000825
1258.000000	-0.000816
1257.000000	-0.000804
1256.000000	-0.000799
1255.000000	-0.000805
1254.000000	-0.000819
1253.000000	-0.000835
1252.000000	-0.000842
1251.000000	-0.000841
1250.000000	-0.000842
1249.000000	-0.000865
1248.000000	-0.000908
1247.000000	-0.000945
1246.000000	-0.000950
1245.000000	-0.000913
1244.000000	-0.000858
1243.000000	-0.000814
1242.000000	-0.000804
1241.000000	-0.000828
1240.000000	-0.000866
1239.000000	-0.000895
1238.000000	-0.000901
1237.000000	-0.000889
1236.000000	-0.000869
1235.000000	-0.000846
1234.000000	-0.000824
1233.000000	-0.000810
1232.000000	-0.000807
1231.000000	-0.000806
1230.000000	-0.000790
1229.000000	-0.000751
1228.000000	-0.000701
1227.000000	-0.000659
1226.000000	-0.000640
1225.000000	-0.000645
1224.000000	-0.000673
1223.000000	-0.000714
1222.000000	-0.000749
1221.000000	-0.000756
1220.000000	-0.000733
1219.000000	-0.000704
1218.000000	-0.000696
1217.000000	-0.000712
1216.000000	-0.000736
1215.000000	-0.000746
1214.000000	-0.000740
1213.000000	-0.000731
1212.000000	-0.000728
1211.000000	-0.000737
1210.000000	-0.000754
1209.000000	-0.000775
1208.000000	-0.000792
1207.000000	-0.000800
1206.000000	-0.000802
1205.000000	-0.000808
1204.000000	-0.000821
1203.000000	-0.000835
1202.000000	-0.000846
1201.000000	-0.000856
1200.000000	-0.000868
1199.000000	-0.000885
1198.000000	-0.000905
1197.000000	-0.000923
1196.000000	-0.000937
1195.000000	-0.000944
1194.000000	-0.000939
1193.000000	-0.000918
1192.000000	-0.000886
1191.000000	-0.000856
1190.000000	-0.000840
1189.000000	-0.000841
1188.000000	-0.000852
1187.000000	-0.000859
1186.000000	-0.000857
1185.000000	-0.000841
1184.000000	-0.000818
1183.000000	-0.000795
1182.000000	-0.000783
1181.000000	-0.000789
1180.000000	-0.000807
1179.000000	-0.000828
1178.000000	-0.000844
1177.000000	-0.000851
1176.000000	-0.000855
1175.000000	-0.000860
1174.000000	-0.000864
1173.000000	-0.000861
1172.000000	-0.000845
1171.000000	-0.000818
1170.000000	-0.000784
1169.000000	-0.000752
1168.000000	-0.000727
1167.000000	-0.000721
1166.000000	-0.000739
1165.000000	-0.000774
1164.000000	-0.000802
1163.000000	-0.000803
1162.000000	-0.000779
1161.000000	-0.000745
1160.000000	-0.000717
1159.000000	-0.000703
1158.000000	-0.000706
1157.000000	-0.000721
1156.000000	-0.000742
1155.000000	-0.000756
1154.000000	-0.000752
1153.000000	-0.000728
1152.000000	-0.000687
1151.000000	-0.000644
1150.000000	-0.000622
1149.000000	-0.000642
1148.000000	-0.000697
1147.000000	-0.000754
1146.000000	-0.000783
1145.000000	-0.000780
1144.000000	-0.000758
1143.000000	-0.000718
1142.000000	-0.000650
1141.000000	-0.000564
1140.000000	-0.000495
1139.000000	-0.000481
1138.000000	-0.000518
1137.000000	-0.000570
1136.000000	-0.000603
1135.000000	-0.000618
1134.000000	-0.000633
1133.000000	-0.000656
1132.000000	-0.000676
1131.000000	-0.000676
1130.000000	-0.000655
1129.000000	-0.000629
1128.000000	-0.000609
1127.000000	-0.000596
1126.000000	-0.000590
1125.000000	-0.000598
1124.000000	-0.000624
1123.000000	-0.000660
1122.000000	-0.000679
1121.000000	-0.000665
1120.000000	-0.000630
1119.000000	-0.000612
1118.000000	-0.000629
1117.000000	-0.000666
1116.000000	-0.000693
1115.000000	-0.000701
1114.000000	-0.000701
1113.000000	-0.000699
1112.000000	-0.000683
1111.000000	-0.000647
1110.000000	-0.000604
1109.000000	-0.000575
1108.000000	-0.000571
1107.000000	-0.000583
1106.000000	-0.000601
1105.000000	-0.000624
1104.000000	-0.000652
1103.000000	-0.000678
1102.000000	-0.000692
1101.000000	-0.000692
1100.000000	-0.000689
1099.000000	-0.000702
1098.000000	-0.000740
1097.000000	-0.000785
1096.000000	-0.000810
1095.000000	-0.000803
1094.000000	-0.000779
1093.000000	-0.000760
1092.000000	-0.000750
1091.000000	-0.000730
1090.000000	-0.000688
1089.000000	-0.000633
1088.000000	-0.000591
1087.000000	-0.000577
1086.000000	-0.000589
1085.000000	-0.000609
1084.000000	-0.000615
1083.000000	-0.000600
1082.000000	-0.000580
1081.000000	-0.000575
1080.000000	-0.000594
1079.000000	-0.000621
1078.000000	-0.000636
1077.000000	-0.000637
1076.000000	-0.000630
1075.000000	-0.000622
1074.000000	-0.000605
1073.000000	-0.000574
1072.000000	-0.000532
1071.000000	-0.000486
1070.000000	-0.000446
1069.000000	-0.000418
1068.000000	-0.000409
1067.000000	-0.000419
1066.000000	-0.000432
1065.000000	-0.000437
1064.000000	-0.000434
1063.000000	-0.000436
1062.000000	-0.000444
1061.000000	-0.000445
1060.000000	-0.000425
1059.000000	-0.000392
1058.000000	-0.000370
1057.000000	-0.000372
1056.000000	-0.000386
1055.000000	-0.000385
1054.000000	-0.000354
1053.000000	-0.000309
1052.000000	-0.000282
1051.000000	-0.000282
1050.000000	-0.000282
1049.000000	-0.000251
1048.000000	-0.000193
1047.000000	-0.000148
1046.000000	-0.000146
1045.000000	-0.000170
1044.000000	-0.000183
1043.000000	-0.000171
1042.000000	-0.000149
1041.000000	-0.000137
1040.000000	-0.000136
1039.000000	-0.000137
1038.000000	-0.000134
1037.000000	-0.000128
1036.000000	-0.000128
1035.000000	-0.000144
1034.000000	-0.000179
1033.000000	-0.000215
1032.000000	-0.000238
1031.000000	-0.000248
1030.000000	-0.000266
1029.000000	-0.000302
1028.000000	-0.000341
1027.000000	-0.000365
1026.000000	-0.000375
1025.000000	-0.000381
1024.000000	-0.000385
1023.000000	-0.000373
1022.000000	-0.000341
1021.000000	-0.000302
1020.000000	-0.000281
1019.000000	-0.000288
1018.000000	-0.000307
1017.000000	-0.000310
1016.000000	-0.000287
1015.000000	-0.000268
1014.000000	-0.000287
1013.000000	-0.000340
1012.000000	-0.000387
1011.000000	-0.000388
1010.000000	-0.000345
1009.000000	-0.000292
1008.000000	-0.000260
1007.000000	-0.000260
1006.000000	-0.000287
1005.000000	-0.000325
1004.000000	-0.000353
1003.000000	-0.000361
1002.000000	-0.000354
1001.000000	-0.000330
1000.000000	-0.000275
999.000000	-0.000191
998.000000	-0.000117
997.000000	-0.000104
996.000000	-0.000163
995.000000	-0.000247
994.000000	-0.000309
993.000000	-0.000340
992.000000	-0.000362
991.000000	-0.000385
990.000000	-0.000407
989.000000	-0.000429
988.000000	-0.000456
987.000000	-0.000488
986.000000	-0.000510
985.000000	-0.000512
984.000000	-0.000493
983.000000	-0.000461
982.000000	-0.000422
981.000000	-0.000387
980.000000	-0.000372
979.000000	-0.000379
978.000000	-0.000400
977.000000	-0.000423
976.000000	-0.000444
975.000000	-0.000461
974.000000	-0.000470
973.000000	-0.000461
972.000000	-0.000436
971.000000	-0.000412
970.000000	-0.000402
969.000000	-0.000399
968.000000	-0.000385
967.000000	-0.000356
966.000000	-0.000335
965.000000	-0.000349
964.000000	-0.000396
963.000000	-0.000436
962.000000	-0.000430
961.000000	-0.000383
960.000000	-0.000338
959.000000	-0.000332
958.000000	-0.000362
957.000000	-0.000400
956.000000	-0.000424
955.000000	-0.000433
954.000000	-0.000434
953.000000	-0.000427
952.000000	-0.000411
951.000000	-0.000394
950.000000	-0.000388
949.000000	-0.000399
948.000000	-0.000427
947.000000	-0.000461
946.000000	-0.000487
945.000000	-0.000495
944.000000	-0.000490
943.000000	-0.000485
942.000000	-0.000483
941.000000	-0.000478
940.000000	-0.000467
939.000000	-0.000462
938.000000	-0.000468
937.000000	-0.000473
936.000000	-0.000464
935.000000	-0.000447
934.000000	-0.000434
933.000000	-0.000415
932.000000	-0.000371
931.000000	-0.000309
930.000000	-0.000271
929.000000	-0.000280
928.000000	-0.000311
927.000000	-0.000325
926.000000	-0.000308
925.000000	-0.000278
924.000000	-0.000252
923.000000	-0.000229
922.000000	-0.000205
921.000000	-0.000178
920.000000	-0.000153
919.000000	-0.000134
918.000000	-0.000136
917.000000	-0.000174
916.000000	-0.000238
915.000000	-0.000294
914.000000	-0.000315
913.000000	-0.000295
912.000000	-0.000248
911.000000	-0.000192
910.000000	-0.000142
909.000000	-0.000106
908.000000	-0.000090
907.000000	-0.000099
906.000000	-0.000136
905.000000	-0.000197
904.000000	-0.000263
903.000000	-0.000316
902.000000	-0.000346
901.000000	-0.000359
900.000000	-0.000352
899.000000	-0.000318
898.000000	-0.000265
897.000000	-0.000219
896.000000	-0.000203
895.000000	-0.000217
894.000000	-0.000245
893.000000	-0.000267
892.000000	-0.000271
891.000000	-0.000245
890.000000	-0.000196
889.000000	-0.000150
888.000000	-0.000134
887.000000	-0.000153
886.000000	-0.000185
885.000000	-0.000211
884.000000	-0.000236
883.000000	-0.000276
882.000000	-0.000330
881.000000	-0.000373
880.000000	-0.000383
879.000000	-0.000363
878.000000	-0.000341
877.000000	-0.000331
876.000000	-0.000326
875.000000	-0.000316
874.000000	-0.000304
873.000000	-0.000301
872.000000	-0.000307
871.000000	-0.000308
870.000000	-0.000297
869.000000	-0.000284
868.000000	-0.000277
867.000000	-0.000279
866.000000	-0.000285
865.000000	-0.000287
864.000000	-0.000286
863.000000	-0.000285
862.000000	-0.000287
861.000000	-0.000294
860.000000	-0.000306
859.000000	-0.000337
858.000000	-0.000394
857.000000	-0.000461
856.000000	-0.000493
855.000000	-0.000467
854.000000	-0.000407
853.000000	-0.000356
852.000000	-0.000324
851.000000	-0.000291
850.000000	-0.000253
849.000000	-0.000233
848.000000	-0.000240
847.000000	-0.000248
846.000000	-0.000222
845.000000	-0.000162
844.000000	-0.000098
843.000000	-0.000060
842.000000	-0.000052
841.000000	-0.000064
840.000000	-0.000082
839.000000	-0.000110
838.000000	-0.000162
837.000000	-0.000237
836.000000	-0.000297
835.000000	-0.000295
834.000000	-0.000224
833.000000	-0.000140
832.000000	-0.000103
831.000000	-0.000123
830.000000	-0.000164
829.000000	-0.000191
828.000000	-0.000193
827.000000	-0.000170
826.000000	-0.000129
825.000000	-0.000090
824.000000	-0.000073
823.000000	-0.000083
822.000000	-0.000107
821.000000	-0.000135
820.000000	-0.000163
819.000000	-0.000179
818.000000	-0.000169
817.000000	-0.000140
816.000000	-0.000116
815.000000	-0.000118
814.000000	-0.000137
813.000000	-0.000150
812.000000	-0.000142
811.000000	-0.000109
810.000000	-0.000068
809.000000	-0.000040
808.000000	-0.000035
807.000000	-0.000041
806.000000	-0.000038
805.000000	-0.000030
804.000000	-0.000042
803.000000	-0.000081
802.000000	-0.000124
801.000000	-0.000145
800.000000	-0.000148
799.000000	-0.000146
798.000000	-0.000136
797.000000	-0.000103
796.000000	-0.000051
795.000000	-0.000017
794.000000	-0.000029
793.000000	-0.000075
792.000000	-0.000114
791.000000	-0.000123
790.000000	-0.000111
789.000000	-0.000090
788.000000	-0.000045
787.000000	0.000043
786.000000	0.000155
785.000000	0.000235
784.000000	0.000239
783.000000	0.000177
782.000000	0.000087
781.000000	-0.000006
780.000000	-0.000098
779.000000	-0.000175
778.000000	-0.000206
777.000000	-0.000175
776.000000	-0.000105
775.000000	-0.000038
774.000000	-0.000006
773.000000	-0.000015
772.000000	-0.000057
771.000000	-0.000115
770.000000	-0.000160
769.000000	-0.000168
768.000000	-0.000135
767.000000	-0.000080
766.000000	-0.000033
765.000000	-0.000019
764.000000	-0.000039
763.000000	-0.000066
762.000000	-0.000069
761.000000	-0.000038
760.000000	0.000009
759.000000	0.000056
758.000000	0.000098
757.000000	0.000133
756.000000	0.000148
755.000000	0.000128
754.000000	0.000083
753.000000	0.000051
752.000000	0.000060
751.000000	0.000102
750.000000	0.000139
749.000000	0.000140
748.000000	0.000112
747.000000	0.000088
746.000000	0.000088
745.000000	0.000109
744.000000	0.000131
743.000000	0.000147
742.000000	0.000164
741.000000	0.000187
740.000000	0.000212
739.000000	0.000229
738.000000	0.000237
737.000000	0.000236
736.000000	0.000225
735.000000	0.000207
734.000000	0.000188
733.000000	0.000174
732.000000	0.000163
731.000000	0.000152
730.000000	0.000140
729.000000	0.000128
728.000000	0.000105
727.000000	0.000060
726.000000	-0.000007
725.000000	-0.000070
724.000000	-0.000088
723.000000	-0.000036
722.000000	0.000068
721.000000	0.000170
720.000000	0.000214
719.000000	0.000181
718.000000	0.000090
717.000000	-0.000027
716.000000	-0.000142
715.000000	-0.000229
714.000000	-0.000266
713.000000	-0.000257
712.000000	-0.000229
711.000000	-0.000207
710.000000	-0.000195
709.000000	-0.000186
708.000000	-0.000192
707.000000	-0.000223
706.000000	-0.000256
705.000000	-0.000249
704.000000	-0.000180
703.000000	-0.000084
702.000000	-0.000026
701.000000	-0.000044
700.000000	-0.000121
