# Supplementary material for: Real-time monitoring of the reversible capture and release of CO2 on anthraquinone and riboflavin-modified graphitic electrodes using ATR-SEIRAS
Source: Chem Sci. 2025 Nov 4;16(48):23189–202. doi: 10.1039/d5sc05427c (PMC12584010; doi:10.1039/d5sc05427c)
Supplement: SC-016-D5SC05427C-s001 [file SC-016-D5SC05427C-s001.zip › Data Folders/Main Figures/Figure3/3b/004.ASC]

PE IR       SUBTECH     SPECTRUM    ASCII       PEDS        4.00        
   -1
004.ASC
25/02/11
15:07:41.00
25/02/11
15:07:41.00
Administrator

700.000000
#HDR
-1
-1
#GR
Wavenumber
A
1.0
0.0
4000.000000
-1.000000
3301
8
0.000307
-0.002681
#DATA
4000.000000	-0.002621
3999.000000	-0.002618
3998.000000	-0.002601
3997.000000	-0.002571
3996.000000	-0.002538
3995.000000	-0.002515
3994.000000	-0.002506
3993.000000	-0.002502
3992.000000	-0.002501
3991.000000	-0.002503
3990.000000	-0.002511
3989.000000	-0.002521
3988.000000	-0.002531
3987.000000	-0.002543
3986.000000	-0.002562
3985.000000	-0.002589
3984.000000	-0.002619
3983.000000	-0.002642
3982.000000	-0.002655
3981.000000	-0.002653
3980.000000	-0.002634
3979.000000	-0.002606
3978.000000	-0.002581
3977.000000	-0.002567
3976.000000	-0.002559
3975.000000	-0.002546
3974.000000	-0.002528
3973.000000	-0.002519
3972.000000	-0.002537
3971.000000	-0.002579
3970.000000	-0.002615
3969.000000	-0.002616
3968.000000	-0.002578
3967.000000	-0.002526
3966.000000	-0.002499
3965.000000	-0.002515
3964.000000	-0.002560
3963.000000	-0.002604
3962.000000	-0.002624
3961.000000	-0.002623
3960.000000	-0.002616
3959.000000	-0.002611
3958.000000	-0.002601
3957.000000	-0.002579
3956.000000	-0.002548
3955.000000	-0.002526
3954.000000	-0.002529
3953.000000	-0.002558
3952.000000	-0.002598
3951.000000	-0.002626
3950.000000	-0.002630
3949.000000	-0.002612
3948.000000	-0.002582
3947.000000	-0.002556
3946.000000	-0.002538
3945.000000	-0.002523
3944.000000	-0.002505
3943.000000	-0.002489
3942.000000	-0.002497
3941.000000	-0.002540
3940.000000	-0.002606
3939.000000	-0.002662
3938.000000	-0.002681
3937.000000	-0.002658
3936.000000	-0.002614
3935.000000	-0.002566
3934.000000	-0.002525
3933.000000	-0.002497
3932.000000	-0.002487
3931.000000	-0.002492
3930.000000	-0.002499
3929.000000	-0.002501
3928.000000	-0.002502
3927.000000	-0.002514
3926.000000	-0.002540
3925.000000	-0.002570
3924.000000	-0.002595
3923.000000	-0.002609
3922.000000	-0.002609
3921.000000	-0.002600
3920.000000	-0.002587
3919.000000	-0.002577
3918.000000	-0.002575
3917.000000	-0.002576
3916.000000	-0.002577
3915.000000	-0.002577
3914.000000	-0.002577
3913.000000	-0.002573
3912.000000	-0.002556
3911.000000	-0.002527
3910.000000	-0.002497
3909.000000	-0.002482
3908.000000	-0.002485
3907.000000	-0.002493
3906.000000	-0.002494
3905.000000	-0.002489
3904.000000	-0.002489
3903.000000	-0.002503
3902.000000	-0.002524
3901.000000	-0.002544
3900.000000	-0.002558
3899.000000	-0.002565
3898.000000	-0.002561
3897.000000	-0.002543
3896.000000	-0.002520
3895.000000	-0.002513
3894.000000	-0.002534
3893.000000	-0.002576
3892.000000	-0.002617
3891.000000	-0.002635
3890.000000	-0.002633
3889.000000	-0.002625
3888.000000	-0.002622
3887.000000	-0.002627
3886.000000	-0.002626
3885.000000	-0.002613
3884.000000	-0.002589
3883.000000	-0.002563
3882.000000	-0.002543
3881.000000	-0.002532
3880.000000	-0.002524
3879.000000	-0.002513
3878.000000	-0.002497
3877.000000	-0.002480
3876.000000	-0.002467
3875.000000	-0.002466
3874.000000	-0.002488
3873.000000	-0.002533
3872.000000	-0.002587
3871.000000	-0.002629
3870.000000	-0.002646
3869.000000	-0.002642
3868.000000	-0.002629
3867.000000	-0.002613
3866.000000	-0.002599
3865.000000	-0.002585
3864.000000	-0.002568
3863.000000	-0.002539
3862.000000	-0.002501
3861.000000	-0.002465
3860.000000	-0.002449
3859.000000	-0.002455
3858.000000	-0.002476
3857.000000	-0.002499
3856.000000	-0.002515
3855.000000	-0.002516
3854.000000	-0.002503
3853.000000	-0.002498
3852.000000	-0.002520
3851.000000	-0.002553
3850.000000	-0.002580
3849.000000	-0.002590
3848.000000	-0.002579
3847.000000	-0.002546
3846.000000	-0.002501
3845.000000	-0.002464
3844.000000	-0.002446
3843.000000	-0.002447
3842.000000	-0.002457
3841.000000	-0.002471
3840.000000	-0.002489
3839.000000	-0.002513
3838.000000	-0.002531
3837.000000	-0.002533
3836.000000	-0.002522
3835.000000	-0.002512
3834.000000	-0.002515
3833.000000	-0.002528
3832.000000	-0.002540
3831.000000	-0.002545
3830.000000	-0.002545
3829.000000	-0.002546
3828.000000	-0.002551
3827.000000	-0.002562
3826.000000	-0.002577
3825.000000	-0.002587
3824.000000	-0.002581
3823.000000	-0.002557
3822.000000	-0.002529
3821.000000	-0.002518
3820.000000	-0.002530
3819.000000	-0.002550
3818.000000	-0.002562
3817.000000	-0.002571
3816.000000	-0.002578
3815.000000	-0.002585
3814.000000	-0.002588
3813.000000	-0.002588
3812.000000	-0.002586
3811.000000	-0.002578
3810.000000	-0.002558
3809.000000	-0.002528
3808.000000	-0.002499
3807.000000	-0.002479
3806.000000	-0.002468
3805.000000	-0.002462
3804.000000	-0.002459
3803.000000	-0.002465
3802.000000	-0.002480
3801.000000	-0.002500
3800.000000	-0.002514
3799.000000	-0.002515
3798.000000	-0.002506
3797.000000	-0.002498
3796.000000	-0.002499
3795.000000	-0.002509
3794.000000	-0.002512
3793.000000	-0.002498
3792.000000	-0.002468
3791.000000	-0.002437
3790.000000	-0.002422
3789.000000	-0.002429
3788.000000	-0.002454
3787.000000	-0.002487
3786.000000	-0.002521
3785.000000	-0.002549
3784.000000	-0.002568
3783.000000	-0.002566
3782.000000	-0.002539
3781.000000	-0.002496
3780.000000	-0.002455
3779.000000	-0.002435
3778.000000	-0.002435
3777.000000	-0.002444
3776.000000	-0.002453
3775.000000	-0.002462
3774.000000	-0.002473
3773.000000	-0.002482
3772.000000	-0.002489
3771.000000	-0.002497
3770.000000	-0.002512
3769.000000	-0.002535
3768.000000	-0.002556
3767.000000	-0.002560
3766.000000	-0.002544
3765.000000	-0.002516
3764.000000	-0.002493
3763.000000	-0.002484
3762.000000	-0.002482
3761.000000	-0.002481
3760.000000	-0.002479
3759.000000	-0.002479
3758.000000	-0.002479
3757.000000	-0.002478
3756.000000	-0.002478
3755.000000	-0.002484
3754.000000	-0.002489
3753.000000	-0.002486
3752.000000	-0.002475
3751.000000	-0.002471
3750.000000	-0.002479
3749.000000	-0.002495
3748.000000	-0.002514
3747.000000	-0.002542
3746.000000	-0.002581
3745.000000	-0.002621
3744.000000	-0.002643
3743.000000	-0.002634
3742.000000	-0.002588
3741.000000	-0.002515
3740.000000	-0.002439
3739.000000	-0.002386
3738.000000	-0.002363
3737.000000	-0.002360
3736.000000	-0.002367
3735.000000	-0.002392
3734.000000	-0.002436
3733.000000	-0.002482
3732.000000	-0.002512
3731.000000	-0.002518
3730.000000	-0.002511
3729.000000	-0.002504
3728.000000	-0.002507
3727.000000	-0.002514
3726.000000	-0.002516
3725.000000	-0.002508
3724.000000	-0.002495
3723.000000	-0.002480
3722.000000	-0.002462
3721.000000	-0.002441
3720.000000	-0.002422
3719.000000	-0.002414
3718.000000	-0.002421
3717.000000	-0.002433
3716.000000	-0.002438
3715.000000	-0.002437
3714.000000	-0.002441
3713.000000	-0.002459
3712.000000	-0.002484
3711.000000	-0.002495
3710.000000	-0.002479
3709.000000	-0.002443
3708.000000	-0.002406
3707.000000	-0.002385
3706.000000	-0.002382
3705.000000	-0.002393
3704.000000	-0.002415
3703.000000	-0.002443
3702.000000	-0.002468
3701.000000	-0.002481
3700.000000	-0.002482
3699.000000	-0.002477
3698.000000	-0.002473
3697.000000	-0.002471
3696.000000	-0.002466
3695.000000	-0.002453
3694.000000	-0.002434
3693.000000	-0.002412
3692.000000	-0.002395
3691.000000	-0.002395
3690.000000	-0.002411
3689.000000	-0.002436
3688.000000	-0.002458
3687.000000	-0.002478
3686.000000	-0.002502
3685.000000	-0.002530
3684.000000	-0.002557
3683.000000	-0.002574
3682.000000	-0.002573
3681.000000	-0.002550
3680.000000	-0.002511
3679.000000	-0.002475
3678.000000	-0.002459
3677.000000	-0.002470
3676.000000	-0.002503
3675.000000	-0.002545
3674.000000	-0.002572
3673.000000	-0.002570
3672.000000	-0.002546
3671.000000	-0.002513
3670.000000	-0.002486
3669.000000	-0.002473
3668.000000	-0.002467
3667.000000	-0.002461
3666.000000	-0.002454
3665.000000	-0.002449
3664.000000	-0.002453
3663.000000	-0.002467
3662.000000	-0.002487
3661.000000	-0.002500
3660.000000	-0.002497
3659.000000	-0.002480
3658.000000	-0.002460
3657.000000	-0.002445
3656.000000	-0.002441
3655.000000	-0.002451
3654.000000	-0.002470
3653.000000	-0.002492
3652.000000	-0.002510
3651.000000	-0.002515
3650.000000	-0.002504
3649.000000	-0.002481
3648.000000	-0.002448
3647.000000	-0.002415
3646.000000	-0.002395
3645.000000	-0.002393
3644.000000	-0.002400
3643.000000	-0.002406
3642.000000	-0.002405
3641.000000	-0.002399
3640.000000	-0.002393
3639.000000	-0.002390
3638.000000	-0.002391
3637.000000	-0.002393
3636.000000	-0.002389
3635.000000	-0.002382
3634.000000	-0.002378
3633.000000	-0.002379
3632.000000	-0.002381
3631.000000	-0.002378
3630.000000	-0.002371
3629.000000	-0.002367
3628.000000	-0.002375
3627.000000	-0.002389
3626.000000	-0.002406
3625.000000	-0.002427
3624.000000	-0.002448
3623.000000	-0.002453
3622.000000	-0.002427
3621.000000	-0.002375
3620.000000	-0.002325
3619.000000	-0.002305
3618.000000	-0.002324
3617.000000	-0.002370
3616.000000	-0.002418
3615.000000	-0.002447
3614.000000	-0.002449
3613.000000	-0.002433
3612.000000	-0.002417
3611.000000	-0.002409
3610.000000	-0.002401
3609.000000	-0.002386
3608.000000	-0.002374
3607.000000	-0.002384
3606.000000	-0.002415
3605.000000	-0.002446
3604.000000	-0.002457
3603.000000	-0.002444
3602.000000	-0.002422
3601.000000	-0.002405
3600.000000	-0.002392
3599.000000	-0.002381
3598.000000	-0.002376
3597.000000	-0.002383
3596.000000	-0.002401
3595.000000	-0.002419
3594.000000	-0.002424
3593.000000	-0.002413
3592.000000	-0.002389
3591.000000	-0.002364
3590.000000	-0.002348
3589.000000	-0.002345
3588.000000	-0.002351
3587.000000	-0.002363
3586.000000	-0.002375
3585.000000	-0.002389
3584.000000	-0.002411
3583.000000	-0.002444
3582.000000	-0.002481
3581.000000	-0.002506
3580.000000	-0.002507
3579.000000	-0.002484
3578.000000	-0.002451
3577.000000	-0.002428
3576.000000	-0.002423
3575.000000	-0.002432
3574.000000	-0.002446
3573.000000	-0.002459
3572.000000	-0.002466
3571.000000	-0.002466
3570.000000	-0.002454
3569.000000	-0.002432
3568.000000	-0.002409
3567.000000	-0.002394
3566.000000	-0.002392
3565.000000	-0.002399
3564.000000	-0.002407
3563.000000	-0.002411
3562.000000	-0.002414
3561.000000	-0.002420
3560.000000	-0.002431
3559.000000	-0.002441
3558.000000	-0.002443
3557.000000	-0.002441
3556.000000	-0.002441
3555.000000	-0.002447
3554.000000	-0.002455
3553.000000	-0.002454
3552.000000	-0.002443
3551.000000	-0.002427
3550.000000	-0.002416
3549.000000	-0.002415
3548.000000	-0.002425
3547.000000	-0.002437
3546.000000	-0.002442
3545.000000	-0.002438
3544.000000	-0.002431
3543.000000	-0.002428
3542.000000	-0.002428
3541.000000	-0.002421
3540.000000	-0.002405
3539.000000	-0.002384
3538.000000	-0.002366
3537.000000	-0.002355
3536.000000	-0.002348
3535.000000	-0.002342
3534.000000	-0.002340
3533.000000	-0.002341
3532.000000	-0.002345
3531.000000	-0.002352
3530.000000	-0.002364
3529.000000	-0.002380
3528.000000	-0.002397
3527.000000	-0.002406
3526.000000	-0.002403
3525.000000	-0.002391
3524.000000	-0.002380
3523.000000	-0.002381
3522.000000	-0.002394
3521.000000	-0.002408
3520.000000	-0.002408
3519.000000	-0.002388
3518.000000	-0.002363
3517.000000	-0.002358
3516.000000	-0.002387
3515.000000	-0.002442
3514.000000	-0.002495
3513.000000	-0.002525
3512.000000	-0.002527
3511.000000	-0.002507
3510.000000	-0.002472
3509.000000	-0.002431
3508.000000	-0.002392
3507.000000	-0.002371
3506.000000	-0.002372
3505.000000	-0.002386
3504.000000	-0.002393
3503.000000	-0.002388
3502.000000	-0.002385
3501.000000	-0.002400
3500.000000	-0.002432
3499.000000	-0.002459
3498.000000	-0.002458
3497.000000	-0.002428
3496.000000	-0.002387
3495.000000	-0.002355
3494.000000	-0.002338
3493.000000	-0.002327
3492.000000	-0.002318
3491.000000	-0.002316
3490.000000	-0.002333
3489.000000	-0.002369
3488.000000	-0.002410
3487.000000	-0.002433
3486.000000	-0.002433
3485.000000	-0.002422
3484.000000	-0.002422
3483.000000	-0.002437
3482.000000	-0.002456
3481.000000	-0.002465
3480.000000	-0.002461
3479.000000	-0.002454
3478.000000	-0.002446
3477.000000	-0.002432
3476.000000	-0.002409
3475.000000	-0.002388
3474.000000	-0.002386
3473.000000	-0.002413
3472.000000	-0.002463
3471.000000	-0.002512
3470.000000	-0.002539
3469.000000	-0.002533
3468.000000	-0.002504
3467.000000	-0.002472
3466.000000	-0.002448
3465.000000	-0.002433
3464.000000	-0.002422
3463.000000	-0.002414
3462.000000	-0.002414
3461.000000	-0.002417
3460.000000	-0.002414
3459.000000	-0.002404
3458.000000	-0.002393
3457.000000	-0.002386
3456.000000	-0.002380
3455.000000	-0.002372
3454.000000	-0.002367
3453.000000	-0.002369
3452.000000	-0.002378
3451.000000	-0.002385
3450.000000	-0.002392
3449.000000	-0.002399
3448.000000	-0.002401
3447.000000	-0.002391
3446.000000	-0.002370
3445.000000	-0.002354
3444.000000	-0.002352
3443.000000	-0.002358
3442.000000	-0.002360
3441.000000	-0.002361
3440.000000	-0.002380
3439.000000	-0.002423
3438.000000	-0.002478
3437.000000	-0.002517
3436.000000	-0.002525
3435.000000	-0.002505
3434.000000	-0.002470
3433.000000	-0.002437
3432.000000	-0.002414
3431.000000	-0.002406
3430.000000	-0.002407
3429.000000	-0.002405
3428.000000	-0.002394
3427.000000	-0.002374
3426.000000	-0.002358
3425.000000	-0.002350
3424.000000	-0.002348
3423.000000	-0.002347
3422.000000	-0.002350
3421.000000	-0.002365
3420.000000	-0.002391
3419.000000	-0.002418
3418.000000	-0.002434
3417.000000	-0.002429
3416.000000	-0.002407
3415.000000	-0.002378
3414.000000	-0.002359
3413.000000	-0.002360
3412.000000	-0.002372
3411.000000	-0.002379
3410.000000	-0.002375
3409.000000	-0.002369
3408.000000	-0.002375
3407.000000	-0.002388
3406.000000	-0.002392
3405.000000	-0.002377
3404.000000	-0.002356
3403.000000	-0.002349
3402.000000	-0.002363
3401.000000	-0.002383
3400.000000	-0.002384
3399.000000	-0.002361
3398.000000	-0.002329
3397.000000	-0.002316
3396.000000	-0.002331
3395.000000	-0.002362
3394.000000	-0.002386
3393.000000	-0.002391
3392.000000	-0.002383
3391.000000	-0.002367
3390.000000	-0.002343
3389.000000	-0.002310
3388.000000	-0.002281
3387.000000	-0.002274
3386.000000	-0.002298
3385.000000	-0.002337
3384.000000	-0.002364
3383.000000	-0.002368
3382.000000	-0.002365
3381.000000	-0.002369
3380.000000	-0.002380
3379.000000	-0.002379
3378.000000	-0.002360
3377.000000	-0.002337
3376.000000	-0.002325
3375.000000	-0.002329
3374.000000	-0.002350
3373.000000	-0.002387
3372.000000	-0.002433
3371.000000	-0.002469
3370.000000	-0.002477
3369.000000	-0.002458
3368.000000	-0.002434
3367.000000	-0.002424
3366.000000	-0.002426
3365.000000	-0.002429
3364.000000	-0.002424
3363.000000	-0.002414
3362.000000	-0.002404
3361.000000	-0.002399
3360.000000	-0.002399
3359.000000	-0.002404
3358.000000	-0.002409
3357.000000	-0.002409
3356.000000	-0.002402
3355.000000	-0.002390
3354.000000	-0.002375
3353.000000	-0.002364
3352.000000	-0.002363
3351.000000	-0.002369
3350.000000	-0.002374
3349.000000	-0.002367
3348.000000	-0.002348
3347.000000	-0.002323
3346.000000	-0.002304
3345.000000	-0.002301
3344.000000	-0.002312
3343.000000	-0.002331
3342.000000	-0.002350
3341.000000	-0.002365
3340.000000	-0.002378
3339.000000	-0.002390
3338.000000	-0.002403
3337.000000	-0.002425
3336.000000	-0.002458
3335.000000	-0.002492
3334.000000	-0.002505
3333.000000	-0.002482
3332.000000	-0.002425
3331.000000	-0.002358
3330.000000	-0.002304
3329.000000	-0.002277
3328.000000	-0.002277
3327.000000	-0.002288
3326.000000	-0.002295
3325.000000	-0.002292
3324.000000	-0.002289
3323.000000	-0.002296
3322.000000	-0.002314
3321.000000	-0.002336
3320.000000	-0.002354
3319.000000	-0.002359
3318.000000	-0.002338
3317.000000	-0.002293
3316.000000	-0.002247
3315.000000	-0.002225
3314.000000	-0.002229
3313.000000	-0.002238
3312.000000	-0.002237
3311.000000	-0.002233
3310.000000	-0.002247
3309.000000	-0.002286
3308.000000	-0.002336
3307.000000	-0.002369
3306.000000	-0.002366
3305.000000	-0.002330
3304.000000	-0.002286
3303.000000	-0.002264
3302.000000	-0.002274
3301.000000	-0.002302
3300.000000	-0.002323
3299.000000	-0.002328
3298.000000	-0.002330
3297.000000	-0.002344
3296.000000	-0.002374
3295.000000	-0.002402
3294.000000	-0.002412
3293.000000	-0.002403
3292.000000	-0.002382
3291.000000	-0.002359
3290.000000	-0.002339
3289.000000	-0.002327
3288.000000	-0.002330
3287.000000	-0.002344
3286.000000	-0.002354
3285.000000	-0.002345
3284.000000	-0.002321
3283.000000	-0.002299
3282.000000	-0.002286
3281.000000	-0.002271
3280.000000	-0.002245
3279.000000	-0.002219
3278.000000	-0.002216
3277.000000	-0.002237
3276.000000	-0.002259
3275.000000	-0.002262
3274.000000	-0.002248
3273.000000	-0.002232
3272.000000	-0.002222
3271.000000	-0.002215
3270.000000	-0.002208
3269.000000	-0.002208
3268.000000	-0.002221
3267.000000	-0.002245
3266.000000	-0.002265
3265.000000	-0.002271
3264.000000	-0.002268
3263.000000	-0.002267
3262.000000	-0.002278
3261.000000	-0.002297
3260.000000	-0.002308
3259.000000	-0.002302
3258.000000	-0.002287
3257.000000	-0.002275
3256.000000	-0.002274
3255.000000	-0.002277
3254.000000	-0.002276
3253.000000	-0.002275
3252.000000	-0.002280
3251.000000	-0.002289
3250.000000	-0.002294
3249.000000	-0.002294
3248.000000	-0.002294
3247.000000	-0.002302
3246.000000	-0.002314
3245.000000	-0.002322
3244.000000	-0.002320
3243.000000	-0.002309
3242.000000	-0.002296
3241.000000	-0.002285
3240.000000	-0.002279
3239.000000	-0.002273
3238.000000	-0.002264
3237.000000	-0.002252
3236.000000	-0.002245
3235.000000	-0.002246
3234.000000	-0.002247
3233.000000	-0.002241
3232.000000	-0.002228
3231.000000	-0.002210
3230.000000	-0.002193
3229.000000	-0.002182
3228.000000	-0.002187
3227.000000	-0.002208
3226.000000	-0.002233
3225.000000	-0.002251
3224.000000	-0.002263
3223.000000	-0.002277
3222.000000	-0.002293
3221.000000	-0.002299
3220.000000	-0.002291
3219.000000	-0.002278
3218.000000	-0.002271
3217.000000	-0.002270
3216.000000	-0.002266
3215.000000	-0.002257
3214.000000	-0.002252
3213.000000	-0.002259
3212.000000	-0.002275
3211.000000	-0.002288
3210.000000	-0.002292
3209.000000	-0.002282
3208.000000	-0.002259
3207.000000	-0.002223
3206.000000	-0.002184
3205.000000	-0.002163
3204.000000	-0.002172
3203.000000	-0.002205
3202.000000	-0.002242
3201.000000	-0.002264
3200.000000	-0.002270
3199.000000	-0.002268
3198.000000	-0.002265
3197.000000	-0.002263
3196.000000	-0.002264
3195.000000	-0.002266
3194.000000	-0.002262
3193.000000	-0.002247
3192.000000	-0.002226
3191.000000	-0.002211
3190.000000	-0.002209
3189.000000	-0.002218
3188.000000	-0.002231
3187.000000	-0.002246
3186.000000	-0.002258
3185.000000	-0.002257
3184.000000	-0.002235
3183.000000	-0.002201
3182.000000	-0.002183
3181.000000	-0.002195
3180.000000	-0.002229
3179.000000	-0.002256
3178.000000	-0.002257
3177.000000	-0.002235
3176.000000	-0.002207
3175.000000	-0.002182
3174.000000	-0.002158
3173.000000	-0.002136
3172.000000	-0.002120
3171.000000	-0.002118
3170.000000	-0.002128
3169.000000	-0.002137
3168.000000	-0.002132
3167.000000	-0.002112
3166.000000	-0.002089
3165.000000	-0.002080
3164.000000	-0.002095
3163.000000	-0.002128
3162.000000	-0.002160
3161.000000	-0.002179
3160.000000	-0.002186
3159.000000	-0.002192
3158.000000	-0.002200
3157.000000	-0.002205
3156.000000	-0.002203
3155.000000	-0.002194
3154.000000	-0.002184
3153.000000	-0.002179
3152.000000	-0.002182
3151.000000	-0.002197
3150.000000	-0.002218
3149.000000	-0.002234
3148.000000	-0.002236
3147.000000	-0.002230
3146.000000	-0.002223
3145.000000	-0.002218
3144.000000	-0.002209
3143.000000	-0.002195
3142.000000	-0.002182
3141.000000	-0.002174
3140.000000	-0.002172
3139.000000	-0.002173
3138.000000	-0.002175
3137.000000	-0.002184
3136.000000	-0.002201
3135.000000	-0.002219
3134.000000	-0.002228
3133.000000	-0.002223
3132.000000	-0.002209
3131.000000	-0.002197
3130.000000	-0.002193
3129.000000	-0.002194
3128.000000	-0.002194
3127.000000	-0.002194
3126.000000	-0.002201
3125.000000	-0.002215
3124.000000	-0.002222
3123.000000	-0.002205
3122.000000	-0.002163
3121.000000	-0.002115
3120.000000	-0.002085
3119.000000	-0.002076
3118.000000	-0.002080
3117.000000	-0.002087
3116.000000	-0.002098
3115.000000	-0.002114
3114.000000	-0.002133
3113.000000	-0.002155
3112.000000	-0.002185
3111.000000	-0.002226
3110.000000	-0.002261
3109.000000	-0.002273
3108.000000	-0.002260
3107.000000	-0.002236
3106.000000	-0.002217
3105.000000	-0.002205
3104.000000	-0.002198
3103.000000	-0.002196
3102.000000	-0.002197
3101.000000	-0.002203
3100.000000	-0.002209
3099.000000	-0.002216
3098.000000	-0.002220
3097.000000	-0.002218
3096.000000	-0.002210
3095.000000	-0.002204
3094.000000	-0.002201
3093.000000	-0.002195
3092.000000	-0.002185
3091.000000	-0.002175
3090.000000	-0.002170
3089.000000	-0.002167
3088.000000	-0.002159
3087.000000	-0.002150
3086.000000	-0.002146
3085.000000	-0.002147
3084.000000	-0.002146
3083.000000	-0.002138
3082.000000	-0.002130
3081.000000	-0.002133
3080.000000	-0.002150
3079.000000	-0.002174
3078.000000	-0.002195
3077.000000	-0.002205
3076.000000	-0.002201
3075.000000	-0.002188
3074.000000	-0.002180
3073.000000	-0.002182
3072.000000	-0.002187
3071.000000	-0.002180
3070.000000	-0.002159
3069.000000	-0.002134
3068.000000	-0.002118
3067.000000	-0.002116
3066.000000	-0.002123
3065.000000	-0.002126
3064.000000	-0.002119
3063.000000	-0.002102
3062.000000	-0.002086
3061.000000	-0.002080
3060.000000	-0.002088
3059.000000	-0.002104
3058.000000	-0.002117
3057.000000	-0.002124
3056.000000	-0.002127
3055.000000	-0.002126
3054.000000	-0.002122
3053.000000	-0.002119
3052.000000	-0.002124
3051.000000	-0.002138
3050.000000	-0.002154
3049.000000	-0.002160
3048.000000	-0.002151
3047.000000	-0.002130
3046.000000	-0.002103
3045.000000	-0.002080
3044.000000	-0.002068
3043.000000	-0.002073
3042.000000	-0.002091
3041.000000	-0.002109
3040.000000	-0.002119
3039.000000	-0.002123
3038.000000	-0.002128
3037.000000	-0.002136
3036.000000	-0.002144
3035.000000	-0.002150
3034.000000	-0.002157
3033.000000	-0.002163
3032.000000	-0.002163
3031.000000	-0.002157
3030.000000	-0.002149
3029.000000	-0.002146
3028.000000	-0.002144
3027.000000	-0.002139
3026.000000	-0.002128
3025.000000	-0.002108
3024.000000	-0.002079
3023.000000	-0.002046
3022.000000	-0.002025
3021.000000	-0.002027
3020.000000	-0.002047
3019.000000	-0.002068
3018.000000	-0.002072
3017.000000	-0.002059
3016.000000	-0.002038
3015.000000	-0.002018
3014.000000	-0.002003
3013.000000	-0.001994
3012.000000	-0.001995
3011.000000	-0.002005
3010.000000	-0.002019
3009.000000	-0.002032
3008.000000	-0.002040
3007.000000	-0.002040
3006.000000	-0.002031
3005.000000	-0.002014
3004.000000	-0.001993
3003.000000	-0.001978
3002.000000	-0.001976
3001.000000	-0.001986
3000.000000	-0.001998
2999.000000	-0.001999
2998.000000	-0.001984
2997.000000	-0.001960
2996.000000	-0.001940
2995.000000	-0.001934
2994.000000	-0.001942
2993.000000	-0.001951
2992.000000	-0.001943
2991.000000	-0.001915
2990.000000	-0.001878
2989.000000	-0.001851
2988.000000	-0.001844
2987.000000	-0.001852
2986.000000	-0.001864
2985.000000	-0.001878
2984.000000	-0.001896
2983.000000	-0.001909
2982.000000	-0.001907
2981.000000	-0.001890
2980.000000	-0.001872
2979.000000	-0.001863
2978.000000	-0.001862
2977.000000	-0.001860
2976.000000	-0.001853
2975.000000	-0.001842
2974.000000	-0.001829
2973.000000	-0.001819
2972.000000	-0.001819
2971.000000	-0.001829
2970.000000	-0.001838
2969.000000	-0.001827
2968.000000	-0.001794
2967.000000	-0.001761
2966.000000	-0.001751
2965.000000	-0.001768
2964.000000	-0.001799
2963.000000	-0.001831
2962.000000	-0.001860
2961.000000	-0.001882
2960.000000	-0.001893
2959.000000	-0.001896
2958.000000	-0.001896
2957.000000	-0.001896
2956.000000	-0.001896
2955.000000	-0.001898
2954.000000	-0.001902
2953.000000	-0.001902
2952.000000	-0.001891
2951.000000	-0.001870
2950.000000	-0.001852
2949.000000	-0.001847
2948.000000	-0.001853
2947.000000	-0.001858
2946.000000	-0.001852
2945.000000	-0.001840
2944.000000	-0.001832
2943.000000	-0.001837
2942.000000	-0.001853
2941.000000	-0.001866
2940.000000	-0.001866
2939.000000	-0.001849
2938.000000	-0.001821
2937.000000	-0.001798
2936.000000	-0.001790
2935.000000	-0.001796
2934.000000	-0.001809
2933.000000	-0.001829
2932.000000	-0.001858
2931.000000	-0.001893
2930.000000	-0.001921
2929.000000	-0.001930
2928.000000	-0.001927
2927.000000	-0.001929
2926.000000	-0.001944
2925.000000	-0.001963
2924.000000	-0.001970
2923.000000	-0.001962
2922.000000	-0.001953
2921.000000	-0.001951
2920.000000	-0.001951
2919.000000	-0.001948
2918.000000	-0.001940
2917.000000	-0.001931
2916.000000	-0.001925
2915.000000	-0.001926
2914.000000	-0.001938
2913.000000	-0.001961
2912.000000	-0.001991
2911.000000	-0.002019
2910.000000	-0.002038
2909.000000	-0.002042
2908.000000	-0.002028
2907.000000	-0.002005
2906.000000	-0.001987
2905.000000	-0.001984
2904.000000	-0.001991
2903.000000	-0.001992
2902.000000	-0.001979
2901.000000	-0.001957
2900.000000	-0.001943
2899.000000	-0.001951
2898.000000	-0.001977
2897.000000	-0.002005
2896.000000	-0.002013
2895.000000	-0.002001
2894.000000	-0.001982
2893.000000	-0.001975
2892.000000	-0.001982
2891.000000	-0.001992
2890.000000	-0.001992
2889.000000	-0.001973
2888.000000	-0.001938
2887.000000	-0.001899
2886.000000	-0.001876
2885.000000	-0.001879
2884.000000	-0.001898
2883.000000	-0.001911
2882.000000	-0.001906
2881.000000	-0.001893
2880.000000	-0.001886
2879.000000	-0.001889
2878.000000	-0.001900
2877.000000	-0.001911
2876.000000	-0.001916
2875.000000	-0.001911
2874.000000	-0.001902
2873.000000	-0.001901
2872.000000	-0.001915
2871.000000	-0.001942
2870.000000	-0.001972
2869.000000	-0.002000
2868.000000	-0.002023
2867.000000	-0.002034
2866.000000	-0.002030
2865.000000	-0.002018
2864.000000	-0.002010
2863.000000	-0.002009
2862.000000	-0.002008
2861.000000	-0.001999
2860.000000	-0.001985
2859.000000	-0.001975
2858.000000	-0.001974
2857.000000	-0.001980
2856.000000	-0.001986
2855.000000	-0.001985
2854.000000	-0.001973
2853.000000	-0.001963
2852.000000	-0.001966
2851.000000	-0.001981
2850.000000	-0.001996
2849.000000	-0.002003
2848.000000	-0.002006
2847.000000	-0.002010
2846.000000	-0.002009
2845.000000	-0.001989
2844.000000	-0.001954
2843.000000	-0.001924
2842.000000	-0.001920
2841.000000	-0.001947
2840.000000	-0.001989
2839.000000	-0.002026
2838.000000	-0.002041
2837.000000	-0.002029
2836.000000	-0.001995
2835.000000	-0.001954
2834.000000	-0.001925
2833.000000	-0.001914
2832.000000	-0.001915
2831.000000	-0.001915
2830.000000	-0.001910
2829.000000	-0.001906
2828.000000	-0.001911
2827.000000	-0.001929
2826.000000	-0.001961
2825.000000	-0.002002
2824.000000	-0.002042
2823.000000	-0.002060
2822.000000	-0.002045
2821.000000	-0.002010
2820.000000	-0.001979
2819.000000	-0.001963
2818.000000	-0.001956
2817.000000	-0.001951
2816.000000	-0.001952
2815.000000	-0.001966
2814.000000	-0.001995
2813.000000	-0.002028
2812.000000	-0.002055
2811.000000	-0.002069
2810.000000	-0.002069
2809.000000	-0.002058
2808.000000	-0.002044
2807.000000	-0.002033
2806.000000	-0.002034
2805.000000	-0.002045
2804.000000	-0.002058
2803.000000	-0.002059
2802.000000	-0.002048
2801.000000	-0.002035
2800.000000	-0.002031
2799.000000	-0.002031
2798.000000	-0.002027
2797.000000	-0.002020
2796.000000	-0.002023
2795.000000	-0.002036
2794.000000	-0.002043
2793.000000	-0.002032
2792.000000	-0.002010
2791.000000	-0.001994
2790.000000	-0.001995
2789.000000	-0.002007
2788.000000	-0.002022
2787.000000	-0.002033
2786.000000	-0.002037
2785.000000	-0.002034
2784.000000	-0.002031
2783.000000	-0.002029
2782.000000	-0.002023
2781.000000	-0.002010
2780.000000	-0.001999
2779.000000	-0.001998
2778.000000	-0.002002
2777.000000	-0.002004
2776.000000	-0.002001
2775.000000	-0.002001
2774.000000	-0.002007
2773.000000	-0.002012
2772.000000	-0.002011
2771.000000	-0.002009
2770.000000	-0.002013
2769.000000	-0.002022
2768.000000	-0.002028
2767.000000	-0.002029
2766.000000	-0.002029
2765.000000	-0.002031
2764.000000	-0.002033
2763.000000	-0.002032
2762.000000	-0.002028
2761.000000	-0.002024
2760.000000	-0.002023
2759.000000	-0.002023
2758.000000	-0.002021
2757.000000	-0.002016
2756.000000	-0.002005
2755.000000	-0.001991
2754.000000	-0.001979
2753.000000	-0.001977
2752.000000	-0.001989
2751.000000	-0.002008
2750.000000	-0.002022
2749.000000	-0.002021
2748.000000	-0.002007
2747.000000	-0.001987
2746.000000	-0.001968
2745.000000	-0.001952
2744.000000	-0.001944
2743.000000	-0.001947
2742.000000	-0.001956
2741.000000	-0.001966
2740.000000	-0.001973
2739.000000	-0.001979
2738.000000	-0.001982
2737.000000	-0.001981
2736.000000	-0.001975
2735.000000	-0.001971
2734.000000	-0.001967
2733.000000	-0.001960
2732.000000	-0.001949
2731.000000	-0.001940
2730.000000	-0.001939
2729.000000	-0.001944
2728.000000	-0.001948
2727.000000	-0.001950
2726.000000	-0.001953
2725.000000	-0.001959
2724.000000	-0.001969
2723.000000	-0.001981
2722.000000	-0.001992
2721.000000	-0.001994
2720.000000	-0.001979
2719.000000	-0.001949
2718.000000	-0.001920
2717.000000	-0.001909
2716.000000	-0.001925
2715.000000	-0.001958
2714.000000	-0.001996
2713.000000	-0.002027
2712.000000	-0.002044
2711.000000	-0.002039
2710.000000	-0.002012
2709.000000	-0.001977
2708.000000	-0.001956
2707.000000	-0.001964
2706.000000	-0.001994
2705.000000	-0.002029
2704.000000	-0.002052
2703.000000	-0.002062
2702.000000	-0.002063
2701.000000	-0.002059
2700.000000	-0.002049
2699.000000	-0.002030
2698.000000	-0.002010
2697.000000	-0.001998
2696.000000	-0.002002
2695.000000	-0.002015
2694.000000	-0.002021
2693.000000	-0.002011
2692.000000	-0.001995
2691.000000	-0.001983
2690.000000	-0.001977
2689.000000	-0.001975
2688.000000	-0.001977
2687.000000	-0.001990
2686.000000	-0.002014
2685.000000	-0.002041
2684.000000	-0.002060
2683.000000	-0.002065
2682.000000	-0.002052
2681.000000	-0.002026
2680.000000	-0.001996
2679.000000	-0.001970
2678.000000	-0.001948
2677.000000	-0.001937
2676.000000	-0.001940
2675.000000	-0.001958
2674.000000	-0.001977
2673.000000	-0.001986
2672.000000	-0.001990
2671.000000	-0.002001
2670.000000	-0.002016
2669.000000	-0.002018
2668.000000	-0.001998
2667.000000	-0.001967
2666.000000	-0.001943
2665.000000	-0.001934
2664.000000	-0.001936
2663.000000	-0.001939
2662.000000	-0.001938
2661.000000	-0.001935
2660.000000	-0.001938
2659.000000	-0.001952
2658.000000	-0.001971
2657.000000	-0.001978
2656.000000	-0.001965
2655.000000	-0.001949
2654.000000	-0.001950
2653.000000	-0.001973
2652.000000	-0.002002
2651.000000	-0.002021
2650.000000	-0.002023
2649.000000	-0.002008
2648.000000	-0.001983
2647.000000	-0.001964
2646.000000	-0.001965
2645.000000	-0.001987
2644.000000	-0.002014
2643.000000	-0.002025
2642.000000	-0.002013
2641.000000	-0.001989
2640.000000	-0.001971
2639.000000	-0.001966
2638.000000	-0.001968
2637.000000	-0.001965
2636.000000	-0.001953
2635.000000	-0.001941
2634.000000	-0.001938
2633.000000	-0.001943
2632.000000	-0.001952
2631.000000	-0.001961
2630.000000	-0.001968
2629.000000	-0.001974
2628.000000	-0.001982
2627.000000	-0.001998
2626.000000	-0.002017
2625.000000	-0.002024
2624.000000	-0.002008
2623.000000	-0.001978
2622.000000	-0.001957
2621.000000	-0.001954
2620.000000	-0.001963
2619.000000	-0.001975
2618.000000	-0.001989
2617.000000	-0.002006
2616.000000	-0.002015
2615.000000	-0.002004
2614.000000	-0.001979
2613.000000	-0.001958
2612.000000	-0.001958
2611.000000	-0.001976
2610.000000	-0.001996
2609.000000	-0.001997
2608.000000	-0.001978
2607.000000	-0.001954
2606.000000	-0.001944
2605.000000	-0.001952
2604.000000	-0.001963
2603.000000	-0.001967
2602.000000	-0.001966
2601.000000	-0.001971
2600.000000	-0.001983
2599.000000	-0.001989
2598.000000	-0.001980
2597.000000	-0.001963
2596.000000	-0.001949
2595.000000	-0.001946
2594.000000	-0.001947
2593.000000	-0.001943
2592.000000	-0.001932
2591.000000	-0.001914
2590.000000	-0.001894
2589.000000	-0.001882
2588.000000	-0.001882
2587.000000	-0.001897
2586.000000	-0.001918
2585.000000	-0.001932
2584.000000	-0.001934
2583.000000	-0.001929
2582.000000	-0.001927
2581.000000	-0.001931
2580.000000	-0.001936
2579.000000	-0.001938
2578.000000	-0.001936
2577.000000	-0.001933
2576.000000	-0.001930
2575.000000	-0.001927
2574.000000	-0.001923
2573.000000	-0.001920
2572.000000	-0.001924
2571.000000	-0.001936
2570.000000	-0.001951
2569.000000	-0.001959
2568.000000	-0.001958
2567.000000	-0.001953
2566.000000	-0.001950
2565.000000	-0.001948
2564.000000	-0.001946
2563.000000	-0.001946
2562.000000	-0.001952
2561.000000	-0.001966
2560.000000	-0.001983
2559.000000	-0.001996
2558.000000	-0.002004
2557.000000	-0.002007
2556.000000	-0.002001
2555.000000	-0.001988
2554.000000	-0.001970
2553.000000	-0.001952
2552.000000	-0.001933
2551.000000	-0.001909
2550.000000	-0.001886
2549.000000	-0.001879
2548.000000	-0.001895
2547.000000	-0.001928
2546.000000	-0.001956
2545.000000	-0.001959
2544.000000	-0.001937
2543.000000	-0.001905
2542.000000	-0.001875
2541.000000	-0.001851
2540.000000	-0.001833
2539.000000	-0.001821
2538.000000	-0.001819
2537.000000	-0.001829
2536.000000	-0.001851
2535.000000	-0.001881
2534.000000	-0.001908
2533.000000	-0.001923
2532.000000	-0.001926
2531.000000	-0.001922
2530.000000	-0.001918
2529.000000	-0.001919
2528.000000	-0.001928
2527.000000	-0.001945
2526.000000	-0.001960
2525.000000	-0.001962
2524.000000	-0.001949
2523.000000	-0.001935
2522.000000	-0.001932
2521.000000	-0.001933
2520.000000	-0.001923
2519.000000	-0.001903
2518.000000	-0.001888
2517.000000	-0.001888
2516.000000	-0.001894
2515.000000	-0.001891
2514.000000	-0.001875
2513.000000	-0.001857
2512.000000	-0.001843
2511.000000	-0.001838
2510.000000	-0.001841
2509.000000	-0.001855
2508.000000	-0.001878
2507.000000	-0.001897
2506.000000	-0.001902
2505.000000	-0.001896
2504.000000	-0.001891
2503.000000	-0.001899
2502.000000	-0.001917
2501.000000	-0.001931
2500.000000	-0.001932
2499.000000	-0.001921
2498.000000	-0.001906
2497.000000	-0.001893
2496.000000	-0.001884
2495.000000	-0.001880
2494.000000	-0.001883
2493.000000	-0.001893
2492.000000	-0.001902
2491.000000	-0.001907
2490.000000	-0.001912
2489.000000	-0.001921
2488.000000	-0.001932
2487.000000	-0.001938
2486.000000	-0.001933
2485.000000	-0.001921
2484.000000	-0.001911
2483.000000	-0.001913
2482.000000	-0.001925
2481.000000	-0.001939
2480.000000	-0.001939
2479.000000	-0.001923
2478.000000	-0.001903
2477.000000	-0.001896
2476.000000	-0.001902
2475.000000	-0.001906
2474.000000	-0.001897
2473.000000	-0.001882
2472.000000	-0.001875
2471.000000	-0.001883
2470.000000	-0.001894
2469.000000	-0.001896
2468.000000	-0.001890
2467.000000	-0.001881
2466.000000	-0.001870
2465.000000	-0.001858
2464.000000	-0.001846
2463.000000	-0.001837
2462.000000	-0.001830
2461.000000	-0.001823
2460.000000	-0.001818
2459.000000	-0.001822
2458.000000	-0.001834
2457.000000	-0.001849
2456.000000	-0.001864
2455.000000	-0.001879
2454.000000	-0.001895
2453.000000	-0.001907
2452.000000	-0.001907
2451.000000	-0.001894
2450.000000	-0.001874
2449.000000	-0.001858
2448.000000	-0.001856
2447.000000	-0.001864
2446.000000	-0.001868
2445.000000	-0.001859
2444.000000	-0.001842
2443.000000	-0.001826
2442.000000	-0.001817
2441.000000	-0.001808
2440.000000	-0.001798
2439.000000	-0.001793
2438.000000	-0.001798
2437.000000	-0.001811
2436.000000	-0.001824
2435.000000	-0.001833
2434.000000	-0.001836
2433.000000	-0.001833
2432.000000	-0.001827
2431.000000	-0.001819
2430.000000	-0.001814
2429.000000	-0.001811
2428.000000	-0.001815
2427.000000	-0.001832
2426.000000	-0.001854
2425.000000	-0.001866
2424.000000	-0.001855
2423.000000	-0.001826
2422.000000	-0.001796
2421.000000	-0.001782
2420.000000	-0.001791
2419.000000	-0.001816
2418.000000	-0.001841
2417.000000	-0.001850
2416.000000	-0.001838
2415.000000	-0.001818
2414.000000	-0.001808
2413.000000	-0.001815
2412.000000	-0.001827
2411.000000	-0.001832
2410.000000	-0.001825
2409.000000	-0.001811
2408.000000	-0.001795
2407.000000	-0.001787
2406.000000	-0.001788
2405.000000	-0.001793
2404.000000	-0.001794
2403.000000	-0.001788
2402.000000	-0.001788
2401.000000	-0.001802
2400.000000	-0.001826
2399.000000	-0.001849
2398.000000	-0.001857
2397.000000	-0.001849
2396.000000	-0.001830
2395.000000	-0.001814
2394.000000	-0.001810
2393.000000	-0.001819
2392.000000	-0.001830
2391.000000	-0.001835
2390.000000	-0.001825
2389.000000	-0.001801
2388.000000	-0.001773
2387.000000	-0.001760
2386.000000	-0.001770
2385.000000	-0.001792
2384.000000	-0.001809
2383.000000	-0.001818
2382.000000	-0.001820
2381.000000	-0.001813
2380.000000	-0.001788
2379.000000	-0.001748
2378.000000	-0.001712
2377.000000	-0.001697
2376.000000	-0.001703
2375.000000	-0.001714
2374.000000	-0.001717
2373.000000	-0.001708
2372.000000	-0.001692
2371.000000	-0.001681
2370.000000	-0.001688
2369.000000	-0.001711
2368.000000	-0.001730
2367.000000	-0.001731
2366.000000	-0.001717
2365.000000	-0.001697
2364.000000	-0.001678
2363.000000	-0.001666
2362.000000	-0.001675
2361.000000	-0.001701
2360.000000	-0.001724
2359.000000	-0.001724
2358.000000	-0.001711
2357.000000	-0.001708
2356.000000	-0.001716
2355.000000	-0.001715
2354.000000	-0.001695
2353.000000	-0.001667
2352.000000	-0.001650
2351.000000	-0.001650
2350.000000	-0.001665
2349.000000	-0.001685
2348.000000	-0.001699
2347.000000	-0.001689
2346.000000	-0.001656
2345.000000	-0.001618
2344.000000	-0.001596
2343.000000	-0.001601
2342.000000	-0.001627
2341.000000	-0.001660
2340.000000	-0.001681
2339.000000	-0.001677
2338.000000	-0.001653
2337.000000	-0.001625
2336.000000	-0.001601
2335.000000	-0.001590
2334.000000	-0.001599
2333.000000	-0.001631
2332.000000	-0.001674
2331.000000	-0.001704
2330.000000	-0.001711
2329.000000	-0.001704
2328.000000	-0.001696
2327.000000	-0.001683
2326.000000	-0.001661
2325.000000	-0.001637
2324.000000	-0.001623
2323.000000	-0.001630
2322.000000	-0.001655
2321.000000	-0.001690
2320.000000	-0.001726
2319.000000	-0.001749
2318.000000	-0.001751
2317.000000	-0.001739
2316.000000	-0.001725
2315.000000	-0.001714
2314.000000	-0.001703
2313.000000	-0.001693
2312.000000	-0.001682
2311.000000	-0.001668
2310.000000	-0.001652
2309.000000	-0.001639
2308.000000	-0.001643
2307.000000	-0.001667
2306.000000	-0.001699
2305.000000	-0.001725
2304.000000	-0.001738
2303.000000	-0.001734
2302.000000	-0.001709
2301.000000	-0.001664
2300.000000	-0.001610
2299.000000	-0.001561
2298.000000	-0.001527
2297.000000	-0.001502
2296.000000	-0.001479
2295.000000	-0.001454
2294.000000	-0.001428
2293.000000	-0.001409
2292.000000	-0.001407
2291.000000	-0.001427
2290.000000	-0.001463
2289.000000	-0.001501
2288.000000	-0.001530
2287.000000	-0.001544
2286.000000	-0.001553
2285.000000	-0.001566
2284.000000	-0.001591
2283.000000	-0.001627
2282.000000	-0.001666
2281.000000	-0.001699
2280.000000	-0.001716
2279.000000	-0.001713
2278.000000	-0.001693
2277.000000	-0.001669
2276.000000	-0.001653
2275.000000	-0.001650
2274.000000	-0.001659
2273.000000	-0.001677
2272.000000	-0.001698
2271.000000	-0.001712
2270.000000	-0.001711
2269.000000	-0.001695
2268.000000	-0.001676
2267.000000	-0.001664
2266.000000	-0.001666
2265.000000	-0.001675
2264.000000	-0.001681
2263.000000	-0.001671
2262.000000	-0.001641
2261.000000	-0.001588
2260.000000	-0.001513
2259.000000	-0.001414
2258.000000	-0.001279
2257.000000	-0.001103
2256.000000	-0.000903
2255.000000	-0.000721
2254.000000	-0.000614
2253.000000	-0.000610
2252.000000	-0.000691
2251.000000	-0.000808
2250.000000	-0.000917
2249.000000	-0.001003
2248.000000	-0.001077
2247.000000	-0.001151
2246.000000	-0.001223
2245.000000	-0.001284
2244.000000	-0.001333
2243.000000	-0.001375
2242.000000	-0.001418
2241.000000	-0.001464
2240.000000	-0.001508
2239.000000	-0.001550
2238.000000	-0.001590
2237.000000	-0.001632
2236.000000	-0.001671
2235.000000	-0.001703
2234.000000	-0.001720
2233.000000	-0.001720
2232.000000	-0.001711
2231.000000	-0.001702
2230.000000	-0.001709
2229.000000	-0.001731
2228.000000	-0.001754
2227.000000	-0.001757
2226.000000	-0.001739
2225.000000	-0.001718
2224.000000	-0.001717
2223.000000	-0.001740
2222.000000	-0.001766
2221.000000	-0.001776
2220.000000	-0.001766
2219.000000	-0.001744
2218.000000	-0.001719
2217.000000	-0.001699
2216.000000	-0.001687
2215.000000	-0.001687
2214.000000	-0.001698
2213.000000	-0.001713
2212.000000	-0.001725
2211.000000	-0.001729
2210.000000	-0.001726
2209.000000	-0.001724
2208.000000	-0.001728
2207.000000	-0.001741
2206.000000	-0.001759
2205.000000	-0.001777
2204.000000	-0.001791
2203.000000	-0.001796
2202.000000	-0.001792
2201.000000	-0.001779
2200.000000	-0.001763
2199.000000	-0.001749
2198.000000	-0.001744
2197.000000	-0.001748
2196.000000	-0.001759
2195.000000	-0.001773
2194.000000	-0.001783
2193.000000	-0.001786
2192.000000	-0.001783
2191.000000	-0.001773
2190.000000	-0.001760
2189.000000	-0.001749
2188.000000	-0.001746
2187.000000	-0.001752
2186.000000	-0.001764
2185.000000	-0.001778
2184.000000	-0.001787
2183.000000	-0.001782
2182.000000	-0.001758
2181.000000	-0.001722
2180.000000	-0.001695
2179.000000	-0.001689
2178.000000	-0.001703
2177.000000	-0.001723
2176.000000	-0.001736
2175.000000	-0.001739
2174.000000	-0.001732
2173.000000	-0.001718
2172.000000	-0.001702
2171.000000	-0.001692
2170.000000	-0.001693
2169.000000	-0.001705
2168.000000	-0.001720
2167.000000	-0.001726
2166.000000	-0.001718
2165.000000	-0.001706
2164.000000	-0.001702
2163.000000	-0.001709
2162.000000	-0.001718
2161.000000	-0.001718
2160.000000	-0.001714
2159.000000	-0.001717
2158.000000	-0.001729
2157.000000	-0.001737
2156.000000	-0.001729
2155.000000	-0.001709
2154.000000	-0.001686
2153.000000	-0.001671
2152.000000	-0.001667
2151.000000	-0.001673
2150.000000	-0.001681
2149.000000	-0.001687
2148.000000	-0.001688
2147.000000	-0.001690
2146.000000	-0.001697
2145.000000	-0.001709
2144.000000	-0.001723
2143.000000	-0.001730
2142.000000	-0.001727
2141.000000	-0.001715
2140.000000	-0.001705
2139.000000	-0.001700
2138.000000	-0.001692
2137.000000	-0.001674
2136.000000	-0.001652
2135.000000	-0.001640
2134.000000	-0.001641
2133.000000	-0.001642
2132.000000	-0.001635
2131.000000	-0.001627
2130.000000	-0.001628
2129.000000	-0.001643
2128.000000	-0.001665
2127.000000	-0.001688
2126.000000	-0.001709
2125.000000	-0.001725
2124.000000	-0.001731
2123.000000	-0.001726
2122.000000	-0.001713
2121.000000	-0.001698
2120.000000	-0.001690
2119.000000	-0.001693
2118.000000	-0.001707
2117.000000	-0.001723
2116.000000	-0.001737
2115.000000	-0.001746
2114.000000	-0.001747
2113.000000	-0.001736
2112.000000	-0.001713
2111.000000	-0.001688
2110.000000	-0.001676
2109.000000	-0.001685
2108.000000	-0.001706
2107.000000	-0.001728
2106.000000	-0.001744
2105.000000	-0.001753
2104.000000	-0.001755
2103.000000	-0.001751
2102.000000	-0.001740
2101.000000	-0.001728
2100.000000	-0.001723
2099.000000	-0.001728
2098.000000	-0.001737
2097.000000	-0.001740
2096.000000	-0.001734
2095.000000	-0.001727
2094.000000	-0.001726
2093.000000	-0.001732
2092.000000	-0.001739
2091.000000	-0.001742
2090.000000	-0.001743
2089.000000	-0.001745
2088.000000	-0.001748
2087.000000	-0.001751
2086.000000	-0.001750
2085.000000	-0.001744
2084.000000	-0.001735
2083.000000	-0.001719
2082.000000	-0.001695
2081.000000	-0.001667
2080.000000	-0.001652
2079.000000	-0.001659
2078.000000	-0.001680
2077.000000	-0.001695
2076.000000	-0.001698
2075.000000	-0.001694
2074.000000	-0.001692
2073.000000	-0.001688
2072.000000	-0.001675
2071.000000	-0.001661
2070.000000	-0.001659
2069.000000	-0.001671
2068.000000	-0.001684
2067.000000	-0.001687
2066.000000	-0.001678
2065.000000	-0.001669
2064.000000	-0.001668
2063.000000	-0.001673
2062.000000	-0.001678
2061.000000	-0.001672
2060.000000	-0.001656
2059.000000	-0.001637
2058.000000	-0.001629
2057.000000	-0.001638
2056.000000	-0.001660
2055.000000	-0.001682
2054.000000	-0.001697
2053.000000	-0.001702
2052.000000	-0.001700
2051.000000	-0.001694
2050.000000	-0.001687
2049.000000	-0.001679
2048.000000	-0.001672
2047.000000	-0.001669
2046.000000	-0.001670
2045.000000	-0.001671
2044.000000	-0.001669
2043.000000	-0.001661
2042.000000	-0.001651
2041.000000	-0.001645
2040.000000	-0.001646
2039.000000	-0.001652
2038.000000	-0.001654
2037.000000	-0.001654
2036.000000	-0.001658
2035.000000	-0.001673
2034.000000	-0.001688
2033.000000	-0.001689
2032.000000	-0.001673
2031.000000	-0.001655
2030.000000	-0.001649
2029.000000	-0.001657
2028.000000	-0.001671
2027.000000	-0.001682
2026.000000	-0.001683
2025.000000	-0.001672
2024.000000	-0.001647
2023.000000	-0.001620
2022.000000	-0.001601
2021.000000	-0.001595
2020.000000	-0.001600
2019.000000	-0.001611
2018.000000	-0.001626
2017.000000	-0.001643
2016.000000	-0.001657
2015.000000	-0.001665
2014.000000	-0.001666
2013.000000	-0.001663
2012.000000	-0.001657
2011.000000	-0.001645
2010.000000	-0.001628
2009.000000	-0.001608
2008.000000	-0.001592
2007.000000	-0.001586
2006.000000	-0.001588
2005.000000	-0.001597
2004.000000	-0.001610
2003.000000	-0.001621
2002.000000	-0.001627
2001.000000	-0.001626
2000.000000	-0.001625
1999.000000	-0.001631
1998.000000	-0.001641
1997.000000	-0.001648
1996.000000	-0.001648
1995.000000	-0.001646
1994.000000	-0.001650
1993.000000	-0.001657
1992.000000	-0.001657
1991.000000	-0.001647
1990.000000	-0.001631
1989.000000	-0.001613
1988.000000	-0.001600
1987.000000	-0.001597
1986.000000	-0.001604
1985.000000	-0.001615
1984.000000	-0.001624
1983.000000	-0.001628
1982.000000	-0.001630
1981.000000	-0.001628
1980.000000	-0.001621
1979.000000	-0.001614
1978.000000	-0.001616
1977.000000	-0.001626
1976.000000	-0.001635
1975.000000	-0.001635
1974.000000	-0.001632
1973.000000	-0.001629
1972.000000	-0.001626
1971.000000	-0.001620
1970.000000	-0.001609
1969.000000	-0.001599
1968.000000	-0.001597
1967.000000	-0.001609
1966.000000	-0.001634
1965.000000	-0.001662
1964.000000	-0.001678
1963.000000	-0.001677
1962.000000	-0.001667
1961.000000	-0.001659
1960.000000	-0.001651
1959.000000	-0.001636
1958.000000	-0.001612
1957.000000	-0.001583
1956.000000	-0.001557
1955.000000	-0.001538
1954.000000	-0.001529
1953.000000	-0.001529
1952.000000	-0.001536
1951.000000	-0.001545
1950.000000	-0.001553
1949.000000	-0.001559
1948.000000	-0.001564
1947.000000	-0.001569
1946.000000	-0.001571
1945.000000	-0.001568
1944.000000	-0.001562
1943.000000	-0.001557
1942.000000	-0.001558
1941.000000	-0.001562
1940.000000	-0.001566
1939.000000	-0.001569
1938.000000	-0.001573
1937.000000	-0.001578
1936.000000	-0.001576
1935.000000	-0.001562
1934.000000	-0.001543
1933.000000	-0.001530
1932.000000	-0.001529
1931.000000	-0.001537
1930.000000	-0.001551
1929.000000	-0.001569
1928.000000	-0.001586
1927.000000	-0.001593
1926.000000	-0.001583
1925.000000	-0.001563
1924.000000	-0.001552
1923.000000	-0.001558
1922.000000	-0.001574
1921.000000	-0.001584
1920.000000	-0.001587
1919.000000	-0.001586
1918.000000	-0.001580
1917.000000	-0.001561
1916.000000	-0.001527
1915.000000	-0.001495
1914.000000	-0.001484
1913.000000	-0.001497
1912.000000	-0.001516
1911.000000	-0.001528
1910.000000	-0.001533
1909.000000	-0.001543
1908.000000	-0.001560
1907.000000	-0.001575
1906.000000	-0.001583
1905.000000	-0.001587
1904.000000	-0.001591
1903.000000	-0.001593
1902.000000	-0.001586
1901.000000	-0.001569
1900.000000	-0.001548
1899.000000	-0.001532
1898.000000	-0.001522
1897.000000	-0.001515
1896.000000	-0.001508
1895.000000	-0.001501
1894.000000	-0.001502
1893.000000	-0.001518
1892.000000	-0.001545
1891.000000	-0.001572
1890.000000	-0.001583
1889.000000	-0.001574
1888.000000	-0.001550
1887.000000	-0.001520
1886.000000	-0.001497
1885.000000	-0.001485
1884.000000	-0.001485
1883.000000	-0.001490
1882.000000	-0.001494
1881.000000	-0.001494
1880.000000	-0.001491
1879.000000	-0.001488
1878.000000	-0.001486
1877.000000	-0.001483
1876.000000	-0.001480
1875.000000	-0.001476
1874.000000	-0.001476
1873.000000	-0.001484
1872.000000	-0.001497
1871.000000	-0.001506
1870.000000	-0.001504
1869.000000	-0.001496
1868.000000	-0.001494
1867.000000	-0.001502
1866.000000	-0.001512
1865.000000	-0.001514
1864.000000	-0.001509
1863.000000	-0.001509
1862.000000	-0.001516
1861.000000	-0.001525
1860.000000	-0.001522
1859.000000	-0.001507
1858.000000	-0.001485
1857.000000	-0.001472
1856.000000	-0.001476
1855.000000	-0.001495
1854.000000	-0.001512
1853.000000	-0.001512
1852.000000	-0.001493
1851.000000	-0.001466
1850.000000	-0.001444
1849.000000	-0.001434
1848.000000	-0.001435
1847.000000	-0.001444
1846.000000	-0.001458
1845.000000	-0.001469
1844.000000	-0.001471
1843.000000	-0.001465
1842.000000	-0.001455
1841.000000	-0.001447
1840.000000	-0.001440
1839.000000	-0.001440
1838.000000	-0.001455
1837.000000	-0.001482
1836.000000	-0.001509
1835.000000	-0.001520
1834.000000	-0.001511
1833.000000	-0.001494
1832.000000	-0.001483
1831.000000	-0.001483
1830.000000	-0.001492
1829.000000	-0.001499
1828.000000	-0.001498
1827.000000	-0.001489
1826.000000	-0.001476
1825.000000	-0.001461
1824.000000	-0.001444
1823.000000	-0.001425
1822.000000	-0.001413
1821.000000	-0.001413
1820.000000	-0.001423
1819.000000	-0.001437
1818.000000	-0.001448
1817.000000	-0.001456
1816.000000	-0.001458
1815.000000	-0.001454
1814.000000	-0.001441
1813.000000	-0.001426
1812.000000	-0.001415
1811.000000	-0.001412
1810.000000	-0.001415
1809.000000	-0.001422
1808.000000	-0.001427
1807.000000	-0.001429
1806.000000	-0.001427
1805.000000	-0.001423
1804.000000	-0.001421
1803.000000	-0.001422
1802.000000	-0.001423
1801.000000	-0.001424
1800.000000	-0.001431
1799.000000	-0.001452
1798.000000	-0.001483
1797.000000	-0.001510
1796.000000	-0.001516
1795.000000	-0.001498
1794.000000	-0.001469
1793.000000	-0.001449
1792.000000	-0.001449
1791.000000	-0.001463
1790.000000	-0.001476
1789.000000	-0.001477
1788.000000	-0.001464
1787.000000	-0.001440
1786.000000	-0.001410
1785.000000	-0.001390
1784.000000	-0.001390
1783.000000	-0.001411
1782.000000	-0.001437
1781.000000	-0.001452
1780.000000	-0.001452
1779.000000	-0.001445
1778.000000	-0.001442
1777.000000	-0.001444
1776.000000	-0.001446
1775.000000	-0.001444
1774.000000	-0.001441
1773.000000	-0.001437
1772.000000	-0.001432
1771.000000	-0.001423
1770.000000	-0.001418
1769.000000	-0.001427
1768.000000	-0.001453
1767.000000	-0.001485
1766.000000	-0.001502
1765.000000	-0.001499
1764.000000	-0.001484
1763.000000	-0.001472
1762.000000	-0.001471
1761.000000	-0.001473
1760.000000	-0.001471
1759.000000	-0.001468
1758.000000	-0.001470
1757.000000	-0.001481
1756.000000	-0.001494
1755.000000	-0.001499
1754.000000	-0.001494
1753.000000	-0.001479
1752.000000	-0.001458
1751.000000	-0.001442
1750.000000	-0.001442
1749.000000	-0.001457
1748.000000	-0.001473
1747.000000	-0.001477
1746.000000	-0.001472
1745.000000	-0.001474
1744.000000	-0.001491
1743.000000	-0.001518
1742.000000	-0.001543
1741.000000	-0.001553
1740.000000	-0.001546
1739.000000	-0.001528
1738.000000	-0.001516
1737.000000	-0.001525
1736.000000	-0.001555
1735.000000	-0.001589
1734.000000	-0.001609
1733.000000	-0.001607
1732.000000	-0.001594
1731.000000	-0.001575
1730.000000	-0.001550
1729.000000	-0.001530
1728.000000	-0.001529
1727.000000	-0.001546
1726.000000	-0.001558
1725.000000	-0.001541
1724.000000	-0.001493
1723.000000	-0.001444
1722.000000	-0.001425
1721.000000	-0.001442
1720.000000	-0.001472
1719.000000	-0.001494
1718.000000	-0.001503
1717.000000	-0.001510
1716.000000	-0.001519
1715.000000	-0.001525
1714.000000	-0.001520
1713.000000	-0.001505
1712.000000	-0.001488
1711.000000	-0.001476
1710.000000	-0.001468
1709.000000	-0.001463
1708.000000	-0.001457
1707.000000	-0.001450
1706.000000	-0.001445
1705.000000	-0.001449
1704.000000	-0.001460
1703.000000	-0.001475
1702.000000	-0.001491
1701.000000	-0.001509
1700.000000	-0.001521
1699.000000	-0.001513
1698.000000	-0.001485
1697.000000	-0.001449
1696.000000	-0.001430
1695.000000	-0.001434
1694.000000	-0.001446
1693.000000	-0.001449
1692.000000	-0.001443
1691.000000	-0.001437
1690.000000	-0.001437
1689.000000	-0.001437
1688.000000	-0.001430
1687.000000	-0.001413
1686.000000	-0.001396
1685.000000	-0.001392
1684.000000	-0.001404
1683.000000	-0.001421
1682.000000	-0.001426
1681.000000	-0.001423
1680.000000	-0.001418
1679.000000	-0.001413
1678.000000	-0.001408
1677.000000	-0.001400
1676.000000	-0.001396
1675.000000	-0.001395
1674.000000	-0.001394
1673.000000	-0.001394
1672.000000	-0.001403
1671.000000	-0.001419
1670.000000	-0.001433
1669.000000	-0.001437
1668.000000	-0.001435
1667.000000	-0.001438
1666.000000	-0.001447
1665.000000	-0.001458
1664.000000	-0.001467
1663.000000	-0.001467
1662.000000	-0.001453
1661.000000	-0.001425
1660.000000	-0.001399
1659.000000	-0.001387
1658.000000	-0.001391
1657.000000	-0.001401
1656.000000	-0.001411
1655.000000	-0.001420
1654.000000	-0.001430
1653.000000	-0.001440
1652.000000	-0.001444
1651.000000	-0.001444
1650.000000	-0.001444
1649.000000	-0.001442
1648.000000	-0.001437
1647.000000	-0.001425
1646.000000	-0.001405
1645.000000	-0.001383
1644.000000	-0.001377
1643.000000	-0.001390
1642.000000	-0.001411
1641.000000	-0.001425
1640.000000	-0.001425
1639.000000	-0.001421
1638.000000	-0.001422
1637.000000	-0.001432
1636.000000	-0.001446
1635.000000	-0.001456
1634.000000	-0.001457
1633.000000	-0.001453
1632.000000	-0.001453
1631.000000	-0.001458
1630.000000	-0.001458
1629.000000	-0.001443
1628.000000	-0.001421
1627.000000	-0.001412
1626.000000	-0.001429
1625.000000	-0.001459
1624.000000	-0.001484
1623.000000	-0.001495
1622.000000	-0.001494
1621.000000	-0.001490
1620.000000	-0.001491
1619.000000	-0.001499
1618.000000	-0.001514
1617.000000	-0.001528
1616.000000	-0.001533
1615.000000	-0.001528
1614.000000	-0.001520
1613.000000	-0.001517
1612.000000	-0.001524
1611.000000	-0.001534
1610.000000	-0.001539
1609.000000	-0.001535
1608.000000	-0.001530
1607.000000	-0.001530
1606.000000	-0.001534
1605.000000	-0.001533
1604.000000	-0.001519
1603.000000	-0.001489
1602.000000	-0.001451
1601.000000	-0.001413
1600.000000	-0.001383
1599.000000	-0.001367
1598.000000	-0.001365
1597.000000	-0.001374
1596.000000	-0.001390
1595.000000	-0.001409
1594.000000	-0.001421
1593.000000	-0.001419
1592.000000	-0.001403
1591.000000	-0.001390
1590.000000	-0.001399
1589.000000	-0.001430
1588.000000	-0.001461
1587.000000	-0.001475
1586.000000	-0.001474
1585.000000	-0.001467
1584.000000	-0.001456
1583.000000	-0.001436
1582.000000	-0.001407
1581.000000	-0.001383
1580.000000	-0.001375
1579.000000	-0.001382
1578.000000	-0.001399
1577.000000	-0.001422
1576.000000	-0.001445
1575.000000	-0.001460
1574.000000	-0.001461
1573.000000	-0.001449
1572.000000	-0.001429
1571.000000	-0.001405
1570.000000	-0.001386
1569.000000	-0.001382
1568.000000	-0.001394
1567.000000	-0.001409
1566.000000	-0.001418
1565.000000	-0.001420
1564.000000	-0.001417
1563.000000	-0.001405
1562.000000	-0.001383
1561.000000	-0.001353
1560.000000	-0.001323
1559.000000	-0.001305
1558.000000	-0.001312
1557.000000	-0.001333
1556.000000	-0.001349
1555.000000	-0.001343
1554.000000	-0.001313
1553.000000	-0.001280
1552.000000	-0.001265
1551.000000	-0.001264
1550.000000	-0.001257
1549.000000	-0.001238
1548.000000	-0.001217
1547.000000	-0.001207
1546.000000	-0.001199
1545.000000	-0.001186
1544.000000	-0.001174
1543.000000	-0.001178
1542.000000	-0.001192
1541.000000	-0.001197
1540.000000	-0.001186
1539.000000	-0.001166
1538.000000	-0.001143
1537.000000	-0.001120
1536.000000	-0.001100
1535.000000	-0.001090
1534.000000	-0.001085
1533.000000	-0.001072
1532.000000	-0.001049
1531.000000	-0.001028
1530.000000	-0.001019
1529.000000	-0.001023
1528.000000	-0.001037
1527.000000	-0.001054
1526.000000	-0.001071
1525.000000	-0.001086
1524.000000	-0.001098
1523.000000	-0.001109
1522.000000	-0.001112
1521.000000	-0.001098
1520.000000	-0.001065
1519.000000	-0.001031
1518.000000	-0.001008
1517.000000	-0.001000
1516.000000	-0.001003
1515.000000	-0.001010
1514.000000	-0.001020
1513.000000	-0.001035
1512.000000	-0.001052
1511.000000	-0.001065
1510.000000	-0.001068
1509.000000	-0.001060
1508.000000	-0.001047
1507.000000	-0.001033
1506.000000	-0.001020
1505.000000	-0.001005
1504.000000	-0.000997
1503.000000	-0.000995
1502.000000	-0.000989
1501.000000	-0.000965
1500.000000	-0.000930
1499.000000	-0.000895
1498.000000	-0.000863
1497.000000	-0.000823
1496.000000	-0.000778
1495.000000	-0.000749
1494.000000	-0.000740
1493.000000	-0.000733
1492.000000	-0.000704
1491.000000	-0.000651
1490.000000	-0.000593
1489.000000	-0.000550
1488.000000	-0.000522
1487.000000	-0.000503
1486.000000	-0.000490
1485.000000	-0.000482
1484.000000	-0.000486
1483.000000	-0.000502
1482.000000	-0.000517
1481.000000	-0.000512
1480.000000	-0.000484
1479.000000	-0.000450
1478.000000	-0.000427
1477.000000	-0.000414
1476.000000	-0.000399
1475.000000	-0.000376
1474.000000	-0.000352
1473.000000	-0.000336
1472.000000	-0.000335
1471.000000	-0.000344
1470.000000	-0.000351
1469.000000	-0.000345
1468.000000	-0.000324
1467.000000	-0.000295
1466.000000	-0.000263
1465.000000	-0.000230
1464.000000	-0.000199
1463.000000	-0.000182
1462.000000	-0.000188
1461.000000	-0.000210
1460.000000	-0.000229
1459.000000	-0.000233
1458.000000	-0.000221
1457.000000	-0.000200
1456.000000	-0.000181
1455.000000	-0.000175
1454.000000	-0.000182
1453.000000	-0.000185
1452.000000	-0.000169
1451.000000	-0.000136
1450.000000	-0.000105
1449.000000	-0.000093
1448.000000	-0.000100
1447.000000	-0.000113
1446.000000	-0.000123
1445.000000	-0.000125
1444.000000	-0.000123
1443.000000	-0.000122
1442.000000	-0.000131
1441.000000	-0.000149
1440.000000	-0.000166
1439.000000	-0.000170
1438.000000	-0.000164
1437.000000	-0.000165
1436.000000	-0.000187
1435.000000	-0.000224
1434.000000	-0.000260
1433.000000	-0.000281
1432.000000	-0.000287
1431.000000	-0.000296
1430.000000	-0.000321
1429.000000	-0.000360
1428.000000	-0.000396
1427.000000	-0.000413
1426.000000	-0.000409
1425.000000	-0.000386
1424.000000	-0.000353
1423.000000	-0.000321
1422.000000	-0.000306
1421.000000	-0.000315
1420.000000	-0.000348
1419.000000	-0.000396
1418.000000	-0.000441
1417.000000	-0.000470
1416.000000	-0.000477
1415.000000	-0.000472
1414.000000	-0.000471
1413.000000	-0.000476
1412.000000	-0.000480
1411.000000	-0.000478
1410.000000	-0.000480
1409.000000	-0.000498
1408.000000	-0.000532
1407.000000	-0.000564
1406.000000	-0.000578
1405.000000	-0.000567
1404.000000	-0.000545
1403.000000	-0.000538
1402.000000	-0.000558
1401.000000	-0.000591
1400.000000	-0.000614
1399.000000	-0.000612
1398.000000	-0.000597
1397.000000	-0.000586
1396.000000	-0.000583
1395.000000	-0.000585
1394.000000	-0.000585
1393.000000	-0.000577
1392.000000	-0.000561
1391.000000	-0.000548
1390.000000	-0.000550
1389.000000	-0.000568
1388.000000	-0.000581
1387.000000	-0.000571
1386.000000	-0.000539
1385.000000	-0.000507
1384.000000	-0.000485
1383.000000	-0.000469
1382.000000	-0.000446
1381.000000	-0.000411
1380.000000	-0.000366
1379.000000	-0.000320
1378.000000	-0.000280
1377.000000	-0.000257
1376.000000	-0.000255
1375.000000	-0.000276
1374.000000	-0.000317
1373.000000	-0.000370
1372.000000	-0.000430
1371.000000	-0.000496
1370.000000	-0.000567
1369.000000	-0.000635
1368.000000	-0.000687
1367.000000	-0.000714
1366.000000	-0.000726
1365.000000	-0.000741
1364.000000	-0.000769
1363.000000	-0.000806
1362.000000	-0.000843
1361.000000	-0.000872
1360.000000	-0.000892
1359.000000	-0.000905
1358.000000	-0.000910
1357.000000	-0.000908
1356.000000	-0.000903
1355.000000	-0.000904
1354.000000	-0.000918
1353.000000	-0.000938
1352.000000	-0.000945
1351.000000	-0.000924
1350.000000	-0.000886
1349.000000	-0.000858
1348.000000	-0.000859
1347.000000	-0.000882
1346.000000	-0.000905
1345.000000	-0.000917
1344.000000	-0.000920
1343.000000	-0.000914
1342.000000	-0.000896
1341.000000	-0.000866
1340.000000	-0.000838
1339.000000	-0.000825
1338.000000	-0.000828
1337.000000	-0.000838
1336.000000	-0.000842
1335.000000	-0.000839
1334.000000	-0.000831
1333.000000	-0.000819
1332.000000	-0.000799
1331.000000	-0.000769
1330.000000	-0.000734
1329.000000	-0.000705
1328.000000	-0.000695
1327.000000	-0.000701
1326.000000	-0.000710
1325.000000	-0.000706
1324.000000	-0.000689
1323.000000	-0.000671
1322.000000	-0.000665
1321.000000	-0.000672
1320.000000	-0.000684
1319.000000	-0.000695
1318.000000	-0.000705
1317.000000	-0.000715
1316.000000	-0.000725
1315.000000	-0.000728
1314.000000	-0.000725
1313.000000	-0.000715
1312.000000	-0.000699
1311.000000	-0.000677
1310.000000	-0.000656
1309.000000	-0.000644
1308.000000	-0.000649
1307.000000	-0.000671
1306.000000	-0.000695
1305.000000	-0.000713
1304.000000	-0.000729
1303.000000	-0.000753
1302.000000	-0.000790
1301.000000	-0.000831
1300.000000	-0.000866
1299.000000	-0.000888
1298.000000	-0.000894
1297.000000	-0.000888
1296.000000	-0.000879
1295.000000	-0.000877
1294.000000	-0.000884
1293.000000	-0.000885
1292.000000	-0.000877
1291.000000	-0.000870
1290.000000	-0.000870
1289.000000	-0.000871
1288.000000	-0.000866
1287.000000	-0.000863
1286.000000	-0.000869
1285.000000	-0.000878
1284.000000	-0.000877
1283.000000	-0.000869
1282.000000	-0.000872
1281.000000	-0.000891
1280.000000	-0.000910
1279.000000	-0.000921
1278.000000	-0.000937
1277.000000	-0.000971
1276.000000	-0.001010
1275.000000	-0.001031
1274.000000	-0.001021
1273.000000	-0.000996
1272.000000	-0.000974
1271.000000	-0.000970
1270.000000	-0.000990
1269.000000	-0.001021
1268.000000	-0.001036
1267.000000	-0.001021
1266.000000	-0.000988
1265.000000	-0.000967
1264.000000	-0.000976
1263.000000	-0.001003
1262.000000	-0.001028
1261.000000	-0.001037
1260.000000	-0.001028
1259.000000	-0.001004
1258.000000	-0.000971
1257.000000	-0.000943
1256.000000	-0.000926
1255.000000	-0.000916
1254.000000	-0.000905
1253.000000	-0.000893
1252.000000	-0.000886
1251.000000	-0.000891
1250.000000	-0.000905
1249.000000	-0.000926
1248.000000	-0.000950
1247.000000	-0.000969
1246.000000	-0.000975
1245.000000	-0.000972
1244.000000	-0.000970
1243.000000	-0.000975
1242.000000	-0.000988
1241.000000	-0.001002
1240.000000	-0.001010
1239.000000	-0.001011
1238.000000	-0.001003
1237.000000	-0.000993
1236.000000	-0.000989
1235.000000	-0.000993
1234.000000	-0.001000
1233.000000	-0.000997
1232.000000	-0.000977
1231.000000	-0.000942
1230.000000	-0.000896
1229.000000	-0.000850
1228.000000	-0.000813
1227.000000	-0.000794
1226.000000	-0.000789
1225.000000	-0.000788
1224.000000	-0.000787
1223.000000	-0.000792
1222.000000	-0.000807
1221.000000	-0.000827
1220.000000	-0.000841
1219.000000	-0.000845
1218.000000	-0.000841
1217.000000	-0.000826
1216.000000	-0.000809
1215.000000	-0.000805
1214.000000	-0.000826
1213.000000	-0.000861
1212.000000	-0.000884
1211.000000	-0.000883
1210.000000	-0.000870
1209.000000	-0.000863
1208.000000	-0.000866
1207.000000	-0.000875
1206.000000	-0.000885
1205.000000	-0.000886
1204.000000	-0.000866
1203.000000	-0.000827
1202.000000	-0.000793
1201.000000	-0.000793
1200.000000	-0.000825
1199.000000	-0.000862
1198.000000	-0.000883
1197.000000	-0.000883
1196.000000	-0.000877
1195.000000	-0.000879
1194.000000	-0.000895
1193.000000	-0.000920
1192.000000	-0.000939
1191.000000	-0.000942
1190.000000	-0.000932
1189.000000	-0.000920
1188.000000	-0.000916
1187.000000	-0.000919
1186.000000	-0.000927
1185.000000	-0.000938
1184.000000	-0.000944
1183.000000	-0.000943
1182.000000	-0.000935
1181.000000	-0.000927
1180.000000	-0.000919
1179.000000	-0.000909
1178.000000	-0.000901
1177.000000	-0.000905
1176.000000	-0.000921
1175.000000	-0.000937
1174.000000	-0.000945
1173.000000	-0.000946
1172.000000	-0.000944
1171.000000	-0.000938
1170.000000	-0.000930
1169.000000	-0.000933
1168.000000	-0.000953
1167.000000	-0.000975
1166.000000	-0.000980
1165.000000	-0.000965
1164.000000	-0.000948
1163.000000	-0.000940
1162.000000	-0.000924
1161.000000	-0.000878
1160.000000	-0.000807
1159.000000	-0.000739
1158.000000	-0.000706
1157.000000	-0.000714
1156.000000	-0.000744
1155.000000	-0.000766
1154.000000	-0.000769
1153.000000	-0.000764
1152.000000	-0.000774
1151.000000	-0.000798
1150.000000	-0.000807
1149.000000	-0.000788
1148.000000	-0.000768
1147.000000	-0.000784
1146.000000	-0.000838
1145.000000	-0.000885
1144.000000	-0.000888
1143.000000	-0.000854
1142.000000	-0.000815
1141.000000	-0.000790
1140.000000	-0.000783
1139.000000	-0.000798
1138.000000	-0.000829
1137.000000	-0.000844
1136.000000	-0.000814
1135.000000	-0.000756
1134.000000	-0.000722
1133.000000	-0.000743
1132.000000	-0.000789
1131.000000	-0.000805
1130.000000	-0.000774
1129.000000	-0.000729
1128.000000	-0.000711
1127.000000	-0.000728
1126.000000	-0.000765
1125.000000	-0.000800
1124.000000	-0.000825
1123.000000	-0.000837
1122.000000	-0.000833
1121.000000	-0.000813
1120.000000	-0.000782
1119.000000	-0.000747
1118.000000	-0.000715
1117.000000	-0.000691
1116.000000	-0.000683
1115.000000	-0.000697
1114.000000	-0.000720
1113.000000	-0.000733
1112.000000	-0.000724
1111.000000	-0.000702
1110.000000	-0.000685
1109.000000	-0.000678
1108.000000	-0.000680
1107.000000	-0.000687
1106.000000	-0.000693
1105.000000	-0.000690
1104.000000	-0.000677
1103.000000	-0.000668
1102.000000	-0.000685
1101.000000	-0.000724
1100.000000	-0.000766
1099.000000	-0.000796
1098.000000	-0.000812
1097.000000	-0.000813
1096.000000	-0.000794
1095.000000	-0.000757
1094.000000	-0.000721
1093.000000	-0.000699
1092.000000	-0.000685
1091.000000	-0.000664
1090.000000	-0.000627
1089.000000	-0.000585
1088.000000	-0.000563
1087.000000	-0.000578
1086.000000	-0.000626
1085.000000	-0.000678
1084.000000	-0.000703
1083.000000	-0.000701
1082.000000	-0.000697
1081.000000	-0.000706
1080.000000	-0.000722
1079.000000	-0.000735
1078.000000	-0.000749
1077.000000	-0.000763
1076.000000	-0.000765
1075.000000	-0.000737
1074.000000	-0.000687
1073.000000	-0.000637
1072.000000	-0.000608
1071.000000	-0.000603
1070.000000	-0.000607
1069.000000	-0.000597
1068.000000	-0.000559
1067.000000	-0.000503
1066.000000	-0.000468
1065.000000	-0.000484
1064.000000	-0.000533
1063.000000	-0.000565
1062.000000	-0.000547
1061.000000	-0.000496
1060.000000	-0.000456
1059.000000	-0.000448
1058.000000	-0.000458
1057.000000	-0.000457
1056.000000	-0.000432
1055.000000	-0.000395
1054.000000	-0.000372
1053.000000	-0.000372
1052.000000	-0.000378
1051.000000	-0.000360
1050.000000	-0.000314
1049.000000	-0.000268
1048.000000	-0.000250
1047.000000	-0.000259
1046.000000	-0.000261
1045.000000	-0.000236
1044.000000	-0.000199
1043.000000	-0.000180
1042.000000	-0.000189
1041.000000	-0.000206
1040.000000	-0.000209
1039.000000	-0.000198
1038.000000	-0.000192
1037.000000	-0.000204
1036.000000	-0.000233
1035.000000	-0.000270
1034.000000	-0.000298
1033.000000	-0.000310
1032.000000	-0.000310
1031.000000	-0.000308
1030.000000	-0.000308
1029.000000	-0.000302
1028.000000	-0.000288
1027.000000	-0.000283
1026.000000	-0.000301
1025.000000	-0.000338
1024.000000	-0.000377
1023.000000	-0.000402
1022.000000	-0.000413
1021.000000	-0.000403
1020.000000	-0.000373
1019.000000	-0.000336
1018.000000	-0.000318
1017.000000	-0.000331
1016.000000	-0.000363
1015.000000	-0.000393
1014.000000	-0.000409
1013.000000	-0.000410
1012.000000	-0.000395
1011.000000	-0.000363
1010.000000	-0.000320
1009.000000	-0.000283
1008.000000	-0.000268
1007.000000	-0.000281
1006.000000	-0.000310
1005.000000	-0.000339
1004.000000	-0.000359
1003.000000	-0.000375
1002.000000	-0.000383
1001.000000	-0.000374
1000.000000	-0.000341
999.000000	-0.000306
998.000000	-0.000299
997.000000	-0.000326
996.000000	-0.000373
995.000000	-0.000421
994.000000	-0.000463
993.000000	-0.000479
992.000000	-0.000457
991.000000	-0.000409
990.000000	-0.000375
989.000000	-0.000391
988.000000	-0.000449
987.000000	-0.000510
986.000000	-0.000537
985.000000	-0.000511
984.000000	-0.000444
983.000000	-0.000378
982.000000	-0.000356
981.000000	-0.000388
980.000000	-0.000448
979.000000	-0.000503
978.000000	-0.000540
977.000000	-0.000554
976.000000	-0.000544
975.000000	-0.000523
974.000000	-0.000515
973.000000	-0.000526
972.000000	-0.000535
971.000000	-0.000524
970.000000	-0.000503
969.000000	-0.000488
968.000000	-0.000476
967.000000	-0.000458
966.000000	-0.000440
965.000000	-0.000436
964.000000	-0.000440
963.000000	-0.000438
962.000000	-0.000438
961.000000	-0.000465
960.000000	-0.000515
959.000000	-0.000551
958.000000	-0.000546
957.000000	-0.000506
956.000000	-0.000459
955.000000	-0.000421
954.000000	-0.000393
953.000000	-0.000381
952.000000	-0.000397
951.000000	-0.000445
950.000000	-0.000509
949.000000	-0.000563
948.000000	-0.000590
947.000000	-0.000597
946.000000	-0.000606
945.000000	-0.000631
944.000000	-0.000658
943.000000	-0.000663
942.000000	-0.000632
941.000000	-0.000573
940.000000	-0.000516
939.000000	-0.000492
938.000000	-0.000508
937.000000	-0.000541
936.000000	-0.000559
935.000000	-0.000556
934.000000	-0.000552
933.000000	-0.000553
932.000000	-0.000534
931.000000	-0.000481
930.000000	-0.000419
929.000000	-0.000385
928.000000	-0.000378
927.000000	-0.000366
926.000000	-0.000339
925.000000	-0.000323
924.000000	-0.000332
923.000000	-0.000336
922.000000	-0.000292
921.000000	-0.000205
920.000000	-0.000123
919.000000	-0.000097
918.000000	-0.000133
917.000000	-0.000199
916.000000	-0.000254
915.000000	-0.000280
914.000000	-0.000289
913.000000	-0.000308
912.000000	-0.000346
911.000000	-0.000390
910.000000	-0.000421
909.000000	-0.000431
908.000000	-0.000422
907.000000	-0.000402
906.000000	-0.000379
905.000000	-0.000356
904.000000	-0.000334
903.000000	-0.000315
902.000000	-0.000304
901.000000	-0.000297
900.000000	-0.000285
899.000000	-0.000265
898.000000	-0.000251
897.000000	-0.000263
896.000000	-0.000299
895.000000	-0.000332
894.000000	-0.000340
893.000000	-0.000324
892.000000	-0.000305
891.000000	-0.000297
890.000000	-0.000302
889.000000	-0.000312
888.000000	-0.000319
887.000000	-0.000329
886.000000	-0.000361
885.000000	-0.000416
884.000000	-0.000470
883.000000	-0.000493
882.000000	-0.000478
881.000000	-0.000441
880.000000	-0.000402
879.000000	-0.000376
878.000000	-0.000382
877.000000	-0.000426
876.000000	-0.000483
875.000000	-0.000519
874.000000	-0.000526
873.000000	-0.000529
872.000000	-0.000540
871.000000	-0.000544
870.000000	-0.000527
869.000000	-0.000499
868.000000	-0.000480
867.000000	-0.000473
866.000000	-0.000469
865.000000	-0.000462
864.000000	-0.000456
863.000000	-0.000451
862.000000	-0.000446
861.000000	-0.000447
860.000000	-0.000466
859.000000	-0.000509
858.000000	-0.000562
857.000000	-0.000599
856.000000	-0.000595
855.000000	-0.000547
854.000000	-0.000479
853.000000	-0.000422
852.000000	-0.000386
851.000000	-0.000358
850.000000	-0.000315
849.000000	-0.000256
848.000000	-0.000200
847.000000	-0.000172
846.000000	-0.000177
845.000000	-0.000205
844.000000	-0.000232
843.000000	-0.000242
842.000000	-0.000225
841.000000	-0.000183
840.000000	-0.000136
839.000000	-0.000112
838.000000	-0.000125
837.000000	-0.000154
836.000000	-0.000163
835.000000	-0.000142
834.000000	-0.000121
833.000000	-0.000132
832.000000	-0.000174
831.000000	-0.000221
830.000000	-0.000260
829.000000	-0.000290
828.000000	-0.000299
827.000000	-0.000272
826.000000	-0.000219
825.000000	-0.000177
824.000000	-0.000176
823.000000	-0.000206
822.000000	-0.000242
821.000000	-0.000266
820.000000	-0.000278
819.000000	-0.000280
818.000000	-0.000276
817.000000	-0.000271
816.000000	-0.000275
815.000000	-0.000285
814.000000	-0.000285
813.000000	-0.000259
812.000000	-0.000198
811.000000	-0.000123
810.000000	-0.000075
809.000000	-0.000082
808.000000	-0.000129
807.000000	-0.000174
806.000000	-0.000187
805.000000	-0.000181
804.000000	-0.000187
803.000000	-0.000214
802.000000	-0.000245
801.000000	-0.000258
800.000000	-0.000252
799.000000	-0.000246
798.000000	-0.000246
797.000000	-0.000226
796.000000	-0.000167
795.000000	-0.000097
794.000000	-0.000070
793.000000	-0.000100
792.000000	-0.000133
791.000000	-0.000122
790.000000	-0.000092
789.000000	-0.000107
788.000000	-0.000172
787.000000	-0.000214
786.000000	-0.000164
785.000000	-0.000033
784.000000	0.000105
783.000000	0.000186
782.000000	0.000194
781.000000	0.000156
780.000000	0.000110
779.000000	0.000079
778.000000	0.000063
777.000000	0.000054
776.000000	0.000049
775.000000	0.000057
774.000000	0.000081
773.000000	0.000105
772.000000	0.000111
771.000000	0.000090
770.000000	0.000052
769.000000	0.000014
768.000000	-0.000011
767.000000	-0.000020
766.000000	-0.000021
765.000000	-0.000018
764.000000	-0.000002
763.000000	0.000029
762.000000	0.000052
761.000000	0.000033
760.000000	-0.000032
759.000000	-0.000107
758.000000	-0.000147
757.000000	-0.000124
756.000000	-0.000039
755.000000	0.000088
754.000000	0.000207
753.000000	0.000265
752.000000	0.000245
751.000000	0.000183
750.000000	0.000135
749.000000	0.000129
748.000000	0.000155
747.000000	0.000183
746.000000	0.000193
745.000000	0.000186
744.000000	0.000187
743.000000	0.000222
742.000000	0.000278
741.000000	0.000307
740.000000	0.000280
739.000000	0.000218
738.000000	0.000175
737.000000	0.000181
736.000000	0.000224
735.000000	0.000264
734.000000	0.000269
733.000000	0.000227
732.000000	0.000152
731.000000	0.000073
730.000000	0.000012
729.000000	-0.000021
728.000000	-0.000024
727.000000	-0.000010
726.000000	-0.000004
725.000000	-0.000029
724.000000	-0.000071
723.000000	-0.000091
722.000000	-0.000067
721.000000	-0.000026
720.000000	-0.000010
719.000000	-0.000034
718.000000	-0.000074
717.000000	-0.000101
716.000000	-0.000094
715.000000	-0.000052
714.000000	-0.000000
713.000000	0.000020
712.000000	-0.000014
711.000000	-0.000073
710.000000	-0.000111
709.000000	-0.000120
708.000000	-0.000132
707.000000	-0.000164
706.000000	-0.000181
705.000000	-0.000144
704.000000	-0.000076
703.000000	-0.000045
702.000000	-0.000072
701.000000	-0.000105
700.000000	-0.000086
