# Supplementary material for: Real-time monitoring of the reversible capture and release of CO2 on anthraquinone and riboflavin-modified graphitic electrodes using ATR-SEIRAS
Source: Chem Sci. 2025 Nov 4;16(48):23189–202. doi: 10.1039/d5sc05427c (PMC12584010; doi:10.1039/d5sc05427c)
Supplement: SC-016-D5SC05427C-s001 [file SC-016-D5SC05427C-s001.zip › Data Folders/Main Figures/Figure3/3b/005.ASC]

PE IR       SUBTECH     SPECTRUM    ASCII       PEDS        4.00        
   -1
005.ASC
25/02/11
15:07:41.00
25/02/11
15:07:41.00
Administrator

700.000000
#HDR
-1
-1
#GR
Wavenumber
A
1.0
0.0
4000.000000
-1.000000
3301
8
0.000161
-0.003073
#DATA
4000.000000	-0.002973
3999.000000	-0.003023
3998.000000	-0.003059
3997.000000	-0.003073
3996.000000	-0.003069
3995.000000	-0.003054
3994.000000	-0.003034
3993.000000	-0.003009
3992.000000	-0.002973
3991.000000	-0.002926
3990.000000	-0.002880
3989.000000	-0.002857
3988.000000	-0.002874
3987.000000	-0.002927
3986.000000	-0.002994
3985.000000	-0.003043
3984.000000	-0.003057
3983.000000	-0.003037
3982.000000	-0.002997
3981.000000	-0.002960
3980.000000	-0.002944
3979.000000	-0.002957
3978.000000	-0.002989
3977.000000	-0.003017
3976.000000	-0.003020
3975.000000	-0.002989
3974.000000	-0.002933
3973.000000	-0.002874
3972.000000	-0.002840
3971.000000	-0.002852
3970.000000	-0.002908
3969.000000	-0.002976
3968.000000	-0.003020
3967.000000	-0.003024
3966.000000	-0.002999
3965.000000	-0.002969
3964.000000	-0.002950
3963.000000	-0.002950
3962.000000	-0.002967
3961.000000	-0.002991
3960.000000	-0.003005
3959.000000	-0.002997
3958.000000	-0.002969
3957.000000	-0.002939
3956.000000	-0.002925
3955.000000	-0.002930
3954.000000	-0.002943
3953.000000	-0.002949
3952.000000	-0.002943
3951.000000	-0.002933
3950.000000	-0.002932
3949.000000	-0.002947
3948.000000	-0.002970
3947.000000	-0.002986
3946.000000	-0.002989
3945.000000	-0.002983
3944.000000	-0.002978
3943.000000	-0.002982
3942.000000	-0.002997
3941.000000	-0.003018
3940.000000	-0.003034
3939.000000	-0.003029
3938.000000	-0.002998
3937.000000	-0.002951
3936.000000	-0.002910
3935.000000	-0.002889
3934.000000	-0.002887
3933.000000	-0.002889
3932.000000	-0.002894
3931.000000	-0.002910
3930.000000	-0.002946
3929.000000	-0.002991
3928.000000	-0.003020
3927.000000	-0.003016
3926.000000	-0.002985
3925.000000	-0.002955
3924.000000	-0.002947
3923.000000	-0.002963
3922.000000	-0.002982
3921.000000	-0.002986
3920.000000	-0.002968
3919.000000	-0.002934
3918.000000	-0.002901
3917.000000	-0.002889
3916.000000	-0.002913
3915.000000	-0.002969
3914.000000	-0.003028
3913.000000	-0.003058
3912.000000	-0.003046
3911.000000	-0.003005
3910.000000	-0.002957
3909.000000	-0.002920
3908.000000	-0.002896
3907.000000	-0.002883
3906.000000	-0.002884
3905.000000	-0.002899
3904.000000	-0.002920
3903.000000	-0.002933
3902.000000	-0.002930
3901.000000	-0.002916
3900.000000	-0.002902
3899.000000	-0.002893
3898.000000	-0.002886
3897.000000	-0.002879
3896.000000	-0.002871
3895.000000	-0.002868
3894.000000	-0.002870
3893.000000	-0.002875
3892.000000	-0.002881
3891.000000	-0.002886
3890.000000	-0.002889
3889.000000	-0.002889
3888.000000	-0.002889
3887.000000	-0.002900
3886.000000	-0.002924
3885.000000	-0.002950
3884.000000	-0.002964
3883.000000	-0.002955
3882.000000	-0.002926
3881.000000	-0.002893
3880.000000	-0.002872
3879.000000	-0.002869
3878.000000	-0.002881
3877.000000	-0.002905
3876.000000	-0.002940
3875.000000	-0.002980
3874.000000	-0.003012
3873.000000	-0.003019
3872.000000	-0.003000
3871.000000	-0.002962
3870.000000	-0.002922
3869.000000	-0.002892
3868.000000	-0.002876
3867.000000	-0.002866
3866.000000	-0.002854
3865.000000	-0.002843
3864.000000	-0.002841
3863.000000	-0.002855
3862.000000	-0.002884
3861.000000	-0.002911
3860.000000	-0.002927
3859.000000	-0.002933
3858.000000	-0.002937
3857.000000	-0.002938
3856.000000	-0.002939
3855.000000	-0.002943
3854.000000	-0.002939
3853.000000	-0.002914
3852.000000	-0.002880
3851.000000	-0.002863
3850.000000	-0.002868
3849.000000	-0.002886
3848.000000	-0.002904
3847.000000	-0.002914
3846.000000	-0.002913
3845.000000	-0.002901
3844.000000	-0.002885
3843.000000	-0.002869
3842.000000	-0.002858
3841.000000	-0.002851
3840.000000	-0.002840
3839.000000	-0.002819
3838.000000	-0.002787
3837.000000	-0.002755
3836.000000	-0.002737
3835.000000	-0.002746
3834.000000	-0.002783
3833.000000	-0.002837
3832.000000	-0.002888
3831.000000	-0.002913
3830.000000	-0.002909
3829.000000	-0.002890
3828.000000	-0.002880
3827.000000	-0.002886
3826.000000	-0.002887
3825.000000	-0.002858
3824.000000	-0.002799
3823.000000	-0.002744
3822.000000	-0.002726
3821.000000	-0.002749
3820.000000	-0.002796
3819.000000	-0.002849
3818.000000	-0.002897
3817.000000	-0.002930
3816.000000	-0.002941
3815.000000	-0.002932
3814.000000	-0.002917
3813.000000	-0.002910
3812.000000	-0.002909
3811.000000	-0.002903
3810.000000	-0.002888
3809.000000	-0.002868
3808.000000	-0.002848
3807.000000	-0.002828
3806.000000	-0.002809
3805.000000	-0.002803
3804.000000	-0.002812
3803.000000	-0.002824
3802.000000	-0.002820
3801.000000	-0.002803
3800.000000	-0.002799
3799.000000	-0.002821
3798.000000	-0.002850
3797.000000	-0.002864
3796.000000	-0.002860
3795.000000	-0.002854
3794.000000	-0.002851
3793.000000	-0.002847
3792.000000	-0.002839
3791.000000	-0.002834
3790.000000	-0.002841
3789.000000	-0.002858
3788.000000	-0.002879
3787.000000	-0.002898
3786.000000	-0.002908
3785.000000	-0.002903
3784.000000	-0.002881
3783.000000	-0.002848
3782.000000	-0.002820
3781.000000	-0.002811
3780.000000	-0.002821
3779.000000	-0.002834
3778.000000	-0.002834
3777.000000	-0.002818
3776.000000	-0.002797
3775.000000	-0.002786
3774.000000	-0.002788
3773.000000	-0.002797
3772.000000	-0.002806
3771.000000	-0.002812
3770.000000	-0.002816
3769.000000	-0.002820
3768.000000	-0.002821
3767.000000	-0.002817
3766.000000	-0.002810
3765.000000	-0.002803
3764.000000	-0.002799
3763.000000	-0.002792
3762.000000	-0.002782
3761.000000	-0.002773
3760.000000	-0.002781
3759.000000	-0.002810
3758.000000	-0.002847
3757.000000	-0.002870
3756.000000	-0.002865
3755.000000	-0.002839
3754.000000	-0.002808
3753.000000	-0.002789
3752.000000	-0.002792
3751.000000	-0.002814
3750.000000	-0.002840
3749.000000	-0.002856
3748.000000	-0.002861
3747.000000	-0.002864
3746.000000	-0.002881
3745.000000	-0.002909
3744.000000	-0.002919
3743.000000	-0.002898
3742.000000	-0.002859
3741.000000	-0.002818
3740.000000	-0.002782
3739.000000	-0.002754
3738.000000	-0.002739
3737.000000	-0.002737
3736.000000	-0.002742
3735.000000	-0.002762
3734.000000	-0.002802
3733.000000	-0.002851
3732.000000	-0.002882
3731.000000	-0.002882
3730.000000	-0.002867
3729.000000	-0.002860
3728.000000	-0.002870
3727.000000	-0.002885
3726.000000	-0.002888
3725.000000	-0.002879
3724.000000	-0.002866
3723.000000	-0.002854
3722.000000	-0.002846
3721.000000	-0.002846
3720.000000	-0.002862
3719.000000	-0.002886
3718.000000	-0.002897
3717.000000	-0.002877
3716.000000	-0.002837
3715.000000	-0.002803
3714.000000	-0.002790
3713.000000	-0.002791
3712.000000	-0.002784
3711.000000	-0.002766
3710.000000	-0.002755
3709.000000	-0.002762
3708.000000	-0.002786
3707.000000	-0.002815
3706.000000	-0.002840
3705.000000	-0.002858
3704.000000	-0.002872
3703.000000	-0.002887
3702.000000	-0.002907
3701.000000	-0.002927
3700.000000	-0.002933
3699.000000	-0.002922
3698.000000	-0.002898
3697.000000	-0.002875
3696.000000	-0.002857
3695.000000	-0.002843
3694.000000	-0.002826
3693.000000	-0.002803
3692.000000	-0.002782
3691.000000	-0.002767
3690.000000	-0.002766
3689.000000	-0.002778
3688.000000	-0.002806
3687.000000	-0.002844
3686.000000	-0.002882
3685.000000	-0.002900
3684.000000	-0.002883
3683.000000	-0.002836
3682.000000	-0.002784
3681.000000	-0.002747
3680.000000	-0.002731
3679.000000	-0.002729
3678.000000	-0.002737
3677.000000	-0.002756
3676.000000	-0.002775
3675.000000	-0.002791
3674.000000	-0.002809
3673.000000	-0.002834
3672.000000	-0.002853
3671.000000	-0.002852
3670.000000	-0.002835
3669.000000	-0.002821
3668.000000	-0.002827
3667.000000	-0.002844
3666.000000	-0.002853
3665.000000	-0.002848
3664.000000	-0.002842
3663.000000	-0.002848
3662.000000	-0.002862
3661.000000	-0.002872
3660.000000	-0.002872
3659.000000	-0.002865
3658.000000	-0.002855
3657.000000	-0.002841
3656.000000	-0.002817
3655.000000	-0.002782
3654.000000	-0.002749
3653.000000	-0.002738
3652.000000	-0.002767
3651.000000	-0.002829
3650.000000	-0.002887
3649.000000	-0.002908
3648.000000	-0.002891
3647.000000	-0.002861
3646.000000	-0.002838
3645.000000	-0.002822
3644.000000	-0.002806
3643.000000	-0.002789
3642.000000	-0.002772
3641.000000	-0.002761
3640.000000	-0.002760
3639.000000	-0.002767
3638.000000	-0.002777
3637.000000	-0.002791
3636.000000	-0.002809
3635.000000	-0.002827
3634.000000	-0.002840
3633.000000	-0.002845
3632.000000	-0.002844
3631.000000	-0.002841
3630.000000	-0.002829
3629.000000	-0.002796
3628.000000	-0.002758
3627.000000	-0.002747
3626.000000	-0.002775
3625.000000	-0.002820
3624.000000	-0.002850
3623.000000	-0.002849
3622.000000	-0.002830
3621.000000	-0.002817
3620.000000	-0.002822
3619.000000	-0.002840
3618.000000	-0.002857
3617.000000	-0.002863
3616.000000	-0.002853
3615.000000	-0.002834
3614.000000	-0.002813
3613.000000	-0.002803
3612.000000	-0.002807
3611.000000	-0.002823
3610.000000	-0.002835
3609.000000	-0.002829
3608.000000	-0.002803
3607.000000	-0.002774
3606.000000	-0.002761
3605.000000	-0.002767
3604.000000	-0.002783
3603.000000	-0.002790
3602.000000	-0.002782
3601.000000	-0.002765
3600.000000	-0.002759
3599.000000	-0.002778
3598.000000	-0.002816
3597.000000	-0.002851
3596.000000	-0.002860
3595.000000	-0.002842
3594.000000	-0.002819
3593.000000	-0.002821
3592.000000	-0.002858
3591.000000	-0.002914
3590.000000	-0.002959
3589.000000	-0.002969
3588.000000	-0.002935
3587.000000	-0.002883
3586.000000	-0.002845
3585.000000	-0.002835
3584.000000	-0.002843
3583.000000	-0.002852
3582.000000	-0.002855
3581.000000	-0.002853
3580.000000	-0.002849
3579.000000	-0.002843
3578.000000	-0.002835
3577.000000	-0.002824
3576.000000	-0.002815
3575.000000	-0.002809
3574.000000	-0.002803
3573.000000	-0.002794
3572.000000	-0.002784
3571.000000	-0.002784
3570.000000	-0.002809
3569.000000	-0.002855
3568.000000	-0.002889
3567.000000	-0.002877
3566.000000	-0.002824
3565.000000	-0.002775
3564.000000	-0.002762
3563.000000	-0.002785
3562.000000	-0.002816
3561.000000	-0.002832
3560.000000	-0.002835
3559.000000	-0.002838
3558.000000	-0.002845
3557.000000	-0.002847
3556.000000	-0.002840
3555.000000	-0.002822
3554.000000	-0.002800
3553.000000	-0.002783
3552.000000	-0.002785
3551.000000	-0.002809
3550.000000	-0.002845
3549.000000	-0.002876
3548.000000	-0.002888
3547.000000	-0.002880
3546.000000	-0.002859
3545.000000	-0.002839
3544.000000	-0.002829
3543.000000	-0.002830
3542.000000	-0.002835
3541.000000	-0.002839
3540.000000	-0.002843
3539.000000	-0.002851
3538.000000	-0.002862
3537.000000	-0.002873
3536.000000	-0.002880
3535.000000	-0.002879
3534.000000	-0.002870
3533.000000	-0.002850
3532.000000	-0.002829
3531.000000	-0.002816
3530.000000	-0.002815
3529.000000	-0.002824
3528.000000	-0.002841
3527.000000	-0.002863
3526.000000	-0.002883
3525.000000	-0.002889
3524.000000	-0.002879
3523.000000	-0.002864
3522.000000	-0.002851
3521.000000	-0.002837
3520.000000	-0.002813
3519.000000	-0.002778
3518.000000	-0.002742
3517.000000	-0.002718
3516.000000	-0.002714
3515.000000	-0.002728
3514.000000	-0.002757
3513.000000	-0.002796
3512.000000	-0.002841
3511.000000	-0.002879
3510.000000	-0.002896
3509.000000	-0.002891
3508.000000	-0.002881
3507.000000	-0.002882
3506.000000	-0.002894
3505.000000	-0.002902
3504.000000	-0.002897
3503.000000	-0.002881
3502.000000	-0.002860
3501.000000	-0.002835
3500.000000	-0.002809
3499.000000	-0.002793
3498.000000	-0.002791
3497.000000	-0.002794
3496.000000	-0.002791
3495.000000	-0.002777
3494.000000	-0.002761
3493.000000	-0.002756
3492.000000	-0.002768
3491.000000	-0.002791
3490.000000	-0.002814
3489.000000	-0.002823
3488.000000	-0.002815
3487.000000	-0.002802
3486.000000	-0.002797
3485.000000	-0.002799
3484.000000	-0.002799
3483.000000	-0.002793
3482.000000	-0.002783
3481.000000	-0.002775
3480.000000	-0.002771
3479.000000	-0.002771
3478.000000	-0.002780
3477.000000	-0.002799
3476.000000	-0.002821
3475.000000	-0.002836
3474.000000	-0.002838
3473.000000	-0.002826
3472.000000	-0.002808
3471.000000	-0.002796
3470.000000	-0.002798
3469.000000	-0.002815
3468.000000	-0.002835
3467.000000	-0.002846
3466.000000	-0.002846
3465.000000	-0.002845
3464.000000	-0.002852
3463.000000	-0.002861
3462.000000	-0.002859
3461.000000	-0.002837
3460.000000	-0.002806
3459.000000	-0.002786
3458.000000	-0.002784
3457.000000	-0.002793
3456.000000	-0.002804
3455.000000	-0.002816
3454.000000	-0.002831
3453.000000	-0.002839
3452.000000	-0.002831
3451.000000	-0.002810
3450.000000	-0.002794
3449.000000	-0.002795
3448.000000	-0.002809
3447.000000	-0.002828
3446.000000	-0.002841
3445.000000	-0.002845
3444.000000	-0.002839
3443.000000	-0.002826
3442.000000	-0.002819
3441.000000	-0.002820
3440.000000	-0.002823
3439.000000	-0.002815
3438.000000	-0.002795
3437.000000	-0.002774
3436.000000	-0.002769
3435.000000	-0.002782
3434.000000	-0.002799
3433.000000	-0.002800
3432.000000	-0.002786
3431.000000	-0.002773
3430.000000	-0.002780
3429.000000	-0.002803
3428.000000	-0.002823
3427.000000	-0.002825
3426.000000	-0.002814
3425.000000	-0.002806
3424.000000	-0.002810
3423.000000	-0.002820
3422.000000	-0.002823
3421.000000	-0.002814
3420.000000	-0.002800
3419.000000	-0.002792
3418.000000	-0.002794
3417.000000	-0.002798
3416.000000	-0.002796
3415.000000	-0.002782
3414.000000	-0.002759
3413.000000	-0.002735
3412.000000	-0.002718
3411.000000	-0.002717
3410.000000	-0.002735
3409.000000	-0.002766
3408.000000	-0.002796
3407.000000	-0.002811
3406.000000	-0.002803
3405.000000	-0.002779
3404.000000	-0.002751
3403.000000	-0.002735
3402.000000	-0.002737
3401.000000	-0.002755
3400.000000	-0.002774
3399.000000	-0.002783
3398.000000	-0.002781
3397.000000	-0.002774
3396.000000	-0.002767
3395.000000	-0.002763
3394.000000	-0.002763
3393.000000	-0.002762
3392.000000	-0.002754
3391.000000	-0.002743
3390.000000	-0.002739
3389.000000	-0.002751
3388.000000	-0.002775
3387.000000	-0.002792
3386.000000	-0.002790
3385.000000	-0.002775
3384.000000	-0.002768
3383.000000	-0.002782
3382.000000	-0.002811
3381.000000	-0.002835
3380.000000	-0.002839
3379.000000	-0.002815
3378.000000	-0.002773
3377.000000	-0.002729
3376.000000	-0.002701
3375.000000	-0.002702
3374.000000	-0.002730
3373.000000	-0.002774
3372.000000	-0.002821
3371.000000	-0.002861
3370.000000	-0.002884
3369.000000	-0.002887
3368.000000	-0.002874
3367.000000	-0.002855
3366.000000	-0.002840
3365.000000	-0.002832
3364.000000	-0.002826
3363.000000	-0.002821
3362.000000	-0.002816
3361.000000	-0.002808
3360.000000	-0.002793
3359.000000	-0.002779
3358.000000	-0.002778
3357.000000	-0.002794
3356.000000	-0.002816
3355.000000	-0.002826
3354.000000	-0.002818
3353.000000	-0.002800
3352.000000	-0.002785
3351.000000	-0.002783
3350.000000	-0.002794
3349.000000	-0.002815
3348.000000	-0.002836
3347.000000	-0.002844
3346.000000	-0.002833
3345.000000	-0.002805
3344.000000	-0.002771
3343.000000	-0.002744
3342.000000	-0.002731
3341.000000	-0.002732
3340.000000	-0.002739
3339.000000	-0.002747
3338.000000	-0.002755
3337.000000	-0.002762
3336.000000	-0.002768
3335.000000	-0.002773
3334.000000	-0.002779
3333.000000	-0.002785
3332.000000	-0.002784
3331.000000	-0.002776
3330.000000	-0.002771
3329.000000	-0.002779
3328.000000	-0.002797
3327.000000	-0.002812
3326.000000	-0.002815
3325.000000	-0.002811
3324.000000	-0.002804
3323.000000	-0.002790
3322.000000	-0.002765
3321.000000	-0.002737
3320.000000	-0.002715
3319.000000	-0.002701
3318.000000	-0.002686
3317.000000	-0.002661
3316.000000	-0.002633
3315.000000	-0.002620
3314.000000	-0.002634
3313.000000	-0.002666
3312.000000	-0.002697
3311.000000	-0.002710
3310.000000	-0.002706
3309.000000	-0.002693
3308.000000	-0.002682
3307.000000	-0.002674
3306.000000	-0.002668
3305.000000	-0.002662
3304.000000	-0.002655
3303.000000	-0.002653
3302.000000	-0.002664
3301.000000	-0.002689
3300.000000	-0.002713
3299.000000	-0.002723
3298.000000	-0.002718
3297.000000	-0.002711
3296.000000	-0.002708
3295.000000	-0.002705
3294.000000	-0.002699
3293.000000	-0.002701
3292.000000	-0.002719
3291.000000	-0.002740
3290.000000	-0.002745
3289.000000	-0.002733
3288.000000	-0.002728
3287.000000	-0.002741
3286.000000	-0.002749
3285.000000	-0.002723
3284.000000	-0.002667
3283.000000	-0.002619
3282.000000	-0.002606
3281.000000	-0.002621
3280.000000	-0.002631
3279.000000	-0.002617
3278.000000	-0.002587
3277.000000	-0.002567
3276.000000	-0.002571
3275.000000	-0.002601
3274.000000	-0.002644
3273.000000	-0.002686
3272.000000	-0.002711
3271.000000	-0.002711
3270.000000	-0.002696
3269.000000	-0.002685
3268.000000	-0.002691
3267.000000	-0.002704
3266.000000	-0.002705
3265.000000	-0.002684
3264.000000	-0.002656
3263.000000	-0.002644
3262.000000	-0.002650
3261.000000	-0.002658
3260.000000	-0.002651
3259.000000	-0.002628
3258.000000	-0.002606
3257.000000	-0.002600
3256.000000	-0.002616
3255.000000	-0.002641
3254.000000	-0.002657
3253.000000	-0.002653
3252.000000	-0.002642
3251.000000	-0.002644
3250.000000	-0.002667
3249.000000	-0.002696
3248.000000	-0.002706
3247.000000	-0.002689
3246.000000	-0.002657
3245.000000	-0.002622
3244.000000	-0.002592
3243.000000	-0.002571
3242.000000	-0.002562
3241.000000	-0.002562
3240.000000	-0.002570
3239.000000	-0.002589
3238.000000	-0.002623
3237.000000	-0.002669
3236.000000	-0.002709
3235.000000	-0.002720
3234.000000	-0.002692
3233.000000	-0.002638
3232.000000	-0.002583
3231.000000	-0.002553
3230.000000	-0.002557
3229.000000	-0.002581
3228.000000	-0.002599
3227.000000	-0.002601
3226.000000	-0.002596
3225.000000	-0.002600
3224.000000	-0.002618
3223.000000	-0.002638
3222.000000	-0.002651
3221.000000	-0.002659
3220.000000	-0.002667
3219.000000	-0.002675
3218.000000	-0.002676
3217.000000	-0.002662
3216.000000	-0.002637
3215.000000	-0.002613
3214.000000	-0.002602
3213.000000	-0.002605
3212.000000	-0.002612
3211.000000	-0.002610
3210.000000	-0.002596
3209.000000	-0.002581
3208.000000	-0.002574
3207.000000	-0.002575
3206.000000	-0.002581
3205.000000	-0.002585
3204.000000	-0.002585
3203.000000	-0.002584
3202.000000	-0.002589
3201.000000	-0.002597
3200.000000	-0.002604
3199.000000	-0.002604
3198.000000	-0.002601
3197.000000	-0.002602
3196.000000	-0.002609
3195.000000	-0.002618
3194.000000	-0.002628
3193.000000	-0.002638
3192.000000	-0.002640
3191.000000	-0.002625
3190.000000	-0.002600
3189.000000	-0.002583
3188.000000	-0.002586
3187.000000	-0.002596
3186.000000	-0.002595
3185.000000	-0.002581
3184.000000	-0.002566
3183.000000	-0.002565
3182.000000	-0.002575
3181.000000	-0.002588
3180.000000	-0.002597
3179.000000	-0.002601
3178.000000	-0.002603
3177.000000	-0.002603
3176.000000	-0.002599
3175.000000	-0.002583
3174.000000	-0.002553
3173.000000	-0.002518
3172.000000	-0.002495
3171.000000	-0.002497
3170.000000	-0.002518
3169.000000	-0.002535
3168.000000	-0.002531
3167.000000	-0.002504
3166.000000	-0.002473
3165.000000	-0.002458
3164.000000	-0.002466
3163.000000	-0.002486
3162.000000	-0.002510
3161.000000	-0.002534
3160.000000	-0.002553
3159.000000	-0.002562
3158.000000	-0.002563
3157.000000	-0.002567
3156.000000	-0.002580
3155.000000	-0.002592
3154.000000	-0.002591
3153.000000	-0.002575
3152.000000	-0.002563
3151.000000	-0.002562
3150.000000	-0.002568
3149.000000	-0.002573
3148.000000	-0.002576
3147.000000	-0.002585
3146.000000	-0.002600
3145.000000	-0.002610
3144.000000	-0.002608
3143.000000	-0.002594
3142.000000	-0.002575
3141.000000	-0.002559
3140.000000	-0.002548
3139.000000	-0.002540
3138.000000	-0.002531
3137.000000	-0.002530
3136.000000	-0.002544
3135.000000	-0.002568
3134.000000	-0.002579
3133.000000	-0.002566
3132.000000	-0.002543
3131.000000	-0.002538
3130.000000	-0.002560
3129.000000	-0.002591
3128.000000	-0.002607
3127.000000	-0.002598
3126.000000	-0.002573
3125.000000	-0.002550
3124.000000	-0.002538
3123.000000	-0.002530
3122.000000	-0.002516
3121.000000	-0.002493
3120.000000	-0.002474
3119.000000	-0.002476
3118.000000	-0.002504
3117.000000	-0.002546
3116.000000	-0.002580
3115.000000	-0.002595
3114.000000	-0.002590
3113.000000	-0.002579
3112.000000	-0.002572
3111.000000	-0.002579
3110.000000	-0.002595
3109.000000	-0.002613
3108.000000	-0.002621
3107.000000	-0.002611
3106.000000	-0.002583
3105.000000	-0.002546
3104.000000	-0.002517
3103.000000	-0.002508
3102.000000	-0.002516
3101.000000	-0.002530
3100.000000	-0.002540
3099.000000	-0.002546
3098.000000	-0.002547
3097.000000	-0.002540
3096.000000	-0.002526
3095.000000	-0.002514
3094.000000	-0.002513
3093.000000	-0.002525
3092.000000	-0.002547
3091.000000	-0.002570
3090.000000	-0.002587
3089.000000	-0.002591
3088.000000	-0.002578
3087.000000	-0.002552
3086.000000	-0.002529
3085.000000	-0.002519
3084.000000	-0.002522
3083.000000	-0.002525
3082.000000	-0.002522
3081.000000	-0.002512
3080.000000	-0.002508
3079.000000	-0.002516
3078.000000	-0.002534
3077.000000	-0.002552
3076.000000	-0.002564
3075.000000	-0.002563
3074.000000	-0.002548
3073.000000	-0.002525
3072.000000	-0.002503
3071.000000	-0.002496
3070.000000	-0.002504
3069.000000	-0.002517
3068.000000	-0.002523
3067.000000	-0.002524
3066.000000	-0.002532
3065.000000	-0.002551
3064.000000	-0.002570
3063.000000	-0.002573
3062.000000	-0.002554
3061.000000	-0.002526
3060.000000	-0.002501
3059.000000	-0.002485
3058.000000	-0.002471
3057.000000	-0.002460
3056.000000	-0.002455
3055.000000	-0.002457
3054.000000	-0.002463
3053.000000	-0.002469
3052.000000	-0.002473
3051.000000	-0.002473
3050.000000	-0.002469
3049.000000	-0.002461
3048.000000	-0.002458
3047.000000	-0.002466
3046.000000	-0.002486
3045.000000	-0.002509
3044.000000	-0.002523
3043.000000	-0.002520
3042.000000	-0.002499
3041.000000	-0.002474
3040.000000	-0.002463
3039.000000	-0.002475
3038.000000	-0.002502
3037.000000	-0.002521
3036.000000	-0.002518
3035.000000	-0.002501
3034.000000	-0.002489
3033.000000	-0.002488
3032.000000	-0.002487
3031.000000	-0.002477
3030.000000	-0.002467
3029.000000	-0.002476
3028.000000	-0.002505
3027.000000	-0.002525
3026.000000	-0.002511
3025.000000	-0.002461
3024.000000	-0.002403
3023.000000	-0.002368
3022.000000	-0.002366
3021.000000	-0.002389
3020.000000	-0.002414
3019.000000	-0.002416
3018.000000	-0.002390
3017.000000	-0.002357
3016.000000	-0.002344
3015.000000	-0.002362
3014.000000	-0.002394
3013.000000	-0.002414
3012.000000	-0.002413
3011.000000	-0.002404
3010.000000	-0.002398
3009.000000	-0.002394
3008.000000	-0.002384
3007.000000	-0.002369
3006.000000	-0.002351
3005.000000	-0.002336
3004.000000	-0.002322
3003.000000	-0.002307
3002.000000	-0.002296
3001.000000	-0.002298
3000.000000	-0.002316
2999.000000	-0.002343
2998.000000	-0.002362
2997.000000	-0.002368
2996.000000	-0.002363
2995.000000	-0.002355
2994.000000	-0.002341
2993.000000	-0.002321
2992.000000	-0.002303
2991.000000	-0.002300
2990.000000	-0.002311
2989.000000	-0.002322
2988.000000	-0.002317
2987.000000	-0.002299
2986.000000	-0.002285
2985.000000	-0.002283
2984.000000	-0.002289
2983.000000	-0.002287
2982.000000	-0.002272
2981.000000	-0.002249
2980.000000	-0.002230
2979.000000	-0.002222
2978.000000	-0.002221
2977.000000	-0.002221
2976.000000	-0.002220
2975.000000	-0.002221
2974.000000	-0.002223
2973.000000	-0.002223
2972.000000	-0.002223
2971.000000	-0.002224
2970.000000	-0.002223
2969.000000	-0.002213
2968.000000	-0.002196
2967.000000	-0.002188
2966.000000	-0.002206
2965.000000	-0.002247
2964.000000	-0.002292
2963.000000	-0.002322
2962.000000	-0.002337
2961.000000	-0.002348
2960.000000	-0.002358
2959.000000	-0.002362
2958.000000	-0.002351
2957.000000	-0.002324
2956.000000	-0.002287
2955.000000	-0.002249
2954.000000	-0.002217
2953.000000	-0.002194
2952.000000	-0.002184
2951.000000	-0.002192
2950.000000	-0.002213
2949.000000	-0.002233
2948.000000	-0.002235
2947.000000	-0.002213
2946.000000	-0.002182
2945.000000	-0.002164
2944.000000	-0.002170
2943.000000	-0.002191
2942.000000	-0.002214
2941.000000	-0.002229
2940.000000	-0.002238
2939.000000	-0.002239
2938.000000	-0.002235
2937.000000	-0.002237
2936.000000	-0.002252
2935.000000	-0.002275
2934.000000	-0.002296
2933.000000	-0.002313
2932.000000	-0.002333
2931.000000	-0.002354
2930.000000	-0.002365
2929.000000	-0.002359
2928.000000	-0.002347
2927.000000	-0.002346
2926.000000	-0.002360
2925.000000	-0.002378
2924.000000	-0.002382
2923.000000	-0.002364
2922.000000	-0.002332
2921.000000	-0.002301
2920.000000	-0.002288
2919.000000	-0.002294
2918.000000	-0.002308
2917.000000	-0.002319
2916.000000	-0.002326
2915.000000	-0.002334
2914.000000	-0.002341
2913.000000	-0.002343
2912.000000	-0.002339
2911.000000	-0.002336
2910.000000	-0.002340
2909.000000	-0.002356
2908.000000	-0.002381
2907.000000	-0.002408
2906.000000	-0.002424
2905.000000	-0.002418
2904.000000	-0.002400
2903.000000	-0.002384
2902.000000	-0.002382
2901.000000	-0.002394
2900.000000	-0.002413
2899.000000	-0.002429
2898.000000	-0.002433
2897.000000	-0.002420
2896.000000	-0.002401
2895.000000	-0.002389
2894.000000	-0.002388
2893.000000	-0.002393
2892.000000	-0.002401
2891.000000	-0.002415
2890.000000	-0.002433
2889.000000	-0.002447
2888.000000	-0.002442
2887.000000	-0.002417
2886.000000	-0.002384
2885.000000	-0.002354
2884.000000	-0.002331
2883.000000	-0.002312
2882.000000	-0.002289
2881.000000	-0.002269
2880.000000	-0.002267
2879.000000	-0.002293
2878.000000	-0.002337
2877.000000	-0.002377
2876.000000	-0.002394
2875.000000	-0.002388
2874.000000	-0.002367
2873.000000	-0.002342
2872.000000	-0.002329
2871.000000	-0.002345
2870.000000	-0.002392
2869.000000	-0.002445
2868.000000	-0.002477
2867.000000	-0.002477
2866.000000	-0.002456
2865.000000	-0.002432
2864.000000	-0.002414
2863.000000	-0.002405
2862.000000	-0.002410
2861.000000	-0.002428
2860.000000	-0.002451
2859.000000	-0.002465
2858.000000	-0.002464
2857.000000	-0.002456
2856.000000	-0.002446
2855.000000	-0.002434
2854.000000	-0.002414
2853.000000	-0.002394
2852.000000	-0.002384
2851.000000	-0.002389
2850.000000	-0.002402
2849.000000	-0.002415
2848.000000	-0.002427
2847.000000	-0.002440
2846.000000	-0.002443
2845.000000	-0.002426
2844.000000	-0.002394
2843.000000	-0.002371
2842.000000	-0.002369
2841.000000	-0.002383
2840.000000	-0.002398
2839.000000	-0.002407
2838.000000	-0.002411
2837.000000	-0.002413
2836.000000	-0.002412
2835.000000	-0.002406
2834.000000	-0.002393
2833.000000	-0.002378
2832.000000	-0.002375
2831.000000	-0.002395
2830.000000	-0.002431
2829.000000	-0.002458
2828.000000	-0.002455
2827.000000	-0.002427
2826.000000	-0.002398
2825.000000	-0.002384
2824.000000	-0.002385
2823.000000	-0.002388
2822.000000	-0.002385
2821.000000	-0.002374
2820.000000	-0.002365
2819.000000	-0.002368
2818.000000	-0.002382
2817.000000	-0.002399
2816.000000	-0.002411
2815.000000	-0.002416
2814.000000	-0.002414
2813.000000	-0.002408
2812.000000	-0.002403
2811.000000	-0.002404
2810.000000	-0.002409
2809.000000	-0.002406
2808.000000	-0.002392
2807.000000	-0.002372
2806.000000	-0.002360
2805.000000	-0.002358
2804.000000	-0.002360
2803.000000	-0.002359
2802.000000	-0.002358
2801.000000	-0.002359
2800.000000	-0.002365
2799.000000	-0.002376
2798.000000	-0.002390
2797.000000	-0.002396
2796.000000	-0.002387
2795.000000	-0.002367
2794.000000	-0.002351
2793.000000	-0.002347
2792.000000	-0.002353
2791.000000	-0.002364
2790.000000	-0.002375
2789.000000	-0.002383
2788.000000	-0.002391
2787.000000	-0.002401
2786.000000	-0.002413
2785.000000	-0.002427
2784.000000	-0.002444
2783.000000	-0.002470
2782.000000	-0.002497
2781.000000	-0.002507
2780.000000	-0.002491
2779.000000	-0.002456
2778.000000	-0.002417
2777.000000	-0.002379
2776.000000	-0.002345
2775.000000	-0.002329
2774.000000	-0.002341
2773.000000	-0.002374
2772.000000	-0.002409
2771.000000	-0.002433
2770.000000	-0.002446
2769.000000	-0.002446
2768.000000	-0.002435
2767.000000	-0.002419
2766.000000	-0.002414
2765.000000	-0.002431
2764.000000	-0.002463
2763.000000	-0.002495
2762.000000	-0.002514
2761.000000	-0.002505
2760.000000	-0.002465
2759.000000	-0.002410
2758.000000	-0.002372
2757.000000	-0.002367
2756.000000	-0.002380
2755.000000	-0.002390
2754.000000	-0.002392
2753.000000	-0.002389
2752.000000	-0.002381
2751.000000	-0.002366
2750.000000	-0.002347
2749.000000	-0.002333
2748.000000	-0.002325
2747.000000	-0.002318
2746.000000	-0.002317
2745.000000	-0.002335
2744.000000	-0.002371
2743.000000	-0.002406
2742.000000	-0.002418
2741.000000	-0.002401
2740.000000	-0.002373
2739.000000	-0.002352
2738.000000	-0.002346
2737.000000	-0.002352
2736.000000	-0.002363
2735.000000	-0.002370
2734.000000	-0.002370
2733.000000	-0.002357
2732.000000	-0.002331
2731.000000	-0.002305
2730.000000	-0.002294
2729.000000	-0.002310
2728.000000	-0.002345
2727.000000	-0.002378
2726.000000	-0.002393
2725.000000	-0.002383
2724.000000	-0.002358
2723.000000	-0.002329
2722.000000	-0.002313
2721.000000	-0.002316
2720.000000	-0.002337
2719.000000	-0.002365
2718.000000	-0.002390
2717.000000	-0.002406
2716.000000	-0.002417
2715.000000	-0.002426
2714.000000	-0.002433
2713.000000	-0.002436
2712.000000	-0.002432
2711.000000	-0.002423
2710.000000	-0.002412
2709.000000	-0.002401
2708.000000	-0.002387
2707.000000	-0.002376
2706.000000	-0.002373
2705.000000	-0.002377
2704.000000	-0.002379
2703.000000	-0.002370
2702.000000	-0.002358
2701.000000	-0.002352
2700.000000	-0.002358
2699.000000	-0.002372
2698.000000	-0.002386
2697.000000	-0.002392
2696.000000	-0.002390
2695.000000	-0.002384
2694.000000	-0.002376
2693.000000	-0.002366
2692.000000	-0.002354
2691.000000	-0.002345
2690.000000	-0.002348
2689.000000	-0.002360
2688.000000	-0.002363
2687.000000	-0.002348
2686.000000	-0.002326
2685.000000	-0.002316
2684.000000	-0.002325
2683.000000	-0.002342
2682.000000	-0.002354
2681.000000	-0.002355
2680.000000	-0.002347
2679.000000	-0.002336
2678.000000	-0.002331
2677.000000	-0.002334
2676.000000	-0.002337
2675.000000	-0.002329
2674.000000	-0.002311
2673.000000	-0.002295
2672.000000	-0.002291
2671.000000	-0.002293
2670.000000	-0.002294
2669.000000	-0.002294
2668.000000	-0.002302
2667.000000	-0.002322
2666.000000	-0.002351
2665.000000	-0.002379
2664.000000	-0.002403
2663.000000	-0.002418
2662.000000	-0.002420
2661.000000	-0.002408
2660.000000	-0.002388
2659.000000	-0.002372
2658.000000	-0.002366
2657.000000	-0.002366
2656.000000	-0.002368
2655.000000	-0.002370
2654.000000	-0.002373
2653.000000	-0.002375
2652.000000	-0.002371
2651.000000	-0.002360
2650.000000	-0.002350
2649.000000	-0.002351
2648.000000	-0.002363
2647.000000	-0.002385
2646.000000	-0.002416
2645.000000	-0.002447
2644.000000	-0.002458
2643.000000	-0.002434
2642.000000	-0.002385
2641.000000	-0.002337
2640.000000	-0.002311
2639.000000	-0.002304
2638.000000	-0.002304
2637.000000	-0.002305
2636.000000	-0.002308
2635.000000	-0.002309
2634.000000	-0.002304
2633.000000	-0.002291
2632.000000	-0.002278
2631.000000	-0.002274
2630.000000	-0.002276
2629.000000	-0.002280
2628.000000	-0.002287
2627.000000	-0.002301
2626.000000	-0.002325
2625.000000	-0.002354
2624.000000	-0.002379
2623.000000	-0.002387
2622.000000	-0.002376
2621.000000	-0.002352
2620.000000	-0.002329
2619.000000	-0.002319
2618.000000	-0.002320
2617.000000	-0.002325
2616.000000	-0.002328
2615.000000	-0.002328
2614.000000	-0.002327
2613.000000	-0.002324
2612.000000	-0.002317
2611.000000	-0.002311
2610.000000	-0.002311
2609.000000	-0.002316
2608.000000	-0.002322
2607.000000	-0.002327
2606.000000	-0.002327
2605.000000	-0.002319
2604.000000	-0.002302
2603.000000	-0.002287
2602.000000	-0.002291
2601.000000	-0.002315
2600.000000	-0.002341
2599.000000	-0.002351
2598.000000	-0.002346
2597.000000	-0.002337
2596.000000	-0.002327
2595.000000	-0.002311
2594.000000	-0.002290
2593.000000	-0.002273
2592.000000	-0.002268
2591.000000	-0.002271
2590.000000	-0.002270
2589.000000	-0.002261
2588.000000	-0.002252
2587.000000	-0.002256
2586.000000	-0.002273
2585.000000	-0.002291
2584.000000	-0.002297
2583.000000	-0.002289
2582.000000	-0.002277
2581.000000	-0.002269
2580.000000	-0.002262
2579.000000	-0.002246
2578.000000	-0.002226
2577.000000	-0.002214
2576.000000	-0.002223
2575.000000	-0.002245
2574.000000	-0.002265
2573.000000	-0.002277
2572.000000	-0.002283
2571.000000	-0.002290
2570.000000	-0.002299
2569.000000	-0.002306
2568.000000	-0.002314
2567.000000	-0.002323
2566.000000	-0.002328
2565.000000	-0.002317
2564.000000	-0.002287
2563.000000	-0.002255
2562.000000	-0.002243
2561.000000	-0.002254
2560.000000	-0.002275
2559.000000	-0.002291
2558.000000	-0.002299
2557.000000	-0.002299
2556.000000	-0.002291
2555.000000	-0.002274
2554.000000	-0.002259
2553.000000	-0.002257
2552.000000	-0.002269
2551.000000	-0.002290
2550.000000	-0.002314
2549.000000	-0.002334
2548.000000	-0.002345
2547.000000	-0.002343
2546.000000	-0.002332
2545.000000	-0.002323
2544.000000	-0.002320
2543.000000	-0.002321
2542.000000	-0.002318
2541.000000	-0.002306
2540.000000	-0.002287
2539.000000	-0.002267
2538.000000	-0.002253
2537.000000	-0.002248
2536.000000	-0.002245
2535.000000	-0.002243
2534.000000	-0.002244
2533.000000	-0.002257
2532.000000	-0.002276
2531.000000	-0.002290
2530.000000	-0.002293
2529.000000	-0.002288
2528.000000	-0.002281
2527.000000	-0.002274
2526.000000	-0.002267
2525.000000	-0.002262
2524.000000	-0.002263
2523.000000	-0.002268
2522.000000	-0.002277
2521.000000	-0.002284
2520.000000	-0.002287
2519.000000	-0.002282
2518.000000	-0.002269
2517.000000	-0.002257
2516.000000	-0.002252
2515.000000	-0.002258
2514.000000	-0.002269
2513.000000	-0.002275
2512.000000	-0.002270
2511.000000	-0.002257
2510.000000	-0.002251
2509.000000	-0.002257
2508.000000	-0.002266
2507.000000	-0.002263
2506.000000	-0.002245
2505.000000	-0.002228
2504.000000	-0.002222
2503.000000	-0.002228
2502.000000	-0.002239
2501.000000	-0.002252
2500.000000	-0.002265
2499.000000	-0.002270
2498.000000	-0.002265
2497.000000	-0.002256
2496.000000	-0.002252
2495.000000	-0.002254
2494.000000	-0.002253
2493.000000	-0.002247
2492.000000	-0.002242
2491.000000	-0.002242
2490.000000	-0.002248
2489.000000	-0.002251
2488.000000	-0.002246
2487.000000	-0.002234
2486.000000	-0.002224
2485.000000	-0.002228
2484.000000	-0.002249
2483.000000	-0.002276
2482.000000	-0.002296
2481.000000	-0.002300
2480.000000	-0.002292
2479.000000	-0.002278
2478.000000	-0.002260
2477.000000	-0.002239
2476.000000	-0.002216
2475.000000	-0.002193
2474.000000	-0.002177
2473.000000	-0.002180
2472.000000	-0.002206
2471.000000	-0.002243
2470.000000	-0.002274
2469.000000	-0.002284
2468.000000	-0.002267
2467.000000	-0.002231
2466.000000	-0.002193
2465.000000	-0.002171
2464.000000	-0.002172
2463.000000	-0.002186
2462.000000	-0.002200
2461.000000	-0.002219
2460.000000	-0.002244
2459.000000	-0.002264
2458.000000	-0.002261
2457.000000	-0.002234
2456.000000	-0.002202
2455.000000	-0.002181
2454.000000	-0.002171
2453.000000	-0.002165
2452.000000	-0.002166
2451.000000	-0.002177
2450.000000	-0.002189
2449.000000	-0.002192
2448.000000	-0.002190
2447.000000	-0.002189
2446.000000	-0.002188
2445.000000	-0.002176
2444.000000	-0.002155
2443.000000	-0.002141
2442.000000	-0.002149
2441.000000	-0.002172
2440.000000	-0.002192
2439.000000	-0.002198
2438.000000	-0.002195
2437.000000	-0.002191
2436.000000	-0.002191
2435.000000	-0.002193
2434.000000	-0.002188
2433.000000	-0.002174
2432.000000	-0.002160
2431.000000	-0.002155
2430.000000	-0.002162
2429.000000	-0.002172
2428.000000	-0.002174
2427.000000	-0.002166
2426.000000	-0.002158
2425.000000	-0.002161
2424.000000	-0.002175
2423.000000	-0.002196
2422.000000	-0.002214
2421.000000	-0.002218
2420.000000	-0.002203
2419.000000	-0.002170
2418.000000	-0.002134
2417.000000	-0.002110
2416.000000	-0.002106
2415.000000	-0.002118
2414.000000	-0.002138
2413.000000	-0.002156
2412.000000	-0.002165
2411.000000	-0.002167
2410.000000	-0.002163
2409.000000	-0.002159
2408.000000	-0.002158
2407.000000	-0.002161
2406.000000	-0.002169
2405.000000	-0.002181
2404.000000	-0.002194
2403.000000	-0.002210
2402.000000	-0.002230
2401.000000	-0.002254
2400.000000	-0.002271
2399.000000	-0.002271
2398.000000	-0.002254
2397.000000	-0.002229
2396.000000	-0.002210
2395.000000	-0.002203
2394.000000	-0.002201
2393.000000	-0.002199
2392.000000	-0.002192
2391.000000	-0.002180
2390.000000	-0.002165
2389.000000	-0.002150
2388.000000	-0.002140
2387.000000	-0.002136
2386.000000	-0.002139
2385.000000	-0.002146
2384.000000	-0.002155
2383.000000	-0.002163
2382.000000	-0.002172
2381.000000	-0.002186
2380.000000	-0.002206
2379.000000	-0.002221
2378.000000	-0.002220
2377.000000	-0.002205
2376.000000	-0.002193
2375.000000	-0.002195
2374.000000	-0.002204
2373.000000	-0.002205
2372.000000	-0.002194
2371.000000	-0.002185
2370.000000	-0.002188
2369.000000	-0.002198
2368.000000	-0.002200
2367.000000	-0.002188
2366.000000	-0.002171
2365.000000	-0.002161
2364.000000	-0.002170
2363.000000	-0.002196
2362.000000	-0.002232
2361.000000	-0.002257
2360.000000	-0.002254
2359.000000	-0.002227
2358.000000	-0.002198
2357.000000	-0.002186
2356.000000	-0.002187
2355.000000	-0.002191
2354.000000	-0.002194
2353.000000	-0.002204
2352.000000	-0.002219
2351.000000	-0.002228
2350.000000	-0.002225
2349.000000	-0.002219
2348.000000	-0.002219
2347.000000	-0.002225
2346.000000	-0.002232
2345.000000	-0.002233
2344.000000	-0.002226
2343.000000	-0.002215
2342.000000	-0.002208
2341.000000	-0.002213
2340.000000	-0.002226
2339.000000	-0.002232
2338.000000	-0.002220
2337.000000	-0.002200
2336.000000	-0.002189
2335.000000	-0.002195
2334.000000	-0.002211
2333.000000	-0.002224
2332.000000	-0.002226
2331.000000	-0.002216
2330.000000	-0.002198
2329.000000	-0.002177
2328.000000	-0.002151
2327.000000	-0.002121
2326.000000	-0.002090
2325.000000	-0.002069
2324.000000	-0.002065
2323.000000	-0.002075
2322.000000	-0.002091
2321.000000	-0.002107
2320.000000	-0.002121
2319.000000	-0.002130
2318.000000	-0.002137
2317.000000	-0.002149
2316.000000	-0.002163
2315.000000	-0.002165
2314.000000	-0.002144
2313.000000	-0.002108
2312.000000	-0.002075
2311.000000	-0.002055
2310.000000	-0.002046
2309.000000	-0.002050
2308.000000	-0.002068
2307.000000	-0.002090
2306.000000	-0.002095
2305.000000	-0.002079
2304.000000	-0.002056
2303.000000	-0.002042
2302.000000	-0.002036
2301.000000	-0.002025
2300.000000	-0.002003
2299.000000	-0.001971
2298.000000	-0.001933
2297.000000	-0.001892
2296.000000	-0.001855
2295.000000	-0.001829
2294.000000	-0.001819
2293.000000	-0.001823
2292.000000	-0.001838
2291.000000	-0.001863
2290.000000	-0.001891
2289.000000	-0.001911
2288.000000	-0.001918
2287.000000	-0.001919
2286.000000	-0.001925
2285.000000	-0.001942
2284.000000	-0.001964
2283.000000	-0.001980
2282.000000	-0.001988
2281.000000	-0.001993
2280.000000	-0.002005
2279.000000	-0.002019
2278.000000	-0.002023
2277.000000	-0.002010
2276.000000	-0.001991
2275.000000	-0.001978
2274.000000	-0.001980
2273.000000	-0.001994
2272.000000	-0.002013
2271.000000	-0.002030
2270.000000	-0.002033
2269.000000	-0.002019
2268.000000	-0.001996
2267.000000	-0.001977
2266.000000	-0.001964
2265.000000	-0.001958
2264.000000	-0.001962
2263.000000	-0.001975
2262.000000	-0.001980
2261.000000	-0.001952
2260.000000	-0.001879
2259.000000	-0.001766
2258.000000	-0.001621
2257.000000	-0.001441
2256.000000	-0.001232
2255.000000	-0.001031
2254.000000	-0.000900
2253.000000	-0.000878
2252.000000	-0.000950
2251.000000	-0.001066
2250.000000	-0.001182
2249.000000	-0.001285
2248.000000	-0.001378
2247.000000	-0.001464
2246.000000	-0.001544
2245.000000	-0.001621
2244.000000	-0.001696
2243.000000	-0.001763
2242.000000	-0.001810
2241.000000	-0.001836
2240.000000	-0.001853
2239.000000	-0.001874
2238.000000	-0.001904
2237.000000	-0.001937
2236.000000	-0.001973
2235.000000	-0.002014
2234.000000	-0.002056
2233.000000	-0.002093
2232.000000	-0.002116
2231.000000	-0.002127
2230.000000	-0.002129
2229.000000	-0.002128
2228.000000	-0.002128
2227.000000	-0.002129
2226.000000	-0.002129
2225.000000	-0.002126
2224.000000	-0.002120
2223.000000	-0.002111
2222.000000	-0.002102
2221.000000	-0.002093
2220.000000	-0.002089
2219.000000	-0.002090
2218.000000	-0.002087
2217.000000	-0.002073
2216.000000	-0.002055
2215.000000	-0.002048
2214.000000	-0.002057
2213.000000	-0.002069
2212.000000	-0.002071
2211.000000	-0.002065
2210.000000	-0.002058
2209.000000	-0.002052
2208.000000	-0.002047
2207.000000	-0.002043
2206.000000	-0.002051
2205.000000	-0.002070
2204.000000	-0.002088
2203.000000	-0.002092
2202.000000	-0.002082
2201.000000	-0.002065
2200.000000	-0.002054
2199.000000	-0.002057
2198.000000	-0.002074
2197.000000	-0.002096
2196.000000	-0.002113
2195.000000	-0.002120
2194.000000	-0.002118
2193.000000	-0.002111
2192.000000	-0.002102
2191.000000	-0.002094
2190.000000	-0.002089
2189.000000	-0.002085
2188.000000	-0.002080
2187.000000	-0.002074
2186.000000	-0.002071
2185.000000	-0.002073
2184.000000	-0.002076
2183.000000	-0.002074
2182.000000	-0.002064
2181.000000	-0.002047
2180.000000	-0.002026
2179.000000	-0.002007
2178.000000	-0.002002
2177.000000	-0.002017
2176.000000	-0.002048
2175.000000	-0.002079
2174.000000	-0.002092
2173.000000	-0.002088
2172.000000	-0.002079
2171.000000	-0.002078
2170.000000	-0.002085
2169.000000	-0.002091
2168.000000	-0.002088
2167.000000	-0.002075
2166.000000	-0.002058
2165.000000	-0.002042
2164.000000	-0.002026
2163.000000	-0.002012
2162.000000	-0.002003
2161.000000	-0.002004
2160.000000	-0.002017
2159.000000	-0.002034
2158.000000	-0.002049
2157.000000	-0.002059
2156.000000	-0.002063
2155.000000	-0.002060
2154.000000	-0.002047
2153.000000	-0.002031
2152.000000	-0.002020
2151.000000	-0.002019
2150.000000	-0.002026
2149.000000	-0.002034
2148.000000	-0.002042
2147.000000	-0.002050
2146.000000	-0.002057
2145.000000	-0.002059
2144.000000	-0.002047
2143.000000	-0.002025
2142.000000	-0.002002
2141.000000	-0.001990
2140.000000	-0.001996
2139.000000	-0.002014
2138.000000	-0.002032
2137.000000	-0.002041
2136.000000	-0.002037
2135.000000	-0.002024
2134.000000	-0.002008
2133.000000	-0.002001
2132.000000	-0.002012
2131.000000	-0.002035
2130.000000	-0.002054
2129.000000	-0.002055
2128.000000	-0.002043
2127.000000	-0.002031
2126.000000	-0.002033
2125.000000	-0.002044
2124.000000	-0.002054
2123.000000	-0.002051
2122.000000	-0.002036
2121.000000	-0.002021
2120.000000	-0.002019
2119.000000	-0.002034
2118.000000	-0.002057
2117.000000	-0.002073
2116.000000	-0.002075
2115.000000	-0.002064
2114.000000	-0.002044
2113.000000	-0.002023
2112.000000	-0.002008
2111.000000	-0.002002
2110.000000	-0.002008
2109.000000	-0.002018
2108.000000	-0.002023
2107.000000	-0.002019
2106.000000	-0.002006
2105.000000	-0.001992
2104.000000	-0.001983
2103.000000	-0.001978
2102.000000	-0.001979
2101.000000	-0.001987
2100.000000	-0.002002
2099.000000	-0.002020
2098.000000	-0.002034
2097.000000	-0.002034
2096.000000	-0.002025
2095.000000	-0.002015
2094.000000	-0.002013
2093.000000	-0.002024
2092.000000	-0.002046
2091.000000	-0.002076
2090.000000	-0.002106
2089.000000	-0.002128
2088.000000	-0.002137
2087.000000	-0.002130
2086.000000	-0.002106
2085.000000	-0.002074
2084.000000	-0.002048
2083.000000	-0.002034
2082.000000	-0.002028
2081.000000	-0.002016
2080.000000	-0.002001
2079.000000	-0.001995
2078.000000	-0.002008
2077.000000	-0.002031
2076.000000	-0.002046
2075.000000	-0.002043
2074.000000	-0.002028
2073.000000	-0.002012
2072.000000	-0.002002
2071.000000	-0.001997
2070.000000	-0.001996
2069.000000	-0.001999
2068.000000	-0.002005
2067.000000	-0.002011
2066.000000	-0.002013
2065.000000	-0.002013
2064.000000	-0.002015
2063.000000	-0.002021
2062.000000	-0.002027
2061.000000	-0.002028
2060.000000	-0.002026
2059.000000	-0.002021
2058.000000	-0.002013
2057.000000	-0.002003
2056.000000	-0.001993
2055.000000	-0.001986
2054.000000	-0.001983
2053.000000	-0.001979
2052.000000	-0.001973
2051.000000	-0.001968
2050.000000	-0.001964
2049.000000	-0.001966
2048.000000	-0.001971
2047.000000	-0.001977
2046.000000	-0.001983
2045.000000	-0.001988
2044.000000	-0.001995
2043.000000	-0.001998
2042.000000	-0.001992
2041.000000	-0.001977
2040.000000	-0.001963
2039.000000	-0.001959
2038.000000	-0.001968
2037.000000	-0.001987
2036.000000	-0.002012
2035.000000	-0.002033
2034.000000	-0.002038
2033.000000	-0.002023
2032.000000	-0.002000
2031.000000	-0.001985
2030.000000	-0.001983
2029.000000	-0.001982
2028.000000	-0.001976
2027.000000	-0.001969
2026.000000	-0.001968
2025.000000	-0.001973
2024.000000	-0.001978
2023.000000	-0.001979
2022.000000	-0.001979
2021.000000	-0.001980
2020.000000	-0.001984
2019.000000	-0.001987
2018.000000	-0.001985
2017.000000	-0.001974
2016.000000	-0.001962
2015.000000	-0.001957
2014.000000	-0.001958
2013.000000	-0.001956
2012.000000	-0.001945
2011.000000	-0.001932
2010.000000	-0.001927
2009.000000	-0.001930
2008.000000	-0.001940
2007.000000	-0.001956
2006.000000	-0.001980
2005.000000	-0.002008
2004.000000	-0.002023
2003.000000	-0.002014
2002.000000	-0.001983
2001.000000	-0.001947
2000.000000	-0.001922
1999.000000	-0.001915
1998.000000	-0.001921
1997.000000	-0.001927
1996.000000	-0.001923
1995.000000	-0.001910
1994.000000	-0.001898
1993.000000	-0.001893
1992.000000	-0.001896
1991.000000	-0.001901
1990.000000	-0.001909
1989.000000	-0.001922
1988.000000	-0.001942
1987.000000	-0.001963
1986.000000	-0.001976
1985.000000	-0.001974
1984.000000	-0.001961
1983.000000	-0.001942
1982.000000	-0.001923
1981.000000	-0.001902
1980.000000	-0.001881
1979.000000	-0.001868
1978.000000	-0.001871
1977.000000	-0.001890
1976.000000	-0.001916
1975.000000	-0.001937
1974.000000	-0.001944
1973.000000	-0.001937
1972.000000	-0.001922
1971.000000	-0.001909
1970.000000	-0.001905
1969.000000	-0.001912
1968.000000	-0.001926
1967.000000	-0.001940
1966.000000	-0.001948
1965.000000	-0.001946
1964.000000	-0.001936
1963.000000	-0.001922
1962.000000	-0.001912
1961.000000	-0.001913
1960.000000	-0.001921
1959.000000	-0.001930
1958.000000	-0.001934
1957.000000	-0.001933
1956.000000	-0.001924
1955.000000	-0.001908
1954.000000	-0.001889
1953.000000	-0.001873
1952.000000	-0.001864
1951.000000	-0.001861
1950.000000	-0.001862
1949.000000	-0.001869
1948.000000	-0.001885
1947.000000	-0.001904
1946.000000	-0.001917
1945.000000	-0.001916
1944.000000	-0.001903
1943.000000	-0.001889
1942.000000	-0.001877
1941.000000	-0.001867
1940.000000	-0.001860
1939.000000	-0.001863
1938.000000	-0.001879
1937.000000	-0.001896
1936.000000	-0.001901
1935.000000	-0.001888
1934.000000	-0.001869
1933.000000	-0.001857
1932.000000	-0.001853
1931.000000	-0.001851
1930.000000	-0.001845
1929.000000	-0.001832
1928.000000	-0.001813
1927.000000	-0.001798
1926.000000	-0.001800
1925.000000	-0.001820
1924.000000	-0.001849
1923.000000	-0.001870
1922.000000	-0.001877
1921.000000	-0.001881
1920.000000	-0.001887
1919.000000	-0.001891
1918.000000	-0.001886
1917.000000	-0.001871
1916.000000	-0.001852
1915.000000	-0.001834
1914.000000	-0.001818
1913.000000	-0.001809
1912.000000	-0.001813
1911.000000	-0.001826
1910.000000	-0.001839
1909.000000	-0.001845
1908.000000	-0.001848
1907.000000	-0.001860
1906.000000	-0.001886
1905.000000	-0.001920
1904.000000	-0.001944
1903.000000	-0.001944
1902.000000	-0.001919
1901.000000	-0.001882
1900.000000	-0.001853
1899.000000	-0.001841
1898.000000	-0.001839
1897.000000	-0.001836
1896.000000	-0.001826
1895.000000	-0.001816
1894.000000	-0.001816
1893.000000	-0.001833
1892.000000	-0.001860
1891.000000	-0.001885
1890.000000	-0.001895
1889.000000	-0.001887
1888.000000	-0.001870
1887.000000	-0.001856
1886.000000	-0.001849
1885.000000	-0.001849
1884.000000	-0.001852
1883.000000	-0.001857
1882.000000	-0.001863
1881.000000	-0.001872
1880.000000	-0.001880
1879.000000	-0.001877
1878.000000	-0.001855
1877.000000	-0.001817
1876.000000	-0.001783
1875.000000	-0.001770
1874.000000	-0.001778
1873.000000	-0.001792
1872.000000	-0.001801
1871.000000	-0.001805
1870.000000	-0.001813
1869.000000	-0.001827
1868.000000	-0.001837
1867.000000	-0.001832
1866.000000	-0.001814
1865.000000	-0.001797
1864.000000	-0.001793
1863.000000	-0.001796
1862.000000	-0.001792
1861.000000	-0.001778
1860.000000	-0.001764
1859.000000	-0.001762
1858.000000	-0.001771
1857.000000	-0.001785
1856.000000	-0.001801
1855.000000	-0.001821
1854.000000	-0.001832
1853.000000	-0.001822
1852.000000	-0.001793
1851.000000	-0.001760
1850.000000	-0.001738
1849.000000	-0.001730
1848.000000	-0.001734
1847.000000	-0.001747
1846.000000	-0.001763
1845.000000	-0.001772
1844.000000	-0.001764
1843.000000	-0.001746
1842.000000	-0.001730
1841.000000	-0.001729
1840.000000	-0.001740
1839.000000	-0.001752
1838.000000	-0.001751
1837.000000	-0.001738
1836.000000	-0.001726
1835.000000	-0.001728
1834.000000	-0.001745
1833.000000	-0.001765
1832.000000	-0.001779
1831.000000	-0.001789
1830.000000	-0.001797
1829.000000	-0.001801
1828.000000	-0.001796
1827.000000	-0.001783
1826.000000	-0.001766
1825.000000	-0.001748
1824.000000	-0.001732
1823.000000	-0.001721
1822.000000	-0.001722
1821.000000	-0.001734
1820.000000	-0.001749
1819.000000	-0.001758
1818.000000	-0.001763
1817.000000	-0.001769
1816.000000	-0.001782
1815.000000	-0.001795
1814.000000	-0.001797
1813.000000	-0.001785
1812.000000	-0.001768
1811.000000	-0.001756
1810.000000	-0.001755
1809.000000	-0.001760
1808.000000	-0.001762
1807.000000	-0.001758
1806.000000	-0.001750
1805.000000	-0.001742
1804.000000	-0.001735
1803.000000	-0.001736
1802.000000	-0.001744
1801.000000	-0.001755
1800.000000	-0.001763
1799.000000	-0.001767
1798.000000	-0.001764
1797.000000	-0.001753
1796.000000	-0.001734
1795.000000	-0.001714
1794.000000	-0.001706
1793.000000	-0.001716
1792.000000	-0.001739
1791.000000	-0.001760
1790.000000	-0.001765
1789.000000	-0.001754
1788.000000	-0.001732
1787.000000	-0.001712
1786.000000	-0.001708
1785.000000	-0.001722
1784.000000	-0.001744
1783.000000	-0.001755
1782.000000	-0.001748
1781.000000	-0.001732
1780.000000	-0.001723
1779.000000	-0.001720
1778.000000	-0.001718
1777.000000	-0.001715
1776.000000	-0.001719
1775.000000	-0.001736
1774.000000	-0.001758
1773.000000	-0.001771
1772.000000	-0.001771
1771.000000	-0.001765
1770.000000	-0.001757
1769.000000	-0.001745
1768.000000	-0.001732
1767.000000	-0.001725
1766.000000	-0.001727
1765.000000	-0.001728
1764.000000	-0.001718
1763.000000	-0.001702
1762.000000	-0.001693
1761.000000	-0.001701
1760.000000	-0.001717
1759.000000	-0.001732
1758.000000	-0.001742
1757.000000	-0.001750
1756.000000	-0.001754
1755.000000	-0.001749
1754.000000	-0.001738
1753.000000	-0.001726
1752.000000	-0.001722
1751.000000	-0.001729
1750.000000	-0.001750
1749.000000	-0.001780
1748.000000	-0.001808
1747.000000	-0.001822
1746.000000	-0.001818
1745.000000	-0.001805
1744.000000	-0.001793
1743.000000	-0.001792
1742.000000	-0.001804
1741.000000	-0.001822
1740.000000	-0.001836
1739.000000	-0.001836
1738.000000	-0.001825
1737.000000	-0.001813
1736.000000	-0.001810
1735.000000	-0.001822
1734.000000	-0.001846
1733.000000	-0.001869
1732.000000	-0.001881
1731.000000	-0.001879
1730.000000	-0.001872
1729.000000	-0.001870
1728.000000	-0.001871
1727.000000	-0.001866
1726.000000	-0.001846
1725.000000	-0.001813
1724.000000	-0.001777
1723.000000	-0.001752
1722.000000	-0.001745
1721.000000	-0.001754
1720.000000	-0.001767
1719.000000	-0.001770
1718.000000	-0.001762
1717.000000	-0.001759
1716.000000	-0.001771
1715.000000	-0.001785
1714.000000	-0.001780
1713.000000	-0.001754
1712.000000	-0.001727
1711.000000	-0.001711
1710.000000	-0.001702
1709.000000	-0.001694
1708.000000	-0.001697
1707.000000	-0.001722
1706.000000	-0.001758
1705.000000	-0.001779
1704.000000	-0.001777
1703.000000	-0.001766
1702.000000	-0.001758
1701.000000	-0.001754
1700.000000	-0.001748
1699.000000	-0.001741
1698.000000	-0.001737
1697.000000	-0.001732
1696.000000	-0.001721
1695.000000	-0.001705
1694.000000	-0.001694
1693.000000	-0.001697
1692.000000	-0.001710
1691.000000	-0.001718
1690.000000	-0.001708
1689.000000	-0.001690
1688.000000	-0.001683
1687.000000	-0.001690
1686.000000	-0.001701
1685.000000	-0.001701
1684.000000	-0.001697
1683.000000	-0.001702
1682.000000	-0.001714
1681.000000	-0.001724
1680.000000	-0.001728
1679.000000	-0.001724
1678.000000	-0.001713
1677.000000	-0.001694
1676.000000	-0.001677
1675.000000	-0.001675
1674.000000	-0.001692
1673.000000	-0.001712
1672.000000	-0.001720
1671.000000	-0.001714
1670.000000	-0.001703
1669.000000	-0.001704
1668.000000	-0.001717
1667.000000	-0.001734
1666.000000	-0.001753
1665.000000	-0.001773
1664.000000	-0.001787
1663.000000	-0.001776
1662.000000	-0.001732
1661.000000	-0.001676
1660.000000	-0.001637
1659.000000	-0.001629
1658.000000	-0.001645
1657.000000	-0.001671
1656.000000	-0.001694
1655.000000	-0.001704
1654.000000	-0.001692
1653.000000	-0.001664
1652.000000	-0.001646
1651.000000	-0.001643
1650.000000	-0.001651
1649.000000	-0.001661
1648.000000	-0.001662
1647.000000	-0.001652
1646.000000	-0.001638
1645.000000	-0.001632
1644.000000	-0.001639
1643.000000	-0.001664
1642.000000	-0.001701
1641.000000	-0.001733
1640.000000	-0.001747
1639.000000	-0.001743
1638.000000	-0.001730
1637.000000	-0.001719
1636.000000	-0.001720
1635.000000	-0.001734
1634.000000	-0.001748
1633.000000	-0.001745
1632.000000	-0.001725
1631.000000	-0.001702
1630.000000	-0.001686
1629.000000	-0.001682
1628.000000	-0.001693
1627.000000	-0.001718
1626.000000	-0.001753
1625.000000	-0.001786
1624.000000	-0.001801
1623.000000	-0.001791
1622.000000	-0.001768
1621.000000	-0.001748
1620.000000	-0.001743
1619.000000	-0.001750
1618.000000	-0.001762
1617.000000	-0.001775
1616.000000	-0.001788
1615.000000	-0.001799
1614.000000	-0.001802
1613.000000	-0.001795
1612.000000	-0.001783
1611.000000	-0.001771
1610.000000	-0.001759
1609.000000	-0.001750
1608.000000	-0.001744
1607.000000	-0.001744
1606.000000	-0.001748
1605.000000	-0.001744
1604.000000	-0.001729
1603.000000	-0.001707
1602.000000	-0.001689
1601.000000	-0.001680
1600.000000	-0.001675
1599.000000	-0.001669
1598.000000	-0.001661
1597.000000	-0.001656
1596.000000	-0.001660
1595.000000	-0.001675
1594.000000	-0.001696
1593.000000	-0.001709
1592.000000	-0.001704
1591.000000	-0.001685
1590.000000	-0.001668
1589.000000	-0.001670
1588.000000	-0.001688
1587.000000	-0.001704
1586.000000	-0.001705
1585.000000	-0.001697
1584.000000	-0.001692
1583.000000	-0.001688
1582.000000	-0.001675
1581.000000	-0.001652
1580.000000	-0.001633
1579.000000	-0.001630
1578.000000	-0.001645
1577.000000	-0.001662
1576.000000	-0.001671
1575.000000	-0.001674
1574.000000	-0.001673
1573.000000	-0.001668
1572.000000	-0.001656
1571.000000	-0.001639
1570.000000	-0.001626
1569.000000	-0.001623
1568.000000	-0.001627
1567.000000	-0.001630
1566.000000	-0.001626
1565.000000	-0.001616
1564.000000	-0.001609
1563.000000	-0.001608
1562.000000	-0.001611
1561.000000	-0.001604
1560.000000	-0.001576
1559.000000	-0.001534
1558.000000	-0.001507
1557.000000	-0.001509
1556.000000	-0.001518
1555.000000	-0.001518
1554.000000	-0.001513
1553.000000	-0.001517
1552.000000	-0.001532
1551.000000	-0.001543
1550.000000	-0.001530
1549.000000	-0.001495
1548.000000	-0.001457
1547.000000	-0.001436
1546.000000	-0.001431
1545.000000	-0.001425
1544.000000	-0.001405
1543.000000	-0.001375
1542.000000	-0.001351
1541.000000	-0.001344
1540.000000	-0.001349
1539.000000	-0.001353
1538.000000	-0.001346
1537.000000	-0.001331
1536.000000	-0.001318
1535.000000	-0.001312
1534.000000	-0.001310
1533.000000	-0.001310
1532.000000	-0.001310
1531.000000	-0.001307
1530.000000	-0.001301
1529.000000	-0.001293
1528.000000	-0.001288
1527.000000	-0.001289
1526.000000	-0.001286
1525.000000	-0.001273
1524.000000	-0.001253
1523.000000	-0.001243
1522.000000	-0.001252
1521.000000	-0.001275
1520.000000	-0.001293
1519.000000	-0.001295
1518.000000	-0.001284
1517.000000	-0.001271
1516.000000	-0.001267
1515.000000	-0.001277
1514.000000	-0.001301
1513.000000	-0.001328
1512.000000	-0.001345
1511.000000	-0.001342
1510.000000	-0.001318
1509.000000	-0.001282
1508.000000	-0.001244
1507.000000	-0.001222
1506.000000	-0.001234
1505.000000	-0.001263
1504.000000	-0.001276
1503.000000	-0.001261
1502.000000	-0.001228
1501.000000	-0.001191
1500.000000	-0.001162
1499.000000	-0.001140
1498.000000	-0.001113
1497.000000	-0.001075
1496.000000	-0.001031
1495.000000	-0.000989
1494.000000	-0.000952
1493.000000	-0.000921
1492.000000	-0.000899
1491.000000	-0.000886
1490.000000	-0.000872
1489.000000	-0.000845
1488.000000	-0.000810
1487.000000	-0.000778
1486.000000	-0.000754
1485.000000	-0.000736
1484.000000	-0.000724
1483.000000	-0.000720
1482.000000	-0.000720
1481.000000	-0.000713
1480.000000	-0.000691
1479.000000	-0.000664
1478.000000	-0.000643
1477.000000	-0.000629
1476.000000	-0.000614
1475.000000	-0.000590
1474.000000	-0.000562
1473.000000	-0.000543
1472.000000	-0.000538
1471.000000	-0.000543
1470.000000	-0.000544
1469.000000	-0.000531
1468.000000	-0.000503
1467.000000	-0.000470
1466.000000	-0.000448
1465.000000	-0.000442
1464.000000	-0.000443
1463.000000	-0.000439
1462.000000	-0.000431
1461.000000	-0.000428
1460.000000	-0.000437
1459.000000	-0.000451
1458.000000	-0.000451
1457.000000	-0.000426
1456.000000	-0.000388
1455.000000	-0.000359
1454.000000	-0.000355
1453.000000	-0.000373
1452.000000	-0.000392
1451.000000	-0.000390
1450.000000	-0.000365
1449.000000	-0.000325
1448.000000	-0.000289
1447.000000	-0.000268
1446.000000	-0.000268
1445.000000	-0.000280
1444.000000	-0.000296
1443.000000	-0.000307
1442.000000	-0.000316
1441.000000	-0.000329
1440.000000	-0.000346
1439.000000	-0.000365
1438.000000	-0.000387
1437.000000	-0.000415
1436.000000	-0.000440
1435.000000	-0.000455
1434.000000	-0.000465
1433.000000	-0.000483
1432.000000	-0.000519
1431.000000	-0.000562
1430.000000	-0.000593
1429.000000	-0.000602
1428.000000	-0.000592
1427.000000	-0.000582
1426.000000	-0.000582
1425.000000	-0.000591
1424.000000	-0.000595
1423.000000	-0.000588
1422.000000	-0.000578
1421.000000	-0.000580
1420.000000	-0.000595
1419.000000	-0.000611
1418.000000	-0.000619
1417.000000	-0.000623
1416.000000	-0.000630
1415.000000	-0.000643
1414.000000	-0.000666
1413.000000	-0.000698
1412.000000	-0.000730
1411.000000	-0.000751
1410.000000	-0.000761
1409.000000	-0.000768
1408.000000	-0.000783
1407.000000	-0.000805
1406.000000	-0.000826
1405.000000	-0.000837
1404.000000	-0.000833
1403.000000	-0.000815
1402.000000	-0.000797
1401.000000	-0.000794
1400.000000	-0.000810
1399.000000	-0.000831
1398.000000	-0.000844
1397.000000	-0.000849
1396.000000	-0.000852
1395.000000	-0.000849
1394.000000	-0.000838
1393.000000	-0.000829
1392.000000	-0.000833
1391.000000	-0.000846
1390.000000	-0.000854
1389.000000	-0.000843
1388.000000	-0.000812
1387.000000	-0.000769
1386.000000	-0.000727
1385.000000	-0.000700
1384.000000	-0.000692
1383.000000	-0.000690
1382.000000	-0.000674
1381.000000	-0.000641
1380.000000	-0.000603
1379.000000	-0.000569
1378.000000	-0.000541
1377.000000	-0.000516
1376.000000	-0.000509
1375.000000	-0.000532
1374.000000	-0.000580
1373.000000	-0.000639
1372.000000	-0.000697
1371.000000	-0.000759
1370.000000	-0.000827
1369.000000	-0.000896
1368.000000	-0.000949
1367.000000	-0.000977
1366.000000	-0.000986
1365.000000	-0.000992
1364.000000	-0.001003
1363.000000	-0.001013
1362.000000	-0.001018
1361.000000	-0.001026
1360.000000	-0.001050
1359.000000	-0.001083
1358.000000	-0.001109
1357.000000	-0.001119
1356.000000	-0.001125
1355.000000	-0.001138
1354.000000	-0.001152
1353.000000	-0.001160
1352.000000	-0.001166
1351.000000	-0.001182
1350.000000	-0.001205
1349.000000	-0.001222
1348.000000	-0.001229
1347.000000	-0.001230
1346.000000	-0.001226
1345.000000	-0.001215
1344.000000	-0.001202
1343.000000	-0.001191
1342.000000	-0.001178
1341.000000	-0.001157
1340.000000	-0.001128
1339.000000	-0.001102
1338.000000	-0.001085
1337.000000	-0.001067
1336.000000	-0.001042
1335.000000	-0.001017
1334.000000	-0.001004
1333.000000	-0.000999
1332.000000	-0.000994
1331.000000	-0.000983
1330.000000	-0.000975
1329.000000	-0.000978
1328.000000	-0.000990
1327.000000	-0.001000
1326.000000	-0.000996
1325.000000	-0.000979
1324.000000	-0.000959
1323.000000	-0.000947
1322.000000	-0.000948
1321.000000	-0.000953
1320.000000	-0.000950
1319.000000	-0.000937
1318.000000	-0.000920
1317.000000	-0.000912
1316.000000	-0.000919
1315.000000	-0.000939
1314.000000	-0.000970
1313.000000	-0.001005
1312.000000	-0.001036
1311.000000	-0.001053
1310.000000	-0.001048
1309.000000	-0.001022
1308.000000	-0.000987
1307.000000	-0.000963
1306.000000	-0.000956
1305.000000	-0.000963
1304.000000	-0.000976
1303.000000	-0.000992
1302.000000	-0.001011
1301.000000	-0.001030
1300.000000	-0.001047
1299.000000	-0.001060
1298.000000	-0.001070
1297.000000	-0.001075
1296.000000	-0.001076
1295.000000	-0.001080
1294.000000	-0.001087
1293.000000	-0.001092
1292.000000	-0.001088
1291.000000	-0.001078
1290.000000	-0.001073
1289.000000	-0.001080
1288.000000	-0.001092
1287.000000	-0.001099
1286.000000	-0.001099
1285.000000	-0.001095
1284.000000	-0.001092
1283.000000	-0.001095
1282.000000	-0.001106
1281.000000	-0.001124
1280.000000	-0.001141
1279.000000	-0.001152
1278.000000	-0.001159
1277.000000	-0.001166
1276.000000	-0.001177
1275.000000	-0.001189
1274.000000	-0.001194
1273.000000	-0.001192
1272.000000	-0.001185
1271.000000	-0.001181
1270.000000	-0.001180
1269.000000	-0.001179
1268.000000	-0.001173
1267.000000	-0.001159
1266.000000	-0.001141
1265.000000	-0.001130
1264.000000	-0.001133
1263.000000	-0.001148
1262.000000	-0.001166
1261.000000	-0.001179
1260.000000	-0.001184
1259.000000	-0.001178
1258.000000	-0.001162
1257.000000	-0.001136
1256.000000	-0.001112
1255.000000	-0.001100
1254.000000	-0.001105
1253.000000	-0.001125
1252.000000	-0.001154
1251.000000	-0.001185
1250.000000	-0.001208
1249.000000	-0.001216
1248.000000	-0.001215
1247.000000	-0.001211
1246.000000	-0.001204
1245.000000	-0.001193
1244.000000	-0.001183
1243.000000	-0.001189
1242.000000	-0.001215
1241.000000	-0.001242
1240.000000	-0.001249
1239.000000	-0.001227
1238.000000	-0.001192
1237.000000	-0.001164
1236.000000	-0.001149
1235.000000	-0.001138
1234.000000	-0.001123
1233.000000	-0.001110
1232.000000	-0.001108
1231.000000	-0.001117
1230.000000	-0.001119
1229.000000	-0.001096
1228.000000	-0.001056
1227.000000	-0.001019
1226.000000	-0.000999
1225.000000	-0.000994
1224.000000	-0.001002
1223.000000	-0.001017
1222.000000	-0.001029
1221.000000	-0.001024
1220.000000	-0.001001
1219.000000	-0.000979
1218.000000	-0.000975
1217.000000	-0.000983
1216.000000	-0.000993
1215.000000	-0.001005
1214.000000	-0.001028
1213.000000	-0.001060
1212.000000	-0.001084
1211.000000	-0.001086
1210.000000	-0.001069
1209.000000	-0.001046
1208.000000	-0.001027
1207.000000	-0.001023
1206.000000	-0.001036
1205.000000	-0.001056
1204.000000	-0.001067
1203.000000	-0.001069
1202.000000	-0.001075
1201.000000	-0.001092
1200.000000	-0.001112
1199.000000	-0.001128
1198.000000	-0.001141
1197.000000	-0.001156
1196.000000	-0.001171
1195.000000	-0.001179
1194.000000	-0.001175
1193.000000	-0.001161
1192.000000	-0.001147
1191.000000	-0.001141
1190.000000	-0.001146
1189.000000	-0.001151
1188.000000	-0.001143
1187.000000	-0.001118
1186.000000	-0.001084
1185.000000	-0.001053
1184.000000	-0.001028
1183.000000	-0.001011
1182.000000	-0.000999
1181.000000	-0.000989
1180.000000	-0.000984
1179.000000	-0.000997
1178.000000	-0.001037
1177.000000	-0.001087
1176.000000	-0.001123
1175.000000	-0.001133
1174.000000	-0.001133
1173.000000	-0.001139
1172.000000	-0.001153
1171.000000	-0.001173
1170.000000	-0.001202
1169.000000	-0.001240
1168.000000	-0.001267
1167.000000	-0.001257
1166.000000	-0.001206
1165.000000	-0.001140
1164.000000	-0.001092
1163.000000	-0.001072
1162.000000	-0.001060
1161.000000	-0.001033
1160.000000	-0.000993
1159.000000	-0.000956
1158.000000	-0.000940
1157.000000	-0.000947
1156.000000	-0.000965
1155.000000	-0.000983
1154.000000	-0.000996
1153.000000	-0.000999
1152.000000	-0.000995
1151.000000	-0.000992
1150.000000	-0.000989
1149.000000	-0.000978
1148.000000	-0.000959
1147.000000	-0.000948
1146.000000	-0.000959
1145.000000	-0.000985
1144.000000	-0.001001
1143.000000	-0.000994
1142.000000	-0.000970
1141.000000	-0.000939
1140.000000	-0.000906
1139.000000	-0.000885
1138.000000	-0.000892
1137.000000	-0.000925
1136.000000	-0.000959
1135.000000	-0.000972
1134.000000	-0.000969
1133.000000	-0.000968
1132.000000	-0.000968
1131.000000	-0.000956
1130.000000	-0.000925
1129.000000	-0.000881
1128.000000	-0.000831
1127.000000	-0.000787
1126.000000	-0.000770
1125.000000	-0.000797
1124.000000	-0.000856
1123.000000	-0.000908
1122.000000	-0.000928
1121.000000	-0.000925
1120.000000	-0.000923
1119.000000	-0.000933
1118.000000	-0.000944
1117.000000	-0.000944
1116.000000	-0.000935
1115.000000	-0.000932
1114.000000	-0.000945
1113.000000	-0.000975
1112.000000	-0.001009
1111.000000	-0.001034
1110.000000	-0.001043
1109.000000	-0.001039
1108.000000	-0.001029
1107.000000	-0.001015
1106.000000	-0.001003
1105.000000	-0.000993
1104.000000	-0.000989
1103.000000	-0.000990
1102.000000	-0.000992
1101.000000	-0.000995
1100.000000	-0.001003
1099.000000	-0.001021
1098.000000	-0.001042
1097.000000	-0.001050
1096.000000	-0.001037
1095.000000	-0.001014
1094.000000	-0.000997
1093.000000	-0.000995
1092.000000	-0.000999
1091.000000	-0.000994
1090.000000	-0.000971
1089.000000	-0.000931
1088.000000	-0.000888
1087.000000	-0.000864
1086.000000	-0.000863
1085.000000	-0.000867
1084.000000	-0.000858
1083.000000	-0.000835
1082.000000	-0.000810
1081.000000	-0.000790
1080.000000	-0.000771
1079.000000	-0.000756
1078.000000	-0.000758
1077.000000	-0.000781
1076.000000	-0.000813
1075.000000	-0.000844
1074.000000	-0.000873
1073.000000	-0.000896
1072.000000	-0.000898
1071.000000	-0.000870
1070.000000	-0.000830
1069.000000	-0.000807
1068.000000	-0.000808
1067.000000	-0.000813
1066.000000	-0.000797
1065.000000	-0.000754
1064.000000	-0.000704
1063.000000	-0.000676
1062.000000	-0.000694
1061.000000	-0.000748
1060.000000	-0.000789
1059.000000	-0.000772
1058.000000	-0.000694
1057.000000	-0.000600
1056.000000	-0.000537
1055.000000	-0.000512
1054.000000	-0.000506
1053.000000	-0.000500
1052.000000	-0.000484
1051.000000	-0.000457
1050.000000	-0.000426
1049.000000	-0.000411
1048.000000	-0.000430
1047.000000	-0.000474
1046.000000	-0.000503
1045.000000	-0.000488
1044.000000	-0.000437
1043.000000	-0.000394
1042.000000	-0.000389
1041.000000	-0.000416
1040.000000	-0.000440
1039.000000	-0.000433
1038.000000	-0.000397
1037.000000	-0.000367
1036.000000	-0.000370
1035.000000	-0.000407
1034.000000	-0.000447
1033.000000	-0.000464
1032.000000	-0.000454
1031.000000	-0.000438
1030.000000	-0.000433
1029.000000	-0.000439
1028.000000	-0.000440
1027.000000	-0.000423
1026.000000	-0.000394
1025.000000	-0.000374
1024.000000	-0.000385
1023.000000	-0.000427
1022.000000	-0.000475
1021.000000	-0.000496
1020.000000	-0.000493
1019.000000	-0.000500
1018.000000	-0.000544
1017.000000	-0.000611
1016.000000	-0.000662
1015.000000	-0.000678
1014.000000	-0.000676
1013.000000	-0.000673
1012.000000	-0.000667
1011.000000	-0.000659
1010.000000	-0.000666
1009.000000	-0.000701
1008.000000	-0.000745
1007.000000	-0.000756
1006.000000	-0.000713
1005.000000	-0.000633
1004.000000	-0.000557
1003.000000	-0.000518
1002.000000	-0.000518
1001.000000	-0.000539
1000.000000	-0.000556
999.000000	-0.000562
998.000000	-0.000571
997.000000	-0.000599
996.000000	-0.000642
995.000000	-0.000679
994.000000	-0.000697
993.000000	-0.000699
992.000000	-0.000702
991.000000	-0.000711
990.000000	-0.000725
989.000000	-0.000740
988.000000	-0.000758
987.000000	-0.000780
986.000000	-0.000798
985.000000	-0.000793
984.000000	-0.000756
983.000000	-0.000699
982.000000	-0.000649
981.000000	-0.000622
980.000000	-0.000610
979.000000	-0.000592
978.000000	-0.000561
977.000000	-0.000539
976.000000	-0.000554
975.000000	-0.000610
974.000000	-0.000686
973.000000	-0.000753
972.000000	-0.000788
971.000000	-0.000776
970.000000	-0.000720
969.000000	-0.000643
968.000000	-0.000576
967.000000	-0.000544
966.000000	-0.000546
965.000000	-0.000556
964.000000	-0.000549
963.000000	-0.000514
962.000000	-0.000465
961.000000	-0.000430
960.000000	-0.000426
959.000000	-0.000443
958.000000	-0.000461
957.000000	-0.000473
956.000000	-0.000496
955.000000	-0.000546
954.000000	-0.000619
953.000000	-0.000697
952.000000	-0.000773
951.000000	-0.000850
950.000000	-0.000917
949.000000	-0.000938
948.000000	-0.000881
947.000000	-0.000756
946.000000	-0.000611
945.000000	-0.000501
944.000000	-0.000449
943.000000	-0.000450
942.000000	-0.000482
941.000000	-0.000532
940.000000	-0.000602
939.000000	-0.000696
938.000000	-0.000790
937.000000	-0.000842
936.000000	-0.000829
935.000000	-0.000778
934.000000	-0.000731
933.000000	-0.000699
932.000000	-0.000660
931.000000	-0.000603
930.000000	-0.000549
929.000000	-0.000523
928.000000	-0.000518
927.000000	-0.000512
926.000000	-0.000501
925.000000	-0.000503
924.000000	-0.000523
923.000000	-0.000534
922.000000	-0.000499
921.000000	-0.000404
920.000000	-0.000278
919.000000	-0.000181
918.000000	-0.000164
917.000000	-0.000234
916.000000	-0.000357
915.000000	-0.000481
914.000000	-0.000566
913.000000	-0.000598
912.000000	-0.000590
911.000000	-0.000565
910.000000	-0.000540
909.000000	-0.000514
908.000000	-0.000481
907.000000	-0.000453
906.000000	-0.000449
905.000000	-0.000470
904.000000	-0.000484
903.000000	-0.000475
902.000000	-0.000465
901.000000	-0.000483
900.000000	-0.000509
899.000000	-0.000498
898.000000	-0.000439
897.000000	-0.000381
896.000000	-0.000370
895.000000	-0.000389
894.000000	-0.000392
893.000000	-0.000361
892.000000	-0.000325
891.000000	-0.000313
890.000000	-0.000317
889.000000	-0.000313
888.000000	-0.000303
887.000000	-0.000311
886.000000	-0.000362
885.000000	-0.000446
884.000000	-0.000523
883.000000	-0.000546
882.000000	-0.000506
881.000000	-0.000436
880.000000	-0.000390
879.000000	-0.000401
878.000000	-0.000458
877.000000	-0.000526
876.000000	-0.000572
875.000000	-0.000584
874.000000	-0.000572
873.000000	-0.000553
872.000000	-0.000544
871.000000	-0.000552
870.000000	-0.000572
869.000000	-0.000588
868.000000	-0.000593
867.000000	-0.000599
866.000000	-0.000620
865.000000	-0.000652
864.000000	-0.000669
863.000000	-0.000654
862.000000	-0.000612
861.000000	-0.000571
860.000000	-0.000556
859.000000	-0.000581
858.000000	-0.000640
857.000000	-0.000694
856.000000	-0.000698
855.000000	-0.000644
854.000000	-0.000575
853.000000	-0.000537
852.000000	-0.000519
851.000000	-0.000475
850.000000	-0.000387
849.000000	-0.000294
848.000000	-0.000234
847.000000	-0.000205
846.000000	-0.000190
845.000000	-0.000195
844.000000	-0.000238
843.000000	-0.000314
842.000000	-0.000388
841.000000	-0.000429
840.000000	-0.000428
839.000000	-0.000393
838.000000	-0.000350
837.000000	-0.000340
836.000000	-0.000397
835.000000	-0.000502
834.000000	-0.000591
833.000000	-0.000599
832.000000	-0.000518
831.000000	-0.000394
830.000000	-0.000289
829.000000	-0.000237
828.000000	-0.000230
827.000000	-0.000238
826.000000	-0.000239
825.000000	-0.000230
824.000000	-0.000226
823.000000	-0.000234
822.000000	-0.000248
821.000000	-0.000262
820.000000	-0.000284
819.000000	-0.000313
818.000000	-0.000337
817.000000	-0.000336
816.000000	-0.000309
815.000000	-0.000278
814.000000	-0.000271
813.000000	-0.000294
812.000000	-0.000326
811.000000	-0.000339
810.000000	-0.000318
809.000000	-0.000278
808.000000	-0.000244
807.000000	-0.000229
806.000000	-0.000225
805.000000	-0.000227
804.000000	-0.000245
803.000000	-0.000295
802.000000	-0.000369
801.000000	-0.000438
800.000000	-0.000471
799.000000	-0.000453
798.000000	-0.000393
797.000000	-0.000314
796.000000	-0.000246
795.000000	-0.000221
794.000000	-0.000241
793.000000	-0.000285
792.000000	-0.000328
791.000000	-0.000361
790.000000	-0.000395
789.000000	-0.000434
788.000000	-0.000455
787.000000	-0.000423
786.000000	-0.000313
785.000000	-0.000150
784.000000	-0.000000
783.000000	0.000069
782.000000	0.000038
781.000000	-0.000057
780.000000	-0.000156
779.000000	-0.000218
778.000000	-0.000230
777.000000	-0.000204
776.000000	-0.000163
775.000000	-0.000135
774.000000	-0.000131
773.000000	-0.000139
772.000000	-0.000136
771.000000	-0.000112
770.000000	-0.000077
769.000000	-0.000048
768.000000	-0.000041
767.000000	-0.000062
766.000000	-0.000104
765.000000	-0.000148
764.000000	-0.000179
763.000000	-0.000191
762.000000	-0.000185
761.000000	-0.000157
760.000000	-0.000114
759.000000	-0.000078
758.000000	-0.000062
757.000000	-0.000049
756.000000	-0.000011
755.000000	0.000044
754.000000	0.000071
753.000000	0.000037
752.000000	-0.000039
751.000000	-0.000117
750.000000	-0.000173
749.000000	-0.000204
748.000000	-0.000198
747.000000	-0.000141
746.000000	-0.000044
745.000000	0.000050
744.000000	0.000097
743.000000	0.000086
742.000000	0.000038
741.000000	-0.000014
740.000000	-0.000040
739.000000	-0.000020
738.000000	0.000043
737.000000	0.000117
736.000000	0.000161
735.000000	0.000151
734.000000	0.000096
733.000000	0.000026
732.000000	-0.000041
731.000000	-0.000103
730.000000	-0.000150
729.000000	-0.000162
728.000000	-0.000133
727.000000	-0.000099
726.000000	-0.000109
725.000000	-0.000166
724.000000	-0.000227
723.000000	-0.000254
722.000000	-0.000247
721.000000	-0.000230
720.000000	-0.000213
719.000000	-0.000205
718.000000	-0.000220
717.000000	-0.000256
716.000000	-0.000286
715.000000	-0.000287
714.000000	-0.000270
713.000000	-0.000262
712.000000	-0.000259
711.000000	-0.000235
710.000000	-0.000186
709.000000	-0.000140
708.000000	-0.000119
707.000000	-0.000118
706.000000	-0.000125
705.000000	-0.000145
704.000000	-0.000184
703.000000	-0.000228
702.000000	-0.000264
701.000000	-0.000299
700.000000	-0.000346
