# Supplementary material for: Real-time monitoring of the reversible capture and release of CO2 on anthraquinone and riboflavin-modified graphitic electrodes using ATR-SEIRAS
Source: Chem Sci. 2025 Nov 4;16(48):23189–202. doi: 10.1039/d5sc05427c (PMC12584010; doi:10.1039/d5sc05427c)
Supplement: SC-016-D5SC05427C-s001 [file SC-016-D5SC05427C-s001.zip › Data Folders/Main Figures/Figure3/3b/006.ASC]

PE IR       SUBTECH     SPECTRUM    ASCII       PEDS        4.00        
   -1
006.ASC
25/02/11
15:07:41.00
25/02/11
15:07:41.00
Administrator

700.000000
#HDR
-1
-1
#GR
Wavenumber
A
1.0
0.0
4000.000000
-1.000000
3301
8
-0.000253
-0.005384
#DATA
4000.000000	-0.005225
3999.000000	-0.005245
3998.000000	-0.005270
3997.000000	-0.005282
3996.000000	-0.005283
3995.000000	-0.005283
3994.000000	-0.005279
3993.000000	-0.005254
3992.000000	-0.005200
3991.000000	-0.005137
3990.000000	-0.005106
3989.000000	-0.005124
3988.000000	-0.005176
3987.000000	-0.005224
3986.000000	-0.005250
3985.000000	-0.005264
3984.000000	-0.005286
3983.000000	-0.005320
3982.000000	-0.005344
3981.000000	-0.005337
3980.000000	-0.005298
3979.000000	-0.005247
3978.000000	-0.005212
3977.000000	-0.005206
3976.000000	-0.005220
3975.000000	-0.005231
3974.000000	-0.005223
3973.000000	-0.005201
3972.000000	-0.005187
3971.000000	-0.005200
3970.000000	-0.005234
3969.000000	-0.005262
3968.000000	-0.005258
3967.000000	-0.005223
3966.000000	-0.005182
3965.000000	-0.005161
3964.000000	-0.005169
3963.000000	-0.005196
3962.000000	-0.005225
3961.000000	-0.005247
3960.000000	-0.005258
3959.000000	-0.005258
3958.000000	-0.005256
3957.000000	-0.005260
3956.000000	-0.005279
3955.000000	-0.005312
3954.000000	-0.005351
3953.000000	-0.005380
3952.000000	-0.005384
3951.000000	-0.005359
3950.000000	-0.005312
3949.000000	-0.005260
3948.000000	-0.005218
3947.000000	-0.005197
3946.000000	-0.005205
3945.000000	-0.005238
3944.000000	-0.005285
3943.000000	-0.005331
3942.000000	-0.005363
3941.000000	-0.005376
3940.000000	-0.005369
3939.000000	-0.005344
3938.000000	-0.005304
3937.000000	-0.005258
3936.000000	-0.005221
3935.000000	-0.005203
3934.000000	-0.005203
3933.000000	-0.005209
3932.000000	-0.005212
3931.000000	-0.005212
3930.000000	-0.005219
3929.000000	-0.005241
3928.000000	-0.005270
3927.000000	-0.005291
3926.000000	-0.005293
3925.000000	-0.005285
3924.000000	-0.005284
3923.000000	-0.005291
3922.000000	-0.005293
3921.000000	-0.005276
3920.000000	-0.005239
3919.000000	-0.005205
3918.000000	-0.005198
3917.000000	-0.005224
3916.000000	-0.005269
3915.000000	-0.005306
3914.000000	-0.005316
3913.000000	-0.005306
3912.000000	-0.005292
3911.000000	-0.005284
3910.000000	-0.005272
3909.000000	-0.005239
3908.000000	-0.005187
3907.000000	-0.005137
3906.000000	-0.005118
3905.000000	-0.005140
3904.000000	-0.005189
3903.000000	-0.005243
3902.000000	-0.005282
3901.000000	-0.005303
3900.000000	-0.005309
3899.000000	-0.005305
3898.000000	-0.005291
3897.000000	-0.005270
3896.000000	-0.005245
3895.000000	-0.005225
3894.000000	-0.005215
3893.000000	-0.005216
3892.000000	-0.005226
3891.000000	-0.005239
3890.000000	-0.005248
3889.000000	-0.005250
3888.000000	-0.005251
3887.000000	-0.005263
3886.000000	-0.005286
3885.000000	-0.005305
3884.000000	-0.005306
3883.000000	-0.005286
3882.000000	-0.005263
3881.000000	-0.005259
3880.000000	-0.005275
3879.000000	-0.005293
3878.000000	-0.005289
3877.000000	-0.005265
3876.000000	-0.005237
3875.000000	-0.005220
3874.000000	-0.005215
3873.000000	-0.005214
3872.000000	-0.005211
3871.000000	-0.005213
3870.000000	-0.005229
3869.000000	-0.005260
3868.000000	-0.005286
3867.000000	-0.005291
3866.000000	-0.005276
3865.000000	-0.005258
3864.000000	-0.005252
3863.000000	-0.005259
3862.000000	-0.005266
3861.000000	-0.005263
3860.000000	-0.005246
3859.000000	-0.005221
3858.000000	-0.005197
3857.000000	-0.005181
3856.000000	-0.005181
3855.000000	-0.005198
3854.000000	-0.005222
3853.000000	-0.005242
3852.000000	-0.005255
3851.000000	-0.005259
3850.000000	-0.005260
3849.000000	-0.005253
3848.000000	-0.005227
3847.000000	-0.005182
3846.000000	-0.005135
3845.000000	-0.005105
3844.000000	-0.005100
3843.000000	-0.005117
3842.000000	-0.005147
3841.000000	-0.005183
3840.000000	-0.005218
3839.000000	-0.005242
3838.000000	-0.005249
3837.000000	-0.005236
3836.000000	-0.005210
3835.000000	-0.005181
3834.000000	-0.005167
3833.000000	-0.005180
3832.000000	-0.005219
3831.000000	-0.005263
3830.000000	-0.005284
3829.000000	-0.005273
3828.000000	-0.005241
3827.000000	-0.005209
3826.000000	-0.005189
3825.000000	-0.005185
3824.000000	-0.005189
3823.000000	-0.005193
3822.000000	-0.005190
3821.000000	-0.005182
3820.000000	-0.005173
3819.000000	-0.005167
3818.000000	-0.005163
3817.000000	-0.005164
3816.000000	-0.005172
3815.000000	-0.005181
3814.000000	-0.005187
3813.000000	-0.005195
3812.000000	-0.005208
3811.000000	-0.005225
3810.000000	-0.005233
3809.000000	-0.005225
3808.000000	-0.005204
3807.000000	-0.005181
3806.000000	-0.005161
3805.000000	-0.005144
3804.000000	-0.005126
3803.000000	-0.005113
3802.000000	-0.005114
3801.000000	-0.005136
3800.000000	-0.005165
3799.000000	-0.005181
3798.000000	-0.005183
3797.000000	-0.005187
3796.000000	-0.005205
3795.000000	-0.005230
3794.000000	-0.005239
3793.000000	-0.005220
3792.000000	-0.005189
3791.000000	-0.005173
3790.000000	-0.005184
3789.000000	-0.005211
3788.000000	-0.005228
3787.000000	-0.005216
3786.000000	-0.005186
3785.000000	-0.005164
3784.000000	-0.005167
3783.000000	-0.005190
3782.000000	-0.005216
3781.000000	-0.005232
3780.000000	-0.005240
3779.000000	-0.005250
3778.000000	-0.005260
3777.000000	-0.005261
3776.000000	-0.005247
3775.000000	-0.005221
3774.000000	-0.005194
3773.000000	-0.005172
3772.000000	-0.005161
3771.000000	-0.005164
3770.000000	-0.005179
3769.000000	-0.005198
3768.000000	-0.005214
3767.000000	-0.005224
3766.000000	-0.005237
3765.000000	-0.005260
3764.000000	-0.005291
3763.000000	-0.005311
3762.000000	-0.005305
3761.000000	-0.005274
3760.000000	-0.005237
3759.000000	-0.005213
3758.000000	-0.005203
3757.000000	-0.005192
3756.000000	-0.005166
3755.000000	-0.005129
3754.000000	-0.005098
3753.000000	-0.005092
3752.000000	-0.005118
3751.000000	-0.005160
3750.000000	-0.005191
3749.000000	-0.005196
3748.000000	-0.005184
3747.000000	-0.005177
3746.000000	-0.005187
3745.000000	-0.005206
3744.000000	-0.005215
3743.000000	-0.005198
3742.000000	-0.005160
3741.000000	-0.005123
3740.000000	-0.005098
3739.000000	-0.005084
3738.000000	-0.005080
3737.000000	-0.005085
3736.000000	-0.005105
3735.000000	-0.005138
3734.000000	-0.005180
3733.000000	-0.005216
3732.000000	-0.005238
3731.000000	-0.005243
3730.000000	-0.005236
3729.000000	-0.005224
3728.000000	-0.005213
3727.000000	-0.005207
3726.000000	-0.005204
3725.000000	-0.005201
3724.000000	-0.005193
3723.000000	-0.005186
3722.000000	-0.005186
3721.000000	-0.005195
3720.000000	-0.005206
3719.000000	-0.005209
3718.000000	-0.005202
3717.000000	-0.005194
3716.000000	-0.005196
3715.000000	-0.005206
3714.000000	-0.005211
3713.000000	-0.005198
3712.000000	-0.005167
3711.000000	-0.005139
3710.000000	-0.005133
3709.000000	-0.005148
3708.000000	-0.005170
3707.000000	-0.005184
3706.000000	-0.005191
3705.000000	-0.005195
3704.000000	-0.005197
3703.000000	-0.005192
3702.000000	-0.005174
3701.000000	-0.005148
3700.000000	-0.005123
3699.000000	-0.005106
3698.000000	-0.005106
3697.000000	-0.005123
3696.000000	-0.005150
3695.000000	-0.005166
3694.000000	-0.005160
3693.000000	-0.005138
3692.000000	-0.005118
3691.000000	-0.005115
3690.000000	-0.005125
3689.000000	-0.005143
3688.000000	-0.005161
3687.000000	-0.005175
3686.000000	-0.005183
3685.000000	-0.005181
3684.000000	-0.005160
3683.000000	-0.005120
3682.000000	-0.005079
3681.000000	-0.005062
3680.000000	-0.005081
3679.000000	-0.005120
3678.000000	-0.005146
3677.000000	-0.005134
3676.000000	-0.005100
3675.000000	-0.005084
3674.000000	-0.005095
3673.000000	-0.005112
3672.000000	-0.005118
3671.000000	-0.005118
3670.000000	-0.005126
3669.000000	-0.005154
3668.000000	-0.005191
3667.000000	-0.005221
3666.000000	-0.005233
3665.000000	-0.005227
3664.000000	-0.005206
3663.000000	-0.005179
3662.000000	-0.005154
3661.000000	-0.005137
3660.000000	-0.005130
3659.000000	-0.005131
3658.000000	-0.005137
3657.000000	-0.005141
3656.000000	-0.005137
3655.000000	-0.005120
3654.000000	-0.005098
3653.000000	-0.005084
3652.000000	-0.005091
3651.000000	-0.005115
3650.000000	-0.005134
3649.000000	-0.005139
3648.000000	-0.005134
3647.000000	-0.005126
3646.000000	-0.005117
3645.000000	-0.005102
3644.000000	-0.005084
3643.000000	-0.005067
3642.000000	-0.005052
3641.000000	-0.005039
3640.000000	-0.005029
3639.000000	-0.005035
3638.000000	-0.005065
3637.000000	-0.005108
3636.000000	-0.005137
3635.000000	-0.005136
3634.000000	-0.005112
3633.000000	-0.005082
3632.000000	-0.005064
3631.000000	-0.005055
3630.000000	-0.005050
3629.000000	-0.005044
3628.000000	-0.005049
3627.000000	-0.005074
3626.000000	-0.005124
3625.000000	-0.005191
3624.000000	-0.005248
3623.000000	-0.005265
3622.000000	-0.005237
3621.000000	-0.005185
3620.000000	-0.005143
3619.000000	-0.005128
3618.000000	-0.005135
3617.000000	-0.005144
3616.000000	-0.005141
3615.000000	-0.005127
3614.000000	-0.005114
3613.000000	-0.005109
3612.000000	-0.005114
3611.000000	-0.005123
3610.000000	-0.005135
3609.000000	-0.005152
3608.000000	-0.005171
3607.000000	-0.005182
3606.000000	-0.005175
3605.000000	-0.005153
3604.000000	-0.005124
3603.000000	-0.005099
3602.000000	-0.005083
3601.000000	-0.005078
3600.000000	-0.005086
3599.000000	-0.005100
3598.000000	-0.005109
3597.000000	-0.005107
3596.000000	-0.005098
3595.000000	-0.005094
3594.000000	-0.005107
3593.000000	-0.005134
3592.000000	-0.005160
3591.000000	-0.005168
3590.000000	-0.005158
3589.000000	-0.005142
3588.000000	-0.005131
3587.000000	-0.005130
3586.000000	-0.005133
3585.000000	-0.005134
3584.000000	-0.005133
3583.000000	-0.005133
3582.000000	-0.005133
3581.000000	-0.005129
3580.000000	-0.005126
3579.000000	-0.005131
3578.000000	-0.005149
3577.000000	-0.005174
3576.000000	-0.005194
3575.000000	-0.005201
3574.000000	-0.005195
3573.000000	-0.005182
3572.000000	-0.005175
3571.000000	-0.005179
3570.000000	-0.005185
3569.000000	-0.005178
3568.000000	-0.005145
3567.000000	-0.005102
3566.000000	-0.005079
3565.000000	-0.005088
3564.000000	-0.005115
3563.000000	-0.005130
3562.000000	-0.005121
3561.000000	-0.005091
3560.000000	-0.005052
3559.000000	-0.005012
3558.000000	-0.004976
3557.000000	-0.004952
3556.000000	-0.004950
3555.000000	-0.004971
3554.000000	-0.005011
3553.000000	-0.005060
3552.000000	-0.005104
3551.000000	-0.005133
3550.000000	-0.005145
3549.000000	-0.005147
3548.000000	-0.005148
3547.000000	-0.005143
3546.000000	-0.005126
3545.000000	-0.005100
3544.000000	-0.005075
3543.000000	-0.005060
3542.000000	-0.005056
3541.000000	-0.005060
3540.000000	-0.005074
3539.000000	-0.005091
3538.000000	-0.005097
3537.000000	-0.005087
3536.000000	-0.005072
3535.000000	-0.005072
3534.000000	-0.005087
3533.000000	-0.005096
3532.000000	-0.005080
3531.000000	-0.005042
3530.000000	-0.005012
3529.000000	-0.005017
3528.000000	-0.005058
3527.000000	-0.005111
3526.000000	-0.005144
3525.000000	-0.005143
3524.000000	-0.005120
3523.000000	-0.005097
3522.000000	-0.005088
3521.000000	-0.005093
3520.000000	-0.005101
3519.000000	-0.005104
3518.000000	-0.005103
3517.000000	-0.005105
3516.000000	-0.005111
3515.000000	-0.005114
3514.000000	-0.005105
3513.000000	-0.005085
3512.000000	-0.005064
3511.000000	-0.005048
3510.000000	-0.005040
3509.000000	-0.005038
3508.000000	-0.005049
3507.000000	-0.005075
3506.000000	-0.005105
3505.000000	-0.005119
3504.000000	-0.005108
3503.000000	-0.005086
3502.000000	-0.005078
3501.000000	-0.005088
3500.000000	-0.005103
3499.000000	-0.005097
3498.000000	-0.005061
3497.000000	-0.005006
3496.000000	-0.004959
3495.000000	-0.004943
3494.000000	-0.004966
3493.000000	-0.005014
3492.000000	-0.005064
3491.000000	-0.005103
3490.000000	-0.005123
3489.000000	-0.005124
3488.000000	-0.005099
3487.000000	-0.005048
3486.000000	-0.004986
3485.000000	-0.004940
3484.000000	-0.004929
3483.000000	-0.004948
3482.000000	-0.004972
3481.000000	-0.004983
3480.000000	-0.004981
3479.000000	-0.004978
3478.000000	-0.004986
3477.000000	-0.005009
3476.000000	-0.005046
3475.000000	-0.005087
3474.000000	-0.005124
3473.000000	-0.005149
3472.000000	-0.005160
3471.000000	-0.005162
3470.000000	-0.005158
3469.000000	-0.005147
3468.000000	-0.005130
3467.000000	-0.005108
3466.000000	-0.005085
3465.000000	-0.005068
3464.000000	-0.005067
3463.000000	-0.005086
3462.000000	-0.005115
3461.000000	-0.005126
3460.000000	-0.005105
3459.000000	-0.005065
3458.000000	-0.005034
3457.000000	-0.005030
3456.000000	-0.005052
3455.000000	-0.005087
3454.000000	-0.005120
3453.000000	-0.005140
3452.000000	-0.005141
3451.000000	-0.005129
3450.000000	-0.005111
3449.000000	-0.005093
3448.000000	-0.005075
3447.000000	-0.005056
3446.000000	-0.005045
3445.000000	-0.005043
3444.000000	-0.005044
3443.000000	-0.005040
3442.000000	-0.005026
3441.000000	-0.005010
3440.000000	-0.005004
3439.000000	-0.005014
3438.000000	-0.005043
3437.000000	-0.005081
3436.000000	-0.005117
3435.000000	-0.005139
3434.000000	-0.005144
3433.000000	-0.005132
3432.000000	-0.005104
3431.000000	-0.005063
3430.000000	-0.005019
3429.000000	-0.004986
3428.000000	-0.004976
3427.000000	-0.004987
3426.000000	-0.005004
3425.000000	-0.005012
3424.000000	-0.005009
3423.000000	-0.005005
3422.000000	-0.005008
3421.000000	-0.005015
3420.000000	-0.005017
3419.000000	-0.005006
3418.000000	-0.004984
3417.000000	-0.004958
3416.000000	-0.004939
3415.000000	-0.004931
3414.000000	-0.004939
3413.000000	-0.004960
3412.000000	-0.004979
3411.000000	-0.004984
3410.000000	-0.004974
3409.000000	-0.004961
3408.000000	-0.004963
3407.000000	-0.004979
3406.000000	-0.004999
3405.000000	-0.005015
3404.000000	-0.005027
3403.000000	-0.005038
3402.000000	-0.005049
3401.000000	-0.005053
3400.000000	-0.005051
3399.000000	-0.005050
3398.000000	-0.005051
3397.000000	-0.005049
3396.000000	-0.005037
3395.000000	-0.005020
3394.000000	-0.005009
3393.000000	-0.005008
3392.000000	-0.005012
3391.000000	-0.005015
3390.000000	-0.005017
3389.000000	-0.005019
3388.000000	-0.005023
3387.000000	-0.005032
3386.000000	-0.005050
3385.000000	-0.005076
3384.000000	-0.005098
3383.000000	-0.005100
3382.000000	-0.005083
3381.000000	-0.005059
3380.000000	-0.005043
3379.000000	-0.005038
3378.000000	-0.005034
3377.000000	-0.005021
3376.000000	-0.004998
3375.000000	-0.004977
3374.000000	-0.004976
3373.000000	-0.005004
3372.000000	-0.005046
3371.000000	-0.005074
3370.000000	-0.005066
3369.000000	-0.005026
3368.000000	-0.004984
3367.000000	-0.004970
3366.000000	-0.004998
3365.000000	-0.005053
3364.000000	-0.005105
3363.000000	-0.005126
3362.000000	-0.005110
3361.000000	-0.005076
3360.000000	-0.005047
3359.000000	-0.005029
3358.000000	-0.005017
3357.000000	-0.004998
3356.000000	-0.004972
3355.000000	-0.004948
3354.000000	-0.004942
3353.000000	-0.004963
3352.000000	-0.005000
3351.000000	-0.005027
3350.000000	-0.005026
3349.000000	-0.004997
3348.000000	-0.004960
3347.000000	-0.004942
3346.000000	-0.004956
3345.000000	-0.004996
3344.000000	-0.005042
3343.000000	-0.005070
3342.000000	-0.005072
3341.000000	-0.005054
3340.000000	-0.005029
3339.000000	-0.005002
3338.000000	-0.004978
3337.000000	-0.004966
3336.000000	-0.004976
3335.000000	-0.004996
3334.000000	-0.005001
3333.000000	-0.004976
3332.000000	-0.004935
3331.000000	-0.004910
3330.000000	-0.004915
3329.000000	-0.004939
3328.000000	-0.004966
3327.000000	-0.004984
3326.000000	-0.004992
3325.000000	-0.004993
3324.000000	-0.004992
3323.000000	-0.004993
3322.000000	-0.004997
3321.000000	-0.005003
3320.000000	-0.005011
3319.000000	-0.005017
3318.000000	-0.005009
3317.000000	-0.004980
3316.000000	-0.004932
3315.000000	-0.004887
3314.000000	-0.004867
3313.000000	-0.004880
3312.000000	-0.004920
3311.000000	-0.004969
3310.000000	-0.005015
3309.000000	-0.005046
3308.000000	-0.005057
3307.000000	-0.005047
3306.000000	-0.005021
3305.000000	-0.004987
3304.000000	-0.004958
3303.000000	-0.004944
3302.000000	-0.004950
3301.000000	-0.004963
3300.000000	-0.004968
3299.000000	-0.004958
3298.000000	-0.004941
3297.000000	-0.004929
3296.000000	-0.004927
3295.000000	-0.004927
3294.000000	-0.004929
3293.000000	-0.004937
3292.000000	-0.004954
3291.000000	-0.004974
3290.000000	-0.004992
3289.000000	-0.005006
3288.000000	-0.005021
3287.000000	-0.005033
3286.000000	-0.005032
3285.000000	-0.005008
3284.000000	-0.004971
3283.000000	-0.004941
3282.000000	-0.004932
3281.000000	-0.004940
3280.000000	-0.004950
3279.000000	-0.004950
3278.000000	-0.004939
3277.000000	-0.004924
3276.000000	-0.004908
3275.000000	-0.004894
3274.000000	-0.004886
3273.000000	-0.004886
3272.000000	-0.004884
3271.000000	-0.004871
3270.000000	-0.004853
3269.000000	-0.004850
3268.000000	-0.004872
3267.000000	-0.004901
3266.000000	-0.004915
3265.000000	-0.004907
3264.000000	-0.004890
3263.000000	-0.004881
3262.000000	-0.004885
3261.000000	-0.004898
3260.000000	-0.004912
3259.000000	-0.004922
3258.000000	-0.004928
3257.000000	-0.004935
3256.000000	-0.004943
3255.000000	-0.004947
3254.000000	-0.004938
3253.000000	-0.004918
3252.000000	-0.004902
3251.000000	-0.004902
3250.000000	-0.004912
3249.000000	-0.004920
3248.000000	-0.004916
3247.000000	-0.004900
3246.000000	-0.004884
3245.000000	-0.004879
3244.000000	-0.004884
3243.000000	-0.004892
3242.000000	-0.004897
3241.000000	-0.004900
3240.000000	-0.004905
3239.000000	-0.004908
3238.000000	-0.004900
3237.000000	-0.004879
3236.000000	-0.004861
3235.000000	-0.004863
3234.000000	-0.004885
3233.000000	-0.004909
3232.000000	-0.004910
3231.000000	-0.004884
3230.000000	-0.004851
3229.000000	-0.004839
3228.000000	-0.004855
3227.000000	-0.004884
3226.000000	-0.004902
3225.000000	-0.004901
3224.000000	-0.004887
3223.000000	-0.004876
3222.000000	-0.004880
3221.000000	-0.004894
3220.000000	-0.004907
3219.000000	-0.004904
3218.000000	-0.004884
3217.000000	-0.004859
3216.000000	-0.004843
3215.000000	-0.004842
3214.000000	-0.004855
3213.000000	-0.004877
3212.000000	-0.004895
3211.000000	-0.004893
3210.000000	-0.004866
3209.000000	-0.004822
3208.000000	-0.004787
3207.000000	-0.004773
3206.000000	-0.004781
3205.000000	-0.004801
3204.000000	-0.004828
3203.000000	-0.004862
3202.000000	-0.004898
3201.000000	-0.004924
3200.000000	-0.004927
3199.000000	-0.004901
3198.000000	-0.004865
3197.000000	-0.004846
3196.000000	-0.004861
3195.000000	-0.004892
3194.000000	-0.004908
3193.000000	-0.004897
3192.000000	-0.004874
3191.000000	-0.004862
3190.000000	-0.004868
3189.000000	-0.004883
3188.000000	-0.004895
3187.000000	-0.004898
3186.000000	-0.004893
3185.000000	-0.004885
3184.000000	-0.004882
3183.000000	-0.004895
3182.000000	-0.004918
3181.000000	-0.004940
3180.000000	-0.004940
3179.000000	-0.004909
3178.000000	-0.004855
3177.000000	-0.004802
3176.000000	-0.004771
3175.000000	-0.004766
3174.000000	-0.004773
3173.000000	-0.004776
3172.000000	-0.004778
3171.000000	-0.004787
3170.000000	-0.004801
3169.000000	-0.004809
3168.000000	-0.004803
3167.000000	-0.004788
3166.000000	-0.004776
3165.000000	-0.004776
3164.000000	-0.004787
3163.000000	-0.004802
3162.000000	-0.004811
3161.000000	-0.004811
3160.000000	-0.004807
3159.000000	-0.004811
3158.000000	-0.004826
3157.000000	-0.004849
3156.000000	-0.004871
3155.000000	-0.004885
3154.000000	-0.004885
3153.000000	-0.004875
3152.000000	-0.004862
3151.000000	-0.004852
3150.000000	-0.004844
3149.000000	-0.004836
3148.000000	-0.004834
3147.000000	-0.004853
3146.000000	-0.004899
3145.000000	-0.004955
3144.000000	-0.004990
3143.000000	-0.004984
3142.000000	-0.004944
3141.000000	-0.004894
3140.000000	-0.004858
3139.000000	-0.004847
3138.000000	-0.004855
3137.000000	-0.004869
3136.000000	-0.004878
3135.000000	-0.004879
3134.000000	-0.004879
3133.000000	-0.004887
3132.000000	-0.004904
3131.000000	-0.004920
3130.000000	-0.004918
3129.000000	-0.004895
3128.000000	-0.004860
3127.000000	-0.004830
3126.000000	-0.004813
3125.000000	-0.004806
3124.000000	-0.004799
3123.000000	-0.004791
3122.000000	-0.004785
3121.000000	-0.004787
3120.000000	-0.004804
3119.000000	-0.004830
3118.000000	-0.004851
3117.000000	-0.004854
3116.000000	-0.004840
3115.000000	-0.004824
3114.000000	-0.004817
3113.000000	-0.004819
3112.000000	-0.004825
3111.000000	-0.004838
3110.000000	-0.004861
3109.000000	-0.004889
3108.000000	-0.004910
3107.000000	-0.004912
3106.000000	-0.004898
3105.000000	-0.004877
3104.000000	-0.004857
3103.000000	-0.004842
3102.000000	-0.004835
3101.000000	-0.004837
3100.000000	-0.004845
3099.000000	-0.004853
3098.000000	-0.004854
3097.000000	-0.004851
3096.000000	-0.004851
3095.000000	-0.004853
3094.000000	-0.004848
3093.000000	-0.004830
3092.000000	-0.004807
3091.000000	-0.004793
3090.000000	-0.004799
3089.000000	-0.004817
3088.000000	-0.004836
3087.000000	-0.004854
3086.000000	-0.004869
3085.000000	-0.004877
3084.000000	-0.004867
3083.000000	-0.004840
3082.000000	-0.004812
3081.000000	-0.004802
3080.000000	-0.004808
3079.000000	-0.004816
3078.000000	-0.004817
3077.000000	-0.004816
3076.000000	-0.004821
3075.000000	-0.004829
3074.000000	-0.004833
3073.000000	-0.004833
3072.000000	-0.004841
3071.000000	-0.004858
3070.000000	-0.004869
3069.000000	-0.004853
3068.000000	-0.004810
3067.000000	-0.004765
3066.000000	-0.004746
3065.000000	-0.004759
3064.000000	-0.004785
3063.000000	-0.004803
3062.000000	-0.004810
3061.000000	-0.004817
3060.000000	-0.004826
3059.000000	-0.004831
3058.000000	-0.004826
3057.000000	-0.004818
3056.000000	-0.004817
3055.000000	-0.004825
3054.000000	-0.004834
3053.000000	-0.004836
3052.000000	-0.004830
3051.000000	-0.004820
3050.000000	-0.004809
3049.000000	-0.004804
3048.000000	-0.004809
3047.000000	-0.004821
3046.000000	-0.004830
3045.000000	-0.004834
3044.000000	-0.004836
3043.000000	-0.004839
3042.000000	-0.004835
3041.000000	-0.004821
3040.000000	-0.004805
3039.000000	-0.004803
3038.000000	-0.004814
3037.000000	-0.004822
3036.000000	-0.004813
3035.000000	-0.004791
3034.000000	-0.004771
3033.000000	-0.004761
3032.000000	-0.004760
3031.000000	-0.004761
3030.000000	-0.004761
3029.000000	-0.004759
3028.000000	-0.004758
3027.000000	-0.004761
3026.000000	-0.004769
3025.000000	-0.004780
3024.000000	-0.004784
3023.000000	-0.004779
3022.000000	-0.004769
3021.000000	-0.004760
3020.000000	-0.004752
3019.000000	-0.004741
3018.000000	-0.004730
3017.000000	-0.004732
3016.000000	-0.004753
3015.000000	-0.004786
3014.000000	-0.004813
3013.000000	-0.004817
3012.000000	-0.004792
3011.000000	-0.004748
3010.000000	-0.004702
3009.000000	-0.004670
3008.000000	-0.004651
3007.000000	-0.004638
3006.000000	-0.004625
3005.000000	-0.004617
3004.000000	-0.004622
3003.000000	-0.004639
3002.000000	-0.004659
3001.000000	-0.004672
3000.000000	-0.004675
2999.000000	-0.004673
2998.000000	-0.004671
2997.000000	-0.004673
2996.000000	-0.004683
2995.000000	-0.004700
2994.000000	-0.004717
2993.000000	-0.004726
2992.000000	-0.004723
2991.000000	-0.004710
2990.000000	-0.004696
2989.000000	-0.004685
2988.000000	-0.004680
2987.000000	-0.004681
2986.000000	-0.004688
2985.000000	-0.004703
2984.000000	-0.004725
2983.000000	-0.004743
2982.000000	-0.004748
2981.000000	-0.004740
2980.000000	-0.004730
2979.000000	-0.004729
2978.000000	-0.004737
2977.000000	-0.004749
2976.000000	-0.004762
2975.000000	-0.004779
2974.000000	-0.004800
2973.000000	-0.004824
2972.000000	-0.004845
2971.000000	-0.004855
2970.000000	-0.004848
2969.000000	-0.004826
2968.000000	-0.004791
2967.000000	-0.004757
2966.000000	-0.004738
2965.000000	-0.004745
2964.000000	-0.004771
2963.000000	-0.004798
2962.000000	-0.004803
2961.000000	-0.004780
2960.000000	-0.004742
2959.000000	-0.004703
2958.000000	-0.004669
2957.000000	-0.004640
2956.000000	-0.004617
2955.000000	-0.004600
2954.000000	-0.004585
2953.000000	-0.004565
2952.000000	-0.004544
2951.000000	-0.004529
2950.000000	-0.004522
2949.000000	-0.004517
2948.000000	-0.004507
2947.000000	-0.004493
2946.000000	-0.004483
2945.000000	-0.004487
2944.000000	-0.004514
2943.000000	-0.004564
2942.000000	-0.004622
2941.000000	-0.004669
2940.000000	-0.004694
2939.000000	-0.004701
2938.000000	-0.004706
2937.000000	-0.004724
2936.000000	-0.004753
2935.000000	-0.004782
2934.000000	-0.004799
2933.000000	-0.004808
2932.000000	-0.004822
2931.000000	-0.004845
2930.000000	-0.004867
2929.000000	-0.004877
2928.000000	-0.004879
2927.000000	-0.004885
2926.000000	-0.004892
2925.000000	-0.004884
2924.000000	-0.004856
2923.000000	-0.004823
2922.000000	-0.004809
2921.000000	-0.004813
2920.000000	-0.004822
2919.000000	-0.004825
2918.000000	-0.004826
2917.000000	-0.004832
2916.000000	-0.004844
2915.000000	-0.004860
2914.000000	-0.004877
2913.000000	-0.004893
2912.000000	-0.004909
2911.000000	-0.004925
2910.000000	-0.004937
2909.000000	-0.004942
2908.000000	-0.004940
2907.000000	-0.004938
2906.000000	-0.004943
2905.000000	-0.004947
2904.000000	-0.004942
2903.000000	-0.004929
2902.000000	-0.004918
2901.000000	-0.004917
2900.000000	-0.004926
2899.000000	-0.004938
2898.000000	-0.004952
2897.000000	-0.004963
2896.000000	-0.004968
2895.000000	-0.004967
2894.000000	-0.004966
2893.000000	-0.004968
2892.000000	-0.004974
2891.000000	-0.004983
2890.000000	-0.004997
2889.000000	-0.005013
2888.000000	-0.005018
2887.000000	-0.005008
2886.000000	-0.004991
2885.000000	-0.004978
2884.000000	-0.004977
2883.000000	-0.004988
2882.000000	-0.005007
2881.000000	-0.005028
2880.000000	-0.005042
2879.000000	-0.005045
2878.000000	-0.005041
2877.000000	-0.005039
2876.000000	-0.005038
2875.000000	-0.005031
2874.000000	-0.005020
2873.000000	-0.005018
2872.000000	-0.005033
2871.000000	-0.005058
2870.000000	-0.005077
2869.000000	-0.005077
2868.000000	-0.005058
2867.000000	-0.005028
2866.000000	-0.004999
2865.000000	-0.004981
2864.000000	-0.004977
2863.000000	-0.004982
2862.000000	-0.004992
2861.000000	-0.005006
2860.000000	-0.005019
2859.000000	-0.005023
2858.000000	-0.005015
2857.000000	-0.005005
2856.000000	-0.004998
2855.000000	-0.004988
2854.000000	-0.004963
2853.000000	-0.004927
2852.000000	-0.004892
2851.000000	-0.004873
2850.000000	-0.004869
2849.000000	-0.004871
2848.000000	-0.004877
2847.000000	-0.004880
2846.000000	-0.004867
2845.000000	-0.004833
2844.000000	-0.004793
2843.000000	-0.004776
2842.000000	-0.004790
2841.000000	-0.004820
2840.000000	-0.004840
2839.000000	-0.004846
2838.000000	-0.004849
2837.000000	-0.004855
2836.000000	-0.004857
2835.000000	-0.004849
2834.000000	-0.004837
2833.000000	-0.004832
2832.000000	-0.004839
2831.000000	-0.004850
2830.000000	-0.004858
2829.000000	-0.004860
2828.000000	-0.004851
2827.000000	-0.004831
2826.000000	-0.004805
2825.000000	-0.004784
2824.000000	-0.004772
2823.000000	-0.004764
2822.000000	-0.004754
2821.000000	-0.004735
2820.000000	-0.004708
2819.000000	-0.004680
2818.000000	-0.004664
2817.000000	-0.004672
2816.000000	-0.004707
2815.000000	-0.004756
2814.000000	-0.004796
2813.000000	-0.004812
2812.000000	-0.004805
2811.000000	-0.004787
2810.000000	-0.004767
2809.000000	-0.004745
2808.000000	-0.004722
2807.000000	-0.004706
2806.000000	-0.004706
2805.000000	-0.004725
2804.000000	-0.004748
2803.000000	-0.004760
2802.000000	-0.004754
2801.000000	-0.004733
2800.000000	-0.004709
2799.000000	-0.004693
2798.000000	-0.004693
2797.000000	-0.004708
2796.000000	-0.004720
2795.000000	-0.004718
2794.000000	-0.004701
2793.000000	-0.004687
2792.000000	-0.004689
2791.000000	-0.004701
2790.000000	-0.004709
2789.000000	-0.004704
2788.000000	-0.004688
2787.000000	-0.004676
2786.000000	-0.004682
2785.000000	-0.004704
2784.000000	-0.004724
2783.000000	-0.004725
2782.000000	-0.004712
2781.000000	-0.004703
2780.000000	-0.004706
2779.000000	-0.004711
2778.000000	-0.004703
2777.000000	-0.004685
2776.000000	-0.004672
2775.000000	-0.004672
2774.000000	-0.004676
2773.000000	-0.004672
2772.000000	-0.004658
2771.000000	-0.004638
2770.000000	-0.004622
2769.000000	-0.004613
2768.000000	-0.004612
2767.000000	-0.004618
2766.000000	-0.004631
2765.000000	-0.004653
2764.000000	-0.004676
2763.000000	-0.004691
2762.000000	-0.004692
2761.000000	-0.004688
2760.000000	-0.004690
2759.000000	-0.004694
2758.000000	-0.004691
2757.000000	-0.004679
2756.000000	-0.004672
2755.000000	-0.004681
2754.000000	-0.004697
2753.000000	-0.004701
2752.000000	-0.004688
2751.000000	-0.004669
2750.000000	-0.004659
2749.000000	-0.004660
2748.000000	-0.004663
2747.000000	-0.004656
2746.000000	-0.004637
2745.000000	-0.004618
2744.000000	-0.004619
2743.000000	-0.004650
2742.000000	-0.004694
2741.000000	-0.004718
2740.000000	-0.004706
2739.000000	-0.004674
2738.000000	-0.004653
2737.000000	-0.004652
2736.000000	-0.004657
2735.000000	-0.004653
2734.000000	-0.004646
2733.000000	-0.004646
2732.000000	-0.004653
2731.000000	-0.004659
2730.000000	-0.004658
2729.000000	-0.004654
2728.000000	-0.004653
2727.000000	-0.004652
2726.000000	-0.004647
2725.000000	-0.004640
2724.000000	-0.004632
2723.000000	-0.004623
2722.000000	-0.004613
2721.000000	-0.004605
2720.000000	-0.004602
2719.000000	-0.004609
2718.000000	-0.004628
2717.000000	-0.004653
2716.000000	-0.004674
2715.000000	-0.004683
2714.000000	-0.004681
2713.000000	-0.004679
2712.000000	-0.004682
2711.000000	-0.004688
2710.000000	-0.004687
2709.000000	-0.004678
2708.000000	-0.004663
2707.000000	-0.004649
2706.000000	-0.004646
2705.000000	-0.004652
2704.000000	-0.004660
2703.000000	-0.004661
2702.000000	-0.004660
2701.000000	-0.004667
2700.000000	-0.004687
2699.000000	-0.004704
2698.000000	-0.004705
2697.000000	-0.004690
2696.000000	-0.004668
2695.000000	-0.004647
2694.000000	-0.004629
2693.000000	-0.004616
2692.000000	-0.004609
2691.000000	-0.004606
2690.000000	-0.004605
2689.000000	-0.004606
2688.000000	-0.004612
2687.000000	-0.004618
2686.000000	-0.004616
2685.000000	-0.004609
2684.000000	-0.004607
2683.000000	-0.004616
2682.000000	-0.004627
2681.000000	-0.004624
2680.000000	-0.004605
2679.000000	-0.004580
2678.000000	-0.004560
2677.000000	-0.004552
2676.000000	-0.004556
2675.000000	-0.004569
2674.000000	-0.004586
2673.000000	-0.004599
2672.000000	-0.004599
2671.000000	-0.004586
2670.000000	-0.004568
2669.000000	-0.004556
2668.000000	-0.004551
2667.000000	-0.004549
2666.000000	-0.004550
2665.000000	-0.004560
2664.000000	-0.004577
2663.000000	-0.004592
2662.000000	-0.004592
2661.000000	-0.004578
2660.000000	-0.004559
2659.000000	-0.004547
2658.000000	-0.004543
2657.000000	-0.004543
2656.000000	-0.004540
2655.000000	-0.004534
2654.000000	-0.004534
2653.000000	-0.004547
2652.000000	-0.004574
2651.000000	-0.004598
2650.000000	-0.004600
2649.000000	-0.004574
2648.000000	-0.004536
2647.000000	-0.004511
2646.000000	-0.004516
2645.000000	-0.004549
2644.000000	-0.004588
2643.000000	-0.004607
2642.000000	-0.004598
2641.000000	-0.004573
2640.000000	-0.004553
2639.000000	-0.004548
2638.000000	-0.004549
2637.000000	-0.004546
2636.000000	-0.004538
2635.000000	-0.004530
2634.000000	-0.004524
2633.000000	-0.004525
2632.000000	-0.004535
2631.000000	-0.004552
2630.000000	-0.004568
2629.000000	-0.004573
2628.000000	-0.004564
2627.000000	-0.004547
2626.000000	-0.004533
2625.000000	-0.004534
2624.000000	-0.004554
2623.000000	-0.004577
2622.000000	-0.004583
2621.000000	-0.004566
2620.000000	-0.004540
2619.000000	-0.004521
2618.000000	-0.004513
2617.000000	-0.004509
2616.000000	-0.004503
2615.000000	-0.004498
2614.000000	-0.004497
2613.000000	-0.004499
2612.000000	-0.004501
2611.000000	-0.004502
2610.000000	-0.004506
2609.000000	-0.004514
2608.000000	-0.004522
2607.000000	-0.004528
2606.000000	-0.004528
2605.000000	-0.004527
2604.000000	-0.004526
2603.000000	-0.004524
2602.000000	-0.004518
2601.000000	-0.004508
2600.000000	-0.004495
2599.000000	-0.004483
2598.000000	-0.004476
2597.000000	-0.004480
2596.000000	-0.004491
2595.000000	-0.004501
2594.000000	-0.004501
2593.000000	-0.004490
2592.000000	-0.004477
2591.000000	-0.004466
2590.000000	-0.004458
2589.000000	-0.004450
2588.000000	-0.004445
2587.000000	-0.004450
2586.000000	-0.004465
2585.000000	-0.004488
2584.000000	-0.004512
2583.000000	-0.004530
2582.000000	-0.004534
2581.000000	-0.004521
2580.000000	-0.004499
2579.000000	-0.004481
2578.000000	-0.004472
2577.000000	-0.004471
2576.000000	-0.004475
2575.000000	-0.004478
2574.000000	-0.004478
2573.000000	-0.004474
2572.000000	-0.004470
2571.000000	-0.004475
2570.000000	-0.004487
2569.000000	-0.004499
2568.000000	-0.004507
2567.000000	-0.004510
2566.000000	-0.004510
2565.000000	-0.004506
2564.000000	-0.004499
2563.000000	-0.004490
2562.000000	-0.004480
2561.000000	-0.004468
2560.000000	-0.004453
2559.000000	-0.004434
2558.000000	-0.004417
2557.000000	-0.004413
2556.000000	-0.004424
2555.000000	-0.004441
2554.000000	-0.004452
2553.000000	-0.004452
2552.000000	-0.004446
2551.000000	-0.004443
2550.000000	-0.004449
2549.000000	-0.004462
2548.000000	-0.004472
2547.000000	-0.004470
2546.000000	-0.004455
2545.000000	-0.004438
2544.000000	-0.004434
2543.000000	-0.004445
2542.000000	-0.004455
2541.000000	-0.004450
2540.000000	-0.004430
2539.000000	-0.004402
2538.000000	-0.004375
2537.000000	-0.004357
2536.000000	-0.004360
2535.000000	-0.004385
2534.000000	-0.004419
2533.000000	-0.004449
2532.000000	-0.004472
2531.000000	-0.004491
2530.000000	-0.004502
2529.000000	-0.004498
2528.000000	-0.004481
2527.000000	-0.004463
2526.000000	-0.004449
2525.000000	-0.004436
2524.000000	-0.004425
2523.000000	-0.004422
2522.000000	-0.004428
2521.000000	-0.004430
2520.000000	-0.004421
2519.000000	-0.004407
2518.000000	-0.004403
2517.000000	-0.004413
2516.000000	-0.004430
2515.000000	-0.004445
2514.000000	-0.004455
2513.000000	-0.004455
2512.000000	-0.004448
2511.000000	-0.004438
2510.000000	-0.004431
2509.000000	-0.004428
2508.000000	-0.004425
2507.000000	-0.004419
2506.000000	-0.004411
2505.000000	-0.004397
2504.000000	-0.004378
2503.000000	-0.004361
2502.000000	-0.004357
2501.000000	-0.004370
2500.000000	-0.004394
2499.000000	-0.004414
2498.000000	-0.004422
2497.000000	-0.004416
2496.000000	-0.004401
2495.000000	-0.004384
2494.000000	-0.004371
2493.000000	-0.004358
2492.000000	-0.004346
2491.000000	-0.004343
2490.000000	-0.004360
2489.000000	-0.004391
2488.000000	-0.004415
2487.000000	-0.004410
2486.000000	-0.004377
2485.000000	-0.004343
2484.000000	-0.004332
2483.000000	-0.004347
2482.000000	-0.004371
2481.000000	-0.004386
2480.000000	-0.004386
2479.000000	-0.004375
2478.000000	-0.004362
2477.000000	-0.004353
2476.000000	-0.004351
2475.000000	-0.004350
2474.000000	-0.004347
2473.000000	-0.004344
2472.000000	-0.004345
2471.000000	-0.004345
2470.000000	-0.004339
2469.000000	-0.004328
2468.000000	-0.004322
2467.000000	-0.004333
2466.000000	-0.004356
2465.000000	-0.004378
2464.000000	-0.004391
2463.000000	-0.004397
2462.000000	-0.004402
2461.000000	-0.004408
2460.000000	-0.004407
2459.000000	-0.004391
2458.000000	-0.004363
2457.000000	-0.004338
2456.000000	-0.004325
2455.000000	-0.004323
2454.000000	-0.004325
2453.000000	-0.004328
2452.000000	-0.004334
2451.000000	-0.004347
2450.000000	-0.004358
2449.000000	-0.004359
2448.000000	-0.004351
2447.000000	-0.004343
2446.000000	-0.004339
2445.000000	-0.004330
2444.000000	-0.004313
2443.000000	-0.004292
2442.000000	-0.004282
2441.000000	-0.004289
2440.000000	-0.004303
2439.000000	-0.004312
2438.000000	-0.004315
2437.000000	-0.004324
2436.000000	-0.004342
2435.000000	-0.004359
2434.000000	-0.004363
2433.000000	-0.004352
2432.000000	-0.004335
2431.000000	-0.004318
2430.000000	-0.004304
2429.000000	-0.004298
2428.000000	-0.004298
2427.000000	-0.004305
2426.000000	-0.004314
2425.000000	-0.004326
2424.000000	-0.004334
2423.000000	-0.004330
2422.000000	-0.004312
2421.000000	-0.004288
2420.000000	-0.004275
2419.000000	-0.004276
2418.000000	-0.004285
2417.000000	-0.004296
2416.000000	-0.004309
2415.000000	-0.004324
2414.000000	-0.004334
2413.000000	-0.004330
2412.000000	-0.004313
2411.000000	-0.004290
2410.000000	-0.004272
2409.000000	-0.004262
2408.000000	-0.004258
2407.000000	-0.004256
2406.000000	-0.004254
2405.000000	-0.004256
2404.000000	-0.004263
2403.000000	-0.004272
2402.000000	-0.004273
2401.000000	-0.004264
2400.000000	-0.004252
2399.000000	-0.004244
2398.000000	-0.004245
2397.000000	-0.004253
2396.000000	-0.004265
2395.000000	-0.004276
2394.000000	-0.004278
2393.000000	-0.004274
2392.000000	-0.004271
2391.000000	-0.004274
2390.000000	-0.004276
2389.000000	-0.004271
2388.000000	-0.004259
2387.000000	-0.004249
2386.000000	-0.004240
2385.000000	-0.004230
2384.000000	-0.004213
2383.000000	-0.004192
2382.000000	-0.004169
2381.000000	-0.004149
2380.000000	-0.004137
2379.000000	-0.004135
2378.000000	-0.004139
2377.000000	-0.004138
2376.000000	-0.004129
2375.000000	-0.004118
2374.000000	-0.004112
2373.000000	-0.004120
2372.000000	-0.004146
2371.000000	-0.004182
2370.000000	-0.004212
2369.000000	-0.004222
2368.000000	-0.004211
2367.000000	-0.004190
2366.000000	-0.004178
2365.000000	-0.004171
2364.000000	-0.004150
2363.000000	-0.004113
2362.000000	-0.004077
2361.000000	-0.004061
2360.000000	-0.004068
2359.000000	-0.004071
2358.000000	-0.004059
2357.000000	-0.004044
2356.000000	-0.004042
2355.000000	-0.004054
2354.000000	-0.004065
2353.000000	-0.004067
2352.000000	-0.004051
2351.000000	-0.004027
2350.000000	-0.004018
2349.000000	-0.004025
2348.000000	-0.004031
2347.000000	-0.004014
2346.000000	-0.003980
2345.000000	-0.003960
2344.000000	-0.003969
2343.000000	-0.004003
2342.000000	-0.004028
2341.000000	-0.004036
2340.000000	-0.004032
2339.000000	-0.004023
2338.000000	-0.004009
2337.000000	-0.003992
2336.000000	-0.003970
2335.000000	-0.003938
2334.000000	-0.003903
2333.000000	-0.003883
2332.000000	-0.003887
2331.000000	-0.003910
2330.000000	-0.003945
2329.000000	-0.003972
2328.000000	-0.003987
2327.000000	-0.003985
2326.000000	-0.003979
2325.000000	-0.003978
2324.000000	-0.003978
2323.000000	-0.003971
2322.000000	-0.003946
2321.000000	-0.003913
2320.000000	-0.003886
2319.000000	-0.003877
2318.000000	-0.003883
2317.000000	-0.003899
2316.000000	-0.003920
2315.000000	-0.003941
2314.000000	-0.003961
2313.000000	-0.003975
2312.000000	-0.003986
2311.000000	-0.003993
2310.000000	-0.003993
2309.000000	-0.003987
2308.000000	-0.003986
2307.000000	-0.004001
2306.000000	-0.004028
2305.000000	-0.004046
2304.000000	-0.004043
2303.000000	-0.004020
2302.000000	-0.003986
2301.000000	-0.003947
2300.000000	-0.003910
2299.000000	-0.003875
2298.000000	-0.003845
2297.000000	-0.003823
2296.000000	-0.003811
2295.000000	-0.003810
2294.000000	-0.003815
2293.000000	-0.003819
2292.000000	-0.003825
2291.000000	-0.003842
2290.000000	-0.003873
2289.000000	-0.003909
2288.000000	-0.003937
2287.000000	-0.003951
2286.000000	-0.003957
2285.000000	-0.003963
2284.000000	-0.003978
2283.000000	-0.004001
2282.000000	-0.004024
2281.000000	-0.004043
2280.000000	-0.004057
2279.000000	-0.004068
2278.000000	-0.004069
2277.000000	-0.004056
2276.000000	-0.004030
2275.000000	-0.004003
2274.000000	-0.003987
2273.000000	-0.003982
2272.000000	-0.003986
2271.000000	-0.003995
2270.000000	-0.004008
2269.000000	-0.004023
2268.000000	-0.004048
2267.000000	-0.004088
2266.000000	-0.004144
2265.000000	-0.004203
2264.000000	-0.004254
2263.000000	-0.004285
2262.000000	-0.004283
2261.000000	-0.004238
2260.000000	-0.004140
2259.000000	-0.003990
2258.000000	-0.003785
2257.000000	-0.003529
2256.000000	-0.003254
2255.000000	-0.003020
2254.000000	-0.002894
2253.000000	-0.002896
2252.000000	-0.002999
2251.000000	-0.003145
2250.000000	-0.003288
2249.000000	-0.003402
2248.000000	-0.003489
2247.000000	-0.003556
2246.000000	-0.003613
2245.000000	-0.003663
2244.000000	-0.003704
2243.000000	-0.003737
2242.000000	-0.003762
2241.000000	-0.003780
2240.000000	-0.003803
2239.000000	-0.003858
2238.000000	-0.003967
2237.000000	-0.004127
2236.000000	-0.004308
2235.000000	-0.004472
2234.000000	-0.004594
2233.000000	-0.004664
2232.000000	-0.004683
2231.000000	-0.004657
2230.000000	-0.004598
2229.000000	-0.004517
2228.000000	-0.004424
2227.000000	-0.004329
2226.000000	-0.004252
2225.000000	-0.004212
2224.000000	-0.004212
2223.000000	-0.004232
2222.000000	-0.004242
2221.000000	-0.004223
2220.000000	-0.004180
2219.000000	-0.004136
2218.000000	-0.004106
2217.000000	-0.004091
2216.000000	-0.004086
2215.000000	-0.004087
2214.000000	-0.004089
2213.000000	-0.004087
2212.000000	-0.004078
2211.000000	-0.004070
2210.000000	-0.004076
2209.000000	-0.004094
2208.000000	-0.004114
2207.000000	-0.004121
2206.000000	-0.004115
2205.000000	-0.004106
2204.000000	-0.004100
2203.000000	-0.004097
2202.000000	-0.004089
2201.000000	-0.004073
2200.000000	-0.004056
2199.000000	-0.004048
2198.000000	-0.004054
2197.000000	-0.004074
2196.000000	-0.004096
2195.000000	-0.004110
2194.000000	-0.004109
2193.000000	-0.004093
2192.000000	-0.004074
2191.000000	-0.004066
2190.000000	-0.004077
2189.000000	-0.004097
2188.000000	-0.004107
2187.000000	-0.004098
2186.000000	-0.004079
2185.000000	-0.004072
2184.000000	-0.004087
2183.000000	-0.004112
2182.000000	-0.004127
2181.000000	-0.004121
2180.000000	-0.004105
2179.000000	-0.004094
2178.000000	-0.004095
2177.000000	-0.004100
2176.000000	-0.004104
2175.000000	-0.004103
2174.000000	-0.004095
2173.000000	-0.004081
2172.000000	-0.004067
2171.000000	-0.004061
2170.000000	-0.004071
2169.000000	-0.004091
2168.000000	-0.004108
2167.000000	-0.004110
2166.000000	-0.004096
2165.000000	-0.004075
2164.000000	-0.004062
2163.000000	-0.004067
2162.000000	-0.004083
2161.000000	-0.004095
2160.000000	-0.004089
2159.000000	-0.004072
2158.000000	-0.004058
2157.000000	-0.004054
2156.000000	-0.004053
2155.000000	-0.004050
2154.000000	-0.004047
2153.000000	-0.004045
2152.000000	-0.004047
2151.000000	-0.004057
2150.000000	-0.004075
2149.000000	-0.004094
2148.000000	-0.004097
2147.000000	-0.004076
2146.000000	-0.004045
2145.000000	-0.004025
2144.000000	-0.004029
2143.000000	-0.004049
2142.000000	-0.004066
2141.000000	-0.004068
2140.000000	-0.004058
2139.000000	-0.004046
2138.000000	-0.004038
2137.000000	-0.004032
2136.000000	-0.004029
2135.000000	-0.004033
2134.000000	-0.004043
2133.000000	-0.004053
2132.000000	-0.004058
2131.000000	-0.004065
2130.000000	-0.004077
2129.000000	-0.004089
2128.000000	-0.004088
2127.000000	-0.004068
2126.000000	-0.004047
2125.000000	-0.004041
2124.000000	-0.004050
2123.000000	-0.004059
2122.000000	-0.004053
2121.000000	-0.004039
2120.000000	-0.004031
2119.000000	-0.004037
2118.000000	-0.004048
2117.000000	-0.004046
2116.000000	-0.004026
2115.000000	-0.003995
2114.000000	-0.003966
2113.000000	-0.003939
2112.000000	-0.003907
2111.000000	-0.003865
2110.000000	-0.003817
2109.000000	-0.003769
2108.000000	-0.003724
2107.000000	-0.003683
2106.000000	-0.003647
2105.000000	-0.003620
2104.000000	-0.003599
2103.000000	-0.003584
2102.000000	-0.003578
2101.000000	-0.003590
2100.000000	-0.003626
2099.000000	-0.003681
2098.000000	-0.003741
2097.000000	-0.003790
2096.000000	-0.003824
2095.000000	-0.003848
2094.000000	-0.003871
2093.000000	-0.003896
2092.000000	-0.003919
2091.000000	-0.003937
2090.000000	-0.003955
2089.000000	-0.003979
2088.000000	-0.004005
2087.000000	-0.004024
2086.000000	-0.004032
2085.000000	-0.004035
2084.000000	-0.004043
2083.000000	-0.004056
2082.000000	-0.004067
2081.000000	-0.004069
2080.000000	-0.004061
2079.000000	-0.004048
2078.000000	-0.004037
2077.000000	-0.004028
2076.000000	-0.004015
2075.000000	-0.003998
2074.000000	-0.003981
2073.000000	-0.003969
2072.000000	-0.003961
2071.000000	-0.003956
2070.000000	-0.003959
2069.000000	-0.003973
2068.000000	-0.003992
2067.000000	-0.004001
2066.000000	-0.003995
2065.000000	-0.003979
2064.000000	-0.003962
2063.000000	-0.003947
2062.000000	-0.003941
2061.000000	-0.003944
2060.000000	-0.003951
2059.000000	-0.003949
2058.000000	-0.003935
2057.000000	-0.003919
2056.000000	-0.003914
2055.000000	-0.003922
2054.000000	-0.003937
2053.000000	-0.003950
2052.000000	-0.003960
2051.000000	-0.003970
2050.000000	-0.003983
2049.000000	-0.004001
2048.000000	-0.004017
2047.000000	-0.004020
2046.000000	-0.004002
2045.000000	-0.003970
2044.000000	-0.003941
2043.000000	-0.003925
2042.000000	-0.003922
2041.000000	-0.003924
2040.000000	-0.003921
2039.000000	-0.003909
2038.000000	-0.003895
2037.000000	-0.003891
2036.000000	-0.003903
2035.000000	-0.003924
2034.000000	-0.003938
2033.000000	-0.003936
2032.000000	-0.003919
2031.000000	-0.003896
2030.000000	-0.003876
2029.000000	-0.003868
2028.000000	-0.003876
2027.000000	-0.003896
2026.000000	-0.003917
2025.000000	-0.003933
2024.000000	-0.003945
2023.000000	-0.003952
2022.000000	-0.003951
2021.000000	-0.003943
2020.000000	-0.003935
2019.000000	-0.003928
2018.000000	-0.003918
2017.000000	-0.003900
2016.000000	-0.003885
2015.000000	-0.003885
2014.000000	-0.003901
2013.000000	-0.003921
2012.000000	-0.003933
2011.000000	-0.003932
2010.000000	-0.003922
2009.000000	-0.003913
2008.000000	-0.003919
2007.000000	-0.003937
2006.000000	-0.003950
2005.000000	-0.003944
2004.000000	-0.003921
2003.000000	-0.003897
2002.000000	-0.003880
2001.000000	-0.003867
2000.000000	-0.003853
1999.000000	-0.003841
1998.000000	-0.003836
1997.000000	-0.003834
1996.000000	-0.003833
1995.000000	-0.003833
1994.000000	-0.003833
1993.000000	-0.003832
1992.000000	-0.003828
1991.000000	-0.003828
1990.000000	-0.003840
1989.000000	-0.003861
1988.000000	-0.003884
1987.000000	-0.003900
1986.000000	-0.003904
1985.000000	-0.003894
1984.000000	-0.003878
1983.000000	-0.003866
1982.000000	-0.003868
1981.000000	-0.003877
1980.000000	-0.003882
1979.000000	-0.003878
1978.000000	-0.003865
1977.000000	-0.003846
1976.000000	-0.003824
1975.000000	-0.003806
1974.000000	-0.003803
1973.000000	-0.003818
1972.000000	-0.003839
1971.000000	-0.003852
1970.000000	-0.003847
1969.000000	-0.003831
1968.000000	-0.003817
1967.000000	-0.003811
1966.000000	-0.003814
1965.000000	-0.003817
1964.000000	-0.003810
1963.000000	-0.003795
1962.000000	-0.003783
1961.000000	-0.003784
1960.000000	-0.003797
1959.000000	-0.003809
1958.000000	-0.003807
1957.000000	-0.003791
1956.000000	-0.003770
1955.000000	-0.003753
1954.000000	-0.003748
1953.000000	-0.003758
1952.000000	-0.003783
1951.000000	-0.003813
1950.000000	-0.003827
1949.000000	-0.003811
1948.000000	-0.003778
1947.000000	-0.003754
1946.000000	-0.003762
1945.000000	-0.003790
1944.000000	-0.003811
1943.000000	-0.003807
1942.000000	-0.003788
1941.000000	-0.003776
1940.000000	-0.003784
1939.000000	-0.003800
1938.000000	-0.003808
1937.000000	-0.003802
1936.000000	-0.003788
1935.000000	-0.003777
1934.000000	-0.003769
1933.000000	-0.003763
1932.000000	-0.003757
1931.000000	-0.003752
1930.000000	-0.003748
1929.000000	-0.003745
1928.000000	-0.003742
1927.000000	-0.003742
1926.000000	-0.003742
1925.000000	-0.003738
1924.000000	-0.003727
1923.000000	-0.003716
1922.000000	-0.003711
1921.000000	-0.003717
1920.000000	-0.003728
1919.000000	-0.003741
1918.000000	-0.003754
1917.000000	-0.003765
1916.000000	-0.003766
1915.000000	-0.003752
1914.000000	-0.003728
1913.000000	-0.003703
1912.000000	-0.003685
1911.000000	-0.003675
1910.000000	-0.003672
1909.000000	-0.003676
1908.000000	-0.003690
1907.000000	-0.003708
1906.000000	-0.003721
1905.000000	-0.003724
1904.000000	-0.003715
1903.000000	-0.003703
1902.000000	-0.003693
1901.000000	-0.003687
1900.000000	-0.003683
1899.000000	-0.003679
1898.000000	-0.003676
1897.000000	-0.003679
1896.000000	-0.003691
1895.000000	-0.003709
1894.000000	-0.003722
1893.000000	-0.003727
1892.000000	-0.003728
1891.000000	-0.003732
1890.000000	-0.003737
1889.000000	-0.003735
1888.000000	-0.003720
1887.000000	-0.003695
1886.000000	-0.003671
1885.000000	-0.003654
1884.000000	-0.003644
1883.000000	-0.003636
1882.000000	-0.003633
1881.000000	-0.003638
1880.000000	-0.003655
1879.000000	-0.003675
1878.000000	-0.003686
1877.000000	-0.003682
1876.000000	-0.003666
1875.000000	-0.003649
1874.000000	-0.003636
1873.000000	-0.003628
1872.000000	-0.003618
1871.000000	-0.003606
1870.000000	-0.003592
1869.000000	-0.003584
1868.000000	-0.003587
1867.000000	-0.003597
1866.000000	-0.003607
1865.000000	-0.003613
1864.000000	-0.003620
1863.000000	-0.003632
1862.000000	-0.003642
1861.000000	-0.003643
1860.000000	-0.003635
1859.000000	-0.003627
1858.000000	-0.003626
1857.000000	-0.003631
1856.000000	-0.003640
1855.000000	-0.003648
1854.000000	-0.003648
1853.000000	-0.003641
1852.000000	-0.003630
1851.000000	-0.003624
1850.000000	-0.003621
1849.000000	-0.003616
1848.000000	-0.003612
1847.000000	-0.003611
1846.000000	-0.003615
1845.000000	-0.003614
1844.000000	-0.003604
1843.000000	-0.003593
1842.000000	-0.003586
1841.000000	-0.003581
1840.000000	-0.003569
1839.000000	-0.003550
1838.000000	-0.003535
1837.000000	-0.003535
1836.000000	-0.003552
1835.000000	-0.003580
1834.000000	-0.003603
1833.000000	-0.003611
1832.000000	-0.003606
1831.000000	-0.003596
1830.000000	-0.003585
1829.000000	-0.003573
1828.000000	-0.003562
1827.000000	-0.003557
1826.000000	-0.003560
1825.000000	-0.003560
1824.000000	-0.003549
1823.000000	-0.003535
1822.000000	-0.003534
1821.000000	-0.003550
1820.000000	-0.003575
1819.000000	-0.003596
1818.000000	-0.003609
1817.000000	-0.003615
1816.000000	-0.003611
1815.000000	-0.003600
1814.000000	-0.003589
1813.000000	-0.003580
1812.000000	-0.003569
1811.000000	-0.003552
1810.000000	-0.003534
1809.000000	-0.003519
1808.000000	-0.003502
1807.000000	-0.003480
1806.000000	-0.003465
1805.000000	-0.003471
1804.000000	-0.003492
1803.000000	-0.003511
1802.000000	-0.003517
1801.000000	-0.003515
1800.000000	-0.003511
1799.000000	-0.003503
1798.000000	-0.003490
1797.000000	-0.003477
1796.000000	-0.003472
1795.000000	-0.003475
1794.000000	-0.003483
1793.000000	-0.003495
1792.000000	-0.003507
1791.000000	-0.003517
1790.000000	-0.003521
1789.000000	-0.003518
1788.000000	-0.003509
1787.000000	-0.003495
1786.000000	-0.003479
1785.000000	-0.003470
1784.000000	-0.003470
1783.000000	-0.003474
1782.000000	-0.003476
1781.000000	-0.003479
1780.000000	-0.003492
1779.000000	-0.003512
1778.000000	-0.003528
1777.000000	-0.003531
1776.000000	-0.003521
1775.000000	-0.003506
1774.000000	-0.003491
1773.000000	-0.003470
1772.000000	-0.003443
1771.000000	-0.003415
1770.000000	-0.003396
1769.000000	-0.003398
1768.000000	-0.003425
1767.000000	-0.003465
1766.000000	-0.003493
1765.000000	-0.003495
1764.000000	-0.003478
1763.000000	-0.003455
1762.000000	-0.003436
1761.000000	-0.003424
1760.000000	-0.003423
1759.000000	-0.003433
1758.000000	-0.003449
1757.000000	-0.003458
1756.000000	-0.003454
1755.000000	-0.003445
1754.000000	-0.003444
1753.000000	-0.003456
1752.000000	-0.003474
1751.000000	-0.003487
1750.000000	-0.003488
1749.000000	-0.003487
1748.000000	-0.003498
1747.000000	-0.003521
1746.000000	-0.003543
1745.000000	-0.003555
1744.000000	-0.003558
1743.000000	-0.003559
1742.000000	-0.003559
1741.000000	-0.003557
1740.000000	-0.003551
1739.000000	-0.003546
1738.000000	-0.003542
1737.000000	-0.003540
1736.000000	-0.003542
1735.000000	-0.003553
1734.000000	-0.003570
1733.000000	-0.003579
1732.000000	-0.003570
1731.000000	-0.003551
1730.000000	-0.003540
1729.000000	-0.003549
1728.000000	-0.003566
1727.000000	-0.003572
1726.000000	-0.003554
1725.000000	-0.003520
1724.000000	-0.003489
1723.000000	-0.003478
1722.000000	-0.003486
1721.000000	-0.003496
1720.000000	-0.003495
1719.000000	-0.003476
1718.000000	-0.003448
1717.000000	-0.003428
1716.000000	-0.003420
1715.000000	-0.003416
1714.000000	-0.003417
1713.000000	-0.003425
1712.000000	-0.003440
1711.000000	-0.003453
1710.000000	-0.003459
1709.000000	-0.003458
1708.000000	-0.003450
1707.000000	-0.003430
1706.000000	-0.003400
1705.000000	-0.003371
1704.000000	-0.003359
1703.000000	-0.003368
1702.000000	-0.003389
1701.000000	-0.003408
1700.000000	-0.003414
1699.000000	-0.003409
1698.000000	-0.003399
1697.000000	-0.003386
1696.000000	-0.003370
1695.000000	-0.003355
1694.000000	-0.003343
1693.000000	-0.003332
1692.000000	-0.003321
1691.000000	-0.003314
1690.000000	-0.003315
1689.000000	-0.003322
1688.000000	-0.003330
1687.000000	-0.003341
1686.000000	-0.003359
1685.000000	-0.003376
1684.000000	-0.003383
1683.000000	-0.003381
1682.000000	-0.003376
1681.000000	-0.003367
1680.000000	-0.003350
1679.000000	-0.003328
1678.000000	-0.003309
1677.000000	-0.003302
1676.000000	-0.003301
1675.000000	-0.003302
1674.000000	-0.003304
1673.000000	-0.003309
1672.000000	-0.003315
1671.000000	-0.003318
1670.000000	-0.003324
1669.000000	-0.003339
1668.000000	-0.003355
1667.000000	-0.003357
1666.000000	-0.003346
1665.000000	-0.003336
1664.000000	-0.003341
1663.000000	-0.003357
1662.000000	-0.003367
1661.000000	-0.003363
1660.000000	-0.003348
1659.000000	-0.003331
1658.000000	-0.003315
1657.000000	-0.003305
1656.000000	-0.003306
1655.000000	-0.003314
1654.000000	-0.003308
1653.000000	-0.003283
1652.000000	-0.003257
1651.000000	-0.003243
1650.000000	-0.003239
1649.000000	-0.003234
1648.000000	-0.003220
1647.000000	-0.003205
1646.000000	-0.003201
1645.000000	-0.003211
1644.000000	-0.003221
1643.000000	-0.003222
1642.000000	-0.003217
1641.000000	-0.003217
1640.000000	-0.003229
1639.000000	-0.003249
1638.000000	-0.003262
1637.000000	-0.003254
1636.000000	-0.003232
1635.000000	-0.003215
1634.000000	-0.003207
1633.000000	-0.003205
1632.000000	-0.003206
1631.000000	-0.003216
1630.000000	-0.003235
1629.000000	-0.003254
1628.000000	-0.003272
1627.000000	-0.003289
1626.000000	-0.003305
1625.000000	-0.003313
1624.000000	-0.003312
1623.000000	-0.003309
1622.000000	-0.003309
1621.000000	-0.003311
1620.000000	-0.003309
1619.000000	-0.003308
1618.000000	-0.003317
1617.000000	-0.003336
1616.000000	-0.003352
1615.000000	-0.003353
1614.000000	-0.003341
1613.000000	-0.003327
1612.000000	-0.003325
1611.000000	-0.003338
1610.000000	-0.003353
1609.000000	-0.003348
1608.000000	-0.003318
1607.000000	-0.003278
1606.000000	-0.003252
1605.000000	-0.003244
1604.000000	-0.003242
1603.000000	-0.003230
1602.000000	-0.003200
1601.000000	-0.003158
1600.000000	-0.003117
1599.000000	-0.003089
1598.000000	-0.003076
1597.000000	-0.003067
1596.000000	-0.003056
1595.000000	-0.003051
1594.000000	-0.003066
1593.000000	-0.003098
1592.000000	-0.003123
1591.000000	-0.003119
1590.000000	-0.003091
1589.000000	-0.003061
1588.000000	-0.003047
1587.000000	-0.003049
1586.000000	-0.003059
1585.000000	-0.003073
1584.000000	-0.003089
1583.000000	-0.003101
1582.000000	-0.003102
1581.000000	-0.003091
1580.000000	-0.003075
1579.000000	-0.003059
1578.000000	-0.003044
1577.000000	-0.003029
1576.000000	-0.003015
1575.000000	-0.003006
1574.000000	-0.003006
1573.000000	-0.003016
1572.000000	-0.003033
1571.000000	-0.003042
1570.000000	-0.003029
1569.000000	-0.003002
1568.000000	-0.002984
1567.000000	-0.002988
1566.000000	-0.003002
1565.000000	-0.003009
1564.000000	-0.003002
1563.000000	-0.002983
1562.000000	-0.002954
1561.000000	-0.002922
1560.000000	-0.002893
1559.000000	-0.002887
1558.000000	-0.002915
1557.000000	-0.002951
1556.000000	-0.002961
1555.000000	-0.002942
1554.000000	-0.002912
1553.000000	-0.002890
1552.000000	-0.002882
1551.000000	-0.002874
1550.000000	-0.002855
1549.000000	-0.002830
1548.000000	-0.002820
1547.000000	-0.002834
1546.000000	-0.002854
1545.000000	-0.002858
1544.000000	-0.002843
1543.000000	-0.002822
1542.000000	-0.002805
1541.000000	-0.002786
1540.000000	-0.002762
1539.000000	-0.002743
1538.000000	-0.002736
1537.000000	-0.002737
1536.000000	-0.002743
1535.000000	-0.002749
1534.000000	-0.002748
1533.000000	-0.002740
1532.000000	-0.002731
1531.000000	-0.002726
1530.000000	-0.002731
1529.000000	-0.002745
1528.000000	-0.002760
1527.000000	-0.002764
1526.000000	-0.002758
1525.000000	-0.002749
1524.000000	-0.002747
1523.000000	-0.002750
1522.000000	-0.002754
1521.000000	-0.002756
1520.000000	-0.002754
1519.000000	-0.002745
1518.000000	-0.002729
1517.000000	-0.002721
1516.000000	-0.002736
1515.000000	-0.002770
1514.000000	-0.002792
1513.000000	-0.002785
1512.000000	-0.002757
1511.000000	-0.002736
1510.000000	-0.002735
1509.000000	-0.002747
1508.000000	-0.002749
1507.000000	-0.002728
1506.000000	-0.002699
1505.000000	-0.002677
1504.000000	-0.002664
1503.000000	-0.002653
1502.000000	-0.002634
1501.000000	-0.002605
1500.000000	-0.002576
1499.000000	-0.002550
1498.000000	-0.002515
1497.000000	-0.002461
1496.000000	-0.002396
1495.000000	-0.002337
1494.000000	-0.002293
1493.000000	-0.002262
1492.000000	-0.002246
1491.000000	-0.002247
1490.000000	-0.002252
1489.000000	-0.002248
1488.000000	-0.002226
1487.000000	-0.002192
1486.000000	-0.002155
1485.000000	-0.002119
1484.000000	-0.002088
1483.000000	-0.002062
1482.000000	-0.002046
1481.000000	-0.002042
1480.000000	-0.002052
1479.000000	-0.002072
1478.000000	-0.002088
1477.000000	-0.002086
1476.000000	-0.002063
1475.000000	-0.002035
1474.000000	-0.002017
1473.000000	-0.002005
1472.000000	-0.001988
1471.000000	-0.001963
1470.000000	-0.001938
1469.000000	-0.001929
1468.000000	-0.001942
1467.000000	-0.001976
1466.000000	-0.002022
1465.000000	-0.002060
1464.000000	-0.002073
1463.000000	-0.002058
1462.000000	-0.002024
1461.000000	-0.001988
1460.000000	-0.001954
1459.000000	-0.001919
1458.000000	-0.001875
1457.000000	-0.001829
1456.000000	-0.001799
1455.000000	-0.001792
1454.000000	-0.001794
1453.000000	-0.001791
1452.000000	-0.001784
1451.000000	-0.001776
1450.000000	-0.001770
1449.000000	-0.001754
1448.000000	-0.001722
1447.000000	-0.001684
1446.000000	-0.001660
1445.000000	-0.001658
1444.000000	-0.001674
1443.000000	-0.001696
1442.000000	-0.001717
1441.000000	-0.001731
1440.000000	-0.001739
1439.000000	-0.001742
1438.000000	-0.001752
1437.000000	-0.001777
1436.000000	-0.001814
1435.000000	-0.001846
1434.000000	-0.001860
1433.000000	-0.001859
1432.000000	-0.001857
1431.000000	-0.001861
1430.000000	-0.001869
1429.000000	-0.001877
1428.000000	-0.001892
1427.000000	-0.001920
1426.000000	-0.001957
1425.000000	-0.001990
1424.000000	-0.002010
1423.000000	-0.002021
1422.000000	-0.002027
1421.000000	-0.002027
1420.000000	-0.002018
1419.000000	-0.002001
1418.000000	-0.001988
1417.000000	-0.001984
1416.000000	-0.001982
1415.000000	-0.001980
1414.000000	-0.001980
1413.000000	-0.001989
1412.000000	-0.002011
1411.000000	-0.002040
1410.000000	-0.002067
1409.000000	-0.002085
1408.000000	-0.002095
1407.000000	-0.002100
1406.000000	-0.002107
1405.000000	-0.002116
1404.000000	-0.002129
1403.000000	-0.002148
1402.000000	-0.002174
1401.000000	-0.002207
1400.000000	-0.002240
1399.000000	-0.002261
1398.000000	-0.002270
1397.000000	-0.002277
1396.000000	-0.002289
1395.000000	-0.002306
1394.000000	-0.002317
1393.000000	-0.002312
1392.000000	-0.002289
1391.000000	-0.002248
1390.000000	-0.002206
1389.000000	-0.002181
1388.000000	-0.002182
1387.000000	-0.002197
1386.000000	-0.002203
1385.000000	-0.002190
1384.000000	-0.002159
1383.000000	-0.002114
1382.000000	-0.002059
1381.000000	-0.001999
1380.000000	-0.001941
1379.000000	-0.001888
1378.000000	-0.001841
1377.000000	-0.001804
1376.000000	-0.001792
1375.000000	-0.001816
1374.000000	-0.001869
1373.000000	-0.001933
1372.000000	-0.001991
1371.000000	-0.002042
1370.000000	-0.002088
1369.000000	-0.002131
1368.000000	-0.002167
1367.000000	-0.002187
1366.000000	-0.002191
1365.000000	-0.002190
1364.000000	-0.002206
1363.000000	-0.002248
1362.000000	-0.002300
1361.000000	-0.002340
1360.000000	-0.002358
1359.000000	-0.002361
1358.000000	-0.002363
1357.000000	-0.002373
1356.000000	-0.002399
1355.000000	-0.002452
1354.000000	-0.002533
1353.000000	-0.002629
1352.000000	-0.002720
1351.000000	-0.002784
1350.000000	-0.002814
1349.000000	-0.002815
1348.000000	-0.002798
1347.000000	-0.002768
1346.000000	-0.002726
1345.000000	-0.002674
1344.000000	-0.002625
1343.000000	-0.002588
1342.000000	-0.002556
1341.000000	-0.002515
1340.000000	-0.002464
1339.000000	-0.002423
1338.000000	-0.002407
1337.000000	-0.002400
1336.000000	-0.002380
1335.000000	-0.002340
1334.000000	-0.002297
1333.000000	-0.002270
1332.000000	-0.002257
1331.000000	-0.002247
1330.000000	-0.002229
1329.000000	-0.002210
1328.000000	-0.002195
1327.000000	-0.002186
1326.000000	-0.002172
1325.000000	-0.002153
1324.000000	-0.002138
1323.000000	-0.002138
1322.000000	-0.002153
1321.000000	-0.002169
1320.000000	-0.002174
1319.000000	-0.002171
1318.000000	-0.002166
1317.000000	-0.002169
1316.000000	-0.002177
1315.000000	-0.002179
1314.000000	-0.002163
1313.000000	-0.002131
1312.000000	-0.002097
1311.000000	-0.002081
1310.000000	-0.002084
1309.000000	-0.002092
1308.000000	-0.002091
1307.000000	-0.002084
1306.000000	-0.002087
1305.000000	-0.002102
1304.000000	-0.002121
1303.000000	-0.002138
1302.000000	-0.002152
1301.000000	-0.002167
1300.000000	-0.002183
1299.000000	-0.002195
1298.000000	-0.002202
1297.000000	-0.002206
1296.000000	-0.002216
1295.000000	-0.002232
1294.000000	-0.002240
1293.000000	-0.002229
1292.000000	-0.002204
1291.000000	-0.002185
1290.000000	-0.002181
1289.000000	-0.002181
1288.000000	-0.002170
1287.000000	-0.002151
1286.000000	-0.002139
1285.000000	-0.002143
1284.000000	-0.002153
1283.000000	-0.002160
1282.000000	-0.002160
1281.000000	-0.002159
1280.000000	-0.002159
1279.000000	-0.002161
1278.000000	-0.002163
1277.000000	-0.002172
1276.000000	-0.002191
1275.000000	-0.002218
1274.000000	-0.002240
1273.000000	-0.002247
1272.000000	-0.002240
1271.000000	-0.002236
1270.000000	-0.002247
1269.000000	-0.002270
1268.000000	-0.002291
1267.000000	-0.002296
1266.000000	-0.002288
1265.000000	-0.002278
1264.000000	-0.002271
1263.000000	-0.002263
1262.000000	-0.002249
1261.000000	-0.002237
1260.000000	-0.002231
1259.000000	-0.002224
1258.000000	-0.002202
1257.000000	-0.002159
1256.000000	-0.002114
1255.000000	-0.002091
1254.000000	-0.002095
1253.000000	-0.002107
1252.000000	-0.002111
1251.000000	-0.002104
1250.000000	-0.002093
1249.000000	-0.002084
1248.000000	-0.002082
1247.000000	-0.002088
1246.000000	-0.002103
1245.000000	-0.002116
1244.000000	-0.002113
1243.000000	-0.002086
1242.000000	-0.002044
1241.000000	-0.002003
1240.000000	-0.001977
1239.000000	-0.001968
1238.000000	-0.001966
1237.000000	-0.001960
1236.000000	-0.001945
1235.000000	-0.001923
1234.000000	-0.001897
1233.000000	-0.001875
1232.000000	-0.001861
1231.000000	-0.001852
1230.000000	-0.001836
1229.000000	-0.001803
1228.000000	-0.001761
1227.000000	-0.001726
1226.000000	-0.001710
1225.000000	-0.001708
1224.000000	-0.001714
1223.000000	-0.001726
1222.000000	-0.001739
1221.000000	-0.001751
1220.000000	-0.001760
1219.000000	-0.001774
1218.000000	-0.001794
1217.000000	-0.001808
1216.000000	-0.001810
1215.000000	-0.001808
1214.000000	-0.001822
1213.000000	-0.001859
1212.000000	-0.001901
1211.000000	-0.001926
1210.000000	-0.001931
1209.000000	-0.001930
1208.000000	-0.001943
1207.000000	-0.001978
1206.000000	-0.002022
1205.000000	-0.002059
1204.000000	-0.002078
1203.000000	-0.002083
1202.000000	-0.002084
1201.000000	-0.002087
1200.000000	-0.002091
1199.000000	-0.002100
1198.000000	-0.002115
1197.000000	-0.002134
1196.000000	-0.002151
1195.000000	-0.002165
1194.000000	-0.002173
1193.000000	-0.002163
1192.000000	-0.002123
1191.000000	-0.002062
1190.000000	-0.002011
1189.000000	-0.001992
1188.000000	-0.001999
1187.000000	-0.002007
1186.000000	-0.002006
1185.000000	-0.002003
1184.000000	-0.002012
1183.000000	-0.002028
1182.000000	-0.002035
1181.000000	-0.002029
1180.000000	-0.002019
1179.000000	-0.002022
1178.000000	-0.002045
1177.000000	-0.002082
1176.000000	-0.002117
1175.000000	-0.002136
1174.000000	-0.002132
1173.000000	-0.002109
1172.000000	-0.002074
1171.000000	-0.002044
1170.000000	-0.002036
1169.000000	-0.002062
1168.000000	-0.002112
1167.000000	-0.002154
1166.000000	-0.002161
1165.000000	-0.002130
1164.000000	-0.002089
1163.000000	-0.002063
1162.000000	-0.002053
1161.000000	-0.002043
1160.000000	-0.002018
1159.000000	-0.001978
1158.000000	-0.001938
1157.000000	-0.001917
1156.000000	-0.001923
1155.000000	-0.001939
1154.000000	-0.001935
1153.000000	-0.001897
1152.000000	-0.001846
1151.000000	-0.001821
1150.000000	-0.001837
1149.000000	-0.001867
1148.000000	-0.001873
1147.000000	-0.001847
1146.000000	-0.001809
1145.000000	-0.001785
1144.000000	-0.001773
1143.000000	-0.001758
1142.000000	-0.001733
1141.000000	-0.001708
1140.000000	-0.001691
1139.000000	-0.001681
1138.000000	-0.001671
1137.000000	-0.001665
1136.000000	-0.001681
1135.000000	-0.001729
1134.000000	-0.001792
1133.000000	-0.001836
1132.000000	-0.001836
1131.000000	-0.001800
1130.000000	-0.001756
1129.000000	-0.001731
1128.000000	-0.001736
1127.000000	-0.001762
1126.000000	-0.001793
1125.000000	-0.001821
1124.000000	-0.001844
1123.000000	-0.001865
1122.000000	-0.001874
1121.000000	-0.001859
1120.000000	-0.001819
1119.000000	-0.001772
1118.000000	-0.001736
1117.000000	-0.001707
1116.000000	-0.001670
1115.000000	-0.001631
1114.000000	-0.001613
1113.000000	-0.001632
1112.000000	-0.001671
1111.000000	-0.001707
1110.000000	-0.001730
1109.000000	-0.001748
1108.000000	-0.001764
1107.000000	-0.001764
1106.000000	-0.001743
1105.000000	-0.001711
1104.000000	-0.001687
1103.000000	-0.001686
1102.000000	-0.001709
1101.000000	-0.001748
1100.000000	-0.001785
1099.000000	-0.001805
1098.000000	-0.001806
1097.000000	-0.001798
1096.000000	-0.001796
1095.000000	-0.001807
1094.000000	-0.001828
1093.000000	-0.001847
1092.000000	-0.001847
1091.000000	-0.001822
1090.000000	-0.001786
1089.000000	-0.001759
1088.000000	-0.001751
1087.000000	-0.001750
1086.000000	-0.001740
1085.000000	-0.001724
1084.000000	-0.001719
1083.000000	-0.001735
1082.000000	-0.001760
1081.000000	-0.001777
1080.000000	-0.001781
1079.000000	-0.001778
1078.000000	-0.001774
1077.000000	-0.001773
1076.000000	-0.001777
1075.000000	-0.001787
1074.000000	-0.001799
1073.000000	-0.001802
1072.000000	-0.001791
1071.000000	-0.001773
1070.000000	-0.001759
1069.000000	-0.001744
1068.000000	-0.001712
1067.000000	-0.001664
1066.000000	-0.001623
1065.000000	-0.001611
1064.000000	-0.001626
1063.000000	-0.001644
1062.000000	-0.001655
1061.000000	-0.001661
1060.000000	-0.001667
1059.000000	-0.001666
1058.000000	-0.001655
1057.000000	-0.001636
1056.000000	-0.001619
1055.000000	-0.001608
1054.000000	-0.001605
1053.000000	-0.001611
1052.000000	-0.001610
1051.000000	-0.001579
1050.000000	-0.001510
1049.000000	-0.001428
1048.000000	-0.001365
1047.000000	-0.001328
1046.000000	-0.001303
1045.000000	-0.001282
1044.000000	-0.001275
1043.000000	-0.001285
1042.000000	-0.001293
1041.000000	-0.001286
1040.000000	-0.001276
1039.000000	-0.001281
1038.000000	-0.001303
1037.000000	-0.001324
1036.000000	-0.001331
1035.000000	-0.001332
1034.000000	-0.001342
1033.000000	-0.001363
1032.000000	-0.001381
1031.000000	-0.001384
1030.000000	-0.001376
1029.000000	-0.001374
1028.000000	-0.001392
1027.000000	-0.001424
1026.000000	-0.001453
1025.000000	-0.001469
1024.000000	-0.001471
1023.000000	-0.001460
1022.000000	-0.001434
1021.000000	-0.001403
1020.000000	-0.001386
1019.000000	-0.001398
1018.000000	-0.001433
1017.000000	-0.001478
1016.000000	-0.001524
1015.000000	-0.001567
1014.000000	-0.001597
1013.000000	-0.001605
1012.000000	-0.001588
1011.000000	-0.001557
1010.000000	-0.001524
1009.000000	-0.001505
1008.000000	-0.001509
1007.000000	-0.001529
1006.000000	-0.001543
1005.000000	-0.001533
1004.000000	-0.001507
1003.000000	-0.001483
1002.000000	-0.001467
1001.000000	-0.001451
1000.000000	-0.001424
999.000000	-0.001393
998.000000	-0.001376
997.000000	-0.001384
996.000000	-0.001410
995.000000	-0.001434
994.000000	-0.001437
993.000000	-0.001416
992.000000	-0.001391
991.000000	-0.001386
990.000000	-0.001405
989.000000	-0.001435
988.000000	-0.001466
987.000000	-0.001494
986.000000	-0.001510
985.000000	-0.001500
984.000000	-0.001463
983.000000	-0.001426
982.000000	-0.001421
981.000000	-0.001461
980.000000	-0.001524
979.000000	-0.001577
978.000000	-0.001590
977.000000	-0.001553
976.000000	-0.001480
975.000000	-0.001401
974.000000	-0.001348
973.000000	-0.001333
972.000000	-0.001347
971.000000	-0.001375
970.000000	-0.001404
969.000000	-0.001432
968.000000	-0.001457
967.000000	-0.001474
966.000000	-0.001477
965.000000	-0.001467
964.000000	-0.001454
963.000000	-0.001448
962.000000	-0.001444
961.000000	-0.001430
960.000000	-0.001403
959.000000	-0.001382
958.000000	-0.001390
957.000000	-0.001430
956.000000	-0.001486
955.000000	-0.001539
954.000000	-0.001574
953.000000	-0.001589
952.000000	-0.001585
951.000000	-0.001575
950.000000	-0.001569
949.000000	-0.001572
948.000000	-0.001575
947.000000	-0.001570
946.000000	-0.001562
945.000000	-0.001566
944.000000	-0.001585
943.000000	-0.001597
942.000000	-0.001577
941.000000	-0.001524
940.000000	-0.001470
939.000000	-0.001451
938.000000	-0.001470
937.000000	-0.001488
936.000000	-0.001477
935.000000	-0.001443
934.000000	-0.001425
933.000000	-0.001443
932.000000	-0.001473
931.000000	-0.001470
930.000000	-0.001415
929.000000	-0.001332
928.000000	-0.001260
927.000000	-0.001220
926.000000	-0.001201
925.000000	-0.001186
924.000000	-0.001172
923.000000	-0.001168
922.000000	-0.001172
921.000000	-0.001166
920.000000	-0.001138
919.000000	-0.001101
918.000000	-0.001084
917.000000	-0.001104
916.000000	-0.001142
915.000000	-0.001171
914.000000	-0.001179
913.000000	-0.001182
912.000000	-0.001194
911.000000	-0.001216
910.000000	-0.001232
909.000000	-0.001232
908.000000	-0.001223
907.000000	-0.001221
906.000000	-0.001234
905.000000	-0.001253
904.000000	-0.001261
903.000000	-0.001251
902.000000	-0.001226
901.000000	-0.001192
900.000000	-0.001157
899.000000	-0.001126
898.000000	-0.001114
897.000000	-0.001129
896.000000	-0.001151
895.000000	-0.001138
894.000000	-0.001058
893.000000	-0.000932
892.000000	-0.000819
891.000000	-0.000769
890.000000	-0.000785
889.000000	-0.000834
888.000000	-0.000892
887.000000	-0.000958
886.000000	-0.001032
885.000000	-0.001096
884.000000	-0.001125
883.000000	-0.001114
882.000000	-0.001088
881.000000	-0.001078
880.000000	-0.001097
879.000000	-0.001126
878.000000	-0.001138
877.000000	-0.001129
876.000000	-0.001129
875.000000	-0.001158
874.000000	-0.001204
873.000000	-0.001238
872.000000	-0.001242
871.000000	-0.001222
870.000000	-0.001184
869.000000	-0.001136
868.000000	-0.001097
867.000000	-0.001087
866.000000	-0.001102
865.000000	-0.001109
864.000000	-0.001082
863.000000	-0.001036
862.000000	-0.001005
861.000000	-0.001006
860.000000	-0.001023
859.000000	-0.001026
858.000000	-0.001002
857.000000	-0.000953
856.000000	-0.000896
855.000000	-0.000848
854.000000	-0.000809
853.000000	-0.000760
852.000000	-0.000680
851.000000	-0.000575
850.000000	-0.000478
849.000000	-0.000420
848.000000	-0.000415
847.000000	-0.000458
846.000000	-0.000529
845.000000	-0.000605
844.000000	-0.000671
843.000000	-0.000720
842.000000	-0.000749
841.000000	-0.000752
840.000000	-0.000749
839.000000	-0.000787
838.000000	-0.000894
837.000000	-0.001028
836.000000	-0.001102
835.000000	-0.001067
834.000000	-0.000961
833.000000	-0.000867
832.000000	-0.000839
831.000000	-0.000876
830.000000	-0.000952
829.000000	-0.001030
828.000000	-0.001071
827.000000	-0.001061
826.000000	-0.001023
825.000000	-0.000997
824.000000	-0.000995
823.000000	-0.000996
822.000000	-0.000975
821.000000	-0.000929
820.000000	-0.000879
819.000000	-0.000854
818.000000	-0.000879
817.000000	-0.000940
816.000000	-0.000981
815.000000	-0.000952
814.000000	-0.000872
813.000000	-0.000811
812.000000	-0.000807
811.000000	-0.000823
810.000000	-0.000809
809.000000	-0.000775
808.000000	-0.000775
807.000000	-0.000838
806.000000	-0.000928
805.000000	-0.000985
804.000000	-0.000984
803.000000	-0.000938
802.000000	-0.000875
801.000000	-0.000832
800.000000	-0.000836
799.000000	-0.000883
798.000000	-0.000930
797.000000	-0.000928
796.000000	-0.000875
795.000000	-0.000817
794.000000	-0.000793
793.000000	-0.000790
792.000000	-0.000767
791.000000	-0.000714
790.000000	-0.000664
789.000000	-0.000651
788.000000	-0.000672
787.000000	-0.000681
786.000000	-0.000628
785.000000	-0.000501
784.000000	-0.000356
783.000000	-0.000293
782.000000	-0.000367
781.000000	-0.000519
780.000000	-0.000618
779.000000	-0.000593
778.000000	-0.000500
777.000000	-0.000443
776.000000	-0.000457
775.000000	-0.000494
774.000000	-0.000505
773.000000	-0.000489
772.000000	-0.000463
771.000000	-0.000432
770.000000	-0.000400
769.000000	-0.000387
768.000000	-0.000418
767.000000	-0.000487
766.000000	-0.000572
765.000000	-0.000649
764.000000	-0.000710
763.000000	-0.000762
762.000000	-0.000814
761.000000	-0.000867
760.000000	-0.000900
759.000000	-0.000886
758.000000	-0.000824
757.000000	-0.000738
756.000000	-0.000658
755.000000	-0.000601
754.000000	-0.000555
753.000000	-0.000489
752.000000	-0.000387
751.000000	-0.000287
750.000000	-0.000253
749.000000	-0.000294
748.000000	-0.000335
747.000000	-0.000314
746.000000	-0.000287
745.000000	-0.000362
744.000000	-0.000542
743.000000	-0.000689
742.000000	-0.000688
741.000000	-0.000574
740.000000	-0.000461
739.000000	-0.000398
738.000000	-0.000352
737.000000	-0.000299
736.000000	-0.000270
735.000000	-0.000308
734.000000	-0.000413
733.000000	-0.000537
732.000000	-0.000607
731.000000	-0.000583
730.000000	-0.000513
729.000000	-0.000503
728.000000	-0.000606
727.000000	-0.000743
726.000000	-0.000783
725.000000	-0.000695
724.000000	-0.000571
723.000000	-0.000513
722.000000	-0.000521
721.000000	-0.000523
720.000000	-0.000484
719.000000	-0.000447
718.000000	-0.000467
717.000000	-0.000532
716.000000	-0.000569
715.000000	-0.000532
714.000000	-0.000457
713.000000	-0.000415
712.000000	-0.000432
711.000000	-0.000466
710.000000	-0.000473
709.000000	-0.000458
708.000000	-0.000461
707.000000	-0.000501
706.000000	-0.000550
705.000000	-0.000557
704.000000	-0.000511
703.000000	-0.000483
702.000000	-0.000576
701.000000	-0.000797
700.000000	-0.000995
