# Supplementary material for: Real-time monitoring of the reversible capture and release of CO2 on anthraquinone and riboflavin-modified graphitic electrodes using ATR-SEIRAS
Source: Chem Sci. 2025 Nov 4;16(48):23189–202. doi: 10.1039/d5sc05427c (PMC12584010; doi:10.1039/d5sc05427c)
Supplement: SC-016-D5SC05427C-s001 [file SC-016-D5SC05427C-s001.zip › Data Folders/Main Figures/Figure3/3b/007.ASC]

PE IR       SUBTECH     SPECTRUM    ASCII       PEDS        4.00        
   -1
007.ASC
25/02/11
15:07:41.00
25/02/11
15:07:41.00
Administrator

700.000000
#HDR
-1
-1
#GR
Wavenumber
A
1.0
0.0
4000.000000
-1.000000
3301
8
-0.000235
-0.006198
#DATA
4000.000000	-0.006016
3999.000000	-0.006042
3998.000000	-0.006079
3997.000000	-0.006120
3996.000000	-0.006155
3995.000000	-0.006172
3994.000000	-0.006165
3993.000000	-0.006136
3992.000000	-0.006100
3991.000000	-0.006080
3990.000000	-0.006086
3989.000000	-0.006113
3988.000000	-0.006143
3987.000000	-0.006162
3986.000000	-0.006164
3985.000000	-0.006154
3984.000000	-0.006142
3983.000000	-0.006136
3982.000000	-0.006137
3981.000000	-0.006140
3980.000000	-0.006138
3979.000000	-0.006127
3978.000000	-0.006107
3977.000000	-0.006079
3976.000000	-0.006043
3975.000000	-0.006008
3974.000000	-0.005989
3973.000000	-0.005996
3972.000000	-0.006020
3971.000000	-0.006038
3970.000000	-0.006036
3969.000000	-0.006022
3968.000000	-0.006023
3967.000000	-0.006056
3966.000000	-0.006109
3965.000000	-0.006150
3964.000000	-0.006148
3963.000000	-0.006100
3962.000000	-0.006034
3961.000000	-0.005987
3960.000000	-0.005984
3959.000000	-0.006021
3958.000000	-0.006072
3957.000000	-0.006113
3956.000000	-0.006136
3955.000000	-0.006147
3954.000000	-0.006160
3953.000000	-0.006175
3952.000000	-0.006181
3951.000000	-0.006167
3950.000000	-0.006134
3949.000000	-0.006093
3948.000000	-0.006060
3947.000000	-0.006042
3946.000000	-0.006042
3945.000000	-0.006062
3944.000000	-0.006098
3943.000000	-0.006136
3942.000000	-0.006157
3941.000000	-0.006153
3940.000000	-0.006131
3939.000000	-0.006101
3938.000000	-0.006073
3937.000000	-0.006050
3936.000000	-0.006038
3935.000000	-0.006043
3934.000000	-0.006066
3933.000000	-0.006103
3932.000000	-0.006145
3931.000000	-0.006177
3930.000000	-0.006189
3929.000000	-0.006178
3928.000000	-0.006153
3927.000000	-0.006129
3926.000000	-0.006114
3925.000000	-0.006106
3924.000000	-0.006101
3923.000000	-0.006098
3922.000000	-0.006092
3921.000000	-0.006072
3920.000000	-0.006031
3919.000000	-0.005988
3918.000000	-0.005969
3917.000000	-0.005989
3916.000000	-0.006037
3915.000000	-0.006092
3914.000000	-0.006134
3913.000000	-0.006153
3912.000000	-0.006146
3911.000000	-0.006118
3910.000000	-0.006073
3909.000000	-0.006016
3908.000000	-0.005956
3907.000000	-0.005907
3906.000000	-0.005887
3905.000000	-0.005898
3904.000000	-0.005924
3903.000000	-0.005950
3902.000000	-0.005975
3901.000000	-0.006006
3900.000000	-0.006037
3899.000000	-0.006059
3898.000000	-0.006072
3897.000000	-0.006086
3896.000000	-0.006100
3895.000000	-0.006102
3894.000000	-0.006083
3893.000000	-0.006052
3892.000000	-0.006027
3891.000000	-0.006016
3890.000000	-0.006012
3889.000000	-0.006009
3888.000000	-0.006003
3887.000000	-0.005996
3886.000000	-0.005990
3885.000000	-0.005988
3884.000000	-0.005990
3883.000000	-0.005999
3882.000000	-0.006009
3881.000000	-0.006012
3880.000000	-0.006009
3879.000000	-0.006010
3878.000000	-0.006028
3877.000000	-0.006062
3876.000000	-0.006096
3875.000000	-0.006107
3874.000000	-0.006083
3873.000000	-0.006040
3872.000000	-0.006014
3871.000000	-0.006027
3870.000000	-0.006061
3869.000000	-0.006080
3868.000000	-0.006075
3867.000000	-0.006065
3866.000000	-0.006060
3865.000000	-0.006058
3864.000000	-0.006049
3863.000000	-0.006033
3862.000000	-0.006012
3861.000000	-0.005993
3860.000000	-0.005982
3859.000000	-0.005978
3858.000000	-0.005968
3857.000000	-0.005936
3856.000000	-0.005887
3855.000000	-0.005863
3854.000000	-0.005892
3853.000000	-0.005941
3852.000000	-0.005977
3851.000000	-0.006016
3850.000000	-0.006068
3849.000000	-0.006114
3848.000000	-0.006137
3847.000000	-0.006138
3846.000000	-0.006132
3845.000000	-0.006124
3844.000000	-0.006108
3843.000000	-0.006079
3842.000000	-0.006047
3841.000000	-0.006030
3840.000000	-0.006039
3839.000000	-0.006059
3838.000000	-0.006068
3837.000000	-0.006055
3836.000000	-0.006029
3835.000000	-0.006005
3834.000000	-0.006000
3833.000000	-0.006023
3832.000000	-0.006069
3831.000000	-0.006117
3830.000000	-0.006151
3829.000000	-0.006171
3828.000000	-0.006188
3827.000000	-0.006198
3826.000000	-0.006183
3825.000000	-0.006133
3824.000000	-0.006070
3823.000000	-0.006039
3822.000000	-0.006059
3821.000000	-0.006096
3820.000000	-0.006098
3819.000000	-0.006060
3818.000000	-0.006015
3817.000000	-0.005986
3816.000000	-0.005976
3815.000000	-0.005984
3814.000000	-0.006021
3813.000000	-0.006081
3812.000000	-0.006126
3811.000000	-0.006121
3810.000000	-0.006074
3809.000000	-0.006035
3808.000000	-0.006039
3807.000000	-0.006068
3806.000000	-0.006075
3805.000000	-0.006049
3804.000000	-0.006020
3803.000000	-0.006015
3802.000000	-0.006030
3801.000000	-0.006037
3800.000000	-0.006028
3799.000000	-0.006029
3798.000000	-0.006049
3797.000000	-0.006073
3796.000000	-0.006083
3795.000000	-0.006083
3794.000000	-0.006081
3793.000000	-0.006076
3792.000000	-0.006058
3791.000000	-0.006029
3790.000000	-0.006006
3789.000000	-0.006002
3788.000000	-0.006015
3787.000000	-0.006036
3786.000000	-0.006054
3785.000000	-0.006067
3784.000000	-0.006074
3783.000000	-0.006080
3782.000000	-0.006095
3781.000000	-0.006121
3780.000000	-0.006143
3779.000000	-0.006136
3778.000000	-0.006094
3777.000000	-0.006047
3776.000000	-0.006027
3775.000000	-0.006040
3774.000000	-0.006068
3773.000000	-0.006085
3772.000000	-0.006087
3771.000000	-0.006081
3770.000000	-0.006075
3769.000000	-0.006073
3768.000000	-0.006081
3767.000000	-0.006102
3766.000000	-0.006128
3765.000000	-0.006144
3764.000000	-0.006144
3763.000000	-0.006132
3762.000000	-0.006116
3761.000000	-0.006098
3760.000000	-0.006078
3759.000000	-0.006061
3758.000000	-0.006054
3757.000000	-0.006061
3756.000000	-0.006076
3755.000000	-0.006090
3754.000000	-0.006086
3753.000000	-0.006059
3752.000000	-0.006015
3751.000000	-0.005972
3750.000000	-0.005938
3749.000000	-0.005910
3748.000000	-0.005884
3747.000000	-0.005856
3746.000000	-0.005831
3745.000000	-0.005818
3744.000000	-0.005814
3743.000000	-0.005830
3742.000000	-0.005876
3741.000000	-0.005930
3740.000000	-0.005955
3739.000000	-0.005948
3738.000000	-0.005949
3737.000000	-0.005988
3736.000000	-0.006053
3735.000000	-0.006103
3734.000000	-0.006116
3733.000000	-0.006100
3732.000000	-0.006069
3731.000000	-0.006035
3730.000000	-0.006011
3729.000000	-0.006001
3728.000000	-0.006002
3727.000000	-0.006010
3726.000000	-0.006028
3725.000000	-0.006061
3724.000000	-0.006103
3723.000000	-0.006132
3722.000000	-0.006126
3721.000000	-0.006093
3720.000000	-0.006061
3719.000000	-0.006050
3718.000000	-0.006058
3717.000000	-0.006060
3716.000000	-0.006038
3715.000000	-0.005990
3714.000000	-0.005933
3713.000000	-0.005896
3712.000000	-0.005904
3711.000000	-0.005951
3710.000000	-0.006011
3709.000000	-0.006062
3708.000000	-0.006098
3707.000000	-0.006117
3706.000000	-0.006120
3705.000000	-0.006110
3704.000000	-0.006095
3703.000000	-0.006082
3702.000000	-0.006066
3701.000000	-0.006041
3700.000000	-0.006016
3699.000000	-0.006013
3698.000000	-0.006042
3697.000000	-0.006085
3696.000000	-0.006109
3695.000000	-0.006093
3694.000000	-0.006049
3693.000000	-0.006005
3692.000000	-0.005989
3691.000000	-0.006012
3690.000000	-0.006055
3689.000000	-0.006084
3688.000000	-0.006083
3687.000000	-0.006070
3686.000000	-0.006069
3685.000000	-0.006079
3684.000000	-0.006076
3683.000000	-0.006052
3682.000000	-0.006027
3681.000000	-0.006023
3680.000000	-0.006038
3679.000000	-0.006038
3678.000000	-0.006007
3677.000000	-0.005966
3676.000000	-0.005945
3675.000000	-0.005939
3674.000000	-0.005931
3673.000000	-0.005927
3672.000000	-0.005926
3671.000000	-0.005921
3670.000000	-0.005914
3669.000000	-0.005911
3668.000000	-0.005925
3667.000000	-0.005955
3666.000000	-0.005981
3665.000000	-0.005988
3664.000000	-0.005988
3663.000000	-0.006000
3662.000000	-0.006029
3661.000000	-0.006057
3660.000000	-0.006064
3659.000000	-0.006042
3658.000000	-0.006001
3657.000000	-0.005958
3656.000000	-0.005923
3655.000000	-0.005898
3654.000000	-0.005886
3653.000000	-0.005884
3652.000000	-0.005886
3651.000000	-0.005897
3650.000000	-0.005915
3649.000000	-0.005925
3648.000000	-0.005922
3647.000000	-0.005919
3646.000000	-0.005928
3645.000000	-0.005946
3644.000000	-0.005964
3643.000000	-0.005977
3642.000000	-0.005989
3641.000000	-0.006004
3640.000000	-0.006022
3639.000000	-0.006037
3638.000000	-0.006042
3637.000000	-0.006039
3636.000000	-0.006035
3635.000000	-0.006031
3634.000000	-0.006012
3633.000000	-0.005962
3632.000000	-0.005889
3631.000000	-0.005831
3630.000000	-0.005819
3629.000000	-0.005842
3628.000000	-0.005849
3627.000000	-0.005835
3626.000000	-0.005831
3625.000000	-0.005850
3624.000000	-0.005880
3623.000000	-0.005905
3622.000000	-0.005921
3621.000000	-0.005942
3620.000000	-0.005978
3619.000000	-0.006010
3618.000000	-0.006021
3617.000000	-0.006014
3616.000000	-0.006009
3615.000000	-0.006011
3614.000000	-0.006004
3613.000000	-0.005968
3612.000000	-0.005906
3611.000000	-0.005842
3610.000000	-0.005801
3609.000000	-0.005791
3608.000000	-0.005809
3607.000000	-0.005848
3606.000000	-0.005902
3605.000000	-0.005960
3604.000000	-0.006008
3603.000000	-0.006031
3602.000000	-0.006026
3601.000000	-0.006002
3600.000000	-0.005974
3599.000000	-0.005953
3598.000000	-0.005937
3597.000000	-0.005921
3596.000000	-0.005909
3595.000000	-0.005916
3594.000000	-0.005949
3593.000000	-0.005992
3592.000000	-0.006018
3591.000000	-0.006007
3590.000000	-0.005965
3589.000000	-0.005919
3588.000000	-0.005895
3587.000000	-0.005899
3586.000000	-0.005919
3585.000000	-0.005948
3584.000000	-0.005983
3583.000000	-0.006022
3582.000000	-0.006056
3581.000000	-0.006075
3580.000000	-0.006077
3579.000000	-0.006070
3578.000000	-0.006065
3577.000000	-0.006067
3576.000000	-0.006069
3575.000000	-0.006064
3574.000000	-0.006046
3573.000000	-0.006007
3572.000000	-0.005947
3571.000000	-0.005880
3570.000000	-0.005834
3569.000000	-0.005835
3568.000000	-0.005886
3567.000000	-0.005956
3566.000000	-0.006010
3565.000000	-0.006035
3564.000000	-0.006034
3563.000000	-0.006017
3562.000000	-0.005992
3561.000000	-0.005971
3560.000000	-0.005956
3559.000000	-0.005941
3558.000000	-0.005921
3557.000000	-0.005901
3556.000000	-0.005896
3555.000000	-0.005917
3554.000000	-0.005955
3553.000000	-0.005990
3552.000000	-0.006003
3551.000000	-0.005995
3550.000000	-0.005977
3549.000000	-0.005961
3548.000000	-0.005947
3547.000000	-0.005934
3546.000000	-0.005925
3545.000000	-0.005927
3544.000000	-0.005941
3543.000000	-0.005961
3542.000000	-0.005976
3541.000000	-0.005975
3540.000000	-0.005959
3539.000000	-0.005933
3538.000000	-0.005911
3537.000000	-0.005902
3536.000000	-0.005910
3535.000000	-0.005937
3534.000000	-0.005974
3533.000000	-0.006004
3532.000000	-0.006006
3531.000000	-0.005975
3530.000000	-0.005931
3529.000000	-0.005906
3528.000000	-0.005916
3527.000000	-0.005946
3526.000000	-0.005968
3525.000000	-0.005968
3524.000000	-0.005955
3523.000000	-0.005939
3522.000000	-0.005926
3521.000000	-0.005913
3520.000000	-0.005895
3519.000000	-0.005877
3518.000000	-0.005869
3517.000000	-0.005880
3516.000000	-0.005909
3515.000000	-0.005939
3514.000000	-0.005945
3513.000000	-0.005924
3512.000000	-0.005898
3511.000000	-0.005897
3510.000000	-0.005927
3509.000000	-0.005970
3508.000000	-0.005999
3507.000000	-0.006008
3506.000000	-0.006006
3505.000000	-0.006003
3504.000000	-0.006003
3503.000000	-0.006003
3502.000000	-0.005998
3501.000000	-0.005982
3500.000000	-0.005955
3499.000000	-0.005923
3498.000000	-0.005899
3497.000000	-0.005893
3496.000000	-0.005902
3495.000000	-0.005916
3494.000000	-0.005919
3493.000000	-0.005909
3492.000000	-0.005892
3491.000000	-0.005886
3490.000000	-0.005897
3489.000000	-0.005915
3488.000000	-0.005925
3487.000000	-0.005923
3486.000000	-0.005922
3485.000000	-0.005933
3484.000000	-0.005950
3483.000000	-0.005956
3482.000000	-0.005944
3481.000000	-0.005917
3480.000000	-0.005885
3479.000000	-0.005862
3478.000000	-0.005856
3477.000000	-0.005872
3476.000000	-0.005904
3475.000000	-0.005937
3474.000000	-0.005956
3473.000000	-0.005954
3472.000000	-0.005935
3471.000000	-0.005908
3470.000000	-0.005889
3469.000000	-0.005885
3468.000000	-0.005886
3467.000000	-0.005879
3466.000000	-0.005865
3465.000000	-0.005864
3464.000000	-0.005885
3463.000000	-0.005911
3462.000000	-0.005913
3461.000000	-0.005887
3460.000000	-0.005854
3459.000000	-0.005842
3458.000000	-0.005847
3457.000000	-0.005848
3456.000000	-0.005833
3455.000000	-0.005811
3454.000000	-0.005801
3453.000000	-0.005809
3452.000000	-0.005824
3451.000000	-0.005838
3450.000000	-0.005849
3449.000000	-0.005861
3448.000000	-0.005875
3447.000000	-0.005887
3446.000000	-0.005894
3445.000000	-0.005898
3444.000000	-0.005900
3443.000000	-0.005895
3442.000000	-0.005884
3441.000000	-0.005873
3440.000000	-0.005871
3439.000000	-0.005882
3438.000000	-0.005900
3437.000000	-0.005915
3436.000000	-0.005918
3435.000000	-0.005907
3434.000000	-0.005883
3433.000000	-0.005847
3432.000000	-0.005806
3431.000000	-0.005773
3430.000000	-0.005766
3429.000000	-0.005792
3428.000000	-0.005834
3427.000000	-0.005869
3426.000000	-0.005886
3425.000000	-0.005897
3424.000000	-0.005905
3423.000000	-0.005902
3422.000000	-0.005878
3421.000000	-0.005841
3420.000000	-0.005810
3419.000000	-0.005801
3418.000000	-0.005813
3417.000000	-0.005839
3416.000000	-0.005868
3415.000000	-0.005887
3414.000000	-0.005889
3413.000000	-0.005877
3412.000000	-0.005865
3411.000000	-0.005860
3410.000000	-0.005858
3409.000000	-0.005848
3408.000000	-0.005824
3407.000000	-0.005794
3406.000000	-0.005782
3405.000000	-0.005805
3404.000000	-0.005860
3403.000000	-0.005916
3402.000000	-0.005941
3401.000000	-0.005924
3400.000000	-0.005889
3399.000000	-0.005871
3398.000000	-0.005882
3397.000000	-0.005907
3396.000000	-0.005917
3395.000000	-0.005900
3394.000000	-0.005867
3393.000000	-0.005843
3392.000000	-0.005846
3391.000000	-0.005867
3390.000000	-0.005885
3389.000000	-0.005884
3388.000000	-0.005869
3387.000000	-0.005855
3386.000000	-0.005857
3385.000000	-0.005870
3384.000000	-0.005881
3383.000000	-0.005883
3382.000000	-0.005878
3381.000000	-0.005874
3380.000000	-0.005878
3379.000000	-0.005883
3378.000000	-0.005884
3377.000000	-0.005882
3376.000000	-0.005882
3375.000000	-0.005883
3374.000000	-0.005881
3373.000000	-0.005877
3372.000000	-0.005874
3371.000000	-0.005879
3370.000000	-0.005886
3369.000000	-0.005888
3368.000000	-0.005882
3367.000000	-0.005870
3366.000000	-0.005858
3365.000000	-0.005852
3364.000000	-0.005857
3363.000000	-0.005872
3362.000000	-0.005891
3361.000000	-0.005907
3360.000000	-0.005914
3359.000000	-0.005902
3358.000000	-0.005871
3357.000000	-0.005834
3356.000000	-0.005815
3355.000000	-0.005823
3354.000000	-0.005848
3353.000000	-0.005867
3352.000000	-0.005868
3351.000000	-0.005861
3350.000000	-0.005859
3349.000000	-0.005868
3348.000000	-0.005881
3347.000000	-0.005888
3346.000000	-0.005880
3345.000000	-0.005856
3344.000000	-0.005821
3343.000000	-0.005786
3342.000000	-0.005763
3341.000000	-0.005760
3340.000000	-0.005771
3339.000000	-0.005784
3338.000000	-0.005790
3337.000000	-0.005793
3336.000000	-0.005803
3335.000000	-0.005823
3334.000000	-0.005848
3333.000000	-0.005871
3332.000000	-0.005889
3331.000000	-0.005898
3330.000000	-0.005897
3329.000000	-0.005892
3328.000000	-0.005892
3327.000000	-0.005899
3326.000000	-0.005904
3325.000000	-0.005896
3324.000000	-0.005879
3323.000000	-0.005864
3322.000000	-0.005855
3321.000000	-0.005849
3320.000000	-0.005845
3319.000000	-0.005843
3318.000000	-0.005842
3317.000000	-0.005837
3316.000000	-0.005830
3315.000000	-0.005826
3314.000000	-0.005829
3313.000000	-0.005837
3312.000000	-0.005847
3311.000000	-0.005857
3310.000000	-0.005866
3309.000000	-0.005871
3308.000000	-0.005872
3307.000000	-0.005876
3306.000000	-0.005885
3305.000000	-0.005889
3304.000000	-0.005871
3303.000000	-0.005835
3302.000000	-0.005803
3301.000000	-0.005801
3300.000000	-0.005828
3299.000000	-0.005865
3298.000000	-0.005890
3297.000000	-0.005899
3296.000000	-0.005897
3295.000000	-0.005884
3294.000000	-0.005857
3293.000000	-0.005822
3292.000000	-0.005792
3291.000000	-0.005780
3290.000000	-0.005783
3289.000000	-0.005790
3288.000000	-0.005795
3287.000000	-0.005796
3286.000000	-0.005791
3285.000000	-0.005777
3284.000000	-0.005760
3283.000000	-0.005751
3282.000000	-0.005758
3281.000000	-0.005779
3280.000000	-0.005800
3279.000000	-0.005813
3278.000000	-0.005819
3277.000000	-0.005822
3276.000000	-0.005819
3275.000000	-0.005797
3274.000000	-0.005753
3273.000000	-0.005701
3272.000000	-0.005667
3271.000000	-0.005673
3270.000000	-0.005712
3269.000000	-0.005760
3268.000000	-0.005789
3267.000000	-0.005791
3266.000000	-0.005779
3265.000000	-0.005769
3264.000000	-0.005770
3263.000000	-0.005779
3262.000000	-0.005788
3261.000000	-0.005793
3260.000000	-0.005792
3259.000000	-0.005781
3258.000000	-0.005762
3257.000000	-0.005741
3256.000000	-0.005733
3255.000000	-0.005746
3254.000000	-0.005777
3253.000000	-0.005814
3252.000000	-0.005844
3251.000000	-0.005855
3250.000000	-0.005837
3249.000000	-0.005789
3248.000000	-0.005726
3247.000000	-0.005679
3246.000000	-0.005669
3245.000000	-0.005693
3244.000000	-0.005727
3243.000000	-0.005746
3242.000000	-0.005741
3241.000000	-0.005722
3240.000000	-0.005703
3239.000000	-0.005696
3238.000000	-0.005699
3237.000000	-0.005705
3236.000000	-0.005711
3235.000000	-0.005719
3234.000000	-0.005728
3233.000000	-0.005737
3232.000000	-0.005742
3231.000000	-0.005744
3230.000000	-0.005752
3229.000000	-0.005774
3228.000000	-0.005806
3227.000000	-0.005834
3226.000000	-0.005842
3225.000000	-0.005838
3224.000000	-0.005839
3223.000000	-0.005857
3222.000000	-0.005873
3221.000000	-0.005866
3220.000000	-0.005832
3219.000000	-0.005793
3218.000000	-0.005771
3217.000000	-0.005770
3216.000000	-0.005777
3215.000000	-0.005778
3214.000000	-0.005768
3213.000000	-0.005753
3212.000000	-0.005740
3211.000000	-0.005731
3210.000000	-0.005722
3209.000000	-0.005710
3208.000000	-0.005695
3207.000000	-0.005685
3206.000000	-0.005683
3205.000000	-0.005688
3204.000000	-0.005696
3203.000000	-0.005708
3202.000000	-0.005726
3201.000000	-0.005752
3200.000000	-0.005778
3199.000000	-0.005793
3198.000000	-0.005789
3197.000000	-0.005776
3196.000000	-0.005774
3195.000000	-0.005797
3194.000000	-0.005837
3193.000000	-0.005869
3192.000000	-0.005872
3191.000000	-0.005845
3190.000000	-0.005804
3189.000000	-0.005769
3188.000000	-0.005753
3187.000000	-0.005756
3186.000000	-0.005769
3185.000000	-0.005775
3184.000000	-0.005763
3183.000000	-0.005738
3182.000000	-0.005719
3181.000000	-0.005720
3180.000000	-0.005736
3179.000000	-0.005752
3178.000000	-0.005761
3177.000000	-0.005764
3176.000000	-0.005769
3175.000000	-0.005773
3174.000000	-0.005771
3173.000000	-0.005766
3172.000000	-0.005763
3171.000000	-0.005767
3170.000000	-0.005772
3169.000000	-0.005769
3168.000000	-0.005749
3167.000000	-0.005711
3166.000000	-0.005661
3165.000000	-0.005616
3164.000000	-0.005593
3163.000000	-0.005603
3162.000000	-0.005634
3161.000000	-0.005663
3160.000000	-0.005669
3159.000000	-0.005658
3158.000000	-0.005648
3157.000000	-0.005655
3156.000000	-0.005676
3155.000000	-0.005701
3154.000000	-0.005728
3153.000000	-0.005763
3152.000000	-0.005796
3151.000000	-0.005803
3150.000000	-0.005773
3149.000000	-0.005729
3148.000000	-0.005706
3147.000000	-0.005723
3146.000000	-0.005764
3145.000000	-0.005801
3144.000000	-0.005819
3143.000000	-0.005821
3142.000000	-0.005813
3141.000000	-0.005802
3140.000000	-0.005791
3139.000000	-0.005779
3138.000000	-0.005769
3137.000000	-0.005763
3136.000000	-0.005769
3135.000000	-0.005790
3134.000000	-0.005818
3133.000000	-0.005836
3132.000000	-0.005837
3131.000000	-0.005820
3130.000000	-0.005796
3129.000000	-0.005776
3128.000000	-0.005770
3127.000000	-0.005779
3126.000000	-0.005795
3125.000000	-0.005807
3124.000000	-0.005803
3123.000000	-0.005784
3122.000000	-0.005758
3121.000000	-0.005737
3120.000000	-0.005733
3119.000000	-0.005749
3118.000000	-0.005776
3117.000000	-0.005798
3116.000000	-0.005805
3115.000000	-0.005797
3114.000000	-0.005785
3113.000000	-0.005781
3112.000000	-0.005787
3111.000000	-0.005793
3110.000000	-0.005793
3109.000000	-0.005789
3108.000000	-0.005793
3107.000000	-0.005809
3106.000000	-0.005831
3105.000000	-0.005839
3104.000000	-0.005823
3103.000000	-0.005787
3102.000000	-0.005744
3101.000000	-0.005708
3100.000000	-0.005688
3099.000000	-0.005688
3098.000000	-0.005705
3097.000000	-0.005729
3096.000000	-0.005750
3095.000000	-0.005763
3094.000000	-0.005771
3093.000000	-0.005784
3092.000000	-0.005807
3091.000000	-0.005833
3090.000000	-0.005844
3089.000000	-0.005827
3088.000000	-0.005786
3087.000000	-0.005742
3086.000000	-0.005712
3085.000000	-0.005700
3084.000000	-0.005702
3083.000000	-0.005719
3082.000000	-0.005753
3081.000000	-0.005793
3080.000000	-0.005816
3079.000000	-0.005809
3078.000000	-0.005782
3077.000000	-0.005756
3076.000000	-0.005742
3075.000000	-0.005734
3074.000000	-0.005727
3073.000000	-0.005721
3072.000000	-0.005721
3071.000000	-0.005722
3070.000000	-0.005721
3069.000000	-0.005719
3068.000000	-0.005724
3067.000000	-0.005735
3066.000000	-0.005743
3065.000000	-0.005739
3064.000000	-0.005727
3063.000000	-0.005721
3062.000000	-0.005726
3061.000000	-0.005737
3060.000000	-0.005745
3059.000000	-0.005747
3058.000000	-0.005749
3057.000000	-0.005756
3056.000000	-0.005763
3055.000000	-0.005757
3054.000000	-0.005737
3053.000000	-0.005718
3052.000000	-0.005717
3051.000000	-0.005735
3050.000000	-0.005758
3049.000000	-0.005774
3048.000000	-0.005779
3047.000000	-0.005774
3046.000000	-0.005762
3045.000000	-0.005749
3044.000000	-0.005747
3043.000000	-0.005758
3042.000000	-0.005764
3041.000000	-0.005751
3040.000000	-0.005724
3039.000000	-0.005705
3038.000000	-0.005708
3037.000000	-0.005725
3036.000000	-0.005739
3035.000000	-0.005746
3034.000000	-0.005747
3033.000000	-0.005746
3032.000000	-0.005742
3031.000000	-0.005740
3030.000000	-0.005747
3029.000000	-0.005757
3028.000000	-0.005757
3027.000000	-0.005733
3026.000000	-0.005694
3025.000000	-0.005661
3024.000000	-0.005651
3023.000000	-0.005663
3022.000000	-0.005685
3021.000000	-0.005701
3020.000000	-0.005703
3019.000000	-0.005686
3018.000000	-0.005653
3017.000000	-0.005618
3016.000000	-0.005599
3015.000000	-0.005609
3014.000000	-0.005642
3013.000000	-0.005678
3012.000000	-0.005692
3011.000000	-0.005676
3010.000000	-0.005640
3009.000000	-0.005610
3008.000000	-0.005602
3007.000000	-0.005613
3006.000000	-0.005626
3005.000000	-0.005627
3004.000000	-0.005620
3003.000000	-0.005617
3002.000000	-0.005630
3001.000000	-0.005653
3000.000000	-0.005668
2999.000000	-0.005667
2998.000000	-0.005652
2997.000000	-0.005640
2996.000000	-0.005641
2995.000000	-0.005653
2994.000000	-0.005666
2993.000000	-0.005669
2992.000000	-0.005661
2991.000000	-0.005643
2990.000000	-0.005628
2989.000000	-0.005628
2988.000000	-0.005652
2987.000000	-0.005689
2986.000000	-0.005716
2985.000000	-0.005727
2984.000000	-0.005735
2983.000000	-0.005756
2982.000000	-0.005779
2981.000000	-0.005785
2980.000000	-0.005774
2979.000000	-0.005769
2978.000000	-0.005790
2977.000000	-0.005829
2976.000000	-0.005865
2975.000000	-0.005885
2974.000000	-0.005896
2973.000000	-0.005909
2972.000000	-0.005932
2971.000000	-0.005963
2970.000000	-0.005989
2969.000000	-0.005993
2968.000000	-0.005965
2967.000000	-0.005917
2966.000000	-0.005876
2965.000000	-0.005866
2964.000000	-0.005880
2963.000000	-0.005895
2962.000000	-0.005886
2961.000000	-0.005852
2960.000000	-0.005811
2959.000000	-0.005782
2958.000000	-0.005768
2957.000000	-0.005756
2956.000000	-0.005732
2955.000000	-0.005693
2954.000000	-0.005640
2953.000000	-0.005581
2952.000000	-0.005533
2951.000000	-0.005512
2950.000000	-0.005521
2949.000000	-0.005540
2948.000000	-0.005546
2947.000000	-0.005536
2946.000000	-0.005531
2945.000000	-0.005553
2944.000000	-0.005606
2943.000000	-0.005675
2942.000000	-0.005739
2941.000000	-0.005786
2940.000000	-0.005811
2939.000000	-0.005821
2938.000000	-0.005825
2937.000000	-0.005833
2936.000000	-0.005842
2935.000000	-0.005850
2934.000000	-0.005860
2933.000000	-0.005880
2932.000000	-0.005912
2931.000000	-0.005941
2930.000000	-0.005946
2929.000000	-0.005925
2928.000000	-0.005893
2927.000000	-0.005873
2926.000000	-0.005871
2925.000000	-0.005875
2924.000000	-0.005874
2923.000000	-0.005871
2922.000000	-0.005868
2921.000000	-0.005867
2920.000000	-0.005863
2919.000000	-0.005854
2918.000000	-0.005839
2917.000000	-0.005825
2916.000000	-0.005822
2915.000000	-0.005840
2914.000000	-0.005873
2913.000000	-0.005903
2912.000000	-0.005917
2911.000000	-0.005919
2910.000000	-0.005923
2909.000000	-0.005936
2908.000000	-0.005958
2907.000000	-0.005982
2906.000000	-0.006005
2905.000000	-0.006021
2904.000000	-0.006024
2903.000000	-0.006013
2902.000000	-0.005996
2901.000000	-0.005984
2900.000000	-0.005981
2899.000000	-0.005984
2898.000000	-0.005992
2897.000000	-0.006002
2896.000000	-0.006008
2895.000000	-0.006009
2894.000000	-0.006007
2893.000000	-0.006012
2892.000000	-0.006031
2891.000000	-0.006056
2890.000000	-0.006075
2889.000000	-0.006075
2888.000000	-0.006065
2887.000000	-0.006061
2886.000000	-0.006072
2885.000000	-0.006091
2884.000000	-0.006106
2883.000000	-0.006117
2882.000000	-0.006128
2881.000000	-0.006141
2880.000000	-0.006149
2879.000000	-0.006149
2878.000000	-0.006148
2877.000000	-0.006151
2876.000000	-0.006153
2875.000000	-0.006142
2874.000000	-0.006117
2873.000000	-0.006087
2872.000000	-0.006067
2871.000000	-0.006069
2870.000000	-0.006095
2869.000000	-0.006133
2868.000000	-0.006156
2867.000000	-0.006145
2866.000000	-0.006101
2865.000000	-0.006050
2864.000000	-0.006022
2863.000000	-0.006027
2862.000000	-0.006051
2861.000000	-0.006068
2860.000000	-0.006068
2859.000000	-0.006052
2858.000000	-0.006033
2857.000000	-0.006019
2856.000000	-0.006013
2855.000000	-0.006008
2854.000000	-0.005996
2853.000000	-0.005972
2852.000000	-0.005944
2851.000000	-0.005927
2850.000000	-0.005930
2849.000000	-0.005945
2848.000000	-0.005953
2847.000000	-0.005942
2846.000000	-0.005911
2845.000000	-0.005870
2844.000000	-0.005829
2843.000000	-0.005805
2842.000000	-0.005808
2841.000000	-0.005831
2840.000000	-0.005853
2839.000000	-0.005856
2838.000000	-0.005848
2837.000000	-0.005844
2836.000000	-0.005852
2835.000000	-0.005858
2834.000000	-0.005849
2833.000000	-0.005832
2832.000000	-0.005817
2831.000000	-0.005807
2830.000000	-0.005795
2829.000000	-0.005780
2828.000000	-0.005768
2827.000000	-0.005765
2826.000000	-0.005766
2825.000000	-0.005769
2824.000000	-0.005770
2823.000000	-0.005768
2822.000000	-0.005760
2821.000000	-0.005748
2820.000000	-0.005736
2819.000000	-0.005724
2818.000000	-0.005712
2817.000000	-0.005700
2816.000000	-0.005694
2815.000000	-0.005694
2814.000000	-0.005696
2813.000000	-0.005698
2812.000000	-0.005701
2811.000000	-0.005702
2810.000000	-0.005691
2809.000000	-0.005669
2808.000000	-0.005652
2807.000000	-0.005658
2806.000000	-0.005687
2805.000000	-0.005716
2804.000000	-0.005725
2803.000000	-0.005714
2802.000000	-0.005697
2801.000000	-0.005686
2800.000000	-0.005681
2799.000000	-0.005677
2798.000000	-0.005671
2797.000000	-0.005665
2796.000000	-0.005666
2795.000000	-0.005673
2794.000000	-0.005682
2793.000000	-0.005681
2792.000000	-0.005664
2791.000000	-0.005642
2790.000000	-0.005634
2789.000000	-0.005645
2788.000000	-0.005659
2787.000000	-0.005653
2786.000000	-0.005623
2785.000000	-0.005593
2784.000000	-0.005586
2783.000000	-0.005609
2782.000000	-0.005644
2781.000000	-0.005666
2780.000000	-0.005668
2779.000000	-0.005658
2778.000000	-0.005653
2777.000000	-0.005659
2776.000000	-0.005665
2775.000000	-0.005657
2774.000000	-0.005631
2773.000000	-0.005599
2772.000000	-0.005577
2771.000000	-0.005579
2770.000000	-0.005598
2769.000000	-0.005616
2768.000000	-0.005616
2767.000000	-0.005597
2766.000000	-0.005574
2765.000000	-0.005567
2764.000000	-0.005580
2763.000000	-0.005605
2762.000000	-0.005628
2761.000000	-0.005643
2760.000000	-0.005646
2759.000000	-0.005641
2758.000000	-0.005628
2757.000000	-0.005612
2756.000000	-0.005595
2755.000000	-0.005580
2754.000000	-0.005575
2753.000000	-0.005580
2752.000000	-0.005587
2751.000000	-0.005583
2750.000000	-0.005568
2749.000000	-0.005557
2748.000000	-0.005558
2747.000000	-0.005563
2746.000000	-0.005555
2745.000000	-0.005536
2744.000000	-0.005523
2743.000000	-0.005531
2742.000000	-0.005558
2741.000000	-0.005587
2740.000000	-0.005607
2739.000000	-0.005615
2738.000000	-0.005614
2737.000000	-0.005600
2736.000000	-0.005576
2735.000000	-0.005555
2734.000000	-0.005551
2733.000000	-0.005566
2732.000000	-0.005583
2731.000000	-0.005587
2730.000000	-0.005576
2729.000000	-0.005568
2728.000000	-0.005573
2727.000000	-0.005583
2726.000000	-0.005586
2725.000000	-0.005579
2724.000000	-0.005571
2723.000000	-0.005565
2722.000000	-0.005555
2721.000000	-0.005537
2720.000000	-0.005516
2719.000000	-0.005504
2718.000000	-0.005509
2717.000000	-0.005532
2716.000000	-0.005570
2715.000000	-0.005610
2714.000000	-0.005639
2713.000000	-0.005644
2712.000000	-0.005627
2711.000000	-0.005598
2710.000000	-0.005570
2709.000000	-0.005551
2708.000000	-0.005546
2707.000000	-0.005553
2706.000000	-0.005565
2705.000000	-0.005577
2704.000000	-0.005582
2703.000000	-0.005582
2702.000000	-0.005579
2701.000000	-0.005577
2700.000000	-0.005576
2699.000000	-0.005577
2698.000000	-0.005580
2697.000000	-0.005586
2696.000000	-0.005593
2695.000000	-0.005595
2694.000000	-0.005590
2693.000000	-0.005580
2692.000000	-0.005570
2691.000000	-0.005561
2690.000000	-0.005552
2689.000000	-0.005545
2688.000000	-0.005547
2687.000000	-0.005557
2686.000000	-0.005569
2685.000000	-0.005570
2684.000000	-0.005558
2683.000000	-0.005542
2682.000000	-0.005530
2681.000000	-0.005523
2680.000000	-0.005516
2679.000000	-0.005504
2678.000000	-0.005489
2677.000000	-0.005476
2676.000000	-0.005470
2675.000000	-0.005469
2674.000000	-0.005470
2673.000000	-0.005473
2672.000000	-0.005477
2671.000000	-0.005483
2670.000000	-0.005494
2669.000000	-0.005511
2668.000000	-0.005529
2667.000000	-0.005538
2666.000000	-0.005534
2665.000000	-0.005525
2664.000000	-0.005520
2663.000000	-0.005521
2662.000000	-0.005521
2661.000000	-0.005515
2660.000000	-0.005506
2659.000000	-0.005500
2658.000000	-0.005497
2657.000000	-0.005494
2656.000000	-0.005487
2655.000000	-0.005480
2654.000000	-0.005480
2653.000000	-0.005487
2652.000000	-0.005494
2651.000000	-0.005498
2650.000000	-0.005499
2649.000000	-0.005496
2648.000000	-0.005486
2647.000000	-0.005467
2646.000000	-0.005449
2645.000000	-0.005443
2644.000000	-0.005452
2643.000000	-0.005468
2642.000000	-0.005481
2641.000000	-0.005489
2640.000000	-0.005494
2639.000000	-0.005496
2638.000000	-0.005491
2637.000000	-0.005479
2636.000000	-0.005460
2635.000000	-0.005433
2634.000000	-0.005401
2633.000000	-0.005374
2632.000000	-0.005363
2631.000000	-0.005373
2630.000000	-0.005400
2629.000000	-0.005433
2628.000000	-0.005463
2627.000000	-0.005476
2626.000000	-0.005466
2625.000000	-0.005441
2624.000000	-0.005414
2623.000000	-0.005396
2622.000000	-0.005388
2621.000000	-0.005394
2620.000000	-0.005413
2619.000000	-0.005437
2618.000000	-0.005452
2617.000000	-0.005455
2616.000000	-0.005453
2615.000000	-0.005452
2614.000000	-0.005451
2613.000000	-0.005452
2612.000000	-0.005461
2611.000000	-0.005480
2610.000000	-0.005494
2609.000000	-0.005488
2608.000000	-0.005469
2607.000000	-0.005454
2606.000000	-0.005452
2605.000000	-0.005456
2604.000000	-0.005453
2603.000000	-0.005444
2602.000000	-0.005436
2601.000000	-0.005435
2600.000000	-0.005437
2599.000000	-0.005438
2598.000000	-0.005435
2597.000000	-0.005429
2596.000000	-0.005421
2595.000000	-0.005407
2594.000000	-0.005388
2593.000000	-0.005373
2592.000000	-0.005372
2591.000000	-0.005390
2590.000000	-0.005416
2589.000000	-0.005430
2588.000000	-0.005427
2587.000000	-0.005410
2586.000000	-0.005392
2585.000000	-0.005380
2584.000000	-0.005375
2583.000000	-0.005375
2582.000000	-0.005378
2581.000000	-0.005376
2580.000000	-0.005365
2579.000000	-0.005349
2578.000000	-0.005342
2577.000000	-0.005352
2576.000000	-0.005374
2575.000000	-0.005387
2574.000000	-0.005379
2573.000000	-0.005361
2572.000000	-0.005355
2571.000000	-0.005371
2570.000000	-0.005395
2569.000000	-0.005408
2568.000000	-0.005406
2567.000000	-0.005398
2566.000000	-0.005387
2565.000000	-0.005370
2564.000000	-0.005350
2563.000000	-0.005338
2562.000000	-0.005340
2561.000000	-0.005351
2560.000000	-0.005355
2559.000000	-0.005347
2558.000000	-0.005338
2557.000000	-0.005343
2556.000000	-0.005363
2555.000000	-0.005386
2554.000000	-0.005400
2553.000000	-0.005401
2552.000000	-0.005394
2551.000000	-0.005385
2550.000000	-0.005379
2549.000000	-0.005380
2548.000000	-0.005389
2547.000000	-0.005391
2546.000000	-0.005372
2545.000000	-0.005336
2544.000000	-0.005303
2543.000000	-0.005288
2542.000000	-0.005291
2541.000000	-0.005299
2540.000000	-0.005302
2539.000000	-0.005305
2538.000000	-0.005314
2537.000000	-0.005334
2536.000000	-0.005360
2535.000000	-0.005378
2534.000000	-0.005375
2533.000000	-0.005358
2532.000000	-0.005346
2531.000000	-0.005347
2530.000000	-0.005349
2529.000000	-0.005340
2528.000000	-0.005329
2527.000000	-0.005325
2526.000000	-0.005328
2525.000000	-0.005324
2524.000000	-0.005310
2523.000000	-0.005298
2522.000000	-0.005298
2521.000000	-0.005309
2520.000000	-0.005329
2519.000000	-0.005359
2518.000000	-0.005391
2517.000000	-0.005409
2516.000000	-0.005403
2515.000000	-0.005377
2514.000000	-0.005346
2513.000000	-0.005322
2512.000000	-0.005304
2511.000000	-0.005292
2510.000000	-0.005284
2509.000000	-0.005280
2508.000000	-0.005279
2507.000000	-0.005278
2506.000000	-0.005274
2505.000000	-0.005265
2504.000000	-0.005256
2503.000000	-0.005257
2502.000000	-0.005272
2501.000000	-0.005289
2500.000000	-0.005297
2499.000000	-0.005293
2498.000000	-0.005282
2497.000000	-0.005268
2496.000000	-0.005254
2495.000000	-0.005246
2494.000000	-0.005251
2493.000000	-0.005272
2492.000000	-0.005303
2491.000000	-0.005329
2490.000000	-0.005337
2489.000000	-0.005320
2488.000000	-0.005285
2487.000000	-0.005251
2486.000000	-0.005237
2485.000000	-0.005246
2484.000000	-0.005268
2483.000000	-0.005288
2482.000000	-0.005298
2481.000000	-0.005301
2480.000000	-0.005303
2479.000000	-0.005305
2478.000000	-0.005300
2477.000000	-0.005282
2476.000000	-0.005257
2475.000000	-0.005240
2474.000000	-0.005237
2473.000000	-0.005246
2472.000000	-0.005257
2471.000000	-0.005267
2470.000000	-0.005271
2469.000000	-0.005264
2468.000000	-0.005242
2467.000000	-0.005214
2466.000000	-0.005198
2465.000000	-0.005206
2464.000000	-0.005237
2463.000000	-0.005276
2462.000000	-0.005305
2461.000000	-0.005311
2460.000000	-0.005296
2459.000000	-0.005274
2458.000000	-0.005260
2457.000000	-0.005263
2456.000000	-0.005273
2455.000000	-0.005281
2454.000000	-0.005279
2453.000000	-0.005266
2452.000000	-0.005244
2451.000000	-0.005218
2450.000000	-0.005200
2449.000000	-0.005195
2448.000000	-0.005196
2447.000000	-0.005196
2446.000000	-0.005196
2445.000000	-0.005202
2444.000000	-0.005215
2443.000000	-0.005226
2442.000000	-0.005231
2441.000000	-0.005231
2440.000000	-0.005229
2439.000000	-0.005225
2438.000000	-0.005221
2437.000000	-0.005222
2436.000000	-0.005229
2435.000000	-0.005231
2434.000000	-0.005223
2433.000000	-0.005212
2432.000000	-0.005204
2431.000000	-0.005197
2430.000000	-0.005189
2429.000000	-0.005183
2428.000000	-0.005188
2427.000000	-0.005203
2426.000000	-0.005219
2425.000000	-0.005227
2424.000000	-0.005227
2423.000000	-0.005221
2422.000000	-0.005208
2421.000000	-0.005193
2420.000000	-0.005189
2419.000000	-0.005203
2418.000000	-0.005225
2417.000000	-0.005237
2416.000000	-0.005232
2415.000000	-0.005213
2414.000000	-0.005190
2413.000000	-0.005171
2412.000000	-0.005160
2411.000000	-0.005154
2410.000000	-0.005148
2409.000000	-0.005139
2408.000000	-0.005131
2407.000000	-0.005130
2406.000000	-0.005138
2405.000000	-0.005156
2404.000000	-0.005179
2403.000000	-0.005196
2402.000000	-0.005202
2401.000000	-0.005200
2400.000000	-0.005197
2399.000000	-0.005192
2398.000000	-0.005180
2397.000000	-0.005162
2396.000000	-0.005147
2395.000000	-0.005141
2394.000000	-0.005144
2393.000000	-0.005151
2392.000000	-0.005158
2391.000000	-0.005158
2390.000000	-0.005141
2389.000000	-0.005109
2388.000000	-0.005082
2387.000000	-0.005072
2386.000000	-0.005074
2385.000000	-0.005073
2384.000000	-0.005062
2383.000000	-0.005041
2382.000000	-0.005010
2381.000000	-0.004974
2380.000000	-0.004937
2379.000000	-0.004900
2378.000000	-0.004859
2377.000000	-0.004816
2376.000000	-0.004790
2375.000000	-0.004793
2374.000000	-0.004819
2373.000000	-0.004856
2372.000000	-0.004892
2371.000000	-0.004916
2370.000000	-0.004912
2369.000000	-0.004879
2368.000000	-0.004838
2367.000000	-0.004815
2366.000000	-0.004812
2365.000000	-0.004815
2364.000000	-0.004804
2363.000000	-0.004784
2362.000000	-0.004759
2361.000000	-0.004732
2360.000000	-0.004718
2359.000000	-0.004712
2358.000000	-0.004698
2357.000000	-0.004661
2356.000000	-0.004607
2355.000000	-0.004571
2354.000000	-0.004578
2353.000000	-0.004618
2352.000000	-0.004639
2351.000000	-0.004623
2350.000000	-0.004603
2349.000000	-0.004596
2348.000000	-0.004593
2347.000000	-0.004577
2346.000000	-0.004558
2345.000000	-0.004553
2344.000000	-0.004557
2343.000000	-0.004569
2342.000000	-0.004562
2341.000000	-0.004530
2340.000000	-0.004480
2339.000000	-0.004436
2338.000000	-0.004428
2337.000000	-0.004459
2336.000000	-0.004492
2335.000000	-0.004492
2334.000000	-0.004474
2333.000000	-0.004466
2332.000000	-0.004474
2331.000000	-0.004474
2330.000000	-0.004480
2329.000000	-0.004497
2328.000000	-0.004534
2327.000000	-0.004561
2326.000000	-0.004568
2325.000000	-0.004559
2324.000000	-0.004543
2323.000000	-0.004541
2322.000000	-0.004545
2321.000000	-0.004549
2320.000000	-0.004548
2319.000000	-0.004556
2318.000000	-0.004585
2317.000000	-0.004627
2316.000000	-0.004666
2315.000000	-0.004688
2314.000000	-0.004704
2313.000000	-0.004713
2312.000000	-0.004719
2311.000000	-0.004715
2310.000000	-0.004714
2309.000000	-0.004722
2308.000000	-0.004739
2307.000000	-0.004756
2306.000000	-0.004765
2305.000000	-0.004762
2304.000000	-0.004755
2303.000000	-0.004750
2302.000000	-0.004756
2301.000000	-0.004761
2300.000000	-0.004757
2299.000000	-0.004744
2298.000000	-0.004733
2297.000000	-0.004728
2296.000000	-0.004728
2295.000000	-0.004724
2294.000000	-0.004720
2293.000000	-0.004725
2292.000000	-0.004743
2291.000000	-0.004771
2290.000000	-0.004802
2289.000000	-0.004828
2288.000000	-0.004846
2287.000000	-0.004855
2286.000000	-0.004861
2285.000000	-0.004867
2284.000000	-0.004879
2283.000000	-0.004899
2282.000000	-0.004923
2281.000000	-0.004943
2280.000000	-0.004952
2279.000000	-0.004953
2278.000000	-0.004947
2277.000000	-0.004936
2276.000000	-0.004919
2275.000000	-0.004902
2274.000000	-0.004893
2273.000000	-0.004898
2272.000000	-0.004913
2271.000000	-0.004934
2270.000000	-0.004960
2269.000000	-0.004993
2268.000000	-0.005031
2267.000000	-0.005071
2266.000000	-0.005110
2265.000000	-0.005150
2264.000000	-0.005187
2263.000000	-0.005208
2262.000000	-0.005195
2261.000000	-0.005135
2260.000000	-0.005021
2259.000000	-0.004855
2258.000000	-0.004639
2257.000000	-0.004389
2256.000000	-0.004136
2255.000000	-0.003936
2254.000000	-0.003842
2253.000000	-0.003871
2252.000000	-0.003993
2251.000000	-0.004148
2250.000000	-0.004284
2249.000000	-0.004384
2248.000000	-0.004456
2247.000000	-0.004509
2246.000000	-0.004543
2245.000000	-0.004560
2244.000000	-0.004568
2243.000000	-0.004580
2242.000000	-0.004611
2241.000000	-0.004672
2240.000000	-0.004776
2239.000000	-0.004924
2238.000000	-0.005098
2237.000000	-0.005271
2236.000000	-0.005423
2235.000000	-0.005546
2234.000000	-0.005631
2233.000000	-0.005670
2232.000000	-0.005660
2231.000000	-0.005612
2230.000000	-0.005540
2229.000000	-0.005454
2228.000000	-0.005363
2227.000000	-0.005279
2226.000000	-0.005213
2225.000000	-0.005166
2224.000000	-0.005134
2223.000000	-0.005111
2222.000000	-0.005087
2221.000000	-0.005058
2220.000000	-0.005030
2219.000000	-0.005014
2218.000000	-0.005012
2217.000000	-0.005010
2216.000000	-0.004998
2215.000000	-0.004984
2214.000000	-0.004980
2213.000000	-0.004987
2212.000000	-0.004994
2211.000000	-0.004995
2210.000000	-0.004992
2209.000000	-0.004988
2208.000000	-0.004974
2207.000000	-0.004950
2206.000000	-0.004927
2205.000000	-0.004916
2204.000000	-0.004916
2203.000000	-0.004923
2202.000000	-0.004940
2201.000000	-0.004972
2200.000000	-0.005008
2199.000000	-0.005029
2198.000000	-0.005025
2197.000000	-0.005005
2196.000000	-0.004985
2195.000000	-0.004976
2194.000000	-0.004975
2193.000000	-0.004975
2192.000000	-0.004973
2191.000000	-0.004969
2190.000000	-0.004967
2189.000000	-0.004970
2188.000000	-0.004976
2187.000000	-0.004986
2186.000000	-0.004994
2185.000000	-0.005000
2184.000000	-0.004998
2183.000000	-0.004991
2182.000000	-0.004979
2181.000000	-0.004965
2180.000000	-0.004946
2179.000000	-0.004923
2178.000000	-0.004906
2177.000000	-0.004905
2176.000000	-0.004920
2175.000000	-0.004939
2174.000000	-0.004952
2173.000000	-0.004957
2172.000000	-0.004960
2171.000000	-0.004968
2170.000000	-0.004977
2169.000000	-0.004977
2168.000000	-0.004965
2167.000000	-0.004945
2166.000000	-0.004931
2165.000000	-0.004928
2164.000000	-0.004931
2163.000000	-0.004931
2162.000000	-0.004930
2161.000000	-0.004930
2160.000000	-0.004929
2159.000000	-0.004921
2158.000000	-0.004907
2157.000000	-0.004899
2156.000000	-0.004899
2155.000000	-0.004905
2154.000000	-0.004910
2153.000000	-0.004915
2152.000000	-0.004923
2151.000000	-0.004929
2150.000000	-0.004922
2149.000000	-0.004901
2148.000000	-0.004879
2147.000000	-0.004871
2146.000000	-0.004877
2145.000000	-0.004888
2144.000000	-0.004895
2143.000000	-0.004901
2142.000000	-0.004910
2141.000000	-0.004920
2140.000000	-0.004924
2139.000000	-0.004918
2138.000000	-0.004905
2137.000000	-0.004892
2136.000000	-0.004888
2135.000000	-0.004896
2134.000000	-0.004913
2133.000000	-0.004927
2132.000000	-0.004928
2131.000000	-0.004919
2130.000000	-0.004907
2129.000000	-0.004899
2128.000000	-0.004894
2127.000000	-0.004892
2126.000000	-0.004890
2125.000000	-0.004887
2124.000000	-0.004880
2123.000000	-0.004866
2122.000000	-0.004846
2121.000000	-0.004829
2120.000000	-0.004819
2119.000000	-0.004810
2118.000000	-0.004793
2117.000000	-0.004759
2116.000000	-0.004706
2115.000000	-0.004638
2114.000000	-0.004563
2113.000000	-0.004489
2112.000000	-0.004420
2111.000000	-0.004360
2110.000000	-0.004312
2109.000000	-0.004281
2108.000000	-0.004276
2107.000000	-0.004298
2106.000000	-0.004341
2105.000000	-0.004392
2104.000000	-0.004441
2103.000000	-0.004484
2102.000000	-0.004528
2101.000000	-0.004579
2100.000000	-0.004637
2099.000000	-0.004693
2098.000000	-0.004738
2097.000000	-0.004770
2096.000000	-0.004796
2095.000000	-0.004822
2094.000000	-0.004847
2093.000000	-0.004864
2092.000000	-0.004873
2091.000000	-0.004882
2090.000000	-0.004899
2089.000000	-0.004922
2088.000000	-0.004939
2087.000000	-0.004941
2086.000000	-0.004924
2085.000000	-0.004898
2084.000000	-0.004877
2083.000000	-0.004868
2082.000000	-0.004870
2081.000000	-0.004876
2080.000000	-0.004881
2079.000000	-0.004883
2078.000000	-0.004880
2077.000000	-0.004872
2076.000000	-0.004859
2075.000000	-0.004850
2074.000000	-0.004848
2073.000000	-0.004854
2072.000000	-0.004862
2071.000000	-0.004870
2070.000000	-0.004875
2069.000000	-0.004873
2068.000000	-0.004863
2067.000000	-0.004848
2066.000000	-0.004838
2065.000000	-0.004838
2064.000000	-0.004844
2063.000000	-0.004851
2062.000000	-0.004856
2061.000000	-0.004858
2060.000000	-0.004855
2059.000000	-0.004849
2058.000000	-0.004844
2057.000000	-0.004841
2056.000000	-0.004839
2055.000000	-0.004830
2054.000000	-0.004811
2053.000000	-0.004792
2052.000000	-0.004785
2051.000000	-0.004795
2050.000000	-0.004815
2049.000000	-0.004830
2048.000000	-0.004830
2047.000000	-0.004819
2046.000000	-0.004807
2045.000000	-0.004798
2044.000000	-0.004793
2043.000000	-0.004788
2042.000000	-0.004782
2041.000000	-0.004776
2040.000000	-0.004764
2039.000000	-0.004749
2038.000000	-0.004737
2037.000000	-0.004734
2036.000000	-0.004741
2035.000000	-0.004752
2034.000000	-0.004757
2033.000000	-0.004753
2032.000000	-0.004742
2031.000000	-0.004729
2030.000000	-0.004720
2029.000000	-0.004719
2028.000000	-0.004725
2027.000000	-0.004737
2026.000000	-0.004754
2025.000000	-0.004772
2024.000000	-0.004785
2023.000000	-0.004788
2022.000000	-0.004778
2021.000000	-0.004767
2020.000000	-0.004765
2019.000000	-0.004772
2018.000000	-0.004775
2017.000000	-0.004767
2016.000000	-0.004756
2015.000000	-0.004756
2014.000000	-0.004766
2013.000000	-0.004775
2012.000000	-0.004775
2011.000000	-0.004767
2010.000000	-0.004755
2009.000000	-0.004743
2008.000000	-0.004736
2007.000000	-0.004740
2006.000000	-0.004755
2005.000000	-0.004767
2004.000000	-0.004763
2003.000000	-0.004745
2002.000000	-0.004729
2001.000000	-0.004724
2000.000000	-0.004723
1999.000000	-0.004716
1998.000000	-0.004704
1997.000000	-0.004698
1996.000000	-0.004704
1995.000000	-0.004718
1994.000000	-0.004728
1993.000000	-0.004725
1992.000000	-0.004706
1991.000000	-0.004679
1990.000000	-0.004655
1989.000000	-0.004640
1988.000000	-0.004638
1987.000000	-0.004649
1986.000000	-0.004670
1985.000000	-0.004698
1984.000000	-0.004723
1983.000000	-0.004735
1982.000000	-0.004731
1981.000000	-0.004717
1980.000000	-0.004700
1979.000000	-0.004687
1978.000000	-0.004682
1977.000000	-0.004684
1976.000000	-0.004692
1975.000000	-0.004700
1974.000000	-0.004701
1973.000000	-0.004689
1972.000000	-0.004670
1971.000000	-0.004652
1970.000000	-0.004638
1969.000000	-0.004625
1968.000000	-0.004610
1967.000000	-0.004597
1966.000000	-0.004595
1965.000000	-0.004609
1964.000000	-0.004630
1963.000000	-0.004643
1962.000000	-0.004645
1961.000000	-0.004641
1960.000000	-0.004641
1959.000000	-0.004642
1958.000000	-0.004636
1957.000000	-0.004616
1956.000000	-0.004594
1955.000000	-0.004586
1954.000000	-0.004602
1953.000000	-0.004635
1952.000000	-0.004665
1951.000000	-0.004675
1950.000000	-0.004663
1949.000000	-0.004642
1948.000000	-0.004627
1947.000000	-0.004623
1946.000000	-0.004625
1945.000000	-0.004626
1944.000000	-0.004623
1943.000000	-0.004619
1942.000000	-0.004616
1941.000000	-0.004609
1940.000000	-0.004599
1939.000000	-0.004587
1938.000000	-0.004574
1937.000000	-0.004566
1936.000000	-0.004568
1935.000000	-0.004579
1934.000000	-0.004590
1933.000000	-0.004587
1932.000000	-0.004568
1931.000000	-0.004546
1930.000000	-0.004532
1929.000000	-0.004528
1928.000000	-0.004533
1927.000000	-0.004545
1926.000000	-0.004561
1925.000000	-0.004577
1924.000000	-0.004586
1923.000000	-0.004586
1922.000000	-0.004579
1921.000000	-0.004567
1920.000000	-0.004554
1919.000000	-0.004545
1918.000000	-0.004543
1917.000000	-0.004545
1916.000000	-0.004545
1915.000000	-0.004541
1914.000000	-0.004535
1913.000000	-0.004529
1912.000000	-0.004522
1911.000000	-0.004514
1910.000000	-0.004510
1909.000000	-0.004511
1908.000000	-0.004514
1907.000000	-0.004519
1906.000000	-0.004526
1905.000000	-0.004533
1904.000000	-0.004535
1903.000000	-0.004531
1902.000000	-0.004529
1901.000000	-0.004534
1900.000000	-0.004536
1899.000000	-0.004528
1898.000000	-0.004512
1897.000000	-0.004499
1896.000000	-0.004494
1895.000000	-0.004494
1894.000000	-0.004495
1893.000000	-0.004502
1892.000000	-0.004518
1891.000000	-0.004534
1890.000000	-0.004537
1889.000000	-0.004526
1888.000000	-0.004510
1887.000000	-0.004498
1886.000000	-0.004493
1885.000000	-0.004496
1884.000000	-0.004510
1883.000000	-0.004530
1882.000000	-0.004545
1881.000000	-0.004543
1880.000000	-0.004526
1879.000000	-0.004509
1878.000000	-0.004502
1877.000000	-0.004503
1876.000000	-0.004508
1875.000000	-0.004517
1874.000000	-0.004526
1873.000000	-0.004529
1872.000000	-0.004520
1871.000000	-0.004508
1870.000000	-0.004504
1869.000000	-0.004509
1868.000000	-0.004511
1867.000000	-0.004504
1866.000000	-0.004490
1865.000000	-0.004476
1864.000000	-0.004465
1863.000000	-0.004456
1862.000000	-0.004442
1861.000000	-0.004421
1860.000000	-0.004396
1859.000000	-0.004386
1858.000000	-0.004404
1857.000000	-0.004442
1856.000000	-0.004471
1855.000000	-0.004474
1854.000000	-0.004458
1853.000000	-0.004441
1852.000000	-0.004424
1851.000000	-0.004403
1850.000000	-0.004376
1849.000000	-0.004352
1848.000000	-0.004336
1847.000000	-0.004334
1846.000000	-0.004346
1845.000000	-0.004372
1844.000000	-0.004399
1843.000000	-0.004415
1842.000000	-0.004422
1841.000000	-0.004419
1840.000000	-0.004404
1839.000000	-0.004380
1838.000000	-0.004355
1837.000000	-0.004342
1836.000000	-0.004339
1835.000000	-0.004341
1834.000000	-0.004348
1833.000000	-0.004360
1832.000000	-0.004372
1831.000000	-0.004377
1830.000000	-0.004368
1829.000000	-0.004354
1828.000000	-0.004345
1827.000000	-0.004344
1826.000000	-0.004347
1825.000000	-0.004347
1824.000000	-0.004346
1823.000000	-0.004344
1822.000000	-0.004340
1821.000000	-0.004336
1820.000000	-0.004333
1819.000000	-0.004337
1818.000000	-0.004344
1817.000000	-0.004349
1816.000000	-0.004351
1815.000000	-0.004353
1814.000000	-0.004358
1813.000000	-0.004366
1812.000000	-0.004366
1811.000000	-0.004355
1810.000000	-0.004338
1809.000000	-0.004326
1808.000000	-0.004315
1807.000000	-0.004295
1806.000000	-0.004270
1805.000000	-0.004258
1804.000000	-0.004271
1803.000000	-0.004301
1802.000000	-0.004328
1801.000000	-0.004343
1800.000000	-0.004350
1799.000000	-0.004357
1798.000000	-0.004362
1797.000000	-0.004359
1796.000000	-0.004346
1795.000000	-0.004333
1794.000000	-0.004334
1793.000000	-0.004353
1792.000000	-0.004372
1791.000000	-0.004369
1790.000000	-0.004346
1789.000000	-0.004321
1788.000000	-0.004309
1787.000000	-0.004307
1786.000000	-0.004308
1785.000000	-0.004304
1784.000000	-0.004294
1783.000000	-0.004285
1782.000000	-0.004282
1781.000000	-0.004281
1780.000000	-0.004274
1779.000000	-0.004262
1778.000000	-0.004258
1777.000000	-0.004269
1776.000000	-0.004286
1775.000000	-0.004296
1774.000000	-0.004293
1773.000000	-0.004283
1772.000000	-0.004272
1771.000000	-0.004262
1770.000000	-0.004253
1769.000000	-0.004248
1768.000000	-0.004250
1767.000000	-0.004260
1766.000000	-0.004276
1765.000000	-0.004291
1764.000000	-0.004303
1763.000000	-0.004309
1762.000000	-0.004308
1761.000000	-0.004298
1760.000000	-0.004289
1759.000000	-0.004287
1758.000000	-0.004290
1757.000000	-0.004288
1756.000000	-0.004272
1755.000000	-0.004248
1754.000000	-0.004232
1753.000000	-0.004234
1752.000000	-0.004253
1751.000000	-0.004274
1750.000000	-0.004283
1749.000000	-0.004281
1748.000000	-0.004279
1747.000000	-0.004280
1746.000000	-0.004283
1745.000000	-0.004284
1744.000000	-0.004286
1743.000000	-0.004291
1742.000000	-0.004294
1741.000000	-0.004292
1740.000000	-0.004284
1739.000000	-0.004273
1738.000000	-0.004263
1737.000000	-0.004258
1736.000000	-0.004255
1735.000000	-0.004256
1734.000000	-0.004262
1733.000000	-0.004275
1732.000000	-0.004297
1731.000000	-0.004322
1730.000000	-0.004339
1729.000000	-0.004346
1728.000000	-0.004342
1727.000000	-0.004325
1726.000000	-0.004292
1725.000000	-0.004256
1724.000000	-0.004236
1723.000000	-0.004241
1722.000000	-0.004252
1721.000000	-0.004253
1720.000000	-0.004239
1719.000000	-0.004221
1718.000000	-0.004212
1717.000000	-0.004213
1716.000000	-0.004215
1715.000000	-0.004205
1714.000000	-0.004184
1713.000000	-0.004166
1712.000000	-0.004162
1711.000000	-0.004164
1710.000000	-0.004159
1709.000000	-0.004142
1708.000000	-0.004118
1707.000000	-0.004095
1706.000000	-0.004086
1705.000000	-0.004095
1704.000000	-0.004113
1703.000000	-0.004124
1702.000000	-0.004119
1701.000000	-0.004105
1700.000000	-0.004088
1699.000000	-0.004069
1698.000000	-0.004053
1697.000000	-0.004044
1696.000000	-0.004046
1695.000000	-0.004056
1694.000000	-0.004071
1693.000000	-0.004083
1692.000000	-0.004082
1691.000000	-0.004067
1690.000000	-0.004048
1689.000000	-0.004037
1688.000000	-0.004034
1687.000000	-0.004034
1686.000000	-0.004036
1685.000000	-0.004039
1684.000000	-0.004033
1683.000000	-0.004021
1682.000000	-0.004025
1681.000000	-0.004043
1680.000000	-0.004052
1679.000000	-0.004034
1678.000000	-0.003990
1677.000000	-0.003940
1676.000000	-0.003910
1675.000000	-0.003917
1674.000000	-0.003949
1673.000000	-0.003976
1672.000000	-0.003982
1671.000000	-0.003967
1670.000000	-0.003947
1669.000000	-0.003937
1668.000000	-0.003944
1667.000000	-0.003961
1666.000000	-0.003977
1665.000000	-0.003986
1664.000000	-0.003998
1663.000000	-0.004017
1662.000000	-0.004034
1661.000000	-0.004030
1660.000000	-0.004006
1659.000000	-0.003980
1658.000000	-0.003969
1657.000000	-0.003967
1656.000000	-0.003963
1655.000000	-0.003954
1654.000000	-0.003947
1653.000000	-0.003935
1652.000000	-0.003916
1651.000000	-0.003908
1650.000000	-0.003903
1649.000000	-0.003894
1648.000000	-0.003877
1647.000000	-0.003851
1646.000000	-0.003822
1645.000000	-0.003811
1644.000000	-0.003832
1643.000000	-0.003871
1642.000000	-0.003900
1641.000000	-0.003899
1640.000000	-0.003875
1639.000000	-0.003852
1638.000000	-0.003849
1637.000000	-0.003863
1636.000000	-0.003882
1635.000000	-0.003900
1634.000000	-0.003919
1633.000000	-0.003935
1632.000000	-0.003938
1631.000000	-0.003928
1630.000000	-0.003917
1629.000000	-0.003916
1628.000000	-0.003921
1627.000000	-0.003928
1626.000000	-0.003940
1625.000000	-0.003957
1624.000000	-0.003972
1623.000000	-0.003979
1622.000000	-0.003978
1621.000000	-0.003974
1620.000000	-0.003972
1619.000000	-0.003976
1618.000000	-0.003992
1617.000000	-0.004014
1616.000000	-0.004028
1615.000000	-0.004029
1614.000000	-0.004023
1613.000000	-0.004015
1612.000000	-0.004008
1611.000000	-0.004009
1610.000000	-0.004019
1609.000000	-0.004029
1608.000000	-0.004024
1607.000000	-0.004002
1606.000000	-0.003965
1605.000000	-0.003918
1604.000000	-0.003869
1603.000000	-0.003833
1602.000000	-0.003815
1601.000000	-0.003803
1600.000000	-0.003784
1599.000000	-0.003760
1598.000000	-0.003737
1597.000000	-0.003714
1596.000000	-0.003693
1595.000000	-0.003680
1594.000000	-0.003677
1593.000000	-0.003674
1592.000000	-0.003662
1591.000000	-0.003646
1590.000000	-0.003641
1589.000000	-0.003649
1588.000000	-0.003658
1587.000000	-0.003660
1586.000000	-0.003658
1585.000000	-0.003655
1584.000000	-0.003645
1583.000000	-0.003629
1582.000000	-0.003615
1581.000000	-0.003608
1580.000000	-0.003603
1579.000000	-0.003599
1578.000000	-0.003601
1577.000000	-0.003610
1576.000000	-0.003614
1575.000000	-0.003610
1574.000000	-0.003606
1573.000000	-0.003606
1572.000000	-0.003606
1571.000000	-0.003601
1570.000000	-0.003588
1569.000000	-0.003567
1568.000000	-0.003543
1567.000000	-0.003524
1566.000000	-0.003510
1565.000000	-0.003498
1564.000000	-0.003484
1563.000000	-0.003470
1562.000000	-0.003455
1561.000000	-0.003439
1560.000000	-0.003437
1559.000000	-0.003450
1558.000000	-0.003458
1557.000000	-0.003465
1556.000000	-0.003467
1555.000000	-0.003458
1554.000000	-0.003445
1553.000000	-0.003439
1552.000000	-0.003449
1551.000000	-0.003473
1550.000000	-0.003492
1549.000000	-0.003493
1548.000000	-0.003482
1547.000000	-0.003476
1546.000000	-0.003477
1545.000000	-0.003471
1544.000000	-0.003447
1543.000000	-0.003413
1542.000000	-0.003392
1541.000000	-0.003394
1540.000000	-0.003400
1539.000000	-0.003394
1538.000000	-0.003391
1537.000000	-0.003402
1536.000000	-0.003418
1535.000000	-0.003429
1534.000000	-0.003429
1533.000000	-0.003423
1532.000000	-0.003421
1531.000000	-0.003431
1530.000000	-0.003443
1529.000000	-0.003447
1528.000000	-0.003439
1527.000000	-0.003429
1526.000000	-0.003426
1525.000000	-0.003435
1524.000000	-0.003447
1523.000000	-0.003454
1522.000000	-0.003456
1521.000000	-0.003452
1520.000000	-0.003443
1519.000000	-0.003431
1518.000000	-0.003424
1517.000000	-0.003429
1516.000000	-0.003450
1515.000000	-0.003477
1514.000000	-0.003490
1513.000000	-0.003477
1512.000000	-0.003445
1511.000000	-0.003416
1510.000000	-0.003402
1509.000000	-0.003409
1508.000000	-0.003430
1507.000000	-0.003441
1506.000000	-0.003421
1505.000000	-0.003396
1504.000000	-0.003385
1503.000000	-0.003381
1502.000000	-0.003366
1501.000000	-0.003332
1500.000000	-0.003287
1499.000000	-0.003247
1498.000000	-0.003212
1497.000000	-0.003173
1496.000000	-0.003120
1495.000000	-0.003062
1494.000000	-0.003013
1493.000000	-0.002984
1492.000000	-0.002977
1491.000000	-0.002987
1490.000000	-0.002999
1489.000000	-0.002997
1488.000000	-0.002972
1487.000000	-0.002930
1486.000000	-0.002894
1485.000000	-0.002882
1484.000000	-0.002891
1483.000000	-0.002906
1482.000000	-0.002919
1481.000000	-0.002923
1480.000000	-0.002919
1479.000000	-0.002910
1478.000000	-0.002903
1477.000000	-0.002905
1476.000000	-0.002910
1475.000000	-0.002911
1474.000000	-0.002910
1473.000000	-0.002912
1472.000000	-0.002915
1471.000000	-0.002913
1470.000000	-0.002902
1469.000000	-0.002881
1468.000000	-0.002857
1467.000000	-0.002848
1466.000000	-0.002870
1465.000000	-0.002911
1464.000000	-0.002936
1463.000000	-0.002917
1462.000000	-0.002861
1461.000000	-0.002796
1460.000000	-0.002743
1459.000000	-0.002704
1458.000000	-0.002672
1457.000000	-0.002641
1456.000000	-0.002614
1455.000000	-0.002598
1454.000000	-0.002590
1453.000000	-0.002594
1452.000000	-0.002624
1451.000000	-0.002671
1450.000000	-0.002702
1449.000000	-0.002689
1448.000000	-0.002642
1447.000000	-0.002595
1446.000000	-0.002575
1445.000000	-0.002572
1444.000000	-0.002570
1443.000000	-0.002563
1442.000000	-0.002554
1441.000000	-0.002544
1440.000000	-0.002528
1439.000000	-0.002511
1438.000000	-0.002513
1437.000000	-0.002548
1436.000000	-0.002601
1435.000000	-0.002635
1434.000000	-0.002632
1433.000000	-0.002607
1432.000000	-0.002592
1431.000000	-0.002603
1430.000000	-0.002628
1429.000000	-0.002650
1428.000000	-0.002659
1427.000000	-0.002664
1426.000000	-0.002679
1425.000000	-0.002710
1424.000000	-0.002754
1423.000000	-0.002794
1422.000000	-0.002807
1421.000000	-0.002787
1420.000000	-0.002751
1419.000000	-0.002722
1418.000000	-0.002699
1417.000000	-0.002676
1416.000000	-0.002656
1415.000000	-0.002650
1414.000000	-0.002666
1413.000000	-0.002698
1412.000000	-0.002730
1411.000000	-0.002756
1410.000000	-0.002780
1409.000000	-0.002810
1408.000000	-0.002841
1407.000000	-0.002855
1406.000000	-0.002839
1405.000000	-0.002808
1404.000000	-0.002787
1403.000000	-0.002789
1402.000000	-0.002803
1401.000000	-0.002819
1400.000000	-0.002838
1399.000000	-0.002869
1398.000000	-0.002905
1397.000000	-0.002939
1396.000000	-0.002962
1395.000000	-0.002971
1394.000000	-0.002967
1393.000000	-0.002955
1392.000000	-0.002947
1391.000000	-0.002948
1390.000000	-0.002952
1389.000000	-0.002948
1388.000000	-0.002932
1387.000000	-0.002907
1386.000000	-0.002885
1385.000000	-0.002870
1384.000000	-0.002855
1383.000000	-0.002825
1382.000000	-0.002776
1381.000000	-0.002723
1380.000000	-0.002680
1379.000000	-0.002645
1378.000000	-0.002601
1377.000000	-0.002543
1376.000000	-0.002490
1375.000000	-0.002471
1374.000000	-0.002497
1373.000000	-0.002555
1372.000000	-0.002628
1371.000000	-0.002708
1370.000000	-0.002785
1369.000000	-0.002840
1368.000000	-0.002865
1367.000000	-0.002876
1366.000000	-0.002895
1365.000000	-0.002926
1364.000000	-0.002961
1363.000000	-0.002985
1362.000000	-0.002990
1361.000000	-0.002982
1360.000000	-0.002967
1359.000000	-0.002957
1358.000000	-0.002963
1357.000000	-0.002991
1356.000000	-0.003037
1355.000000	-0.003096
1354.000000	-0.003169
1353.000000	-0.003264
1352.000000	-0.003370
1351.000000	-0.003458
1350.000000	-0.003505
1349.000000	-0.003510
1348.000000	-0.003488
1347.000000	-0.003446
1346.000000	-0.003383
1345.000000	-0.003299
1344.000000	-0.003209
1343.000000	-0.003134
1342.000000	-0.003080
1341.000000	-0.003046
1340.000000	-0.003028
1339.000000	-0.003028
1338.000000	-0.003035
1337.000000	-0.003035
1336.000000	-0.003018
1335.000000	-0.002986
1334.000000	-0.002950
1333.000000	-0.002916
1332.000000	-0.002881
1331.000000	-0.002843
1330.000000	-0.002801
1329.000000	-0.002757
1328.000000	-0.002719
1327.000000	-0.002696
1326.000000	-0.002694
1325.000000	-0.002707
1324.000000	-0.002723
1323.000000	-0.002732
1322.000000	-0.002733
1321.000000	-0.002734
1320.000000	-0.002742
1319.000000	-0.002755
1318.000000	-0.002764
1317.000000	-0.002758
1316.000000	-0.002742
1315.000000	-0.002725
1314.000000	-0.002713
1313.000000	-0.002701
1312.000000	-0.002683
1311.000000	-0.002661
1310.000000	-0.002645
1309.000000	-0.002639
1308.000000	-0.002644
1307.000000	-0.002654
1306.000000	-0.002663
1305.000000	-0.002665
1304.000000	-0.002660
1303.000000	-0.002658
1302.000000	-0.002667
1301.000000	-0.002688
1300.000000	-0.002713
1299.000000	-0.002731
1298.000000	-0.002738
1297.000000	-0.002739
1296.000000	-0.002741
1295.000000	-0.002750
1294.000000	-0.002762
1293.000000	-0.002768
1292.000000	-0.002758
1291.000000	-0.002733
1290.000000	-0.002702
1289.000000	-0.002677
1288.000000	-0.002662
1287.000000	-0.002652
1286.000000	-0.002644
1285.000000	-0.002637
1284.000000	-0.002630
1283.000000	-0.002618
1282.000000	-0.002598
1281.000000	-0.002575
1280.000000	-0.002558
1279.000000	-0.002553
1278.000000	-0.002556
1277.000000	-0.002566
1276.000000	-0.002583
1275.000000	-0.002608
1274.000000	-0.002635
1273.000000	-0.002660
1272.000000	-0.002680
1271.000000	-0.002698
1270.000000	-0.002714
1269.000000	-0.002721
1268.000000	-0.002717
1267.000000	-0.002710
1266.000000	-0.002706
1265.000000	-0.002707
1264.000000	-0.002708
1263.000000	-0.002705
1262.000000	-0.002700
1261.000000	-0.002699
1260.000000	-0.002699
1259.000000	-0.002695
1258.000000	-0.002685
1257.000000	-0.002672
1256.000000	-0.002661
1255.000000	-0.002652
1254.000000	-0.002639
1253.000000	-0.002621
1252.000000	-0.002603
1251.000000	-0.002586
1250.000000	-0.002567
1249.000000	-0.002543
1248.000000	-0.002514
1247.000000	-0.002484
1246.000000	-0.002458
1245.000000	-0.002436
1244.000000	-0.002417
1243.000000	-0.002397
1242.000000	-0.002367
1241.000000	-0.002323
1240.000000	-0.002269
1239.000000	-0.002220
1238.000000	-0.002189
1237.000000	-0.002177
1236.000000	-0.002171
1235.000000	-0.002154
1234.000000	-0.002129
1233.000000	-0.002109
1232.000000	-0.002106
1231.000000	-0.002114
1230.000000	-0.002114
1229.000000	-0.002093
1228.000000	-0.002057
1227.000000	-0.002019
1226.000000	-0.001992
1225.000000	-0.001988
1224.000000	-0.002015
1223.000000	-0.002059
1222.000000	-0.002097
1221.000000	-0.002108
1220.000000	-0.002104
1219.000000	-0.002109
1218.000000	-0.002138
1217.000000	-0.002186
1216.000000	-0.002240
1215.000000	-0.002289
1214.000000	-0.002324
1213.000000	-0.002334
1212.000000	-0.002322
1211.000000	-0.002312
1210.000000	-0.002330
1209.000000	-0.002380
1208.000000	-0.002438
1207.000000	-0.002473
1206.000000	-0.002475
1205.000000	-0.002465
1204.000000	-0.002472
1203.000000	-0.002502
1202.000000	-0.002536
1201.000000	-0.002551
1200.000000	-0.002543
1199.000000	-0.002531
1198.000000	-0.002536
1197.000000	-0.002559
1196.000000	-0.002586
1195.000000	-0.002606
1194.000000	-0.002613
1193.000000	-0.002611
1192.000000	-0.002606
1191.000000	-0.002594
1190.000000	-0.002572
1189.000000	-0.002539
1188.000000	-0.002503
1187.000000	-0.002476
1186.000000	-0.002470
1185.000000	-0.002484
1184.000000	-0.002510
1183.000000	-0.002532
1182.000000	-0.002538
1181.000000	-0.002529
1180.000000	-0.002521
1179.000000	-0.002523
1178.000000	-0.002533
1177.000000	-0.002542
1176.000000	-0.002551
1175.000000	-0.002565
1174.000000	-0.002581
1173.000000	-0.002582
1172.000000	-0.002566
1171.000000	-0.002544
1170.000000	-0.002533
1169.000000	-0.002538
1168.000000	-0.002551
1167.000000	-0.002559
1166.000000	-0.002552
1165.000000	-0.002527
1164.000000	-0.002489
1163.000000	-0.002445
1162.000000	-0.002393
1161.000000	-0.002334
1160.000000	-0.002278
1159.000000	-0.002238
1158.000000	-0.002217
1157.000000	-0.002213
1156.000000	-0.002225
1155.000000	-0.002262
1154.000000	-0.002316
1153.000000	-0.002357
1152.000000	-0.002359
1151.000000	-0.002324
1150.000000	-0.002287
1149.000000	-0.002271
1148.000000	-0.002273
1147.000000	-0.002267
1146.000000	-0.002238
1145.000000	-0.002199
1144.000000	-0.002178
1143.000000	-0.002180
1142.000000	-0.002184
1141.000000	-0.002163
1140.000000	-0.002114
1139.000000	-0.002050
1138.000000	-0.001984
1137.000000	-0.001929
1136.000000	-0.001915
1135.000000	-0.001964
1134.000000	-0.002060
1133.000000	-0.002155
1132.000000	-0.002205
1131.000000	-0.002203
1130.000000	-0.002172
1129.000000	-0.002137
1128.000000	-0.002115
1127.000000	-0.002114
1126.000000	-0.002129
1125.000000	-0.002147
1124.000000	-0.002160
1123.000000	-0.002166
1122.000000	-0.002153
1121.000000	-0.002122
1120.000000	-0.002094
1119.000000	-0.002101
1118.000000	-0.002142
1117.000000	-0.002180
1116.000000	-0.002188
1115.000000	-0.002178
1114.000000	-0.002176
1113.000000	-0.002179
1112.000000	-0.002173
1111.000000	-0.002159
1110.000000	-0.002157
1109.000000	-0.002172
1108.000000	-0.002194
1107.000000	-0.002211
1106.000000	-0.002214
1105.000000	-0.002196
1104.000000	-0.002164
1103.000000	-0.002140
1102.000000	-0.002141
1101.000000	-0.002153
1100.000000	-0.002150
1099.000000	-0.002140
1098.000000	-0.002150
1097.000000	-0.002190
1096.000000	-0.002239
1095.000000	-0.002279
1094.000000	-0.002299
1093.000000	-0.002290
1092.000000	-0.002243
1091.000000	-0.002173
1090.000000	-0.002116
1089.000000	-0.002093
1088.000000	-0.002097
1087.000000	-0.002118
1086.000000	-0.002157
1085.000000	-0.002208
1084.000000	-0.002243
1083.000000	-0.002240
1082.000000	-0.002207
1081.000000	-0.002174
1080.000000	-0.002163
1079.000000	-0.002175
1078.000000	-0.002197
1077.000000	-0.002213
1076.000000	-0.002215
1075.000000	-0.002204
1074.000000	-0.002187
1073.000000	-0.002165
1072.000000	-0.002142
1071.000000	-0.002125
1070.000000	-0.002122
1069.000000	-0.002128
1068.000000	-0.002131
1067.000000	-0.002130
1066.000000	-0.002140
1065.000000	-0.002166
1064.000000	-0.002185
1063.000000	-0.002175
1062.000000	-0.002139
1061.000000	-0.002094
1060.000000	-0.002053
1059.000000	-0.002017
1058.000000	-0.001991
1057.000000	-0.001983
1056.000000	-0.001998
1055.000000	-0.002031
1054.000000	-0.002067
1053.000000	-0.002093
1052.000000	-0.002099
1051.000000	-0.002090
1050.000000	-0.002072
1049.000000	-0.002045
1048.000000	-0.002006
1047.000000	-0.001961
1046.000000	-0.001922
1045.000000	-0.001892
1044.000000	-0.001862
1043.000000	-0.001833
1042.000000	-0.001818
1041.000000	-0.001818
1040.000000	-0.001819
1039.000000	-0.001811
1038.000000	-0.001804
1037.000000	-0.001813
1036.000000	-0.001838
1035.000000	-0.001864
1034.000000	-0.001881
1033.000000	-0.001883
1032.000000	-0.001876
1031.000000	-0.001871
1030.000000	-0.001883
1029.000000	-0.001906
1028.000000	-0.001910
1027.000000	-0.001879
1026.000000	-0.001839
1025.000000	-0.001832
1024.000000	-0.001872
1023.000000	-0.001934
1022.000000	-0.001981
1021.000000	-0.001995
1020.000000	-0.001974
1019.000000	-0.001936
1018.000000	-0.001906
1017.000000	-0.001902
1016.000000	-0.001923
1015.000000	-0.001955
1014.000000	-0.001989
1013.000000	-0.002013
1012.000000	-0.002010
1011.000000	-0.001971
1010.000000	-0.001909
1009.000000	-0.001856
1008.000000	-0.001833
1007.000000	-0.001840
1006.000000	-0.001860
1005.000000	-0.001877
1004.000000	-0.001887
1003.000000	-0.001898
1002.000000	-0.001925
1001.000000	-0.001963
1000.000000	-0.001981
999.000000	-0.001955
998.000000	-0.001898
997.000000	-0.001850
996.000000	-0.001826
995.000000	-0.001809
994.000000	-0.001783
993.000000	-0.001763
992.000000	-0.001769
991.000000	-0.001796
990.000000	-0.001824
989.000000	-0.001841
988.000000	-0.001852
987.000000	-0.001856
986.000000	-0.001845
985.000000	-0.001814
984.000000	-0.001775
983.000000	-0.001744
982.000000	-0.001736
981.000000	-0.001757
980.000000	-0.001797
979.000000	-0.001831
978.000000	-0.001833
977.000000	-0.001794
976.000000	-0.001736
975.000000	-0.001696
974.000000	-0.001690
973.000000	-0.001703
972.000000	-0.001706
971.000000	-0.001690
970.000000	-0.001665
969.000000	-0.001645
968.000000	-0.001638
967.000000	-0.001660
966.000000	-0.001717
965.000000	-0.001768
964.000000	-0.001743
963.000000	-0.001630
962.000000	-0.001518
961.000000	-0.001511
960.000000	-0.001611
959.000000	-0.001719
958.000000	-0.001753
957.000000	-0.001727
956.000000	-0.001697
955.000000	-0.001683
954.000000	-0.001666
953.000000	-0.001631
952.000000	-0.001597
951.000000	-0.001590
950.000000	-0.001626
949.000000	-0.001694
948.000000	-0.001759
947.000000	-0.001788
946.000000	-0.001793
945.000000	-0.001819
944.000000	-0.001883
943.000000	-0.001944
942.000000	-0.001948
941.000000	-0.001891
940.000000	-0.001823
939.000000	-0.001780
938.000000	-0.001757
937.000000	-0.001734
936.000000	-0.001713
935.000000	-0.001713
934.000000	-0.001743
933.000000	-0.001781
932.000000	-0.001787
931.000000	-0.001740
930.000000	-0.001657
929.000000	-0.001575
928.000000	-0.001519
927.000000	-0.001492
926.000000	-0.001483
925.000000	-0.001482
924.000000	-0.001475
923.000000	-0.001453
922.000000	-0.001415
921.000000	-0.001370
920.000000	-0.001327
919.000000	-0.001293
918.000000	-0.001282
917.000000	-0.001305
916.000000	-0.001357
915.000000	-0.001413
914.000000	-0.001461
913.000000	-0.001511
912.000000	-0.001565
911.000000	-0.001598
910.000000	-0.001580
909.000000	-0.001518
908.000000	-0.001457
907.000000	-0.001443
906.000000	-0.001490
905.000000	-0.001567
904.000000	-0.001617
903.000000	-0.001602
902.000000	-0.001540
901.000000	-0.001487
900.000000	-0.001471
899.000000	-0.001461
898.000000	-0.001425
897.000000	-0.001380
896.000000	-0.001370
895.000000	-0.001396
894.000000	-0.001420
893.000000	-0.001413
892.000000	-0.001381
891.000000	-0.001343
890.000000	-0.001314
889.000000	-0.001311
888.000000	-0.001340
887.000000	-0.001384
886.000000	-0.001410
885.000000	-0.001409
884.000000	-0.001394
883.000000	-0.001373
882.000000	-0.001332
881.000000	-0.001274
880.000000	-0.001231
879.000000	-0.001227
878.000000	-0.001249
877.000000	-0.001263
876.000000	-0.001252
875.000000	-0.001221
874.000000	-0.001183
873.000000	-0.001155
872.000000	-0.001156
871.000000	-0.001193
870.000000	-0.001247
869.000000	-0.001288
868.000000	-0.001302
867.000000	-0.001290
866.000000	-0.001265
865.000000	-0.001235
864.000000	-0.001207
863.000000	-0.001186
862.000000	-0.001172
861.000000	-0.001164
860.000000	-0.001157
859.000000	-0.001147
858.000000	-0.001129
857.000000	-0.001107
856.000000	-0.001088
855.000000	-0.001065
854.000000	-0.001007
853.000000	-0.000882
852.000000	-0.000690
851.000000	-0.000476
850.000000	-0.000308
849.000000	-0.000235
848.000000	-0.000262
847.000000	-0.000350
846.000000	-0.000449
845.000000	-0.000533
844.000000	-0.000612
843.000000	-0.000708
842.000000	-0.000825
841.000000	-0.000939
840.000000	-0.001026
839.000000	-0.001087
838.000000	-0.001139
837.000000	-0.001190
836.000000	-0.001227
835.000000	-0.001234
834.000000	-0.001208
833.000000	-0.001149
832.000000	-0.001063
831.000000	-0.000964
830.000000	-0.000885
829.000000	-0.000863
828.000000	-0.000899
827.000000	-0.000970
826.000000	-0.001048
825.000000	-0.001127
824.000000	-0.001209
823.000000	-0.001281
822.000000	-0.001323
821.000000	-0.001313
820.000000	-0.001243
819.000000	-0.001129
818.000000	-0.001005
817.000000	-0.000907
816.000000	-0.000851
815.000000	-0.000839
814.000000	-0.000873
813.000000	-0.000937
812.000000	-0.000985
811.000000	-0.000970
810.000000	-0.000895
809.000000	-0.000821
808.000000	-0.000804
807.000000	-0.000848
806.000000	-0.000919
805.000000	-0.000985
804.000000	-0.001029
803.000000	-0.001044
802.000000	-0.001039
801.000000	-0.001039
800.000000	-0.001057
799.000000	-0.001083
798.000000	-0.001111
797.000000	-0.001145
796.000000	-0.001172
795.000000	-0.001149
794.000000	-0.001051
793.000000	-0.000928
792.000000	-0.000870
791.000000	-0.000907
790.000000	-0.000969
789.000000	-0.000965
788.000000	-0.000876
787.000000	-0.000766
786.000000	-0.000699
785.000000	-0.000684
784.000000	-0.000689
783.000000	-0.000696
782.000000	-0.000715
781.000000	-0.000750
780.000000	-0.000783
779.000000	-0.000798
778.000000	-0.000802
777.000000	-0.000814
776.000000	-0.000824
775.000000	-0.000805
774.000000	-0.000755
773.000000	-0.000710
772.000000	-0.000702
771.000000	-0.000731
770.000000	-0.000766
769.000000	-0.000765
768.000000	-0.000702
767.000000	-0.000589
766.000000	-0.000490
765.000000	-0.000469
764.000000	-0.000536
763.000000	-0.000642
762.000000	-0.000740
761.000000	-0.000819
760.000000	-0.000881
759.000000	-0.000916
758.000000	-0.000916
757.000000	-0.000891
756.000000	-0.000853
755.000000	-0.000800
754.000000	-0.000735
753.000000	-0.000670
752.000000	-0.000615
751.000000	-0.000573
750.000000	-0.000560
749.000000	-0.000591
748.000000	-0.000641
747.000000	-0.000647
746.000000	-0.000580
745.000000	-0.000480
744.000000	-0.000412
743.000000	-0.000403
742.000000	-0.000431
741.000000	-0.000464
740.000000	-0.000466
739.000000	-0.000426
738.000000	-0.000390
737.000000	-0.000438
736.000000	-0.000590
735.000000	-0.000758
734.000000	-0.000835
733.000000	-0.000801
732.000000	-0.000721
731.000000	-0.000657
730.000000	-0.000629
729.000000	-0.000625
728.000000	-0.000618
727.000000	-0.000587
726.000000	-0.000537
725.000000	-0.000495
724.000000	-0.000464
723.000000	-0.000420
722.000000	-0.000365
721.000000	-0.000364
720.000000	-0.000474
719.000000	-0.000661
718.000000	-0.000829
717.000000	-0.000913
716.000000	-0.000922
715.000000	-0.000903
714.000000	-0.000902
713.000000	-0.000929
712.000000	-0.000947
711.000000	-0.000895
710.000000	-0.000755
709.000000	-0.000581
708.000000	-0.000459
707.000000	-0.000439
706.000000	-0.000517
705.000000	-0.000643
704.000000	-0.000757
703.000000	-0.000819
702.000000	-0.000848
701.000000	-0.000910
700.000000	-0.001032
