# Supplementary material for: Real-time monitoring of the reversible capture and release of CO2 on anthraquinone and riboflavin-modified graphitic electrodes using ATR-SEIRAS
Source: Chem Sci. 2025 Nov 4;16(48):23189–202. doi: 10.1039/d5sc05427c (PMC12584010; doi:10.1039/d5sc05427c)
Supplement: SC-016-D5SC05427C-s001 [file SC-016-D5SC05427C-s001.zip › Data Folders/Main Figures/Figure3/3b/008.ASC]

PE IR       SUBTECH     SPECTRUM    ASCII       PEDS        4.00        
   -1
008.ASC
25/02/11
15:07:41.00
25/02/11
15:07:41.00
Administrator

700.000000
#HDR
-1
-1
#GR
Wavenumber
A
1.0
0.0
4000.000000
-1.000000
3301
8
-0.000164
-0.005100
#DATA
4000.000000	-0.004462
3999.000000	-0.004487
3998.000000	-0.004512
3997.000000	-0.004529
3996.000000	-0.004534
3995.000000	-0.004526
3994.000000	-0.004506
3993.000000	-0.004484
3992.000000	-0.004473
3991.000000	-0.004479
3990.000000	-0.004497
3989.000000	-0.004512
3988.000000	-0.004518
3987.000000	-0.004521
3986.000000	-0.004528
3985.000000	-0.004540
3984.000000	-0.004551
3983.000000	-0.004553
3982.000000	-0.004542
3981.000000	-0.004522
3980.000000	-0.004503
3979.000000	-0.004498
3978.000000	-0.004509
3977.000000	-0.004529
3976.000000	-0.004546
3975.000000	-0.004554
3974.000000	-0.004556
3973.000000	-0.004556
3972.000000	-0.004555
3971.000000	-0.004553
3970.000000	-0.004549
3969.000000	-0.004542
3968.000000	-0.004530
3967.000000	-0.004513
3966.000000	-0.004497
3965.000000	-0.004489
3964.000000	-0.004491
3963.000000	-0.004494
3962.000000	-0.004488
3961.000000	-0.004473
3960.000000	-0.004455
3959.000000	-0.004438
3958.000000	-0.004429
3957.000000	-0.004432
3956.000000	-0.004449
3955.000000	-0.004475
3954.000000	-0.004492
3953.000000	-0.004490
3952.000000	-0.004468
3951.000000	-0.004440
3950.000000	-0.004421
3949.000000	-0.004419
3948.000000	-0.004435
3947.000000	-0.004462
3946.000000	-0.004487
3945.000000	-0.004496
3944.000000	-0.004483
3943.000000	-0.004457
3942.000000	-0.004438
3941.000000	-0.004443
3940.000000	-0.004467
3939.000000	-0.004491
3938.000000	-0.004499
3937.000000	-0.004492
3936.000000	-0.004478
3935.000000	-0.004465
3934.000000	-0.004456
3933.000000	-0.004452
3932.000000	-0.004459
3931.000000	-0.004481
3930.000000	-0.004508
3929.000000	-0.004529
3928.000000	-0.004536
3927.000000	-0.004533
3926.000000	-0.004522
3925.000000	-0.004499
3924.000000	-0.004463
3923.000000	-0.004430
3922.000000	-0.004420
3921.000000	-0.004430
3920.000000	-0.004442
3919.000000	-0.004439
3918.000000	-0.004431
3917.000000	-0.004438
3916.000000	-0.004466
3915.000000	-0.004497
3914.000000	-0.004512
3913.000000	-0.004508
3912.000000	-0.004497
3911.000000	-0.004487
3910.000000	-0.004473
3909.000000	-0.004449
3908.000000	-0.004414
3907.000000	-0.004377
3906.000000	-0.004351
3905.000000	-0.004345
3904.000000	-0.004360
3903.000000	-0.004396
3902.000000	-0.004450
3901.000000	-0.004509
3900.000000	-0.004550
3899.000000	-0.004560
3898.000000	-0.004544
3897.000000	-0.004527
3896.000000	-0.004524
3895.000000	-0.004535
3894.000000	-0.004551
3893.000000	-0.004567
3892.000000	-0.004583
3891.000000	-0.004591
3890.000000	-0.004578
3889.000000	-0.004550
3888.000000	-0.004525
3887.000000	-0.004517
3886.000000	-0.004523
3885.000000	-0.004518
3884.000000	-0.004493
3883.000000	-0.004460
3882.000000	-0.004441
3881.000000	-0.004443
3880.000000	-0.004455
3879.000000	-0.004463
3878.000000	-0.004461
3877.000000	-0.004459
3876.000000	-0.004468
3875.000000	-0.004488
3874.000000	-0.004511
3873.000000	-0.004530
3872.000000	-0.004548
3871.000000	-0.004563
3870.000000	-0.004563
3869.000000	-0.004539
3868.000000	-0.004508
3867.000000	-0.004497
3866.000000	-0.004514
3865.000000	-0.004538
3864.000000	-0.004546
3863.000000	-0.004534
3862.000000	-0.004510
3861.000000	-0.004487
3860.000000	-0.004471
3859.000000	-0.004457
3858.000000	-0.004429
3857.000000	-0.004380
3856.000000	-0.004325
3855.000000	-0.004305
3854.000000	-0.004334
3853.000000	-0.004370
3852.000000	-0.004376
3851.000000	-0.004371
3850.000000	-0.004387
3849.000000	-0.004426
3848.000000	-0.004468
3847.000000	-0.004496
3846.000000	-0.004501
3845.000000	-0.004486
3844.000000	-0.004461
3843.000000	-0.004438
3842.000000	-0.004424
3841.000000	-0.004420
3840.000000	-0.004426
3839.000000	-0.004435
3838.000000	-0.004443
3837.000000	-0.004451
3836.000000	-0.004459
3835.000000	-0.004465
3834.000000	-0.004459
3833.000000	-0.004441
3832.000000	-0.004425
3831.000000	-0.004425
3830.000000	-0.004445
3829.000000	-0.004475
3828.000000	-0.004495
3827.000000	-0.004499
3826.000000	-0.004491
3825.000000	-0.004488
3824.000000	-0.004503
3823.000000	-0.004535
3822.000000	-0.004571
3821.000000	-0.004586
3820.000000	-0.004571
3819.000000	-0.004541
3818.000000	-0.004516
3817.000000	-0.004500
3816.000000	-0.004483
3815.000000	-0.004462
3814.000000	-0.004447
3813.000000	-0.004443
3812.000000	-0.004437
3811.000000	-0.004418
3810.000000	-0.004397
3809.000000	-0.004401
3808.000000	-0.004435
3807.000000	-0.004472
3806.000000	-0.004475
3805.000000	-0.004440
3804.000000	-0.004397
3803.000000	-0.004372
3802.000000	-0.004378
3801.000000	-0.004405
3800.000000	-0.004442
3799.000000	-0.004485
3798.000000	-0.004527
3797.000000	-0.004549
3796.000000	-0.004549
3795.000000	-0.004539
3794.000000	-0.004533
3793.000000	-0.004531
3792.000000	-0.004525
3791.000000	-0.004515
3790.000000	-0.004507
3789.000000	-0.004504
3788.000000	-0.004499
3787.000000	-0.004486
3786.000000	-0.004471
3785.000000	-0.004467
3784.000000	-0.004478
3783.000000	-0.004496
3782.000000	-0.004511
3781.000000	-0.004513
3780.000000	-0.004503
3779.000000	-0.004481
3778.000000	-0.004453
3777.000000	-0.004433
3776.000000	-0.004432
3775.000000	-0.004450
3774.000000	-0.004476
3773.000000	-0.004495
3772.000000	-0.004501
3771.000000	-0.004490
3770.000000	-0.004468
3769.000000	-0.004447
3768.000000	-0.004443
3767.000000	-0.004461
3766.000000	-0.004483
3765.000000	-0.004491
3764.000000	-0.004486
3763.000000	-0.004487
3762.000000	-0.004504
3761.000000	-0.004526
3760.000000	-0.004528
3759.000000	-0.004507
3758.000000	-0.004484
3757.000000	-0.004473
3756.000000	-0.004468
3755.000000	-0.004453
3754.000000	-0.004424
3753.000000	-0.004392
3752.000000	-0.004374
3751.000000	-0.004376
3750.000000	-0.004380
3749.000000	-0.004365
3748.000000	-0.004332
3747.000000	-0.004302
3746.000000	-0.004294
3745.000000	-0.004306
3744.000000	-0.004306
3743.000000	-0.004287
3742.000000	-0.004283
3741.000000	-0.004313
3740.000000	-0.004350
3739.000000	-0.004368
3738.000000	-0.004369
3737.000000	-0.004377
3736.000000	-0.004403
3735.000000	-0.004437
3734.000000	-0.004463
3733.000000	-0.004473
3732.000000	-0.004460
3731.000000	-0.004434
3730.000000	-0.004412
3729.000000	-0.004413
3728.000000	-0.004437
3727.000000	-0.004469
3726.000000	-0.004496
3725.000000	-0.004513
3724.000000	-0.004522
3723.000000	-0.004519
3722.000000	-0.004494
3721.000000	-0.004456
3720.000000	-0.004429
3719.000000	-0.004432
3718.000000	-0.004457
3717.000000	-0.004473
3716.000000	-0.004461
3715.000000	-0.004426
3714.000000	-0.004391
3713.000000	-0.004377
3712.000000	-0.004382
3711.000000	-0.004394
3710.000000	-0.004401
3709.000000	-0.004408
3708.000000	-0.004424
3707.000000	-0.004447
3706.000000	-0.004468
3705.000000	-0.004477
3704.000000	-0.004476
3703.000000	-0.004468
3702.000000	-0.004455
3701.000000	-0.004442
3700.000000	-0.004440
3699.000000	-0.004460
3698.000000	-0.004496
3697.000000	-0.004529
3696.000000	-0.004538
3695.000000	-0.004521
3694.000000	-0.004491
3693.000000	-0.004463
3692.000000	-0.004443
3691.000000	-0.004428
3690.000000	-0.004416
3689.000000	-0.004407
3688.000000	-0.004401
3687.000000	-0.004400
3686.000000	-0.004411
3685.000000	-0.004429
3684.000000	-0.004448
3683.000000	-0.004463
3682.000000	-0.004477
3681.000000	-0.004487
3680.000000	-0.004485
3679.000000	-0.004460
3678.000000	-0.004417
3677.000000	-0.004379
3676.000000	-0.004366
3675.000000	-0.004367
3674.000000	-0.004371
3673.000000	-0.004379
3672.000000	-0.004392
3671.000000	-0.004403
3670.000000	-0.004405
3669.000000	-0.004405
3668.000000	-0.004416
3667.000000	-0.004437
3666.000000	-0.004451
3665.000000	-0.004442
3664.000000	-0.004420
3663.000000	-0.004409
3662.000000	-0.004426
3661.000000	-0.004465
3660.000000	-0.004509
3659.000000	-0.004543
3658.000000	-0.004556
3657.000000	-0.004536
3656.000000	-0.004482
3655.000000	-0.004413
3654.000000	-0.004368
3653.000000	-0.004371
3652.000000	-0.004414
3651.000000	-0.004471
3650.000000	-0.004507
3649.000000	-0.004503
3648.000000	-0.004469
3647.000000	-0.004432
3646.000000	-0.004413
3645.000000	-0.004413
3644.000000	-0.004414
3643.000000	-0.004402
3642.000000	-0.004378
3641.000000	-0.004361
3640.000000	-0.004371
3639.000000	-0.004404
3638.000000	-0.004442
3637.000000	-0.004470
3636.000000	-0.004488
3635.000000	-0.004498
3634.000000	-0.004490
3633.000000	-0.004458
3632.000000	-0.004408
3631.000000	-0.004366
3630.000000	-0.004353
3629.000000	-0.004368
3628.000000	-0.004391
3627.000000	-0.004415
3626.000000	-0.004446
3625.000000	-0.004484
3624.000000	-0.004521
3623.000000	-0.004555
3622.000000	-0.004585
3621.000000	-0.004602
3620.000000	-0.004594
3619.000000	-0.004554
3618.000000	-0.004492
3617.000000	-0.004432
3616.000000	-0.004389
3615.000000	-0.004365
3614.000000	-0.004352
3613.000000	-0.004340
3612.000000	-0.004327
3611.000000	-0.004321
3610.000000	-0.004331
3609.000000	-0.004354
3608.000000	-0.004382
3607.000000	-0.004409
3606.000000	-0.004437
3605.000000	-0.004466
3604.000000	-0.004492
3603.000000	-0.004503
3602.000000	-0.004493
3601.000000	-0.004468
3600.000000	-0.004442
3599.000000	-0.004432
3598.000000	-0.004440
3597.000000	-0.004459
3596.000000	-0.004472
3595.000000	-0.004471
3594.000000	-0.004458
3593.000000	-0.004440
3592.000000	-0.004420
3591.000000	-0.004396
3590.000000	-0.004369
3589.000000	-0.004352
3588.000000	-0.004358
3587.000000	-0.004387
3586.000000	-0.004423
3585.000000	-0.004452
3584.000000	-0.004474
3583.000000	-0.004497
3582.000000	-0.004518
3581.000000	-0.004521
3580.000000	-0.004497
3579.000000	-0.004455
3578.000000	-0.004419
3577.000000	-0.004407
3576.000000	-0.004414
3575.000000	-0.004424
3574.000000	-0.004422
3573.000000	-0.004404
3572.000000	-0.004379
3571.000000	-0.004357
3570.000000	-0.004350
3569.000000	-0.004358
3568.000000	-0.004371
3567.000000	-0.004374
3566.000000	-0.004369
3565.000000	-0.004367
3564.000000	-0.004376
3563.000000	-0.004386
3562.000000	-0.004384
3561.000000	-0.004369
3560.000000	-0.004353
3559.000000	-0.004348
3558.000000	-0.004354
3557.000000	-0.004367
3556.000000	-0.004379
3555.000000	-0.004387
3554.000000	-0.004392
3553.000000	-0.004402
3552.000000	-0.004418
3551.000000	-0.004431
3550.000000	-0.004426
3549.000000	-0.004403
3548.000000	-0.004379
3547.000000	-0.004370
3546.000000	-0.004372
3545.000000	-0.004371
3544.000000	-0.004365
3543.000000	-0.004370
3542.000000	-0.004391
3541.000000	-0.004415
3540.000000	-0.004419
3539.000000	-0.004399
3538.000000	-0.004372
3537.000000	-0.004365
3536.000000	-0.004390
3535.000000	-0.004432
3534.000000	-0.004461
3533.000000	-0.004457
3532.000000	-0.004425
3531.000000	-0.004390
3530.000000	-0.004370
3529.000000	-0.004365
3528.000000	-0.004362
3527.000000	-0.004355
3526.000000	-0.004349
3525.000000	-0.004348
3524.000000	-0.004351
3523.000000	-0.004355
3522.000000	-0.004358
3521.000000	-0.004357
3520.000000	-0.004347
3519.000000	-0.004334
3518.000000	-0.004332
3517.000000	-0.004350
3516.000000	-0.004385
3515.000000	-0.004420
3514.000000	-0.004442
3513.000000	-0.004446
3512.000000	-0.004436
3511.000000	-0.004418
3510.000000	-0.004401
3509.000000	-0.004390
3508.000000	-0.004393
3507.000000	-0.004407
3506.000000	-0.004423
3505.000000	-0.004428
3504.000000	-0.004416
3503.000000	-0.004395
3502.000000	-0.004378
3501.000000	-0.004368
3500.000000	-0.004362
3499.000000	-0.004354
3498.000000	-0.004342
3497.000000	-0.004329
3496.000000	-0.004314
3495.000000	-0.004302
3494.000000	-0.004298
3493.000000	-0.004304
3492.000000	-0.004317
3491.000000	-0.004333
3490.000000	-0.004351
3489.000000	-0.004364
3488.000000	-0.004367
3487.000000	-0.004355
3486.000000	-0.004336
3485.000000	-0.004325
3484.000000	-0.004328
3483.000000	-0.004339
3482.000000	-0.004345
3481.000000	-0.004338
3480.000000	-0.004318
3479.000000	-0.004294
3478.000000	-0.004275
3477.000000	-0.004270
3476.000000	-0.004284
3475.000000	-0.004317
3474.000000	-0.004356
3473.000000	-0.004387
3472.000000	-0.004400
3471.000000	-0.004400
3470.000000	-0.004397
3469.000000	-0.004396
3468.000000	-0.004391
3467.000000	-0.004377
3466.000000	-0.004365
3465.000000	-0.004363
3464.000000	-0.004368
3463.000000	-0.004363
3462.000000	-0.004338
3461.000000	-0.004303
3460.000000	-0.004276
3459.000000	-0.004268
3458.000000	-0.004275
3457.000000	-0.004292
3456.000000	-0.004316
3455.000000	-0.004341
3454.000000	-0.004355
3453.000000	-0.004353
3452.000000	-0.004337
3451.000000	-0.004319
3450.000000	-0.004305
3449.000000	-0.004301
3448.000000	-0.004307
3447.000000	-0.004318
3446.000000	-0.004327
3445.000000	-0.004326
3444.000000	-0.004315
3443.000000	-0.004301
3442.000000	-0.004290
3441.000000	-0.004281
3440.000000	-0.004277
3439.000000	-0.004283
3438.000000	-0.004303
3437.000000	-0.004334
3436.000000	-0.004361
3435.000000	-0.004369
3434.000000	-0.004355
3433.000000	-0.004337
3432.000000	-0.004332
3431.000000	-0.004341
3430.000000	-0.004349
3429.000000	-0.004340
3428.000000	-0.004309
3427.000000	-0.004267
3426.000000	-0.004227
3425.000000	-0.004205
3424.000000	-0.004210
3423.000000	-0.004238
3422.000000	-0.004269
3421.000000	-0.004280
3420.000000	-0.004262
3419.000000	-0.004234
3418.000000	-0.004221
3417.000000	-0.004233
3416.000000	-0.004255
3415.000000	-0.004263
3414.000000	-0.004251
3413.000000	-0.004238
3412.000000	-0.004244
3411.000000	-0.004272
3410.000000	-0.004305
3409.000000	-0.004318
3408.000000	-0.004306
3407.000000	-0.004282
3406.000000	-0.004270
3405.000000	-0.004280
3404.000000	-0.004306
3403.000000	-0.004330
3402.000000	-0.004331
3401.000000	-0.004308
3400.000000	-0.004272
3399.000000	-0.004239
3398.000000	-0.004216
3397.000000	-0.004202
3396.000000	-0.004198
3395.000000	-0.004204
3394.000000	-0.004218
3393.000000	-0.004231
3392.000000	-0.004235
3391.000000	-0.004229
3390.000000	-0.004216
3389.000000	-0.004203
3388.000000	-0.004195
3387.000000	-0.004198
3386.000000	-0.004208
3385.000000	-0.004215
3384.000000	-0.004210
3383.000000	-0.004202
3382.000000	-0.004204
3381.000000	-0.004226
3380.000000	-0.004260
3379.000000	-0.004287
3378.000000	-0.004284
3377.000000	-0.004247
3376.000000	-0.004189
3375.000000	-0.004140
3374.000000	-0.004125
3373.000000	-0.004144
3372.000000	-0.004178
3371.000000	-0.004211
3370.000000	-0.004238
3369.000000	-0.004260
3368.000000	-0.004273
3367.000000	-0.004275
3366.000000	-0.004274
3365.000000	-0.004283
3364.000000	-0.004301
3363.000000	-0.004307
3362.000000	-0.004286
3361.000000	-0.004248
3360.000000	-0.004222
3359.000000	-0.004228
3358.000000	-0.004253
3357.000000	-0.004273
3356.000000	-0.004274
3355.000000	-0.004262
3354.000000	-0.004250
3353.000000	-0.004243
3352.000000	-0.004238
3351.000000	-0.004226
3350.000000	-0.004202
3349.000000	-0.004172
3348.000000	-0.004150
3347.000000	-0.004153
3346.000000	-0.004178
3345.000000	-0.004210
3344.000000	-0.004227
3343.000000	-0.004222
3342.000000	-0.004201
3341.000000	-0.004173
3340.000000	-0.004151
3339.000000	-0.004145
3338.000000	-0.004157
3337.000000	-0.004182
3336.000000	-0.004206
3335.000000	-0.004223
3334.000000	-0.004227
3333.000000	-0.004219
3332.000000	-0.004197
3331.000000	-0.004164
3330.000000	-0.004133
3329.000000	-0.004120
3328.000000	-0.004134
3327.000000	-0.004171
3326.000000	-0.004214
3325.000000	-0.004245
3324.000000	-0.004259
3323.000000	-0.004261
3322.000000	-0.004257
3321.000000	-0.004253
3320.000000	-0.004252
3319.000000	-0.004254
3318.000000	-0.004254
3317.000000	-0.004245
3316.000000	-0.004232
3315.000000	-0.004232
3314.000000	-0.004255
3313.000000	-0.004293
3312.000000	-0.004322
3311.000000	-0.004331
3310.000000	-0.004321
3309.000000	-0.004303
3308.000000	-0.004287
3307.000000	-0.004281
3306.000000	-0.004285
3305.000000	-0.004290
3304.000000	-0.004284
3303.000000	-0.004270
3302.000000	-0.004261
3301.000000	-0.004269
3300.000000	-0.004283
3299.000000	-0.004291
3298.000000	-0.004288
3297.000000	-0.004290
3296.000000	-0.004308
3295.000000	-0.004345
3294.000000	-0.004382
3293.000000	-0.004402
3292.000000	-0.004393
3291.000000	-0.004361
3290.000000	-0.004320
3289.000000	-0.004281
3288.000000	-0.004253
3287.000000	-0.004240
3286.000000	-0.004238
3285.000000	-0.004234
3284.000000	-0.004217
3283.000000	-0.004189
3282.000000	-0.004168
3281.000000	-0.004168
3280.000000	-0.004189
3279.000000	-0.004214
3278.000000	-0.004230
3277.000000	-0.004230
3276.000000	-0.004217
3275.000000	-0.004198
3274.000000	-0.004184
3273.000000	-0.004182
3272.000000	-0.004193
3271.000000	-0.004218
3270.000000	-0.004257
3269.000000	-0.004299
3268.000000	-0.004321
3267.000000	-0.004309
3266.000000	-0.004272
3265.000000	-0.004240
3264.000000	-0.004234
3263.000000	-0.004254
3262.000000	-0.004286
3261.000000	-0.004313
3260.000000	-0.004322
3259.000000	-0.004312
3258.000000	-0.004289
3257.000000	-0.004265
3256.000000	-0.004246
3255.000000	-0.004234
3254.000000	-0.004230
3253.000000	-0.004234
3252.000000	-0.004240
3251.000000	-0.004244
3250.000000	-0.004245
3249.000000	-0.004254
3248.000000	-0.004274
3247.000000	-0.004292
3246.000000	-0.004292
3245.000000	-0.004269
3244.000000	-0.004235
3243.000000	-0.004206
3242.000000	-0.004191
3241.000000	-0.004189
3240.000000	-0.004195
3239.000000	-0.004199
3238.000000	-0.004198
3237.000000	-0.004193
3236.000000	-0.004194
3235.000000	-0.004200
3234.000000	-0.004206
3233.000000	-0.004203
3232.000000	-0.004189
3231.000000	-0.004169
3230.000000	-0.004158
3229.000000	-0.004167
3228.000000	-0.004197
3227.000000	-0.004234
3226.000000	-0.004260
3225.000000	-0.004272
3224.000000	-0.004279
3223.000000	-0.004288
3222.000000	-0.004290
3221.000000	-0.004277
3220.000000	-0.004265
3219.000000	-0.004276
3218.000000	-0.004313
3217.000000	-0.004356
3216.000000	-0.004381
3215.000000	-0.004386
3214.000000	-0.004379
3213.000000	-0.004370
3212.000000	-0.004358
3211.000000	-0.004345
3210.000000	-0.004330
3209.000000	-0.004309
3208.000000	-0.004276
3207.000000	-0.004233
3206.000000	-0.004194
3205.000000	-0.004175
3204.000000	-0.004180
3203.000000	-0.004203
3202.000000	-0.004233
3201.000000	-0.004263
3200.000000	-0.004284
3199.000000	-0.004285
3198.000000	-0.004263
3197.000000	-0.004233
3196.000000	-0.004220
3195.000000	-0.004240
3194.000000	-0.004284
3193.000000	-0.004327
3192.000000	-0.004350
3191.000000	-0.004355
3190.000000	-0.004353
3189.000000	-0.004346
3188.000000	-0.004331
3187.000000	-0.004306
3186.000000	-0.004272
3185.000000	-0.004237
3184.000000	-0.004205
3183.000000	-0.004185
3182.000000	-0.004186
3181.000000	-0.004216
3180.000000	-0.004267
3179.000000	-0.004315
3178.000000	-0.004336
3177.000000	-0.004322
3176.000000	-0.004290
3175.000000	-0.004267
3174.000000	-0.004259
3173.000000	-0.004254
3172.000000	-0.004237
3171.000000	-0.004215
3170.000000	-0.004206
3169.000000	-0.004215
3168.000000	-0.004232
3167.000000	-0.004248
3166.000000	-0.004259
3165.000000	-0.004268
3164.000000	-0.004272
3163.000000	-0.004275
3162.000000	-0.004284
3161.000000	-0.004303
3160.000000	-0.004324
3159.000000	-0.004337
3158.000000	-0.004330
3157.000000	-0.004301
3156.000000	-0.004259
3155.000000	-0.004221
3154.000000	-0.004206
3153.000000	-0.004216
3152.000000	-0.004234
3151.000000	-0.004241
3150.000000	-0.004236
3149.000000	-0.004227
3148.000000	-0.004219
3147.000000	-0.004215
3146.000000	-0.004219
3145.000000	-0.004237
3144.000000	-0.004268
3143.000000	-0.004298
3142.000000	-0.004316
3141.000000	-0.004318
3140.000000	-0.004304
3139.000000	-0.004284
3138.000000	-0.004275
3137.000000	-0.004286
3136.000000	-0.004308
3135.000000	-0.004317
3134.000000	-0.004302
3133.000000	-0.004275
3132.000000	-0.004262
3131.000000	-0.004272
3130.000000	-0.004293
3129.000000	-0.004307
3128.000000	-0.004309
3127.000000	-0.004302
3126.000000	-0.004297
3125.000000	-0.004302
3124.000000	-0.004315
3123.000000	-0.004329
3122.000000	-0.004337
3121.000000	-0.004335
3120.000000	-0.004330
3119.000000	-0.004328
3118.000000	-0.004331
3117.000000	-0.004331
3116.000000	-0.004323
3115.000000	-0.004307
3114.000000	-0.004292
3113.000000	-0.004288
3112.000000	-0.004304
3111.000000	-0.004336
3110.000000	-0.004370
3109.000000	-0.004387
3108.000000	-0.004376
3107.000000	-0.004343
3106.000000	-0.004308
3105.000000	-0.004293
3104.000000	-0.004302
3103.000000	-0.004324
3102.000000	-0.004337
3101.000000	-0.004327
3100.000000	-0.004304
3099.000000	-0.004291
3098.000000	-0.004296
3097.000000	-0.004308
3096.000000	-0.004307
3095.000000	-0.004291
3094.000000	-0.004282
3093.000000	-0.004293
3092.000000	-0.004314
3091.000000	-0.004322
3090.000000	-0.004307
3089.000000	-0.004284
3088.000000	-0.004275
3087.000000	-0.004286
3086.000000	-0.004305
3085.000000	-0.004315
3084.000000	-0.004313
3083.000000	-0.004307
3082.000000	-0.004309
3081.000000	-0.004320
3080.000000	-0.004334
3079.000000	-0.004347
3078.000000	-0.004357
3077.000000	-0.004362
3076.000000	-0.004359
3075.000000	-0.004348
3074.000000	-0.004336
3073.000000	-0.004331
3072.000000	-0.004330
3071.000000	-0.004329
3070.000000	-0.004326
3069.000000	-0.004329
3068.000000	-0.004341
3067.000000	-0.004349
3066.000000	-0.004338
3065.000000	-0.004313
3064.000000	-0.004294
3063.000000	-0.004300
3062.000000	-0.004326
3061.000000	-0.004350
3060.000000	-0.004356
3059.000000	-0.004344
3058.000000	-0.004330
3057.000000	-0.004326
3056.000000	-0.004330
3055.000000	-0.004331
3054.000000	-0.004325
3053.000000	-0.004322
3052.000000	-0.004335
3051.000000	-0.004363
3050.000000	-0.004387
3049.000000	-0.004388
3048.000000	-0.004364
3047.000000	-0.004334
3046.000000	-0.004314
3045.000000	-0.004313
3044.000000	-0.004331
3043.000000	-0.004358
3042.000000	-0.004377
3041.000000	-0.004368
3040.000000	-0.004330
3039.000000	-0.004291
3038.000000	-0.004277
3037.000000	-0.004295
3036.000000	-0.004328
3035.000000	-0.004359
3034.000000	-0.004381
3033.000000	-0.004387
3032.000000	-0.004378
3031.000000	-0.004362
3030.000000	-0.004353
3029.000000	-0.004350
3028.000000	-0.004340
3027.000000	-0.004318
3026.000000	-0.004299
3025.000000	-0.004298
3024.000000	-0.004312
3023.000000	-0.004328
3022.000000	-0.004345
3021.000000	-0.004362
3020.000000	-0.004370
3019.000000	-0.004357
3018.000000	-0.004329
3017.000000	-0.004308
3016.000000	-0.004312
3015.000000	-0.004332
3014.000000	-0.004346
3013.000000	-0.004333
3012.000000	-0.004296
3011.000000	-0.004260
3010.000000	-0.004255
3009.000000	-0.004285
3008.000000	-0.004330
3007.000000	-0.004362
3006.000000	-0.004376
3005.000000	-0.004379
3004.000000	-0.004378
3003.000000	-0.004372
3002.000000	-0.004363
3001.000000	-0.004357
3000.000000	-0.004353
2999.000000	-0.004349
2998.000000	-0.004345
2997.000000	-0.004351
2996.000000	-0.004372
2995.000000	-0.004402
2994.000000	-0.004426
2993.000000	-0.004436
2992.000000	-0.004430
2991.000000	-0.004415
2990.000000	-0.004402
2989.000000	-0.004402
2988.000000	-0.004409
2987.000000	-0.004415
2986.000000	-0.004414
2985.000000	-0.004416
2984.000000	-0.004432
2983.000000	-0.004460
2982.000000	-0.004490
2981.000000	-0.004519
2980.000000	-0.004551
2979.000000	-0.004588
2978.000000	-0.004630
2977.000000	-0.004673
2976.000000	-0.004716
2975.000000	-0.004751
2974.000000	-0.004777
2973.000000	-0.004801
2972.000000	-0.004835
2971.000000	-0.004877
2970.000000	-0.004915
2969.000000	-0.004934
2968.000000	-0.004931
2967.000000	-0.004918
2966.000000	-0.004906
2965.000000	-0.004898
2964.000000	-0.004887
2963.000000	-0.004863
2962.000000	-0.004826
2961.000000	-0.004783
2960.000000	-0.004740
2959.000000	-0.004691
2958.000000	-0.004636
2957.000000	-0.004588
2956.000000	-0.004560
2955.000000	-0.004548
2954.000000	-0.004533
2953.000000	-0.004508
2952.000000	-0.004484
2951.000000	-0.004481
2950.000000	-0.004502
2949.000000	-0.004535
2948.000000	-0.004565
2947.000000	-0.004582
2946.000000	-0.004580
2945.000000	-0.004570
2944.000000	-0.004573
2943.000000	-0.004608
2942.000000	-0.004674
2941.000000	-0.004750
2940.000000	-0.004808
2939.000000	-0.004832
2938.000000	-0.004820
2937.000000	-0.004787
2936.000000	-0.004761
2935.000000	-0.004761
2934.000000	-0.004781
2933.000000	-0.004800
2932.000000	-0.004804
2931.000000	-0.004801
2930.000000	-0.004802
2929.000000	-0.004806
2928.000000	-0.004810
2927.000000	-0.004813
2926.000000	-0.004819
2925.000000	-0.004826
2924.000000	-0.004825
2923.000000	-0.004815
2922.000000	-0.004801
2921.000000	-0.004785
2920.000000	-0.004771
2919.000000	-0.004764
2918.000000	-0.004777
2917.000000	-0.004808
2916.000000	-0.004843
2915.000000	-0.004857
2914.000000	-0.004840
2913.000000	-0.004801
2912.000000	-0.004758
2911.000000	-0.004730
2910.000000	-0.004725
2909.000000	-0.004739
2908.000000	-0.004763
2907.000000	-0.004790
2906.000000	-0.004814
2905.000000	-0.004833
2904.000000	-0.004845
2903.000000	-0.004853
2902.000000	-0.004863
2901.000000	-0.004874
2900.000000	-0.004885
2899.000000	-0.004891
2898.000000	-0.004893
2897.000000	-0.004892
2896.000000	-0.004887
2895.000000	-0.004878
2894.000000	-0.004868
2893.000000	-0.004863
2892.000000	-0.004867
2891.000000	-0.004885
2890.000000	-0.004918
2889.000000	-0.004957
2888.000000	-0.004989
2887.000000	-0.005000
2886.000000	-0.004991
2885.000000	-0.004973
2884.000000	-0.004958
2883.000000	-0.004950
2882.000000	-0.004955
2881.000000	-0.004977
2880.000000	-0.005016
2879.000000	-0.005059
2878.000000	-0.005089
2877.000000	-0.005100
2876.000000	-0.005094
2875.000000	-0.005080
2874.000000	-0.005059
2873.000000	-0.005029
2872.000000	-0.004991
2871.000000	-0.004961
2870.000000	-0.004953
2869.000000	-0.004968
2868.000000	-0.004991
2867.000000	-0.005002
2866.000000	-0.004993
2865.000000	-0.004970
2864.000000	-0.004943
2863.000000	-0.004915
2862.000000	-0.004889
2861.000000	-0.004868
2860.000000	-0.004851
2859.000000	-0.004836
2858.000000	-0.004822
2857.000000	-0.004809
2856.000000	-0.004797
2855.000000	-0.004787
2854.000000	-0.004780
2853.000000	-0.004777
2852.000000	-0.004777
2851.000000	-0.004773
2850.000000	-0.004761
2849.000000	-0.004744
2848.000000	-0.004727
2847.000000	-0.004705
2846.000000	-0.004671
2845.000000	-0.004627
2844.000000	-0.004592
2843.000000	-0.004584
2842.000000	-0.004601
2841.000000	-0.004627
2840.000000	-0.004640
2839.000000	-0.004631
2838.000000	-0.004600
2837.000000	-0.004558
2836.000000	-0.004524
2835.000000	-0.004512
2834.000000	-0.004524
2833.000000	-0.004553
2832.000000	-0.004584
2831.000000	-0.004611
2830.000000	-0.004627
2829.000000	-0.004628
2828.000000	-0.004610
2827.000000	-0.004578
2826.000000	-0.004546
2825.000000	-0.004526
2824.000000	-0.004516
2823.000000	-0.004508
2822.000000	-0.004501
2821.000000	-0.004496
2820.000000	-0.004495
2819.000000	-0.004498
2818.000000	-0.004504
2817.000000	-0.004514
2816.000000	-0.004524
2815.000000	-0.004529
2814.000000	-0.004529
2813.000000	-0.004528
2812.000000	-0.004528
2811.000000	-0.004528
2810.000000	-0.004521
2809.000000	-0.004506
2808.000000	-0.004484
2807.000000	-0.004465
2806.000000	-0.004458
2805.000000	-0.004460
2804.000000	-0.004462
2803.000000	-0.004457
2802.000000	-0.004449
2801.000000	-0.004443
2800.000000	-0.004435
2799.000000	-0.004418
2798.000000	-0.004401
2797.000000	-0.004404
2796.000000	-0.004432
2795.000000	-0.004466
2794.000000	-0.004484
2793.000000	-0.004478
2792.000000	-0.004462
2791.000000	-0.004452
2790.000000	-0.004451
2789.000000	-0.004454
2788.000000	-0.004452
2787.000000	-0.004442
2786.000000	-0.004429
2785.000000	-0.004422
2784.000000	-0.004423
2783.000000	-0.004426
2782.000000	-0.004425
2781.000000	-0.004423
2780.000000	-0.004425
2779.000000	-0.004433
2778.000000	-0.004446
2777.000000	-0.004461
2776.000000	-0.004472
2775.000000	-0.004471
2774.000000	-0.004455
2773.000000	-0.004430
2772.000000	-0.004405
2771.000000	-0.004386
2770.000000	-0.004372
2769.000000	-0.004363
2768.000000	-0.004358
2767.000000	-0.004354
2766.000000	-0.004351
2765.000000	-0.004355
2764.000000	-0.004373
2763.000000	-0.004402
2762.000000	-0.004430
2761.000000	-0.004443
2760.000000	-0.004438
2759.000000	-0.004419
2758.000000	-0.004394
2757.000000	-0.004374
2756.000000	-0.004364
2755.000000	-0.004363
2754.000000	-0.004363
2753.000000	-0.004361
2752.000000	-0.004363
2751.000000	-0.004368
2750.000000	-0.004370
2749.000000	-0.004368
2748.000000	-0.004366
2747.000000	-0.004372
2746.000000	-0.004382
2745.000000	-0.004388
2744.000000	-0.004386
2743.000000	-0.004383
2742.000000	-0.004378
2741.000000	-0.004369
2740.000000	-0.004359
2739.000000	-0.004359
2738.000000	-0.004368
2737.000000	-0.004374
2736.000000	-0.004361
2735.000000	-0.004334
2734.000000	-0.004314
2733.000000	-0.004315
2732.000000	-0.004333
2731.000000	-0.004353
2730.000000	-0.004364
2729.000000	-0.004369
2728.000000	-0.004371
2727.000000	-0.004366
2726.000000	-0.004343
2725.000000	-0.004304
2724.000000	-0.004271
2723.000000	-0.004262
2722.000000	-0.004281
2721.000000	-0.004308
2720.000000	-0.004327
2719.000000	-0.004335
2718.000000	-0.004341
2717.000000	-0.004350
2716.000000	-0.004359
2715.000000	-0.004361
2714.000000	-0.004358
2713.000000	-0.004352
2712.000000	-0.004350
2711.000000	-0.004354
2710.000000	-0.004366
2709.000000	-0.004381
2708.000000	-0.004391
2707.000000	-0.004391
2706.000000	-0.004386
2705.000000	-0.004383
2704.000000	-0.004385
2703.000000	-0.004391
2702.000000	-0.004393
2701.000000	-0.004385
2700.000000	-0.004367
2699.000000	-0.004348
2698.000000	-0.004336
2697.000000	-0.004337
2696.000000	-0.004342
2695.000000	-0.004340
2694.000000	-0.004331
2693.000000	-0.004320
2692.000000	-0.004318
2691.000000	-0.004328
2690.000000	-0.004343
2689.000000	-0.004356
2688.000000	-0.004359
2687.000000	-0.004356
2686.000000	-0.004352
2685.000000	-0.004350
2684.000000	-0.004348
2683.000000	-0.004344
2682.000000	-0.004339
2681.000000	-0.004334
2680.000000	-0.004329
2679.000000	-0.004321
2678.000000	-0.004307
2677.000000	-0.004294
2676.000000	-0.004286
2675.000000	-0.004285
2674.000000	-0.004292
2673.000000	-0.004309
2672.000000	-0.004331
2671.000000	-0.004346
2670.000000	-0.004342
2669.000000	-0.004327
2668.000000	-0.004317
2667.000000	-0.004322
2666.000000	-0.004331
2665.000000	-0.004333
2664.000000	-0.004327
2663.000000	-0.004321
2662.000000	-0.004313
2661.000000	-0.004298
2660.000000	-0.004276
2659.000000	-0.004259
2658.000000	-0.004258
2657.000000	-0.004270
2656.000000	-0.004287
2655.000000	-0.004299
2654.000000	-0.004302
2653.000000	-0.004299
2652.000000	-0.004295
2651.000000	-0.004294
2650.000000	-0.004293
2649.000000	-0.004284
2648.000000	-0.004268
2647.000000	-0.004255
2646.000000	-0.004257
2645.000000	-0.004272
2644.000000	-0.004287
2643.000000	-0.004288
2642.000000	-0.004274
2641.000000	-0.004257
2640.000000	-0.004249
2639.000000	-0.004253
2638.000000	-0.004261
2637.000000	-0.004263
2636.000000	-0.004261
2635.000000	-0.004258
2634.000000	-0.004256
2633.000000	-0.004253
2632.000000	-0.004246
2631.000000	-0.004238
2630.000000	-0.004231
2629.000000	-0.004230
2628.000000	-0.004238
2627.000000	-0.004256
2626.000000	-0.004275
2625.000000	-0.004283
2624.000000	-0.004277
2623.000000	-0.004267
2622.000000	-0.004264
2621.000000	-0.004271
2620.000000	-0.004280
2619.000000	-0.004283
2618.000000	-0.004279
2617.000000	-0.004273
2616.000000	-0.004273
2615.000000	-0.004282
2614.000000	-0.004295
2613.000000	-0.004299
2612.000000	-0.004288
2611.000000	-0.004274
2610.000000	-0.004271
2609.000000	-0.004278
2608.000000	-0.004281
2607.000000	-0.004275
2606.000000	-0.004263
2605.000000	-0.004246
2604.000000	-0.004220
2603.000000	-0.004189
2602.000000	-0.004170
2601.000000	-0.004180
2600.000000	-0.004212
2599.000000	-0.004247
2598.000000	-0.004272
2597.000000	-0.004287
2596.000000	-0.004292
2595.000000	-0.004285
2594.000000	-0.004269
2593.000000	-0.004251
2592.000000	-0.004240
2591.000000	-0.004238
2590.000000	-0.004244
2589.000000	-0.004249
2588.000000	-0.004242
2587.000000	-0.004218
2586.000000	-0.004189
2585.000000	-0.004176
2584.000000	-0.004187
2583.000000	-0.004212
2582.000000	-0.004235
2581.000000	-0.004242
2580.000000	-0.004227
2579.000000	-0.004196
2578.000000	-0.004168
2577.000000	-0.004165
2576.000000	-0.004184
2575.000000	-0.004206
2574.000000	-0.004212
2573.000000	-0.004206
2572.000000	-0.004202
2571.000000	-0.004204
2570.000000	-0.004206
2569.000000	-0.004206
2568.000000	-0.004209
2567.000000	-0.004221
2566.000000	-0.004238
2565.000000	-0.004251
2564.000000	-0.004256
2563.000000	-0.004251
2562.000000	-0.004240
2561.000000	-0.004228
2560.000000	-0.004221
2559.000000	-0.004218
2558.000000	-0.004218
2557.000000	-0.004219
2556.000000	-0.004218
2555.000000	-0.004214
2554.000000	-0.004209
2553.000000	-0.004207
2552.000000	-0.004207
2551.000000	-0.004201
2550.000000	-0.004190
2549.000000	-0.004187
2548.000000	-0.004205
2547.000000	-0.004233
2546.000000	-0.004251
2545.000000	-0.004248
2544.000000	-0.004236
2543.000000	-0.004225
2542.000000	-0.004211
2541.000000	-0.004188
2540.000000	-0.004163
2539.000000	-0.004150
2538.000000	-0.004152
2537.000000	-0.004162
2536.000000	-0.004169
2535.000000	-0.004171
2534.000000	-0.004176
2533.000000	-0.004189
2532.000000	-0.004206
2531.000000	-0.004217
2530.000000	-0.004221
2529.000000	-0.004226
2528.000000	-0.004240
2527.000000	-0.004261
2526.000000	-0.004272
2525.000000	-0.004266
2524.000000	-0.004244
2523.000000	-0.004218
2522.000000	-0.004192
2521.000000	-0.004167
2520.000000	-0.004149
2519.000000	-0.004148
2518.000000	-0.004166
2517.000000	-0.004193
2516.000000	-0.004214
2515.000000	-0.004218
2514.000000	-0.004206
2513.000000	-0.004188
2512.000000	-0.004172
2511.000000	-0.004166
2510.000000	-0.004172
2509.000000	-0.004187
2508.000000	-0.004206
2507.000000	-0.004219
2506.000000	-0.004222
2505.000000	-0.004217
2504.000000	-0.004209
2503.000000	-0.004208
2502.000000	-0.004221
2501.000000	-0.004240
2500.000000	-0.004250
2499.000000	-0.004242
2498.000000	-0.004221
2497.000000	-0.004204
2496.000000	-0.004196
2495.000000	-0.004189
2494.000000	-0.004180
2493.000000	-0.004175
2492.000000	-0.004184
2491.000000	-0.004200
2490.000000	-0.004213
2489.000000	-0.004214
2488.000000	-0.004206
2487.000000	-0.004190
2486.000000	-0.004171
2485.000000	-0.004153
2484.000000	-0.004147
2483.000000	-0.004156
2482.000000	-0.004173
2481.000000	-0.004189
2480.000000	-0.004198
2479.000000	-0.004198
2478.000000	-0.004188
2477.000000	-0.004175
2476.000000	-0.004167
2475.000000	-0.004167
2474.000000	-0.004173
2473.000000	-0.004178
2472.000000	-0.004176
2471.000000	-0.004163
2470.000000	-0.004141
2469.000000	-0.004127
2468.000000	-0.004135
2467.000000	-0.004164
2466.000000	-0.004193
2465.000000	-0.004203
2464.000000	-0.004188
2463.000000	-0.004164
2462.000000	-0.004148
2461.000000	-0.004145
2460.000000	-0.004147
2459.000000	-0.004142
2458.000000	-0.004132
2457.000000	-0.004129
2456.000000	-0.004140
2455.000000	-0.004160
2454.000000	-0.004177
2453.000000	-0.004186
2452.000000	-0.004192
2451.000000	-0.004199
2450.000000	-0.004205
2449.000000	-0.004202
2448.000000	-0.004188
2447.000000	-0.004168
2446.000000	-0.004149
2445.000000	-0.004135
2444.000000	-0.004124
2443.000000	-0.004114
2442.000000	-0.004108
2441.000000	-0.004114
2440.000000	-0.004137
2439.000000	-0.004167
2438.000000	-0.004185
2437.000000	-0.004185
2436.000000	-0.004175
2435.000000	-0.004163
2434.000000	-0.004151
2433.000000	-0.004142
2432.000000	-0.004142
2431.000000	-0.004149
2430.000000	-0.004149
2429.000000	-0.004134
2428.000000	-0.004112
2427.000000	-0.004102
2426.000000	-0.004107
2425.000000	-0.004116
2424.000000	-0.004118
2423.000000	-0.004116
2422.000000	-0.004112
2421.000000	-0.004110
2420.000000	-0.004108
2419.000000	-0.004109
2418.000000	-0.004115
2417.000000	-0.004122
2416.000000	-0.004121
2415.000000	-0.004103
2414.000000	-0.004076
2413.000000	-0.004055
2412.000000	-0.004053
2411.000000	-0.004065
2410.000000	-0.004073
2409.000000	-0.004071
2408.000000	-0.004068
2407.000000	-0.004075
2406.000000	-0.004090
2405.000000	-0.004108
2404.000000	-0.004125
2403.000000	-0.004140
2402.000000	-0.004145
2401.000000	-0.004139
2400.000000	-0.004132
2399.000000	-0.004136
2398.000000	-0.004146
2397.000000	-0.004152
2396.000000	-0.004147
2395.000000	-0.004135
2394.000000	-0.004121
2393.000000	-0.004111
2392.000000	-0.004110
2391.000000	-0.004115
2390.000000	-0.004113
2389.000000	-0.004093
2388.000000	-0.004058
2387.000000	-0.004019
2386.000000	-0.003981
2385.000000	-0.003941
2384.000000	-0.003898
2383.000000	-0.003857
2382.000000	-0.003816
2381.000000	-0.003770
2380.000000	-0.003718
2379.000000	-0.003667
2378.000000	-0.003627
2377.000000	-0.003603
2376.000000	-0.003595
2375.000000	-0.003603
2374.000000	-0.003628
2373.000000	-0.003665
2372.000000	-0.003707
2371.000000	-0.003739
2370.000000	-0.003745
2369.000000	-0.003723
2368.000000	-0.003682
2367.000000	-0.003629
2366.000000	-0.003576
2365.000000	-0.003535
2364.000000	-0.003513
2363.000000	-0.003517
2362.000000	-0.003528
2361.000000	-0.003518
2360.000000	-0.003479
2359.000000	-0.003416
2358.000000	-0.003357
2357.000000	-0.003331
2356.000000	-0.003339
2355.000000	-0.003373
2354.000000	-0.003415
2353.000000	-0.003452
2352.000000	-0.003454
2351.000000	-0.003417
2350.000000	-0.003378
2349.000000	-0.003355
2348.000000	-0.003349
2347.000000	-0.003344
2346.000000	-0.003334
2345.000000	-0.003315
2344.000000	-0.003269
2343.000000	-0.003221
2342.000000	-0.003177
2341.000000	-0.003149
2340.000000	-0.003139
2339.000000	-0.003147
2338.000000	-0.003178
2337.000000	-0.003223
2336.000000	-0.003258
2335.000000	-0.003267
2334.000000	-0.003271
2333.000000	-0.003288
2332.000000	-0.003308
2331.000000	-0.003305
2330.000000	-0.003301
2329.000000	-0.003295
2328.000000	-0.003298
2327.000000	-0.003294
2326.000000	-0.003302
2325.000000	-0.003326
2324.000000	-0.003346
2323.000000	-0.003355
2322.000000	-0.003350
2321.000000	-0.003350
2320.000000	-0.003361
2319.000000	-0.003384
2318.000000	-0.003416
2317.000000	-0.003445
2316.000000	-0.003469
2315.000000	-0.003478
2314.000000	-0.003486
2313.000000	-0.003493
2312.000000	-0.003511
2311.000000	-0.003536
2310.000000	-0.003580
2309.000000	-0.003630
2308.000000	-0.003677
2307.000000	-0.003705
2306.000000	-0.003723
2305.000000	-0.003737
2304.000000	-0.003756
2303.000000	-0.003775
2302.000000	-0.003788
2301.000000	-0.003782
2300.000000	-0.003763
2299.000000	-0.003745
2298.000000	-0.003745
2297.000000	-0.003753
2296.000000	-0.003756
2295.000000	-0.003749
2294.000000	-0.003747
2293.000000	-0.003763
2292.000000	-0.003795
2291.000000	-0.003827
2290.000000	-0.003852
2289.000000	-0.003869
2288.000000	-0.003883
2287.000000	-0.003900
2286.000000	-0.003924
2285.000000	-0.003951
2284.000000	-0.003967
2283.000000	-0.003970
2282.000000	-0.003966
2281.000000	-0.003969
2280.000000	-0.003978
2279.000000	-0.003981
2278.000000	-0.003969
2277.000000	-0.003943
2276.000000	-0.003914
2275.000000	-0.003891
2274.000000	-0.003878
2273.000000	-0.003881
2272.000000	-0.003907
2271.000000	-0.003954
2270.000000	-0.004005
2269.000000	-0.004047
2268.000000	-0.004075
2267.000000	-0.004100
2266.000000	-0.004127
2265.000000	-0.004154
2264.000000	-0.004181
2263.000000	-0.004205
2262.000000	-0.004215
2261.000000	-0.004187
2260.000000	-0.004102
2259.000000	-0.003957
2258.000000	-0.003768
2257.000000	-0.003558
2256.000000	-0.003360
2255.000000	-0.003220
2254.000000	-0.003177
2253.000000	-0.003236
2252.000000	-0.003366
2251.000000	-0.003522
2250.000000	-0.003675
2249.000000	-0.003803
2248.000000	-0.003892
2247.000000	-0.003931
2246.000000	-0.003928
2245.000000	-0.003902
2244.000000	-0.003875
2243.000000	-0.003860
2242.000000	-0.003871
2241.000000	-0.003917
2240.000000	-0.004003
2239.000000	-0.004119
2238.000000	-0.004246
2237.000000	-0.004369
2236.000000	-0.004482
2235.000000	-0.004585
2234.000000	-0.004668
2233.000000	-0.004714
2232.000000	-0.004712
2231.000000	-0.004668
2230.000000	-0.004597
2229.000000	-0.004508
2228.000000	-0.004406
2227.000000	-0.004303
2226.000000	-0.004216
2225.000000	-0.004157
2224.000000	-0.004122
2223.000000	-0.004104
2222.000000	-0.004088
2221.000000	-0.004067
2220.000000	-0.004041
2219.000000	-0.004017
2218.000000	-0.004002
2217.000000	-0.003999
2216.000000	-0.004004
2215.000000	-0.004015
2214.000000	-0.004028
2213.000000	-0.004034
2212.000000	-0.004033
2211.000000	-0.004033
2210.000000	-0.004037
2209.000000	-0.004040
2208.000000	-0.004035
2207.000000	-0.004030
2206.000000	-0.004037
2205.000000	-0.004055
2204.000000	-0.004063
2203.000000	-0.004052
2202.000000	-0.004034
2201.000000	-0.004028
2200.000000	-0.004039
2199.000000	-0.004058
2198.000000	-0.004072
2197.000000	-0.004075
2196.000000	-0.004065
2195.000000	-0.004050
2194.000000	-0.004032
2193.000000	-0.004013
2192.000000	-0.003996
2191.000000	-0.003991
2190.000000	-0.004010
2189.000000	-0.004044
2188.000000	-0.004070
2187.000000	-0.004072
2186.000000	-0.004058
2185.000000	-0.004046
2184.000000	-0.004045
2183.000000	-0.004047
2182.000000	-0.004044
2181.000000	-0.004033
2180.000000	-0.004018
2179.000000	-0.004006
2178.000000	-0.004005
2177.000000	-0.004012
2176.000000	-0.004017
2175.000000	-0.004012
2174.000000	-0.004004
2173.000000	-0.004001
2172.000000	-0.004003
2171.000000	-0.004004
2170.000000	-0.003999
2169.000000	-0.003993
2168.000000	-0.003989
2167.000000	-0.003990
2166.000000	-0.003996
2165.000000	-0.004005
2164.000000	-0.004015
2163.000000	-0.004026
2162.000000	-0.004038
2161.000000	-0.004049
2160.000000	-0.004049
2159.000000	-0.004037
2158.000000	-0.004016
2157.000000	-0.003996
2156.000000	-0.003981
2155.000000	-0.003971
2154.000000	-0.003967
2153.000000	-0.003971
2152.000000	-0.003981
2151.000000	-0.003995
2150.000000	-0.004008
2149.000000	-0.004014
2148.000000	-0.004013
2147.000000	-0.004012
2146.000000	-0.004011
2145.000000	-0.004009
2144.000000	-0.004002
2143.000000	-0.003994
2142.000000	-0.003993
2141.000000	-0.004000
2140.000000	-0.004007
2139.000000	-0.004006
2138.000000	-0.004001
2137.000000	-0.003999
2136.000000	-0.004001
2135.000000	-0.004008
2134.000000	-0.004019
2133.000000	-0.004034
2132.000000	-0.004043
2131.000000	-0.004037
2130.000000	-0.004019
2129.000000	-0.004001
2128.000000	-0.003991
2127.000000	-0.003987
2126.000000	-0.003978
2125.000000	-0.003958
2124.000000	-0.003929
2123.000000	-0.003902
2122.000000	-0.003883
2121.000000	-0.003870
2120.000000	-0.003854
2119.000000	-0.003824
2118.000000	-0.003774
2117.000000	-0.003705
2116.000000	-0.003624
2115.000000	-0.003544
2114.000000	-0.003478
2113.000000	-0.003428
2112.000000	-0.003386
2111.000000	-0.003348
2110.000000	-0.003321
2109.000000	-0.003314
2108.000000	-0.003326
2107.000000	-0.003354
2106.000000	-0.003397
2105.000000	-0.003460
2104.000000	-0.003542
2103.000000	-0.003626
2102.000000	-0.003698
2101.000000	-0.003749
2100.000000	-0.003787
2099.000000	-0.003824
2098.000000	-0.003862
2097.000000	-0.003896
2096.000000	-0.003920
2095.000000	-0.003935
2094.000000	-0.003948
2093.000000	-0.003965
2092.000000	-0.003981
2091.000000	-0.003995
2090.000000	-0.004009
2089.000000	-0.004022
2088.000000	-0.004028
2087.000000	-0.004021
2086.000000	-0.004002
2085.000000	-0.003978
2084.000000	-0.003952
2083.000000	-0.003928
2082.000000	-0.003914
2081.000000	-0.003916
2080.000000	-0.003930
2079.000000	-0.003948
2078.000000	-0.003964
2077.000000	-0.003981
2076.000000	-0.004000
2075.000000	-0.004014
2074.000000	-0.004015
2073.000000	-0.004001
2072.000000	-0.003981
2071.000000	-0.003959
2070.000000	-0.003937
2069.000000	-0.003917
2068.000000	-0.003905
2067.000000	-0.003912
2066.000000	-0.003937
2065.000000	-0.003964
2064.000000	-0.003976
2063.000000	-0.003972
2062.000000	-0.003962
2061.000000	-0.003954
2060.000000	-0.003942
2059.000000	-0.003924
2058.000000	-0.003905
2057.000000	-0.003895
2056.000000	-0.003895
2055.000000	-0.003897
2054.000000	-0.003899
2053.000000	-0.003905
2052.000000	-0.003921
2051.000000	-0.003950
2050.000000	-0.003982
2049.000000	-0.003997
2048.000000	-0.003985
2047.000000	-0.003954
2046.000000	-0.003926
2045.000000	-0.003915
2044.000000	-0.003911
2043.000000	-0.003899
2042.000000	-0.003881
2041.000000	-0.003868
2040.000000	-0.003867
2039.000000	-0.003871
2038.000000	-0.003872
2037.000000	-0.003871
2036.000000	-0.003874
2035.000000	-0.003880
2034.000000	-0.003888
2033.000000	-0.003892
2032.000000	-0.003889
2031.000000	-0.003882
2030.000000	-0.003880
2029.000000	-0.003888
2028.000000	-0.003905
2027.000000	-0.003917
2026.000000	-0.003914
2025.000000	-0.003897
2024.000000	-0.003876
2023.000000	-0.003862
2022.000000	-0.003865
2021.000000	-0.003879
2020.000000	-0.003895
2019.000000	-0.003904
2018.000000	-0.003906
2017.000000	-0.003908
2016.000000	-0.003914
2015.000000	-0.003921
2014.000000	-0.003923
2013.000000	-0.003917
2012.000000	-0.003903
2011.000000	-0.003886
2010.000000	-0.003871
2009.000000	-0.003858
2008.000000	-0.003847
2007.000000	-0.003842
2006.000000	-0.003849
2005.000000	-0.003865
2004.000000	-0.003875
2003.000000	-0.003870
2002.000000	-0.003854
2001.000000	-0.003841
2000.000000	-0.003835
1999.000000	-0.003840
1998.000000	-0.003855
1997.000000	-0.003878
1996.000000	-0.003898
1995.000000	-0.003903
1994.000000	-0.003898
1993.000000	-0.003892
1992.000000	-0.003888
1991.000000	-0.003876
1990.000000	-0.003855
1989.000000	-0.003837
1988.000000	-0.003836
1987.000000	-0.003852
1986.000000	-0.003868
1985.000000	-0.003871
1984.000000	-0.003859
1983.000000	-0.003841
1982.000000	-0.003828
1981.000000	-0.003818
1980.000000	-0.003807
1979.000000	-0.003795
1978.000000	-0.003791
1977.000000	-0.003801
1976.000000	-0.003816
1975.000000	-0.003819
1974.000000	-0.003808
1973.000000	-0.003794
1972.000000	-0.003789
1971.000000	-0.003791
1970.000000	-0.003793
1969.000000	-0.003792
1968.000000	-0.003795
1967.000000	-0.003806
1966.000000	-0.003821
1965.000000	-0.003837
1964.000000	-0.003847
1963.000000	-0.003846
1962.000000	-0.003833
1961.000000	-0.003817
1960.000000	-0.003808
1959.000000	-0.003809
1958.000000	-0.003807
1957.000000	-0.003793
1956.000000	-0.003771
1955.000000	-0.003755
1954.000000	-0.003752
1953.000000	-0.003763
1952.000000	-0.003782
1951.000000	-0.003803
1950.000000	-0.003822
1949.000000	-0.003832
1948.000000	-0.003829
1947.000000	-0.003818
1946.000000	-0.003803
1945.000000	-0.003787
1944.000000	-0.003771
1943.000000	-0.003760
1942.000000	-0.003763
1941.000000	-0.003778
1940.000000	-0.003799
1939.000000	-0.003819
1938.000000	-0.003833
1937.000000	-0.003834
1936.000000	-0.003814
1935.000000	-0.003776
1934.000000	-0.003739
1933.000000	-0.003726
1932.000000	-0.003742
1931.000000	-0.003769
1930.000000	-0.003780
1929.000000	-0.003769
1928.000000	-0.003757
1927.000000	-0.003769
1926.000000	-0.003806
1925.000000	-0.003839
1924.000000	-0.003845
1923.000000	-0.003825
1922.000000	-0.003802
1921.000000	-0.003790
1920.000000	-0.003789
1919.000000	-0.003789
1918.000000	-0.003787
1917.000000	-0.003781
1916.000000	-0.003771
1915.000000	-0.003762
1914.000000	-0.003761
1913.000000	-0.003762
1912.000000	-0.003756
1911.000000	-0.003743
1910.000000	-0.003739
1909.000000	-0.003755
1908.000000	-0.003778
1907.000000	-0.003787
1906.000000	-0.003781
1905.000000	-0.003773
1904.000000	-0.003770
1903.000000	-0.003765
1902.000000	-0.003755
1901.000000	-0.003746
1900.000000	-0.003741
1899.000000	-0.003738
1898.000000	-0.003731
1897.000000	-0.003723
1896.000000	-0.003716
1895.000000	-0.003715
1894.000000	-0.003720
1893.000000	-0.003729
1892.000000	-0.003732
1891.000000	-0.003724
1890.000000	-0.003711
1889.000000	-0.003703
1888.000000	-0.003704
1887.000000	-0.003710
1886.000000	-0.003718
1885.000000	-0.003730
1884.000000	-0.003744
1883.000000	-0.003754
1882.000000	-0.003754
1881.000000	-0.003744
1880.000000	-0.003728
1879.000000	-0.003714
1878.000000	-0.003705
1877.000000	-0.003703
1876.000000	-0.003703
1875.000000	-0.003707
1874.000000	-0.003715
1873.000000	-0.003725
1872.000000	-0.003729
1871.000000	-0.003718
1870.000000	-0.003698
1869.000000	-0.003682
1868.000000	-0.003676
1867.000000	-0.003679
1866.000000	-0.003687
1865.000000	-0.003699
1864.000000	-0.003706
1863.000000	-0.003704
1862.000000	-0.003694
1861.000000	-0.003690
1860.000000	-0.003696
1859.000000	-0.003703
1858.000000	-0.003706
1857.000000	-0.003711
1856.000000	-0.003724
1855.000000	-0.003738
1854.000000	-0.003739
1853.000000	-0.003724
1852.000000	-0.003697
1851.000000	-0.003672
1850.000000	-0.003657
1849.000000	-0.003651
1848.000000	-0.003650
1847.000000	-0.003653
1846.000000	-0.003661
1845.000000	-0.003671
1844.000000	-0.003669
1843.000000	-0.003653
1842.000000	-0.003633
1841.000000	-0.003627
1840.000000	-0.003633
1839.000000	-0.003640
1838.000000	-0.003643
1837.000000	-0.003644
1836.000000	-0.003645
1835.000000	-0.003643
1834.000000	-0.003638
1833.000000	-0.003636
1832.000000	-0.003642
1831.000000	-0.003653
1830.000000	-0.003659
1829.000000	-0.003652
1828.000000	-0.003634
1827.000000	-0.003615
1826.000000	-0.003608
1825.000000	-0.003615
1824.000000	-0.003628
1823.000000	-0.003636
1822.000000	-0.003632
1821.000000	-0.003622
1820.000000	-0.003614
1819.000000	-0.003613
1818.000000	-0.003621
1817.000000	-0.003635
1816.000000	-0.003650
1815.000000	-0.003653
1814.000000	-0.003640
1813.000000	-0.003623
1812.000000	-0.003616
1811.000000	-0.003620
1810.000000	-0.003624
1809.000000	-0.003615
1808.000000	-0.003593
1807.000000	-0.003569
1806.000000	-0.003562
1805.000000	-0.003580
1804.000000	-0.003610
1803.000000	-0.003633
1802.000000	-0.003641
1801.000000	-0.003641
1800.000000	-0.003643
1799.000000	-0.003643
1798.000000	-0.003635
1797.000000	-0.003622
1796.000000	-0.003611
1795.000000	-0.003607
1794.000000	-0.003616
1793.000000	-0.003636
1792.000000	-0.003656
1791.000000	-0.003662
1790.000000	-0.003652
1789.000000	-0.003635
1788.000000	-0.003618
1787.000000	-0.003602
1786.000000	-0.003589
1785.000000	-0.003585
1784.000000	-0.003588
1783.000000	-0.003590
1782.000000	-0.003586
1781.000000	-0.003577
1780.000000	-0.003568
1779.000000	-0.003564
1778.000000	-0.003567
1777.000000	-0.003576
1776.000000	-0.003587
1775.000000	-0.003597
1774.000000	-0.003602
1773.000000	-0.003600
1772.000000	-0.003596
1771.000000	-0.003594
1770.000000	-0.003596
1769.000000	-0.003598
1768.000000	-0.003605
1767.000000	-0.003614
1766.000000	-0.003618
1765.000000	-0.003611
1764.000000	-0.003593
1763.000000	-0.003577
1762.000000	-0.003569
1761.000000	-0.003567
1760.000000	-0.003561
1759.000000	-0.003555
1758.000000	-0.003558
1757.000000	-0.003574
1756.000000	-0.003591
1755.000000	-0.003599
1754.000000	-0.003594
1753.000000	-0.003587
1752.000000	-0.003581
1751.000000	-0.003579
1750.000000	-0.003576
1749.000000	-0.003575
1748.000000	-0.003582
1747.000000	-0.003599
1746.000000	-0.003615
1745.000000	-0.003620
1744.000000	-0.003611
1743.000000	-0.003599
1742.000000	-0.003592
1741.000000	-0.003595
1740.000000	-0.003608
1739.000000	-0.003622
1738.000000	-0.003627
1737.000000	-0.003622
1736.000000	-0.003608
1735.000000	-0.003589
1734.000000	-0.003569
1733.000000	-0.003549
1732.000000	-0.003525
1731.000000	-0.003504
1730.000000	-0.003496
1729.000000	-0.003503
1728.000000	-0.003517
1727.000000	-0.003522
1726.000000	-0.003514
1725.000000	-0.003501
1724.000000	-0.003487
1723.000000	-0.003470
1722.000000	-0.003448
1721.000000	-0.003426
1720.000000	-0.003409
1719.000000	-0.003396
1718.000000	-0.003385
1717.000000	-0.003378
1716.000000	-0.003364
1715.000000	-0.003330
1714.000000	-0.003285
1713.000000	-0.003255
1712.000000	-0.003250
1711.000000	-0.003253
1710.000000	-0.003247
1709.000000	-0.003229
1708.000000	-0.003203
1707.000000	-0.003174
1706.000000	-0.003146
1705.000000	-0.003126
1704.000000	-0.003111
1703.000000	-0.003091
1702.000000	-0.003070
1701.000000	-0.003059
1700.000000	-0.003052
1699.000000	-0.003026
1698.000000	-0.002987
1697.000000	-0.002961
1696.000000	-0.002958
1695.000000	-0.002963
1694.000000	-0.002954
1693.000000	-0.002933
1692.000000	-0.002909
1691.000000	-0.002882
1690.000000	-0.002851
1689.000000	-0.002822
1688.000000	-0.002797
1687.000000	-0.002778
1686.000000	-0.002763
1685.000000	-0.002757
1684.000000	-0.002763
1683.000000	-0.002776
1682.000000	-0.002785
1681.000000	-0.002783
1680.000000	-0.002774
1679.000000	-0.002759
1678.000000	-0.002741
1677.000000	-0.002718
1676.000000	-0.002699
1675.000000	-0.002696
1674.000000	-0.002708
1673.000000	-0.002719
1672.000000	-0.002720
1671.000000	-0.002712
1670.000000	-0.002705
1669.000000	-0.002702
1668.000000	-0.002701
1667.000000	-0.002696
1666.000000	-0.002687
1665.000000	-0.002678
1664.000000	-0.002675
1663.000000	-0.002680
1662.000000	-0.002688
1661.000000	-0.002685
1660.000000	-0.002665
1659.000000	-0.002646
1658.000000	-0.002643
1657.000000	-0.002652
1656.000000	-0.002657
1655.000000	-0.002645
1654.000000	-0.002616
1653.000000	-0.002594
1652.000000	-0.002588
1651.000000	-0.002582
1650.000000	-0.002577
1649.000000	-0.002574
1648.000000	-0.002571
1647.000000	-0.002571
1646.000000	-0.002573
1645.000000	-0.002570
1644.000000	-0.002563
1643.000000	-0.002562
1642.000000	-0.002578
1641.000000	-0.002614
1640.000000	-0.002658
1639.000000	-0.002694
1638.000000	-0.002713
1637.000000	-0.002723
1636.000000	-0.002743
1635.000000	-0.002776
1634.000000	-0.002797
1633.000000	-0.002798
1632.000000	-0.002794
1631.000000	-0.002801
1630.000000	-0.002819
1629.000000	-0.002838
1628.000000	-0.002847
1627.000000	-0.002851
1626.000000	-0.002862
1625.000000	-0.002878
1624.000000	-0.002894
1623.000000	-0.002906
1622.000000	-0.002919
1621.000000	-0.002932
1620.000000	-0.002942
1619.000000	-0.002955
1618.000000	-0.002975
1617.000000	-0.002999
1616.000000	-0.003010
1615.000000	-0.003005
1614.000000	-0.003002
1613.000000	-0.003015
1612.000000	-0.003039
1611.000000	-0.003056
1610.000000	-0.003056
1609.000000	-0.003037
1608.000000	-0.003008
1607.000000	-0.002981
1606.000000	-0.002962
1605.000000	-0.002944
1604.000000	-0.002917
1603.000000	-0.002882
1602.000000	-0.002845
1601.000000	-0.002813
1600.000000	-0.002792
1599.000000	-0.002782
1598.000000	-0.002780
1597.000000	-0.002779
1596.000000	-0.002783
1595.000000	-0.002801
1594.000000	-0.002830
1593.000000	-0.002854
1592.000000	-0.002861
1591.000000	-0.002857
1590.000000	-0.002851
1589.000000	-0.002847
1588.000000	-0.002842
1587.000000	-0.002842
1586.000000	-0.002857
1585.000000	-0.002880
1584.000000	-0.002898
1583.000000	-0.002909
1582.000000	-0.002917
1581.000000	-0.002913
1580.000000	-0.002890
1579.000000	-0.002857
1578.000000	-0.002831
1577.000000	-0.002817
1576.000000	-0.002808
1575.000000	-0.002799
1574.000000	-0.002797
1573.000000	-0.002805
1572.000000	-0.002813
1571.000000	-0.002816
1570.000000	-0.002820
1569.000000	-0.002828
1568.000000	-0.002835
1567.000000	-0.002833
1566.000000	-0.002824
1565.000000	-0.002811
1564.000000	-0.002797
1563.000000	-0.002788
1562.000000	-0.002791
1561.000000	-0.002797
1560.000000	-0.002788
1559.000000	-0.002759
1558.000000	-0.002739
1557.000000	-0.002728
1556.000000	-0.002720
1555.000000	-0.002721
1554.000000	-0.002725
1553.000000	-0.002729
1552.000000	-0.002736
1551.000000	-0.002750
1550.000000	-0.002762
1549.000000	-0.002758
1548.000000	-0.002734
1547.000000	-0.002706
1546.000000	-0.002704
1545.000000	-0.002741
1544.000000	-0.002807
1543.000000	-0.002876
1542.000000	-0.002923
1541.000000	-0.002942
1540.000000	-0.002950
1539.000000	-0.002961
1538.000000	-0.002969
1537.000000	-0.002967
1536.000000	-0.002958
1535.000000	-0.002948
1534.000000	-0.002949
1533.000000	-0.002963
1532.000000	-0.002982
1531.000000	-0.002996
1530.000000	-0.003008
1529.000000	-0.003021
1528.000000	-0.003022
1527.000000	-0.003005
1526.000000	-0.002983
1525.000000	-0.002974
1524.000000	-0.002979
1523.000000	-0.002990
1522.000000	-0.003008
1521.000000	-0.003044
1520.000000	-0.003079
1519.000000	-0.003083
1518.000000	-0.003051
1517.000000	-0.003018
1516.000000	-0.003024
1515.000000	-0.003062
1514.000000	-0.003090
1513.000000	-0.003078
1512.000000	-0.003039
1511.000000	-0.003004
1510.000000	-0.003001
1509.000000	-0.003029
1508.000000	-0.003066
1507.000000	-0.003088
1506.000000	-0.003083
1505.000000	-0.003052
1504.000000	-0.003023
1503.000000	-0.003020
1502.000000	-0.003037
1501.000000	-0.003054
1500.000000	-0.003051
1499.000000	-0.003021
1498.000000	-0.002972
1497.000000	-0.002923
1496.000000	-0.002885
1495.000000	-0.002849
1494.000000	-0.002813
1493.000000	-0.002786
1492.000000	-0.002781
1491.000000	-0.002794
1490.000000	-0.002813
1489.000000	-0.002831
1488.000000	-0.002842
1487.000000	-0.002842
1486.000000	-0.002842
1485.000000	-0.002856
1484.000000	-0.002879
1483.000000	-0.002896
1482.000000	-0.002902
1481.000000	-0.002913
1480.000000	-0.002937
1479.000000	-0.002965
1478.000000	-0.002981
1477.000000	-0.002983
1476.000000	-0.002977
1475.000000	-0.002970
1474.000000	-0.002967
1473.000000	-0.002966
1472.000000	-0.002964
1471.000000	-0.002957
1470.000000	-0.002942
1469.000000	-0.002929
1468.000000	-0.002930
1467.000000	-0.002959
1466.000000	-0.003026
1465.000000	-0.003108
1464.000000	-0.003152
1463.000000	-0.003112
1462.000000	-0.003001
1461.000000	-0.002879
1460.000000	-0.002797
1459.000000	-0.002763
1458.000000	-0.002749
1457.000000	-0.002741
1456.000000	-0.002743
1455.000000	-0.002754
1454.000000	-0.002764
1453.000000	-0.002766
1452.000000	-0.002766
1451.000000	-0.002771
1450.000000	-0.002766
1449.000000	-0.002735
1448.000000	-0.002687
1447.000000	-0.002649
1446.000000	-0.002640
1445.000000	-0.002644
1444.000000	-0.002642
1443.000000	-0.002630
1442.000000	-0.002618
1441.000000	-0.002619
1440.000000	-0.002637
1439.000000	-0.002671
1438.000000	-0.002714
1437.000000	-0.002761
1436.000000	-0.002802
1435.000000	-0.002812
1434.000000	-0.002779
1433.000000	-0.002722
1432.000000	-0.002675
1431.000000	-0.002661
1430.000000	-0.002674
1429.000000	-0.002691
1428.000000	-0.002696
1427.000000	-0.002689
1426.000000	-0.002685
1425.000000	-0.002704
1424.000000	-0.002763
1423.000000	-0.002844
1422.000000	-0.002896
1421.000000	-0.002877
1420.000000	-0.002792
1419.000000	-0.002695
1418.000000	-0.002635
1417.000000	-0.002614
1416.000000	-0.002610
1415.000000	-0.002609
1414.000000	-0.002608
1413.000000	-0.002612
1412.000000	-0.002627
1411.000000	-0.002655
1410.000000	-0.002680
1409.000000	-0.002693
1408.000000	-0.002692
1407.000000	-0.002681
1406.000000	-0.002666
1405.000000	-0.002653
1404.000000	-0.002650
1403.000000	-0.002659
1402.000000	-0.002676
1401.000000	-0.002691
1400.000000	-0.002702
1399.000000	-0.002711
1398.000000	-0.002718
1397.000000	-0.002716
1396.000000	-0.002705
1395.000000	-0.002689
1394.000000	-0.002673
1393.000000	-0.002656
1392.000000	-0.002640
1391.000000	-0.002628
1390.000000	-0.002618
1389.000000	-0.002602
1388.000000	-0.002573
1387.000000	-0.002530
1386.000000	-0.002480
1385.000000	-0.002432
1384.000000	-0.002391
1383.000000	-0.002362
1382.000000	-0.002342
1381.000000	-0.002325
1380.000000	-0.002304
1379.000000	-0.002272
1378.000000	-0.002225
1377.000000	-0.002168
1376.000000	-0.002123
1375.000000	-0.002112
1374.000000	-0.002148
1373.000000	-0.002214
1372.000000	-0.002280
1371.000000	-0.002335
1370.000000	-0.002382
1369.000000	-0.002424
1368.000000	-0.002456
1367.000000	-0.002477
1366.000000	-0.002496
1365.000000	-0.002517
1364.000000	-0.002537
1363.000000	-0.002550
1362.000000	-0.002557
1361.000000	-0.002565
1360.000000	-0.002572
1359.000000	-0.002577
1358.000000	-0.002590
1357.000000	-0.002625
1356.000000	-0.002686
1355.000000	-0.002765
1354.000000	-0.002854
1353.000000	-0.002951
1352.000000	-0.003043
1351.000000	-0.003109
1350.000000	-0.003131
1349.000000	-0.003117
1348.000000	-0.003087
1347.000000	-0.003053
1346.000000	-0.003009
1345.000000	-0.002943
1344.000000	-0.002858
1343.000000	-0.002772
1342.000000	-0.002703
1341.000000	-0.002658
1340.000000	-0.002635
1339.000000	-0.002633
1338.000000	-0.002645
1337.000000	-0.002658
1336.000000	-0.002654
1335.000000	-0.002627
1334.000000	-0.002590
1333.000000	-0.002561
1332.000000	-0.002549
1331.000000	-0.002546
1330.000000	-0.002537
1329.000000	-0.002524
1328.000000	-0.002518
1327.000000	-0.002530
1326.000000	-0.002557
1325.000000	-0.002586
1324.000000	-0.002605
1323.000000	-0.002603
1322.000000	-0.002575
1321.000000	-0.002525
1320.000000	-0.002472
1319.000000	-0.002436
1318.000000	-0.002421
1317.000000	-0.002419
1316.000000	-0.002416
1315.000000	-0.002413
1314.000000	-0.002413
1313.000000	-0.002415
1312.000000	-0.002405
1311.000000	-0.002378
1310.000000	-0.002349
1309.000000	-0.002338
1308.000000	-0.002346
1307.000000	-0.002350
1306.000000	-0.002333
1305.000000	-0.002307
1304.000000	-0.002296
1303.000000	-0.002309
1302.000000	-0.002333
1301.000000	-0.002350
1300.000000	-0.002352
1299.000000	-0.002346
1298.000000	-0.002342
1297.000000	-0.002345
1296.000000	-0.002352
1295.000000	-0.002351
1294.000000	-0.002334
1293.000000	-0.002309
1292.000000	-0.002296
1291.000000	-0.002301
1290.000000	-0.002307
1289.000000	-0.002297
1288.000000	-0.002271
1287.000000	-0.002248
1286.000000	-0.002238
1285.000000	-0.002235
1284.000000	-0.002225
1283.000000	-0.002197
1282.000000	-0.002154
1281.000000	-0.002104
1280.000000	-0.002057
1279.000000	-0.002016
1278.000000	-0.001983
1277.000000	-0.001968
1276.000000	-0.001984
1275.000000	-0.002030
1274.000000	-0.002084
1273.000000	-0.002123
1272.000000	-0.002146
1271.000000	-0.002173
1270.000000	-0.002224
1269.000000	-0.002297
1268.000000	-0.002374
1267.000000	-0.002432
1266.000000	-0.002462
1265.000000	-0.002472
1264.000000	-0.002475
1263.000000	-0.002478
1262.000000	-0.002476
1261.000000	-0.002469
1260.000000	-0.002458
1259.000000	-0.002442
1258.000000	-0.002416
1257.000000	-0.002376
1256.000000	-0.002337
1255.000000	-0.002318
1254.000000	-0.002318
1253.000000	-0.002321
1252.000000	-0.002310
1251.000000	-0.002281
1250.000000	-0.002243
1249.000000	-0.002199
1248.000000	-0.002151
1247.000000	-0.002098
1246.000000	-0.002043
1245.000000	-0.001991
1244.000000	-0.001950
1243.000000	-0.001923
1242.000000	-0.001905
1241.000000	-0.001882
1240.000000	-0.001845
1239.000000	-0.001793
1238.000000	-0.001731
1237.000000	-0.001671
1236.000000	-0.001626
1235.000000	-0.001606
1234.000000	-0.001607
1233.000000	-0.001616
1232.000000	-0.001626
1231.000000	-0.001636
1230.000000	-0.001648
1229.000000	-0.001657
1228.000000	-0.001661
1227.000000	-0.001664
1226.000000	-0.001674
1225.000000	-0.001696
1224.000000	-0.001729
1223.000000	-0.001775
1222.000000	-0.001834
1221.000000	-0.001888
1220.000000	-0.001918
1219.000000	-0.001920
1218.000000	-0.001917
1217.000000	-0.001933
1216.000000	-0.001973
1215.000000	-0.002021
1214.000000	-0.002055
1213.000000	-0.002073
1212.000000	-0.002082
1211.000000	-0.002091
1210.000000	-0.002096
1209.000000	-0.002096
1208.000000	-0.002096
1207.000000	-0.002108
1206.000000	-0.002136
1205.000000	-0.002167
1204.000000	-0.002184
1203.000000	-0.002189
1202.000000	-0.002197
1201.000000	-0.002225
1200.000000	-0.002271
1199.000000	-0.002318
1198.000000	-0.002350
1197.000000	-0.002361
1196.000000	-0.002353
1195.000000	-0.002334
1194.000000	-0.002315
1193.000000	-0.002305
1192.000000	-0.002299
1191.000000	-0.002286
1190.000000	-0.002254
1189.000000	-0.002202
1188.000000	-0.002140
1187.000000	-0.002088
1186.000000	-0.002056
1185.000000	-0.002045
1184.000000	-0.002048
1183.000000	-0.002054
1182.000000	-0.002063
1181.000000	-0.002080
1180.000000	-0.002106
1179.000000	-0.002136
1178.000000	-0.002158
1177.000000	-0.002172
1176.000000	-0.002183
1175.000000	-0.002200
1174.000000	-0.002221
1173.000000	-0.002234
1172.000000	-0.002230
1171.000000	-0.002213
1170.000000	-0.002196
1169.000000	-0.002194
1168.000000	-0.002206
1167.000000	-0.002221
1166.000000	-0.002229
1165.000000	-0.002224
1164.000000	-0.002202
1163.000000	-0.002169
1162.000000	-0.002134
1161.000000	-0.002108
1160.000000	-0.002089
1159.000000	-0.002069
1158.000000	-0.002049
1157.000000	-0.002036
1156.000000	-0.002029
1155.000000	-0.002016
1154.000000	-0.001987
1153.000000	-0.001954
1152.000000	-0.001941
1151.000000	-0.001951
1150.000000	-0.001971
1149.000000	-0.001990
1148.000000	-0.002015
1147.000000	-0.002049
1146.000000	-0.002081
1145.000000	-0.002095
1144.000000	-0.002089
1143.000000	-0.002068
1142.000000	-0.002040
1141.000000	-0.002008
1140.000000	-0.001977
1139.000000	-0.001950
1138.000000	-0.001928
1137.000000	-0.001907
1136.000000	-0.001893
1135.000000	-0.001894
1134.000000	-0.001917
1133.000000	-0.001950
1132.000000	-0.001978
1131.000000	-0.001997
1130.000000	-0.002014
1129.000000	-0.002035
1128.000000	-0.002051
1127.000000	-0.002046
1126.000000	-0.002014
1125.000000	-0.001973
1124.000000	-0.001953
1123.000000	-0.001971
1122.000000	-0.002011
1121.000000	-0.002038
1120.000000	-0.002028
1119.000000	-0.001988
1118.000000	-0.001948
1117.000000	-0.001925
1116.000000	-0.001911
1115.000000	-0.001889
1114.000000	-0.001870
1113.000000	-0.001882
1112.000000	-0.001940
1111.000000	-0.002020
1110.000000	-0.002080
1109.000000	-0.002097
1108.000000	-0.002077
1107.000000	-0.002041
1106.000000	-0.002008
1105.000000	-0.001990
1104.000000	-0.001996
1103.000000	-0.002025
1102.000000	-0.002060
1101.000000	-0.002079
1100.000000	-0.002069
1099.000000	-0.002042
1098.000000	-0.002025
1097.000000	-0.002044
1096.000000	-0.002088
1095.000000	-0.002124
1094.000000	-0.002125
1093.000000	-0.002099
1092.000000	-0.002070
1091.000000	-0.002056
1090.000000	-0.002060
1089.000000	-0.002076
1088.000000	-0.002094
1087.000000	-0.002100
1086.000000	-0.002084
1085.000000	-0.002057
1084.000000	-0.002044
1083.000000	-0.002060
1082.000000	-0.002097
1081.000000	-0.002139
1080.000000	-0.002173
1079.000000	-0.002191
1078.000000	-0.002196
1077.000000	-0.002195
1076.000000	-0.002194
1075.000000	-0.002186
1074.000000	-0.002166
1073.000000	-0.002150
1072.000000	-0.002162
1071.000000	-0.002205
1070.000000	-0.002247
1069.000000	-0.002257
1068.000000	-0.002234
1067.000000	-0.002208
1066.000000	-0.002204
1065.000000	-0.002220
1064.000000	-0.002238
1063.000000	-0.002244
1062.000000	-0.002235
1061.000000	-0.002217
1060.000000	-0.002199
1059.000000	-0.002188
1058.000000	-0.002189
1057.000000	-0.002204
1056.000000	-0.002230
1055.000000	-0.002261
1054.000000	-0.002285
1053.000000	-0.002294
1052.000000	-0.002284
1051.000000	-0.002260
1050.000000	-0.002225
1049.000000	-0.002179
1048.000000	-0.002120
1047.000000	-0.002050
1046.000000	-0.001982
1045.000000	-0.001934
1044.000000	-0.001912
1043.000000	-0.001900
1042.000000	-0.001884
1041.000000	-0.001869
1040.000000	-0.001879
1039.000000	-0.001916
1038.000000	-0.001960
1037.000000	-0.001987
1036.000000	-0.002006
1035.000000	-0.002039
1034.000000	-0.002089
1033.000000	-0.002133
1032.000000	-0.002147
1031.000000	-0.002135
1030.000000	-0.002125
1029.000000	-0.002140
1028.000000	-0.002181
1027.000000	-0.002232
1026.000000	-0.002274
1025.000000	-0.002290
1024.000000	-0.002276
1023.000000	-0.002243
1022.000000	-0.002213
1021.000000	-0.002191
1020.000000	-0.002162
1019.000000	-0.002112
1018.000000	-0.002056
1017.000000	-0.002029
1016.000000	-0.002048
1015.000000	-0.002092
1014.000000	-0.002129
1013.000000	-0.002142
1012.000000	-0.002133
1011.000000	-0.002101
1010.000000	-0.002050
1009.000000	-0.001999
1008.000000	-0.001971
1007.000000	-0.001973
1006.000000	-0.001984
1005.000000	-0.001980
1004.000000	-0.001953
1003.000000	-0.001921
1002.000000	-0.001898
1001.000000	-0.001895
1000.000000	-0.001907
999.000000	-0.001924
998.000000	-0.001935
997.000000	-0.001930
996.000000	-0.001911
995.000000	-0.001881
994.000000	-0.001842
993.000000	-0.001796
992.000000	-0.001757
991.000000	-0.001738
990.000000	-0.001743
989.000000	-0.001762
988.000000	-0.001779
987.000000	-0.001780
986.000000	-0.001755
985.000000	-0.001701
984.000000	-0.001627
983.000000	-0.001562
982.000000	-0.001537
981.000000	-0.001560
980.000000	-0.001610
979.000000	-0.001646
978.000000	-0.001637
977.000000	-0.001587
976.000000	-0.001526
975.000000	-0.001486
974.000000	-0.001480
973.000000	-0.001494
972.000000	-0.001511
971.000000	-0.001523
970.000000	-0.001531
969.000000	-0.001538
968.000000	-0.001540
967.000000	-0.001537
966.000000	-0.001539
965.000000	-0.001554
964.000000	-0.001576
963.000000	-0.001594
962.000000	-0.001606
961.000000	-0.001617
960.000000	-0.001625
959.000000	-0.001615
958.000000	-0.001582
957.000000	-0.001542
956.000000	-0.001518
955.000000	-0.001516
954.000000	-0.001525
953.000000	-0.001530
952.000000	-0.001526
951.000000	-0.001518
950.000000	-0.001513
949.000000	-0.001520
948.000000	-0.001546
947.000000	-0.001584
946.000000	-0.001628
945.000000	-0.001671
944.000000	-0.001708
943.000000	-0.001730
942.000000	-0.001727
941.000000	-0.001699
940.000000	-0.001656
939.000000	-0.001615
938.000000	-0.001593
937.000000	-0.001601
936.000000	-0.001633
935.000000	-0.001662
934.000000	-0.001662
933.000000	-0.001632
932.000000	-0.001591
931.000000	-0.001558
930.000000	-0.001527
929.000000	-0.001488
928.000000	-0.001437
927.000000	-0.001381
926.000000	-0.001328
925.000000	-0.001286
924.000000	-0.001266
923.000000	-0.001269
922.000000	-0.001283
921.000000	-0.001292
920.000000	-0.001291
919.000000	-0.001291
918.000000	-0.001300
917.000000	-0.001318
916.000000	-0.001339
915.000000	-0.001364
914.000000	-0.001398
913.000000	-0.001437
912.000000	-0.001459
911.000000	-0.001446
910.000000	-0.001405
909.000000	-0.001367
908.000000	-0.001360
907.000000	-0.001386
906.000000	-0.001426
905.000000	-0.001457
904.000000	-0.001474
903.000000	-0.001479
902.000000	-0.001480
901.000000	-0.001476
900.000000	-0.001456
899.000000	-0.001415
898.000000	-0.001366
897.000000	-0.001334
896.000000	-0.001330
895.000000	-0.001340
894.000000	-0.001346
893.000000	-0.001344
892.000000	-0.001347
891.000000	-0.001355
890.000000	-0.001355
889.000000	-0.001339
888.000000	-0.001320
887.000000	-0.001310
886.000000	-0.001311
885.000000	-0.001312
884.000000	-0.001310
883.000000	-0.001302
882.000000	-0.001277
881.000000	-0.001234
880.000000	-0.001192
879.000000	-0.001187
878.000000	-0.001235
877.000000	-0.001318
876.000000	-0.001398
875.000000	-0.001444
874.000000	-0.001442
873.000000	-0.001401
872.000000	-0.001346
871.000000	-0.001305
870.000000	-0.001289
869.000000	-0.001286
868.000000	-0.001272
867.000000	-0.001246
866.000000	-0.001223
865.000000	-0.001209
864.000000	-0.001196
863.000000	-0.001170
862.000000	-0.001137
861.000000	-0.001113
860.000000	-0.001102
859.000000	-0.001088
858.000000	-0.001063
857.000000	-0.001027
856.000000	-0.000979
855.000000	-0.000908
854.000000	-0.000809
853.000000	-0.000685
852.000000	-0.000548
851.000000	-0.000403
850.000000	-0.000267
849.000000	-0.000177
848.000000	-0.000164
847.000000	-0.000229
846.000000	-0.000340
845.000000	-0.000467
844.000000	-0.000602
843.000000	-0.000745
842.000000	-0.000881
841.000000	-0.000986
840.000000	-0.001055
839.000000	-0.001101
838.000000	-0.001140
837.000000	-0.001176
836.000000	-0.001200
835.000000	-0.001211
834.000000	-0.001222
833.000000	-0.001240
832.000000	-0.001258
831.000000	-0.001263
830.000000	-0.001261
829.000000	-0.001266
828.000000	-0.001278
827.000000	-0.001279
826.000000	-0.001256
825.000000	-0.001218
824.000000	-0.001185
823.000000	-0.001171
822.000000	-0.001179
821.000000	-0.001193
820.000000	-0.001184
819.000000	-0.001127
818.000000	-0.001036
817.000000	-0.000961
816.000000	-0.000950
815.000000	-0.001004
814.000000	-0.001083
813.000000	-0.001141
812.000000	-0.001147
811.000000	-0.001096
810.000000	-0.001012
809.000000	-0.000943
808.000000	-0.000934
807.000000	-0.000985
806.000000	-0.001062
805.000000	-0.001129
804.000000	-0.001170
803.000000	-0.001185
802.000000	-0.001174
801.000000	-0.001145
800.000000	-0.001116
799.000000	-0.001105
798.000000	-0.001115
797.000000	-0.001129
796.000000	-0.001125
795.000000	-0.001093
794.000000	-0.001045
793.000000	-0.001002
792.000000	-0.000972
791.000000	-0.000953
790.000000	-0.000960
789.000000	-0.001019
788.000000	-0.001124
787.000000	-0.001199
786.000000	-0.001150
785.000000	-0.000957
784.000000	-0.000714
783.000000	-0.000554
782.000000	-0.000544
781.000000	-0.000651
780.000000	-0.000797
779.000000	-0.000920
778.000000	-0.000995
777.000000	-0.001021
776.000000	-0.001002
775.000000	-0.000955
774.000000	-0.000910
773.000000	-0.000902
772.000000	-0.000935
771.000000	-0.000978
770.000000	-0.000993
769.000000	-0.000966
768.000000	-0.000915
767.000000	-0.000867
766.000000	-0.000847
765.000000	-0.000864
764.000000	-0.000915
763.000000	-0.000969
762.000000	-0.000991
761.000000	-0.000969
760.000000	-0.000934
759.000000	-0.000938
758.000000	-0.001002
757.000000	-0.001086
756.000000	-0.001116
755.000000	-0.001049
754.000000	-0.000913
753.000000	-0.000777
752.000000	-0.000696
751.000000	-0.000676
750.000000	-0.000689
749.000000	-0.000709
748.000000	-0.000730
747.000000	-0.000763
746.000000	-0.000822
745.000000	-0.000889
744.000000	-0.000913
743.000000	-0.000853
742.000000	-0.000723
741.000000	-0.000588
740.000000	-0.000504
739.000000	-0.000477
738.000000	-0.000483
737.000000	-0.000504
736.000000	-0.000531
735.000000	-0.000551
734.000000	-0.000557
733.000000	-0.000551
732.000000	-0.000548
731.000000	-0.000565
730.000000	-0.000620
729.000000	-0.000712
728.000000	-0.000805
727.000000	-0.000863
726.000000	-0.000878
725.000000	-0.000862
724.000000	-0.000830
723.000000	-0.000794
722.000000	-0.000776
721.000000	-0.000794
720.000000	-0.000831
719.000000	-0.000859
718.000000	-0.000876
717.000000	-0.000899
716.000000	-0.000919
715.000000	-0.000908
714.000000	-0.000865
713.000000	-0.000833
712.000000	-0.000841
711.000000	-0.000876
710.000000	-0.000916
709.000000	-0.000965
708.000000	-0.001026
707.000000	-0.001083
706.000000	-0.001118
705.000000	-0.001128
704.000000	-0.001118
703.000000	-0.001096
702.000000	-0.001089
701.000000	-0.001123
700.000000	-0.001179
