# Supplementary material for: Real-time monitoring of the reversible capture and release of CO2 on anthraquinone and riboflavin-modified graphitic electrodes using ATR-SEIRAS
Source: Chem Sci. 2025 Nov 4;16(48):23189–202. doi: 10.1039/d5sc05427c (PMC12584010; doi:10.1039/d5sc05427c)
Supplement: SC-016-D5SC05427C-s001 [file SC-016-D5SC05427C-s001.zip › Data Folders/Main Figures/Figure3/3b/009.ASC]

PE IR       SUBTECH     SPECTRUM    ASCII       PEDS        4.00        
   -1
009.ASC
25/02/11
15:07:41.00
25/02/11
15:07:41.00
Administrator

700.000000
#HDR
-1
-1
#GR
Wavenumber
A
1.0
0.0
4000.000000
-1.000000
3301
8
0.000272
-0.003729
#DATA
4000.000000	-0.002883
3999.000000	-0.002905
3998.000000	-0.002917
3997.000000	-0.002924
3996.000000	-0.002933
3995.000000	-0.002949
3994.000000	-0.002970
3993.000000	-0.002984
3992.000000	-0.002972
3991.000000	-0.002925
3990.000000	-0.002856
3989.000000	-0.002800
3988.000000	-0.002792
3987.000000	-0.002833
3986.000000	-0.002897
3985.000000	-0.002942
3984.000000	-0.002951
3983.000000	-0.002928
3982.000000	-0.002893
3981.000000	-0.002862
3980.000000	-0.002843
3979.000000	-0.002836
3978.000000	-0.002835
3977.000000	-0.002839
3976.000000	-0.002849
3975.000000	-0.002866
3974.000000	-0.002883
3973.000000	-0.002891
3972.000000	-0.002882
3971.000000	-0.002865
3970.000000	-0.002856
3969.000000	-0.002868
3968.000000	-0.002896
3967.000000	-0.002924
3966.000000	-0.002941
3965.000000	-0.002949
3964.000000	-0.002955
3963.000000	-0.002962
3962.000000	-0.002968
3961.000000	-0.002967
3960.000000	-0.002962
3959.000000	-0.002958
3958.000000	-0.002957
3957.000000	-0.002956
3956.000000	-0.002954
3955.000000	-0.002949
3954.000000	-0.002943
3953.000000	-0.002937
3952.000000	-0.002931
3951.000000	-0.002931
3950.000000	-0.002942
3949.000000	-0.002957
3948.000000	-0.002960
3947.000000	-0.002947
3946.000000	-0.002930
3945.000000	-0.002928
3944.000000	-0.002943
3943.000000	-0.002955
3942.000000	-0.002947
3941.000000	-0.002925
3940.000000	-0.002911
3939.000000	-0.002921
3938.000000	-0.002945
3937.000000	-0.002960
3936.000000	-0.002953
3935.000000	-0.002936
3934.000000	-0.002934
3933.000000	-0.002959
3932.000000	-0.003002
3931.000000	-0.003037
3930.000000	-0.003047
3929.000000	-0.003027
3928.000000	-0.002989
3927.000000	-0.002949
3926.000000	-0.002921
3925.000000	-0.002914
3924.000000	-0.002924
3923.000000	-0.002934
3922.000000	-0.002930
3921.000000	-0.002913
3920.000000	-0.002899
3919.000000	-0.002901
3918.000000	-0.002919
3917.000000	-0.002947
3916.000000	-0.002980
3915.000000	-0.003011
3914.000000	-0.003027
3913.000000	-0.003019
3912.000000	-0.002986
3911.000000	-0.002942
3910.000000	-0.002902
3909.000000	-0.002867
3908.000000	-0.002834
3907.000000	-0.002807
3906.000000	-0.002797
3905.000000	-0.002812
3904.000000	-0.002846
3903.000000	-0.002887
3902.000000	-0.002924
3901.000000	-0.002945
3900.000000	-0.002946
3899.000000	-0.002932
3898.000000	-0.002915
3897.000000	-0.002910
3896.000000	-0.002923
3895.000000	-0.002950
3894.000000	-0.002981
3893.000000	-0.003000
3892.000000	-0.002993
3891.000000	-0.002962
3890.000000	-0.002928
3889.000000	-0.002910
3888.000000	-0.002912
3887.000000	-0.002918
3886.000000	-0.002914
3885.000000	-0.002906
3884.000000	-0.002909
3883.000000	-0.002929
3882.000000	-0.002952
3881.000000	-0.002959
3880.000000	-0.002951
3879.000000	-0.002946
3878.000000	-0.002955
3877.000000	-0.002966
3876.000000	-0.002962
3875.000000	-0.002940
3874.000000	-0.002916
3873.000000	-0.002912
3872.000000	-0.002932
3871.000000	-0.002957
3870.000000	-0.002970
3869.000000	-0.002975
3868.000000	-0.002991
3867.000000	-0.003021
3866.000000	-0.003046
3865.000000	-0.003045
3864.000000	-0.003012
3863.000000	-0.002964
3862.000000	-0.002925
3861.000000	-0.002908
3860.000000	-0.002911
3859.000000	-0.002920
3858.000000	-0.002927
3857.000000	-0.002930
3856.000000	-0.002937
3855.000000	-0.002958
3854.000000	-0.002979
3853.000000	-0.002978
3852.000000	-0.002962
3851.000000	-0.002950
3850.000000	-0.002947
3849.000000	-0.002940
3848.000000	-0.002922
3847.000000	-0.002898
3846.000000	-0.002885
3845.000000	-0.002897
3844.000000	-0.002930
3843.000000	-0.002966
3842.000000	-0.002998
3841.000000	-0.003022
3840.000000	-0.003037
3839.000000	-0.003033
3838.000000	-0.003006
3837.000000	-0.002961
3836.000000	-0.002913
3835.000000	-0.002876
3834.000000	-0.002861
3833.000000	-0.002870
3832.000000	-0.002896
3831.000000	-0.002922
3830.000000	-0.002937
3829.000000	-0.002943
3828.000000	-0.002944
3827.000000	-0.002942
3826.000000	-0.002939
3825.000000	-0.002945
3824.000000	-0.002970
3823.000000	-0.003013
3822.000000	-0.003049
3821.000000	-0.003052
3820.000000	-0.003026
3819.000000	-0.002996
3818.000000	-0.002979
3817.000000	-0.002975
3816.000000	-0.002980
3815.000000	-0.002990
3814.000000	-0.002997
3813.000000	-0.002987
3812.000000	-0.002952
3811.000000	-0.002908
3810.000000	-0.002880
3809.000000	-0.002890
3808.000000	-0.002931
3807.000000	-0.002973
3806.000000	-0.002997
3805.000000	-0.003003
3804.000000	-0.003004
3803.000000	-0.003004
3802.000000	-0.002996
3801.000000	-0.002982
3800.000000	-0.002976
3799.000000	-0.002983
3798.000000	-0.002990
3797.000000	-0.002983
3796.000000	-0.002963
3795.000000	-0.002949
3794.000000	-0.002953
3793.000000	-0.002970
3792.000000	-0.002982
3791.000000	-0.002985
3790.000000	-0.002990
3789.000000	-0.003002
3788.000000	-0.003014
3787.000000	-0.003015
3786.000000	-0.002996
3785.000000	-0.002966
3784.000000	-0.002939
3783.000000	-0.002925
3782.000000	-0.002926
3781.000000	-0.002932
3780.000000	-0.002931
3779.000000	-0.002913
3778.000000	-0.002887
3777.000000	-0.002867
3776.000000	-0.002865
3775.000000	-0.002879
3774.000000	-0.002904
3773.000000	-0.002933
3772.000000	-0.002956
3771.000000	-0.002961
3770.000000	-0.002946
3769.000000	-0.002926
3768.000000	-0.002924
3767.000000	-0.002949
3766.000000	-0.002987
3765.000000	-0.003021
3764.000000	-0.003041
3763.000000	-0.003050
3762.000000	-0.003050
3761.000000	-0.003041
3760.000000	-0.003025
3759.000000	-0.003010
3758.000000	-0.003001
3757.000000	-0.003004
3756.000000	-0.003016
3755.000000	-0.003029
3754.000000	-0.003031
3753.000000	-0.003019
3752.000000	-0.003001
3751.000000	-0.002984
3750.000000	-0.002972
3749.000000	-0.002964
3748.000000	-0.002961
3747.000000	-0.002958
3746.000000	-0.002948
3745.000000	-0.002924
3744.000000	-0.002893
3743.000000	-0.002875
3742.000000	-0.002875
3741.000000	-0.002888
3740.000000	-0.002908
3739.000000	-0.002932
3738.000000	-0.002956
3737.000000	-0.002976
3736.000000	-0.002996
3735.000000	-0.003027
3734.000000	-0.003061
3733.000000	-0.003070
3732.000000	-0.003032
3731.000000	-0.002958
3730.000000	-0.002888
3729.000000	-0.002852
3728.000000	-0.002857
3727.000000	-0.002893
3726.000000	-0.002941
3725.000000	-0.002982
3724.000000	-0.002999
3723.000000	-0.002985
3722.000000	-0.002951
3721.000000	-0.002916
3720.000000	-0.002901
3719.000000	-0.002906
3718.000000	-0.002920
3717.000000	-0.002929
3716.000000	-0.002929
3715.000000	-0.002923
3714.000000	-0.002916
3713.000000	-0.002912
3712.000000	-0.002909
3711.000000	-0.002900
3710.000000	-0.002883
3709.000000	-0.002863
3708.000000	-0.002856
3707.000000	-0.002870
3706.000000	-0.002901
3705.000000	-0.002933
3704.000000	-0.002950
3703.000000	-0.002943
3702.000000	-0.002916
3701.000000	-0.002880
3700.000000	-0.002856
3699.000000	-0.002860
3698.000000	-0.002892
3697.000000	-0.002935
3696.000000	-0.002969
3695.000000	-0.002978
3694.000000	-0.002968
3693.000000	-0.002958
3692.000000	-0.002972
3691.000000	-0.003015
3690.000000	-0.003062
3689.000000	-0.003079
3688.000000	-0.003057
3687.000000	-0.003019
3686.000000	-0.002992
3685.000000	-0.002979
3684.000000	-0.002969
3683.000000	-0.002952
3682.000000	-0.002935
3681.000000	-0.002929
3680.000000	-0.002934
3679.000000	-0.002946
3678.000000	-0.002960
3677.000000	-0.002973
3676.000000	-0.002978
3675.000000	-0.002973
3674.000000	-0.002973
3673.000000	-0.002992
3672.000000	-0.003021
3671.000000	-0.003042
3670.000000	-0.003037
3669.000000	-0.003010
3668.000000	-0.002978
3667.000000	-0.002955
3666.000000	-0.002936
3665.000000	-0.002916
3664.000000	-0.002901
3663.000000	-0.002902
3662.000000	-0.002922
3661.000000	-0.002947
3660.000000	-0.002964
3659.000000	-0.002972
3658.000000	-0.002981
3657.000000	-0.002992
3656.000000	-0.002994
3655.000000	-0.002987
3654.000000	-0.002978
3653.000000	-0.002981
3652.000000	-0.003000
3651.000000	-0.003027
3650.000000	-0.003045
3649.000000	-0.003037
3648.000000	-0.003006
3647.000000	-0.002967
3646.000000	-0.002932
3645.000000	-0.002905
3644.000000	-0.002883
3643.000000	-0.002864
3642.000000	-0.002856
3641.000000	-0.002865
3640.000000	-0.002889
3639.000000	-0.002918
3638.000000	-0.002938
3637.000000	-0.002944
3636.000000	-0.002941
3635.000000	-0.002940
3634.000000	-0.002948
3633.000000	-0.002957
3632.000000	-0.002952
3631.000000	-0.002924
3630.000000	-0.002881
3629.000000	-0.002842
3628.000000	-0.002825
3627.000000	-0.002841
3626.000000	-0.002882
3625.000000	-0.002930
3624.000000	-0.002972
3623.000000	-0.002999
3622.000000	-0.003014
3621.000000	-0.003027
3620.000000	-0.003040
3619.000000	-0.003046
3618.000000	-0.003037
3617.000000	-0.003015
3616.000000	-0.002981
3615.000000	-0.002939
3614.000000	-0.002897
3613.000000	-0.002866
3612.000000	-0.002854
3611.000000	-0.002858
3610.000000	-0.002869
3609.000000	-0.002881
3608.000000	-0.002896
3607.000000	-0.002915
3606.000000	-0.002936
3605.000000	-0.002952
3604.000000	-0.002956
3603.000000	-0.002945
3602.000000	-0.002919
3601.000000	-0.002882
3600.000000	-0.002845
3599.000000	-0.002816
3598.000000	-0.002797
3597.000000	-0.002789
3596.000000	-0.002796
3595.000000	-0.002819
3594.000000	-0.002852
3593.000000	-0.002884
3592.000000	-0.002912
3591.000000	-0.002934
3590.000000	-0.002948
3589.000000	-0.002950
3588.000000	-0.002942
3587.000000	-0.002931
3586.000000	-0.002926
3585.000000	-0.002923
3584.000000	-0.002916
3583.000000	-0.002903
3582.000000	-0.002888
3581.000000	-0.002872
3580.000000	-0.002857
3579.000000	-0.002849
3578.000000	-0.002854
3577.000000	-0.002864
3576.000000	-0.002863
3575.000000	-0.002844
3574.000000	-0.002817
3573.000000	-0.002801
3572.000000	-0.002802
3571.000000	-0.002813
3570.000000	-0.002826
3569.000000	-0.002835
3568.000000	-0.002842
3567.000000	-0.002849
3566.000000	-0.002862
3565.000000	-0.002878
3564.000000	-0.002890
3563.000000	-0.002894
3562.000000	-0.002895
3561.000000	-0.002902
3560.000000	-0.002911
3559.000000	-0.002914
3558.000000	-0.002901
3557.000000	-0.002880
3556.000000	-0.002862
3555.000000	-0.002858
3554.000000	-0.002871
3553.000000	-0.002894
3552.000000	-0.002915
3551.000000	-0.002924
3550.000000	-0.002914
3549.000000	-0.002885
3548.000000	-0.002845
3547.000000	-0.002810
3546.000000	-0.002793
3545.000000	-0.002802
3544.000000	-0.002824
3543.000000	-0.002839
3542.000000	-0.002836
3541.000000	-0.002821
3540.000000	-0.002812
3539.000000	-0.002817
3538.000000	-0.002826
3537.000000	-0.002825
3536.000000	-0.002808
3535.000000	-0.002785
3534.000000	-0.002772
3533.000000	-0.002772
3532.000000	-0.002780
3531.000000	-0.002786
3530.000000	-0.002785
3529.000000	-0.002778
3528.000000	-0.002775
3527.000000	-0.002779
3526.000000	-0.002790
3525.000000	-0.002801
3524.000000	-0.002805
3523.000000	-0.002802
3522.000000	-0.002798
3521.000000	-0.002799
3520.000000	-0.002806
3519.000000	-0.002815
3518.000000	-0.002822
3517.000000	-0.002832
3516.000000	-0.002849
3515.000000	-0.002872
3514.000000	-0.002885
3513.000000	-0.002877
3512.000000	-0.002850
3511.000000	-0.002820
3510.000000	-0.002804
3509.000000	-0.002805
3508.000000	-0.002816
3507.000000	-0.002828
3506.000000	-0.002832
3505.000000	-0.002827
3504.000000	-0.002818
3503.000000	-0.002809
3502.000000	-0.002802
3501.000000	-0.002798
3500.000000	-0.002801
3499.000000	-0.002809
3498.000000	-0.002814
3497.000000	-0.002803
3496.000000	-0.002776
3495.000000	-0.002743
3494.000000	-0.002720
3493.000000	-0.002712
3492.000000	-0.002720
3491.000000	-0.002736
3490.000000	-0.002751
3489.000000	-0.002754
3488.000000	-0.002742
3487.000000	-0.002730
3486.000000	-0.002732
3485.000000	-0.002749
3484.000000	-0.002761
3483.000000	-0.002756
3482.000000	-0.002740
3481.000000	-0.002732
3480.000000	-0.002737
3479.000000	-0.002750
3478.000000	-0.002762
3477.000000	-0.002772
3476.000000	-0.002779
3475.000000	-0.002781
3474.000000	-0.002773
3473.000000	-0.002754
3472.000000	-0.002728
3471.000000	-0.002705
3470.000000	-0.002694
3469.000000	-0.002699
3468.000000	-0.002716
3467.000000	-0.002740
3466.000000	-0.002764
3465.000000	-0.002780
3464.000000	-0.002781
3463.000000	-0.002767
3462.000000	-0.002743
3461.000000	-0.002721
3460.000000	-0.002709
3459.000000	-0.002708
3458.000000	-0.002714
3457.000000	-0.002722
3456.000000	-0.002729
3455.000000	-0.002738
3454.000000	-0.002752
3453.000000	-0.002773
3452.000000	-0.002795
3451.000000	-0.002805
3450.000000	-0.002798
3449.000000	-0.002781
3448.000000	-0.002762
3447.000000	-0.002747
3446.000000	-0.002735
3445.000000	-0.002730
3444.000000	-0.002729
3443.000000	-0.002728
3442.000000	-0.002713
3441.000000	-0.002676
3440.000000	-0.002625
3439.000000	-0.002578
3438.000000	-0.002557
3437.000000	-0.002569
3436.000000	-0.002606
3435.000000	-0.002648
3434.000000	-0.002677
3433.000000	-0.002686
3432.000000	-0.002676
3431.000000	-0.002657
3430.000000	-0.002638
3429.000000	-0.002627
3428.000000	-0.002626
3427.000000	-0.002631
3426.000000	-0.002638
3425.000000	-0.002643
3424.000000	-0.002641
3423.000000	-0.002630
3422.000000	-0.002616
3421.000000	-0.002609
3420.000000	-0.002619
3419.000000	-0.002647
3418.000000	-0.002679
3417.000000	-0.002699
3416.000000	-0.002695
3415.000000	-0.002666
3414.000000	-0.002626
3413.000000	-0.002594
3412.000000	-0.002579
3411.000000	-0.002579
3410.000000	-0.002582
3409.000000	-0.002579
3408.000000	-0.002569
3407.000000	-0.002554
3406.000000	-0.002538
3405.000000	-0.002531
3404.000000	-0.002540
3403.000000	-0.002565
3402.000000	-0.002591
3401.000000	-0.002604
3400.000000	-0.002600
3399.000000	-0.002581
3398.000000	-0.002556
3397.000000	-0.002531
3396.000000	-0.002513
3395.000000	-0.002507
3394.000000	-0.002513
3393.000000	-0.002525
3392.000000	-0.002538
3391.000000	-0.002548
3390.000000	-0.002558
3389.000000	-0.002565
3388.000000	-0.002564
3387.000000	-0.002555
3386.000000	-0.002539
3385.000000	-0.002523
3384.000000	-0.002516
3383.000000	-0.002521
3382.000000	-0.002536
3381.000000	-0.002554
3380.000000	-0.002568
3379.000000	-0.002573
3378.000000	-0.002566
3377.000000	-0.002552
3376.000000	-0.002545
3375.000000	-0.002557
3374.000000	-0.002588
3373.000000	-0.002619
3372.000000	-0.002627
3371.000000	-0.002608
3370.000000	-0.002576
3369.000000	-0.002555
3368.000000	-0.002551
3367.000000	-0.002562
3366.000000	-0.002577
3365.000000	-0.002592
3364.000000	-0.002597
3363.000000	-0.002588
3362.000000	-0.002570
3361.000000	-0.002559
3360.000000	-0.002567
3359.000000	-0.002588
3358.000000	-0.002604
3357.000000	-0.002595
3356.000000	-0.002557
3355.000000	-0.002503
3354.000000	-0.002454
3353.000000	-0.002429
3352.000000	-0.002435
3351.000000	-0.002461
3350.000000	-0.002488
3349.000000	-0.002499
3348.000000	-0.002495
3347.000000	-0.002490
3346.000000	-0.002499
3345.000000	-0.002520
3344.000000	-0.002543
3343.000000	-0.002561
3342.000000	-0.002578
3341.000000	-0.002598
3340.000000	-0.002613
3339.000000	-0.002608
3338.000000	-0.002585
3337.000000	-0.002563
3336.000000	-0.002567
3335.000000	-0.002606
3334.000000	-0.002664
3333.000000	-0.002707
3332.000000	-0.002704
3331.000000	-0.002657
3330.000000	-0.002604
3329.000000	-0.002580
3328.000000	-0.002587
3327.000000	-0.002595
3326.000000	-0.002578
3325.000000	-0.002543
3324.000000	-0.002520
3323.000000	-0.002529
3322.000000	-0.002560
3321.000000	-0.002598
3320.000000	-0.002627
3319.000000	-0.002641
3318.000000	-0.002633
3317.000000	-0.002598
3316.000000	-0.002545
3315.000000	-0.002494
3314.000000	-0.002473
3313.000000	-0.002498
3312.000000	-0.002561
3311.000000	-0.002632
3310.000000	-0.002676
3309.000000	-0.002687
3308.000000	-0.002685
3307.000000	-0.002692
3306.000000	-0.002710
3305.000000	-0.002721
3304.000000	-0.002713
3303.000000	-0.002694
3302.000000	-0.002677
3301.000000	-0.002665
3300.000000	-0.002649
3299.000000	-0.002626
3298.000000	-0.002608
3297.000000	-0.002606
3296.000000	-0.002618
3295.000000	-0.002637
3294.000000	-0.002655
3293.000000	-0.002667
3292.000000	-0.002672
3291.000000	-0.002666
3290.000000	-0.002649
3289.000000	-0.002629
3288.000000	-0.002612
3287.000000	-0.002604
3286.000000	-0.002604
3285.000000	-0.002609
3284.000000	-0.002615
3283.000000	-0.002621
3282.000000	-0.002626
3281.000000	-0.002629
3280.000000	-0.002633
3279.000000	-0.002643
3278.000000	-0.002660
3277.000000	-0.002680
3276.000000	-0.002689
3275.000000	-0.002677
3274.000000	-0.002645
3273.000000	-0.002607
3272.000000	-0.002579
3271.000000	-0.002572
3270.000000	-0.002584
3269.000000	-0.002603
3268.000000	-0.002614
3267.000000	-0.002612
3266.000000	-0.002601
3265.000000	-0.002588
3264.000000	-0.002585
3263.000000	-0.002596
3262.000000	-0.002615
3261.000000	-0.002631
3260.000000	-0.002633
3259.000000	-0.002625
3258.000000	-0.002620
3257.000000	-0.002631
3256.000000	-0.002656
3255.000000	-0.002676
3254.000000	-0.002676
3253.000000	-0.002660
3252.000000	-0.002644
3251.000000	-0.002640
3250.000000	-0.002646
3249.000000	-0.002647
3248.000000	-0.002630
3247.000000	-0.002598
3246.000000	-0.002562
3245.000000	-0.002546
3244.000000	-0.002561
3243.000000	-0.002606
3242.000000	-0.002660
3241.000000	-0.002700
3240.000000	-0.002716
3239.000000	-0.002715
3238.000000	-0.002703
3237.000000	-0.002685
3236.000000	-0.002663
3235.000000	-0.002641
3234.000000	-0.002629
3233.000000	-0.002627
3232.000000	-0.002627
3231.000000	-0.002623
3230.000000	-0.002618
3229.000000	-0.002618
3228.000000	-0.002625
3227.000000	-0.002631
3226.000000	-0.002628
3225.000000	-0.002617
3224.000000	-0.002612
3223.000000	-0.002624
3222.000000	-0.002646
3221.000000	-0.002664
3220.000000	-0.002664
3219.000000	-0.002650
3218.000000	-0.002631
3217.000000	-0.002613
3216.000000	-0.002596
3215.000000	-0.002587
3214.000000	-0.002599
3213.000000	-0.002634
3212.000000	-0.002676
3211.000000	-0.002703
3210.000000	-0.002702
3209.000000	-0.002674
3208.000000	-0.002632
3207.000000	-0.002592
3206.000000	-0.002569
3205.000000	-0.002570
3204.000000	-0.002590
3203.000000	-0.002618
3202.000000	-0.002645
3201.000000	-0.002666
3200.000000	-0.002675
3199.000000	-0.002673
3198.000000	-0.002667
3197.000000	-0.002666
3196.000000	-0.002673
3195.000000	-0.002687
3194.000000	-0.002702
3193.000000	-0.002716
3192.000000	-0.002724
3191.000000	-0.002724
3190.000000	-0.002722
3189.000000	-0.002726
3188.000000	-0.002732
3187.000000	-0.002733
3186.000000	-0.002721
3185.000000	-0.002696
3184.000000	-0.002665
3183.000000	-0.002634
3182.000000	-0.002614
3181.000000	-0.002611
3180.000000	-0.002624
3179.000000	-0.002639
3178.000000	-0.002648
3177.000000	-0.002653
3176.000000	-0.002662
3175.000000	-0.002672
3174.000000	-0.002680
3173.000000	-0.002681
3172.000000	-0.002677
3171.000000	-0.002667
3170.000000	-0.002655
3169.000000	-0.002644
3168.000000	-0.002639
3167.000000	-0.002639
3166.000000	-0.002650
3165.000000	-0.002674
3164.000000	-0.002704
3163.000000	-0.002730
3162.000000	-0.002744
3161.000000	-0.002754
3160.000000	-0.002764
3159.000000	-0.002769
3158.000000	-0.002755
3157.000000	-0.002722
3156.000000	-0.002688
3155.000000	-0.002675
3154.000000	-0.002684
3153.000000	-0.002704
3152.000000	-0.002718
3151.000000	-0.002718
3150.000000	-0.002711
3149.000000	-0.002707
3148.000000	-0.002711
3147.000000	-0.002719
3146.000000	-0.002723
3145.000000	-0.002724
3144.000000	-0.002729
3143.000000	-0.002742
3142.000000	-0.002760
3141.000000	-0.002776
3140.000000	-0.002783
3139.000000	-0.002781
3138.000000	-0.002776
3137.000000	-0.002776
3136.000000	-0.002788
3135.000000	-0.002800
3134.000000	-0.002793
3133.000000	-0.002762
3132.000000	-0.002724
3131.000000	-0.002700
3130.000000	-0.002702
3129.000000	-0.002722
3128.000000	-0.002748
3127.000000	-0.002764
3126.000000	-0.002759
3125.000000	-0.002734
3124.000000	-0.002704
3123.000000	-0.002688
3122.000000	-0.002693
3121.000000	-0.002708
3120.000000	-0.002718
3119.000000	-0.002717
3118.000000	-0.002713
3117.000000	-0.002713
3116.000000	-0.002719
3115.000000	-0.002720
3114.000000	-0.002710
3113.000000	-0.002699
3112.000000	-0.002706
3111.000000	-0.002736
3110.000000	-0.002777
3109.000000	-0.002803
3108.000000	-0.002799
3107.000000	-0.002771
3106.000000	-0.002739
3105.000000	-0.002720
3104.000000	-0.002721
3103.000000	-0.002736
3102.000000	-0.002748
3101.000000	-0.002745
3100.000000	-0.002733
3099.000000	-0.002727
3098.000000	-0.002737
3097.000000	-0.002751
3096.000000	-0.002756
3095.000000	-0.002753
3094.000000	-0.002758
3093.000000	-0.002775
3092.000000	-0.002788
3091.000000	-0.002780
3090.000000	-0.002758
3089.000000	-0.002739
3088.000000	-0.002730
3087.000000	-0.002718
3086.000000	-0.002698
3085.000000	-0.002681
3084.000000	-0.002682
3083.000000	-0.002704
3082.000000	-0.002734
3081.000000	-0.002759
3080.000000	-0.002775
3079.000000	-0.002783
3078.000000	-0.002787
3077.000000	-0.002792
3076.000000	-0.002802
3075.000000	-0.002813
3074.000000	-0.002821
3073.000000	-0.002818
3072.000000	-0.002802
3071.000000	-0.002778
3070.000000	-0.002763
3069.000000	-0.002766
3068.000000	-0.002784
3067.000000	-0.002802
3066.000000	-0.002807
3065.000000	-0.002802
3064.000000	-0.002796
3063.000000	-0.002793
3062.000000	-0.002793
3061.000000	-0.002795
3060.000000	-0.002798
3059.000000	-0.002794
3058.000000	-0.002777
3057.000000	-0.002755
3056.000000	-0.002739
3055.000000	-0.002733
3054.000000	-0.002735
3053.000000	-0.002744
3052.000000	-0.002767
3051.000000	-0.002799
3050.000000	-0.002823
3049.000000	-0.002822
3048.000000	-0.002801
3047.000000	-0.002779
3046.000000	-0.002774
3045.000000	-0.002786
3044.000000	-0.002812
3043.000000	-0.002839
3042.000000	-0.002858
3041.000000	-0.002858
3040.000000	-0.002843
3039.000000	-0.002819
3038.000000	-0.002791
3037.000000	-0.002762
3036.000000	-0.002742
3035.000000	-0.002742
3034.000000	-0.002768
3033.000000	-0.002806
3032.000000	-0.002838
3031.000000	-0.002852
3030.000000	-0.002847
3029.000000	-0.002829
3028.000000	-0.002807
3027.000000	-0.002789
3026.000000	-0.002785
3025.000000	-0.002793
3024.000000	-0.002807
3023.000000	-0.002820
3022.000000	-0.002833
3021.000000	-0.002849
3020.000000	-0.002865
3019.000000	-0.002875
3018.000000	-0.002875
3017.000000	-0.002872
3016.000000	-0.002874
3015.000000	-0.002883
3014.000000	-0.002891
3013.000000	-0.002887
3012.000000	-0.002867
3011.000000	-0.002836
3010.000000	-0.002803
3009.000000	-0.002781
3008.000000	-0.002777
3007.000000	-0.002792
3006.000000	-0.002819
3005.000000	-0.002841
3004.000000	-0.002849
3003.000000	-0.002846
3002.000000	-0.002848
3001.000000	-0.002867
3000.000000	-0.002893
2999.000000	-0.002912
2998.000000	-0.002916
2997.000000	-0.002916
2996.000000	-0.002923
2995.000000	-0.002938
2994.000000	-0.002947
2993.000000	-0.002942
2992.000000	-0.002923
2991.000000	-0.002903
2990.000000	-0.002893
2989.000000	-0.002904
2988.000000	-0.002935
2987.000000	-0.002976
2986.000000	-0.003013
2985.000000	-0.003037
2984.000000	-0.003050
2983.000000	-0.003063
2982.000000	-0.003088
2981.000000	-0.003134
2980.000000	-0.003202
2979.000000	-0.003280
2978.000000	-0.003349
2977.000000	-0.003399
2976.000000	-0.003430
2975.000000	-0.003452
2974.000000	-0.003477
2973.000000	-0.003512
2972.000000	-0.003559
2971.000000	-0.003614
2970.000000	-0.003663
2969.000000	-0.003691
2968.000000	-0.003691
2967.000000	-0.003669
2966.000000	-0.003644
2965.000000	-0.003629
2964.000000	-0.003626
2963.000000	-0.003621
2962.000000	-0.003603
2961.000000	-0.003561
2960.000000	-0.003495
2959.000000	-0.003413
2958.000000	-0.003335
2957.000000	-0.003275
2956.000000	-0.003234
2955.000000	-0.003201
2954.000000	-0.003168
2953.000000	-0.003140
2952.000000	-0.003129
2951.000000	-0.003141
2950.000000	-0.003168
2949.000000	-0.003203
2948.000000	-0.003236
2947.000000	-0.003263
2946.000000	-0.003285
2945.000000	-0.003306
2944.000000	-0.003338
2943.000000	-0.003382
2942.000000	-0.003430
2941.000000	-0.003466
2940.000000	-0.003481
2939.000000	-0.003472
2938.000000	-0.003452
2937.000000	-0.003438
2936.000000	-0.003442
2935.000000	-0.003461
2934.000000	-0.003483
2933.000000	-0.003497
2932.000000	-0.003499
2931.000000	-0.003489
2930.000000	-0.003471
2929.000000	-0.003452
2928.000000	-0.003443
2927.000000	-0.003447
2926.000000	-0.003456
2925.000000	-0.003459
2924.000000	-0.003453
2923.000000	-0.003443
2922.000000	-0.003436
2921.000000	-0.003435
2920.000000	-0.003435
2919.000000	-0.003425
2918.000000	-0.003400
2917.000000	-0.003372
2916.000000	-0.003358
2915.000000	-0.003366
2914.000000	-0.003387
2913.000000	-0.003408
2912.000000	-0.003424
2911.000000	-0.003440
2910.000000	-0.003455
2909.000000	-0.003467
2908.000000	-0.003477
2907.000000	-0.003492
2906.000000	-0.003513
2905.000000	-0.003530
2904.000000	-0.003530
2903.000000	-0.003510
2902.000000	-0.003479
2901.000000	-0.003455
2900.000000	-0.003445
2899.000000	-0.003451
2898.000000	-0.003466
2897.000000	-0.003486
2896.000000	-0.003502
2895.000000	-0.003510
2894.000000	-0.003513
2893.000000	-0.003519
2892.000000	-0.003535
2891.000000	-0.003558
2890.000000	-0.003579
2889.000000	-0.003591
2888.000000	-0.003600
2887.000000	-0.003612
2886.000000	-0.003629
2885.000000	-0.003646
2884.000000	-0.003661
2883.000000	-0.003679
2882.000000	-0.003701
2881.000000	-0.003720
2880.000000	-0.003729
2879.000000	-0.003728
2878.000000	-0.003724
2877.000000	-0.003725
2876.000000	-0.003728
2875.000000	-0.003727
2874.000000	-0.003712
2873.000000	-0.003684
2872.000000	-0.003656
2871.000000	-0.003641
2870.000000	-0.003644
2869.000000	-0.003656
2868.000000	-0.003662
2867.000000	-0.003651
2866.000000	-0.003619
2865.000000	-0.003569
2864.000000	-0.003510
2863.000000	-0.003460
2862.000000	-0.003442
2861.000000	-0.003461
2860.000000	-0.003501
2859.000000	-0.003527
2858.000000	-0.003516
2857.000000	-0.003471
2856.000000	-0.003419
2855.000000	-0.003381
2854.000000	-0.003362
2853.000000	-0.003353
2852.000000	-0.003346
2851.000000	-0.003335
2850.000000	-0.003316
2849.000000	-0.003291
2848.000000	-0.003270
2847.000000	-0.003261
2846.000000	-0.003257
2845.000000	-0.003246
2844.000000	-0.003223
2843.000000	-0.003201
2842.000000	-0.003193
2841.000000	-0.003197
2840.000000	-0.003200
2839.000000	-0.003193
2838.000000	-0.003178
2837.000000	-0.003164
2836.000000	-0.003153
2835.000000	-0.003146
2834.000000	-0.003145
2833.000000	-0.003146
2832.000000	-0.003143
2831.000000	-0.003129
2830.000000	-0.003109
2829.000000	-0.003095
2828.000000	-0.003091
2827.000000	-0.003091
2826.000000	-0.003084
2825.000000	-0.003070
2824.000000	-0.003061
2823.000000	-0.003067
2822.000000	-0.003078
2821.000000	-0.003076
2820.000000	-0.003055
2819.000000	-0.003028
2818.000000	-0.003018
2817.000000	-0.003030
2816.000000	-0.003047
2815.000000	-0.003051
2814.000000	-0.003043
2813.000000	-0.003039
2812.000000	-0.003050
2811.000000	-0.003062
2810.000000	-0.003054
2809.000000	-0.003025
2808.000000	-0.002996
2807.000000	-0.002991
2806.000000	-0.003009
2805.000000	-0.003028
2804.000000	-0.003031
2803.000000	-0.003020
2802.000000	-0.003008
2801.000000	-0.003002
2800.000000	-0.002997
2799.000000	-0.002990
2798.000000	-0.002981
2797.000000	-0.002977
2796.000000	-0.002981
2795.000000	-0.002991
2794.000000	-0.002996
2793.000000	-0.002993
2792.000000	-0.002986
2791.000000	-0.002983
2790.000000	-0.002983
2789.000000	-0.002982
2788.000000	-0.002976
2787.000000	-0.002970
2786.000000	-0.002972
2785.000000	-0.002977
2784.000000	-0.002980
2783.000000	-0.002979
2782.000000	-0.002980
2781.000000	-0.002985
2780.000000	-0.002994
2779.000000	-0.003002
2778.000000	-0.003007
2777.000000	-0.003007
2776.000000	-0.002997
2775.000000	-0.002973
2774.000000	-0.002938
2773.000000	-0.002907
2772.000000	-0.002894
2771.000000	-0.002904
2770.000000	-0.002923
2769.000000	-0.002941
2768.000000	-0.002956
2767.000000	-0.002970
2766.000000	-0.002978
2765.000000	-0.002975
2764.000000	-0.002964
2763.000000	-0.002958
2762.000000	-0.002961
2761.000000	-0.002961
2760.000000	-0.002946
2759.000000	-0.002920
2758.000000	-0.002900
2757.000000	-0.002895
2756.000000	-0.002894
2755.000000	-0.002885
2754.000000	-0.002865
2753.000000	-0.002847
2752.000000	-0.002847
2751.000000	-0.002869
2750.000000	-0.002903
2749.000000	-0.002937
2748.000000	-0.002964
2747.000000	-0.002981
2746.000000	-0.002987
2745.000000	-0.002982
2744.000000	-0.002970
2743.000000	-0.002963
2742.000000	-0.002961
2741.000000	-0.002957
2740.000000	-0.002945
2739.000000	-0.002928
2738.000000	-0.002917
2737.000000	-0.002916
2736.000000	-0.002923
2735.000000	-0.002933
2734.000000	-0.002937
2733.000000	-0.002926
2732.000000	-0.002899
2731.000000	-0.002869
2730.000000	-0.002855
2729.000000	-0.002861
2728.000000	-0.002874
2727.000000	-0.002886
2726.000000	-0.002898
2725.000000	-0.002911
2724.000000	-0.002914
2723.000000	-0.002894
2722.000000	-0.002849
2721.000000	-0.002799
2720.000000	-0.002771
2719.000000	-0.002779
2718.000000	-0.002819
2717.000000	-0.002869
2716.000000	-0.002906
2715.000000	-0.002922
2714.000000	-0.002925
2713.000000	-0.002923
2712.000000	-0.002918
2711.000000	-0.002910
2710.000000	-0.002901
2709.000000	-0.002897
2708.000000	-0.002897
2707.000000	-0.002898
2706.000000	-0.002907
2705.000000	-0.002931
2704.000000	-0.002963
2703.000000	-0.002984
2702.000000	-0.002977
2701.000000	-0.002949
2700.000000	-0.002922
2699.000000	-0.002911
2698.000000	-0.002911
2697.000000	-0.002909
2696.000000	-0.002896
2695.000000	-0.002879
2694.000000	-0.002866
2693.000000	-0.002857
2692.000000	-0.002844
2691.000000	-0.002826
2690.000000	-0.002814
2689.000000	-0.002820
2688.000000	-0.002840
2687.000000	-0.002863
2686.000000	-0.002879
2685.000000	-0.002891
2684.000000	-0.002904
2683.000000	-0.002911
2682.000000	-0.002900
2681.000000	-0.002874
2680.000000	-0.002843
2679.000000	-0.002820
2678.000000	-0.002806
2677.000000	-0.002799
2676.000000	-0.002796
2675.000000	-0.002795
2674.000000	-0.002794
2673.000000	-0.002794
2672.000000	-0.002795
2671.000000	-0.002796
2670.000000	-0.002798
2669.000000	-0.002802
2668.000000	-0.002811
2667.000000	-0.002827
2666.000000	-0.002843
2665.000000	-0.002848
2664.000000	-0.002838
2663.000000	-0.002822
2662.000000	-0.002812
2661.000000	-0.002812
2660.000000	-0.002812
2659.000000	-0.002805
2658.000000	-0.002793
2657.000000	-0.002788
2656.000000	-0.002798
2655.000000	-0.002818
2654.000000	-0.002829
2653.000000	-0.002825
2652.000000	-0.002814
2651.000000	-0.002809
2650.000000	-0.002814
2649.000000	-0.002820
2648.000000	-0.002823
2647.000000	-0.002823
2646.000000	-0.002822
2645.000000	-0.002816
2644.000000	-0.002804
2643.000000	-0.002794
2642.000000	-0.002788
2641.000000	-0.002783
2640.000000	-0.002775
2639.000000	-0.002771
2638.000000	-0.002781
2637.000000	-0.002806
2636.000000	-0.002834
2635.000000	-0.002850
2634.000000	-0.002849
2633.000000	-0.002835
2632.000000	-0.002816
2631.000000	-0.002804
2630.000000	-0.002807
2629.000000	-0.002817
2628.000000	-0.002823
2627.000000	-0.002819
2626.000000	-0.002814
2625.000000	-0.002818
2624.000000	-0.002827
2623.000000	-0.002833
2622.000000	-0.002833
2621.000000	-0.002834
2620.000000	-0.002839
2619.000000	-0.002847
2618.000000	-0.002853
2617.000000	-0.002852
2616.000000	-0.002842
2615.000000	-0.002831
2614.000000	-0.002835
2613.000000	-0.002861
2612.000000	-0.002902
2611.000000	-0.002934
2610.000000	-0.002944
2609.000000	-0.002934
2608.000000	-0.002912
2607.000000	-0.002883
2606.000000	-0.002851
2605.000000	-0.002821
2604.000000	-0.002797
2603.000000	-0.002782
2602.000000	-0.002778
2601.000000	-0.002790
2600.000000	-0.002813
2599.000000	-0.002835
2598.000000	-0.002845
2597.000000	-0.002839
2596.000000	-0.002825
2595.000000	-0.002807
2594.000000	-0.002790
2593.000000	-0.002778
2592.000000	-0.002777
2591.000000	-0.002785
2590.000000	-0.002791
2589.000000	-0.002790
2588.000000	-0.002791
2587.000000	-0.002804
2586.000000	-0.002828
2585.000000	-0.002851
2584.000000	-0.002860
2583.000000	-0.002849
2582.000000	-0.002824
2581.000000	-0.002799
2580.000000	-0.002786
2579.000000	-0.002789
2578.000000	-0.002801
2577.000000	-0.002815
2576.000000	-0.002828
2575.000000	-0.002837
2574.000000	-0.002839
2573.000000	-0.002833
2572.000000	-0.002823
2571.000000	-0.002817
2570.000000	-0.002820
2569.000000	-0.002829
2568.000000	-0.002842
2567.000000	-0.002856
2566.000000	-0.002869
2565.000000	-0.002874
2564.000000	-0.002872
2563.000000	-0.002867
2562.000000	-0.002862
2561.000000	-0.002856
2560.000000	-0.002846
2559.000000	-0.002830
2558.000000	-0.002812
2557.000000	-0.002799
2556.000000	-0.002799
2555.000000	-0.002810
2554.000000	-0.002822
2553.000000	-0.002822
2552.000000	-0.002813
2551.000000	-0.002804
2550.000000	-0.002803
2549.000000	-0.002809
2548.000000	-0.002816
2547.000000	-0.002824
2546.000000	-0.002833
2545.000000	-0.002840
2544.000000	-0.002840
2543.000000	-0.002833
2542.000000	-0.002822
2541.000000	-0.002810
2540.000000	-0.002800
2539.000000	-0.002797
2538.000000	-0.002803
2537.000000	-0.002815
2536.000000	-0.002828
2535.000000	-0.002836
2534.000000	-0.002841
2533.000000	-0.002842
2532.000000	-0.002842
2531.000000	-0.002839
2530.000000	-0.002835
2529.000000	-0.002830
2528.000000	-0.002828
2527.000000	-0.002829
2526.000000	-0.002836
2525.000000	-0.002846
2524.000000	-0.002852
2523.000000	-0.002845
2522.000000	-0.002824
2521.000000	-0.002800
2520.000000	-0.002787
2519.000000	-0.002795
2518.000000	-0.002819
2517.000000	-0.002843
2516.000000	-0.002857
2515.000000	-0.002862
2514.000000	-0.002866
2513.000000	-0.002865
2512.000000	-0.002853
2511.000000	-0.002831
2510.000000	-0.002812
2509.000000	-0.002806
2508.000000	-0.002816
2507.000000	-0.002828
2506.000000	-0.002831
2505.000000	-0.002819
2504.000000	-0.002801
2503.000000	-0.002789
2502.000000	-0.002793
2501.000000	-0.002809
2500.000000	-0.002826
2499.000000	-0.002835
2498.000000	-0.002836
2497.000000	-0.002831
2496.000000	-0.002820
2495.000000	-0.002802
2494.000000	-0.002782
2493.000000	-0.002771
2492.000000	-0.002774
2491.000000	-0.002788
2490.000000	-0.002806
2489.000000	-0.002824
2488.000000	-0.002838
2487.000000	-0.002849
2486.000000	-0.002860
2485.000000	-0.002876
2484.000000	-0.002894
2483.000000	-0.002904
2482.000000	-0.002899
2481.000000	-0.002883
2480.000000	-0.002867
2479.000000	-0.002859
2478.000000	-0.002860
2477.000000	-0.002867
2476.000000	-0.002878
2475.000000	-0.002887
2474.000000	-0.002883
2473.000000	-0.002864
2472.000000	-0.002842
2471.000000	-0.002829
2470.000000	-0.002827
2469.000000	-0.002825
2468.000000	-0.002821
2467.000000	-0.002822
2466.000000	-0.002835
2465.000000	-0.002852
2464.000000	-0.002853
2463.000000	-0.002830
2462.000000	-0.002801
2461.000000	-0.002782
2460.000000	-0.002777
2459.000000	-0.002774
2458.000000	-0.002771
2457.000000	-0.002776
2456.000000	-0.002794
2455.000000	-0.002815
2454.000000	-0.002832
2453.000000	-0.002848
2452.000000	-0.002867
2451.000000	-0.002877
2450.000000	-0.002866
2449.000000	-0.002839
2448.000000	-0.002821
2447.000000	-0.002821
2446.000000	-0.002826
2445.000000	-0.002819
2444.000000	-0.002804
2443.000000	-0.002797
2442.000000	-0.002805
2441.000000	-0.002819
2440.000000	-0.002825
2439.000000	-0.002826
2438.000000	-0.002827
2437.000000	-0.002831
2436.000000	-0.002827
2435.000000	-0.002805
2434.000000	-0.002771
2433.000000	-0.002743
2432.000000	-0.002735
2431.000000	-0.002743
2430.000000	-0.002755
2429.000000	-0.002764
2428.000000	-0.002770
2427.000000	-0.002773
2426.000000	-0.002766
2425.000000	-0.002747
2424.000000	-0.002727
2423.000000	-0.002717
2422.000000	-0.002726
2421.000000	-0.002752
2420.000000	-0.002788
2419.000000	-0.002823
2418.000000	-0.002843
2417.000000	-0.002842
2416.000000	-0.002826
2415.000000	-0.002807
2414.000000	-0.002796
2413.000000	-0.002793
2412.000000	-0.002795
2411.000000	-0.002793
2410.000000	-0.002781
2409.000000	-0.002763
2408.000000	-0.002751
2407.000000	-0.002751
2406.000000	-0.002762
2405.000000	-0.002779
2404.000000	-0.002797
2403.000000	-0.002811
2402.000000	-0.002818
2401.000000	-0.002819
2400.000000	-0.002820
2399.000000	-0.002825
2398.000000	-0.002827
2397.000000	-0.002818
2396.000000	-0.002797
2395.000000	-0.002772
2394.000000	-0.002755
2393.000000	-0.002754
2392.000000	-0.002763
2391.000000	-0.002765
2390.000000	-0.002748
2389.000000	-0.002713
2388.000000	-0.002673
2387.000000	-0.002640
2386.000000	-0.002614
2385.000000	-0.002587
2384.000000	-0.002553
2383.000000	-0.002512
2382.000000	-0.002469
2381.000000	-0.002432
2380.000000	-0.002397
2379.000000	-0.002351
2378.000000	-0.002286
2377.000000	-0.002222
2376.000000	-0.002190
2375.000000	-0.002203
2374.000000	-0.002240
2373.000000	-0.002276
2372.000000	-0.002299
2371.000000	-0.002308
2370.000000	-0.002303
2369.000000	-0.002292
2368.000000	-0.002282
2367.000000	-0.002269
2366.000000	-0.002240
2365.000000	-0.002194
2364.000000	-0.002142
2363.000000	-0.002097
2362.000000	-0.002052
2361.000000	-0.001995
2360.000000	-0.001940
2359.000000	-0.001894
2358.000000	-0.001860
2357.000000	-0.001841
2356.000000	-0.001843
2355.000000	-0.001870
2354.000000	-0.001898
2353.000000	-0.001893
2352.000000	-0.001831
2351.000000	-0.001750
2350.000000	-0.001724
2349.000000	-0.001762
2348.000000	-0.001825
2347.000000	-0.001841
2346.000000	-0.001783
2345.000000	-0.001664
2344.000000	-0.001518
2343.000000	-0.001400
2342.000000	-0.001332
2341.000000	-0.001329
2340.000000	-0.001381
2339.000000	-0.001460
2338.000000	-0.001553
2337.000000	-0.001651
2336.000000	-0.001737
2335.000000	-0.001786
2334.000000	-0.001803
2333.000000	-0.001804
2332.000000	-0.001806
2331.000000	-0.001808
2330.000000	-0.001831
2329.000000	-0.001861
2328.000000	-0.001897
2327.000000	-0.001914
2326.000000	-0.001920
2325.000000	-0.001924
2324.000000	-0.001930
2323.000000	-0.001947
2322.000000	-0.001963
2321.000000	-0.001972
2320.000000	-0.001968
2319.000000	-0.001968
2318.000000	-0.001986
2317.000000	-0.002014
2316.000000	-0.002038
2315.000000	-0.002050
2314.000000	-0.002066
2313.000000	-0.002093
2312.000000	-0.002138
2311.000000	-0.002186
2310.000000	-0.002231
2309.000000	-0.002261
2308.000000	-0.002281
2307.000000	-0.002301
2306.000000	-0.002329
2305.000000	-0.002352
2304.000000	-0.002363
2303.000000	-0.002365
2302.000000	-0.002381
2301.000000	-0.002412
2300.000000	-0.002446
2299.000000	-0.002469
2298.000000	-0.002483
2297.000000	-0.002493
2296.000000	-0.002502
2295.000000	-0.002512
2294.000000	-0.002529
2293.000000	-0.002552
2292.000000	-0.002582
2291.000000	-0.002618
2290.000000	-0.002661
2289.000000	-0.002704
2288.000000	-0.002731
2287.000000	-0.002737
2286.000000	-0.002730
2285.000000	-0.002726
2284.000000	-0.002728
2283.000000	-0.002734
2282.000000	-0.002741
2281.000000	-0.002744
2280.000000	-0.002739
2279.000000	-0.002729
2278.000000	-0.002717
2277.000000	-0.002710
2276.000000	-0.002706
2275.000000	-0.002703
2274.000000	-0.002702
2273.000000	-0.002707
2272.000000	-0.002723
2271.000000	-0.002743
2270.000000	-0.002765
2269.000000	-0.002789
2268.000000	-0.002819
2267.000000	-0.002861
2266.000000	-0.002908
2265.000000	-0.002954
2264.000000	-0.002991
2263.000000	-0.003020
2262.000000	-0.003030
2261.000000	-0.003006
2260.000000	-0.002933
2259.000000	-0.002812
2258.000000	-0.002660
2257.000000	-0.002499
2256.000000	-0.002360
2255.000000	-0.002275
2254.000000	-0.002272
2253.000000	-0.002351
2252.000000	-0.002487
2251.000000	-0.002641
2250.000000	-0.002787
2249.000000	-0.002905
2248.000000	-0.002985
2247.000000	-0.003021
2246.000000	-0.003014
2245.000000	-0.002971
2244.000000	-0.002908
2243.000000	-0.002849
2242.000000	-0.002820
2241.000000	-0.002833
2240.000000	-0.002891
2239.000000	-0.002988
2238.000000	-0.003107
2237.000000	-0.003226
2236.000000	-0.003328
2235.000000	-0.003412
2234.000000	-0.003478
2233.000000	-0.003515
2232.000000	-0.003505
2231.000000	-0.003446
2230.000000	-0.003354
2229.000000	-0.003250
2228.000000	-0.003145
2227.000000	-0.003042
2226.000000	-0.002944
2225.000000	-0.002863
2224.000000	-0.002809
2223.000000	-0.002786
2222.000000	-0.002787
2221.000000	-0.002797
2220.000000	-0.002804
2219.000000	-0.002808
2218.000000	-0.002810
2217.000000	-0.002807
2216.000000	-0.002792
2215.000000	-0.002770
2214.000000	-0.002756
2213.000000	-0.002756
2212.000000	-0.002765
2211.000000	-0.002777
2210.000000	-0.002790
2209.000000	-0.002804
2208.000000	-0.002809
2207.000000	-0.002802
2206.000000	-0.002792
2205.000000	-0.002792
2204.000000	-0.002802
2203.000000	-0.002811
2202.000000	-0.002812
2201.000000	-0.002812
2200.000000	-0.002815
2199.000000	-0.002819
2198.000000	-0.002821
2197.000000	-0.002821
2196.000000	-0.002824
2195.000000	-0.002827
2194.000000	-0.002827
2193.000000	-0.002816
2192.000000	-0.002798
2191.000000	-0.002778
2190.000000	-0.002769
2189.000000	-0.002771
2188.000000	-0.002779
2187.000000	-0.002788
2186.000000	-0.002797
2185.000000	-0.002812
2184.000000	-0.002829
2183.000000	-0.002840
2182.000000	-0.002838
2181.000000	-0.002822
2180.000000	-0.002796
2179.000000	-0.002765
2178.000000	-0.002736
2177.000000	-0.002716
2176.000000	-0.002711
2175.000000	-0.002720
2174.000000	-0.002735
2173.000000	-0.002746
2172.000000	-0.002751
2171.000000	-0.002756
2170.000000	-0.002769
2169.000000	-0.002785
2168.000000	-0.002797
2167.000000	-0.002804
2166.000000	-0.002809
2165.000000	-0.002810
2164.000000	-0.002801
2163.000000	-0.002780
2162.000000	-0.002758
2161.000000	-0.002744
2160.000000	-0.002741
2159.000000	-0.002749
2158.000000	-0.002765
2157.000000	-0.002786
2156.000000	-0.002805
2155.000000	-0.002817
2154.000000	-0.002820
2153.000000	-0.002816
2152.000000	-0.002805
2151.000000	-0.002786
2150.000000	-0.002768
2149.000000	-0.002761
2148.000000	-0.002765
2147.000000	-0.002773
2146.000000	-0.002776
2145.000000	-0.002771
2144.000000	-0.002758
2143.000000	-0.002743
2142.000000	-0.002742
2141.000000	-0.002761
2140.000000	-0.002791
2139.000000	-0.002810
2138.000000	-0.002808
2137.000000	-0.002794
2136.000000	-0.002786
2135.000000	-0.002792
2134.000000	-0.002806
2133.000000	-0.002815
2132.000000	-0.002806
2131.000000	-0.002783
2130.000000	-0.002759
2129.000000	-0.002752
2128.000000	-0.002762
2127.000000	-0.002777
2126.000000	-0.002782
2125.000000	-0.002775
2124.000000	-0.002763
2123.000000	-0.002745
2122.000000	-0.002717
2121.000000	-0.002677
2120.000000	-0.002625
2119.000000	-0.002563
2118.000000	-0.002487
2117.000000	-0.002401
2116.000000	-0.002312
2115.000000	-0.002228
2114.000000	-0.002158
2113.000000	-0.002109
2112.000000	-0.002083
2111.000000	-0.002076
2110.000000	-0.002079
2109.000000	-0.002089
2108.000000	-0.002106
2107.000000	-0.002134
2106.000000	-0.002172
2105.000000	-0.002222
2104.000000	-0.002288
2103.000000	-0.002366
2102.000000	-0.002440
2101.000000	-0.002498
2100.000000	-0.002545
2099.000000	-0.002592
2098.000000	-0.002642
2097.000000	-0.002682
2096.000000	-0.002699
2095.000000	-0.002703
2094.000000	-0.002715
2093.000000	-0.002742
2092.000000	-0.002775
2091.000000	-0.002795
2090.000000	-0.002797
2089.000000	-0.002791
2088.000000	-0.002790
2087.000000	-0.002797
2086.000000	-0.002803
2085.000000	-0.002797
2084.000000	-0.002779
2083.000000	-0.002761
2082.000000	-0.002755
2081.000000	-0.002758
2080.000000	-0.002760
2079.000000	-0.002758
2078.000000	-0.002760
2077.000000	-0.002770
2076.000000	-0.002782
2075.000000	-0.002786
2074.000000	-0.002778
2073.000000	-0.002760
2072.000000	-0.002742
2071.000000	-0.002736
2070.000000	-0.002744
2069.000000	-0.002761
2068.000000	-0.002775
2067.000000	-0.002779
2066.000000	-0.002774
2065.000000	-0.002762
2064.000000	-0.002749
2063.000000	-0.002748
2062.000000	-0.002767
2061.000000	-0.002795
2060.000000	-0.002809
2059.000000	-0.002792
2058.000000	-0.002755
2057.000000	-0.002722
2056.000000	-0.002708
2055.000000	-0.002711
2054.000000	-0.002720
2053.000000	-0.002727
2052.000000	-0.002735
2051.000000	-0.002744
2050.000000	-0.002755
2049.000000	-0.002765
2048.000000	-0.002772
2047.000000	-0.002777
2046.000000	-0.002781
2045.000000	-0.002780
2044.000000	-0.002770
2043.000000	-0.002755
2042.000000	-0.002747
2041.000000	-0.002753
2040.000000	-0.002766
2039.000000	-0.002774
2038.000000	-0.002774
2037.000000	-0.002774
2036.000000	-0.002779
2035.000000	-0.002784
2034.000000	-0.002779
2033.000000	-0.002766
2032.000000	-0.002753
2031.000000	-0.002749
2030.000000	-0.002751
2029.000000	-0.002744
2028.000000	-0.002722
2027.000000	-0.002695
2026.000000	-0.002687
2025.000000	-0.002708
2024.000000	-0.002741
2023.000000	-0.002760
2022.000000	-0.002752
2021.000000	-0.002727
2020.000000	-0.002702
2019.000000	-0.002687
2018.000000	-0.002679
2017.000000	-0.002672
2016.000000	-0.002665
2015.000000	-0.002661
2014.000000	-0.002666
2013.000000	-0.002680
2012.000000	-0.002698
2011.000000	-0.002712
2010.000000	-0.002718
2009.000000	-0.002720
2008.000000	-0.002719
2007.000000	-0.002715
2006.000000	-0.002710
2005.000000	-0.002708
2004.000000	-0.002707
2003.000000	-0.002700
2002.000000	-0.002685
2001.000000	-0.002673
2000.000000	-0.002675
1999.000000	-0.002689
1998.000000	-0.002701
1997.000000	-0.002697
1996.000000	-0.002676
1995.000000	-0.002653
1994.000000	-0.002641
1993.000000	-0.002647
1992.000000	-0.002664
1991.000000	-0.002682
1990.000000	-0.002695
1989.000000	-0.002701
1988.000000	-0.002701
1987.000000	-0.002693
1986.000000	-0.002679
1985.000000	-0.002669
1984.000000	-0.002672
1983.000000	-0.002689
1982.000000	-0.002708
1981.000000	-0.002715
1980.000000	-0.002703
1979.000000	-0.002682
1978.000000	-0.002664
1977.000000	-0.002657
1976.000000	-0.002666
1975.000000	-0.002685
1974.000000	-0.002700
1973.000000	-0.002696
1972.000000	-0.002668
1971.000000	-0.002635
1970.000000	-0.002618
1969.000000	-0.002621
1968.000000	-0.002631
1967.000000	-0.002633
1966.000000	-0.002633
1965.000000	-0.002635
1964.000000	-0.002637
1963.000000	-0.002634
1962.000000	-0.002631
1961.000000	-0.002635
1960.000000	-0.002644
1959.000000	-0.002643
1958.000000	-0.002630
1957.000000	-0.002618
1956.000000	-0.002619
1955.000000	-0.002629
1954.000000	-0.002638
1953.000000	-0.002644
1952.000000	-0.002655
1951.000000	-0.002674
1950.000000	-0.002690
1949.000000	-0.002694
1948.000000	-0.002683
1947.000000	-0.002665
1946.000000	-0.002648
1945.000000	-0.002641
1944.000000	-0.002647
1943.000000	-0.002662
1942.000000	-0.002675
1941.000000	-0.002675
1940.000000	-0.002663
1939.000000	-0.002647
1938.000000	-0.002634
1937.000000	-0.002627
1936.000000	-0.002624
1935.000000	-0.002622
1934.000000	-0.002620
1933.000000	-0.002623
1932.000000	-0.002634
1931.000000	-0.002651
1930.000000	-0.002663
1929.000000	-0.002659
1928.000000	-0.002644
1927.000000	-0.002631
1926.000000	-0.002629
1925.000000	-0.002631
1924.000000	-0.002626
1923.000000	-0.002614
1922.000000	-0.002604
1921.000000	-0.002604
1920.000000	-0.002609
1919.000000	-0.002612
1918.000000	-0.002613
1917.000000	-0.002616
1916.000000	-0.002623
1915.000000	-0.002633
1914.000000	-0.002648
1913.000000	-0.002665
1912.000000	-0.002677
1911.000000	-0.002680
1910.000000	-0.002677
1909.000000	-0.002676
1908.000000	-0.002682
1907.000000	-0.002688
1906.000000	-0.002686
1905.000000	-0.002674
1904.000000	-0.002659
1903.000000	-0.002645
1902.000000	-0.002632
1901.000000	-0.002619
1900.000000	-0.002611
1899.000000	-0.002614
1898.000000	-0.002628
1897.000000	-0.002644
1896.000000	-0.002654
1895.000000	-0.002654
1894.000000	-0.002650
1893.000000	-0.002640
1892.000000	-0.002622
1891.000000	-0.002604
1890.000000	-0.002598
1889.000000	-0.002610
1888.000000	-0.002626
1887.000000	-0.002633
1886.000000	-0.002634
1885.000000	-0.002636
1884.000000	-0.002638
1883.000000	-0.002634
1882.000000	-0.002624
1881.000000	-0.002618
1880.000000	-0.002621
1879.000000	-0.002629
1878.000000	-0.002638
1877.000000	-0.002648
1876.000000	-0.002657
1875.000000	-0.002659
1874.000000	-0.002650
1873.000000	-0.002635
1872.000000	-0.002621
1871.000000	-0.002614
1870.000000	-0.002617
1869.000000	-0.002623
1868.000000	-0.002627
1867.000000	-0.002623
1866.000000	-0.002614
1865.000000	-0.002606
1864.000000	-0.002602
1863.000000	-0.002598
1862.000000	-0.002596
1861.000000	-0.002595
1860.000000	-0.002597
1859.000000	-0.002598
1858.000000	-0.002601
1857.000000	-0.002606
1856.000000	-0.002610
1855.000000	-0.002606
1854.000000	-0.002597
1853.000000	-0.002594
1852.000000	-0.002603
1851.000000	-0.002613
1850.000000	-0.002612
1849.000000	-0.002598
1848.000000	-0.002583
1847.000000	-0.002579
1846.000000	-0.002590
1845.000000	-0.002611
1844.000000	-0.002630
1843.000000	-0.002639
1842.000000	-0.002632
1841.000000	-0.002617
1840.000000	-0.002602
1839.000000	-0.002596
1838.000000	-0.002595
1837.000000	-0.002596
1836.000000	-0.002597
1835.000000	-0.002601
1834.000000	-0.002606
1833.000000	-0.002603
1832.000000	-0.002593
1831.000000	-0.002588
1830.000000	-0.002594
1829.000000	-0.002604
1828.000000	-0.002601
1827.000000	-0.002587
1826.000000	-0.002572
1825.000000	-0.002569
1824.000000	-0.002582
1823.000000	-0.002606
1822.000000	-0.002631
1821.000000	-0.002643
1820.000000	-0.002632
1819.000000	-0.002605
1818.000000	-0.002580
1817.000000	-0.002568
1816.000000	-0.002567
1815.000000	-0.002567
1814.000000	-0.002564
1813.000000	-0.002562
1812.000000	-0.002561
1811.000000	-0.002559
1810.000000	-0.002558
1809.000000	-0.002562
1808.000000	-0.002568
1807.000000	-0.002572
1806.000000	-0.002575
1805.000000	-0.002586
1804.000000	-0.002603
1803.000000	-0.002619
1802.000000	-0.002629
1801.000000	-0.002640
1800.000000	-0.002648
1799.000000	-0.002647
1798.000000	-0.002633
1797.000000	-0.002616
1796.000000	-0.002600
1795.000000	-0.002583
1794.000000	-0.002567
1793.000000	-0.002558
1792.000000	-0.002556
1791.000000	-0.002557
1790.000000	-0.002562
1789.000000	-0.002577
1788.000000	-0.002597
1787.000000	-0.002609
1786.000000	-0.002602
1785.000000	-0.002589
1784.000000	-0.002584
1783.000000	-0.002589
1782.000000	-0.002595
1781.000000	-0.002594
1780.000000	-0.002589
1779.000000	-0.002586
1778.000000	-0.002590
1777.000000	-0.002601
1776.000000	-0.002611
1775.000000	-0.002611
1774.000000	-0.002596
1773.000000	-0.002574
1772.000000	-0.002561
1771.000000	-0.002562
1770.000000	-0.002565
1769.000000	-0.002563
1768.000000	-0.002562
1767.000000	-0.002571
1766.000000	-0.002587
1765.000000	-0.002597
1764.000000	-0.002597
1763.000000	-0.002595
1762.000000	-0.002599
1761.000000	-0.002601
1760.000000	-0.002595
1759.000000	-0.002582
1758.000000	-0.002574
1757.000000	-0.002575
1756.000000	-0.002579
1755.000000	-0.002573
1754.000000	-0.002554
1753.000000	-0.002532
1752.000000	-0.002521
1751.000000	-0.002527
1750.000000	-0.002541
1749.000000	-0.002554
1748.000000	-0.002563
1747.000000	-0.002567
1746.000000	-0.002565
1745.000000	-0.002555
1744.000000	-0.002542
1743.000000	-0.002531
1742.000000	-0.002520
1741.000000	-0.002510
1740.000000	-0.002509
1739.000000	-0.002521
1738.000000	-0.002539
1737.000000	-0.002548
1736.000000	-0.002542
1735.000000	-0.002529
1734.000000	-0.002516
1733.000000	-0.002499
1732.000000	-0.002481
1731.000000	-0.002469
1730.000000	-0.002472
1729.000000	-0.002492
1728.000000	-0.002516
1727.000000	-0.002523
1726.000000	-0.002505
1725.000000	-0.002468
1724.000000	-0.002430
1723.000000	-0.002405
1722.000000	-0.002393
1721.000000	-0.002389
1720.000000	-0.002387
1719.000000	-0.002386
1718.000000	-0.002384
1717.000000	-0.002380
1716.000000	-0.002365
1715.000000	-0.002326
1714.000000	-0.002265
1713.000000	-0.002198
1712.000000	-0.002144
1711.000000	-0.002111
1710.000000	-0.002093
1709.000000	-0.002077
1708.000000	-0.002046
1707.000000	-0.001996
1706.000000	-0.001938
1705.000000	-0.001895
1704.000000	-0.001872
1703.000000	-0.001852
1702.000000	-0.001823
1701.000000	-0.001792
1700.000000	-0.001769
1699.000000	-0.001747
1698.000000	-0.001727
1697.000000	-0.001717
1696.000000	-0.001722
1695.000000	-0.001725
1694.000000	-0.001715
1693.000000	-0.001697
1692.000000	-0.001680
1691.000000	-0.001671
1690.000000	-0.001665
1689.000000	-0.001659
1688.000000	-0.001649
1687.000000	-0.001631
1686.000000	-0.001601
1685.000000	-0.001564
1684.000000	-0.001536
1683.000000	-0.001528
1682.000000	-0.001531
1681.000000	-0.001521
1680.000000	-0.001488
1679.000000	-0.001444
1678.000000	-0.001405
1677.000000	-0.001372
1676.000000	-0.001344
1675.000000	-0.001336
1674.000000	-0.001357
1673.000000	-0.001394
1672.000000	-0.001418
1671.000000	-0.001417
1670.000000	-0.001400
1669.000000	-0.001384
1668.000000	-0.001379
1667.000000	-0.001385
1666.000000	-0.001398
1665.000000	-0.001415
1664.000000	-0.001432
1663.000000	-0.001440
1662.000000	-0.001428
1661.000000	-0.001391
1660.000000	-0.001340
1659.000000	-0.001296
1658.000000	-0.001277
1657.000000	-0.001277
1656.000000	-0.001273
1655.000000	-0.001245
1654.000000	-0.001200
1653.000000	-0.001164
1652.000000	-0.001155
1651.000000	-0.001168
1650.000000	-0.001180
1649.000000	-0.001180
1648.000000	-0.001177
1647.000000	-0.001185
1646.000000	-0.001196
1645.000000	-0.001207
1644.000000	-0.001228
1643.000000	-0.001269
1642.000000	-0.001326
1641.000000	-0.001385
1640.000000	-0.001433
1639.000000	-0.001465
1638.000000	-0.001484
1637.000000	-0.001491
1636.000000	-0.001493
1635.000000	-0.001493
1634.000000	-0.001498
1633.000000	-0.001506
1632.000000	-0.001513
1631.000000	-0.001520
1630.000000	-0.001532
1629.000000	-0.001551
1628.000000	-0.001574
1627.000000	-0.001595
1626.000000	-0.001613
1625.000000	-0.001629
1624.000000	-0.001645
1623.000000	-0.001666
1622.000000	-0.001696
1621.000000	-0.001727
1620.000000	-0.001748
1619.000000	-0.001756
1618.000000	-0.001760
1617.000000	-0.001768
1616.000000	-0.001778
1615.000000	-0.001787
1614.000000	-0.001795
1613.000000	-0.001800
1612.000000	-0.001799
1611.000000	-0.001791
1610.000000	-0.001778
1609.000000	-0.001760
1608.000000	-0.001741
1607.000000	-0.001726
1606.000000	-0.001718
1605.000000	-0.001710
1604.000000	-0.001696
1603.000000	-0.001678
1602.000000	-0.001663
1601.000000	-0.001657
1600.000000	-0.001659
1599.000000	-0.001668
1598.000000	-0.001676
1597.000000	-0.001674
1596.000000	-0.001672
1595.000000	-0.001690
1594.000000	-0.001732
1593.000000	-0.001780
1592.000000	-0.001813
1591.000000	-0.001829
1590.000000	-0.001835
1589.000000	-0.001837
1588.000000	-0.001831
1587.000000	-0.001823
1586.000000	-0.001824
1585.000000	-0.001835
1584.000000	-0.001846
1583.000000	-0.001854
1582.000000	-0.001864
1581.000000	-0.001872
1580.000000	-0.001870
1579.000000	-0.001859
1578.000000	-0.001848
1577.000000	-0.001847
1576.000000	-0.001859
1575.000000	-0.001880
1574.000000	-0.001902
1573.000000	-0.001913
1572.000000	-0.001905
1571.000000	-0.001887
1570.000000	-0.001880
1569.000000	-0.001889
1568.000000	-0.001897
1567.000000	-0.001891
1566.000000	-0.001870
1565.000000	-0.001844
1564.000000	-0.001824
1563.000000	-0.001816
1562.000000	-0.001813
1561.000000	-0.001806
1560.000000	-0.001802
1559.000000	-0.001809
1558.000000	-0.001819
1557.000000	-0.001831
1556.000000	-0.001843
1555.000000	-0.001854
1554.000000	-0.001869
1553.000000	-0.001888
1552.000000	-0.001900
1551.000000	-0.001901
1550.000000	-0.001890
1549.000000	-0.001874
1548.000000	-0.001861
1547.000000	-0.001861
1546.000000	-0.001884
1545.000000	-0.001926
1544.000000	-0.001974
1543.000000	-0.002014
1542.000000	-0.002048
1541.000000	-0.002079
1540.000000	-0.002109
1539.000000	-0.002142
1538.000000	-0.002186
1537.000000	-0.002228
1536.000000	-0.002243
1535.000000	-0.002231
1534.000000	-0.002217
1533.000000	-0.002225
1532.000000	-0.002252
1531.000000	-0.002289
1530.000000	-0.002328
1529.000000	-0.002364
1528.000000	-0.002386
1527.000000	-0.002388
1526.000000	-0.002385
1525.000000	-0.002393
1524.000000	-0.002409
1523.000000	-0.002420
1522.000000	-0.002422
1521.000000	-0.002418
1520.000000	-0.002408
1519.000000	-0.002390
1518.000000	-0.002376
1517.000000	-0.002388
1516.000000	-0.002427
1515.000000	-0.002459
1514.000000	-0.002442
1513.000000	-0.002377
1512.000000	-0.002304
1511.000000	-0.002272
1510.000000	-0.002291
1509.000000	-0.002340
1508.000000	-0.002389
1507.000000	-0.002405
1506.000000	-0.002381
1505.000000	-0.002347
1504.000000	-0.002334
1503.000000	-0.002344
1502.000000	-0.002369
1501.000000	-0.002401
1500.000000	-0.002430
1499.000000	-0.002445
1498.000000	-0.002435
1497.000000	-0.002408
1496.000000	-0.002379
1495.000000	-0.002359
1494.000000	-0.002347
1493.000000	-0.002340
1492.000000	-0.002340
1491.000000	-0.002356
1490.000000	-0.002389
1489.000000	-0.002424
1488.000000	-0.002446
1487.000000	-0.002456
1486.000000	-0.002474
1485.000000	-0.002514
1484.000000	-0.002560
1483.000000	-0.002587
1482.000000	-0.002592
1481.000000	-0.002587
1480.000000	-0.002582
1479.000000	-0.002572
1478.000000	-0.002553
1477.000000	-0.002528
1476.000000	-0.002504
1475.000000	-0.002490
1474.000000	-0.002497
1473.000000	-0.002525
1472.000000	-0.002553
1471.000000	-0.002566
1470.000000	-0.002567
1469.000000	-0.002573
1468.000000	-0.002599
1467.000000	-0.002664
1466.000000	-0.002778
1465.000000	-0.002905
1464.000000	-0.002965
1463.000000	-0.002898
1462.000000	-0.002735
1461.000000	-0.002560
1460.000000	-0.002443
1459.000000	-0.002396
1458.000000	-0.002389
1457.000000	-0.002392
1456.000000	-0.002396
1455.000000	-0.002401
1454.000000	-0.002403
1453.000000	-0.002403
1452.000000	-0.002415
1451.000000	-0.002444
1450.000000	-0.002470
1449.000000	-0.002470
1448.000000	-0.002440
1447.000000	-0.002400
1446.000000	-0.002370
1445.000000	-0.002348
1444.000000	-0.002321
1443.000000	-0.002281
1442.000000	-0.002244
1441.000000	-0.002229
1440.000000	-0.002244
1439.000000	-0.002274
1438.000000	-0.002311
1437.000000	-0.002353
1436.000000	-0.002392
1435.000000	-0.002403
1434.000000	-0.002371
1433.000000	-0.002311
1432.000000	-0.002257
1431.000000	-0.002229
1430.000000	-0.002222
1429.000000	-0.002223
1428.000000	-0.002228
1427.000000	-0.002240
1426.000000	-0.002269
1425.000000	-0.002324
1424.000000	-0.002406
1423.000000	-0.002482
1422.000000	-0.002508
1421.000000	-0.002462
1420.000000	-0.002373
1419.000000	-0.002298
1418.000000	-0.002264
1417.000000	-0.002254
1416.000000	-0.002239
1415.000000	-0.002211
1414.000000	-0.002188
1413.000000	-0.002186
1412.000000	-0.002209
1411.000000	-0.002244
1410.000000	-0.002274
1409.000000	-0.002290
1408.000000	-0.002290
1407.000000	-0.002278
1406.000000	-0.002256
1405.000000	-0.002230
1404.000000	-0.002209
1403.000000	-0.002198
1402.000000	-0.002198
1401.000000	-0.002206
1400.000000	-0.002213
1399.000000	-0.002205
1398.000000	-0.002176
1397.000000	-0.002137
1396.000000	-0.002102
1395.000000	-0.002073
1394.000000	-0.002039
1393.000000	-0.001994
1392.000000	-0.001944
1391.000000	-0.001894
1390.000000	-0.001846
1389.000000	-0.001799
1388.000000	-0.001759
1387.000000	-0.001730
1386.000000	-0.001708
1385.000000	-0.001692
1384.000000	-0.001685
1383.000000	-0.001691
1382.000000	-0.001702
1381.000000	-0.001707
1380.000000	-0.001695
1379.000000	-0.001665
1378.000000	-0.001619
1377.000000	-0.001573
1376.000000	-0.001545
1375.000000	-0.001551
1374.000000	-0.001591
1373.000000	-0.001645
1372.000000	-0.001685
1371.000000	-0.001700
1370.000000	-0.001701
1369.000000	-0.001710
1368.000000	-0.001735
1367.000000	-0.001765
1366.000000	-0.001783
1365.000000	-0.001791
1364.000000	-0.001807
1363.000000	-0.001836
1362.000000	-0.001863
1361.000000	-0.001871
1360.000000	-0.001865
1359.000000	-0.001866
1358.000000	-0.001888
1357.000000	-0.001927
1356.000000	-0.001975
1355.000000	-0.002034
1354.000000	-0.002117
1353.000000	-0.002234
1352.000000	-0.002370
1351.000000	-0.002487
1350.000000	-0.002547
1349.000000	-0.002537
1348.000000	-0.002479
1347.000000	-0.002404
1346.000000	-0.002325
1345.000000	-0.002245
1344.000000	-0.002171
1343.000000	-0.002109
1342.000000	-0.002064
1341.000000	-0.002032
1340.000000	-0.002013
1339.000000	-0.002011
1338.000000	-0.002024
1337.000000	-0.002036
1336.000000	-0.002029
1335.000000	-0.002004
1334.000000	-0.001979
1333.000000	-0.001968
1332.000000	-0.001972
1331.000000	-0.001982
1330.000000	-0.001991
1329.000000	-0.001994
1328.000000	-0.001994
1327.000000	-0.001996
1326.000000	-0.002003
1325.000000	-0.002011
1324.000000	-0.002009
1323.000000	-0.001991
1322.000000	-0.001959
1321.000000	-0.001922
1320.000000	-0.001889
1319.000000	-0.001863
1318.000000	-0.001845
1317.000000	-0.001840
1316.000000	-0.001847
1315.000000	-0.001856
1314.000000	-0.001854
1313.000000	-0.001834
1312.000000	-0.001805
1311.000000	-0.001784
1310.000000	-0.001781
1309.000000	-0.001790
1308.000000	-0.001793
1307.000000	-0.001775
1306.000000	-0.001739
1305.000000	-0.001701
1304.000000	-0.001677
1303.000000	-0.001668
1302.000000	-0.001670
1301.000000	-0.001683
1300.000000	-0.001705
1299.000000	-0.001735
1298.000000	-0.001761
1297.000000	-0.001779
1296.000000	-0.001787
1295.000000	-0.001784
1294.000000	-0.001769
1293.000000	-0.001745
1292.000000	-0.001723
1291.000000	-0.001710
1290.000000	-0.001702
1289.000000	-0.001685
1288.000000	-0.001653
1287.000000	-0.001615
1286.000000	-0.001584
1285.000000	-0.001565
1284.000000	-0.001556
1283.000000	-0.001548
1282.000000	-0.001532
1281.000000	-0.001507
1280.000000	-0.001475
1279.000000	-0.001442
1278.000000	-0.001411
1277.000000	-0.001387
1276.000000	-0.001378
1275.000000	-0.001389
1274.000000	-0.001423
1273.000000	-0.001475
1272.000000	-0.001541
1271.000000	-0.001617
1270.000000	-0.001697
1269.000000	-0.001779
1268.000000	-0.001862
1267.000000	-0.001938
1266.000000	-0.001996
1265.000000	-0.002029
1264.000000	-0.002048
1263.000000	-0.002065
1262.000000	-0.002078
1261.000000	-0.002074
1260.000000	-0.002042
1259.000000	-0.001989
1258.000000	-0.001929
1257.000000	-0.001879
1256.000000	-0.001844
1255.000000	-0.001822
1254.000000	-0.001797
1253.000000	-0.001753
1252.000000	-0.001689
1251.000000	-0.001619
1250.000000	-0.001563
1249.000000	-0.001526
1248.000000	-0.001493
1247.000000	-0.001442
1246.000000	-0.001364
1245.000000	-0.001269
1244.000000	-0.001180
1243.000000	-0.001108
1242.000000	-0.001046
1241.000000	-0.000982
1240.000000	-0.000916
1239.000000	-0.000863
1238.000000	-0.000833
1237.000000	-0.000824
1236.000000	-0.000825
1235.000000	-0.000830
1234.000000	-0.000836
1233.000000	-0.000848
1232.000000	-0.000868
1231.000000	-0.000894
1230.000000	-0.000926
1229.000000	-0.000962
1228.000000	-0.001000
1227.000000	-0.001036
1226.000000	-0.001068
1225.000000	-0.001096
1224.000000	-0.001129
1223.000000	-0.001176
1222.000000	-0.001228
1221.000000	-0.001271
1220.000000	-0.001299
1219.000000	-0.001322
1218.000000	-0.001353
1217.000000	-0.001395
1216.000000	-0.001440
1215.000000	-0.001480
1214.000000	-0.001501
1213.000000	-0.001499
1212.000000	-0.001481
1211.000000	-0.001471
1210.000000	-0.001486
1209.000000	-0.001518
1208.000000	-0.001551
1207.000000	-0.001575
1206.000000	-0.001585
1205.000000	-0.001574
1204.000000	-0.001549
1203.000000	-0.001538
1202.000000	-0.001567
1201.000000	-0.001618
1200.000000	-0.001650
1199.000000	-0.001642
1198.000000	-0.001621
1197.000000	-0.001622
1196.000000	-0.001645
1195.000000	-0.001664
1194.000000	-0.001659
1193.000000	-0.001638
1192.000000	-0.001618
1191.000000	-0.001612
1190.000000	-0.001621
1189.000000	-0.001632
1188.000000	-0.001628
1187.000000	-0.001601
1186.000000	-0.001562
1185.000000	-0.001533
1184.000000	-0.001520
1183.000000	-0.001516
1182.000000	-0.001513
1181.000000	-0.001516
1180.000000	-0.001538
1179.000000	-0.001576
1178.000000	-0.001615
1177.000000	-0.001632
1176.000000	-0.001622
1175.000000	-0.001603
1174.000000	-0.001600
1173.000000	-0.001614
1172.000000	-0.001623
1171.000000	-0.001610
1170.000000	-0.001596
1169.000000	-0.001614
1168.000000	-0.001670
1167.000000	-0.001728
1166.000000	-0.001747
1165.000000	-0.001716
1164.000000	-0.001654
1163.000000	-0.001585
1162.000000	-0.001529
1161.000000	-0.001497
1160.000000	-0.001493
1159.000000	-0.001505
1158.000000	-0.001516
1157.000000	-0.001514
1156.000000	-0.001500
1155.000000	-0.001488
1154.000000	-0.001490
1153.000000	-0.001512
1152.000000	-0.001542
1151.000000	-0.001569
1150.000000	-0.001596
1149.000000	-0.001625
1148.000000	-0.001651
1147.000000	-0.001655
1146.000000	-0.001630
1145.000000	-0.001595
1144.000000	-0.001572
1143.000000	-0.001560
1142.000000	-0.001539
1141.000000	-0.001499
1140.000000	-0.001453
1139.000000	-0.001422
1138.000000	-0.001414
1137.000000	-0.001422
1136.000000	-0.001436
1135.000000	-0.001448
1134.000000	-0.001451
1133.000000	-0.001435
1132.000000	-0.001401
1131.000000	-0.001363
1130.000000	-0.001345
1129.000000	-0.001359
1128.000000	-0.001399
1127.000000	-0.001447
1126.000000	-0.001487
1125.000000	-0.001516
1124.000000	-0.001534
1123.000000	-0.001537
1122.000000	-0.001520
1121.000000	-0.001486
1120.000000	-0.001453
1119.000000	-0.001440
1118.000000	-0.001452
1117.000000	-0.001475
1116.000000	-0.001495
1115.000000	-0.001508
1114.000000	-0.001521
1113.000000	-0.001534
1112.000000	-0.001539
1111.000000	-0.001537
1110.000000	-0.001544
1109.000000	-0.001569
1108.000000	-0.001595
1107.000000	-0.001602
1106.000000	-0.001581
1105.000000	-0.001546
1104.000000	-0.001509
1103.000000	-0.001475
1102.000000	-0.001458
1101.000000	-0.001470
1100.000000	-0.001511
1099.000000	-0.001560
1098.000000	-0.001597
1097.000000	-0.001620
1096.000000	-0.001632
1095.000000	-0.001630
1094.000000	-0.001612
1093.000000	-0.001595
1092.000000	-0.001600
1091.000000	-0.001627
1090.000000	-0.001656
1089.000000	-0.001675
1088.000000	-0.001686
1087.000000	-0.001694
1086.000000	-0.001697
1085.000000	-0.001688
1084.000000	-0.001674
1083.000000	-0.001670
1082.000000	-0.001697
1081.000000	-0.001759
1080.000000	-0.001835
1079.000000	-0.001890
1078.000000	-0.001901
1077.000000	-0.001876
1076.000000	-0.001849
1075.000000	-0.001840
1074.000000	-0.001846
1073.000000	-0.001857
1072.000000	-0.001873
1071.000000	-0.001901
1070.000000	-0.001934
1069.000000	-0.001957
1068.000000	-0.001958
1067.000000	-0.001946
1066.000000	-0.001934
1065.000000	-0.001931
1064.000000	-0.001935
1063.000000	-0.001942
1062.000000	-0.001957
1061.000000	-0.001979
1060.000000	-0.001997
1059.000000	-0.001989
1058.000000	-0.001951
1057.000000	-0.001905
1056.000000	-0.001881
1055.000000	-0.001889
1054.000000	-0.001908
1053.000000	-0.001914
1052.000000	-0.001901
1051.000000	-0.001878
1050.000000	-0.001848
1049.000000	-0.001811
1048.000000	-0.001778
1047.000000	-0.001763
1046.000000	-0.001770
1045.000000	-0.001780
1044.000000	-0.001784
1043.000000	-0.001787
1042.000000	-0.001805
1041.000000	-0.001838
1040.000000	-0.001870
1039.000000	-0.001883
1038.000000	-0.001872
1037.000000	-0.001848
1036.000000	-0.001831
1035.000000	-0.001842
1034.000000	-0.001890
1033.000000	-0.001958
1032.000000	-0.002009
1031.000000	-0.002024
1030.000000	-0.002011
1029.000000	-0.001998
1028.000000	-0.002003
1027.000000	-0.002017
1026.000000	-0.002019
1025.000000	-0.002002
1024.000000	-0.001979
1023.000000	-0.001968
1022.000000	-0.001970
1021.000000	-0.001963
1020.000000	-0.001928
1019.000000	-0.001874
1018.000000	-0.001835
1017.000000	-0.001824
1016.000000	-0.001824
1015.000000	-0.001819
1014.000000	-0.001821
1013.000000	-0.001857
1012.000000	-0.001914
1011.000000	-0.001950
1010.000000	-0.001933
1009.000000	-0.001881
1008.000000	-0.001829
1007.000000	-0.001793
1006.000000	-0.001760
1005.000000	-0.001716
1004.000000	-0.001665
1003.000000	-0.001620
1002.000000	-0.001594
1001.000000	-0.001590
1000.000000	-0.001600
999.000000	-0.001607
998.000000	-0.001602
997.000000	-0.001586
996.000000	-0.001567
995.000000	-0.001545
994.000000	-0.001511
993.000000	-0.001459
992.000000	-0.001400
991.000000	-0.001351
990.000000	-0.001314
989.000000	-0.001280
988.000000	-0.001237
987.000000	-0.001182
986.000000	-0.001126
985.000000	-0.001079
984.000000	-0.001041
983.000000	-0.001015
982.000000	-0.001003
981.000000	-0.001010
980.000000	-0.001031
979.000000	-0.001053
978.000000	-0.001060
977.000000	-0.001044
976.000000	-0.001010
975.000000	-0.000975
974.000000	-0.000952
973.000000	-0.000943
972.000000	-0.000939
971.000000	-0.000942
970.000000	-0.000960
969.000000	-0.000996
968.000000	-0.001038
967.000000	-0.001075
966.000000	-0.001099
965.000000	-0.001105
964.000000	-0.001088
963.000000	-0.001057
962.000000	-0.001031
961.000000	-0.001025
960.000000	-0.001025
959.000000	-0.001015
958.000000	-0.000997
957.000000	-0.000989
956.000000	-0.000992
955.000000	-0.000997
954.000000	-0.000997
953.000000	-0.000999
952.000000	-0.001012
951.000000	-0.001038
950.000000	-0.001077
949.000000	-0.001117
948.000000	-0.001143
947.000000	-0.001152
946.000000	-0.001172
945.000000	-0.001230
944.000000	-0.001309
943.000000	-0.001359
942.000000	-0.001353
941.000000	-0.001318
940.000000	-0.001289
939.000000	-0.001275
938.000000	-0.001266
937.000000	-0.001258
936.000000	-0.001258
935.000000	-0.001256
934.000000	-0.001239
933.000000	-0.001215
932.000000	-0.001199
931.000000	-0.001190
930.000000	-0.001177
929.000000	-0.001158
928.000000	-0.001147
927.000000	-0.001148
926.000000	-0.001151
925.000000	-0.001147
924.000000	-0.001138
923.000000	-0.001121
922.000000	-0.001087
921.000000	-0.001036
920.000000	-0.000994
919.000000	-0.000989
918.000000	-0.001030
917.000000	-0.001100
916.000000	-0.001174
915.000000	-0.001232
914.000000	-0.001271
913.000000	-0.001291
912.000000	-0.001291
911.000000	-0.001272
910.000000	-0.001243
909.000000	-0.001227
908.000000	-0.001243
907.000000	-0.001289
906.000000	-0.001344
905.000000	-0.001392
904.000000	-0.001420
903.000000	-0.001424
902.000000	-0.001395
901.000000	-0.001334
900.000000	-0.001252
899.000000	-0.001167
898.000000	-0.001102
897.000000	-0.001072
896.000000	-0.001077
895.000000	-0.001098
894.000000	-0.001118
893.000000	-0.001132
892.000000	-0.001151
891.000000	-0.001169
890.000000	-0.001167
889.000000	-0.001127
888.000000	-0.001065
887.000000	-0.001024
886.000000	-0.001037
885.000000	-0.001090
884.000000	-0.001132
883.000000	-0.001115
882.000000	-0.001046
881.000000	-0.000979
880.000000	-0.000965
879.000000	-0.001013
878.000000	-0.001093
877.000000	-0.001159
876.000000	-0.001186
875.000000	-0.001168
874.000000	-0.001118
873.000000	-0.001057
872.000000	-0.001003
871.000000	-0.000955
870.000000	-0.000909
869.000000	-0.000875
868.000000	-0.000874
867.000000	-0.000922
866.000000	-0.000998
865.000000	-0.001051
864.000000	-0.001039
863.000000	-0.000971
862.000000	-0.000899
861.000000	-0.000863
860.000000	-0.000854
859.000000	-0.000842
858.000000	-0.000820
857.000000	-0.000795
856.000000	-0.000759
855.000000	-0.000678
854.000000	-0.000529
853.000000	-0.000329
852.000000	-0.000116
851.000000	0.000074
850.000000	0.000213
849.000000	0.000272
848.000000	0.000243
847.000000	0.000146
846.000000	0.000002
845.000000	-0.000178
844.000000	-0.000388
843.000000	-0.000590
842.000000	-0.000734
841.000000	-0.000795
840.000000	-0.000792
839.000000	-0.000777
838.000000	-0.000793
837.000000	-0.000845
836.000000	-0.000902
835.000000	-0.000925
834.000000	-0.000913
833.000000	-0.000906
832.000000	-0.000941
831.000000	-0.001015
830.000000	-0.001091
829.000000	-0.001131
828.000000	-0.001122
827.000000	-0.001069
826.000000	-0.001000
825.000000	-0.000948
824.000000	-0.000934
823.000000	-0.000942
822.000000	-0.000938
821.000000	-0.000901
820.000000	-0.000843
819.000000	-0.000797
818.000000	-0.000797
817.000000	-0.000852
816.000000	-0.000931
815.000000	-0.000989
814.000000	-0.001014
813.000000	-0.001033
812.000000	-0.001071
811.000000	-0.001112
810.000000	-0.001123
809.000000	-0.001098
808.000000	-0.001054
807.000000	-0.001002
806.000000	-0.000952
805.000000	-0.000934
804.000000	-0.000984
803.000000	-0.001096
802.000000	-0.001209
801.000000	-0.001266
800.000000	-0.001258
799.000000	-0.001209
798.000000	-0.001145
797.000000	-0.001079
796.000000	-0.001028
795.000000	-0.001002
794.000000	-0.000994
793.000000	-0.000979
792.000000	-0.000951
791.000000	-0.000931
790.000000	-0.000944
789.000000	-0.000990
788.000000	-0.001038
787.000000	-0.001058
786.000000	-0.001035
785.000000	-0.000966
784.000000	-0.000857
783.000000	-0.000750
782.000000	-0.000708
781.000000	-0.000764
780.000000	-0.000870
779.000000	-0.000935
778.000000	-0.000917
777.000000	-0.000845
776.000000	-0.000773
775.000000	-0.000730
774.000000	-0.000719
773.000000	-0.000739
772.000000	-0.000780
771.000000	-0.000824
770.000000	-0.000859
769.000000	-0.000876
768.000000	-0.000859
767.000000	-0.000806
766.000000	-0.000746
765.000000	-0.000723
764.000000	-0.000746
763.000000	-0.000784
762.000000	-0.000820
761.000000	-0.000876
760.000000	-0.000958
759.000000	-0.001030
758.000000	-0.001051
757.000000	-0.001027
756.000000	-0.000984
755.000000	-0.000935
754.000000	-0.000886
753.000000	-0.000862
752.000000	-0.000872
751.000000	-0.000887
750.000000	-0.000879
749.000000	-0.000868
748.000000	-0.000894
747.000000	-0.000944
746.000000	-0.000971
745.000000	-0.000960
744.000000	-0.000942
743.000000	-0.000930
742.000000	-0.000902
741.000000	-0.000840
740.000000	-0.000763
739.000000	-0.000695
738.000000	-0.000642
737.000000	-0.000608
736.000000	-0.000610
735.000000	-0.000656
734.000000	-0.000729
733.000000	-0.000790
732.000000	-0.000807
731.000000	-0.000781
730.000000	-0.000749
729.000000	-0.000752
728.000000	-0.000795
727.000000	-0.000848
726.000000	-0.000880
725.000000	-0.000881
724.000000	-0.000850
723.000000	-0.000778
722.000000	-0.000670
721.000000	-0.000565
720.000000	-0.000509
719.000000	-0.000512
718.000000	-0.000555
717.000000	-0.000610
716.000000	-0.000663
715.000000	-0.000706
714.000000	-0.000740
713.000000	-0.000776
712.000000	-0.000816
711.000000	-0.000859
710.000000	-0.000920
709.000000	-0.001020
708.000000	-0.001145
707.000000	-0.001239
706.000000	-0.001261
705.000000	-0.001225
704.000000	-0.001171
703.000000	-0.001107
702.000000	-0.001031
701.000000	-0.000970
700.000000	-0.000957
