# Supplementary material for: Real-time monitoring of the reversible capture and release of CO2 on anthraquinone and riboflavin-modified graphitic electrodes using ATR-SEIRAS
Source: Chem Sci. 2025 Nov 4;16(48):23189–202. doi: 10.1039/d5sc05427c (PMC12584010; doi:10.1039/d5sc05427c)
Supplement: SC-016-D5SC05427C-s001 [file SC-016-D5SC05427C-s001.zip › Data Folders/Main Figures/Figure3/3b/010.ASC]

PE IR       SUBTECH     SPECTRUM    ASCII       PEDS        4.00        
   -1
010.ASC
25/02/11
15:07:41.00
25/02/11
15:07:41.00
Administrator

700.000000
#HDR
-1
-1
#GR
Wavenumber
A
1.0
0.0
4000.000000
-1.000000
3301
8
0.000463
-0.003284
#DATA
4000.000000	-0.002353
3999.000000	-0.002400
3998.000000	-0.002433
3997.000000	-0.002448
3996.000000	-0.002442
3995.000000	-0.002411
3994.000000	-0.002354
3993.000000	-0.002284
3992.000000	-0.002220
3991.000000	-0.002185
3990.000000	-0.002183
3989.000000	-0.002206
3988.000000	-0.002235
3987.000000	-0.002260
3986.000000	-0.002280
3985.000000	-0.002301
3984.000000	-0.002328
3983.000000	-0.002353
3982.000000	-0.002365
3981.000000	-0.002359
3980.000000	-0.002342
3979.000000	-0.002325
3978.000000	-0.002312
3977.000000	-0.002300
3976.000000	-0.002287
3975.000000	-0.002278
3974.000000	-0.002281
3973.000000	-0.002292
3972.000000	-0.002296
3971.000000	-0.002290
3970.000000	-0.002285
3969.000000	-0.002294
3968.000000	-0.002312
3967.000000	-0.002317
3966.000000	-0.002292
3965.000000	-0.002241
3964.000000	-0.002194
3963.000000	-0.002173
3962.000000	-0.002186
3961.000000	-0.002223
3960.000000	-0.002272
3959.000000	-0.002323
3958.000000	-0.002365
3957.000000	-0.002389
3956.000000	-0.002390
3955.000000	-0.002372
3954.000000	-0.002343
3953.000000	-0.002313
3952.000000	-0.002290
3951.000000	-0.002280
3950.000000	-0.002284
3949.000000	-0.002294
3948.000000	-0.002294
3947.000000	-0.002276
3946.000000	-0.002246
3945.000000	-0.002226
3944.000000	-0.002231
3943.000000	-0.002261
3942.000000	-0.002301
3941.000000	-0.002336
3940.000000	-0.002359
3939.000000	-0.002369
3938.000000	-0.002367
3937.000000	-0.002353
3936.000000	-0.002333
3935.000000	-0.002315
3934.000000	-0.002307
3933.000000	-0.002313
3932.000000	-0.002326
3931.000000	-0.002336
3930.000000	-0.002330
3929.000000	-0.002308
3928.000000	-0.002278
3927.000000	-0.002255
3926.000000	-0.002252
3925.000000	-0.002271
3924.000000	-0.002308
3923.000000	-0.002352
3922.000000	-0.002386
3921.000000	-0.002393
3920.000000	-0.002366
3919.000000	-0.002319
3918.000000	-0.002277
3917.000000	-0.002261
3916.000000	-0.002268
3915.000000	-0.002279
3914.000000	-0.002279
3913.000000	-0.002269
3912.000000	-0.002260
3911.000000	-0.002262
3910.000000	-0.002270
3909.000000	-0.002276
3908.000000	-0.002274
3907.000000	-0.002271
3906.000000	-0.002276
3905.000000	-0.002288
3904.000000	-0.002296
3903.000000	-0.002285
3902.000000	-0.002256
3901.000000	-0.002225
3900.000000	-0.002214
3899.000000	-0.002227
3898.000000	-0.002252
3897.000000	-0.002271
3896.000000	-0.002277
3895.000000	-0.002281
3894.000000	-0.002296
3893.000000	-0.002324
3892.000000	-0.002355
3891.000000	-0.002376
3890.000000	-0.002381
3889.000000	-0.002378
3888.000000	-0.002370
3887.000000	-0.002350
3886.000000	-0.002310
3885.000000	-0.002255
3884.000000	-0.002209
3883.000000	-0.002192
3882.000000	-0.002206
3881.000000	-0.002236
3880.000000	-0.002261
3879.000000	-0.002272
3878.000000	-0.002273
3877.000000	-0.002274
3876.000000	-0.002276
3875.000000	-0.002272
3874.000000	-0.002257
3873.000000	-0.002244
3872.000000	-0.002248
3871.000000	-0.002276
3870.000000	-0.002314
3869.000000	-0.002344
3868.000000	-0.002358
3867.000000	-0.002358
3866.000000	-0.002345
3865.000000	-0.002320
3864.000000	-0.002289
3863.000000	-0.002263
3862.000000	-0.002250
3861.000000	-0.002251
3860.000000	-0.002261
3859.000000	-0.002267
3858.000000	-0.002257
3857.000000	-0.002234
3856.000000	-0.002219
3855.000000	-0.002241
3854.000000	-0.002292
3853.000000	-0.002335
3852.000000	-0.002352
3851.000000	-0.002358
3850.000000	-0.002363
3849.000000	-0.002365
3848.000000	-0.002353
3847.000000	-0.002325
3846.000000	-0.002282
3845.000000	-0.002238
3844.000000	-0.002211
3843.000000	-0.002214
3842.000000	-0.002243
3841.000000	-0.002281
3840.000000	-0.002312
3839.000000	-0.002329
3838.000000	-0.002327
3837.000000	-0.002304
3836.000000	-0.002259
3835.000000	-0.002208
3834.000000	-0.002175
3833.000000	-0.002177
3832.000000	-0.002208
3831.000000	-0.002244
3830.000000	-0.002265
3829.000000	-0.002271
3828.000000	-0.002271
3827.000000	-0.002271
3826.000000	-0.002271
3825.000000	-0.002269
3824.000000	-0.002271
3823.000000	-0.002283
3822.000000	-0.002304
3821.000000	-0.002324
3820.000000	-0.002335
3819.000000	-0.002337
3818.000000	-0.002330
3817.000000	-0.002313
3816.000000	-0.002292
3815.000000	-0.002279
3814.000000	-0.002289
3813.000000	-0.002318
3812.000000	-0.002349
3811.000000	-0.002364
3810.000000	-0.002361
3809.000000	-0.002352
3808.000000	-0.002344
3807.000000	-0.002330
3806.000000	-0.002300
3805.000000	-0.002265
3804.000000	-0.002245
3803.000000	-0.002248
3802.000000	-0.002260
3801.000000	-0.002265
3800.000000	-0.002263
3799.000000	-0.002265
3798.000000	-0.002273
3797.000000	-0.002273
3796.000000	-0.002263
3795.000000	-0.002252
3794.000000	-0.002252
3793.000000	-0.002266
3792.000000	-0.002285
3791.000000	-0.002306
3790.000000	-0.002327
3789.000000	-0.002339
3788.000000	-0.002334
3787.000000	-0.002314
3786.000000	-0.002292
3785.000000	-0.002279
3784.000000	-0.002280
3783.000000	-0.002293
3782.000000	-0.002313
3781.000000	-0.002330
3780.000000	-0.002332
3779.000000	-0.002309
3778.000000	-0.002272
3777.000000	-0.002245
3776.000000	-0.002247
3775.000000	-0.002278
3774.000000	-0.002317
3773.000000	-0.002346
3772.000000	-0.002354
3771.000000	-0.002339
3770.000000	-0.002309
3769.000000	-0.002281
3768.000000	-0.002276
3767.000000	-0.002299
3766.000000	-0.002334
3765.000000	-0.002355
3764.000000	-0.002353
3763.000000	-0.002340
3762.000000	-0.002329
3761.000000	-0.002316
3760.000000	-0.002299
3759.000000	-0.002281
3758.000000	-0.002271
3757.000000	-0.002269
3756.000000	-0.002262
3755.000000	-0.002245
3754.000000	-0.002228
3753.000000	-0.002220
3752.000000	-0.002227
3751.000000	-0.002243
3750.000000	-0.002255
3749.000000	-0.002261
3748.000000	-0.002267
3747.000000	-0.002284
3746.000000	-0.002314
3745.000000	-0.002332
3744.000000	-0.002313
3743.000000	-0.002261
3742.000000	-0.002214
3741.000000	-0.002192
3740.000000	-0.002186
3739.000000	-0.002180
3738.000000	-0.002175
3737.000000	-0.002183
3736.000000	-0.002216
3735.000000	-0.002271
3734.000000	-0.002331
3733.000000	-0.002366
3732.000000	-0.002361
3731.000000	-0.002325
3730.000000	-0.002285
3729.000000	-0.002261
3728.000000	-0.002257
3727.000000	-0.002266
3726.000000	-0.002282
3725.000000	-0.002297
3724.000000	-0.002298
3723.000000	-0.002279
3722.000000	-0.002251
3721.000000	-0.002238
3720.000000	-0.002255
3719.000000	-0.002291
3718.000000	-0.002322
3717.000000	-0.002330
3716.000000	-0.002321
3715.000000	-0.002307
3714.000000	-0.002294
3713.000000	-0.002284
3712.000000	-0.002276
3711.000000	-0.002272
3710.000000	-0.002267
3709.000000	-0.002255
3708.000000	-0.002243
3707.000000	-0.002242
3706.000000	-0.002257
3705.000000	-0.002284
3704.000000	-0.002315
3703.000000	-0.002344
3702.000000	-0.002363
3701.000000	-0.002367
3700.000000	-0.002357
3699.000000	-0.002339
3698.000000	-0.002319
3697.000000	-0.002297
3696.000000	-0.002272
3695.000000	-0.002250
3694.000000	-0.002235
3693.000000	-0.002230
3692.000000	-0.002235
3691.000000	-0.002249
3690.000000	-0.002263
3689.000000	-0.002271
3688.000000	-0.002268
3687.000000	-0.002264
3686.000000	-0.002261
3685.000000	-0.002254
3684.000000	-0.002233
3683.000000	-0.002204
3682.000000	-0.002191
3681.000000	-0.002205
3680.000000	-0.002237
3679.000000	-0.002268
3678.000000	-0.002289
3677.000000	-0.002299
3676.000000	-0.002300
3675.000000	-0.002291
3674.000000	-0.002277
3673.000000	-0.002265
3672.000000	-0.002256
3671.000000	-0.002244
3670.000000	-0.002229
3669.000000	-0.002222
3668.000000	-0.002229
3667.000000	-0.002245
3666.000000	-0.002261
3665.000000	-0.002270
3664.000000	-0.002274
3663.000000	-0.002278
3662.000000	-0.002283
3661.000000	-0.002286
3660.000000	-0.002288
3659.000000	-0.002296
3658.000000	-0.002314
3657.000000	-0.002337
3656.000000	-0.002349
3655.000000	-0.002343
3654.000000	-0.002325
3653.000000	-0.002311
3652.000000	-0.002309
3651.000000	-0.002319
3650.000000	-0.002326
3649.000000	-0.002315
3648.000000	-0.002290
3647.000000	-0.002265
3646.000000	-0.002256
3645.000000	-0.002266
3644.000000	-0.002288
3643.000000	-0.002312
3642.000000	-0.002330
3641.000000	-0.002334
3640.000000	-0.002324
3639.000000	-0.002310
3638.000000	-0.002308
3637.000000	-0.002325
3636.000000	-0.002347
3635.000000	-0.002355
3634.000000	-0.002343
3633.000000	-0.002319
3632.000000	-0.002294
3631.000000	-0.002274
3630.000000	-0.002259
3629.000000	-0.002247
3628.000000	-0.002246
3627.000000	-0.002259
3626.000000	-0.002282
3625.000000	-0.002307
3624.000000	-0.002328
3623.000000	-0.002341
3622.000000	-0.002345
3621.000000	-0.002341
3620.000000	-0.002328
3619.000000	-0.002309
3618.000000	-0.002285
3617.000000	-0.002260
3616.000000	-0.002245
3615.000000	-0.002249
3614.000000	-0.002271
3613.000000	-0.002292
3612.000000	-0.002295
3611.000000	-0.002277
3610.000000	-0.002250
3609.000000	-0.002225
3608.000000	-0.002217
3607.000000	-0.002230
3606.000000	-0.002258
3605.000000	-0.002286
3604.000000	-0.002301
3603.000000	-0.002300
3602.000000	-0.002293
3601.000000	-0.002286
3600.000000	-0.002277
3599.000000	-0.002260
3598.000000	-0.002238
3597.000000	-0.002220
3596.000000	-0.002213
3595.000000	-0.002215
3594.000000	-0.002218
3593.000000	-0.002219
3592.000000	-0.002222
3591.000000	-0.002234
3590.000000	-0.002256
3589.000000	-0.002280
3588.000000	-0.002298
3587.000000	-0.002311
3586.000000	-0.002323
3585.000000	-0.002331
3584.000000	-0.002337
3583.000000	-0.002342
3582.000000	-0.002351
3581.000000	-0.002356
3580.000000	-0.002344
3579.000000	-0.002314
3578.000000	-0.002276
3577.000000	-0.002244
3576.000000	-0.002221
3575.000000	-0.002205
3574.000000	-0.002202
3573.000000	-0.002216
3572.000000	-0.002238
3571.000000	-0.002253
3570.000000	-0.002250
3569.000000	-0.002231
3568.000000	-0.002201
3567.000000	-0.002167
3566.000000	-0.002137
3565.000000	-0.002122
3564.000000	-0.002134
3563.000000	-0.002173
3562.000000	-0.002227
3561.000000	-0.002272
3560.000000	-0.002291
3559.000000	-0.002282
3558.000000	-0.002262
3557.000000	-0.002243
3556.000000	-0.002224
3555.000000	-0.002198
3554.000000	-0.002172
3553.000000	-0.002158
3552.000000	-0.002159
3551.000000	-0.002163
3550.000000	-0.002158
3549.000000	-0.002148
3548.000000	-0.002144
3547.000000	-0.002154
3546.000000	-0.002176
3545.000000	-0.002203
3544.000000	-0.002232
3543.000000	-0.002251
3542.000000	-0.002251
3541.000000	-0.002230
3540.000000	-0.002197
3539.000000	-0.002167
3538.000000	-0.002148
3537.000000	-0.002142
3536.000000	-0.002149
3535.000000	-0.002167
3534.000000	-0.002184
3533.000000	-0.002193
3532.000000	-0.002190
3531.000000	-0.002184
3530.000000	-0.002182
3529.000000	-0.002186
3528.000000	-0.002190
3527.000000	-0.002193
3526.000000	-0.002201
3525.000000	-0.002216
3524.000000	-0.002229
3523.000000	-0.002225
3522.000000	-0.002198
3521.000000	-0.002155
3520.000000	-0.002114
3519.000000	-0.002090
3518.000000	-0.002088
3517.000000	-0.002100
3516.000000	-0.002113
3515.000000	-0.002119
3514.000000	-0.002121
3513.000000	-0.002130
3512.000000	-0.002149
3511.000000	-0.002169
3510.000000	-0.002177
3509.000000	-0.002166
3508.000000	-0.002146
3507.000000	-0.002129
3506.000000	-0.002124
3505.000000	-0.002128
3504.000000	-0.002133
3503.000000	-0.002134
3502.000000	-0.002132
3501.000000	-0.002126
3500.000000	-0.002116
3499.000000	-0.002102
3498.000000	-0.002090
3497.000000	-0.002088
3496.000000	-0.002092
3495.000000	-0.002097
3494.000000	-0.002094
3493.000000	-0.002084
3492.000000	-0.002073
3491.000000	-0.002069
3490.000000	-0.002076
3489.000000	-0.002091
3488.000000	-0.002099
3487.000000	-0.002090
3486.000000	-0.002066
3485.000000	-0.002043
3484.000000	-0.002035
3483.000000	-0.002041
3482.000000	-0.002047
3481.000000	-0.002045
3480.000000	-0.002038
3479.000000	-0.002036
3478.000000	-0.002046
3477.000000	-0.002064
3476.000000	-0.002082
3475.000000	-0.002095
3474.000000	-0.002103
3473.000000	-0.002118
3472.000000	-0.002141
3471.000000	-0.002160
3470.000000	-0.002159
3469.000000	-0.002138
3468.000000	-0.002111
3467.000000	-0.002090
3466.000000	-0.002076
3465.000000	-0.002073
3464.000000	-0.002087
3463.000000	-0.002115
3462.000000	-0.002140
3461.000000	-0.002137
3460.000000	-0.002104
3459.000000	-0.002058
3458.000000	-0.002022
3457.000000	-0.002008
3456.000000	-0.002013
3455.000000	-0.002028
3454.000000	-0.002041
3453.000000	-0.002040
3452.000000	-0.002021
3451.000000	-0.001994
3450.000000	-0.001972
3449.000000	-0.001964
3448.000000	-0.001971
3447.000000	-0.001992
3446.000000	-0.002020
3445.000000	-0.002045
3444.000000	-0.002062
3443.000000	-0.002069
3442.000000	-0.002065
3441.000000	-0.002046
3440.000000	-0.002015
3439.000000	-0.001989
3438.000000	-0.001988
3437.000000	-0.002015
3436.000000	-0.002043
3435.000000	-0.002042
3434.000000	-0.002004
3433.000000	-0.001955
3432.000000	-0.001925
3431.000000	-0.001931
3430.000000	-0.001965
3429.000000	-0.002005
3428.000000	-0.002030
3427.000000	-0.002028
3426.000000	-0.002009
3425.000000	-0.001987
3424.000000	-0.001972
3423.000000	-0.001964
3422.000000	-0.001953
3421.000000	-0.001934
3420.000000	-0.001916
3419.000000	-0.001915
3418.000000	-0.001936
3417.000000	-0.001959
3416.000000	-0.001959
3415.000000	-0.001934
3414.000000	-0.001907
3413.000000	-0.001902
3412.000000	-0.001923
3411.000000	-0.001949
3410.000000	-0.001967
3409.000000	-0.001973
3408.000000	-0.001970
3407.000000	-0.001957
3406.000000	-0.001934
3405.000000	-0.001908
3404.000000	-0.001884
3403.000000	-0.001863
3402.000000	-0.001850
3401.000000	-0.001847
3400.000000	-0.001856
3399.000000	-0.001872
3398.000000	-0.001895
3397.000000	-0.001924
3396.000000	-0.001951
3395.000000	-0.001959
3394.000000	-0.001941
3393.000000	-0.001907
3392.000000	-0.001880
3391.000000	-0.001874
3390.000000	-0.001880
3389.000000	-0.001879
3388.000000	-0.001860
3387.000000	-0.001832
3386.000000	-0.001817
3385.000000	-0.001830
3384.000000	-0.001861
3383.000000	-0.001887
3382.000000	-0.001890
3381.000000	-0.001872
3380.000000	-0.001844
3379.000000	-0.001818
3378.000000	-0.001798
3377.000000	-0.001792
3376.000000	-0.001805
3375.000000	-0.001835
3374.000000	-0.001872
3373.000000	-0.001906
3372.000000	-0.001925
3371.000000	-0.001926
3370.000000	-0.001910
3369.000000	-0.001887
3368.000000	-0.001867
3367.000000	-0.001849
3366.000000	-0.001832
3365.000000	-0.001821
3364.000000	-0.001823
3363.000000	-0.001837
3362.000000	-0.001852
3361.000000	-0.001864
3360.000000	-0.001874
3359.000000	-0.001880
3358.000000	-0.001872
3357.000000	-0.001848
3356.000000	-0.001820
3355.000000	-0.001807
3354.000000	-0.001815
3353.000000	-0.001840
3352.000000	-0.001870
3351.000000	-0.001896
3350.000000	-0.001907
3349.000000	-0.001898
3348.000000	-0.001872
3347.000000	-0.001842
3346.000000	-0.001826
3345.000000	-0.001831
3344.000000	-0.001850
3343.000000	-0.001864
3342.000000	-0.001857
3341.000000	-0.001827
3340.000000	-0.001792
3339.000000	-0.001771
3338.000000	-0.001771
3337.000000	-0.001791
3336.000000	-0.001828
3335.000000	-0.001873
3334.000000	-0.001910
3333.000000	-0.001921
3332.000000	-0.001902
3331.000000	-0.001869
3330.000000	-0.001842
3329.000000	-0.001832
3328.000000	-0.001843
3327.000000	-0.001873
3326.000000	-0.001910
3325.000000	-0.001938
3324.000000	-0.001949
3323.000000	-0.001943
3322.000000	-0.001928
3321.000000	-0.001912
3320.000000	-0.001903
3319.000000	-0.001908
3318.000000	-0.001919
3317.000000	-0.001923
3316.000000	-0.001917
3315.000000	-0.001914
3314.000000	-0.001923
3313.000000	-0.001937
3312.000000	-0.001946
3311.000000	-0.001947
3310.000000	-0.001950
3309.000000	-0.001960
3308.000000	-0.001972
3307.000000	-0.001983
3306.000000	-0.001991
3305.000000	-0.001991
3304.000000	-0.001978
3303.000000	-0.001963
3302.000000	-0.001957
3301.000000	-0.001958
3300.000000	-0.001954
3299.000000	-0.001941
3298.000000	-0.001932
3297.000000	-0.001944
3296.000000	-0.001974
3295.000000	-0.002006
3294.000000	-0.002025
3293.000000	-0.002027
3292.000000	-0.002010
3291.000000	-0.001975
3290.000000	-0.001932
3289.000000	-0.001898
3288.000000	-0.001895
3287.000000	-0.001925
3286.000000	-0.001973
3285.000000	-0.002010
3284.000000	-0.002021
3283.000000	-0.002012
3282.000000	-0.002000
3281.000000	-0.001983
3280.000000	-0.001956
3279.000000	-0.001925
3278.000000	-0.001912
3277.000000	-0.001926
3276.000000	-0.001946
3275.000000	-0.001939
3274.000000	-0.001903
3273.000000	-0.001867
3272.000000	-0.001862
3271.000000	-0.001898
3270.000000	-0.001958
3269.000000	-0.002015
3268.000000	-0.002045
3267.000000	-0.002034
3266.000000	-0.001988
3265.000000	-0.001932
3264.000000	-0.001896
3263.000000	-0.001897
3262.000000	-0.001931
3261.000000	-0.001979
3260.000000	-0.002015
3259.000000	-0.002023
3258.000000	-0.002002
3257.000000	-0.001968
3256.000000	-0.001936
3255.000000	-0.001917
3254.000000	-0.001913
3253.000000	-0.001919
3252.000000	-0.001929
3251.000000	-0.001938
3250.000000	-0.001952
3249.000000	-0.001973
3248.000000	-0.002001
3247.000000	-0.002020
3246.000000	-0.002020
3245.000000	-0.001997
3244.000000	-0.001965
3243.000000	-0.001939
3242.000000	-0.001931
3241.000000	-0.001940
3240.000000	-0.001957
3239.000000	-0.001974
3238.000000	-0.001989
3237.000000	-0.001994
3236.000000	-0.001985
3235.000000	-0.001959
3234.000000	-0.001930
3233.000000	-0.001918
3232.000000	-0.001926
3231.000000	-0.001945
3230.000000	-0.001958
3229.000000	-0.001961
3228.000000	-0.001960
3227.000000	-0.001959
3226.000000	-0.001961
3225.000000	-0.001960
3224.000000	-0.001952
3223.000000	-0.001937
3222.000000	-0.001923
3221.000000	-0.001919
3220.000000	-0.001928
3219.000000	-0.001942
3218.000000	-0.001952
3217.000000	-0.001958
3216.000000	-0.001963
3215.000000	-0.001976
3214.000000	-0.002001
3213.000000	-0.002036
3212.000000	-0.002063
3211.000000	-0.002060
3210.000000	-0.002024
3209.000000	-0.001977
3208.000000	-0.001944
3207.000000	-0.001933
3206.000000	-0.001929
3205.000000	-0.001925
3204.000000	-0.001928
3203.000000	-0.001950
3202.000000	-0.001988
3201.000000	-0.002023
3200.000000	-0.002036
3199.000000	-0.002024
3198.000000	-0.001992
3197.000000	-0.001955
3196.000000	-0.001934
3195.000000	-0.001942
3194.000000	-0.001979
3193.000000	-0.002027
3192.000000	-0.002058
3191.000000	-0.002061
3190.000000	-0.002043
3189.000000	-0.002019
3188.000000	-0.002002
3187.000000	-0.001994
3186.000000	-0.002000
3185.000000	-0.002016
3184.000000	-0.002034
3183.000000	-0.002041
3182.000000	-0.002031
3181.000000	-0.002011
3180.000000	-0.001992
3179.000000	-0.001981
3178.000000	-0.001981
3177.000000	-0.001986
3176.000000	-0.001995
3175.000000	-0.002006
3174.000000	-0.002019
3173.000000	-0.002030
3172.000000	-0.002037
3171.000000	-0.002042
3170.000000	-0.002047
3169.000000	-0.002055
3168.000000	-0.002062
3167.000000	-0.002066
3166.000000	-0.002067
3165.000000	-0.002068
3164.000000	-0.002072
3163.000000	-0.002078
3162.000000	-0.002085
3161.000000	-0.002091
3160.000000	-0.002083
3159.000000	-0.002055
3158.000000	-0.002014
3157.000000	-0.001984
3156.000000	-0.001978
3155.000000	-0.001995
3154.000000	-0.002017
3153.000000	-0.002036
3152.000000	-0.002050
3151.000000	-0.002058
3150.000000	-0.002055
3149.000000	-0.002039
3148.000000	-0.002022
3147.000000	-0.002023
3146.000000	-0.002050
3145.000000	-0.002094
3144.000000	-0.002135
3143.000000	-0.002157
3142.000000	-0.002158
3141.000000	-0.002140
3140.000000	-0.002106
3139.000000	-0.002067
3138.000000	-0.002042
3137.000000	-0.002046
3136.000000	-0.002077
3135.000000	-0.002119
3134.000000	-0.002149
3133.000000	-0.002158
3132.000000	-0.002145
3131.000000	-0.002116
3130.000000	-0.002084
3129.000000	-0.002063
3128.000000	-0.002058
3127.000000	-0.002068
3126.000000	-0.002083
3125.000000	-0.002095
3124.000000	-0.002096
3123.000000	-0.002089
3122.000000	-0.002080
3121.000000	-0.002079
3120.000000	-0.002082
3119.000000	-0.002080
3118.000000	-0.002063
3117.000000	-0.002037
3116.000000	-0.002016
3115.000000	-0.002016
3114.000000	-0.002043
3113.000000	-0.002086
3112.000000	-0.002125
3111.000000	-0.002141
3110.000000	-0.002134
3109.000000	-0.002112
3108.000000	-0.002084
3107.000000	-0.002059
3106.000000	-0.002043
3105.000000	-0.002041
3104.000000	-0.002049
3103.000000	-0.002051
3102.000000	-0.002039
3101.000000	-0.002021
3100.000000	-0.002013
3099.000000	-0.002023
3098.000000	-0.002052
3097.000000	-0.002093
3096.000000	-0.002135
3095.000000	-0.002160
3094.000000	-0.002157
3093.000000	-0.002129
3092.000000	-0.002092
3091.000000	-0.002066
3090.000000	-0.002060
3089.000000	-0.002073
3088.000000	-0.002094
3087.000000	-0.002109
3086.000000	-0.002116
3085.000000	-0.002117
3084.000000	-0.002115
3083.000000	-0.002107
3082.000000	-0.002089
3081.000000	-0.002068
3080.000000	-0.002056
3079.000000	-0.002061
3078.000000	-0.002087
3077.000000	-0.002126
3076.000000	-0.002168
3075.000000	-0.002199
3074.000000	-0.002214
3073.000000	-0.002216
3072.000000	-0.002213
3071.000000	-0.002209
3070.000000	-0.002206
3069.000000	-0.002201
3068.000000	-0.002188
3067.000000	-0.002160
3066.000000	-0.002123
3065.000000	-0.002093
3064.000000	-0.002083
3063.000000	-0.002091
3062.000000	-0.002107
3061.000000	-0.002126
3060.000000	-0.002148
3059.000000	-0.002170
3058.000000	-0.002186
3057.000000	-0.002191
3056.000000	-0.002188
3055.000000	-0.002185
3054.000000	-0.002187
3053.000000	-0.002197
3052.000000	-0.002213
3051.000000	-0.002226
3050.000000	-0.002230
3049.000000	-0.002223
3048.000000	-0.002211
3047.000000	-0.002200
3046.000000	-0.002193
3045.000000	-0.002190
3044.000000	-0.002197
3043.000000	-0.002219
3042.000000	-0.002249
3041.000000	-0.002271
3040.000000	-0.002276
3039.000000	-0.002267
3038.000000	-0.002254
3037.000000	-0.002241
3036.000000	-0.002228
3035.000000	-0.002223
3034.000000	-0.002232
3033.000000	-0.002248
3032.000000	-0.002253
3031.000000	-0.002236
3030.000000	-0.002211
3029.000000	-0.002198
3028.000000	-0.002201
3027.000000	-0.002207
3026.000000	-0.002202
3025.000000	-0.002187
3024.000000	-0.002167
3023.000000	-0.002146
3022.000000	-0.002130
3021.000000	-0.002125
3020.000000	-0.002133
3019.000000	-0.002151
3018.000000	-0.002172
3017.000000	-0.002201
3016.000000	-0.002244
3015.000000	-0.002296
3014.000000	-0.002337
3013.000000	-0.002345
3012.000000	-0.002312
3011.000000	-0.002255
3010.000000	-0.002206
3009.000000	-0.002190
3008.000000	-0.002203
3007.000000	-0.002224
3006.000000	-0.002237
3005.000000	-0.002242
3004.000000	-0.002248
3003.000000	-0.002255
3002.000000	-0.002258
3001.000000	-0.002257
3000.000000	-0.002262
2999.000000	-0.002278
2998.000000	-0.002303
2997.000000	-0.002330
2996.000000	-0.002356
2995.000000	-0.002374
2994.000000	-0.002375
2993.000000	-0.002361
2992.000000	-0.002347
2991.000000	-0.002352
2990.000000	-0.002376
2989.000000	-0.002406
2988.000000	-0.002428
2987.000000	-0.002440
2986.000000	-0.002453
2985.000000	-0.002475
2984.000000	-0.002505
2983.000000	-0.002538
2982.000000	-0.002574
2981.000000	-0.002618
2980.000000	-0.002674
2979.000000	-0.002735
2978.000000	-0.002788
2977.000000	-0.002832
2976.000000	-0.002871
2975.000000	-0.002912
2974.000000	-0.002960
2973.000000	-0.003014
2972.000000	-0.003076
2971.000000	-0.003141
2970.000000	-0.003196
2969.000000	-0.003231
2968.000000	-0.003240
2967.000000	-0.003227
2966.000000	-0.003200
2965.000000	-0.003163
2964.000000	-0.003116
2963.000000	-0.003057
2962.000000	-0.002992
2961.000000	-0.002934
2960.000000	-0.002890
2959.000000	-0.002851
2958.000000	-0.002807
2957.000000	-0.002759
2956.000000	-0.002721
2955.000000	-0.002698
2954.000000	-0.002680
2953.000000	-0.002661
2952.000000	-0.002645
2951.000000	-0.002640
2950.000000	-0.002645
2949.000000	-0.002648
2948.000000	-0.002641
2947.000000	-0.002632
2946.000000	-0.002641
2945.000000	-0.002682
2944.000000	-0.002751
2943.000000	-0.002829
2942.000000	-0.002898
2941.000000	-0.002951
2940.000000	-0.002990
2939.000000	-0.003014
2938.000000	-0.003022
2937.000000	-0.003016
2936.000000	-0.003008
2935.000000	-0.003006
2934.000000	-0.003009
2933.000000	-0.003013
2932.000000	-0.003018
2931.000000	-0.003021
2930.000000	-0.003017
2929.000000	-0.003002
2928.000000	-0.002982
2927.000000	-0.002966
2926.000000	-0.002958
2925.000000	-0.002954
2924.000000	-0.002940
2923.000000	-0.002910
2922.000000	-0.002877
2921.000000	-0.002863
2920.000000	-0.002880
2919.000000	-0.002912
2918.000000	-0.002928
2917.000000	-0.002910
2916.000000	-0.002873
2915.000000	-0.002847
2914.000000	-0.002846
2913.000000	-0.002859
2912.000000	-0.002867
2911.000000	-0.002864
2910.000000	-0.002861
2909.000000	-0.002869
2908.000000	-0.002886
2907.000000	-0.002900
2906.000000	-0.002900
2905.000000	-0.002887
2904.000000	-0.002872
2903.000000	-0.002861
2902.000000	-0.002858
2901.000000	-0.002862
2900.000000	-0.002868
2899.000000	-0.002867
2898.000000	-0.002856
2897.000000	-0.002846
2896.000000	-0.002858
2895.000000	-0.002898
2894.000000	-0.002948
2893.000000	-0.002982
2892.000000	-0.002990
2891.000000	-0.002987
2890.000000	-0.002991
2889.000000	-0.002999
2888.000000	-0.002998
2887.000000	-0.002981
2886.000000	-0.002964
2885.000000	-0.002967
2884.000000	-0.002998
2883.000000	-0.003044
2882.000000	-0.003092
2881.000000	-0.003140
2880.000000	-0.003191
2879.000000	-0.003240
2878.000000	-0.003274
2877.000000	-0.003284
2876.000000	-0.003272
2875.000000	-0.003242
2874.000000	-0.003194
2873.000000	-0.003140
2872.000000	-0.003097
2871.000000	-0.003078
2870.000000	-0.003073
2869.000000	-0.003064
2868.000000	-0.003041
2867.000000	-0.003011
2866.000000	-0.002987
2865.000000	-0.002974
2864.000000	-0.002970
2863.000000	-0.002973
2862.000000	-0.002980
2861.000000	-0.002987
2860.000000	-0.002987
2859.000000	-0.002977
2858.000000	-0.002956
2857.000000	-0.002929
2856.000000	-0.002901
2855.000000	-0.002871
2854.000000	-0.002835
2853.000000	-0.002796
2852.000000	-0.002765
2851.000000	-0.002749
2850.000000	-0.002738
2849.000000	-0.002716
2848.000000	-0.002685
2847.000000	-0.002654
2846.000000	-0.002631
2845.000000	-0.002613
2844.000000	-0.002599
2843.000000	-0.002592
2842.000000	-0.002595
2841.000000	-0.002599
2840.000000	-0.002596
2839.000000	-0.002584
2838.000000	-0.002572
2837.000000	-0.002565
2836.000000	-0.002560
2835.000000	-0.002553
2834.000000	-0.002542
2833.000000	-0.002529
2832.000000	-0.002522
2831.000000	-0.002524
2830.000000	-0.002534
2829.000000	-0.002542
2828.000000	-0.002536
2827.000000	-0.002510
2826.000000	-0.002477
2825.000000	-0.002452
2824.000000	-0.002449
2823.000000	-0.002459
2822.000000	-0.002466
2821.000000	-0.002455
2820.000000	-0.002428
2819.000000	-0.002402
2818.000000	-0.002392
2817.000000	-0.002402
2816.000000	-0.002423
2815.000000	-0.002443
2814.000000	-0.002453
2813.000000	-0.002451
2812.000000	-0.002447
2811.000000	-0.002450
2810.000000	-0.002459
2809.000000	-0.002462
2808.000000	-0.002451
2807.000000	-0.002429
2806.000000	-0.002407
2805.000000	-0.002391
2804.000000	-0.002378
2803.000000	-0.002367
2802.000000	-0.002361
2801.000000	-0.002364
2800.000000	-0.002372
2799.000000	-0.002381
2798.000000	-0.002390
2797.000000	-0.002400
2796.000000	-0.002409
2795.000000	-0.002417
2794.000000	-0.002417
2793.000000	-0.002409
2792.000000	-0.002392
2791.000000	-0.002370
2790.000000	-0.002350
2789.000000	-0.002339
2788.000000	-0.002337
2787.000000	-0.002341
2786.000000	-0.002343
2785.000000	-0.002342
2784.000000	-0.002341
2783.000000	-0.002344
2782.000000	-0.002353
2781.000000	-0.002369
2780.000000	-0.002385
2779.000000	-0.002393
2778.000000	-0.002391
2777.000000	-0.002384
2776.000000	-0.002381
2775.000000	-0.002381
2774.000000	-0.002377
2773.000000	-0.002363
2772.000000	-0.002343
2771.000000	-0.002331
2770.000000	-0.002333
2769.000000	-0.002343
2768.000000	-0.002352
2767.000000	-0.002354
2766.000000	-0.002356
2765.000000	-0.002362
2764.000000	-0.002371
2763.000000	-0.002378
2762.000000	-0.002379
2761.000000	-0.002373
2760.000000	-0.002363
2759.000000	-0.002348
2758.000000	-0.002331
2757.000000	-0.002319
2756.000000	-0.002316
2755.000000	-0.002320
2754.000000	-0.002326
2753.000000	-0.002329
2752.000000	-0.002327
2751.000000	-0.002317
2750.000000	-0.002303
2749.000000	-0.002295
2748.000000	-0.002301
2747.000000	-0.002319
2746.000000	-0.002334
2745.000000	-0.002333
2744.000000	-0.002322
2743.000000	-0.002319
2742.000000	-0.002331
2741.000000	-0.002349
2740.000000	-0.002361
2739.000000	-0.002368
2738.000000	-0.002377
2737.000000	-0.002384
2736.000000	-0.002377
2735.000000	-0.002353
2734.000000	-0.002324
2733.000000	-0.002307
2732.000000	-0.002311
2731.000000	-0.002331
2730.000000	-0.002352
2729.000000	-0.002364
2728.000000	-0.002364
2727.000000	-0.002359
2726.000000	-0.002359
2725.000000	-0.002363
2724.000000	-0.002362
2723.000000	-0.002346
2722.000000	-0.002322
2721.000000	-0.002309
2720.000000	-0.002314
2719.000000	-0.002332
2718.000000	-0.002350
2717.000000	-0.002362
2716.000000	-0.002366
2715.000000	-0.002363
2714.000000	-0.002355
2713.000000	-0.002344
2712.000000	-0.002328
2711.000000	-0.002308
2710.000000	-0.002283
2709.000000	-0.002256
2708.000000	-0.002235
2707.000000	-0.002224
2706.000000	-0.002225
2705.000000	-0.002236
2704.000000	-0.002253
2703.000000	-0.002270
2702.000000	-0.002286
2701.000000	-0.002302
2700.000000	-0.002313
2699.000000	-0.002316
2698.000000	-0.002308
2697.000000	-0.002295
2696.000000	-0.002278
2695.000000	-0.002260
2694.000000	-0.002242
2693.000000	-0.002228
2692.000000	-0.002225
2691.000000	-0.002235
2690.000000	-0.002251
2689.000000	-0.002268
2688.000000	-0.002281
2687.000000	-0.002293
2686.000000	-0.002306
2685.000000	-0.002314
2684.000000	-0.002313
2683.000000	-0.002303
2682.000000	-0.002293
2681.000000	-0.002287
2680.000000	-0.002277
2679.000000	-0.002257
2678.000000	-0.002231
2677.000000	-0.002212
2676.000000	-0.002210
2675.000000	-0.002218
2674.000000	-0.002225
2673.000000	-0.002225
2672.000000	-0.002216
2671.000000	-0.002196
2670.000000	-0.002171
2669.000000	-0.002152
2668.000000	-0.002153
2667.000000	-0.002176
2666.000000	-0.002207
2665.000000	-0.002228
2664.000000	-0.002227
2663.000000	-0.002211
2662.000000	-0.002196
2661.000000	-0.002195
2660.000000	-0.002206
2659.000000	-0.002218
2658.000000	-0.002225
2657.000000	-0.002228
2656.000000	-0.002227
2655.000000	-0.002218
2654.000000	-0.002199
2653.000000	-0.002179
2652.000000	-0.002170
2651.000000	-0.002175
2650.000000	-0.002186
2649.000000	-0.002197
2648.000000	-0.002210
2647.000000	-0.002231
2646.000000	-0.002261
2645.000000	-0.002288
2644.000000	-0.002301
2643.000000	-0.002293
2642.000000	-0.002273
2641.000000	-0.002252
2640.000000	-0.002238
2639.000000	-0.002231
2638.000000	-0.002232
2637.000000	-0.002241
2636.000000	-0.002253
2635.000000	-0.002253
2634.000000	-0.002231
2633.000000	-0.002197
2632.000000	-0.002174
2631.000000	-0.002175
2630.000000	-0.002193
2629.000000	-0.002217
2628.000000	-0.002240
2627.000000	-0.002259
2626.000000	-0.002271
2625.000000	-0.002269
2624.000000	-0.002255
2623.000000	-0.002238
2622.000000	-0.002229
2621.000000	-0.002229
2620.000000	-0.002234
2619.000000	-0.002238
2618.000000	-0.002242
2617.000000	-0.002253
2616.000000	-0.002271
2615.000000	-0.002287
2614.000000	-0.002286
2613.000000	-0.002267
2612.000000	-0.002241
2611.000000	-0.002224
2610.000000	-0.002216
2609.000000	-0.002211
2608.000000	-0.002210
2607.000000	-0.002219
2606.000000	-0.002239
2605.000000	-0.002261
2604.000000	-0.002273
2603.000000	-0.002269
2602.000000	-0.002257
2601.000000	-0.002246
2600.000000	-0.002240
2599.000000	-0.002238
2598.000000	-0.002237
2597.000000	-0.002233
2596.000000	-0.002222
2595.000000	-0.002205
2594.000000	-0.002189
2593.000000	-0.002180
2592.000000	-0.002181
2591.000000	-0.002189
2590.000000	-0.002199
2589.000000	-0.002209
2588.000000	-0.002221
2587.000000	-0.002238
2586.000000	-0.002254
2585.000000	-0.002264
2584.000000	-0.002262
2583.000000	-0.002249
2582.000000	-0.002232
2581.000000	-0.002221
2580.000000	-0.002220
2579.000000	-0.002225
2578.000000	-0.002231
2577.000000	-0.002237
2576.000000	-0.002243
2575.000000	-0.002249
2574.000000	-0.002256
2573.000000	-0.002264
2572.000000	-0.002264
2571.000000	-0.002253
2570.000000	-0.002230
2569.000000	-0.002205
2568.000000	-0.002189
2567.000000	-0.002182
2566.000000	-0.002179
2565.000000	-0.002180
2564.000000	-0.002188
2563.000000	-0.002206
2562.000000	-0.002229
2561.000000	-0.002249
2560.000000	-0.002262
2559.000000	-0.002264
2558.000000	-0.002256
2557.000000	-0.002243
2556.000000	-0.002232
2555.000000	-0.002228
2554.000000	-0.002234
2553.000000	-0.002256
2552.000000	-0.002287
2551.000000	-0.002311
2550.000000	-0.002310
2549.000000	-0.002285
2548.000000	-0.002254
2547.000000	-0.002232
2546.000000	-0.002220
2545.000000	-0.002212
2544.000000	-0.002205
2543.000000	-0.002205
2542.000000	-0.002214
2541.000000	-0.002228
2540.000000	-0.002237
2539.000000	-0.002233
2538.000000	-0.002219
2537.000000	-0.002202
2536.000000	-0.002192
2535.000000	-0.002192
2534.000000	-0.002201
2533.000000	-0.002216
2532.000000	-0.002233
2531.000000	-0.002241
2530.000000	-0.002235
2529.000000	-0.002221
2528.000000	-0.002216
2527.000000	-0.002228
2526.000000	-0.002246
2525.000000	-0.002253
2524.000000	-0.002250
2523.000000	-0.002250
2522.000000	-0.002258
2521.000000	-0.002259
2520.000000	-0.002240
2519.000000	-0.002210
2518.000000	-0.002193
2517.000000	-0.002201
2516.000000	-0.002225
2515.000000	-0.002243
2514.000000	-0.002243
2513.000000	-0.002232
2512.000000	-0.002223
2511.000000	-0.002223
2510.000000	-0.002234
2509.000000	-0.002251
2508.000000	-0.002269
2507.000000	-0.002280
2506.000000	-0.002277
2505.000000	-0.002259
2504.000000	-0.002238
2503.000000	-0.002222
2502.000000	-0.002213
2501.000000	-0.002210
2500.000000	-0.002208
2499.000000	-0.002207
2498.000000	-0.002205
2497.000000	-0.002200
2496.000000	-0.002198
2495.000000	-0.002202
2494.000000	-0.002210
2493.000000	-0.002217
2492.000000	-0.002219
2491.000000	-0.002225
2490.000000	-0.002243
2489.000000	-0.002269
2488.000000	-0.002286
2487.000000	-0.002285
2486.000000	-0.002273
2485.000000	-0.002271
2484.000000	-0.002285
2483.000000	-0.002302
2482.000000	-0.002306
2481.000000	-0.002294
2480.000000	-0.002273
2479.000000	-0.002254
2478.000000	-0.002242
2477.000000	-0.002241
2476.000000	-0.002246
2475.000000	-0.002249
2474.000000	-0.002243
2473.000000	-0.002230
2472.000000	-0.002217
2471.000000	-0.002203
2470.000000	-0.002192
2469.000000	-0.002189
2468.000000	-0.002204
2467.000000	-0.002232
2466.000000	-0.002256
2465.000000	-0.002262
2464.000000	-0.002254
2463.000000	-0.002240
2462.000000	-0.002229
2461.000000	-0.002224
2460.000000	-0.002222
2459.000000	-0.002222
2458.000000	-0.002223
2457.000000	-0.002233
2456.000000	-0.002258
2455.000000	-0.002290
2454.000000	-0.002313
2453.000000	-0.002319
2452.000000	-0.002312
2451.000000	-0.002297
2450.000000	-0.002278
2449.000000	-0.002258
2448.000000	-0.002249
2447.000000	-0.002252
2446.000000	-0.002252
2445.000000	-0.002234
2444.000000	-0.002203
2443.000000	-0.002176
2442.000000	-0.002164
2441.000000	-0.002165
2440.000000	-0.002174
2439.000000	-0.002189
2438.000000	-0.002208
2437.000000	-0.002221
2436.000000	-0.002223
2435.000000	-0.002217
2434.000000	-0.002210
2433.000000	-0.002207
2432.000000	-0.002208
2431.000000	-0.002206
2430.000000	-0.002198
2429.000000	-0.002187
2428.000000	-0.002188
2427.000000	-0.002208
2426.000000	-0.002235
2425.000000	-0.002250
2424.000000	-0.002244
2423.000000	-0.002225
2422.000000	-0.002208
2421.000000	-0.002201
2420.000000	-0.002202
2419.000000	-0.002207
2418.000000	-0.002207
2417.000000	-0.002196
2416.000000	-0.002177
2415.000000	-0.002164
2414.000000	-0.002171
2413.000000	-0.002195
2412.000000	-0.002218
2411.000000	-0.002227
2410.000000	-0.002222
2409.000000	-0.002216
2408.000000	-0.002216
2407.000000	-0.002219
2406.000000	-0.002218
2405.000000	-0.002214
2404.000000	-0.002209
2403.000000	-0.002201
2402.000000	-0.002187
2401.000000	-0.002178
2400.000000	-0.002183
2399.000000	-0.002197
2398.000000	-0.002204
2397.000000	-0.002200
2396.000000	-0.002197
2395.000000	-0.002207
2394.000000	-0.002221
2393.000000	-0.002228
2392.000000	-0.002224
2391.000000	-0.002216
2390.000000	-0.002202
2389.000000	-0.002178
2388.000000	-0.002147
2387.000000	-0.002118
2386.000000	-0.002091
2385.000000	-0.002051
2384.000000	-0.001988
2383.000000	-0.001904
2382.000000	-0.001817
2381.000000	-0.001743
2380.000000	-0.001689
2379.000000	-0.001651
2378.000000	-0.001620
2377.000000	-0.001585
2376.000000	-0.001545
2375.000000	-0.001512
2374.000000	-0.001504
2373.000000	-0.001539
2372.000000	-0.001603
2371.000000	-0.001654
2370.000000	-0.001657
2369.000000	-0.001625
2368.000000	-0.001595
2367.000000	-0.001579
2366.000000	-0.001556
2365.000000	-0.001512
2364.000000	-0.001455
2363.000000	-0.001401
2362.000000	-0.001338
2361.000000	-0.001258
2360.000000	-0.001189
2359.000000	-0.001151
2358.000000	-0.001142
2357.000000	-0.001145
2356.000000	-0.001150
2355.000000	-0.001169
2354.000000	-0.001193
2353.000000	-0.001194
2352.000000	-0.001149
2351.000000	-0.001097
2350.000000	-0.001101
2349.000000	-0.001152
2348.000000	-0.001189
2347.000000	-0.001125
2346.000000	-0.000937
2345.000000	-0.000674
2344.000000	-0.000432
2343.000000	-0.000300
2342.000000	-0.000285
2341.000000	-0.000358
2340.000000	-0.000470
2339.000000	-0.000592
2338.000000	-0.000717
2337.000000	-0.000837
2336.000000	-0.000925
2335.000000	-0.000962
2334.000000	-0.000969
2333.000000	-0.000979
2332.000000	-0.000997
2331.000000	-0.001012
2330.000000	-0.001035
2329.000000	-0.001070
2328.000000	-0.001119
2327.000000	-0.001152
2326.000000	-0.001163
2325.000000	-0.001154
2324.000000	-0.001140
2323.000000	-0.001145
2322.000000	-0.001166
2321.000000	-0.001193
2320.000000	-0.001209
2319.000000	-0.001226
2318.000000	-0.001256
2317.000000	-0.001303
2316.000000	-0.001356
2315.000000	-0.001401
2314.000000	-0.001435
2313.000000	-0.001453
2312.000000	-0.001461
2311.000000	-0.001467
2310.000000	-0.001489
2309.000000	-0.001525
2308.000000	-0.001566
2307.000000	-0.001602
2306.000000	-0.001636
2305.000000	-0.001672
2304.000000	-0.001717
2303.000000	-0.001771
2302.000000	-0.001827
2301.000000	-0.001868
2300.000000	-0.001889
2299.000000	-0.001896
2298.000000	-0.001908
2297.000000	-0.001930
2296.000000	-0.001960
2295.000000	-0.001986
2294.000000	-0.002010
2293.000000	-0.002037
2292.000000	-0.002071
2291.000000	-0.002112
2290.000000	-0.002152
2289.000000	-0.002182
2288.000000	-0.002196
2287.000000	-0.002197
2286.000000	-0.002191
2285.000000	-0.002183
2284.000000	-0.002180
2283.000000	-0.002186
2282.000000	-0.002205
2281.000000	-0.002231
2280.000000	-0.002255
2279.000000	-0.002267
2278.000000	-0.002263
2277.000000	-0.002242
2276.000000	-0.002213
2275.000000	-0.002186
2274.000000	-0.002167
2273.000000	-0.002154
2272.000000	-0.002150
2271.000000	-0.002164
2270.000000	-0.002197
2269.000000	-0.002237
2268.000000	-0.002270
2267.000000	-0.002297
2266.000000	-0.002327
2265.000000	-0.002366
2264.000000	-0.002408
2263.000000	-0.002443
2262.000000	-0.002460
2261.000000	-0.002447
2260.000000	-0.002392
2259.000000	-0.002294
2258.000000	-0.002161
2257.000000	-0.002014
2256.000000	-0.001887
2255.000000	-0.001824
2254.000000	-0.001854
2253.000000	-0.001973
2252.000000	-0.002138
2251.000000	-0.002302
2250.000000	-0.002434
2249.000000	-0.002524
2248.000000	-0.002574
2247.000000	-0.002591
2246.000000	-0.002578
2245.000000	-0.002532
2244.000000	-0.002457
2243.000000	-0.002373
2242.000000	-0.002318
2241.000000	-0.002324
2240.000000	-0.002394
2239.000000	-0.002504
2238.000000	-0.002629
2237.000000	-0.002754
2236.000000	-0.002872
2235.000000	-0.002968
2234.000000	-0.003024
2233.000000	-0.003023
2232.000000	-0.002969
2231.000000	-0.002880
2230.000000	-0.002783
2229.000000	-0.002689
2228.000000	-0.002599
2227.000000	-0.002518
2226.000000	-0.002452
2225.000000	-0.002409
2224.000000	-0.002380
2223.000000	-0.002350
2222.000000	-0.002314
2221.000000	-0.002283
2220.000000	-0.002267
2219.000000	-0.002267
2218.000000	-0.002272
2217.000000	-0.002273
2216.000000	-0.002265
2215.000000	-0.002254
2214.000000	-0.002243
2213.000000	-0.002232
2212.000000	-0.002220
2211.000000	-0.002208
2210.000000	-0.002202
2209.000000	-0.002208
2208.000000	-0.002226
2207.000000	-0.002250
2206.000000	-0.002265
2205.000000	-0.002265
2204.000000	-0.002251
2203.000000	-0.002232
2202.000000	-0.002214
2201.000000	-0.002201
2200.000000	-0.002193
2199.000000	-0.002194
2198.000000	-0.002201
2197.000000	-0.002209
2196.000000	-0.002215
2195.000000	-0.002215
2194.000000	-0.002210
2193.000000	-0.002202
2192.000000	-0.002200
2191.000000	-0.002215
2190.000000	-0.002247
2189.000000	-0.002280
2188.000000	-0.002291
2187.000000	-0.002272
2186.000000	-0.002239
2185.000000	-0.002218
2184.000000	-0.002223
2183.000000	-0.002246
2182.000000	-0.002272
2181.000000	-0.002285
2180.000000	-0.002284
2179.000000	-0.002277
2178.000000	-0.002270
2177.000000	-0.002262
2176.000000	-0.002251
2175.000000	-0.002243
2174.000000	-0.002250
2173.000000	-0.002272
2172.000000	-0.002291
2171.000000	-0.002289
2170.000000	-0.002265
2169.000000	-0.002237
2168.000000	-0.002225
2167.000000	-0.002228
2166.000000	-0.002234
2165.000000	-0.002234
2164.000000	-0.002229
2163.000000	-0.002224
2162.000000	-0.002217
2161.000000	-0.002205
2160.000000	-0.002192
2159.000000	-0.002194
2158.000000	-0.002215
2157.000000	-0.002239
2156.000000	-0.002240
2155.000000	-0.002215
2154.000000	-0.002188
2153.000000	-0.002179
2152.000000	-0.002190
2151.000000	-0.002204
2150.000000	-0.002210
2149.000000	-0.002207
2148.000000	-0.002202
2147.000000	-0.002203
2146.000000	-0.002215
2145.000000	-0.002233
2144.000000	-0.002247
2143.000000	-0.002251
2142.000000	-0.002248
2141.000000	-0.002243
2140.000000	-0.002236
2139.000000	-0.002227
2138.000000	-0.002217
2137.000000	-0.002217
2136.000000	-0.002230
2135.000000	-0.002253
2134.000000	-0.002270
2133.000000	-0.002271
2132.000000	-0.002254
2131.000000	-0.002232
2130.000000	-0.002216
2129.000000	-0.002210
2128.000000	-0.002206
2127.000000	-0.002200
2126.000000	-0.002199
2125.000000	-0.002208
2124.000000	-0.002221
2123.000000	-0.002215
2122.000000	-0.002169
2121.000000	-0.002084
2120.000000	-0.001983
2119.000000	-0.001894
2118.000000	-0.001827
2117.000000	-0.001770
2116.000000	-0.001705
2115.000000	-0.001631
2114.000000	-0.001562
2113.000000	-0.001519
2112.000000	-0.001508
2111.000000	-0.001522
2110.000000	-0.001549
2109.000000	-0.001587
2108.000000	-0.001633
2107.000000	-0.001683
2106.000000	-0.001730
2105.000000	-0.001777
2104.000000	-0.001832
2103.000000	-0.001897
2102.000000	-0.001965
2101.000000	-0.002027
2100.000000	-0.002081
2099.000000	-0.002128
2098.000000	-0.002167
2097.000000	-0.002190
2096.000000	-0.002198
2095.000000	-0.002202
2094.000000	-0.002209
2093.000000	-0.002217
2092.000000	-0.002223
2091.000000	-0.002227
2090.000000	-0.002238
2089.000000	-0.002255
2088.000000	-0.002270
2087.000000	-0.002272
2086.000000	-0.002261
2085.000000	-0.002244
2084.000000	-0.002227
2083.000000	-0.002214
2082.000000	-0.002205
2081.000000	-0.002203
2080.000000	-0.002206
2079.000000	-0.002209
2078.000000	-0.002205
2077.000000	-0.002191
2076.000000	-0.002175
2075.000000	-0.002171
2074.000000	-0.002186
2073.000000	-0.002213
2072.000000	-0.002236
2071.000000	-0.002240
2070.000000	-0.002226
2069.000000	-0.002209
2068.000000	-0.002201
2067.000000	-0.002206
2066.000000	-0.002214
2065.000000	-0.002219
2064.000000	-0.002221
2063.000000	-0.002225
2062.000000	-0.002226
2061.000000	-0.002215
2060.000000	-0.002187
2059.000000	-0.002159
2058.000000	-0.002150
2057.000000	-0.002163
2056.000000	-0.002181
2055.000000	-0.002187
2054.000000	-0.002176
2053.000000	-0.002159
2052.000000	-0.002152
2051.000000	-0.002165
2050.000000	-0.002188
2049.000000	-0.002206
2048.000000	-0.002205
2047.000000	-0.002193
2046.000000	-0.002190
2045.000000	-0.002203
2044.000000	-0.002221
2043.000000	-0.002229
2042.000000	-0.002224
2041.000000	-0.002217
2040.000000	-0.002217
2039.000000	-0.002223
2038.000000	-0.002225
2037.000000	-0.002217
2036.000000	-0.002196
2035.000000	-0.002172
2034.000000	-0.002158
2033.000000	-0.002157
2032.000000	-0.002164
2031.000000	-0.002169
2030.000000	-0.002174
2029.000000	-0.002187
2028.000000	-0.002210
2027.000000	-0.002232
2026.000000	-0.002238
2025.000000	-0.002226
2024.000000	-0.002204
2023.000000	-0.002184
2022.000000	-0.002173
2021.000000	-0.002165
2020.000000	-0.002155
2019.000000	-0.002140
2018.000000	-0.002126
2017.000000	-0.002123
2016.000000	-0.002137
2015.000000	-0.002166
2014.000000	-0.002194
2013.000000	-0.002207
2012.000000	-0.002199
2011.000000	-0.002177
2010.000000	-0.002157
2009.000000	-0.002150
2008.000000	-0.002157
2007.000000	-0.002174
2006.000000	-0.002191
2005.000000	-0.002203
2004.000000	-0.002209
2003.000000	-0.002212
2002.000000	-0.002213
2001.000000	-0.002208
2000.000000	-0.002201
1999.000000	-0.002195
1998.000000	-0.002194
1997.000000	-0.002194
1996.000000	-0.002194
1995.000000	-0.002201
1994.000000	-0.002213
1993.000000	-0.002215
1992.000000	-0.002192
1991.000000	-0.002151
1990.000000	-0.002116
1989.000000	-0.002100
1988.000000	-0.002099
1987.000000	-0.002103
1986.000000	-0.002112
1985.000000	-0.002129
1984.000000	-0.002152
1983.000000	-0.002171
1982.000000	-0.002175
1981.000000	-0.002158
1980.000000	-0.002131
1979.000000	-0.002112
1978.000000	-0.002115
1977.000000	-0.002139
1976.000000	-0.002165
1975.000000	-0.002177
1974.000000	-0.002170
1973.000000	-0.002152
1972.000000	-0.002133
1971.000000	-0.002124
1970.000000	-0.002131
1969.000000	-0.002143
1968.000000	-0.002145
1967.000000	-0.002130
1966.000000	-0.002111
1965.000000	-0.002104
1964.000000	-0.002110
1963.000000	-0.002121
1962.000000	-0.002133
1961.000000	-0.002144
1960.000000	-0.002150
1959.000000	-0.002143
1958.000000	-0.002125
1957.000000	-0.002105
1956.000000	-0.002091
1955.000000	-0.002085
1954.000000	-0.002088
1953.000000	-0.002096
1952.000000	-0.002104
1951.000000	-0.002105
1950.000000	-0.002098
1949.000000	-0.002085
1948.000000	-0.002070
1947.000000	-0.002058
1946.000000	-0.002058
1945.000000	-0.002071
1944.000000	-0.002096
1943.000000	-0.002122
1942.000000	-0.002139
1941.000000	-0.002144
1940.000000	-0.002139
1939.000000	-0.002132
1938.000000	-0.002127
1937.000000	-0.002124
1936.000000	-0.002119
1935.000000	-0.002111
1934.000000	-0.002105
1933.000000	-0.002106
1932.000000	-0.002118
1931.000000	-0.002133
1930.000000	-0.002144
1929.000000	-0.002143
1928.000000	-0.002130
1927.000000	-0.002110
1926.000000	-0.002098
1925.000000	-0.002100
1924.000000	-0.002115
1923.000000	-0.002134
1922.000000	-0.002146
1921.000000	-0.002141
1920.000000	-0.002118
1919.000000	-0.002088
1918.000000	-0.002068
1917.000000	-0.002067
1916.000000	-0.002078
1915.000000	-0.002090
1914.000000	-0.002097
1913.000000	-0.002102
1912.000000	-0.002104
1911.000000	-0.002105
1910.000000	-0.002110
1909.000000	-0.002122
1908.000000	-0.002132
1907.000000	-0.002135
1906.000000	-0.002138
1905.000000	-0.002151
1904.000000	-0.002168
1903.000000	-0.002176
1902.000000	-0.002168
1901.000000	-0.002153
1900.000000	-0.002142
1899.000000	-0.002137
1898.000000	-0.002136
1897.000000	-0.002134
1896.000000	-0.002131
1895.000000	-0.002128
1894.000000	-0.002130
1893.000000	-0.002142
1892.000000	-0.002158
1891.000000	-0.002163
1890.000000	-0.002152
1889.000000	-0.002134
1888.000000	-0.002120
1887.000000	-0.002112
1886.000000	-0.002107
1885.000000	-0.002102
1884.000000	-0.002101
1883.000000	-0.002106
1882.000000	-0.002112
1881.000000	-0.002113
1880.000000	-0.002108
1879.000000	-0.002101
1878.000000	-0.002099
1877.000000	-0.002102
1876.000000	-0.002106
1875.000000	-0.002109
1874.000000	-0.002109
1873.000000	-0.002105
1872.000000	-0.002096
1871.000000	-0.002087
1870.000000	-0.002086
1869.000000	-0.002097
1868.000000	-0.002112
1867.000000	-0.002123
1866.000000	-0.002127
1865.000000	-0.002131
1864.000000	-0.002138
1863.000000	-0.002148
1862.000000	-0.002156
1861.000000	-0.002156
1860.000000	-0.002143
1859.000000	-0.002124
1858.000000	-0.002114
1857.000000	-0.002120
1856.000000	-0.002130
1855.000000	-0.002127
1854.000000	-0.002109
1853.000000	-0.002091
1852.000000	-0.002083
1851.000000	-0.002078
1850.000000	-0.002069
1849.000000	-0.002056
1848.000000	-0.002050
1847.000000	-0.002058
1846.000000	-0.002074
1845.000000	-0.002085
1844.000000	-0.002085
1843.000000	-0.002078
1842.000000	-0.002077
1841.000000	-0.002082
1840.000000	-0.002088
1839.000000	-0.002089
1838.000000	-0.002092
1837.000000	-0.002098
1836.000000	-0.002104
1835.000000	-0.002107
1834.000000	-0.002113
1833.000000	-0.002126
1832.000000	-0.002141
1831.000000	-0.002142
1830.000000	-0.002124
1829.000000	-0.002102
1828.000000	-0.002094
1827.000000	-0.002099
1826.000000	-0.002106
1825.000000	-0.002107
1824.000000	-0.002108
1823.000000	-0.002114
1822.000000	-0.002122
1821.000000	-0.002124
1820.000000	-0.002118
1819.000000	-0.002112
1818.000000	-0.002108
1817.000000	-0.002101
1816.000000	-0.002090
1815.000000	-0.002083
1814.000000	-0.002090
1813.000000	-0.002105
1812.000000	-0.002109
1811.000000	-0.002093
1810.000000	-0.002064
1809.000000	-0.002043
1808.000000	-0.002039
1807.000000	-0.002052
1806.000000	-0.002079
1805.000000	-0.002117
1804.000000	-0.002151
1803.000000	-0.002166
1802.000000	-0.002159
1801.000000	-0.002135
1800.000000	-0.002106
1799.000000	-0.002080
1798.000000	-0.002068
1797.000000	-0.002077
1796.000000	-0.002100
1795.000000	-0.002123
1794.000000	-0.002138
1793.000000	-0.002138
1792.000000	-0.002125
1791.000000	-0.002110
1790.000000	-0.002110
1789.000000	-0.002130
1788.000000	-0.002154
1787.000000	-0.002158
1786.000000	-0.002141
1785.000000	-0.002121
1784.000000	-0.002118
1783.000000	-0.002126
1782.000000	-0.002125
1781.000000	-0.002106
1780.000000	-0.002074
1779.000000	-0.002050
1778.000000	-0.002053
1777.000000	-0.002083
1776.000000	-0.002123
1775.000000	-0.002147
1774.000000	-0.002142
1773.000000	-0.002117
1772.000000	-0.002089
1771.000000	-0.002069
1770.000000	-0.002054
1769.000000	-0.002042
1768.000000	-0.002038
1767.000000	-0.002043
1766.000000	-0.002053
1765.000000	-0.002061
1764.000000	-0.002068
1763.000000	-0.002077
1762.000000	-0.002090
1761.000000	-0.002101
1760.000000	-0.002105
1759.000000	-0.002104
1758.000000	-0.002109
1757.000000	-0.002124
1756.000000	-0.002144
1755.000000	-0.002153
1754.000000	-0.002144
1753.000000	-0.002117
1752.000000	-0.002082
1751.000000	-0.002050
1750.000000	-0.002025
1749.000000	-0.002015
1748.000000	-0.002023
1747.000000	-0.002049
1746.000000	-0.002078
1745.000000	-0.002095
1744.000000	-0.002091
1743.000000	-0.002072
1742.000000	-0.002051
1741.000000	-0.002036
1740.000000	-0.002031
1739.000000	-0.002031
1738.000000	-0.002034
1737.000000	-0.002042
1736.000000	-0.002052
1735.000000	-0.002055
1734.000000	-0.002043
1733.000000	-0.002024
1732.000000	-0.002011
1731.000000	-0.002008
1730.000000	-0.002018
1729.000000	-0.002036
1728.000000	-0.002054
1727.000000	-0.002055
1726.000000	-0.002026
1725.000000	-0.001968
1724.000000	-0.001896
1723.000000	-0.001832
1722.000000	-0.001791
1721.000000	-0.001776
1720.000000	-0.001774
1719.000000	-0.001774
1718.000000	-0.001775
1717.000000	-0.001779
1716.000000	-0.001766
1715.000000	-0.001714
1714.000000	-0.001634
1713.000000	-0.001561
1712.000000	-0.001518
1711.000000	-0.001493
1710.000000	-0.001464
1709.000000	-0.001428
1708.000000	-0.001394
1707.000000	-0.001365
1706.000000	-0.001335
1705.000000	-0.001311
1704.000000	-0.001298
1703.000000	-0.001288
1702.000000	-0.001265
1701.000000	-0.001230
1700.000000	-0.001198
1699.000000	-0.001179
1698.000000	-0.001166
1697.000000	-0.001151
1696.000000	-0.001130
1695.000000	-0.001109
1694.000000	-0.001093
1693.000000	-0.001081
1692.000000	-0.001066
1691.000000	-0.001038
1690.000000	-0.001002
1689.000000	-0.000972
1688.000000	-0.000961
1687.000000	-0.000970
1686.000000	-0.000986
1685.000000	-0.000991
1684.000000	-0.000975
1683.000000	-0.000948
1682.000000	-0.000919
1681.000000	-0.000889
1680.000000	-0.000860
1679.000000	-0.000837
1678.000000	-0.000822
1677.000000	-0.000811
1676.000000	-0.000803
1675.000000	-0.000801
1674.000000	-0.000808
1673.000000	-0.000822
1672.000000	-0.000837
1671.000000	-0.000844
1670.000000	-0.000832
1669.000000	-0.000803
1668.000000	-0.000773
1667.000000	-0.000760
1666.000000	-0.000768
1665.000000	-0.000782
1664.000000	-0.000785
1663.000000	-0.000774
1662.000000	-0.000755
1661.000000	-0.000727
1660.000000	-0.000687
1659.000000	-0.000639
1658.000000	-0.000599
1657.000000	-0.000580
1656.000000	-0.000575
1655.000000	-0.000571
1654.000000	-0.000553
1653.000000	-0.000530
1652.000000	-0.000519
1651.000000	-0.000521
1650.000000	-0.000529
1649.000000	-0.000534
1648.000000	-0.000531
1647.000000	-0.000523
1646.000000	-0.000518
1645.000000	-0.000523
1644.000000	-0.000545
1643.000000	-0.000589
1642.000000	-0.000642
1641.000000	-0.000693
1640.000000	-0.000739
1639.000000	-0.000785
1638.000000	-0.000829
1637.000000	-0.000861
1636.000000	-0.000880
1635.000000	-0.000894
1634.000000	-0.000911
1633.000000	-0.000925
1632.000000	-0.000930
1631.000000	-0.000924
1630.000000	-0.000919
1629.000000	-0.000925
1628.000000	-0.000946
1627.000000	-0.000982
1626.000000	-0.001030
1625.000000	-0.001078
1624.000000	-0.001111
1623.000000	-0.001125
1622.000000	-0.001132
1621.000000	-0.001142
1620.000000	-0.001151
1619.000000	-0.001156
1618.000000	-0.001157
1617.000000	-0.001161
1616.000000	-0.001164
1615.000000	-0.001164
1614.000000	-0.001157
1613.000000	-0.001149
1612.000000	-0.001144
1611.000000	-0.001145
1610.000000	-0.001149
1609.000000	-0.001146
1608.000000	-0.001134
1607.000000	-0.001125
1606.000000	-0.001130
1605.000000	-0.001140
1604.000000	-0.001138
1603.000000	-0.001113
1602.000000	-0.001075
1601.000000	-0.001038
1600.000000	-0.001019
1599.000000	-0.001024
1598.000000	-0.001050
1597.000000	-0.001078
1596.000000	-0.001097
1595.000000	-0.001110
1594.000000	-0.001128
1593.000000	-0.001152
1592.000000	-0.001174
1591.000000	-0.001193
1590.000000	-0.001223
1589.000000	-0.001271
1588.000000	-0.001323
1587.000000	-0.001355
1586.000000	-0.001356
1585.000000	-0.001339
1584.000000	-0.001324
1583.000000	-0.001326
1582.000000	-0.001344
1581.000000	-0.001361
1580.000000	-0.001363
1579.000000	-0.001344
1578.000000	-0.001316
1577.000000	-0.001289
1576.000000	-0.001275
1575.000000	-0.001278
1574.000000	-0.001289
1573.000000	-0.001295
1572.000000	-0.001291
1571.000000	-0.001282
1570.000000	-0.001280
1569.000000	-0.001287
1568.000000	-0.001296
1567.000000	-0.001300
1566.000000	-0.001300
1565.000000	-0.001294
1564.000000	-0.001284
1563.000000	-0.001280
1562.000000	-0.001288
1561.000000	-0.001299
1560.000000	-0.001297
1559.000000	-0.001284
1558.000000	-0.001291
1557.000000	-0.001314
1556.000000	-0.001335
1555.000000	-0.001353
1554.000000	-0.001369
1553.000000	-0.001381
1552.000000	-0.001376
1551.000000	-0.001353
1550.000000	-0.001332
1549.000000	-0.001335
1548.000000	-0.001366
1547.000000	-0.001412
1546.000000	-0.001467
1545.000000	-0.001526
1544.000000	-0.001583
1543.000000	-0.001629
1542.000000	-0.001662
1541.000000	-0.001687
1540.000000	-0.001707
1539.000000	-0.001720
1538.000000	-0.001724
1537.000000	-0.001728
1536.000000	-0.001735
1535.000000	-0.001744
1534.000000	-0.001760
1533.000000	-0.001792
1532.000000	-0.001835
1531.000000	-0.001882
1530.000000	-0.001933
1529.000000	-0.001989
1528.000000	-0.002036
1527.000000	-0.002056
1526.000000	-0.002053
1525.000000	-0.002048
1524.000000	-0.002051
1523.000000	-0.002052
1522.000000	-0.002049
1521.000000	-0.002052
1520.000000	-0.002059
1519.000000	-0.002049
1518.000000	-0.002027
1517.000000	-0.002036
1516.000000	-0.002103
1515.000000	-0.002185
1514.000000	-0.002204
1513.000000	-0.002134
1512.000000	-0.002028
1511.000000	-0.001963
1510.000000	-0.001972
1509.000000	-0.002029
1508.000000	-0.002083
1507.000000	-0.002100
1506.000000	-0.002082
1505.000000	-0.002049
1504.000000	-0.002027
1503.000000	-0.002027
1502.000000	-0.002038
1501.000000	-0.002053
1500.000000	-0.002068
1499.000000	-0.002080
1498.000000	-0.002084
1497.000000	-0.002080
1496.000000	-0.002068
1495.000000	-0.002047
1494.000000	-0.002023
1493.000000	-0.002012
1492.000000	-0.002030
1491.000000	-0.002078
1490.000000	-0.002138
1489.000000	-0.002189
1488.000000	-0.002217
1487.000000	-0.002223
1486.000000	-0.002237
1485.000000	-0.002282
1484.000000	-0.002356
1483.000000	-0.002429
1482.000000	-0.002470
1481.000000	-0.002472
1480.000000	-0.002447
1479.000000	-0.002408
1478.000000	-0.002365
1477.000000	-0.002331
1476.000000	-0.002312
1475.000000	-0.002314
1474.000000	-0.002336
1473.000000	-0.002374
1472.000000	-0.002410
1471.000000	-0.002425
1470.000000	-0.002413
1469.000000	-0.002392
1468.000000	-0.002392
1467.000000	-0.002447
1466.000000	-0.002570
1465.000000	-0.002720
1464.000000	-0.002802
1463.000000	-0.002747
1462.000000	-0.002581
1461.000000	-0.002395
1460.000000	-0.002265
1459.000000	-0.002205
1458.000000	-0.002180
1457.000000	-0.002162
1456.000000	-0.002155
1455.000000	-0.002162
1454.000000	-0.002172
1453.000000	-0.002180
1452.000000	-0.002196
1451.000000	-0.002222
1450.000000	-0.002232
1449.000000	-0.002200
1448.000000	-0.002141
1447.000000	-0.002105
1446.000000	-0.002120
1445.000000	-0.002160
1444.000000	-0.002180
1443.000000	-0.002156
1442.000000	-0.002108
1441.000000	-0.002072
1440.000000	-0.002069
1439.000000	-0.002095
1438.000000	-0.002142
1437.000000	-0.002202
1436.000000	-0.002252
1435.000000	-0.002262
1434.000000	-0.002219
1433.000000	-0.002149
1432.000000	-0.002086
1431.000000	-0.002047
1430.000000	-0.002025
1429.000000	-0.002014
1428.000000	-0.002020
1427.000000	-0.002046
1426.000000	-0.002093
1425.000000	-0.002166
1424.000000	-0.002269
1423.000000	-0.002372
1422.000000	-0.002415
1421.000000	-0.002364
1420.000000	-0.002245
1419.000000	-0.002129
1418.000000	-0.002060
1417.000000	-0.002026
1416.000000	-0.001997
1415.000000	-0.001968
1414.000000	-0.001952
1413.000000	-0.001960
1412.000000	-0.001992
1411.000000	-0.002032
1410.000000	-0.002060
1409.000000	-0.002067
1408.000000	-0.002052
1407.000000	-0.002021
1406.000000	-0.001979
1405.000000	-0.001942
1404.000000	-0.001922
1403.000000	-0.001920
1402.000000	-0.001919
1401.000000	-0.001908
1400.000000	-0.001894
1399.000000	-0.001886
1398.000000	-0.001878
1397.000000	-0.001856
1396.000000	-0.001818
1395.000000	-0.001770
1394.000000	-0.001713
1393.000000	-0.001647
1392.000000	-0.001582
1391.000000	-0.001535
1390.000000	-0.001516
1389.000000	-0.001516
1388.000000	-0.001516
1387.000000	-0.001501
1386.000000	-0.001471
1385.000000	-0.001431
1384.000000	-0.001390
1383.000000	-0.001357
1382.000000	-0.001339
1381.000000	-0.001345
1380.000000	-0.001375
1379.000000	-0.001405
1378.000000	-0.001407
1377.000000	-0.001368
1376.000000	-0.001312
1375.000000	-0.001279
1374.000000	-0.001284
1373.000000	-0.001314
1372.000000	-0.001344
1371.000000	-0.001365
1370.000000	-0.001379
1369.000000	-0.001392
1368.000000	-0.001401
1367.000000	-0.001407
1366.000000	-0.001410
1365.000000	-0.001411
1364.000000	-0.001419
1363.000000	-0.001437
1362.000000	-0.001457
1361.000000	-0.001467
1360.000000	-0.001464
1359.000000	-0.001463
1358.000000	-0.001481
1357.000000	-0.001524
1356.000000	-0.001593
1355.000000	-0.001685
1354.000000	-0.001793
1353.000000	-0.001908
1352.000000	-0.002011
1351.000000	-0.002086
1350.000000	-0.002115
1349.000000	-0.002096
1348.000000	-0.002041
1347.000000	-0.001973
1346.000000	-0.001910
1345.000000	-0.001857
1344.000000	-0.001814
1343.000000	-0.001776
1342.000000	-0.001742
1341.000000	-0.001709
1340.000000	-0.001683
1339.000000	-0.001680
1338.000000	-0.001702
1337.000000	-0.001728
1336.000000	-0.001732
1335.000000	-0.001707
1334.000000	-0.001677
1333.000000	-0.001665
1332.000000	-0.001673
1331.000000	-0.001688
1330.000000	-0.001700
1329.000000	-0.001707
1328.000000	-0.001708
1327.000000	-0.001703
1326.000000	-0.001696
1325.000000	-0.001687
1324.000000	-0.001669
1323.000000	-0.001633
1322.000000	-0.001587
1321.000000	-0.001549
1320.000000	-0.001533
1319.000000	-0.001533
1318.000000	-0.001538
1317.000000	-0.001545
1316.000000	-0.001553
1315.000000	-0.001556
1314.000000	-0.001541
1313.000000	-0.001510
1312.000000	-0.001476
1311.000000	-0.001451
1310.000000	-0.001434
1309.000000	-0.001414
1308.000000	-0.001383
1307.000000	-0.001344
1306.000000	-0.001312
1305.000000	-0.001299
1304.000000	-0.001308
1303.000000	-0.001323
1302.000000	-0.001330
1301.000000	-0.001332
1300.000000	-0.001343
1299.000000	-0.001363
1298.000000	-0.001381
1297.000000	-0.001388
1296.000000	-0.001388
1295.000000	-0.001390
1294.000000	-0.001390
1293.000000	-0.001377
1292.000000	-0.001355
1291.000000	-0.001336
1290.000000	-0.001330
1289.000000	-0.001334
1288.000000	-0.001342
1287.000000	-0.001350
1286.000000	-0.001353
1285.000000	-0.001346
1284.000000	-0.001327
1283.000000	-0.001295
1282.000000	-0.001250
1281.000000	-0.001190
1280.000000	-0.001120
1279.000000	-0.001053
1278.000000	-0.001000
1277.000000	-0.000971
1276.000000	-0.000974
1275.000000	-0.001013
1274.000000	-0.001079
1273.000000	-0.001156
1272.000000	-0.001231
1271.000000	-0.001308
1270.000000	-0.001399
1269.000000	-0.001507
1268.000000	-0.001618
1267.000000	-0.001707
1266.000000	-0.001754
1265.000000	-0.001761
1264.000000	-0.001739
1263.000000	-0.001703
1262.000000	-0.001664
1261.000000	-0.001632
1260.000000	-0.001617
1259.000000	-0.001617
1258.000000	-0.001620
1257.000000	-0.001611
1256.000000	-0.001588
1255.000000	-0.001562
1254.000000	-0.001537
1253.000000	-0.001510
1252.000000	-0.001468
1251.000000	-0.001407
1250.000000	-0.001333
1249.000000	-0.001255
1248.000000	-0.001174
1247.000000	-0.001088
1246.000000	-0.001002
1245.000000	-0.000920
1244.000000	-0.000841
1243.000000	-0.000757
1242.000000	-0.000664
1241.000000	-0.000572
1240.000000	-0.000492
1239.000000	-0.000431
1238.000000	-0.000389
1237.000000	-0.000366
1236.000000	-0.000363
1235.000000	-0.000377
1234.000000	-0.000408
1233.000000	-0.000452
1232.000000	-0.000506
1231.000000	-0.000558
1230.000000	-0.000602
1229.000000	-0.000638
1228.000000	-0.000676
1227.000000	-0.000715
1226.000000	-0.000754
1225.000000	-0.000796
1224.000000	-0.000849
1223.000000	-0.000909
1222.000000	-0.000964
1221.000000	-0.001004
1220.000000	-0.001038
1219.000000	-0.001078
1218.000000	-0.001119
1217.000000	-0.001151
1216.000000	-0.001170
1215.000000	-0.001183
1214.000000	-0.001196
1213.000000	-0.001209
1212.000000	-0.001223
1211.000000	-0.001237
1210.000000	-0.001248
1209.000000	-0.001250
1208.000000	-0.001245
1207.000000	-0.001242
1206.000000	-0.001246
1205.000000	-0.001261
1204.000000	-0.001282
1203.000000	-0.001307
1202.000000	-0.001326
1201.000000	-0.001327
1200.000000	-0.001312
1199.000000	-0.001294
1198.000000	-0.001292
1197.000000	-0.001310
1196.000000	-0.001328
1195.000000	-0.001325
1194.000000	-0.001297
1193.000000	-0.001260
1192.000000	-0.001228
1191.000000	-0.001198
1190.000000	-0.001164
1189.000000	-0.001131
1188.000000	-0.001107
1187.000000	-0.001092
1186.000000	-0.001088
1185.000000	-0.001099
1184.000000	-0.001131
1183.000000	-0.001170
1182.000000	-0.001190
1181.000000	-0.001183
1180.000000	-0.001169
1179.000000	-0.001172
1178.000000	-0.001189
1177.000000	-0.001202
1176.000000	-0.001205
1175.000000	-0.001207
1174.000000	-0.001216
1173.000000	-0.001228
1172.000000	-0.001238
1171.000000	-0.001247
1170.000000	-0.001258
1169.000000	-0.001273
1168.000000	-0.001287
1167.000000	-0.001296
1166.000000	-0.001303
1165.000000	-0.001307
1164.000000	-0.001298
1163.000000	-0.001263
1162.000000	-0.001205
1161.000000	-0.001157
1160.000000	-0.001147
1159.000000	-0.001167
1158.000000	-0.001185
1157.000000	-0.001188
1156.000000	-0.001190
1155.000000	-0.001210
1154.000000	-0.001240
1153.000000	-0.001261
1152.000000	-0.001265
1151.000000	-0.001253
1150.000000	-0.001226
1149.000000	-0.001189
1148.000000	-0.001162
1147.000000	-0.001159
1146.000000	-0.001177
1145.000000	-0.001194
1144.000000	-0.001197
1143.000000	-0.001192
1142.000000	-0.001182
1141.000000	-0.001163
1140.000000	-0.001140
1139.000000	-0.001125
1138.000000	-0.001130
1137.000000	-0.001149
1136.000000	-0.001169
1135.000000	-0.001176
1134.000000	-0.001173
1133.000000	-0.001174
1132.000000	-0.001191
1131.000000	-0.001213
1130.000000	-0.001217
1129.000000	-0.001201
1128.000000	-0.001187
1127.000000	-0.001192
1126.000000	-0.001195
1125.000000	-0.001171
1124.000000	-0.001128
1123.000000	-0.001102
1122.000000	-0.001107
1121.000000	-0.001119
1120.000000	-0.001121
1119.000000	-0.001123
1118.000000	-0.001148
1117.000000	-0.001192
1116.000000	-0.001230
1115.000000	-0.001244
1114.000000	-0.001240
1113.000000	-0.001239
1112.000000	-0.001258
1111.000000	-0.001295
1110.000000	-0.001337
1109.000000	-0.001372
1108.000000	-0.001399
1107.000000	-0.001419
1106.000000	-0.001416
1105.000000	-0.001376
1104.000000	-0.001311
1103.000000	-0.001261
1102.000000	-0.001253
1101.000000	-0.001277
1100.000000	-0.001297
1099.000000	-0.001292
1098.000000	-0.001270
1097.000000	-0.001254
1096.000000	-0.001264
1095.000000	-0.001300
1094.000000	-0.001346
1093.000000	-0.001384
1092.000000	-0.001408
1091.000000	-0.001415
1090.000000	-0.001404
1089.000000	-0.001380
1088.000000	-0.001366
1087.000000	-0.001382
1086.000000	-0.001419
1085.000000	-0.001441
1084.000000	-0.001430
1083.000000	-0.001407
1082.000000	-0.001406
1081.000000	-0.001436
1080.000000	-0.001481
1079.000000	-0.001529
1078.000000	-0.001574
1077.000000	-0.001611
1076.000000	-0.001634
1075.000000	-0.001640
1074.000000	-0.001633
1073.000000	-0.001619
1072.000000	-0.001608
1071.000000	-0.001611
1070.000000	-0.001632
1069.000000	-0.001660
1068.000000	-0.001684
1067.000000	-0.001706
1066.000000	-0.001732
1065.000000	-0.001765
1064.000000	-0.001801
1063.000000	-0.001837
1062.000000	-0.001872
1061.000000	-0.001892
1060.000000	-0.001883
1059.000000	-0.001849
1058.000000	-0.001812
1057.000000	-0.001788
1056.000000	-0.001773
1055.000000	-0.001758
1054.000000	-0.001736
1053.000000	-0.001709
1052.000000	-0.001680
1051.000000	-0.001659
1050.000000	-0.001653
1049.000000	-0.001656
1048.000000	-0.001653
1047.000000	-0.001636
1046.000000	-0.001618
1045.000000	-0.001617
1044.000000	-0.001640
1043.000000	-0.001675
1042.000000	-0.001706
1041.000000	-0.001722
1040.000000	-0.001728
1039.000000	-0.001743
1038.000000	-0.001779
1037.000000	-0.001824
1036.000000	-0.001856
1035.000000	-0.001866
1034.000000	-0.001864
1033.000000	-0.001859
1032.000000	-0.001853
1031.000000	-0.001845
1030.000000	-0.001845
1029.000000	-0.001857
1028.000000	-0.001863
1027.000000	-0.001847
1026.000000	-0.001811
1025.000000	-0.001778
1024.000000	-0.001764
1023.000000	-0.001769
1022.000000	-0.001781
1021.000000	-0.001793
1020.000000	-0.001799
1019.000000	-0.001795
1018.000000	-0.001783
1017.000000	-0.001763
1016.000000	-0.001728
1015.000000	-0.001679
1014.000000	-0.001630
1013.000000	-0.001602
1012.000000	-0.001597
1011.000000	-0.001594
1010.000000	-0.001579
1009.000000	-0.001559
1008.000000	-0.001548
1007.000000	-0.001547
1006.000000	-0.001545
1005.000000	-0.001534
1004.000000	-0.001509
1003.000000	-0.001467
1002.000000	-0.001411
1001.000000	-0.001355
1000.000000	-0.001310
999.000000	-0.001271
998.000000	-0.001228
997.000000	-0.001188
996.000000	-0.001170
995.000000	-0.001167
994.000000	-0.001148
993.000000	-0.001090
992.000000	-0.001012
991.000000	-0.000962
990.000000	-0.000961
989.000000	-0.000982
988.000000	-0.000984
987.000000	-0.000955
986.000000	-0.000912
985.000000	-0.000865
984.000000	-0.000809
983.000000	-0.000744
982.000000	-0.000694
981.000000	-0.000685
980.000000	-0.000715
979.000000	-0.000752
978.000000	-0.000769
977.000000	-0.000764
976.000000	-0.000747
975.000000	-0.000719
974.000000	-0.000682
973.000000	-0.000655
972.000000	-0.000665
971.000000	-0.000717
970.000000	-0.000784
969.000000	-0.000829
968.000000	-0.000840
967.000000	-0.000829
966.000000	-0.000813
965.000000	-0.000802
964.000000	-0.000788
963.000000	-0.000764
962.000000	-0.000740
961.000000	-0.000743
960.000000	-0.000787
959.000000	-0.000845
958.000000	-0.000864
957.000000	-0.000824
956.000000	-0.000758
955.000000	-0.000716
954.000000	-0.000719
953.000000	-0.000748
952.000000	-0.000782
951.000000	-0.000815
950.000000	-0.000850
949.000000	-0.000883
948.000000	-0.000902
947.000000	-0.000909
946.000000	-0.000908
945.000000	-0.000906
944.000000	-0.000902
943.000000	-0.000888
942.000000	-0.000861
941.000000	-0.000833
940.000000	-0.000828
939.000000	-0.000859
938.000000	-0.000909
937.000000	-0.000946
936.000000	-0.000961
935.000000	-0.000972
934.000000	-0.000996
933.000000	-0.001018
932.000000	-0.001007
931.000000	-0.000955
930.000000	-0.000888
929.000000	-0.000835
928.000000	-0.000809
927.000000	-0.000801
926.000000	-0.000801
925.000000	-0.000807
924.000000	-0.000819
923.000000	-0.000834
922.000000	-0.000835
921.000000	-0.000809
920.000000	-0.000762
919.000000	-0.000730
918.000000	-0.000747
917.000000	-0.000814
916.000000	-0.000904
915.000000	-0.000991
914.000000	-0.001064
913.000000	-0.001109
912.000000	-0.001112
911.000000	-0.001077
910.000000	-0.001030
909.000000	-0.000993
908.000000	-0.000960
907.000000	-0.000917
906.000000	-0.000879
905.000000	-0.000884
904.000000	-0.000939
903.000000	-0.001011
902.000000	-0.001055
901.000000	-0.001059
900.000000	-0.001044
899.000000	-0.001021
898.000000	-0.000985
897.000000	-0.000927
896.000000	-0.000861
895.000000	-0.000820
894.000000	-0.000829
893.000000	-0.000887
892.000000	-0.000956
891.000000	-0.000999
890.000000	-0.001008
889.000000	-0.001012
888.000000	-0.001032
887.000000	-0.001057
886.000000	-0.001056
885.000000	-0.001023
884.000000	-0.000987
883.000000	-0.000973
882.000000	-0.000966
881.000000	-0.000929
880.000000	-0.000848
879.000000	-0.000750
878.000000	-0.000679
877.000000	-0.000658
876.000000	-0.000682
875.000000	-0.000727
874.000000	-0.000762
873.000000	-0.000760
872.000000	-0.000717
871.000000	-0.000659
870.000000	-0.000609
869.000000	-0.000570
868.000000	-0.000542
867.000000	-0.000544
866.000000	-0.000599
865.000000	-0.000692
864.000000	-0.000767
863.000000	-0.000780
862.000000	-0.000735
861.000000	-0.000667
860.000000	-0.000600
859.000000	-0.000539
858.000000	-0.000486
857.000000	-0.000432
856.000000	-0.000357
855.000000	-0.000241
854.000000	-0.000095
853.000000	0.000055
852.000000	0.000198
851.000000	0.000331
850.000000	0.000433
849.000000	0.000463
848.000000	0.000401
847.000000	0.000272
846.000000	0.000115
845.000000	-0.000059
844.000000	-0.000247
843.000000	-0.000423
842.000000	-0.000543
841.000000	-0.000589
840.000000	-0.000600
839.000000	-0.000631
838.000000	-0.000691
837.000000	-0.000744
836.000000	-0.000763
835.000000	-0.000766
834.000000	-0.000788
833.000000	-0.000828
832.000000	-0.000854
831.000000	-0.000862
830.000000	-0.000891
829.000000	-0.000971
828.000000	-0.001063
827.000000	-0.001100
826.000000	-0.001055
825.000000	-0.000970
824.000000	-0.000900
823.000000	-0.000861
822.000000	-0.000842
821.000000	-0.000820
820.000000	-0.000770
819.000000	-0.000684
818.000000	-0.000592
817.000000	-0.000539
816.000000	-0.000543
815.000000	-0.000579
814.000000	-0.000624
813.000000	-0.000675
812.000000	-0.000733
811.000000	-0.000780
810.000000	-0.000808
809.000000	-0.000831
808.000000	-0.000862
807.000000	-0.000888
806.000000	-0.000891
805.000000	-0.000874
804.000000	-0.000849
803.000000	-0.000820
802.000000	-0.000793
801.000000	-0.000791
800.000000	-0.000827
799.000000	-0.000875
798.000000	-0.000894
797.000000	-0.000876
796.000000	-0.000852
795.000000	-0.000840
794.000000	-0.000832
793.000000	-0.000823
792.000000	-0.000823
791.000000	-0.000834
790.000000	-0.000833
789.000000	-0.000810
788.000000	-0.000770
787.000000	-0.000712
786.000000	-0.000610
785.000000	-0.000457
784.000000	-0.000317
783.000000	-0.000289
782.000000	-0.000411
781.000000	-0.000612
780.000000	-0.000783
779.000000	-0.000868
778.000000	-0.000886
777.000000	-0.000884
776.000000	-0.000885
775.000000	-0.000881
774.000000	-0.000857
773.000000	-0.000807
772.000000	-0.000751
771.000000	-0.000721
770.000000	-0.000731
769.000000	-0.000753
768.000000	-0.000747
767.000000	-0.000715
766.000000	-0.000701
765.000000	-0.000731
764.000000	-0.000786
763.000000	-0.000834
762.000000	-0.000875
761.000000	-0.000923
760.000000	-0.000963
759.000000	-0.000959
758.000000	-0.000900
757.000000	-0.000823
756.000000	-0.000774
755.000000	-0.000767
754.000000	-0.000781
753.000000	-0.000780
752.000000	-0.000737
751.000000	-0.000667
750.000000	-0.000624
749.000000	-0.000639
748.000000	-0.000676
747.000000	-0.000682
746.000000	-0.000668
745.000000	-0.000698
744.000000	-0.000780
743.000000	-0.000836
742.000000	-0.000797
741.000000	-0.000684
740.000000	-0.000575
739.000000	-0.000513
738.000000	-0.000493
737.000000	-0.000510
736.000000	-0.000569
735.000000	-0.000651
734.000000	-0.000716
733.000000	-0.000737
732.000000	-0.000726
731.000000	-0.000717
730.000000	-0.000738
729.000000	-0.000778
728.000000	-0.000796
727.000000	-0.000775
726.000000	-0.000748
725.000000	-0.000753
724.000000	-0.000772
723.000000	-0.000740
722.000000	-0.000635
721.000000	-0.000515
720.000000	-0.000451
719.000000	-0.000452
718.000000	-0.000479
717.000000	-0.000496
716.000000	-0.000498
715.000000	-0.000497
714.000000	-0.000513
713.000000	-0.000551
712.000000	-0.000583
711.000000	-0.000578
710.000000	-0.000559
709.000000	-0.000591
708.000000	-0.000717
707.000000	-0.000898
706.000000	-0.001056
705.000000	-0.001130
704.000000	-0.001104
703.000000	-0.001001
702.000000	-0.000883
701.000000	-0.000833
700.000000	-0.000880
