# Supplementary material for: Real-time monitoring of the reversible capture and release of CO2 on anthraquinone and riboflavin-modified graphitic electrodes using ATR-SEIRAS
Source: Chem Sci. 2025 Nov 4;16(48):23189–202. doi: 10.1039/d5sc05427c (PMC12584010; doi:10.1039/d5sc05427c)
Supplement: SC-016-D5SC05427C-s001 [file SC-016-D5SC05427C-s001.zip › Data Folders/Main Figures/Figure3/3b/011.ASC]

PE IR       SUBTECH     SPECTRUM    ASCII       PEDS        4.00        
   -1
011.ASC
25/02/11
15:07:41.00
25/02/11
15:07:41.00
Administrator

700.000000
#HDR
-1
-1
#GR
Wavenumber
A
1.0
0.0
4000.000000
-1.000000
3301
8
0.000673
-0.003203
#DATA
4000.000000	-0.002202
3999.000000	-0.002231
3998.000000	-0.002248
3997.000000	-0.002248
3996.000000	-0.002237
3995.000000	-0.002227
3994.000000	-0.002224
3993.000000	-0.002225
3992.000000	-0.002226
3991.000000	-0.002226
3990.000000	-0.002226
3989.000000	-0.002225
3988.000000	-0.002217
3987.000000	-0.002202
3986.000000	-0.002186
3985.000000	-0.002183
3984.000000	-0.002196
3983.000000	-0.002217
3982.000000	-0.002234
3981.000000	-0.002238
3980.000000	-0.002233
3979.000000	-0.002226
3978.000000	-0.002221
3977.000000	-0.002214
3976.000000	-0.002204
3975.000000	-0.002186
3974.000000	-0.002163
3973.000000	-0.002136
3972.000000	-0.002109
3971.000000	-0.002094
3970.000000	-0.002098
3969.000000	-0.002119
3968.000000	-0.002141
3967.000000	-0.002151
3966.000000	-0.002151
3965.000000	-0.002157
3964.000000	-0.002182
3963.000000	-0.002224
3962.000000	-0.002263
3961.000000	-0.002277
3960.000000	-0.002266
3959.000000	-0.002247
3958.000000	-0.002244
3957.000000	-0.002261
3956.000000	-0.002288
3955.000000	-0.002310
3954.000000	-0.002315
3953.000000	-0.002301
3952.000000	-0.002274
3951.000000	-0.002249
3950.000000	-0.002234
3949.000000	-0.002221
3948.000000	-0.002196
3947.000000	-0.002159
3946.000000	-0.002132
3945.000000	-0.002144
3944.000000	-0.002192
3943.000000	-0.002245
3942.000000	-0.002269
3941.000000	-0.002262
3940.000000	-0.002247
3939.000000	-0.002238
3938.000000	-0.002228
3937.000000	-0.002202
3936.000000	-0.002159
3935.000000	-0.002112
3934.000000	-0.002080
3933.000000	-0.002081
3932.000000	-0.002117
3931.000000	-0.002174
3930.000000	-0.002222
3929.000000	-0.002237
3928.000000	-0.002221
3927.000000	-0.002198
3926.000000	-0.002191
3925.000000	-0.002197
3924.000000	-0.002197
3923.000000	-0.002177
3922.000000	-0.002149
3921.000000	-0.002123
3920.000000	-0.002105
3919.000000	-0.002101
3918.000000	-0.002116
3917.000000	-0.002155
3916.000000	-0.002206
3915.000000	-0.002254
3914.000000	-0.002284
3913.000000	-0.002284
3912.000000	-0.002250
3911.000000	-0.002193
3910.000000	-0.002132
3909.000000	-0.002088
3908.000000	-0.002068
3907.000000	-0.002071
3906.000000	-0.002087
3905.000000	-0.002100
3904.000000	-0.002095
3903.000000	-0.002069
3902.000000	-0.002038
3901.000000	-0.002021
3900.000000	-0.002016
3899.000000	-0.002014
3898.000000	-0.002018
3897.000000	-0.002042
3896.000000	-0.002088
3895.000000	-0.002139
3894.000000	-0.002177
3893.000000	-0.002197
3892.000000	-0.002204
3891.000000	-0.002193
3890.000000	-0.002163
3889.000000	-0.002131
3888.000000	-0.002120
3887.000000	-0.002138
3886.000000	-0.002160
3885.000000	-0.002156
3884.000000	-0.002129
3883.000000	-0.002110
3882.000000	-0.002120
3881.000000	-0.002143
3880.000000	-0.002149
3879.000000	-0.002130
3878.000000	-0.002110
3877.000000	-0.002123
3876.000000	-0.002173
3875.000000	-0.002228
3874.000000	-0.002244
3873.000000	-0.002216
3872.000000	-0.002187
3871.000000	-0.002196
3870.000000	-0.002215
3869.000000	-0.002195
3868.000000	-0.002140
3867.000000	-0.002102
3866.000000	-0.002103
3865.000000	-0.002120
3864.000000	-0.002126
3863.000000	-0.002123
3862.000000	-0.002123
3861.000000	-0.002119
3860.000000	-0.002101
3859.000000	-0.002062
3858.000000	-0.002003
3857.000000	-0.001933
3856.000000	-0.001884
3855.000000	-0.001895
3854.000000	-0.001954
3853.000000	-0.001974
3852.000000	-0.001931
3851.000000	-0.001905
3850.000000	-0.001947
3849.000000	-0.002025
3848.000000	-0.002090
3847.000000	-0.002124
3846.000000	-0.002143
3845.000000	-0.002167
3844.000000	-0.002201
3843.000000	-0.002225
3842.000000	-0.002217
3841.000000	-0.002182
3840.000000	-0.002139
3839.000000	-0.002100
3838.000000	-0.002062
3837.000000	-0.002022
3836.000000	-0.001991
3835.000000	-0.001992
3834.000000	-0.002034
3833.000000	-0.002101
3832.000000	-0.002162
3831.000000	-0.002190
3830.000000	-0.002190
3829.000000	-0.002198
3828.000000	-0.002239
3827.000000	-0.002301
3826.000000	-0.002331
3825.000000	-0.002294
3824.000000	-0.002212
3823.000000	-0.002144
3822.000000	-0.002125
3821.000000	-0.002125
3820.000000	-0.002100
3819.000000	-0.002065
3818.000000	-0.002065
3817.000000	-0.002100
3816.000000	-0.002122
3815.000000	-0.002098
3814.000000	-0.002065
3813.000000	-0.002077
3812.000000	-0.002126
3811.000000	-0.002163
3810.000000	-0.002163
3809.000000	-0.002151
3808.000000	-0.002161
3807.000000	-0.002178
3806.000000	-0.002155
3805.000000	-0.002089
3804.000000	-0.002026
3803.000000	-0.002006
3802.000000	-0.002026
3801.000000	-0.002047
3800.000000	-0.002055
3799.000000	-0.002083
3798.000000	-0.002142
3797.000000	-0.002200
3796.000000	-0.002225
3795.000000	-0.002223
3794.000000	-0.002218
3793.000000	-0.002215
3792.000000	-0.002199
3791.000000	-0.002159
3790.000000	-0.002110
3789.000000	-0.002075
3788.000000	-0.002068
3787.000000	-0.002086
3786.000000	-0.002113
3785.000000	-0.002128
3784.000000	-0.002124
3783.000000	-0.002116
3782.000000	-0.002132
3781.000000	-0.002179
3780.000000	-0.002230
3779.000000	-0.002246
3778.000000	-0.002220
3777.000000	-0.002181
3776.000000	-0.002164
3775.000000	-0.002172
3774.000000	-0.002183
3773.000000	-0.002183
3772.000000	-0.002177
3771.000000	-0.002166
3770.000000	-0.002139
3769.000000	-0.002093
3768.000000	-0.002057
3767.000000	-0.002067
3766.000000	-0.002116
3765.000000	-0.002161
3764.000000	-0.002167
3763.000000	-0.002152
3762.000000	-0.002153
3761.000000	-0.002178
3760.000000	-0.002201
3759.000000	-0.002206
3758.000000	-0.002203
3757.000000	-0.002200
3756.000000	-0.002186
3755.000000	-0.002145
3754.000000	-0.002080
3753.000000	-0.002008
3752.000000	-0.001950
3751.000000	-0.001920
3750.000000	-0.001906
3749.000000	-0.001884
3748.000000	-0.001841
3747.000000	-0.001802
3746.000000	-0.001799
3745.000000	-0.001832
3744.000000	-0.001850
3743.000000	-0.001839
3742.000000	-0.001861
3741.000000	-0.001933
3740.000000	-0.001997
3739.000000	-0.002010
3738.000000	-0.001990
3737.000000	-0.001986
3736.000000	-0.002011
3735.000000	-0.002043
3734.000000	-0.002066
3733.000000	-0.002087
3732.000000	-0.002102
3731.000000	-0.002102
3730.000000	-0.002095
3729.000000	-0.002097
3728.000000	-0.002111
3727.000000	-0.002124
3726.000000	-0.002120
3725.000000	-0.002106
3724.000000	-0.002102
3723.000000	-0.002109
3722.000000	-0.002113
3721.000000	-0.002110
3720.000000	-0.002108
3719.000000	-0.002116
3718.000000	-0.002129
3717.000000	-0.002130
3716.000000	-0.002113
3715.000000	-0.002087
3714.000000	-0.002066
3713.000000	-0.002051
3712.000000	-0.002037
3711.000000	-0.002023
3710.000000	-0.002014
3709.000000	-0.002021
3708.000000	-0.002045
3707.000000	-0.002079
3706.000000	-0.002112
3705.000000	-0.002142
3704.000000	-0.002175
3703.000000	-0.002209
3702.000000	-0.002228
3701.000000	-0.002221
3700.000000	-0.002193
3699.000000	-0.002168
3698.000000	-0.002158
3697.000000	-0.002150
3696.000000	-0.002126
3695.000000	-0.002094
3694.000000	-0.002078
3693.000000	-0.002086
3692.000000	-0.002104
3691.000000	-0.002115
3690.000000	-0.002114
3689.000000	-0.002107
3688.000000	-0.002096
3687.000000	-0.002087
3686.000000	-0.002094
3685.000000	-0.002112
3684.000000	-0.002125
3683.000000	-0.002123
3682.000000	-0.002117
3681.000000	-0.002118
3680.000000	-0.002116
3679.000000	-0.002092
3678.000000	-0.002059
3677.000000	-0.002050
3676.000000	-0.002062
3675.000000	-0.002040
3674.000000	-0.001972
3673.000000	-0.001924
3672.000000	-0.001940
3671.000000	-0.001999
3670.000000	-0.002044
3669.000000	-0.002044
3668.000000	-0.002027
3667.000000	-0.002038
3666.000000	-0.002083
3665.000000	-0.002139
3664.000000	-0.002178
3663.000000	-0.002185
3662.000000	-0.002166
3661.000000	-0.002140
3660.000000	-0.002123
3659.000000	-0.002121
3658.000000	-0.002127
3657.000000	-0.002127
3656.000000	-0.002105
3655.000000	-0.002062
3654.000000	-0.002021
3653.000000	-0.002003
3652.000000	-0.002009
3651.000000	-0.002029
3650.000000	-0.002045
3649.000000	-0.002048
3648.000000	-0.002042
3647.000000	-0.002039
3646.000000	-0.002043
3645.000000	-0.002056
3644.000000	-0.002085
3643.000000	-0.002126
3642.000000	-0.002168
3641.000000	-0.002196
3640.000000	-0.002209
3639.000000	-0.002215
3638.000000	-0.002218
3637.000000	-0.002212
3636.000000	-0.002194
3635.000000	-0.002166
3634.000000	-0.002126
3633.000000	-0.002070
3632.000000	-0.002010
3631.000000	-0.001974
3630.000000	-0.001973
3629.000000	-0.001973
3628.000000	-0.001940
3627.000000	-0.001906
3626.000000	-0.001927
3625.000000	-0.002008
3624.000000	-0.002103
3623.000000	-0.002172
3622.000000	-0.002207
3621.000000	-0.002226
3620.000000	-0.002242
3619.000000	-0.002250
3618.000000	-0.002238
3617.000000	-0.002211
3616.000000	-0.002182
3615.000000	-0.002159
3614.000000	-0.002140
3613.000000	-0.002118
3612.000000	-0.002103
3611.000000	-0.002108
3610.000000	-0.002132
3609.000000	-0.002151
3608.000000	-0.002150
3607.000000	-0.002137
3606.000000	-0.002137
3605.000000	-0.002158
3604.000000	-0.002187
3603.000000	-0.002208
3602.000000	-0.002213
3601.000000	-0.002202
3600.000000	-0.002180
3599.000000	-0.002151
3598.000000	-0.002124
3597.000000	-0.002105
3596.000000	-0.002093
3595.000000	-0.002091
3594.000000	-0.002092
3593.000000	-0.002090
3592.000000	-0.002077
3591.000000	-0.002056
3590.000000	-0.002042
3589.000000	-0.002049
3588.000000	-0.002070
3587.000000	-0.002085
3586.000000	-0.002089
3585.000000	-0.002100
3584.000000	-0.002128
3583.000000	-0.002162
3582.000000	-0.002184
3581.000000	-0.002189
3580.000000	-0.002190
3579.000000	-0.002197
3578.000000	-0.002206
3577.000000	-0.002203
3576.000000	-0.002179
3575.000000	-0.002136
3574.000000	-0.002088
3573.000000	-0.002047
3572.000000	-0.002019
3571.000000	-0.002007
3570.000000	-0.002010
3569.000000	-0.002025
3568.000000	-0.002041
3567.000000	-0.002044
3566.000000	-0.002030
3565.000000	-0.002018
3564.000000	-0.002025
3563.000000	-0.002052
3562.000000	-0.002088
3561.000000	-0.002118
3560.000000	-0.002137
3559.000000	-0.002143
3558.000000	-0.002136
3557.000000	-0.002122
3556.000000	-0.002106
3555.000000	-0.002097
3554.000000	-0.002096
3553.000000	-0.002096
3552.000000	-0.002094
3551.000000	-0.002100
3550.000000	-0.002123
3549.000000	-0.002158
3548.000000	-0.002180
3547.000000	-0.002169
3546.000000	-0.002127
3545.000000	-0.002078
3544.000000	-0.002046
3543.000000	-0.002043
3542.000000	-0.002061
3541.000000	-0.002086
3540.000000	-0.002103
3539.000000	-0.002105
3538.000000	-0.002091
3537.000000	-0.002070
3536.000000	-0.002055
3535.000000	-0.002055
3534.000000	-0.002068
3533.000000	-0.002083
3532.000000	-0.002091
3531.000000	-0.002092
3530.000000	-0.002088
3529.000000	-0.002083
3528.000000	-0.002076
3527.000000	-0.002068
3526.000000	-0.002062
3525.000000	-0.002059
3524.000000	-0.002055
3523.000000	-0.002045
3522.000000	-0.002028
3521.000000	-0.002004
3520.000000	-0.001978
3519.000000	-0.001955
3518.000000	-0.001943
3517.000000	-0.001944
3516.000000	-0.001953
3515.000000	-0.001967
3514.000000	-0.001983
3513.000000	-0.002003
3512.000000	-0.002024
3511.000000	-0.002041
3510.000000	-0.002050
3509.000000	-0.002052
3508.000000	-0.002057
3507.000000	-0.002070
3506.000000	-0.002091
3505.000000	-0.002105
3504.000000	-0.002101
3503.000000	-0.002080
3502.000000	-0.002059
3501.000000	-0.002048
3500.000000	-0.002042
3499.000000	-0.002031
3498.000000	-0.002012
3497.000000	-0.001998
3496.000000	-0.001999
3495.000000	-0.002016
3494.000000	-0.002038
3493.000000	-0.002048
3492.000000	-0.002034
3491.000000	-0.001993
3490.000000	-0.001944
3489.000000	-0.001908
3488.000000	-0.001894
3487.000000	-0.001889
3486.000000	-0.001880
3485.000000	-0.001865
3484.000000	-0.001855
3483.000000	-0.001861
3482.000000	-0.001879
3481.000000	-0.001900
3480.000000	-0.001914
3479.000000	-0.001916
3478.000000	-0.001908
3477.000000	-0.001902
3476.000000	-0.001913
3475.000000	-0.001942
3474.000000	-0.001976
3473.000000	-0.002000
3472.000000	-0.002011
3471.000000	-0.002011
3470.000000	-0.002003
3469.000000	-0.001984
3468.000000	-0.001959
3467.000000	-0.001939
3466.000000	-0.001937
3465.000000	-0.001956
3464.000000	-0.001983
3463.000000	-0.001997
3462.000000	-0.001985
3461.000000	-0.001948
3460.000000	-0.001902
3459.000000	-0.001866
3458.000000	-0.001848
3457.000000	-0.001851
3456.000000	-0.001869
3455.000000	-0.001895
3454.000000	-0.001917
3453.000000	-0.001928
3452.000000	-0.001931
3451.000000	-0.001929
3450.000000	-0.001927
3449.000000	-0.001927
3448.000000	-0.001931
3447.000000	-0.001939
3446.000000	-0.001942
3445.000000	-0.001929
3444.000000	-0.001900
3443.000000	-0.001873
3442.000000	-0.001863
3441.000000	-0.001867
3440.000000	-0.001869
3439.000000	-0.001858
3438.000000	-0.001843
3437.000000	-0.001835
3436.000000	-0.001836
3435.000000	-0.001837
3434.000000	-0.001836
3433.000000	-0.001833
3432.000000	-0.001831
3431.000000	-0.001833
3430.000000	-0.001840
3429.000000	-0.001855
3428.000000	-0.001873
3427.000000	-0.001884
3426.000000	-0.001881
3425.000000	-0.001866
3424.000000	-0.001846
3423.000000	-0.001826
3422.000000	-0.001806
3421.000000	-0.001781
3420.000000	-0.001750
3419.000000	-0.001724
3418.000000	-0.001718
3417.000000	-0.001737
3416.000000	-0.001764
3415.000000	-0.001776
3414.000000	-0.001770
3413.000000	-0.001764
3412.000000	-0.001772
3411.000000	-0.001786
3410.000000	-0.001791
3409.000000	-0.001786
3408.000000	-0.001782
3407.000000	-0.001789
3406.000000	-0.001797
3405.000000	-0.001790
3404.000000	-0.001763
3403.000000	-0.001728
3402.000000	-0.001709
3401.000000	-0.001717
3400.000000	-0.001742
3399.000000	-0.001757
3398.000000	-0.001747
3397.000000	-0.001724
3396.000000	-0.001713
3395.000000	-0.001724
3394.000000	-0.001744
3393.000000	-0.001755
3392.000000	-0.001749
3391.000000	-0.001735
3390.000000	-0.001718
3389.000000	-0.001701
3388.000000	-0.001689
3387.000000	-0.001694
3386.000000	-0.001715
3385.000000	-0.001737
3384.000000	-0.001742
3383.000000	-0.001721
3382.000000	-0.001685
3381.000000	-0.001655
3380.000000	-0.001650
3379.000000	-0.001667
3378.000000	-0.001689
3377.000000	-0.001696
3376.000000	-0.001682
3375.000000	-0.001658
3374.000000	-0.001639
3373.000000	-0.001640
3372.000000	-0.001665
3371.000000	-0.001705
3370.000000	-0.001735
3369.000000	-0.001736
3368.000000	-0.001709
3367.000000	-0.001675
3366.000000	-0.001647
3365.000000	-0.001628
3364.000000	-0.001611
3363.000000	-0.001596
3362.000000	-0.001584
3361.000000	-0.001578
3360.000000	-0.001585
3359.000000	-0.001616
3358.000000	-0.001670
3357.000000	-0.001727
3356.000000	-0.001760
3355.000000	-0.001754
3354.000000	-0.001719
3353.000000	-0.001679
3352.000000	-0.001657
3351.000000	-0.001659
3350.000000	-0.001678
3349.000000	-0.001696
3348.000000	-0.001703
3347.000000	-0.001697
3346.000000	-0.001680
3345.000000	-0.001657
3344.000000	-0.001637
3343.000000	-0.001635
3342.000000	-0.001656
3341.000000	-0.001693
3340.000000	-0.001727
3339.000000	-0.001742
3338.000000	-0.001739
3337.000000	-0.001729
3336.000000	-0.001726
3335.000000	-0.001738
3334.000000	-0.001764
3333.000000	-0.001797
3332.000000	-0.001825
3331.000000	-0.001842
3330.000000	-0.001842
3329.000000	-0.001826
3328.000000	-0.001798
3327.000000	-0.001769
3326.000000	-0.001748
3325.000000	-0.001741
3324.000000	-0.001747
3323.000000	-0.001763
3322.000000	-0.001783
3321.000000	-0.001798
3320.000000	-0.001802
3319.000000	-0.001789
3318.000000	-0.001762
3317.000000	-0.001725
3316.000000	-0.001692
3315.000000	-0.001683
3314.000000	-0.001707
3313.000000	-0.001751
3312.000000	-0.001787
3311.000000	-0.001796
3310.000000	-0.001785
3309.000000	-0.001769
3308.000000	-0.001762
3307.000000	-0.001768
3306.000000	-0.001781
3305.000000	-0.001790
3304.000000	-0.001784
3303.000000	-0.001767
3302.000000	-0.001756
3301.000000	-0.001765
3300.000000	-0.001786
3299.000000	-0.001798
3298.000000	-0.001792
3297.000000	-0.001780
3296.000000	-0.001782
3295.000000	-0.001807
3294.000000	-0.001843
3293.000000	-0.001868
3292.000000	-0.001862
3291.000000	-0.001824
3290.000000	-0.001768
3289.000000	-0.001717
3288.000000	-0.001690
3287.000000	-0.001695
3286.000000	-0.001725
3285.000000	-0.001763
3284.000000	-0.001793
3283.000000	-0.001811
3282.000000	-0.001815
3281.000000	-0.001802
3280.000000	-0.001773
3279.000000	-0.001741
3278.000000	-0.001727
3277.000000	-0.001738
3276.000000	-0.001766
3275.000000	-0.001792
3274.000000	-0.001803
3273.000000	-0.001801
3272.000000	-0.001791
3271.000000	-0.001783
3270.000000	-0.001787
3269.000000	-0.001801
3268.000000	-0.001821
3267.000000	-0.001835
3266.000000	-0.001838
3265.000000	-0.001825
3264.000000	-0.001799
3263.000000	-0.001775
3262.000000	-0.001767
3261.000000	-0.001775
3260.000000	-0.001780
3259.000000	-0.001762
3258.000000	-0.001728
3257.000000	-0.001705
3256.000000	-0.001712
3255.000000	-0.001739
3254.000000	-0.001761
3253.000000	-0.001764
3252.000000	-0.001753
3251.000000	-0.001744
3250.000000	-0.001743
3249.000000	-0.001751
3248.000000	-0.001761
3247.000000	-0.001770
3246.000000	-0.001772
3245.000000	-0.001768
3244.000000	-0.001762
3243.000000	-0.001761
3242.000000	-0.001765
3241.000000	-0.001765
3240.000000	-0.001754
3239.000000	-0.001740
3238.000000	-0.001739
3237.000000	-0.001757
3236.000000	-0.001790
3235.000000	-0.001825
3234.000000	-0.001848
3233.000000	-0.001851
3232.000000	-0.001838
3231.000000	-0.001824
3230.000000	-0.001823
3229.000000	-0.001832
3228.000000	-0.001836
3227.000000	-0.001826
3226.000000	-0.001813
3225.000000	-0.001816
3224.000000	-0.001836
3223.000000	-0.001860
3222.000000	-0.001871
3221.000000	-0.001858
3220.000000	-0.001827
3219.000000	-0.001796
3218.000000	-0.001786
3217.000000	-0.001805
3216.000000	-0.001831
3215.000000	-0.001844
3214.000000	-0.001843
3213.000000	-0.001845
3212.000000	-0.001856
3211.000000	-0.001861
3210.000000	-0.001847
3209.000000	-0.001817
3208.000000	-0.001787
3207.000000	-0.001766
3206.000000	-0.001759
3205.000000	-0.001771
3204.000000	-0.001805
3203.000000	-0.001845
3202.000000	-0.001868
3201.000000	-0.001865
3200.000000	-0.001849
3199.000000	-0.001841
3198.000000	-0.001846
3197.000000	-0.001849
3196.000000	-0.001837
3195.000000	-0.001818
3194.000000	-0.001809
3193.000000	-0.001817
3192.000000	-0.001827
3191.000000	-0.001824
3190.000000	-0.001804
3189.000000	-0.001781
3188.000000	-0.001770
3187.000000	-0.001776
3186.000000	-0.001792
3185.000000	-0.001808
3184.000000	-0.001821
3183.000000	-0.001835
3182.000000	-0.001854
3181.000000	-0.001878
3180.000000	-0.001899
3179.000000	-0.001907
3178.000000	-0.001902
3177.000000	-0.001890
3176.000000	-0.001880
3175.000000	-0.001876
3174.000000	-0.001871
3173.000000	-0.001856
3172.000000	-0.001827
3171.000000	-0.001795
3170.000000	-0.001784
3169.000000	-0.001806
3168.000000	-0.001850
3167.000000	-0.001886
3166.000000	-0.001893
3165.000000	-0.001877
3164.000000	-0.001862
3163.000000	-0.001871
3162.000000	-0.001904
3161.000000	-0.001941
3160.000000	-0.001956
3159.000000	-0.001943
3158.000000	-0.001916
3157.000000	-0.001892
3156.000000	-0.001876
3155.000000	-0.001858
3154.000000	-0.001836
3153.000000	-0.001822
3152.000000	-0.001830
3151.000000	-0.001858
3150.000000	-0.001887
3149.000000	-0.001905
3148.000000	-0.001911
3147.000000	-0.001910
3146.000000	-0.001907
3145.000000	-0.001899
3144.000000	-0.001885
3143.000000	-0.001864
3142.000000	-0.001844
3141.000000	-0.001836
3140.000000	-0.001849
3139.000000	-0.001885
3138.000000	-0.001931
3137.000000	-0.001967
3136.000000	-0.001982
3135.000000	-0.001977
3134.000000	-0.001966
3133.000000	-0.001955
3132.000000	-0.001939
3131.000000	-0.001914
3130.000000	-0.001883
3129.000000	-0.001865
3128.000000	-0.001868
3127.000000	-0.001886
3126.000000	-0.001907
3125.000000	-0.001919
3124.000000	-0.001915
3123.000000	-0.001893
3122.000000	-0.001863
3121.000000	-0.001841
3120.000000	-0.001838
3119.000000	-0.001847
3118.000000	-0.001854
3117.000000	-0.001854
3116.000000	-0.001852
3115.000000	-0.001852
3114.000000	-0.001856
3113.000000	-0.001862
3112.000000	-0.001875
3111.000000	-0.001891
3110.000000	-0.001901
3109.000000	-0.001903
3108.000000	-0.001901
3107.000000	-0.001903
3106.000000	-0.001910
3105.000000	-0.001920
3104.000000	-0.001930
3103.000000	-0.001935
3102.000000	-0.001930
3101.000000	-0.001914
3100.000000	-0.001897
3099.000000	-0.001893
3098.000000	-0.001903
3097.000000	-0.001919
3096.000000	-0.001929
3095.000000	-0.001932
3094.000000	-0.001937
3093.000000	-0.001948
3092.000000	-0.001965
3091.000000	-0.001982
3090.000000	-0.001990
3089.000000	-0.001989
3088.000000	-0.001981
3087.000000	-0.001970
3086.000000	-0.001954
3085.000000	-0.001932
3084.000000	-0.001908
3083.000000	-0.001892
3082.000000	-0.001897
3081.000000	-0.001924
3080.000000	-0.001967
3079.000000	-0.002011
3078.000000	-0.002037
3077.000000	-0.002039
3076.000000	-0.002026
3075.000000	-0.002014
3074.000000	-0.002013
3073.000000	-0.002016
3072.000000	-0.002016
3071.000000	-0.002011
3070.000000	-0.002007
3069.000000	-0.002008
3068.000000	-0.002010
3067.000000	-0.002005
3066.000000	-0.001995
3065.000000	-0.001994
3064.000000	-0.002012
3063.000000	-0.002049
3062.000000	-0.002083
3061.000000	-0.002094
3060.000000	-0.002076
3059.000000	-0.002045
3058.000000	-0.002014
3057.000000	-0.001986
3056.000000	-0.001954
3055.000000	-0.001921
3054.000000	-0.001904
3053.000000	-0.001923
3052.000000	-0.001974
3051.000000	-0.002030
3050.000000	-0.002062
3049.000000	-0.002060
3048.000000	-0.002039
3047.000000	-0.002014
3046.000000	-0.001988
3045.000000	-0.001964
3044.000000	-0.001957
3043.000000	-0.001984
3042.000000	-0.002041
3041.000000	-0.002096
3040.000000	-0.002115
3039.000000	-0.002089
3038.000000	-0.002044
3037.000000	-0.002015
3036.000000	-0.002021
3035.000000	-0.002054
3034.000000	-0.002092
3033.000000	-0.002118
3032.000000	-0.002125
3031.000000	-0.002119
3030.000000	-0.002106
3029.000000	-0.002087
3028.000000	-0.002067
3027.000000	-0.002056
3026.000000	-0.002061
3025.000000	-0.002079
3024.000000	-0.002098
3023.000000	-0.002104
3022.000000	-0.002094
3021.000000	-0.002074
3020.000000	-0.002055
3019.000000	-0.002043
3018.000000	-0.002037
3017.000000	-0.002040
3016.000000	-0.002056
3015.000000	-0.002089
3014.000000	-0.002132
3013.000000	-0.002159
3012.000000	-0.002152
3011.000000	-0.002113
3010.000000	-0.002068
3009.000000	-0.002042
3008.000000	-0.002039
3007.000000	-0.002051
3006.000000	-0.002065
3005.000000	-0.002076
3004.000000	-0.002080
3003.000000	-0.002079
3002.000000	-0.002078
3001.000000	-0.002085
3000.000000	-0.002105
2999.000000	-0.002134
2998.000000	-0.002165
2997.000000	-0.002192
2996.000000	-0.002212
2995.000000	-0.002222
2994.000000	-0.002225
2993.000000	-0.002228
2992.000000	-0.002230
2991.000000	-0.002231
2990.000000	-0.002233
2989.000000	-0.002249
2988.000000	-0.002284
2987.000000	-0.002331
2986.000000	-0.002372
2985.000000	-0.002399
2984.000000	-0.002421
2983.000000	-0.002449
2982.000000	-0.002487
2981.000000	-0.002538
2980.000000	-0.002601
2979.000000	-0.002670
2978.000000	-0.002726
2977.000000	-0.002758
2976.000000	-0.002776
2975.000000	-0.002801
2974.000000	-0.002844
2973.000000	-0.002905
2972.000000	-0.002981
2971.000000	-0.003067
2970.000000	-0.003146
2969.000000	-0.003193
2968.000000	-0.003203
2967.000000	-0.003192
2966.000000	-0.003179
2965.000000	-0.003162
2964.000000	-0.003126
2963.000000	-0.003066
2962.000000	-0.002991
2961.000000	-0.002914
2960.000000	-0.002851
2959.000000	-0.002810
2958.000000	-0.002788
2957.000000	-0.002771
2956.000000	-0.002742
2955.000000	-0.002690
2954.000000	-0.002619
2953.000000	-0.002540
2952.000000	-0.002475
2951.000000	-0.002445
2950.000000	-0.002464
2949.000000	-0.002520
2948.000000	-0.002588
2947.000000	-0.002648
2946.000000	-0.002697
2945.000000	-0.002744
2944.000000	-0.002795
2943.000000	-0.002852
2942.000000	-0.002905
2941.000000	-0.002941
2940.000000	-0.002946
2939.000000	-0.002924
2938.000000	-0.002893
2937.000000	-0.002878
2936.000000	-0.002887
2935.000000	-0.002913
2934.000000	-0.002941
2933.000000	-0.002951
2932.000000	-0.002939
2931.000000	-0.002917
2930.000000	-0.002905
2929.000000	-0.002913
2928.000000	-0.002928
2927.000000	-0.002926
2926.000000	-0.002899
2925.000000	-0.002858
2924.000000	-0.002826
2923.000000	-0.002815
2922.000000	-0.002818
2921.000000	-0.002820
2920.000000	-0.002806
2919.000000	-0.002778
2918.000000	-0.002750
2917.000000	-0.002732
2916.000000	-0.002727
2915.000000	-0.002731
2914.000000	-0.002743
2913.000000	-0.002761
2912.000000	-0.002775
2911.000000	-0.002775
2910.000000	-0.002761
2909.000000	-0.002744
2908.000000	-0.002738
2907.000000	-0.002748
2906.000000	-0.002766
2905.000000	-0.002781
2904.000000	-0.002787
2903.000000	-0.002789
2902.000000	-0.002794
2901.000000	-0.002803
2900.000000	-0.002808
2899.000000	-0.002800
2898.000000	-0.002780
2897.000000	-0.002760
2896.000000	-0.002752
2895.000000	-0.002761
2894.000000	-0.002778
2893.000000	-0.002791
2892.000000	-0.002797
2891.000000	-0.002807
2890.000000	-0.002835
2889.000000	-0.002884
2888.000000	-0.002938
2887.000000	-0.002975
2886.000000	-0.002989
2885.000000	-0.002990
2884.000000	-0.002994
2883.000000	-0.003006
2882.000000	-0.003025
2881.000000	-0.003049
2880.000000	-0.003081
2879.000000	-0.003119
2878.000000	-0.003153
2877.000000	-0.003169
2876.000000	-0.003159
2875.000000	-0.003120
2874.000000	-0.003061
2873.000000	-0.002999
2872.000000	-0.002953
2871.000000	-0.002934
2870.000000	-0.002935
2869.000000	-0.002939
2868.000000	-0.002937
2867.000000	-0.002927
2866.000000	-0.002909
2865.000000	-0.002877
2864.000000	-0.002835
2863.000000	-0.002793
2862.000000	-0.002767
2861.000000	-0.002760
2860.000000	-0.002762
2859.000000	-0.002757
2858.000000	-0.002738
2857.000000	-0.002712
2856.000000	-0.002684
2855.000000	-0.002658
2854.000000	-0.002638
2853.000000	-0.002626
2852.000000	-0.002620
2851.000000	-0.002612
2850.000000	-0.002595
2849.000000	-0.002564
2848.000000	-0.002528
2847.000000	-0.002498
2846.000000	-0.002479
2845.000000	-0.002465
2844.000000	-0.002454
2843.000000	-0.002450
2842.000000	-0.002456
2841.000000	-0.002468
2840.000000	-0.002473
2839.000000	-0.002464
2838.000000	-0.002446
2837.000000	-0.002422
2836.000000	-0.002396
2835.000000	-0.002369
2834.000000	-0.002352
2833.000000	-0.002362
2832.000000	-0.002398
2831.000000	-0.002439
2830.000000	-0.002456
2829.000000	-0.002437
2828.000000	-0.002395
2827.000000	-0.002355
2826.000000	-0.002333
2825.000000	-0.002326
2824.000000	-0.002324
2823.000000	-0.002317
2822.000000	-0.002306
2821.000000	-0.002299
2820.000000	-0.002297
2819.000000	-0.002295
2818.000000	-0.002283
2817.000000	-0.002263
2816.000000	-0.002248
2815.000000	-0.002246
2814.000000	-0.002253
2813.000000	-0.002254
2812.000000	-0.002251
2811.000000	-0.002255
2810.000000	-0.002271
2809.000000	-0.002288
2808.000000	-0.002291
2807.000000	-0.002275
2806.000000	-0.002250
2805.000000	-0.002225
2804.000000	-0.002209
2803.000000	-0.002208
2802.000000	-0.002221
2801.000000	-0.002236
2800.000000	-0.002240
2799.000000	-0.002233
2798.000000	-0.002223
2797.000000	-0.002217
2796.000000	-0.002208
2795.000000	-0.002185
2794.000000	-0.002156
2793.000000	-0.002139
2792.000000	-0.002149
2791.000000	-0.002183
2790.000000	-0.002221
2789.000000	-0.002246
2788.000000	-0.002251
2787.000000	-0.002246
2786.000000	-0.002243
2785.000000	-0.002244
2784.000000	-0.002249
2783.000000	-0.002255
2782.000000	-0.002262
2781.000000	-0.002266
2780.000000	-0.002257
2779.000000	-0.002237
2778.000000	-0.002220
2777.000000	-0.002214
2776.000000	-0.002211
2775.000000	-0.002197
2774.000000	-0.002172
2773.000000	-0.002152
2772.000000	-0.002149
2771.000000	-0.002158
2770.000000	-0.002169
2769.000000	-0.002180
2768.000000	-0.002194
2767.000000	-0.002209
2766.000000	-0.002213
2765.000000	-0.002201
2764.000000	-0.002178
2763.000000	-0.002156
2762.000000	-0.002143
2761.000000	-0.002133
2760.000000	-0.002126
2759.000000	-0.002125
2758.000000	-0.002141
2757.000000	-0.002175
2756.000000	-0.002212
2755.000000	-0.002237
2754.000000	-0.002242
2753.000000	-0.002234
2752.000000	-0.002217
2751.000000	-0.002195
2750.000000	-0.002172
2749.000000	-0.002155
2748.000000	-0.002148
2747.000000	-0.002149
2746.000000	-0.002149
2745.000000	-0.002147
2744.000000	-0.002146
2743.000000	-0.002151
2742.000000	-0.002163
2741.000000	-0.002172
2740.000000	-0.002172
2739.000000	-0.002161
2738.000000	-0.002147
2737.000000	-0.002135
2736.000000	-0.002123
2735.000000	-0.002113
2734.000000	-0.002113
2733.000000	-0.002125
2732.000000	-0.002144
2731.000000	-0.002157
2730.000000	-0.002161
2729.000000	-0.002161
2728.000000	-0.002163
2727.000000	-0.002169
2726.000000	-0.002179
2725.000000	-0.002191
2724.000000	-0.002197
2723.000000	-0.002191
2722.000000	-0.002173
2721.000000	-0.002156
2720.000000	-0.002147
2719.000000	-0.002144
2718.000000	-0.002138
2717.000000	-0.002127
2716.000000	-0.002114
2715.000000	-0.002102
2714.000000	-0.002095
2713.000000	-0.002095
2712.000000	-0.002104
2711.000000	-0.002115
2710.000000	-0.002119
2709.000000	-0.002112
2708.000000	-0.002104
2707.000000	-0.002103
2706.000000	-0.002111
2705.000000	-0.002122
2704.000000	-0.002130
2703.000000	-0.002135
2702.000000	-0.002141
2701.000000	-0.002149
2700.000000	-0.002151
2699.000000	-0.002144
2698.000000	-0.002132
2697.000000	-0.002125
2696.000000	-0.002128
2695.000000	-0.002136
2694.000000	-0.002139
2693.000000	-0.002133
2692.000000	-0.002119
2691.000000	-0.002100
2690.000000	-0.002081
2689.000000	-0.002070
2688.000000	-0.002071
2687.000000	-0.002079
2686.000000	-0.002084
2685.000000	-0.002082
2684.000000	-0.002076
2683.000000	-0.002077
2682.000000	-0.002084
2681.000000	-0.002092
2680.000000	-0.002093
2679.000000	-0.002087
2678.000000	-0.002081
2677.000000	-0.002078
2676.000000	-0.002077
2675.000000	-0.002074
2674.000000	-0.002066
2673.000000	-0.002056
2672.000000	-0.002044
2671.000000	-0.002029
2670.000000	-0.002013
2669.000000	-0.001997
2668.000000	-0.001986
2667.000000	-0.001980
2666.000000	-0.001981
2665.000000	-0.001990
2664.000000	-0.002007
2663.000000	-0.002027
2662.000000	-0.002049
2661.000000	-0.002071
2660.000000	-0.002095
2659.000000	-0.002117
2658.000000	-0.002128
2657.000000	-0.002123
2656.000000	-0.002108
2655.000000	-0.002088
2654.000000	-0.002069
2653.000000	-0.002050
2652.000000	-0.002033
2651.000000	-0.002016
2650.000000	-0.002004
2649.000000	-0.001998
2648.000000	-0.002002
2647.000000	-0.002015
2646.000000	-0.002033
2645.000000	-0.002048
2644.000000	-0.002058
2643.000000	-0.002062
2642.000000	-0.002063
2641.000000	-0.002067
2640.000000	-0.002076
2639.000000	-0.002088
2638.000000	-0.002096
2637.000000	-0.002094
2636.000000	-0.002079
2635.000000	-0.002057
2634.000000	-0.002040
2633.000000	-0.002040
2632.000000	-0.002057
2631.000000	-0.002079
2630.000000	-0.002086
2629.000000	-0.002074
2628.000000	-0.002057
2627.000000	-0.002049
2626.000000	-0.002056
2625.000000	-0.002067
2624.000000	-0.002073
2623.000000	-0.002074
2622.000000	-0.002073
2621.000000	-0.002076
2620.000000	-0.002078
2619.000000	-0.002078
2618.000000	-0.002077
2617.000000	-0.002078
2616.000000	-0.002078
2615.000000	-0.002076
2614.000000	-0.002071
2613.000000	-0.002067
2612.000000	-0.002065
2611.000000	-0.002063
2610.000000	-0.002060
2609.000000	-0.002057
2608.000000	-0.002054
2607.000000	-0.002051
2606.000000	-0.002046
2605.000000	-0.002044
2604.000000	-0.002047
2603.000000	-0.002049
2602.000000	-0.002045
2601.000000	-0.002036
2600.000000	-0.002031
2599.000000	-0.002035
2598.000000	-0.002045
2597.000000	-0.002055
2596.000000	-0.002061
2595.000000	-0.002064
2594.000000	-0.002068
2593.000000	-0.002069
2592.000000	-0.002063
2591.000000	-0.002046
2590.000000	-0.002023
2589.000000	-0.002001
2588.000000	-0.001989
2587.000000	-0.001987
2586.000000	-0.001990
2585.000000	-0.002000
2584.000000	-0.002019
2583.000000	-0.002045
2582.000000	-0.002067
2581.000000	-0.002073
2580.000000	-0.002057
2579.000000	-0.002028
2578.000000	-0.002009
2577.000000	-0.002016
2576.000000	-0.002045
2575.000000	-0.002072
2574.000000	-0.002080
2573.000000	-0.002069
2572.000000	-0.002054
2571.000000	-0.002042
2570.000000	-0.002030
2569.000000	-0.002018
2568.000000	-0.002012
2567.000000	-0.002019
2566.000000	-0.002034
2565.000000	-0.002051
2564.000000	-0.002066
2563.000000	-0.002075
2562.000000	-0.002074
2561.000000	-0.002065
2560.000000	-0.002052
2559.000000	-0.002039
2558.000000	-0.002027
2557.000000	-0.002021
2556.000000	-0.002026
2555.000000	-0.002043
2554.000000	-0.002064
2553.000000	-0.002075
2552.000000	-0.002069
2551.000000	-0.002050
2550.000000	-0.002028
2549.000000	-0.002016
2548.000000	-0.002021
2547.000000	-0.002036
2546.000000	-0.002048
2545.000000	-0.002052
2544.000000	-0.002053
2543.000000	-0.002053
2542.000000	-0.002049
2541.000000	-0.002044
2540.000000	-0.002043
2539.000000	-0.002051
2538.000000	-0.002062
2537.000000	-0.002068
2536.000000	-0.002068
2535.000000	-0.002061
2534.000000	-0.002046
2533.000000	-0.002026
2532.000000	-0.002013
2531.000000	-0.002018
2530.000000	-0.002035
2529.000000	-0.002050
2528.000000	-0.002054
2527.000000	-0.002053
2526.000000	-0.002058
2525.000000	-0.002075
2524.000000	-0.002103
2523.000000	-0.002126
2522.000000	-0.002126
2521.000000	-0.002102
2520.000000	-0.002073
2519.000000	-0.002061
2518.000000	-0.002071
2517.000000	-0.002087
2516.000000	-0.002095
2515.000000	-0.002091
2514.000000	-0.002082
2513.000000	-0.002073
2512.000000	-0.002067
2511.000000	-0.002065
2510.000000	-0.002062
2509.000000	-0.002056
2508.000000	-0.002056
2507.000000	-0.002065
2506.000000	-0.002078
2505.000000	-0.002080
2504.000000	-0.002064
2503.000000	-0.002039
2502.000000	-0.002022
2501.000000	-0.002021
2500.000000	-0.002033
2499.000000	-0.002048
2498.000000	-0.002056
2497.000000	-0.002057
2496.000000	-0.002060
2495.000000	-0.002066
2494.000000	-0.002069
2493.000000	-0.002070
2492.000000	-0.002077
2491.000000	-0.002100
2490.000000	-0.002126
2489.000000	-0.002137
2488.000000	-0.002128
2487.000000	-0.002108
2486.000000	-0.002091
2485.000000	-0.002083
2484.000000	-0.002084
2483.000000	-0.002092
2482.000000	-0.002100
2481.000000	-0.002095
2480.000000	-0.002074
2479.000000	-0.002047
2478.000000	-0.002018
2477.000000	-0.001992
2476.000000	-0.001975
2475.000000	-0.001981
2474.000000	-0.002016
2473.000000	-0.002059
2472.000000	-0.002088
2471.000000	-0.002093
2470.000000	-0.002083
2469.000000	-0.002071
2468.000000	-0.002068
2467.000000	-0.002078
2466.000000	-0.002090
2465.000000	-0.002087
2464.000000	-0.002066
2463.000000	-0.002043
2462.000000	-0.002035
2461.000000	-0.002041
2460.000000	-0.002048
2459.000000	-0.002052
2458.000000	-0.002065
2457.000000	-0.002092
2456.000000	-0.002123
2455.000000	-0.002145
2454.000000	-0.002150
2453.000000	-0.002143
2452.000000	-0.002123
2451.000000	-0.002090
2450.000000	-0.002047
2449.000000	-0.002011
2448.000000	-0.001995
2447.000000	-0.002002
2446.000000	-0.002016
2445.000000	-0.002020
2444.000000	-0.002012
2443.000000	-0.002005
2442.000000	-0.002010
2441.000000	-0.002025
2440.000000	-0.002041
2439.000000	-0.002053
2438.000000	-0.002064
2437.000000	-0.002079
2436.000000	-0.002090
2435.000000	-0.002090
2434.000000	-0.002076
2433.000000	-0.002054
2432.000000	-0.002034
2431.000000	-0.002025
2430.000000	-0.002029
2429.000000	-0.002040
2428.000000	-0.002052
2427.000000	-0.002057
2426.000000	-0.002049
2425.000000	-0.002027
2424.000000	-0.002001
2423.000000	-0.001985
2422.000000	-0.001990
2421.000000	-0.002013
2420.000000	-0.002040
2419.000000	-0.002059
2418.000000	-0.002060
2417.000000	-0.002048
2416.000000	-0.002030
2415.000000	-0.002014
2414.000000	-0.002004
2413.000000	-0.001999
2412.000000	-0.002001
2411.000000	-0.002006
2410.000000	-0.002012
2409.000000	-0.002013
2408.000000	-0.002013
2407.000000	-0.002020
2406.000000	-0.002031
2405.000000	-0.002037
2404.000000	-0.002032
2403.000000	-0.002022
2402.000000	-0.002017
2401.000000	-0.002019
2400.000000	-0.002029
2399.000000	-0.002044
2398.000000	-0.002060
2397.000000	-0.002069
2396.000000	-0.002061
2395.000000	-0.002040
2394.000000	-0.002020
2393.000000	-0.002010
2392.000000	-0.002006
2391.000000	-0.002002
2390.000000	-0.001993
2389.000000	-0.001977
2388.000000	-0.001945
2387.000000	-0.001893
2386.000000	-0.001826
2385.000000	-0.001751
2384.000000	-0.001679
2383.000000	-0.001617
2382.000000	-0.001569
2381.000000	-0.001532
2380.000000	-0.001490
2379.000000	-0.001428
2378.000000	-0.001352
2377.000000	-0.001283
2376.000000	-0.001243
2375.000000	-0.001231
2374.000000	-0.001234
2373.000000	-0.001247
2372.000000	-0.001270
2371.000000	-0.001293
2370.000000	-0.001301
2369.000000	-0.001289
2368.000000	-0.001255
2367.000000	-0.001196
2366.000000	-0.001113
2365.000000	-0.001023
2364.000000	-0.000947
2363.000000	-0.000900
2362.000000	-0.000862
2361.000000	-0.000810
2360.000000	-0.000764
2359.000000	-0.000742
2358.000000	-0.000751
2357.000000	-0.000767
2356.000000	-0.000761
2355.000000	-0.000743
2354.000000	-0.000722
2353.000000	-0.000682
2352.000000	-0.000582
2351.000000	-0.000464
2350.000000	-0.000431
2349.000000	-0.000510
2348.000000	-0.000628
2347.000000	-0.000635
2346.000000	-0.000450
2345.000000	-0.000119
2344.000000	0.000225
2343.000000	0.000440
2342.000000	0.000497
2341.000000	0.000408
2340.000000	0.000232
2339.000000	0.000031
2338.000000	-0.000163
2337.000000	-0.000343
2336.000000	-0.000485
2335.000000	-0.000561
2334.000000	-0.000578
2333.000000	-0.000572
2332.000000	-0.000563
2331.000000	-0.000551
2330.000000	-0.000560
2329.000000	-0.000585
2328.000000	-0.000644
2327.000000	-0.000702
2326.000000	-0.000759
2325.000000	-0.000805
2324.000000	-0.000837
2323.000000	-0.000866
2322.000000	-0.000883
2321.000000	-0.000889
2320.000000	-0.000884
2319.000000	-0.000890
2318.000000	-0.000928
2317.000000	-0.000996
2316.000000	-0.001073
2315.000000	-0.001128
2314.000000	-0.001156
2313.000000	-0.001163
2312.000000	-0.001171
2311.000000	-0.001187
2310.000000	-0.001221
2309.000000	-0.001264
2308.000000	-0.001318
2307.000000	-0.001373
2306.000000	-0.001424
2305.000000	-0.001461
2304.000000	-0.001490
2303.000000	-0.001519
2302.000000	-0.001559
2301.000000	-0.001603
2300.000000	-0.001647
2299.000000	-0.001691
2298.000000	-0.001738
2297.000000	-0.001780
2296.000000	-0.001814
2295.000000	-0.001839
2294.000000	-0.001870
2293.000000	-0.001910
2292.000000	-0.001953
2291.000000	-0.001987
2290.000000	-0.002009
2289.000000	-0.002022
2288.000000	-0.002027
2287.000000	-0.002025
2286.000000	-0.002015
2285.000000	-0.002009
2284.000000	-0.002017
2283.000000	-0.002046
2282.000000	-0.002087
2281.000000	-0.002119
2280.000000	-0.002129
2279.000000	-0.002118
2278.000000	-0.002099
2277.000000	-0.002082
2276.000000	-0.002065
2275.000000	-0.002046
2274.000000	-0.002032
2273.000000	-0.002029
2272.000000	-0.002040
2271.000000	-0.002060
2270.000000	-0.002088
2269.000000	-0.002128
2268.000000	-0.002174
2267.000000	-0.002215
2266.000000	-0.002238
2265.000000	-0.002248
2264.000000	-0.002258
2263.000000	-0.002272
2262.000000	-0.002279
2261.000000	-0.002260
2260.000000	-0.002209
2259.000000	-0.002134
2258.000000	-0.002044
2257.000000	-0.001947
2256.000000	-0.001865
2255.000000	-0.001830
2254.000000	-0.001866
2253.000000	-0.001971
2252.000000	-0.002112
2251.000000	-0.002254
2250.000000	-0.002374
2249.000000	-0.002461
2248.000000	-0.002513
2247.000000	-0.002527
2246.000000	-0.002500
2245.000000	-0.002431
2244.000000	-0.002338
2243.000000	-0.002249
2242.000000	-0.002193
2241.000000	-0.002185
2240.000000	-0.002224
2239.000000	-0.002305
2238.000000	-0.002416
2237.000000	-0.002541
2236.000000	-0.002655
2235.000000	-0.002744
2234.000000	-0.002795
2233.000000	-0.002805
2232.000000	-0.002773
2231.000000	-0.002709
2230.000000	-0.002628
2229.000000	-0.002540
2228.000000	-0.002453
2227.000000	-0.002375
2226.000000	-0.002313
2225.000000	-0.002269
2224.000000	-0.002234
2223.000000	-0.002202
2222.000000	-0.002174
2221.000000	-0.002158
2220.000000	-0.002155
2219.000000	-0.002158
2218.000000	-0.002160
2217.000000	-0.002151
2216.000000	-0.002124
2215.000000	-0.002082
2214.000000	-0.002041
2213.000000	-0.002018
2212.000000	-0.002017
2211.000000	-0.002031
2210.000000	-0.002049
2209.000000	-0.002062
2208.000000	-0.002068
2207.000000	-0.002070
2206.000000	-0.002073
2205.000000	-0.002084
2204.000000	-0.002103
2203.000000	-0.002120
2202.000000	-0.002125
2201.000000	-0.002109
2200.000000	-0.002081
2199.000000	-0.002055
2198.000000	-0.002039
2197.000000	-0.002032
2196.000000	-0.002031
2195.000000	-0.002036
2194.000000	-0.002047
2193.000000	-0.002060
2192.000000	-0.002068
2191.000000	-0.002074
2190.000000	-0.002086
2189.000000	-0.002104
2188.000000	-0.002118
2187.000000	-0.002120
2186.000000	-0.002111
2185.000000	-0.002098
2184.000000	-0.002086
2183.000000	-0.002077
2182.000000	-0.002070
2181.000000	-0.002065
2180.000000	-0.002061
2179.000000	-0.002063
2178.000000	-0.002075
2177.000000	-0.002089
2176.000000	-0.002097
2175.000000	-0.002093
2174.000000	-0.002085
2173.000000	-0.002083
2172.000000	-0.002085
2171.000000	-0.002085
2170.000000	-0.002076
2169.000000	-0.002061
2168.000000	-0.002048
2167.000000	-0.002046
2166.000000	-0.002054
2165.000000	-0.002062
2164.000000	-0.002062
2163.000000	-0.002050
2162.000000	-0.002034
2161.000000	-0.002020
2160.000000	-0.002015
2159.000000	-0.002021
2158.000000	-0.002037
2157.000000	-0.002054
2156.000000	-0.002065
2155.000000	-0.002063
2154.000000	-0.002056
2153.000000	-0.002052
2152.000000	-0.002051
2151.000000	-0.002047
2150.000000	-0.002035
2149.000000	-0.002020
2148.000000	-0.002017
2147.000000	-0.002034
2146.000000	-0.002067
2145.000000	-0.002098
2144.000000	-0.002111
2143.000000	-0.002103
2142.000000	-0.002083
2141.000000	-0.002063
2140.000000	-0.002052
2139.000000	-0.002052
2138.000000	-0.002058
2137.000000	-0.002060
2136.000000	-0.002050
2135.000000	-0.002034
2134.000000	-0.002026
2133.000000	-0.002026
2132.000000	-0.002026
2131.000000	-0.002022
2130.000000	-0.002019
2129.000000	-0.002021
2128.000000	-0.002027
2127.000000	-0.002029
2126.000000	-0.002028
2125.000000	-0.002028
2124.000000	-0.002027
2123.000000	-0.002011
2122.000000	-0.001969
2121.000000	-0.001906
2120.000000	-0.001839
2119.000000	-0.001779
2118.000000	-0.001721
2117.000000	-0.001655
2116.000000	-0.001580
2115.000000	-0.001500
2114.000000	-0.001421
2113.000000	-0.001352
2112.000000	-0.001307
2111.000000	-0.001304
2110.000000	-0.001346
2109.000000	-0.001417
2108.000000	-0.001489
2107.000000	-0.001544
2106.000000	-0.001583
2105.000000	-0.001619
2104.000000	-0.001661
2103.000000	-0.001713
2102.000000	-0.001769
2101.000000	-0.001823
2100.000000	-0.001873
2099.000000	-0.001924
2098.000000	-0.001978
2097.000000	-0.002029
2096.000000	-0.002067
2095.000000	-0.002085
2094.000000	-0.002091
2093.000000	-0.002094
2092.000000	-0.002103
2091.000000	-0.002117
2090.000000	-0.002131
2089.000000	-0.002137
2088.000000	-0.002133
2087.000000	-0.002122
2086.000000	-0.002107
2085.000000	-0.002089
2084.000000	-0.002068
2083.000000	-0.002049
2082.000000	-0.002038
2081.000000	-0.002038
2080.000000	-0.002045
2079.000000	-0.002052
2078.000000	-0.002057
2077.000000	-0.002061
2076.000000	-0.002067
2075.000000	-0.002073
2074.000000	-0.002076
2073.000000	-0.002073
2072.000000	-0.002065
2071.000000	-0.002056
2070.000000	-0.002052
2069.000000	-0.002051
2068.000000	-0.002052
2067.000000	-0.002055
2066.000000	-0.002061
2065.000000	-0.002063
2064.000000	-0.002057
2063.000000	-0.002046
2062.000000	-0.002036
2061.000000	-0.002029
2060.000000	-0.002018
2059.000000	-0.001999
2058.000000	-0.001978
2057.000000	-0.001966
2056.000000	-0.001967
2055.000000	-0.001974
2054.000000	-0.001984
2053.000000	-0.001994
2052.000000	-0.002010
2051.000000	-0.002031
2050.000000	-0.002050
2049.000000	-0.002056
2048.000000	-0.002045
2047.000000	-0.002021
2046.000000	-0.002002
2045.000000	-0.001997
2044.000000	-0.002006
2043.000000	-0.002019
2042.000000	-0.002028
2041.000000	-0.002030
2040.000000	-0.002021
2039.000000	-0.001997
2038.000000	-0.001966
2037.000000	-0.001948
2036.000000	-0.001961
2035.000000	-0.001997
2034.000000	-0.002031
2033.000000	-0.002043
2032.000000	-0.002038
2031.000000	-0.002035
2030.000000	-0.002043
2029.000000	-0.002052
2028.000000	-0.002053
2027.000000	-0.002046
2026.000000	-0.002039
2025.000000	-0.002031
2024.000000	-0.002017
2023.000000	-0.002000
2022.000000	-0.001988
2021.000000	-0.001986
2020.000000	-0.001993
2019.000000	-0.002002
2018.000000	-0.002010
2017.000000	-0.002017
2016.000000	-0.002027
2015.000000	-0.002037
2014.000000	-0.002039
2013.000000	-0.002031
2012.000000	-0.002018
2011.000000	-0.002010
2010.000000	-0.002010
2009.000000	-0.002013
2008.000000	-0.002014
2007.000000	-0.002017
2006.000000	-0.002025
2005.000000	-0.002032
2004.000000	-0.002031
2003.000000	-0.002022
2002.000000	-0.002012
2001.000000	-0.002006
2000.000000	-0.002002
1999.000000	-0.001999
1998.000000	-0.001999
1997.000000	-0.002003
1996.000000	-0.002007
1995.000000	-0.002006
1994.000000	-0.002002
1993.000000	-0.001995
1992.000000	-0.001986
1991.000000	-0.001978
1990.000000	-0.001968
1989.000000	-0.001960
1988.000000	-0.001956
1987.000000	-0.001962
1986.000000	-0.001971
1985.000000	-0.001975
1984.000000	-0.001969
1983.000000	-0.001966
1982.000000	-0.001978
1981.000000	-0.001999
1980.000000	-0.002009
1979.000000	-0.001996
1978.000000	-0.001964
1977.000000	-0.001932
1976.000000	-0.001917
1975.000000	-0.001928
1974.000000	-0.001961
1973.000000	-0.001994
1972.000000	-0.002010
1971.000000	-0.002010
1970.000000	-0.002004
1969.000000	-0.002000
1968.000000	-0.001999
1967.000000	-0.002003
1966.000000	-0.002011
1965.000000	-0.002013
1964.000000	-0.001994
1963.000000	-0.001955
1962.000000	-0.001917
1961.000000	-0.001899
1960.000000	-0.001908
1959.000000	-0.001932
1958.000000	-0.001960
1957.000000	-0.001981
1956.000000	-0.001989
1955.000000	-0.001980
1954.000000	-0.001962
1953.000000	-0.001947
1952.000000	-0.001944
1951.000000	-0.001951
1950.000000	-0.001962
1949.000000	-0.001971
1948.000000	-0.001975
1947.000000	-0.001971
1946.000000	-0.001963
1945.000000	-0.001954
1944.000000	-0.001948
1943.000000	-0.001945
1942.000000	-0.001945
1941.000000	-0.001943
1940.000000	-0.001939
1939.000000	-0.001934
1938.000000	-0.001934
1937.000000	-0.001937
1936.000000	-0.001937
1935.000000	-0.001929
1934.000000	-0.001916
1933.000000	-0.001907
1932.000000	-0.001914
1931.000000	-0.001932
1930.000000	-0.001950
1929.000000	-0.001957
1928.000000	-0.001955
1927.000000	-0.001954
1926.000000	-0.001962
1925.000000	-0.001971
1924.000000	-0.001976
1923.000000	-0.001976
1922.000000	-0.001976
1921.000000	-0.001978
1920.000000	-0.001980
1919.000000	-0.001984
1918.000000	-0.001993
1917.000000	-0.001997
1916.000000	-0.001986
1915.000000	-0.001966
1914.000000	-0.001956
1913.000000	-0.001956
1912.000000	-0.001952
1911.000000	-0.001937
1910.000000	-0.001923
1909.000000	-0.001926
1908.000000	-0.001941
1907.000000	-0.001950
1906.000000	-0.001949
1905.000000	-0.001947
1904.000000	-0.001949
1903.000000	-0.001948
1902.000000	-0.001939
1901.000000	-0.001926
1900.000000	-0.001915
1899.000000	-0.001909
1898.000000	-0.001907
1897.000000	-0.001906
1896.000000	-0.001909
1895.000000	-0.001920
1894.000000	-0.001944
1893.000000	-0.001975
1892.000000	-0.001997
1891.000000	-0.001996
1890.000000	-0.001978
1889.000000	-0.001962
1888.000000	-0.001959
1887.000000	-0.001970
1886.000000	-0.001982
1885.000000	-0.001985
1884.000000	-0.001975
1883.000000	-0.001959
1882.000000	-0.001947
1881.000000	-0.001943
1880.000000	-0.001939
1879.000000	-0.001929
1878.000000	-0.001919
1877.000000	-0.001918
1876.000000	-0.001926
1875.000000	-0.001932
1874.000000	-0.001929
1873.000000	-0.001924
1872.000000	-0.001925
1871.000000	-0.001933
1870.000000	-0.001940
1869.000000	-0.001939
1868.000000	-0.001931
1867.000000	-0.001924
1866.000000	-0.001927
1865.000000	-0.001938
1864.000000	-0.001947
1863.000000	-0.001949
1862.000000	-0.001944
1861.000000	-0.001938
1860.000000	-0.001935
1859.000000	-0.001938
1858.000000	-0.001952
1857.000000	-0.001970
1856.000000	-0.001979
1855.000000	-0.001974
1854.000000	-0.001962
1853.000000	-0.001953
1852.000000	-0.001948
1851.000000	-0.001941
1850.000000	-0.001937
1849.000000	-0.001941
1848.000000	-0.001950
1847.000000	-0.001957
1846.000000	-0.001957
1845.000000	-0.001950
1844.000000	-0.001934
1843.000000	-0.001910
1842.000000	-0.001890
1841.000000	-0.001885
1840.000000	-0.001897
1839.000000	-0.001916
1838.000000	-0.001927
1837.000000	-0.001923
1836.000000	-0.001904
1835.000000	-0.001879
1834.000000	-0.001863
1833.000000	-0.001866
1832.000000	-0.001885
1831.000000	-0.001904
1830.000000	-0.001913
1829.000000	-0.001913
1828.000000	-0.001912
1827.000000	-0.001911
1826.000000	-0.001909
1825.000000	-0.001906
1824.000000	-0.001908
1823.000000	-0.001915
1822.000000	-0.001922
1821.000000	-0.001927
1820.000000	-0.001930
1819.000000	-0.001932
1818.000000	-0.001932
1817.000000	-0.001931
1816.000000	-0.001934
1815.000000	-0.001943
1814.000000	-0.001952
1813.000000	-0.001955
1812.000000	-0.001950
1811.000000	-0.001939
1810.000000	-0.001925
1809.000000	-0.001907
1808.000000	-0.001888
1807.000000	-0.001877
1806.000000	-0.001880
1805.000000	-0.001893
1804.000000	-0.001900
1803.000000	-0.001894
1802.000000	-0.001885
1801.000000	-0.001891
1800.000000	-0.001916
1799.000000	-0.001944
1798.000000	-0.001959
1797.000000	-0.001955
1796.000000	-0.001942
1795.000000	-0.001934
1794.000000	-0.001948
1793.000000	-0.001982
1792.000000	-0.002016
1791.000000	-0.002029
1790.000000	-0.002019
1789.000000	-0.002000
1788.000000	-0.001980
1787.000000	-0.001960
1786.000000	-0.001944
1785.000000	-0.001938
1784.000000	-0.001943
1783.000000	-0.001952
1782.000000	-0.001959
1781.000000	-0.001955
1780.000000	-0.001938
1779.000000	-0.001913
1778.000000	-0.001892
1777.000000	-0.001885
1776.000000	-0.001891
1775.000000	-0.001899
1774.000000	-0.001905
1773.000000	-0.001910
1772.000000	-0.001919
1771.000000	-0.001930
1770.000000	-0.001936
1769.000000	-0.001937
1768.000000	-0.001938
1767.000000	-0.001945
1766.000000	-0.001953
1765.000000	-0.001957
1764.000000	-0.001956
1763.000000	-0.001952
1762.000000	-0.001949
1761.000000	-0.001947
1760.000000	-0.001943
1759.000000	-0.001936
1758.000000	-0.001929
1757.000000	-0.001926
1756.000000	-0.001922
1755.000000	-0.001910
1754.000000	-0.001886
1753.000000	-0.001855
1752.000000	-0.001828
1751.000000	-0.001815
1750.000000	-0.001817
1749.000000	-0.001830
1748.000000	-0.001847
1747.000000	-0.001862
1746.000000	-0.001871
1745.000000	-0.001874
1744.000000	-0.001877
1743.000000	-0.001880
1742.000000	-0.001876
1741.000000	-0.001858
1740.000000	-0.001831
1739.000000	-0.001810
1738.000000	-0.001805
1737.000000	-0.001811
1736.000000	-0.001818
1735.000000	-0.001817
1734.000000	-0.001807
1733.000000	-0.001796
1732.000000	-0.001795
1731.000000	-0.001807
1730.000000	-0.001824
1729.000000	-0.001840
1728.000000	-0.001846
1727.000000	-0.001837
1726.000000	-0.001805
1725.000000	-0.001749
1724.000000	-0.001683
1723.000000	-0.001628
1722.000000	-0.001601
1721.000000	-0.001604
1720.000000	-0.001623
1719.000000	-0.001636
1718.000000	-0.001624
1717.000000	-0.001585
1716.000000	-0.001522
1715.000000	-0.001445
1714.000000	-0.001374
1713.000000	-0.001328
1712.000000	-0.001309
1711.000000	-0.001300
1710.000000	-0.001279
1709.000000	-0.001238
1708.000000	-0.001184
1707.000000	-0.001127
1706.000000	-0.001083
1705.000000	-0.001064
1704.000000	-0.001066
1703.000000	-0.001064
1702.000000	-0.001045
1701.000000	-0.001012
1700.000000	-0.000981
1699.000000	-0.000958
1698.000000	-0.000941
1697.000000	-0.000919
1696.000000	-0.000885
1695.000000	-0.000851
1694.000000	-0.000832
1693.000000	-0.000831
1692.000000	-0.000832
1691.000000	-0.000816
1690.000000	-0.000785
1689.000000	-0.000760
1688.000000	-0.000756
1687.000000	-0.000772
1686.000000	-0.000793
1685.000000	-0.000797
1684.000000	-0.000774
1683.000000	-0.000737
1682.000000	-0.000705
1681.000000	-0.000680
1680.000000	-0.000652
1679.000000	-0.000618
1678.000000	-0.000581
1677.000000	-0.000544
1676.000000	-0.000514
1675.000000	-0.000508
1674.000000	-0.000533
1673.000000	-0.000574
1672.000000	-0.000602
1671.000000	-0.000604
1670.000000	-0.000588
1669.000000	-0.000575
1668.000000	-0.000574
1667.000000	-0.000577
1666.000000	-0.000574
1665.000000	-0.000562
1664.000000	-0.000543
1663.000000	-0.000526
1662.000000	-0.000513
1661.000000	-0.000494
1660.000000	-0.000463
1659.000000	-0.000429
1658.000000	-0.000412
1657.000000	-0.000414
1656.000000	-0.000421
1655.000000	-0.000414
1654.000000	-0.000390
1653.000000	-0.000356
1652.000000	-0.000325
1651.000000	-0.000309
1650.000000	-0.000313
1649.000000	-0.000328
1648.000000	-0.000351
1647.000000	-0.000376
1646.000000	-0.000396
1645.000000	-0.000409
1644.000000	-0.000425
1643.000000	-0.000451
1642.000000	-0.000488
1641.000000	-0.000527
1640.000000	-0.000562
1639.000000	-0.000593
1638.000000	-0.000626
1637.000000	-0.000665
1636.000000	-0.000703
1635.000000	-0.000723
1634.000000	-0.000720
1633.000000	-0.000708
1632.000000	-0.000699
1631.000000	-0.000694
1630.000000	-0.000694
1629.000000	-0.000705
1628.000000	-0.000728
1627.000000	-0.000758
1626.000000	-0.000787
1625.000000	-0.000806
1624.000000	-0.000816
1623.000000	-0.000827
1622.000000	-0.000850
1621.000000	-0.000880
1620.000000	-0.000902
1619.000000	-0.000908
1618.000000	-0.000906
1617.000000	-0.000915
1616.000000	-0.000936
1615.000000	-0.000955
1614.000000	-0.000962
1613.000000	-0.000958
1612.000000	-0.000949
1611.000000	-0.000939
1610.000000	-0.000926
1609.000000	-0.000906
1608.000000	-0.000889
1607.000000	-0.000886
1606.000000	-0.000894
1605.000000	-0.000893
1604.000000	-0.000872
1603.000000	-0.000848
1602.000000	-0.000840
1601.000000	-0.000849
1600.000000	-0.000859
1599.000000	-0.000867
1598.000000	-0.000879
1597.000000	-0.000900
1596.000000	-0.000924
1595.000000	-0.000944
1594.000000	-0.000960
1593.000000	-0.000975
1592.000000	-0.000987
1591.000000	-0.000996
1590.000000	-0.001008
1589.000000	-0.001027
1588.000000	-0.001052
1587.000000	-0.001079
1586.000000	-0.001105
1585.000000	-0.001127
1584.000000	-0.001136
1583.000000	-0.001136
1582.000000	-0.001139
1581.000000	-0.001149
1580.000000	-0.001157
1579.000000	-0.001150
1578.000000	-0.001127
1577.000000	-0.001104
1576.000000	-0.001097
1575.000000	-0.001109
1574.000000	-0.001127
1573.000000	-0.001140
1572.000000	-0.001143
1571.000000	-0.001138
1570.000000	-0.001132
1569.000000	-0.001126
1568.000000	-0.001119
1567.000000	-0.001111
1566.000000	-0.001098
1565.000000	-0.001079
1564.000000	-0.001059
1563.000000	-0.001046
1562.000000	-0.001037
1561.000000	-0.001024
1560.000000	-0.001009
1559.000000	-0.001011
1558.000000	-0.001043
1557.000000	-0.001079
1556.000000	-0.001092
1555.000000	-0.001080
1554.000000	-0.001065
1553.000000	-0.001065
1552.000000	-0.001088
1551.000000	-0.001122
1550.000000	-0.001154
1549.000000	-0.001181
1548.000000	-0.001208
1547.000000	-0.001244
1546.000000	-0.001291
1545.000000	-0.001345
1544.000000	-0.001394
1543.000000	-0.001435
1542.000000	-0.001472
1541.000000	-0.001509
1540.000000	-0.001547
1539.000000	-0.001583
1538.000000	-0.001611
1537.000000	-0.001633
1536.000000	-0.001645
1535.000000	-0.001650
1534.000000	-0.001660
1533.000000	-0.001686
1532.000000	-0.001727
1531.000000	-0.001780
1530.000000	-0.001842
1529.000000	-0.001903
1528.000000	-0.001942
1527.000000	-0.001944
1526.000000	-0.001922
1525.000000	-0.001897
1524.000000	-0.001874
1523.000000	-0.001849
1522.000000	-0.001825
1521.000000	-0.001814
1520.000000	-0.001808
1519.000000	-0.001793
1518.000000	-0.001785
1517.000000	-0.001826
1516.000000	-0.001928
1515.000000	-0.002031
1514.000000	-0.002053
1513.000000	-0.001974
1512.000000	-0.001858
1511.000000	-0.001786
1510.000000	-0.001784
1509.000000	-0.001819
1508.000000	-0.001851
1507.000000	-0.001868
1506.000000	-0.001880
1505.000000	-0.001886
1504.000000	-0.001888
1503.000000	-0.001891
1502.000000	-0.001900
1501.000000	-0.001919
1500.000000	-0.001946
1499.000000	-0.001976
1498.000000	-0.002009
1497.000000	-0.002044
1496.000000	-0.002066
1495.000000	-0.002058
1494.000000	-0.002032
1493.000000	-0.002014
1492.000000	-0.002019
1491.000000	-0.002041
1490.000000	-0.002067
1489.000000	-0.002094
1488.000000	-0.002118
1487.000000	-0.002139
1486.000000	-0.002174
1485.000000	-0.002237
1484.000000	-0.002319
1483.000000	-0.002391
1482.000000	-0.002432
1481.000000	-0.002448
1480.000000	-0.002450
1479.000000	-0.002439
1478.000000	-0.002410
1477.000000	-0.002368
1476.000000	-0.002323
1475.000000	-0.002288
1474.000000	-0.002278
1473.000000	-0.002299
1472.000000	-0.002341
1471.000000	-0.002373
1470.000000	-0.002371
1469.000000	-0.002342
1468.000000	-0.002324
1467.000000	-0.002370
1466.000000	-0.002515
1465.000000	-0.002709
1464.000000	-0.002824
1463.000000	-0.002763
1462.000000	-0.002557
1461.000000	-0.002331
1460.000000	-0.002191
1459.000000	-0.002156
1458.000000	-0.002172
1457.000000	-0.002188
1456.000000	-0.002193
1455.000000	-0.002195
1454.000000	-0.002198
1453.000000	-0.002209
1452.000000	-0.002244
1451.000000	-0.002296
1450.000000	-0.002320
1449.000000	-0.002279
1448.000000	-0.002189
1447.000000	-0.002110
1446.000000	-0.002081
1445.000000	-0.002087
1444.000000	-0.002089
1443.000000	-0.002072
1442.000000	-0.002049
1441.000000	-0.002039
1440.000000	-0.002048
1439.000000	-0.002071
1438.000000	-0.002111
1437.000000	-0.002170
1436.000000	-0.002226
1435.000000	-0.002232
1434.000000	-0.002169
1433.000000	-0.002070
1432.000000	-0.001990
1431.000000	-0.001955
1430.000000	-0.001952
1429.000000	-0.001959
1428.000000	-0.001973
1427.000000	-0.002004
1426.000000	-0.002061
1425.000000	-0.002151
1424.000000	-0.002272
1423.000000	-0.002381
1422.000000	-0.002415
1421.000000	-0.002337
1420.000000	-0.002179
1419.000000	-0.002024
1418.000000	-0.001934
1417.000000	-0.001907
1416.000000	-0.001912
1415.000000	-0.001927
1414.000000	-0.001943
1413.000000	-0.001955
1412.000000	-0.001970
1411.000000	-0.001992
1410.000000	-0.002015
1409.000000	-0.002024
1408.000000	-0.002004
1407.000000	-0.001953
1406.000000	-0.001884
1405.000000	-0.001824
1404.000000	-0.001794
1403.000000	-0.001797
1402.000000	-0.001817
1401.000000	-0.001838
1400.000000	-0.001850
1399.000000	-0.001848
1398.000000	-0.001830
1397.000000	-0.001800
1396.000000	-0.001767
1395.000000	-0.001733
1394.000000	-0.001683
1393.000000	-0.001611
1392.000000	-0.001535
1391.000000	-0.001481
1390.000000	-0.001459
1389.000000	-0.001456
1388.000000	-0.001448
1387.000000	-0.001416
1386.000000	-0.001357
1385.000000	-0.001285
1384.000000	-0.001225
1383.000000	-0.001197
1382.000000	-0.001212
1381.000000	-0.001263
1380.000000	-0.001337
1379.000000	-0.001404
1378.000000	-0.001430
1377.000000	-0.001396
1376.000000	-0.001322
1375.000000	-0.001254
1374.000000	-0.001225
1373.000000	-0.001233
1372.000000	-0.001251
1371.000000	-0.001266
1370.000000	-0.001282
1369.000000	-0.001304
1368.000000	-0.001328
1367.000000	-0.001346
1366.000000	-0.001352
1365.000000	-0.001352
1364.000000	-0.001354
1363.000000	-0.001360
1362.000000	-0.001367
1361.000000	-0.001371
1360.000000	-0.001378
1359.000000	-0.001396
1358.000000	-0.001430
1357.000000	-0.001476
1356.000000	-0.001530
1355.000000	-0.001592
1354.000000	-0.001673
1353.000000	-0.001777
1352.000000	-0.001894
1351.000000	-0.001996
1350.000000	-0.002053
1349.000000	-0.002053
1348.000000	-0.002008
1347.000000	-0.001937
1346.000000	-0.001859
1345.000000	-0.001781
1344.000000	-0.001710
1343.000000	-0.001645
1342.000000	-0.001584
1341.000000	-0.001534
1340.000000	-0.001510
1339.000000	-0.001520
1338.000000	-0.001547
1337.000000	-0.001563
1336.000000	-0.001550
1335.000000	-0.001519
1334.000000	-0.001497
1333.000000	-0.001503
1332.000000	-0.001535
1331.000000	-0.001571
1330.000000	-0.001587
1329.000000	-0.001576
1328.000000	-0.001553
1327.000000	-0.001533
1326.000000	-0.001519
1325.000000	-0.001509
1324.000000	-0.001503
1323.000000	-0.001501
1322.000000	-0.001491
1321.000000	-0.001458
1320.000000	-0.001410
1319.000000	-0.001372
1318.000000	-0.001362
1317.000000	-0.001369
1316.000000	-0.001372
1315.000000	-0.001361
1314.000000	-0.001341
1313.000000	-0.001325
1312.000000	-0.001319
1311.000000	-0.001321
1310.000000	-0.001322
1309.000000	-0.001309
1308.000000	-0.001279
1307.000000	-0.001246
1306.000000	-0.001227
1305.000000	-0.001223
1304.000000	-0.001217
1303.000000	-0.001198
1302.000000	-0.001174
1301.000000	-0.001165
1300.000000	-0.001182
1299.000000	-0.001215
1298.000000	-0.001244
1297.000000	-0.001254
1296.000000	-0.001249
1295.000000	-0.001239
1294.000000	-0.001229
1293.000000	-0.001214
1292.000000	-0.001192
1291.000000	-0.001171
1290.000000	-0.001158
1289.000000	-0.001155
1288.000000	-0.001158
1287.000000	-0.001161
1286.000000	-0.001160
1285.000000	-0.001154
1284.000000	-0.001138
1283.000000	-0.001108
1282.000000	-0.001061
1281.000000	-0.001004
1280.000000	-0.000950
1279.000000	-0.000909
1278.000000	-0.000876
1277.000000	-0.000845
1276.000000	-0.000828
1275.000000	-0.000844
1274.000000	-0.000904
1273.000000	-0.000995
1272.000000	-0.001097
1271.000000	-0.001198
1270.000000	-0.001299
1269.000000	-0.001400
1268.000000	-0.001495
1267.000000	-0.001572
1266.000000	-0.001624
1265.000000	-0.001659
1264.000000	-0.001686
1263.000000	-0.001704
1262.000000	-0.001703
1261.000000	-0.001676
1260.000000	-0.001632
1259.000000	-0.001581
1258.000000	-0.001521
1257.000000	-0.001444
1256.000000	-0.001359
1255.000000	-0.001292
1254.000000	-0.001258
1253.000000	-0.001247
1252.000000	-0.001232
1251.000000	-0.001198
1250.000000	-0.001142
1249.000000	-0.001064
1248.000000	-0.000963
1247.000000	-0.000841
1246.000000	-0.000707
1245.000000	-0.000577
1244.000000	-0.000470
1243.000000	-0.000397
1242.000000	-0.000348
1241.000000	-0.000303
1240.000000	-0.000244
1239.000000	-0.000181
1238.000000	-0.000131
1237.000000	-0.000105
1236.000000	-0.000097
1235.000000	-0.000103
1234.000000	-0.000127
1233.000000	-0.000174
1232.000000	-0.000243
1231.000000	-0.000319
1230.000000	-0.000384
1229.000000	-0.000428
1228.000000	-0.000467
1227.000000	-0.000520
1226.000000	-0.000592
1225.000000	-0.000668
1224.000000	-0.000731
1223.000000	-0.000784
1222.000000	-0.000840
1221.000000	-0.000895
1220.000000	-0.000932
1219.000000	-0.000946
1218.000000	-0.000951
1217.000000	-0.000962
1216.000000	-0.000978
1215.000000	-0.000990
1214.000000	-0.000993
1213.000000	-0.000994
1212.000000	-0.000996
1211.000000	-0.001004
1210.000000	-0.001023
1209.000000	-0.001051
1208.000000	-0.001080
1207.000000	-0.001102
1206.000000	-0.001114
1205.000000	-0.001115
1204.000000	-0.001107
1203.000000	-0.001098
1202.000000	-0.001099
1201.000000	-0.001113
1200.000000	-0.001129
1199.000000	-0.001135
1198.000000	-0.001131
1197.000000	-0.001125
1196.000000	-0.001117
1195.000000	-0.001097
1194.000000	-0.001060
1193.000000	-0.001020
1192.000000	-0.001000
1191.000000	-0.001008
1190.000000	-0.001025
1189.000000	-0.001023
1188.000000	-0.000994
1187.000000	-0.000952
1186.000000	-0.000918
1185.000000	-0.000902
1184.000000	-0.000906
1183.000000	-0.000926
1182.000000	-0.000961
1181.000000	-0.001000
1180.000000	-0.001027
1179.000000	-0.001039
1178.000000	-0.001043
1177.000000	-0.001049
1176.000000	-0.001055
1175.000000	-0.001051
1174.000000	-0.001041
1173.000000	-0.001037
1172.000000	-0.001045
1171.000000	-0.001055
1170.000000	-0.001059
1169.000000	-0.001062
1168.000000	-0.001073
1167.000000	-0.001094
1166.000000	-0.001114
1165.000000	-0.001124
1164.000000	-0.001121
1163.000000	-0.001106
1162.000000	-0.001079
1161.000000	-0.001042
1160.000000	-0.001002
1159.000000	-0.000971
1158.000000	-0.000959
1157.000000	-0.000967
1156.000000	-0.000994
1155.000000	-0.001033
1154.000000	-0.001078
1153.000000	-0.001120
1152.000000	-0.001153
1151.000000	-0.001170
1150.000000	-0.001160
1149.000000	-0.001121
1148.000000	-0.001070
1147.000000	-0.001038
1146.000000	-0.001035
1145.000000	-0.001043
1144.000000	-0.001033
1143.000000	-0.001000
1142.000000	-0.000963
1141.000000	-0.000937
1140.000000	-0.000921
1139.000000	-0.000915
1138.000000	-0.000926
1137.000000	-0.000955
1136.000000	-0.000988
1135.000000	-0.001014
1134.000000	-0.001037
1133.000000	-0.001063
1132.000000	-0.001087
1131.000000	-0.001094
1130.000000	-0.001076
1129.000000	-0.001044
1128.000000	-0.001013
1127.000000	-0.000991
1126.000000	-0.000983
1125.000000	-0.000986
1124.000000	-0.000991
1123.000000	-0.000985
1122.000000	-0.000967
1121.000000	-0.000946
1120.000000	-0.000941
1119.000000	-0.000965
1118.000000	-0.001017
1117.000000	-0.001080
1116.000000	-0.001129
1115.000000	-0.001154
1114.000000	-0.001169
1113.000000	-0.001193
1112.000000	-0.001223
1111.000000	-0.001232
1110.000000	-0.001199
1109.000000	-0.001136
1108.000000	-0.001074
1107.000000	-0.001040
1106.000000	-0.001032
1105.000000	-0.001032
1104.000000	-0.001028
1103.000000	-0.001024
1102.000000	-0.001035
1101.000000	-0.001067
1100.000000	-0.001105
1099.000000	-0.001136
1098.000000	-0.001162
1097.000000	-0.001190
1096.000000	-0.001217
1095.000000	-0.001229
1094.000000	-0.001220
1093.000000	-0.001201
1092.000000	-0.001188
1091.000000	-0.001188
1090.000000	-0.001197
1089.000000	-0.001209
1088.000000	-0.001215
1087.000000	-0.001215
1086.000000	-0.001217
1085.000000	-0.001230
1084.000000	-0.001256
1083.000000	-0.001285
1082.000000	-0.001305
1081.000000	-0.001316
1080.000000	-0.001328
1079.000000	-0.001357
1078.000000	-0.001411
1077.000000	-0.001478
1076.000000	-0.001541
1075.000000	-0.001588
1074.000000	-0.001622
1073.000000	-0.001642
1072.000000	-0.001643
1071.000000	-0.001621
1070.000000	-0.001592
1069.000000	-0.001572
1068.000000	-0.001566
1067.000000	-0.001570
1066.000000	-0.001589
1065.000000	-0.001625
1064.000000	-0.001661
1063.000000	-0.001673
1062.000000	-0.001663
1061.000000	-0.001657
1060.000000	-0.001667
1059.000000	-0.001677
1058.000000	-0.001665
1057.000000	-0.001642
1056.000000	-0.001636
1055.000000	-0.001660
1054.000000	-0.001694
1053.000000	-0.001708
1052.000000	-0.001682
1051.000000	-0.001623
1050.000000	-0.001558
1049.000000	-0.001518
1048.000000	-0.001508
1047.000000	-0.001516
1046.000000	-0.001534
1045.000000	-0.001574
1044.000000	-0.001636
1043.000000	-0.001692
1042.000000	-0.001706
1041.000000	-0.001681
1040.000000	-0.001648
1039.000000	-0.001638
1038.000000	-0.001653
1037.000000	-0.001683
1036.000000	-0.001721
1035.000000	-0.001766
1034.000000	-0.001813
1033.000000	-0.001846
1032.000000	-0.001852
1031.000000	-0.001830
1030.000000	-0.001799
1029.000000	-0.001794
1028.000000	-0.001826
1027.000000	-0.001872
1026.000000	-0.001888
1025.000000	-0.001856
1024.000000	-0.001798
1023.000000	-0.001750
1022.000000	-0.001729
1021.000000	-0.001720
1020.000000	-0.001707
1019.000000	-0.001687
1018.000000	-0.001677
1017.000000	-0.001691
1016.000000	-0.001724
1015.000000	-0.001751
1014.000000	-0.001747
1013.000000	-0.001705
1012.000000	-0.001640
1011.000000	-0.001568
1010.000000	-0.001496
1009.000000	-0.001430
1008.000000	-0.001378
1007.000000	-0.001351
1006.000000	-0.001349
1005.000000	-0.001354
1004.000000	-0.001342
1003.000000	-0.001304
1002.000000	-0.001254
1001.000000	-0.001212
1000.000000	-0.001182
999.000000	-0.001160
998.000000	-0.001148
997.000000	-0.001159
996.000000	-0.001181
995.000000	-0.001175
994.000000	-0.001111
993.000000	-0.001008
992.000000	-0.000918
991.000000	-0.000870
990.000000	-0.000854
989.000000	-0.000848
988.000000	-0.000840
987.000000	-0.000823
986.000000	-0.000790
985.000000	-0.000741
984.000000	-0.000686
983.000000	-0.000638
982.000000	-0.000600
981.000000	-0.000576
980.000000	-0.000569
979.000000	-0.000579
978.000000	-0.000590
977.000000	-0.000590
976.000000	-0.000588
975.000000	-0.000593
974.000000	-0.000599
973.000000	-0.000588
972.000000	-0.000557
971.000000	-0.000521
970.000000	-0.000491
969.000000	-0.000471
968.000000	-0.000467
967.000000	-0.000494
966.000000	-0.000558
965.000000	-0.000630
964.000000	-0.000669
963.000000	-0.000663
962.000000	-0.000633
961.000000	-0.000600
960.000000	-0.000560
959.000000	-0.000508
958.000000	-0.000466
957.000000	-0.000464
956.000000	-0.000504
955.000000	-0.000554
954.000000	-0.000587
953.000000	-0.000610
952.000000	-0.000647
951.000000	-0.000705
950.000000	-0.000762
949.000000	-0.000786
948.000000	-0.000766
947.000000	-0.000716
946.000000	-0.000666
945.000000	-0.000638
944.000000	-0.000631
943.000000	-0.000638
942.000000	-0.000655
941.000000	-0.000686
940.000000	-0.000724
939.000000	-0.000748
938.000000	-0.000754
937.000000	-0.000755
936.000000	-0.000768
935.000000	-0.000791
934.000000	-0.000809
933.000000	-0.000817
932.000000	-0.000813
931.000000	-0.000791
930.000000	-0.000744
929.000000	-0.000694
928.000000	-0.000674
927.000000	-0.000697
926.000000	-0.000747
925.000000	-0.000797
924.000000	-0.000835
923.000000	-0.000859
922.000000	-0.000864
921.000000	-0.000848
920.000000	-0.000818
919.000000	-0.000791
918.000000	-0.000783
917.000000	-0.000804
916.000000	-0.000850
915.000000	-0.000895
914.000000	-0.000911
913.000000	-0.000893
912.000000	-0.000865
911.000000	-0.000853
910.000000	-0.000863
909.000000	-0.000883
908.000000	-0.000897
907.000000	-0.000894
906.000000	-0.000867
905.000000	-0.000821
904.000000	-0.000780
903.000000	-0.000768
902.000000	-0.000791
901.000000	-0.000828
900.000000	-0.000845
899.000000	-0.000825
898.000000	-0.000788
897.000000	-0.000777
896.000000	-0.000815
895.000000	-0.000877
894.000000	-0.000912
893.000000	-0.000891
892.000000	-0.000829
891.000000	-0.000763
890.000000	-0.000716
889.000000	-0.000697
888.000000	-0.000704
887.000000	-0.000730
886.000000	-0.000762
885.000000	-0.000793
884.000000	-0.000822
883.000000	-0.000846
882.000000	-0.000850
881.000000	-0.000816
880.000000	-0.000747
879.000000	-0.000673
878.000000	-0.000631
877.000000	-0.000641
876.000000	-0.000691
875.000000	-0.000737
874.000000	-0.000735
873.000000	-0.000683
872.000000	-0.000620
871.000000	-0.000584
870.000000	-0.000573
869.000000	-0.000556
868.000000	-0.000518
867.000000	-0.000478
866.000000	-0.000459
865.000000	-0.000460
864.000000	-0.000464
863.000000	-0.000459
862.000000	-0.000451
861.000000	-0.000440
860.000000	-0.000414
859.000000	-0.000368
858.000000	-0.000317
857.000000	-0.000273
856.000000	-0.000228
855.000000	-0.000150
854.000000	-0.000024
853.000000	0.000145
852.000000	0.000330
851.000000	0.000502
850.000000	0.000627
849.000000	0.000673
848.000000	0.000621
847.000000	0.000483
846.000000	0.000295
845.000000	0.000106
844.000000	-0.000047
843.000000	-0.000149
842.000000	-0.000219
841.000000	-0.000288
840.000000	-0.000373
839.000000	-0.000467
838.000000	-0.000559
837.000000	-0.000645
836.000000	-0.000724
835.000000	-0.000781
834.000000	-0.000803
833.000000	-0.000788
832.000000	-0.000758
831.000000	-0.000748
830.000000	-0.000790
829.000000	-0.000884
828.000000	-0.000977
827.000000	-0.001008
826.000000	-0.000964
825.000000	-0.000889
824.000000	-0.000830
823.000000	-0.000784
822.000000	-0.000731
821.000000	-0.000672
820.000000	-0.000621
819.000000	-0.000576
818.000000	-0.000536
817.000000	-0.000519
816.000000	-0.000540
815.000000	-0.000581
814.000000	-0.000609
813.000000	-0.000617
812.000000	-0.000619
811.000000	-0.000613
810.000000	-0.000585
809.000000	-0.000545
808.000000	-0.000528
807.000000	-0.000546
806.000000	-0.000577
805.000000	-0.000601
804.000000	-0.000620
803.000000	-0.000644
802.000000	-0.000674
801.000000	-0.000711
800.000000	-0.000762
799.000000	-0.000810
798.000000	-0.000825
797.000000	-0.000795
796.000000	-0.000746
795.000000	-0.000701
794.000000	-0.000656
793.000000	-0.000608
792.000000	-0.000581
791.000000	-0.000596
790.000000	-0.000627
789.000000	-0.000629
788.000000	-0.000576
787.000000	-0.000479
786.000000	-0.000356
785.000000	-0.000235
784.000000	-0.000168
783.000000	-0.000211
782.000000	-0.000354
781.000000	-0.000517
780.000000	-0.000617
779.000000	-0.000641
778.000000	-0.000633
777.000000	-0.000632
776.000000	-0.000636
775.000000	-0.000626
774.000000	-0.000604
773.000000	-0.000596
772.000000	-0.000615
771.000000	-0.000648
770.000000	-0.000667
769.000000	-0.000659
768.000000	-0.000638
767.000000	-0.000629
766.000000	-0.000642
765.000000	-0.000676
764.000000	-0.000722
763.000000	-0.000762
762.000000	-0.000776
761.000000	-0.000747
760.000000	-0.000685
759.000000	-0.000625
758.000000	-0.000602
757.000000	-0.000613
756.000000	-0.000626
755.000000	-0.000618
754.000000	-0.000596
753.000000	-0.000578
752.000000	-0.000567
751.000000	-0.000552
750.000000	-0.000534
749.000000	-0.000520
748.000000	-0.000516
747.000000	-0.000520
746.000000	-0.000532
745.000000	-0.000543
744.000000	-0.000534
743.000000	-0.000502
742.000000	-0.000471
741.000000	-0.000460
740.000000	-0.000449
739.000000	-0.000402
738.000000	-0.000329
737.000000	-0.000282
736.000000	-0.000286
735.000000	-0.000316
734.000000	-0.000345
733.000000	-0.000387
732.000000	-0.000454
731.000000	-0.000511
730.000000	-0.000519
729.000000	-0.000491
728.000000	-0.000487
727.000000	-0.000542
726.000000	-0.000628
725.000000	-0.000685
724.000000	-0.000674
723.000000	-0.000599
722.000000	-0.000496
721.000000	-0.000409
720.000000	-0.000364
719.000000	-0.000366
718.000000	-0.000400
717.000000	-0.000437
716.000000	-0.000439
715.000000	-0.000396
714.000000	-0.000339
713.000000	-0.000327
712.000000	-0.000388
711.000000	-0.000502
710.000000	-0.000631
709.000000	-0.000751
708.000000	-0.000843
707.000000	-0.000889
706.000000	-0.000878
705.000000	-0.000809
704.000000	-0.000695
703.000000	-0.000564
702.000000	-0.000462
701.000000	-0.000429
700.000000	-0.000467
