# Supplementary material for: Real-time monitoring of the reversible capture and release of CO2 on anthraquinone and riboflavin-modified graphitic electrodes using ATR-SEIRAS
Source: Chem Sci. 2025 Nov 4;16(48):23189–202. doi: 10.1039/d5sc05427c (PMC12584010; doi:10.1039/d5sc05427c)
Supplement: SC-016-D5SC05427C-s001 [file SC-016-D5SC05427C-s001.zip › Data Folders/Main Figures/Figure3/3b/012.ASC]

PE IR       SUBTECH     SPECTRUM    ASCII       PEDS        4.00        
   -1
012.ASC
25/02/11
15:07:41.00
25/02/11
15:07:41.00
Administrator

700.000000
#HDR
-1
-1
#GR
Wavenumber
A
1.0
0.0
4000.000000
-1.000000
3301
8
0.000948
-0.003248
#DATA
4000.000000	-0.002098
3999.000000	-0.002131
3998.000000	-0.002170
3997.000000	-0.002201
3996.000000	-0.002220
3995.000000	-0.002230
3994.000000	-0.002231
3993.000000	-0.002221
3992.000000	-0.002203
3991.000000	-0.002181
3990.000000	-0.002163
3989.000000	-0.002157
3988.000000	-0.002167
3987.000000	-0.002192
3986.000000	-0.002220
3985.000000	-0.002246
3984.000000	-0.002269
3983.000000	-0.002292
3982.000000	-0.002308
3981.000000	-0.002303
3980.000000	-0.002274
3979.000000	-0.002235
3978.000000	-0.002210
3977.000000	-0.002206
3976.000000	-0.002211
3975.000000	-0.002208
3974.000000	-0.002192
3973.000000	-0.002175
3972.000000	-0.002168
3971.000000	-0.002176
3970.000000	-0.002194
3969.000000	-0.002210
3968.000000	-0.002212
3967.000000	-0.002200
3966.000000	-0.002182
3965.000000	-0.002175
3964.000000	-0.002190
3963.000000	-0.002224
3962.000000	-0.002265
3961.000000	-0.002295
3960.000000	-0.002309
3959.000000	-0.002306
3958.000000	-0.002292
3957.000000	-0.002269
3956.000000	-0.002245
3955.000000	-0.002223
3954.000000	-0.002207
3953.000000	-0.002194
3952.000000	-0.002185
3951.000000	-0.002187
3950.000000	-0.002202
3949.000000	-0.002219
3948.000000	-0.002222
3947.000000	-0.002204
3946.000000	-0.002180
3945.000000	-0.002170
3944.000000	-0.002181
3943.000000	-0.002202
3942.000000	-0.002218
3941.000000	-0.002223
3940.000000	-0.002226
3939.000000	-0.002232
3938.000000	-0.002236
3937.000000	-0.002231
3936.000000	-0.002210
3935.000000	-0.002177
3934.000000	-0.002139
3933.000000	-0.002109
3932.000000	-0.002095
3931.000000	-0.002096
3930.000000	-0.002105
3929.000000	-0.002113
3928.000000	-0.002119
3927.000000	-0.002126
3926.000000	-0.002140
3925.000000	-0.002165
3924.000000	-0.002201
3923.000000	-0.002237
3922.000000	-0.002256
3921.000000	-0.002244
3920.000000	-0.002207
3919.000000	-0.002169
3918.000000	-0.002157
3917.000000	-0.002176
3916.000000	-0.002218
3915.000000	-0.002262
3914.000000	-0.002290
3913.000000	-0.002292
3912.000000	-0.002270
3911.000000	-0.002238
3910.000000	-0.002209
3909.000000	-0.002187
3908.000000	-0.002171
3907.000000	-0.002155
3906.000000	-0.002141
3905.000000	-0.002127
3904.000000	-0.002113
3903.000000	-0.002099
3902.000000	-0.002097
3901.000000	-0.002111
3900.000000	-0.002136
3899.000000	-0.002156
3898.000000	-0.002165
3897.000000	-0.002171
3896.000000	-0.002185
3895.000000	-0.002210
3894.000000	-0.002233
3893.000000	-0.002239
3892.000000	-0.002226
3891.000000	-0.002203
3890.000000	-0.002182
3889.000000	-0.002169
3888.000000	-0.002162
3887.000000	-0.002150
3886.000000	-0.002129
3885.000000	-0.002106
3884.000000	-0.002098
3883.000000	-0.002122
3882.000000	-0.002176
3881.000000	-0.002230
3880.000000	-0.002247
3879.000000	-0.002216
3878.000000	-0.002166
3877.000000	-0.002135
3876.000000	-0.002136
3875.000000	-0.002156
3874.000000	-0.002174
3873.000000	-0.002184
3872.000000	-0.002191
3871.000000	-0.002192
3870.000000	-0.002175
3869.000000	-0.002142
3868.000000	-0.002124
3867.000000	-0.002148
3866.000000	-0.002205
3865.000000	-0.002253
3864.000000	-0.002255
3863.000000	-0.002205
3862.000000	-0.002132
3861.000000	-0.002069
3860.000000	-0.002034
3859.000000	-0.002020
3858.000000	-0.002008
3857.000000	-0.001985
3856.000000	-0.001963
3855.000000	-0.001962
3854.000000	-0.001988
3853.000000	-0.002016
3852.000000	-0.002037
3851.000000	-0.002072
3850.000000	-0.002132
3849.000000	-0.002192
3848.000000	-0.002223
3847.000000	-0.002222
3846.000000	-0.002209
3845.000000	-0.002201
3844.000000	-0.002196
3843.000000	-0.002181
3842.000000	-0.002152
3841.000000	-0.002116
3840.000000	-0.002078
3839.000000	-0.002037
3838.000000	-0.002000
3837.000000	-0.001987
3836.000000	-0.002005
3835.000000	-0.002048
3834.000000	-0.002097
3833.000000	-0.002141
3832.000000	-0.002171
3831.000000	-0.002179
3830.000000	-0.002163
3829.000000	-0.002134
3828.000000	-0.002113
3827.000000	-0.002113
3826.000000	-0.002127
3825.000000	-0.002139
3824.000000	-0.002138
3823.000000	-0.002127
3822.000000	-0.002113
3821.000000	-0.002093
3820.000000	-0.002060
3819.000000	-0.002028
3818.000000	-0.002015
3817.000000	-0.002027
3816.000000	-0.002053
3815.000000	-0.002074
3814.000000	-0.002090
3813.000000	-0.002109
3812.000000	-0.002131
3811.000000	-0.002149
3810.000000	-0.002164
3809.000000	-0.002184
3808.000000	-0.002210
3807.000000	-0.002229
3806.000000	-0.002222
3805.000000	-0.002192
3804.000000	-0.002159
3803.000000	-0.002136
3802.000000	-0.002121
3801.000000	-0.002101
3800.000000	-0.002080
3799.000000	-0.002076
3798.000000	-0.002099
3797.000000	-0.002134
3796.000000	-0.002159
3795.000000	-0.002162
3794.000000	-0.002151
3793.000000	-0.002146
3792.000000	-0.002158
3791.000000	-0.002189
3790.000000	-0.002227
3789.000000	-0.002253
3788.000000	-0.002257
3787.000000	-0.002241
3786.000000	-0.002224
3785.000000	-0.002224
3784.000000	-0.002244
3783.000000	-0.002267
3782.000000	-0.002274
3781.000000	-0.002255
3780.000000	-0.002222
3779.000000	-0.002191
3778.000000	-0.002174
3777.000000	-0.002176
3776.000000	-0.002193
3775.000000	-0.002216
3774.000000	-0.002234
3773.000000	-0.002234
3772.000000	-0.002214
3771.000000	-0.002178
3770.000000	-0.002140
3769.000000	-0.002117
3768.000000	-0.002124
3767.000000	-0.002160
3766.000000	-0.002205
3765.000000	-0.002237
3764.000000	-0.002247
3763.000000	-0.002240
3762.000000	-0.002222
3761.000000	-0.002194
3760.000000	-0.002156
3759.000000	-0.002116
3758.000000	-0.002090
3757.000000	-0.002083
3756.000000	-0.002086
3755.000000	-0.002083
3754.000000	-0.002062
3753.000000	-0.002028
3752.000000	-0.001999
3751.000000	-0.001989
3750.000000	-0.001986
3749.000000	-0.001975
3748.000000	-0.001962
3747.000000	-0.001964
3746.000000	-0.001989
3745.000000	-0.002024
3744.000000	-0.002046
3743.000000	-0.002055
3742.000000	-0.002069
3741.000000	-0.002096
3740.000000	-0.002120
3739.000000	-0.002129
3738.000000	-0.002130
3737.000000	-0.002135
3736.000000	-0.002151
3735.000000	-0.002176
3734.000000	-0.002202
3733.000000	-0.002224
3732.000000	-0.002234
3731.000000	-0.002234
3730.000000	-0.002226
3729.000000	-0.002216
3728.000000	-0.002203
3727.000000	-0.002191
3726.000000	-0.002181
3725.000000	-0.002175
3724.000000	-0.002170
3723.000000	-0.002162
3722.000000	-0.002150
3721.000000	-0.002140
3720.000000	-0.002142
3719.000000	-0.002154
3718.000000	-0.002165
3717.000000	-0.002164
3716.000000	-0.002154
3715.000000	-0.002144
3714.000000	-0.002137
3713.000000	-0.002128
3712.000000	-0.002119
3711.000000	-0.002112
3710.000000	-0.002108
3709.000000	-0.002113
3708.000000	-0.002131
3707.000000	-0.002160
3706.000000	-0.002190
3705.000000	-0.002207
3704.000000	-0.002209
3703.000000	-0.002197
3702.000000	-0.002177
3701.000000	-0.002151
3700.000000	-0.002130
3699.000000	-0.002126
3698.000000	-0.002142
3697.000000	-0.002165
3696.000000	-0.002173
3695.000000	-0.002162
3694.000000	-0.002140
3693.000000	-0.002117
3692.000000	-0.002101
3691.000000	-0.002096
3690.000000	-0.002101
3689.000000	-0.002107
3688.000000	-0.002107
3687.000000	-0.002103
3686.000000	-0.002106
3685.000000	-0.002119
3684.000000	-0.002134
3683.000000	-0.002144
3682.000000	-0.002148
3681.000000	-0.002146
3680.000000	-0.002137
3679.000000	-0.002121
3678.000000	-0.002109
3677.000000	-0.002108
3676.000000	-0.002112
3675.000000	-0.002106
3674.000000	-0.002090
3673.000000	-0.002086
3672.000000	-0.002108
3671.000000	-0.002141
3670.000000	-0.002162
3669.000000	-0.002160
3668.000000	-0.002150
3667.000000	-0.002152
3666.000000	-0.002166
3665.000000	-0.002181
3664.000000	-0.002189
3663.000000	-0.002193
3662.000000	-0.002197
3661.000000	-0.002198
3660.000000	-0.002193
3659.000000	-0.002178
3658.000000	-0.002157
3657.000000	-0.002131
3656.000000	-0.002101
3655.000000	-0.002070
3654.000000	-0.002050
3653.000000	-0.002048
3652.000000	-0.002063
3651.000000	-0.002093
3650.000000	-0.002127
3649.000000	-0.002151
3648.000000	-0.002156
3647.000000	-0.002150
3646.000000	-0.002142
3645.000000	-0.002134
3644.000000	-0.002123
3643.000000	-0.002105
3642.000000	-0.002083
3641.000000	-0.002058
3640.000000	-0.002041
3639.000000	-0.002043
3638.000000	-0.002068
3637.000000	-0.002104
3636.000000	-0.002128
3635.000000	-0.002127
3634.000000	-0.002102
3633.000000	-0.002066
3632.000000	-0.002033
3631.000000	-0.002019
3630.000000	-0.002031
3629.000000	-0.002061
3628.000000	-0.002092
3627.000000	-0.002120
3626.000000	-0.002155
3625.000000	-0.002192
3624.000000	-0.002216
3623.000000	-0.002219
3622.000000	-0.002209
3621.000000	-0.002205
3620.000000	-0.002214
3619.000000	-0.002223
3618.000000	-0.002211
3617.000000	-0.002173
3616.000000	-0.002119
3615.000000	-0.002066
3614.000000	-0.002029
3613.000000	-0.002019
3612.000000	-0.002034
3611.000000	-0.002062
3610.000000	-0.002086
3609.000000	-0.002096
3608.000000	-0.002100
3607.000000	-0.002111
3606.000000	-0.002137
3605.000000	-0.002170
3604.000000	-0.002196
3603.000000	-0.002203
3602.000000	-0.002197
3601.000000	-0.002191
3600.000000	-0.002193
3599.000000	-0.002196
3598.000000	-0.002185
3597.000000	-0.002150
3596.000000	-0.002100
3595.000000	-0.002056
3594.000000	-0.002039
3593.000000	-0.002051
3592.000000	-0.002073
3591.000000	-0.002083
3590.000000	-0.002072
3589.000000	-0.002052
3588.000000	-0.002046
3587.000000	-0.002066
3586.000000	-0.002102
3585.000000	-0.002141
3584.000000	-0.002169
3583.000000	-0.002174
3582.000000	-0.002152
3581.000000	-0.002107
3580.000000	-0.002062
3579.000000	-0.002044
3578.000000	-0.002066
3577.000000	-0.002112
3576.000000	-0.002153
3575.000000	-0.002168
3574.000000	-0.002153
3573.000000	-0.002119
3572.000000	-0.002078
3571.000000	-0.002036
3570.000000	-0.002002
3569.000000	-0.001983
3568.000000	-0.001980
3567.000000	-0.001992
3566.000000	-0.002016
3565.000000	-0.002045
3564.000000	-0.002074
3563.000000	-0.002093
3562.000000	-0.002095
3561.000000	-0.002081
3560.000000	-0.002060
3559.000000	-0.002040
3558.000000	-0.002027
3557.000000	-0.002019
3556.000000	-0.002013
3555.000000	-0.002013
3554.000000	-0.002020
3553.000000	-0.002039
3552.000000	-0.002069
3551.000000	-0.002103
3550.000000	-0.002134
3549.000000	-0.002150
3548.000000	-0.002146
3547.000000	-0.002122
3546.000000	-0.002087
3545.000000	-0.002059
3544.000000	-0.002045
3543.000000	-0.002042
3542.000000	-0.002041
3541.000000	-0.002030
3540.000000	-0.002008
3539.000000	-0.001982
3538.000000	-0.001960
3537.000000	-0.001951
3536.000000	-0.001959
3535.000000	-0.001985
3534.000000	-0.002019
3533.000000	-0.002047
3532.000000	-0.002060
3531.000000	-0.002057
3530.000000	-0.002048
3529.000000	-0.002039
3528.000000	-0.002033
3527.000000	-0.002029
3526.000000	-0.002031
3525.000000	-0.002038
3524.000000	-0.002055
3523.000000	-0.002080
3522.000000	-0.002102
3521.000000	-0.002107
3520.000000	-0.002086
3519.000000	-0.002044
3518.000000	-0.002002
3517.000000	-0.001981
3516.000000	-0.001987
3515.000000	-0.002011
3514.000000	-0.002032
3513.000000	-0.002037
3512.000000	-0.002019
3511.000000	-0.001985
3510.000000	-0.001953
3509.000000	-0.001947
3508.000000	-0.001975
3507.000000	-0.002022
3506.000000	-0.002056
3505.000000	-0.002053
3504.000000	-0.002015
3503.000000	-0.001968
3502.000000	-0.001943
3501.000000	-0.001948
3500.000000	-0.001972
3499.000000	-0.001998
3498.000000	-0.002011
3497.000000	-0.002008
3496.000000	-0.001998
3495.000000	-0.001994
3494.000000	-0.002001
3493.000000	-0.002012
3492.000000	-0.002013
3491.000000	-0.001996
3490.000000	-0.001967
3489.000000	-0.001940
3488.000000	-0.001927
3487.000000	-0.001924
3486.000000	-0.001921
3485.000000	-0.001912
3484.000000	-0.001904
3483.000000	-0.001910
3482.000000	-0.001937
3481.000000	-0.001974
3480.000000	-0.002001
3479.000000	-0.002000
3478.000000	-0.001973
3477.000000	-0.001937
3476.000000	-0.001912
3475.000000	-0.001908
3474.000000	-0.001922
3473.000000	-0.001939
3472.000000	-0.001949
3471.000000	-0.001952
3470.000000	-0.001950
3469.000000	-0.001941
3468.000000	-0.001924
3467.000000	-0.001900
3466.000000	-0.001881
3465.000000	-0.001881
3464.000000	-0.001899
3463.000000	-0.001919
3462.000000	-0.001918
3461.000000	-0.001889
3460.000000	-0.001846
3459.000000	-0.001815
3458.000000	-0.001809
3457.000000	-0.001821
3456.000000	-0.001833
3455.000000	-0.001834
3454.000000	-0.001834
3453.000000	-0.001841
3452.000000	-0.001855
3451.000000	-0.001863
3450.000000	-0.001861
3449.000000	-0.001860
3448.000000	-0.001866
3447.000000	-0.001875
3446.000000	-0.001870
3445.000000	-0.001848
3444.000000	-0.001822
3443.000000	-0.001813
3442.000000	-0.001826
3441.000000	-0.001848
3440.000000	-0.001855
3439.000000	-0.001839
3438.000000	-0.001816
3437.000000	-0.001803
3436.000000	-0.001803
3435.000000	-0.001803
3434.000000	-0.001791
3433.000000	-0.001772
3432.000000	-0.001757
3431.000000	-0.001754
3430.000000	-0.001763
3429.000000	-0.001780
3428.000000	-0.001794
3427.000000	-0.001793
3426.000000	-0.001771
3425.000000	-0.001734
3424.000000	-0.001700
3423.000000	-0.001687
3422.000000	-0.001700
3421.000000	-0.001732
3420.000000	-0.001764
3419.000000	-0.001779
3418.000000	-0.001771
3417.000000	-0.001750
3416.000000	-0.001728
3415.000000	-0.001716
3414.000000	-0.001718
3413.000000	-0.001732
3412.000000	-0.001749
3411.000000	-0.001755
3410.000000	-0.001740
3409.000000	-0.001708
3408.000000	-0.001675
3407.000000	-0.001652
3406.000000	-0.001641
3405.000000	-0.001635
3404.000000	-0.001630
3403.000000	-0.001626
3402.000000	-0.001622
3401.000000	-0.001615
3400.000000	-0.001604
3399.000000	-0.001592
3398.000000	-0.001588
3397.000000	-0.001600
3396.000000	-0.001629
3395.000000	-0.001661
3394.000000	-0.001680
3393.000000	-0.001683
3392.000000	-0.001685
3391.000000	-0.001690
3390.000000	-0.001688
3389.000000	-0.001667
3388.000000	-0.001633
3387.000000	-0.001614
3386.000000	-0.001624
3385.000000	-0.001656
3384.000000	-0.001681
3383.000000	-0.001684
3382.000000	-0.001674
3381.000000	-0.001664
3380.000000	-0.001662
3379.000000	-0.001663
3378.000000	-0.001668
3377.000000	-0.001678
3376.000000	-0.001694
3375.000000	-0.001709
3374.000000	-0.001716
3373.000000	-0.001718
3372.000000	-0.001718
3371.000000	-0.001712
3370.000000	-0.001694
3369.000000	-0.001677
3368.000000	-0.001675
3367.000000	-0.001687
3366.000000	-0.001695
3365.000000	-0.001684
3364.000000	-0.001664
3363.000000	-0.001650
3362.000000	-0.001647
3361.000000	-0.001645
3360.000000	-0.001637
3359.000000	-0.001625
3358.000000	-0.001616
3357.000000	-0.001610
3356.000000	-0.001604
3355.000000	-0.001595
3354.000000	-0.001584
3353.000000	-0.001581
3352.000000	-0.001594
3351.000000	-0.001624
3350.000000	-0.001656
3349.000000	-0.001675
3348.000000	-0.001676
3347.000000	-0.001668
3346.000000	-0.001660
3345.000000	-0.001652
3344.000000	-0.001647
3343.000000	-0.001645
3342.000000	-0.001650
3341.000000	-0.001663
3340.000000	-0.001683
3339.000000	-0.001703
3338.000000	-0.001710
3337.000000	-0.001697
3336.000000	-0.001674
3335.000000	-0.001659
3334.000000	-0.001657
3333.000000	-0.001658
3332.000000	-0.001652
3331.000000	-0.001644
3330.000000	-0.001645
3329.000000	-0.001656
3328.000000	-0.001668
3327.000000	-0.001673
3326.000000	-0.001676
3325.000000	-0.001683
3324.000000	-0.001696
3323.000000	-0.001711
3322.000000	-0.001721
3321.000000	-0.001723
3320.000000	-0.001719
3319.000000	-0.001708
3318.000000	-0.001691
3317.000000	-0.001673
3316.000000	-0.001664
3315.000000	-0.001674
3314.000000	-0.001703
3313.000000	-0.001736
3312.000000	-0.001756
3311.000000	-0.001758
3310.000000	-0.001750
3309.000000	-0.001745
3308.000000	-0.001748
3307.000000	-0.001760
3306.000000	-0.001772
3305.000000	-0.001777
3304.000000	-0.001770
3303.000000	-0.001758
3302.000000	-0.001750
3301.000000	-0.001754
3300.000000	-0.001764
3299.000000	-0.001766
3298.000000	-0.001753
3297.000000	-0.001737
3296.000000	-0.001733
3295.000000	-0.001744
3294.000000	-0.001760
3293.000000	-0.001769
3292.000000	-0.001768
3291.000000	-0.001761
3290.000000	-0.001750
3289.000000	-0.001736
3288.000000	-0.001724
3287.000000	-0.001721
3286.000000	-0.001721
3285.000000	-0.001713
3284.000000	-0.001687
3283.000000	-0.001652
3282.000000	-0.001625
3281.000000	-0.001618
3280.000000	-0.001631
3279.000000	-0.001651
3278.000000	-0.001665
3277.000000	-0.001665
3276.000000	-0.001654
3275.000000	-0.001641
3274.000000	-0.001637
3273.000000	-0.001645
3272.000000	-0.001661
3271.000000	-0.001679
3270.000000	-0.001696
3269.000000	-0.001711
3268.000000	-0.001723
3267.000000	-0.001728
3266.000000	-0.001727
3265.000000	-0.001719
3264.000000	-0.001711
3263.000000	-0.001709
3262.000000	-0.001719
3261.000000	-0.001740
3260.000000	-0.001760
3259.000000	-0.001766
3258.000000	-0.001749
3257.000000	-0.001716
3256.000000	-0.001688
3255.000000	-0.001679
3254.000000	-0.001686
3253.000000	-0.001691
3252.000000	-0.001687
3251.000000	-0.001681
3250.000000	-0.001684
3249.000000	-0.001698
3248.000000	-0.001716
3247.000000	-0.001730
3246.000000	-0.001739
3245.000000	-0.001746
3244.000000	-0.001753
3243.000000	-0.001758
3242.000000	-0.001754
3241.000000	-0.001742
3240.000000	-0.001725
3239.000000	-0.001710
3238.000000	-0.001704
3237.000000	-0.001710
3236.000000	-0.001726
3235.000000	-0.001744
3234.000000	-0.001755
3233.000000	-0.001759
3232.000000	-0.001759
3231.000000	-0.001755
3230.000000	-0.001745
3229.000000	-0.001731
3228.000000	-0.001717
3227.000000	-0.001713
3226.000000	-0.001721
3225.000000	-0.001739
3224.000000	-0.001763
3223.000000	-0.001789
3222.000000	-0.001814
3221.000000	-0.001830
3220.000000	-0.001834
3219.000000	-0.001823
3218.000000	-0.001800
3217.000000	-0.001769
3216.000000	-0.001746
3215.000000	-0.001750
3214.000000	-0.001785
3213.000000	-0.001831
3212.000000	-0.001862
3211.000000	-0.001868
3210.000000	-0.001857
3209.000000	-0.001834
3208.000000	-0.001802
3207.000000	-0.001765
3206.000000	-0.001742
3205.000000	-0.001752
3204.000000	-0.001792
3203.000000	-0.001831
3202.000000	-0.001836
3201.000000	-0.001803
3200.000000	-0.001762
3199.000000	-0.001744
3198.000000	-0.001755
3197.000000	-0.001774
3196.000000	-0.001786
3195.000000	-0.001795
3194.000000	-0.001813
3193.000000	-0.001840
3192.000000	-0.001860
3191.000000	-0.001868
3190.000000	-0.001871
3189.000000	-0.001877
3188.000000	-0.001879
3187.000000	-0.001868
3186.000000	-0.001840
3185.000000	-0.001809
3184.000000	-0.001786
3183.000000	-0.001774
3182.000000	-0.001772
3181.000000	-0.001775
3180.000000	-0.001783
3179.000000	-0.001794
3178.000000	-0.001808
3177.000000	-0.001830
3176.000000	-0.001854
3175.000000	-0.001870
3174.000000	-0.001867
3173.000000	-0.001852
3172.000000	-0.001838
3171.000000	-0.001836
3170.000000	-0.001841
3169.000000	-0.001843
3168.000000	-0.001838
3167.000000	-0.001835
3166.000000	-0.001841
3165.000000	-0.001860
3164.000000	-0.001883
3163.000000	-0.001898
3162.000000	-0.001898
3161.000000	-0.001887
3160.000000	-0.001878
3159.000000	-0.001875
3158.000000	-0.001871
3157.000000	-0.001860
3156.000000	-0.001844
3155.000000	-0.001838
3154.000000	-0.001846
3153.000000	-0.001862
3152.000000	-0.001874
3151.000000	-0.001875
3150.000000	-0.001864
3149.000000	-0.001849
3148.000000	-0.001839
3147.000000	-0.001845
3146.000000	-0.001862
3145.000000	-0.001881
3144.000000	-0.001890
3143.000000	-0.001886
3142.000000	-0.001872
3141.000000	-0.001859
3140.000000	-0.001851
3139.000000	-0.001855
3138.000000	-0.001872
3137.000000	-0.001896
3136.000000	-0.001912
3135.000000	-0.001915
3134.000000	-0.001908
3133.000000	-0.001903
3132.000000	-0.001903
3131.000000	-0.001903
3130.000000	-0.001899
3129.000000	-0.001895
3128.000000	-0.001901
3127.000000	-0.001915
3126.000000	-0.001924
3125.000000	-0.001918
3124.000000	-0.001898
3123.000000	-0.001874
3122.000000	-0.001858
3121.000000	-0.001853
3120.000000	-0.001856
3119.000000	-0.001868
3118.000000	-0.001890
3117.000000	-0.001916
3116.000000	-0.001934
3115.000000	-0.001932
3114.000000	-0.001914
3113.000000	-0.001895
3112.000000	-0.001892
3111.000000	-0.001906
3110.000000	-0.001916
3109.000000	-0.001907
3108.000000	-0.001880
3107.000000	-0.001855
3106.000000	-0.001848
3105.000000	-0.001862
3104.000000	-0.001882
3103.000000	-0.001899
3102.000000	-0.001909
3101.000000	-0.001915
3100.000000	-0.001916
3099.000000	-0.001909
3098.000000	-0.001900
3097.000000	-0.001899
3096.000000	-0.001913
3095.000000	-0.001930
3094.000000	-0.001937
3093.000000	-0.001929
3092.000000	-0.001917
3091.000000	-0.001911
3090.000000	-0.001912
3089.000000	-0.001920
3088.000000	-0.001933
3087.000000	-0.001953
3086.000000	-0.001970
3085.000000	-0.001971
3084.000000	-0.001951
3083.000000	-0.001921
3082.000000	-0.001899
3081.000000	-0.001891
3080.000000	-0.001898
3079.000000	-0.001916
3078.000000	-0.001941
3077.000000	-0.001969
3076.000000	-0.001990
3075.000000	-0.001992
3074.000000	-0.001976
3073.000000	-0.001950
3072.000000	-0.001928
3071.000000	-0.001921
3070.000000	-0.001929
3069.000000	-0.001948
3068.000000	-0.001969
3067.000000	-0.001985
3066.000000	-0.001992
3065.000000	-0.001997
3064.000000	-0.002005
3063.000000	-0.002017
3062.000000	-0.002029
3061.000000	-0.002035
3060.000000	-0.002033
3059.000000	-0.002023
3058.000000	-0.002010
3057.000000	-0.002000
3056.000000	-0.001997
3055.000000	-0.002001
3054.000000	-0.002015
3053.000000	-0.002036
3052.000000	-0.002052
3051.000000	-0.002049
3050.000000	-0.002022
3049.000000	-0.001989
3048.000000	-0.001969
3047.000000	-0.001968
3046.000000	-0.001974
3045.000000	-0.001977
3044.000000	-0.001977
3043.000000	-0.001982
3042.000000	-0.001996
3041.000000	-0.002016
3040.000000	-0.002033
3039.000000	-0.002042
3038.000000	-0.002037
3037.000000	-0.002021
3036.000000	-0.002006
3035.000000	-0.002009
3034.000000	-0.002036
3033.000000	-0.002076
3032.000000	-0.002104
3031.000000	-0.002101
3030.000000	-0.002070
3029.000000	-0.002031
3028.000000	-0.002003
3027.000000	-0.001994
3026.000000	-0.002002
3025.000000	-0.002022
3024.000000	-0.002049
3023.000000	-0.002074
3022.000000	-0.002089
3021.000000	-0.002089
3020.000000	-0.002078
3019.000000	-0.002061
3018.000000	-0.002047
3017.000000	-0.002050
3016.000000	-0.002077
3015.000000	-0.002112
3014.000000	-0.002134
3013.000000	-0.002131
3012.000000	-0.002114
3011.000000	-0.002093
3010.000000	-0.002073
3009.000000	-0.002058
3008.000000	-0.002060
3007.000000	-0.002084
3006.000000	-0.002116
3005.000000	-0.002133
3004.000000	-0.002129
3003.000000	-0.002117
3002.000000	-0.002109
3001.000000	-0.002108
3000.000000	-0.002115
2999.000000	-0.002130
2998.000000	-0.002154
2997.000000	-0.002180
2996.000000	-0.002206
2995.000000	-0.002227
2994.000000	-0.002237
2993.000000	-0.002230
2992.000000	-0.002205
2991.000000	-0.002175
2990.000000	-0.002163
2989.000000	-0.002184
2988.000000	-0.002239
2987.000000	-0.002310
2986.000000	-0.002372
2985.000000	-0.002412
2984.000000	-0.002435
2983.000000	-0.002455
2982.000000	-0.002482
2981.000000	-0.002521
2980.000000	-0.002576
2979.000000	-0.002650
2978.000000	-0.002735
2977.000000	-0.002820
2976.000000	-0.002896
2975.000000	-0.002966
2974.000000	-0.003029
2973.000000	-0.003085
2972.000000	-0.003137
2971.000000	-0.003187
2970.000000	-0.003228
2969.000000	-0.003248
2968.000000	-0.003244
2967.000000	-0.003230
2966.000000	-0.003217
2965.000000	-0.003205
2964.000000	-0.003182
2963.000000	-0.003144
2962.000000	-0.003089
2961.000000	-0.003020
2960.000000	-0.002946
2959.000000	-0.002881
2958.000000	-0.002834
2957.000000	-0.002797
2956.000000	-0.002756
2955.000000	-0.002700
2954.000000	-0.002629
2953.000000	-0.002549
2952.000000	-0.002478
2951.000000	-0.002438
2950.000000	-0.002447
2949.000000	-0.002501
2948.000000	-0.002572
2947.000000	-0.002642
2946.000000	-0.002707
2945.000000	-0.002775
2944.000000	-0.002843
2943.000000	-0.002907
2942.000000	-0.002963
2941.000000	-0.003010
2940.000000	-0.003044
2939.000000	-0.003053
2938.000000	-0.003035
2937.000000	-0.003004
2936.000000	-0.002980
2935.000000	-0.002970
2934.000000	-0.002967
2933.000000	-0.002959
2932.000000	-0.002945
2931.000000	-0.002930
2930.000000	-0.002913
2929.000000	-0.002890
2928.000000	-0.002864
2927.000000	-0.002843
2926.000000	-0.002827
2925.000000	-0.002806
2924.000000	-0.002777
2923.000000	-0.002753
2922.000000	-0.002753
2921.000000	-0.002775
2920.000000	-0.002800
2919.000000	-0.002806
2918.000000	-0.002790
2917.000000	-0.002765
2916.000000	-0.002745
2915.000000	-0.002735
2914.000000	-0.002735
2913.000000	-0.002740
2912.000000	-0.002746
2911.000000	-0.002754
2910.000000	-0.002761
2909.000000	-0.002763
2908.000000	-0.002759
2907.000000	-0.002755
2906.000000	-0.002760
2905.000000	-0.002774
2904.000000	-0.002781
2903.000000	-0.002772
2902.000000	-0.002751
2901.000000	-0.002733
2900.000000	-0.002732
2899.000000	-0.002748
2898.000000	-0.002770
2897.000000	-0.002784
2896.000000	-0.002786
2895.000000	-0.002781
2894.000000	-0.002780
2893.000000	-0.002786
2892.000000	-0.002796
2891.000000	-0.002812
2890.000000	-0.002835
2889.000000	-0.002860
2888.000000	-0.002876
2887.000000	-0.002881
2886.000000	-0.002888
2885.000000	-0.002915
2884.000000	-0.002963
2883.000000	-0.003012
2882.000000	-0.003046
2881.000000	-0.003064
2880.000000	-0.003078
2879.000000	-0.003090
2878.000000	-0.003098
2877.000000	-0.003097
2876.000000	-0.003089
2875.000000	-0.003076
2874.000000	-0.003057
2873.000000	-0.003039
2872.000000	-0.003024
2871.000000	-0.003009
2870.000000	-0.002985
2869.000000	-0.002953
2868.000000	-0.002927
2867.000000	-0.002914
2866.000000	-0.002900
2865.000000	-0.002869
2864.000000	-0.002822
2863.000000	-0.002779
2862.000000	-0.002757
2861.000000	-0.002754
2860.000000	-0.002754
2859.000000	-0.002745
2858.000000	-0.002728
2857.000000	-0.002704
2856.000000	-0.002675
2855.000000	-0.002645
2854.000000	-0.002619
2853.000000	-0.002599
2852.000000	-0.002582
2851.000000	-0.002563
2850.000000	-0.002540
2849.000000	-0.002518
2848.000000	-0.002506
2847.000000	-0.002505
2846.000000	-0.002503
2845.000000	-0.002483
2844.000000	-0.002446
2843.000000	-0.002410
2842.000000	-0.002396
2841.000000	-0.002408
2840.000000	-0.002430
2839.000000	-0.002443
2838.000000	-0.002437
2837.000000	-0.002415
2836.000000	-0.002388
2835.000000	-0.002363
2834.000000	-0.002349
2833.000000	-0.002344
2832.000000	-0.002346
2831.000000	-0.002351
2830.000000	-0.002355
2829.000000	-0.002348
2828.000000	-0.002322
2827.000000	-0.002282
2826.000000	-0.002249
2825.000000	-0.002240
2824.000000	-0.002257
2823.000000	-0.002280
2822.000000	-0.002293
2821.000000	-0.002286
2820.000000	-0.002260
2819.000000	-0.002225
2818.000000	-0.002190
2817.000000	-0.002169
2816.000000	-0.002169
2815.000000	-0.002187
2814.000000	-0.002214
2813.000000	-0.002237
2812.000000	-0.002250
2811.000000	-0.002251
2810.000000	-0.002241
2809.000000	-0.002225
2808.000000	-0.002213
2807.000000	-0.002208
2806.000000	-0.002209
2805.000000	-0.002211
2804.000000	-0.002206
2803.000000	-0.002193
2802.000000	-0.002182
2801.000000	-0.002183
2800.000000	-0.002199
2799.000000	-0.002216
2798.000000	-0.002218
2797.000000	-0.002201
2796.000000	-0.002178
2795.000000	-0.002166
2794.000000	-0.002172
2793.000000	-0.002185
2792.000000	-0.002199
2791.000000	-0.002208
2790.000000	-0.002213
2789.000000	-0.002213
2788.000000	-0.002208
2787.000000	-0.002198
2786.000000	-0.002186
2785.000000	-0.002171
2784.000000	-0.002155
2783.000000	-0.002141
2782.000000	-0.002132
2781.000000	-0.002133
2780.000000	-0.002148
2779.000000	-0.002173
2778.000000	-0.002204
2777.000000	-0.002232
2776.000000	-0.002251
2775.000000	-0.002249
2774.000000	-0.002216
2773.000000	-0.002159
2772.000000	-0.002101
2771.000000	-0.002065
2770.000000	-0.002053
2769.000000	-0.002051
2768.000000	-0.002046
2767.000000	-0.002041
2766.000000	-0.002050
2765.000000	-0.002075
2764.000000	-0.002103
2763.000000	-0.002119
2762.000000	-0.002118
2761.000000	-0.002110
2760.000000	-0.002112
2759.000000	-0.002129
2758.000000	-0.002152
2757.000000	-0.002163
2756.000000	-0.002155
2755.000000	-0.002138
2754.000000	-0.002126
2753.000000	-0.002121
2752.000000	-0.002117
2751.000000	-0.002108
2750.000000	-0.002098
2749.000000	-0.002099
2748.000000	-0.002114
2747.000000	-0.002142
2746.000000	-0.002173
2745.000000	-0.002198
2744.000000	-0.002215
2743.000000	-0.002220
2742.000000	-0.002212
2741.000000	-0.002191
2740.000000	-0.002163
2739.000000	-0.002135
2738.000000	-0.002110
2737.000000	-0.002088
2736.000000	-0.002070
2735.000000	-0.002060
2734.000000	-0.002061
2733.000000	-0.002067
2732.000000	-0.002075
2731.000000	-0.002090
2730.000000	-0.002114
2729.000000	-0.002139
2728.000000	-0.002145
2727.000000	-0.002129
2726.000000	-0.002109
2725.000000	-0.002106
2724.000000	-0.002118
2723.000000	-0.002128
2722.000000	-0.002123
2721.000000	-0.002104
2720.000000	-0.002081
2719.000000	-0.002062
2718.000000	-0.002056
2717.000000	-0.002066
2716.000000	-0.002086
2715.000000	-0.002101
2714.000000	-0.002101
2713.000000	-0.002091
2712.000000	-0.002087
2711.000000	-0.002094
2710.000000	-0.002096
2709.000000	-0.002080
2708.000000	-0.002052
2707.000000	-0.002031
2706.000000	-0.002028
2705.000000	-0.002033
2704.000000	-0.002031
2703.000000	-0.002024
2702.000000	-0.002023
2701.000000	-0.002038
2700.000000	-0.002062
2699.000000	-0.002082
2698.000000	-0.002095
2697.000000	-0.002102
2696.000000	-0.002101
2695.000000	-0.002089
2694.000000	-0.002071
2693.000000	-0.002057
2692.000000	-0.002051
2691.000000	-0.002050
2690.000000	-0.002045
2689.000000	-0.002035
2688.000000	-0.002025
2687.000000	-0.002023
2686.000000	-0.002026
2685.000000	-0.002032
2684.000000	-0.002041
2683.000000	-0.002055
2682.000000	-0.002067
2681.000000	-0.002069
2680.000000	-0.002062
2679.000000	-0.002052
2678.000000	-0.002046
2677.000000	-0.002043
2676.000000	-0.002043
2675.000000	-0.002046
2674.000000	-0.002054
2673.000000	-0.002061
2672.000000	-0.002060
2671.000000	-0.002047
2670.000000	-0.002025
2669.000000	-0.002008
2668.000000	-0.002004
2667.000000	-0.002012
2666.000000	-0.002023
2665.000000	-0.002025
2664.000000	-0.002020
2663.000000	-0.002020
2662.000000	-0.002026
2661.000000	-0.002031
2660.000000	-0.002023
2659.000000	-0.002009
2658.000000	-0.002003
2657.000000	-0.002016
2656.000000	-0.002038
2655.000000	-0.002050
2654.000000	-0.002042
2653.000000	-0.002023
2652.000000	-0.002004
2651.000000	-0.001993
2650.000000	-0.001988
2649.000000	-0.001984
2648.000000	-0.001985
2647.000000	-0.001998
2646.000000	-0.002028
2645.000000	-0.002071
2644.000000	-0.002113
2643.000000	-0.002135
2642.000000	-0.002123
2641.000000	-0.002080
2640.000000	-0.002025
2639.000000	-0.001982
2638.000000	-0.001959
2637.000000	-0.001946
2636.000000	-0.001930
2635.000000	-0.001913
2634.000000	-0.001909
2633.000000	-0.001927
2632.000000	-0.001959
2631.000000	-0.001988
2630.000000	-0.002005
2629.000000	-0.002010
2628.000000	-0.002009
2627.000000	-0.002006
2626.000000	-0.002006
2625.000000	-0.002013
2624.000000	-0.002030
2623.000000	-0.002050
2622.000000	-0.002064
2621.000000	-0.002068
2620.000000	-0.002061
2619.000000	-0.002048
2618.000000	-0.002038
2617.000000	-0.002033
2616.000000	-0.002031
2615.000000	-0.002025
2614.000000	-0.002013
2613.000000	-0.002003
2612.000000	-0.002009
2611.000000	-0.002027
2610.000000	-0.002045
2609.000000	-0.002045
2608.000000	-0.002031
2607.000000	-0.002012
2606.000000	-0.001994
2605.000000	-0.001974
2604.000000	-0.001953
2603.000000	-0.001941
2602.000000	-0.001947
2601.000000	-0.001965
2600.000000	-0.001985
2599.000000	-0.001998
2598.000000	-0.002004
2597.000000	-0.002004
2596.000000	-0.001995
2595.000000	-0.001972
2594.000000	-0.001944
2593.000000	-0.001925
2592.000000	-0.001931
2591.000000	-0.001961
2590.000000	-0.002003
2589.000000	-0.002038
2588.000000	-0.002057
2587.000000	-0.002060
2586.000000	-0.002055
2585.000000	-0.002053
2584.000000	-0.002057
2583.000000	-0.002062
2582.000000	-0.002057
2581.000000	-0.002043
2580.000000	-0.002030
2579.000000	-0.002028
2578.000000	-0.002040
2577.000000	-0.002052
2576.000000	-0.002054
2575.000000	-0.002043
2574.000000	-0.002027
2573.000000	-0.002011
2572.000000	-0.001999
2571.000000	-0.001992
2570.000000	-0.001992
2569.000000	-0.002001
2568.000000	-0.002013
2567.000000	-0.002025
2566.000000	-0.002033
2565.000000	-0.002038
2564.000000	-0.002035
2563.000000	-0.002026
2562.000000	-0.002014
2561.000000	-0.002006
2560.000000	-0.002006
2559.000000	-0.002010
2558.000000	-0.002014
2557.000000	-0.002013
2556.000000	-0.002009
2555.000000	-0.002006
2554.000000	-0.002011
2553.000000	-0.002023
2552.000000	-0.002032
2551.000000	-0.002028
2550.000000	-0.002014
2549.000000	-0.002003
2548.000000	-0.002007
2547.000000	-0.002024
2546.000000	-0.002040
2545.000000	-0.002042
2544.000000	-0.002029
2543.000000	-0.002004
2542.000000	-0.001979
2541.000000	-0.001961
2540.000000	-0.001954
2539.000000	-0.001956
2538.000000	-0.001966
2537.000000	-0.001983
2536.000000	-0.002001
2535.000000	-0.002010
2534.000000	-0.002003
2533.000000	-0.001989
2532.000000	-0.001984
2531.000000	-0.001993
2530.000000	-0.002005
2529.000000	-0.002010
2528.000000	-0.002010
2527.000000	-0.002009
2526.000000	-0.002009
2525.000000	-0.002008
2524.000000	-0.002010
2523.000000	-0.002015
2522.000000	-0.002019
2521.000000	-0.002017
2520.000000	-0.002011
2519.000000	-0.002009
2518.000000	-0.002010
2517.000000	-0.002006
2516.000000	-0.001992
2515.000000	-0.001974
2514.000000	-0.001963
2513.000000	-0.001965
2512.000000	-0.001981
2511.000000	-0.002004
2510.000000	-0.002027
2509.000000	-0.002045
2508.000000	-0.002055
2507.000000	-0.002061
2506.000000	-0.002062
2505.000000	-0.002056
2504.000000	-0.002039
2503.000000	-0.002016
2502.000000	-0.001998
2501.000000	-0.001994
2500.000000	-0.002005
2499.000000	-0.002018
2498.000000	-0.002016
2497.000000	-0.001992
2496.000000	-0.001956
2495.000000	-0.001932
2494.000000	-0.001933
2493.000000	-0.001948
2492.000000	-0.001960
2491.000000	-0.001962
2490.000000	-0.001965
2489.000000	-0.001978
2488.000000	-0.001999
2487.000000	-0.002018
2486.000000	-0.002027
2485.000000	-0.002028
2484.000000	-0.002028
2483.000000	-0.002028
2482.000000	-0.002025
2481.000000	-0.002020
2480.000000	-0.002016
2479.000000	-0.002015
2478.000000	-0.002015
2477.000000	-0.002012
2476.000000	-0.002008
2475.000000	-0.002007
2474.000000	-0.002017
2473.000000	-0.002038
2472.000000	-0.002060
2471.000000	-0.002072
2470.000000	-0.002067
2469.000000	-0.002050
2468.000000	-0.002033
2467.000000	-0.002021
2466.000000	-0.002009
2465.000000	-0.001999
2464.000000	-0.002001
2463.000000	-0.002022
2462.000000	-0.002051
2461.000000	-0.002070
2460.000000	-0.002067
2459.000000	-0.002049
2458.000000	-0.002028
2457.000000	-0.002011
2456.000000	-0.001997
2455.000000	-0.001987
2454.000000	-0.001983
2453.000000	-0.001984
2452.000000	-0.001986
2451.000000	-0.001988
2450.000000	-0.001992
2449.000000	-0.002000
2448.000000	-0.002006
2447.000000	-0.002008
2446.000000	-0.002004
2445.000000	-0.002000
2444.000000	-0.001996
2443.000000	-0.001988
2442.000000	-0.001975
2441.000000	-0.001966
2440.000000	-0.001969
2439.000000	-0.001986
2438.000000	-0.002007
2437.000000	-0.002028
2436.000000	-0.002046
2435.000000	-0.002058
2434.000000	-0.002060
2433.000000	-0.002055
2432.000000	-0.002052
2431.000000	-0.002051
2430.000000	-0.002045
2429.000000	-0.002022
2428.000000	-0.001993
2427.000000	-0.001976
2426.000000	-0.001982
2425.000000	-0.002002
2424.000000	-0.002015
2423.000000	-0.002013
2422.000000	-0.002003
2421.000000	-0.001997
2420.000000	-0.002002
2419.000000	-0.002015
2418.000000	-0.002025
2417.000000	-0.002023
2416.000000	-0.002009
2415.000000	-0.001992
2414.000000	-0.001984
2413.000000	-0.001985
2412.000000	-0.001983
2411.000000	-0.001968
2410.000000	-0.001948
2409.000000	-0.001941
2408.000000	-0.001958
2407.000000	-0.001985
2406.000000	-0.001999
2405.000000	-0.001989
2404.000000	-0.001971
2403.000000	-0.001964
2402.000000	-0.001972
2401.000000	-0.001987
2400.000000	-0.001994
2399.000000	-0.001993
2398.000000	-0.001985
2397.000000	-0.001979
2396.000000	-0.001975
2395.000000	-0.001973
2394.000000	-0.001967
2393.000000	-0.001954
2392.000000	-0.001939
2391.000000	-0.001926
2390.000000	-0.001911
2389.000000	-0.001886
2388.000000	-0.001843
2387.000000	-0.001783
2386.000000	-0.001715
2385.000000	-0.001649
2384.000000	-0.001589
2383.000000	-0.001530
2382.000000	-0.001464
2381.000000	-0.001388
2380.000000	-0.001302
2379.000000	-0.001206
2378.000000	-0.001110
2377.000000	-0.001034
2376.000000	-0.001000
2375.000000	-0.001009
2374.000000	-0.001041
2373.000000	-0.001083
2372.000000	-0.001124
2371.000000	-0.001148
2370.000000	-0.001141
2369.000000	-0.001108
2368.000000	-0.001069
2367.000000	-0.001027
2366.000000	-0.000976
2365.000000	-0.000917
2364.000000	-0.000870
2363.000000	-0.000863
2362.000000	-0.000874
2361.000000	-0.000859
2360.000000	-0.000812
2359.000000	-0.000748
2358.000000	-0.000698
2357.000000	-0.000677
2356.000000	-0.000683
2355.000000	-0.000719
2354.000000	-0.000749
2353.000000	-0.000720
2352.000000	-0.000605
2351.000000	-0.000487
2350.000000	-0.000483
2349.000000	-0.000604
2348.000000	-0.000756
2347.000000	-0.000772
2346.000000	-0.000552
2345.000000	-0.000125
2344.000000	0.000360
2343.000000	0.000723
2342.000000	0.000883
2341.000000	0.000826
2340.000000	0.000623
2339.000000	0.000365
2338.000000	0.000110
2337.000000	-0.000123
2336.000000	-0.000313
2335.000000	-0.000434
2334.000000	-0.000480
2333.000000	-0.000473
2332.000000	-0.000430
2331.000000	-0.000381
2330.000000	-0.000371
2329.000000	-0.000399
2328.000000	-0.000455
2327.000000	-0.000499
2326.000000	-0.000541
2325.000000	-0.000581
2324.000000	-0.000606
2323.000000	-0.000609
2322.000000	-0.000581
2321.000000	-0.000554
2320.000000	-0.000553
2319.000000	-0.000604
2318.000000	-0.000697
2317.000000	-0.000803
2316.000000	-0.000889
2315.000000	-0.000936
2314.000000	-0.000954
2313.000000	-0.000953
2312.000000	-0.000950
2311.000000	-0.000955
2310.000000	-0.000984
2309.000000	-0.001036
2308.000000	-0.001105
2307.000000	-0.001174
2306.000000	-0.001234
2305.000000	-0.001282
2304.000000	-0.001328
2303.000000	-0.001382
2302.000000	-0.001449
2301.000000	-0.001515
2300.000000	-0.001566
2299.000000	-0.001598
2298.000000	-0.001630
2297.000000	-0.001675
2296.000000	-0.001733
2295.000000	-0.001784
2294.000000	-0.001816
2293.000000	-0.001830
2292.000000	-0.001846
2291.000000	-0.001880
2290.000000	-0.001930
2289.000000	-0.001977
2288.000000	-0.002002
2287.000000	-0.002002
2286.000000	-0.001991
2285.000000	-0.001987
2284.000000	-0.001996
2283.000000	-0.002013
2282.000000	-0.002024
2281.000000	-0.002021
2280.000000	-0.002007
2279.000000	-0.001996
2278.000000	-0.002000
2277.000000	-0.002013
2276.000000	-0.002023
2275.000000	-0.002028
2274.000000	-0.002034
2273.000000	-0.002047
2272.000000	-0.002063
2271.000000	-0.002079
2270.000000	-0.002098
2269.000000	-0.002124
2268.000000	-0.002155
2267.000000	-0.002188
2266.000000	-0.002217
2265.000000	-0.002242
2264.000000	-0.002260
2263.000000	-0.002267
2262.000000	-0.002262
2261.000000	-0.002245
2260.000000	-0.002212
2259.000000	-0.002158
2258.000000	-0.002079
2257.000000	-0.001986
2256.000000	-0.001904
2255.000000	-0.001869
2254.000000	-0.001904
2253.000000	-0.002006
2252.000000	-0.002146
2251.000000	-0.002290
2250.000000	-0.002415
2249.000000	-0.002507
2248.000000	-0.002558
2247.000000	-0.002558
2246.000000	-0.002506
2245.000000	-0.002416
2244.000000	-0.002319
2243.000000	-0.002246
2242.000000	-0.002217
2241.000000	-0.002233
2240.000000	-0.002285
2239.000000	-0.002366
2238.000000	-0.002470
2237.000000	-0.002585
2236.000000	-0.002688
2235.000000	-0.002758
2234.000000	-0.002784
2233.000000	-0.002770
2232.000000	-0.002730
2231.000000	-0.002677
2230.000000	-0.002620
2229.000000	-0.002552
2228.000000	-0.002467
2227.000000	-0.002370
2226.000000	-0.002279
2225.000000	-0.002211
2224.000000	-0.002167
2223.000000	-0.002133
2222.000000	-0.002096
2221.000000	-0.002059
2220.000000	-0.002034
2219.000000	-0.002032
2218.000000	-0.002045
2217.000000	-0.002055
2216.000000	-0.002050
2215.000000	-0.002037
2214.000000	-0.002032
2213.000000	-0.002044
2212.000000	-0.002065
2211.000000	-0.002078
2210.000000	-0.002076
2209.000000	-0.002066
2208.000000	-0.002058
2207.000000	-0.002055
2206.000000	-0.002050
2205.000000	-0.002040
2204.000000	-0.002028
2203.000000	-0.002018
2202.000000	-0.002014
2201.000000	-0.002015
2200.000000	-0.002019
2199.000000	-0.002024
2198.000000	-0.002030
2197.000000	-0.002030
2196.000000	-0.002024
2195.000000	-0.002016
2194.000000	-0.002011
2193.000000	-0.002012
2192.000000	-0.002016
2191.000000	-0.002021
2190.000000	-0.002025
2189.000000	-0.002026
2188.000000	-0.002024
2187.000000	-0.002024
2186.000000	-0.002031
2185.000000	-0.002046
2184.000000	-0.002063
2183.000000	-0.002073
2182.000000	-0.002069
2181.000000	-0.002050
2180.000000	-0.002024
2179.000000	-0.002006
2178.000000	-0.002003
2177.000000	-0.002011
2176.000000	-0.002017
2175.000000	-0.002011
2174.000000	-0.001998
2173.000000	-0.001992
2172.000000	-0.002003
2171.000000	-0.002031
2170.000000	-0.002062
2169.000000	-0.002078
2168.000000	-0.002070
2167.000000	-0.002043
2166.000000	-0.002015
2165.000000	-0.001995
2164.000000	-0.001987
2163.000000	-0.001990
2162.000000	-0.002002
2161.000000	-0.002022
2160.000000	-0.002040
2159.000000	-0.002047
2158.000000	-0.002041
2157.000000	-0.002025
2156.000000	-0.002009
2155.000000	-0.002002
2154.000000	-0.002000
2153.000000	-0.001999
2152.000000	-0.001998
2151.000000	-0.002003
2150.000000	-0.002016
2149.000000	-0.002022
2148.000000	-0.002014
2147.000000	-0.001996
2146.000000	-0.001983
2145.000000	-0.001977
2144.000000	-0.001969
2143.000000	-0.001952
2142.000000	-0.001933
2141.000000	-0.001926
2140.000000	-0.001937
2139.000000	-0.001961
2138.000000	-0.001992
2137.000000	-0.002023
2136.000000	-0.002051
2135.000000	-0.002075
2134.000000	-0.002089
2133.000000	-0.002082
2132.000000	-0.002049
2131.000000	-0.002003
2130.000000	-0.001969
2129.000000	-0.001957
2128.000000	-0.001960
2127.000000	-0.001966
2126.000000	-0.001976
2125.000000	-0.001988
2124.000000	-0.001989
2123.000000	-0.001959
2122.000000	-0.001887
2121.000000	-0.001787
2120.000000	-0.001683
2119.000000	-0.001596
2118.000000	-0.001531
2117.000000	-0.001478
2116.000000	-0.001421
2115.000000	-0.001357
2114.000000	-0.001297
2113.000000	-0.001260
2112.000000	-0.001254
2111.000000	-0.001277
2110.000000	-0.001325
2109.000000	-0.001389
2108.000000	-0.001456
2107.000000	-0.001516
2106.000000	-0.001573
2105.000000	-0.001632
2104.000000	-0.001694
2103.000000	-0.001752
2102.000000	-0.001800
2101.000000	-0.001834
2100.000000	-0.001855
2099.000000	-0.001870
2098.000000	-0.001890
2097.000000	-0.001918
2096.000000	-0.001948
2095.000000	-0.001969
2094.000000	-0.001982
2093.000000	-0.002000
2092.000000	-0.002029
2091.000000	-0.002064
2090.000000	-0.002094
2089.000000	-0.002112
2088.000000	-0.002118
2087.000000	-0.002107
2086.000000	-0.002076
2085.000000	-0.002032
2084.000000	-0.001998
2083.000000	-0.001993
2082.000000	-0.002016
2081.000000	-0.002046
2080.000000	-0.002062
2079.000000	-0.002060
2078.000000	-0.002051
2077.000000	-0.002042
2076.000000	-0.002036
2075.000000	-0.002030
2074.000000	-0.002025
2073.000000	-0.002020
2072.000000	-0.002013
2071.000000	-0.002001
2070.000000	-0.001992
2069.000000	-0.001992
2068.000000	-0.002001
2067.000000	-0.002012
2066.000000	-0.002012
2065.000000	-0.001999
2064.000000	-0.001977
2063.000000	-0.001962
2062.000000	-0.001967
2061.000000	-0.001991
2060.000000	-0.002022
2059.000000	-0.002039
2058.000000	-0.002034
2057.000000	-0.002011
2056.000000	-0.001983
2055.000000	-0.001960
2054.000000	-0.001948
2053.000000	-0.001946
2052.000000	-0.001950
2051.000000	-0.001953
2050.000000	-0.001953
2049.000000	-0.001952
2048.000000	-0.001956
2047.000000	-0.001968
2046.000000	-0.001979
2045.000000	-0.001978
2044.000000	-0.001964
2043.000000	-0.001950
2042.000000	-0.001948
2041.000000	-0.001960
2040.000000	-0.001974
2039.000000	-0.001980
2038.000000	-0.001978
2037.000000	-0.001975
2036.000000	-0.001981
2035.000000	-0.001992
2034.000000	-0.001997
2033.000000	-0.001982
2032.000000	-0.001950
2031.000000	-0.001919
2030.000000	-0.001912
2029.000000	-0.001930
2028.000000	-0.001958
2027.000000	-0.001978
2026.000000	-0.001987
2025.000000	-0.001991
2024.000000	-0.001990
2023.000000	-0.001988
2022.000000	-0.001987
2021.000000	-0.001992
2020.000000	-0.001995
2019.000000	-0.001989
2018.000000	-0.001970
2017.000000	-0.001948
2016.000000	-0.001939
2015.000000	-0.001947
2014.000000	-0.001966
2013.000000	-0.001981
2012.000000	-0.001982
2011.000000	-0.001969
2010.000000	-0.001952
2009.000000	-0.001943
2008.000000	-0.001948
2007.000000	-0.001964
2006.000000	-0.001983
2005.000000	-0.001991
2004.000000	-0.001979
2003.000000	-0.001949
2002.000000	-0.001915
2001.000000	-0.001894
2000.000000	-0.001893
1999.000000	-0.001907
1998.000000	-0.001926
1997.000000	-0.001944
1996.000000	-0.001957
1995.000000	-0.001961
1994.000000	-0.001953
1993.000000	-0.001932
1992.000000	-0.001906
1991.000000	-0.001885
1990.000000	-0.001872
1989.000000	-0.001862
1988.000000	-0.001856
1987.000000	-0.001861
1986.000000	-0.001878
1985.000000	-0.001899
1984.000000	-0.001915
1983.000000	-0.001929
1982.000000	-0.001947
1981.000000	-0.001961
1980.000000	-0.001961
1979.000000	-0.001948
1978.000000	-0.001939
1977.000000	-0.001942
1976.000000	-0.001945
1975.000000	-0.001933
1974.000000	-0.001909
1973.000000	-0.001890
1972.000000	-0.001884
1971.000000	-0.001889
1970.000000	-0.001900
1969.000000	-0.001912
1968.000000	-0.001921
1967.000000	-0.001926
1966.000000	-0.001930
1965.000000	-0.001938
1964.000000	-0.001949
1963.000000	-0.001955
1962.000000	-0.001951
1961.000000	-0.001941
1960.000000	-0.001925
1959.000000	-0.001903
1958.000000	-0.001881
1957.000000	-0.001868
1956.000000	-0.001864
1955.000000	-0.001866
1954.000000	-0.001868
1953.000000	-0.001869
1952.000000	-0.001868
1951.000000	-0.001867
1950.000000	-0.001873
1949.000000	-0.001891
1948.000000	-0.001910
1947.000000	-0.001913
1946.000000	-0.001890
1945.000000	-0.001857
1944.000000	-0.001839
1943.000000	-0.001849
1942.000000	-0.001880
1941.000000	-0.001915
1940.000000	-0.001938
1939.000000	-0.001944
1938.000000	-0.001935
1937.000000	-0.001916
1936.000000	-0.001892
1935.000000	-0.001870
1934.000000	-0.001859
1933.000000	-0.001863
1932.000000	-0.001883
1931.000000	-0.001905
1930.000000	-0.001917
1929.000000	-0.001913
1928.000000	-0.001895
1927.000000	-0.001874
1926.000000	-0.001860
1925.000000	-0.001858
1924.000000	-0.001869
1923.000000	-0.001883
1922.000000	-0.001889
1921.000000	-0.001885
1920.000000	-0.001877
1919.000000	-0.001874
1918.000000	-0.001881
1917.000000	-0.001892
1916.000000	-0.001898
1915.000000	-0.001900
1914.000000	-0.001902
1913.000000	-0.001906
1912.000000	-0.001908
1911.000000	-0.001903
1910.000000	-0.001894
1909.000000	-0.001888
1908.000000	-0.001885
1907.000000	-0.001883
1906.000000	-0.001889
1905.000000	-0.001906
1904.000000	-0.001925
1903.000000	-0.001932
1902.000000	-0.001925
1901.000000	-0.001915
1900.000000	-0.001906
1899.000000	-0.001892
1898.000000	-0.001872
1897.000000	-0.001858
1896.000000	-0.001861
1895.000000	-0.001882
1894.000000	-0.001907
1893.000000	-0.001925
1892.000000	-0.001934
1891.000000	-0.001933
1890.000000	-0.001927
1889.000000	-0.001921
1888.000000	-0.001917
1887.000000	-0.001914
1886.000000	-0.001912
1885.000000	-0.001914
1884.000000	-0.001913
1883.000000	-0.001901
1882.000000	-0.001879
1881.000000	-0.001857
1880.000000	-0.001848
1879.000000	-0.001850
1878.000000	-0.001858
1877.000000	-0.001870
1876.000000	-0.001885
1875.000000	-0.001901
1874.000000	-0.001918
1873.000000	-0.001935
1872.000000	-0.001950
1871.000000	-0.001950
1870.000000	-0.001928
1869.000000	-0.001896
1868.000000	-0.001876
1867.000000	-0.001869
1866.000000	-0.001863
1865.000000	-0.001852
1864.000000	-0.001850
1863.000000	-0.001863
1862.000000	-0.001882
1861.000000	-0.001889
1860.000000	-0.001881
1859.000000	-0.001869
1858.000000	-0.001865
1857.000000	-0.001872
1856.000000	-0.001885
1855.000000	-0.001900
1854.000000	-0.001912
1853.000000	-0.001912
1852.000000	-0.001898
1851.000000	-0.001879
1850.000000	-0.001872
1849.000000	-0.001883
1848.000000	-0.001910
1847.000000	-0.001939
1846.000000	-0.001957
1845.000000	-0.001954
1844.000000	-0.001928
1843.000000	-0.001890
1842.000000	-0.001856
1841.000000	-0.001840
1840.000000	-0.001843
1839.000000	-0.001860
1838.000000	-0.001877
1837.000000	-0.001877
1836.000000	-0.001856
1835.000000	-0.001829
1834.000000	-0.001813
1833.000000	-0.001814
1832.000000	-0.001821
1831.000000	-0.001824
1830.000000	-0.001826
1829.000000	-0.001833
1828.000000	-0.001846
1827.000000	-0.001854
1826.000000	-0.001848
1825.000000	-0.001834
1824.000000	-0.001827
1823.000000	-0.001834
1822.000000	-0.001854
1821.000000	-0.001873
1820.000000	-0.001883
1819.000000	-0.001885
1818.000000	-0.001887
1817.000000	-0.001895
1816.000000	-0.001902
1815.000000	-0.001897
1814.000000	-0.001876
1813.000000	-0.001848
1812.000000	-0.001825
1811.000000	-0.001817
1810.000000	-0.001823
1809.000000	-0.001831
1808.000000	-0.001832
1807.000000	-0.001820
1806.000000	-0.001807
1805.000000	-0.001811
1804.000000	-0.001838
1803.000000	-0.001875
1802.000000	-0.001898
1801.000000	-0.001896
1800.000000	-0.001880
1799.000000	-0.001866
1798.000000	-0.001866
1797.000000	-0.001875
1796.000000	-0.001881
1795.000000	-0.001880
1794.000000	-0.001877
1793.000000	-0.001880
1792.000000	-0.001889
1791.000000	-0.001891
1790.000000	-0.001881
1789.000000	-0.001865
1788.000000	-0.001853
1787.000000	-0.001848
1786.000000	-0.001848
1785.000000	-0.001851
1784.000000	-0.001855
1783.000000	-0.001855
1782.000000	-0.001846
1781.000000	-0.001827
1780.000000	-0.001809
1779.000000	-0.001800
1778.000000	-0.001804
1777.000000	-0.001817
1776.000000	-0.001834
1775.000000	-0.001847
1774.000000	-0.001850
1773.000000	-0.001837
1772.000000	-0.001815
1771.000000	-0.001798
1770.000000	-0.001794
1769.000000	-0.001799
1768.000000	-0.001808
1767.000000	-0.001817
1766.000000	-0.001819
1765.000000	-0.001813
1764.000000	-0.001805
1763.000000	-0.001809
1762.000000	-0.001825
1761.000000	-0.001838
1760.000000	-0.001835
1759.000000	-0.001824
1758.000000	-0.001818
1757.000000	-0.001821
1756.000000	-0.001826
1755.000000	-0.001825
1754.000000	-0.001818
1753.000000	-0.001808
1752.000000	-0.001796
1751.000000	-0.001788
1750.000000	-0.001792
1749.000000	-0.001813
1748.000000	-0.001844
1747.000000	-0.001865
1746.000000	-0.001864
1745.000000	-0.001839
1744.000000	-0.001807
1743.000000	-0.001782
1742.000000	-0.001768
1741.000000	-0.001756
1740.000000	-0.001745
1739.000000	-0.001744
1738.000000	-0.001756
1737.000000	-0.001775
1736.000000	-0.001790
1735.000000	-0.001793
1734.000000	-0.001782
1733.000000	-0.001761
1732.000000	-0.001744
1731.000000	-0.001743
1730.000000	-0.001760
1729.000000	-0.001784
1728.000000	-0.001794
1727.000000	-0.001775
1726.000000	-0.001726
1725.000000	-0.001650
1724.000000	-0.001568
1723.000000	-0.001505
1722.000000	-0.001480
1721.000000	-0.001486
1720.000000	-0.001500
1719.000000	-0.001494
1718.000000	-0.001466
1717.000000	-0.001429
1716.000000	-0.001390
1715.000000	-0.001347
1714.000000	-0.001310
1713.000000	-0.001284
1712.000000	-0.001261
1711.000000	-0.001222
1710.000000	-0.001169
1709.000000	-0.001118
1708.000000	-0.001076
1707.000000	-0.001036
1706.000000	-0.000997
1705.000000	-0.000975
1704.000000	-0.000970
1703.000000	-0.000954
1702.000000	-0.000906
1701.000000	-0.000843
1700.000000	-0.000808
1699.000000	-0.000812
1698.000000	-0.000826
1697.000000	-0.000824
1696.000000	-0.000803
1695.000000	-0.000774
1694.000000	-0.000753
1693.000000	-0.000743
1692.000000	-0.000735
1691.000000	-0.000724
1690.000000	-0.000714
1689.000000	-0.000717
1688.000000	-0.000729
1687.000000	-0.000740
1686.000000	-0.000739
1685.000000	-0.000731
1684.000000	-0.000721
1683.000000	-0.000708
1682.000000	-0.000685
1681.000000	-0.000649
1680.000000	-0.000608
1679.000000	-0.000573
1678.000000	-0.000543
1677.000000	-0.000508
1676.000000	-0.000467
1675.000000	-0.000442
1674.000000	-0.000450
1673.000000	-0.000479
1672.000000	-0.000501
1671.000000	-0.000495
1670.000000	-0.000468
1669.000000	-0.000440
1668.000000	-0.000426
1667.000000	-0.000432
1666.000000	-0.000454
1665.000000	-0.000481
1664.000000	-0.000494
1663.000000	-0.000474
1662.000000	-0.000427
1661.000000	-0.000377
1660.000000	-0.000340
1659.000000	-0.000318
1658.000000	-0.000303
1657.000000	-0.000290
1656.000000	-0.000280
1655.000000	-0.000271
1654.000000	-0.000259
1653.000000	-0.000252
1652.000000	-0.000250
1651.000000	-0.000251
1650.000000	-0.000252
1649.000000	-0.000254
1648.000000	-0.000266
1647.000000	-0.000286
1646.000000	-0.000301
1645.000000	-0.000302
1644.000000	-0.000302
1643.000000	-0.000314
1642.000000	-0.000339
1641.000000	-0.000370
1640.000000	-0.000406
1639.000000	-0.000445
1638.000000	-0.000482
1637.000000	-0.000514
1636.000000	-0.000548
1635.000000	-0.000579
1634.000000	-0.000593
1633.000000	-0.000584
1632.000000	-0.000564
1631.000000	-0.000554
1630.000000	-0.000561
1629.000000	-0.000585
1628.000000	-0.000618
1627.000000	-0.000657
1626.000000	-0.000696
1625.000000	-0.000726
1624.000000	-0.000741
1623.000000	-0.000748
1622.000000	-0.000757
1621.000000	-0.000768
1620.000000	-0.000774
1619.000000	-0.000774
1618.000000	-0.000780
1617.000000	-0.000800
1616.000000	-0.000834
1615.000000	-0.000867
1614.000000	-0.000888
1613.000000	-0.000891
1612.000000	-0.000878
1611.000000	-0.000856
1610.000000	-0.000830
1609.000000	-0.000802
1608.000000	-0.000777
1607.000000	-0.000760
1606.000000	-0.000749
1605.000000	-0.000734
1604.000000	-0.000716
1603.000000	-0.000709
1602.000000	-0.000720
1601.000000	-0.000739
1600.000000	-0.000750
1599.000000	-0.000752
1598.000000	-0.000754
1597.000000	-0.000759
1596.000000	-0.000772
1595.000000	-0.000797
1594.000000	-0.000833
1593.000000	-0.000863
1592.000000	-0.000874
1591.000000	-0.000877
1590.000000	-0.000891
1589.000000	-0.000915
1588.000000	-0.000939
1587.000000	-0.000956
1586.000000	-0.000975
1585.000000	-0.000999
1584.000000	-0.001019
1583.000000	-0.001033
1582.000000	-0.001046
1581.000000	-0.001060
1580.000000	-0.001066
1579.000000	-0.001053
1578.000000	-0.001021
1577.000000	-0.000983
1576.000000	-0.000957
1575.000000	-0.000953
1574.000000	-0.000966
1573.000000	-0.000984
1572.000000	-0.000997
1571.000000	-0.001005
1570.000000	-0.001012
1569.000000	-0.001018
1568.000000	-0.001016
1567.000000	-0.001005
1566.000000	-0.000988
1565.000000	-0.000967
1564.000000	-0.000950
1563.000000	-0.000945
1562.000000	-0.000948
1561.000000	-0.000937
1560.000000	-0.000903
1559.000000	-0.000873
1558.000000	-0.000888
1557.000000	-0.000932
1556.000000	-0.000971
1555.000000	-0.000987
1554.000000	-0.000987
1553.000000	-0.000989
1552.000000	-0.000999
1551.000000	-0.001012
1550.000000	-0.001027
1549.000000	-0.001045
1548.000000	-0.001066
1547.000000	-0.001082
1546.000000	-0.001092
1545.000000	-0.001113
1544.000000	-0.001164
1543.000000	-0.001246
1542.000000	-0.001330
1541.000000	-0.001382
1540.000000	-0.001400
1539.000000	-0.001416
1538.000000	-0.001454
1537.000000	-0.001508
1536.000000	-0.001555
1535.000000	-0.001581
1534.000000	-0.001588
1533.000000	-0.001590
1532.000000	-0.001606
1531.000000	-0.001655
1530.000000	-0.001740
1529.000000	-0.001835
1528.000000	-0.001894
1527.000000	-0.001899
1526.000000	-0.001872
1525.000000	-0.001847
1524.000000	-0.001833
1523.000000	-0.001825
1522.000000	-0.001830
1521.000000	-0.001852
1520.000000	-0.001865
1519.000000	-0.001846
1518.000000	-0.001821
1517.000000	-0.001847
1516.000000	-0.001943
1515.000000	-0.002048
1514.000000	-0.002080
1513.000000	-0.002014
1512.000000	-0.001900
1511.000000	-0.001814
1510.000000	-0.001796
1509.000000	-0.001839
1508.000000	-0.001901
1507.000000	-0.001938
1506.000000	-0.001927
1505.000000	-0.001882
1504.000000	-0.001845
1503.000000	-0.001837
1502.000000	-0.001857
1501.000000	-0.001894
1500.000000	-0.001934
1499.000000	-0.001971
1498.000000	-0.002006
1497.000000	-0.002034
1496.000000	-0.002040
1495.000000	-0.002012
1494.000000	-0.001973
1493.000000	-0.001955
1492.000000	-0.001972
1491.000000	-0.002010
1490.000000	-0.002049
1489.000000	-0.002082
1488.000000	-0.002110
1487.000000	-0.002143
1486.000000	-0.002198
1485.000000	-0.002289
1484.000000	-0.002399
1483.000000	-0.002483
1482.000000	-0.002512
1481.000000	-0.002489
1480.000000	-0.002443
1479.000000	-0.002392
1478.000000	-0.002344
1477.000000	-0.002302
1476.000000	-0.002269
1475.000000	-0.002245
1474.000000	-0.002241
1473.000000	-0.002268
1472.000000	-0.002322
1471.000000	-0.002364
1470.000000	-0.002362
1469.000000	-0.002323
1468.000000	-0.002297
1467.000000	-0.002357
1466.000000	-0.002542
1465.000000	-0.002792
1464.000000	-0.002954
1463.000000	-0.002911
1462.000000	-0.002688
1461.000000	-0.002423
1460.000000	-0.002240
1459.000000	-0.002169
1458.000000	-0.002160
1457.000000	-0.002161
1456.000000	-0.002160
1455.000000	-0.002161
1454.000000	-0.002157
1453.000000	-0.002154
1452.000000	-0.002179
1451.000000	-0.002232
1450.000000	-0.002267
1449.000000	-0.002242
1448.000000	-0.002171
1447.000000	-0.002114
1446.000000	-0.002101
1445.000000	-0.002108
1444.000000	-0.002103
1443.000000	-0.002077
1442.000000	-0.002050
1441.000000	-0.002035
1440.000000	-0.002037
1439.000000	-0.002061
1438.000000	-0.002113
1437.000000	-0.002192
1436.000000	-0.002256
1435.000000	-0.002254
1434.000000	-0.002170
1433.000000	-0.002044
1432.000000	-0.001938
1431.000000	-0.001892
1430.000000	-0.001902
1429.000000	-0.001940
1428.000000	-0.001984
1427.000000	-0.002023
1426.000000	-0.002062
1425.000000	-0.002127
1424.000000	-0.002242
1423.000000	-0.002377
1422.000000	-0.002454
1421.000000	-0.002412
1420.000000	-0.002270
1419.000000	-0.002115
1418.000000	-0.002015
1417.000000	-0.001962
1416.000000	-0.001922
1415.000000	-0.001886
1414.000000	-0.001860
1413.000000	-0.001851
1412.000000	-0.001859
1411.000000	-0.001884
1410.000000	-0.001920
1409.000000	-0.001944
1408.000000	-0.001936
1407.000000	-0.001891
1406.000000	-0.001830
1405.000000	-0.001787
1404.000000	-0.001778
1403.000000	-0.001787
1402.000000	-0.001790
1401.000000	-0.001776
1400.000000	-0.001756
1399.000000	-0.001746
1398.000000	-0.001742
1397.000000	-0.001735
1396.000000	-0.001721
1395.000000	-0.001699
1394.000000	-0.001662
1393.000000	-0.001603
1392.000000	-0.001529
1391.000000	-0.001458
1390.000000	-0.001404
1389.000000	-0.001369
1388.000000	-0.001344
1387.000000	-0.001315
1386.000000	-0.001274
1385.000000	-0.001229
1384.000000	-0.001194
1383.000000	-0.001177
1382.000000	-0.001176
1381.000000	-0.001195
1380.000000	-0.001243
1379.000000	-0.001313
1378.000000	-0.001369
1377.000000	-0.001371
1376.000000	-0.001315
1375.000000	-0.001241
1374.000000	-0.001193
1373.000000	-0.001186
1372.000000	-0.001203
1371.000000	-0.001221
1370.000000	-0.001227
1369.000000	-0.001218
1368.000000	-0.001200
1367.000000	-0.001185
1366.000000	-0.001180
1365.000000	-0.001185
1364.000000	-0.001196
1363.000000	-0.001216
1362.000000	-0.001241
1361.000000	-0.001262
1360.000000	-0.001270
1359.000000	-0.001266
1358.000000	-0.001269
1357.000000	-0.001298
1356.000000	-0.001367
1355.000000	-0.001472
1354.000000	-0.001596
1353.000000	-0.001719
1352.000000	-0.001816
1351.000000	-0.001868
1350.000000	-0.001868
1349.000000	-0.001829
1348.000000	-0.001776
1347.000000	-0.001727
1346.000000	-0.001680
1345.000000	-0.001626
1344.000000	-0.001568
1343.000000	-0.001513
1342.000000	-0.001470
1341.000000	-0.001446
1340.000000	-0.001448
1339.000000	-0.001474
1338.000000	-0.001500
1337.000000	-0.001497
1336.000000	-0.001456
1335.000000	-0.001400
1334.000000	-0.001356
1333.000000	-0.001339
1332.000000	-0.001349
1331.000000	-0.001379
1330.000000	-0.001416
1329.000000	-0.001446
1328.000000	-0.001461
1327.000000	-0.001463
1326.000000	-0.001458
1325.000000	-0.001445
1324.000000	-0.001423
1323.000000	-0.001400
1322.000000	-0.001382
1321.000000	-0.001366
1320.000000	-0.001334
1319.000000	-0.001280
1318.000000	-0.001218
1317.000000	-0.001174
1316.000000	-0.001169
1315.000000	-0.001198
1314.000000	-0.001232
1313.000000	-0.001247
1312.000000	-0.001241
1311.000000	-0.001228
1310.000000	-0.001218
1309.000000	-0.001206
1308.000000	-0.001189
1307.000000	-0.001177
1306.000000	-0.001177
1305.000000	-0.001185
1304.000000	-0.001185
1303.000000	-0.001169
1302.000000	-0.001146
1301.000000	-0.001129
1300.000000	-0.001127
1299.000000	-0.001132
1298.000000	-0.001134
1297.000000	-0.001133
1296.000000	-0.001132
1295.000000	-0.001130
1294.000000	-0.001118
1293.000000	-0.001093
1292.000000	-0.001073
1291.000000	-0.001073
1290.000000	-0.001089
1289.000000	-0.001097
1288.000000	-0.001088
1287.000000	-0.001071
1286.000000	-0.001056
1285.000000	-0.001033
1284.000000	-0.000994
1283.000000	-0.000947
1282.000000	-0.000912
1281.000000	-0.000894
1280.000000	-0.000877
1279.000000	-0.000845
1278.000000	-0.000796
1277.000000	-0.000746
1276.000000	-0.000715
1275.000000	-0.000720
1274.000000	-0.000770
1273.000000	-0.000862
1272.000000	-0.000983
1271.000000	-0.001122
1270.000000	-0.001265
1269.000000	-0.001393
1268.000000	-0.001490
1267.000000	-0.001545
1266.000000	-0.001564
1265.000000	-0.001562
1264.000000	-0.001553
1263.000000	-0.001543
1262.000000	-0.001529
1261.000000	-0.001510
1260.000000	-0.001490
1259.000000	-0.001468
1258.000000	-0.001437
1257.000000	-0.001388
1256.000000	-0.001323
1255.000000	-0.001257
1254.000000	-0.001203
1253.000000	-0.001157
1252.000000	-0.001111
1251.000000	-0.001060
1250.000000	-0.001001
1249.000000	-0.000928
1248.000000	-0.000831
1247.000000	-0.000711
1246.000000	-0.000581
1245.000000	-0.000459
1244.000000	-0.000359
1243.000000	-0.000278
1242.000000	-0.000204
1241.000000	-0.000128
1240.000000	-0.000050
1239.000000	0.000018
1238.000000	0.000067
1237.000000	0.000091
1236.000000	0.000090
1235.000000	0.000060
1234.000000	0.000006
1233.000000	-0.000055
1232.000000	-0.000106
1231.000000	-0.000142
1230.000000	-0.000172
1229.000000	-0.000207
1228.000000	-0.000253
1227.000000	-0.000305
1226.000000	-0.000363
1225.000000	-0.000433
1224.000000	-0.000515
1223.000000	-0.000596
1222.000000	-0.000653
1221.000000	-0.000675
1220.000000	-0.000677
1219.000000	-0.000683
1218.000000	-0.000705
1217.000000	-0.000736
1216.000000	-0.000766
1215.000000	-0.000797
1214.000000	-0.000831
1213.000000	-0.000864
1212.000000	-0.000892
1211.000000	-0.000913
1210.000000	-0.000924
1209.000000	-0.000919
1208.000000	-0.000897
1207.000000	-0.000871
1206.000000	-0.000860
1205.000000	-0.000863
1204.000000	-0.000872
1203.000000	-0.000877
1202.000000	-0.000877
1201.000000	-0.000867
1200.000000	-0.000843
1199.000000	-0.000816
1198.000000	-0.000820
1197.000000	-0.000872
1196.000000	-0.000950
1195.000000	-0.001006
1194.000000	-0.001003
1193.000000	-0.000952
1192.000000	-0.000887
1191.000000	-0.000836
1190.000000	-0.000802
1189.000000	-0.000778
1188.000000	-0.000764
1187.000000	-0.000765
1186.000000	-0.000785
1185.000000	-0.000822
1184.000000	-0.000864
1183.000000	-0.000894
1182.000000	-0.000904
1181.000000	-0.000902
1180.000000	-0.000904
1179.000000	-0.000919
1178.000000	-0.000936
1177.000000	-0.000937
1176.000000	-0.000918
1175.000000	-0.000893
1174.000000	-0.000883
1173.000000	-0.000895
1172.000000	-0.000924
1171.000000	-0.000958
1170.000000	-0.000986
1169.000000	-0.001003
1168.000000	-0.001010
1167.000000	-0.001010
1166.000000	-0.001003
1165.000000	-0.000991
1164.000000	-0.000975
1163.000000	-0.000960
1162.000000	-0.000945
1161.000000	-0.000928
1160.000000	-0.000909
1159.000000	-0.000890
1158.000000	-0.000879
1157.000000	-0.000885
1156.000000	-0.000913
1155.000000	-0.000949
1154.000000	-0.000964
1153.000000	-0.000945
1152.000000	-0.000910
1151.000000	-0.000886
1150.000000	-0.000880
1149.000000	-0.000875
1148.000000	-0.000862
1147.000000	-0.000854
1146.000000	-0.000859
1145.000000	-0.000868
1144.000000	-0.000866
1143.000000	-0.000860
1142.000000	-0.000862
1141.000000	-0.000873
1140.000000	-0.000882
1139.000000	-0.000885
1138.000000	-0.000886
1137.000000	-0.000882
1136.000000	-0.000871
1135.000000	-0.000852
1134.000000	-0.000833
1133.000000	-0.000819
1132.000000	-0.000806
1131.000000	-0.000793
1130.000000	-0.000782
1129.000000	-0.000775
1128.000000	-0.000769
1127.000000	-0.000771
1126.000000	-0.000793
1125.000000	-0.000833
1124.000000	-0.000873
1123.000000	-0.000894
1122.000000	-0.000896
1121.000000	-0.000887
1120.000000	-0.000871
1119.000000	-0.000849
1118.000000	-0.000827
1117.000000	-0.000818
1116.000000	-0.000831
1115.000000	-0.000868
1114.000000	-0.000915
1113.000000	-0.000953
1112.000000	-0.000965
1111.000000	-0.000954
1110.000000	-0.000944
1109.000000	-0.000957
1108.000000	-0.000999
1107.000000	-0.001047
1106.000000	-0.001071
1105.000000	-0.001055
1104.000000	-0.001010
1103.000000	-0.000969
1102.000000	-0.000958
1101.000000	-0.000971
1100.000000	-0.000981
1099.000000	-0.000968
1098.000000	-0.000945
1097.000000	-0.000941
1096.000000	-0.000974
1095.000000	-0.001027
1094.000000	-0.001073
1093.000000	-0.001099
1092.000000	-0.001112
1091.000000	-0.001120
1090.000000	-0.001119
1089.000000	-0.001104
1088.000000	-0.001084
1087.000000	-0.001081
1086.000000	-0.001106
1085.000000	-0.001143
1084.000000	-0.001163
1083.000000	-0.001152
1082.000000	-0.001123
1081.000000	-0.001101
1080.000000	-0.001108
1079.000000	-0.001150
1078.000000	-0.001218
1077.000000	-0.001290
1076.000000	-0.001350
1075.000000	-0.001386
1074.000000	-0.001396
1073.000000	-0.001384
1072.000000	-0.001365
1071.000000	-0.001365
1070.000000	-0.001399
1069.000000	-0.001456
1068.000000	-0.001508
1067.000000	-0.001535
1066.000000	-0.001542
1065.000000	-0.001540
1064.000000	-0.001533
1063.000000	-0.001515
1062.000000	-0.001491
1061.000000	-0.001470
1060.000000	-0.001456
1059.000000	-0.001441
1058.000000	-0.001425
1057.000000	-0.001416
1056.000000	-0.001432
1055.000000	-0.001473
1054.000000	-0.001523
1053.000000	-0.001556
1052.000000	-0.001550
1051.000000	-0.001515
1050.000000	-0.001482
1049.000000	-0.001483
1048.000000	-0.001515
1047.000000	-0.001550
1046.000000	-0.001572
1045.000000	-0.001589
1044.000000	-0.001615
1043.000000	-0.001642
1042.000000	-0.001645
1041.000000	-0.001615
1040.000000	-0.001573
1039.000000	-0.001549
1038.000000	-0.001555
1037.000000	-0.001585
1036.000000	-0.001625
1035.000000	-0.001669
1034.000000	-0.001715
1033.000000	-0.001756
1032.000000	-0.001766
1031.000000	-0.001729
1030.000000	-0.001659
1029.000000	-0.001606
1028.000000	-0.001610
1027.000000	-0.001656
1026.000000	-0.001690
1025.000000	-0.001679
1024.000000	-0.001638
1023.000000	-0.001601
1022.000000	-0.001581
1021.000000	-0.001565
1020.000000	-0.001546
1019.000000	-0.001535
1018.000000	-0.001545
1017.000000	-0.001569
1016.000000	-0.001588
1015.000000	-0.001595
1014.000000	-0.001595
1013.000000	-0.001594
1012.000000	-0.001584
1011.000000	-0.001547
1010.000000	-0.001485
1009.000000	-0.001428
1008.000000	-0.001406
1007.000000	-0.001415
1006.000000	-0.001411
1005.000000	-0.001357
1004.000000	-0.001259
1003.000000	-0.001165
1002.000000	-0.001115
1001.000000	-0.001104
1000.000000	-0.001099
999.000000	-0.001075
998.000000	-0.001033
997.000000	-0.000989
996.000000	-0.000951
995.000000	-0.000913
994.000000	-0.000864
993.000000	-0.000805
992.000000	-0.000752
991.000000	-0.000724
990.000000	-0.000725
989.000000	-0.000742
988.000000	-0.000755
987.000000	-0.000741
986.000000	-0.000687
985.000000	-0.000603
984.000000	-0.000512
983.000000	-0.000441
982.000000	-0.000403
981.000000	-0.000398
980.000000	-0.000420
979.000000	-0.000448
978.000000	-0.000458
977.000000	-0.000434
976.000000	-0.000387
975.000000	-0.000338
974.000000	-0.000305
973.000000	-0.000300
972.000000	-0.000334
971.000000	-0.000395
970.000000	-0.000447
969.000000	-0.000453
968.000000	-0.000411
967.000000	-0.000358
966.000000	-0.000327
965.000000	-0.000326
964.000000	-0.000341
963.000000	-0.000358
962.000000	-0.000371
961.000000	-0.000380
960.000000	-0.000394
959.000000	-0.000413
958.000000	-0.000420
957.000000	-0.000401
956.000000	-0.000376
955.000000	-0.000378
954.000000	-0.000415
953.000000	-0.000456
952.000000	-0.000478
951.000000	-0.000492
950.000000	-0.000522
949.000000	-0.000566
948.000000	-0.000602
947.000000	-0.000623
946.000000	-0.000638
945.000000	-0.000649
944.000000	-0.000652
943.000000	-0.000642
942.000000	-0.000622
941.000000	-0.000595
940.000000	-0.000570
939.000000	-0.000563
938.000000	-0.000578
937.000000	-0.000598
936.000000	-0.000608
935.000000	-0.000614
934.000000	-0.000623
933.000000	-0.000616
932.000000	-0.000569
931.000000	-0.000503
930.000000	-0.000471
929.000000	-0.000502
928.000000	-0.000563
927.000000	-0.000605
926.000000	-0.000606
925.000000	-0.000575
924.000000	-0.000532
923.000000	-0.000501
922.000000	-0.000507
921.000000	-0.000559
920.000000	-0.000634
919.000000	-0.000699
918.000000	-0.000735
917.000000	-0.000745
916.000000	-0.000744
915.000000	-0.000741
914.000000	-0.000741
913.000000	-0.000747
912.000000	-0.000759
911.000000	-0.000781
910.000000	-0.000808
909.000000	-0.000821
908.000000	-0.000806
907.000000	-0.000770
906.000000	-0.000740
905.000000	-0.000730
904.000000	-0.000733
903.000000	-0.000731
902.000000	-0.000717
901.000000	-0.000693
900.000000	-0.000662
899.000000	-0.000638
898.000000	-0.000635
897.000000	-0.000652
896.000000	-0.000662
895.000000	-0.000634
894.000000	-0.000571
893.000000	-0.000508
892.000000	-0.000480
891.000000	-0.000490
890.000000	-0.000509
889.000000	-0.000511
888.000000	-0.000500
887.000000	-0.000507
886.000000	-0.000553
885.000000	-0.000615
884.000000	-0.000647
883.000000	-0.000624
882.000000	-0.000565
881.000000	-0.000498
880.000000	-0.000446
879.000000	-0.000432
878.000000	-0.000473
877.000000	-0.000549
876.000000	-0.000605
875.000000	-0.000608
874.000000	-0.000581
873.000000	-0.000564
872.000000	-0.000552
871.000000	-0.000506
870.000000	-0.000421
869.000000	-0.000341
868.000000	-0.000305
867.000000	-0.000301
866.000000	-0.000297
865.000000	-0.000287
864.000000	-0.000289
863.000000	-0.000309
862.000000	-0.000321
861.000000	-0.000298
860.000000	-0.000239
859.000000	-0.000173
858.000000	-0.000114
857.000000	-0.000042
856.000000	0.000073
855.000000	0.000234
854.000000	0.000417
853.000000	0.000590
852.000000	0.000744
851.000000	0.000869
850.000000	0.000943
849.000000	0.000948
848.000000	0.000889
847.000000	0.000790
846.000000	0.000665
845.000000	0.000501
844.000000	0.000290
843.000000	0.000053
842.000000	-0.000171
841.000000	-0.000350
840.000000	-0.000476
839.000000	-0.000559
838.000000	-0.000608
837.000000	-0.000624
836.000000	-0.000614
835.000000	-0.000597
834.000000	-0.000597
833.000000	-0.000622
832.000000	-0.000667
831.000000	-0.000715
830.000000	-0.000758
829.000000	-0.000784
828.000000	-0.000779
827.000000	-0.000739
826.000000	-0.000686
825.000000	-0.000652
824.000000	-0.000648
823.000000	-0.000652
822.000000	-0.000635
821.000000	-0.000592
820.000000	-0.000541
819.000000	-0.000488
818.000000	-0.000427
817.000000	-0.000356
816.000000	-0.000299
815.000000	-0.000285
814.000000	-0.000304
813.000000	-0.000317
812.000000	-0.000301
811.000000	-0.000280
810.000000	-0.000292
809.000000	-0.000331
808.000000	-0.000356
807.000000	-0.000351
806.000000	-0.000344
805.000000	-0.000370
804.000000	-0.000431
803.000000	-0.000500
802.000000	-0.000555
801.000000	-0.000586
800.000000	-0.000587
799.000000	-0.000571
798.000000	-0.000563
797.000000	-0.000581
796.000000	-0.000610
795.000000	-0.000621
794.000000	-0.000601
793.000000	-0.000557
792.000000	-0.000506
791.000000	-0.000474
790.000000	-0.000486
789.000000	-0.000540
788.000000	-0.000590
787.000000	-0.000588
786.000000	-0.000521
785.000000	-0.000416
784.000000	-0.000317
783.000000	-0.000260
782.000000	-0.000254
781.000000	-0.000268
780.000000	-0.000262
779.000000	-0.000238
778.000000	-0.000244
777.000000	-0.000313
776.000000	-0.000410
775.000000	-0.000479
774.000000	-0.000508
773.000000	-0.000526
772.000000	-0.000540
771.000000	-0.000532
770.000000	-0.000509
769.000000	-0.000500
768.000000	-0.000514
767.000000	-0.000525
766.000000	-0.000517
765.000000	-0.000505
764.000000	-0.000504
763.000000	-0.000509
762.000000	-0.000513
761.000000	-0.000509
760.000000	-0.000480
759.000000	-0.000410
758.000000	-0.000316
757.000000	-0.000250
756.000000	-0.000242
755.000000	-0.000275
754.000000	-0.000320
753.000000	-0.000359
752.000000	-0.000377
751.000000	-0.000364
750.000000	-0.000347
749.000000	-0.000369
748.000000	-0.000431
747.000000	-0.000477
746.000000	-0.000467
745.000000	-0.000420
744.000000	-0.000376
743.000000	-0.000344
742.000000	-0.000317
741.000000	-0.000297
740.000000	-0.000285
739.000000	-0.000257
738.000000	-0.000196
737.000000	-0.000132
736.000000	-0.000107
735.000000	-0.000130
734.000000	-0.000174
733.000000	-0.000223
732.000000	-0.000272
731.000000	-0.000320
730.000000	-0.000360
729.000000	-0.000384
728.000000	-0.000392
727.000000	-0.000401
726.000000	-0.000435
725.000000	-0.000490
724.000000	-0.000509
723.000000	-0.000435
722.000000	-0.000286
721.000000	-0.000147
720.000000	-0.000080
719.000000	-0.000068
718.000000	-0.000064
717.000000	-0.000055
716.000000	-0.000066
715.000000	-0.000109
714.000000	-0.000179
713.000000	-0.000261
712.000000	-0.000331
711.000000	-0.000366
710.000000	-0.000375
709.000000	-0.000392
708.000000	-0.000447
707.000000	-0.000539
706.000000	-0.000644
705.000000	-0.000730
704.000000	-0.000756
703.000000	-0.000695
702.000000	-0.000578
701.000000	-0.000483
700.000000	-0.000450
