# Supplementary material for: Real-time monitoring of the reversible capture and release of CO2 on anthraquinone and riboflavin-modified graphitic electrodes using ATR-SEIRAS
Source: Chem Sci. 2025 Nov 4;16(48):23189–202. doi: 10.1039/d5sc05427c (PMC12584010; doi:10.1039/d5sc05427c)
Supplement: SC-016-D5SC05427C-s001 [file SC-016-D5SC05427C-s001.zip › Data Folders/Main Figures/Figure3/3b/013.ASC]

PE IR       SUBTECH     SPECTRUM    ASCII       PEDS        4.00        
   -1
013.ASC
25/02/11
15:07:41.00
25/02/11
15:07:41.00
Administrator

700.000000
#HDR
-1
-1
#GR
Wavenumber
A
1.0
0.0
4000.000000
-1.000000
3301
8
0.001429
-0.003486
#DATA
4000.000000	-0.002398
3999.000000	-0.002408
3998.000000	-0.002414
3997.000000	-0.002416
3996.000000	-0.002414
3995.000000	-0.002407
3994.000000	-0.002393
3993.000000	-0.002376
3992.000000	-0.002368
3991.000000	-0.002373
3990.000000	-0.002388
3989.000000	-0.002399
3988.000000	-0.002405
3987.000000	-0.002409
3986.000000	-0.002418
3985.000000	-0.002431
3984.000000	-0.002442
3983.000000	-0.002446
3982.000000	-0.002436
3981.000000	-0.002407
3980.000000	-0.002365
3979.000000	-0.002330
3978.000000	-0.002322
3977.000000	-0.002336
3976.000000	-0.002347
3975.000000	-0.002335
3974.000000	-0.002302
3973.000000	-0.002268
3972.000000	-0.002256
3971.000000	-0.002273
3970.000000	-0.002312
3969.000000	-0.002353
3968.000000	-0.002373
3967.000000	-0.002363
3966.000000	-0.002334
3965.000000	-0.002310
3964.000000	-0.002308
3963.000000	-0.002326
3962.000000	-0.002352
3961.000000	-0.002371
3960.000000	-0.002376
3959.000000	-0.002366
3958.000000	-0.002343
3957.000000	-0.002311
3956.000000	-0.002284
3955.000000	-0.002274
3954.000000	-0.002288
3953.000000	-0.002317
3952.000000	-0.002343
3951.000000	-0.002350
3950.000000	-0.002336
3949.000000	-0.002320
3948.000000	-0.002319
3947.000000	-0.002334
3946.000000	-0.002353
3945.000000	-0.002361
3944.000000	-0.002356
3943.000000	-0.002351
3942.000000	-0.002358
3941.000000	-0.002381
3940.000000	-0.002410
3939.000000	-0.002426
3938.000000	-0.002414
3937.000000	-0.002375
3936.000000	-0.002326
3935.000000	-0.002290
3934.000000	-0.002284
3933.000000	-0.002311
3932.000000	-0.002360
3931.000000	-0.002412
3930.000000	-0.002448
3929.000000	-0.002456
3928.000000	-0.002436
3927.000000	-0.002400
3926.000000	-0.002363
3925.000000	-0.002340
3924.000000	-0.002337
3923.000000	-0.002352
3922.000000	-0.002374
3921.000000	-0.002390
3920.000000	-0.002393
3919.000000	-0.002383
3918.000000	-0.002366
3917.000000	-0.002350
3916.000000	-0.002343
3915.000000	-0.002346
3914.000000	-0.002357
3913.000000	-0.002371
3912.000000	-0.002378
3911.000000	-0.002373
3910.000000	-0.002353
3909.000000	-0.002324
3908.000000	-0.002295
3907.000000	-0.002278
3906.000000	-0.002279
3905.000000	-0.002294
3904.000000	-0.002312
3903.000000	-0.002326
3902.000000	-0.002339
3901.000000	-0.002350
3900.000000	-0.002353
3899.000000	-0.002342
3898.000000	-0.002322
3897.000000	-0.002308
3896.000000	-0.002309
3895.000000	-0.002322
3894.000000	-0.002338
3893.000000	-0.002351
3892.000000	-0.002356
3891.000000	-0.002348
3890.000000	-0.002329
3889.000000	-0.002314
3888.000000	-0.002325
3887.000000	-0.002360
3886.000000	-0.002393
3885.000000	-0.002395
3884.000000	-0.002366
3883.000000	-0.002333
3882.000000	-0.002317
3881.000000	-0.002322
3880.000000	-0.002334
3879.000000	-0.002344
3878.000000	-0.002355
3877.000000	-0.002372
3876.000000	-0.002389
3875.000000	-0.002391
3874.000000	-0.002367
3873.000000	-0.002325
3872.000000	-0.002289
3871.000000	-0.002274
3870.000000	-0.002277
3869.000000	-0.002287
3868.000000	-0.002297
3867.000000	-0.002311
3866.000000	-0.002321
3865.000000	-0.002315
3864.000000	-0.002293
3863.000000	-0.002272
3862.000000	-0.002268
3861.000000	-0.002275
3860.000000	-0.002280
3859.000000	-0.002272
3858.000000	-0.002251
3857.000000	-0.002226
3856.000000	-0.002219
3855.000000	-0.002246
3854.000000	-0.002293
3853.000000	-0.002320
3852.000000	-0.002313
3851.000000	-0.002297
3850.000000	-0.002299
3849.000000	-0.002314
3848.000000	-0.002320
3847.000000	-0.002303
3846.000000	-0.002278
3845.000000	-0.002264
3844.000000	-0.002267
3843.000000	-0.002279
3842.000000	-0.002286
3841.000000	-0.002286
3840.000000	-0.002288
3839.000000	-0.002296
3838.000000	-0.002306
3837.000000	-0.002307
3836.000000	-0.002295
3835.000000	-0.002279
3834.000000	-0.002278
3833.000000	-0.002297
3832.000000	-0.002326
3831.000000	-0.002341
3830.000000	-0.002331
3829.000000	-0.002303
3828.000000	-0.002278
3827.000000	-0.002264
3826.000000	-0.002259
3825.000000	-0.002258
3824.000000	-0.002264
3823.000000	-0.002279
3822.000000	-0.002296
3821.000000	-0.002297
3820.000000	-0.002278
3819.000000	-0.002255
3818.000000	-0.002249
3817.000000	-0.002266
3816.000000	-0.002287
3815.000000	-0.002297
3814.000000	-0.002299
3813.000000	-0.002305
3812.000000	-0.002315
3811.000000	-0.002319
3810.000000	-0.002320
3809.000000	-0.002338
3808.000000	-0.002373
3807.000000	-0.002401
3806.000000	-0.002394
3805.000000	-0.002358
3804.000000	-0.002320
3803.000000	-0.002299
3802.000000	-0.002292
3801.000000	-0.002286
3800.000000	-0.002273
3799.000000	-0.002253
3798.000000	-0.002235
3797.000000	-0.002227
3796.000000	-0.002237
3795.000000	-0.002270
3794.000000	-0.002314
3793.000000	-0.002347
3792.000000	-0.002357
3791.000000	-0.002347
3790.000000	-0.002341
3789.000000	-0.002355
3788.000000	-0.002381
3787.000000	-0.002399
3786.000000	-0.002394
3785.000000	-0.002373
3784.000000	-0.002352
3783.000000	-0.002340
3782.000000	-0.002337
3781.000000	-0.002339
3780.000000	-0.002341
3779.000000	-0.002336
3778.000000	-0.002319
3777.000000	-0.002292
3776.000000	-0.002262
3775.000000	-0.002235
3774.000000	-0.002217
3773.000000	-0.002214
3772.000000	-0.002231
3771.000000	-0.002264
3770.000000	-0.002296
3769.000000	-0.002312
3768.000000	-0.002314
3767.000000	-0.002313
3766.000000	-0.002321
3765.000000	-0.002332
3764.000000	-0.002340
3763.000000	-0.002344
3762.000000	-0.002346
3761.000000	-0.002341
3760.000000	-0.002325
3759.000000	-0.002299
3758.000000	-0.002271
3757.000000	-0.002244
3756.000000	-0.002214
3755.000000	-0.002185
3754.000000	-0.002164
3753.000000	-0.002158
3752.000000	-0.002166
3751.000000	-0.002181
3750.000000	-0.002199
3749.000000	-0.002213
3748.000000	-0.002226
3747.000000	-0.002250
3746.000000	-0.002284
3745.000000	-0.002306
3744.000000	-0.002287
3743.000000	-0.002235
3742.000000	-0.002193
3741.000000	-0.002186
3740.000000	-0.002198
3739.000000	-0.002201
3738.000000	-0.002193
3737.000000	-0.002196
3736.000000	-0.002225
3735.000000	-0.002277
3734.000000	-0.002330
3733.000000	-0.002366
3732.000000	-0.002375
3731.000000	-0.002360
3730.000000	-0.002338
3729.000000	-0.002325
3728.000000	-0.002330
3727.000000	-0.002349
3726.000000	-0.002374
3725.000000	-0.002392
3724.000000	-0.002389
3723.000000	-0.002356
3722.000000	-0.002302
3721.000000	-0.002256
3720.000000	-0.002244
3719.000000	-0.002265
3718.000000	-0.002292
3717.000000	-0.002297
3716.000000	-0.002276
3715.000000	-0.002243
3714.000000	-0.002217
3713.000000	-0.002206
3712.000000	-0.002209
3711.000000	-0.002223
3710.000000	-0.002240
3709.000000	-0.002251
3708.000000	-0.002250
3707.000000	-0.002247
3706.000000	-0.002255
3705.000000	-0.002284
3704.000000	-0.002328
3703.000000	-0.002367
3702.000000	-0.002381
3701.000000	-0.002367
3700.000000	-0.002340
3699.000000	-0.002314
3698.000000	-0.002293
3697.000000	-0.002279
3696.000000	-0.002274
3695.000000	-0.002280
3694.000000	-0.002291
3693.000000	-0.002296
3692.000000	-0.002290
3691.000000	-0.002275
3690.000000	-0.002258
3689.000000	-0.002247
3688.000000	-0.002239
3687.000000	-0.002228
3686.000000	-0.002217
3685.000000	-0.002208
3684.000000	-0.002203
3683.000000	-0.002203
3682.000000	-0.002212
3681.000000	-0.002227
3680.000000	-0.002232
3679.000000	-0.002210
3678.000000	-0.002160
3677.000000	-0.002109
3676.000000	-0.002099
3675.000000	-0.002140
3674.000000	-0.002211
3673.000000	-0.002278
3672.000000	-0.002322
3671.000000	-0.002338
3670.000000	-0.002327
3669.000000	-0.002301
3668.000000	-0.002271
3667.000000	-0.002249
3666.000000	-0.002241
3665.000000	-0.002249
3664.000000	-0.002264
3663.000000	-0.002278
3662.000000	-0.002283
3661.000000	-0.002283
3660.000000	-0.002290
3659.000000	-0.002314
3658.000000	-0.002348
3657.000000	-0.002372
3656.000000	-0.002366
3655.000000	-0.002328
3654.000000	-0.002277
3653.000000	-0.002238
3652.000000	-0.002219
3651.000000	-0.002214
3650.000000	-0.002214
3649.000000	-0.002222
3648.000000	-0.002241
3647.000000	-0.002261
3646.000000	-0.002267
3645.000000	-0.002255
3644.000000	-0.002235
3643.000000	-0.002218
3642.000000	-0.002214
3641.000000	-0.002215
3640.000000	-0.002212
3639.000000	-0.002199
3638.000000	-0.002182
3637.000000	-0.002176
3636.000000	-0.002190
3635.000000	-0.002217
3634.000000	-0.002240
3633.000000	-0.002245
3632.000000	-0.002242
3631.000000	-0.002244
3630.000000	-0.002253
3629.000000	-0.002255
3628.000000	-0.002244
3627.000000	-0.002236
3626.000000	-0.002258
3625.000000	-0.002310
3624.000000	-0.002365
3623.000000	-0.002391
3622.000000	-0.002381
3621.000000	-0.002352
3620.000000	-0.002327
3619.000000	-0.002316
3618.000000	-0.002309
3617.000000	-0.002292
3616.000000	-0.002263
3615.000000	-0.002228
3614.000000	-0.002201
3613.000000	-0.002197
3612.000000	-0.002221
3611.000000	-0.002262
3610.000000	-0.002291
3609.000000	-0.002286
3608.000000	-0.002253
3607.000000	-0.002226
3606.000000	-0.002227
3605.000000	-0.002250
3604.000000	-0.002274
3603.000000	-0.002285
3602.000000	-0.002283
3601.000000	-0.002275
3600.000000	-0.002262
3599.000000	-0.002246
3598.000000	-0.002236
3597.000000	-0.002234
3596.000000	-0.002238
3595.000000	-0.002241
3594.000000	-0.002241
3593.000000	-0.002246
3592.000000	-0.002258
3591.000000	-0.002271
3590.000000	-0.002279
3589.000000	-0.002281
3588.000000	-0.002278
3587.000000	-0.002266
3586.000000	-0.002242
3585.000000	-0.002218
3584.000000	-0.002216
3583.000000	-0.002245
3582.000000	-0.002288
3581.000000	-0.002314
3580.000000	-0.002307
3579.000000	-0.002278
3578.000000	-0.002245
3577.000000	-0.002212
3576.000000	-0.002180
3575.000000	-0.002152
3574.000000	-0.002137
3573.000000	-0.002144
3572.000000	-0.002165
3571.000000	-0.002188
3570.000000	-0.002199
3569.000000	-0.002195
3568.000000	-0.002188
3567.000000	-0.002194
3566.000000	-0.002220
3565.000000	-0.002252
3564.000000	-0.002275
3563.000000	-0.002287
3562.000000	-0.002297
3561.000000	-0.002304
3560.000000	-0.002298
3559.000000	-0.002272
3558.000000	-0.002236
3557.000000	-0.002209
3556.000000	-0.002195
3555.000000	-0.002186
3554.000000	-0.002172
3553.000000	-0.002158
3552.000000	-0.002151
3551.000000	-0.002156
3550.000000	-0.002168
3549.000000	-0.002175
3548.000000	-0.002171
3547.000000	-0.002161
3546.000000	-0.002157
3545.000000	-0.002168
3544.000000	-0.002191
3543.000000	-0.002211
3542.000000	-0.002215
3541.000000	-0.002205
3540.000000	-0.002190
3539.000000	-0.002179
3538.000000	-0.002173
3537.000000	-0.002167
3536.000000	-0.002157
3535.000000	-0.002148
3534.000000	-0.002148
3533.000000	-0.002154
3532.000000	-0.002159
3531.000000	-0.002155
3530.000000	-0.002143
3529.000000	-0.002130
3528.000000	-0.002122
3527.000000	-0.002117
3526.000000	-0.002118
3525.000000	-0.002129
3524.000000	-0.002151
3523.000000	-0.002175
3522.000000	-0.002189
3521.000000	-0.002188
3520.000000	-0.002177
3519.000000	-0.002154
3518.000000	-0.002120
3517.000000	-0.002086
3516.000000	-0.002073
3515.000000	-0.002092
3514.000000	-0.002130
3513.000000	-0.002160
3512.000000	-0.002166
3511.000000	-0.002154
3510.000000	-0.002138
3509.000000	-0.002127
3508.000000	-0.002122
3507.000000	-0.002120
3506.000000	-0.002116
3505.000000	-0.002106
3504.000000	-0.002087
3503.000000	-0.002064
3502.000000	-0.002047
3501.000000	-0.002044
3500.000000	-0.002052
3499.000000	-0.002060
3498.000000	-0.002057
3497.000000	-0.002041
3496.000000	-0.002018
3495.000000	-0.001996
3494.000000	-0.001985
3493.000000	-0.001983
3492.000000	-0.001986
3491.000000	-0.001985
3490.000000	-0.001978
3489.000000	-0.001972
3488.000000	-0.001974
3487.000000	-0.001988
3486.000000	-0.002009
3485.000000	-0.002030
3484.000000	-0.002044
3483.000000	-0.002049
3482.000000	-0.002046
3481.000000	-0.002043
3480.000000	-0.002045
3479.000000	-0.002052
3478.000000	-0.002061
3477.000000	-0.002066
3476.000000	-0.002066
3475.000000	-0.002061
3474.000000	-0.002053
3473.000000	-0.002044
3472.000000	-0.002034
3471.000000	-0.002020
3470.000000	-0.001998
3469.000000	-0.001975
3468.000000	-0.001963
3467.000000	-0.001971
3466.000000	-0.001996
3465.000000	-0.002024
3464.000000	-0.002043
3463.000000	-0.002042
3462.000000	-0.002021
3461.000000	-0.001992
3460.000000	-0.001975
3459.000000	-0.001978
3458.000000	-0.001993
3457.000000	-0.002000
3456.000000	-0.001988
3455.000000	-0.001968
3454.000000	-0.001958
3453.000000	-0.001962
3452.000000	-0.001972
3451.000000	-0.001977
3450.000000	-0.001973
3449.000000	-0.001965
3448.000000	-0.001963
3447.000000	-0.001971
3446.000000	-0.001984
3445.000000	-0.001994
3444.000000	-0.001988
3443.000000	-0.001965
3442.000000	-0.001928
3441.000000	-0.001890
3440.000000	-0.001862
3439.000000	-0.001850
3438.000000	-0.001857
3437.000000	-0.001884
3436.000000	-0.001924
3435.000000	-0.001959
3434.000000	-0.001971
3433.000000	-0.001957
3432.000000	-0.001930
3431.000000	-0.001908
3430.000000	-0.001895
3429.000000	-0.001887
3428.000000	-0.001879
3427.000000	-0.001868
3426.000000	-0.001852
3425.000000	-0.001834
3424.000000	-0.001827
3423.000000	-0.001841
3422.000000	-0.001868
3421.000000	-0.001886
3420.000000	-0.001883
3419.000000	-0.001869
3418.000000	-0.001865
3417.000000	-0.001879
3416.000000	-0.001905
3415.000000	-0.001923
3414.000000	-0.001920
3413.000000	-0.001893
3412.000000	-0.001852
3411.000000	-0.001817
3410.000000	-0.001800
3409.000000	-0.001798
3408.000000	-0.001797
3407.000000	-0.001787
3406.000000	-0.001773
3405.000000	-0.001767
3404.000000	-0.001781
3403.000000	-0.001811
3402.000000	-0.001844
3401.000000	-0.001864
3400.000000	-0.001864
3399.000000	-0.001848
3398.000000	-0.001827
3397.000000	-0.001804
3396.000000	-0.001782
3395.000000	-0.001769
3394.000000	-0.001775
3393.000000	-0.001800
3392.000000	-0.001826
3391.000000	-0.001831
3390.000000	-0.001807
3389.000000	-0.001769
3388.000000	-0.001738
3387.000000	-0.001727
3386.000000	-0.001737
3385.000000	-0.001762
3384.000000	-0.001790
3383.000000	-0.001804
3382.000000	-0.001796
3381.000000	-0.001768
3380.000000	-0.001735
3379.000000	-0.001711
3378.000000	-0.001704
3377.000000	-0.001716
3376.000000	-0.001737
3375.000000	-0.001757
3374.000000	-0.001766
3373.000000	-0.001766
3372.000000	-0.001767
3371.000000	-0.001776
3370.000000	-0.001791
3369.000000	-0.001804
3368.000000	-0.001805
3367.000000	-0.001787
3366.000000	-0.001753
3365.000000	-0.001714
3364.000000	-0.001688
3363.000000	-0.001682
3362.000000	-0.001685
3361.000000	-0.001686
3360.000000	-0.001691
3359.000000	-0.001709
3358.000000	-0.001736
3357.000000	-0.001751
3356.000000	-0.001744
3355.000000	-0.001723
3354.000000	-0.001712
3353.000000	-0.001719
3352.000000	-0.001736
3351.000000	-0.001747
3350.000000	-0.001741
3349.000000	-0.001717
3348.000000	-0.001688
3347.000000	-0.001671
3346.000000	-0.001675
3345.000000	-0.001696
3344.000000	-0.001716
3343.000000	-0.001725
3342.000000	-0.001727
3341.000000	-0.001735
3340.000000	-0.001754
3339.000000	-0.001777
3338.000000	-0.001795
3337.000000	-0.001806
3336.000000	-0.001816
3335.000000	-0.001829
3334.000000	-0.001840
3333.000000	-0.001840
3332.000000	-0.001821
3331.000000	-0.001789
3330.000000	-0.001754
3329.000000	-0.001729
3328.000000	-0.001719
3327.000000	-0.001721
3326.000000	-0.001724
3325.000000	-0.001723
3324.000000	-0.001721
3323.000000	-0.001724
3322.000000	-0.001734
3321.000000	-0.001747
3320.000000	-0.001757
3319.000000	-0.001765
3318.000000	-0.001778
3317.000000	-0.001800
3316.000000	-0.001822
3315.000000	-0.001833
3314.000000	-0.001828
3313.000000	-0.001813
3312.000000	-0.001800
3311.000000	-0.001797
3310.000000	-0.001802
3309.000000	-0.001809
3308.000000	-0.001811
3307.000000	-0.001804
3306.000000	-0.001796
3305.000000	-0.001799
3304.000000	-0.001828
3303.000000	-0.001879
3302.000000	-0.001928
3301.000000	-0.001951
3300.000000	-0.001941
3299.000000	-0.001904
3298.000000	-0.001860
3297.000000	-0.001831
3296.000000	-0.001832
3295.000000	-0.001854
3294.000000	-0.001873
3293.000000	-0.001872
3292.000000	-0.001855
3291.000000	-0.001836
3290.000000	-0.001822
3289.000000	-0.001815
3288.000000	-0.001817
3287.000000	-0.001833
3286.000000	-0.001854
3285.000000	-0.001862
3284.000000	-0.001851
3283.000000	-0.001836
3282.000000	-0.001834
3281.000000	-0.001847
3280.000000	-0.001868
3279.000000	-0.001888
3278.000000	-0.001902
3277.000000	-0.001901
3276.000000	-0.001878
3275.000000	-0.001845
3274.000000	-0.001821
3273.000000	-0.001817
3272.000000	-0.001823
3271.000000	-0.001826
3270.000000	-0.001822
3269.000000	-0.001820
3268.000000	-0.001822
3267.000000	-0.001821
3266.000000	-0.001812
3265.000000	-0.001800
3264.000000	-0.001799
3263.000000	-0.001816
3262.000000	-0.001842
3261.000000	-0.001864
3260.000000	-0.001874
3259.000000	-0.001877
3258.000000	-0.001879
3257.000000	-0.001879
3256.000000	-0.001867
3255.000000	-0.001836
3254.000000	-0.001793
3253.000000	-0.001763
3252.000000	-0.001766
3251.000000	-0.001801
3250.000000	-0.001843
3249.000000	-0.001869
3248.000000	-0.001875
3247.000000	-0.001870
3246.000000	-0.001861
3245.000000	-0.001854
3244.000000	-0.001853
3243.000000	-0.001857
3242.000000	-0.001863
3241.000000	-0.001860
3240.000000	-0.001851
3239.000000	-0.001842
3238.000000	-0.001844
3237.000000	-0.001854
3236.000000	-0.001867
3235.000000	-0.001880
3234.000000	-0.001891
3233.000000	-0.001900
3232.000000	-0.001908
3231.000000	-0.001913
3230.000000	-0.001914
3229.000000	-0.001909
3228.000000	-0.001903
3227.000000	-0.001902
3226.000000	-0.001904
3225.000000	-0.001903
3224.000000	-0.001892
3223.000000	-0.001874
3222.000000	-0.001856
3221.000000	-0.001848
3220.000000	-0.001855
3219.000000	-0.001877
3218.000000	-0.001903
3217.000000	-0.001919
3216.000000	-0.001919
3215.000000	-0.001912
3214.000000	-0.001910
3213.000000	-0.001915
3212.000000	-0.001916
3211.000000	-0.001908
3210.000000	-0.001887
3209.000000	-0.001858
3208.000000	-0.001829
3207.000000	-0.001811
3206.000000	-0.001810
3205.000000	-0.001828
3204.000000	-0.001855
3203.000000	-0.001883
3202.000000	-0.001909
3201.000000	-0.001931
3200.000000	-0.001946
3199.000000	-0.001951
3198.000000	-0.001943
3197.000000	-0.001928
3196.000000	-0.001920
3195.000000	-0.001931
3194.000000	-0.001960
3193.000000	-0.001995
3192.000000	-0.002020
3191.000000	-0.002026
3190.000000	-0.002011
3189.000000	-0.001982
3188.000000	-0.001951
3187.000000	-0.001931
3186.000000	-0.001922
3185.000000	-0.001915
3184.000000	-0.001902
3183.000000	-0.001891
3182.000000	-0.001887
3181.000000	-0.001892
3180.000000	-0.001899
3179.000000	-0.001904
3178.000000	-0.001906
3177.000000	-0.001900
3176.000000	-0.001888
3175.000000	-0.001879
3174.000000	-0.001884
3173.000000	-0.001903
3172.000000	-0.001929
3171.000000	-0.001951
3170.000000	-0.001962
3169.000000	-0.001957
3168.000000	-0.001944
3167.000000	-0.001944
3166.000000	-0.001964
3165.000000	-0.001992
3164.000000	-0.002005
3163.000000	-0.001996
3162.000000	-0.001982
3161.000000	-0.001977
3160.000000	-0.001980
3159.000000	-0.001984
3158.000000	-0.001991
3157.000000	-0.002003
3156.000000	-0.002013
3155.000000	-0.002008
3154.000000	-0.001988
3153.000000	-0.001962
3152.000000	-0.001941
3151.000000	-0.001928
3150.000000	-0.001923
3149.000000	-0.001923
3148.000000	-0.001931
3147.000000	-0.001951
3146.000000	-0.001982
3145.000000	-0.002012
3144.000000	-0.002023
3143.000000	-0.002010
3142.000000	-0.001987
3141.000000	-0.001975
3140.000000	-0.001984
3139.000000	-0.002002
3138.000000	-0.002017
3137.000000	-0.002025
3136.000000	-0.002028
3135.000000	-0.002030
3134.000000	-0.002029
3133.000000	-0.002025
3132.000000	-0.002021
3131.000000	-0.002021
3130.000000	-0.002021
3129.000000	-0.002013
3128.000000	-0.001992
3127.000000	-0.001966
3126.000000	-0.001950
3125.000000	-0.001954
3124.000000	-0.001974
3123.000000	-0.001997
3122.000000	-0.002010
3121.000000	-0.002010
3120.000000	-0.002002
3119.000000	-0.001993
3118.000000	-0.001987
3117.000000	-0.001983
3116.000000	-0.001983
3115.000000	-0.001993
3114.000000	-0.002018
3113.000000	-0.002057
3112.000000	-0.002088
3111.000000	-0.002095
3110.000000	-0.002079
3109.000000	-0.002058
3108.000000	-0.002045
3107.000000	-0.002038
3106.000000	-0.002028
3105.000000	-0.002016
3104.000000	-0.002013
3103.000000	-0.002017
3102.000000	-0.002020
3101.000000	-0.002009
3100.000000	-0.001992
3099.000000	-0.001981
3098.000000	-0.001989
3097.000000	-0.002013
3096.000000	-0.002048
3095.000000	-0.002085
3094.000000	-0.002115
3093.000000	-0.002127
3092.000000	-0.002116
3091.000000	-0.002093
3090.000000	-0.002068
3089.000000	-0.002048
3088.000000	-0.002026
3087.000000	-0.002000
3086.000000	-0.001979
3085.000000	-0.001976
3084.000000	-0.001992
3083.000000	-0.002021
3082.000000	-0.002054
3081.000000	-0.002082
3080.000000	-0.002099
3079.000000	-0.002098
3078.000000	-0.002081
3077.000000	-0.002055
3076.000000	-0.002038
3075.000000	-0.002039
3074.000000	-0.002057
3073.000000	-0.002078
3072.000000	-0.002085
3071.000000	-0.002080
3070.000000	-0.002074
3069.000000	-0.002077
3068.000000	-0.002086
3067.000000	-0.002090
3066.000000	-0.002087
3065.000000	-0.002081
3064.000000	-0.002075
3063.000000	-0.002071
3062.000000	-0.002071
3061.000000	-0.002080
3060.000000	-0.002095
3059.000000	-0.002100
3058.000000	-0.002089
3057.000000	-0.002072
3056.000000	-0.002065
3055.000000	-0.002074
3054.000000	-0.002095
3053.000000	-0.002118
3052.000000	-0.002137
3051.000000	-0.002146
3050.000000	-0.002143
3049.000000	-0.002129
3048.000000	-0.002112
3047.000000	-0.002103
3046.000000	-0.002106
3045.000000	-0.002126
3044.000000	-0.002157
3043.000000	-0.002189
3042.000000	-0.002206
3041.000000	-0.002201
3040.000000	-0.002180
3039.000000	-0.002155
3038.000000	-0.002135
3037.000000	-0.002121
3036.000000	-0.002112
3035.000000	-0.002115
3034.000000	-0.002133
3033.000000	-0.002164
3032.000000	-0.002196
3031.000000	-0.002216
3030.000000	-0.002223
3029.000000	-0.002217
3028.000000	-0.002201
3027.000000	-0.002183
3026.000000	-0.002177
3025.000000	-0.002194
3024.000000	-0.002224
3023.000000	-0.002238
3022.000000	-0.002214
3021.000000	-0.002159
3020.000000	-0.002105
3019.000000	-0.002080
3018.000000	-0.002095
3017.000000	-0.002144
3016.000000	-0.002213
3015.000000	-0.002282
3014.000000	-0.002320
3013.000000	-0.002309
3012.000000	-0.002255
3011.000000	-0.002193
3010.000000	-0.002153
3009.000000	-0.002142
3008.000000	-0.002146
3007.000000	-0.002151
3006.000000	-0.002156
3005.000000	-0.002166
3004.000000	-0.002182
3003.000000	-0.002199
3002.000000	-0.002217
3001.000000	-0.002241
3000.000000	-0.002271
2999.000000	-0.002300
2998.000000	-0.002319
2997.000000	-0.002328
2996.000000	-0.002337
2995.000000	-0.002353
2994.000000	-0.002372
2993.000000	-0.002382
2992.000000	-0.002377
2991.000000	-0.002362
2990.000000	-0.002352
2989.000000	-0.002361
2988.000000	-0.002393
2987.000000	-0.002437
2986.000000	-0.002483
2985.000000	-0.002529
2984.000000	-0.002580
2983.000000	-0.002635
2982.000000	-0.002683
2981.000000	-0.002716
2980.000000	-0.002751
2979.000000	-0.002810
2978.000000	-0.002900
2977.000000	-0.002996
2976.000000	-0.003066
2975.000000	-0.003104
2974.000000	-0.003132
2973.000000	-0.003178
2972.000000	-0.003249
2971.000000	-0.003331
2970.000000	-0.003404
2969.000000	-0.003457
2968.000000	-0.003486
2967.000000	-0.003486
2966.000000	-0.003458
2965.000000	-0.003402
2964.000000	-0.003327
2963.000000	-0.003241
2962.000000	-0.003157
2961.000000	-0.003088
2960.000000	-0.003043
2959.000000	-0.003021
2958.000000	-0.003008
2957.000000	-0.002985
2956.000000	-0.002938
2955.000000	-0.002870
2954.000000	-0.002794
2953.000000	-0.002726
2952.000000	-0.002681
2951.000000	-0.002672
2950.000000	-0.002700
2949.000000	-0.002755
2948.000000	-0.002815
2947.000000	-0.002864
2946.000000	-0.002904
2945.000000	-0.002951
2944.000000	-0.003013
2943.000000	-0.003086
2942.000000	-0.003151
2941.000000	-0.003191
2940.000000	-0.003203
2939.000000	-0.003197
2938.000000	-0.003186
2937.000000	-0.003179
2936.000000	-0.003172
2935.000000	-0.003161
2934.000000	-0.003146
2933.000000	-0.003134
2932.000000	-0.003128
2931.000000	-0.003122
2930.000000	-0.003106
2929.000000	-0.003072
2928.000000	-0.003021
2927.000000	-0.002969
2926.000000	-0.002939
2925.000000	-0.002936
2924.000000	-0.002947
2923.000000	-0.002953
2922.000000	-0.002943
2921.000000	-0.002925
2920.000000	-0.002908
2919.000000	-0.002900
2918.000000	-0.002901
2917.000000	-0.002913
2916.000000	-0.002933
2915.000000	-0.002952
2914.000000	-0.002962
2913.000000	-0.002964
2912.000000	-0.002967
2911.000000	-0.002971
2910.000000	-0.002970
2909.000000	-0.002956
2908.000000	-0.002934
2907.000000	-0.002919
2906.000000	-0.002922
2905.000000	-0.002938
2904.000000	-0.002951
2903.000000	-0.002944
2902.000000	-0.002919
2901.000000	-0.002893
2900.000000	-0.002886
2899.000000	-0.002904
2898.000000	-0.002934
2897.000000	-0.002963
2896.000000	-0.002986
2895.000000	-0.003005
2894.000000	-0.003018
2893.000000	-0.003020
2892.000000	-0.003012
2891.000000	-0.003003
2890.000000	-0.003006
2889.000000	-0.003025
2888.000000	-0.003058
2887.000000	-0.003100
2886.000000	-0.003140
2885.000000	-0.003167
2884.000000	-0.003172
2883.000000	-0.003158
2882.000000	-0.003144
2881.000000	-0.003150
2880.000000	-0.003183
2879.000000	-0.003227
2878.000000	-0.003264
2877.000000	-0.003280
2876.000000	-0.003271
2875.000000	-0.003241
2874.000000	-0.003203
2873.000000	-0.003175
2872.000000	-0.003173
2871.000000	-0.003190
2870.000000	-0.003205
2869.000000	-0.003193
2868.000000	-0.003153
2867.000000	-0.003099
2866.000000	-0.003053
2865.000000	-0.003020
2864.000000	-0.002994
2863.000000	-0.002970
2862.000000	-0.002949
2861.000000	-0.002940
2860.000000	-0.002942
2859.000000	-0.002941
2858.000000	-0.002924
2857.000000	-0.002892
2856.000000	-0.002856
2855.000000	-0.002820
2854.000000	-0.002786
2853.000000	-0.002759
2852.000000	-0.002742
2851.000000	-0.002729
2850.000000	-0.002707
2849.000000	-0.002675
2848.000000	-0.002647
2847.000000	-0.002632
2846.000000	-0.002622
2845.000000	-0.002603
2844.000000	-0.002578
2843.000000	-0.002569
2842.000000	-0.002578
2841.000000	-0.002586
2840.000000	-0.002572
2839.000000	-0.002543
2838.000000	-0.002521
2837.000000	-0.002514
2836.000000	-0.002509
2835.000000	-0.002491
2834.000000	-0.002462
2833.000000	-0.002443
2832.000000	-0.002445
2831.000000	-0.002465
2830.000000	-0.002488
2829.000000	-0.002498
2828.000000	-0.002488
2827.000000	-0.002461
2826.000000	-0.002429
2825.000000	-0.002406
2824.000000	-0.002398
2823.000000	-0.002402
2822.000000	-0.002405
2821.000000	-0.002400
2820.000000	-0.002384
2819.000000	-0.002364
2818.000000	-0.002349
2817.000000	-0.002347
2816.000000	-0.002357
2815.000000	-0.002370
2814.000000	-0.002381
2813.000000	-0.002391
2812.000000	-0.002404
2811.000000	-0.002409
2810.000000	-0.002396
2809.000000	-0.002368
2808.000000	-0.002350
2807.000000	-0.002359
2806.000000	-0.002390
2805.000000	-0.002419
2804.000000	-0.002431
2803.000000	-0.002426
2802.000000	-0.002411
2801.000000	-0.002387
2800.000000	-0.002360
2799.000000	-0.002340
2798.000000	-0.002336
2797.000000	-0.002345
2796.000000	-0.002356
2795.000000	-0.002360
2794.000000	-0.002355
2793.000000	-0.002340
2792.000000	-0.002318
2791.000000	-0.002296
2790.000000	-0.002289
2789.000000	-0.002299
2788.000000	-0.002314
2787.000000	-0.002316
2786.000000	-0.002295
2785.000000	-0.002266
2784.000000	-0.002257
2783.000000	-0.002280
2782.000000	-0.002326
2781.000000	-0.002366
2780.000000	-0.002378
2779.000000	-0.002366
2778.000000	-0.002346
2777.000000	-0.002335
2776.000000	-0.002328
2775.000000	-0.002316
2774.000000	-0.002292
2773.000000	-0.002266
2772.000000	-0.002249
2771.000000	-0.002245
2770.000000	-0.002246
2769.000000	-0.002239
2768.000000	-0.002222
2767.000000	-0.002207
2766.000000	-0.002207
2765.000000	-0.002230
2764.000000	-0.002267
2763.000000	-0.002298
2762.000000	-0.002307
2761.000000	-0.002296
2760.000000	-0.002277
2759.000000	-0.002267
2758.000000	-0.002267
2757.000000	-0.002268
2756.000000	-0.002257
2755.000000	-0.002229
2754.000000	-0.002195
2753.000000	-0.002169
2752.000000	-0.002157
2751.000000	-0.002158
2750.000000	-0.002167
2749.000000	-0.002182
2748.000000	-0.002206
2747.000000	-0.002236
2746.000000	-0.002261
2745.000000	-0.002275
2744.000000	-0.002276
2743.000000	-0.002272
2742.000000	-0.002265
2741.000000	-0.002258
2740.000000	-0.002251
2739.000000	-0.002252
2738.000000	-0.002264
2737.000000	-0.002279
2736.000000	-0.002284
2735.000000	-0.002271
2734.000000	-0.002243
2733.000000	-0.002217
2732.000000	-0.002204
2731.000000	-0.002209
2730.000000	-0.002228
2729.000000	-0.002256
2728.000000	-0.002281
2727.000000	-0.002290
2726.000000	-0.002275
2725.000000	-0.002245
2724.000000	-0.002215
2723.000000	-0.002198
2722.000000	-0.002191
2721.000000	-0.002188
2720.000000	-0.002190
2719.000000	-0.002200
2718.000000	-0.002213
2717.000000	-0.002221
2716.000000	-0.002217
2715.000000	-0.002207
2714.000000	-0.002200
2713.000000	-0.002196
2712.000000	-0.002191
2711.000000	-0.002187
2710.000000	-0.002188
2709.000000	-0.002198
2708.000000	-0.002215
2707.000000	-0.002233
2706.000000	-0.002251
2705.000000	-0.002266
2704.000000	-0.002268
2703.000000	-0.002253
2702.000000	-0.002228
2701.000000	-0.002206
2700.000000	-0.002192
2699.000000	-0.002181
2698.000000	-0.002168
2697.000000	-0.002156
2696.000000	-0.002148
2695.000000	-0.002139
2694.000000	-0.002122
2693.000000	-0.002103
2692.000000	-0.002094
2691.000000	-0.002107
2690.000000	-0.002135
2689.000000	-0.002166
2688.000000	-0.002186
2687.000000	-0.002191
2686.000000	-0.002187
2685.000000	-0.002183
2684.000000	-0.002188
2683.000000	-0.002194
2682.000000	-0.002189
2681.000000	-0.002171
2680.000000	-0.002155
2679.000000	-0.002153
2678.000000	-0.002160
2677.000000	-0.002166
2676.000000	-0.002170
2675.000000	-0.002179
2674.000000	-0.002193
2673.000000	-0.002201
2672.000000	-0.002193
2671.000000	-0.002169
2670.000000	-0.002133
2669.000000	-0.002092
2668.000000	-0.002055
2667.000000	-0.002037
2666.000000	-0.002049
2665.000000	-0.002080
2664.000000	-0.002109
2663.000000	-0.002118
2662.000000	-0.002105
2661.000000	-0.002083
2660.000000	-0.002067
2659.000000	-0.002067
2658.000000	-0.002084
2657.000000	-0.002108
2656.000000	-0.002127
2655.000000	-0.002133
2654.000000	-0.002129
2653.000000	-0.002125
2652.000000	-0.002128
2651.000000	-0.002133
2650.000000	-0.002134
2649.000000	-0.002131
2648.000000	-0.002124
2647.000000	-0.002115
2646.000000	-0.002105
2645.000000	-0.002093
2644.000000	-0.002087
2643.000000	-0.002091
2642.000000	-0.002107
2641.000000	-0.002126
2640.000000	-0.002137
2639.000000	-0.002132
2638.000000	-0.002109
2637.000000	-0.002080
2636.000000	-0.002059
2635.000000	-0.002052
2634.000000	-0.002061
2633.000000	-0.002084
2632.000000	-0.002118
2631.000000	-0.002151
2630.000000	-0.002169
2629.000000	-0.002169
2628.000000	-0.002163
2627.000000	-0.002165
2626.000000	-0.002176
2625.000000	-0.002179
2624.000000	-0.002167
2623.000000	-0.002151
2622.000000	-0.002145
2621.000000	-0.002156
2620.000000	-0.002170
2619.000000	-0.002173
2618.000000	-0.002164
2617.000000	-0.002151
2616.000000	-0.002139
2615.000000	-0.002125
2614.000000	-0.002109
2613.000000	-0.002100
2612.000000	-0.002105
2611.000000	-0.002120
2610.000000	-0.002135
2609.000000	-0.002140
2608.000000	-0.002141
2607.000000	-0.002145
2606.000000	-0.002153
2605.000000	-0.002158
2604.000000	-0.002159
2603.000000	-0.002158
2602.000000	-0.002160
2601.000000	-0.002167
2600.000000	-0.002171
2599.000000	-0.002164
2598.000000	-0.002144
2597.000000	-0.002119
2596.000000	-0.002101
2595.000000	-0.002090
2594.000000	-0.002078
2593.000000	-0.002065
2592.000000	-0.002065
2591.000000	-0.002085
2590.000000	-0.002113
2589.000000	-0.002130
2588.000000	-0.002135
2587.000000	-0.002144
2586.000000	-0.002163
2585.000000	-0.002176
2584.000000	-0.002169
2583.000000	-0.002148
2582.000000	-0.002132
2581.000000	-0.002127
2580.000000	-0.002122
2579.000000	-0.002103
2578.000000	-0.002071
2577.000000	-0.002044
2576.000000	-0.002040
2575.000000	-0.002065
2574.000000	-0.002103
2573.000000	-0.002129
2572.000000	-0.002135
2571.000000	-0.002128
2570.000000	-0.002126
2569.000000	-0.002133
2568.000000	-0.002139
2567.000000	-0.002135
2566.000000	-0.002126
2565.000000	-0.002123
2564.000000	-0.002132
2563.000000	-0.002146
2562.000000	-0.002158
2561.000000	-0.002164
2560.000000	-0.002165
2559.000000	-0.002160
2558.000000	-0.002147
2557.000000	-0.002132
2556.000000	-0.002118
2555.000000	-0.002107
2554.000000	-0.002091
2553.000000	-0.002071
2552.000000	-0.002059
2551.000000	-0.002068
2550.000000	-0.002095
2549.000000	-0.002125
2548.000000	-0.002143
2547.000000	-0.002143
2546.000000	-0.002128
2545.000000	-0.002103
2544.000000	-0.002082
2543.000000	-0.002080
2542.000000	-0.002099
2541.000000	-0.002127
2540.000000	-0.002147
2539.000000	-0.002146
2538.000000	-0.002127
2537.000000	-0.002100
2536.000000	-0.002074
2535.000000	-0.002059
2534.000000	-0.002056
2533.000000	-0.002062
2532.000000	-0.002073
2531.000000	-0.002089
2530.000000	-0.002108
2529.000000	-0.002125
2528.000000	-0.002136
2527.000000	-0.002142
2526.000000	-0.002145
2525.000000	-0.002139
2524.000000	-0.002124
2523.000000	-0.002106
2522.000000	-0.002096
2521.000000	-0.002092
2520.000000	-0.002088
2519.000000	-0.002082
2518.000000	-0.002086
2517.000000	-0.002103
2516.000000	-0.002121
2515.000000	-0.002130
2514.000000	-0.002131
2513.000000	-0.002132
2512.000000	-0.002136
2511.000000	-0.002142
2510.000000	-0.002147
2509.000000	-0.002152
2508.000000	-0.002155
2507.000000	-0.002152
2506.000000	-0.002138
2505.000000	-0.002114
2504.000000	-0.002085
2503.000000	-0.002062
2502.000000	-0.002064
2501.000000	-0.002093
2500.000000	-0.002130
2499.000000	-0.002145
2498.000000	-0.002135
2497.000000	-0.002122
2496.000000	-0.002125
2495.000000	-0.002136
2494.000000	-0.002134
2493.000000	-0.002118
2492.000000	-0.002103
2491.000000	-0.002103
2490.000000	-0.002113
2489.000000	-0.002125
2488.000000	-0.002137
2487.000000	-0.002150
2486.000000	-0.002159
2485.000000	-0.002157
2484.000000	-0.002144
2483.000000	-0.002133
2482.000000	-0.002134
2481.000000	-0.002147
2480.000000	-0.002157
2479.000000	-0.002149
2478.000000	-0.002123
2477.000000	-0.002093
2476.000000	-0.002073
2475.000000	-0.002071
2474.000000	-0.002086
2473.000000	-0.002112
2472.000000	-0.002134
2471.000000	-0.002136
2470.000000	-0.002112
2469.000000	-0.002078
2468.000000	-0.002057
2467.000000	-0.002057
2466.000000	-0.002072
2465.000000	-0.002091
2464.000000	-0.002111
2463.000000	-0.002128
2462.000000	-0.002134
2461.000000	-0.002130
2460.000000	-0.002122
2459.000000	-0.002119
2458.000000	-0.002119
2457.000000	-0.002116
2456.000000	-0.002104
2455.000000	-0.002083
2454.000000	-0.002066
2453.000000	-0.002066
2452.000000	-0.002087
2451.000000	-0.002116
2450.000000	-0.002133
2449.000000	-0.002134
2448.000000	-0.002129
2447.000000	-0.002125
2446.000000	-0.002119
2445.000000	-0.002105
2444.000000	-0.002089
2443.000000	-0.002079
2442.000000	-0.002082
2441.000000	-0.002092
2440.000000	-0.002107
2439.000000	-0.002122
2438.000000	-0.002133
2437.000000	-0.002136
2436.000000	-0.002133
2435.000000	-0.002131
2434.000000	-0.002131
2433.000000	-0.002128
2432.000000	-0.002114
2431.000000	-0.002090
2430.000000	-0.002061
2429.000000	-0.002044
2428.000000	-0.002049
2427.000000	-0.002074
2426.000000	-0.002098
2425.000000	-0.002100
2424.000000	-0.002081
2423.000000	-0.002058
2422.000000	-0.002044
2421.000000	-0.002041
2420.000000	-0.002040
2419.000000	-0.002040
2418.000000	-0.002041
2417.000000	-0.002044
2416.000000	-0.002048
2415.000000	-0.002055
2414.000000	-0.002064
2413.000000	-0.002073
2412.000000	-0.002074
2411.000000	-0.002062
2410.000000	-0.002046
2409.000000	-0.002040
2408.000000	-0.002051
2407.000000	-0.002070
2406.000000	-0.002081
2405.000000	-0.002079
2404.000000	-0.002075
2403.000000	-0.002077
2402.000000	-0.002085
2401.000000	-0.002089
2400.000000	-0.002085
2399.000000	-0.002076
2398.000000	-0.002064
2397.000000	-0.002055
2396.000000	-0.002053
2395.000000	-0.002053
2394.000000	-0.002050
2393.000000	-0.002041
2392.000000	-0.002032
2391.000000	-0.002028
2390.000000	-0.002023
2389.000000	-0.002005
2388.000000	-0.001967
2387.000000	-0.001912
2386.000000	-0.001841
2385.000000	-0.001757
2384.000000	-0.001671
2383.000000	-0.001593
2382.000000	-0.001528
2381.000000	-0.001467
2380.000000	-0.001402
2379.000000	-0.001330
2378.000000	-0.001254
2377.000000	-0.001186
2376.000000	-0.001137
2375.000000	-0.001111
2374.000000	-0.001103
2373.000000	-0.001111
2372.000000	-0.001132
2371.000000	-0.001151
2370.000000	-0.001146
2369.000000	-0.001115
2368.000000	-0.001071
2367.000000	-0.001020
2366.000000	-0.000953
2365.000000	-0.000861
2364.000000	-0.000764
2363.000000	-0.000703
2362.000000	-0.000676
2361.000000	-0.000650
2360.000000	-0.000612
2359.000000	-0.000564
2358.000000	-0.000526
2357.000000	-0.000502
2356.000000	-0.000497
2355.000000	-0.000527
2354.000000	-0.000565
2353.000000	-0.000553
2352.000000	-0.000450
2351.000000	-0.000330
2350.000000	-0.000310
2349.000000	-0.000401
2348.000000	-0.000509
2347.000000	-0.000466
2346.000000	-0.000177
2345.000000	0.000316
2344.000000	0.000850
2343.000000	0.001219
2342.000000	0.001328
2341.000000	0.001173
2340.000000	0.000864
2339.000000	0.000526
2338.000000	0.000225
2337.000000	-0.000031
2336.000000	-0.000237
2335.000000	-0.000381
2334.000000	-0.000463
2333.000000	-0.000492
2332.000000	-0.000466
2331.000000	-0.000406
2330.000000	-0.000376
2329.000000	-0.000394
2328.000000	-0.000463
2327.000000	-0.000532
2326.000000	-0.000601
2325.000000	-0.000662
2324.000000	-0.000713
2323.000000	-0.000755
2322.000000	-0.000780
2321.000000	-0.000796
2320.000000	-0.000800
2319.000000	-0.000817
2318.000000	-0.000859
2317.000000	-0.000919
2316.000000	-0.000971
2315.000000	-0.000995
2314.000000	-0.001003
2313.000000	-0.001013
2312.000000	-0.001038
2311.000000	-0.001073
2310.000000	-0.001124
2309.000000	-0.001185
2308.000000	-0.001252
2307.000000	-0.001308
2306.000000	-0.001352
2305.000000	-0.001390
2304.000000	-0.001439
2303.000000	-0.001508
2302.000000	-0.001590
2301.000000	-0.001663
2300.000000	-0.001709
2299.000000	-0.001730
2298.000000	-0.001745
2297.000000	-0.001769
2296.000000	-0.001806
2295.000000	-0.001850
2294.000000	-0.001896
2293.000000	-0.001942
2292.000000	-0.001986
2291.000000	-0.002028
2290.000000	-0.002068
2289.000000	-0.002103
2288.000000	-0.002123
2287.000000	-0.002121
2286.000000	-0.002107
2285.000000	-0.002098
2284.000000	-0.002108
2283.000000	-0.002131
2282.000000	-0.002157
2281.000000	-0.002182
2280.000000	-0.002201
2279.000000	-0.002212
2278.000000	-0.002207
2277.000000	-0.002182
2276.000000	-0.002143
2275.000000	-0.002108
2274.000000	-0.002097
2273.000000	-0.002117
2272.000000	-0.002155
2271.000000	-0.002185
2270.000000	-0.002191
2269.000000	-0.002183
2268.000000	-0.002184
2267.000000	-0.002207
2266.000000	-0.002245
2265.000000	-0.002285
2264.000000	-0.002324
2263.000000	-0.002360
2262.000000	-0.002380
2261.000000	-0.002365
2260.000000	-0.002306
2259.000000	-0.002215
2258.000000	-0.002112
2257.000000	-0.002019
2256.000000	-0.001960
2255.000000	-0.001957
2254.000000	-0.002022
2253.000000	-0.002139
2252.000000	-0.002277
2251.000000	-0.002413
2250.000000	-0.002533
2249.000000	-0.002625
2248.000000	-0.002674
2247.000000	-0.002671
2246.000000	-0.002619
2245.000000	-0.002532
2244.000000	-0.002438
2243.000000	-0.002363
2242.000000	-0.002327
2241.000000	-0.002335
2240.000000	-0.002384
2239.000000	-0.002469
2238.000000	-0.002578
2237.000000	-0.002689
2236.000000	-0.002780
2235.000000	-0.002836
2234.000000	-0.002856
2233.000000	-0.002838
2232.000000	-0.002786
2231.000000	-0.002712
2230.000000	-0.002632
2229.000000	-0.002555
2228.000000	-0.002482
2227.000000	-0.002409
2226.000000	-0.002343
2225.000000	-0.002293
2224.000000	-0.002258
2223.000000	-0.002230
2222.000000	-0.002196
2221.000000	-0.002152
2220.000000	-0.002108
2219.000000	-0.002077
2218.000000	-0.002068
2217.000000	-0.002078
2216.000000	-0.002096
2215.000000	-0.002115
2214.000000	-0.002126
2213.000000	-0.002120
2212.000000	-0.002096
2211.000000	-0.002074
2210.000000	-0.002076
2209.000000	-0.002100
2208.000000	-0.002126
2207.000000	-0.002135
2206.000000	-0.002131
2205.000000	-0.002123
2204.000000	-0.002115
2203.000000	-0.002106
2202.000000	-0.002097
2201.000000	-0.002095
2200.000000	-0.002095
2199.000000	-0.002090
2198.000000	-0.002079
2197.000000	-0.002069
2196.000000	-0.002071
2195.000000	-0.002086
2194.000000	-0.002104
2193.000000	-0.002111
2192.000000	-0.002102
2191.000000	-0.002087
2190.000000	-0.002084
2189.000000	-0.002097
2188.000000	-0.002114
2187.000000	-0.002125
2186.000000	-0.002126
2185.000000	-0.002125
2184.000000	-0.002129
2183.000000	-0.002135
2182.000000	-0.002139
2181.000000	-0.002133
2180.000000	-0.002118
2179.000000	-0.002096
2178.000000	-0.002077
2177.000000	-0.002061
2176.000000	-0.002048
2175.000000	-0.002042
2174.000000	-0.002050
2173.000000	-0.002069
2172.000000	-0.002084
2171.000000	-0.002088
2170.000000	-0.002085
2169.000000	-0.002084
2168.000000	-0.002084
2167.000000	-0.002083
2166.000000	-0.002086
2165.000000	-0.002095
2164.000000	-0.002102
2163.000000	-0.002099
2162.000000	-0.002089
2161.000000	-0.002084
2160.000000	-0.002083
2159.000000	-0.002075
2158.000000	-0.002054
2157.000000	-0.002026
2156.000000	-0.002004
2155.000000	-0.001996
2154.000000	-0.002005
2153.000000	-0.002028
2152.000000	-0.002054
2151.000000	-0.002068
2150.000000	-0.002064
2149.000000	-0.002051
2148.000000	-0.002044
2147.000000	-0.002053
2146.000000	-0.002072
2145.000000	-0.002087
2144.000000	-0.002086
2143.000000	-0.002072
2142.000000	-0.002059
2141.000000	-0.002058
2140.000000	-0.002072
2139.000000	-0.002092
2138.000000	-0.002106
2137.000000	-0.002112
2136.000000	-0.002114
2135.000000	-0.002118
2134.000000	-0.002121
2133.000000	-0.002114
2132.000000	-0.002089
2131.000000	-0.002054
2130.000000	-0.002029
2129.000000	-0.002028
2128.000000	-0.002042
2127.000000	-0.002053
2126.000000	-0.002047
2125.000000	-0.002026
2124.000000	-0.001995
2123.000000	-0.001955
2122.000000	-0.001900
2121.000000	-0.001828
2120.000000	-0.001750
2119.000000	-0.001678
2118.000000	-0.001617
2117.000000	-0.001566
2116.000000	-0.001520
2115.000000	-0.001475
2114.000000	-0.001431
2113.000000	-0.001395
2112.000000	-0.001376
2111.000000	-0.001386
2110.000000	-0.001429
2109.000000	-0.001499
2108.000000	-0.001582
2107.000000	-0.001664
2106.000000	-0.001736
2105.000000	-0.001791
2104.000000	-0.001828
2103.000000	-0.001856
2102.000000	-0.001883
2101.000000	-0.001913
2100.000000	-0.001944
2099.000000	-0.001974
2098.000000	-0.002006
2097.000000	-0.002041
2096.000000	-0.002070
2095.000000	-0.002088
2094.000000	-0.002099
2093.000000	-0.002111
2092.000000	-0.002125
2091.000000	-0.002138
2090.000000	-0.002147
2089.000000	-0.002151
2088.000000	-0.002152
2087.000000	-0.002150
2086.000000	-0.002142
2085.000000	-0.002128
2084.000000	-0.002111
2083.000000	-0.002097
2082.000000	-0.002092
2081.000000	-0.002089
2080.000000	-0.002077
2079.000000	-0.002055
2078.000000	-0.002036
2077.000000	-0.002038
2076.000000	-0.002056
2075.000000	-0.002073
2074.000000	-0.002073
2073.000000	-0.002060
2072.000000	-0.002049
2071.000000	-0.002052
2070.000000	-0.002064
2069.000000	-0.002074
2068.000000	-0.002074
2067.000000	-0.002063
2066.000000	-0.002049
2065.000000	-0.002038
2064.000000	-0.002032
2063.000000	-0.002031
2062.000000	-0.002031
2061.000000	-0.002028
2060.000000	-0.002017
2059.000000	-0.001998
2058.000000	-0.001986
2057.000000	-0.001996
2056.000000	-0.002026
2055.000000	-0.002054
2054.000000	-0.002058
2053.000000	-0.002043
2052.000000	-0.002028
2051.000000	-0.002029
2050.000000	-0.002043
2049.000000	-0.002056
2048.000000	-0.002062
2047.000000	-0.002065
2046.000000	-0.002071
2045.000000	-0.002079
2044.000000	-0.002083
2043.000000	-0.002079
2042.000000	-0.002070
2041.000000	-0.002060
2040.000000	-0.002050
2039.000000	-0.002038
2038.000000	-0.002024
2037.000000	-0.002015
2036.000000	-0.002013
2035.000000	-0.002015
2034.000000	-0.002018
2033.000000	-0.002020
2032.000000	-0.002022
2031.000000	-0.002029
2030.000000	-0.002043
2029.000000	-0.002061
2028.000000	-0.002074
2027.000000	-0.002073
2026.000000	-0.002056
2025.000000	-0.002036
2024.000000	-0.002026
2023.000000	-0.002028
2022.000000	-0.002034
2021.000000	-0.002035
2020.000000	-0.002034
2019.000000	-0.002038
2018.000000	-0.002043
2017.000000	-0.002045
2016.000000	-0.002043
2015.000000	-0.002042
2014.000000	-0.002044
2013.000000	-0.002047
2012.000000	-0.002044
2011.000000	-0.002031
2010.000000	-0.002010
2009.000000	-0.001990
2008.000000	-0.001978
2007.000000	-0.001978
2006.000000	-0.001987
2005.000000	-0.002001
2004.000000	-0.002017
2003.000000	-0.002030
2002.000000	-0.002033
2001.000000	-0.002029
2000.000000	-0.002023
1999.000000	-0.002021
1998.000000	-0.002017
1997.000000	-0.002009
1996.000000	-0.002003
1995.000000	-0.002009
1994.000000	-0.002025
1993.000000	-0.002035
1992.000000	-0.002026
1991.000000	-0.001999
1990.000000	-0.001967
1989.000000	-0.001942
1988.000000	-0.001928
1987.000000	-0.001924
1986.000000	-0.001922
1985.000000	-0.001921
1984.000000	-0.001928
1983.000000	-0.001948
1982.000000	-0.001976
1981.000000	-0.001995
1980.000000	-0.001997
1979.000000	-0.001982
1978.000000	-0.001964
1977.000000	-0.001954
1976.000000	-0.001956
1975.000000	-0.001966
1974.000000	-0.001972
1973.000000	-0.001967
1972.000000	-0.001950
1971.000000	-0.001932
1970.000000	-0.001917
1969.000000	-0.001909
1968.000000	-0.001915
1967.000000	-0.001939
1966.000000	-0.001971
1965.000000	-0.001988
1964.000000	-0.001981
1963.000000	-0.001962
1962.000000	-0.001953
1961.000000	-0.001962
1960.000000	-0.001977
1959.000000	-0.001986
1958.000000	-0.001983
1957.000000	-0.001972
1956.000000	-0.001962
1955.000000	-0.001959
1954.000000	-0.001963
1953.000000	-0.001968
1952.000000	-0.001967
1951.000000	-0.001959
1950.000000	-0.001951
1949.000000	-0.001946
1948.000000	-0.001945
1947.000000	-0.001948
1946.000000	-0.001954
1945.000000	-0.001952
1944.000000	-0.001936
1943.000000	-0.001910
1942.000000	-0.001892
1941.000000	-0.001889
1940.000000	-0.001898
1939.000000	-0.001908
1938.000000	-0.001914
1937.000000	-0.001915
1936.000000	-0.001916
1935.000000	-0.001925
1934.000000	-0.001941
1933.000000	-0.001957
1932.000000	-0.001964
1931.000000	-0.001965
1930.000000	-0.001974
1929.000000	-0.001987
1928.000000	-0.001992
1927.000000	-0.001981
1926.000000	-0.001962
1925.000000	-0.001950
1924.000000	-0.001947
1923.000000	-0.001947
1922.000000	-0.001943
1921.000000	-0.001935
1920.000000	-0.001923
1919.000000	-0.001912
1918.000000	-0.001909
1917.000000	-0.001916
1916.000000	-0.001925
1915.000000	-0.001931
1914.000000	-0.001937
1913.000000	-0.001942
1912.000000	-0.001943
1911.000000	-0.001942
1910.000000	-0.001946
1909.000000	-0.001960
1908.000000	-0.001980
1907.000000	-0.001991
1906.000000	-0.001992
1905.000000	-0.001994
1904.000000	-0.002002
1903.000000	-0.002006
1902.000000	-0.001996
1901.000000	-0.001973
1900.000000	-0.001952
1899.000000	-0.001948
1898.000000	-0.001961
1897.000000	-0.001980
1896.000000	-0.001993
1895.000000	-0.001996
1894.000000	-0.001989
1893.000000	-0.001974
1892.000000	-0.001952
1891.000000	-0.001926
1890.000000	-0.001910
1889.000000	-0.001913
1888.000000	-0.001931
1887.000000	-0.001949
1886.000000	-0.001960
1885.000000	-0.001961
1884.000000	-0.001952
1883.000000	-0.001938
1882.000000	-0.001929
1881.000000	-0.001934
1880.000000	-0.001949
1879.000000	-0.001961
1878.000000	-0.001960
1877.000000	-0.001948
1876.000000	-0.001935
1875.000000	-0.001937
1874.000000	-0.001956
1873.000000	-0.001985
1872.000000	-0.002007
1871.000000	-0.002012
1870.000000	-0.002007
1869.000000	-0.002003
1868.000000	-0.002004
1867.000000	-0.002000
1866.000000	-0.001987
1865.000000	-0.001966
1864.000000	-0.001943
1863.000000	-0.001920
1862.000000	-0.001898
1861.000000	-0.001882
1860.000000	-0.001872
1859.000000	-0.001868
1858.000000	-0.001873
1857.000000	-0.001890
1856.000000	-0.001915
1855.000000	-0.001936
1854.000000	-0.001943
1853.000000	-0.001934
1852.000000	-0.001918
1851.000000	-0.001905
1850.000000	-0.001896
1849.000000	-0.001895
1848.000000	-0.001902
1847.000000	-0.001922
1846.000000	-0.001952
1845.000000	-0.001978
1844.000000	-0.001985
1843.000000	-0.001967
1842.000000	-0.001939
1841.000000	-0.001915
1840.000000	-0.001899
1839.000000	-0.001891
1838.000000	-0.001890
1837.000000	-0.001894
1836.000000	-0.001897
1835.000000	-0.001894
1834.000000	-0.001887
1833.000000	-0.001883
1832.000000	-0.001891
1831.000000	-0.001915
1830.000000	-0.001947
1829.000000	-0.001972
1828.000000	-0.001971
1827.000000	-0.001945
1826.000000	-0.001913
1825.000000	-0.001899
1824.000000	-0.001911
1823.000000	-0.001932
1822.000000	-0.001945
1821.000000	-0.001943
1820.000000	-0.001934
1819.000000	-0.001927
1818.000000	-0.001922
1817.000000	-0.001912
1816.000000	-0.001896
1815.000000	-0.001878
1814.000000	-0.001871
1813.000000	-0.001878
1812.000000	-0.001888
1811.000000	-0.001885
1810.000000	-0.001869
1809.000000	-0.001853
1808.000000	-0.001843
1807.000000	-0.001844
1806.000000	-0.001854
1805.000000	-0.001875
1804.000000	-0.001897
1803.000000	-0.001910
1802.000000	-0.001916
1801.000000	-0.001926
1800.000000	-0.001945
1799.000000	-0.001955
1798.000000	-0.001941
1797.000000	-0.001911
1796.000000	-0.001893
1795.000000	-0.001905
1794.000000	-0.001940
1793.000000	-0.001972
1792.000000	-0.001979
1791.000000	-0.001962
1790.000000	-0.001941
1789.000000	-0.001930
1788.000000	-0.001924
1787.000000	-0.001913
1786.000000	-0.001899
1785.000000	-0.001896
1784.000000	-0.001911
1783.000000	-0.001931
1782.000000	-0.001934
1781.000000	-0.001913
1780.000000	-0.001887
1779.000000	-0.001878
1778.000000	-0.001894
1777.000000	-0.001922
1776.000000	-0.001938
1775.000000	-0.001933
1774.000000	-0.001916
1773.000000	-0.001900
1772.000000	-0.001890
1771.000000	-0.001878
1770.000000	-0.001860
1769.000000	-0.001845
1768.000000	-0.001847
1767.000000	-0.001866
1766.000000	-0.001883
1765.000000	-0.001890
1764.000000	-0.001894
1763.000000	-0.001907
1762.000000	-0.001924
1761.000000	-0.001931
1760.000000	-0.001918
1759.000000	-0.001896
1758.000000	-0.001878
1757.000000	-0.001872
1756.000000	-0.001873
1755.000000	-0.001870
1754.000000	-0.001855
1753.000000	-0.001835
1752.000000	-0.001824
1751.000000	-0.001830
1750.000000	-0.001843
1749.000000	-0.001848
1748.000000	-0.001844
1747.000000	-0.001839
1746.000000	-0.001840
1745.000000	-0.001846
1744.000000	-0.001847
1743.000000	-0.001830
1742.000000	-0.001790
1741.000000	-0.001743
1740.000000	-0.001720
1739.000000	-0.001742
1738.000000	-0.001792
1737.000000	-0.001832
1736.000000	-0.001843
1735.000000	-0.001830
1734.000000	-0.001813
1733.000000	-0.001802
1732.000000	-0.001797
1731.000000	-0.001801
1730.000000	-0.001814
1729.000000	-0.001827
1728.000000	-0.001828
1727.000000	-0.001811
1726.000000	-0.001780
1725.000000	-0.001744
1724.000000	-0.001706
1723.000000	-0.001668
1722.000000	-0.001636
1721.000000	-0.001614
1720.000000	-0.001601
1719.000000	-0.001589
1718.000000	-0.001574
1717.000000	-0.001553
1716.000000	-0.001517
1715.000000	-0.001459
1714.000000	-0.001389
1713.000000	-0.001328
1712.000000	-0.001286
1711.000000	-0.001255
1710.000000	-0.001221
1709.000000	-0.001184
1708.000000	-0.001147
1707.000000	-0.001111
1706.000000	-0.001081
1705.000000	-0.001059
1704.000000	-0.001039
1703.000000	-0.001002
1702.000000	-0.000946
1701.000000	-0.000899
1700.000000	-0.000891
1699.000000	-0.000900
1698.000000	-0.000892
1697.000000	-0.000863
1696.000000	-0.000835
1695.000000	-0.000828
1694.000000	-0.000829
1693.000000	-0.000819
1692.000000	-0.000791
1691.000000	-0.000758
1690.000000	-0.000734
1689.000000	-0.000727
1688.000000	-0.000732
1687.000000	-0.000743
1686.000000	-0.000758
1685.000000	-0.000768
1684.000000	-0.000768
1683.000000	-0.000759
1682.000000	-0.000748
1681.000000	-0.000732
1680.000000	-0.000703
1679.000000	-0.000665
1678.000000	-0.000624
1677.000000	-0.000589
1676.000000	-0.000565
1675.000000	-0.000555
1674.000000	-0.000555
1673.000000	-0.000554
1672.000000	-0.000547
1671.000000	-0.000534
1670.000000	-0.000513
1669.000000	-0.000483
1668.000000	-0.000453
1667.000000	-0.000440
1666.000000	-0.000448
1665.000000	-0.000463
1664.000000	-0.000465
1663.000000	-0.000450
1662.000000	-0.000426
1661.000000	-0.000400
1660.000000	-0.000373
1659.000000	-0.000353
1658.000000	-0.000348
1657.000000	-0.000352
1656.000000	-0.000351
1655.000000	-0.000334
1654.000000	-0.000311
1653.000000	-0.000294
1652.000000	-0.000283
1651.000000	-0.000278
1650.000000	-0.000280
1649.000000	-0.000280
1648.000000	-0.000275
1647.000000	-0.000279
1646.000000	-0.000302
1645.000000	-0.000338
1644.000000	-0.000379
1643.000000	-0.000421
1642.000000	-0.000457
1641.000000	-0.000486
1640.000000	-0.000510
1639.000000	-0.000533
1638.000000	-0.000557
1637.000000	-0.000579
1636.000000	-0.000597
1635.000000	-0.000609
1634.000000	-0.000615
1633.000000	-0.000616
1632.000000	-0.000614
1631.000000	-0.000619
1630.000000	-0.000641
1629.000000	-0.000679
1628.000000	-0.000714
1627.000000	-0.000732
1626.000000	-0.000732
1625.000000	-0.000723
1624.000000	-0.000709
1623.000000	-0.000703
1622.000000	-0.000719
1621.000000	-0.000759
1620.000000	-0.000801
1619.000000	-0.000824
1618.000000	-0.000821
1617.000000	-0.000807
1616.000000	-0.000802
1615.000000	-0.000812
1614.000000	-0.000823
1613.000000	-0.000821
1612.000000	-0.000805
1611.000000	-0.000786
1610.000000	-0.000771
1609.000000	-0.000760
1608.000000	-0.000749
1607.000000	-0.000748
1606.000000	-0.000761
1605.000000	-0.000776
1604.000000	-0.000779
1603.000000	-0.000767
1602.000000	-0.000748
1601.000000	-0.000730
1600.000000	-0.000717
1599.000000	-0.000714
1598.000000	-0.000721
1597.000000	-0.000731
1596.000000	-0.000741
1595.000000	-0.000760
1594.000000	-0.000788
1593.000000	-0.000817
1592.000000	-0.000834
1591.000000	-0.000842
1590.000000	-0.000855
1589.000000	-0.000876
1588.000000	-0.000901
1587.000000	-0.000927
1586.000000	-0.000950
1585.000000	-0.000962
1584.000000	-0.000957
1583.000000	-0.000953
1582.000000	-0.000967
1581.000000	-0.000997
1580.000000	-0.001018
1579.000000	-0.001016
1578.000000	-0.000997
1577.000000	-0.000976
1576.000000	-0.000963
1575.000000	-0.000964
1574.000000	-0.000972
1573.000000	-0.000973
1572.000000	-0.000960
1571.000000	-0.000947
1570.000000	-0.000957
1569.000000	-0.000983
1568.000000	-0.000991
1567.000000	-0.000962
1566.000000	-0.000915
1565.000000	-0.000876
1564.000000	-0.000860
1563.000000	-0.000862
1562.000000	-0.000867
1561.000000	-0.000865
1560.000000	-0.000862
1559.000000	-0.000874
1558.000000	-0.000915
1557.000000	-0.000955
1556.000000	-0.000972
1555.000000	-0.000973
1554.000000	-0.000978
1553.000000	-0.001004
1552.000000	-0.001039
1551.000000	-0.001065
1550.000000	-0.001075
1549.000000	-0.001075
1548.000000	-0.001073
1547.000000	-0.001080
1546.000000	-0.001106
1545.000000	-0.001153
1544.000000	-0.001217
1543.000000	-0.001287
1542.000000	-0.001355
1541.000000	-0.001414
1540.000000	-0.001458
1539.000000	-0.001490
1538.000000	-0.001520
1537.000000	-0.001555
1536.000000	-0.001587
1535.000000	-0.001612
1534.000000	-0.001632
1533.000000	-0.001652
1532.000000	-0.001680
1531.000000	-0.001733
1530.000000	-0.001820
1529.000000	-0.001916
1528.000000	-0.001973
1527.000000	-0.001973
1526.000000	-0.001946
1525.000000	-0.001926
1524.000000	-0.001906
1523.000000	-0.001869
1522.000000	-0.001832
1521.000000	-0.001827
1520.000000	-0.001843
1519.000000	-0.001844
1518.000000	-0.001835
1517.000000	-0.001862
1516.000000	-0.001949
1515.000000	-0.002044
1514.000000	-0.002069
1513.000000	-0.002001
1512.000000	-0.001886
1511.000000	-0.001801
1510.000000	-0.001782
1509.000000	-0.001814
1508.000000	-0.001861
1507.000000	-0.001894
1506.000000	-0.001911
1505.000000	-0.001914
1504.000000	-0.001917
1503.000000	-0.001922
1502.000000	-0.001932
1501.000000	-0.001958
1500.000000	-0.002003
1499.000000	-0.002057
1498.000000	-0.002105
1497.000000	-0.002134
1496.000000	-0.002134
1495.000000	-0.002106
1494.000000	-0.002070
1493.000000	-0.002050
1492.000000	-0.002063
1491.000000	-0.002105
1490.000000	-0.002163
1489.000000	-0.002216
1488.000000	-0.002246
1487.000000	-0.002259
1486.000000	-0.002294
1485.000000	-0.002380
1484.000000	-0.002496
1483.000000	-0.002589
1482.000000	-0.002626
1481.000000	-0.002621
1480.000000	-0.002603
1479.000000	-0.002579
1478.000000	-0.002532
1477.000000	-0.002466
1476.000000	-0.002404
1475.000000	-0.002375
1474.000000	-0.002387
1473.000000	-0.002424
1472.000000	-0.002454
1471.000000	-0.002457
1470.000000	-0.002436
1469.000000	-0.002411
1468.000000	-0.002412
1467.000000	-0.002490
1466.000000	-0.002681
1465.000000	-0.002937
1464.000000	-0.003105
1463.000000	-0.003062
1462.000000	-0.002840
1461.000000	-0.002586
1460.000000	-0.002426
1459.000000	-0.002371
1458.000000	-0.002348
1457.000000	-0.002301
1456.000000	-0.002245
1455.000000	-0.002216
1454.000000	-0.002222
1453.000000	-0.002257
1452.000000	-0.002322
1451.000000	-0.002404
1450.000000	-0.002455
1449.000000	-0.002432
1448.000000	-0.002346
1447.000000	-0.002258
1446.000000	-0.002217
1445.000000	-0.002211
1444.000000	-0.002202
1443.000000	-0.002171
1442.000000	-0.002133
1441.000000	-0.002113
1440.000000	-0.002122
1439.000000	-0.002159
1438.000000	-0.002221
1437.000000	-0.002297
1436.000000	-0.002343
1435.000000	-0.002312
1434.000000	-0.002208
1433.000000	-0.002086
1432.000000	-0.002003
1431.000000	-0.001980
1430.000000	-0.001990
1429.000000	-0.002001
1428.000000	-0.002003
1427.000000	-0.002007
1426.000000	-0.002037
1425.000000	-0.002119
1424.000000	-0.002264
1423.000000	-0.002430
1422.000000	-0.002530
1421.000000	-0.002497
1420.000000	-0.002340
1419.000000	-0.002146
1418.000000	-0.002005
1417.000000	-0.001941
1416.000000	-0.001924
1415.000000	-0.001928
1414.000000	-0.001944
1413.000000	-0.001969
1412.000000	-0.001999
1411.000000	-0.002032
1410.000000	-0.002070
1409.000000	-0.002108
1408.000000	-0.002126
1407.000000	-0.002105
1406.000000	-0.002042
1405.000000	-0.001961
1404.000000	-0.001897
1403.000000	-0.001865
1402.000000	-0.001859
1401.000000	-0.001864
1400.000000	-0.001868
1399.000000	-0.001866
1398.000000	-0.001856
1397.000000	-0.001835
1396.000000	-0.001800
1395.000000	-0.001750
1394.000000	-0.001683
1393.000000	-0.001608
1392.000000	-0.001541
1391.000000	-0.001494
1390.000000	-0.001475
1389.000000	-0.001476
1388.000000	-0.001477
1387.000000	-0.001459
1386.000000	-0.001417
1385.000000	-0.001366
1384.000000	-0.001321
1383.000000	-0.001285
1382.000000	-0.001262
1381.000000	-0.001269
1380.000000	-0.001316
1379.000000	-0.001386
1378.000000	-0.001431
1377.000000	-0.001416
1376.000000	-0.001352
1375.000000	-0.001288
1374.000000	-0.001264
1373.000000	-0.001278
1372.000000	-0.001302
1371.000000	-0.001311
1370.000000	-0.001304
1369.000000	-0.001290
1368.000000	-0.001275
1367.000000	-0.001262
1366.000000	-0.001258
1365.000000	-0.001271
1364.000000	-0.001296
1363.000000	-0.001325
1362.000000	-0.001346
1361.000000	-0.001357
1360.000000	-0.001354
1359.000000	-0.001338
1358.000000	-0.001320
1357.000000	-0.001320
1356.000000	-0.001353
1355.000000	-0.001423
1354.000000	-0.001531
1353.000000	-0.001667
1352.000000	-0.001804
1351.000000	-0.001896
1350.000000	-0.001911
1349.000000	-0.001861
1348.000000	-0.001790
1347.000000	-0.001729
1346.000000	-0.001680
1345.000000	-0.001629
1344.000000	-0.001568
1343.000000	-0.001506
1342.000000	-0.001455
1341.000000	-0.001428
1340.000000	-0.001430
1339.000000	-0.001453
1338.000000	-0.001475
1337.000000	-0.001481
1336.000000	-0.001467
1335.000000	-0.001443
1334.000000	-0.001420
1333.000000	-0.001409
1332.000000	-0.001413
1331.000000	-0.001424
1330.000000	-0.001426
1329.000000	-0.001415
1328.000000	-0.001401
1327.000000	-0.001395
1326.000000	-0.001394
1325.000000	-0.001383
1324.000000	-0.001353
1323.000000	-0.001313
1322.000000	-0.001282
1321.000000	-0.001270
1320.000000	-0.001276
1319.000000	-0.001291
1318.000000	-0.001305
1317.000000	-0.001305
1316.000000	-0.001287
1315.000000	-0.001252
1314.000000	-0.001210
1313.000000	-0.001178
1312.000000	-0.001165
1311.000000	-0.001167
1310.000000	-0.001168
1309.000000	-0.001155
1308.000000	-0.001129
1307.000000	-0.001102
1306.000000	-0.001081
1305.000000	-0.001067
1304.000000	-0.001058
1303.000000	-0.001056
1302.000000	-0.001059
1301.000000	-0.001058
1300.000000	-0.001052
1299.000000	-0.001046
1298.000000	-0.001050
1297.000000	-0.001062
1296.000000	-0.001070
1295.000000	-0.001068
1294.000000	-0.001063
1293.000000	-0.001062
1292.000000	-0.001062
1291.000000	-0.001057
1290.000000	-0.001041
1289.000000	-0.001021
1288.000000	-0.001005
1287.000000	-0.000995
1286.000000	-0.000991
1285.000000	-0.000981
1284.000000	-0.000959
1283.000000	-0.000921
1282.000000	-0.000870
1281.000000	-0.000817
1280.000000	-0.000768
1279.000000	-0.000729
1278.000000	-0.000705
1277.000000	-0.000699
1276.000000	-0.000708
1275.000000	-0.000729
1274.000000	-0.000768
1273.000000	-0.000840
1272.000000	-0.000951
1271.000000	-0.001084
1270.000000	-0.001209
1269.000000	-0.001307
1268.000000	-0.001377
1267.000000	-0.001427
1266.000000	-0.001462
1265.000000	-0.001487
1264.000000	-0.001505
1263.000000	-0.001518
1262.000000	-0.001519
1261.000000	-0.001504
1260.000000	-0.001472
1259.000000	-0.001427
1258.000000	-0.001373
1257.000000	-0.001312
1256.000000	-0.001249
1255.000000	-0.001196
1254.000000	-0.001157
1253.000000	-0.001119
1252.000000	-0.001066
1251.000000	-0.000989
1250.000000	-0.000901
1249.000000	-0.000818
1248.000000	-0.000743
1247.000000	-0.000660
1246.000000	-0.000554
1245.000000	-0.000423
1244.000000	-0.000281
1243.000000	-0.000150
1242.000000	-0.000047
1241.000000	0.000020
1240.000000	0.000065
1239.000000	0.000106
1238.000000	0.000153
1237.000000	0.000198
1236.000000	0.000227
1235.000000	0.000231
1234.000000	0.000204
1233.000000	0.000143
1232.000000	0.000051
1231.000000	-0.000050
1230.000000	-0.000131
1229.000000	-0.000183
1228.000000	-0.000221
1227.000000	-0.000264
1226.000000	-0.000313
1225.000000	-0.000361
1224.000000	-0.000415
1223.000000	-0.000487
1222.000000	-0.000579
1221.000000	-0.000667
1220.000000	-0.000721
1219.000000	-0.000733
1218.000000	-0.000718
1217.000000	-0.000710
1216.000000	-0.000729
1215.000000	-0.000772
1214.000000	-0.000814
1213.000000	-0.000840
1212.000000	-0.000849
1211.000000	-0.000855
1210.000000	-0.000867
1209.000000	-0.000881
1208.000000	-0.000888
1207.000000	-0.000887
1206.000000	-0.000887
1205.000000	-0.000889
1204.000000	-0.000886
1203.000000	-0.000870
1202.000000	-0.000847
1201.000000	-0.000831
1200.000000	-0.000836
1199.000000	-0.000864
1198.000000	-0.000908
1197.000000	-0.000959
1196.000000	-0.001007
1195.000000	-0.001036
1194.000000	-0.001032
1193.000000	-0.000993
1192.000000	-0.000930
1191.000000	-0.000860
1190.000000	-0.000803
1189.000000	-0.000771
1188.000000	-0.000767
1187.000000	-0.000782
1186.000000	-0.000804
1185.000000	-0.000816
1184.000000	-0.000802
1183.000000	-0.000762
1182.000000	-0.000711
1181.000000	-0.000679
1180.000000	-0.000684
1179.000000	-0.000719
1178.000000	-0.000763
1177.000000	-0.000795
1176.000000	-0.000815
1175.000000	-0.000828
1174.000000	-0.000848
1173.000000	-0.000884
1172.000000	-0.000925
1171.000000	-0.000949
1170.000000	-0.000936
1169.000000	-0.000901
1168.000000	-0.000875
1167.000000	-0.000867
1166.000000	-0.000863
1165.000000	-0.000851
1164.000000	-0.000839
1163.000000	-0.000836
1162.000000	-0.000840
1161.000000	-0.000842
1160.000000	-0.000841
1159.000000	-0.000831
1158.000000	-0.000805
1157.000000	-0.000766
1156.000000	-0.000737
1155.000000	-0.000741
1154.000000	-0.000780
1153.000000	-0.000833
1152.000000	-0.000878
1151.000000	-0.000899
1150.000000	-0.000886
1149.000000	-0.000848
1148.000000	-0.000810
1147.000000	-0.000794
1146.000000	-0.000796
1145.000000	-0.000805
1144.000000	-0.000822
1143.000000	-0.000846
1142.000000	-0.000855
1141.000000	-0.000825
1140.000000	-0.000768
1139.000000	-0.000731
1138.000000	-0.000738
1137.000000	-0.000763
1136.000000	-0.000770
1135.000000	-0.000755
1134.000000	-0.000744
1133.000000	-0.000745
1132.000000	-0.000753
1131.000000	-0.000766
1130.000000	-0.000788
1129.000000	-0.000815
1128.000000	-0.000827
1127.000000	-0.000819
1126.000000	-0.000807
1125.000000	-0.000811
1124.000000	-0.000827
1123.000000	-0.000834
1122.000000	-0.000824
1121.000000	-0.000808
1120.000000	-0.000808
1119.000000	-0.000834
1118.000000	-0.000873
1117.000000	-0.000894
1116.000000	-0.000880
1115.000000	-0.000850
1114.000000	-0.000836
1113.000000	-0.000855
1112.000000	-0.000896
1111.000000	-0.000937
1110.000000	-0.000966
1109.000000	-0.000983
1108.000000	-0.000990
1107.000000	-0.000987
1106.000000	-0.000975
1105.000000	-0.000951
1104.000000	-0.000920
1103.000000	-0.000892
1102.000000	-0.000880
1101.000000	-0.000882
1100.000000	-0.000885
1099.000000	-0.000875
1098.000000	-0.000850
1097.000000	-0.000830
1096.000000	-0.000838
1095.000000	-0.000882
1094.000000	-0.000941
1093.000000	-0.000983
1092.000000	-0.000990
1091.000000	-0.000972
1090.000000	-0.000946
1089.000000	-0.000927
1088.000000	-0.000930
1087.000000	-0.000967
1086.000000	-0.001032
1085.000000	-0.001096
1084.000000	-0.001126
1083.000000	-0.001120
1082.000000	-0.001108
1081.000000	-0.001123
1080.000000	-0.001176
1079.000000	-0.001247
1078.000000	-0.001315
1077.000000	-0.001363
1076.000000	-0.001391
1075.000000	-0.001414
1074.000000	-0.001439
1073.000000	-0.001456
1072.000000	-0.001449
1071.000000	-0.001414
1070.000000	-0.001371
1069.000000	-0.001340
1068.000000	-0.001337
1067.000000	-0.001365
1066.000000	-0.001417
1065.000000	-0.001462
1064.000000	-0.001473
1063.000000	-0.001456
1062.000000	-0.001455
1061.000000	-0.001500
1060.000000	-0.001572
1059.000000	-0.001618
1058.000000	-0.001611
1057.000000	-0.001567
1056.000000	-0.001522
1055.000000	-0.001500
1054.000000	-0.001502
1053.000000	-0.001515
1052.000000	-0.001528
1051.000000	-0.001536
1050.000000	-0.001545
1049.000000	-0.001560
1048.000000	-0.001573
1047.000000	-0.001574
1046.000000	-0.001568
1045.000000	-0.001570
1044.000000	-0.001582
1043.000000	-0.001592
1042.000000	-0.001593
1041.000000	-0.001590
1040.000000	-0.001592
1039.000000	-0.001599
1038.000000	-0.001601
1037.000000	-0.001594
1036.000000	-0.001588
1035.000000	-0.001601
1034.000000	-0.001646
1033.000000	-0.001704
1032.000000	-0.001735
1031.000000	-0.001712
1030.000000	-0.001647
1029.000000	-0.001586
1028.000000	-0.001566
1027.000000	-0.001591
1026.000000	-0.001634
1025.000000	-0.001667
1024.000000	-0.001679
1023.000000	-0.001677
1022.000000	-0.001668
1021.000000	-0.001647
1020.000000	-0.001606
1019.000000	-0.001558
1018.000000	-0.001528
1017.000000	-0.001522
1016.000000	-0.001514
1015.000000	-0.001479
1014.000000	-0.001432
1013.000000	-0.001406
1012.000000	-0.001411
1011.000000	-0.001417
1010.000000	-0.001390
1009.000000	-0.001333
1008.000000	-0.001276
1007.000000	-0.001239
1006.000000	-0.001216
1005.000000	-0.001189
1004.000000	-0.001147
1003.000000	-0.001096
1002.000000	-0.001047
1001.000000	-0.001001
1000.000000	-0.000949
999.000000	-0.000888
998.000000	-0.000833
997.000000	-0.000807
996.000000	-0.000819
995.000000	-0.000848
994.000000	-0.000860
993.000000	-0.000839
992.000000	-0.000793
991.000000	-0.000744
990.000000	-0.000709
989.000000	-0.000687
988.000000	-0.000662
987.000000	-0.000615
986.000000	-0.000541
985.000000	-0.000449
984.000000	-0.000357
983.000000	-0.000284
982.000000	-0.000245
981.000000	-0.000249
980.000000	-0.000281
979.000000	-0.000315
978.000000	-0.000332
977.000000	-0.000326
976.000000	-0.000295
975.000000	-0.000246
974.000000	-0.000200
973.000000	-0.000183
972.000000	-0.000208
971.000000	-0.000261
970.000000	-0.000319
969.000000	-0.000367
968.000000	-0.000388
967.000000	-0.000368
966.000000	-0.000311
965.000000	-0.000249
964.000000	-0.000217
963.000000	-0.000231
962.000000	-0.000292
961.000000	-0.000390
960.000000	-0.000500
959.000000	-0.000568
958.000000	-0.000551
957.000000	-0.000463
956.000000	-0.000366
955.000000	-0.000311
954.000000	-0.000304
953.000000	-0.000313
952.000000	-0.000323
951.000000	-0.000341
950.000000	-0.000374
949.000000	-0.000410
948.000000	-0.000434
947.000000	-0.000446
946.000000	-0.000465
945.000000	-0.000498
944.000000	-0.000528
943.000000	-0.000530
942.000000	-0.000505
941.000000	-0.000483
940.000000	-0.000492
939.000000	-0.000533
938.000000	-0.000582
937.000000	-0.000619
936.000000	-0.000638
935.000000	-0.000642
934.000000	-0.000632
933.000000	-0.000615
932.000000	-0.000602
931.000000	-0.000599
930.000000	-0.000596
929.000000	-0.000574
928.000000	-0.000529
927.000000	-0.000472
926.000000	-0.000427
925.000000	-0.000407
924.000000	-0.000413
923.000000	-0.000439
922.000000	-0.000478
921.000000	-0.000511
920.000000	-0.000516
919.000000	-0.000489
918.000000	-0.000465
917.000000	-0.000474
916.000000	-0.000516
915.000000	-0.000556
914.000000	-0.000579
913.000000	-0.000595
912.000000	-0.000621
911.000000	-0.000652
910.000000	-0.000674
909.000000	-0.000684
908.000000	-0.000683
907.000000	-0.000676
906.000000	-0.000670
905.000000	-0.000673
904.000000	-0.000676
903.000000	-0.000654
902.000000	-0.000593
901.000000	-0.000504
900.000000	-0.000423
899.000000	-0.000380
898.000000	-0.000390
897.000000	-0.000448
896.000000	-0.000518
895.000000	-0.000549
894.000000	-0.000517
893.000000	-0.000455
892.000000	-0.000416
891.000000	-0.000424
890.000000	-0.000460
889.000000	-0.000495
888.000000	-0.000517
887.000000	-0.000527
886.000000	-0.000525
885.000000	-0.000516
884.000000	-0.000505
883.000000	-0.000499
882.000000	-0.000503
881.000000	-0.000520
880.000000	-0.000545
879.000000	-0.000567
878.000000	-0.000577
877.000000	-0.000579
876.000000	-0.000577
875.000000	-0.000553
874.000000	-0.000476
873.000000	-0.000344
872.000000	-0.000198
871.000000	-0.000093
870.000000	-0.000051
869.000000	-0.000054
868.000000	-0.000063
867.000000	-0.000057
866.000000	-0.000033
865.000000	-0.000003
864.000000	0.000028
863.000000	0.000057
862.000000	0.000074
861.000000	0.000074
860.000000	0.000062
859.000000	0.000058
858.000000	0.000089
857.000000	0.000174
856.000000	0.000315
855.000000	0.000489
854.000000	0.000664
853.000000	0.000828
852.000000	0.001004
851.000000	0.001203
850.000000	0.001374
849.000000	0.001429
848.000000	0.001321
847.000000	0.001092
846.000000	0.000824
845.000000	0.000574
844.000000	0.000362
843.000000	0.000193
842.000000	0.000065
841.000000	-0.000034
840.000000	-0.000121
839.000000	-0.000203
838.000000	-0.000278
837.000000	-0.000345
836.000000	-0.000397
835.000000	-0.000420
834.000000	-0.000417
833.000000	-0.000424
832.000000	-0.000480
831.000000	-0.000580
830.000000	-0.000675
829.000000	-0.000716
828.000000	-0.000687
827.000000	-0.000610
826.000000	-0.000525
825.000000	-0.000467
824.000000	-0.000451
823.000000	-0.000466
822.000000	-0.000497
821.000000	-0.000536
820.000000	-0.000565
819.000000	-0.000553
818.000000	-0.000486
817.000000	-0.000396
816.000000	-0.000334
815.000000	-0.000319
814.000000	-0.000339
813.000000	-0.000379
812.000000	-0.000425
811.000000	-0.000444
810.000000	-0.000399
809.000000	-0.000295
808.000000	-0.000184
807.000000	-0.000114
806.000000	-0.000096
805.000000	-0.000123
804.000000	-0.000198
803.000000	-0.000321
802.000000	-0.000459
801.000000	-0.000560
800.000000	-0.000585
799.000000	-0.000531
798.000000	-0.000433
797.000000	-0.000345
796.000000	-0.000311
795.000000	-0.000337
794.000000	-0.000388
793.000000	-0.000424
792.000000	-0.000439
791.000000	-0.000439
790.000000	-0.000431
789.000000	-0.000413
788.000000	-0.000395
787.000000	-0.000379
786.000000	-0.000340
785.000000	-0.000251
784.000000	-0.000133
783.000000	-0.000067
782.000000	-0.000123
781.000000	-0.000284
780.000000	-0.000450
779.000000	-0.000526
778.000000	-0.000490
777.000000	-0.000391
776.000000	-0.000299
775.000000	-0.000255
774.000000	-0.000261
773.000000	-0.000291
772.000000	-0.000314
771.000000	-0.000324
770.000000	-0.000337
769.000000	-0.000367
768.000000	-0.000395
767.000000	-0.000398
766.000000	-0.000373
765.000000	-0.000340
764.000000	-0.000314
763.000000	-0.000291
762.000000	-0.000269
761.000000	-0.000262
760.000000	-0.000284
759.000000	-0.000334
758.000000	-0.000396
757.000000	-0.000445
756.000000	-0.000459
755.000000	-0.000428
754.000000	-0.000367
753.000000	-0.000301
752.000000	-0.000247
751.000000	-0.000207
750.000000	-0.000179
749.000000	-0.000156
748.000000	-0.000133
747.000000	-0.000134
746.000000	-0.000199
745.000000	-0.000330
744.000000	-0.000454
743.000000	-0.000480
742.000000	-0.000399
741.000000	-0.000292
740.000000	-0.000219
739.000000	-0.000157
738.000000	-0.000065
737.000000	0.000033
736.000000	0.000073
735.000000	0.000031
734.000000	-0.000061
733.000000	-0.000157
732.000000	-0.000227
731.000000	-0.000252
730.000000	-0.000232
729.000000	-0.000188
728.000000	-0.000156
727.000000	-0.000168
726.000000	-0.000224
725.000000	-0.000291
724.000000	-0.000308
723.000000	-0.000230
722.000000	-0.000074
721.000000	0.000080
720.000000	0.000144
719.000000	0.000096
718.000000	-0.000014
717.000000	-0.000116
716.000000	-0.000167
715.000000	-0.000174
714.000000	-0.000171
713.000000	-0.000185
712.000000	-0.000213
711.000000	-0.000246
710.000000	-0.000293
709.000000	-0.000360
708.000000	-0.000414
707.000000	-0.000420
706.000000	-0.000389
705.000000	-0.000363
704.000000	-0.000356
703.000000	-0.000340
702.000000	-0.000304
701.000000	-0.000280
700.000000	-0.000291
