# Supplementary material for: Real-time monitoring of the reversible capture and release of CO2 on anthraquinone and riboflavin-modified graphitic electrodes using ATR-SEIRAS
Source: Chem Sci. 2025 Nov 4;16(48):23189–202. doi: 10.1039/d5sc05427c (PMC12584010; doi:10.1039/d5sc05427c)
Supplement: SC-016-D5SC05427C-s001 [file SC-016-D5SC05427C-s001.zip › Data Folders/Main Figures/Figure3/3b/014.ASC]

PE IR       SUBTECH     SPECTRUM    ASCII       PEDS        4.00        
   -1
014.ASC
25/02/11
15:07:41.00
25/02/11
15:07:41.00
Administrator

700.000000
#HDR
-1
-1
#GR
Wavenumber
A
1.0
0.0
4000.000000
-1.000000
3301
8
0.001447
-0.003643
#DATA
4000.000000	-0.002399
3999.000000	-0.002422
3998.000000	-0.002464
3997.000000	-0.002515
3996.000000	-0.002568
3995.000000	-0.002615
3994.000000	-0.002644
3993.000000	-0.002645
3992.000000	-0.002617
3991.000000	-0.002574
3990.000000	-0.002539
3989.000000	-0.002522
3988.000000	-0.002516
3987.000000	-0.002508
3986.000000	-0.002495
3985.000000	-0.002485
3984.000000	-0.002489
3983.000000	-0.002505
3982.000000	-0.002516
3981.000000	-0.002508
3980.000000	-0.002481
3979.000000	-0.002447
3978.000000	-0.002422
3977.000000	-0.002412
3976.000000	-0.002419
3975.000000	-0.002440
3974.000000	-0.002471
3973.000000	-0.002502
3972.000000	-0.002522
3971.000000	-0.002527
3970.000000	-0.002522
3969.000000	-0.002519
3968.000000	-0.002523
3967.000000	-0.002531
3966.000000	-0.002539
3965.000000	-0.002542
3964.000000	-0.002537
3963.000000	-0.002520
3962.000000	-0.002494
3961.000000	-0.002473
3960.000000	-0.002468
3959.000000	-0.002486
3958.000000	-0.002517
3957.000000	-0.002549
3956.000000	-0.002569
3955.000000	-0.002573
3954.000000	-0.002563
3953.000000	-0.002547
3952.000000	-0.002534
3951.000000	-0.002528
3950.000000	-0.002532
3949.000000	-0.002539
3948.000000	-0.002539
3947.000000	-0.002528
3946.000000	-0.002507
3945.000000	-0.002487
3944.000000	-0.002478
3943.000000	-0.002485
3942.000000	-0.002505
3941.000000	-0.002531
3940.000000	-0.002551
3939.000000	-0.002554
3938.000000	-0.002535
3937.000000	-0.002500
3936.000000	-0.002464
3935.000000	-0.002443
3934.000000	-0.002448
3933.000000	-0.002476
3932.000000	-0.002513
3931.000000	-0.002540
3930.000000	-0.002543
3929.000000	-0.002525
3928.000000	-0.002500
3927.000000	-0.002480
3926.000000	-0.002469
3925.000000	-0.002463
3924.000000	-0.002460
3923.000000	-0.002462
3922.000000	-0.002470
3921.000000	-0.002476
3920.000000	-0.002471
3919.000000	-0.002454
3918.000000	-0.002440
3917.000000	-0.002442
3916.000000	-0.002457
3915.000000	-0.002470
3914.000000	-0.002468
3913.000000	-0.002455
3912.000000	-0.002444
3911.000000	-0.002443
3910.000000	-0.002446
3909.000000	-0.002447
3908.000000	-0.002453
3907.000000	-0.002475
3906.000000	-0.002510
3905.000000	-0.002541
3904.000000	-0.002549
3903.000000	-0.002534
3902.000000	-0.002513
3901.000000	-0.002503
3900.000000	-0.002502
3899.000000	-0.002498
3898.000000	-0.002485
3897.000000	-0.002467
3896.000000	-0.002457
3895.000000	-0.002462
3894.000000	-0.002485
3893.000000	-0.002523
3892.000000	-0.002561
3891.000000	-0.002577
3890.000000	-0.002563
3889.000000	-0.002530
3888.000000	-0.002501
3887.000000	-0.002491
3886.000000	-0.002500
3885.000000	-0.002516
3884.000000	-0.002522
3883.000000	-0.002516
3882.000000	-0.002503
3881.000000	-0.002492
3880.000000	-0.002490
3879.000000	-0.002504
3878.000000	-0.002533
3877.000000	-0.002572
3876.000000	-0.002607
3875.000000	-0.002627
3874.000000	-0.002622
3873.000000	-0.002592
3872.000000	-0.002547
3871.000000	-0.002502
3870.000000	-0.002461
3869.000000	-0.002428
3868.000000	-0.002413
3867.000000	-0.002423
3866.000000	-0.002450
3865.000000	-0.002468
3864.000000	-0.002458
3863.000000	-0.002430
3862.000000	-0.002411
3861.000000	-0.002418
3860.000000	-0.002445
3859.000000	-0.002468
3858.000000	-0.002468
3857.000000	-0.002449
3856.000000	-0.002435
3855.000000	-0.002449
3854.000000	-0.002483
3853.000000	-0.002497
3852.000000	-0.002477
3851.000000	-0.002454
3850.000000	-0.002453
3849.000000	-0.002467
3848.000000	-0.002477
3847.000000	-0.002478
3846.000000	-0.002475
3845.000000	-0.002481
3844.000000	-0.002496
3843.000000	-0.002510
3842.000000	-0.002515
3841.000000	-0.002514
3840.000000	-0.002517
3839.000000	-0.002528
3838.000000	-0.002542
3837.000000	-0.002547
3836.000000	-0.002539
3835.000000	-0.002526
3834.000000	-0.002524
3833.000000	-0.002539
3832.000000	-0.002564
3831.000000	-0.002579
3830.000000	-0.002574
3829.000000	-0.002559
3828.000000	-0.002548
3827.000000	-0.002550
3826.000000	-0.002553
3825.000000	-0.002548
3824.000000	-0.002537
3823.000000	-0.002536
3822.000000	-0.002554
3821.000000	-0.002579
3820.000000	-0.002584
3819.000000	-0.002565
3818.000000	-0.002532
3817.000000	-0.002496
3816.000000	-0.002467
3815.000000	-0.002452
3814.000000	-0.002461
3813.000000	-0.002488
3812.000000	-0.002519
3811.000000	-0.002533
3810.000000	-0.002528
3809.000000	-0.002518
3808.000000	-0.002520
3807.000000	-0.002531
3806.000000	-0.002538
3805.000000	-0.002530
3804.000000	-0.002512
3803.000000	-0.002490
3802.000000	-0.002468
3801.000000	-0.002440
3800.000000	-0.002411
3799.000000	-0.002397
3798.000000	-0.002403
3797.000000	-0.002421
3796.000000	-0.002442
3795.000000	-0.002461
3794.000000	-0.002482
3793.000000	-0.002505
3792.000000	-0.002520
3791.000000	-0.002522
3790.000000	-0.002511
3789.000000	-0.002497
3788.000000	-0.002489
3787.000000	-0.002490
3786.000000	-0.002495
3785.000000	-0.002500
3784.000000	-0.002504
3783.000000	-0.002506
3782.000000	-0.002507
3781.000000	-0.002508
3780.000000	-0.002504
3779.000000	-0.002489
3778.000000	-0.002467
3777.000000	-0.002450
3776.000000	-0.002452
3775.000000	-0.002471
3774.000000	-0.002492
3773.000000	-0.002502
3772.000000	-0.002497
3771.000000	-0.002488
3770.000000	-0.002478
3769.000000	-0.002466
3768.000000	-0.002454
3767.000000	-0.002449
3766.000000	-0.002450
3765.000000	-0.002453
3764.000000	-0.002452
3763.000000	-0.002452
3762.000000	-0.002460
3761.000000	-0.002472
3760.000000	-0.002477
3759.000000	-0.002472
3758.000000	-0.002466
3757.000000	-0.002469
3756.000000	-0.002481
3755.000000	-0.002488
3754.000000	-0.002480
3753.000000	-0.002463
3752.000000	-0.002449
3751.000000	-0.002448
3750.000000	-0.002451
3749.000000	-0.002452
3748.000000	-0.002459
3747.000000	-0.002482
3746.000000	-0.002516
3745.000000	-0.002533
3744.000000	-0.002505
3743.000000	-0.002449
3742.000000	-0.002410
3741.000000	-0.002402
3740.000000	-0.002406
3739.000000	-0.002407
3738.000000	-0.002414
3737.000000	-0.002447
3736.000000	-0.002502
3735.000000	-0.002549
3734.000000	-0.002568
3733.000000	-0.002559
3732.000000	-0.002536
3731.000000	-0.002510
3730.000000	-0.002489
3729.000000	-0.002479
3728.000000	-0.002481
3727.000000	-0.002493
3726.000000	-0.002506
3725.000000	-0.002516
3724.000000	-0.002520
3723.000000	-0.002516
3722.000000	-0.002500
3721.000000	-0.002476
3720.000000	-0.002458
3719.000000	-0.002450
3718.000000	-0.002445
3717.000000	-0.002431
3716.000000	-0.002406
3715.000000	-0.002384
3714.000000	-0.002386
3713.000000	-0.002419
3712.000000	-0.002470
3711.000000	-0.002513
3710.000000	-0.002523
3709.000000	-0.002503
3708.000000	-0.002470
3707.000000	-0.002444
3706.000000	-0.002435
3705.000000	-0.002450
3704.000000	-0.002482
3703.000000	-0.002516
3702.000000	-0.002527
3701.000000	-0.002507
3700.000000	-0.002476
3699.000000	-0.002465
3698.000000	-0.002481
3697.000000	-0.002500
3696.000000	-0.002497
3695.000000	-0.002466
3694.000000	-0.002432
3693.000000	-0.002420
3692.000000	-0.002438
3691.000000	-0.002468
3690.000000	-0.002479
3689.000000	-0.002447
3688.000000	-0.002380
3687.000000	-0.002325
3686.000000	-0.002319
3685.000000	-0.002359
3684.000000	-0.002411
3683.000000	-0.002436
3682.000000	-0.002432
3681.000000	-0.002425
3680.000000	-0.002438
3679.000000	-0.002465
3678.000000	-0.002485
3677.000000	-0.002488
3676.000000	-0.002482
3675.000000	-0.002475
3674.000000	-0.002475
3673.000000	-0.002488
3672.000000	-0.002507
3671.000000	-0.002519
3670.000000	-0.002515
3669.000000	-0.002494
3668.000000	-0.002468
3667.000000	-0.002450
3666.000000	-0.002445
3665.000000	-0.002449
3664.000000	-0.002460
3663.000000	-0.002477
3662.000000	-0.002492
3661.000000	-0.002496
3660.000000	-0.002488
3659.000000	-0.002474
3658.000000	-0.002465
3657.000000	-0.002462
3656.000000	-0.002460
3655.000000	-0.002452
3654.000000	-0.002442
3653.000000	-0.002431
3652.000000	-0.002420
3651.000000	-0.002414
3650.000000	-0.002420
3649.000000	-0.002433
3648.000000	-0.002445
3647.000000	-0.002453
3646.000000	-0.002458
3645.000000	-0.002458
3644.000000	-0.002445
3643.000000	-0.002420
3642.000000	-0.002393
3641.000000	-0.002382
3640.000000	-0.002393
3639.000000	-0.002418
3638.000000	-0.002447
3637.000000	-0.002471
3636.000000	-0.002489
3635.000000	-0.002494
3634.000000	-0.002481
3633.000000	-0.002451
3632.000000	-0.002411
3631.000000	-0.002379
3630.000000	-0.002365
3629.000000	-0.002367
3628.000000	-0.002375
3627.000000	-0.002397
3626.000000	-0.002446
3625.000000	-0.002510
3624.000000	-0.002561
3623.000000	-0.002578
3622.000000	-0.002562
3621.000000	-0.002537
3620.000000	-0.002524
3619.000000	-0.002530
3618.000000	-0.002542
3617.000000	-0.002548
3616.000000	-0.002541
3615.000000	-0.002519
3614.000000	-0.002488
3613.000000	-0.002461
3612.000000	-0.002457
3611.000000	-0.002482
3610.000000	-0.002523
3609.000000	-0.002556
3608.000000	-0.002558
3607.000000	-0.002532
3606.000000	-0.002499
3605.000000	-0.002484
3604.000000	-0.002494
3603.000000	-0.002516
3602.000000	-0.002535
3601.000000	-0.002541
3600.000000	-0.002534
3599.000000	-0.002509
3598.000000	-0.002466
3597.000000	-0.002415
3596.000000	-0.002382
3595.000000	-0.002387
3594.000000	-0.002425
3593.000000	-0.002466
3592.000000	-0.002484
3591.000000	-0.002479
3590.000000	-0.002465
3589.000000	-0.002454
3588.000000	-0.002440
3587.000000	-0.002413
3586.000000	-0.002382
3585.000000	-0.002373
3584.000000	-0.002399
3583.000000	-0.002442
3582.000000	-0.002473
3581.000000	-0.002474
3580.000000	-0.002450
3579.000000	-0.002419
3578.000000	-0.002401
3577.000000	-0.002400
3576.000000	-0.002410
3575.000000	-0.002416
3574.000000	-0.002411
3573.000000	-0.002396
3572.000000	-0.002378
3571.000000	-0.002362
3570.000000	-0.002346
3569.000000	-0.002332
3568.000000	-0.002327
3567.000000	-0.002339
3566.000000	-0.002366
3565.000000	-0.002396
3564.000000	-0.002415
3563.000000	-0.002417
3562.000000	-0.002413
3561.000000	-0.002414
3560.000000	-0.002423
3559.000000	-0.002430
3558.000000	-0.002422
3557.000000	-0.002401
3556.000000	-0.002376
3555.000000	-0.002358
3554.000000	-0.002349
3553.000000	-0.002349
3552.000000	-0.002355
3551.000000	-0.002367
3550.000000	-0.002378
3549.000000	-0.002384
3548.000000	-0.002382
3547.000000	-0.002379
3546.000000	-0.002377
3545.000000	-0.002374
3544.000000	-0.002363
3543.000000	-0.002341
3542.000000	-0.002318
3541.000000	-0.002303
3540.000000	-0.002297
3539.000000	-0.002295
3538.000000	-0.002296
3537.000000	-0.002304
3536.000000	-0.002326
3535.000000	-0.002353
3534.000000	-0.002371
3533.000000	-0.002370
3532.000000	-0.002349
3531.000000	-0.002318
3530.000000	-0.002290
3529.000000	-0.002275
3528.000000	-0.002279
3527.000000	-0.002297
3526.000000	-0.002319
3525.000000	-0.002331
3524.000000	-0.002328
3523.000000	-0.002314
3522.000000	-0.002301
3521.000000	-0.002296
3520.000000	-0.002294
3519.000000	-0.002283
3518.000000	-0.002257
3517.000000	-0.002227
3516.000000	-0.002207
3515.000000	-0.002203
3514.000000	-0.002208
3513.000000	-0.002217
3512.000000	-0.002233
3511.000000	-0.002256
3510.000000	-0.002271
3509.000000	-0.002262
3508.000000	-0.002231
3507.000000	-0.002207
3506.000000	-0.002216
3505.000000	-0.002258
3504.000000	-0.002306
3503.000000	-0.002335
3502.000000	-0.002343
3501.000000	-0.002342
3500.000000	-0.002336
3499.000000	-0.002322
3498.000000	-0.002295
3497.000000	-0.002264
3496.000000	-0.002237
3495.000000	-0.002215
3494.000000	-0.002192
3493.000000	-0.002161
3492.000000	-0.002127
3491.000000	-0.002104
3490.000000	-0.002101
3489.000000	-0.002118
3488.000000	-0.002143
3487.000000	-0.002165
3486.000000	-0.002180
3485.000000	-0.002193
3484.000000	-0.002201
3483.000000	-0.002193
3482.000000	-0.002162
3481.000000	-0.002117
3480.000000	-0.002082
3479.000000	-0.002079
3478.000000	-0.002108
3477.000000	-0.002150
3476.000000	-0.002181
3475.000000	-0.002192
3474.000000	-0.002185
3473.000000	-0.002168
3472.000000	-0.002151
3471.000000	-0.002140
3470.000000	-0.002140
3469.000000	-0.002145
3468.000000	-0.002151
3467.000000	-0.002152
3466.000000	-0.002153
3465.000000	-0.002158
3464.000000	-0.002159
3463.000000	-0.002143
3462.000000	-0.002103
3461.000000	-0.002056
3460.000000	-0.002024
3459.000000	-0.002023
3458.000000	-0.002045
3457.000000	-0.002072
3456.000000	-0.002086
3455.000000	-0.002078
3454.000000	-0.002056
3453.000000	-0.002037
3452.000000	-0.002032
3451.000000	-0.002040
3450.000000	-0.002054
3449.000000	-0.002070
3448.000000	-0.002091
3447.000000	-0.002107
3446.000000	-0.002102
3445.000000	-0.002073
3444.000000	-0.002036
3443.000000	-0.002017
3442.000000	-0.002019
3441.000000	-0.002027
3440.000000	-0.002024
3439.000000	-0.002014
3438.000000	-0.002009
3437.000000	-0.002019
3436.000000	-0.002037
3435.000000	-0.002049
3434.000000	-0.002043
3433.000000	-0.002026
3432.000000	-0.002015
3431.000000	-0.002021
3430.000000	-0.002035
3429.000000	-0.002041
3428.000000	-0.002035
3427.000000	-0.002030
3426.000000	-0.002034
3425.000000	-0.002043
3424.000000	-0.002048
3423.000000	-0.002042
3422.000000	-0.002025
3421.000000	-0.002003
3420.000000	-0.001985
3419.000000	-0.001981
3418.000000	-0.001994
3417.000000	-0.002012
3416.000000	-0.002021
3415.000000	-0.002012
3414.000000	-0.001992
3413.000000	-0.001969
3412.000000	-0.001950
3411.000000	-0.001936
3410.000000	-0.001934
3409.000000	-0.001947
3408.000000	-0.001971
3407.000000	-0.001987
3406.000000	-0.001982
3405.000000	-0.001959
3404.000000	-0.001931
3403.000000	-0.001910
3402.000000	-0.001897
3401.000000	-0.001889
3400.000000	-0.001884
3399.000000	-0.001883
3398.000000	-0.001882
3397.000000	-0.001887
3396.000000	-0.001906
3395.000000	-0.001944
3394.000000	-0.001988
3393.000000	-0.002012
3392.000000	-0.002007
3391.000000	-0.001980
3390.000000	-0.001950
3389.000000	-0.001926
3388.000000	-0.001914
3387.000000	-0.001913
3386.000000	-0.001920
3385.000000	-0.001922
3384.000000	-0.001909
3383.000000	-0.001884
3382.000000	-0.001862
3381.000000	-0.001860
3380.000000	-0.001882
3379.000000	-0.001917
3378.000000	-0.001940
3377.000000	-0.001937
3376.000000	-0.001912
3375.000000	-0.001888
3374.000000	-0.001889
3373.000000	-0.001917
3372.000000	-0.001956
3371.000000	-0.001984
3370.000000	-0.001990
3369.000000	-0.001977
3368.000000	-0.001954
3367.000000	-0.001933
3366.000000	-0.001921
3365.000000	-0.001917
3364.000000	-0.001914
3363.000000	-0.001901
3362.000000	-0.001871
3361.000000	-0.001830
3360.000000	-0.001793
3359.000000	-0.001777
3358.000000	-0.001784
3357.000000	-0.001798
3356.000000	-0.001802
3355.000000	-0.001798
3354.000000	-0.001805
3353.000000	-0.001838
3352.000000	-0.001891
3351.000000	-0.001942
3350.000000	-0.001969
3349.000000	-0.001965
3348.000000	-0.001945
3347.000000	-0.001929
3346.000000	-0.001927
3345.000000	-0.001938
3344.000000	-0.001945
3343.000000	-0.001937
3342.000000	-0.001912
3341.000000	-0.001880
3340.000000	-0.001860
3339.000000	-0.001858
3338.000000	-0.001865
3337.000000	-0.001871
3336.000000	-0.001875
3335.000000	-0.001890
3334.000000	-0.001916
3333.000000	-0.001936
3332.000000	-0.001937
3331.000000	-0.001927
3330.000000	-0.001929
3329.000000	-0.001952
3328.000000	-0.001979
3327.000000	-0.001982
3326.000000	-0.001957
3325.000000	-0.001917
3324.000000	-0.001883
3323.000000	-0.001865
3322.000000	-0.001865
3321.000000	-0.001880
3320.000000	-0.001905
3319.000000	-0.001925
3318.000000	-0.001933
3317.000000	-0.001935
3316.000000	-0.001942
3315.000000	-0.001958
3314.000000	-0.001970
3313.000000	-0.001967
3312.000000	-0.001958
3311.000000	-0.001960
3310.000000	-0.001979
3309.000000	-0.002003
3308.000000	-0.002013
3307.000000	-0.002010
3306.000000	-0.002004
3305.000000	-0.001998
3304.000000	-0.001982
3303.000000	-0.001952
3302.000000	-0.001920
3301.000000	-0.001908
3300.000000	-0.001922
3299.000000	-0.001944
3298.000000	-0.001956
3297.000000	-0.001957
3296.000000	-0.001964
3295.000000	-0.001985
3294.000000	-0.002013
3293.000000	-0.002028
3292.000000	-0.002021
3291.000000	-0.001997
3290.000000	-0.001974
3289.000000	-0.001966
3288.000000	-0.001986
3287.000000	-0.002027
3286.000000	-0.002062
3285.000000	-0.002057
3284.000000	-0.002009
3283.000000	-0.001949
3282.000000	-0.001915
3281.000000	-0.001916
3280.000000	-0.001934
3279.000000	-0.001954
3278.000000	-0.001974
3277.000000	-0.001993
3276.000000	-0.001999
3275.000000	-0.001981
3274.000000	-0.001944
3273.000000	-0.001904
3272.000000	-0.001883
3271.000000	-0.001888
3270.000000	-0.001912
3269.000000	-0.001937
3268.000000	-0.001950
3267.000000	-0.001950
3266.000000	-0.001946
3265.000000	-0.001944
3264.000000	-0.001948
3263.000000	-0.001956
3262.000000	-0.001967
3261.000000	-0.001980
3260.000000	-0.001988
3259.000000	-0.001984
3258.000000	-0.001969
3257.000000	-0.001949
3256.000000	-0.001934
3255.000000	-0.001929
3254.000000	-0.001937
3253.000000	-0.001953
3252.000000	-0.001972
3251.000000	-0.001987
3250.000000	-0.001991
3249.000000	-0.001978
3248.000000	-0.001951
3247.000000	-0.001927
3246.000000	-0.001922
3245.000000	-0.001940
3244.000000	-0.001966
3243.000000	-0.001985
3242.000000	-0.001996
3241.000000	-0.002003
3240.000000	-0.002005
3239.000000	-0.001997
3238.000000	-0.001980
3237.000000	-0.001964
3236.000000	-0.001957
3235.000000	-0.001957
3234.000000	-0.001958
3233.000000	-0.001955
3232.000000	-0.001947
3231.000000	-0.001936
3230.000000	-0.001929
3229.000000	-0.001934
3228.000000	-0.001952
3227.000000	-0.001976
3226.000000	-0.001998
3225.000000	-0.002018
3224.000000	-0.002039
3223.000000	-0.002060
3222.000000	-0.002068
3221.000000	-0.002055
3220.000000	-0.002031
3219.000000	-0.002019
3218.000000	-0.002031
3217.000000	-0.002057
3216.000000	-0.002073
3215.000000	-0.002067
3214.000000	-0.002048
3213.000000	-0.002029
3212.000000	-0.002013
3211.000000	-0.001998
3210.000000	-0.001982
3209.000000	-0.001966
3208.000000	-0.001950
3207.000000	-0.001939
3206.000000	-0.001945
3205.000000	-0.001975
3204.000000	-0.002015
3203.000000	-0.002040
3202.000000	-0.002037
3201.000000	-0.002025
3200.000000	-0.002025
3199.000000	-0.002039
3198.000000	-0.002051
3197.000000	-0.002050
3196.000000	-0.002045
3195.000000	-0.002052
3194.000000	-0.002070
3193.000000	-0.002080
3192.000000	-0.002073
3191.000000	-0.002058
3190.000000	-0.002061
3189.000000	-0.002091
3188.000000	-0.002129
3187.000000	-0.002144
3186.000000	-0.002123
3185.000000	-0.002077
3184.000000	-0.002025
3183.000000	-0.001988
3182.000000	-0.001975
3181.000000	-0.001989
3180.000000	-0.002015
3179.000000	-0.002040
3178.000000	-0.002059
3177.000000	-0.002081
3176.000000	-0.002110
3175.000000	-0.002136
3174.000000	-0.002144
3173.000000	-0.002133
3172.000000	-0.002119
3171.000000	-0.002115
3170.000000	-0.002122
3169.000000	-0.002132
3168.000000	-0.002135
3167.000000	-0.002131
3166.000000	-0.002116
3165.000000	-0.002095
3164.000000	-0.002077
3163.000000	-0.002075
3162.000000	-0.002091
3161.000000	-0.002113
3160.000000	-0.002126
3159.000000	-0.002125
3158.000000	-0.002120
3157.000000	-0.002123
3156.000000	-0.002136
3155.000000	-0.002150
3154.000000	-0.002153
3153.000000	-0.002147
3152.000000	-0.002140
3151.000000	-0.002135
3150.000000	-0.002129
3149.000000	-0.002119
3148.000000	-0.002108
3147.000000	-0.002104
3146.000000	-0.002112
3145.000000	-0.002128
3144.000000	-0.002151
3143.000000	-0.002174
3142.000000	-0.002189
3141.000000	-0.002189
3140.000000	-0.002177
3139.000000	-0.002166
3138.000000	-0.002170
3137.000000	-0.002189
3136.000000	-0.002212
3135.000000	-0.002222
3134.000000	-0.002212
3133.000000	-0.002196
3132.000000	-0.002193
3131.000000	-0.002213
3130.000000	-0.002242
3129.000000	-0.002256
3128.000000	-0.002247
3127.000000	-0.002225
3126.000000	-0.002204
3125.000000	-0.002190
3124.000000	-0.002178
3123.000000	-0.002168
3122.000000	-0.002160
3121.000000	-0.002152
3120.000000	-0.002143
3119.000000	-0.002131
3118.000000	-0.002116
3117.000000	-0.002098
3116.000000	-0.002082
3115.000000	-0.002080
3114.000000	-0.002095
3113.000000	-0.002122
3112.000000	-0.002145
3111.000000	-0.002156
3110.000000	-0.002162
3109.000000	-0.002170
3108.000000	-0.002177
3107.000000	-0.002178
3106.000000	-0.002171
3105.000000	-0.002161
3104.000000	-0.002154
3103.000000	-0.002149
3102.000000	-0.002145
3101.000000	-0.002144
3100.000000	-0.002149
3099.000000	-0.002165
3098.000000	-0.002188
3097.000000	-0.002208
3096.000000	-0.002217
3095.000000	-0.002213
3094.000000	-0.002204
3093.000000	-0.002197
3092.000000	-0.002191
3091.000000	-0.002187
3090.000000	-0.002188
3089.000000	-0.002198
3088.000000	-0.002213
3087.000000	-0.002229
3086.000000	-0.002239
3085.000000	-0.002242
3084.000000	-0.002238
3083.000000	-0.002235
3082.000000	-0.002241
3081.000000	-0.002255
3080.000000	-0.002268
3079.000000	-0.002263
3078.000000	-0.002241
3077.000000	-0.002216
3076.000000	-0.002203
3075.000000	-0.002208
3074.000000	-0.002223
3073.000000	-0.002236
3072.000000	-0.002242
3071.000000	-0.002248
3070.000000	-0.002264
3069.000000	-0.002291
3068.000000	-0.002314
3067.000000	-0.002320
3066.000000	-0.002305
3065.000000	-0.002278
3064.000000	-0.002252
3063.000000	-0.002240
3062.000000	-0.002248
3061.000000	-0.002269
3060.000000	-0.002288
3059.000000	-0.002290
3058.000000	-0.002280
3057.000000	-0.002271
3056.000000	-0.002266
3055.000000	-0.002262
3054.000000	-0.002257
3053.000000	-0.002263
3052.000000	-0.002283
3051.000000	-0.002307
3050.000000	-0.002316
3049.000000	-0.002303
3048.000000	-0.002279
3047.000000	-0.002258
3046.000000	-0.002250
3045.000000	-0.002259
3044.000000	-0.002286
3043.000000	-0.002324
3042.000000	-0.002354
3041.000000	-0.002356
3040.000000	-0.002325
3039.000000	-0.002278
3038.000000	-0.002241
3037.000000	-0.002224
3036.000000	-0.002222
3035.000000	-0.002232
3034.000000	-0.002258
3033.000000	-0.002298
3032.000000	-0.002329
3031.000000	-0.002330
3030.000000	-0.002305
3029.000000	-0.002279
3028.000000	-0.002267
3027.000000	-0.002267
3026.000000	-0.002270
3025.000000	-0.002276
3024.000000	-0.002288
3023.000000	-0.002302
3022.000000	-0.002312
3021.000000	-0.002320
3020.000000	-0.002323
3019.000000	-0.002316
3018.000000	-0.002303
3017.000000	-0.002303
3016.000000	-0.002329
3015.000000	-0.002376
3014.000000	-0.002415
3013.000000	-0.002422
3012.000000	-0.002390
3011.000000	-0.002339
3010.000000	-0.002298
3009.000000	-0.002292
3008.000000	-0.002324
3007.000000	-0.002377
3006.000000	-0.002428
3005.000000	-0.002458
3004.000000	-0.002462
3003.000000	-0.002445
3002.000000	-0.002425
3001.000000	-0.002419
3000.000000	-0.002428
2999.000000	-0.002441
2998.000000	-0.002456
2997.000000	-0.002483
2996.000000	-0.002526
2995.000000	-0.002568
2994.000000	-0.002585
2993.000000	-0.002572
2992.000000	-0.002546
2991.000000	-0.002522
2990.000000	-0.002511
2989.000000	-0.002524
2988.000000	-0.002572
2987.000000	-0.002648
2986.000000	-0.002723
2985.000000	-0.002773
2984.000000	-0.002797
2983.000000	-0.002813
2982.000000	-0.002839
2981.000000	-0.002881
2980.000000	-0.002938
2979.000000	-0.003004
2978.000000	-0.003072
2977.000000	-0.003144
2976.000000	-0.003231
2975.000000	-0.003332
2974.000000	-0.003433
2973.000000	-0.003515
2972.000000	-0.003572
2971.000000	-0.003610
2970.000000	-0.003634
2969.000000	-0.003643
2968.000000	-0.003636
2967.000000	-0.003623
2966.000000	-0.003612
2965.000000	-0.003603
2964.000000	-0.003581
2963.000000	-0.003534
2962.000000	-0.003459
2961.000000	-0.003374
2960.000000	-0.003301
2959.000000	-0.003245
2958.000000	-0.003200
2957.000000	-0.003154
2956.000000	-0.003103
2955.000000	-0.003044
2954.000000	-0.002973
2953.000000	-0.002898
2952.000000	-0.002844
2951.000000	-0.002832
2950.000000	-0.002857
2949.000000	-0.002898
2948.000000	-0.002943
2947.000000	-0.002994
2946.000000	-0.003057
2945.000000	-0.003128
2944.000000	-0.003196
2943.000000	-0.003261
2942.000000	-0.003327
2941.000000	-0.003396
2940.000000	-0.003454
2939.000000	-0.003476
2938.000000	-0.003455
2937.000000	-0.003408
2936.000000	-0.003365
2935.000000	-0.003343
2934.000000	-0.003332
2933.000000	-0.003317
2932.000000	-0.003296
2931.000000	-0.003271
2930.000000	-0.003244
2929.000000	-0.003214
2928.000000	-0.003190
2927.000000	-0.003183
2926.000000	-0.003191
2925.000000	-0.003194
2924.000000	-0.003175
2923.000000	-0.003138
2922.000000	-0.003098
2921.000000	-0.003066
2920.000000	-0.003046
2919.000000	-0.003031
2918.000000	-0.003015
2917.000000	-0.002993
2916.000000	-0.002972
2915.000000	-0.002964
2914.000000	-0.002977
2913.000000	-0.003006
2912.000000	-0.003036
2911.000000	-0.003060
2910.000000	-0.003075
2909.000000	-0.003087
2908.000000	-0.003099
2907.000000	-0.003115
2906.000000	-0.003137
2905.000000	-0.003158
2904.000000	-0.003167
2903.000000	-0.003158
2902.000000	-0.003138
2901.000000	-0.003119
2900.000000	-0.003107
2899.000000	-0.003098
2898.000000	-0.003086
2897.000000	-0.003069
2896.000000	-0.003060
2895.000000	-0.003068
2894.000000	-0.003091
2893.000000	-0.003116
2892.000000	-0.003127
2891.000000	-0.003123
2890.000000	-0.003118
2889.000000	-0.003129
2888.000000	-0.003158
2887.000000	-0.003196
2886.000000	-0.003229
2885.000000	-0.003253
2884.000000	-0.003277
2883.000000	-0.003311
2882.000000	-0.003351
2881.000000	-0.003385
2880.000000	-0.003404
2879.000000	-0.003414
2878.000000	-0.003429
2877.000000	-0.003452
2876.000000	-0.003464
2875.000000	-0.003444
2874.000000	-0.003395
2873.000000	-0.003343
2872.000000	-0.003311
2871.000000	-0.003303
2870.000000	-0.003306
2869.000000	-0.003303
2868.000000	-0.003286
2867.000000	-0.003256
2866.000000	-0.003214
2865.000000	-0.003165
2864.000000	-0.003114
2863.000000	-0.003074
2862.000000	-0.003051
2861.000000	-0.003046
2860.000000	-0.003053
2859.000000	-0.003061
2858.000000	-0.003060
2857.000000	-0.003045
2856.000000	-0.003014
2855.000000	-0.002970
2854.000000	-0.002921
2853.000000	-0.002885
2852.000000	-0.002872
2851.000000	-0.002874
2850.000000	-0.002869
2849.000000	-0.002846
2848.000000	-0.002814
2847.000000	-0.002792
2846.000000	-0.002782
2845.000000	-0.002770
2844.000000	-0.002752
2843.000000	-0.002739
2842.000000	-0.002738
2841.000000	-0.002739
2840.000000	-0.002728
2839.000000	-0.002702
2838.000000	-0.002674
2837.000000	-0.002652
2836.000000	-0.002638
2835.000000	-0.002627
2834.000000	-0.002618
2833.000000	-0.002615
2832.000000	-0.002618
2831.000000	-0.002624
2830.000000	-0.002627
2829.000000	-0.002621
2828.000000	-0.002603
2827.000000	-0.002574
2826.000000	-0.002549
2825.000000	-0.002544
2824.000000	-0.002562
2823.000000	-0.002586
2822.000000	-0.002597
2821.000000	-0.002583
2820.000000	-0.002551
2819.000000	-0.002519
2818.000000	-0.002497
2817.000000	-0.002483
2816.000000	-0.002473
2815.000000	-0.002465
2814.000000	-0.002460
2813.000000	-0.002462
2812.000000	-0.002469
2811.000000	-0.002478
2810.000000	-0.002484
2809.000000	-0.002482
2808.000000	-0.002478
2807.000000	-0.002478
2806.000000	-0.002484
2805.000000	-0.002489
2804.000000	-0.002483
2803.000000	-0.002462
2802.000000	-0.002438
2801.000000	-0.002423
2800.000000	-0.002425
2799.000000	-0.002440
2798.000000	-0.002458
2797.000000	-0.002467
2796.000000	-0.002466
2795.000000	-0.002457
2794.000000	-0.002448
2793.000000	-0.002439
2792.000000	-0.002427
2791.000000	-0.002409
2790.000000	-0.002388
2789.000000	-0.002374
2788.000000	-0.002379
2787.000000	-0.002406
2786.000000	-0.002444
2785.000000	-0.002477
2784.000000	-0.002491
2783.000000	-0.002482
2782.000000	-0.002456
2781.000000	-0.002419
2780.000000	-0.002386
2779.000000	-0.002367
2778.000000	-0.002366
2777.000000	-0.002375
2776.000000	-0.002380
2775.000000	-0.002376
2774.000000	-0.002365
2773.000000	-0.002353
2772.000000	-0.002351
2771.000000	-0.002367
2770.000000	-0.002396
2769.000000	-0.002420
2768.000000	-0.002424
2767.000000	-0.002411
2766.000000	-0.002396
2765.000000	-0.002387
2764.000000	-0.002382
2763.000000	-0.002379
2762.000000	-0.002381
2761.000000	-0.002384
2760.000000	-0.002375
2759.000000	-0.002350
2758.000000	-0.002324
2757.000000	-0.002317
2756.000000	-0.002330
2755.000000	-0.002350
2754.000000	-0.002368
2753.000000	-0.002380
2752.000000	-0.002385
2751.000000	-0.002381
2750.000000	-0.002378
2749.000000	-0.002386
2748.000000	-0.002401
2747.000000	-0.002406
2746.000000	-0.002391
2745.000000	-0.002367
2744.000000	-0.002350
2743.000000	-0.002349
2742.000000	-0.002359
2741.000000	-0.002372
2740.000000	-0.002385
2739.000000	-0.002397
2738.000000	-0.002401
2737.000000	-0.002389
2736.000000	-0.002362
2735.000000	-0.002334
2734.000000	-0.002320
2733.000000	-0.002331
2732.000000	-0.002362
2731.000000	-0.002396
2730.000000	-0.002416
2729.000000	-0.002420
2728.000000	-0.002415
2727.000000	-0.002410
2726.000000	-0.002403
2725.000000	-0.002389
2724.000000	-0.002368
2723.000000	-0.002347
2722.000000	-0.002331
2721.000000	-0.002324
2720.000000	-0.002323
2719.000000	-0.002323
2718.000000	-0.002315
2717.000000	-0.002300
2716.000000	-0.002285
2715.000000	-0.002282
2714.000000	-0.002296
2713.000000	-0.002318
2712.000000	-0.002336
2711.000000	-0.002341
2710.000000	-0.002330
2709.000000	-0.002306
2708.000000	-0.002276
2707.000000	-0.002252
2706.000000	-0.002244
2705.000000	-0.002252
2704.000000	-0.002268
2703.000000	-0.002284
2702.000000	-0.002294
2701.000000	-0.002297
2700.000000	-0.002293
2699.000000	-0.002289
2698.000000	-0.002293
2697.000000	-0.002308
2696.000000	-0.002327
2695.000000	-0.002336
2694.000000	-0.002331
2693.000000	-0.002314
2692.000000	-0.002292
2691.000000	-0.002274
2690.000000	-0.002262
2689.000000	-0.002255
2688.000000	-0.002251
2687.000000	-0.002252
2686.000000	-0.002256
2685.000000	-0.002263
2684.000000	-0.002273
2683.000000	-0.002286
2682.000000	-0.002304
2681.000000	-0.002320
2680.000000	-0.002322
2679.000000	-0.002302
2678.000000	-0.002273
2677.000000	-0.002253
2676.000000	-0.002249
2675.000000	-0.002257
2674.000000	-0.002269
2673.000000	-0.002279
2672.000000	-0.002280
2671.000000	-0.002272
2670.000000	-0.002255
2669.000000	-0.002238
2668.000000	-0.002228
2667.000000	-0.002226
2666.000000	-0.002232
2665.000000	-0.002242
2664.000000	-0.002250
2663.000000	-0.002248
2662.000000	-0.002233
2661.000000	-0.002206
2660.000000	-0.002177
2659.000000	-0.002158
2658.000000	-0.002158
2657.000000	-0.002180
2656.000000	-0.002212
2655.000000	-0.002236
2654.000000	-0.002242
2653.000000	-0.002235
2652.000000	-0.002229
2651.000000	-0.002234
2650.000000	-0.002246
2649.000000	-0.002259
2648.000000	-0.002268
2647.000000	-0.002273
2646.000000	-0.002273
2645.000000	-0.002270
2644.000000	-0.002267
2643.000000	-0.002263
2642.000000	-0.002257
2641.000000	-0.002246
2640.000000	-0.002232
2639.000000	-0.002219
2638.000000	-0.002208
2637.000000	-0.002194
2636.000000	-0.002175
2635.000000	-0.002156
2634.000000	-0.002151
2633.000000	-0.002163
2632.000000	-0.002188
2631.000000	-0.002214
2630.000000	-0.002241
2629.000000	-0.002271
2628.000000	-0.002297
2627.000000	-0.002310
2626.000000	-0.002305
2625.000000	-0.002295
2624.000000	-0.002297
2623.000000	-0.002315
2622.000000	-0.002334
2621.000000	-0.002330
2620.000000	-0.002294
2619.000000	-0.002243
2618.000000	-0.002209
2617.000000	-0.002211
2616.000000	-0.002239
2615.000000	-0.002265
2614.000000	-0.002276
2613.000000	-0.002277
2612.000000	-0.002279
2611.000000	-0.002280
2610.000000	-0.002271
2609.000000	-0.002250
2608.000000	-0.002226
2607.000000	-0.002212
2606.000000	-0.002213
2605.000000	-0.002231
2604.000000	-0.002255
2603.000000	-0.002270
2602.000000	-0.002273
2601.000000	-0.002272
2600.000000	-0.002280
2599.000000	-0.002298
2598.000000	-0.002313
2597.000000	-0.002314
2596.000000	-0.002296
2595.000000	-0.002263
2594.000000	-0.002220
2593.000000	-0.002177
2592.000000	-0.002144
2591.000000	-0.002131
2590.000000	-0.002137
2589.000000	-0.002155
2588.000000	-0.002176
2587.000000	-0.002194
2586.000000	-0.002206
2585.000000	-0.002211
2584.000000	-0.002213
2583.000000	-0.002216
2582.000000	-0.002222
2581.000000	-0.002232
2580.000000	-0.002240
2579.000000	-0.002247
2578.000000	-0.002251
2577.000000	-0.002250
2576.000000	-0.002241
2575.000000	-0.002222
2574.000000	-0.002200
2573.000000	-0.002188
2572.000000	-0.002195
2571.000000	-0.002217
2570.000000	-0.002236
2569.000000	-0.002241
2568.000000	-0.002231
2567.000000	-0.002218
2566.000000	-0.002211
2565.000000	-0.002209
2564.000000	-0.002206
2563.000000	-0.002203
2562.000000	-0.002204
2561.000000	-0.002206
2560.000000	-0.002203
2559.000000	-0.002192
2558.000000	-0.002182
2557.000000	-0.002183
2556.000000	-0.002195
2555.000000	-0.002208
2554.000000	-0.002211
2553.000000	-0.002205
2552.000000	-0.002195
2551.000000	-0.002190
2550.000000	-0.002197
2549.000000	-0.002215
2548.000000	-0.002241
2547.000000	-0.002262
2546.000000	-0.002271
2545.000000	-0.002264
2544.000000	-0.002249
2543.000000	-0.002236
2542.000000	-0.002233
2541.000000	-0.002239
2540.000000	-0.002245
2539.000000	-0.002248
2538.000000	-0.002245
2537.000000	-0.002239
2536.000000	-0.002232
2535.000000	-0.002223
2534.000000	-0.002221
2533.000000	-0.002229
2532.000000	-0.002243
2531.000000	-0.002248
2530.000000	-0.002237
2529.000000	-0.002220
2528.000000	-0.002217
2527.000000	-0.002231
2526.000000	-0.002248
2525.000000	-0.002246
2524.000000	-0.002222
2523.000000	-0.002193
2522.000000	-0.002180
2521.000000	-0.002189
2520.000000	-0.002205
2519.000000	-0.002210
2518.000000	-0.002206
2517.000000	-0.002207
2516.000000	-0.002222
2515.000000	-0.002242
2514.000000	-0.002247
2513.000000	-0.002230
2512.000000	-0.002205
2511.000000	-0.002186
2510.000000	-0.002180
2509.000000	-0.002186
2508.000000	-0.002198
2507.000000	-0.002213
2506.000000	-0.002228
2505.000000	-0.002237
2504.000000	-0.002237
2503.000000	-0.002230
2502.000000	-0.002223
2501.000000	-0.002225
2500.000000	-0.002233
2499.000000	-0.002235
2498.000000	-0.002228
2497.000000	-0.002220
2496.000000	-0.002223
2495.000000	-0.002235
2494.000000	-0.002244
2493.000000	-0.002243
2492.000000	-0.002234
2491.000000	-0.002226
2490.000000	-0.002221
2489.000000	-0.002222
2488.000000	-0.002227
2487.000000	-0.002233
2486.000000	-0.002241
2485.000000	-0.002251
2484.000000	-0.002261
2483.000000	-0.002261
2482.000000	-0.002244
2481.000000	-0.002220
2480.000000	-0.002205
2479.000000	-0.002206
2478.000000	-0.002217
2477.000000	-0.002224
2476.000000	-0.002221
2475.000000	-0.002213
2474.000000	-0.002208
2473.000000	-0.002208
2472.000000	-0.002210
2471.000000	-0.002207
2470.000000	-0.002198
2469.000000	-0.002189
2468.000000	-0.002186
2467.000000	-0.002192
2466.000000	-0.002208
2465.000000	-0.002231
2464.000000	-0.002253
2463.000000	-0.002260
2462.000000	-0.002245
2461.000000	-0.002220
2460.000000	-0.002198
2459.000000	-0.002182
2458.000000	-0.002164
2457.000000	-0.002141
2456.000000	-0.002120
2455.000000	-0.002111
2454.000000	-0.002117
2453.000000	-0.002134
2452.000000	-0.002151
2451.000000	-0.002157
2450.000000	-0.002151
2449.000000	-0.002145
2448.000000	-0.002155
2447.000000	-0.002184
2446.000000	-0.002210
2445.000000	-0.002217
2444.000000	-0.002201
2443.000000	-0.002177
2442.000000	-0.002156
2441.000000	-0.002148
2440.000000	-0.002155
2439.000000	-0.002175
2438.000000	-0.002199
2437.000000	-0.002218
2436.000000	-0.002227
2435.000000	-0.002223
2434.000000	-0.002207
2433.000000	-0.002190
2432.000000	-0.002187
2431.000000	-0.002197
2430.000000	-0.002204
2429.000000	-0.002196
2428.000000	-0.002182
2427.000000	-0.002176
2426.000000	-0.002183
2425.000000	-0.002192
2424.000000	-0.002197
2423.000000	-0.002196
2422.000000	-0.002189
2421.000000	-0.002178
2420.000000	-0.002170
2419.000000	-0.002172
2418.000000	-0.002180
2417.000000	-0.002178
2416.000000	-0.002159
2415.000000	-0.002132
2414.000000	-0.002115
2413.000000	-0.002115
2412.000000	-0.002122
2411.000000	-0.002127
2410.000000	-0.002127
2409.000000	-0.002131
2408.000000	-0.002143
2407.000000	-0.002156
2406.000000	-0.002152
2405.000000	-0.002129
2404.000000	-0.002101
2403.000000	-0.002093
2402.000000	-0.002110
2401.000000	-0.002143
2400.000000	-0.002172
2399.000000	-0.002187
2398.000000	-0.002185
2397.000000	-0.002171
2396.000000	-0.002158
2395.000000	-0.002152
2394.000000	-0.002148
2393.000000	-0.002136
2392.000000	-0.002116
2391.000000	-0.002096
2390.000000	-0.002081
2389.000000	-0.002065
2388.000000	-0.002038
2387.000000	-0.001994
2386.000000	-0.001938
2385.000000	-0.001885
2384.000000	-0.001845
2383.000000	-0.001812
2382.000000	-0.001774
2381.000000	-0.001723
2380.000000	-0.001663
2379.000000	-0.001601
2378.000000	-0.001547
2377.000000	-0.001507
2376.000000	-0.001485
2375.000000	-0.001480
2374.000000	-0.001487
2373.000000	-0.001503
2372.000000	-0.001521
2371.000000	-0.001518
2370.000000	-0.001471
2369.000000	-0.001381
2368.000000	-0.001274
2367.000000	-0.001178
2366.000000	-0.001105
2365.000000	-0.001051
2364.000000	-0.001016
2363.000000	-0.001013
2362.000000	-0.001016
2361.000000	-0.000990
2360.000000	-0.000938
2359.000000	-0.000876
2358.000000	-0.000838
2357.000000	-0.000821
2356.000000	-0.000821
2355.000000	-0.000837
2354.000000	-0.000828
2353.000000	-0.000727
2352.000000	-0.000508
2351.000000	-0.000311
2350.000000	-0.000308
2349.000000	-0.000513
2348.000000	-0.000768
2347.000000	-0.000796
2346.000000	-0.000455
2345.000000	0.000170
2344.000000	0.000810
2343.000000	0.001217
2342.000000	0.001328
2341.000000	0.001171
2340.000000	0.000863
2339.000000	0.000506
2338.000000	0.000163
2337.000000	-0.000150
2336.000000	-0.000401
2335.000000	-0.000567
2334.000000	-0.000641
2333.000000	-0.000658
2332.000000	-0.000630
2331.000000	-0.000595
2330.000000	-0.000594
2329.000000	-0.000635
2328.000000	-0.000720
2327.000000	-0.000804
2326.000000	-0.000887
2325.000000	-0.000948
2324.000000	-0.000984
2323.000000	-0.001006
2322.000000	-0.001013
2321.000000	-0.001017
2320.000000	-0.001010
2319.000000	-0.001024
2318.000000	-0.001071
2317.000000	-0.001149
2316.000000	-0.001220
2315.000000	-0.001253
2314.000000	-0.001252
2313.000000	-0.001246
2312.000000	-0.001264
2311.000000	-0.001306
2310.000000	-0.001360
2309.000000	-0.001403
2308.000000	-0.001437
2307.000000	-0.001471
2306.000000	-0.001520
2305.000000	-0.001588
2304.000000	-0.001665
2303.000000	-0.001737
2302.000000	-0.001788
2301.000000	-0.001812
2300.000000	-0.001816
2299.000000	-0.001821
2298.000000	-0.001847
2297.000000	-0.001888
2296.000000	-0.001935
2295.000000	-0.001975
2294.000000	-0.002011
2293.000000	-0.002046
2292.000000	-0.002085
2291.000000	-0.002126
2290.000000	-0.002165
2289.000000	-0.002190
2288.000000	-0.002197
2287.000000	-0.002189
2286.000000	-0.002179
2285.000000	-0.002176
2284.000000	-0.002184
2283.000000	-0.002204
2282.000000	-0.002234
2281.000000	-0.002264
2280.000000	-0.002282
2279.000000	-0.002287
2278.000000	-0.002284
2277.000000	-0.002275
2276.000000	-0.002258
2275.000000	-0.002241
2274.000000	-0.002241
2273.000000	-0.002266
2272.000000	-0.002307
2271.000000	-0.002349
2270.000000	-0.002383
2269.000000	-0.002412
2268.000000	-0.002433
2267.000000	-0.002445
2266.000000	-0.002451
2265.000000	-0.002460
2264.000000	-0.002479
2263.000000	-0.002504
2262.000000	-0.002519
2261.000000	-0.002505
2260.000000	-0.002452
2259.000000	-0.002365
2258.000000	-0.002262
2257.000000	-0.002170
2256.000000	-0.002116
2255.000000	-0.002126
2254.000000	-0.002208
2253.000000	-0.002343
2252.000000	-0.002492
2251.000000	-0.002617
2250.000000	-0.002705
2249.000000	-0.002753
2248.000000	-0.002767
2247.000000	-0.002748
2246.000000	-0.002701
2245.000000	-0.002629
2244.000000	-0.002547
2243.000000	-0.002473
2242.000000	-0.002427
2241.000000	-0.002426
2240.000000	-0.002473
2239.000000	-0.002562
2238.000000	-0.002673
2237.000000	-0.002779
2236.000000	-0.002857
2235.000000	-0.002905
2234.000000	-0.002933
2233.000000	-0.002947
2232.000000	-0.002935
2231.000000	-0.002885
2230.000000	-0.002800
2229.000000	-0.002699
2228.000000	-0.002600
2227.000000	-0.002510
2226.000000	-0.002431
2225.000000	-0.002366
2224.000000	-0.002325
2223.000000	-0.002308
2222.000000	-0.002304
2221.000000	-0.002296
2220.000000	-0.002278
2219.000000	-0.002258
2218.000000	-0.002243
2217.000000	-0.002234
2216.000000	-0.002227
2215.000000	-0.002223
2214.000000	-0.002223
2213.000000	-0.002222
2212.000000	-0.002212
2211.000000	-0.002187
2210.000000	-0.002158
2209.000000	-0.002137
2208.000000	-0.002131
2207.000000	-0.002134
2206.000000	-0.002139
2205.000000	-0.002145
2204.000000	-0.002157
2203.000000	-0.002179
2202.000000	-0.002207
2201.000000	-0.002231
2200.000000	-0.002241
2199.000000	-0.002236
2198.000000	-0.002224
2197.000000	-0.002212
2196.000000	-0.002203
2195.000000	-0.002200
2194.000000	-0.002203
2193.000000	-0.002206
2192.000000	-0.002206
2191.000000	-0.002207
2190.000000	-0.002212
2189.000000	-0.002218
2188.000000	-0.002216
2187.000000	-0.002207
2186.000000	-0.002198
2185.000000	-0.002197
2184.000000	-0.002200
2183.000000	-0.002200
2182.000000	-0.002194
2181.000000	-0.002184
2180.000000	-0.002173
2179.000000	-0.002169
2178.000000	-0.002182
2177.000000	-0.002209
2176.000000	-0.002235
2175.000000	-0.002246
2174.000000	-0.002239
2173.000000	-0.002224
2172.000000	-0.002218
2171.000000	-0.002226
2170.000000	-0.002240
2169.000000	-0.002245
2168.000000	-0.002233
2167.000000	-0.002213
2166.000000	-0.002197
2165.000000	-0.002186
2164.000000	-0.002171
2163.000000	-0.002152
2162.000000	-0.002145
2161.000000	-0.002157
2160.000000	-0.002177
2159.000000	-0.002186
2158.000000	-0.002178
2157.000000	-0.002160
2156.000000	-0.002144
2155.000000	-0.002138
2154.000000	-0.002147
2153.000000	-0.002163
2152.000000	-0.002165
2151.000000	-0.002141
2150.000000	-0.002104
2149.000000	-0.002081
2148.000000	-0.002090
2147.000000	-0.002125
2146.000000	-0.002166
2145.000000	-0.002196
2144.000000	-0.002205
2143.000000	-0.002196
2142.000000	-0.002181
2141.000000	-0.002171
2140.000000	-0.002169
2139.000000	-0.002172
2138.000000	-0.002175
2137.000000	-0.002177
2136.000000	-0.002176
2135.000000	-0.002177
2134.000000	-0.002183
2133.000000	-0.002189
2132.000000	-0.002186
2131.000000	-0.002169
2130.000000	-0.002150
2129.000000	-0.002143
2128.000000	-0.002154
2127.000000	-0.002166
2126.000000	-0.002165
2125.000000	-0.002143
2124.000000	-0.002101
2123.000000	-0.002042
2122.000000	-0.001965
2121.000000	-0.001878
2120.000000	-0.001790
2119.000000	-0.001712
2118.000000	-0.001648
2117.000000	-0.001593
2116.000000	-0.001541
2115.000000	-0.001492
2114.000000	-0.001457
2113.000000	-0.001447
2112.000000	-0.001467
2111.000000	-0.001512
2110.000000	-0.001577
2109.000000	-0.001650
2108.000000	-0.001716
2107.000000	-0.001769
2106.000000	-0.001819
2105.000000	-0.001876
2104.000000	-0.001938
2103.000000	-0.001993
2102.000000	-0.002029
2101.000000	-0.002048
2100.000000	-0.002061
2099.000000	-0.002075
2098.000000	-0.002099
2097.000000	-0.002133
2096.000000	-0.002169
2095.000000	-0.002195
2094.000000	-0.002206
2093.000000	-0.002207
2092.000000	-0.002205
2091.000000	-0.002201
2090.000000	-0.002198
2089.000000	-0.002203
2088.000000	-0.002219
2087.000000	-0.002239
2086.000000	-0.002245
2085.000000	-0.002230
2084.000000	-0.002203
2083.000000	-0.002175
2082.000000	-0.002155
2081.000000	-0.002144
2080.000000	-0.002143
2079.000000	-0.002150
2078.000000	-0.002158
2077.000000	-0.002159
2076.000000	-0.002147
2075.000000	-0.002127
2074.000000	-0.002110
2073.000000	-0.002102
2072.000000	-0.002103
2071.000000	-0.002112
2070.000000	-0.002128
2069.000000	-0.002145
2068.000000	-0.002155
2067.000000	-0.002153
2066.000000	-0.002143
2065.000000	-0.002132
2064.000000	-0.002126
2063.000000	-0.002125
2062.000000	-0.002125
2061.000000	-0.002118
2060.000000	-0.002099
2059.000000	-0.002074
2058.000000	-0.002058
2057.000000	-0.002063
2056.000000	-0.002087
2055.000000	-0.002116
2054.000000	-0.002134
2053.000000	-0.002140
2052.000000	-0.002139
2051.000000	-0.002140
2050.000000	-0.002142
2049.000000	-0.002145
2048.000000	-0.002143
2047.000000	-0.002133
2046.000000	-0.002119
2045.000000	-0.002107
2044.000000	-0.002100
2043.000000	-0.002094
2042.000000	-0.002087
2041.000000	-0.002084
2040.000000	-0.002086
2039.000000	-0.002095
2038.000000	-0.002108
2037.000000	-0.002125
2036.000000	-0.002145
2035.000000	-0.002157
2034.000000	-0.002146
2033.000000	-0.002112
2032.000000	-0.002070
2031.000000	-0.002047
2030.000000	-0.002051
2029.000000	-0.002071
2028.000000	-0.002088
2027.000000	-0.002097
2026.000000	-0.002106
2025.000000	-0.002118
2024.000000	-0.002118
2023.000000	-0.002100
2022.000000	-0.002075
2021.000000	-0.002063
2020.000000	-0.002071
2019.000000	-0.002090
2018.000000	-0.002103
2017.000000	-0.002102
2016.000000	-0.002090
2015.000000	-0.002077
2014.000000	-0.002069
2013.000000	-0.002068
2012.000000	-0.002067
2011.000000	-0.002066
2010.000000	-0.002070
2009.000000	-0.002080
2008.000000	-0.002091
2007.000000	-0.002098
2006.000000	-0.002100
2005.000000	-0.002096
2004.000000	-0.002084
2003.000000	-0.002064
2002.000000	-0.002049
2001.000000	-0.002046
2000.000000	-0.002051
1999.000000	-0.002054
1998.000000	-0.002052
1997.000000	-0.002055
1996.000000	-0.002065
1995.000000	-0.002077
1994.000000	-0.002086
1993.000000	-0.002090
1992.000000	-0.002084
1991.000000	-0.002061
1990.000000	-0.002029
1989.000000	-0.002008
1988.000000	-0.002008
1987.000000	-0.002015
1986.000000	-0.002012
1985.000000	-0.002002
1984.000000	-0.002002
1983.000000	-0.002016
1982.000000	-0.002030
1981.000000	-0.002030
1980.000000	-0.002022
1979.000000	-0.002016
1978.000000	-0.002015
1977.000000	-0.002013
1976.000000	-0.002007
1975.000000	-0.002002
1974.000000	-0.002007
1973.000000	-0.002021
1972.000000	-0.002038
1971.000000	-0.002052
1970.000000	-0.002057
1969.000000	-0.002056
1968.000000	-0.002056
1967.000000	-0.002062
1966.000000	-0.002072
1965.000000	-0.002072
1964.000000	-0.002052
1963.000000	-0.002013
1962.000000	-0.001974
1961.000000	-0.001955
1960.000000	-0.001961
1959.000000	-0.001982
1958.000000	-0.002003
1957.000000	-0.002019
1956.000000	-0.002029
1955.000000	-0.002033
1954.000000	-0.002028
1953.000000	-0.002018
1952.000000	-0.002010
1951.000000	-0.002013
1950.000000	-0.002031
1949.000000	-0.002058
1948.000000	-0.002080
1947.000000	-0.002085
1946.000000	-0.002069
1945.000000	-0.002043
1944.000000	-0.002022
1943.000000	-0.002013
1942.000000	-0.002015
1941.000000	-0.002018
1940.000000	-0.002016
1939.000000	-0.002009
1938.000000	-0.002007
1937.000000	-0.002014
1936.000000	-0.002027
1935.000000	-0.002035
1934.000000	-0.002031
1933.000000	-0.002020
1932.000000	-0.002011
1931.000000	-0.002006
1930.000000	-0.002004
1929.000000	-0.002000
1928.000000	-0.001997
1927.000000	-0.001995
1926.000000	-0.001992
1925.000000	-0.001988
1924.000000	-0.001989
1923.000000	-0.002000
1922.000000	-0.002018
1921.000000	-0.002033
1920.000000	-0.002040
1919.000000	-0.002041
1918.000000	-0.002038
1917.000000	-0.002034
1916.000000	-0.002025
1915.000000	-0.002016
1914.000000	-0.002010
1913.000000	-0.002005
1912.000000	-0.001999
1911.000000	-0.001991
1910.000000	-0.001990
1909.000000	-0.002000
1908.000000	-0.002014
1907.000000	-0.002021
1906.000000	-0.002019
1905.000000	-0.002015
1904.000000	-0.002014
1903.000000	-0.002018
1902.000000	-0.002023
1901.000000	-0.002026
1900.000000	-0.002024
1899.000000	-0.002017
1898.000000	-0.002010
1897.000000	-0.002009
1896.000000	-0.002015
1895.000000	-0.002022
1894.000000	-0.002023
1893.000000	-0.002018
1892.000000	-0.002010
1891.000000	-0.002003
1890.000000	-0.002001
1889.000000	-0.002002
1888.000000	-0.002004
1887.000000	-0.002002
1886.000000	-0.001997
1885.000000	-0.001993
1884.000000	-0.001993
1883.000000	-0.001991
1882.000000	-0.001982
1881.000000	-0.001970
1880.000000	-0.001967
1879.000000	-0.001978
1878.000000	-0.002000
1877.000000	-0.002021
1876.000000	-0.002036
1875.000000	-0.002045
1874.000000	-0.002046
1873.000000	-0.002037
1872.000000	-0.002020
1871.000000	-0.002002
1870.000000	-0.001986
1869.000000	-0.001973
1868.000000	-0.001968
1867.000000	-0.001975
1866.000000	-0.001994
1865.000000	-0.002016
1864.000000	-0.002030
1863.000000	-0.002030
1862.000000	-0.002018
1861.000000	-0.001998
1860.000000	-0.001973
1859.000000	-0.001955
1858.000000	-0.001953
1857.000000	-0.001966
1856.000000	-0.001984
1855.000000	-0.001995
1854.000000	-0.001997
1853.000000	-0.001987
1852.000000	-0.001964
1851.000000	-0.001933
1850.000000	-0.001908
1849.000000	-0.001905
1848.000000	-0.001925
1847.000000	-0.001962
1846.000000	-0.002003
1845.000000	-0.002035
1844.000000	-0.002045
1843.000000	-0.002034
1842.000000	-0.002019
1841.000000	-0.002009
1840.000000	-0.002001
1839.000000	-0.001989
1838.000000	-0.001977
1837.000000	-0.001972
1836.000000	-0.001977
1835.000000	-0.001986
1834.000000	-0.001990
1833.000000	-0.001986
1832.000000	-0.001980
1831.000000	-0.001981
1830.000000	-0.001991
1829.000000	-0.002002
1828.000000	-0.001995
1827.000000	-0.001968
1826.000000	-0.001936
1825.000000	-0.001921
1824.000000	-0.001928
1823.000000	-0.001947
1822.000000	-0.001966
1821.000000	-0.001986
1820.000000	-0.002001
1819.000000	-0.002007
1818.000000	-0.001999
1817.000000	-0.001985
1816.000000	-0.001975
1815.000000	-0.001970
1814.000000	-0.001965
1813.000000	-0.001961
1812.000000	-0.001955
1811.000000	-0.001942
1810.000000	-0.001919
1809.000000	-0.001895
1808.000000	-0.001884
1807.000000	-0.001891
1806.000000	-0.001909
1805.000000	-0.001927
1804.000000	-0.001938
1803.000000	-0.001942
1802.000000	-0.001946
1801.000000	-0.001954
1800.000000	-0.001962
1799.000000	-0.001960
1798.000000	-0.001952
1797.000000	-0.001950
1796.000000	-0.001957
1795.000000	-0.001969
1794.000000	-0.001978
1793.000000	-0.001984
1792.000000	-0.001989
1791.000000	-0.001990
1790.000000	-0.001982
1789.000000	-0.001969
1788.000000	-0.001956
1787.000000	-0.001950
1786.000000	-0.001951
1785.000000	-0.001956
1784.000000	-0.001963
1783.000000	-0.001968
1782.000000	-0.001970
1781.000000	-0.001962
1780.000000	-0.001943
1779.000000	-0.001917
1778.000000	-0.001898
1777.000000	-0.001895
1776.000000	-0.001902
1775.000000	-0.001908
1774.000000	-0.001907
1773.000000	-0.001900
1772.000000	-0.001894
1771.000000	-0.001891
1770.000000	-0.001886
1769.000000	-0.001882
1768.000000	-0.001887
1767.000000	-0.001901
1766.000000	-0.001910
1765.000000	-0.001908
1764.000000	-0.001906
1763.000000	-0.001915
1762.000000	-0.001929
1761.000000	-0.001929
1760.000000	-0.001913
1759.000000	-0.001896
1758.000000	-0.001892
1757.000000	-0.001892
1756.000000	-0.001880
1755.000000	-0.001850
1754.000000	-0.001817
1753.000000	-0.001798
1752.000000	-0.001798
1751.000000	-0.001813
1750.000000	-0.001836
1749.000000	-0.001865
1748.000000	-0.001894
1747.000000	-0.001911
1746.000000	-0.001910
1745.000000	-0.001895
1744.000000	-0.001874
1743.000000	-0.001854
1742.000000	-0.001835
1741.000000	-0.001821
1740.000000	-0.001819
1739.000000	-0.001831
1738.000000	-0.001850
1737.000000	-0.001869
1736.000000	-0.001888
1735.000000	-0.001902
1734.000000	-0.001899
1733.000000	-0.001869
1732.000000	-0.001826
1731.000000	-0.001791
1730.000000	-0.001777
1729.000000	-0.001782
1728.000000	-0.001789
1727.000000	-0.001785
1726.000000	-0.001762
1725.000000	-0.001729
1724.000000	-0.001696
1723.000000	-0.001669
1722.000000	-0.001651
1721.000000	-0.001638
1720.000000	-0.001629
1719.000000	-0.001617
1718.000000	-0.001597
1717.000000	-0.001571
1716.000000	-0.001535
1715.000000	-0.001479
1714.000000	-0.001406
1713.000000	-0.001333
1712.000000	-0.001278
1711.000000	-0.001239
1710.000000	-0.001202
1709.000000	-0.001157
1708.000000	-0.001101
1707.000000	-0.001046
1706.000000	-0.001008
1705.000000	-0.000998
1704.000000	-0.001001
1703.000000	-0.000992
1702.000000	-0.000962
1701.000000	-0.000933
1700.000000	-0.000918
1699.000000	-0.000915
1698.000000	-0.000918
1697.000000	-0.000924
1696.000000	-0.000924
1695.000000	-0.000909
1694.000000	-0.000882
1693.000000	-0.000857
1692.000000	-0.000840
1691.000000	-0.000829
1690.000000	-0.000824
1689.000000	-0.000818
1688.000000	-0.000804
1687.000000	-0.000784
1686.000000	-0.000767
1685.000000	-0.000763
1684.000000	-0.000765
1683.000000	-0.000764
1682.000000	-0.000750
1681.000000	-0.000722
1680.000000	-0.000682
1679.000000	-0.000635
1678.000000	-0.000590
1677.000000	-0.000558
1676.000000	-0.000548
1675.000000	-0.000559
1674.000000	-0.000578
1673.000000	-0.000590
1672.000000	-0.000590
1671.000000	-0.000580
1670.000000	-0.000563
1669.000000	-0.000546
1668.000000	-0.000534
1667.000000	-0.000534
1666.000000	-0.000544
1665.000000	-0.000556
1664.000000	-0.000555
1663.000000	-0.000535
1662.000000	-0.000498
1661.000000	-0.000451
1660.000000	-0.000401
1659.000000	-0.000363
1658.000000	-0.000347
1657.000000	-0.000352
1656.000000	-0.000358
1655.000000	-0.000347
1654.000000	-0.000313
1653.000000	-0.000278
1652.000000	-0.000261
1651.000000	-0.000261
1650.000000	-0.000271
1649.000000	-0.000281
1648.000000	-0.000296
1647.000000	-0.000328
1646.000000	-0.000370
1645.000000	-0.000396
1644.000000	-0.000403
1643.000000	-0.000409
1642.000000	-0.000424
1641.000000	-0.000447
1640.000000	-0.000478
1639.000000	-0.000521
1638.000000	-0.000575
1637.000000	-0.000629
1636.000000	-0.000673
1635.000000	-0.000699
1634.000000	-0.000702
1633.000000	-0.000680
1632.000000	-0.000641
1631.000000	-0.000602
1630.000000	-0.000585
1629.000000	-0.000602
1628.000000	-0.000639
1627.000000	-0.000671
1626.000000	-0.000691
1625.000000	-0.000703
1624.000000	-0.000715
1623.000000	-0.000731
1622.000000	-0.000755
1621.000000	-0.000782
1620.000000	-0.000802
1619.000000	-0.000809
1618.000000	-0.000804
1617.000000	-0.000795
1616.000000	-0.000790
1615.000000	-0.000793
1614.000000	-0.000802
1613.000000	-0.000812
1612.000000	-0.000816
1611.000000	-0.000812
1610.000000	-0.000804
1609.000000	-0.000790
1608.000000	-0.000775
1607.000000	-0.000766
1606.000000	-0.000770
1605.000000	-0.000777
1604.000000	-0.000777
1603.000000	-0.000767
1602.000000	-0.000754
1601.000000	-0.000742
1600.000000	-0.000737
1599.000000	-0.000742
1598.000000	-0.000755
1597.000000	-0.000764
1596.000000	-0.000767
1595.000000	-0.000775
1594.000000	-0.000805
1593.000000	-0.000855
1592.000000	-0.000905
1591.000000	-0.000940
1590.000000	-0.000953
1589.000000	-0.000950
1588.000000	-0.000939
1587.000000	-0.000939
1586.000000	-0.000962
1585.000000	-0.000997
1584.000000	-0.001024
1583.000000	-0.001036
1582.000000	-0.001048
1581.000000	-0.001068
1580.000000	-0.001084
1579.000000	-0.001073
1578.000000	-0.001033
1577.000000	-0.000984
1576.000000	-0.000962
1575.000000	-0.000976
1574.000000	-0.001007
1573.000000	-0.001027
1572.000000	-0.001027
1571.000000	-0.001016
1570.000000	-0.001006
1569.000000	-0.000995
1568.000000	-0.000975
1567.000000	-0.000945
1566.000000	-0.000917
1565.000000	-0.000896
1564.000000	-0.000883
1563.000000	-0.000878
1562.000000	-0.000879
1561.000000	-0.000884
1560.000000	-0.000885
1559.000000	-0.000881
1558.000000	-0.000904
1557.000000	-0.000943
1556.000000	-0.000976
1555.000000	-0.000997
1554.000000	-0.001003
1553.000000	-0.001003
1552.000000	-0.001012
1551.000000	-0.001036
1550.000000	-0.001061
1549.000000	-0.001070
1548.000000	-0.001062
1547.000000	-0.001056
1546.000000	-0.001076
1545.000000	-0.001131
1544.000000	-0.001214
1543.000000	-0.001307
1542.000000	-0.001384
1541.000000	-0.001421
1540.000000	-0.001427
1539.000000	-0.001446
1538.000000	-0.001498
1537.000000	-0.001567
1536.000000	-0.001620
1535.000000	-0.001640
1534.000000	-0.001637
1533.000000	-0.001640
1532.000000	-0.001673
1531.000000	-0.001748
1530.000000	-0.001865
1529.000000	-0.001990
1528.000000	-0.002060
1527.000000	-0.002044
1526.000000	-0.001979
1525.000000	-0.001929
1524.000000	-0.001913
1523.000000	-0.001907
1522.000000	-0.001898
1521.000000	-0.001899
1520.000000	-0.001910
1519.000000	-0.001911
1518.000000	-0.001908
1517.000000	-0.001939
1516.000000	-0.002021
1515.000000	-0.002104
1514.000000	-0.002107
1513.000000	-0.002007
1512.000000	-0.001864
1511.000000	-0.001761
1510.000000	-0.001743
1509.000000	-0.001795
1508.000000	-0.001873
1507.000000	-0.001934
1506.000000	-0.001957
1505.000000	-0.001937
1504.000000	-0.001916
1503.000000	-0.001934
1502.000000	-0.001987
1501.000000	-0.002048
1500.000000	-0.002091
1499.000000	-0.002110
1498.000000	-0.002123
1497.000000	-0.002141
1496.000000	-0.002148
1495.000000	-0.002125
1494.000000	-0.002085
1493.000000	-0.002061
1492.000000	-0.002076
1491.000000	-0.002124
1490.000000	-0.002179
1489.000000	-0.002220
1488.000000	-0.002235
1487.000000	-0.002244
1486.000000	-0.002290
1485.000000	-0.002400
1484.000000	-0.002547
1483.000000	-0.002667
1482.000000	-0.002713
1481.000000	-0.002694
1480.000000	-0.002645
1479.000000	-0.002592
1478.000000	-0.002537
1477.000000	-0.002479
1476.000000	-0.002433
1475.000000	-0.002413
1474.000000	-0.002428
1473.000000	-0.002466
1472.000000	-0.002500
1471.000000	-0.002505
1470.000000	-0.002480
1469.000000	-0.002444
1468.000000	-0.002439
1467.000000	-0.002528
1466.000000	-0.002759
1465.000000	-0.003072
1464.000000	-0.003282
1463.000000	-0.003235
1462.000000	-0.002958
1461.000000	-0.002623
1460.000000	-0.002386
1459.000000	-0.002287
1458.000000	-0.002269
1457.000000	-0.002274
1456.000000	-0.002281
1455.000000	-0.002286
1454.000000	-0.002290
1453.000000	-0.002310
1452.000000	-0.002372
1451.000000	-0.002470
1450.000000	-0.002541
1449.000000	-0.002528
1448.000000	-0.002442
1447.000000	-0.002356
1446.000000	-0.002318
1445.000000	-0.002308
1444.000000	-0.002280
1443.000000	-0.002223
1442.000000	-0.002167
1441.000000	-0.002141
1440.000000	-0.002147
1439.000000	-0.002178
1438.000000	-0.002243
1437.000000	-0.002346
1436.000000	-0.002439
1435.000000	-0.002448
1434.000000	-0.002352
1433.000000	-0.002206
1432.000000	-0.002086
1431.000000	-0.002032
1430.000000	-0.002036
1429.000000	-0.002068
1428.000000	-0.002106
1427.000000	-0.002143
1426.000000	-0.002193
1425.000000	-0.002292
1424.000000	-0.002462
1423.000000	-0.002651
1422.000000	-0.002749
1421.000000	-0.002685
1420.000000	-0.002489
1419.000000	-0.002273
1418.000000	-0.002134
1417.000000	-0.002076
1416.000000	-0.002050
1415.000000	-0.002021
1414.000000	-0.001985
1413.000000	-0.001960
1412.000000	-0.001971
1411.000000	-0.002029
1410.000000	-0.002112
1409.000000	-0.002183
1408.000000	-0.002206
1407.000000	-0.002166
1406.000000	-0.002082
1405.000000	-0.001997
1404.000000	-0.001948
1403.000000	-0.001942
1402.000000	-0.001954
1401.000000	-0.001962
1400.000000	-0.001961
1399.000000	-0.001957
1398.000000	-0.001950
1397.000000	-0.001932
1396.000000	-0.001899
1395.000000	-0.001850
1394.000000	-0.001787
1393.000000	-0.001711
1392.000000	-0.001637
1391.000000	-0.001576
1390.000000	-0.001530
1389.000000	-0.001492
1388.000000	-0.001457
1387.000000	-0.001420
1386.000000	-0.001380
1385.000000	-0.001340
1384.000000	-0.001305
1383.000000	-0.001284
1382.000000	-0.001287
1381.000000	-0.001319
1380.000000	-0.001381
1379.000000	-0.001455
1378.000000	-0.001500
1377.000000	-0.001482
1376.000000	-0.001406
1375.000000	-0.001318
1374.000000	-0.001271
1373.000000	-0.001272
1372.000000	-0.001287
1371.000000	-0.001289
1370.000000	-0.001281
1369.000000	-0.001278
1368.000000	-0.001288
1367.000000	-0.001304
1366.000000	-0.001320
1365.000000	-0.001332
1364.000000	-0.001338
1363.000000	-0.001332
1362.000000	-0.001314
1361.000000	-0.001294
1360.000000	-0.001283
1359.000000	-0.001289
1358.000000	-0.001317
1357.000000	-0.001367
1356.000000	-0.001434
1355.000000	-0.001509
1354.000000	-0.001596
1353.000000	-0.001700
1352.000000	-0.001807
1351.000000	-0.001880
1350.000000	-0.001888
1349.000000	-0.001837
1348.000000	-0.001765
1347.000000	-0.001705
1346.000000	-0.001660
1345.000000	-0.001615
1344.000000	-0.001563
1343.000000	-0.001505
1342.000000	-0.001447
1341.000000	-0.001395
1340.000000	-0.001364
1339.000000	-0.001369
1338.000000	-0.001407
1337.000000	-0.001456
1336.000000	-0.001489
1335.000000	-0.001499
1334.000000	-0.001493
1333.000000	-0.001486
1332.000000	-0.001482
1331.000000	-0.001471
1330.000000	-0.001447
1329.000000	-0.001412
1328.000000	-0.001384
1327.000000	-0.001378
1326.000000	-0.001391
1325.000000	-0.001411
1324.000000	-0.001419
1323.000000	-0.001410
1322.000000	-0.001391
1321.000000	-0.001371
1320.000000	-0.001352
1319.000000	-0.001334
1318.000000	-0.001314
1317.000000	-0.001295
1316.000000	-0.001278
1315.000000	-0.001258
1314.000000	-0.001230
1313.000000	-0.001198
1312.000000	-0.001170
1311.000000	-0.001147
1310.000000	-0.001123
1309.000000	-0.001096
1308.000000	-0.001071
1307.000000	-0.001050
1306.000000	-0.001029
1305.000000	-0.001009
1304.000000	-0.000998
1303.000000	-0.001003
1302.000000	-0.001024
1301.000000	-0.001057
1300.000000	-0.001104
1299.000000	-0.001159
1298.000000	-0.001202
1297.000000	-0.001209
1296.000000	-0.001175
1295.000000	-0.001115
1294.000000	-0.001057
1293.000000	-0.001020
1292.000000	-0.001011
1291.000000	-0.001024
1290.000000	-0.001040
1289.000000	-0.001045
1288.000000	-0.001037
1287.000000	-0.001022
1286.000000	-0.001008
1285.000000	-0.000997
1284.000000	-0.000982
1283.000000	-0.000955
1282.000000	-0.000909
1281.000000	-0.000849
1280.000000	-0.000789
1279.000000	-0.000736
1278.000000	-0.000688
1277.000000	-0.000646
1276.000000	-0.000623
1275.000000	-0.000638
1274.000000	-0.000695
1273.000000	-0.000784
1272.000000	-0.000892
1271.000000	-0.001011
1270.000000	-0.001138
1269.000000	-0.001262
1268.000000	-0.001364
1267.000000	-0.001435
1266.000000	-0.001476
1265.000000	-0.001501
1264.000000	-0.001517
1263.000000	-0.001521
1262.000000	-0.001509
1261.000000	-0.001489
1260.000000	-0.001473
1259.000000	-0.001457
1258.000000	-0.001420
1257.000000	-0.001350
1256.000000	-0.001261
1255.000000	-0.001177
1254.000000	-0.001111
1253.000000	-0.001052
1252.000000	-0.000985
1251.000000	-0.000912
1250.000000	-0.000841
1249.000000	-0.000775
1248.000000	-0.000702
1247.000000	-0.000599
1246.000000	-0.000459
1245.000000	-0.000298
1244.000000	-0.000150
1243.000000	-0.000037
1242.000000	0.000043
1241.000000	0.000107
1240.000000	0.000167
1239.000000	0.000220
1238.000000	0.000259
1237.000000	0.000282
1236.000000	0.000291
1235.000000	0.000284
1234.000000	0.000260
1233.000000	0.000217
1232.000000	0.000159
1231.000000	0.000092
1230.000000	0.000020
1229.000000	-0.000058
1228.000000	-0.000145
1227.000000	-0.000236
1226.000000	-0.000318
1225.000000	-0.000381
1224.000000	-0.000430
1223.000000	-0.000476
1222.000000	-0.000525
1221.000000	-0.000572
1220.000000	-0.000612
1219.000000	-0.000642
1218.000000	-0.000667
1217.000000	-0.000691
1216.000000	-0.000723
1215.000000	-0.000758
1214.000000	-0.000788
1213.000000	-0.000807
1212.000000	-0.000821
1211.000000	-0.000840
1210.000000	-0.000856
1209.000000	-0.000860
1208.000000	-0.000850
1207.000000	-0.000834
1206.000000	-0.000814
1205.000000	-0.000792
1204.000000	-0.000776
1203.000000	-0.000777
1202.000000	-0.000799
1201.000000	-0.000822
1200.000000	-0.000833
1199.000000	-0.000835
1198.000000	-0.000842
1197.000000	-0.000861
1196.000000	-0.000879
1195.000000	-0.000877
1194.000000	-0.000848
1193.000000	-0.000801
1192.000000	-0.000753
1191.000000	-0.000714
1190.000000	-0.000680
1189.000000	-0.000648
1188.000000	-0.000627
1187.000000	-0.000626
1186.000000	-0.000638
1185.000000	-0.000645
1184.000000	-0.000636
1183.000000	-0.000620
1182.000000	-0.000615
1181.000000	-0.000627
1180.000000	-0.000657
1179.000000	-0.000705
1178.000000	-0.000766
1177.000000	-0.000821
1176.000000	-0.000848
1175.000000	-0.000838
1174.000000	-0.000805
1173.000000	-0.000780
1172.000000	-0.000784
1171.000000	-0.000819
1170.000000	-0.000867
1169.000000	-0.000904
1168.000000	-0.000918
1167.000000	-0.000911
1166.000000	-0.000890
1165.000000	-0.000862
1164.000000	-0.000831
1163.000000	-0.000802
1162.000000	-0.000776
1161.000000	-0.000753
1160.000000	-0.000734
1159.000000	-0.000723
1158.000000	-0.000726
1157.000000	-0.000744
1156.000000	-0.000769
1155.000000	-0.000788
1154.000000	-0.000791
1153.000000	-0.000785
1152.000000	-0.000786
1151.000000	-0.000796
1150.000000	-0.000808
1149.000000	-0.000819
1148.000000	-0.000832
1147.000000	-0.000841
1146.000000	-0.000831
1145.000000	-0.000799
1144.000000	-0.000767
1143.000000	-0.000760
1142.000000	-0.000768
1141.000000	-0.000760
1140.000000	-0.000732
1139.000000	-0.000714
1138.000000	-0.000735
1137.000000	-0.000782
1136.000000	-0.000823
1135.000000	-0.000835
1134.000000	-0.000811
1133.000000	-0.000752
1132.000000	-0.000671
1131.000000	-0.000604
1130.000000	-0.000582
1129.000000	-0.000606
1128.000000	-0.000651
1127.000000	-0.000695
1126.000000	-0.000728
1125.000000	-0.000743
1124.000000	-0.000738
1123.000000	-0.000724
1122.000000	-0.000719
1121.000000	-0.000722
1120.000000	-0.000723
1119.000000	-0.000724
1118.000000	-0.000746
1117.000000	-0.000793
1116.000000	-0.000834
1115.000000	-0.000842
1114.000000	-0.000827
1113.000000	-0.000824
1112.000000	-0.000840
1111.000000	-0.000860
1110.000000	-0.000872
1109.000000	-0.000886
1108.000000	-0.000910
1107.000000	-0.000924
1106.000000	-0.000906
1105.000000	-0.000858
1104.000000	-0.000811
1103.000000	-0.000788
1102.000000	-0.000798
1101.000000	-0.000829
1100.000000	-0.000866
1099.000000	-0.000898
1098.000000	-0.000926
1097.000000	-0.000957
1096.000000	-0.000995
1095.000000	-0.001032
1094.000000	-0.001050
1093.000000	-0.001047
1092.000000	-0.001038
1091.000000	-0.001041
1090.000000	-0.001053
1089.000000	-0.001059
1088.000000	-0.001053
1087.000000	-0.001043
1086.000000	-0.001046
1085.000000	-0.001064
1084.000000	-0.001082
1083.000000	-0.001090
1082.000000	-0.001092
1081.000000	-0.001108
1080.000000	-0.001146
1079.000000	-0.001199
1078.000000	-0.001247
1077.000000	-0.001270
1076.000000	-0.001265
1075.000000	-0.001250
1074.000000	-0.001254
1073.000000	-0.001288
1072.000000	-0.001337
1071.000000	-0.001372
1070.000000	-0.001379
1069.000000	-0.001363
1068.000000	-0.001342
1067.000000	-0.001329
1066.000000	-0.001334
1065.000000	-0.001359
1064.000000	-0.001399
1063.000000	-0.001446
1062.000000	-0.001499
1061.000000	-0.001555
1060.000000	-0.001595
1059.000000	-0.001595
1058.000000	-0.001556
1057.000000	-0.001515
1056.000000	-0.001511
1055.000000	-0.001546
1054.000000	-0.001587
1053.000000	-0.001604
1052.000000	-0.001591
1051.000000	-0.001564
1050.000000	-0.001541
1049.000000	-0.001525
1048.000000	-0.001504
1047.000000	-0.001474
1046.000000	-0.001451
1045.000000	-0.001461
1044.000000	-0.001504
1043.000000	-0.001548
1042.000000	-0.001566
1041.000000	-0.001563
1040.000000	-0.001569
1039.000000	-0.001594
1038.000000	-0.001626
1037.000000	-0.001644
1036.000000	-0.001648
1035.000000	-0.001646
1034.000000	-0.001648
1033.000000	-0.001656
1032.000000	-0.001671
1031.000000	-0.001687
1030.000000	-0.001697
1029.000000	-0.001699
1028.000000	-0.001692
1027.000000	-0.001666
1026.000000	-0.001616
1025.000000	-0.001556
1024.000000	-0.001515
1023.000000	-0.001504
1022.000000	-0.001499
1021.000000	-0.001474
1020.000000	-0.001434
1019.000000	-0.001414
1018.000000	-0.001439
1017.000000	-0.001488
1016.000000	-0.001520
1015.000000	-0.001511
1014.000000	-0.001478
1013.000000	-0.001451
1012.000000	-0.001437
1011.000000	-0.001413
1010.000000	-0.001357
1009.000000	-0.001283
1008.000000	-0.001227
1007.000000	-0.001210
1006.000000	-0.001224
1005.000000	-0.001232
1004.000000	-0.001203
1003.000000	-0.001136
1002.000000	-0.001057
1001.000000	-0.001001
1000.000000	-0.000981
999.000000	-0.000973
998.000000	-0.000944
997.000000	-0.000887
996.000000	-0.000821
995.000000	-0.000767
994.000000	-0.000733
993.000000	-0.000712
992.000000	-0.000698
991.000000	-0.000679
990.000000	-0.000650
989.000000	-0.000613
988.000000	-0.000581
987.000000	-0.000559
986.000000	-0.000540
985.000000	-0.000506
984.000000	-0.000443
983.000000	-0.000352
982.000000	-0.000263
981.000000	-0.000220
980.000000	-0.000245
979.000000	-0.000305
978.000000	-0.000342
977.000000	-0.000327
976.000000	-0.000283
975.000000	-0.000247
974.000000	-0.000227
973.000000	-0.000217
972.000000	-0.000221
971.000000	-0.000248
970.000000	-0.000285
969.000000	-0.000304
968.000000	-0.000284
967.000000	-0.000244
966.000000	-0.000218
965.000000	-0.000227
964.000000	-0.000260
963.000000	-0.000291
962.000000	-0.000306
961.000000	-0.000305
960.000000	-0.000291
959.000000	-0.000261
958.000000	-0.000212
957.000000	-0.000160
956.000000	-0.000129
955.000000	-0.000132
954.000000	-0.000162
953.000000	-0.000198
952.000000	-0.000228
951.000000	-0.000251
950.000000	-0.000275
949.000000	-0.000305
948.000000	-0.000338
947.000000	-0.000368
946.000000	-0.000396
945.000000	-0.000432
944.000000	-0.000476
943.000000	-0.000508
942.000000	-0.000514
941.000000	-0.000508
940.000000	-0.000517
939.000000	-0.000538
938.000000	-0.000548
937.000000	-0.000540
936.000000	-0.000541
935.000000	-0.000575
934.000000	-0.000626
933.000000	-0.000658
932.000000	-0.000653
931.000000	-0.000613
930.000000	-0.000552
929.000000	-0.000501
928.000000	-0.000492
927.000000	-0.000531
926.000000	-0.000575
925.000000	-0.000578
924.000000	-0.000546
923.000000	-0.000528
922.000000	-0.000558
921.000000	-0.000616
920.000000	-0.000655
919.000000	-0.000643
918.000000	-0.000586
917.000000	-0.000511
916.000000	-0.000459
915.000000	-0.000460
914.000000	-0.000512
913.000000	-0.000577
912.000000	-0.000615
911.000000	-0.000610
910.000000	-0.000577
909.000000	-0.000545
908.000000	-0.000541
907.000000	-0.000576
906.000000	-0.000636
905.000000	-0.000693
904.000000	-0.000724
903.000000	-0.000729
902.000000	-0.000714
901.000000	-0.000677
900.000000	-0.000609
899.000000	-0.000517
898.000000	-0.000429
897.000000	-0.000380
896.000000	-0.000382
895.000000	-0.000425
894.000000	-0.000482
893.000000	-0.000529
892.000000	-0.000553
891.000000	-0.000546
890.000000	-0.000506
889.000000	-0.000444
888.000000	-0.000394
887.000000	-0.000388
886.000000	-0.000427
885.000000	-0.000476
884.000000	-0.000497
883.000000	-0.000477
882.000000	-0.000437
881.000000	-0.000402
880.000000	-0.000382
879.000000	-0.000373
878.000000	-0.000369
877.000000	-0.000366
876.000000	-0.000367
875.000000	-0.000364
874.000000	-0.000350
873.000000	-0.000322
872.000000	-0.000285
871.000000	-0.000250
870.000000	-0.000226
869.000000	-0.000209
868.000000	-0.000185
867.000000	-0.000133
866.000000	-0.000049
865.000000	0.000045
864.000000	0.000113
863.000000	0.000134
862.000000	0.000124
861.000000	0.000114
860.000000	0.000122
859.000000	0.000151
858.000000	0.000204
857.000000	0.000290
856.000000	0.000414
855.000000	0.000566
854.000000	0.000745
853.000000	0.000954
852.000000	0.001178
851.000000	0.001363
850.000000	0.001447
849.000000	0.001409
848.000000	0.001283
847.000000	0.001109
846.000000	0.000907
845.000000	0.000685
844.000000	0.000463
843.000000	0.000276
842.000000	0.000145
841.000000	0.000063
840.000000	0.000004
839.000000	-0.000056
838.000000	-0.000132
837.000000	-0.000232
836.000000	-0.000342
835.000000	-0.000438
834.000000	-0.000498
833.000000	-0.000520
832.000000	-0.000524
831.000000	-0.000527
830.000000	-0.000537
829.000000	-0.000552
828.000000	-0.000563
827.000000	-0.000554
826.000000	-0.000514
825.000000	-0.000449
824.000000	-0.000388
823.000000	-0.000367
822.000000	-0.000386
821.000000	-0.000409
820.000000	-0.000383
819.000000	-0.000292
818.000000	-0.000173
817.000000	-0.000090
816.000000	-0.000073
815.000000	-0.000097
814.000000	-0.000121
813.000000	-0.000130
812.000000	-0.000144
811.000000	-0.000184
810.000000	-0.000236
809.000000	-0.000269
808.000000	-0.000265
807.000000	-0.000224
806.000000	-0.000168
805.000000	-0.000128
804.000000	-0.000133
803.000000	-0.000188
802.000000	-0.000264
801.000000	-0.000322
800.000000	-0.000344
799.000000	-0.000342
798.000000	-0.000335
797.000000	-0.000331
796.000000	-0.000331
795.000000	-0.000334
794.000000	-0.000340
793.000000	-0.000348
792.000000	-0.000357
791.000000	-0.000362
790.000000	-0.000357
789.000000	-0.000331
788.000000	-0.000280
787.000000	-0.000218
786.000000	-0.000154
785.000000	-0.000082
784.000000	-0.000003
783.000000	0.000052
782.000000	0.000032
781.000000	-0.000074
780.000000	-0.000209
779.000000	-0.000288
778.000000	-0.000271
777.000000	-0.000193
776.000000	-0.000119
775.000000	-0.000092
774.000000	-0.000116
773.000000	-0.000181
772.000000	-0.000265
771.000000	-0.000343
770.000000	-0.000379
769.000000	-0.000351
768.000000	-0.000270
767.000000	-0.000183
766.000000	-0.000146
765.000000	-0.000179
764.000000	-0.000242
763.000000	-0.000273
762.000000	-0.000242
761.000000	-0.000181
760.000000	-0.000148
759.000000	-0.000181
758.000000	-0.000266
757.000000	-0.000356
756.000000	-0.000396
755.000000	-0.000365
754.000000	-0.000278
753.000000	-0.000173
752.000000	-0.000084
751.000000	-0.000031
750.000000	-0.000021
749.000000	-0.000046
748.000000	-0.000083
747.000000	-0.000114
746.000000	-0.000146
745.000000	-0.000195
744.000000	-0.000252
743.000000	-0.000281
742.000000	-0.000247
741.000000	-0.000159
740.000000	-0.000054
739.000000	0.000035
738.000000	0.000095
737.000000	0.000136
736.000000	0.000168
735.000000	0.000176
734.000000	0.000132
733.000000	0.000023
732.000000	-0.000107
731.000000	-0.000190
730.000000	-0.000188
729.000000	-0.000125
728.000000	-0.000064
727.000000	-0.000066
726.000000	-0.000145
725.000000	-0.000254
724.000000	-0.000311
723.000000	-0.000261
722.000000	-0.000124
721.000000	0.000023
720.000000	0.000110
719.000000	0.000113
718.000000	0.000058
717.000000	0.000005
716.000000	0.000010
715.000000	0.000068
714.000000	0.000108
713.000000	0.000071
712.000000	-0.000023
711.000000	-0.000109
710.000000	-0.000168
709.000000	-0.000242
708.000000	-0.000355
707.000000	-0.000473
706.000000	-0.000544
705.000000	-0.000542
704.000000	-0.000473
703.000000	-0.000370
702.000000	-0.000298
701.000000	-0.000316
700.000000	-0.000406
