# Supplementary material for: Real-time monitoring of the reversible capture and release of CO2 on anthraquinone and riboflavin-modified graphitic electrodes using ATR-SEIRAS
Source: Chem Sci. 2025 Nov 4;16(48):23189–202. doi: 10.1039/d5sc05427c (PMC12584010; doi:10.1039/d5sc05427c)
Supplement: SC-016-D5SC05427C-s001 [file SC-016-D5SC05427C-s001.zip › Data Folders/Main Figures/Figure3/3b/015.ASC]

PE IR       SUBTECH     SPECTRUM    ASCII       PEDS        4.00        
   -1
015.ASC
25/02/11
15:07:41.00
25/02/11
15:07:41.00
Administrator

700.000000
#HDR
-1
-1
#GR
Wavenumber
A
1.0
0.0
4000.000000
-1.000000
3301
8
0.001743
-0.003831
#DATA
4000.000000	-0.002516
3999.000000	-0.002567
3998.000000	-0.002618
3997.000000	-0.002654
3996.000000	-0.002670
3995.000000	-0.002668
3994.000000	-0.002643
3993.000000	-0.002595
3992.000000	-0.002537
3991.000000	-0.002493
3990.000000	-0.002482
3989.000000	-0.002504
3988.000000	-0.002543
3987.000000	-0.002581
3986.000000	-0.002609
3985.000000	-0.002621
3984.000000	-0.002618
3983.000000	-0.002605
3982.000000	-0.002594
3981.000000	-0.002590
3980.000000	-0.002589
3979.000000	-0.002583
3978.000000	-0.002573
3977.000000	-0.002569
3976.000000	-0.002574
3975.000000	-0.002580
3974.000000	-0.002576
3973.000000	-0.002558
3972.000000	-0.002543
3971.000000	-0.002546
3970.000000	-0.002570
3969.000000	-0.002598
3968.000000	-0.002613
3967.000000	-0.002607
3966.000000	-0.002591
3965.000000	-0.002578
3964.000000	-0.002574
3963.000000	-0.002579
3962.000000	-0.002592
3961.000000	-0.002614
3960.000000	-0.002638
3959.000000	-0.002652
3958.000000	-0.002649
3957.000000	-0.002636
3956.000000	-0.002629
3955.000000	-0.002634
3954.000000	-0.002643
3953.000000	-0.002644
3952.000000	-0.002633
3951.000000	-0.002620
3950.000000	-0.002612
3949.000000	-0.002608
3948.000000	-0.002604
3947.000000	-0.002601
3946.000000	-0.002604
3945.000000	-0.002612
3944.000000	-0.002620
3943.000000	-0.002621
3942.000000	-0.002617
3941.000000	-0.002613
3940.000000	-0.002603
3939.000000	-0.002581
3938.000000	-0.002548
3937.000000	-0.002517
3936.000000	-0.002507
3935.000000	-0.002528
3934.000000	-0.002574
3933.000000	-0.002629
3932.000000	-0.002668
3931.000000	-0.002675
3930.000000	-0.002650
3929.000000	-0.002615
3928.000000	-0.002588
3927.000000	-0.002570
3926.000000	-0.002549
3925.000000	-0.002524
3924.000000	-0.002511
3923.000000	-0.002525
3922.000000	-0.002565
3921.000000	-0.002609
3920.000000	-0.002636
3919.000000	-0.002638
3918.000000	-0.002623
3917.000000	-0.002608
3916.000000	-0.002596
3915.000000	-0.002582
3914.000000	-0.002558
3913.000000	-0.002529
3912.000000	-0.002512
3911.000000	-0.002516
3910.000000	-0.002533
3909.000000	-0.002544
3908.000000	-0.002546
3907.000000	-0.002554
3906.000000	-0.002578
3905.000000	-0.002604
3904.000000	-0.002604
3903.000000	-0.002570
3902.000000	-0.002527
3901.000000	-0.002511
3900.000000	-0.002531
3899.000000	-0.002571
3898.000000	-0.002610
3897.000000	-0.002641
3896.000000	-0.002665
3895.000000	-0.002679
3894.000000	-0.002674
3893.000000	-0.002645
3892.000000	-0.002609
3891.000000	-0.002588
3890.000000	-0.002588
3889.000000	-0.002594
3888.000000	-0.002586
3887.000000	-0.002567
3886.000000	-0.002561
3885.000000	-0.002579
3884.000000	-0.002607
3883.000000	-0.002612
3882.000000	-0.002579
3881.000000	-0.002524
3880.000000	-0.002486
3879.000000	-0.002493
3878.000000	-0.002542
3877.000000	-0.002600
3876.000000	-0.002637
3875.000000	-0.002645
3874.000000	-0.002639
3873.000000	-0.002636
3872.000000	-0.002636
3871.000000	-0.002631
3870.000000	-0.002620
3869.000000	-0.002612
3868.000000	-0.002609
3867.000000	-0.002604
3866.000000	-0.002595
3865.000000	-0.002592
3864.000000	-0.002602
3863.000000	-0.002612
3862.000000	-0.002606
3861.000000	-0.002583
3860.000000	-0.002561
3859.000000	-0.002559
3858.000000	-0.002580
3857.000000	-0.002613
3856.000000	-0.002632
3855.000000	-0.002622
3854.000000	-0.002597
3853.000000	-0.002580
3852.000000	-0.002579
3851.000000	-0.002587
3850.000000	-0.002599
3849.000000	-0.002611
3848.000000	-0.002615
3847.000000	-0.002600
3846.000000	-0.002561
3845.000000	-0.002513
3844.000000	-0.002478
3843.000000	-0.002472
3842.000000	-0.002491
3841.000000	-0.002520
3840.000000	-0.002541
3839.000000	-0.002554
3838.000000	-0.002567
3837.000000	-0.002588
3836.000000	-0.002610
3835.000000	-0.002621
3834.000000	-0.002621
3833.000000	-0.002616
3832.000000	-0.002611
3831.000000	-0.002601
3830.000000	-0.002578
3829.000000	-0.002547
3828.000000	-0.002531
3827.000000	-0.002548
3826.000000	-0.002599
3825.000000	-0.002654
3824.000000	-0.002679
3823.000000	-0.002663
3822.000000	-0.002632
3821.000000	-0.002627
3820.000000	-0.002650
3819.000000	-0.002669
3818.000000	-0.002653
3817.000000	-0.002608
3816.000000	-0.002567
3815.000000	-0.002550
3814.000000	-0.002539
3813.000000	-0.002508
3812.000000	-0.002461
3811.000000	-0.002424
3810.000000	-0.002420
3809.000000	-0.002448
3808.000000	-0.002491
3807.000000	-0.002534
3806.000000	-0.002568
3805.000000	-0.002585
3804.000000	-0.002574
3803.000000	-0.002536
3802.000000	-0.002492
3801.000000	-0.002471
3800.000000	-0.002485
3799.000000	-0.002513
3798.000000	-0.002529
3797.000000	-0.002524
3796.000000	-0.002511
3795.000000	-0.002507
3794.000000	-0.002515
3793.000000	-0.002527
3792.000000	-0.002533
3791.000000	-0.002535
3790.000000	-0.002540
3789.000000	-0.002553
3788.000000	-0.002566
3787.000000	-0.002569
3786.000000	-0.002559
3785.000000	-0.002545
3784.000000	-0.002541
3783.000000	-0.002551
3782.000000	-0.002568
3781.000000	-0.002578
3780.000000	-0.002577
3779.000000	-0.002567
3778.000000	-0.002551
3777.000000	-0.002539
3776.000000	-0.002535
3775.000000	-0.002539
3774.000000	-0.002543
3773.000000	-0.002543
3772.000000	-0.002545
3771.000000	-0.002559
3770.000000	-0.002582
3769.000000	-0.002593
3768.000000	-0.002574
3767.000000	-0.002533
3766.000000	-0.002501
3765.000000	-0.002507
3764.000000	-0.002549
3763.000000	-0.002597
3762.000000	-0.002620
3761.000000	-0.002606
3760.000000	-0.002572
3759.000000	-0.002543
3758.000000	-0.002538
3757.000000	-0.002554
3756.000000	-0.002578
3755.000000	-0.002595
3754.000000	-0.002596
3753.000000	-0.002585
3752.000000	-0.002574
3751.000000	-0.002566
3750.000000	-0.002559
3749.000000	-0.002556
3748.000000	-0.002565
3747.000000	-0.002578
3746.000000	-0.002583
3745.000000	-0.002586
3744.000000	-0.002605
3743.000000	-0.002638
3742.000000	-0.002650
3741.000000	-0.002623
3740.000000	-0.002567
3739.000000	-0.002515
3738.000000	-0.002496
3737.000000	-0.002524
3736.000000	-0.002600
3735.000000	-0.002695
3734.000000	-0.002765
3733.000000	-0.002779
3732.000000	-0.002745
3731.000000	-0.002701
3730.000000	-0.002676
3729.000000	-0.002670
3728.000000	-0.002666
3727.000000	-0.002653
3726.000000	-0.002632
3725.000000	-0.002610
3724.000000	-0.002590
3723.000000	-0.002574
3722.000000	-0.002562
3721.000000	-0.002555
3720.000000	-0.002552
3719.000000	-0.002557
3718.000000	-0.002573
3717.000000	-0.002597
3716.000000	-0.002617
3715.000000	-0.002619
3714.000000	-0.002599
3713.000000	-0.002570
3712.000000	-0.002550
3711.000000	-0.002543
3710.000000	-0.002537
3709.000000	-0.002524
3708.000000	-0.002513
3707.000000	-0.002516
3706.000000	-0.002539
3705.000000	-0.002578
3704.000000	-0.002619
3703.000000	-0.002646
3702.000000	-0.002646
3701.000000	-0.002621
3700.000000	-0.002586
3699.000000	-0.002560
3698.000000	-0.002557
3697.000000	-0.002571
3696.000000	-0.002589
3695.000000	-0.002594
3694.000000	-0.002582
3693.000000	-0.002566
3692.000000	-0.002558
3691.000000	-0.002554
3690.000000	-0.002544
3689.000000	-0.002528
3688.000000	-0.002526
3687.000000	-0.002545
3686.000000	-0.002567
3685.000000	-0.002569
3684.000000	-0.002545
3683.000000	-0.002511
3682.000000	-0.002485
3681.000000	-0.002478
3680.000000	-0.002489
3679.000000	-0.002503
3678.000000	-0.002507
3677.000000	-0.002501
3676.000000	-0.002511
3675.000000	-0.002558
3674.000000	-0.002622
3673.000000	-0.002660
3672.000000	-0.002642
3671.000000	-0.002580
3670.000000	-0.002510
3669.000000	-0.002466
3668.000000	-0.002452
3667.000000	-0.002463
3666.000000	-0.002490
3665.000000	-0.002527
3664.000000	-0.002564
3663.000000	-0.002590
3662.000000	-0.002599
3661.000000	-0.002591
3660.000000	-0.002577
3659.000000	-0.002566
3658.000000	-0.002564
3657.000000	-0.002566
3656.000000	-0.002564
3655.000000	-0.002555
3654.000000	-0.002546
3653.000000	-0.002545
3652.000000	-0.002556
3651.000000	-0.002571
3650.000000	-0.002574
3649.000000	-0.002556
3648.000000	-0.002526
3647.000000	-0.002507
3646.000000	-0.002511
3645.000000	-0.002524
3644.000000	-0.002529
3643.000000	-0.002518
3642.000000	-0.002497
3641.000000	-0.002482
3640.000000	-0.002483
3639.000000	-0.002506
3638.000000	-0.002545
3637.000000	-0.002587
3636.000000	-0.002620
3635.000000	-0.002639
3634.000000	-0.002639
3633.000000	-0.002617
3632.000000	-0.002574
3631.000000	-0.002522
3630.000000	-0.002491
3629.000000	-0.002505
3628.000000	-0.002553
3627.000000	-0.002600
3626.000000	-0.002624
3625.000000	-0.002622
3624.000000	-0.002610
3623.000000	-0.002597
3622.000000	-0.002583
3621.000000	-0.002568
3620.000000	-0.002559
3619.000000	-0.002562
3618.000000	-0.002572
3617.000000	-0.002570
3616.000000	-0.002546
3615.000000	-0.002510
3614.000000	-0.002487
3613.000000	-0.002497
3612.000000	-0.002535
3611.000000	-0.002577
3610.000000	-0.002591
3609.000000	-0.002567
3608.000000	-0.002523
3607.000000	-0.002487
3606.000000	-0.002477
3605.000000	-0.002486
3604.000000	-0.002497
3603.000000	-0.002497
3602.000000	-0.002490
3601.000000	-0.002486
3600.000000	-0.002488
3599.000000	-0.002491
3598.000000	-0.002487
3597.000000	-0.002477
3596.000000	-0.002470
3595.000000	-0.002473
3594.000000	-0.002487
3593.000000	-0.002501
3592.000000	-0.002507
3591.000000	-0.002499
3590.000000	-0.002474
3589.000000	-0.002440
3588.000000	-0.002413
3587.000000	-0.002405
3586.000000	-0.002415
3585.000000	-0.002434
3584.000000	-0.002455
3583.000000	-0.002473
3582.000000	-0.002485
3581.000000	-0.002484
3580.000000	-0.002469
3579.000000	-0.002446
3578.000000	-0.002423
3577.000000	-0.002406
3576.000000	-0.002397
3575.000000	-0.002396
3574.000000	-0.002402
3573.000000	-0.002408
3572.000000	-0.002408
3571.000000	-0.002402
3570.000000	-0.002396
3569.000000	-0.002393
3568.000000	-0.002392
3567.000000	-0.002393
3566.000000	-0.002400
3565.000000	-0.002416
3564.000000	-0.002432
3563.000000	-0.002438
3562.000000	-0.002434
3561.000000	-0.002431
3560.000000	-0.002436
3559.000000	-0.002447
3558.000000	-0.002458
3557.000000	-0.002467
3556.000000	-0.002471
3555.000000	-0.002469
3554.000000	-0.002459
3553.000000	-0.002448
3552.000000	-0.002442
3551.000000	-0.002440
3550.000000	-0.002437
3549.000000	-0.002431
3548.000000	-0.002431
3547.000000	-0.002441
3546.000000	-0.002452
3545.000000	-0.002446
3544.000000	-0.002417
3543.000000	-0.002375
3542.000000	-0.002342
3541.000000	-0.002332
3540.000000	-0.002343
3539.000000	-0.002361
3538.000000	-0.002376
3537.000000	-0.002392
3536.000000	-0.002415
3535.000000	-0.002440
3534.000000	-0.002450
3533.000000	-0.002435
3532.000000	-0.002402
3531.000000	-0.002371
3530.000000	-0.002357
3529.000000	-0.002361
3528.000000	-0.002380
3527.000000	-0.002405
3526.000000	-0.002425
3525.000000	-0.002424
3524.000000	-0.002396
3523.000000	-0.002356
3522.000000	-0.002327
3521.000000	-0.002321
3520.000000	-0.002335
3519.000000	-0.002353
3518.000000	-0.002362
3517.000000	-0.002364
3516.000000	-0.002365
3515.000000	-0.002365
3514.000000	-0.002358
3513.000000	-0.002342
3512.000000	-0.002328
3511.000000	-0.002325
3510.000000	-0.002331
3509.000000	-0.002332
3508.000000	-0.002323
3507.000000	-0.002310
3506.000000	-0.002308
3505.000000	-0.002319
3504.000000	-0.002335
3503.000000	-0.002346
3502.000000	-0.002345
3501.000000	-0.002328
3500.000000	-0.002297
3499.000000	-0.002261
3498.000000	-0.002232
3497.000000	-0.002217
3496.000000	-0.002214
3495.000000	-0.002215
3494.000000	-0.002211
3493.000000	-0.002200
3492.000000	-0.002186
3491.000000	-0.002176
3490.000000	-0.002170
3489.000000	-0.002168
3488.000000	-0.002173
3487.000000	-0.002192
3486.000000	-0.002224
3485.000000	-0.002253
3484.000000	-0.002263
3483.000000	-0.002250
3482.000000	-0.002229
3481.000000	-0.002211
3480.000000	-0.002199
3479.000000	-0.002188
3478.000000	-0.002178
3477.000000	-0.002176
3476.000000	-0.002184
3475.000000	-0.002195
3474.000000	-0.002196
3473.000000	-0.002182
3472.000000	-0.002167
3471.000000	-0.002174
3470.000000	-0.002210
3469.000000	-0.002255
3468.000000	-0.002278
3467.000000	-0.002260
3466.000000	-0.002212
3465.000000	-0.002163
3464.000000	-0.002137
3463.000000	-0.002145
3462.000000	-0.002174
3461.000000	-0.002198
3460.000000	-0.002193
3459.000000	-0.002158
3458.000000	-0.002114
3457.000000	-0.002090
3456.000000	-0.002095
3455.000000	-0.002119
3454.000000	-0.002141
3453.000000	-0.002150
3452.000000	-0.002145
3451.000000	-0.002134
3450.000000	-0.002123
3449.000000	-0.002112
3448.000000	-0.002098
3447.000000	-0.002084
3446.000000	-0.002080
3445.000000	-0.002092
3444.000000	-0.002116
3443.000000	-0.002139
3442.000000	-0.002148
3441.000000	-0.002139
3440.000000	-0.002119
3439.000000	-0.002102
3438.000000	-0.002095
3437.000000	-0.002095
3436.000000	-0.002087
3435.000000	-0.002064
3434.000000	-0.002032
3433.000000	-0.002010
3432.000000	-0.002006
3431.000000	-0.002014
3430.000000	-0.002017
3429.000000	-0.002010
3428.000000	-0.001999
3427.000000	-0.001999
3426.000000	-0.002018
3425.000000	-0.002050
3424.000000	-0.002081
3423.000000	-0.002094
3422.000000	-0.002088
3421.000000	-0.002069
3420.000000	-0.002048
3419.000000	-0.002032
3418.000000	-0.002018
3417.000000	-0.002002
3416.000000	-0.001984
3415.000000	-0.001969
3414.000000	-0.001963
3413.000000	-0.001972
3412.000000	-0.001998
3411.000000	-0.002034
3410.000000	-0.002066
3409.000000	-0.002078
3408.000000	-0.002064
3407.000000	-0.002038
3406.000000	-0.002019
3405.000000	-0.002018
3404.000000	-0.002030
3403.000000	-0.002036
3402.000000	-0.002022
3401.000000	-0.001991
3400.000000	-0.001961
3399.000000	-0.001950
3398.000000	-0.001959
3397.000000	-0.001976
3396.000000	-0.001989
3395.000000	-0.001996
3394.000000	-0.002003
3393.000000	-0.002010
3392.000000	-0.002012
3391.000000	-0.002005
3390.000000	-0.001993
3389.000000	-0.001979
3388.000000	-0.001962
3387.000000	-0.001940
3386.000000	-0.001909
3385.000000	-0.001880
3384.000000	-0.001865
3383.000000	-0.001872
3382.000000	-0.001895
3381.000000	-0.001922
3380.000000	-0.001946
3379.000000	-0.001965
3378.000000	-0.001979
3377.000000	-0.001988
3376.000000	-0.001992
3375.000000	-0.001989
3374.000000	-0.001983
3373.000000	-0.001977
3372.000000	-0.001972
3371.000000	-0.001963
3370.000000	-0.001940
3369.000000	-0.001899
3368.000000	-0.001857
3367.000000	-0.001836
3366.000000	-0.001846
3365.000000	-0.001870
3364.000000	-0.001883
3363.000000	-0.001876
3362.000000	-0.001858
3361.000000	-0.001840
3360.000000	-0.001831
3359.000000	-0.001833
3358.000000	-0.001842
3357.000000	-0.001852
3356.000000	-0.001858
3355.000000	-0.001864
3354.000000	-0.001876
3353.000000	-0.001899
3352.000000	-0.001926
3351.000000	-0.001947
3350.000000	-0.001956
3349.000000	-0.001950
3348.000000	-0.001935
3347.000000	-0.001921
3346.000000	-0.001916
3345.000000	-0.001919
3344.000000	-0.001923
3343.000000	-0.001922
3342.000000	-0.001918
3341.000000	-0.001917
3340.000000	-0.001919
3339.000000	-0.001922
3338.000000	-0.001926
3337.000000	-0.001930
3336.000000	-0.001932
3335.000000	-0.001930
3334.000000	-0.001926
3333.000000	-0.001926
3332.000000	-0.001936
3331.000000	-0.001956
3330.000000	-0.001983
3329.000000	-0.002009
3328.000000	-0.002022
3327.000000	-0.002015
3326.000000	-0.001991
3325.000000	-0.001967
3324.000000	-0.001962
3323.000000	-0.001987
3322.000000	-0.002026
3321.000000	-0.002049
3320.000000	-0.002033
3319.000000	-0.001988
3318.000000	-0.001947
3317.000000	-0.001935
3316.000000	-0.001951
3315.000000	-0.001971
3314.000000	-0.001976
3313.000000	-0.001969
3312.000000	-0.001959
3311.000000	-0.001958
3310.000000	-0.001966
3309.000000	-0.001980
3308.000000	-0.001996
3307.000000	-0.002009
3306.000000	-0.002019
3305.000000	-0.002024
3304.000000	-0.002029
3303.000000	-0.002041
3302.000000	-0.002057
3301.000000	-0.002067
3300.000000	-0.002062
3299.000000	-0.002050
3298.000000	-0.002049
3297.000000	-0.002068
3296.000000	-0.002092
3295.000000	-0.002104
3294.000000	-0.002098
3293.000000	-0.002085
3292.000000	-0.002074
3291.000000	-0.002063
3290.000000	-0.002049
3289.000000	-0.002035
3288.000000	-0.002024
3287.000000	-0.002016
3286.000000	-0.002003
3285.000000	-0.001982
3284.000000	-0.001966
3283.000000	-0.001972
3282.000000	-0.002004
3281.000000	-0.002045
3280.000000	-0.002071
3279.000000	-0.002075
3278.000000	-0.002063
3277.000000	-0.002045
3276.000000	-0.002027
3275.000000	-0.002014
3274.000000	-0.002011
3273.000000	-0.002017
3272.000000	-0.002021
3271.000000	-0.002016
3270.000000	-0.002013
3269.000000	-0.002025
3268.000000	-0.002048
3267.000000	-0.002061
3266.000000	-0.002052
3265.000000	-0.002031
3264.000000	-0.002020
3263.000000	-0.002028
3262.000000	-0.002047
3261.000000	-0.002064
3260.000000	-0.002072
3259.000000	-0.002065
3258.000000	-0.002041
3257.000000	-0.002009
3256.000000	-0.001980
3255.000000	-0.001964
3254.000000	-0.001962
3253.000000	-0.001965
3252.000000	-0.001971
3251.000000	-0.001981
3250.000000	-0.001992
3249.000000	-0.001995
3248.000000	-0.001990
3247.000000	-0.001982
3246.000000	-0.001983
3245.000000	-0.001991
3244.000000	-0.002000
3243.000000	-0.002008
3242.000000	-0.002020
3241.000000	-0.002033
3240.000000	-0.002037
3239.000000	-0.002028
3238.000000	-0.002020
3237.000000	-0.002032
3236.000000	-0.002067
3235.000000	-0.002106
3234.000000	-0.002122
3233.000000	-0.002113
3232.000000	-0.002091
3231.000000	-0.002076
3230.000000	-0.002071
3229.000000	-0.002073
3228.000000	-0.002075
3227.000000	-0.002073
3226.000000	-0.002068
3225.000000	-0.002066
3224.000000	-0.002073
3223.000000	-0.002096
3222.000000	-0.002127
3221.000000	-0.002149
3220.000000	-0.002147
3219.000000	-0.002122
3218.000000	-0.002088
3217.000000	-0.002062
3216.000000	-0.002053
3215.000000	-0.002062
3214.000000	-0.002079
3213.000000	-0.002091
3212.000000	-0.002087
3211.000000	-0.002072
3210.000000	-0.002063
3209.000000	-0.002069
3208.000000	-0.002082
3207.000000	-0.002088
3206.000000	-0.002080
3205.000000	-0.002069
3204.000000	-0.002070
3203.000000	-0.002087
3202.000000	-0.002114
3201.000000	-0.002140
3200.000000	-0.002158
3199.000000	-0.002170
3198.000000	-0.002179
3197.000000	-0.002185
3196.000000	-0.002182
3195.000000	-0.002173
3194.000000	-0.002160
3193.000000	-0.002148
3192.000000	-0.002138
3191.000000	-0.002134
3190.000000	-0.002143
3189.000000	-0.002160
3188.000000	-0.002170
3187.000000	-0.002161
3186.000000	-0.002140
3185.000000	-0.002126
3184.000000	-0.002126
3183.000000	-0.002133
3182.000000	-0.002139
3181.000000	-0.002145
3180.000000	-0.002149
3179.000000	-0.002147
3178.000000	-0.002137
3177.000000	-0.002127
3176.000000	-0.002122
3175.000000	-0.002121
3174.000000	-0.002120
3173.000000	-0.002118
3172.000000	-0.002122
3171.000000	-0.002133
3170.000000	-0.002153
3169.000000	-0.002178
3168.000000	-0.002198
3167.000000	-0.002205
3166.000000	-0.002203
3165.000000	-0.002206
3164.000000	-0.002223
3163.000000	-0.002243
3162.000000	-0.002247
3161.000000	-0.002233
3160.000000	-0.002214
3159.000000	-0.002205
3158.000000	-0.002205
3157.000000	-0.002205
3156.000000	-0.002198
3155.000000	-0.002186
3154.000000	-0.002179
3153.000000	-0.002186
3152.000000	-0.002209
3151.000000	-0.002232
3150.000000	-0.002236
3149.000000	-0.002218
3148.000000	-0.002196
3147.000000	-0.002193
3146.000000	-0.002207
3145.000000	-0.002220
3144.000000	-0.002219
3143.000000	-0.002207
3142.000000	-0.002197
3141.000000	-0.002201
3140.000000	-0.002214
3139.000000	-0.002231
3138.000000	-0.002249
3137.000000	-0.002267
3136.000000	-0.002281
3135.000000	-0.002289
3134.000000	-0.002291
3133.000000	-0.002290
3132.000000	-0.002287
3131.000000	-0.002279
3130.000000	-0.002259
3129.000000	-0.002230
3128.000000	-0.002209
3127.000000	-0.002211
3126.000000	-0.002234
3125.000000	-0.002258
3124.000000	-0.002265
3123.000000	-0.002252
3122.000000	-0.002230
3121.000000	-0.002208
3120.000000	-0.002188
3119.000000	-0.002173
3118.000000	-0.002167
3117.000000	-0.002171
3116.000000	-0.002183
3115.000000	-0.002196
3114.000000	-0.002207
3113.000000	-0.002216
3112.000000	-0.002223
3111.000000	-0.002227
3110.000000	-0.002223
3109.000000	-0.002214
3108.000000	-0.002199
3107.000000	-0.002182
3106.000000	-0.002170
3105.000000	-0.002171
3104.000000	-0.002192
3103.000000	-0.002225
3102.000000	-0.002249
3101.000000	-0.002249
3100.000000	-0.002225
3099.000000	-0.002198
3098.000000	-0.002195
3097.000000	-0.002221
3096.000000	-0.002258
3095.000000	-0.002280
3094.000000	-0.002275
3093.000000	-0.002246
3092.000000	-0.002207
3091.000000	-0.002173
3090.000000	-0.002162
3089.000000	-0.002185
3088.000000	-0.002231
3087.000000	-0.002271
3086.000000	-0.002282
3085.000000	-0.002269
3084.000000	-0.002261
3083.000000	-0.002277
3082.000000	-0.002305
3081.000000	-0.002319
3080.000000	-0.002310
3079.000000	-0.002294
3078.000000	-0.002287
3077.000000	-0.002291
3076.000000	-0.002294
3075.000000	-0.002293
3074.000000	-0.002293
3073.000000	-0.002297
3072.000000	-0.002295
3071.000000	-0.002281
3070.000000	-0.002267
3069.000000	-0.002271
3068.000000	-0.002294
3067.000000	-0.002321
3066.000000	-0.002334
3065.000000	-0.002333
3064.000000	-0.002331
3063.000000	-0.002341
3062.000000	-0.002366
3061.000000	-0.002399
3060.000000	-0.002424
3059.000000	-0.002424
3058.000000	-0.002395
3057.000000	-0.002351
3056.000000	-0.002312
3055.000000	-0.002296
3054.000000	-0.002306
3053.000000	-0.002335
3052.000000	-0.002372
3051.000000	-0.002401
3050.000000	-0.002405
3049.000000	-0.002384
3048.000000	-0.002359
3047.000000	-0.002347
3046.000000	-0.002352
3045.000000	-0.002369
3044.000000	-0.002398
3043.000000	-0.002443
3042.000000	-0.002490
3041.000000	-0.002510
3040.000000	-0.002490
3039.000000	-0.002448
3038.000000	-0.002414
3037.000000	-0.002397
3036.000000	-0.002390
3035.000000	-0.002392
3034.000000	-0.002411
3033.000000	-0.002444
3032.000000	-0.002467
3031.000000	-0.002456
3030.000000	-0.002416
3029.000000	-0.002373
3028.000000	-0.002347
3027.000000	-0.002344
3026.000000	-0.002358
3025.000000	-0.002383
3024.000000	-0.002408
3023.000000	-0.002418
3022.000000	-0.002411
3021.000000	-0.002395
3020.000000	-0.002375
3019.000000	-0.002354
3018.000000	-0.002342
3017.000000	-0.002355
3016.000000	-0.002402
3015.000000	-0.002464
3014.000000	-0.002511
3013.000000	-0.002525
3012.000000	-0.002508
3011.000000	-0.002477
3010.000000	-0.002448
3009.000000	-0.002431
3008.000000	-0.002431
3007.000000	-0.002450
3006.000000	-0.002475
3005.000000	-0.002494
3004.000000	-0.002498
3003.000000	-0.002492
3002.000000	-0.002492
3001.000000	-0.002511
3000.000000	-0.002541
2999.000000	-0.002569
2998.000000	-0.002588
2997.000000	-0.002607
2996.000000	-0.002627
2995.000000	-0.002641
2994.000000	-0.002640
2993.000000	-0.002630
2992.000000	-0.002621
2991.000000	-0.002615
2990.000000	-0.002611
2989.000000	-0.002617
2988.000000	-0.002645
2987.000000	-0.002692
2986.000000	-0.002740
2985.000000	-0.002775
2984.000000	-0.002804
2983.000000	-0.002840
2982.000000	-0.002889
2981.000000	-0.002949
2980.000000	-0.003023
2979.000000	-0.003111
2978.000000	-0.003205
2977.000000	-0.003292
2976.000000	-0.003364
2975.000000	-0.003427
2974.000000	-0.003491
2973.000000	-0.003560
2972.000000	-0.003636
2971.000000	-0.003712
2970.000000	-0.003779
2969.000000	-0.003822
2968.000000	-0.003831
2967.000000	-0.003812
2966.000000	-0.003776
2965.000000	-0.003726
2964.000000	-0.003662
2963.000000	-0.003582
2962.000000	-0.003493
2961.000000	-0.003409
2960.000000	-0.003336
2959.000000	-0.003273
2958.000000	-0.003220
2957.000000	-0.003177
2956.000000	-0.003141
2955.000000	-0.003110
2954.000000	-0.003081
2953.000000	-0.003053
2952.000000	-0.003027
2951.000000	-0.003007
2950.000000	-0.003004
2949.000000	-0.003027
2948.000000	-0.003072
2947.000000	-0.003122
2946.000000	-0.003160
2945.000000	-0.003193
2944.000000	-0.003241
2943.000000	-0.003317
2942.000000	-0.003407
2941.000000	-0.003487
2940.000000	-0.003537
2939.000000	-0.003554
2938.000000	-0.003544
2937.000000	-0.003518
2936.000000	-0.003489
2935.000000	-0.003467
2934.000000	-0.003451
2933.000000	-0.003434
2932.000000	-0.003408
2931.000000	-0.003375
2930.000000	-0.003342
2929.000000	-0.003318
2928.000000	-0.003304
2927.000000	-0.003297
2926.000000	-0.003291
2925.000000	-0.003279
2924.000000	-0.003266
2923.000000	-0.003253
2922.000000	-0.003237
2921.000000	-0.003213
2920.000000	-0.003179
2919.000000	-0.003145
2918.000000	-0.003125
2917.000000	-0.003114
2916.000000	-0.003101
2915.000000	-0.003081
2914.000000	-0.003066
2913.000000	-0.003072
2912.000000	-0.003099
2911.000000	-0.003129
2910.000000	-0.003148
2909.000000	-0.003155
2908.000000	-0.003157
2907.000000	-0.003161
2906.000000	-0.003170
2905.000000	-0.003186
2904.000000	-0.003206
2903.000000	-0.003218
2902.000000	-0.003212
2901.000000	-0.003191
2900.000000	-0.003170
2899.000000	-0.003164
2898.000000	-0.003176
2897.000000	-0.003203
2896.000000	-0.003238
2895.000000	-0.003268
2894.000000	-0.003284
2893.000000	-0.003283
2892.000000	-0.003271
2891.000000	-0.003260
2890.000000	-0.003257
2889.000000	-0.003262
2888.000000	-0.003275
2887.000000	-0.003295
2886.000000	-0.003322
2885.000000	-0.003355
2884.000000	-0.003398
2883.000000	-0.003451
2882.000000	-0.003507
2881.000000	-0.003550
2880.000000	-0.003570
2879.000000	-0.003565
2878.000000	-0.003544
2877.000000	-0.003519
2876.000000	-0.003497
2875.000000	-0.003481
2874.000000	-0.003468
2873.000000	-0.003456
2872.000000	-0.003445
2871.000000	-0.003434
2870.000000	-0.003416
2869.000000	-0.003383
2868.000000	-0.003336
2867.000000	-0.003288
2866.000000	-0.003249
2865.000000	-0.003225
2864.000000	-0.003211
2863.000000	-0.003204
2862.000000	-0.003200
2861.000000	-0.003194
2860.000000	-0.003181
2859.000000	-0.003155
2858.000000	-0.003114
2857.000000	-0.003064
2856.000000	-0.003013
2855.000000	-0.002975
2854.000000	-0.002955
2853.000000	-0.002947
2852.000000	-0.002938
2851.000000	-0.002914
2850.000000	-0.002877
2849.000000	-0.002844
2848.000000	-0.002827
2847.000000	-0.002826
2846.000000	-0.002825
2845.000000	-0.002810
2844.000000	-0.002779
2843.000000	-0.002744
2842.000000	-0.002722
2841.000000	-0.002720
2840.000000	-0.002728
2839.000000	-0.002731
2838.000000	-0.002719
2837.000000	-0.002699
2836.000000	-0.002685
2835.000000	-0.002683
2834.000000	-0.002687
2833.000000	-0.002686
2832.000000	-0.002673
2831.000000	-0.002652
2830.000000	-0.002630
2829.000000	-0.002607
2828.000000	-0.002581
2827.000000	-0.002553
2826.000000	-0.002531
2825.000000	-0.002527
2824.000000	-0.002544
2823.000000	-0.002568
2822.000000	-0.002582
2821.000000	-0.002578
2820.000000	-0.002558
2819.000000	-0.002534
2818.000000	-0.002514
2817.000000	-0.002504
2816.000000	-0.002505
2815.000000	-0.002511
2814.000000	-0.002515
2813.000000	-0.002513
2812.000000	-0.002509
2811.000000	-0.002506
2810.000000	-0.002506
2809.000000	-0.002507
2808.000000	-0.002509
2807.000000	-0.002511
2806.000000	-0.002508
2805.000000	-0.002503
2804.000000	-0.002503
2803.000000	-0.002516
2802.000000	-0.002538
2801.000000	-0.002551
2800.000000	-0.002540
2799.000000	-0.002504
2798.000000	-0.002465
2797.000000	-0.002449
2796.000000	-0.002463
2795.000000	-0.002487
2794.000000	-0.002494
2793.000000	-0.002476
2792.000000	-0.002446
2791.000000	-0.002424
2790.000000	-0.002419
2789.000000	-0.002428
2788.000000	-0.002448
2787.000000	-0.002472
2786.000000	-0.002490
2785.000000	-0.002496
2784.000000	-0.002492
2783.000000	-0.002488
2782.000000	-0.002490
2781.000000	-0.002492
2780.000000	-0.002490
2779.000000	-0.002482
2778.000000	-0.002473
2777.000000	-0.002462
2776.000000	-0.002454
2775.000000	-0.002452
2774.000000	-0.002455
2773.000000	-0.002455
2772.000000	-0.002449
2771.000000	-0.002442
2770.000000	-0.002437
2769.000000	-0.002430
2768.000000	-0.002421
2767.000000	-0.002421
2766.000000	-0.002440
2765.000000	-0.002470
2764.000000	-0.002493
2763.000000	-0.002494
2762.000000	-0.002475
2761.000000	-0.002445
2760.000000	-0.002416
2759.000000	-0.002397
2758.000000	-0.002397
2757.000000	-0.002412
2756.000000	-0.002425
2755.000000	-0.002428
2754.000000	-0.002428
2753.000000	-0.002431
2752.000000	-0.002430
2751.000000	-0.002417
2750.000000	-0.002398
2749.000000	-0.002390
2748.000000	-0.002399
2747.000000	-0.002413
2746.000000	-0.002423
2745.000000	-0.002430
2744.000000	-0.002441
2743.000000	-0.002456
2742.000000	-0.002471
2741.000000	-0.002478
2740.000000	-0.002472
2739.000000	-0.002451
2738.000000	-0.002428
2737.000000	-0.002416
2736.000000	-0.002417
2735.000000	-0.002416
2734.000000	-0.002405
2733.000000	-0.002394
2732.000000	-0.002395
2731.000000	-0.002411
2730.000000	-0.002432
2729.000000	-0.002446
2728.000000	-0.002449
2727.000000	-0.002441
2726.000000	-0.002423
2725.000000	-0.002401
2724.000000	-0.002380
2723.000000	-0.002363
2722.000000	-0.002350
2721.000000	-0.002339
2720.000000	-0.002333
2719.000000	-0.002336
2718.000000	-0.002352
2717.000000	-0.002379
2716.000000	-0.002408
2715.000000	-0.002423
2714.000000	-0.002419
2713.000000	-0.002402
2712.000000	-0.002387
2711.000000	-0.002380
2710.000000	-0.002374
2709.000000	-0.002364
2708.000000	-0.002356
2707.000000	-0.002359
2706.000000	-0.002374
2705.000000	-0.002389
2704.000000	-0.002390
2703.000000	-0.002378
2702.000000	-0.002366
2701.000000	-0.002366
2700.000000	-0.002372
2699.000000	-0.002372
2698.000000	-0.002361
2697.000000	-0.002354
2696.000000	-0.002358
2695.000000	-0.002369
2694.000000	-0.002369
2693.000000	-0.002350
2692.000000	-0.002319
2691.000000	-0.002290
2690.000000	-0.002275
2689.000000	-0.002280
2688.000000	-0.002301
2687.000000	-0.002326
2686.000000	-0.002340
2685.000000	-0.002335
2684.000000	-0.002320
2683.000000	-0.002307
2682.000000	-0.002303
2681.000000	-0.002305
2680.000000	-0.002306
2679.000000	-0.002307
2678.000000	-0.002315
2677.000000	-0.002329
2676.000000	-0.002337
2675.000000	-0.002324
2674.000000	-0.002294
2673.000000	-0.002262
2672.000000	-0.002241
2671.000000	-0.002230
2670.000000	-0.002222
2669.000000	-0.002224
2668.000000	-0.002242
2667.000000	-0.002271
2666.000000	-0.002296
2665.000000	-0.002309
2664.000000	-0.002309
2663.000000	-0.002304
2662.000000	-0.002295
2661.000000	-0.002284
2660.000000	-0.002272
2659.000000	-0.002260
2658.000000	-0.002250
2657.000000	-0.002246
2656.000000	-0.002252
2655.000000	-0.002271
2654.000000	-0.002300
2653.000000	-0.002332
2652.000000	-0.002352
2651.000000	-0.002351
2650.000000	-0.002334
2649.000000	-0.002318
2648.000000	-0.002311
2647.000000	-0.002306
2646.000000	-0.002293
2645.000000	-0.002279
2644.000000	-0.002278
2643.000000	-0.002296
2642.000000	-0.002317
2641.000000	-0.002323
2640.000000	-0.002314
2639.000000	-0.002295
2638.000000	-0.002272
2637.000000	-0.002248
2636.000000	-0.002230
2635.000000	-0.002226
2634.000000	-0.002236
2633.000000	-0.002254
2632.000000	-0.002270
2631.000000	-0.002278
2630.000000	-0.002273
2629.000000	-0.002263
2628.000000	-0.002263
2627.000000	-0.002284
2626.000000	-0.002314
2625.000000	-0.002331
2624.000000	-0.002325
2623.000000	-0.002311
2622.000000	-0.002308
2621.000000	-0.002318
2620.000000	-0.002328
2619.000000	-0.002331
2618.000000	-0.002331
2617.000000	-0.002339
2616.000000	-0.002353
2615.000000	-0.002361
2614.000000	-0.002351
2613.000000	-0.002325
2612.000000	-0.002297
2611.000000	-0.002283
2610.000000	-0.002291
2609.000000	-0.002312
2608.000000	-0.002327
2607.000000	-0.002322
2606.000000	-0.002302
2605.000000	-0.002282
2604.000000	-0.002273
2603.000000	-0.002270
2602.000000	-0.002263
2601.000000	-0.002255
2600.000000	-0.002250
2599.000000	-0.002248
2598.000000	-0.002246
2597.000000	-0.002241
2596.000000	-0.002234
2595.000000	-0.002223
2594.000000	-0.002208
2593.000000	-0.002197
2592.000000	-0.002205
2591.000000	-0.002233
2590.000000	-0.002262
2589.000000	-0.002274
2588.000000	-0.002267
2587.000000	-0.002251
2586.000000	-0.002241
2585.000000	-0.002243
2584.000000	-0.002254
2583.000000	-0.002268
2582.000000	-0.002277
2581.000000	-0.002280
2580.000000	-0.002279
2579.000000	-0.002270
2578.000000	-0.002251
2577.000000	-0.002227
2576.000000	-0.002213
2575.000000	-0.002217
2574.000000	-0.002232
2573.000000	-0.002251
2572.000000	-0.002270
2571.000000	-0.002289
2570.000000	-0.002307
2569.000000	-0.002322
2568.000000	-0.002334
2567.000000	-0.002337
2566.000000	-0.002324
2565.000000	-0.002297
2564.000000	-0.002269
2563.000000	-0.002250
2562.000000	-0.002241
2561.000000	-0.002238
2560.000000	-0.002242
2559.000000	-0.002254
2558.000000	-0.002271
2557.000000	-0.002290
2556.000000	-0.002308
2555.000000	-0.002325
2554.000000	-0.002335
2553.000000	-0.002329
2552.000000	-0.002310
2551.000000	-0.002288
2550.000000	-0.002276
2549.000000	-0.002274
2548.000000	-0.002276
2547.000000	-0.002275
2546.000000	-0.002267
2545.000000	-0.002256
2544.000000	-0.002252
2543.000000	-0.002256
2542.000000	-0.002259
2541.000000	-0.002253
2540.000000	-0.002240
2539.000000	-0.002231
2538.000000	-0.002233
2537.000000	-0.002247
2536.000000	-0.002267
2535.000000	-0.002283
2534.000000	-0.002288
2533.000000	-0.002282
2532.000000	-0.002271
2531.000000	-0.002265
2530.000000	-0.002267
2529.000000	-0.002275
2528.000000	-0.002285
2527.000000	-0.002293
2526.000000	-0.002296
2525.000000	-0.002289
2524.000000	-0.002276
2523.000000	-0.002266
2522.000000	-0.002261
2521.000000	-0.002257
2520.000000	-0.002250
2519.000000	-0.002244
2518.000000	-0.002244
2517.000000	-0.002255
2516.000000	-0.002271
2515.000000	-0.002277
2514.000000	-0.002267
2513.000000	-0.002252
2512.000000	-0.002251
2511.000000	-0.002272
2510.000000	-0.002304
2509.000000	-0.002328
2508.000000	-0.002334
2507.000000	-0.002323
2506.000000	-0.002302
2505.000000	-0.002278
2504.000000	-0.002261
2503.000000	-0.002256
2502.000000	-0.002263
2501.000000	-0.002276
2500.000000	-0.002288
2499.000000	-0.002293
2498.000000	-0.002283
2497.000000	-0.002262
2496.000000	-0.002239
2495.000000	-0.002229
2494.000000	-0.002234
2493.000000	-0.002248
2492.000000	-0.002266
2491.000000	-0.002283
2490.000000	-0.002293
2489.000000	-0.002295
2488.000000	-0.002293
2487.000000	-0.002293
2486.000000	-0.002291
2485.000000	-0.002279
2484.000000	-0.002258
2483.000000	-0.002241
2482.000000	-0.002238
2481.000000	-0.002246
2480.000000	-0.002248
2479.000000	-0.002232
2478.000000	-0.002204
2477.000000	-0.002181
2476.000000	-0.002176
2475.000000	-0.002191
2474.000000	-0.002213
2473.000000	-0.002232
2472.000000	-0.002247
2471.000000	-0.002261
2470.000000	-0.002274
2469.000000	-0.002282
2468.000000	-0.002283
2467.000000	-0.002275
2466.000000	-0.002262
2465.000000	-0.002245
2464.000000	-0.002232
2463.000000	-0.002228
2462.000000	-0.002233
2461.000000	-0.002241
2460.000000	-0.002246
2459.000000	-0.002243
2458.000000	-0.002232
2457.000000	-0.002222
2456.000000	-0.002224
2455.000000	-0.002240
2454.000000	-0.002257
2453.000000	-0.002257
2452.000000	-0.002238
2451.000000	-0.002210
2450.000000	-0.002190
2449.000000	-0.002186
2448.000000	-0.002200
2447.000000	-0.002228
2446.000000	-0.002256
2445.000000	-0.002266
2444.000000	-0.002252
2443.000000	-0.002227
2442.000000	-0.002212
2441.000000	-0.002218
2440.000000	-0.002241
2439.000000	-0.002267
2438.000000	-0.002279
2437.000000	-0.002275
2436.000000	-0.002264
2435.000000	-0.002258
2434.000000	-0.002260
2433.000000	-0.002266
2432.000000	-0.002270
2431.000000	-0.002268
2430.000000	-0.002257
2429.000000	-0.002241
2428.000000	-0.002228
2427.000000	-0.002225
2426.000000	-0.002222
2425.000000	-0.002208
2424.000000	-0.002182
2423.000000	-0.002162
2422.000000	-0.002160
2421.000000	-0.002169
2420.000000	-0.002176
2419.000000	-0.002178
2418.000000	-0.002185
2417.000000	-0.002202
2416.000000	-0.002219
2415.000000	-0.002218
2414.000000	-0.002196
2413.000000	-0.002167
2412.000000	-0.002153
2411.000000	-0.002159
2410.000000	-0.002177
2409.000000	-0.002193
2408.000000	-0.002197
2407.000000	-0.002189
2406.000000	-0.002172
2405.000000	-0.002156
2404.000000	-0.002147
2403.000000	-0.002145
2402.000000	-0.002148
2401.000000	-0.002154
2400.000000	-0.002164
2399.000000	-0.002172
2398.000000	-0.002172
2397.000000	-0.002162
2396.000000	-0.002153
2395.000000	-0.002156
2394.000000	-0.002175
2393.000000	-0.002199
2392.000000	-0.002213
2391.000000	-0.002205
2390.000000	-0.002170
2389.000000	-0.002116
2388.000000	-0.002056
2387.000000	-0.001994
2386.000000	-0.001933
2385.000000	-0.001875
2384.000000	-0.001829
2383.000000	-0.001794
2382.000000	-0.001762
2381.000000	-0.001726
2380.000000	-0.001690
2379.000000	-0.001652
2378.000000	-0.001600
2377.000000	-0.001532
2376.000000	-0.001465
2375.000000	-0.001420
2374.000000	-0.001405
2373.000000	-0.001413
2372.000000	-0.001435
2371.000000	-0.001451
2370.000000	-0.001438
2369.000000	-0.001388
2368.000000	-0.001316
2367.000000	-0.001241
2366.000000	-0.001167
2365.000000	-0.001088
2364.000000	-0.001018
2363.000000	-0.000977
2362.000000	-0.000942
2361.000000	-0.000886
2360.000000	-0.000820
2359.000000	-0.000772
2358.000000	-0.000755
2357.000000	-0.000744
2356.000000	-0.000728
2355.000000	-0.000718
2354.000000	-0.000691
2353.000000	-0.000605
2352.000000	-0.000473
2351.000000	-0.000427
2350.000000	-0.000567
2349.000000	-0.000822
2348.000000	-0.001003
2347.000000	-0.000883
2346.000000	-0.000392
2345.000000	0.000337
2344.000000	0.001041
2343.000000	0.001503
2342.000000	0.001656
2341.000000	0.001513
2340.000000	0.001176
2339.000000	0.000762
2338.000000	0.000356
2337.000000	-0.000003
2336.000000	-0.000286
2335.000000	-0.000475
2334.000000	-0.000562
2333.000000	-0.000565
2332.000000	-0.000502
2331.000000	-0.000437
2330.000000	-0.000434
2329.000000	-0.000501
2328.000000	-0.000605
2327.000000	-0.000684
2326.000000	-0.000735
2325.000000	-0.000763
2324.000000	-0.000785
2323.000000	-0.000809
2322.000000	-0.000827
2321.000000	-0.000839
2320.000000	-0.000838
2319.000000	-0.000855
2318.000000	-0.000907
2317.000000	-0.000998
2316.000000	-0.001095
2315.000000	-0.001170
2314.000000	-0.001211
2313.000000	-0.001231
2312.000000	-0.001247
2311.000000	-0.001276
2310.000000	-0.001328
2309.000000	-0.001392
2308.000000	-0.001458
2307.000000	-0.001518
2306.000000	-0.001571
2305.000000	-0.001619
2304.000000	-0.001665
2303.000000	-0.001717
2302.000000	-0.001776
2301.000000	-0.001831
2300.000000	-0.001873
2299.000000	-0.001905
2298.000000	-0.001940
2297.000000	-0.001980
2296.000000	-0.002017
2295.000000	-0.002049
2294.000000	-0.002085
2293.000000	-0.002126
2292.000000	-0.002167
2291.000000	-0.002202
2290.000000	-0.002230
2289.000000	-0.002251
2288.000000	-0.002263
2287.000000	-0.002267
2286.000000	-0.002268
2285.000000	-0.002273
2284.000000	-0.002281
2283.000000	-0.002295
2282.000000	-0.002319
2281.000000	-0.002352
2280.000000	-0.002379
2279.000000	-0.002390
2278.000000	-0.002382
2277.000000	-0.002361
2276.000000	-0.002336
2275.000000	-0.002315
2274.000000	-0.002308
2273.000000	-0.002317
2272.000000	-0.002333
2271.000000	-0.002347
2270.000000	-0.002362
2269.000000	-0.002386
2268.000000	-0.002420
2267.000000	-0.002449
2266.000000	-0.002462
2265.000000	-0.002467
2264.000000	-0.002483
2263.000000	-0.002512
2262.000000	-0.002536
2261.000000	-0.002529
2260.000000	-0.002480
2259.000000	-0.002399
2258.000000	-0.002305
2257.000000	-0.002220
2256.000000	-0.002170
2255.000000	-0.002186
2254.000000	-0.002280
2253.000000	-0.002430
2252.000000	-0.002591
2251.000000	-0.002723
2250.000000	-0.002817
2249.000000	-0.002877
2248.000000	-0.002901
2247.000000	-0.002883
2246.000000	-0.002823
2245.000000	-0.002733
2244.000000	-0.002640
2243.000000	-0.002564
2242.000000	-0.002521
2241.000000	-0.002512
2240.000000	-0.002533
2239.000000	-0.002583
2238.000000	-0.002662
2237.000000	-0.002766
2236.000000	-0.002878
2235.000000	-0.002975
2234.000000	-0.003036
2233.000000	-0.003043
2232.000000	-0.002994
2231.000000	-0.002904
2230.000000	-0.002797
2229.000000	-0.002695
2228.000000	-0.002607
2227.000000	-0.002530
2226.000000	-0.002460
2225.000000	-0.002398
2224.000000	-0.002351
2223.000000	-0.002322
2222.000000	-0.002308
2221.000000	-0.002299
2220.000000	-0.002283
2219.000000	-0.002263
2218.000000	-0.002247
2217.000000	-0.002239
2216.000000	-0.002239
2215.000000	-0.002240
2214.000000	-0.002240
2213.000000	-0.002239
2212.000000	-0.002234
2211.000000	-0.002227
2210.000000	-0.002223
2209.000000	-0.002223
2208.000000	-0.002224
2207.000000	-0.002222
2206.000000	-0.002224
2205.000000	-0.002230
2204.000000	-0.002236
2203.000000	-0.002231
2202.000000	-0.002223
2201.000000	-0.002226
2200.000000	-0.002242
2199.000000	-0.002257
2198.000000	-0.002258
2197.000000	-0.002251
2196.000000	-0.002249
2195.000000	-0.002252
2194.000000	-0.002250
2193.000000	-0.002239
2192.000000	-0.002225
2191.000000	-0.002214
2190.000000	-0.002208
2189.000000	-0.002208
2188.000000	-0.002212
2187.000000	-0.002217
2186.000000	-0.002225
2185.000000	-0.002236
2184.000000	-0.002250
2183.000000	-0.002258
2182.000000	-0.002251
2181.000000	-0.002233
2180.000000	-0.002222
2179.000000	-0.002228
2178.000000	-0.002245
2177.000000	-0.002257
2176.000000	-0.002249
2175.000000	-0.002223
2174.000000	-0.002193
2173.000000	-0.002174
2172.000000	-0.002172
2171.000000	-0.002184
2170.000000	-0.002195
2169.000000	-0.002201
2168.000000	-0.002204
2167.000000	-0.002210
2166.000000	-0.002218
2165.000000	-0.002218
2164.000000	-0.002205
2163.000000	-0.002186
2162.000000	-0.002173
2161.000000	-0.002175
2160.000000	-0.002192
2159.000000	-0.002215
2158.000000	-0.002230
2157.000000	-0.002229
2156.000000	-0.002213
2155.000000	-0.002191
2154.000000	-0.002179
2153.000000	-0.002185
2152.000000	-0.002204
2151.000000	-0.002221
2150.000000	-0.002223
2149.000000	-0.002213
2148.000000	-0.002205
2147.000000	-0.002210
2146.000000	-0.002223
2145.000000	-0.002237
2144.000000	-0.002246
2143.000000	-0.002250
2142.000000	-0.002247
2141.000000	-0.002238
2140.000000	-0.002231
2139.000000	-0.002233
2138.000000	-0.002240
2137.000000	-0.002245
2136.000000	-0.002245
2135.000000	-0.002246
2134.000000	-0.002246
2133.000000	-0.002237
2132.000000	-0.002214
2131.000000	-0.002183
2130.000000	-0.002152
2129.000000	-0.002129
2128.000000	-0.002116
2127.000000	-0.002114
2126.000000	-0.002119
2125.000000	-0.002116
2124.000000	-0.002092
2123.000000	-0.002044
2122.000000	-0.001977
2121.000000	-0.001898
2120.000000	-0.001815
2119.000000	-0.001736
2118.000000	-0.001668
2117.000000	-0.001615
2116.000000	-0.001577
2115.000000	-0.001557
2114.000000	-0.001555
2113.000000	-0.001563
2112.000000	-0.001573
2111.000000	-0.001590
2110.000000	-0.001621
2109.000000	-0.001667
2108.000000	-0.001719
2107.000000	-0.001770
2106.000000	-0.001825
2105.000000	-0.001885
2104.000000	-0.001943
2103.000000	-0.001988
2102.000000	-0.002017
2101.000000	-0.002041
2100.000000	-0.002068
2099.000000	-0.002101
2098.000000	-0.002141
2097.000000	-0.002179
2096.000000	-0.002204
2095.000000	-0.002206
2094.000000	-0.002190
2093.000000	-0.002173
2092.000000	-0.002173
2091.000000	-0.002187
2090.000000	-0.002208
2089.000000	-0.002230
2088.000000	-0.002252
2087.000000	-0.002274
2086.000000	-0.002285
2085.000000	-0.002274
2084.000000	-0.002244
2083.000000	-0.002211
2082.000000	-0.002192
2081.000000	-0.002191
2080.000000	-0.002198
2079.000000	-0.002200
2078.000000	-0.002192
2077.000000	-0.002184
2076.000000	-0.002179
2075.000000	-0.002171
2074.000000	-0.002154
2073.000000	-0.002135
2072.000000	-0.002124
2071.000000	-0.002129
2070.000000	-0.002143
2069.000000	-0.002159
2068.000000	-0.002174
2067.000000	-0.002182
2066.000000	-0.002175
2065.000000	-0.002154
2064.000000	-0.002135
2063.000000	-0.002137
2062.000000	-0.002159
2061.000000	-0.002185
2060.000000	-0.002199
2059.000000	-0.002197
2058.000000	-0.002185
2057.000000	-0.002171
2056.000000	-0.002158
2055.000000	-0.002144
2054.000000	-0.002124
2053.000000	-0.002101
2052.000000	-0.002091
2051.000000	-0.002104
2050.000000	-0.002136
2049.000000	-0.002166
2048.000000	-0.002173
2047.000000	-0.002156
2046.000000	-0.002129
2045.000000	-0.002113
2044.000000	-0.002119
2043.000000	-0.002137
2042.000000	-0.002149
2041.000000	-0.002146
2040.000000	-0.002135
2039.000000	-0.002128
2038.000000	-0.002132
2037.000000	-0.002142
2036.000000	-0.002150
2035.000000	-0.002148
2034.000000	-0.002134
2033.000000	-0.002114
2032.000000	-0.002102
2031.000000	-0.002104
2030.000000	-0.002117
2029.000000	-0.002130
2028.000000	-0.002139
2027.000000	-0.002147
2026.000000	-0.002155
2025.000000	-0.002158
2024.000000	-0.002155
2023.000000	-0.002148
2022.000000	-0.002139
2021.000000	-0.002127
2020.000000	-0.002118
2019.000000	-0.002116
2018.000000	-0.002118
2017.000000	-0.002116
2016.000000	-0.002108
2015.000000	-0.002104
2014.000000	-0.002112
2013.000000	-0.002126
2012.000000	-0.002136
2011.000000	-0.002138
2010.000000	-0.002135
2009.000000	-0.002132
2008.000000	-0.002133
2007.000000	-0.002135
2006.000000	-0.002136
2005.000000	-0.002135
2004.000000	-0.002132
2003.000000	-0.002129
2002.000000	-0.002122
2001.000000	-0.002111
2000.000000	-0.002099
1999.000000	-0.002091
1998.000000	-0.002088
1997.000000	-0.002082
1996.000000	-0.002073
1995.000000	-0.002070
1994.000000	-0.002076
1993.000000	-0.002083
1992.000000	-0.002079
1991.000000	-0.002068
1990.000000	-0.002059
1989.000000	-0.002059
1988.000000	-0.002065
1987.000000	-0.002073
1986.000000	-0.002075
1985.000000	-0.002065
1984.000000	-0.002048
1983.000000	-0.002040
1982.000000	-0.002049
1981.000000	-0.002067
1980.000000	-0.002079
1979.000000	-0.002077
1978.000000	-0.002070
1977.000000	-0.002066
1976.000000	-0.002071
1975.000000	-0.002078
1974.000000	-0.002079
1973.000000	-0.002069
1972.000000	-0.002057
1971.000000	-0.002058
1970.000000	-0.002071
1969.000000	-0.002080
1968.000000	-0.002075
1967.000000	-0.002066
1966.000000	-0.002067
1965.000000	-0.002077
1964.000000	-0.002079
1963.000000	-0.002067
1962.000000	-0.002052
1961.000000	-0.002044
1960.000000	-0.002045
1959.000000	-0.002048
1958.000000	-0.002046
1957.000000	-0.002037
1956.000000	-0.002023
1955.000000	-0.002017
1954.000000	-0.002032
1953.000000	-0.002064
1952.000000	-0.002094
1951.000000	-0.002106
1950.000000	-0.002096
1949.000000	-0.002070
1948.000000	-0.002041
1947.000000	-0.002019
1946.000000	-0.002012
1945.000000	-0.002016
1944.000000	-0.002025
1943.000000	-0.002034
1942.000000	-0.002047
1941.000000	-0.002063
1940.000000	-0.002073
1939.000000	-0.002077
1938.000000	-0.002075
1937.000000	-0.002070
1936.000000	-0.002061
1935.000000	-0.002051
1934.000000	-0.002047
1933.000000	-0.002055
1932.000000	-0.002071
1931.000000	-0.002087
1930.000000	-0.002095
1929.000000	-0.002087
1928.000000	-0.002064
1927.000000	-0.002036
1926.000000	-0.002016
1925.000000	-0.002010
1924.000000	-0.002013
1923.000000	-0.002020
1922.000000	-0.002027
1921.000000	-0.002031
1920.000000	-0.002024
1919.000000	-0.002012
1918.000000	-0.002005
1917.000000	-0.002009
1916.000000	-0.002017
1915.000000	-0.002023
1914.000000	-0.002029
1913.000000	-0.002033
1912.000000	-0.002029
1911.000000	-0.002018
1910.000000	-0.002015
1909.000000	-0.002031
1908.000000	-0.002055
1907.000000	-0.002068
1906.000000	-0.002066
1905.000000	-0.002065
1904.000000	-0.002073
1903.000000	-0.002082
1902.000000	-0.002077
1901.000000	-0.002058
1900.000000	-0.002040
1899.000000	-0.002030
1898.000000	-0.002028
1897.000000	-0.002025
1896.000000	-0.002018
1895.000000	-0.002014
1894.000000	-0.002022
1893.000000	-0.002039
1892.000000	-0.002052
1891.000000	-0.002053
1890.000000	-0.002047
1889.000000	-0.002041
1888.000000	-0.002041
1887.000000	-0.002048
1886.000000	-0.002062
1885.000000	-0.002078
1884.000000	-0.002082
1883.000000	-0.002062
1882.000000	-0.002026
1881.000000	-0.001996
1880.000000	-0.001990
1879.000000	-0.002008
1878.000000	-0.002033
1877.000000	-0.002051
1876.000000	-0.002056
1875.000000	-0.002057
1874.000000	-0.002065
1873.000000	-0.002080
1872.000000	-0.002090
1871.000000	-0.002081
1870.000000	-0.002052
1869.000000	-0.002020
1868.000000	-0.002007
1867.000000	-0.002013
1866.000000	-0.002025
1865.000000	-0.002030
1864.000000	-0.002025
1863.000000	-0.002013
1862.000000	-0.001999
1861.000000	-0.001984
1860.000000	-0.001965
1859.000000	-0.001946
1858.000000	-0.001934
1857.000000	-0.001935
1856.000000	-0.001948
1855.000000	-0.001969
1854.000000	-0.001993
1853.000000	-0.002013
1852.000000	-0.002023
1851.000000	-0.002018
1850.000000	-0.002002
1849.000000	-0.001987
1848.000000	-0.001979
1847.000000	-0.001986
1846.000000	-0.002003
1845.000000	-0.002018
1844.000000	-0.002017
1843.000000	-0.001999
1842.000000	-0.001982
1841.000000	-0.001976
1840.000000	-0.001978
1839.000000	-0.001980
1838.000000	-0.001984
1837.000000	-0.001996
1836.000000	-0.002012
1835.000000	-0.002021
1834.000000	-0.002015
1833.000000	-0.002003
1832.000000	-0.001998
1831.000000	-0.002006
1830.000000	-0.002022
1829.000000	-0.002035
1828.000000	-0.002037
1827.000000	-0.002029
1826.000000	-0.002016
1825.000000	-0.002002
1824.000000	-0.001991
1823.000000	-0.001982
1822.000000	-0.001979
1821.000000	-0.001988
1820.000000	-0.002008
1819.000000	-0.002031
1818.000000	-0.002040
1817.000000	-0.002029
1816.000000	-0.002007
1815.000000	-0.001985
1814.000000	-0.001970
1813.000000	-0.001962
1812.000000	-0.001955
1811.000000	-0.001951
1810.000000	-0.001949
1809.000000	-0.001942
1808.000000	-0.001922
1807.000000	-0.001897
1806.000000	-0.001885
1805.000000	-0.001899
1804.000000	-0.001930
1803.000000	-0.001957
1802.000000	-0.001971
1801.000000	-0.001978
1800.000000	-0.001983
1799.000000	-0.001985
1798.000000	-0.001976
1797.000000	-0.001957
1796.000000	-0.001932
1795.000000	-0.001911
1794.000000	-0.001913
1793.000000	-0.001946
1792.000000	-0.001996
1791.000000	-0.002032
1790.000000	-0.002039
1789.000000	-0.002024
1788.000000	-0.002002
1787.000000	-0.001979
1786.000000	-0.001962
1785.000000	-0.001960
1784.000000	-0.001972
1783.000000	-0.001988
1782.000000	-0.001997
1781.000000	-0.001993
1780.000000	-0.001982
1779.000000	-0.001967
1778.000000	-0.001953
1777.000000	-0.001947
1776.000000	-0.001949
1775.000000	-0.001956
1774.000000	-0.001961
1773.000000	-0.001963
1772.000000	-0.001964
1771.000000	-0.001965
1770.000000	-0.001962
1769.000000	-0.001953
1768.000000	-0.001946
1767.000000	-0.001943
1766.000000	-0.001941
1765.000000	-0.001935
1764.000000	-0.001928
1763.000000	-0.001926
1762.000000	-0.001933
1761.000000	-0.001941
1760.000000	-0.001943
1759.000000	-0.001941
1758.000000	-0.001950
1757.000000	-0.001974
1756.000000	-0.001997
1755.000000	-0.001993
1754.000000	-0.001953
1753.000000	-0.001899
1752.000000	-0.001867
1751.000000	-0.001875
1750.000000	-0.001907
1749.000000	-0.001939
1748.000000	-0.001958
1747.000000	-0.001962
1746.000000	-0.001947
1745.000000	-0.001913
1744.000000	-0.001872
1743.000000	-0.001837
1742.000000	-0.001812
1741.000000	-0.001798
1740.000000	-0.001802
1739.000000	-0.001828
1738.000000	-0.001862
1737.000000	-0.001882
1736.000000	-0.001876
1735.000000	-0.001850
1734.000000	-0.001820
1733.000000	-0.001799
1732.000000	-0.001793
1731.000000	-0.001802
1730.000000	-0.001823
1729.000000	-0.001843
1728.000000	-0.001850
1727.000000	-0.001838
1726.000000	-0.001808
1725.000000	-0.001766
1724.000000	-0.001715
1723.000000	-0.001663
1722.000000	-0.001617
1721.000000	-0.001591
1720.000000	-0.001589
1719.000000	-0.001603
1718.000000	-0.001613
1717.000000	-0.001603
1716.000000	-0.001562
1715.000000	-0.001492
1714.000000	-0.001412
1713.000000	-0.001348
1712.000000	-0.001310
1711.000000	-0.001287
1710.000000	-0.001262
1709.000000	-0.001226
1708.000000	-0.001180
1707.000000	-0.001133
1706.000000	-0.001094
1705.000000	-0.001069
1704.000000	-0.001050
1703.000000	-0.001022
1702.000000	-0.000984
1701.000000	-0.000953
1700.000000	-0.000938
1699.000000	-0.000924
1698.000000	-0.000900
1697.000000	-0.000870
1696.000000	-0.000850
1695.000000	-0.000846
1694.000000	-0.000849
1693.000000	-0.000849
1692.000000	-0.000843
1691.000000	-0.000837
1690.000000	-0.000837
1689.000000	-0.000841
1688.000000	-0.000843
1687.000000	-0.000843
1686.000000	-0.000840
1685.000000	-0.000824
1684.000000	-0.000786
1683.000000	-0.000745
1682.000000	-0.000716
1681.000000	-0.000694
1680.000000	-0.000672
1679.000000	-0.000647
1678.000000	-0.000626
1677.000000	-0.000610
1676.000000	-0.000599
1675.000000	-0.000598
1674.000000	-0.000612
1673.000000	-0.000628
1672.000000	-0.000636
1671.000000	-0.000633
1670.000000	-0.000629
1669.000000	-0.000631
1668.000000	-0.000627
1667.000000	-0.000613
1666.000000	-0.000594
1665.000000	-0.000583
1664.000000	-0.000577
1663.000000	-0.000563
1662.000000	-0.000526
1661.000000	-0.000467
1660.000000	-0.000404
1659.000000	-0.000367
1658.000000	-0.000373
1657.000000	-0.000406
1656.000000	-0.000431
1655.000000	-0.000427
1654.000000	-0.000397
1653.000000	-0.000364
1652.000000	-0.000340
1651.000000	-0.000327
1650.000000	-0.000329
1649.000000	-0.000345
1648.000000	-0.000372
1647.000000	-0.000409
1646.000000	-0.000446
1645.000000	-0.000467
1644.000000	-0.000475
1643.000000	-0.000482
1642.000000	-0.000493
1641.000000	-0.000505
1640.000000	-0.000516
1639.000000	-0.000530
1638.000000	-0.000556
1637.000000	-0.000594
1636.000000	-0.000633
1635.000000	-0.000655
1634.000000	-0.000655
1633.000000	-0.000648
1632.000000	-0.000649
1631.000000	-0.000658
1630.000000	-0.000669
1629.000000	-0.000681
1628.000000	-0.000695
1627.000000	-0.000713
1626.000000	-0.000733
1625.000000	-0.000748
1624.000000	-0.000751
1623.000000	-0.000747
1622.000000	-0.000750
1621.000000	-0.000766
1620.000000	-0.000789
1619.000000	-0.000805
1618.000000	-0.000812
1617.000000	-0.000817
1616.000000	-0.000831
1615.000000	-0.000848
1614.000000	-0.000849
1613.000000	-0.000826
1612.000000	-0.000789
1611.000000	-0.000761
1610.000000	-0.000752
1609.000000	-0.000748
1608.000000	-0.000731
1607.000000	-0.000704
1606.000000	-0.000681
1605.000000	-0.000661
1604.000000	-0.000641
1603.000000	-0.000628
1602.000000	-0.000630
1601.000000	-0.000650
1600.000000	-0.000679
1599.000000	-0.000708
1598.000000	-0.000731
1597.000000	-0.000742
1596.000000	-0.000745
1595.000000	-0.000757
1594.000000	-0.000792
1593.000000	-0.000838
1592.000000	-0.000875
1591.000000	-0.000892
1590.000000	-0.000897
1589.000000	-0.000899
1588.000000	-0.000899
1587.000000	-0.000902
1586.000000	-0.000915
1585.000000	-0.000941
1584.000000	-0.000970
1583.000000	-0.000995
1582.000000	-0.001018
1581.000000	-0.001040
1580.000000	-0.001053
1579.000000	-0.001047
1578.000000	-0.001017
1577.000000	-0.000974
1576.000000	-0.000940
1575.000000	-0.000939
1574.000000	-0.000967
1573.000000	-0.000999
1572.000000	-0.001015
1571.000000	-0.001015
1570.000000	-0.001013
1569.000000	-0.001012
1568.000000	-0.001000
1567.000000	-0.000973
1566.000000	-0.000940
1565.000000	-0.000914
1564.000000	-0.000902
1563.000000	-0.000900
1562.000000	-0.000901
1561.000000	-0.000892
1560.000000	-0.000870
1559.000000	-0.000843
1558.000000	-0.000853
1557.000000	-0.000893
1556.000000	-0.000930
1555.000000	-0.000953
1554.000000	-0.000962
1553.000000	-0.000967
1552.000000	-0.000976
1551.000000	-0.000994
1550.000000	-0.001017
1549.000000	-0.001039
1548.000000	-0.001053
1547.000000	-0.001062
1546.000000	-0.001081
1545.000000	-0.001129
1544.000000	-0.001211
1543.000000	-0.001308
1542.000000	-0.001384
1541.000000	-0.001419
1540.000000	-0.001429
1539.000000	-0.001451
1538.000000	-0.001491
1537.000000	-0.001535
1536.000000	-0.001573
1535.000000	-0.001604
1534.000000	-0.001631
1533.000000	-0.001655
1532.000000	-0.001691
1531.000000	-0.001764
1530.000000	-0.001886
1529.000000	-0.002021
1528.000000	-0.002101
1527.000000	-0.002092
1526.000000	-0.002031
1525.000000	-0.001975
1524.000000	-0.001942
1523.000000	-0.001919
1522.000000	-0.001905
1521.000000	-0.001913
1520.000000	-0.001929
1519.000000	-0.001922
1518.000000	-0.001906
1517.000000	-0.001940
1516.000000	-0.002058
1515.000000	-0.002199
1514.000000	-0.002250
1513.000000	-0.002167
1512.000000	-0.002012
1511.000000	-0.001896
1510.000000	-0.001870
1509.000000	-0.001902
1508.000000	-0.001938
1507.000000	-0.001957
1506.000000	-0.001976
1505.000000	-0.001983
1504.000000	-0.001977
1503.000000	-0.001983
1502.000000	-0.002018
1501.000000	-0.002081
1500.000000	-0.002148
1499.000000	-0.002196
1498.000000	-0.002220
1497.000000	-0.002222
1496.000000	-0.002198
1495.000000	-0.002146
1494.000000	-0.002085
1493.000000	-0.002047
1492.000000	-0.002048
1491.000000	-0.002089
1490.000000	-0.002162
1489.000000	-0.002249
1488.000000	-0.002320
1487.000000	-0.002362
1486.000000	-0.002412
1485.000000	-0.002513
1484.000000	-0.002654
1483.000000	-0.002772
1482.000000	-0.002822
1481.000000	-0.002809
1480.000000	-0.002770
1479.000000	-0.002726
1478.000000	-0.002673
1477.000000	-0.002612
1476.000000	-0.002554
1475.000000	-0.002516
1474.000000	-0.002511
1473.000000	-0.002538
1472.000000	-0.002580
1471.000000	-0.002607
1470.000000	-0.002596
1469.000000	-0.002560
1468.000000	-0.002547
1467.000000	-0.002632
1466.000000	-0.002864
1465.000000	-0.003175
1464.000000	-0.003373
1463.000000	-0.003306
1462.000000	-0.003015
1461.000000	-0.002678
1460.000000	-0.002450
1459.000000	-0.002360
1458.000000	-0.002335
1457.000000	-0.002314
1456.000000	-0.002299
1455.000000	-0.002309
1454.000000	-0.002347
1453.000000	-0.002411
1452.000000	-0.002503
1451.000000	-0.002596
1450.000000	-0.002629
1449.000000	-0.002561
1448.000000	-0.002426
1447.000000	-0.002309
1446.000000	-0.002265
1445.000000	-0.002271
1444.000000	-0.002271
1443.000000	-0.002237
1442.000000	-0.002188
1441.000000	-0.002159
1440.000000	-0.002168
1439.000000	-0.002217
1438.000000	-0.002304
1437.000000	-0.002416
1436.000000	-0.002498
1435.000000	-0.002484
1434.000000	-0.002366
1433.000000	-0.002208
1432.000000	-0.002088
1431.000000	-0.002034
1430.000000	-0.002021
1429.000000	-0.002019
1428.000000	-0.002034
1427.000000	-0.002083
1426.000000	-0.002170
1425.000000	-0.002303
1424.000000	-0.002482
1423.000000	-0.002663
1422.000000	-0.002753
1421.000000	-0.002685
1420.000000	-0.002484
1419.000000	-0.002265
1418.000000	-0.002128
1417.000000	-0.002077
1416.000000	-0.002059
1415.000000	-0.002043
1414.000000	-0.002029
1413.000000	-0.002031
1412.000000	-0.002062
1411.000000	-0.002123
1410.000000	-0.002197
1409.000000	-0.002253
1408.000000	-0.002259
1407.000000	-0.002201
1406.000000	-0.002099
1405.000000	-0.001997
1404.000000	-0.001938
1403.000000	-0.001931
1402.000000	-0.001957
1401.000000	-0.001986
1400.000000	-0.002001
1399.000000	-0.001994
1398.000000	-0.001966
1397.000000	-0.001926
1396.000000	-0.001883
1395.000000	-0.001841
1394.000000	-0.001792
1393.000000	-0.001736
1392.000000	-0.001681
1391.000000	-0.001636
1390.000000	-0.001598
1389.000000	-0.001562
1388.000000	-0.001526
1387.000000	-0.001491
1386.000000	-0.001449
1385.000000	-0.001399
1384.000000	-0.001353
1383.000000	-0.001325
1382.000000	-0.001320
1381.000000	-0.001342
1380.000000	-0.001395
1379.000000	-0.001469
1378.000000	-0.001521
1377.000000	-0.001511
1376.000000	-0.001443
1375.000000	-0.001367
1374.000000	-0.001323
1373.000000	-0.001309
1372.000000	-0.001300
1371.000000	-0.001281
1370.000000	-0.001260
1369.000000	-0.001248
1368.000000	-0.001251
1367.000000	-0.001266
1366.000000	-0.001284
1365.000000	-0.001294
1364.000000	-0.001292
1363.000000	-0.001281
1362.000000	-0.001271
1361.000000	-0.001265
1360.000000	-0.001267
1359.000000	-0.001278
1358.000000	-0.001298
1357.000000	-0.001325
1356.000000	-0.001368
1355.000000	-0.001442
1354.000000	-0.001554
1353.000000	-0.001689
1352.000000	-0.001814
1351.000000	-0.001893
1350.000000	-0.001902
1349.000000	-0.001848
1348.000000	-0.001766
1347.000000	-0.001691
1346.000000	-0.001634
1345.000000	-0.001585
1344.000000	-0.001537
1343.000000	-0.001493
1342.000000	-0.001454
1341.000000	-0.001421
1340.000000	-0.001406
1339.000000	-0.001425
1338.000000	-0.001466
1337.000000	-0.001487
1336.000000	-0.001461
1335.000000	-0.001409
1334.000000	-0.001375
1333.000000	-0.001379
1332.000000	-0.001401
1331.000000	-0.001414
1330.000000	-0.001411
1329.000000	-0.001401
1328.000000	-0.001397
1327.000000	-0.001402
1326.000000	-0.001407
1325.000000	-0.001401
1324.000000	-0.001377
1323.000000	-0.001342
1322.000000	-0.001311
1321.000000	-0.001291
1320.000000	-0.001278
1319.000000	-0.001265
1318.000000	-0.001250
1317.000000	-0.001233
1316.000000	-0.001219
1315.000000	-0.001210
1314.000000	-0.001204
1313.000000	-0.001195
1312.000000	-0.001181
1311.000000	-0.001169
1310.000000	-0.001157
1309.000000	-0.001136
1308.000000	-0.001094
1307.000000	-0.001041
1306.000000	-0.001004
1305.000000	-0.000997
1304.000000	-0.001011
1303.000000	-0.001027
1302.000000	-0.001038
1301.000000	-0.001048
1300.000000	-0.001055
1299.000000	-0.001050
1298.000000	-0.001035
1297.000000	-0.001025
1296.000000	-0.001031
1295.000000	-0.001045
1294.000000	-0.001044
1293.000000	-0.001017
1292.000000	-0.000975
1291.000000	-0.000937
1290.000000	-0.000916
1289.000000	-0.000910
1288.000000	-0.000915
1287.000000	-0.000926
1286.000000	-0.000936
1285.000000	-0.000935
1284.000000	-0.000915
1283.000000	-0.000877
1282.000000	-0.000829
1281.000000	-0.000781
1280.000000	-0.000737
1279.000000	-0.000694
1278.000000	-0.000647
1277.000000	-0.000601
1276.000000	-0.000574
1275.000000	-0.000585
1274.000000	-0.000637
1273.000000	-0.000720
1272.000000	-0.000821
1271.000000	-0.000938
1270.000000	-0.001068
1269.000000	-0.001197
1268.000000	-0.001305
1267.000000	-0.001378
1266.000000	-0.001420
1265.000000	-0.001450
1264.000000	-0.001479
1263.000000	-0.001501
1262.000000	-0.001495
1261.000000	-0.001454
1260.000000	-0.001396
1259.000000	-0.001346
1258.000000	-0.001301
1257.000000	-0.001240
1256.000000	-0.001158
1255.000000	-0.001079
1254.000000	-0.001025
1253.000000	-0.000996
1252.000000	-0.000968
1251.000000	-0.000920
1250.000000	-0.000846
1249.000000	-0.000748
1248.000000	-0.000629
1247.000000	-0.000496
1246.000000	-0.000354
1245.000000	-0.000208
1244.000000	-0.000068
1243.000000	0.000055
1242.000000	0.000156
1241.000000	0.000243
1240.000000	0.000323
1239.000000	0.000388
1238.000000	0.000424
1237.000000	0.000428
1236.000000	0.000413
1235.000000	0.000392
1234.000000	0.000362
1233.000000	0.000310
1232.000000	0.000235
1231.000000	0.000154
1230.000000	0.000093
1229.000000	0.000056
1228.000000	0.000021
1227.000000	-0.000039
1226.000000	-0.000126
1225.000000	-0.000221
1224.000000	-0.000311
1223.000000	-0.000401
1222.000000	-0.000488
1221.000000	-0.000549
1220.000000	-0.000572
1219.000000	-0.000575
1218.000000	-0.000591
1217.000000	-0.000627
1216.000000	-0.000662
1215.000000	-0.000678
1214.000000	-0.000681
1213.000000	-0.000688
1212.000000	-0.000703
1211.000000	-0.000722
1210.000000	-0.000740
1209.000000	-0.000748
1208.000000	-0.000742
1207.000000	-0.000730
1206.000000	-0.000724
1205.000000	-0.000729
1204.000000	-0.000732
1203.000000	-0.000729
1202.000000	-0.000731
1201.000000	-0.000743
1200.000000	-0.000754
1199.000000	-0.000753
1198.000000	-0.000750
1197.000000	-0.000761
1196.000000	-0.000779
1195.000000	-0.000779
1194.000000	-0.000743
1193.000000	-0.000683
1192.000000	-0.000628
1191.000000	-0.000599
1190.000000	-0.000602
1189.000000	-0.000625
1188.000000	-0.000646
1187.000000	-0.000654
1186.000000	-0.000650
1185.000000	-0.000640
1184.000000	-0.000628
1183.000000	-0.000620
1182.000000	-0.000633
1181.000000	-0.000673
1180.000000	-0.000722
1179.000000	-0.000750
1178.000000	-0.000746
1177.000000	-0.000723
1176.000000	-0.000700
1175.000000	-0.000684
1174.000000	-0.000681
1173.000000	-0.000702
1172.000000	-0.000748
1171.000000	-0.000801
1170.000000	-0.000838
1169.000000	-0.000849
1168.000000	-0.000838
1167.000000	-0.000816
1166.000000	-0.000793
1165.000000	-0.000775
1164.000000	-0.000757
1163.000000	-0.000733
1162.000000	-0.000707
1161.000000	-0.000689
1160.000000	-0.000684
1159.000000	-0.000682
1158.000000	-0.000678
1157.000000	-0.000683
1156.000000	-0.000706
1155.000000	-0.000740
1154.000000	-0.000764
1153.000000	-0.000776
1152.000000	-0.000793
1151.000000	-0.000820
1150.000000	-0.000838
1149.000000	-0.000829
1148.000000	-0.000798
1147.000000	-0.000767
1146.000000	-0.000749
1145.000000	-0.000740
1144.000000	-0.000734
1143.000000	-0.000728
1142.000000	-0.000712
1141.000000	-0.000687
1140.000000	-0.000669
1139.000000	-0.000673
1138.000000	-0.000694
1137.000000	-0.000700
1136.000000	-0.000678
1135.000000	-0.000651
1134.000000	-0.000647
1133.000000	-0.000667
1132.000000	-0.000685
1131.000000	-0.000679
1130.000000	-0.000654
1129.000000	-0.000635
1128.000000	-0.000640
1127.000000	-0.000666
1126.000000	-0.000691
1125.000000	-0.000698
1124.000000	-0.000680
1123.000000	-0.000651
1122.000000	-0.000621
1121.000000	-0.000595
1120.000000	-0.000579
1119.000000	-0.000591
1118.000000	-0.000645
1117.000000	-0.000720
1116.000000	-0.000772
1115.000000	-0.000780
1114.000000	-0.000769
1113.000000	-0.000779
1112.000000	-0.000815
1111.000000	-0.000842
1110.000000	-0.000833
1109.000000	-0.000806
1108.000000	-0.000801
1107.000000	-0.000824
1106.000000	-0.000842
1105.000000	-0.000822
1104.000000	-0.000780
1103.000000	-0.000765
1102.000000	-0.000799
1101.000000	-0.000853
1100.000000	-0.000878
1099.000000	-0.000862
1098.000000	-0.000832
1097.000000	-0.000818
1096.000000	-0.000821
1095.000000	-0.000821
1094.000000	-0.000807
1093.000000	-0.000793
1092.000000	-0.000795
1091.000000	-0.000822
1090.000000	-0.000861
1089.000000	-0.000897
1088.000000	-0.000918
1087.000000	-0.000925
1086.000000	-0.000927
1085.000000	-0.000931
1084.000000	-0.000940
1083.000000	-0.000954
1082.000000	-0.000973
1081.000000	-0.001004
1080.000000	-0.001059
1079.000000	-0.001143
1078.000000	-0.001236
1077.000000	-0.001301
1076.000000	-0.001313
1075.000000	-0.001290
1074.000000	-0.001273
1073.000000	-0.001284
1072.000000	-0.001311
1071.000000	-0.001327
1070.000000	-0.001325
1069.000000	-0.001314
1068.000000	-0.001305
1067.000000	-0.001308
1066.000000	-0.001330
1065.000000	-0.001368
1064.000000	-0.001404
1063.000000	-0.001422
1062.000000	-0.001435
1061.000000	-0.001467
1060.000000	-0.001522
1059.000000	-0.001571
1058.000000	-0.001583
1057.000000	-0.001561
1056.000000	-0.001527
1055.000000	-0.001500
1054.000000	-0.001483
1053.000000	-0.001470
1052.000000	-0.001457
1051.000000	-0.001450
1050.000000	-0.001454
1049.000000	-0.001460
1048.000000	-0.001457
1047.000000	-0.001446
1046.000000	-0.001451
1045.000000	-0.001493
1044.000000	-0.001560
1043.000000	-0.001607
1042.000000	-0.001602
1041.000000	-0.001557
1040.000000	-0.001519
1039.000000	-0.001518
1038.000000	-0.001548
1037.000000	-0.001580
1036.000000	-0.001596
1035.000000	-0.001602
1034.000000	-0.001610
1033.000000	-0.001620
1032.000000	-0.001621
1031.000000	-0.001611
1030.000000	-0.001602
1029.000000	-0.001616
1028.000000	-0.001652
1027.000000	-0.001693
1026.000000	-0.001714
1025.000000	-0.001699
1024.000000	-0.001646
1023.000000	-0.001563
1022.000000	-0.001472
1021.000000	-0.001401
1020.000000	-0.001375
1019.000000	-0.001391
1018.000000	-0.001428
1017.000000	-0.001454
1016.000000	-0.001450
1015.000000	-0.001417
1014.000000	-0.001374
1013.000000	-0.001346
1012.000000	-0.001341
1011.000000	-0.001341
1010.000000	-0.001322
1009.000000	-0.001283
1008.000000	-0.001242
1007.000000	-0.001215
1006.000000	-0.001195
1005.000000	-0.001163
1004.000000	-0.001111
1003.000000	-0.001046
1002.000000	-0.000986
1001.000000	-0.000938
1000.000000	-0.000899
999.000000	-0.000866
998.000000	-0.000840
997.000000	-0.000819
996.000000	-0.000792
995.000000	-0.000745
994.000000	-0.000675
993.000000	-0.000597
992.000000	-0.000539
991.000000	-0.000513
990.000000	-0.000515
989.000000	-0.000518
988.000000	-0.000497
987.000000	-0.000451
986.000000	-0.000404
985.000000	-0.000382
984.000000	-0.000385
983.000000	-0.000389
982.000000	-0.000380
981.000000	-0.000370
980.000000	-0.000369
979.000000	-0.000359
978.000000	-0.000313
977.000000	-0.000232
976.000000	-0.000153
975.000000	-0.000108
974.000000	-0.000097
973.000000	-0.000098
972.000000	-0.000101
971.000000	-0.000107
970.000000	-0.000113
969.000000	-0.000108
968.000000	-0.000083
967.000000	-0.000056
966.000000	-0.000054
965.000000	-0.000081
964.000000	-0.000110
963.000000	-0.000115
962.000000	-0.000103
961.000000	-0.000101
960.000000	-0.000122
959.000000	-0.000146
958.000000	-0.000152
957.000000	-0.000144
956.000000	-0.000144
955.000000	-0.000157
954.000000	-0.000176
953.000000	-0.000199
952.000000	-0.000234
951.000000	-0.000282
950.000000	-0.000323
949.000000	-0.000336
948.000000	-0.000320
947.000000	-0.000295
946.000000	-0.000284
945.000000	-0.000302
944.000000	-0.000343
943.000000	-0.000390
942.000000	-0.000421
941.000000	-0.000429
940.000000	-0.000426
939.000000	-0.000429
938.000000	-0.000451
937.000000	-0.000490
936.000000	-0.000528
935.000000	-0.000546
934.000000	-0.000535
933.000000	-0.000506
932.000000	-0.000467
931.000000	-0.000421
930.000000	-0.000371
929.000000	-0.000333
928.000000	-0.000317
927.000000	-0.000321
926.000000	-0.000331
925.000000	-0.000349
924.000000	-0.000384
923.000000	-0.000426
922.000000	-0.000446
921.000000	-0.000424
920.000000	-0.000382
919.000000	-0.000362
918.000000	-0.000394
917.000000	-0.000474
916.000000	-0.000572
915.000000	-0.000646
914.000000	-0.000663
913.000000	-0.000620
912.000000	-0.000552
911.000000	-0.000500
910.000000	-0.000470
909.000000	-0.000446
908.000000	-0.000419
907.000000	-0.000403
906.000000	-0.000415
905.000000	-0.000451
904.000000	-0.000492
903.000000	-0.000519
902.000000	-0.000521
901.000000	-0.000498
900.000000	-0.000459
899.000000	-0.000413
898.000000	-0.000368
897.000000	-0.000336
896.000000	-0.000329
895.000000	-0.000341
894.000000	-0.000348
893.000000	-0.000329
892.000000	-0.000301
891.000000	-0.000294
890.000000	-0.000313
889.000000	-0.000329
888.000000	-0.000318
887.000000	-0.000285
886.000000	-0.000248
885.000000	-0.000216
884.000000	-0.000201
883.000000	-0.000212
882.000000	-0.000237
881.000000	-0.000234
880.000000	-0.000177
879.000000	-0.000096
878.000000	-0.000045
877.000000	-0.000050
876.000000	-0.000089
875.000000	-0.000129
874.000000	-0.000149
873.000000	-0.000135
872.000000	-0.000089
871.000000	-0.000036
870.000000	-0.000006
869.000000	0.000007
868.000000	0.000039
867.000000	0.000106
866.000000	0.000179
865.000000	0.000217
864.000000	0.000214
863.000000	0.000198
862.000000	0.000198
861.000000	0.000225
860.000000	0.000276
859.000000	0.000343
858.000000	0.000418
857.000000	0.000504
856.000000	0.000617
855.000000	0.000770
854.000000	0.000965
853.000000	0.001192
852.000000	0.001428
851.000000	0.001630
850.000000	0.001743
849.000000	0.001732
848.000000	0.001603
847.000000	0.001385
846.000000	0.001111
845.000000	0.000819
844.000000	0.000562
843.000000	0.000380
842.000000	0.000273
841.000000	0.000190
840.000000	0.000086
839.000000	-0.000046
838.000000	-0.000174
837.000000	-0.000263
836.000000	-0.000300
835.000000	-0.000302
834.000000	-0.000302
833.000000	-0.000321
832.000000	-0.000354
831.000000	-0.000382
830.000000	-0.000396
829.000000	-0.000403
828.000000	-0.000411
827.000000	-0.000409
826.000000	-0.000377
825.000000	-0.000311
824.000000	-0.000240
823.000000	-0.000208
822.000000	-0.000222
821.000000	-0.000227
820.000000	-0.000165
819.000000	-0.000044
818.000000	0.000059
817.000000	0.000080
816.000000	0.000042
815.000000	0.000006
814.000000	-0.000007
813.000000	-0.000029
812.000000	-0.000074
811.000000	-0.000118
810.000000	-0.000133
809.000000	-0.000125
808.000000	-0.000109
807.000000	-0.000086
806.000000	-0.000061
805.000000	-0.000064
804.000000	-0.000109
803.000000	-0.000177
802.000000	-0.000230
801.000000	-0.000265
800.000000	-0.000297
799.000000	-0.000332
798.000000	-0.000354
797.000000	-0.000347
796.000000	-0.000308
795.000000	-0.000236
794.000000	-0.000140
793.000000	-0.000052
792.000000	-0.000010
791.000000	-0.000025
790.000000	-0.000073
789.000000	-0.000128
788.000000	-0.000167
787.000000	-0.000158
786.000000	-0.000052
785.000000	0.000152
784.000000	0.000370
783.000000	0.000474
782.000000	0.000405
781.000000	0.000234
780.000000	0.000090
779.000000	0.000040
778.000000	0.000044
777.000000	0.000035
776.000000	-0.000003
775.000000	-0.000039
774.000000	-0.000051
773.000000	-0.000044
772.000000	-0.000025
771.000000	0.000012
770.000000	0.000060
769.000000	0.000096
768.000000	0.000102
767.000000	0.000077
766.000000	0.000031
765.000000	-0.000025
764.000000	-0.000083
763.000000	-0.000134
762.000000	-0.000185
761.000000	-0.000247
760.000000	-0.000300
759.000000	-0.000302
758.000000	-0.000230
757.000000	-0.000120
756.000000	-0.000031
755.000000	0.000005
754.000000	0.000010
753.000000	0.000032
752.000000	0.000084
751.000000	0.000132
750.000000	0.000125
749.000000	0.000063
748.000000	0.000008
747.000000	0.000011
746.000000	0.000042
745.000000	0.000026
744.000000	-0.000061
743.000000	-0.000152
742.000000	-0.000163
741.000000	-0.000078
740.000000	0.000049
739.000000	0.000150
738.000000	0.000187
737.000000	0.000158
736.000000	0.000102
735.000000	0.000063
734.000000	0.000061
733.000000	0.000081
732.000000	0.000103
731.000000	0.000115
730.000000	0.000096
729.000000	0.000021
728.000000	-0.000092
727.000000	-0.000173
726.000000	-0.000164
725.000000	-0.000071
724.000000	0.000044
723.000000	0.000132
722.000000	0.000192
721.000000	0.000245
720.000000	0.000294
719.000000	0.000314
718.000000	0.000280
717.000000	0.000206
716.000000	0.000140
715.000000	0.000120
714.000000	0.000132
713.000000	0.000141
712.000000	0.000140
711.000000	0.000138
710.000000	0.000125
709.000000	0.000072
708.000000	-0.000012
707.000000	-0.000086
706.000000	-0.000123
705.000000	-0.000137
704.000000	-0.000145
703.000000	-0.000142
702.000000	-0.000132
701.000000	-0.000153
700.000000	-0.000221
