# Supplementary material for: Real-time monitoring of the reversible capture and release of CO2 on anthraquinone and riboflavin-modified graphitic electrodes using ATR-SEIRAS
Source: Chem Sci. 2025 Nov 4;16(48):23189–202. doi: 10.1039/d5sc05427c (PMC12584010; doi:10.1039/d5sc05427c)
Supplement: SC-016-D5SC05427C-s001 [file SC-016-D5SC05427C-s001.zip › Data Folders/Main Figures/Figure3/3b/016.ASC]

PE IR       SUBTECH     SPECTRUM    ASCII       PEDS        4.00        
   -1
016.ASC
25/02/11
15:07:41.00
25/02/11
15:07:41.00
Administrator

700.000000
#HDR
-1
-1
#GR
Wavenumber
A
1.0
0.0
4000.000000
-1.000000
3301
8
0.002102
-0.003974
#DATA
4000.000000	-0.002564
3999.000000	-0.002598
3998.000000	-0.002642
3997.000000	-0.002678
3996.000000	-0.002697
3995.000000	-0.002693
3994.000000	-0.002669
3993.000000	-0.002633
3992.000000	-0.002601
3991.000000	-0.002584
3990.000000	-0.002590
3989.000000	-0.002614
3988.000000	-0.002648
3987.000000	-0.002686
3986.000000	-0.002723
3985.000000	-0.002752
3984.000000	-0.002766
3983.000000	-0.002757
3982.000000	-0.002728
3981.000000	-0.002688
3980.000000	-0.002657
3979.000000	-0.002647
3978.000000	-0.002655
3977.000000	-0.002666
3976.000000	-0.002660
3975.000000	-0.002638
3974.000000	-0.002615
3973.000000	-0.002611
3972.000000	-0.002633
3971.000000	-0.002673
3970.000000	-0.002714
3969.000000	-0.002738
3968.000000	-0.002733
3967.000000	-0.002696
3966.000000	-0.002645
3965.000000	-0.002609
3964.000000	-0.002615
3963.000000	-0.002665
3962.000000	-0.002733
3961.000000	-0.002784
3960.000000	-0.002793
3959.000000	-0.002763
3958.000000	-0.002718
3957.000000	-0.002685
3956.000000	-0.002677
3955.000000	-0.002687
3954.000000	-0.002695
3953.000000	-0.002690
3952.000000	-0.002672
3951.000000	-0.002654
3950.000000	-0.002647
3949.000000	-0.002650
3948.000000	-0.002651
3947.000000	-0.002640
3946.000000	-0.002622
3945.000000	-0.002612
3944.000000	-0.002619
3943.000000	-0.002646
3942.000000	-0.002679
3941.000000	-0.002708
3940.000000	-0.002727
3939.000000	-0.002739
3938.000000	-0.002737
3937.000000	-0.002715
3936.000000	-0.002670
3935.000000	-0.002621
3934.000000	-0.002597
3933.000000	-0.002612
3932.000000	-0.002651
3931.000000	-0.002683
3930.000000	-0.002687
3929.000000	-0.002670
3928.000000	-0.002651
3927.000000	-0.002644
3926.000000	-0.002649
3925.000000	-0.002658
3924.000000	-0.002668
3923.000000	-0.002678
3922.000000	-0.002688
3921.000000	-0.002696
3920.000000	-0.002705
3919.000000	-0.002718
3918.000000	-0.002739
3917.000000	-0.002766
3916.000000	-0.002790
3915.000000	-0.002803
3914.000000	-0.002805
3913.000000	-0.002801
3912.000000	-0.002793
3911.000000	-0.002774
3910.000000	-0.002736
3909.000000	-0.002681
3908.000000	-0.002628
3907.000000	-0.002605
3906.000000	-0.002623
3905.000000	-0.002671
3904.000000	-0.002721
3903.000000	-0.002750
3902.000000	-0.002752
3901.000000	-0.002735
3900.000000	-0.002711
3899.000000	-0.002687
3898.000000	-0.002659
3897.000000	-0.002628
3896.000000	-0.002599
3895.000000	-0.002584
3894.000000	-0.002593
3893.000000	-0.002624
3892.000000	-0.002666
3891.000000	-0.002701
3890.000000	-0.002722
3889.000000	-0.002730
3888.000000	-0.002731
3887.000000	-0.002729
3886.000000	-0.002725
3885.000000	-0.002715
3884.000000	-0.002696
3883.000000	-0.002669
3882.000000	-0.002642
3881.000000	-0.002630
3880.000000	-0.002636
3879.000000	-0.002651
3878.000000	-0.002660
3877.000000	-0.002661
3876.000000	-0.002656
3875.000000	-0.002649
3874.000000	-0.002644
3873.000000	-0.002647
3872.000000	-0.002659
3871.000000	-0.002675
3870.000000	-0.002686
3869.000000	-0.002692
3868.000000	-0.002706
3867.000000	-0.002735
3866.000000	-0.002770
3865.000000	-0.002790
3864.000000	-0.002783
3863.000000	-0.002756
3862.000000	-0.002724
3861.000000	-0.002696
3860.000000	-0.002675
3859.000000	-0.002657
3858.000000	-0.002639
3857.000000	-0.002619
3856.000000	-0.002597
3855.000000	-0.002572
3854.000000	-0.002550
3853.000000	-0.002541
3852.000000	-0.002551
3851.000000	-0.002587
3850.000000	-0.002637
3849.000000	-0.002678
3848.000000	-0.002694
3847.000000	-0.002685
3846.000000	-0.002662
3845.000000	-0.002637
3844.000000	-0.002620
3843.000000	-0.002615
3842.000000	-0.002627
3841.000000	-0.002653
3840.000000	-0.002683
3839.000000	-0.002703
3838.000000	-0.002712
3837.000000	-0.002718
3836.000000	-0.002732
3835.000000	-0.002753
3834.000000	-0.002771
3833.000000	-0.002775
3832.000000	-0.002755
3831.000000	-0.002708
3830.000000	-0.002647
3829.000000	-0.002600
3828.000000	-0.002594
3827.000000	-0.002626
3826.000000	-0.002666
3825.000000	-0.002687
3824.000000	-0.002688
3823.000000	-0.002686
3822.000000	-0.002690
3821.000000	-0.002692
3820.000000	-0.002680
3819.000000	-0.002656
3818.000000	-0.002641
3817.000000	-0.002648
3816.000000	-0.002669
3815.000000	-0.002681
3814.000000	-0.002674
3813.000000	-0.002656
3812.000000	-0.002639
3811.000000	-0.002631
3810.000000	-0.002630
3809.000000	-0.002633
3808.000000	-0.002635
3807.000000	-0.002632
3806.000000	-0.002616
3805.000000	-0.002584
3804.000000	-0.002545
3803.000000	-0.002516
3802.000000	-0.002518
3801.000000	-0.002555
3800.000000	-0.002610
3799.000000	-0.002660
3798.000000	-0.002694
3797.000000	-0.002712
3796.000000	-0.002716
3795.000000	-0.002710
3794.000000	-0.002693
3793.000000	-0.002667
3792.000000	-0.002644
3791.000000	-0.002634
3790.000000	-0.002643
3789.000000	-0.002661
3788.000000	-0.002674
3787.000000	-0.002680
3786.000000	-0.002686
3785.000000	-0.002707
3784.000000	-0.002743
3783.000000	-0.002780
3782.000000	-0.002806
3781.000000	-0.002811
3780.000000	-0.002797
3779.000000	-0.002763
3778.000000	-0.002714
3777.000000	-0.002663
3776.000000	-0.002629
3775.000000	-0.002623
3774.000000	-0.002645
3773.000000	-0.002680
3772.000000	-0.002711
3771.000000	-0.002724
3770.000000	-0.002717
3769.000000	-0.002696
3768.000000	-0.002671
3767.000000	-0.002650
3766.000000	-0.002636
3765.000000	-0.002632
3764.000000	-0.002641
3763.000000	-0.002661
3762.000000	-0.002674
3761.000000	-0.002668
3760.000000	-0.002643
3759.000000	-0.002617
3758.000000	-0.002601
3757.000000	-0.002592
3756.000000	-0.002580
3755.000000	-0.002562
3754.000000	-0.002539
3753.000000	-0.002521
3752.000000	-0.002516
3751.000000	-0.002529
3750.000000	-0.002549
3749.000000	-0.002567
3748.000000	-0.002583
3747.000000	-0.002600
3746.000000	-0.002613
3745.000000	-0.002611
3744.000000	-0.002590
3743.000000	-0.002565
3742.000000	-0.002552
3741.000000	-0.002542
3740.000000	-0.002519
3739.000000	-0.002488
3738.000000	-0.002476
3737.000000	-0.002508
3736.000000	-0.002584
3735.000000	-0.002683
3734.000000	-0.002774
3733.000000	-0.002838
3732.000000	-0.002867
3731.000000	-0.002864
3730.000000	-0.002839
3729.000000	-0.002800
3728.000000	-0.002760
3727.000000	-0.002730
3726.000000	-0.002710
3725.000000	-0.002695
3724.000000	-0.002677
3723.000000	-0.002652
3722.000000	-0.002622
3721.000000	-0.002592
3720.000000	-0.002577
3719.000000	-0.002586
3718.000000	-0.002617
3717.000000	-0.002654
3716.000000	-0.002674
3715.000000	-0.002669
3714.000000	-0.002639
3713.000000	-0.002596
3712.000000	-0.002561
3711.000000	-0.002546
3710.000000	-0.002549
3709.000000	-0.002561
3708.000000	-0.002583
3707.000000	-0.002615
3706.000000	-0.002649
3705.000000	-0.002673
3704.000000	-0.002686
3703.000000	-0.002693
3702.000000	-0.002693
3701.000000	-0.002678
3700.000000	-0.002647
3699.000000	-0.002618
3698.000000	-0.002610
3697.000000	-0.002622
3696.000000	-0.002635
3695.000000	-0.002630
3694.000000	-0.002610
3693.000000	-0.002588
3692.000000	-0.002578
3691.000000	-0.002585
3690.000000	-0.002605
3689.000000	-0.002623
3688.000000	-0.002626
3687.000000	-0.002620
3686.000000	-0.002618
3685.000000	-0.002620
3684.000000	-0.002616
3683.000000	-0.002601
3682.000000	-0.002582
3681.000000	-0.002570
3680.000000	-0.002565
3679.000000	-0.002561
3678.000000	-0.002556
3677.000000	-0.002552
3676.000000	-0.002555
3675.000000	-0.002564
3674.000000	-0.002572
3673.000000	-0.002578
3672.000000	-0.002585
3671.000000	-0.002600
3670.000000	-0.002630
3669.000000	-0.002667
3668.000000	-0.002684
3667.000000	-0.002665
3666.000000	-0.002623
3665.000000	-0.002588
3664.000000	-0.002583
3663.000000	-0.002602
3662.000000	-0.002619
3661.000000	-0.002623
3660.000000	-0.002624
3659.000000	-0.002637
3658.000000	-0.002659
3657.000000	-0.002669
3656.000000	-0.002652
3655.000000	-0.002615
3654.000000	-0.002583
3653.000000	-0.002578
3652.000000	-0.002604
3651.000000	-0.002645
3650.000000	-0.002680
3649.000000	-0.002688
3648.000000	-0.002670
3647.000000	-0.002640
3646.000000	-0.002615
3645.000000	-0.002602
3644.000000	-0.002596
3643.000000	-0.002595
3642.000000	-0.002596
3641.000000	-0.002596
3640.000000	-0.002593
3639.000000	-0.002588
3638.000000	-0.002587
3637.000000	-0.002599
3636.000000	-0.002624
3635.000000	-0.002654
3634.000000	-0.002671
3633.000000	-0.002663
3632.000000	-0.002627
3631.000000	-0.002579
3630.000000	-0.002544
3629.000000	-0.002543
3628.000000	-0.002577
3627.000000	-0.002630
3626.000000	-0.002678
3625.000000	-0.002705
3624.000000	-0.002703
3623.000000	-0.002683
3622.000000	-0.002664
3621.000000	-0.002658
3620.000000	-0.002666
3619.000000	-0.002678
3618.000000	-0.002686
3617.000000	-0.002681
3616.000000	-0.002660
3615.000000	-0.002631
3614.000000	-0.002610
3613.000000	-0.002610
3612.000000	-0.002622
3611.000000	-0.002624
3610.000000	-0.002603
3609.000000	-0.002574
3608.000000	-0.002564
3607.000000	-0.002587
3606.000000	-0.002627
3605.000000	-0.002656
3604.000000	-0.002661
3603.000000	-0.002648
3602.000000	-0.002630
3601.000000	-0.002615
3600.000000	-0.002602
3599.000000	-0.002590
3598.000000	-0.002573
3597.000000	-0.002550
3596.000000	-0.002520
3595.000000	-0.002493
3594.000000	-0.002481
3593.000000	-0.002488
3592.000000	-0.002505
3591.000000	-0.002520
3590.000000	-0.002527
3589.000000	-0.002530
3588.000000	-0.002534
3587.000000	-0.002545
3586.000000	-0.002561
3585.000000	-0.002578
3584.000000	-0.002589
3583.000000	-0.002589
3582.000000	-0.002580
3581.000000	-0.002573
3580.000000	-0.002579
3579.000000	-0.002597
3578.000000	-0.002615
3577.000000	-0.002618
3576.000000	-0.002597
3575.000000	-0.002555
3574.000000	-0.002507
3573.000000	-0.002471
3572.000000	-0.002463
3571.000000	-0.002480
3570.000000	-0.002506
3569.000000	-0.002525
3568.000000	-0.002539
3567.000000	-0.002557
3566.000000	-0.002580
3565.000000	-0.002588
3564.000000	-0.002564
3563.000000	-0.002518
3562.000000	-0.002476
3561.000000	-0.002459
3560.000000	-0.002467
3559.000000	-0.002481
3558.000000	-0.002485
3557.000000	-0.002477
3556.000000	-0.002464
3555.000000	-0.002457
3554.000000	-0.002462
3553.000000	-0.002480
3552.000000	-0.002503
3551.000000	-0.002520
3550.000000	-0.002523
3549.000000	-0.002508
3548.000000	-0.002482
3547.000000	-0.002456
3546.000000	-0.002442
3545.000000	-0.002445
3544.000000	-0.002457
3543.000000	-0.002466
3542.000000	-0.002470
3541.000000	-0.002475
3540.000000	-0.002490
3539.000000	-0.002506
3538.000000	-0.002507
3537.000000	-0.002485
3536.000000	-0.002455
3535.000000	-0.002439
3534.000000	-0.002443
3533.000000	-0.002449
3532.000000	-0.002441
3531.000000	-0.002418
3530.000000	-0.002399
3529.000000	-0.002400
3528.000000	-0.002416
3527.000000	-0.002437
3526.000000	-0.002459
3525.000000	-0.002477
3524.000000	-0.002483
3523.000000	-0.002473
3522.000000	-0.002455
3521.000000	-0.002447
3520.000000	-0.002453
3519.000000	-0.002458
3518.000000	-0.002444
3517.000000	-0.002418
3516.000000	-0.002402
3515.000000	-0.002407
3514.000000	-0.002423
3513.000000	-0.002431
3512.000000	-0.002423
3511.000000	-0.002399
3510.000000	-0.002369
3509.000000	-0.002343
3508.000000	-0.002331
3507.000000	-0.002335
3506.000000	-0.002345
3505.000000	-0.002352
3504.000000	-0.002357
3503.000000	-0.002368
3502.000000	-0.002383
3501.000000	-0.002390
3500.000000	-0.002382
3499.000000	-0.002365
3498.000000	-0.002350
3497.000000	-0.002343
3496.000000	-0.002338
3495.000000	-0.002333
3494.000000	-0.002331
3493.000000	-0.002338
3492.000000	-0.002353
3491.000000	-0.002366
3490.000000	-0.002367
3489.000000	-0.002356
3488.000000	-0.002333
3487.000000	-0.002306
3486.000000	-0.002282
3485.000000	-0.002270
3484.000000	-0.002276
3483.000000	-0.002297
3482.000000	-0.002317
3481.000000	-0.002321
3480.000000	-0.002304
3479.000000	-0.002281
3478.000000	-0.002274
3477.000000	-0.002294
3476.000000	-0.002328
3475.000000	-0.002352
3474.000000	-0.002349
3473.000000	-0.002322
3472.000000	-0.002292
3471.000000	-0.002275
3470.000000	-0.002278
3469.000000	-0.002290
3468.000000	-0.002297
3467.000000	-0.002293
3466.000000	-0.002289
3465.000000	-0.002299
3464.000000	-0.002324
3463.000000	-0.002342
3462.000000	-0.002333
3461.000000	-0.002302
3460.000000	-0.002271
3459.000000	-0.002255
3458.000000	-0.002253
3457.000000	-0.002252
3456.000000	-0.002251
3455.000000	-0.002256
3454.000000	-0.002273
3453.000000	-0.002291
3452.000000	-0.002290
3451.000000	-0.002258
3450.000000	-0.002207
3449.000000	-0.002169
3448.000000	-0.002172
3447.000000	-0.002213
3446.000000	-0.002261
3445.000000	-0.002287
3444.000000	-0.002280
3443.000000	-0.002254
3442.000000	-0.002221
3441.000000	-0.002189
3440.000000	-0.002164
3439.000000	-0.002153
3438.000000	-0.002155
3437.000000	-0.002166
3436.000000	-0.002177
3435.000000	-0.002185
3434.000000	-0.002189
3433.000000	-0.002188
3432.000000	-0.002187
3431.000000	-0.002189
3430.000000	-0.002190
3429.000000	-0.002184
3428.000000	-0.002170
3427.000000	-0.002155
3426.000000	-0.002144
3425.000000	-0.002135
3424.000000	-0.002128
3423.000000	-0.002131
3422.000000	-0.002150
3421.000000	-0.002175
3420.000000	-0.002190
3419.000000	-0.002192
3418.000000	-0.002194
3417.000000	-0.002199
3416.000000	-0.002196
3415.000000	-0.002175
3414.000000	-0.002146
3413.000000	-0.002130
3412.000000	-0.002132
3411.000000	-0.002138
3410.000000	-0.002134
3409.000000	-0.002120
3408.000000	-0.002105
3407.000000	-0.002100
3406.000000	-0.002109
3405.000000	-0.002129
3404.000000	-0.002153
3403.000000	-0.002168
3402.000000	-0.002163
3401.000000	-0.002140
3400.000000	-0.002114
3399.000000	-0.002093
3398.000000	-0.002077
3397.000000	-0.002058
3396.000000	-0.002037
3395.000000	-0.002021
3394.000000	-0.002017
3393.000000	-0.002022
3392.000000	-0.002029
3391.000000	-0.002033
3390.000000	-0.002034
3389.000000	-0.002034
3388.000000	-0.002032
3387.000000	-0.002026
3386.000000	-0.002020
3385.000000	-0.002022
3384.000000	-0.002033
3383.000000	-0.002039
3382.000000	-0.002027
3381.000000	-0.002005
3380.000000	-0.002000
3379.000000	-0.002028
3378.000000	-0.002070
3377.000000	-0.002093
3376.000000	-0.002080
3375.000000	-0.002045
3374.000000	-0.002017
3373.000000	-0.002010
3372.000000	-0.002020
3371.000000	-0.002031
3370.000000	-0.002031
3369.000000	-0.002021
3368.000000	-0.002014
3367.000000	-0.002024
3366.000000	-0.002048
3365.000000	-0.002070
3364.000000	-0.002076
3363.000000	-0.002066
3362.000000	-0.002049
3361.000000	-0.002032
3360.000000	-0.002015
3359.000000	-0.001997
3358.000000	-0.001982
3357.000000	-0.001971
3356.000000	-0.001966
3355.000000	-0.001964
3354.000000	-0.001963
3353.000000	-0.001967
3352.000000	-0.001986
3351.000000	-0.002022
3350.000000	-0.002060
3349.000000	-0.002076
3348.000000	-0.002061
3347.000000	-0.002025
3346.000000	-0.001993
3345.000000	-0.001978
3344.000000	-0.001976
3343.000000	-0.001975
3342.000000	-0.001976
3341.000000	-0.001989
3340.000000	-0.002020
3339.000000	-0.002062
3338.000000	-0.002101
3337.000000	-0.002124
3336.000000	-0.002131
3335.000000	-0.002123
3334.000000	-0.002105
3333.000000	-0.002079
3332.000000	-0.002053
3331.000000	-0.002035
3330.000000	-0.002029
3329.000000	-0.002038
3328.000000	-0.002054
3327.000000	-0.002066
3326.000000	-0.002063
3325.000000	-0.002045
3324.000000	-0.002022
3323.000000	-0.002010
3322.000000	-0.002015
3321.000000	-0.002037
3320.000000	-0.002069
3319.000000	-0.002097
3318.000000	-0.002113
3317.000000	-0.002112
3316.000000	-0.002108
3315.000000	-0.002114
3314.000000	-0.002135
3313.000000	-0.002158
3312.000000	-0.002166
3311.000000	-0.002154
3310.000000	-0.002132
3309.000000	-0.002114
3308.000000	-0.002109
3307.000000	-0.002117
3306.000000	-0.002131
3305.000000	-0.002140
3304.000000	-0.002137
3303.000000	-0.002122
3302.000000	-0.002095
3301.000000	-0.002063
3300.000000	-0.002035
3299.000000	-0.002023
3298.000000	-0.002037
3297.000000	-0.002073
3296.000000	-0.002119
3295.000000	-0.002163
3294.000000	-0.002193
3293.000000	-0.002201
3292.000000	-0.002184
3291.000000	-0.002149
3290.000000	-0.002112
3289.000000	-0.002089
3288.000000	-0.002084
3287.000000	-0.002092
3286.000000	-0.002109
3285.000000	-0.002128
3284.000000	-0.002142
3283.000000	-0.002149
3282.000000	-0.002154
3281.000000	-0.002169
3280.000000	-0.002189
3279.000000	-0.002200
3278.000000	-0.002189
3277.000000	-0.002161
3276.000000	-0.002135
3275.000000	-0.002119
3274.000000	-0.002112
3273.000000	-0.002111
3272.000000	-0.002115
3271.000000	-0.002125
3270.000000	-0.002128
3269.000000	-0.002114
3268.000000	-0.002090
3267.000000	-0.002080
3266.000000	-0.002098
3265.000000	-0.002132
3264.000000	-0.002152
3263.000000	-0.002142
3262.000000	-0.002113
3261.000000	-0.002090
3260.000000	-0.002093
3259.000000	-0.002125
3258.000000	-0.002173
3257.000000	-0.002216
3256.000000	-0.002236
3255.000000	-0.002232
3254.000000	-0.002216
3253.000000	-0.002198
3252.000000	-0.002175
3251.000000	-0.002142
3250.000000	-0.002103
3249.000000	-0.002071
3248.000000	-0.002056
3247.000000	-0.002055
3246.000000	-0.002064
3245.000000	-0.002081
3244.000000	-0.002103
3243.000000	-0.002123
3242.000000	-0.002134
3241.000000	-0.002140
3240.000000	-0.002145
3239.000000	-0.002151
3238.000000	-0.002154
3237.000000	-0.002153
3236.000000	-0.002154
3235.000000	-0.002166
3234.000000	-0.002188
3233.000000	-0.002210
3232.000000	-0.002220
3231.000000	-0.002222
3230.000000	-0.002223
3229.000000	-0.002226
3228.000000	-0.002222
3227.000000	-0.002206
3226.000000	-0.002186
3225.000000	-0.002179
3224.000000	-0.002188
3223.000000	-0.002203
3222.000000	-0.002209
3221.000000	-0.002204
3220.000000	-0.002194
3219.000000	-0.002192
3218.000000	-0.002206
3217.000000	-0.002229
3216.000000	-0.002241
3215.000000	-0.002235
3214.000000	-0.002223
3213.000000	-0.002222
3212.000000	-0.002234
3211.000000	-0.002236
3210.000000	-0.002215
3209.000000	-0.002181
3208.000000	-0.002156
3207.000000	-0.002146
3206.000000	-0.002139
3205.000000	-0.002129
3204.000000	-0.002122
3203.000000	-0.002127
3202.000000	-0.002146
3201.000000	-0.002172
3200.000000	-0.002209
3199.000000	-0.002251
3198.000000	-0.002285
3197.000000	-0.002295
3196.000000	-0.002283
3195.000000	-0.002267
3194.000000	-0.002260
3193.000000	-0.002262
3192.000000	-0.002272
3191.000000	-0.002289
3190.000000	-0.002309
3189.000000	-0.002322
3188.000000	-0.002314
3187.000000	-0.002293
3186.000000	-0.002274
3185.000000	-0.002272
3184.000000	-0.002282
3183.000000	-0.002293
3182.000000	-0.002301
3181.000000	-0.002307
3180.000000	-0.002310
3179.000000	-0.002305
3178.000000	-0.002293
3177.000000	-0.002278
3176.000000	-0.002267
3175.000000	-0.002261
3174.000000	-0.002260
3173.000000	-0.002265
3172.000000	-0.002272
3171.000000	-0.002277
3170.000000	-0.002281
3169.000000	-0.002289
3168.000000	-0.002305
3167.000000	-0.002326
3166.000000	-0.002340
3165.000000	-0.002343
3164.000000	-0.002340
3163.000000	-0.002339
3162.000000	-0.002343
3161.000000	-0.002349
3160.000000	-0.002355
3159.000000	-0.002362
3158.000000	-0.002369
3157.000000	-0.002372
3156.000000	-0.002363
3155.000000	-0.002341
3154.000000	-0.002314
3153.000000	-0.002293
3152.000000	-0.002291
3151.000000	-0.002307
3150.000000	-0.002331
3149.000000	-0.002352
3148.000000	-0.002364
3147.000000	-0.002368
3146.000000	-0.002362
3145.000000	-0.002345
3144.000000	-0.002325
3143.000000	-0.002321
3142.000000	-0.002340
3141.000000	-0.002367
3140.000000	-0.002375
3139.000000	-0.002356
3138.000000	-0.002328
3137.000000	-0.002313
3136.000000	-0.002319
3135.000000	-0.002336
3134.000000	-0.002359
3133.000000	-0.002382
3132.000000	-0.002402
3131.000000	-0.002407
3130.000000	-0.002394
3129.000000	-0.002369
3128.000000	-0.002343
3127.000000	-0.002324
3126.000000	-0.002312
3125.000000	-0.002300
3124.000000	-0.002289
3123.000000	-0.002280
3122.000000	-0.002279
3121.000000	-0.002285
3120.000000	-0.002288
3119.000000	-0.002286
3118.000000	-0.002285
3117.000000	-0.002296
3116.000000	-0.002320
3115.000000	-0.002344
3114.000000	-0.002358
3113.000000	-0.002362
3112.000000	-0.002365
3111.000000	-0.002366
3110.000000	-0.002358
3109.000000	-0.002336
3108.000000	-0.002311
3107.000000	-0.002298
3106.000000	-0.002307
3105.000000	-0.002331
3104.000000	-0.002357
3103.000000	-0.002375
3102.000000	-0.002380
3101.000000	-0.002376
3100.000000	-0.002369
3099.000000	-0.002368
3098.000000	-0.002377
3097.000000	-0.002396
3096.000000	-0.002415
3095.000000	-0.002423
3094.000000	-0.002417
3093.000000	-0.002400
3092.000000	-0.002378
3091.000000	-0.002359
3090.000000	-0.002346
3089.000000	-0.002342
3088.000000	-0.002345
3087.000000	-0.002352
3086.000000	-0.002360
3085.000000	-0.002374
3084.000000	-0.002392
3083.000000	-0.002409
3082.000000	-0.002420
3081.000000	-0.002427
3080.000000	-0.002430
3079.000000	-0.002433
3078.000000	-0.002435
3077.000000	-0.002440
3076.000000	-0.002454
3075.000000	-0.002475
3074.000000	-0.002493
3073.000000	-0.002493
3072.000000	-0.002474
3071.000000	-0.002454
3070.000000	-0.002453
3069.000000	-0.002470
3068.000000	-0.002482
3067.000000	-0.002468
3066.000000	-0.002433
3065.000000	-0.002408
3064.000000	-0.002414
3063.000000	-0.002445
3062.000000	-0.002482
3061.000000	-0.002509
3060.000000	-0.002521
3059.000000	-0.002516
3058.000000	-0.002492
3057.000000	-0.002458
3056.000000	-0.002427
3055.000000	-0.002408
3054.000000	-0.002396
3053.000000	-0.002392
3052.000000	-0.002403
3051.000000	-0.002434
3050.000000	-0.002474
3049.000000	-0.002503
3048.000000	-0.002506
3047.000000	-0.002487
3046.000000	-0.002459
3045.000000	-0.002441
3044.000000	-0.002445
3043.000000	-0.002469
3042.000000	-0.002502
3041.000000	-0.002531
3040.000000	-0.002550
3039.000000	-0.002557
3038.000000	-0.002548
3037.000000	-0.002525
3036.000000	-0.002506
3035.000000	-0.002515
3034.000000	-0.002556
3033.000000	-0.002603
3032.000000	-0.002624
3031.000000	-0.002607
3030.000000	-0.002567
3029.000000	-0.002521
3028.000000	-0.002480
3027.000000	-0.002453
3026.000000	-0.002451
3025.000000	-0.002478
3024.000000	-0.002515
3023.000000	-0.002537
3022.000000	-0.002533
3021.000000	-0.002511
3020.000000	-0.002485
3019.000000	-0.002466
3018.000000	-0.002459
3017.000000	-0.002471
3016.000000	-0.002508
3015.000000	-0.002561
3014.000000	-0.002613
3013.000000	-0.002640
3012.000000	-0.002628
3011.000000	-0.002583
3010.000000	-0.002528
3009.000000	-0.002492
3008.000000	-0.002492
3007.000000	-0.002519
3006.000000	-0.002556
3005.000000	-0.002589
3004.000000	-0.002614
3003.000000	-0.002632
3002.000000	-0.002649
3001.000000	-0.002662
3000.000000	-0.002666
2999.000000	-0.002658
2998.000000	-0.002649
2997.000000	-0.002661
2996.000000	-0.002706
2995.000000	-0.002768
2994.000000	-0.002809
2993.000000	-0.002806
2992.000000	-0.002766
2991.000000	-0.002713
2990.000000	-0.002677
2989.000000	-0.002681
2988.000000	-0.002736
2987.000000	-0.002825
2986.000000	-0.002909
2985.000000	-0.002954
2984.000000	-0.002965
2983.000000	-0.002970
2982.000000	-0.003000
2981.000000	-0.003062
2980.000000	-0.003150
2979.000000	-0.003253
2978.000000	-0.003357
2977.000000	-0.003444
2976.000000	-0.003507
2975.000000	-0.003555
2974.000000	-0.003602
2973.000000	-0.003659
2972.000000	-0.003726
2971.000000	-0.003802
2970.000000	-0.003879
2969.000000	-0.003940
2968.000000	-0.003972
2967.000000	-0.003974
2966.000000	-0.003956
2965.000000	-0.003924
2964.000000	-0.003879
2963.000000	-0.003815
2962.000000	-0.003730
2961.000000	-0.003631
2960.000000	-0.003534
2959.000000	-0.003460
2958.000000	-0.003422
2957.000000	-0.003409
2956.000000	-0.003391
2955.000000	-0.003347
2954.000000	-0.003278
2953.000000	-0.003204
2952.000000	-0.003151
2951.000000	-0.003132
2950.000000	-0.003148
2949.000000	-0.003186
2948.000000	-0.003227
2947.000000	-0.003261
2946.000000	-0.003292
2945.000000	-0.003328
2944.000000	-0.003380
2943.000000	-0.003453
2942.000000	-0.003547
2941.000000	-0.003646
2940.000000	-0.003723
2939.000000	-0.003754
2938.000000	-0.003740
2937.000000	-0.003700
2936.000000	-0.003655
2935.000000	-0.003616
2934.000000	-0.003591
2933.000000	-0.003583
2932.000000	-0.003579
2931.000000	-0.003562
2930.000000	-0.003528
2929.000000	-0.003487
2928.000000	-0.003451
2927.000000	-0.003426
2926.000000	-0.003410
2925.000000	-0.003402
2924.000000	-0.003399
2923.000000	-0.003392
2922.000000	-0.003368
2921.000000	-0.003324
2920.000000	-0.003275
2919.000000	-0.003242
2918.000000	-0.003236
2917.000000	-0.003251
2916.000000	-0.003271
2915.000000	-0.003283
2914.000000	-0.003285
2913.000000	-0.003284
2912.000000	-0.003284
2911.000000	-0.003277
2910.000000	-0.003261
2909.000000	-0.003252
2908.000000	-0.003259
2907.000000	-0.003275
2906.000000	-0.003279
2905.000000	-0.003267
2904.000000	-0.003252
2903.000000	-0.003253
2902.000000	-0.003272
2901.000000	-0.003297
2900.000000	-0.003315
2899.000000	-0.003321
2898.000000	-0.003316
2897.000000	-0.003310
2896.000000	-0.003313
2895.000000	-0.003325
2894.000000	-0.003335
2893.000000	-0.003335
2892.000000	-0.003324
2891.000000	-0.003313
2890.000000	-0.003316
2889.000000	-0.003339
2888.000000	-0.003376
2887.000000	-0.003419
2886.000000	-0.003461
2885.000000	-0.003504
2884.000000	-0.003549
2883.000000	-0.003594
2882.000000	-0.003628
2881.000000	-0.003651
2880.000000	-0.003673
2879.000000	-0.003697
2878.000000	-0.003715
2877.000000	-0.003712
2876.000000	-0.003688
2875.000000	-0.003656
2874.000000	-0.003626
2873.000000	-0.003596
2872.000000	-0.003567
2871.000000	-0.003540
2870.000000	-0.003521
2869.000000	-0.003505
2868.000000	-0.003485
2867.000000	-0.003455
2866.000000	-0.003419
2865.000000	-0.003383
2864.000000	-0.003348
2863.000000	-0.003314
2862.000000	-0.003286
2861.000000	-0.003272
2860.000000	-0.003266
2859.000000	-0.003255
2858.000000	-0.003230
2857.000000	-0.003197
2856.000000	-0.003165
2855.000000	-0.003139
2854.000000	-0.003115
2853.000000	-0.003092
2852.000000	-0.003074
2851.000000	-0.003057
2850.000000	-0.003033
2849.000000	-0.003002
2848.000000	-0.002971
2847.000000	-0.002948
2846.000000	-0.002927
2845.000000	-0.002901
2844.000000	-0.002872
2843.000000	-0.002851
2842.000000	-0.002851
2841.000000	-0.002869
2840.000000	-0.002889
2839.000000	-0.002892
2838.000000	-0.002871
2837.000000	-0.002833
2836.000000	-0.002797
2835.000000	-0.002771
2834.000000	-0.002751
2833.000000	-0.002732
2832.000000	-0.002716
2831.000000	-0.002712
2830.000000	-0.002718
2829.000000	-0.002720
2828.000000	-0.002712
2827.000000	-0.002698
2826.000000	-0.002688
2825.000000	-0.002683
2824.000000	-0.002677
2823.000000	-0.002668
2822.000000	-0.002658
2821.000000	-0.002653
2820.000000	-0.002647
2819.000000	-0.002627
2818.000000	-0.002590
2817.000000	-0.002549
2816.000000	-0.002530
2815.000000	-0.002544
2814.000000	-0.002580
2813.000000	-0.002617
2812.000000	-0.002637
2811.000000	-0.002638
2810.000000	-0.002630
2809.000000	-0.002624
2808.000000	-0.002631
2807.000000	-0.002653
2806.000000	-0.002677
2805.000000	-0.002686
2804.000000	-0.002673
2803.000000	-0.002648
2802.000000	-0.002628
2801.000000	-0.002622
2800.000000	-0.002624
2799.000000	-0.002625
2798.000000	-0.002622
2797.000000	-0.002619
2796.000000	-0.002618
2795.000000	-0.002613
2794.000000	-0.002596
2793.000000	-0.002572
2792.000000	-0.002557
2791.000000	-0.002564
2790.000000	-0.002588
2789.000000	-0.002611
2788.000000	-0.002619
2787.000000	-0.002611
2786.000000	-0.002597
2785.000000	-0.002582
2784.000000	-0.002573
2783.000000	-0.002571
2782.000000	-0.002576
2781.000000	-0.002587
2780.000000	-0.002601
2779.000000	-0.002620
2778.000000	-0.002647
2777.000000	-0.002672
2776.000000	-0.002680
2775.000000	-0.002658
2774.000000	-0.002610
2773.000000	-0.002554
2772.000000	-0.002514
2771.000000	-0.002501
2770.000000	-0.002508
2769.000000	-0.002520
2768.000000	-0.002527
2767.000000	-0.002530
2766.000000	-0.002531
2765.000000	-0.002534
2764.000000	-0.002538
2763.000000	-0.002543
2762.000000	-0.002548
2761.000000	-0.002551
2760.000000	-0.002547
2759.000000	-0.002529
2758.000000	-0.002498
2757.000000	-0.002467
2756.000000	-0.002453
2755.000000	-0.002464
2754.000000	-0.002489
2753.000000	-0.002512
2752.000000	-0.002517
2751.000000	-0.002500
2750.000000	-0.002470
2749.000000	-0.002443
2748.000000	-0.002439
2747.000000	-0.002459
2746.000000	-0.002486
2745.000000	-0.002506
2744.000000	-0.002518
2743.000000	-0.002528
2742.000000	-0.002533
2741.000000	-0.002522
2740.000000	-0.002499
2739.000000	-0.002481
2738.000000	-0.002484
2737.000000	-0.002507
2736.000000	-0.002534
2735.000000	-0.002546
2734.000000	-0.002541
2733.000000	-0.002528
2732.000000	-0.002521
2731.000000	-0.002531
2730.000000	-0.002553
2729.000000	-0.002571
2728.000000	-0.002577
2727.000000	-0.002573
2726.000000	-0.002564
2725.000000	-0.002552
2724.000000	-0.002537
2723.000000	-0.002518
2722.000000	-0.002500
2721.000000	-0.002481
2720.000000	-0.002465
2719.000000	-0.002454
2718.000000	-0.002454
2717.000000	-0.002466
2716.000000	-0.002482
2715.000000	-0.002492
2714.000000	-0.002493
2713.000000	-0.002492
2712.000000	-0.002498
2711.000000	-0.002508
2710.000000	-0.002513
2709.000000	-0.002502
2708.000000	-0.002480
2707.000000	-0.002464
2706.000000	-0.002467
2705.000000	-0.002489
2704.000000	-0.002515
2703.000000	-0.002527
2702.000000	-0.002516
2701.000000	-0.002490
2700.000000	-0.002463
2699.000000	-0.002449
2698.000000	-0.002451
2697.000000	-0.002462
2696.000000	-0.002477
2695.000000	-0.002490
2694.000000	-0.002490
2693.000000	-0.002470
2692.000000	-0.002435
2691.000000	-0.002404
2690.000000	-0.002394
2689.000000	-0.002406
2688.000000	-0.002425
2687.000000	-0.002434
2686.000000	-0.002430
2685.000000	-0.002422
2684.000000	-0.002422
2683.000000	-0.002433
2682.000000	-0.002449
2681.000000	-0.002462
2680.000000	-0.002465
2679.000000	-0.002458
2678.000000	-0.002444
2677.000000	-0.002424
2676.000000	-0.002402
2675.000000	-0.002383
2674.000000	-0.002376
2673.000000	-0.002382
2672.000000	-0.002395
2671.000000	-0.002400
2670.000000	-0.002391
2669.000000	-0.002376
2668.000000	-0.002364
2667.000000	-0.002360
2666.000000	-0.002362
2665.000000	-0.002370
2664.000000	-0.002390
2663.000000	-0.002419
2662.000000	-0.002442
2661.000000	-0.002443
2660.000000	-0.002425
2659.000000	-0.002408
2658.000000	-0.002405
2657.000000	-0.002413
2656.000000	-0.002416
2655.000000	-0.002409
2654.000000	-0.002396
2653.000000	-0.002386
2652.000000	-0.002390
2651.000000	-0.002403
2650.000000	-0.002414
2649.000000	-0.002410
2648.000000	-0.002393
2647.000000	-0.002379
2646.000000	-0.002384
2645.000000	-0.002405
2644.000000	-0.002428
2643.000000	-0.002438
2642.000000	-0.002431
2641.000000	-0.002417
2640.000000	-0.002408
2639.000000	-0.002411
2638.000000	-0.002425
2637.000000	-0.002435
2636.000000	-0.002429
2635.000000	-0.002408
2634.000000	-0.002390
2633.000000	-0.002388
2632.000000	-0.002401
2631.000000	-0.002418
2630.000000	-0.002429
2629.000000	-0.002429
2628.000000	-0.002418
2627.000000	-0.002400
2626.000000	-0.002382
2625.000000	-0.002375
2624.000000	-0.002381
2623.000000	-0.002392
2622.000000	-0.002404
2621.000000	-0.002418
2620.000000	-0.002433
2619.000000	-0.002445
2618.000000	-0.002442
2617.000000	-0.002424
2616.000000	-0.002403
2615.000000	-0.002394
2614.000000	-0.002397
2613.000000	-0.002402
2612.000000	-0.002403
2611.000000	-0.002407
2610.000000	-0.002420
2609.000000	-0.002440
2608.000000	-0.002455
2607.000000	-0.002456
2606.000000	-0.002446
2605.000000	-0.002435
2604.000000	-0.002429
2603.000000	-0.002424
2602.000000	-0.002416
2601.000000	-0.002403
2600.000000	-0.002386
2599.000000	-0.002372
2598.000000	-0.002364
2597.000000	-0.002360
2596.000000	-0.002359
2595.000000	-0.002357
2594.000000	-0.002353
2593.000000	-0.002348
2592.000000	-0.002345
2591.000000	-0.002351
2590.000000	-0.002374
2589.000000	-0.002406
2588.000000	-0.002423
2587.000000	-0.002412
2586.000000	-0.002376
2585.000000	-0.002340
2584.000000	-0.002326
2583.000000	-0.002338
2582.000000	-0.002362
2581.000000	-0.002379
2580.000000	-0.002378
2579.000000	-0.002365
2578.000000	-0.002351
2577.000000	-0.002350
2576.000000	-0.002362
2575.000000	-0.002374
2574.000000	-0.002372
2573.000000	-0.002356
2572.000000	-0.002342
2571.000000	-0.002347
2570.000000	-0.002366
2569.000000	-0.002384
2568.000000	-0.002388
2567.000000	-0.002381
2566.000000	-0.002371
2565.000000	-0.002359
2564.000000	-0.002345
2563.000000	-0.002332
2562.000000	-0.002328
2561.000000	-0.002339
2560.000000	-0.002357
2559.000000	-0.002369
2558.000000	-0.002370
2557.000000	-0.002362
2556.000000	-0.002353
2555.000000	-0.002347
2554.000000	-0.002340
2553.000000	-0.002329
2552.000000	-0.002315
2551.000000	-0.002308
2550.000000	-0.002314
2549.000000	-0.002327
2548.000000	-0.002340
2547.000000	-0.002350
2546.000000	-0.002360
2545.000000	-0.002367
2544.000000	-0.002365
2543.000000	-0.002352
2542.000000	-0.002333
2541.000000	-0.002313
2540.000000	-0.002295
2539.000000	-0.002281
2538.000000	-0.002278
2537.000000	-0.002293
2536.000000	-0.002323
2535.000000	-0.002355
2534.000000	-0.002370
2533.000000	-0.002365
2532.000000	-0.002351
2531.000000	-0.002340
2530.000000	-0.002337
2529.000000	-0.002337
2528.000000	-0.002337
2527.000000	-0.002338
2526.000000	-0.002342
2525.000000	-0.002347
2524.000000	-0.002346
2523.000000	-0.002342
2522.000000	-0.002341
2521.000000	-0.002341
2520.000000	-0.002333
2519.000000	-0.002315
2518.000000	-0.002299
2517.000000	-0.002297
2516.000000	-0.002306
2515.000000	-0.002315
2514.000000	-0.002317
2513.000000	-0.002318
2512.000000	-0.002324
2511.000000	-0.002329
2510.000000	-0.002327
2509.000000	-0.002319
2508.000000	-0.002315
2507.000000	-0.002319
2506.000000	-0.002326
2505.000000	-0.002330
2504.000000	-0.002328
2503.000000	-0.002326
2502.000000	-0.002333
2501.000000	-0.002349
2500.000000	-0.002365
2499.000000	-0.002367
2498.000000	-0.002354
2497.000000	-0.002337
2496.000000	-0.002331
2495.000000	-0.002343
2494.000000	-0.002365
2493.000000	-0.002382
2492.000000	-0.002386
2491.000000	-0.002378
2490.000000	-0.002371
2489.000000	-0.002371
2488.000000	-0.002381
2487.000000	-0.002390
2486.000000	-0.002393
2485.000000	-0.002391
2484.000000	-0.002391
2483.000000	-0.002393
2482.000000	-0.002393
2481.000000	-0.002392
2480.000000	-0.002392
2479.000000	-0.002395
2478.000000	-0.002394
2477.000000	-0.002381
2476.000000	-0.002355
2475.000000	-0.002327
2474.000000	-0.002307
2473.000000	-0.002303
2472.000000	-0.002310
2471.000000	-0.002320
2470.000000	-0.002326
2469.000000	-0.002325
2468.000000	-0.002322
2467.000000	-0.002325
2466.000000	-0.002333
2465.000000	-0.002341
2464.000000	-0.002340
2463.000000	-0.002334
2462.000000	-0.002327
2461.000000	-0.002323
2460.000000	-0.002315
2459.000000	-0.002300
2458.000000	-0.002284
2457.000000	-0.002279
2456.000000	-0.002288
2455.000000	-0.002297
2454.000000	-0.002294
2453.000000	-0.002282
2452.000000	-0.002276
2451.000000	-0.002282
2450.000000	-0.002298
2449.000000	-0.002318
2448.000000	-0.002344
2447.000000	-0.002371
2446.000000	-0.002389
2445.000000	-0.002385
2444.000000	-0.002366
2443.000000	-0.002346
2442.000000	-0.002333
2441.000000	-0.002323
2440.000000	-0.002311
2439.000000	-0.002306
2438.000000	-0.002319
2437.000000	-0.002347
2436.000000	-0.002372
2435.000000	-0.002380
2434.000000	-0.002371
2433.000000	-0.002358
2432.000000	-0.002351
2431.000000	-0.002350
2430.000000	-0.002353
2429.000000	-0.002357
2428.000000	-0.002360
2427.000000	-0.002360
2426.000000	-0.002357
2425.000000	-0.002348
2424.000000	-0.002331
2423.000000	-0.002307
2422.000000	-0.002284
2421.000000	-0.002271
2420.000000	-0.002274
2419.000000	-0.002288
2418.000000	-0.002309
2417.000000	-0.002332
2416.000000	-0.002351
2415.000000	-0.002359
2414.000000	-0.002357
2413.000000	-0.002349
2412.000000	-0.002337
2411.000000	-0.002317
2410.000000	-0.002292
2409.000000	-0.002276
2408.000000	-0.002279
2407.000000	-0.002292
2406.000000	-0.002295
2405.000000	-0.002279
2404.000000	-0.002258
2403.000000	-0.002245
2402.000000	-0.002242
2401.000000	-0.002246
2400.000000	-0.002248
2399.000000	-0.002244
2398.000000	-0.002235
2397.000000	-0.002226
2396.000000	-0.002227
2395.000000	-0.002238
2394.000000	-0.002255
2393.000000	-0.002269
2392.000000	-0.002277
2391.000000	-0.002267
2390.000000	-0.002225
2389.000000	-0.002153
2388.000000	-0.002072
2387.000000	-0.002002
2386.000000	-0.001942
2385.000000	-0.001878
2384.000000	-0.001802
2383.000000	-0.001717
2382.000000	-0.001635
2381.000000	-0.001562
2380.000000	-0.001504
2379.000000	-0.001455
2378.000000	-0.001402
2377.000000	-0.001340
2376.000000	-0.001278
2375.000000	-0.001232
2374.000000	-0.001212
2373.000000	-0.001214
2372.000000	-0.001227
2371.000000	-0.001232
2370.000000	-0.001207
2369.000000	-0.001148
2368.000000	-0.001064
2367.000000	-0.000971
2366.000000	-0.000884
2365.000000	-0.000805
2364.000000	-0.000741
2363.000000	-0.000700
2362.000000	-0.000653
2361.000000	-0.000579
2360.000000	-0.000495
2359.000000	-0.000438
2358.000000	-0.000435
2357.000000	-0.000469
2356.000000	-0.000506
2355.000000	-0.000530
2354.000000	-0.000502
2353.000000	-0.000385
2352.000000	-0.000206
2351.000000	-0.000108
2350.000000	-0.000205
2349.000000	-0.000437
2348.000000	-0.000610
2347.000000	-0.000487
2346.000000	0.000011
2345.000000	0.000756
2344.000000	0.001483
2343.000000	0.001963
2342.000000	0.002102
2341.000000	0.001911
2340.000000	0.001519
2339.000000	0.001077
2338.000000	0.000671
2337.000000	0.000315
2336.000000	0.000029
2335.000000	-0.000154
2334.000000	-0.000224
2333.000000	-0.000217
2332.000000	-0.000165
2331.000000	-0.000122
2330.000000	-0.000134
2329.000000	-0.000204
2328.000000	-0.000309
2327.000000	-0.000403
2326.000000	-0.000489
2325.000000	-0.000567
2324.000000	-0.000630
2323.000000	-0.000662
2322.000000	-0.000648
2321.000000	-0.000607
2320.000000	-0.000569
2319.000000	-0.000585
2318.000000	-0.000668
2317.000000	-0.000799
2316.000000	-0.000919
2315.000000	-0.000986
2314.000000	-0.001000
2313.000000	-0.000998
2312.000000	-0.001011
2311.000000	-0.001053
2310.000000	-0.001122
2309.000000	-0.001209
2308.000000	-0.001299
2307.000000	-0.001373
2306.000000	-0.001428
2305.000000	-0.001479
2304.000000	-0.001544
2303.000000	-0.001627
2302.000000	-0.001715
2301.000000	-0.001789
2300.000000	-0.001844
2299.000000	-0.001885
2298.000000	-0.001917
2297.000000	-0.001950
2296.000000	-0.001992
2295.000000	-0.002046
2294.000000	-0.002106
2293.000000	-0.002156
2292.000000	-0.002189
2291.000000	-0.002212
2290.000000	-0.002244
2289.000000	-0.002286
2288.000000	-0.002324
2287.000000	-0.002344
2286.000000	-0.002347
2285.000000	-0.002349
2284.000000	-0.002361
2283.000000	-0.002385
2282.000000	-0.002407
2281.000000	-0.002419
2280.000000	-0.002418
2279.000000	-0.002410
2278.000000	-0.002404
2277.000000	-0.002402
2276.000000	-0.002401
2275.000000	-0.002395
2274.000000	-0.002387
2273.000000	-0.002385
2272.000000	-0.002398
2271.000000	-0.002426
2270.000000	-0.002463
2269.000000	-0.002499
2268.000000	-0.002525
2267.000000	-0.002541
2266.000000	-0.002553
2265.000000	-0.002573
2264.000000	-0.002607
2263.000000	-0.002641
2262.000000	-0.002648
2261.000000	-0.002610
2260.000000	-0.002532
2259.000000	-0.002441
2258.000000	-0.002362
2257.000000	-0.002308
2256.000000	-0.002285
2255.000000	-0.002307
2254.000000	-0.002385
2253.000000	-0.002517
2252.000000	-0.002676
2251.000000	-0.002826
2250.000000	-0.002934
2249.000000	-0.002987
2248.000000	-0.002986
2247.000000	-0.002944
2246.000000	-0.002877
2245.000000	-0.002803
2244.000000	-0.002734
2243.000000	-0.002679
2242.000000	-0.002646
2241.000000	-0.002640
2240.000000	-0.002666
2239.000000	-0.002726
2238.000000	-0.002815
2237.000000	-0.002919
2236.000000	-0.003026
2235.000000	-0.003123
2234.000000	-0.003189
2233.000000	-0.003199
2232.000000	-0.003146
2231.000000	-0.003052
2230.000000	-0.002952
2229.000000	-0.002861
2228.000000	-0.002770
2227.000000	-0.002672
2226.000000	-0.002579
2225.000000	-0.002512
2224.000000	-0.002473
2223.000000	-0.002447
2222.000000	-0.002420
2221.000000	-0.002387
2220.000000	-0.002354
2219.000000	-0.002331
2218.000000	-0.002324
2217.000000	-0.002333
2216.000000	-0.002346
2215.000000	-0.002355
2214.000000	-0.002357
2213.000000	-0.002358
2212.000000	-0.002360
2211.000000	-0.002363
2210.000000	-0.002370
2209.000000	-0.002378
2208.000000	-0.002379
2207.000000	-0.002368
2206.000000	-0.002350
2205.000000	-0.002335
2204.000000	-0.002329
2203.000000	-0.002325
2202.000000	-0.002321
2201.000000	-0.002323
2200.000000	-0.002335
2199.000000	-0.002354
2198.000000	-0.002365
2197.000000	-0.002359
2196.000000	-0.002338
2195.000000	-0.002311
2194.000000	-0.002293
2193.000000	-0.002293
2192.000000	-0.002312
2191.000000	-0.002340
2190.000000	-0.002364
2189.000000	-0.002375
2188.000000	-0.002372
2187.000000	-0.002361
2186.000000	-0.002352
2185.000000	-0.002351
2184.000000	-0.002354
2183.000000	-0.002351
2182.000000	-0.002334
2181.000000	-0.002305
2180.000000	-0.002279
2179.000000	-0.002271
2178.000000	-0.002285
2177.000000	-0.002307
2176.000000	-0.002323
2175.000000	-0.002322
2174.000000	-0.002311
2173.000000	-0.002304
2172.000000	-0.002308
2171.000000	-0.002324
2170.000000	-0.002342
2169.000000	-0.002348
2168.000000	-0.002335
2167.000000	-0.002312
2166.000000	-0.002296
2165.000000	-0.002302
2164.000000	-0.002322
2163.000000	-0.002338
2162.000000	-0.002342
2161.000000	-0.002340
2160.000000	-0.002338
2159.000000	-0.002336
2158.000000	-0.002326
2157.000000	-0.002310
2156.000000	-0.002293
2155.000000	-0.002281
2154.000000	-0.002275
2153.000000	-0.002275
2152.000000	-0.002278
2151.000000	-0.002281
2150.000000	-0.002279
2149.000000	-0.002275
2148.000000	-0.002276
2147.000000	-0.002291
2146.000000	-0.002317
2145.000000	-0.002343
2144.000000	-0.002354
2143.000000	-0.002346
2142.000000	-0.002324
2141.000000	-0.002297
2140.000000	-0.002276
2139.000000	-0.002264
2138.000000	-0.002263
2137.000000	-0.002271
2136.000000	-0.002283
2135.000000	-0.002292
2134.000000	-0.002295
2133.000000	-0.002291
2132.000000	-0.002279
2131.000000	-0.002262
2130.000000	-0.002246
2129.000000	-0.002235
2128.000000	-0.002226
2127.000000	-0.002215
2126.000000	-0.002201
2125.000000	-0.002190
2124.000000	-0.002173
2123.000000	-0.002132
2122.000000	-0.002056
2121.000000	-0.001955
2120.000000	-0.001853
2119.000000	-0.001769
2118.000000	-0.001705
2117.000000	-0.001658
2116.000000	-0.001625
2115.000000	-0.001607
2114.000000	-0.001609
2113.000000	-0.001631
2112.000000	-0.001672
2111.000000	-0.001724
2110.000000	-0.001780
2109.000000	-0.001832
2108.000000	-0.001878
2107.000000	-0.001921
2106.000000	-0.001963
2105.000000	-0.002011
2104.000000	-0.002067
2103.000000	-0.002131
2102.000000	-0.002191
2101.000000	-0.002237
2100.000000	-0.002263
2099.000000	-0.002273
2098.000000	-0.002273
2097.000000	-0.002271
2096.000000	-0.002272
2095.000000	-0.002282
2094.000000	-0.002304
2093.000000	-0.002335
2092.000000	-0.002365
2091.000000	-0.002382
2090.000000	-0.002379
2089.000000	-0.002360
2088.000000	-0.002341
2087.000000	-0.002332
2086.000000	-0.002327
2085.000000	-0.002316
2084.000000	-0.002299
2083.000000	-0.002287
2082.000000	-0.002289
2081.000000	-0.002300
2080.000000	-0.002310
2079.000000	-0.002315
2078.000000	-0.002315
2077.000000	-0.002310
2076.000000	-0.002297
2075.000000	-0.002284
2074.000000	-0.002277
2073.000000	-0.002280
2072.000000	-0.002285
2071.000000	-0.002284
2070.000000	-0.002280
2069.000000	-0.002278
2068.000000	-0.002279
2067.000000	-0.002277
2066.000000	-0.002272
2065.000000	-0.002270
2064.000000	-0.002273
2063.000000	-0.002277
2062.000000	-0.002274
2061.000000	-0.002259
2060.000000	-0.002237
2059.000000	-0.002215
2058.000000	-0.002201
2057.000000	-0.002200
2056.000000	-0.002209
2055.000000	-0.002220
2054.000000	-0.002224
2053.000000	-0.002224
2052.000000	-0.002227
2051.000000	-0.002237
2050.000000	-0.002252
2049.000000	-0.002265
2048.000000	-0.002273
2047.000000	-0.002276
2046.000000	-0.002278
2045.000000	-0.002281
2044.000000	-0.002285
2043.000000	-0.002282
2042.000000	-0.002268
2041.000000	-0.002248
2040.000000	-0.002229
2039.000000	-0.002215
2038.000000	-0.002205
2037.000000	-0.002201
2036.000000	-0.002210
2035.000000	-0.002229
2034.000000	-0.002242
2033.000000	-0.002236
2032.000000	-0.002210
2031.000000	-0.002176
2030.000000	-0.002149
2029.000000	-0.002139
2028.000000	-0.002149
2027.000000	-0.002175
2026.000000	-0.002205
2025.000000	-0.002224
2024.000000	-0.002224
2023.000000	-0.002207
2022.000000	-0.002187
2021.000000	-0.002177
2020.000000	-0.002184
2019.000000	-0.002200
2018.000000	-0.002212
2017.000000	-0.002212
2016.000000	-0.002206
2015.000000	-0.002204
2014.000000	-0.002211
2013.000000	-0.002221
2012.000000	-0.002231
2011.000000	-0.002238
2010.000000	-0.002239
2009.000000	-0.002229
2008.000000	-0.002217
2007.000000	-0.002215
2006.000000	-0.002228
2005.000000	-0.002243
2004.000000	-0.002246
2003.000000	-0.002236
2002.000000	-0.002226
2001.000000	-0.002220
2000.000000	-0.002210
1999.000000	-0.002185
1998.000000	-0.002156
1997.000000	-0.002140
1996.000000	-0.002144
1995.000000	-0.002158
1994.000000	-0.002168
1993.000000	-0.002168
1992.000000	-0.002165
1991.000000	-0.002160
1990.000000	-0.002151
1989.000000	-0.002141
1988.000000	-0.002138
1987.000000	-0.002148
1986.000000	-0.002166
1985.000000	-0.002186
1984.000000	-0.002207
1983.000000	-0.002230
1982.000000	-0.002245
1981.000000	-0.002237
1980.000000	-0.002201
1979.000000	-0.002159
1978.000000	-0.002138
1977.000000	-0.002143
1976.000000	-0.002156
1975.000000	-0.002160
1974.000000	-0.002156
1973.000000	-0.002154
1972.000000	-0.002162
1971.000000	-0.002175
1970.000000	-0.002184
1969.000000	-0.002183
1968.000000	-0.002175
1967.000000	-0.002169
1966.000000	-0.002164
1965.000000	-0.002153
1964.000000	-0.002133
1963.000000	-0.002114
1962.000000	-0.002108
1961.000000	-0.002116
1960.000000	-0.002127
1959.000000	-0.002133
1958.000000	-0.002136
1957.000000	-0.002142
1956.000000	-0.002151
1955.000000	-0.002159
1954.000000	-0.002160
1953.000000	-0.002154
1952.000000	-0.002145
1951.000000	-0.002142
1950.000000	-0.002146
1949.000000	-0.002153
1948.000000	-0.002155
1947.000000	-0.002150
1946.000000	-0.002138
1945.000000	-0.002118
1944.000000	-0.002092
1943.000000	-0.002067
1942.000000	-0.002060
1941.000000	-0.002077
1940.000000	-0.002104
1939.000000	-0.002125
1938.000000	-0.002129
1937.000000	-0.002117
1936.000000	-0.002099
1935.000000	-0.002082
1934.000000	-0.002076
1933.000000	-0.002089
1932.000000	-0.002114
1931.000000	-0.002136
1930.000000	-0.002146
1929.000000	-0.002146
1928.000000	-0.002144
1927.000000	-0.002146
1926.000000	-0.002150
1925.000000	-0.002156
1924.000000	-0.002167
1923.000000	-0.002184
1922.000000	-0.002198
1921.000000	-0.002195
1920.000000	-0.002172
1919.000000	-0.002143
1918.000000	-0.002124
1917.000000	-0.002116
1916.000000	-0.002110
1915.000000	-0.002104
1914.000000	-0.002100
1913.000000	-0.002101
1912.000000	-0.002100
1911.000000	-0.002094
1910.000000	-0.002088
1909.000000	-0.002092
1908.000000	-0.002107
1907.000000	-0.002126
1906.000000	-0.002142
1905.000000	-0.002158
1904.000000	-0.002171
1903.000000	-0.002175
1902.000000	-0.002166
1901.000000	-0.002147
1900.000000	-0.002128
1899.000000	-0.002113
1898.000000	-0.002103
1897.000000	-0.002097
1896.000000	-0.002096
1895.000000	-0.002101
1894.000000	-0.002107
1893.000000	-0.002111
1892.000000	-0.002106
1891.000000	-0.002097
1890.000000	-0.002090
1889.000000	-0.002091
1888.000000	-0.002095
1887.000000	-0.002098
1886.000000	-0.002097
1885.000000	-0.002095
1884.000000	-0.002090
1883.000000	-0.002083
1882.000000	-0.002075
1881.000000	-0.002076
1880.000000	-0.002090
1879.000000	-0.002112
1878.000000	-0.002130
1877.000000	-0.002138
1876.000000	-0.002137
1875.000000	-0.002132
1874.000000	-0.002128
1873.000000	-0.002126
1872.000000	-0.002122
1871.000000	-0.002113
1870.000000	-0.002097
1869.000000	-0.002080
1868.000000	-0.002069
1867.000000	-0.002067
1866.000000	-0.002072
1865.000000	-0.002078
1864.000000	-0.002083
1863.000000	-0.002091
1862.000000	-0.002102
1861.000000	-0.002109
1860.000000	-0.002104
1859.000000	-0.002090
1858.000000	-0.002081
1857.000000	-0.002084
1856.000000	-0.002094
1855.000000	-0.002103
1854.000000	-0.002108
1853.000000	-0.002111
1852.000000	-0.002108
1851.000000	-0.002096
1850.000000	-0.002079
1849.000000	-0.002066
1848.000000	-0.002061
1847.000000	-0.002062
1846.000000	-0.002068
1845.000000	-0.002081
1844.000000	-0.002099
1843.000000	-0.002115
1842.000000	-0.002127
1841.000000	-0.002129
1840.000000	-0.002117
1839.000000	-0.002090
1838.000000	-0.002059
1837.000000	-0.002041
1836.000000	-0.002045
1835.000000	-0.002064
1834.000000	-0.002085
1833.000000	-0.002103
1832.000000	-0.002123
1831.000000	-0.002143
1830.000000	-0.002153
1829.000000	-0.002145
1828.000000	-0.002122
1827.000000	-0.002096
1826.000000	-0.002078
1825.000000	-0.002074
1824.000000	-0.002083
1823.000000	-0.002101
1822.000000	-0.002114
1821.000000	-0.002110
1820.000000	-0.002086
1819.000000	-0.002053
1818.000000	-0.002025
1817.000000	-0.002009
1816.000000	-0.002007
1815.000000	-0.002011
1814.000000	-0.002019
1813.000000	-0.002026
1812.000000	-0.002030
1811.000000	-0.002026
1810.000000	-0.002017
1809.000000	-0.002008
1808.000000	-0.002003
1807.000000	-0.001997
1806.000000	-0.001986
1805.000000	-0.001975
1804.000000	-0.001974
1803.000000	-0.001986
1802.000000	-0.002005
1801.000000	-0.002027
1800.000000	-0.002049
1799.000000	-0.002068
1798.000000	-0.002077
1797.000000	-0.002075
1796.000000	-0.002062
1795.000000	-0.002045
1794.000000	-0.002035
1793.000000	-0.002039
1792.000000	-0.002051
1791.000000	-0.002060
1790.000000	-0.002058
1789.000000	-0.002048
1788.000000	-0.002042
1787.000000	-0.002044
1786.000000	-0.002051
1785.000000	-0.002058
1784.000000	-0.002065
1783.000000	-0.002075
1782.000000	-0.002086
1781.000000	-0.002086
1780.000000	-0.002068
1779.000000	-0.002042
1778.000000	-0.002026
1777.000000	-0.002026
1776.000000	-0.002034
1775.000000	-0.002037
1774.000000	-0.002032
1773.000000	-0.002022
1772.000000	-0.002011
1771.000000	-0.002003
1770.000000	-0.001999
1769.000000	-0.002000
1768.000000	-0.002005
1767.000000	-0.002014
1766.000000	-0.002024
1765.000000	-0.002028
1764.000000	-0.002023
1763.000000	-0.002009
1762.000000	-0.001993
1761.000000	-0.001983
1760.000000	-0.001986
1759.000000	-0.002006
1758.000000	-0.002034
1757.000000	-0.002052
1756.000000	-0.002045
1755.000000	-0.002016
1754.000000	-0.001980
1753.000000	-0.001948
1752.000000	-0.001923
1751.000000	-0.001913
1750.000000	-0.001923
1749.000000	-0.001951
1748.000000	-0.001984
1747.000000	-0.002005
1746.000000	-0.002008
1745.000000	-0.001996
1744.000000	-0.001975
1743.000000	-0.001945
1742.000000	-0.001902
1741.000000	-0.001861
1740.000000	-0.001843
1739.000000	-0.001859
1738.000000	-0.001892
1737.000000	-0.001919
1736.000000	-0.001926
1735.000000	-0.001920
1734.000000	-0.001905
1733.000000	-0.001885
1732.000000	-0.001869
1731.000000	-0.001865
1730.000000	-0.001869
1729.000000	-0.001872
1728.000000	-0.001870
1727.000000	-0.001862
1726.000000	-0.001844
1725.000000	-0.001813
1724.000000	-0.001773
1723.000000	-0.001733
1722.000000	-0.001705
1721.000000	-0.001691
1720.000000	-0.001689
1719.000000	-0.001694
1718.000000	-0.001702
1717.000000	-0.001695
1716.000000	-0.001658
1715.000000	-0.001590
1714.000000	-0.001506
1713.000000	-0.001431
1712.000000	-0.001379
1711.000000	-0.001344
1710.000000	-0.001312
1709.000000	-0.001273
1708.000000	-0.001227
1707.000000	-0.001183
1706.000000	-0.001147
1705.000000	-0.001121
1704.000000	-0.001099
1703.000000	-0.001070
1702.000000	-0.001039
1701.000000	-0.001022
1700.000000	-0.001014
1699.000000	-0.000999
1698.000000	-0.000976
1697.000000	-0.000956
1696.000000	-0.000946
1695.000000	-0.000948
1694.000000	-0.000960
1693.000000	-0.000980
1692.000000	-0.000994
1691.000000	-0.000987
1690.000000	-0.000957
1689.000000	-0.000919
1688.000000	-0.000893
1687.000000	-0.000889
1686.000000	-0.000898
1685.000000	-0.000904
1684.000000	-0.000885
1683.000000	-0.000847
1682.000000	-0.000817
1681.000000	-0.000799
1680.000000	-0.000775
1679.000000	-0.000736
1678.000000	-0.000688
1677.000000	-0.000649
1676.000000	-0.000631
1675.000000	-0.000638
1674.000000	-0.000654
1673.000000	-0.000662
1672.000000	-0.000657
1671.000000	-0.000647
1670.000000	-0.000644
1669.000000	-0.000647
1668.000000	-0.000641
1667.000000	-0.000625
1666.000000	-0.000611
1665.000000	-0.000607
1664.000000	-0.000613
1663.000000	-0.000613
1662.000000	-0.000594
1661.000000	-0.000550
1660.000000	-0.000498
1659.000000	-0.000461
1658.000000	-0.000456
1657.000000	-0.000474
1656.000000	-0.000488
1655.000000	-0.000479
1654.000000	-0.000456
1653.000000	-0.000436
1652.000000	-0.000424
1651.000000	-0.000422
1650.000000	-0.000424
1649.000000	-0.000420
1648.000000	-0.000420
1647.000000	-0.000433
1646.000000	-0.000446
1645.000000	-0.000442
1644.000000	-0.000434
1643.000000	-0.000440
1642.000000	-0.000469
1641.000000	-0.000516
1640.000000	-0.000570
1639.000000	-0.000622
1638.000000	-0.000664
1637.000000	-0.000687
1636.000000	-0.000684
1635.000000	-0.000664
1634.000000	-0.000650
1633.000000	-0.000657
1632.000000	-0.000681
1631.000000	-0.000707
1630.000000	-0.000727
1629.000000	-0.000737
1628.000000	-0.000744
1627.000000	-0.000758
1626.000000	-0.000780
1625.000000	-0.000798
1624.000000	-0.000797
1623.000000	-0.000784
1622.000000	-0.000785
1621.000000	-0.000809
1620.000000	-0.000837
1619.000000	-0.000848
1618.000000	-0.000843
1617.000000	-0.000837
1616.000000	-0.000840
1615.000000	-0.000848
1614.000000	-0.000853
1613.000000	-0.000850
1612.000000	-0.000843
1611.000000	-0.000846
1610.000000	-0.000861
1609.000000	-0.000872
1608.000000	-0.000858
1607.000000	-0.000818
1606.000000	-0.000768
1605.000000	-0.000724
1604.000000	-0.000690
1603.000000	-0.000675
1602.000000	-0.000681
1601.000000	-0.000698
1600.000000	-0.000710
1599.000000	-0.000711
1598.000000	-0.000713
1597.000000	-0.000727
1596.000000	-0.000753
1595.000000	-0.000783
1594.000000	-0.000815
1593.000000	-0.000841
1592.000000	-0.000863
1591.000000	-0.000889
1590.000000	-0.000923
1589.000000	-0.000958
1588.000000	-0.000977
1587.000000	-0.000979
1586.000000	-0.000979
1585.000000	-0.000991
1584.000000	-0.001011
1583.000000	-0.001029
1582.000000	-0.001049
1581.000000	-0.001073
1580.000000	-0.001094
1579.000000	-0.001098
1578.000000	-0.001080
1577.000000	-0.001045
1576.000000	-0.001006
1575.000000	-0.000977
1574.000000	-0.000968
1573.000000	-0.000977
1572.000000	-0.000992
1571.000000	-0.001010
1570.000000	-0.001026
1569.000000	-0.001032
1568.000000	-0.001024
1567.000000	-0.001009
1566.000000	-0.000997
1565.000000	-0.000990
1564.000000	-0.000981
1563.000000	-0.000965
1562.000000	-0.000941
1561.000000	-0.000912
1560.000000	-0.000893
1559.000000	-0.000902
1558.000000	-0.000937
1557.000000	-0.000976
1556.000000	-0.001003
1555.000000	-0.001007
1554.000000	-0.001000
1553.000000	-0.001002
1552.000000	-0.001015
1551.000000	-0.001028
1550.000000	-0.001033
1549.000000	-0.001036
1548.000000	-0.001044
1547.000000	-0.001061
1546.000000	-0.001095
1545.000000	-0.001160
1544.000000	-0.001255
1543.000000	-0.001356
1542.000000	-0.001428
1541.000000	-0.001459
1540.000000	-0.001475
1539.000000	-0.001514
1538.000000	-0.001584
1537.000000	-0.001663
1536.000000	-0.001716
1535.000000	-0.001737
1534.000000	-0.001739
1533.000000	-0.001742
1532.000000	-0.001770
1531.000000	-0.001851
1530.000000	-0.001985
1529.000000	-0.002126
1528.000000	-0.002201
1527.000000	-0.002178
1526.000000	-0.002098
1525.000000	-0.002022
1524.000000	-0.001968
1523.000000	-0.001928
1522.000000	-0.001914
1521.000000	-0.001940
1520.000000	-0.001981
1519.000000	-0.001994
1518.000000	-0.001994
1517.000000	-0.002041
1516.000000	-0.002165
1515.000000	-0.002294
1514.000000	-0.002316
1513.000000	-0.002197
1512.000000	-0.002018
1511.000000	-0.001897
1510.000000	-0.001888
1509.000000	-0.001957
1508.000000	-0.002041
1507.000000	-0.002097
1506.000000	-0.002106
1505.000000	-0.002080
1504.000000	-0.002057
1503.000000	-0.002060
1502.000000	-0.002093
1501.000000	-0.002145
1500.000000	-0.002195
1499.000000	-0.002227
1498.000000	-0.002249
1497.000000	-0.002266
1496.000000	-0.002262
1495.000000	-0.002227
1494.000000	-0.002179
1493.000000	-0.002153
1492.000000	-0.002167
1491.000000	-0.002216
1490.000000	-0.002284
1489.000000	-0.002348
1488.000000	-0.002388
1487.000000	-0.002408
1486.000000	-0.002450
1485.000000	-0.002552
1484.000000	-0.002695
1483.000000	-0.002814
1482.000000	-0.002863
1481.000000	-0.002851
1480.000000	-0.002818
1479.000000	-0.002781
1478.000000	-0.002728
1477.000000	-0.002656
1476.000000	-0.002589
1475.000000	-0.002557
1474.000000	-0.002568
1473.000000	-0.002607
1472.000000	-0.002645
1471.000000	-0.002661
1470.000000	-0.002651
1469.000000	-0.002625
1468.000000	-0.002622
1467.000000	-0.002719
1466.000000	-0.002976
1465.000000	-0.003318
1464.000000	-0.003529
1463.000000	-0.003445
1462.000000	-0.003122
1461.000000	-0.002766
1460.000000	-0.002545
1459.000000	-0.002479
1458.000000	-0.002479
1457.000000	-0.002471
1456.000000	-0.002452
1455.000000	-0.002445
1454.000000	-0.002447
1453.000000	-0.002460
1452.000000	-0.002505
1451.000000	-0.002584
1450.000000	-0.002643
1449.000000	-0.002624
1448.000000	-0.002536
1447.000000	-0.002450
1446.000000	-0.002415
1445.000000	-0.002409
1444.000000	-0.002383
1443.000000	-0.002321
1442.000000	-0.002257
1441.000000	-0.002227
1440.000000	-0.002242
1439.000000	-0.002298
1438.000000	-0.002391
1437.000000	-0.002502
1436.000000	-0.002566
1435.000000	-0.002524
1434.000000	-0.002387
1433.000000	-0.002231
1432.000000	-0.002130
1431.000000	-0.002104
1430.000000	-0.002119
1429.000000	-0.002145
1428.000000	-0.002180
1427.000000	-0.002226
1426.000000	-0.002295
1425.000000	-0.002413
1424.000000	-0.002599
1423.000000	-0.002800
1422.000000	-0.002907
1421.000000	-0.002839
1420.000000	-0.002626
1419.000000	-0.002386
1418.000000	-0.002226
1417.000000	-0.002155
1416.000000	-0.002129
1415.000000	-0.002115
1414.000000	-0.002102
1413.000000	-0.002093
1412.000000	-0.002098
1411.000000	-0.002132
1410.000000	-0.002191
1409.000000	-0.002250
1408.000000	-0.002272
1407.000000	-0.002235
1406.000000	-0.002154
1405.000000	-0.002070
1404.000000	-0.002019
1403.000000	-0.002009
1402.000000	-0.002019
1401.000000	-0.002030
1400.000000	-0.002030
1399.000000	-0.002022
1398.000000	-0.002015
1397.000000	-0.002013
1396.000000	-0.002015
1395.000000	-0.002000
1394.000000	-0.001947
1393.000000	-0.001854
1392.000000	-0.001755
1391.000000	-0.001689
1390.000000	-0.001667
1389.000000	-0.001669
1388.000000	-0.001658
1387.000000	-0.001610
1386.000000	-0.001537
1385.000000	-0.001470
1384.000000	-0.001434
1383.000000	-0.001426
1382.000000	-0.001429
1381.000000	-0.001446
1380.000000	-0.001490
1379.000000	-0.001556
1378.000000	-0.001600
1377.000000	-0.001581
1376.000000	-0.001504
1375.000000	-0.001417
1374.000000	-0.001368
1373.000000	-0.001358
1372.000000	-0.001363
1371.000000	-0.001358
1370.000000	-0.001338
1369.000000	-0.001305
1368.000000	-0.001273
1367.000000	-0.001262
1366.000000	-0.001291
1365.000000	-0.001348
1364.000000	-0.001399
1363.000000	-0.001414
1362.000000	-0.001389
1361.000000	-0.001350
1360.000000	-0.001324
1359.000000	-0.001324
1358.000000	-0.001353
1357.000000	-0.001408
1356.000000	-0.001477
1355.000000	-0.001555
1354.000000	-0.001643
1353.000000	-0.001748
1352.000000	-0.001860
1351.000000	-0.001939
1350.000000	-0.001950
1349.000000	-0.001895
1348.000000	-0.001817
1347.000000	-0.001750
1346.000000	-0.001700
1345.000000	-0.001651
1344.000000	-0.001593
1343.000000	-0.001533
1342.000000	-0.001479
1341.000000	-0.001442
1340.000000	-0.001434
1339.000000	-0.001456
1338.000000	-0.001487
1337.000000	-0.001496
1336.000000	-0.001471
1335.000000	-0.001432
1334.000000	-0.001407
1333.000000	-0.001410
1332.000000	-0.001431
1331.000000	-0.001450
1330.000000	-0.001451
1329.000000	-0.001434
1328.000000	-0.001415
1327.000000	-0.001409
1326.000000	-0.001413
1325.000000	-0.001414
1324.000000	-0.001401
1323.000000	-0.001376
1322.000000	-0.001344
1321.000000	-0.001310
1320.000000	-0.001277
1319.000000	-0.001252
1318.000000	-0.001239
1317.000000	-0.001237
1316.000000	-0.001246
1315.000000	-0.001258
1314.000000	-0.001263
1313.000000	-0.001251
1312.000000	-0.001230
1311.000000	-0.001208
1310.000000	-0.001185
1309.000000	-0.001148
1308.000000	-0.001097
1307.000000	-0.001051
1306.000000	-0.001031
1305.000000	-0.001038
1304.000000	-0.001054
1303.000000	-0.001065
1302.000000	-0.001065
1301.000000	-0.001062
1300.000000	-0.001063
1299.000000	-0.001076
1298.000000	-0.001096
1297.000000	-0.001107
1296.000000	-0.001098
1295.000000	-0.001076
1294.000000	-0.001056
1293.000000	-0.001044
1292.000000	-0.001033
1291.000000	-0.001016
1290.000000	-0.000992
1289.000000	-0.000974
1288.000000	-0.000970
1287.000000	-0.000981
1286.000000	-0.000993
1285.000000	-0.000994
1284.000000	-0.000973
1283.000000	-0.000925
1282.000000	-0.000853
1281.000000	-0.000767
1280.000000	-0.000689
1279.000000	-0.000634
1278.000000	-0.000603
1277.000000	-0.000594
1276.000000	-0.000613
1275.000000	-0.000672
1274.000000	-0.000770
1273.000000	-0.000884
1272.000000	-0.000989
1271.000000	-0.001081
1270.000000	-0.001170
1269.000000	-0.001262
1268.000000	-0.001343
1267.000000	-0.001394
1266.000000	-0.001413
1265.000000	-0.001416
1264.000000	-0.001425
1263.000000	-0.001443
1262.000000	-0.001455
1261.000000	-0.001443
1260.000000	-0.001402
1259.000000	-0.001345
1258.000000	-0.001281
1257.000000	-0.001214
1256.000000	-0.001151
1255.000000	-0.001099
1254.000000	-0.001055
1253.000000	-0.001002
1252.000000	-0.000932
1251.000000	-0.000847
1250.000000	-0.000755
1249.000000	-0.000653
1248.000000	-0.000532
1247.000000	-0.000393
1246.000000	-0.000251
1245.000000	-0.000124
1244.000000	-0.000023
1243.000000	0.000055
1242.000000	0.000122
1241.000000	0.000196
1240.000000	0.000285
1239.000000	0.000378
1238.000000	0.000455
1237.000000	0.000506
1236.000000	0.000519
1235.000000	0.000486
1234.000000	0.000408
1233.000000	0.000304
1232.000000	0.000203
1231.000000	0.000123
1230.000000	0.000067
1229.000000	0.000024
1228.000000	-0.000020
1227.000000	-0.000078
1226.000000	-0.000149
1225.000000	-0.000225
1224.000000	-0.000297
1223.000000	-0.000364
1222.000000	-0.000422
1221.000000	-0.000465
1220.000000	-0.000487
1219.000000	-0.000503
1218.000000	-0.000534
1217.000000	-0.000590
1216.000000	-0.000656
1215.000000	-0.000706
1214.000000	-0.000721
1213.000000	-0.000700
1212.000000	-0.000658
1211.000000	-0.000619
1210.000000	-0.000598
1209.000000	-0.000597
1208.000000	-0.000615
1207.000000	-0.000650
1206.000000	-0.000697
1205.000000	-0.000732
1204.000000	-0.000741
1203.000000	-0.000741
1202.000000	-0.000762
1201.000000	-0.000805
1200.000000	-0.000832
1199.000000	-0.000819
1198.000000	-0.000787
1197.000000	-0.000770
1196.000000	-0.000776
1195.000000	-0.000784
1194.000000	-0.000780
1193.000000	-0.000760
1192.000000	-0.000732
1191.000000	-0.000703
1190.000000	-0.000685
1189.000000	-0.000685
1188.000000	-0.000689
1187.000000	-0.000679
1186.000000	-0.000654
1185.000000	-0.000633
1184.000000	-0.000625
1183.000000	-0.000625
1182.000000	-0.000626
1181.000000	-0.000632
1180.000000	-0.000645
1179.000000	-0.000654
1178.000000	-0.000646
1177.000000	-0.000621
1176.000000	-0.000599
1175.000000	-0.000606
1174.000000	-0.000656
1173.000000	-0.000732
1172.000000	-0.000793
1171.000000	-0.000807
1170.000000	-0.000779
1169.000000	-0.000745
1168.000000	-0.000730
1167.000000	-0.000724
1166.000000	-0.000713
1165.000000	-0.000702
1164.000000	-0.000705
1163.000000	-0.000714
1162.000000	-0.000709
1161.000000	-0.000684
1160.000000	-0.000657
1159.000000	-0.000644
1158.000000	-0.000641
1157.000000	-0.000636
1156.000000	-0.000628
1155.000000	-0.000629
1154.000000	-0.000649
1153.000000	-0.000682
1152.000000	-0.000716
1151.000000	-0.000744
1150.000000	-0.000759
1149.000000	-0.000760
1148.000000	-0.000747
1147.000000	-0.000732
1146.000000	-0.000722
1145.000000	-0.000718
1144.000000	-0.000711
1143.000000	-0.000693
1142.000000	-0.000672
1141.000000	-0.000652
1140.000000	-0.000637
1139.000000	-0.000627
1138.000000	-0.000625
1137.000000	-0.000627
1136.000000	-0.000622
1135.000000	-0.000614
1134.000000	-0.000634
1133.000000	-0.000704
1132.000000	-0.000796
1131.000000	-0.000841
1130.000000	-0.000798
1129.000000	-0.000704
1128.000000	-0.000631
1127.000000	-0.000618
1126.000000	-0.000650
1125.000000	-0.000688
1124.000000	-0.000709
1123.000000	-0.000704
1122.000000	-0.000671
1121.000000	-0.000619
1120.000000	-0.000567
1119.000000	-0.000531
1118.000000	-0.000521
1117.000000	-0.000546
1116.000000	-0.000603
1115.000000	-0.000667
1114.000000	-0.000702
1113.000000	-0.000698
1112.000000	-0.000679
1111.000000	-0.000674
1110.000000	-0.000688
1109.000000	-0.000709
1108.000000	-0.000724
1107.000000	-0.000734
1106.000000	-0.000738
1105.000000	-0.000738
1104.000000	-0.000737
1103.000000	-0.000744
1102.000000	-0.000765
1101.000000	-0.000798
1100.000000	-0.000832
1099.000000	-0.000851
1098.000000	-0.000843
1097.000000	-0.000815
1096.000000	-0.000792
1095.000000	-0.000793
1094.000000	-0.000810
1093.000000	-0.000816
1092.000000	-0.000809
1091.000000	-0.000812
1090.000000	-0.000845
1089.000000	-0.000896
1088.000000	-0.000932
1087.000000	-0.000938
1086.000000	-0.000936
1085.000000	-0.000958
1084.000000	-0.001009
1083.000000	-0.001057
1082.000000	-0.001076
1081.000000	-0.001070
1080.000000	-0.001065
1079.000000	-0.001071
1078.000000	-0.001077
1077.000000	-0.001076
1076.000000	-0.001087
1075.000000	-0.001134
1074.000000	-0.001207
1073.000000	-0.001277
1072.000000	-0.001330
1071.000000	-0.001375
1070.000000	-0.001414
1069.000000	-0.001431
1068.000000	-0.001418
1067.000000	-0.001389
1066.000000	-0.001369
1065.000000	-0.001367
1064.000000	-0.001385
1063.000000	-0.001425
1062.000000	-0.001490
1061.000000	-0.001558
1060.000000	-0.001590
1059.000000	-0.001569
1058.000000	-0.001509
1057.000000	-0.001446
1056.000000	-0.001409
1055.000000	-0.001409
1054.000000	-0.001441
1053.000000	-0.001488
1052.000000	-0.001526
1051.000000	-0.001545
1050.000000	-0.001549
1049.000000	-0.001547
1048.000000	-0.001539
1047.000000	-0.001526
1046.000000	-0.001528
1045.000000	-0.001558
1044.000000	-0.001607
1043.000000	-0.001642
1042.000000	-0.001641
1041.000000	-0.001613
1040.000000	-0.001587
1039.000000	-0.001578
1038.000000	-0.001578
1037.000000	-0.001572
1036.000000	-0.001563
1035.000000	-0.001571
1034.000000	-0.001613
1033.000000	-0.001673
1032.000000	-0.001717
1031.000000	-0.001717
1030.000000	-0.001683
1029.000000	-0.001654
1028.000000	-0.001651
1027.000000	-0.001662
1026.000000	-0.001657
1025.000000	-0.001625
1024.000000	-0.001584
1023.000000	-0.001558
1022.000000	-0.001547
1021.000000	-0.001532
1020.000000	-0.001499
1019.000000	-0.001458
1018.000000	-0.001430
1017.000000	-0.001421
1016.000000	-0.001419
1015.000000	-0.001407
1014.000000	-0.001387
1013.000000	-0.001375
1012.000000	-0.001376
1011.000000	-0.001371
1010.000000	-0.001337
1009.000000	-0.001279
1008.000000	-0.001226
1007.000000	-0.001198
1006.000000	-0.001185
1005.000000	-0.001162
1004.000000	-0.001125
1003.000000	-0.001092
1002.000000	-0.001067
1001.000000	-0.001033
1000.000000	-0.000974
999.000000	-0.000897
998.000000	-0.000828
997.000000	-0.000786
996.000000	-0.000764
995.000000	-0.000741
994.000000	-0.000694
993.000000	-0.000616
992.000000	-0.000525
991.000000	-0.000459
990.000000	-0.000444
989.000000	-0.000467
988.000000	-0.000486
987.000000	-0.000469
986.000000	-0.000414
985.000000	-0.000337
984.000000	-0.000261
983.000000	-0.000204
982.000000	-0.000175
981.000000	-0.000171
980.000000	-0.000174
979.000000	-0.000162
978.000000	-0.000126
977.000000	-0.000077
976.000000	-0.000039
975.000000	-0.000032
974.000000	-0.000052
973.000000	-0.000071
972.000000	-0.000072
971.000000	-0.000066
970.000000	-0.000076
969.000000	-0.000106
968.000000	-0.000133
967.000000	-0.000138
966.000000	-0.000128
965.000000	-0.000124
964.000000	-0.000133
963.000000	-0.000143
962.000000	-0.000141
961.000000	-0.000132
960.000000	-0.000123
959.000000	-0.000108
958.000000	-0.000079
957.000000	-0.000038
956.000000	-0.000012
955.000000	-0.000026
954.000000	-0.000074
953.000000	-0.000116
952.000000	-0.000122
951.000000	-0.000105
950.000000	-0.000099
949.000000	-0.000116
948.000000	-0.000139
947.000000	-0.000162
946.000000	-0.000199
945.000000	-0.000269
944.000000	-0.000357
943.000000	-0.000421
942.000000	-0.000432
941.000000	-0.000397
940.000000	-0.000352
939.000000	-0.000333
938.000000	-0.000351
937.000000	-0.000384
936.000000	-0.000401
935.000000	-0.000397
934.000000	-0.000388
933.000000	-0.000381
932.000000	-0.000362
931.000000	-0.000317
930.000000	-0.000252
929.000000	-0.000196
928.000000	-0.000170
927.000000	-0.000185
926.000000	-0.000234
925.000000	-0.000301
924.000000	-0.000356
923.000000	-0.000384
922.000000	-0.000396
921.000000	-0.000409
920.000000	-0.000421
919.000000	-0.000414
918.000000	-0.000390
917.000000	-0.000376
916.000000	-0.000395
915.000000	-0.000441
914.000000	-0.000491
913.000000	-0.000528
912.000000	-0.000546
911.000000	-0.000541
910.000000	-0.000516
909.000000	-0.000478
908.000000	-0.000437
907.000000	-0.000399
906.000000	-0.000373
905.000000	-0.000359
904.000000	-0.000346
903.000000	-0.000326
902.000000	-0.000305
901.000000	-0.000296
900.000000	-0.000295
899.000000	-0.000279
898.000000	-0.000239
897.000000	-0.000198
896.000000	-0.000187
895.000000	-0.000214
894.000000	-0.000257
893.000000	-0.000291
892.000000	-0.000313
891.000000	-0.000328
890.000000	-0.000332
889.000000	-0.000314
888.000000	-0.000277
887.000000	-0.000247
886.000000	-0.000252
885.000000	-0.000286
884.000000	-0.000312
883.000000	-0.000296
882.000000	-0.000249
881.000000	-0.000205
880.000000	-0.000186
879.000000	-0.000188
878.000000	-0.000202
877.000000	-0.000227
876.000000	-0.000260
875.000000	-0.000288
874.000000	-0.000292
873.000000	-0.000271
872.000000	-0.000238
871.000000	-0.000206
870.000000	-0.000168
869.000000	-0.000108
868.000000	-0.000027
867.000000	0.000054
866.000000	0.000111
865.000000	0.000142
864.000000	0.000163
863.000000	0.000188
862.000000	0.000224
861.000000	0.000277
860.000000	0.000358
859.000000	0.000455
858.000000	0.000545
857.000000	0.000626
856.000000	0.000734
855.000000	0.000903
854.000000	0.001121
853.000000	0.001351
852.000000	0.001561
851.000000	0.001728
850.000000	0.001809
849.000000	0.001765
848.000000	0.001605
847.000000	0.001392
846.000000	0.001181
845.000000	0.000984
844.000000	0.000796
843.000000	0.000624
842.000000	0.000476
841.000000	0.000338
840.000000	0.000191
839.000000	0.000040
838.000000	-0.000094
837.000000	-0.000190
836.000000	-0.000239
835.000000	-0.000240
834.000000	-0.000214
833.000000	-0.000200
832.000000	-0.000221
831.000000	-0.000258
830.000000	-0.000270
829.000000	-0.000247
828.000000	-0.000221
827.000000	-0.000221
826.000000	-0.000249
825.000000	-0.000284
824.000000	-0.000305
823.000000	-0.000290
822.000000	-0.000231
821.000000	-0.000135
820.000000	-0.000033
819.000000	0.000045
818.000000	0.000082
817.000000	0.000086
816.000000	0.000071
815.000000	0.000041
814.000000	-0.000016
813.000000	-0.000103
812.000000	-0.000198
811.000000	-0.000251
810.000000	-0.000230
809.000000	-0.000149
808.000000	-0.000061
807.000000	-0.000011
806.000000	-0.000006
805.000000	-0.000027
804.000000	-0.000052
803.000000	-0.000075
802.000000	-0.000101
801.000000	-0.000146
800.000000	-0.000220
799.000000	-0.000308
798.000000	-0.000368
797.000000	-0.000355
796.000000	-0.000264
795.000000	-0.000138
794.000000	-0.000027
793.000000	0.000045
792.000000	0.000074
791.000000	0.000049
790.000000	-0.000035
789.000000	-0.000141
788.000000	-0.000200
787.000000	-0.000188
786.000000	-0.000157
785.000000	-0.000172
784.000000	-0.000218
783.000000	-0.000215
782.000000	-0.000124
781.000000	0.000008
780.000000	0.000098
779.000000	0.000116
778.000000	0.000091
777.000000	0.000054
776.000000	0.000010
775.000000	-0.000041
774.000000	-0.000087
773.000000	-0.000110
772.000000	-0.000108
771.000000	-0.000096
770.000000	-0.000078
769.000000	-0.000032
768.000000	0.000060
767.000000	0.000167
766.000000	0.000220
765.000000	0.000176
764.000000	0.000064
763.000000	-0.000040
762.000000	-0.000085
761.000000	-0.000065
760.000000	-0.000007
759.000000	0.000050
758.000000	0.000062
757.000000	0.000016
756.000000	-0.000054
755.000000	-0.000098
754.000000	-0.000108
753.000000	-0.000112
752.000000	-0.000113
751.000000	-0.000080
750.000000	-0.000010
749.000000	0.000038
748.000000	0.000005
747.000000	-0.000098
746.000000	-0.000208
745.000000	-0.000272
744.000000	-0.000275
743.000000	-0.000221
742.000000	-0.000128
741.000000	-0.000025
740.000000	0.000065
739.000000	0.000151
738.000000	0.000238
737.000000	0.000303
736.000000	0.000306
735.000000	0.000248
734.000000	0.000177
733.000000	0.000150
732.000000	0.000181
731.000000	0.000227
730.000000	0.000232
729.000000	0.000181
728.000000	0.000119
727.000000	0.000097
726.000000	0.000122
725.000000	0.000167
724.000000	0.000217
723.000000	0.000279
722.000000	0.000342
721.000000	0.000368
720.000000	0.000328
719.000000	0.000243
718.000000	0.000157
717.000000	0.000101
716.000000	0.000084
715.000000	0.000101
714.000000	0.000138
713.000000	0.000172
712.000000	0.000195
711.000000	0.000202
710.000000	0.000173
709.000000	0.000075
708.000000	-0.000094
707.000000	-0.000286
706.000000	-0.000427
705.000000	-0.000455
704.000000	-0.000358
703.000000	-0.000182
702.000000	-0.000027
701.000000	0.000020
700.000000	-0.000045
