# Supplementary material for: Real-time monitoring of the reversible capture and release of CO2 on anthraquinone and riboflavin-modified graphitic electrodes using ATR-SEIRAS
Source: Chem Sci. 2025 Nov 4;16(48):23189–202. doi: 10.1039/d5sc05427c (PMC12584010; doi:10.1039/d5sc05427c)
Supplement: SC-016-D5SC05427C-s001 [file SC-016-D5SC05427C-s001.zip › Data Folders/Main Figures/Figure3/3b/017.ASC]

PE IR       SUBTECH     SPECTRUM    ASCII       PEDS        4.00        
   -1
017.ASC
25/02/11
15:07:41.00
25/02/11
15:07:41.00
Administrator

700.000000
#HDR
-1
-1
#GR
Wavenumber
A
1.0
0.0
4000.000000
-1.000000
3301
8
0.002319
-0.004102
#DATA
4000.000000	-0.002741
3999.000000	-0.002768
3998.000000	-0.002807
3997.000000	-0.002836
3996.000000	-0.002842
3995.000000	-0.002821
3994.000000	-0.002784
3993.000000	-0.002751
3992.000000	-0.002736
3991.000000	-0.002740
3990.000000	-0.002753
3989.000000	-0.002765
3988.000000	-0.002779
3987.000000	-0.002797
3986.000000	-0.002819
3985.000000	-0.002831
3984.000000	-0.002825
3983.000000	-0.002803
3982.000000	-0.002780
3981.000000	-0.002769
3980.000000	-0.002770
3979.000000	-0.002777
3978.000000	-0.002778
3977.000000	-0.002771
3976.000000	-0.002753
3975.000000	-0.002729
3974.000000	-0.002705
3973.000000	-0.002691
3972.000000	-0.002695
3971.000000	-0.002716
3970.000000	-0.002748
3969.000000	-0.002779
3968.000000	-0.002792
3967.000000	-0.002782
3966.000000	-0.002755
3965.000000	-0.002733
3964.000000	-0.002733
3963.000000	-0.002755
3962.000000	-0.002778
3961.000000	-0.002781
3960.000000	-0.002761
3959.000000	-0.002736
3958.000000	-0.002729
3957.000000	-0.002745
3956.000000	-0.002769
3955.000000	-0.002787
3954.000000	-0.002791
3953.000000	-0.002787
3952.000000	-0.002783
3951.000000	-0.002784
3950.000000	-0.002787
3949.000000	-0.002790
3948.000000	-0.002789
3947.000000	-0.002784
3946.000000	-0.002781
3945.000000	-0.002783
3944.000000	-0.002786
3943.000000	-0.002778
3942.000000	-0.002762
3941.000000	-0.002752
3940.000000	-0.002755
3939.000000	-0.002761
3938.000000	-0.002751
3937.000000	-0.002715
3936.000000	-0.002669
3935.000000	-0.002638
3934.000000	-0.002635
3933.000000	-0.002654
3932.000000	-0.002680
3931.000000	-0.002702
3930.000000	-0.002722
3929.000000	-0.002744
3928.000000	-0.002769
3927.000000	-0.002789
3926.000000	-0.002794
3925.000000	-0.002784
3924.000000	-0.002772
3923.000000	-0.002769
3922.000000	-0.002773
3921.000000	-0.002773
3920.000000	-0.002763
3919.000000	-0.002755
3918.000000	-0.002756
3917.000000	-0.002766
3916.000000	-0.002779
3915.000000	-0.002794
3914.000000	-0.002811
3913.000000	-0.002830
3912.000000	-0.002842
3911.000000	-0.002843
3910.000000	-0.002833
3909.000000	-0.002816
3908.000000	-0.002794
3907.000000	-0.002773
3906.000000	-0.002757
3905.000000	-0.002739
3904.000000	-0.002708
3903.000000	-0.002657
3902.000000	-0.002597
3901.000000	-0.002545
3900.000000	-0.002512
3899.000000	-0.002500
3898.000000	-0.002504
3897.000000	-0.002525
3896.000000	-0.002560
3895.000000	-0.002606
3894.000000	-0.002654
3893.000000	-0.002693
3892.000000	-0.002717
3891.000000	-0.002723
3890.000000	-0.002717
3889.000000	-0.002713
3888.000000	-0.002721
3887.000000	-0.002736
3886.000000	-0.002743
3885.000000	-0.002730
3884.000000	-0.002713
3883.000000	-0.002720
3882.000000	-0.002761
3881.000000	-0.002811
3880.000000	-0.002831
3879.000000	-0.002805
3878.000000	-0.002761
3877.000000	-0.002738
3876.000000	-0.002748
3875.000000	-0.002766
3874.000000	-0.002760
3873.000000	-0.002728
3872.000000	-0.002698
3871.000000	-0.002687
3870.000000	-0.002684
3869.000000	-0.002671
3868.000000	-0.002661
3867.000000	-0.002678
3866.000000	-0.002722
3865.000000	-0.002761
3864.000000	-0.002766
3863.000000	-0.002742
3862.000000	-0.002714
3861.000000	-0.002702
3860.000000	-0.002701
3859.000000	-0.002692
3858.000000	-0.002657
3857.000000	-0.002605
3856.000000	-0.002566
3855.000000	-0.002568
3854.000000	-0.002596
3853.000000	-0.002610
3852.000000	-0.002601
3851.000000	-0.002601
3850.000000	-0.002622
3849.000000	-0.002655
3848.000000	-0.002680
3847.000000	-0.002692
3846.000000	-0.002694
3845.000000	-0.002693
3844.000000	-0.002692
3843.000000	-0.002692
3842.000000	-0.002693
3841.000000	-0.002692
3840.000000	-0.002688
3839.000000	-0.002683
3838.000000	-0.002688
3837.000000	-0.002710
3836.000000	-0.002744
3835.000000	-0.002773
3834.000000	-0.002780
3833.000000	-0.002758
3832.000000	-0.002715
3831.000000	-0.002664
3830.000000	-0.002625
3829.000000	-0.002615
3828.000000	-0.002635
3827.000000	-0.002669
3826.000000	-0.002697
3825.000000	-0.002714
3824.000000	-0.002734
3823.000000	-0.002767
3822.000000	-0.002795
3821.000000	-0.002791
3820.000000	-0.002754
3819.000000	-0.002719
3818.000000	-0.002711
3817.000000	-0.002727
3816.000000	-0.002741
3815.000000	-0.002743
3814.000000	-0.002744
3813.000000	-0.002755
3812.000000	-0.002762
3811.000000	-0.002747
3810.000000	-0.002717
3809.000000	-0.002699
3808.000000	-0.002711
3807.000000	-0.002739
3806.000000	-0.002753
3805.000000	-0.002742
3804.000000	-0.002722
3803.000000	-0.002709
3802.000000	-0.002706
3801.000000	-0.002700
3800.000000	-0.002691
3799.000000	-0.002683
3798.000000	-0.002681
3797.000000	-0.002683
3796.000000	-0.002693
3795.000000	-0.002719
3794.000000	-0.002757
3793.000000	-0.002785
3792.000000	-0.002787
3791.000000	-0.002763
3790.000000	-0.002736
3789.000000	-0.002721
3788.000000	-0.002718
3787.000000	-0.002720
3786.000000	-0.002722
3785.000000	-0.002723
3784.000000	-0.002723
3783.000000	-0.002723
3782.000000	-0.002726
3781.000000	-0.002735
3780.000000	-0.002746
3779.000000	-0.002747
3778.000000	-0.002733
3777.000000	-0.002713
3776.000000	-0.002703
3775.000000	-0.002706
3774.000000	-0.002715
3773.000000	-0.002727
3772.000000	-0.002743
3771.000000	-0.002762
3770.000000	-0.002764
3769.000000	-0.002735
3768.000000	-0.002683
3767.000000	-0.002636
3766.000000	-0.002616
3765.000000	-0.002621
3764.000000	-0.002633
3763.000000	-0.002639
3762.000000	-0.002638
3761.000000	-0.002634
3760.000000	-0.002634
3759.000000	-0.002647
3758.000000	-0.002675
3757.000000	-0.002709
3756.000000	-0.002731
3755.000000	-0.002729
3754.000000	-0.002701
3753.000000	-0.002654
3752.000000	-0.002606
3751.000000	-0.002572
3750.000000	-0.002558
3749.000000	-0.002555
3748.000000	-0.002558
3747.000000	-0.002576
3746.000000	-0.002617
3745.000000	-0.002663
3744.000000	-0.002679
3743.000000	-0.002659
3742.000000	-0.002635
3741.000000	-0.002625
3740.000000	-0.002619
3739.000000	-0.002610
3738.000000	-0.002610
3737.000000	-0.002627
3736.000000	-0.002657
3735.000000	-0.002693
3734.000000	-0.002732
3733.000000	-0.002768
3732.000000	-0.002786
3731.000000	-0.002782
3730.000000	-0.002766
3729.000000	-0.002750
3728.000000	-0.002736
3727.000000	-0.002718
3726.000000	-0.002695
3725.000000	-0.002675
3724.000000	-0.002668
3723.000000	-0.002671
3722.000000	-0.002679
3721.000000	-0.002691
3720.000000	-0.002713
3719.000000	-0.002737
3718.000000	-0.002747
3717.000000	-0.002729
3716.000000	-0.002695
3715.000000	-0.002668
3714.000000	-0.002664
3713.000000	-0.002675
3712.000000	-0.002685
3711.000000	-0.002683
3710.000000	-0.002673
3709.000000	-0.002662
3708.000000	-0.002656
3707.000000	-0.002656
3706.000000	-0.002661
3705.000000	-0.002670
3704.000000	-0.002681
3703.000000	-0.002692
3702.000000	-0.002702
3701.000000	-0.002710
3700.000000	-0.002719
3699.000000	-0.002729
3698.000000	-0.002736
3697.000000	-0.002732
3696.000000	-0.002714
3695.000000	-0.002687
3694.000000	-0.002667
3693.000000	-0.002665
3692.000000	-0.002680
3691.000000	-0.002692
3690.000000	-0.002688
3689.000000	-0.002672
3688.000000	-0.002665
3687.000000	-0.002676
3686.000000	-0.002696
3685.000000	-0.002703
3684.000000	-0.002688
3683.000000	-0.002663
3682.000000	-0.002653
3681.000000	-0.002661
3680.000000	-0.002668
3679.000000	-0.002652
3678.000000	-0.002614
3677.000000	-0.002574
3676.000000	-0.002546
3675.000000	-0.002531
3674.000000	-0.002532
3673.000000	-0.002557
3672.000000	-0.002604
3671.000000	-0.002652
3670.000000	-0.002680
3669.000000	-0.002685
3668.000000	-0.002680
3667.000000	-0.002674
3666.000000	-0.002663
3665.000000	-0.002652
3664.000000	-0.002654
3663.000000	-0.002677
3662.000000	-0.002708
3661.000000	-0.002728
3660.000000	-0.002737
3659.000000	-0.002746
3658.000000	-0.002758
3657.000000	-0.002757
3656.000000	-0.002725
3655.000000	-0.002672
3654.000000	-0.002627
3653.000000	-0.002613
3652.000000	-0.002631
3651.000000	-0.002659
3650.000000	-0.002673
3649.000000	-0.002661
3648.000000	-0.002635
3647.000000	-0.002615
3646.000000	-0.002608
3645.000000	-0.002611
3644.000000	-0.002615
3643.000000	-0.002620
3642.000000	-0.002631
3641.000000	-0.002646
3640.000000	-0.002654
3639.000000	-0.002653
3638.000000	-0.002653
3637.000000	-0.002672
3636.000000	-0.002713
3635.000000	-0.002758
3634.000000	-0.002775
3633.000000	-0.002749
3632.000000	-0.002692
3631.000000	-0.002631
3630.000000	-0.002591
3629.000000	-0.002576
3628.000000	-0.002586
3627.000000	-0.002615
3626.000000	-0.002655
3625.000000	-0.002688
3624.000000	-0.002706
3623.000000	-0.002713
3622.000000	-0.002721
3621.000000	-0.002728
3620.000000	-0.002725
3619.000000	-0.002711
3618.000000	-0.002697
3617.000000	-0.002688
3616.000000	-0.002674
3615.000000	-0.002650
3614.000000	-0.002627
3613.000000	-0.002623
3612.000000	-0.002641
3611.000000	-0.002663
3610.000000	-0.002671
3609.000000	-0.002661
3608.000000	-0.002643
3607.000000	-0.002632
3606.000000	-0.002634
3605.000000	-0.002648
3604.000000	-0.002667
3603.000000	-0.002682
3602.000000	-0.002684
3601.000000	-0.002667
3600.000000	-0.002635
3599.000000	-0.002597
3598.000000	-0.002563
3597.000000	-0.002542
3596.000000	-0.002542
3595.000000	-0.002561
3594.000000	-0.002591
3593.000000	-0.002622
3592.000000	-0.002647
3591.000000	-0.002662
3590.000000	-0.002672
3589.000000	-0.002679
3588.000000	-0.002682
3587.000000	-0.002679
3586.000000	-0.002672
3585.000000	-0.002664
3584.000000	-0.002656
3583.000000	-0.002648
3582.000000	-0.002635
3581.000000	-0.002613
3580.000000	-0.002589
3579.000000	-0.002572
3578.000000	-0.002566
3577.000000	-0.002566
3576.000000	-0.002563
3575.000000	-0.002557
3574.000000	-0.002555
3573.000000	-0.002560
3572.000000	-0.002568
3571.000000	-0.002574
3570.000000	-0.002576
3569.000000	-0.002576
3568.000000	-0.002573
3567.000000	-0.002567
3566.000000	-0.002559
3565.000000	-0.002556
3564.000000	-0.002559
3563.000000	-0.002570
3562.000000	-0.002585
3561.000000	-0.002604
3560.000000	-0.002623
3559.000000	-0.002635
3558.000000	-0.002633
3557.000000	-0.002620
3556.000000	-0.002606
3555.000000	-0.002597
3554.000000	-0.002591
3553.000000	-0.002582
3552.000000	-0.002570
3551.000000	-0.002557
3550.000000	-0.002546
3549.000000	-0.002535
3548.000000	-0.002523
3547.000000	-0.002518
3546.000000	-0.002527
3545.000000	-0.002548
3544.000000	-0.002571
3543.000000	-0.002580
3542.000000	-0.002572
3541.000000	-0.002551
3540.000000	-0.002531
3539.000000	-0.002523
3538.000000	-0.002529
3537.000000	-0.002539
3536.000000	-0.002543
3535.000000	-0.002536
3534.000000	-0.002521
3533.000000	-0.002506
3532.000000	-0.002496
3531.000000	-0.002488
3530.000000	-0.002479
3529.000000	-0.002467
3528.000000	-0.002460
3527.000000	-0.002468
3526.000000	-0.002495
3525.000000	-0.002527
3524.000000	-0.002543
3523.000000	-0.002537
3522.000000	-0.002527
3521.000000	-0.002532
3520.000000	-0.002550
3519.000000	-0.002560
3518.000000	-0.002547
3517.000000	-0.002517
3516.000000	-0.002486
3515.000000	-0.002463
3514.000000	-0.002445
3513.000000	-0.002430
3512.000000	-0.002424
3511.000000	-0.002432
3510.000000	-0.002451
3509.000000	-0.002470
3508.000000	-0.002488
3507.000000	-0.002505
3506.000000	-0.002519
3505.000000	-0.002523
3504.000000	-0.002510
3503.000000	-0.002488
3502.000000	-0.002471
3501.000000	-0.002467
3500.000000	-0.002473
3499.000000	-0.002480
3498.000000	-0.002477
3497.000000	-0.002463
3496.000000	-0.002440
3495.000000	-0.002421
3494.000000	-0.002413
3493.000000	-0.002413
3492.000000	-0.002407
3491.000000	-0.002390
3490.000000	-0.002369
3489.000000	-0.002358
3488.000000	-0.002362
3487.000000	-0.002375
3486.000000	-0.002389
3485.000000	-0.002405
3484.000000	-0.002421
3483.000000	-0.002427
3482.000000	-0.002411
3481.000000	-0.002381
3480.000000	-0.002360
3479.000000	-0.002363
3478.000000	-0.002383
3477.000000	-0.002402
3476.000000	-0.002406
3475.000000	-0.002397
3474.000000	-0.002388
3473.000000	-0.002386
3472.000000	-0.002395
3471.000000	-0.002411
3470.000000	-0.002422
3469.000000	-0.002417
3468.000000	-0.002391
3467.000000	-0.002354
3466.000000	-0.002324
3465.000000	-0.002317
3464.000000	-0.002328
3463.000000	-0.002342
3462.000000	-0.002348
3461.000000	-0.002349
3460.000000	-0.002352
3459.000000	-0.002358
3458.000000	-0.002358
3457.000000	-0.002348
3456.000000	-0.002333
3455.000000	-0.002322
3454.000000	-0.002317
3453.000000	-0.002313
3452.000000	-0.002308
3451.000000	-0.002300
3450.000000	-0.002292
3449.000000	-0.002286
3448.000000	-0.002283
3447.000000	-0.002285
3446.000000	-0.002289
3445.000000	-0.002293
3444.000000	-0.002292
3443.000000	-0.002284
3442.000000	-0.002274
3441.000000	-0.002264
3440.000000	-0.002251
3439.000000	-0.002236
3438.000000	-0.002225
3437.000000	-0.002231
3436.000000	-0.002260
3435.000000	-0.002296
3434.000000	-0.002317
3433.000000	-0.002312
3432.000000	-0.002291
3431.000000	-0.002267
3430.000000	-0.002245
3429.000000	-0.002218
3428.000000	-0.002186
3427.000000	-0.002160
3426.000000	-0.002148
3425.000000	-0.002150
3424.000000	-0.002157
3423.000000	-0.002160
3422.000000	-0.002150
3421.000000	-0.002133
3420.000000	-0.002117
3419.000000	-0.002117
3418.000000	-0.002138
3417.000000	-0.002171
3416.000000	-0.002198
3415.000000	-0.002205
3414.000000	-0.002191
3413.000000	-0.002170
3412.000000	-0.002159
3411.000000	-0.002162
3410.000000	-0.002171
3409.000000	-0.002173
3408.000000	-0.002161
3407.000000	-0.002140
3406.000000	-0.002122
3405.000000	-0.002120
3404.000000	-0.002139
3403.000000	-0.002169
3402.000000	-0.002195
3401.000000	-0.002204
3400.000000	-0.002191
3399.000000	-0.002165
3398.000000	-0.002138
3397.000000	-0.002129
3396.000000	-0.002149
3395.000000	-0.002187
3394.000000	-0.002217
3393.000000	-0.002223
3392.000000	-0.002206
3391.000000	-0.002183
3390.000000	-0.002158
3389.000000	-0.002129
3388.000000	-0.002094
3387.000000	-0.002065
3386.000000	-0.002052
3385.000000	-0.002055
3384.000000	-0.002067
3383.000000	-0.002079
3382.000000	-0.002087
3381.000000	-0.002089
3380.000000	-0.002084
3379.000000	-0.002079
3378.000000	-0.002078
3377.000000	-0.002077
3376.000000	-0.002067
3375.000000	-0.002052
3374.000000	-0.002050
3373.000000	-0.002075
3372.000000	-0.002119
3371.000000	-0.002158
3370.000000	-0.002171
3369.000000	-0.002155
3368.000000	-0.002126
3367.000000	-0.002105
3366.000000	-0.002102
3365.000000	-0.002119
3364.000000	-0.002146
3363.000000	-0.002172
3362.000000	-0.002186
3361.000000	-0.002190
3360.000000	-0.002192
3359.000000	-0.002193
3358.000000	-0.002184
3357.000000	-0.002159
3356.000000	-0.002120
3355.000000	-0.002082
3354.000000	-0.002055
3353.000000	-0.002049
3352.000000	-0.002065
3351.000000	-0.002097
3350.000000	-0.002125
3349.000000	-0.002135
3348.000000	-0.002132
3347.000000	-0.002129
3346.000000	-0.002133
3345.000000	-0.002137
3344.000000	-0.002133
3343.000000	-0.002125
3342.000000	-0.002123
3341.000000	-0.002131
3340.000000	-0.002147
3339.000000	-0.002160
3338.000000	-0.002165
3337.000000	-0.002160
3336.000000	-0.002157
3335.000000	-0.002167
3334.000000	-0.002192
3333.000000	-0.002217
3332.000000	-0.002228
3331.000000	-0.002223
3330.000000	-0.002211
3329.000000	-0.002204
3328.000000	-0.002199
3327.000000	-0.002185
3326.000000	-0.002156
3325.000000	-0.002126
3324.000000	-0.002115
3323.000000	-0.002137
3322.000000	-0.002175
3321.000000	-0.002204
3320.000000	-0.002212
3319.000000	-0.002204
3318.000000	-0.002189
3317.000000	-0.002163
3316.000000	-0.002125
3315.000000	-0.002089
3314.000000	-0.002077
3313.000000	-0.002095
3312.000000	-0.002131
3311.000000	-0.002167
3310.000000	-0.002193
3309.000000	-0.002204
3308.000000	-0.002198
3307.000000	-0.002182
3306.000000	-0.002167
3305.000000	-0.002160
3304.000000	-0.002160
3303.000000	-0.002167
3302.000000	-0.002188
3301.000000	-0.002225
3300.000000	-0.002269
3299.000000	-0.002301
3298.000000	-0.002310
3297.000000	-0.002298
3296.000000	-0.002273
3295.000000	-0.002240
3294.000000	-0.002207
3293.000000	-0.002182
3292.000000	-0.002171
3291.000000	-0.002167
3290.000000	-0.002159
3289.000000	-0.002137
3288.000000	-0.002108
3287.000000	-0.002090
3286.000000	-0.002092
3285.000000	-0.002107
3284.000000	-0.002120
3283.000000	-0.002133
3282.000000	-0.002155
3281.000000	-0.002190
3280.000000	-0.002223
3279.000000	-0.002234
3278.000000	-0.002221
3277.000000	-0.002201
3276.000000	-0.002188
3275.000000	-0.002176
3274.000000	-0.002160
3273.000000	-0.002144
3272.000000	-0.002138
3271.000000	-0.002147
3270.000000	-0.002166
3269.000000	-0.002183
3268.000000	-0.002195
3267.000000	-0.002202
3266.000000	-0.002202
3265.000000	-0.002201
3264.000000	-0.002204
3263.000000	-0.002214
3262.000000	-0.002229
3261.000000	-0.002243
3260.000000	-0.002257
3259.000000	-0.002271
3258.000000	-0.002283
3257.000000	-0.002288
3256.000000	-0.002287
3255.000000	-0.002285
3254.000000	-0.002281
3253.000000	-0.002274
3252.000000	-0.002269
3251.000000	-0.002276
3250.000000	-0.002298
3249.000000	-0.002325
3248.000000	-0.002337
3247.000000	-0.002324
3246.000000	-0.002293
3245.000000	-0.002258
3244.000000	-0.002236
3243.000000	-0.002238
3242.000000	-0.002258
3241.000000	-0.002278
3240.000000	-0.002280
3239.000000	-0.002261
3238.000000	-0.002236
3237.000000	-0.002226
3236.000000	-0.002236
3235.000000	-0.002253
3234.000000	-0.002259
3233.000000	-0.002247
3232.000000	-0.002225
3231.000000	-0.002208
3230.000000	-0.002206
3229.000000	-0.002223
3228.000000	-0.002252
3227.000000	-0.002288
3226.000000	-0.002321
3225.000000	-0.002340
3224.000000	-0.002341
3223.000000	-0.002330
3222.000000	-0.002320
3221.000000	-0.002322
3220.000000	-0.002332
3219.000000	-0.002339
3218.000000	-0.002333
3217.000000	-0.002322
3216.000000	-0.002319
3215.000000	-0.002332
3214.000000	-0.002350
3213.000000	-0.002359
3212.000000	-0.002356
3211.000000	-0.002344
3210.000000	-0.002324
3209.000000	-0.002295
3208.000000	-0.002261
3207.000000	-0.002237
3206.000000	-0.002235
3205.000000	-0.002255
3204.000000	-0.002287
3203.000000	-0.002322
3202.000000	-0.002349
3201.000000	-0.002360
3200.000000	-0.002355
3199.000000	-0.002343
3198.000000	-0.002340
3197.000000	-0.002351
3196.000000	-0.002369
3195.000000	-0.002382
3194.000000	-0.002387
3193.000000	-0.002388
3192.000000	-0.002385
3191.000000	-0.002380
3190.000000	-0.002372
3189.000000	-0.002367
3188.000000	-0.002364
3187.000000	-0.002360
3186.000000	-0.002353
3185.000000	-0.002340
3184.000000	-0.002319
3183.000000	-0.002293
3182.000000	-0.002275
3181.000000	-0.002275
3180.000000	-0.002292
3179.000000	-0.002314
3178.000000	-0.002328
3177.000000	-0.002340
3176.000000	-0.002361
3175.000000	-0.002390
3174.000000	-0.002416
3173.000000	-0.002428
3172.000000	-0.002427
3171.000000	-0.002420
3170.000000	-0.002411
3169.000000	-0.002400
3168.000000	-0.002388
3167.000000	-0.002379
3166.000000	-0.002373
3165.000000	-0.002370
3164.000000	-0.002366
3163.000000	-0.002365
3162.000000	-0.002375
3161.000000	-0.002405
3160.000000	-0.002450
3159.000000	-0.002484
3158.000000	-0.002487
3157.000000	-0.002458
3156.000000	-0.002421
3155.000000	-0.002399
3154.000000	-0.002397
3153.000000	-0.002405
3152.000000	-0.002409
3151.000000	-0.002400
3150.000000	-0.002381
3149.000000	-0.002357
3148.000000	-0.002343
3147.000000	-0.002351
3146.000000	-0.002383
3145.000000	-0.002426
3144.000000	-0.002458
3143.000000	-0.002463
3142.000000	-0.002441
3141.000000	-0.002407
3140.000000	-0.002383
3139.000000	-0.002383
3138.000000	-0.002404
3137.000000	-0.002434
3136.000000	-0.002458
3135.000000	-0.002467
3134.000000	-0.002458
3133.000000	-0.002440
3132.000000	-0.002428
3131.000000	-0.002432
3130.000000	-0.002445
3129.000000	-0.002453
3128.000000	-0.002450
3127.000000	-0.002444
3126.000000	-0.002441
3125.000000	-0.002440
3124.000000	-0.002436
3123.000000	-0.002429
3122.000000	-0.002424
3121.000000	-0.002425
3120.000000	-0.002430
3119.000000	-0.002436
3118.000000	-0.002436
3117.000000	-0.002432
3116.000000	-0.002435
3115.000000	-0.002457
3114.000000	-0.002490
3113.000000	-0.002513
3112.000000	-0.002510
3111.000000	-0.002487
3110.000000	-0.002467
3109.000000	-0.002462
3108.000000	-0.002468
3107.000000	-0.002473
3106.000000	-0.002475
3105.000000	-0.002478
3104.000000	-0.002482
3103.000000	-0.002481
3102.000000	-0.002468
3101.000000	-0.002446
3100.000000	-0.002429
3099.000000	-0.002430
3098.000000	-0.002448
3097.000000	-0.002471
3096.000000	-0.002485
3095.000000	-0.002486
3094.000000	-0.002480
3093.000000	-0.002474
3092.000000	-0.002477
3091.000000	-0.002489
3090.000000	-0.002502
3089.000000	-0.002504
3088.000000	-0.002491
3087.000000	-0.002472
3086.000000	-0.002463
3085.000000	-0.002469
3084.000000	-0.002484
3083.000000	-0.002497
3082.000000	-0.002506
3081.000000	-0.002513
3080.000000	-0.002524
3079.000000	-0.002539
3078.000000	-0.002549
3077.000000	-0.002545
3076.000000	-0.002533
3075.000000	-0.002528
3074.000000	-0.002538
3073.000000	-0.002552
3072.000000	-0.002558
3071.000000	-0.002560
3070.000000	-0.002577
3069.000000	-0.002605
3068.000000	-0.002624
3067.000000	-0.002615
3066.000000	-0.002586
3065.000000	-0.002557
3064.000000	-0.002535
3063.000000	-0.002517
3062.000000	-0.002505
3061.000000	-0.002503
3060.000000	-0.002509
3059.000000	-0.002514
3058.000000	-0.002516
3057.000000	-0.002525
3056.000000	-0.002546
3055.000000	-0.002573
3054.000000	-0.002594
3053.000000	-0.002606
3052.000000	-0.002610
3051.000000	-0.002605
3050.000000	-0.002587
3049.000000	-0.002558
3048.000000	-0.002532
3047.000000	-0.002519
3046.000000	-0.002521
3045.000000	-0.002538
3044.000000	-0.002573
3043.000000	-0.002617
3042.000000	-0.002648
3041.000000	-0.002644
3040.000000	-0.002608
3039.000000	-0.002567
3038.000000	-0.002544
3037.000000	-0.002538
3036.000000	-0.002541
3035.000000	-0.002553
3034.000000	-0.002584
3033.000000	-0.002629
3032.000000	-0.002665
3031.000000	-0.002674
3030.000000	-0.002662
3029.000000	-0.002649
3028.000000	-0.002640
3027.000000	-0.002628
3026.000000	-0.002607
3025.000000	-0.002589
3024.000000	-0.002590
3023.000000	-0.002609
3022.000000	-0.002628
3021.000000	-0.002628
3020.000000	-0.002605
3019.000000	-0.002579
3018.000000	-0.002580
3017.000000	-0.002619
3016.000000	-0.002690
3015.000000	-0.002765
3014.000000	-0.002815
3013.000000	-0.002817
3012.000000	-0.002773
3011.000000	-0.002701
3010.000000	-0.002635
3009.000000	-0.002602
3008.000000	-0.002609
3007.000000	-0.002644
3006.000000	-0.002688
3005.000000	-0.002723
3004.000000	-0.002739
3003.000000	-0.002736
3002.000000	-0.002722
3001.000000	-0.002707
3000.000000	-0.002696
2999.000000	-0.002698
2998.000000	-0.002725
2997.000000	-0.002783
2996.000000	-0.002856
2995.000000	-0.002911
2994.000000	-0.002930
2993.000000	-0.002919
2992.000000	-0.002896
2991.000000	-0.002878
2990.000000	-0.002873
2989.000000	-0.002890
2988.000000	-0.002930
2987.000000	-0.002979
2986.000000	-0.003020
2985.000000	-0.003045
2984.000000	-0.003067
2983.000000	-0.003103
2982.000000	-0.003158
2981.000000	-0.003226
2980.000000	-0.003303
2979.000000	-0.003389
2978.000000	-0.003474
2977.000000	-0.003550
2976.000000	-0.003615
2975.000000	-0.003679
2974.000000	-0.003750
2973.000000	-0.003825
2972.000000	-0.003895
2971.000000	-0.003960
2970.000000	-0.004021
2969.000000	-0.004073
2968.000000	-0.004102
2967.000000	-0.004096
2966.000000	-0.004059
2965.000000	-0.004003
2964.000000	-0.003933
2963.000000	-0.003851
2962.000000	-0.003761
2961.000000	-0.003676
2960.000000	-0.003607
2959.000000	-0.003554
2958.000000	-0.003511
2957.000000	-0.003467
2956.000000	-0.003416
2955.000000	-0.003352
2954.000000	-0.003283
2953.000000	-0.003224
2952.000000	-0.003193
2951.000000	-0.003201
2950.000000	-0.003238
2949.000000	-0.003293
2948.000000	-0.003354
2947.000000	-0.003417
2946.000000	-0.003481
2945.000000	-0.003542
2944.000000	-0.003604
2943.000000	-0.003672
2942.000000	-0.003747
2941.000000	-0.003810
2940.000000	-0.003838
2939.000000	-0.003817
2938.000000	-0.003769
2937.000000	-0.003732
2936.000000	-0.003726
2935.000000	-0.003738
2934.000000	-0.003736
2933.000000	-0.003708
2932.000000	-0.003666
2931.000000	-0.003630
2930.000000	-0.003608
2929.000000	-0.003593
2928.000000	-0.003580
2927.000000	-0.003570
2926.000000	-0.003563
2925.000000	-0.003555
2924.000000	-0.003540
2923.000000	-0.003513
2922.000000	-0.003476
2921.000000	-0.003438
2920.000000	-0.003408
2919.000000	-0.003386
2918.000000	-0.003367
2917.000000	-0.003348
2916.000000	-0.003332
2915.000000	-0.003324
2914.000000	-0.003324
2913.000000	-0.003331
2912.000000	-0.003342
2911.000000	-0.003357
2910.000000	-0.003374
2909.000000	-0.003391
2908.000000	-0.003406
2907.000000	-0.003414
2906.000000	-0.003412
2905.000000	-0.003402
2904.000000	-0.003390
2903.000000	-0.003382
2902.000000	-0.003381
2901.000000	-0.003390
2900.000000	-0.003408
2899.000000	-0.003428
2898.000000	-0.003438
2897.000000	-0.003437
2896.000000	-0.003433
2895.000000	-0.003437
2894.000000	-0.003446
2893.000000	-0.003453
2892.000000	-0.003453
2891.000000	-0.003454
2890.000000	-0.003468
2889.000000	-0.003495
2888.000000	-0.003525
2887.000000	-0.003553
2886.000000	-0.003584
2885.000000	-0.003627
2884.000000	-0.003677
2883.000000	-0.003723
2882.000000	-0.003756
2881.000000	-0.003780
2880.000000	-0.003802
2879.000000	-0.003822
2878.000000	-0.003837
2877.000000	-0.003841
2876.000000	-0.003830
2875.000000	-0.003801
2874.000000	-0.003755
2873.000000	-0.003705
2872.000000	-0.003668
2871.000000	-0.003651
2870.000000	-0.003644
2869.000000	-0.003632
2868.000000	-0.003605
2867.000000	-0.003564
2866.000000	-0.003517
2865.000000	-0.003473
2864.000000	-0.003440
2863.000000	-0.003418
2862.000000	-0.003401
2861.000000	-0.003379
2860.000000	-0.003346
2859.000000	-0.003315
2858.000000	-0.003298
2857.000000	-0.003300
2856.000000	-0.003300
2855.000000	-0.003277
2854.000000	-0.003227
2853.000000	-0.003173
2852.000000	-0.003142
2851.000000	-0.003132
2850.000000	-0.003122
2849.000000	-0.003100
2848.000000	-0.003077
2847.000000	-0.003066
2846.000000	-0.003054
2845.000000	-0.003020
2844.000000	-0.002966
2843.000000	-0.002925
2842.000000	-0.002922
2841.000000	-0.002953
2840.000000	-0.002988
2839.000000	-0.003005
2838.000000	-0.002999
2837.000000	-0.002981
2836.000000	-0.002966
2835.000000	-0.002960
2834.000000	-0.002957
2833.000000	-0.002946
2832.000000	-0.002920
2831.000000	-0.002889
2830.000000	-0.002866
2829.000000	-0.002850
2828.000000	-0.002831
2827.000000	-0.002803
2826.000000	-0.002775
2825.000000	-0.002765
2824.000000	-0.002780
2823.000000	-0.002805
2822.000000	-0.002818
2821.000000	-0.002808
2820.000000	-0.002777
2819.000000	-0.002742
2818.000000	-0.002715
2817.000000	-0.002705
2816.000000	-0.002713
2815.000000	-0.002735
2814.000000	-0.002760
2813.000000	-0.002773
2812.000000	-0.002769
2811.000000	-0.002755
2810.000000	-0.002737
2809.000000	-0.002719
2808.000000	-0.002704
2807.000000	-0.002698
2806.000000	-0.002707
2805.000000	-0.002722
2804.000000	-0.002730
2803.000000	-0.002721
2802.000000	-0.002694
2801.000000	-0.002658
2800.000000	-0.002621
2799.000000	-0.002594
2798.000000	-0.002589
2797.000000	-0.002611
2796.000000	-0.002649
2795.000000	-0.002686
2794.000000	-0.002709
2793.000000	-0.002715
2792.000000	-0.002707
2791.000000	-0.002688
2790.000000	-0.002668
2789.000000	-0.002656
2788.000000	-0.002658
2787.000000	-0.002669
2786.000000	-0.002671
2785.000000	-0.002657
2784.000000	-0.002638
2783.000000	-0.002631
2782.000000	-0.002646
2781.000000	-0.002674
2780.000000	-0.002699
2779.000000	-0.002708
2778.000000	-0.002704
2777.000000	-0.002693
2776.000000	-0.002680
2775.000000	-0.002663
2774.000000	-0.002643
2773.000000	-0.002623
2772.000000	-0.002609
2771.000000	-0.002604
2770.000000	-0.002600
2769.000000	-0.002586
2768.000000	-0.002562
2767.000000	-0.002542
2766.000000	-0.002544
2765.000000	-0.002568
2764.000000	-0.002597
2763.000000	-0.002611
2762.000000	-0.002610
2761.000000	-0.002610
2760.000000	-0.002622
2759.000000	-0.002637
2758.000000	-0.002642
2757.000000	-0.002631
2756.000000	-0.002614
2755.000000	-0.002601
2754.000000	-0.002593
2753.000000	-0.002589
2752.000000	-0.002583
2751.000000	-0.002577
2750.000000	-0.002574
2749.000000	-0.002581
2748.000000	-0.002602
2747.000000	-0.002627
2746.000000	-0.002636
2745.000000	-0.002625
2744.000000	-0.002613
2743.000000	-0.002622
2742.000000	-0.002650
2741.000000	-0.002673
2740.000000	-0.002674
2739.000000	-0.002666
2738.000000	-0.002664
2737.000000	-0.002669
2736.000000	-0.002668
2735.000000	-0.002652
2734.000000	-0.002624
2733.000000	-0.002596
2732.000000	-0.002585
2731.000000	-0.002599
2730.000000	-0.002627
2729.000000	-0.002647
2728.000000	-0.002643
2727.000000	-0.002619
2726.000000	-0.002595
2725.000000	-0.002579
2724.000000	-0.002566
2723.000000	-0.002552
2722.000000	-0.002538
2721.000000	-0.002529
2720.000000	-0.002530
2719.000000	-0.002541
2718.000000	-0.002561
2717.000000	-0.002584
2716.000000	-0.002601
2715.000000	-0.002607
2714.000000	-0.002603
2713.000000	-0.002589
2712.000000	-0.002564
2711.000000	-0.002534
2710.000000	-0.002508
2709.000000	-0.002496
2708.000000	-0.002498
2707.000000	-0.002507
2706.000000	-0.002520
2705.000000	-0.002532
2704.000000	-0.002539
2703.000000	-0.002540
2702.000000	-0.002546
2701.000000	-0.002567
2700.000000	-0.002600
2699.000000	-0.002627
2698.000000	-0.002631
2697.000000	-0.002613
2696.000000	-0.002582
2695.000000	-0.002548
2694.000000	-0.002514
2693.000000	-0.002487
2692.000000	-0.002476
2691.000000	-0.002488
2690.000000	-0.002513
2689.000000	-0.002531
2688.000000	-0.002526
2687.000000	-0.002501
2686.000000	-0.002476
2685.000000	-0.002468
2684.000000	-0.002476
2683.000000	-0.002484
2682.000000	-0.002480
2681.000000	-0.002467
2680.000000	-0.002455
2679.000000	-0.002450
2678.000000	-0.002450
2677.000000	-0.002455
2676.000000	-0.002468
2675.000000	-0.002492
2674.000000	-0.002520
2673.000000	-0.002536
2672.000000	-0.002533
2671.000000	-0.002514
2670.000000	-0.002490
2669.000000	-0.002470
2668.000000	-0.002457
2667.000000	-0.002453
2666.000000	-0.002457
2665.000000	-0.002467
2664.000000	-0.002482
2663.000000	-0.002496
2662.000000	-0.002505
2661.000000	-0.002507
2660.000000	-0.002503
2659.000000	-0.002499
2658.000000	-0.002503
2657.000000	-0.002513
2656.000000	-0.002518
2655.000000	-0.002512
2654.000000	-0.002496
2653.000000	-0.002483
2652.000000	-0.002482
2651.000000	-0.002493
2650.000000	-0.002510
2649.000000	-0.002524
2648.000000	-0.002525
2647.000000	-0.002515
2646.000000	-0.002505
2645.000000	-0.002507
2644.000000	-0.002518
2643.000000	-0.002523
2642.000000	-0.002511
2641.000000	-0.002489
2640.000000	-0.002478
2639.000000	-0.002488
2638.000000	-0.002507
2637.000000	-0.002513
2636.000000	-0.002497
2635.000000	-0.002472
2634.000000	-0.002455
2633.000000	-0.002452
2632.000000	-0.002456
2631.000000	-0.002458
2630.000000	-0.002452
2629.000000	-0.002441
2628.000000	-0.002434
2627.000000	-0.002441
2626.000000	-0.002468
2625.000000	-0.002504
2624.000000	-0.002534
2623.000000	-0.002544
2622.000000	-0.002536
2621.000000	-0.002516
2620.000000	-0.002491
2619.000000	-0.002462
2618.000000	-0.002434
2617.000000	-0.002417
2616.000000	-0.002418
2615.000000	-0.002438
2614.000000	-0.002468
2613.000000	-0.002497
2612.000000	-0.002510
2611.000000	-0.002500
2610.000000	-0.002474
2609.000000	-0.002452
2608.000000	-0.002453
2607.000000	-0.002473
2606.000000	-0.002493
2605.000000	-0.002494
2604.000000	-0.002474
2603.000000	-0.002451
2602.000000	-0.002439
2601.000000	-0.002443
2600.000000	-0.002454
2599.000000	-0.002459
2598.000000	-0.002450
2597.000000	-0.002432
2596.000000	-0.002422
2595.000000	-0.002433
2594.000000	-0.002456
2593.000000	-0.002469
2592.000000	-0.002457
2591.000000	-0.002434
2590.000000	-0.002427
2589.000000	-0.002438
2588.000000	-0.002452
2587.000000	-0.002453
2586.000000	-0.002450
2585.000000	-0.002457
2584.000000	-0.002478
2583.000000	-0.002498
2582.000000	-0.002501
2581.000000	-0.002479
2580.000000	-0.002434
2579.000000	-0.002383
2578.000000	-0.002351
2577.000000	-0.002358
2576.000000	-0.002398
2575.000000	-0.002443
2574.000000	-0.002469
2573.000000	-0.002471
2572.000000	-0.002461
2571.000000	-0.002451
2570.000000	-0.002446
2569.000000	-0.002448
2568.000000	-0.002454
2567.000000	-0.002457
2566.000000	-0.002456
2565.000000	-0.002461
2564.000000	-0.002477
2563.000000	-0.002494
2562.000000	-0.002497
2561.000000	-0.002477
2560.000000	-0.002447
2559.000000	-0.002424
2558.000000	-0.002413
2557.000000	-0.002408
2556.000000	-0.002402
2555.000000	-0.002396
2554.000000	-0.002396
2553.000000	-0.002408
2552.000000	-0.002426
2551.000000	-0.002435
2550.000000	-0.002430
2549.000000	-0.002418
2548.000000	-0.002418
2547.000000	-0.002436
2546.000000	-0.002459
2545.000000	-0.002472
2544.000000	-0.002468
2543.000000	-0.002454
2542.000000	-0.002437
2541.000000	-0.002422
2540.000000	-0.002410
2539.000000	-0.002403
2538.000000	-0.002401
2537.000000	-0.002403
2536.000000	-0.002406
2535.000000	-0.002410
2534.000000	-0.002414
2533.000000	-0.002419
2532.000000	-0.002422
2531.000000	-0.002425
2530.000000	-0.002427
2529.000000	-0.002430
2528.000000	-0.002436
2527.000000	-0.002440
2526.000000	-0.002434
2525.000000	-0.002419
2524.000000	-0.002410
2523.000000	-0.002418
2522.000000	-0.002443
2521.000000	-0.002467
2520.000000	-0.002478
2519.000000	-0.002474
2518.000000	-0.002462
2517.000000	-0.002450
2516.000000	-0.002446
2515.000000	-0.002456
2514.000000	-0.002477
2513.000000	-0.002493
2512.000000	-0.002488
2511.000000	-0.002457
2510.000000	-0.002414
2509.000000	-0.002386
2508.000000	-0.002386
2507.000000	-0.002410
2506.000000	-0.002436
2505.000000	-0.002446
2504.000000	-0.002439
2503.000000	-0.002429
2502.000000	-0.002427
2501.000000	-0.002434
2500.000000	-0.002440
2499.000000	-0.002438
2498.000000	-0.002431
2497.000000	-0.002426
2496.000000	-0.002427
2495.000000	-0.002426
2494.000000	-0.002417
2493.000000	-0.002405
2492.000000	-0.002400
2491.000000	-0.002409
2490.000000	-0.002428
2489.000000	-0.002448
2488.000000	-0.002462
2487.000000	-0.002466
2486.000000	-0.002460
2485.000000	-0.002446
2484.000000	-0.002436
2483.000000	-0.002439
2482.000000	-0.002452
2481.000000	-0.002466
2480.000000	-0.002471
2479.000000	-0.002469
2478.000000	-0.002466
2477.000000	-0.002464
2476.000000	-0.002460
2475.000000	-0.002453
2474.000000	-0.002450
2473.000000	-0.002455
2472.000000	-0.002460
2471.000000	-0.002454
2470.000000	-0.002434
2469.000000	-0.002407
2468.000000	-0.002387
2467.000000	-0.002380
2466.000000	-0.002390
2465.000000	-0.002412
2464.000000	-0.002438
2463.000000	-0.002456
2462.000000	-0.002459
2461.000000	-0.002441
2460.000000	-0.002406
2459.000000	-0.002371
2458.000000	-0.002356
2457.000000	-0.002365
2456.000000	-0.002384
2455.000000	-0.002392
2454.000000	-0.002383
2453.000000	-0.002376
2452.000000	-0.002385
2451.000000	-0.002403
2450.000000	-0.002414
2449.000000	-0.002413
2448.000000	-0.002410
2447.000000	-0.002412
2446.000000	-0.002411
2445.000000	-0.002399
2444.000000	-0.002380
2443.000000	-0.002369
2442.000000	-0.002376
2441.000000	-0.002403
2440.000000	-0.002438
2439.000000	-0.002463
2438.000000	-0.002469
2437.000000	-0.002461
2436.000000	-0.002454
2435.000000	-0.002450
2434.000000	-0.002441
2433.000000	-0.002417
2432.000000	-0.002385
2431.000000	-0.002359
2430.000000	-0.002350
2429.000000	-0.002358
2428.000000	-0.002375
2427.000000	-0.002392
2426.000000	-0.002397
2425.000000	-0.002385
2424.000000	-0.002363
2423.000000	-0.002343
2422.000000	-0.002335
2421.000000	-0.002340
2420.000000	-0.002352
2419.000000	-0.002363
2418.000000	-0.002367
2417.000000	-0.002364
2416.000000	-0.002358
2415.000000	-0.002353
2414.000000	-0.002350
2413.000000	-0.002349
2412.000000	-0.002352
2411.000000	-0.002355
2410.000000	-0.002356
2409.000000	-0.002356
2408.000000	-0.002363
2407.000000	-0.002377
2406.000000	-0.002385
2405.000000	-0.002373
2404.000000	-0.002344
2403.000000	-0.002311
2402.000000	-0.002293
2401.000000	-0.002301
2400.000000	-0.002332
2399.000000	-0.002371
2398.000000	-0.002396
2397.000000	-0.002401
2396.000000	-0.002394
2395.000000	-0.002387
2394.000000	-0.002379
2393.000000	-0.002366
2392.000000	-0.002343
2391.000000	-0.002310
2390.000000	-0.002266
2389.000000	-0.002214
2388.000000	-0.002160
2387.000000	-0.002110
2386.000000	-0.002058
2385.000000	-0.001995
2384.000000	-0.001921
2383.000000	-0.001839
2382.000000	-0.001748
2381.000000	-0.001651
2380.000000	-0.001557
2379.000000	-0.001480
2378.000000	-0.001426
2377.000000	-0.001386
2376.000000	-0.001346
2375.000000	-0.001300
2374.000000	-0.001257
2373.000000	-0.001235
2372.000000	-0.001243
2371.000000	-0.001257
2370.000000	-0.001238
2369.000000	-0.001174
2368.000000	-0.001097
2367.000000	-0.001041
2366.000000	-0.001000
2365.000000	-0.000939
2364.000000	-0.000849
2363.000000	-0.000762
2362.000000	-0.000692
2361.000000	-0.000631
2360.000000	-0.000579
2359.000000	-0.000544
2358.000000	-0.000531
2357.000000	-0.000514
2356.000000	-0.000480
2355.000000	-0.000448
2354.000000	-0.000408
2353.000000	-0.000321
2352.000000	-0.000190
2351.000000	-0.000132
2350.000000	-0.000250
2349.000000	-0.000487
2348.000000	-0.000654
2347.000000	-0.000514
2346.000000	0.000018
2345.000000	0.000816
2344.000000	0.001609
2343.000000	0.002148
2342.000000	0.002319
2341.000000	0.002119
2340.000000	0.001681
2339.000000	0.001178
2338.000000	0.000721
2337.000000	0.000327
2336.000000	0.000006
2335.000000	-0.000218
2334.000000	-0.000317
2333.000000	-0.000313
2332.000000	-0.000246
2331.000000	-0.000199
2330.000000	-0.000235
2329.000000	-0.000350
2328.000000	-0.000495
2327.000000	-0.000598
2326.000000	-0.000659
2325.000000	-0.000693
2324.000000	-0.000723
2323.000000	-0.000747
2322.000000	-0.000751
2321.000000	-0.000741
2320.000000	-0.000730
2319.000000	-0.000759
2318.000000	-0.000840
2317.000000	-0.000961
2316.000000	-0.001071
2315.000000	-0.001135
2314.000000	-0.001143
2313.000000	-0.001124
2312.000000	-0.001116
2311.000000	-0.001145
2310.000000	-0.001212
2309.000000	-0.001301
2308.000000	-0.001389
2307.000000	-0.001467
2306.000000	-0.001536
2305.000000	-0.001602
2304.000000	-0.001671
2303.000000	-0.001747
2302.000000	-0.001828
2301.000000	-0.001906
2300.000000	-0.001968
2299.000000	-0.002012
2298.000000	-0.002052
2297.000000	-0.002098
2296.000000	-0.002153
2295.000000	-0.002202
2294.000000	-0.002239
2293.000000	-0.002269
2292.000000	-0.002302
2291.000000	-0.002342
2290.000000	-0.002383
2289.000000	-0.002413
2288.000000	-0.002423
2287.000000	-0.002416
2286.000000	-0.002412
2285.000000	-0.002431
2284.000000	-0.002471
2283.000000	-0.002510
2282.000000	-0.002536
2281.000000	-0.002551
2280.000000	-0.002566
2279.000000	-0.002577
2278.000000	-0.002570
2277.000000	-0.002548
2276.000000	-0.002529
2275.000000	-0.002528
2274.000000	-0.002535
2273.000000	-0.002532
2272.000000	-0.002511
2271.000000	-0.002490
2270.000000	-0.002488
2269.000000	-0.002515
2268.000000	-0.002563
2267.000000	-0.002619
2266.000000	-0.002668
2265.000000	-0.002705
2264.000000	-0.002729
2263.000000	-0.002742
2262.000000	-0.002740
2261.000000	-0.002715
2260.000000	-0.002662
2259.000000	-0.002586
2258.000000	-0.002504
2257.000000	-0.002440
2256.000000	-0.002418
2255.000000	-0.002452
2254.000000	-0.002548
2253.000000	-0.002692
2252.000000	-0.002853
2251.000000	-0.002996
2250.000000	-0.003095
2249.000000	-0.003145
2248.000000	-0.003150
2247.000000	-0.003117
2246.000000	-0.003050
2245.000000	-0.002963
2244.000000	-0.002877
2243.000000	-0.002808
2242.000000	-0.002763
2241.000000	-0.002752
2240.000000	-0.002783
2239.000000	-0.002852
2238.000000	-0.002946
2237.000000	-0.003046
2236.000000	-0.003147
2235.000000	-0.003239
2234.000000	-0.003299
2233.000000	-0.003300
2232.000000	-0.003240
2231.000000	-0.003145
2230.000000	-0.003043
2229.000000	-0.002946
2228.000000	-0.002856
2227.000000	-0.002774
2226.000000	-0.002699
2225.000000	-0.002633
2224.000000	-0.002579
2223.000000	-0.002542
2222.000000	-0.002517
2221.000000	-0.002495
2220.000000	-0.002475
2219.000000	-0.002463
2218.000000	-0.002462
2217.000000	-0.002465
2216.000000	-0.002466
2215.000000	-0.002464
2214.000000	-0.002458
2213.000000	-0.002444
2212.000000	-0.002420
2211.000000	-0.002399
2210.000000	-0.002395
2209.000000	-0.002401
2208.000000	-0.002400
2207.000000	-0.002386
2206.000000	-0.002366
2205.000000	-0.002352
2204.000000	-0.002344
2203.000000	-0.002347
2202.000000	-0.002363
2201.000000	-0.002391
2200.000000	-0.002417
2199.000000	-0.002432
2198.000000	-0.002439
2197.000000	-0.002448
2196.000000	-0.002463
2195.000000	-0.002473
2194.000000	-0.002462
2193.000000	-0.002432
2192.000000	-0.002400
2191.000000	-0.002381
2190.000000	-0.002377
2189.000000	-0.002376
2188.000000	-0.002375
2187.000000	-0.002381
2186.000000	-0.002399
2185.000000	-0.002420
2184.000000	-0.002432
2183.000000	-0.002430
2182.000000	-0.002418
2181.000000	-0.002403
2180.000000	-0.002394
2179.000000	-0.002398
2178.000000	-0.002417
2177.000000	-0.002441
2176.000000	-0.002456
2175.000000	-0.002452
2174.000000	-0.002436
2173.000000	-0.002418
2172.000000	-0.002407
2171.000000	-0.002403
2170.000000	-0.002404
2169.000000	-0.002403
2168.000000	-0.002401
2167.000000	-0.002397
2166.000000	-0.002391
2165.000000	-0.002381
2164.000000	-0.002371
2163.000000	-0.002368
2162.000000	-0.002376
2161.000000	-0.002383
2160.000000	-0.002379
2159.000000	-0.002363
2158.000000	-0.002347
2157.000000	-0.002342
2156.000000	-0.002353
2155.000000	-0.002372
2154.000000	-0.002387
2153.000000	-0.002389
2152.000000	-0.002376
2151.000000	-0.002358
2150.000000	-0.002342
2149.000000	-0.002326
2148.000000	-0.002310
2147.000000	-0.002301
2146.000000	-0.002305
2145.000000	-0.002320
2144.000000	-0.002342
2143.000000	-0.002367
2142.000000	-0.002394
2141.000000	-0.002415
2140.000000	-0.002421
2139.000000	-0.002416
2138.000000	-0.002409
2137.000000	-0.002401
2136.000000	-0.002389
2135.000000	-0.002370
2134.000000	-0.002351
2133.000000	-0.002335
2132.000000	-0.002322
2131.000000	-0.002312
2130.000000	-0.002309
2129.000000	-0.002310
2128.000000	-0.002305
2127.000000	-0.002292
2126.000000	-0.002281
2125.000000	-0.002273
2124.000000	-0.002254
2123.000000	-0.002205
2122.000000	-0.002123
2121.000000	-0.002025
2120.000000	-0.001929
2119.000000	-0.001847
2118.000000	-0.001787
2117.000000	-0.001749
2116.000000	-0.001729
2115.000000	-0.001720
2114.000000	-0.001718
2113.000000	-0.001724
2112.000000	-0.001743
2111.000000	-0.001780
2110.000000	-0.001837
2109.000000	-0.001909
2108.000000	-0.001982
2107.000000	-0.002045
2106.000000	-0.002091
2105.000000	-0.002125
2104.000000	-0.002152
2103.000000	-0.002185
2102.000000	-0.002229
2101.000000	-0.002282
2100.000000	-0.002333
2099.000000	-0.002372
2098.000000	-0.002398
2097.000000	-0.002411
2096.000000	-0.002410
2095.000000	-0.002400
2094.000000	-0.002391
2093.000000	-0.002394
2092.000000	-0.002408
2091.000000	-0.002424
2090.000000	-0.002438
2089.000000	-0.002450
2088.000000	-0.002456
2087.000000	-0.002449
2086.000000	-0.002423
2085.000000	-0.002388
2084.000000	-0.002359
2083.000000	-0.002345
2082.000000	-0.002345
2081.000000	-0.002348
2080.000000	-0.002343
2079.000000	-0.002328
2078.000000	-0.002312
2077.000000	-0.002309
2076.000000	-0.002324
2075.000000	-0.002348
2074.000000	-0.002370
2073.000000	-0.002384
2072.000000	-0.002396
2071.000000	-0.002406
2070.000000	-0.002408
2069.000000	-0.002399
2068.000000	-0.002379
2067.000000	-0.002357
2066.000000	-0.002341
2065.000000	-0.002334
2064.000000	-0.002334
2063.000000	-0.002332
2062.000000	-0.002327
2061.000000	-0.002324
2060.000000	-0.002332
2059.000000	-0.002350
2058.000000	-0.002363
2057.000000	-0.002361
2056.000000	-0.002343
2055.000000	-0.002322
2054.000000	-0.002309
2053.000000	-0.002306
2052.000000	-0.002308
2051.000000	-0.002313
2050.000000	-0.002318
2049.000000	-0.002321
2048.000000	-0.002319
2047.000000	-0.002313
2046.000000	-0.002305
2045.000000	-0.002297
2044.000000	-0.002292
2043.000000	-0.002291
2042.000000	-0.002292
2041.000000	-0.002293
2040.000000	-0.002291
2039.000000	-0.002288
2038.000000	-0.002284
2037.000000	-0.002283
2036.000000	-0.002284
2035.000000	-0.002282
2034.000000	-0.002273
2033.000000	-0.002260
2032.000000	-0.002253
2031.000000	-0.002259
2030.000000	-0.002271
2029.000000	-0.002279
2028.000000	-0.002279
2027.000000	-0.002277
2026.000000	-0.002277
2025.000000	-0.002278
2024.000000	-0.002279
2023.000000	-0.002280
2022.000000	-0.002283
2021.000000	-0.002284
2020.000000	-0.002281
2019.000000	-0.002275
2018.000000	-0.002267
2017.000000	-0.002257
2016.000000	-0.002251
2015.000000	-0.002257
2014.000000	-0.002272
2013.000000	-0.002281
2012.000000	-0.002277
2011.000000	-0.002261
2010.000000	-0.002243
2009.000000	-0.002228
2008.000000	-0.002223
2007.000000	-0.002233
2006.000000	-0.002259
2005.000000	-0.002284
2004.000000	-0.002293
2003.000000	-0.002283
2002.000000	-0.002265
2001.000000	-0.002247
2000.000000	-0.002232
1999.000000	-0.002222
1998.000000	-0.002221
1997.000000	-0.002231
1996.000000	-0.002244
1995.000000	-0.002254
1994.000000	-0.002257
1993.000000	-0.002254
1992.000000	-0.002243
1991.000000	-0.002228
1990.000000	-0.002210
1989.000000	-0.002196
1988.000000	-0.002188
1987.000000	-0.002186
1986.000000	-0.002188
1985.000000	-0.002188
1984.000000	-0.002188
1983.000000	-0.002195
1982.000000	-0.002211
1981.000000	-0.002229
1980.000000	-0.002239
1979.000000	-0.002240
1978.000000	-0.002238
1977.000000	-0.002233
1976.000000	-0.002225
1975.000000	-0.002219
1974.000000	-0.002221
1973.000000	-0.002231
1972.000000	-0.002243
1971.000000	-0.002251
1970.000000	-0.002256
1969.000000	-0.002259
1968.000000	-0.002257
1967.000000	-0.002251
1966.000000	-0.002244
1965.000000	-0.002235
1964.000000	-0.002219
1963.000000	-0.002202
1962.000000	-0.002194
1961.000000	-0.002194
1960.000000	-0.002194
1959.000000	-0.002187
1958.000000	-0.002178
1957.000000	-0.002168
1956.000000	-0.002150
1955.000000	-0.002124
1954.000000	-0.002104
1953.000000	-0.002105
1952.000000	-0.002128
1951.000000	-0.002156
1950.000000	-0.002177
1949.000000	-0.002187
1948.000000	-0.002186
1947.000000	-0.002175
1946.000000	-0.002159
1945.000000	-0.002148
1944.000000	-0.002149
1943.000000	-0.002163
1942.000000	-0.002185
1941.000000	-0.002210
1940.000000	-0.002229
1939.000000	-0.002237
1938.000000	-0.002231
1937.000000	-0.002212
1936.000000	-0.002183
1935.000000	-0.002153
1934.000000	-0.002134
1933.000000	-0.002134
1932.000000	-0.002153
1931.000000	-0.002179
1930.000000	-0.002194
1929.000000	-0.002190
1928.000000	-0.002176
1927.000000	-0.002167
1926.000000	-0.002169
1925.000000	-0.002177
1924.000000	-0.002183
1923.000000	-0.002188
1922.000000	-0.002199
1921.000000	-0.002210
1920.000000	-0.002210
1919.000000	-0.002194
1918.000000	-0.002174
1917.000000	-0.002163
1916.000000	-0.002160
1915.000000	-0.002157
1914.000000	-0.002155
1913.000000	-0.002157
1912.000000	-0.002159
1911.000000	-0.002154
1910.000000	-0.002146
1909.000000	-0.002145
1908.000000	-0.002152
1907.000000	-0.002157
1906.000000	-0.002157
1905.000000	-0.002159
1904.000000	-0.002173
1903.000000	-0.002195
1902.000000	-0.002216
1901.000000	-0.002224
1900.000000	-0.002218
1899.000000	-0.002203
1898.000000	-0.002187
1897.000000	-0.002174
1896.000000	-0.002163
1895.000000	-0.002153
1894.000000	-0.002148
1893.000000	-0.002150
1892.000000	-0.002155
1891.000000	-0.002151
1890.000000	-0.002135
1889.000000	-0.002114
1888.000000	-0.002098
1887.000000	-0.002091
1886.000000	-0.002093
1885.000000	-0.002102
1884.000000	-0.002113
1883.000000	-0.002121
1882.000000	-0.002124
1881.000000	-0.002126
1880.000000	-0.002130
1879.000000	-0.002133
1878.000000	-0.002131
1877.000000	-0.002124
1876.000000	-0.002118
1875.000000	-0.002121
1874.000000	-0.002139
1873.000000	-0.002167
1872.000000	-0.002189
1871.000000	-0.002193
1870.000000	-0.002176
1869.000000	-0.002155
1868.000000	-0.002143
1867.000000	-0.002144
1866.000000	-0.002147
1865.000000	-0.002146
1864.000000	-0.002144
1863.000000	-0.002149
1862.000000	-0.002161
1861.000000	-0.002169
1860.000000	-0.002164
1859.000000	-0.002150
1858.000000	-0.002144
1857.000000	-0.002156
1856.000000	-0.002179
1855.000000	-0.002199
1854.000000	-0.002207
1853.000000	-0.002198
1852.000000	-0.002173
1851.000000	-0.002140
1850.000000	-0.002112
1849.000000	-0.002100
1848.000000	-0.002110
1847.000000	-0.002136
1846.000000	-0.002164
1845.000000	-0.002177
1844.000000	-0.002166
1843.000000	-0.002147
1842.000000	-0.002140
1841.000000	-0.002145
1840.000000	-0.002146
1839.000000	-0.002130
1838.000000	-0.002108
1837.000000	-0.002100
1836.000000	-0.002111
1835.000000	-0.002129
1834.000000	-0.002147
1833.000000	-0.002163
1832.000000	-0.002178
1831.000000	-0.002190
1830.000000	-0.002197
1829.000000	-0.002197
1828.000000	-0.002185
1827.000000	-0.002158
1826.000000	-0.002125
1825.000000	-0.002103
1824.000000	-0.002102
1823.000000	-0.002115
1822.000000	-0.002128
1821.000000	-0.002133
1820.000000	-0.002131
1819.000000	-0.002122
1818.000000	-0.002109
1817.000000	-0.002099
1816.000000	-0.002098
1815.000000	-0.002107
1814.000000	-0.002117
1813.000000	-0.002116
1812.000000	-0.002101
1811.000000	-0.002076
1810.000000	-0.002053
1809.000000	-0.002036
1808.000000	-0.002022
1807.000000	-0.002009
1806.000000	-0.002007
1805.000000	-0.002024
1804.000000	-0.002056
1803.000000	-0.002086
1802.000000	-0.002103
1801.000000	-0.002109
1800.000000	-0.002112
1799.000000	-0.002114
1798.000000	-0.002111
1797.000000	-0.002110
1796.000000	-0.002114
1795.000000	-0.002126
1794.000000	-0.002142
1793.000000	-0.002155
1792.000000	-0.002156
1791.000000	-0.002143
1790.000000	-0.002123
1789.000000	-0.002112
1788.000000	-0.002116
1787.000000	-0.002124
1786.000000	-0.002126
1785.000000	-0.002117
1784.000000	-0.002107
1783.000000	-0.002105
1782.000000	-0.002109
1781.000000	-0.002113
1780.000000	-0.002111
1779.000000	-0.002104
1778.000000	-0.002095
1777.000000	-0.002084
1776.000000	-0.002068
1775.000000	-0.002047
1774.000000	-0.002030
1773.000000	-0.002031
1772.000000	-0.002050
1771.000000	-0.002067
1770.000000	-0.002067
1769.000000	-0.002056
1768.000000	-0.002054
1767.000000	-0.002068
1766.000000	-0.002087
1765.000000	-0.002099
1764.000000	-0.002102
1763.000000	-0.002098
1762.000000	-0.002084
1761.000000	-0.002060
1760.000000	-0.002031
1759.000000	-0.002011
1758.000000	-0.002011
1757.000000	-0.002030
1756.000000	-0.002056
1755.000000	-0.002069
1754.000000	-0.002055
1753.000000	-0.002020
1752.000000	-0.001980
1751.000000	-0.001954
1750.000000	-0.001949
1749.000000	-0.001967
1748.000000	-0.002000
1747.000000	-0.002036
1746.000000	-0.002057
1745.000000	-0.002053
1744.000000	-0.002027
1743.000000	-0.001990
1742.000000	-0.001952
1741.000000	-0.001923
1740.000000	-0.001911
1739.000000	-0.001919
1738.000000	-0.001938
1737.000000	-0.001957
1736.000000	-0.001972
1735.000000	-0.001981
1734.000000	-0.001978
1733.000000	-0.001959
1732.000000	-0.001928
1731.000000	-0.001898
1730.000000	-0.001879
1729.000000	-0.001875
1728.000000	-0.001884
1727.000000	-0.001894
1726.000000	-0.001884
1725.000000	-0.001846
1724.000000	-0.001793
1723.000000	-0.001749
1722.000000	-0.001729
1721.000000	-0.001726
1720.000000	-0.001731
1719.000000	-0.001733
1718.000000	-0.001727
1717.000000	-0.001704
1716.000000	-0.001658
1715.000000	-0.001594
1714.000000	-0.001529
1713.000000	-0.001479
1712.000000	-0.001442
1711.000000	-0.001406
1710.000000	-0.001361
1709.000000	-0.001309
1708.000000	-0.001259
1707.000000	-0.001219
1706.000000	-0.001193
1705.000000	-0.001178
1704.000000	-0.001161
1703.000000	-0.001121
1702.000000	-0.001055
1701.000000	-0.000989
1700.000000	-0.000962
1699.000000	-0.000972
1698.000000	-0.000991
1697.000000	-0.001000
1696.000000	-0.001000
1695.000000	-0.000996
1694.000000	-0.000987
1693.000000	-0.000971
1692.000000	-0.000951
1691.000000	-0.000932
1690.000000	-0.000921
1689.000000	-0.000924
1688.000000	-0.000941
1687.000000	-0.000965
1686.000000	-0.000980
1685.000000	-0.000972
1684.000000	-0.000948
1683.000000	-0.000934
1682.000000	-0.000930
1681.000000	-0.000919
1680.000000	-0.000888
1679.000000	-0.000844
1678.000000	-0.000802
1677.000000	-0.000765
1676.000000	-0.000734
1675.000000	-0.000717
1674.000000	-0.000718
1673.000000	-0.000729
1672.000000	-0.000737
1671.000000	-0.000736
1670.000000	-0.000725
1669.000000	-0.000705
1668.000000	-0.000681
1667.000000	-0.000668
1666.000000	-0.000679
1665.000000	-0.000710
1664.000000	-0.000739
1663.000000	-0.000737
1662.000000	-0.000694
1661.000000	-0.000623
1660.000000	-0.000553
1659.000000	-0.000507
1658.000000	-0.000490
1657.000000	-0.000491
1656.000000	-0.000494
1655.000000	-0.000491
1654.000000	-0.000482
1653.000000	-0.000467
1652.000000	-0.000446
1651.000000	-0.000425
1650.000000	-0.000413
1649.000000	-0.000413
1648.000000	-0.000428
1647.000000	-0.000460
1646.000000	-0.000492
1645.000000	-0.000508
1644.000000	-0.000516
1643.000000	-0.000532
1642.000000	-0.000561
1641.000000	-0.000593
1640.000000	-0.000625
1639.000000	-0.000661
1638.000000	-0.000705
1637.000000	-0.000752
1636.000000	-0.000785
1635.000000	-0.000789
1634.000000	-0.000765
1633.000000	-0.000725
1632.000000	-0.000687
1631.000000	-0.000667
1630.000000	-0.000671
1629.000000	-0.000696
1628.000000	-0.000729
1627.000000	-0.000765
1626.000000	-0.000800
1625.000000	-0.000822
1624.000000	-0.000819
1623.000000	-0.000801
1622.000000	-0.000792
1621.000000	-0.000807
1620.000000	-0.000840
1619.000000	-0.000877
1618.000000	-0.000905
1617.000000	-0.000915
1616.000000	-0.000909
1615.000000	-0.000897
1614.000000	-0.000890
1613.000000	-0.000882
1612.000000	-0.000869
1611.000000	-0.000849
1610.000000	-0.000826
1609.000000	-0.000800
1608.000000	-0.000772
1607.000000	-0.000754
1606.000000	-0.000757
1605.000000	-0.000773
1604.000000	-0.000785
1603.000000	-0.000785
1602.000000	-0.000779
1601.000000	-0.000775
1600.000000	-0.000773
1599.000000	-0.000772
1598.000000	-0.000768
1597.000000	-0.000758
1596.000000	-0.000748
1595.000000	-0.000754
1594.000000	-0.000786
1593.000000	-0.000834
1592.000000	-0.000879
1591.000000	-0.000916
1590.000000	-0.000949
1589.000000	-0.000976
1588.000000	-0.000982
1587.000000	-0.000966
1586.000000	-0.000949
1585.000000	-0.000952
1584.000000	-0.000974
1583.000000	-0.001003
1582.000000	-0.001028
1581.000000	-0.001051
1580.000000	-0.001070
1579.000000	-0.001082
1578.000000	-0.001075
1577.000000	-0.001043
1576.000000	-0.001002
1575.000000	-0.000981
1574.000000	-0.000990
1573.000000	-0.001007
1572.000000	-0.001014
1571.000000	-0.001019
1570.000000	-0.001039
1569.000000	-0.001073
1568.000000	-0.001093
1567.000000	-0.001078
1566.000000	-0.001034
1565.000000	-0.000976
1564.000000	-0.000925
1563.000000	-0.000894
1562.000000	-0.000881
1561.000000	-0.000875
1560.000000	-0.000870
1559.000000	-0.000875
1558.000000	-0.000917
1557.000000	-0.000973
1556.000000	-0.001006
1555.000000	-0.001004
1554.000000	-0.000994
1553.000000	-0.001009
1552.000000	-0.001051
1551.000000	-0.001089
1550.000000	-0.001103
1549.000000	-0.001097
1548.000000	-0.001088
1547.000000	-0.001088
1546.000000	-0.001112
1545.000000	-0.001174
1544.000000	-0.001276
1543.000000	-0.001395
1542.000000	-0.001491
1541.000000	-0.001539
1540.000000	-0.001550
1539.000000	-0.001566
1538.000000	-0.001610
1537.000000	-0.001671
1536.000000	-0.001725
1535.000000	-0.001761
1534.000000	-0.001777
1533.000000	-0.001780
1532.000000	-0.001793
1531.000000	-0.001853
1530.000000	-0.001970
1529.000000	-0.002102
1528.000000	-0.002174
1527.000000	-0.002154
1526.000000	-0.002088
1525.000000	-0.002036
1524.000000	-0.002006
1523.000000	-0.001975
1522.000000	-0.001949
1521.000000	-0.001952
1520.000000	-0.001975
1519.000000	-0.001984
1518.000000	-0.001988
1517.000000	-0.002042
1516.000000	-0.002170
1515.000000	-0.002299
1514.000000	-0.002323
1513.000000	-0.002210
1512.000000	-0.002037
1511.000000	-0.001915
1510.000000	-0.001897
1509.000000	-0.001953
1508.000000	-0.002024
1507.000000	-0.002072
1506.000000	-0.002092
1505.000000	-0.002089
1504.000000	-0.002081
1503.000000	-0.002086
1502.000000	-0.002119
1501.000000	-0.002179
1500.000000	-0.002246
1499.000000	-0.002299
1498.000000	-0.002329
1497.000000	-0.002336
1496.000000	-0.002313
1495.000000	-0.002265
1494.000000	-0.002216
1493.000000	-0.002198
1492.000000	-0.002218
1491.000000	-0.002263
1490.000000	-0.002318
1489.000000	-0.002371
1488.000000	-0.002408
1487.000000	-0.002436
1486.000000	-0.002490
1485.000000	-0.002598
1484.000000	-0.002737
1483.000000	-0.002854
1482.000000	-0.002912
1481.000000	-0.002921
1480.000000	-0.002904
1479.000000	-0.002863
1478.000000	-0.002795
1477.000000	-0.002716
1476.000000	-0.002653
1475.000000	-0.002627
1474.000000	-0.002631
1473.000000	-0.002650
1472.000000	-0.002670
1471.000000	-0.002684
1470.000000	-0.002689
1469.000000	-0.002687
1468.000000	-0.002706
1467.000000	-0.002815
1466.000000	-0.003074
1465.000000	-0.003424
1464.000000	-0.003653
1463.000000	-0.003580
1462.000000	-0.003247
1461.000000	-0.002865
1460.000000	-0.002616
1459.000000	-0.002526
1458.000000	-0.002502
1457.000000	-0.002475
1456.000000	-0.002457
1455.000000	-0.002466
1454.000000	-0.002487
1453.000000	-0.002523
1452.000000	-0.002599
1451.000000	-0.002707
1450.000000	-0.002772
1449.000000	-0.002729
1448.000000	-0.002604
1447.000000	-0.002492
1446.000000	-0.002454
1445.000000	-0.002458
1444.000000	-0.002441
1443.000000	-0.002381
1442.000000	-0.002307
1441.000000	-0.002262
1440.000000	-0.002265
1439.000000	-0.002318
1438.000000	-0.002419
1437.000000	-0.002548
1436.000000	-0.002637
1435.000000	-0.002611
1434.000000	-0.002469
1433.000000	-0.002286
1432.000000	-0.002148
1431.000000	-0.002087
1430.000000	-0.002078
1429.000000	-0.002093
1428.000000	-0.002133
1427.000000	-0.002205
1426.000000	-0.002311
1425.000000	-0.002458
1424.000000	-0.002652
1423.000000	-0.002849
1422.000000	-0.002949
1421.000000	-0.002877
1420.000000	-0.002655
1419.000000	-0.002406
1418.000000	-0.002242
1417.000000	-0.002176
1416.000000	-0.002154
1415.000000	-0.002141
1414.000000	-0.002133
1413.000000	-0.002140
1412.000000	-0.002171
1411.000000	-0.002224
1410.000000	-0.002281
1409.000000	-0.002313
1408.000000	-0.002295
1407.000000	-0.002229
1406.000000	-0.002142
1405.000000	-0.002072
1404.000000	-0.002037
1403.000000	-0.002030
1402.000000	-0.002033
1401.000000	-0.002038
1400.000000	-0.002051
1399.000000	-0.002075
1398.000000	-0.002100
1397.000000	-0.002108
1396.000000	-0.002084
1395.000000	-0.002021
1394.000000	-0.001927
1393.000000	-0.001827
1392.000000	-0.001751
1391.000000	-0.001716
1390.000000	-0.001714
1389.000000	-0.001718
1388.000000	-0.001706
1387.000000	-0.001668
1386.000000	-0.001611
1385.000000	-0.001552
1384.000000	-0.001503
1383.000000	-0.001474
1382.000000	-0.001469
1381.000000	-0.001496
1380.000000	-0.001561
1379.000000	-0.001646
1378.000000	-0.001708
1377.000000	-0.001702
1376.000000	-0.001625
1375.000000	-0.001525
1374.000000	-0.001459
1373.000000	-0.001441
1372.000000	-0.001440
1371.000000	-0.001423
1370.000000	-0.001391
1369.000000	-0.001361
1368.000000	-0.001345
1367.000000	-0.001339
1366.000000	-0.001340
1365.000000	-0.001346
1364.000000	-0.001359
1363.000000	-0.001373
1362.000000	-0.001381
1361.000000	-0.001378
1360.000000	-0.001366
1359.000000	-0.001351
1358.000000	-0.001349
1357.000000	-0.001374
1356.000000	-0.001425
1355.000000	-0.001495
1354.000000	-0.001585
1353.000000	-0.001701
1352.000000	-0.001830
1351.000000	-0.001929
1350.000000	-0.001956
1349.000000	-0.001912
1348.000000	-0.001838
1347.000000	-0.001769
1346.000000	-0.001710
1345.000000	-0.001648
1344.000000	-0.001585
1343.000000	-0.001532
1342.000000	-0.001501
1341.000000	-0.001496
1340.000000	-0.001515
1339.000000	-0.001545
1338.000000	-0.001561
1337.000000	-0.001544
1336.000000	-0.001496
1335.000000	-0.001443
1334.000000	-0.001414
1333.000000	-0.001417
1332.000000	-0.001437
1331.000000	-0.001445
1330.000000	-0.001429
1329.000000	-0.001401
1328.000000	-0.001385
1327.000000	-0.001391
1326.000000	-0.001407
1325.000000	-0.001414
1324.000000	-0.001401
1323.000000	-0.001373
1322.000000	-0.001342
1321.000000	-0.001319
1320.000000	-0.001302
1319.000000	-0.001278
1318.000000	-0.001241
1317.000000	-0.001204
1316.000000	-0.001186
1315.000000	-0.001191
1314.000000	-0.001197
1313.000000	-0.001190
1312.000000	-0.001176
1311.000000	-0.001168
1310.000000	-0.001161
1309.000000	-0.001135
1308.000000	-0.001093
1307.000000	-0.001061
1306.000000	-0.001062
1305.000000	-0.001086
1304.000000	-0.001104
1303.000000	-0.001100
1302.000000	-0.001084
1301.000000	-0.001074
1300.000000	-0.001078
1299.000000	-0.001092
1298.000000	-0.001109
1297.000000	-0.001129
1296.000000	-0.001145
1295.000000	-0.001149
1294.000000	-0.001130
1293.000000	-0.001091
1292.000000	-0.001051
1291.000000	-0.001027
1290.000000	-0.001026
1289.000000	-0.001034
1288.000000	-0.001035
1287.000000	-0.001019
1286.000000	-0.000985
1285.000000	-0.000945
1284.000000	-0.000909
1283.000000	-0.000879
1282.000000	-0.000843
1281.000000	-0.000792
1280.000000	-0.000728
1279.000000	-0.000663
1278.000000	-0.000607
1277.000000	-0.000570
1276.000000	-0.000562
1275.000000	-0.000592
1274.000000	-0.000657
1273.000000	-0.000749
1272.000000	-0.000862
1271.000000	-0.000995
1270.000000	-0.001137
1269.000000	-0.001259
1268.000000	-0.001336
1267.000000	-0.001367
1266.000000	-0.001380
1265.000000	-0.001402
1264.000000	-0.001437
1263.000000	-0.001462
1262.000000	-0.001453
1261.000000	-0.001411
1260.000000	-0.001357
1259.000000	-0.001309
1258.000000	-0.001263
1257.000000	-0.001207
1256.000000	-0.001139
1255.000000	-0.001072
1254.000000	-0.001018
1253.000000	-0.000973
1252.000000	-0.000929
1251.000000	-0.000877
1250.000000	-0.000808
1249.000000	-0.000711
1248.000000	-0.000584
1247.000000	-0.000436
1246.000000	-0.000283
1245.000000	-0.000137
1244.000000	-0.000005
1243.000000	0.000106
1242.000000	0.000194
1241.000000	0.000263
1240.000000	0.000320
1239.000000	0.000369
1238.000000	0.000407
1237.000000	0.000438
1236.000000	0.000466
1235.000000	0.000481
1234.000000	0.000463
1233.000000	0.000406
1232.000000	0.000323
1231.000000	0.000239
1230.000000	0.000166
1229.000000	0.000098
1228.000000	0.000026
1227.000000	-0.000052
1226.000000	-0.000134
1225.000000	-0.000216
1224.000000	-0.000299
1223.000000	-0.000376
1222.000000	-0.000434
1221.000000	-0.000463
1220.000000	-0.000467
1219.000000	-0.000468
1218.000000	-0.000488
1217.000000	-0.000537
1216.000000	-0.000604
1215.000000	-0.000670
1214.000000	-0.000715
1213.000000	-0.000736
1212.000000	-0.000748
1211.000000	-0.000766
1210.000000	-0.000789
1209.000000	-0.000802
1208.000000	-0.000795
1207.000000	-0.000781
1206.000000	-0.000778
1205.000000	-0.000787
1204.000000	-0.000793
1203.000000	-0.000788
1202.000000	-0.000778
1201.000000	-0.000771
1200.000000	-0.000764
1199.000000	-0.000757
1198.000000	-0.000754
1197.000000	-0.000760
1196.000000	-0.000765
1195.000000	-0.000754
1194.000000	-0.000721
1193.000000	-0.000681
1192.000000	-0.000652
1191.000000	-0.000641
1190.000000	-0.000634
1189.000000	-0.000617
1188.000000	-0.000591
1187.000000	-0.000570
1186.000000	-0.000567
1185.000000	-0.000575
1184.000000	-0.000577
1183.000000	-0.000572
1182.000000	-0.000576
1181.000000	-0.000598
1180.000000	-0.000632
1179.000000	-0.000660
1178.000000	-0.000674
1177.000000	-0.000677
1176.000000	-0.000675
1175.000000	-0.000668
1174.000000	-0.000659
1173.000000	-0.000649
1172.000000	-0.000639
1171.000000	-0.000629
1170.000000	-0.000628
1169.000000	-0.000647
1168.000000	-0.000680
1167.000000	-0.000708
1166.000000	-0.000723
1165.000000	-0.000733
1164.000000	-0.000745
1163.000000	-0.000747
1162.000000	-0.000728
1161.000000	-0.000693
1160.000000	-0.000662
1159.000000	-0.000641
1158.000000	-0.000626
1157.000000	-0.000613
1156.000000	-0.000610
1155.000000	-0.000627
1154.000000	-0.000663
1153.000000	-0.000709
1152.000000	-0.000749
1151.000000	-0.000771
1150.000000	-0.000771
1149.000000	-0.000752
1148.000000	-0.000718
1147.000000	-0.000679
1146.000000	-0.000649
1145.000000	-0.000639
1144.000000	-0.000643
1143.000000	-0.000636
1142.000000	-0.000597
1141.000000	-0.000541
1140.000000	-0.000509
1139.000000	-0.000523
1138.000000	-0.000569
1137.000000	-0.000612
1136.000000	-0.000631
1135.000000	-0.000624
1134.000000	-0.000600
1133.000000	-0.000568
1132.000000	-0.000544
1131.000000	-0.000539
1130.000000	-0.000559
1129.000000	-0.000594
1128.000000	-0.000629
1127.000000	-0.000650
1126.000000	-0.000645
1125.000000	-0.000614
1124.000000	-0.000574
1123.000000	-0.000553
1122.000000	-0.000561
1121.000000	-0.000578
1120.000000	-0.000579
1119.000000	-0.000561
1118.000000	-0.000553
1117.000000	-0.000580
1116.000000	-0.000643
1115.000000	-0.000718
1114.000000	-0.000781
1113.000000	-0.000816
1112.000000	-0.000814
1111.000000	-0.000781
1110.000000	-0.000739
1109.000000	-0.000718
1108.000000	-0.000730
1107.000000	-0.000765
1106.000000	-0.000796
1105.000000	-0.000793
1104.000000	-0.000748
1103.000000	-0.000672
1102.000000	-0.000603
1101.000000	-0.000575
1100.000000	-0.000596
1099.000000	-0.000640
1098.000000	-0.000685
1097.000000	-0.000724
1096.000000	-0.000763
1095.000000	-0.000795
1094.000000	-0.000811
1093.000000	-0.000809
1092.000000	-0.000803
1091.000000	-0.000802
1090.000000	-0.000805
1089.000000	-0.000810
1088.000000	-0.000821
1087.000000	-0.000845
1086.000000	-0.000883
1085.000000	-0.000921
1084.000000	-0.000944
1083.000000	-0.000946
1082.000000	-0.000943
1081.000000	-0.000958
1080.000000	-0.001006
1079.000000	-0.001080
1078.000000	-0.001161
1077.000000	-0.001231
1076.000000	-0.001273
1075.000000	-0.001283
1074.000000	-0.001273
1073.000000	-0.001264
1072.000000	-0.001264
1071.000000	-0.001263
1070.000000	-0.001250
1069.000000	-0.001233
1068.000000	-0.001226
1067.000000	-0.001235
1066.000000	-0.001253
1065.000000	-0.001279
1064.000000	-0.001315
1063.000000	-0.001359
1062.000000	-0.001403
1061.000000	-0.001443
1060.000000	-0.001478
1059.000000	-0.001497
1058.000000	-0.001490
1057.000000	-0.001468
1056.000000	-0.001453
1055.000000	-0.001455
1054.000000	-0.001456
1053.000000	-0.001438
1052.000000	-0.001413
1051.000000	-0.001407
1050.000000	-0.001428
1049.000000	-0.001457
1048.000000	-0.001468
1047.000000	-0.001456
1046.000000	-0.001444
1045.000000	-0.001467
1044.000000	-0.001537
1043.000000	-0.001618
1042.000000	-0.001653
1041.000000	-0.001620
1040.000000	-0.001556
1039.000000	-0.001515
1038.000000	-0.001522
1037.000000	-0.001558
1036.000000	-0.001600
1035.000000	-0.001637
1034.000000	-0.001661
1033.000000	-0.001665
1032.000000	-0.001646
1031.000000	-0.001617
1030.000000	-0.001601
1029.000000	-0.001615
1028.000000	-0.001655
1027.000000	-0.001693
1026.000000	-0.001703
1025.000000	-0.001681
1024.000000	-0.001649
1023.000000	-0.001628
1022.000000	-0.001609
1021.000000	-0.001565
1020.000000	-0.001488
1019.000000	-0.001408
1018.000000	-0.001362
1017.000000	-0.001361
1016.000000	-0.001383
1015.000000	-0.001399
1014.000000	-0.001394
1013.000000	-0.001366
1012.000000	-0.001322
1011.000000	-0.001276
1010.000000	-0.001236
1009.000000	-0.001202
1008.000000	-0.001171
1007.000000	-0.001141
1006.000000	-0.001114
1005.000000	-0.001081
1004.000000	-0.001027
1003.000000	-0.000950
1002.000000	-0.000872
1001.000000	-0.000820
1000.000000	-0.000793
999.000000	-0.000776
998.000000	-0.000760
997.000000	-0.000760
996.000000	-0.000782
995.000000	-0.000800
994.000000	-0.000774
993.000000	-0.000700
992.000000	-0.000617
991.000000	-0.000570
990.000000	-0.000566
989.000000	-0.000571
988.000000	-0.000540
987.000000	-0.000464
986.000000	-0.000374
985.000000	-0.000307
984.000000	-0.000271
983.000000	-0.000240
982.000000	-0.000194
981.000000	-0.000152
980.000000	-0.000149
979.000000	-0.000178
978.000000	-0.000196
977.000000	-0.000171
976.000000	-0.000124
975.000000	-0.000093
974.000000	-0.000092
973.000000	-0.000098
972.000000	-0.000090
971.000000	-0.000069
970.000000	-0.000048
969.000000	-0.000037
968.000000	-0.000041
967.000000	-0.000057
966.000000	-0.000081
965.000000	-0.000102
964.000000	-0.000111
963.000000	-0.000106
962.000000	-0.000093
961.000000	-0.000080
960.000000	-0.000070
959.000000	-0.000061
958.000000	-0.000051
957.000000	-0.000055
956.000000	-0.000084
955.000000	-0.000129
954.000000	-0.000169
953.000000	-0.000188
952.000000	-0.000196
951.000000	-0.000203
950.000000	-0.000207
949.000000	-0.000199
948.000000	-0.000180
947.000000	-0.000161
946.000000	-0.000155
945.000000	-0.000175
944.000000	-0.000230
943.000000	-0.000306
942.000000	-0.000363
941.000000	-0.000370
940.000000	-0.000329
939.000000	-0.000273
938.000000	-0.000232
937.000000	-0.000214
936.000000	-0.000225
935.000000	-0.000270
934.000000	-0.000331
933.000000	-0.000372
932.000000	-0.000365
931.000000	-0.000322
930.000000	-0.000273
929.000000	-0.000244
928.000000	-0.000240
927.000000	-0.000254
926.000000	-0.000275
925.000000	-0.000296
924.000000	-0.000315
923.000000	-0.000336
922.000000	-0.000358
921.000000	-0.000370
920.000000	-0.000372
919.000000	-0.000370
918.000000	-0.000369
917.000000	-0.000370
916.000000	-0.000375
915.000000	-0.000403
914.000000	-0.000465
913.000000	-0.000538
912.000000	-0.000577
911.000000	-0.000559
910.000000	-0.000511
909.000000	-0.000480
908.000000	-0.000485
907.000000	-0.000503
906.000000	-0.000500
905.000000	-0.000471
904.000000	-0.000443
903.000000	-0.000446
902.000000	-0.000474
901.000000	-0.000489
900.000000	-0.000457
899.000000	-0.000378
898.000000	-0.000296
897.000000	-0.000251
896.000000	-0.000250
895.000000	-0.000265
894.000000	-0.000271
893.000000	-0.000264
892.000000	-0.000258
891.000000	-0.000253
890.000000	-0.000233
889.000000	-0.000181
888.000000	-0.000114
887.000000	-0.000070
886.000000	-0.000077
885.000000	-0.000126
884.000000	-0.000177
883.000000	-0.000200
882.000000	-0.000195
881.000000	-0.000172
880.000000	-0.000143
879.000000	-0.000116
878.000000	-0.000107
877.000000	-0.000129
876.000000	-0.000169
875.000000	-0.000192
874.000000	-0.000170
873.000000	-0.000115
872.000000	-0.000059
871.000000	-0.000028
870.000000	-0.000017
869.000000	0.000001
868.000000	0.000049
867.000000	0.000121
866.000000	0.000191
865.000000	0.000231
864.000000	0.000241
863.000000	0.000255
862.000000	0.000307
861.000000	0.000405
860.000000	0.000515
859.000000	0.000599
858.000000	0.000655
857.000000	0.000718
856.000000	0.000825
855.000000	0.000987
854.000000	0.001193
853.000000	0.001435
852.000000	0.001703
851.000000	0.001960
850.000000	0.002135
849.000000	0.002160
848.000000	0.002020
847.000000	0.001762
846.000000	0.001458
845.000000	0.001164
844.000000	0.000902
843.000000	0.000677
842.000000	0.000490
841.000000	0.000340
840.000000	0.000220
839.000000	0.000115
838.000000	0.000015
837.000000	-0.000074
836.000000	-0.000138
835.000000	-0.000177
834.000000	-0.000213
833.000000	-0.000265
832.000000	-0.000320
831.000000	-0.000351
830.000000	-0.000348
829.000000	-0.000334
828.000000	-0.000327
827.000000	-0.000326
826.000000	-0.000319
825.000000	-0.000303
824.000000	-0.000277
823.000000	-0.000221
822.000000	-0.000126
821.000000	-0.000015
820.000000	0.000063
819.000000	0.000072
818.000000	0.000027
817.000000	-0.000030
816.000000	-0.000061
815.000000	-0.000059
814.000000	-0.000032
813.000000	0.000012
812.000000	0.000066
811.000000	0.000109
810.000000	0.000116
809.000000	0.000083
808.000000	0.000044
807.000000	0.000038
806.000000	0.000066
805.000000	0.000092
804.000000	0.000083
803.000000	0.000043
802.000000	-0.000010
801.000000	-0.000077
800.000000	-0.000162
799.000000	-0.000250
798.000000	-0.000301
797.000000	-0.000285
796.000000	-0.000206
795.000000	-0.000096
794.000000	0.000002
793.000000	0.000066
792.000000	0.000100
791.000000	0.000125
790.000000	0.000147
789.000000	0.000152
788.000000	0.000130
787.000000	0.000095
786.000000	0.000070
785.000000	0.000051
784.000000	0.000011
783.000000	-0.000059
782.000000	-0.000127
781.000000	-0.000140
780.000000	-0.000078
779.000000	0.000023
778.000000	0.000097
777.000000	0.000100
776.000000	0.000044
775.000000	-0.000030
774.000000	-0.000087
773.000000	-0.000106
772.000000	-0.000078
771.000000	-0.000007
770.000000	0.000079
769.000000	0.000149
768.000000	0.000199
767.000000	0.000237
766.000000	0.000250
765.000000	0.000207
764.000000	0.000103
763.000000	-0.000014
762.000000	-0.000082
761.000000	-0.000080
760.000000	-0.000035
759.000000	0.000013
758.000000	0.000037
757.000000	0.000037
756.000000	0.000047
755.000000	0.000106
754.000000	0.000204
753.000000	0.000287
752.000000	0.000308
751.000000	0.000276
750.000000	0.000225
749.000000	0.000168
748.000000	0.000102
747.000000	0.000040
746.000000	-0.000004
745.000000	-0.000027
744.000000	-0.000029
743.000000	0.000005
742.000000	0.000076
741.000000	0.000153
740.000000	0.000210
739.000000	0.000263
738.000000	0.000336
737.000000	0.000402
736.000000	0.000413
735.000000	0.000375
734.000000	0.000348
733.000000	0.000360
732.000000	0.000375
731.000000	0.000358
730.000000	0.000325
729.000000	0.000311
728.000000	0.000313
727.000000	0.000301
726.000000	0.000271
725.000000	0.000258
724.000000	0.000302
723.000000	0.000403
722.000000	0.000511
721.000000	0.000565
720.000000	0.000535
719.000000	0.000457
718.000000	0.000403
717.000000	0.000417
716.000000	0.000472
715.000000	0.000500
714.000000	0.000452
713.000000	0.000337
712.000000	0.000205
711.000000	0.000112
710.000000	0.000075
709.000000	0.000073
708.000000	0.000061
707.000000	0.000004
706.000000	-0.000088
705.000000	-0.000157
704.000000	-0.000135
703.000000	-0.000021
702.000000	0.000101
701.000000	0.000131
700.000000	0.000058
