# Supplementary material for: Real-time monitoring of the reversible capture and release of CO2 on anthraquinone and riboflavin-modified graphitic electrodes using ATR-SEIRAS
Source: Chem Sci. 2025 Nov 4;16(48):23189–202. doi: 10.1039/d5sc05427c (PMC12584010; doi:10.1039/d5sc05427c)
Supplement: SC-016-D5SC05427C-s001 [file SC-016-D5SC05427C-s001.zip › Data Folders/Main Figures/Figure3/3b/018.ASC]

PE IR       SUBTECH     SPECTRUM    ASCII       PEDS        4.00        
   -1
018.ASC
25/02/11
15:07:41.00
25/02/11
15:07:41.00
Administrator

700.000000
#HDR
-1
-1
#GR
Wavenumber
A
1.0
0.0
4000.000000
-1.000000
3301
8
0.002639
-0.004262
#DATA
4000.000000	-0.002781
3999.000000	-0.002802
3998.000000	-0.002820
3997.000000	-0.002832
3996.000000	-0.002839
3995.000000	-0.002840
3994.000000	-0.002833
3993.000000	-0.002817
3992.000000	-0.002803
3991.000000	-0.002800
3990.000000	-0.002808
3989.000000	-0.002817
3988.000000	-0.002821
3987.000000	-0.002820
3986.000000	-0.002823
3985.000000	-0.002829
3984.000000	-0.002833
3983.000000	-0.002832
3982.000000	-0.002825
3981.000000	-0.002812
3980.000000	-0.002799
3979.000000	-0.002790
3978.000000	-0.002792
3977.000000	-0.002803
3976.000000	-0.002811
3975.000000	-0.002806
3974.000000	-0.002791
3973.000000	-0.002776
3972.000000	-0.002773
3971.000000	-0.002788
3970.000000	-0.002818
3969.000000	-0.002853
3968.000000	-0.002882
3967.000000	-0.002890
3966.000000	-0.002872
3965.000000	-0.002839
3964.000000	-0.002808
3963.000000	-0.002794
3962.000000	-0.002798
3961.000000	-0.002810
3960.000000	-0.002819
3959.000000	-0.002826
3958.000000	-0.002836
3957.000000	-0.002851
3956.000000	-0.002861
3955.000000	-0.002856
3954.000000	-0.002833
3953.000000	-0.002807
3952.000000	-0.002799
3951.000000	-0.002820
3950.000000	-0.002860
3949.000000	-0.002891
3948.000000	-0.002887
3947.000000	-0.002851
3946.000000	-0.002809
3945.000000	-0.002789
3944.000000	-0.002800
3943.000000	-0.002827
3942.000000	-0.002852
3941.000000	-0.002865
3940.000000	-0.002871
3939.000000	-0.002876
3938.000000	-0.002880
3937.000000	-0.002877
3936.000000	-0.002863
3935.000000	-0.002848
3934.000000	-0.002847
3933.000000	-0.002869
3932.000000	-0.002904
3931.000000	-0.002923
3930.000000	-0.002907
3929.000000	-0.002866
3928.000000	-0.002825
3927.000000	-0.002806
3926.000000	-0.002809
3925.000000	-0.002818
3924.000000	-0.002818
3923.000000	-0.002804
3922.000000	-0.002780
3921.000000	-0.002754
3920.000000	-0.002739
3919.000000	-0.002748
3918.000000	-0.002785
3917.000000	-0.002837
3916.000000	-0.002883
3915.000000	-0.002908
3914.000000	-0.002915
3913.000000	-0.002914
3912.000000	-0.002907
3911.000000	-0.002886
3910.000000	-0.002847
3909.000000	-0.002809
3908.000000	-0.002800
3907.000000	-0.002835
3906.000000	-0.002897
3905.000000	-0.002946
3904.000000	-0.002946
3903.000000	-0.002898
3902.000000	-0.002834
3901.000000	-0.002790
3900.000000	-0.002781
3899.000000	-0.002795
3898.000000	-0.002812
3897.000000	-0.002818
3896.000000	-0.002819
3895.000000	-0.002828
3894.000000	-0.002854
3893.000000	-0.002891
3892.000000	-0.002920
3891.000000	-0.002933
3890.000000	-0.002933
3889.000000	-0.002928
3888.000000	-0.002914
3887.000000	-0.002890
3886.000000	-0.002864
3885.000000	-0.002850
3884.000000	-0.002852
3883.000000	-0.002855
3882.000000	-0.002845
3881.000000	-0.002824
3880.000000	-0.002815
3879.000000	-0.002830
3878.000000	-0.002861
3877.000000	-0.002889
3876.000000	-0.002903
3875.000000	-0.002905
3874.000000	-0.002905
3873.000000	-0.002907
3872.000000	-0.002908
3871.000000	-0.002906
3870.000000	-0.002906
3869.000000	-0.002912
3868.000000	-0.002925
3867.000000	-0.002937
3866.000000	-0.002937
3865.000000	-0.002921
3864.000000	-0.002894
3863.000000	-0.002871
3862.000000	-0.002858
3861.000000	-0.002852
3860.000000	-0.002848
3859.000000	-0.002849
3858.000000	-0.002859
3857.000000	-0.002876
3856.000000	-0.002888
3855.000000	-0.002884
3854.000000	-0.002874
3853.000000	-0.002868
3852.000000	-0.002867
3851.000000	-0.002869
3850.000000	-0.002871
3849.000000	-0.002867
3848.000000	-0.002855
3847.000000	-0.002838
3846.000000	-0.002822
3845.000000	-0.002811
3844.000000	-0.002809
3843.000000	-0.002814
3842.000000	-0.002822
3841.000000	-0.002835
3840.000000	-0.002858
3839.000000	-0.002886
3838.000000	-0.002910
3837.000000	-0.002919
3836.000000	-0.002916
3835.000000	-0.002911
3834.000000	-0.002908
3833.000000	-0.002908
3832.000000	-0.002904
3831.000000	-0.002895
3830.000000	-0.002885
3829.000000	-0.002878
3828.000000	-0.002876
3827.000000	-0.002875
3826.000000	-0.002878
3825.000000	-0.002887
3824.000000	-0.002903
3823.000000	-0.002924
3822.000000	-0.002944
3821.000000	-0.002956
3820.000000	-0.002955
3819.000000	-0.002943
3818.000000	-0.002927
3817.000000	-0.002917
3816.000000	-0.002917
3815.000000	-0.002918
3814.000000	-0.002902
3813.000000	-0.002872
3812.000000	-0.002846
3811.000000	-0.002844
3810.000000	-0.002873
3809.000000	-0.002914
3808.000000	-0.002948
3807.000000	-0.002961
3806.000000	-0.002950
3805.000000	-0.002917
3804.000000	-0.002868
3803.000000	-0.002818
3802.000000	-0.002796
3801.000000	-0.002817
3800.000000	-0.002867
3799.000000	-0.002906
3798.000000	-0.002906
3797.000000	-0.002866
3796.000000	-0.002815
3795.000000	-0.002785
3794.000000	-0.002783
3793.000000	-0.002791
3792.000000	-0.002789
3791.000000	-0.002777
3790.000000	-0.002770
3789.000000	-0.002776
3788.000000	-0.002787
3787.000000	-0.002785
3786.000000	-0.002766
3785.000000	-0.002753
3784.000000	-0.002763
3783.000000	-0.002793
3782.000000	-0.002818
3781.000000	-0.002821
3780.000000	-0.002809
3779.000000	-0.002799
3778.000000	-0.002801
3777.000000	-0.002810
3776.000000	-0.002825
3775.000000	-0.002849
3774.000000	-0.002879
3773.000000	-0.002902
3772.000000	-0.002905
3771.000000	-0.002893
3770.000000	-0.002879
3769.000000	-0.002866
3768.000000	-0.002849
3767.000000	-0.002827
3766.000000	-0.002817
3765.000000	-0.002830
3764.000000	-0.002862
3763.000000	-0.002893
3762.000000	-0.002907
3761.000000	-0.002902
3760.000000	-0.002879
3759.000000	-0.002851
3758.000000	-0.002830
3757.000000	-0.002829
3756.000000	-0.002847
3755.000000	-0.002876
3754.000000	-0.002904
3753.000000	-0.002930
3752.000000	-0.002945
3751.000000	-0.002939
3750.000000	-0.002912
3749.000000	-0.002881
3748.000000	-0.002862
3747.000000	-0.002852
3746.000000	-0.002834
3745.000000	-0.002807
3744.000000	-0.002789
3743.000000	-0.002792
3742.000000	-0.002816
3741.000000	-0.002849
3740.000000	-0.002875
3739.000000	-0.002885
3738.000000	-0.002883
3737.000000	-0.002885
3736.000000	-0.002912
3735.000000	-0.002967
3734.000000	-0.003023
3733.000000	-0.003046
3732.000000	-0.003016
3731.000000	-0.002946
3730.000000	-0.002871
3729.000000	-0.002821
3728.000000	-0.002813
3727.000000	-0.002841
3726.000000	-0.002879
3725.000000	-0.002898
3724.000000	-0.002889
3723.000000	-0.002865
3722.000000	-0.002844
3721.000000	-0.002831
3720.000000	-0.002821
3719.000000	-0.002811
3718.000000	-0.002811
3717.000000	-0.002836
3716.000000	-0.002886
3715.000000	-0.002938
3714.000000	-0.002966
3713.000000	-0.002956
3712.000000	-0.002919
3711.000000	-0.002876
3710.000000	-0.002845
3709.000000	-0.002835
3708.000000	-0.002846
3707.000000	-0.002867
3706.000000	-0.002880
3705.000000	-0.002872
3704.000000	-0.002852
3703.000000	-0.002837
3702.000000	-0.002836
3701.000000	-0.002844
3700.000000	-0.002844
3699.000000	-0.002832
3698.000000	-0.002820
3697.000000	-0.002828
3696.000000	-0.002862
3695.000000	-0.002905
3694.000000	-0.002936
3693.000000	-0.002947
3692.000000	-0.002948
3691.000000	-0.002947
3690.000000	-0.002941
3689.000000	-0.002921
3688.000000	-0.002886
3687.000000	-0.002846
3686.000000	-0.002813
3685.000000	-0.002793
3684.000000	-0.002783
3683.000000	-0.002780
3682.000000	-0.002778
3681.000000	-0.002780
3680.000000	-0.002793
3679.000000	-0.002819
3678.000000	-0.002851
3677.000000	-0.002876
3676.000000	-0.002887
3675.000000	-0.002883
3674.000000	-0.002871
3673.000000	-0.002865
3672.000000	-0.002871
3671.000000	-0.002880
3670.000000	-0.002878
3669.000000	-0.002852
3668.000000	-0.002814
3667.000000	-0.002791
3666.000000	-0.002791
3665.000000	-0.002806
3664.000000	-0.002820
3663.000000	-0.002825
3662.000000	-0.002826
3661.000000	-0.002826
3660.000000	-0.002826
3659.000000	-0.002823
3658.000000	-0.002823
3657.000000	-0.002825
3656.000000	-0.002826
3655.000000	-0.002818
3654.000000	-0.002803
3653.000000	-0.002792
3652.000000	-0.002803
3651.000000	-0.002840
3650.000000	-0.002886
3649.000000	-0.002913
3648.000000	-0.002911
3647.000000	-0.002890
3646.000000	-0.002870
3645.000000	-0.002855
3644.000000	-0.002839
3643.000000	-0.002814
3642.000000	-0.002776
3641.000000	-0.002735
3640.000000	-0.002704
3639.000000	-0.002699
3638.000000	-0.002723
3637.000000	-0.002764
3636.000000	-0.002805
3635.000000	-0.002835
3634.000000	-0.002857
3633.000000	-0.002872
3632.000000	-0.002875
3631.000000	-0.002859
3630.000000	-0.002828
3629.000000	-0.002797
3628.000000	-0.002777
3627.000000	-0.002768
3626.000000	-0.002772
3625.000000	-0.002793
3624.000000	-0.002833
3623.000000	-0.002884
3622.000000	-0.002928
3621.000000	-0.002951
3620.000000	-0.002947
3619.000000	-0.002922
3618.000000	-0.002885
3617.000000	-0.002845
3616.000000	-0.002806
3615.000000	-0.002768
3614.000000	-0.002737
3613.000000	-0.002720
3612.000000	-0.002723
3611.000000	-0.002741
3610.000000	-0.002762
3609.000000	-0.002777
3608.000000	-0.002790
3607.000000	-0.002808
3606.000000	-0.002830
3605.000000	-0.002845
3604.000000	-0.002844
3603.000000	-0.002832
3602.000000	-0.002827
3601.000000	-0.002843
3600.000000	-0.002865
3599.000000	-0.002860
3598.000000	-0.002808
3597.000000	-0.002734
3596.000000	-0.002682
3595.000000	-0.002678
3594.000000	-0.002707
3593.000000	-0.002740
3592.000000	-0.002760
3591.000000	-0.002767
3590.000000	-0.002763
3589.000000	-0.002752
3588.000000	-0.002745
3587.000000	-0.002751
3586.000000	-0.002764
3585.000000	-0.002771
3584.000000	-0.002767
3583.000000	-0.002759
3582.000000	-0.002757
3581.000000	-0.002754
3580.000000	-0.002741
3579.000000	-0.002713
3578.000000	-0.002680
3577.000000	-0.002658
3576.000000	-0.002655
3575.000000	-0.002667
3574.000000	-0.002687
3573.000000	-0.002706
3572.000000	-0.002723
3571.000000	-0.002737
3570.000000	-0.002746
3569.000000	-0.002743
3568.000000	-0.002727
3567.000000	-0.002701
3566.000000	-0.002672
3565.000000	-0.002649
3564.000000	-0.002635
3563.000000	-0.002630
3562.000000	-0.002632
3561.000000	-0.002642
3560.000000	-0.002662
3559.000000	-0.002684
3558.000000	-0.002696
3557.000000	-0.002692
3556.000000	-0.002680
3555.000000	-0.002668
3554.000000	-0.002657
3553.000000	-0.002642
3552.000000	-0.002633
3551.000000	-0.002640
3550.000000	-0.002666
3549.000000	-0.002693
3548.000000	-0.002705
3547.000000	-0.002697
3546.000000	-0.002680
3545.000000	-0.002663
3544.000000	-0.002654
3543.000000	-0.002651
3542.000000	-0.002653
3541.000000	-0.002648
3540.000000	-0.002627
3539.000000	-0.002591
3538.000000	-0.002557
3537.000000	-0.002543
3536.000000	-0.002556
3535.000000	-0.002587
3534.000000	-0.002616
3533.000000	-0.002630
3532.000000	-0.002629
3531.000000	-0.002620
3530.000000	-0.002608
3529.000000	-0.002590
3528.000000	-0.002570
3527.000000	-0.002556
3526.000000	-0.002553
3525.000000	-0.002559
3524.000000	-0.002565
3523.000000	-0.002573
3522.000000	-0.002584
3521.000000	-0.002594
3520.000000	-0.002596
3519.000000	-0.002584
3518.000000	-0.002568
3517.000000	-0.002560
3516.000000	-0.002563
3515.000000	-0.002574
3514.000000	-0.002587
3513.000000	-0.002604
3512.000000	-0.002620
3511.000000	-0.002625
3510.000000	-0.002610
3509.000000	-0.002585
3508.000000	-0.002570
3507.000000	-0.002580
3506.000000	-0.002605
3505.000000	-0.002623
3504.000000	-0.002620
3503.000000	-0.002602
3502.000000	-0.002584
3501.000000	-0.002578
3500.000000	-0.002581
3499.000000	-0.002584
3498.000000	-0.002576
3497.000000	-0.002561
3496.000000	-0.002546
3495.000000	-0.002536
3494.000000	-0.002523
3493.000000	-0.002498
3492.000000	-0.002469
3491.000000	-0.002458
3490.000000	-0.002476
3489.000000	-0.002512
3488.000000	-0.002540
3487.000000	-0.002549
3486.000000	-0.002545
3485.000000	-0.002537
3484.000000	-0.002528
3483.000000	-0.002516
3482.000000	-0.002502
3481.000000	-0.002485
3480.000000	-0.002466
3479.000000	-0.002446
3478.000000	-0.002431
3477.000000	-0.002432
3476.000000	-0.002452
3475.000000	-0.002482
3474.000000	-0.002511
3473.000000	-0.002527
3472.000000	-0.002531
3471.000000	-0.002524
3470.000000	-0.002505
3469.000000	-0.002474
3468.000000	-0.002438
3467.000000	-0.002413
3466.000000	-0.002413
3465.000000	-0.002436
3464.000000	-0.002466
3463.000000	-0.002477
3462.000000	-0.002458
3461.000000	-0.002420
3460.000000	-0.002391
3459.000000	-0.002393
3458.000000	-0.002417
3457.000000	-0.002437
3456.000000	-0.002434
3455.000000	-0.002412
3454.000000	-0.002391
3453.000000	-0.002383
3452.000000	-0.002384
3451.000000	-0.002386
3450.000000	-0.002382
3449.000000	-0.002374
3448.000000	-0.002364
3447.000000	-0.002354
3446.000000	-0.002343
3445.000000	-0.002334
3444.000000	-0.002331
3443.000000	-0.002334
3442.000000	-0.002333
3441.000000	-0.002314
3440.000000	-0.002281
3439.000000	-0.002257
3438.000000	-0.002263
3437.000000	-0.002296
3436.000000	-0.002328
3435.000000	-0.002342
3434.000000	-0.002344
3433.000000	-0.002350
3432.000000	-0.002359
3431.000000	-0.002358
3430.000000	-0.002339
3429.000000	-0.002314
3428.000000	-0.002293
3427.000000	-0.002273
3426.000000	-0.002245
3425.000000	-0.002210
3424.000000	-0.002190
3423.000000	-0.002198
3422.000000	-0.002225
3421.000000	-0.002244
3420.000000	-0.002239
3419.000000	-0.002219
3418.000000	-0.002203
3417.000000	-0.002201
3416.000000	-0.002210
3415.000000	-0.002223
3414.000000	-0.002237
3413.000000	-0.002249
3412.000000	-0.002251
3411.000000	-0.002239
3410.000000	-0.002217
3409.000000	-0.002197
3408.000000	-0.002185
3407.000000	-0.002176
3406.000000	-0.002167
3405.000000	-0.002167
3404.000000	-0.002184
3403.000000	-0.002217
3402.000000	-0.002253
3401.000000	-0.002277
3400.000000	-0.002285
3399.000000	-0.002280
3398.000000	-0.002268
3397.000000	-0.002250
3396.000000	-0.002234
3395.000000	-0.002227
3394.000000	-0.002233
3393.000000	-0.002239
3392.000000	-0.002236
3391.000000	-0.002223
3390.000000	-0.002206
3389.000000	-0.002193
3388.000000	-0.002184
3387.000000	-0.002178
3386.000000	-0.002174
3385.000000	-0.002170
3384.000000	-0.002166
3383.000000	-0.002162
3382.000000	-0.002161
3381.000000	-0.002163
3380.000000	-0.002170
3379.000000	-0.002177
3378.000000	-0.002182
3377.000000	-0.002183
3376.000000	-0.002184
3375.000000	-0.002188
3374.000000	-0.002197
3373.000000	-0.002201
3372.000000	-0.002193
3371.000000	-0.002175
3370.000000	-0.002161
3369.000000	-0.002162
3368.000000	-0.002177
3367.000000	-0.002192
3366.000000	-0.002195
3365.000000	-0.002184
3364.000000	-0.002169
3363.000000	-0.002156
3362.000000	-0.002146
3361.000000	-0.002138
3360.000000	-0.002133
3359.000000	-0.002134
3358.000000	-0.002141
3357.000000	-0.002145
3356.000000	-0.002141
3355.000000	-0.002132
3354.000000	-0.002127
3353.000000	-0.002131
3352.000000	-0.002137
3351.000000	-0.002137
3350.000000	-0.002127
3349.000000	-0.002115
3348.000000	-0.002114
3347.000000	-0.002130
3346.000000	-0.002155
3345.000000	-0.002169
3344.000000	-0.002164
3343.000000	-0.002150
3342.000000	-0.002146
3341.000000	-0.002160
3340.000000	-0.002191
3339.000000	-0.002222
3338.000000	-0.002243
3337.000000	-0.002246
3336.000000	-0.002235
3335.000000	-0.002219
3334.000000	-0.002211
3333.000000	-0.002219
3332.000000	-0.002241
3331.000000	-0.002269
3330.000000	-0.002290
3329.000000	-0.002295
3328.000000	-0.002284
3327.000000	-0.002262
3326.000000	-0.002238
3325.000000	-0.002219
3324.000000	-0.002213
3323.000000	-0.002220
3322.000000	-0.002233
3321.000000	-0.002243
3320.000000	-0.002250
3319.000000	-0.002257
3318.000000	-0.002262
3317.000000	-0.002256
3316.000000	-0.002234
3315.000000	-0.002206
3314.000000	-0.002191
3313.000000	-0.002200
3312.000000	-0.002231
3311.000000	-0.002272
3310.000000	-0.002306
3309.000000	-0.002316
3308.000000	-0.002301
3307.000000	-0.002277
3306.000000	-0.002260
3305.000000	-0.002252
3304.000000	-0.002244
3303.000000	-0.002234
3302.000000	-0.002229
3301.000000	-0.002234
3300.000000	-0.002245
3299.000000	-0.002264
3298.000000	-0.002292
3297.000000	-0.002322
3296.000000	-0.002334
3295.000000	-0.002322
3294.000000	-0.002299
3293.000000	-0.002284
3292.000000	-0.002278
3291.000000	-0.002266
3290.000000	-0.002243
3289.000000	-0.002229
3288.000000	-0.002243
3287.000000	-0.002282
3286.000000	-0.002321
3285.000000	-0.002342
3284.000000	-0.002343
3283.000000	-0.002340
3282.000000	-0.002339
3281.000000	-0.002333
3280.000000	-0.002316
3279.000000	-0.002294
3278.000000	-0.002284
3277.000000	-0.002291
3276.000000	-0.002307
3275.000000	-0.002323
3274.000000	-0.002331
3273.000000	-0.002331
3272.000000	-0.002321
3271.000000	-0.002308
3270.000000	-0.002305
3269.000000	-0.002316
3268.000000	-0.002332
3267.000000	-0.002334
3266.000000	-0.002312
3265.000000	-0.002276
3264.000000	-0.002243
3263.000000	-0.002230
3262.000000	-0.002243
3261.000000	-0.002273
3260.000000	-0.002300
3259.000000	-0.002310
3258.000000	-0.002301
3257.000000	-0.002286
3256.000000	-0.002275
3255.000000	-0.002271
3254.000000	-0.002273
3253.000000	-0.002279
3252.000000	-0.002286
3251.000000	-0.002294
3250.000000	-0.002298
3249.000000	-0.002302
3248.000000	-0.002313
3247.000000	-0.002338
3246.000000	-0.002372
3245.000000	-0.002394
3244.000000	-0.002389
3243.000000	-0.002357
3242.000000	-0.002316
3241.000000	-0.002289
3240.000000	-0.002285
3239.000000	-0.002304
3238.000000	-0.002333
3237.000000	-0.002362
3236.000000	-0.002378
3235.000000	-0.002378
3234.000000	-0.002366
3233.000000	-0.002347
3232.000000	-0.002328
3231.000000	-0.002316
3230.000000	-0.002316
3229.000000	-0.002329
3228.000000	-0.002344
3227.000000	-0.002348
3226.000000	-0.002343
3225.000000	-0.002341
3224.000000	-0.002354
3223.000000	-0.002375
3222.000000	-0.002393
3221.000000	-0.002398
3220.000000	-0.002394
3219.000000	-0.002387
3218.000000	-0.002382
3217.000000	-0.002375
3216.000000	-0.002368
3215.000000	-0.002364
3214.000000	-0.002368
3213.000000	-0.002378
3212.000000	-0.002386
3211.000000	-0.002383
3210.000000	-0.002365
3209.000000	-0.002333
3208.000000	-0.002294
3207.000000	-0.002261
3206.000000	-0.002249
3205.000000	-0.002259
3204.000000	-0.002280
3203.000000	-0.002299
3202.000000	-0.002312
3201.000000	-0.002328
3200.000000	-0.002351
3199.000000	-0.002383
3198.000000	-0.002417
3197.000000	-0.002447
3196.000000	-0.002469
3195.000000	-0.002480
3194.000000	-0.002482
3193.000000	-0.002480
3192.000000	-0.002481
3191.000000	-0.002485
3190.000000	-0.002487
3189.000000	-0.002477
3188.000000	-0.002450
3187.000000	-0.002413
3186.000000	-0.002379
3185.000000	-0.002361
3184.000000	-0.002360
3183.000000	-0.002366
3182.000000	-0.002372
3181.000000	-0.002378
3180.000000	-0.002383
3179.000000	-0.002390
3178.000000	-0.002399
3177.000000	-0.002406
3176.000000	-0.002406
3175.000000	-0.002397
3174.000000	-0.002385
3173.000000	-0.002381
3172.000000	-0.002392
3171.000000	-0.002421
3170.000000	-0.002461
3169.000000	-0.002501
3168.000000	-0.002527
3167.000000	-0.002531
3166.000000	-0.002521
3165.000000	-0.002511
3164.000000	-0.002503
3163.000000	-0.002491
3162.000000	-0.002476
3161.000000	-0.002471
3160.000000	-0.002486
3159.000000	-0.002513
3158.000000	-0.002537
3157.000000	-0.002549
3156.000000	-0.002553
3155.000000	-0.002550
3154.000000	-0.002539
3153.000000	-0.002523
3152.000000	-0.002514
3151.000000	-0.002513
3150.000000	-0.002512
3149.000000	-0.002502
3148.000000	-0.002491
3147.000000	-0.002497
3146.000000	-0.002522
3145.000000	-0.002545
3144.000000	-0.002550
3143.000000	-0.002536
3142.000000	-0.002523
3141.000000	-0.002517
3140.000000	-0.002513
3139.000000	-0.002504
3138.000000	-0.002495
3137.000000	-0.002497
3136.000000	-0.002511
3135.000000	-0.002528
3134.000000	-0.002541
3133.000000	-0.002547
3132.000000	-0.002544
3131.000000	-0.002532
3130.000000	-0.002511
3129.000000	-0.002494
3128.000000	-0.002494
3127.000000	-0.002514
3126.000000	-0.002542
3125.000000	-0.002558
3124.000000	-0.002552
3123.000000	-0.002531
3122.000000	-0.002515
3121.000000	-0.002513
3120.000000	-0.002522
3119.000000	-0.002531
3118.000000	-0.002533
3117.000000	-0.002531
3116.000000	-0.002534
3115.000000	-0.002544
3114.000000	-0.002559
3113.000000	-0.002578
3112.000000	-0.002597
3111.000000	-0.002604
3110.000000	-0.002584
3109.000000	-0.002535
3108.000000	-0.002482
3107.000000	-0.002458
3106.000000	-0.002476
3105.000000	-0.002520
3104.000000	-0.002561
3103.000000	-0.002578
3102.000000	-0.002576
3101.000000	-0.002567
3100.000000	-0.002562
3099.000000	-0.002561
3098.000000	-0.002563
3097.000000	-0.002564
3096.000000	-0.002566
3095.000000	-0.002571
3094.000000	-0.002577
3093.000000	-0.002582
3092.000000	-0.002583
3091.000000	-0.002581
3090.000000	-0.002581
3089.000000	-0.002587
3088.000000	-0.002596
3087.000000	-0.002607
3086.000000	-0.002614
3085.000000	-0.002614
3084.000000	-0.002604
3083.000000	-0.002590
3082.000000	-0.002582
3081.000000	-0.002585
3080.000000	-0.002598
3079.000000	-0.002614
3078.000000	-0.002628
3077.000000	-0.002636
3076.000000	-0.002640
3075.000000	-0.002645
3074.000000	-0.002647
3073.000000	-0.002642
3072.000000	-0.002625
3071.000000	-0.002609
3070.000000	-0.002608
3069.000000	-0.002625
3068.000000	-0.002644
3067.000000	-0.002647
3066.000000	-0.002633
3065.000000	-0.002612
3064.000000	-0.002594
3063.000000	-0.002584
3062.000000	-0.002590
3061.000000	-0.002618
3060.000000	-0.002658
3059.000000	-0.002681
3058.000000	-0.002670
3057.000000	-0.002634
3056.000000	-0.002599
3055.000000	-0.002580
3054.000000	-0.002579
3053.000000	-0.002596
3052.000000	-0.002632
3051.000000	-0.002678
3050.000000	-0.002716
3049.000000	-0.002728
3048.000000	-0.002718
3047.000000	-0.002700
3046.000000	-0.002689
3045.000000	-0.002691
3044.000000	-0.002708
3043.000000	-0.002738
3042.000000	-0.002773
3041.000000	-0.002798
3040.000000	-0.002805
3039.000000	-0.002796
3038.000000	-0.002772
3037.000000	-0.002735
3036.000000	-0.002698
3035.000000	-0.002687
3034.000000	-0.002715
3033.000000	-0.002762
3032.000000	-0.002787
3031.000000	-0.002767
3030.000000	-0.002716
3029.000000	-0.002663
3028.000000	-0.002630
3027.000000	-0.002621
3026.000000	-0.002636
3025.000000	-0.002672
3024.000000	-0.002717
3023.000000	-0.002749
3022.000000	-0.002753
3021.000000	-0.002728
3020.000000	-0.002683
3019.000000	-0.002633
3018.000000	-0.002602
3017.000000	-0.002616
3016.000000	-0.002681
3015.000000	-0.002767
3014.000000	-0.002829
3013.000000	-0.002836
3012.000000	-0.002796
3011.000000	-0.002739
3010.000000	-0.002698
3009.000000	-0.002690
3008.000000	-0.002712
3007.000000	-0.002745
3006.000000	-0.002771
3005.000000	-0.002781
3004.000000	-0.002777
3003.000000	-0.002771
3002.000000	-0.002777
3001.000000	-0.002801
3000.000000	-0.002836
2999.000000	-0.002873
2998.000000	-0.002902
2997.000000	-0.002924
2996.000000	-0.002940
2995.000000	-0.002946
2994.000000	-0.002933
2993.000000	-0.002901
2992.000000	-0.002865
2991.000000	-0.002847
2990.000000	-0.002860
2989.000000	-0.002904
2988.000000	-0.002972
2987.000000	-0.003059
2986.000000	-0.003150
2985.000000	-0.003226
2984.000000	-0.003268
2983.000000	-0.003279
2982.000000	-0.003287
2981.000000	-0.003324
2980.000000	-0.003398
2979.000000	-0.003498
2978.000000	-0.003602
2977.000000	-0.003697
2976.000000	-0.003781
2975.000000	-0.003855
2974.000000	-0.003922
2973.000000	-0.003982
2972.000000	-0.004042
2971.000000	-0.004105
2970.000000	-0.004172
2969.000000	-0.004231
2968.000000	-0.004262
2967.000000	-0.004258
2966.000000	-0.004224
2965.000000	-0.004174
2964.000000	-0.004117
2963.000000	-0.004048
2962.000000	-0.003963
2961.000000	-0.003864
2960.000000	-0.003764
2959.000000	-0.003679
2958.000000	-0.003622
2957.000000	-0.003589
2956.000000	-0.003561
2955.000000	-0.003516
2954.000000	-0.003447
2953.000000	-0.003372
2952.000000	-0.003318
2951.000000	-0.003306
2950.000000	-0.003340
2949.000000	-0.003402
2948.000000	-0.003470
2947.000000	-0.003529
2946.000000	-0.003581
2945.000000	-0.003639
2944.000000	-0.003710
2943.000000	-0.003789
2942.000000	-0.003867
2941.000000	-0.003933
2940.000000	-0.003979
2939.000000	-0.003996
2938.000000	-0.003983
2937.000000	-0.003947
2936.000000	-0.003905
2935.000000	-0.003877
2934.000000	-0.003869
2933.000000	-0.003868
2932.000000	-0.003851
2931.000000	-0.003808
2930.000000	-0.003753
2929.000000	-0.003707
2928.000000	-0.003683
2927.000000	-0.003671
2926.000000	-0.003660
2925.000000	-0.003647
2924.000000	-0.003635
2923.000000	-0.003621
2922.000000	-0.003597
2921.000000	-0.003557
2920.000000	-0.003509
2919.000000	-0.003466
2918.000000	-0.003437
2917.000000	-0.003426
2916.000000	-0.003424
2915.000000	-0.003423
2914.000000	-0.003419
2913.000000	-0.003419
2912.000000	-0.003426
2911.000000	-0.003439
2910.000000	-0.003452
2909.000000	-0.003464
2908.000000	-0.003478
2907.000000	-0.003493
2906.000000	-0.003504
2905.000000	-0.003507
2904.000000	-0.003508
2903.000000	-0.003510
2902.000000	-0.003509
2901.000000	-0.003496
2900.000000	-0.003473
2899.000000	-0.003457
2898.000000	-0.003462
2897.000000	-0.003482
2896.000000	-0.003498
2895.000000	-0.003502
2894.000000	-0.003501
2893.000000	-0.003501
2892.000000	-0.003503
2891.000000	-0.003506
2890.000000	-0.003519
2889.000000	-0.003549
2888.000000	-0.003593
2887.000000	-0.003636
2886.000000	-0.003666
2885.000000	-0.003688
2884.000000	-0.003715
2883.000000	-0.003756
2882.000000	-0.003811
2881.000000	-0.003871
2880.000000	-0.003926
2879.000000	-0.003964
2878.000000	-0.003979
2877.000000	-0.003968
2876.000000	-0.003928
2875.000000	-0.003863
2874.000000	-0.003787
2873.000000	-0.003727
2872.000000	-0.003698
2871.000000	-0.003692
2870.000000	-0.003694
2869.000000	-0.003685
2868.000000	-0.003658
2867.000000	-0.003616
2866.000000	-0.003571
2865.000000	-0.003537
2864.000000	-0.003519
2863.000000	-0.003507
2862.000000	-0.003485
2861.000000	-0.003446
2860.000000	-0.003398
2859.000000	-0.003356
2858.000000	-0.003332
2857.000000	-0.003324
2856.000000	-0.003317
2855.000000	-0.003297
2854.000000	-0.003266
2853.000000	-0.003239
2852.000000	-0.003224
2851.000000	-0.003211
2850.000000	-0.003187
2849.000000	-0.003154
2848.000000	-0.003124
2847.000000	-0.003103
2846.000000	-0.003087
2845.000000	-0.003071
2844.000000	-0.003051
2843.000000	-0.003031
2842.000000	-0.003022
2841.000000	-0.003031
2840.000000	-0.003053
2839.000000	-0.003066
2838.000000	-0.003053
2837.000000	-0.003022
2836.000000	-0.002993
2835.000000	-0.002975
2834.000000	-0.002961
2833.000000	-0.002939
2832.000000	-0.002915
2831.000000	-0.002898
2830.000000	-0.002890
2829.000000	-0.002884
2828.000000	-0.002876
2827.000000	-0.002868
2826.000000	-0.002861
2825.000000	-0.002857
2824.000000	-0.002857
2823.000000	-0.002858
2822.000000	-0.002852
2821.000000	-0.002836
2820.000000	-0.002818
2819.000000	-0.002808
2818.000000	-0.002810
2817.000000	-0.002817
2816.000000	-0.002820
2815.000000	-0.002818
2814.000000	-0.002814
2813.000000	-0.002811
2812.000000	-0.002810
2811.000000	-0.002808
2810.000000	-0.002800
2809.000000	-0.002782
2808.000000	-0.002755
2807.000000	-0.002729
2806.000000	-0.002720
2805.000000	-0.002736
2804.000000	-0.002766
2803.000000	-0.002786
2802.000000	-0.002779
2801.000000	-0.002753
2800.000000	-0.002730
2799.000000	-0.002727
2798.000000	-0.002738
2797.000000	-0.002752
2796.000000	-0.002762
2795.000000	-0.002765
2794.000000	-0.002757
2793.000000	-0.002736
2792.000000	-0.002709
2791.000000	-0.002695
2790.000000	-0.002705
2789.000000	-0.002738
2788.000000	-0.002776
2787.000000	-0.002802
2786.000000	-0.002809
2785.000000	-0.002803
2784.000000	-0.002794
2783.000000	-0.002791
2782.000000	-0.002796
2781.000000	-0.002805
2780.000000	-0.002816
2779.000000	-0.002827
2778.000000	-0.002835
2777.000000	-0.002835
2776.000000	-0.002823
2775.000000	-0.002799
2774.000000	-0.002774
2773.000000	-0.002758
2772.000000	-0.002756
2771.000000	-0.002758
2770.000000	-0.002753
2769.000000	-0.002736
2768.000000	-0.002714
2767.000000	-0.002697
2766.000000	-0.002689
2765.000000	-0.002692
2764.000000	-0.002705
2763.000000	-0.002718
2762.000000	-0.002726
2761.000000	-0.002726
2760.000000	-0.002722
2759.000000	-0.002719
2758.000000	-0.002717
2757.000000	-0.002716
2756.000000	-0.002716
2755.000000	-0.002718
2754.000000	-0.002723
2753.000000	-0.002729
2752.000000	-0.002731
2751.000000	-0.002723
2750.000000	-0.002706
2749.000000	-0.002686
2748.000000	-0.002677
2747.000000	-0.002683
2746.000000	-0.002694
2745.000000	-0.002697
2744.000000	-0.002688
2743.000000	-0.002675
2742.000000	-0.002665
2741.000000	-0.002664
2740.000000	-0.002670
2739.000000	-0.002680
2738.000000	-0.002690
2737.000000	-0.002696
2736.000000	-0.002697
2735.000000	-0.002694
2734.000000	-0.002687
2733.000000	-0.002681
2732.000000	-0.002683
2731.000000	-0.002701
2730.000000	-0.002728
2729.000000	-0.002747
2728.000000	-0.002742
2727.000000	-0.002712
2726.000000	-0.002672
2725.000000	-0.002638
2724.000000	-0.002619
2723.000000	-0.002613
2722.000000	-0.002611
2721.000000	-0.002606
2720.000000	-0.002600
2719.000000	-0.002603
2718.000000	-0.002619
2717.000000	-0.002643
2716.000000	-0.002660
2715.000000	-0.002664
2714.000000	-0.002661
2713.000000	-0.002658
2712.000000	-0.002655
2711.000000	-0.002649
2710.000000	-0.002644
2709.000000	-0.002645
2708.000000	-0.002657
2707.000000	-0.002675
2706.000000	-0.002688
2705.000000	-0.002685
2704.000000	-0.002661
2703.000000	-0.002621
2702.000000	-0.002582
2701.000000	-0.002563
2700.000000	-0.002571
2699.000000	-0.002595
2698.000000	-0.002620
2697.000000	-0.002636
2696.000000	-0.002642
2695.000000	-0.002643
2694.000000	-0.002642
2693.000000	-0.002639
2692.000000	-0.002634
2691.000000	-0.002623
2690.000000	-0.002609
2689.000000	-0.002595
2688.000000	-0.002585
2687.000000	-0.002580
2686.000000	-0.002583
2685.000000	-0.002599
2684.000000	-0.002624
2683.000000	-0.002645
2682.000000	-0.002648
2681.000000	-0.002628
2680.000000	-0.002593
2679.000000	-0.002556
2678.000000	-0.002532
2677.000000	-0.002527
2676.000000	-0.002539
2675.000000	-0.002559
2674.000000	-0.002577
2673.000000	-0.002582
2672.000000	-0.002568
2671.000000	-0.002542
2670.000000	-0.002523
2669.000000	-0.002529
2668.000000	-0.002561
2667.000000	-0.002597
2666.000000	-0.002617
2665.000000	-0.002618
2664.000000	-0.002612
2663.000000	-0.002605
2662.000000	-0.002596
2661.000000	-0.002590
2660.000000	-0.002594
2659.000000	-0.002606
2658.000000	-0.002612
2657.000000	-0.002599
2656.000000	-0.002570
2655.000000	-0.002544
2654.000000	-0.002533
2653.000000	-0.002544
2652.000000	-0.002571
2651.000000	-0.002594
2650.000000	-0.002593
2649.000000	-0.002565
2648.000000	-0.002530
2647.000000	-0.002514
2646.000000	-0.002527
2645.000000	-0.002558
2644.000000	-0.002589
2643.000000	-0.002610
2642.000000	-0.002610
2641.000000	-0.002589
2640.000000	-0.002558
2639.000000	-0.002534
2638.000000	-0.002530
2637.000000	-0.002537
2636.000000	-0.002536
2635.000000	-0.002522
2634.000000	-0.002508
2633.000000	-0.002511
2632.000000	-0.002535
2631.000000	-0.002568
2630.000000	-0.002592
2629.000000	-0.002596
2628.000000	-0.002587
2627.000000	-0.002579
2626.000000	-0.002580
2625.000000	-0.002589
2624.000000	-0.002600
2623.000000	-0.002614
2622.000000	-0.002632
2621.000000	-0.002648
2620.000000	-0.002650
2619.000000	-0.002636
2618.000000	-0.002615
2617.000000	-0.002600
2616.000000	-0.002591
2615.000000	-0.002579
2614.000000	-0.002563
2613.000000	-0.002553
2612.000000	-0.002561
2611.000000	-0.002582
2610.000000	-0.002594
2609.000000	-0.002583
2608.000000	-0.002553
2607.000000	-0.002527
2606.000000	-0.002518
2605.000000	-0.002525
2604.000000	-0.002535
2603.000000	-0.002538
2602.000000	-0.002537
2601.000000	-0.002540
2600.000000	-0.002554
2599.000000	-0.002572
2598.000000	-0.002587
2597.000000	-0.002592
2596.000000	-0.002583
2595.000000	-0.002562
2594.000000	-0.002533
2593.000000	-0.002504
2592.000000	-0.002488
2591.000000	-0.002486
2590.000000	-0.002494
2589.000000	-0.002500
2588.000000	-0.002504
2587.000000	-0.002507
2586.000000	-0.002507
2585.000000	-0.002497
2584.000000	-0.002477
2583.000000	-0.002459
2582.000000	-0.002454
2581.000000	-0.002461
2580.000000	-0.002467
2579.000000	-0.002462
2578.000000	-0.002453
2577.000000	-0.002454
2576.000000	-0.002472
2575.000000	-0.002491
2574.000000	-0.002494
2573.000000	-0.002478
2572.000000	-0.002460
2571.000000	-0.002462
2570.000000	-0.002490
2569.000000	-0.002529
2568.000000	-0.002556
2567.000000	-0.002558
2566.000000	-0.002540
2565.000000	-0.002517
2564.000000	-0.002501
2563.000000	-0.002495
2562.000000	-0.002495
2561.000000	-0.002499
2560.000000	-0.002504
2559.000000	-0.002509
2558.000000	-0.002517
2557.000000	-0.002524
2556.000000	-0.002526
2555.000000	-0.002513
2554.000000	-0.002484
2553.000000	-0.002452
2552.000000	-0.002434
2551.000000	-0.002435
2550.000000	-0.002446
2549.000000	-0.002461
2548.000000	-0.002483
2547.000000	-0.002515
2546.000000	-0.002547
2545.000000	-0.002562
2544.000000	-0.002555
2543.000000	-0.002530
2542.000000	-0.002500
2541.000000	-0.002474
2540.000000	-0.002461
2539.000000	-0.002463
2538.000000	-0.002477
2537.000000	-0.002496
2536.000000	-0.002514
2535.000000	-0.002524
2534.000000	-0.002523
2533.000000	-0.002516
2532.000000	-0.002516
2531.000000	-0.002527
2530.000000	-0.002538
2529.000000	-0.002536
2528.000000	-0.002525
2527.000000	-0.002523
2526.000000	-0.002538
2525.000000	-0.002560
2524.000000	-0.002570
2523.000000	-0.002563
2522.000000	-0.002546
2521.000000	-0.002527
2520.000000	-0.002513
2519.000000	-0.002507
2518.000000	-0.002511
2517.000000	-0.002521
2516.000000	-0.002528
2515.000000	-0.002529
2514.000000	-0.002530
2513.000000	-0.002537
2512.000000	-0.002547
2511.000000	-0.002546
2510.000000	-0.002526
2509.000000	-0.002488
2508.000000	-0.002452
2507.000000	-0.002435
2506.000000	-0.002438
2505.000000	-0.002449
2504.000000	-0.002456
2503.000000	-0.002464
2502.000000	-0.002480
2501.000000	-0.002502
2500.000000	-0.002517
2499.000000	-0.002521
2498.000000	-0.002519
2497.000000	-0.002520
2496.000000	-0.002522
2495.000000	-0.002521
2494.000000	-0.002517
2493.000000	-0.002517
2492.000000	-0.002522
2491.000000	-0.002530
2490.000000	-0.002538
2489.000000	-0.002544
2488.000000	-0.002547
2487.000000	-0.002543
2486.000000	-0.002531
2485.000000	-0.002518
2484.000000	-0.002511
2483.000000	-0.002511
2482.000000	-0.002513
2481.000000	-0.002509
2480.000000	-0.002501
2479.000000	-0.002490
2478.000000	-0.002478
2477.000000	-0.002463
2476.000000	-0.002448
2475.000000	-0.002439
2474.000000	-0.002445
2473.000000	-0.002464
2472.000000	-0.002491
2471.000000	-0.002516
2470.000000	-0.002532
2469.000000	-0.002536
2468.000000	-0.002531
2467.000000	-0.002522
2466.000000	-0.002515
2465.000000	-0.002512
2464.000000	-0.002515
2463.000000	-0.002523
2462.000000	-0.002527
2461.000000	-0.002520
2460.000000	-0.002501
2459.000000	-0.002474
2458.000000	-0.002453
2457.000000	-0.002454
2456.000000	-0.002478
2455.000000	-0.002502
2454.000000	-0.002505
2453.000000	-0.002484
2452.000000	-0.002459
2451.000000	-0.002447
2450.000000	-0.002450
2449.000000	-0.002450
2448.000000	-0.002442
2447.000000	-0.002429
2446.000000	-0.002422
2445.000000	-0.002425
2444.000000	-0.002440
2443.000000	-0.002466
2442.000000	-0.002490
2441.000000	-0.002500
2440.000000	-0.002493
2439.000000	-0.002479
2438.000000	-0.002474
2437.000000	-0.002483
2436.000000	-0.002501
2435.000000	-0.002510
2434.000000	-0.002500
2433.000000	-0.002469
2432.000000	-0.002436
2431.000000	-0.002415
2430.000000	-0.002414
2429.000000	-0.002422
2428.000000	-0.002431
2427.000000	-0.002440
2426.000000	-0.002451
2425.000000	-0.002463
2424.000000	-0.002465
2423.000000	-0.002454
2422.000000	-0.002436
2421.000000	-0.002425
2420.000000	-0.002428
2419.000000	-0.002441
2418.000000	-0.002455
2417.000000	-0.002465
2416.000000	-0.002467
2415.000000	-0.002456
2414.000000	-0.002433
2413.000000	-0.002406
2412.000000	-0.002387
2411.000000	-0.002381
2410.000000	-0.002379
2409.000000	-0.002372
2408.000000	-0.002365
2407.000000	-0.002367
2406.000000	-0.002379
2405.000000	-0.002393
2404.000000	-0.002404
2403.000000	-0.002414
2402.000000	-0.002426
2401.000000	-0.002436
2400.000000	-0.002436
2399.000000	-0.002421
2398.000000	-0.002400
2397.000000	-0.002384
2396.000000	-0.002382
2395.000000	-0.002388
2394.000000	-0.002393
2393.000000	-0.002393
2392.000000	-0.002385
2391.000000	-0.002368
2390.000000	-0.002339
2389.000000	-0.002297
2388.000000	-0.002248
2387.000000	-0.002191
2386.000000	-0.002118
2385.000000	-0.002027
2384.000000	-0.001933
2383.000000	-0.001849
2382.000000	-0.001777
2381.000000	-0.001706
2380.000000	-0.001627
2379.000000	-0.001547
2378.000000	-0.001475
2377.000000	-0.001413
2376.000000	-0.001356
2375.000000	-0.001299
2374.000000	-0.001249
2373.000000	-0.001225
2372.000000	-0.001228
2371.000000	-0.001227
2370.000000	-0.001185
2369.000000	-0.001105
2368.000000	-0.001015
2367.000000	-0.000936
2366.000000	-0.000868
2365.000000	-0.000791
2364.000000	-0.000710
2363.000000	-0.000654
2362.000000	-0.000611
2361.000000	-0.000556
2360.000000	-0.000482
2359.000000	-0.000394
2358.000000	-0.000328
2357.000000	-0.000297
2356.000000	-0.000310
2355.000000	-0.000359
2354.000000	-0.000372
2353.000000	-0.000264
2352.000000	-0.000027
2351.000000	0.000161
2350.000000	0.000116
2349.000000	-0.000139
2348.000000	-0.000388
2347.000000	-0.000319
2346.000000	0.000204
2345.000000	0.001054
2344.000000	0.001909
2343.000000	0.002473
2342.000000	0.002639
2341.000000	0.002419
2340.000000	0.001966
2339.000000	0.001446
2338.000000	0.000963
2337.000000	0.000531
2336.000000	0.000177
2335.000000	-0.000064
2334.000000	-0.000180
2333.000000	-0.000211
2332.000000	-0.000176
2331.000000	-0.000121
2330.000000	-0.000100
2329.000000	-0.000138
2328.000000	-0.000246
2327.000000	-0.000366
2326.000000	-0.000482
2325.000000	-0.000567
2324.000000	-0.000621
2323.000000	-0.000655
2322.000000	-0.000667
2321.000000	-0.000681
2320.000000	-0.000699
2319.000000	-0.000751
2318.000000	-0.000839
2317.000000	-0.000955
2316.000000	-0.001055
2315.000000	-0.001110
2314.000000	-0.001122
2313.000000	-0.001125
2312.000000	-0.001148
2311.000000	-0.001195
2310.000000	-0.001259
2309.000000	-0.001327
2308.000000	-0.001400
2307.000000	-0.001473
2306.000000	-0.001547
2305.000000	-0.001620
2304.000000	-0.001692
2303.000000	-0.001765
2302.000000	-0.001834
2301.000000	-0.001892
2300.000000	-0.001940
2299.000000	-0.001985
2298.000000	-0.002033
2297.000000	-0.002087
2296.000000	-0.002151
2295.000000	-0.002223
2294.000000	-0.002299
2293.000000	-0.002365
2292.000000	-0.002416
2291.000000	-0.002456
2290.000000	-0.002499
2289.000000	-0.002542
2288.000000	-0.002563
2287.000000	-0.002551
2286.000000	-0.002517
2285.000000	-0.002493
2284.000000	-0.002497
2283.000000	-0.002523
2282.000000	-0.002553
2281.000000	-0.002574
2280.000000	-0.002585
2279.000000	-0.002588
2278.000000	-0.002582
2277.000000	-0.002575
2276.000000	-0.002575
2275.000000	-0.002585
2274.000000	-0.002598
2273.000000	-0.002611
2272.000000	-0.002621
2271.000000	-0.002629
2270.000000	-0.002637
2269.000000	-0.002648
2268.000000	-0.002665
2267.000000	-0.002686
2266.000000	-0.002708
2265.000000	-0.002732
2264.000000	-0.002758
2263.000000	-0.002777
2262.000000	-0.002773
2261.000000	-0.002741
2260.000000	-0.002695
2259.000000	-0.002642
2258.000000	-0.002581
2257.000000	-0.002519
2256.000000	-0.002484
2255.000000	-0.002515
2254.000000	-0.002618
2253.000000	-0.002763
2252.000000	-0.002916
2251.000000	-0.003057
2250.000000	-0.003175
2249.000000	-0.003250
2248.000000	-0.003264
2247.000000	-0.003218
2246.000000	-0.003134
2245.000000	-0.003036
2244.000000	-0.002941
2243.000000	-0.002867
2242.000000	-0.002825
2241.000000	-0.002826
2240.000000	-0.002874
2239.000000	-0.002960
2238.000000	-0.003059
2237.000000	-0.003141
2236.000000	-0.003198
2235.000000	-0.003240
2234.000000	-0.003278
2233.000000	-0.003295
2232.000000	-0.003267
2231.000000	-0.003190
2230.000000	-0.003089
2229.000000	-0.002992
2228.000000	-0.002911
2227.000000	-0.002842
2226.000000	-0.002778
2225.000000	-0.002720
2224.000000	-0.002672
2223.000000	-0.002634
2222.000000	-0.002602
2221.000000	-0.002570
2220.000000	-0.002540
2219.000000	-0.002522
2218.000000	-0.002514
2217.000000	-0.002507
2216.000000	-0.002494
2215.000000	-0.002479
2214.000000	-0.002472
2213.000000	-0.002475
2212.000000	-0.002475
2211.000000	-0.002469
2210.000000	-0.002460
2209.000000	-0.002454
2208.000000	-0.002450
2207.000000	-0.002450
2206.000000	-0.002457
2205.000000	-0.002470
2204.000000	-0.002481
2203.000000	-0.002482
2202.000000	-0.002475
2201.000000	-0.002468
2200.000000	-0.002471
2199.000000	-0.002480
2198.000000	-0.002484
2197.000000	-0.002479
2196.000000	-0.002468
2195.000000	-0.002457
2194.000000	-0.002450
2193.000000	-0.002446
2192.000000	-0.002445
2191.000000	-0.002454
2190.000000	-0.002476
2189.000000	-0.002507
2188.000000	-0.002533
2187.000000	-0.002539
2186.000000	-0.002520
2185.000000	-0.002485
2184.000000	-0.002456
2183.000000	-0.002447
2182.000000	-0.002452
2181.000000	-0.002454
2180.000000	-0.002447
2179.000000	-0.002439
2178.000000	-0.002441
2177.000000	-0.002454
2176.000000	-0.002468
2175.000000	-0.002475
2174.000000	-0.002473
2173.000000	-0.002461
2172.000000	-0.002440
2171.000000	-0.002424
2170.000000	-0.002422
2169.000000	-0.002436
2168.000000	-0.002457
2167.000000	-0.002477
2166.000000	-0.002491
2165.000000	-0.002494
2164.000000	-0.002485
2163.000000	-0.002471
2162.000000	-0.002456
2161.000000	-0.002440
2160.000000	-0.002421
2159.000000	-0.002402
2158.000000	-0.002393
2157.000000	-0.002396
2156.000000	-0.002407
2155.000000	-0.002421
2154.000000	-0.002436
2153.000000	-0.002445
2152.000000	-0.002439
2151.000000	-0.002421
2150.000000	-0.002403
2149.000000	-0.002397
2148.000000	-0.002401
2147.000000	-0.002415
2146.000000	-0.002434
2145.000000	-0.002457
2144.000000	-0.002473
2143.000000	-0.002477
2142.000000	-0.002474
2141.000000	-0.002471
2140.000000	-0.002472
2139.000000	-0.002472
2138.000000	-0.002462
2137.000000	-0.002443
2136.000000	-0.002422
2135.000000	-0.002413
2134.000000	-0.002422
2133.000000	-0.002437
2132.000000	-0.002435
2131.000000	-0.002406
2130.000000	-0.002364
2129.000000	-0.002330
2128.000000	-0.002315
2127.000000	-0.002312
2126.000000	-0.002307
2125.000000	-0.002288
2124.000000	-0.002246
2123.000000	-0.002182
2122.000000	-0.002102
2121.000000	-0.002014
2120.000000	-0.001933
2119.000000	-0.001872
2118.000000	-0.001841
2117.000000	-0.001835
2116.000000	-0.001836
2115.000000	-0.001833
2114.000000	-0.001826
2113.000000	-0.001828
2112.000000	-0.001844
2111.000000	-0.001879
2110.000000	-0.001930
2109.000000	-0.001993
2108.000000	-0.002058
2107.000000	-0.002115
2106.000000	-0.002159
2105.000000	-0.002194
2104.000000	-0.002223
2103.000000	-0.002250
2102.000000	-0.002283
2101.000000	-0.002324
2100.000000	-0.002370
2099.000000	-0.002411
2098.000000	-0.002436
2097.000000	-0.002444
2096.000000	-0.002443
2095.000000	-0.002440
2094.000000	-0.002439
2093.000000	-0.002439
2092.000000	-0.002444
2091.000000	-0.002460
2090.000000	-0.002489
2089.000000	-0.002519
2088.000000	-0.002533
2087.000000	-0.002526
2086.000000	-0.002506
2085.000000	-0.002479
2084.000000	-0.002453
2083.000000	-0.002429
2082.000000	-0.002415
2081.000000	-0.002416
2080.000000	-0.002430
2079.000000	-0.002450
2078.000000	-0.002467
2077.000000	-0.002471
2076.000000	-0.002460
2075.000000	-0.002442
2074.000000	-0.002424
2073.000000	-0.002408
2072.000000	-0.002391
2071.000000	-0.002379
2070.000000	-0.002384
2069.000000	-0.002406
2068.000000	-0.002426
2067.000000	-0.002428
2066.000000	-0.002415
2065.000000	-0.002401
2064.000000	-0.002397
2063.000000	-0.002403
2062.000000	-0.002409
2061.000000	-0.002408
2060.000000	-0.002392
2059.000000	-0.002366
2058.000000	-0.002344
2057.000000	-0.002341
2056.000000	-0.002350
2055.000000	-0.002358
2054.000000	-0.002362
2053.000000	-0.002370
2052.000000	-0.002387
2051.000000	-0.002403
2050.000000	-0.002405
2049.000000	-0.002394
2048.000000	-0.002379
2047.000000	-0.002369
2046.000000	-0.002366
2045.000000	-0.002368
2044.000000	-0.002370
2043.000000	-0.002370
2042.000000	-0.002367
2041.000000	-0.002366
2040.000000	-0.002370
2039.000000	-0.002374
2038.000000	-0.002372
2037.000000	-0.002359
2036.000000	-0.002343
2035.000000	-0.002334
2034.000000	-0.002336
2033.000000	-0.002345
2032.000000	-0.002352
2031.000000	-0.002354
2030.000000	-0.002349
2029.000000	-0.002341
2028.000000	-0.002331
2027.000000	-0.002324
2026.000000	-0.002322
2025.000000	-0.002323
2024.000000	-0.002323
2023.000000	-0.002320
2022.000000	-0.002316
2021.000000	-0.002317
2020.000000	-0.002318
2019.000000	-0.002317
2018.000000	-0.002315
2017.000000	-0.002320
2016.000000	-0.002337
2015.000000	-0.002362
2014.000000	-0.002378
2013.000000	-0.002370
2012.000000	-0.002341
2011.000000	-0.002306
2010.000000	-0.002286
2009.000000	-0.002288
2008.000000	-0.002304
2007.000000	-0.002321
2006.000000	-0.002328
2005.000000	-0.002325
2004.000000	-0.002313
2003.000000	-0.002295
2002.000000	-0.002277
2001.000000	-0.002262
2000.000000	-0.002253
1999.000000	-0.002254
1998.000000	-0.002262
1997.000000	-0.002271
1996.000000	-0.002276
1995.000000	-0.002278
1994.000000	-0.002286
1993.000000	-0.002304
1992.000000	-0.002322
1991.000000	-0.002324
1990.000000	-0.002306
1989.000000	-0.002279
1988.000000	-0.002262
1987.000000	-0.002264
1986.000000	-0.002282
1985.000000	-0.002305
1984.000000	-0.002324
1983.000000	-0.002329
1982.000000	-0.002310
1981.000000	-0.002269
1980.000000	-0.002224
1979.000000	-0.002197
1978.000000	-0.002204
1977.000000	-0.002237
1976.000000	-0.002278
1975.000000	-0.002309
1974.000000	-0.002322
1973.000000	-0.002319
1972.000000	-0.002307
1971.000000	-0.002292
1970.000000	-0.002275
1969.000000	-0.002257
1968.000000	-0.002242
1967.000000	-0.002236
1966.000000	-0.002243
1965.000000	-0.002255
1964.000000	-0.002260
1963.000000	-0.002254
1962.000000	-0.002245
1961.000000	-0.002240
1960.000000	-0.002240
1959.000000	-0.002236
1958.000000	-0.002228
1957.000000	-0.002219
1956.000000	-0.002214
1955.000000	-0.002214
1954.000000	-0.002217
1953.000000	-0.002217
1952.000000	-0.002209
1951.000000	-0.002199
1950.000000	-0.002200
1949.000000	-0.002213
1948.000000	-0.002225
1947.000000	-0.002226
1946.000000	-0.002221
1945.000000	-0.002221
1944.000000	-0.002234
1943.000000	-0.002252
1942.000000	-0.002261
1941.000000	-0.002255
1940.000000	-0.002238
1939.000000	-0.002220
1938.000000	-0.002209
1937.000000	-0.002202
1936.000000	-0.002188
1935.000000	-0.002169
1934.000000	-0.002160
1933.000000	-0.002176
1932.000000	-0.002212
1931.000000	-0.002246
1930.000000	-0.002263
1929.000000	-0.002263
1928.000000	-0.002252
1927.000000	-0.002236
1926.000000	-0.002217
1925.000000	-0.002203
1924.000000	-0.002198
1923.000000	-0.002203
1922.000000	-0.002208
1921.000000	-0.002205
1920.000000	-0.002195
1919.000000	-0.002190
1918.000000	-0.002202
1917.000000	-0.002227
1916.000000	-0.002249
1915.000000	-0.002257
1914.000000	-0.002253
1913.000000	-0.002245
1912.000000	-0.002234
1911.000000	-0.002225
1910.000000	-0.002225
1909.000000	-0.002241
1908.000000	-0.002265
1907.000000	-0.002279
1906.000000	-0.002276
1905.000000	-0.002267
1904.000000	-0.002264
1903.000000	-0.002265
1902.000000	-0.002260
1901.000000	-0.002250
1900.000000	-0.002239
1899.000000	-0.002237
1898.000000	-0.002241
1897.000000	-0.002246
1896.000000	-0.002242
1895.000000	-0.002231
1894.000000	-0.002220
1893.000000	-0.002217
1892.000000	-0.002224
1891.000000	-0.002236
1890.000000	-0.002252
1889.000000	-0.002267
1888.000000	-0.002271
1887.000000	-0.002257
1886.000000	-0.002233
1885.000000	-0.002219
1884.000000	-0.002229
1883.000000	-0.002253
1882.000000	-0.002267
1881.000000	-0.002260
1880.000000	-0.002237
1879.000000	-0.002214
1878.000000	-0.002202
1877.000000	-0.002201
1876.000000	-0.002206
1875.000000	-0.002208
1874.000000	-0.002203
1873.000000	-0.002189
1872.000000	-0.002168
1871.000000	-0.002145
1870.000000	-0.002127
1869.000000	-0.002128
1868.000000	-0.002152
1867.000000	-0.002188
1866.000000	-0.002218
1865.000000	-0.002232
1864.000000	-0.002228
1863.000000	-0.002211
1862.000000	-0.002189
1861.000000	-0.002172
1860.000000	-0.002171
1859.000000	-0.002189
1858.000000	-0.002215
1857.000000	-0.002234
1856.000000	-0.002236
1855.000000	-0.002228
1854.000000	-0.002224
1853.000000	-0.002224
1852.000000	-0.002223
1851.000000	-0.002215
1850.000000	-0.002201
1849.000000	-0.002186
1848.000000	-0.002175
1847.000000	-0.002171
1846.000000	-0.002177
1845.000000	-0.002188
1844.000000	-0.002196
1843.000000	-0.002196
1842.000000	-0.002197
1841.000000	-0.002207
1840.000000	-0.002224
1839.000000	-0.002236
1838.000000	-0.002238
1837.000000	-0.002236
1836.000000	-0.002234
1835.000000	-0.002226
1834.000000	-0.002204
1833.000000	-0.002171
1832.000000	-0.002146
1831.000000	-0.002150
1830.000000	-0.002187
1829.000000	-0.002232
1828.000000	-0.002255
1827.000000	-0.002241
1826.000000	-0.002203
1825.000000	-0.002162
1824.000000	-0.002136
1823.000000	-0.002137
1822.000000	-0.002162
1821.000000	-0.002196
1820.000000	-0.002218
1819.000000	-0.002220
1818.000000	-0.002209
1817.000000	-0.002197
1816.000000	-0.002192
1815.000000	-0.002191
1814.000000	-0.002190
1813.000000	-0.002186
1812.000000	-0.002174
1811.000000	-0.002155
1810.000000	-0.002144
1809.000000	-0.002148
1808.000000	-0.002157
1807.000000	-0.002154
1806.000000	-0.002139
1805.000000	-0.002129
1804.000000	-0.002131
1803.000000	-0.002137
1802.000000	-0.002143
1801.000000	-0.002156
1800.000000	-0.002175
1799.000000	-0.002185
1798.000000	-0.002170
1797.000000	-0.002140
1796.000000	-0.002117
1795.000000	-0.002114
1794.000000	-0.002133
1793.000000	-0.002167
1792.000000	-0.002201
1791.000000	-0.002214
1790.000000	-0.002196
1789.000000	-0.002163
1788.000000	-0.002138
1787.000000	-0.002132
1786.000000	-0.002140
1785.000000	-0.002155
1784.000000	-0.002170
1783.000000	-0.002181
1782.000000	-0.002185
1781.000000	-0.002181
1780.000000	-0.002172
1779.000000	-0.002160
1778.000000	-0.002148
1777.000000	-0.002140
1776.000000	-0.002136
1775.000000	-0.002131
1774.000000	-0.002125
1773.000000	-0.002122
1772.000000	-0.002127
1771.000000	-0.002129
1770.000000	-0.002118
1769.000000	-0.002101
1768.000000	-0.002099
1767.000000	-0.002122
1766.000000	-0.002150
1765.000000	-0.002162
1764.000000	-0.002156
1763.000000	-0.002141
1762.000000	-0.002126
1761.000000	-0.002108
1760.000000	-0.002089
1759.000000	-0.002076
1758.000000	-0.002076
1757.000000	-0.002088
1756.000000	-0.002099
1755.000000	-0.002100
1754.000000	-0.002088
1753.000000	-0.002066
1752.000000	-0.002047
1751.000000	-0.002042
1750.000000	-0.002055
1749.000000	-0.002075
1748.000000	-0.002092
1747.000000	-0.002101
1746.000000	-0.002099
1745.000000	-0.002092
1744.000000	-0.002081
1743.000000	-0.002068
1742.000000	-0.002045
1741.000000	-0.002013
1740.000000	-0.001983
1739.000000	-0.001970
1738.000000	-0.001978
1737.000000	-0.001993
1736.000000	-0.002001
1735.000000	-0.001998
1734.000000	-0.001991
1733.000000	-0.001982
1732.000000	-0.001973
1731.000000	-0.001969
1730.000000	-0.001974
1729.000000	-0.001986
1728.000000	-0.001994
1727.000000	-0.001983
1726.000000	-0.001948
1725.000000	-0.001897
1724.000000	-0.001844
1723.000000	-0.001801
1722.000000	-0.001768
1721.000000	-0.001747
1720.000000	-0.001741
1719.000000	-0.001751
1718.000000	-0.001766
1717.000000	-0.001762
1716.000000	-0.001718
1715.000000	-0.001644
1714.000000	-0.001566
1713.000000	-0.001507
1712.000000	-0.001459
1711.000000	-0.001405
1710.000000	-0.001340
1709.000000	-0.001276
1708.000000	-0.001225
1707.000000	-0.001185
1706.000000	-0.001155
1705.000000	-0.001143
1704.000000	-0.001143
1703.000000	-0.001135
1702.000000	-0.001100
1701.000000	-0.001051
1700.000000	-0.001029
1699.000000	-0.001036
1698.000000	-0.001043
1697.000000	-0.001031
1696.000000	-0.001008
1695.000000	-0.000992
1694.000000	-0.000989
1693.000000	-0.000993
1692.000000	-0.000997
1691.000000	-0.000996
1690.000000	-0.000988
1689.000000	-0.000977
1688.000000	-0.000973
1687.000000	-0.000980
1686.000000	-0.000988
1685.000000	-0.000983
1684.000000	-0.000961
1683.000000	-0.000929
1682.000000	-0.000898
1681.000000	-0.000872
1680.000000	-0.000846
1679.000000	-0.000818
1678.000000	-0.000787
1677.000000	-0.000750
1676.000000	-0.000719
1675.000000	-0.000714
1674.000000	-0.000739
1673.000000	-0.000770
1672.000000	-0.000786
1671.000000	-0.000783
1670.000000	-0.000772
1669.000000	-0.000759
1668.000000	-0.000741
1667.000000	-0.000725
1666.000000	-0.000725
1665.000000	-0.000748
1664.000000	-0.000779
1663.000000	-0.000791
1662.000000	-0.000760
1661.000000	-0.000686
1660.000000	-0.000598
1659.000000	-0.000536
1658.000000	-0.000527
1657.000000	-0.000566
1656.000000	-0.000619
1655.000000	-0.000647
1654.000000	-0.000626
1653.000000	-0.000576
1652.000000	-0.000535
1651.000000	-0.000520
1650.000000	-0.000519
1649.000000	-0.000519
1648.000000	-0.000520
1647.000000	-0.000527
1646.000000	-0.000539
1645.000000	-0.000554
1644.000000	-0.000573
1643.000000	-0.000598
1642.000000	-0.000623
1641.000000	-0.000644
1640.000000	-0.000665
1639.000000	-0.000692
1638.000000	-0.000728
1637.000000	-0.000764
1636.000000	-0.000787
1635.000000	-0.000790
1634.000000	-0.000771
1633.000000	-0.000739
1632.000000	-0.000710
1631.000000	-0.000699
1630.000000	-0.000713
1629.000000	-0.000744
1628.000000	-0.000778
1627.000000	-0.000811
1626.000000	-0.000843
1625.000000	-0.000865
1624.000000	-0.000862
1623.000000	-0.000836
1622.000000	-0.000814
1621.000000	-0.000818
1620.000000	-0.000845
1619.000000	-0.000879
1618.000000	-0.000907
1617.000000	-0.000928
1616.000000	-0.000945
1615.000000	-0.000952
1614.000000	-0.000943
1613.000000	-0.000921
1612.000000	-0.000893
1611.000000	-0.000872
1610.000000	-0.000861
1609.000000	-0.000849
1608.000000	-0.000825
1607.000000	-0.000799
1606.000000	-0.000786
1605.000000	-0.000788
1604.000000	-0.000793
1603.000000	-0.000786
1602.000000	-0.000763
1601.000000	-0.000732
1600.000000	-0.000710
1599.000000	-0.000717
1598.000000	-0.000753
1597.000000	-0.000797
1596.000000	-0.000830
1595.000000	-0.000855
1594.000000	-0.000882
1593.000000	-0.000909
1592.000000	-0.000924
1591.000000	-0.000926
1590.000000	-0.000932
1589.000000	-0.000960
1588.000000	-0.001008
1587.000000	-0.001064
1586.000000	-0.001112
1585.000000	-0.001139
1584.000000	-0.001141
1583.000000	-0.001127
1582.000000	-0.001117
1581.000000	-0.001117
1580.000000	-0.001116
1579.000000	-0.001096
1578.000000	-0.001056
1577.000000	-0.001010
1576.000000	-0.000987
1575.000000	-0.001000
1574.000000	-0.001037
1573.000000	-0.001074
1572.000000	-0.001093
1571.000000	-0.001095
1570.000000	-0.001095
1569.000000	-0.001099
1568.000000	-0.001095
1567.000000	-0.001072
1566.000000	-0.001032
1565.000000	-0.000986
1564.000000	-0.000950
1563.000000	-0.000931
1562.000000	-0.000917
1561.000000	-0.000884
1560.000000	-0.000832
1559.000000	-0.000811
1558.000000	-0.000846
1557.000000	-0.000909
1556.000000	-0.000962
1555.000000	-0.000995
1554.000000	-0.001018
1553.000000	-0.001041
1552.000000	-0.001061
1551.000000	-0.001073
1550.000000	-0.001082
1549.000000	-0.001094
1548.000000	-0.001107
1547.000000	-0.001116
1546.000000	-0.001135
1545.000000	-0.001191
1544.000000	-0.001294
1543.000000	-0.001419
1542.000000	-0.001519
1541.000000	-0.001564
1540.000000	-0.001569
1539.000000	-0.001582
1538.000000	-0.001631
1537.000000	-0.001699
1536.000000	-0.001754
1535.000000	-0.001781
1534.000000	-0.001789
1533.000000	-0.001800
1532.000000	-0.001835
1531.000000	-0.001916
1530.000000	-0.002042
1529.000000	-0.002170
1528.000000	-0.002237
1527.000000	-0.002222
1526.000000	-0.002165
1525.000000	-0.002116
1524.000000	-0.002086
1523.000000	-0.002062
1522.000000	-0.002055
1521.000000	-0.002080
1520.000000	-0.002108
1519.000000	-0.002101
1518.000000	-0.002076
1517.000000	-0.002108
1516.000000	-0.002233
1515.000000	-0.002378
1514.000000	-0.002423
1513.000000	-0.002322
1512.000000	-0.002144
1511.000000	-0.002009
1510.000000	-0.001975
1509.000000	-0.002015
1508.000000	-0.002073
1507.000000	-0.002116
1506.000000	-0.002134
1505.000000	-0.002133
1504.000000	-0.002127
1503.000000	-0.002129
1502.000000	-0.002157
1501.000000	-0.002212
1500.000000	-0.002276
1499.000000	-0.002325
1498.000000	-0.002352
1497.000000	-0.002353
1496.000000	-0.002324
1495.000000	-0.002272
1494.000000	-0.002225
1493.000000	-0.002213
1492.000000	-0.002241
1491.000000	-0.002296
1490.000000	-0.002362
1489.000000	-0.002416
1488.000000	-0.002445
1487.000000	-0.002464
1486.000000	-0.002527
1485.000000	-0.002672
1484.000000	-0.002866
1483.000000	-0.003027
1482.000000	-0.003096
1481.000000	-0.003081
1480.000000	-0.003026
1479.000000	-0.002958
1478.000000	-0.002879
1477.000000	-0.002795
1476.000000	-0.002727
1475.000000	-0.002690
1474.000000	-0.002690
1473.000000	-0.002726
1472.000000	-0.002779
1471.000000	-0.002820
1470.000000	-0.002827
1469.000000	-0.002804
1468.000000	-0.002799
1467.000000	-0.002900
1466.000000	-0.003176
1465.000000	-0.003552
1464.000000	-0.003796
1463.000000	-0.003720
1462.000000	-0.003365
1461.000000	-0.002945
1460.000000	-0.002653
1459.000000	-0.002536
1458.000000	-0.002518
1457.000000	-0.002526
1456.000000	-0.002542
1455.000000	-0.002564
1454.000000	-0.002580
1453.000000	-0.002602
1452.000000	-0.002664
1451.000000	-0.002759
1450.000000	-0.002818
1449.000000	-0.002779
1448.000000	-0.002666
1447.000000	-0.002567
1446.000000	-0.002531
1445.000000	-0.002527
1444.000000	-0.002499
1443.000000	-0.002439
1442.000000	-0.002380
1441.000000	-0.002354
1440.000000	-0.002364
1439.000000	-0.002412
1438.000000	-0.002507
1437.000000	-0.002640
1436.000000	-0.002741
1435.000000	-0.002726
1434.000000	-0.002588
1433.000000	-0.002403
1432.000000	-0.002259
1431.000000	-0.002193
1430.000000	-0.002181
1429.000000	-0.002194
1428.000000	-0.002227
1427.000000	-0.002291
1426.000000	-0.002398
1425.000000	-0.002562
1424.000000	-0.002775
1423.000000	-0.002975
1422.000000	-0.003059
1421.000000	-0.002970
1420.000000	-0.002749
1419.000000	-0.002519
1418.000000	-0.002370
1417.000000	-0.002298
1416.000000	-0.002258
1415.000000	-0.002229
1414.000000	-0.002212
1413.000000	-0.002215
1412.000000	-0.002242
1411.000000	-0.002297
1410.000000	-0.002372
1409.000000	-0.002434
1408.000000	-0.002444
1407.000000	-0.002382
1406.000000	-0.002272
1405.000000	-0.002172
1404.000000	-0.002122
1403.000000	-0.002123
1402.000000	-0.002141
1401.000000	-0.002147
1400.000000	-0.002137
1399.000000	-0.002120
1398.000000	-0.002106
1397.000000	-0.002093
1396.000000	-0.002079
1395.000000	-0.002051
1394.000000	-0.001998
1393.000000	-0.001922
1392.000000	-0.001841
1391.000000	-0.001780
1390.000000	-0.001747
1389.000000	-0.001733
1388.000000	-0.001719
1387.000000	-0.001684
1386.000000	-0.001624
1385.000000	-0.001559
1384.000000	-0.001511
1383.000000	-0.001490
1382.000000	-0.001496
1381.000000	-0.001533
1380.000000	-0.001609
1379.000000	-0.001705
1378.000000	-0.001771
1377.000000	-0.001760
1376.000000	-0.001676
1375.000000	-0.001576
1374.000000	-0.001512
1373.000000	-0.001492
1372.000000	-0.001485
1371.000000	-0.001463
1370.000000	-0.001429
1369.000000	-0.001404
1368.000000	-0.001403
1367.000000	-0.001421
1366.000000	-0.001445
1365.000000	-0.001460
1364.000000	-0.001458
1363.000000	-0.001439
1362.000000	-0.001410
1361.000000	-0.001384
1360.000000	-0.001371
1359.000000	-0.001370
1358.000000	-0.001381
1357.000000	-0.001413
1356.000000	-0.001478
1355.000000	-0.001573
1354.000000	-0.001687
1353.000000	-0.001806
1352.000000	-0.001914
1351.000000	-0.001984
1350.000000	-0.001992
1349.000000	-0.001944
1348.000000	-0.001876
1347.000000	-0.001813
1346.000000	-0.001750
1345.000000	-0.001677
1344.000000	-0.001600
1343.000000	-0.001541
1342.000000	-0.001509
1341.000000	-0.001498
1340.000000	-0.001506
1339.000000	-0.001537
1338.000000	-0.001575
1337.000000	-0.001590
1336.000000	-0.001563
1335.000000	-0.001511
1334.000000	-0.001471
1333.000000	-0.001468
1332.000000	-0.001496
1331.000000	-0.001528
1330.000000	-0.001536
1329.000000	-0.001516
1328.000000	-0.001488
1327.000000	-0.001473
1326.000000	-0.001474
1325.000000	-0.001471
1324.000000	-0.001447
1323.000000	-0.001403
1322.000000	-0.001353
1321.000000	-0.001310
1320.000000	-0.001286
1319.000000	-0.001286
1318.000000	-0.001298
1317.000000	-0.001300
1316.000000	-0.001282
1315.000000	-0.001245
1314.000000	-0.001197
1313.000000	-0.001144
1312.000000	-0.001099
1311.000000	-0.001081
1310.000000	-0.001092
1309.000000	-0.001115
1308.000000	-0.001126
1307.000000	-0.001117
1306.000000	-0.001101
1305.000000	-0.001090
1304.000000	-0.001084
1303.000000	-0.001078
1302.000000	-0.001072
1301.000000	-0.001066
1300.000000	-0.001063
1299.000000	-0.001063
1298.000000	-0.001063
1297.000000	-0.001062
1296.000000	-0.001058
1295.000000	-0.001051
1294.000000	-0.001041
1293.000000	-0.001028
1292.000000	-0.001011
1291.000000	-0.000998
1290.000000	-0.000997
1289.000000	-0.001010
1288.000000	-0.001029
1287.000000	-0.001039
1286.000000	-0.001032
1285.000000	-0.001007
1284.000000	-0.000970
1283.000000	-0.000924
1282.000000	-0.000868
1281.000000	-0.000804
1280.000000	-0.000739
1279.000000	-0.000682
1278.000000	-0.000639
1277.000000	-0.000610
1276.000000	-0.000601
1275.000000	-0.000622
1274.000000	-0.000679
1273.000000	-0.000771
1272.000000	-0.000885
1271.000000	-0.001011
1270.000000	-0.001144
1269.000000	-0.001278
1268.000000	-0.001396
1267.000000	-0.001476
1266.000000	-0.001505
1265.000000	-0.001494
1264.000000	-0.001467
1263.000000	-0.001445
1262.000000	-0.001431
1261.000000	-0.001415
1260.000000	-0.001395
1259.000000	-0.001370
1258.000000	-0.001335
1257.000000	-0.001281
1256.000000	-0.001205
1255.000000	-0.001119
1254.000000	-0.001041
1253.000000	-0.000981
1252.000000	-0.000936
1251.000000	-0.000893
1250.000000	-0.000836
1249.000000	-0.000748
1248.000000	-0.000627
1247.000000	-0.000479
1246.000000	-0.000321
1245.000000	-0.000168
1244.000000	-0.000033
1243.000000	0.000078
1242.000000	0.000172
1241.000000	0.000262
1240.000000	0.000350
1239.000000	0.000426
1238.000000	0.000475
1237.000000	0.000495
1236.000000	0.000490
1235.000000	0.000468
1234.000000	0.000434
1233.000000	0.000388
1232.000000	0.000334
1231.000000	0.000277
1230.000000	0.000223
1229.000000	0.000165
1228.000000	0.000094
1227.000000	0.000004
1226.000000	-0.000097
1225.000000	-0.000194
1224.000000	-0.000278
1223.000000	-0.000341
1222.000000	-0.000378
1221.000000	-0.000392
1220.000000	-0.000405
1219.000000	-0.000442
1218.000000	-0.000507
1217.000000	-0.000576
1216.000000	-0.000628
1215.000000	-0.000655
1214.000000	-0.000667
1213.000000	-0.000673
1212.000000	-0.000684
1211.000000	-0.000710
1210.000000	-0.000749
1209.000000	-0.000783
1208.000000	-0.000797
1207.000000	-0.000793
1206.000000	-0.000787
1205.000000	-0.000784
1204.000000	-0.000776
1203.000000	-0.000760
1202.000000	-0.000743
1201.000000	-0.000738
1200.000000	-0.000746
1199.000000	-0.000760
1198.000000	-0.000768
1197.000000	-0.000765
1196.000000	-0.000758
1195.000000	-0.000758
1194.000000	-0.000766
1193.000000	-0.000770
1192.000000	-0.000754
1191.000000	-0.000717
1190.000000	-0.000671
1189.000000	-0.000634
1188.000000	-0.000617
1187.000000	-0.000625
1186.000000	-0.000649
1185.000000	-0.000675
1184.000000	-0.000689
1183.000000	-0.000690
1182.000000	-0.000683
1181.000000	-0.000676
1180.000000	-0.000677
1179.000000	-0.000693
1178.000000	-0.000722
1177.000000	-0.000746
1176.000000	-0.000751
1175.000000	-0.000741
1174.000000	-0.000739
1173.000000	-0.000750
1172.000000	-0.000762
1171.000000	-0.000768
1170.000000	-0.000780
1169.000000	-0.000811
1168.000000	-0.000842
1167.000000	-0.000840
1166.000000	-0.000799
1165.000000	-0.000748
1164.000000	-0.000712
1163.000000	-0.000690
1162.000000	-0.000672
1161.000000	-0.000664
1160.000000	-0.000674
1159.000000	-0.000687
1158.000000	-0.000673
1157.000000	-0.000630
1156.000000	-0.000593
1155.000000	-0.000599
1154.000000	-0.000650
1153.000000	-0.000712
1152.000000	-0.000753
1151.000000	-0.000755
1150.000000	-0.000714
1149.000000	-0.000649
1148.000000	-0.000592
1147.000000	-0.000575
1146.000000	-0.000593
1145.000000	-0.000615
1144.000000	-0.000620
1143.000000	-0.000617
1142.000000	-0.000620
1141.000000	-0.000625
1140.000000	-0.000621
1139.000000	-0.000612
1138.000000	-0.000612
1137.000000	-0.000613
1136.000000	-0.000602
1135.000000	-0.000585
1134.000000	-0.000588
1133.000000	-0.000622
1132.000000	-0.000658
1131.000000	-0.000661
1130.000000	-0.000629
1129.000000	-0.000602
1128.000000	-0.000608
1127.000000	-0.000638
1126.000000	-0.000657
1125.000000	-0.000644
1124.000000	-0.000611
1123.000000	-0.000583
1122.000000	-0.000567
1121.000000	-0.000547
1120.000000	-0.000517
1119.000000	-0.000498
1118.000000	-0.000516
1117.000000	-0.000564
1116.000000	-0.000610
1115.000000	-0.000632
1114.000000	-0.000642
1113.000000	-0.000662
1112.000000	-0.000692
1111.000000	-0.000712
1110.000000	-0.000710
1109.000000	-0.000697
1108.000000	-0.000697
1107.000000	-0.000719
1106.000000	-0.000745
1105.000000	-0.000750
1104.000000	-0.000720
1103.000000	-0.000670
1102.000000	-0.000632
1101.000000	-0.000630
1100.000000	-0.000661
1099.000000	-0.000704
1098.000000	-0.000733
1097.000000	-0.000741
1096.000000	-0.000733
1095.000000	-0.000727
1094.000000	-0.000733
1093.000000	-0.000748
1092.000000	-0.000763
1091.000000	-0.000780
1090.000000	-0.000805
1089.000000	-0.000838
1088.000000	-0.000868
1087.000000	-0.000896
1086.000000	-0.000941
1085.000000	-0.001009
1084.000000	-0.001072
1083.000000	-0.001096
1082.000000	-0.001083
1081.000000	-0.001070
1080.000000	-0.001085
1079.000000	-0.001120
1078.000000	-0.001155
1077.000000	-0.001186
1076.000000	-0.001222
1075.000000	-0.001260
1074.000000	-0.001285
1073.000000	-0.001294
1072.000000	-0.001289
1071.000000	-0.001274
1070.000000	-0.001248
1069.000000	-0.001222
1068.000000	-0.001216
1067.000000	-0.001236
1066.000000	-0.001266
1065.000000	-0.001286
1064.000000	-0.001301
1063.000000	-0.001333
1062.000000	-0.001400
1061.000000	-0.001488
1060.000000	-0.001567
1059.000000	-0.001614
1058.000000	-0.001625
1057.000000	-0.001614
1056.000000	-0.001593
1055.000000	-0.001575
1054.000000	-0.001562
1053.000000	-0.001547
1052.000000	-0.001520
1051.000000	-0.001482
1050.000000	-0.001451
1049.000000	-0.001445
1048.000000	-0.001452
1047.000000	-0.001451
1046.000000	-0.001447
1045.000000	-0.001478
1044.000000	-0.001565
1043.000000	-0.001674
1042.000000	-0.001743
1041.000000	-0.001746
1040.000000	-0.001715
1039.000000	-0.001695
1038.000000	-0.001697
1037.000000	-0.001700
1036.000000	-0.001690
1035.000000	-0.001677
1034.000000	-0.001678
1033.000000	-0.001691
1032.000000	-0.001693
1031.000000	-0.001662
1030.000000	-0.001610
1029.000000	-0.001576
1028.000000	-0.001588
1027.000000	-0.001631
1026.000000	-0.001657
1025.000000	-0.001636
1024.000000	-0.001593
1023.000000	-0.001565
1022.000000	-0.001553
1021.000000	-0.001517
1020.000000	-0.001439
1019.000000	-0.001354
1018.000000	-0.001310
1017.000000	-0.001319
1016.000000	-0.001347
1015.000000	-0.001361
1014.000000	-0.001360
1013.000000	-0.001360
1012.000000	-0.001358
1011.000000	-0.001334
1010.000000	-0.001272
1009.000000	-0.001178
1008.000000	-0.001085
1007.000000	-0.001024
1006.000000	-0.000999
1005.000000	-0.000984
1004.000000	-0.000951
1003.000000	-0.000892
1002.000000	-0.000830
1001.000000	-0.000789
1000.000000	-0.000764
999.000000	-0.000734
998.000000	-0.000687
997.000000	-0.000641
996.000000	-0.000617
995.000000	-0.000611
994.000000	-0.000591
993.000000	-0.000536
992.000000	-0.000457
991.000000	-0.000393
990.000000	-0.000368
989.000000	-0.000374
988.000000	-0.000384
987.000000	-0.000380
986.000000	-0.000363
985.000000	-0.000335
984.000000	-0.000290
983.000000	-0.000228
982.000000	-0.000159
981.000000	-0.000108
980.000000	-0.000090
979.000000	-0.000102
978.000000	-0.000127
977.000000	-0.000144
976.000000	-0.000139
975.000000	-0.000116
974.000000	-0.000088
973.000000	-0.000075
972.000000	-0.000078
971.000000	-0.000079
970.000000	-0.000066
969.000000	-0.000049
968.000000	-0.000055
967.000000	-0.000090
966.000000	-0.000131
965.000000	-0.000144
964.000000	-0.000114
963.000000	-0.000056
962.000000	-0.000002
961.000000	0.000014
960.000000	-0.000021
959.000000	-0.000092
958.000000	-0.000159
957.000000	-0.000184
956.000000	-0.000157
955.000000	-0.000101
954.000000	-0.000057
953.000000	-0.000057
952.000000	-0.000106
951.000000	-0.000173
950.000000	-0.000214
949.000000	-0.000208
948.000000	-0.000180
947.000000	-0.000175
946.000000	-0.000208
945.000000	-0.000257
944.000000	-0.000292
943.000000	-0.000306
942.000000	-0.000308
941.000000	-0.000306
940.000000	-0.000307
939.000000	-0.000318
938.000000	-0.000339
937.000000	-0.000356
936.000000	-0.000360
935.000000	-0.000355
934.000000	-0.000348
933.000000	-0.000334
932.000000	-0.000308
931.000000	-0.000279
930.000000	-0.000266
929.000000	-0.000267
928.000000	-0.000265
927.000000	-0.000257
926.000000	-0.000264
925.000000	-0.000300
924.000000	-0.000353
923.000000	-0.000396
922.000000	-0.000417
921.000000	-0.000415
920.000000	-0.000393
919.000000	-0.000367
918.000000	-0.000367
917.000000	-0.000402
916.000000	-0.000448
915.000000	-0.000469
914.000000	-0.000461
913.000000	-0.000449
912.000000	-0.000453
911.000000	-0.000471
910.000000	-0.000489
909.000000	-0.000501
908.000000	-0.000501
907.000000	-0.000480
906.000000	-0.000437
905.000000	-0.000386
904.000000	-0.000339
903.000000	-0.000295
902.000000	-0.000261
901.000000	-0.000254
900.000000	-0.000277
899.000000	-0.000297
898.000000	-0.000278
897.000000	-0.000231
896.000000	-0.000199
895.000000	-0.000209
894.000000	-0.000237
893.000000	-0.000240
892.000000	-0.000197
891.000000	-0.000122
890.000000	-0.000036
889.000000	0.000040
888.000000	0.000080
887.000000	0.000064
886.000000	0.000002
885.000000	-0.000065
884.000000	-0.000089
883.000000	-0.000060
882.000000	-0.000007
881.000000	0.000025
880.000000	0.000016
879.000000	-0.000019
878.000000	-0.000047
877.000000	-0.000043
876.000000	-0.000011
875.000000	0.000027
874.000000	0.000052
873.000000	0.000062
872.000000	0.000066
871.000000	0.000072
870.000000	0.000080
869.000000	0.000091
868.000000	0.000112
867.000000	0.000145
866.000000	0.000185
865.000000	0.000225
864.000000	0.000265
863.000000	0.000304
862.000000	0.000337
861.000000	0.000364
860.000000	0.000407
859.000000	0.000499
858.000000	0.000648
857.000000	0.000828
856.000000	0.000995
855.000000	0.001135
854.000000	0.001273
853.000000	0.001447
852.000000	0.001666
851.000000	0.001887
850.000000	0.002034
849.000000	0.002049
848.000000	0.001927
847.000000	0.001700
846.000000	0.001409
845.000000	0.001095
844.000000	0.000801
843.000000	0.000566
842.000000	0.000405
841.000000	0.000306
840.000000	0.000241
839.000000	0.000182
838.000000	0.000106
837.000000	0.000004
836.000000	-0.000113
835.000000	-0.000214
834.000000	-0.000272
833.000000	-0.000284
832.000000	-0.000267
831.000000	-0.000242
830.000000	-0.000230
829.000000	-0.000239
828.000000	-0.000260
827.000000	-0.000271
826.000000	-0.000270
825.000000	-0.000267
824.000000	-0.000267
823.000000	-0.000247
822.000000	-0.000190
821.000000	-0.000107
820.000000	-0.000026
819.000000	0.000036
818.000000	0.000084
817.000000	0.000130
816.000000	0.000184
815.000000	0.000242
814.000000	0.000275
813.000000	0.000246
812.000000	0.000152
811.000000	0.000048
810.000000	0.000002
809.000000	0.000038
808.000000	0.000118
807.000000	0.000190
806.000000	0.000218
805.000000	0.000196
804.000000	0.000139
803.000000	0.000075
802.000000	0.000021
801.000000	-0.000025
800.000000	-0.000067
799.000000	-0.000091
798.000000	-0.000082
797.000000	-0.000055
796.000000	-0.000049
795.000000	-0.000069
794.000000	-0.000086
793.000000	-0.000075
792.000000	-0.000049
791.000000	-0.000036
790.000000	-0.000047
789.000000	-0.000077
788.000000	-0.000106
787.000000	-0.000095
786.000000	-0.000002
785.000000	0.000164
784.000000	0.000327
783.000000	0.000393
782.000000	0.000333
781.000000	0.000197
780.000000	0.000069
779.000000	0.000013
778.000000	0.000052
777.000000	0.000156
776.000000	0.000252
775.000000	0.000274
774.000000	0.000230
773.000000	0.000190
772.000000	0.000208
771.000000	0.000258
770.000000	0.000276
769.000000	0.000243
768.000000	0.000197
767.000000	0.000182
766.000000	0.000192
765.000000	0.000193
764.000000	0.000170
763.000000	0.000142
762.000000	0.000127
761.000000	0.000117
760.000000	0.000089
759.000000	0.000042
758.000000	-0.000007
757.000000	-0.000037
756.000000	-0.000049
755.000000	-0.000060
754.000000	-0.000070
753.000000	-0.000051
752.000000	0.000028
751.000000	0.000151
750.000000	0.000258
749.000000	0.000292
748.000000	0.000243
747.000000	0.000140
746.000000	0.000028
745.000000	-0.000050
744.000000	-0.000060
743.000000	0.000007
742.000000	0.000118
741.000000	0.000232
740.000000	0.000334
739.000000	0.000426
738.000000	0.000493
737.000000	0.000510
736.000000	0.000475
735.000000	0.000418
734.000000	0.000362
733.000000	0.000314
732.000000	0.000281
731.000000	0.000273
730.000000	0.000276
729.000000	0.000272
728.000000	0.000259
727.000000	0.000252
726.000000	0.000250
725.000000	0.000245
724.000000	0.000257
723.000000	0.000331
722.000000	0.000480
721.000000	0.000643
720.000000	0.000731
719.000000	0.000701
718.000000	0.000585
717.000000	0.000464
716.000000	0.000409
715.000000	0.000442
714.000000	0.000510
713.000000	0.000547
712.000000	0.000533
711.000000	0.000494
710.000000	0.000444
709.000000	0.000364
708.000000	0.000250
707.000000	0.000140
706.000000	0.000081
705.000000	0.000081
704.000000	0.000122
703.000000	0.000184
702.000000	0.000245
701.000000	0.000269
700.000000	0.000239
