# Supplementary material for: Real-time monitoring of the reversible capture and release of CO2 on anthraquinone and riboflavin-modified graphitic electrodes using ATR-SEIRAS
Source: Chem Sci. 2025 Nov 4;16(48):23189–202. doi: 10.1039/d5sc05427c (PMC12584010; doi:10.1039/d5sc05427c)
Supplement: SC-016-D5SC05427C-s001 [file SC-016-D5SC05427C-s001.zip › Data Folders/Main Figures/Figure3/3b/019.ASC]

PE IR       SUBTECH     SPECTRUM    ASCII       PEDS        4.00        
   -1
019.ASC
25/02/11
15:07:41.00
25/02/11
15:07:41.00
Administrator

700.000000
#HDR
-1
-1
#GR
Wavenumber
A
1.0
0.0
4000.000000
-1.000000
3301
8
0.002749
-0.004428
#DATA
4000.000000	-0.002959
3999.000000	-0.003031
3998.000000	-0.003082
3997.000000	-0.003102
3996.000000	-0.003097
3995.000000	-0.003079
3994.000000	-0.003054
3993.000000	-0.003027
3992.000000	-0.003004
3991.000000	-0.002997
3990.000000	-0.003006
3989.000000	-0.003019
3988.000000	-0.003020
3987.000000	-0.003005
3986.000000	-0.002980
3985.000000	-0.002959
3984.000000	-0.002954
3983.000000	-0.002965
3982.000000	-0.002981
3981.000000	-0.002991
3980.000000	-0.002991
3979.000000	-0.002983
3978.000000	-0.002970
3977.000000	-0.002951
3976.000000	-0.002927
3975.000000	-0.002904
3974.000000	-0.002892
3973.000000	-0.002896
3972.000000	-0.002913
3971.000000	-0.002936
3970.000000	-0.002960
3969.000000	-0.002985
3968.000000	-0.003009
3967.000000	-0.003024
3966.000000	-0.003018
3965.000000	-0.002986
3964.000000	-0.002937
3963.000000	-0.002891
3962.000000	-0.002873
3961.000000	-0.002891
3960.000000	-0.002933
3959.000000	-0.002970
3958.000000	-0.002982
3957.000000	-0.002966
3956.000000	-0.002939
3955.000000	-0.002918
3954.000000	-0.002914
3953.000000	-0.002924
3952.000000	-0.002939
3951.000000	-0.002949
3950.000000	-0.002946
3949.000000	-0.002926
3948.000000	-0.002890
3947.000000	-0.002852
3946.000000	-0.002830
3945.000000	-0.002839
3944.000000	-0.002875
3943.000000	-0.002918
3942.000000	-0.002951
3941.000000	-0.002970
3940.000000	-0.002979
3939.000000	-0.002979
3938.000000	-0.002965
3937.000000	-0.002932
3936.000000	-0.002892
3935.000000	-0.002867
3934.000000	-0.002871
3933.000000	-0.002906
3932.000000	-0.002953
3931.000000	-0.002986
3930.000000	-0.002989
3929.000000	-0.002966
3928.000000	-0.002937
3927.000000	-0.002923
3926.000000	-0.002928
3925.000000	-0.002940
3924.000000	-0.002946
3923.000000	-0.002950
3922.000000	-0.002954
3921.000000	-0.002955
3920.000000	-0.002946
3919.000000	-0.002928
3918.000000	-0.002915
3917.000000	-0.002919
3916.000000	-0.002942
3915.000000	-0.002977
3914.000000	-0.003011
3913.000000	-0.003034
3912.000000	-0.003041
3911.000000	-0.003036
3910.000000	-0.003022
3909.000000	-0.002999
3908.000000	-0.002966
3907.000000	-0.002935
3906.000000	-0.002922
3905.000000	-0.002931
3904.000000	-0.002938
3903.000000	-0.002921
3902.000000	-0.002887
3901.000000	-0.002864
3900.000000	-0.002862
3899.000000	-0.002870
3898.000000	-0.002870
3897.000000	-0.002867
3896.000000	-0.002879
3895.000000	-0.002913
3894.000000	-0.002955
3893.000000	-0.002986
3892.000000	-0.002993
3891.000000	-0.002976
3890.000000	-0.002947
3889.000000	-0.002925
3888.000000	-0.002921
3887.000000	-0.002931
3886.000000	-0.002942
3885.000000	-0.002942
3884.000000	-0.002939
3883.000000	-0.002954
3882.000000	-0.002988
3881.000000	-0.003020
3880.000000	-0.003024
3879.000000	-0.002992
3878.000000	-0.002947
3877.000000	-0.002917
3876.000000	-0.002914
3875.000000	-0.002929
3874.000000	-0.002941
3873.000000	-0.002941
3872.000000	-0.002940
3871.000000	-0.002948
3870.000000	-0.002957
3869.000000	-0.002947
3868.000000	-0.002928
3867.000000	-0.002927
3866.000000	-0.002953
3865.000000	-0.002986
3864.000000	-0.002996
3863.000000	-0.002970
3862.000000	-0.002927
3861.000000	-0.002896
3860.000000	-0.002887
3859.000000	-0.002885
3858.000000	-0.002864
3857.000000	-0.002817
3856.000000	-0.002774
3855.000000	-0.002781
3854.000000	-0.002839
3853.000000	-0.002888
3852.000000	-0.002895
3851.000000	-0.002900
3850.000000	-0.002926
3849.000000	-0.002958
3848.000000	-0.002974
3847.000000	-0.002975
3846.000000	-0.002971
3845.000000	-0.002975
3844.000000	-0.002988
3843.000000	-0.002996
3842.000000	-0.002984
3841.000000	-0.002947
3840.000000	-0.002895
3839.000000	-0.002847
3838.000000	-0.002822
3837.000000	-0.002826
3836.000000	-0.002852
3835.000000	-0.002887
3834.000000	-0.002917
3833.000000	-0.002939
3832.000000	-0.002953
3831.000000	-0.002958
3830.000000	-0.002954
3829.000000	-0.002948
3828.000000	-0.002951
3827.000000	-0.002959
3826.000000	-0.002956
3825.000000	-0.002934
3824.000000	-0.002909
3823.000000	-0.002911
3822.000000	-0.002951
3821.000000	-0.002998
3820.000000	-0.003012
3819.000000	-0.002995
3818.000000	-0.002968
3817.000000	-0.002943
3816.000000	-0.002914
3815.000000	-0.002877
3814.000000	-0.002846
3813.000000	-0.002842
3812.000000	-0.002862
3811.000000	-0.002895
3810.000000	-0.002933
3809.000000	-0.002976
3808.000000	-0.003015
3807.000000	-0.003027
3806.000000	-0.003000
3805.000000	-0.002948
3804.000000	-0.002897
3803.000000	-0.002862
3802.000000	-0.002843
3801.000000	-0.002834
3800.000000	-0.002842
3799.000000	-0.002874
3798.000000	-0.002915
3797.000000	-0.002934
3796.000000	-0.002925
3795.000000	-0.002909
3794.000000	-0.002907
3793.000000	-0.002918
3792.000000	-0.002924
3791.000000	-0.002919
3790.000000	-0.002912
3789.000000	-0.002918
3788.000000	-0.002937
3787.000000	-0.002960
3786.000000	-0.002975
3785.000000	-0.002975
3784.000000	-0.002966
3783.000000	-0.002966
3782.000000	-0.002991
3781.000000	-0.003036
3780.000000	-0.003071
3779.000000	-0.003062
3778.000000	-0.003006
3777.000000	-0.002939
3776.000000	-0.002898
3775.000000	-0.002898
3774.000000	-0.002927
3773.000000	-0.002967
3772.000000	-0.003003
3771.000000	-0.003024
3770.000000	-0.003021
3769.000000	-0.002997
3768.000000	-0.002974
3767.000000	-0.002972
3766.000000	-0.002984
3765.000000	-0.002986
3764.000000	-0.002971
3763.000000	-0.002950
3762.000000	-0.002940
3761.000000	-0.002937
3760.000000	-0.002930
3759.000000	-0.002911
3758.000000	-0.002893
3757.000000	-0.002883
3756.000000	-0.002880
3755.000000	-0.002873
3754.000000	-0.002855
3753.000000	-0.002823
3752.000000	-0.002789
3751.000000	-0.002764
3750.000000	-0.002756
3749.000000	-0.002761
3748.000000	-0.002776
3747.000000	-0.002796
3746.000000	-0.002813
3745.000000	-0.002814
3744.000000	-0.002792
3743.000000	-0.002766
3742.000000	-0.002772
3741.000000	-0.002799
3740.000000	-0.002802
3739.000000	-0.002773
3738.000000	-0.002746
3737.000000	-0.002762
3736.000000	-0.002824
3735.000000	-0.002900
3734.000000	-0.002964
3733.000000	-0.003003
3732.000000	-0.003017
3731.000000	-0.003013
3730.000000	-0.003003
3729.000000	-0.002991
3728.000000	-0.002970
3727.000000	-0.002940
3726.000000	-0.002913
3725.000000	-0.002902
3724.000000	-0.002906
3723.000000	-0.002908
3722.000000	-0.002895
3721.000000	-0.002876
3720.000000	-0.002871
3719.000000	-0.002882
3718.000000	-0.002892
3717.000000	-0.002886
3716.000000	-0.002878
3715.000000	-0.002887
3714.000000	-0.002916
3713.000000	-0.002946
3712.000000	-0.002957
3711.000000	-0.002946
3710.000000	-0.002922
3709.000000	-0.002900
3708.000000	-0.002891
3707.000000	-0.002905
3706.000000	-0.002937
3705.000000	-0.002975
3704.000000	-0.003001
3703.000000	-0.003006
3702.000000	-0.002994
3701.000000	-0.002974
3700.000000	-0.002956
3699.000000	-0.002944
3698.000000	-0.002940
3697.000000	-0.002935
3696.000000	-0.002924
3695.000000	-0.002905
3694.000000	-0.002883
3693.000000	-0.002865
3692.000000	-0.002859
3691.000000	-0.002867
3690.000000	-0.002886
3689.000000	-0.002902
3688.000000	-0.002899
3687.000000	-0.002883
3686.000000	-0.002866
3685.000000	-0.002853
3684.000000	-0.002842
3683.000000	-0.002836
3682.000000	-0.002845
3681.000000	-0.002867
3680.000000	-0.002890
3679.000000	-0.002900
3678.000000	-0.002897
3677.000000	-0.002886
3676.000000	-0.002866
3675.000000	-0.002828
3674.000000	-0.002791
3673.000000	-0.002793
3672.000000	-0.002834
3671.000000	-0.002882
3670.000000	-0.002902
3669.000000	-0.002890
3668.000000	-0.002873
3667.000000	-0.002879
3666.000000	-0.002910
3665.000000	-0.002945
3664.000000	-0.002964
3663.000000	-0.002958
3662.000000	-0.002936
3661.000000	-0.002912
3660.000000	-0.002902
3659.000000	-0.002908
3658.000000	-0.002924
3657.000000	-0.002931
3656.000000	-0.002912
3655.000000	-0.002871
3654.000000	-0.002837
3653.000000	-0.002831
3652.000000	-0.002849
3651.000000	-0.002869
3650.000000	-0.002873
3649.000000	-0.002863
3648.000000	-0.002861
3647.000000	-0.002876
3646.000000	-0.002901
3645.000000	-0.002922
3644.000000	-0.002929
3643.000000	-0.002922
3642.000000	-0.002905
3641.000000	-0.002885
3640.000000	-0.002876
3639.000000	-0.002884
3638.000000	-0.002909
3637.000000	-0.002939
3636.000000	-0.002958
3635.000000	-0.002954
3634.000000	-0.002922
3633.000000	-0.002871
3632.000000	-0.002817
3631.000000	-0.002781
3630.000000	-0.002771
3629.000000	-0.002778
3628.000000	-0.002788
3627.000000	-0.002807
3626.000000	-0.002845
3625.000000	-0.002897
3624.000000	-0.002949
3623.000000	-0.002990
3622.000000	-0.003013
3621.000000	-0.003015
3620.000000	-0.002998
3619.000000	-0.002967
3618.000000	-0.002931
3617.000000	-0.002896
3616.000000	-0.002868
3615.000000	-0.002848
3614.000000	-0.002836
3613.000000	-0.002831
3612.000000	-0.002828
3611.000000	-0.002821
3610.000000	-0.002804
3609.000000	-0.002783
3608.000000	-0.002777
3607.000000	-0.002803
3606.000000	-0.002856
3605.000000	-0.002914
3604.000000	-0.002952
3603.000000	-0.002963
3602.000000	-0.002954
3601.000000	-0.002942
3600.000000	-0.002938
3599.000000	-0.002937
3598.000000	-0.002925
3597.000000	-0.002894
3596.000000	-0.002853
3595.000000	-0.002823
3594.000000	-0.002814
3593.000000	-0.002815
3592.000000	-0.002812
3591.000000	-0.002801
3590.000000	-0.002791
3589.000000	-0.002790
3588.000000	-0.002797
3587.000000	-0.002808
3586.000000	-0.002821
3585.000000	-0.002840
3584.000000	-0.002866
3583.000000	-0.002890
3582.000000	-0.002899
3581.000000	-0.002885
3580.000000	-0.002853
3579.000000	-0.002823
3578.000000	-0.002811
3577.000000	-0.002817
3576.000000	-0.002832
3575.000000	-0.002846
3574.000000	-0.002851
3573.000000	-0.002841
3572.000000	-0.002816
3571.000000	-0.002781
3570.000000	-0.002745
3569.000000	-0.002711
3568.000000	-0.002676
3567.000000	-0.002644
3566.000000	-0.002628
3565.000000	-0.002638
3564.000000	-0.002665
3563.000000	-0.002696
3562.000000	-0.002726
3561.000000	-0.002758
3560.000000	-0.002792
3559.000000	-0.002819
3558.000000	-0.002833
3557.000000	-0.002836
3556.000000	-0.002829
3555.000000	-0.002816
3554.000000	-0.002795
3553.000000	-0.002778
3552.000000	-0.002776
3551.000000	-0.002794
3550.000000	-0.002819
3549.000000	-0.002832
3548.000000	-0.002821
3547.000000	-0.002793
3546.000000	-0.002765
3545.000000	-0.002748
3544.000000	-0.002745
3543.000000	-0.002751
3542.000000	-0.002756
3541.000000	-0.002751
3540.000000	-0.002730
3539.000000	-0.002702
3538.000000	-0.002683
3537.000000	-0.002685
3536.000000	-0.002706
3535.000000	-0.002729
3534.000000	-0.002738
3533.000000	-0.002727
3532.000000	-0.002698
3531.000000	-0.002664
3530.000000	-0.002644
3529.000000	-0.002653
3528.000000	-0.002693
3527.000000	-0.002746
3526.000000	-0.002786
3525.000000	-0.002798
3524.000000	-0.002786
3523.000000	-0.002762
3522.000000	-0.002738
3521.000000	-0.002725
3520.000000	-0.002727
3519.000000	-0.002742
3518.000000	-0.002759
3517.000000	-0.002767
3516.000000	-0.002766
3515.000000	-0.002761
3514.000000	-0.002751
3513.000000	-0.002728
3512.000000	-0.002688
3511.000000	-0.002647
3510.000000	-0.002630
3509.000000	-0.002653
3508.000000	-0.002703
3507.000000	-0.002756
3506.000000	-0.002787
3505.000000	-0.002787
3504.000000	-0.002759
3503.000000	-0.002714
3502.000000	-0.002672
3501.000000	-0.002647
3500.000000	-0.002641
3499.000000	-0.002646
3498.000000	-0.002650
3497.000000	-0.002648
3496.000000	-0.002637
3495.000000	-0.002617
3494.000000	-0.002590
3493.000000	-0.002563
3492.000000	-0.002545
3491.000000	-0.002537
3490.000000	-0.002531
3489.000000	-0.002522
3488.000000	-0.002508
3487.000000	-0.002498
3486.000000	-0.002501
3485.000000	-0.002520
3484.000000	-0.002544
3483.000000	-0.002552
3482.000000	-0.002538
3481.000000	-0.002522
3480.000000	-0.002527
3479.000000	-0.002554
3478.000000	-0.002581
3477.000000	-0.002593
3476.000000	-0.002596
3475.000000	-0.002602
3474.000000	-0.002609
3473.000000	-0.002608
3472.000000	-0.002597
3471.000000	-0.002582
3470.000000	-0.002568
3469.000000	-0.002551
3468.000000	-0.002536
3467.000000	-0.002535
3466.000000	-0.002556
3465.000000	-0.002590
3464.000000	-0.002620
3463.000000	-0.002629
3462.000000	-0.002613
3461.000000	-0.002576
3460.000000	-0.002532
3459.000000	-0.002495
3458.000000	-0.002475
3457.000000	-0.002476
3456.000000	-0.002488
3455.000000	-0.002499
3454.000000	-0.002498
3453.000000	-0.002482
3452.000000	-0.002462
3451.000000	-0.002451
3450.000000	-0.002455
3449.000000	-0.002468
3448.000000	-0.002479
3447.000000	-0.002477
3446.000000	-0.002461
3445.000000	-0.002438
3444.000000	-0.002414
3443.000000	-0.002394
3442.000000	-0.002379
3441.000000	-0.002373
3440.000000	-0.002385
3439.000000	-0.002414
3438.000000	-0.002447
3437.000000	-0.002470
3436.000000	-0.002477
3435.000000	-0.002472
3434.000000	-0.002457
3433.000000	-0.002438
3432.000000	-0.002425
3431.000000	-0.002427
3430.000000	-0.002442
3429.000000	-0.002456
3428.000000	-0.002452
3427.000000	-0.002429
3426.000000	-0.002400
3425.000000	-0.002385
3424.000000	-0.002396
3423.000000	-0.002427
3422.000000	-0.002452
3421.000000	-0.002451
3420.000000	-0.002423
3419.000000	-0.002390
3418.000000	-0.002372
3417.000000	-0.002367
3416.000000	-0.002365
3415.000000	-0.002359
3414.000000	-0.002358
3413.000000	-0.002374
3412.000000	-0.002407
3411.000000	-0.002442
3410.000000	-0.002454
3409.000000	-0.002436
3408.000000	-0.002400
3407.000000	-0.002370
3406.000000	-0.002357
3405.000000	-0.002356
3404.000000	-0.002360
3403.000000	-0.002362
3402.000000	-0.002355
3401.000000	-0.002337
3400.000000	-0.002314
3399.000000	-0.002301
3398.000000	-0.002307
3397.000000	-0.002324
3396.000000	-0.002340
3395.000000	-0.002348
3394.000000	-0.002344
3393.000000	-0.002325
3392.000000	-0.002295
3391.000000	-0.002266
3390.000000	-0.002251
3389.000000	-0.002251
3388.000000	-0.002264
3387.000000	-0.002285
3386.000000	-0.002306
3385.000000	-0.002319
3384.000000	-0.002317
3383.000000	-0.002304
3382.000000	-0.002287
3381.000000	-0.002272
3380.000000	-0.002265
3379.000000	-0.002272
3378.000000	-0.002290
3377.000000	-0.002307
3376.000000	-0.002313
3375.000000	-0.002309
3374.000000	-0.002307
3373.000000	-0.002308
3372.000000	-0.002304
3371.000000	-0.002292
3370.000000	-0.002274
3369.000000	-0.002254
3368.000000	-0.002235
3367.000000	-0.002224
3366.000000	-0.002228
3365.000000	-0.002246
3364.000000	-0.002269
3363.000000	-0.002285
3362.000000	-0.002289
3361.000000	-0.002284
3360.000000	-0.002276
3359.000000	-0.002270
3358.000000	-0.002269
3357.000000	-0.002270
3356.000000	-0.002274
3355.000000	-0.002284
3354.000000	-0.002304
3353.000000	-0.002327
3352.000000	-0.002341
3351.000000	-0.002335
3350.000000	-0.002312
3349.000000	-0.002284
3348.000000	-0.002257
3347.000000	-0.002234
3346.000000	-0.002222
3345.000000	-0.002223
3344.000000	-0.002236
3343.000000	-0.002259
3342.000000	-0.002288
3341.000000	-0.002320
3340.000000	-0.002348
3339.000000	-0.002362
3338.000000	-0.002355
3337.000000	-0.002328
3336.000000	-0.002292
3335.000000	-0.002268
3334.000000	-0.002267
3333.000000	-0.002285
3332.000000	-0.002308
3331.000000	-0.002325
3330.000000	-0.002341
3329.000000	-0.002367
3328.000000	-0.002402
3327.000000	-0.002429
3326.000000	-0.002437
3325.000000	-0.002430
3324.000000	-0.002425
3323.000000	-0.002429
3322.000000	-0.002429
3321.000000	-0.002416
3320.000000	-0.002397
3319.000000	-0.002385
3318.000000	-0.002383
3317.000000	-0.002383
3316.000000	-0.002375
3315.000000	-0.002359
3314.000000	-0.002342
3313.000000	-0.002327
3312.000000	-0.002322
3311.000000	-0.002330
3310.000000	-0.002349
3309.000000	-0.002369
3308.000000	-0.002377
3307.000000	-0.002373
3306.000000	-0.002366
3305.000000	-0.002367
3304.000000	-0.002377
3303.000000	-0.002389
3302.000000	-0.002391
3301.000000	-0.002383
3300.000000	-0.002369
3299.000000	-0.002360
3298.000000	-0.002362
3297.000000	-0.002376
3296.000000	-0.002401
3295.000000	-0.002429
3294.000000	-0.002451
3293.000000	-0.002459
3292.000000	-0.002453
3291.000000	-0.002444
3290.000000	-0.002435
3289.000000	-0.002421
3288.000000	-0.002401
3287.000000	-0.002378
3286.000000	-0.002360
3285.000000	-0.002344
3284.000000	-0.002328
3283.000000	-0.002319
3282.000000	-0.002324
3281.000000	-0.002335
3280.000000	-0.002344
3279.000000	-0.002349
3278.000000	-0.002362
3277.000000	-0.002386
3276.000000	-0.002408
3275.000000	-0.002408
3274.000000	-0.002383
3273.000000	-0.002350
3272.000000	-0.002337
3271.000000	-0.002360
3270.000000	-0.002404
3269.000000	-0.002436
3268.000000	-0.002431
3267.000000	-0.002391
3266.000000	-0.002346
3265.000000	-0.002321
3264.000000	-0.002325
3263.000000	-0.002354
3262.000000	-0.002395
3261.000000	-0.002432
3260.000000	-0.002451
3259.000000	-0.002449
3258.000000	-0.002437
3257.000000	-0.002429
3256.000000	-0.002425
3255.000000	-0.002419
3254.000000	-0.002413
3253.000000	-0.002415
3252.000000	-0.002431
3251.000000	-0.002457
3250.000000	-0.002480
3249.000000	-0.002486
3248.000000	-0.002477
3247.000000	-0.002464
3246.000000	-0.002460
3245.000000	-0.002459
3244.000000	-0.002448
3243.000000	-0.002427
3242.000000	-0.002415
3241.000000	-0.002427
3240.000000	-0.002455
3239.000000	-0.002472
3238.000000	-0.002463
3237.000000	-0.002442
3236.000000	-0.002429
3235.000000	-0.002429
3234.000000	-0.002432
3233.000000	-0.002430
3232.000000	-0.002422
3231.000000	-0.002420
3230.000000	-0.002435
3229.000000	-0.002465
3228.000000	-0.002502
3227.000000	-0.002529
3226.000000	-0.002539
3225.000000	-0.002534
3224.000000	-0.002521
3223.000000	-0.002502
3222.000000	-0.002481
3221.000000	-0.002463
3220.000000	-0.002461
3219.000000	-0.002478
3218.000000	-0.002502
3217.000000	-0.002519
3216.000000	-0.002523
3215.000000	-0.002523
3214.000000	-0.002532
3213.000000	-0.002548
3212.000000	-0.002558
3211.000000	-0.002552
3210.000000	-0.002531
3209.000000	-0.002509
3208.000000	-0.002494
3207.000000	-0.002489
3206.000000	-0.002487
3205.000000	-0.002488
3204.000000	-0.002492
3203.000000	-0.002504
3202.000000	-0.002520
3201.000000	-0.002534
3200.000000	-0.002545
3199.000000	-0.002553
3198.000000	-0.002560
3197.000000	-0.002567
3196.000000	-0.002578
3195.000000	-0.002595
3194.000000	-0.002612
3193.000000	-0.002613
3192.000000	-0.002591
3191.000000	-0.002561
3190.000000	-0.002549
3189.000000	-0.002568
3188.000000	-0.002604
3187.000000	-0.002627
3186.000000	-0.002619
3185.000000	-0.002581
3184.000000	-0.002533
3183.000000	-0.002497
3182.000000	-0.002487
3181.000000	-0.002502
3180.000000	-0.002527
3179.000000	-0.002544
3178.000000	-0.002543
3177.000000	-0.002532
3176.000000	-0.002528
3175.000000	-0.002542
3174.000000	-0.002564
3173.000000	-0.002577
3172.000000	-0.002569
3171.000000	-0.002551
3170.000000	-0.002541
3169.000000	-0.002551
3168.000000	-0.002573
3167.000000	-0.002598
3166.000000	-0.002619
3165.000000	-0.002638
3164.000000	-0.002659
3163.000000	-0.002683
3162.000000	-0.002707
3161.000000	-0.002725
3160.000000	-0.002724
3159.000000	-0.002703
3158.000000	-0.002672
3157.000000	-0.002648
3156.000000	-0.002635
3155.000000	-0.002622
3154.000000	-0.002602
3153.000000	-0.002581
3152.000000	-0.002578
3151.000000	-0.002598
3150.000000	-0.002628
3149.000000	-0.002650
3148.000000	-0.002658
3147.000000	-0.002660
3146.000000	-0.002665
3145.000000	-0.002669
3144.000000	-0.002669
3143.000000	-0.002665
3142.000000	-0.002661
3141.000000	-0.002659
3140.000000	-0.002652
3139.000000	-0.002639
3138.000000	-0.002627
3137.000000	-0.002625
3136.000000	-0.002634
3135.000000	-0.002648
3134.000000	-0.002656
3133.000000	-0.002657
3132.000000	-0.002658
3131.000000	-0.002668
3130.000000	-0.002685
3129.000000	-0.002698
3128.000000	-0.002696
3127.000000	-0.002684
3126.000000	-0.002674
3125.000000	-0.002669
3124.000000	-0.002665
3123.000000	-0.002655
3122.000000	-0.002638
3121.000000	-0.002618
3120.000000	-0.002599
3119.000000	-0.002588
3118.000000	-0.002587
3117.000000	-0.002594
3116.000000	-0.002600
3115.000000	-0.002606
3114.000000	-0.002624
3113.000000	-0.002661
3112.000000	-0.002705
3111.000000	-0.002731
3110.000000	-0.002724
3109.000000	-0.002690
3108.000000	-0.002647
3107.000000	-0.002609
3106.000000	-0.002586
3105.000000	-0.002579
3104.000000	-0.002584
3103.000000	-0.002591
3102.000000	-0.002591
3101.000000	-0.002586
3100.000000	-0.002586
3099.000000	-0.002599
3098.000000	-0.002624
3097.000000	-0.002654
3096.000000	-0.002678
3095.000000	-0.002686
3094.000000	-0.002677
3093.000000	-0.002657
3092.000000	-0.002635
3091.000000	-0.002624
3090.000000	-0.002631
3089.000000	-0.002655
3088.000000	-0.002686
3087.000000	-0.002712
3086.000000	-0.002723
3085.000000	-0.002719
3084.000000	-0.002706
3083.000000	-0.002691
3082.000000	-0.002678
3081.000000	-0.002670
3080.000000	-0.002670
3079.000000	-0.002682
3078.000000	-0.002706
3077.000000	-0.002737
3076.000000	-0.002758
3075.000000	-0.002755
3074.000000	-0.002728
3073.000000	-0.002691
3072.000000	-0.002668
3071.000000	-0.002667
3070.000000	-0.002684
3069.000000	-0.002705
3068.000000	-0.002720
3067.000000	-0.002727
3066.000000	-0.002730
3065.000000	-0.002733
3064.000000	-0.002742
3063.000000	-0.002759
3062.000000	-0.002779
3061.000000	-0.002791
3060.000000	-0.002784
3059.000000	-0.002764
3058.000000	-0.002748
3057.000000	-0.002752
3056.000000	-0.002772
3055.000000	-0.002794
3054.000000	-0.002806
3053.000000	-0.002813
3052.000000	-0.002820
3051.000000	-0.002827
3050.000000	-0.002828
3049.000000	-0.002825
3048.000000	-0.002825
3047.000000	-0.002826
3046.000000	-0.002818
3045.000000	-0.002802
3044.000000	-0.002796
3043.000000	-0.002822
3042.000000	-0.002871
3041.000000	-0.002910
3040.000000	-0.002911
3039.000000	-0.002878
3038.000000	-0.002839
3037.000000	-0.002813
3036.000000	-0.002806
3035.000000	-0.002816
3034.000000	-0.002839
3033.000000	-0.002864
3032.000000	-0.002873
3031.000000	-0.002860
3030.000000	-0.002836
3029.000000	-0.002818
3028.000000	-0.002808
3027.000000	-0.002800
3026.000000	-0.002798
3025.000000	-0.002811
3024.000000	-0.002837
3023.000000	-0.002861
3022.000000	-0.002870
3021.000000	-0.002862
3020.000000	-0.002842
3019.000000	-0.002818
3018.000000	-0.002800
3017.000000	-0.002804
3016.000000	-0.002840
3015.000000	-0.002901
3014.000000	-0.002959
3013.000000	-0.002984
3012.000000	-0.002966
3011.000000	-0.002918
3010.000000	-0.002868
3009.000000	-0.002840
3008.000000	-0.002844
3007.000000	-0.002876
3006.000000	-0.002922
3005.000000	-0.002962
3004.000000	-0.002980
3003.000000	-0.002978
3002.000000	-0.002972
3001.000000	-0.002977
3000.000000	-0.002994
2999.000000	-0.003016
2998.000000	-0.003038
2997.000000	-0.003064
2996.000000	-0.003094
2995.000000	-0.003120
2994.000000	-0.003128
2993.000000	-0.003114
2992.000000	-0.003086
2991.000000	-0.003062
2990.000000	-0.003060
2989.000000	-0.003086
2988.000000	-0.003132
2987.000000	-0.003184
2986.000000	-0.003227
2985.000000	-0.003262
2984.000000	-0.003299
2983.000000	-0.003348
2982.000000	-0.003408
2981.000000	-0.003470
2980.000000	-0.003526
2979.000000	-0.003583
2978.000000	-0.003658
2977.000000	-0.003761
2976.000000	-0.003881
2975.000000	-0.003991
2974.000000	-0.004078
2973.000000	-0.004150
2972.000000	-0.004225
2971.000000	-0.004304
2970.000000	-0.004370
2969.000000	-0.004412
2968.000000	-0.004428
2967.000000	-0.004426
2966.000000	-0.004408
2965.000000	-0.004370
2964.000000	-0.004312
2963.000000	-0.004236
2962.000000	-0.004148
2961.000000	-0.004051
2960.000000	-0.003953
2959.000000	-0.003864
2958.000000	-0.003796
2957.000000	-0.003752
2956.000000	-0.003721
2955.000000	-0.003682
2954.000000	-0.003619
2953.000000	-0.003542
2952.000000	-0.003480
2951.000000	-0.003461
2950.000000	-0.003490
2949.000000	-0.003549
2948.000000	-0.003615
2947.000000	-0.003678
2946.000000	-0.003739
2945.000000	-0.003803
2944.000000	-0.003866
2943.000000	-0.003924
2942.000000	-0.003979
2941.000000	-0.004030
2940.000000	-0.004073
2939.000000	-0.004092
2938.000000	-0.004082
2937.000000	-0.004054
2936.000000	-0.004029
2935.000000	-0.004020
2934.000000	-0.004018
2933.000000	-0.004008
2932.000000	-0.003984
2931.000000	-0.003951
2930.000000	-0.003915
2929.000000	-0.003875
2928.000000	-0.003828
2927.000000	-0.003785
2926.000000	-0.003758
2925.000000	-0.003748
2924.000000	-0.003743
2923.000000	-0.003730
2922.000000	-0.003704
2921.000000	-0.003671
2920.000000	-0.003638
2919.000000	-0.003613
2918.000000	-0.003600
2917.000000	-0.003599
2916.000000	-0.003604
2915.000000	-0.003605
2914.000000	-0.003599
2913.000000	-0.003592
2912.000000	-0.003591
2911.000000	-0.003597
2910.000000	-0.003607
2909.000000	-0.003618
2908.000000	-0.003629
2907.000000	-0.003641
2906.000000	-0.003652
2905.000000	-0.003658
2904.000000	-0.003656
2903.000000	-0.003648
2902.000000	-0.003641
2901.000000	-0.003639
2900.000000	-0.003634
2899.000000	-0.003621
2898.000000	-0.003601
2897.000000	-0.003585
2896.000000	-0.003582
2895.000000	-0.003594
2894.000000	-0.003616
2893.000000	-0.003640
2892.000000	-0.003660
2891.000000	-0.003674
2890.000000	-0.003690
2889.000000	-0.003718
2888.000000	-0.003753
2887.000000	-0.003783
2886.000000	-0.003802
2885.000000	-0.003819
2884.000000	-0.003842
2883.000000	-0.003872
2882.000000	-0.003904
2881.000000	-0.003939
2880.000000	-0.003982
2879.000000	-0.004024
2878.000000	-0.004045
2877.000000	-0.004031
2876.000000	-0.003991
2875.000000	-0.003943
2874.000000	-0.003899
2873.000000	-0.003863
2872.000000	-0.003834
2871.000000	-0.003811
2870.000000	-0.003794
2869.000000	-0.003782
2868.000000	-0.003777
2867.000000	-0.003771
2866.000000	-0.003747
2865.000000	-0.003698
2864.000000	-0.003632
2863.000000	-0.003575
2862.000000	-0.003542
2861.000000	-0.003535
2860.000000	-0.003542
2859.000000	-0.003552
2858.000000	-0.003557
2857.000000	-0.003549
2856.000000	-0.003522
2855.000000	-0.003470
2854.000000	-0.003407
2853.000000	-0.003353
2852.000000	-0.003328
2851.000000	-0.003327
2850.000000	-0.003330
2849.000000	-0.003324
2848.000000	-0.003311
2847.000000	-0.003303
2846.000000	-0.003294
2845.000000	-0.003266
2844.000000	-0.003214
2843.000000	-0.003156
2842.000000	-0.003118
2841.000000	-0.003107
2840.000000	-0.003107
2839.000000	-0.003104
2838.000000	-0.003101
2837.000000	-0.003099
2836.000000	-0.003092
2835.000000	-0.003067
2834.000000	-0.003023
2833.000000	-0.002979
2832.000000	-0.002957
2831.000000	-0.002966
2830.000000	-0.002991
2829.000000	-0.003012
2828.000000	-0.003015
2827.000000	-0.003000
2826.000000	-0.002978
2825.000000	-0.002962
2824.000000	-0.002960
2823.000000	-0.002970
2822.000000	-0.002983
2821.000000	-0.002987
2820.000000	-0.002978
2819.000000	-0.002956
2818.000000	-0.002930
2817.000000	-0.002912
2816.000000	-0.002908
2815.000000	-0.002913
2814.000000	-0.002913
2813.000000	-0.002902
2812.000000	-0.002887
2811.000000	-0.002879
2810.000000	-0.002878
2809.000000	-0.002877
2808.000000	-0.002875
2807.000000	-0.002877
2806.000000	-0.002886
2805.000000	-0.002893
2804.000000	-0.002886
2803.000000	-0.002870
2802.000000	-0.002858
2801.000000	-0.002857
2800.000000	-0.002861
2799.000000	-0.002863
2798.000000	-0.002868
2797.000000	-0.002882
2796.000000	-0.002899
2795.000000	-0.002905
2794.000000	-0.002889
2793.000000	-0.002852
2792.000000	-0.002807
2791.000000	-0.002766
2790.000000	-0.002742
2789.000000	-0.002744
2788.000000	-0.002767
2787.000000	-0.002797
2786.000000	-0.002819
2785.000000	-0.002823
2784.000000	-0.002815
2783.000000	-0.002804
2782.000000	-0.002795
2781.000000	-0.002790
2780.000000	-0.002787
2779.000000	-0.002792
2778.000000	-0.002810
2777.000000	-0.002835
2776.000000	-0.002852
2775.000000	-0.002848
2774.000000	-0.002821
2773.000000	-0.002792
2772.000000	-0.002775
2771.000000	-0.002776
2770.000000	-0.002785
2769.000000	-0.002796
2768.000000	-0.002804
2767.000000	-0.002809
2766.000000	-0.002806
2765.000000	-0.002798
2764.000000	-0.002789
2763.000000	-0.002788
2762.000000	-0.002799
2761.000000	-0.002813
2760.000000	-0.002818
2759.000000	-0.002807
2758.000000	-0.002788
2757.000000	-0.002773
2756.000000	-0.002768
2755.000000	-0.002766
2754.000000	-0.002756
2753.000000	-0.002739
2752.000000	-0.002719
2751.000000	-0.002703
2750.000000	-0.002696
2749.000000	-0.002708
2748.000000	-0.002739
2747.000000	-0.002775
2746.000000	-0.002795
2745.000000	-0.002788
2744.000000	-0.002770
2743.000000	-0.002762
2742.000000	-0.002769
2741.000000	-0.002779
2740.000000	-0.002779
2739.000000	-0.002764
2738.000000	-0.002747
2737.000000	-0.002737
2736.000000	-0.002740
2735.000000	-0.002752
2734.000000	-0.002764
2733.000000	-0.002766
2732.000000	-0.002758
2731.000000	-0.002751
2730.000000	-0.002754
2729.000000	-0.002771
2728.000000	-0.002790
2727.000000	-0.002802
2726.000000	-0.002805
2725.000000	-0.002803
2724.000000	-0.002800
2723.000000	-0.002793
2722.000000	-0.002782
2721.000000	-0.002773
2720.000000	-0.002766
2719.000000	-0.002755
2718.000000	-0.002738
2717.000000	-0.002721
2716.000000	-0.002720
2715.000000	-0.002739
2714.000000	-0.002764
2713.000000	-0.002777
2712.000000	-0.002773
2711.000000	-0.002757
2710.000000	-0.002740
2709.000000	-0.002729
2708.000000	-0.002726
2707.000000	-0.002732
2706.000000	-0.002746
2705.000000	-0.002758
2704.000000	-0.002760
2703.000000	-0.002745
2702.000000	-0.002723
2701.000000	-0.002712
2700.000000	-0.002718
2699.000000	-0.002728
2698.000000	-0.002720
2697.000000	-0.002688
2696.000000	-0.002652
2695.000000	-0.002640
2694.000000	-0.002655
2693.000000	-0.002682
2692.000000	-0.002700
2691.000000	-0.002705
2690.000000	-0.002703
2689.000000	-0.002703
2688.000000	-0.002708
2687.000000	-0.002710
2686.000000	-0.002702
2685.000000	-0.002686
2684.000000	-0.002670
2683.000000	-0.002663
2682.000000	-0.002663
2681.000000	-0.002665
2680.000000	-0.002666
2679.000000	-0.002663
2678.000000	-0.002656
2677.000000	-0.002640
2676.000000	-0.002619
2675.000000	-0.002602
2674.000000	-0.002601
2673.000000	-0.002618
2672.000000	-0.002643
2671.000000	-0.002661
2670.000000	-0.002664
2669.000000	-0.002664
2668.000000	-0.002675
2667.000000	-0.002701
2666.000000	-0.002724
2665.000000	-0.002728
2664.000000	-0.002711
2663.000000	-0.002690
2662.000000	-0.002681
2661.000000	-0.002686
2660.000000	-0.002697
2659.000000	-0.002702
2658.000000	-0.002695
2657.000000	-0.002678
2656.000000	-0.002662
2655.000000	-0.002655
2654.000000	-0.002658
2653.000000	-0.002666
2652.000000	-0.002675
2651.000000	-0.002678
2650.000000	-0.002675
2649.000000	-0.002667
2648.000000	-0.002657
2647.000000	-0.002648
2646.000000	-0.002639
2645.000000	-0.002634
2644.000000	-0.002638
2643.000000	-0.002654
2642.000000	-0.002667
2641.000000	-0.002666
2640.000000	-0.002648
2639.000000	-0.002627
2638.000000	-0.002613
2637.000000	-0.002610
2636.000000	-0.002614
2635.000000	-0.002624
2634.000000	-0.002638
2633.000000	-0.002652
2632.000000	-0.002662
2631.000000	-0.002667
2630.000000	-0.002667
2629.000000	-0.002667
2628.000000	-0.002673
2627.000000	-0.002690
2626.000000	-0.002709
2625.000000	-0.002715
2624.000000	-0.002705
2623.000000	-0.002692
2622.000000	-0.002694
2621.000000	-0.002707
2620.000000	-0.002716
2619.000000	-0.002711
2618.000000	-0.002697
2617.000000	-0.002683
2616.000000	-0.002670
2615.000000	-0.002657
2614.000000	-0.002650
2613.000000	-0.002654
2612.000000	-0.002671
2611.000000	-0.002691
2610.000000	-0.002702
2609.000000	-0.002694
2608.000000	-0.002668
2607.000000	-0.002637
2606.000000	-0.002619
2605.000000	-0.002616
2604.000000	-0.002616
2603.000000	-0.002607
2602.000000	-0.002592
2601.000000	-0.002582
2600.000000	-0.002582
2599.000000	-0.002584
2598.000000	-0.002585
2597.000000	-0.002589
2596.000000	-0.002600
2595.000000	-0.002612
2594.000000	-0.002618
2593.000000	-0.002616
2592.000000	-0.002608
2591.000000	-0.002602
2590.000000	-0.002600
2589.000000	-0.002602
2588.000000	-0.002606
2587.000000	-0.002608
2586.000000	-0.002608
2585.000000	-0.002605
2584.000000	-0.002597
2583.000000	-0.002582
2582.000000	-0.002565
2581.000000	-0.002559
2580.000000	-0.002567
2579.000000	-0.002579
2578.000000	-0.002584
2577.000000	-0.002586
2576.000000	-0.002601
2575.000000	-0.002633
2574.000000	-0.002663
2573.000000	-0.002673
2572.000000	-0.002661
2571.000000	-0.002644
2570.000000	-0.002633
2569.000000	-0.002624
2568.000000	-0.002613
2567.000000	-0.002601
2566.000000	-0.002593
2565.000000	-0.002593
2564.000000	-0.002598
2563.000000	-0.002605
2562.000000	-0.002612
2561.000000	-0.002622
2560.000000	-0.002637
2559.000000	-0.002655
2558.000000	-0.002667
2557.000000	-0.002667
2556.000000	-0.002653
2555.000000	-0.002632
2554.000000	-0.002616
2553.000000	-0.002609
2552.000000	-0.002612
2551.000000	-0.002616
2550.000000	-0.002615
2549.000000	-0.002610
2548.000000	-0.002605
2547.000000	-0.002605
2546.000000	-0.002607
2545.000000	-0.002610
2544.000000	-0.002615
2543.000000	-0.002629
2542.000000	-0.002647
2541.000000	-0.002657
2540.000000	-0.002653
2539.000000	-0.002639
2538.000000	-0.002625
2537.000000	-0.002616
2536.000000	-0.002610
2535.000000	-0.002604
2534.000000	-0.002600
2533.000000	-0.002603
2532.000000	-0.002612
2531.000000	-0.002621
2530.000000	-0.002619
2529.000000	-0.002608
2528.000000	-0.002597
2527.000000	-0.002593
2526.000000	-0.002596
2525.000000	-0.002599
2524.000000	-0.002605
2523.000000	-0.002612
2522.000000	-0.002616
2521.000000	-0.002610
2520.000000	-0.002595
2519.000000	-0.002579
2518.000000	-0.002569
2517.000000	-0.002562
2516.000000	-0.002555
2515.000000	-0.002548
2514.000000	-0.002543
2513.000000	-0.002538
2512.000000	-0.002530
2511.000000	-0.002520
2510.000000	-0.002516
2509.000000	-0.002525
2508.000000	-0.002549
2507.000000	-0.002578
2506.000000	-0.002598
2505.000000	-0.002598
2504.000000	-0.002578
2503.000000	-0.002552
2502.000000	-0.002539
2501.000000	-0.002545
2500.000000	-0.002557
2499.000000	-0.002560
2498.000000	-0.002552
2497.000000	-0.002546
2496.000000	-0.002551
2495.000000	-0.002558
2494.000000	-0.002558
2493.000000	-0.002554
2492.000000	-0.002552
2491.000000	-0.002556
2490.000000	-0.002559
2489.000000	-0.002561
2488.000000	-0.002565
2487.000000	-0.002574
2486.000000	-0.002585
2485.000000	-0.002596
2484.000000	-0.002608
2483.000000	-0.002622
2482.000000	-0.002633
2481.000000	-0.002634
2480.000000	-0.002620
2479.000000	-0.002590
2478.000000	-0.002558
2477.000000	-0.002540
2476.000000	-0.002547
2475.000000	-0.002569
2474.000000	-0.002588
2473.000000	-0.002595
2472.000000	-0.002592
2471.000000	-0.002585
2470.000000	-0.002577
2469.000000	-0.002569
2468.000000	-0.002566
2467.000000	-0.002572
2466.000000	-0.002580
2465.000000	-0.002585
2464.000000	-0.002584
2463.000000	-0.002579
2462.000000	-0.002574
2461.000000	-0.002570
2460.000000	-0.002565
2459.000000	-0.002559
2458.000000	-0.002555
2457.000000	-0.002559
2456.000000	-0.002570
2455.000000	-0.002580
2454.000000	-0.002581
2453.000000	-0.002578
2452.000000	-0.002577
2451.000000	-0.002580
2450.000000	-0.002579
2449.000000	-0.002569
2448.000000	-0.002555
2447.000000	-0.002544
2446.000000	-0.002538
2445.000000	-0.002534
2444.000000	-0.002529
2443.000000	-0.002523
2442.000000	-0.002524
2441.000000	-0.002537
2440.000000	-0.002560
2439.000000	-0.002581
2438.000000	-0.002593
2437.000000	-0.002596
2436.000000	-0.002598
2435.000000	-0.002598
2434.000000	-0.002592
2433.000000	-0.002582
2432.000000	-0.002572
2431.000000	-0.002558
2430.000000	-0.002530
2429.000000	-0.002491
2428.000000	-0.002466
2427.000000	-0.002472
2426.000000	-0.002499
2425.000000	-0.002522
2424.000000	-0.002530
2423.000000	-0.002527
2422.000000	-0.002521
2421.000000	-0.002517
2420.000000	-0.002521
2419.000000	-0.002533
2418.000000	-0.002544
2417.000000	-0.002543
2416.000000	-0.002530
2415.000000	-0.002515
2414.000000	-0.002505
2413.000000	-0.002499
2412.000000	-0.002493
2411.000000	-0.002489
2410.000000	-0.002490
2409.000000	-0.002500
2408.000000	-0.002510
2407.000000	-0.002514
2406.000000	-0.002507
2405.000000	-0.002498
2404.000000	-0.002492
2403.000000	-0.002489
2402.000000	-0.002484
2401.000000	-0.002477
2400.000000	-0.002472
2399.000000	-0.002470
2398.000000	-0.002465
2397.000000	-0.002457
2396.000000	-0.002453
2395.000000	-0.002457
2394.000000	-0.002460
2393.000000	-0.002454
2392.000000	-0.002437
2391.000000	-0.002412
2390.000000	-0.002380
2389.000000	-0.002341
2388.000000	-0.002294
2387.000000	-0.002238
2386.000000	-0.002162
2385.000000	-0.002064
2384.000000	-0.001955
2383.000000	-0.001855
2382.000000	-0.001776
2381.000000	-0.001719
2380.000000	-0.001673
2379.000000	-0.001617
2378.000000	-0.001538
2377.000000	-0.001445
2376.000000	-0.001364
2375.000000	-0.001311
2374.000000	-0.001282
2373.000000	-0.001269
2372.000000	-0.001268
2371.000000	-0.001262
2370.000000	-0.001217
2369.000000	-0.001124
2368.000000	-0.001010
2367.000000	-0.000918
2366.000000	-0.000862
2365.000000	-0.000819
2364.000000	-0.000760
2363.000000	-0.000695
2362.000000	-0.000612
2361.000000	-0.000512
2360.000000	-0.000429
2359.000000	-0.000377
2358.000000	-0.000363
2357.000000	-0.000351
2356.000000	-0.000333
2355.000000	-0.000328
2354.000000	-0.000299
2353.000000	-0.000169
2352.000000	0.000093
2351.000000	0.000317
2350.000000	0.000298
2349.000000	0.000043
2348.000000	-0.000237
2347.000000	-0.000205
2346.000000	0.000292
2345.000000	0.001134
2344.000000	0.001991
2343.000000	0.002559
2342.000000	0.002749
2341.000000	0.002563
2340.000000	0.002129
2339.000000	0.001597
2338.000000	0.001084
2337.000000	0.000640
2336.000000	0.000299
2335.000000	0.000066
2334.000000	-0.000062
2333.000000	-0.000112
2332.000000	-0.000068
2331.000000	0.000019
2330.000000	0.000059
2329.000000	0.000017
2328.000000	-0.000111
2327.000000	-0.000240
2326.000000	-0.000361
2325.000000	-0.000452
2324.000000	-0.000518
2323.000000	-0.000568
2322.000000	-0.000586
2321.000000	-0.000582
2320.000000	-0.000557
2319.000000	-0.000571
2318.000000	-0.000651
2317.000000	-0.000796
2316.000000	-0.000949
2315.000000	-0.001056
2314.000000	-0.001106
2313.000000	-0.001120
2312.000000	-0.001139
2311.000000	-0.001182
2310.000000	-0.001260
2309.000000	-0.001350
2308.000000	-0.001432
2307.000000	-0.001492
2306.000000	-0.001539
2305.000000	-0.001589
2304.000000	-0.001662
2303.000000	-0.001760
2302.000000	-0.001871
2301.000000	-0.001969
2300.000000	-0.002040
2299.000000	-0.002086
2298.000000	-0.002122
2297.000000	-0.002157
2296.000000	-0.002200
2295.000000	-0.002255
2294.000000	-0.002324
2293.000000	-0.002396
2292.000000	-0.002460
2291.000000	-0.002507
2290.000000	-0.002544
2289.000000	-0.002575
2288.000000	-0.002599
2287.000000	-0.002611
2286.000000	-0.002609
2285.000000	-0.002598
2284.000000	-0.002596
2283.000000	-0.002613
2282.000000	-0.002641
2281.000000	-0.002663
2280.000000	-0.002669
2279.000000	-0.002670
2278.000000	-0.002674
2277.000000	-0.002676
2276.000000	-0.002670
2275.000000	-0.002661
2274.000000	-0.002660
2273.000000	-0.002669
2272.000000	-0.002680
2271.000000	-0.002692
2270.000000	-0.002712
2269.000000	-0.002743
2268.000000	-0.002775
2267.000000	-0.002801
2266.000000	-0.002825
2265.000000	-0.002852
2264.000000	-0.002880
2263.000000	-0.002900
2262.000000	-0.002901
2261.000000	-0.002876
2260.000000	-0.002827
2259.000000	-0.002762
2258.000000	-0.002691
2257.000000	-0.002630
2256.000000	-0.002602
2255.000000	-0.002635
2254.000000	-0.002738
2253.000000	-0.002885
2252.000000	-0.003034
2251.000000	-0.003156
2250.000000	-0.003239
2249.000000	-0.003274
2248.000000	-0.003257
2247.000000	-0.003200
2246.000000	-0.003132
2245.000000	-0.003074
2244.000000	-0.003029
2243.000000	-0.002990
2242.000000	-0.002957
2241.000000	-0.002948
2240.000000	-0.002974
2239.000000	-0.003034
2238.000000	-0.003114
2237.000000	-0.003197
2236.000000	-0.003270
2235.000000	-0.003322
2234.000000	-0.003346
2233.000000	-0.003335
2232.000000	-0.003294
2231.000000	-0.003231
2230.000000	-0.003157
2229.000000	-0.003079
2228.000000	-0.003000
2227.000000	-0.002923
2226.000000	-0.002851
2225.000000	-0.002785
2224.000000	-0.002725
2223.000000	-0.002679
2222.000000	-0.002646
2221.000000	-0.002623
2220.000000	-0.002604
2219.000000	-0.002592
2218.000000	-0.002592
2217.000000	-0.002594
2216.000000	-0.002589
2215.000000	-0.002577
2214.000000	-0.002568
2213.000000	-0.002564
2212.000000	-0.002563
2211.000000	-0.002564
2210.000000	-0.002569
2209.000000	-0.002574
2208.000000	-0.002572
2207.000000	-0.002564
2206.000000	-0.002563
2205.000000	-0.002570
2204.000000	-0.002575
2203.000000	-0.002570
2202.000000	-0.002563
2201.000000	-0.002558
2200.000000	-0.002554
2199.000000	-0.002544
2198.000000	-0.002534
2197.000000	-0.002531
2196.000000	-0.002538
2195.000000	-0.002549
2194.000000	-0.002557
2193.000000	-0.002560
2192.000000	-0.002555
2191.000000	-0.002548
2190.000000	-0.002546
2189.000000	-0.002547
2188.000000	-0.002543
2187.000000	-0.002530
2186.000000	-0.002517
2185.000000	-0.002516
2184.000000	-0.002526
2183.000000	-0.002537
2182.000000	-0.002541
2181.000000	-0.002539
2180.000000	-0.002537
2179.000000	-0.002539
2178.000000	-0.002544
2177.000000	-0.002548
2176.000000	-0.002544
2175.000000	-0.002532
2174.000000	-0.002522
2173.000000	-0.002524
2172.000000	-0.002535
2171.000000	-0.002544
2170.000000	-0.002542
2169.000000	-0.002528
2168.000000	-0.002513
2167.000000	-0.002512
2166.000000	-0.002529
2165.000000	-0.002555
2164.000000	-0.002573
2163.000000	-0.002572
2162.000000	-0.002556
2161.000000	-0.002535
2160.000000	-0.002518
2159.000000	-0.002506
2158.000000	-0.002498
2157.000000	-0.002488
2156.000000	-0.002474
2155.000000	-0.002462
2154.000000	-0.002462
2153.000000	-0.002479
2152.000000	-0.002504
2151.000000	-0.002521
2150.000000	-0.002524
2149.000000	-0.002514
2148.000000	-0.002501
2147.000000	-0.002493
2146.000000	-0.002494
2145.000000	-0.002500
2144.000000	-0.002503
2143.000000	-0.002504
2142.000000	-0.002512
2141.000000	-0.002531
2140.000000	-0.002550
2139.000000	-0.002557
2138.000000	-0.002545
2137.000000	-0.002519
2136.000000	-0.002492
2135.000000	-0.002480
2134.000000	-0.002485
2133.000000	-0.002494
2132.000000	-0.002489
2131.000000	-0.002464
2130.000000	-0.002429
2129.000000	-0.002397
2128.000000	-0.002373
2127.000000	-0.002354
2126.000000	-0.002339
2125.000000	-0.002325
2124.000000	-0.002300
2123.000000	-0.002252
2122.000000	-0.002186
2121.000000	-0.002111
2120.000000	-0.002041
2119.000000	-0.001980
2118.000000	-0.001930
2117.000000	-0.001891
2116.000000	-0.001864
2115.000000	-0.001857
2114.000000	-0.001875
2113.000000	-0.001914
2112.000000	-0.001962
2111.000000	-0.002010
2110.000000	-0.002059
2109.000000	-0.002112
2108.000000	-0.002165
2107.000000	-0.002207
2106.000000	-0.002238
2105.000000	-0.002262
2104.000000	-0.002283
2103.000000	-0.002305
2102.000000	-0.002331
2101.000000	-0.002366
2100.000000	-0.002407
2099.000000	-0.002444
2098.000000	-0.002471
2097.000000	-0.002492
2096.000000	-0.002510
2095.000000	-0.002521
2094.000000	-0.002523
2093.000000	-0.002521
2092.000000	-0.002521
2091.000000	-0.002527
2090.000000	-0.002535
2089.000000	-0.002538
2088.000000	-0.002537
2087.000000	-0.002536
2086.000000	-0.002538
2085.000000	-0.002541
2084.000000	-0.002538
2083.000000	-0.002527
2082.000000	-0.002516
2081.000000	-0.002518
2080.000000	-0.002538
2079.000000	-0.002565
2078.000000	-0.002581
2077.000000	-0.002574
2076.000000	-0.002547
2075.000000	-0.002513
2074.000000	-0.002485
2073.000000	-0.002470
2072.000000	-0.002466
2071.000000	-0.002470
2070.000000	-0.002479
2069.000000	-0.002489
2068.000000	-0.002497
2067.000000	-0.002498
2066.000000	-0.002488
2065.000000	-0.002464
2064.000000	-0.002434
2063.000000	-0.002411
2062.000000	-0.002405
2061.000000	-0.002409
2060.000000	-0.002410
2059.000000	-0.002403
2058.000000	-0.002401
2057.000000	-0.002415
2056.000000	-0.002441
2055.000000	-0.002462
2054.000000	-0.002470
2053.000000	-0.002470
2052.000000	-0.002468
2051.000000	-0.002469
2050.000000	-0.002473
2049.000000	-0.002471
2048.000000	-0.002456
2047.000000	-0.002429
2046.000000	-0.002406
2045.000000	-0.002405
2044.000000	-0.002420
2043.000000	-0.002431
2042.000000	-0.002425
2041.000000	-0.002407
2040.000000	-0.002391
2039.000000	-0.002379
2038.000000	-0.002370
2037.000000	-0.002363
2036.000000	-0.002364
2035.000000	-0.002373
2034.000000	-0.002382
2033.000000	-0.002383
2032.000000	-0.002375
2031.000000	-0.002370
2030.000000	-0.002373
2029.000000	-0.002384
2028.000000	-0.002401
2027.000000	-0.002421
2026.000000	-0.002444
2025.000000	-0.002459
2024.000000	-0.002458
2023.000000	-0.002439
2022.000000	-0.002414
2021.000000	-0.002394
2020.000000	-0.002388
2019.000000	-0.002388
2018.000000	-0.002389
2017.000000	-0.002389
2016.000000	-0.002395
2015.000000	-0.002407
2014.000000	-0.002418
2013.000000	-0.002422
2012.000000	-0.002419
2011.000000	-0.002412
2010.000000	-0.002406
2009.000000	-0.002396
2008.000000	-0.002380
2007.000000	-0.002361
2006.000000	-0.002351
2005.000000	-0.002354
2004.000000	-0.002368
2003.000000	-0.002387
2002.000000	-0.002400
2001.000000	-0.002400
2000.000000	-0.002389
1999.000000	-0.002373
1998.000000	-0.002359
1997.000000	-0.002343
1996.000000	-0.002325
1995.000000	-0.002308
1994.000000	-0.002303
1993.000000	-0.002312
1992.000000	-0.002323
1991.000000	-0.002321
1990.000000	-0.002307
1989.000000	-0.002295
1988.000000	-0.002300
1987.000000	-0.002322
1986.000000	-0.002348
1985.000000	-0.002368
1984.000000	-0.002379
1983.000000	-0.002378
1982.000000	-0.002358
1981.000000	-0.002315
1980.000000	-0.002265
1979.000000	-0.002239
1978.000000	-0.002251
1977.000000	-0.002286
1976.000000	-0.002315
1975.000000	-0.002320
1974.000000	-0.002308
1973.000000	-0.002297
1972.000000	-0.002298
1971.000000	-0.002318
1970.000000	-0.002348
1969.000000	-0.002374
1968.000000	-0.002383
1967.000000	-0.002378
1966.000000	-0.002373
1965.000000	-0.002371
1964.000000	-0.002364
1963.000000	-0.002347
1962.000000	-0.002323
1961.000000	-0.002305
1960.000000	-0.002295
1959.000000	-0.002290
1958.000000	-0.002284
1957.000000	-0.002278
1956.000000	-0.002274
1955.000000	-0.002274
1954.000000	-0.002277
1953.000000	-0.002284
1952.000000	-0.002296
1951.000000	-0.002312
1950.000000	-0.002326
1949.000000	-0.002331
1948.000000	-0.002326
1947.000000	-0.002317
1946.000000	-0.002307
1945.000000	-0.002290
1944.000000	-0.002268
1943.000000	-0.002252
1942.000000	-0.002252
1941.000000	-0.002268
1940.000000	-0.002288
1939.000000	-0.002304
1938.000000	-0.002311
1937.000000	-0.002302
1936.000000	-0.002275
1935.000000	-0.002243
1934.000000	-0.002223
1933.000000	-0.002227
1932.000000	-0.002248
1931.000000	-0.002270
1930.000000	-0.002278
1929.000000	-0.002267
1928.000000	-0.002246
1927.000000	-0.002233
1926.000000	-0.002239
1925.000000	-0.002256
1924.000000	-0.002272
1923.000000	-0.002279
1922.000000	-0.002278
1921.000000	-0.002267
1920.000000	-0.002250
1919.000000	-0.002238
1918.000000	-0.002238
1917.000000	-0.002246
1916.000000	-0.002249
1915.000000	-0.002247
1914.000000	-0.002252
1913.000000	-0.002264
1912.000000	-0.002267
1911.000000	-0.002259
1910.000000	-0.002252
1909.000000	-0.002259
1908.000000	-0.002272
1907.000000	-0.002279
1906.000000	-0.002280
1905.000000	-0.002279
1904.000000	-0.002278
1903.000000	-0.002275
1902.000000	-0.002274
1901.000000	-0.002276
1900.000000	-0.002275
1899.000000	-0.002268
1898.000000	-0.002260
1897.000000	-0.002254
1896.000000	-0.002248
1895.000000	-0.002241
1894.000000	-0.002241
1893.000000	-0.002254
1892.000000	-0.002271
1891.000000	-0.002274
1890.000000	-0.002259
1889.000000	-0.002239
1888.000000	-0.002223
1887.000000	-0.002217
1886.000000	-0.002224
1885.000000	-0.002241
1884.000000	-0.002255
1883.000000	-0.002255
1882.000000	-0.002246
1881.000000	-0.002242
1880.000000	-0.002244
1879.000000	-0.002242
1878.000000	-0.002235
1877.000000	-0.002236
1876.000000	-0.002255
1875.000000	-0.002285
1874.000000	-0.002308
1873.000000	-0.002312
1872.000000	-0.002299
1871.000000	-0.002279
1870.000000	-0.002258
1869.000000	-0.002240
1868.000000	-0.002221
1867.000000	-0.002205
1866.000000	-0.002202
1865.000000	-0.002222
1864.000000	-0.002257
1863.000000	-0.002284
1862.000000	-0.002290
1861.000000	-0.002279
1860.000000	-0.002263
1859.000000	-0.002253
1858.000000	-0.002249
1857.000000	-0.002254
1856.000000	-0.002263
1855.000000	-0.002269
1854.000000	-0.002268
1853.000000	-0.002260
1852.000000	-0.002243
1851.000000	-0.002221
1850.000000	-0.002199
1849.000000	-0.002186
1848.000000	-0.002190
1847.000000	-0.002210
1846.000000	-0.002237
1845.000000	-0.002252
1844.000000	-0.002242
1843.000000	-0.002218
1842.000000	-0.002203
1841.000000	-0.002208
1840.000000	-0.002221
1839.000000	-0.002226
1838.000000	-0.002225
1837.000000	-0.002233
1836.000000	-0.002253
1835.000000	-0.002274
1834.000000	-0.002284
1833.000000	-0.002280
1832.000000	-0.002272
1831.000000	-0.002265
1830.000000	-0.002264
1829.000000	-0.002268
1828.000000	-0.002265
1827.000000	-0.002246
1826.000000	-0.002218
1825.000000	-0.002199
1824.000000	-0.002197
1823.000000	-0.002206
1822.000000	-0.002217
1821.000000	-0.002227
1820.000000	-0.002233
1819.000000	-0.002230
1818.000000	-0.002215
1817.000000	-0.002199
1816.000000	-0.002198
1815.000000	-0.002213
1814.000000	-0.002230
1813.000000	-0.002236
1812.000000	-0.002230
1811.000000	-0.002225
1810.000000	-0.002226
1809.000000	-0.002224
1808.000000	-0.002209
1807.000000	-0.002186
1806.000000	-0.002178
1805.000000	-0.002196
1804.000000	-0.002226
1803.000000	-0.002244
1802.000000	-0.002243
1801.000000	-0.002237
1800.000000	-0.002235
1799.000000	-0.002231
1798.000000	-0.002218
1797.000000	-0.002206
1796.000000	-0.002202
1795.000000	-0.002206
1794.000000	-0.002215
1793.000000	-0.002226
1792.000000	-0.002235
1791.000000	-0.002232
1790.000000	-0.002212
1789.000000	-0.002188
1788.000000	-0.002175
1787.000000	-0.002178
1786.000000	-0.002192
1785.000000	-0.002210
1784.000000	-0.002224
1783.000000	-0.002228
1782.000000	-0.002218
1781.000000	-0.002200
1780.000000	-0.002184
1779.000000	-0.002176
1778.000000	-0.002177
1777.000000	-0.002185
1776.000000	-0.002191
1775.000000	-0.002187
1774.000000	-0.002174
1773.000000	-0.002162
1772.000000	-0.002162
1771.000000	-0.002168
1770.000000	-0.002168
1769.000000	-0.002163
1768.000000	-0.002164
1767.000000	-0.002173
1766.000000	-0.002178
1765.000000	-0.002165
1764.000000	-0.002141
1763.000000	-0.002125
1762.000000	-0.002129
1761.000000	-0.002149
1760.000000	-0.002166
1759.000000	-0.002171
1758.000000	-0.002167
1757.000000	-0.002160
1756.000000	-0.002155
1755.000000	-0.002146
1754.000000	-0.002130
1753.000000	-0.002108
1752.000000	-0.002086
1751.000000	-0.002072
1750.000000	-0.002069
1749.000000	-0.002074
1748.000000	-0.002087
1747.000000	-0.002103
1746.000000	-0.002123
1745.000000	-0.002143
1744.000000	-0.002157
1743.000000	-0.002150
1742.000000	-0.002116
1741.000000	-0.002072
1740.000000	-0.002051
1739.000000	-0.002070
1738.000000	-0.002112
1737.000000	-0.002143
1736.000000	-0.002143
1735.000000	-0.002108
1734.000000	-0.002053
1733.000000	-0.002005
1732.000000	-0.001980
1731.000000	-0.001981
1730.000000	-0.001999
1729.000000	-0.002020
1728.000000	-0.002028
1727.000000	-0.002016
1726.000000	-0.001991
1725.000000	-0.001959
1724.000000	-0.001924
1723.000000	-0.001890
1722.000000	-0.001862
1721.000000	-0.001849
1720.000000	-0.001847
1719.000000	-0.001844
1718.000000	-0.001829
1717.000000	-0.001801
1716.000000	-0.001750
1715.000000	-0.001672
1714.000000	-0.001582
1713.000000	-0.001508
1712.000000	-0.001467
1711.000000	-0.001446
1710.000000	-0.001421
1709.000000	-0.001379
1708.000000	-0.001326
1707.000000	-0.001273
1706.000000	-0.001238
1705.000000	-0.001232
1704.000000	-0.001239
1703.000000	-0.001228
1702.000000	-0.001181
1701.000000	-0.001123
1700.000000	-0.001103
1699.000000	-0.001123
1698.000000	-0.001145
1697.000000	-0.001142
1696.000000	-0.001116
1695.000000	-0.001089
1694.000000	-0.001072
1693.000000	-0.001062
1692.000000	-0.001051
1691.000000	-0.001035
1690.000000	-0.001010
1689.000000	-0.000982
1688.000000	-0.000959
1687.000000	-0.000946
1686.000000	-0.000945
1685.000000	-0.000946
1684.000000	-0.000945
1683.000000	-0.000944
1682.000000	-0.000936
1681.000000	-0.000918
1680.000000	-0.000888
1679.000000	-0.000851
1678.000000	-0.000815
1677.000000	-0.000786
1676.000000	-0.000769
1675.000000	-0.000770
1674.000000	-0.000784
1673.000000	-0.000798
1672.000000	-0.000801
1671.000000	-0.000794
1670.000000	-0.000790
1669.000000	-0.000791
1668.000000	-0.000788
1667.000000	-0.000779
1666.000000	-0.000777
1665.000000	-0.000794
1664.000000	-0.000820
1663.000000	-0.000825
1662.000000	-0.000792
1661.000000	-0.000726
1660.000000	-0.000650
1659.000000	-0.000598
1658.000000	-0.000594
1657.000000	-0.000643
1656.000000	-0.000716
1655.000000	-0.000760
1654.000000	-0.000731
1653.000000	-0.000652
1652.000000	-0.000590
1651.000000	-0.000570
1650.000000	-0.000585
1649.000000	-0.000615
1648.000000	-0.000639
1647.000000	-0.000652
1646.000000	-0.000657
1645.000000	-0.000658
1644.000000	-0.000664
1643.000000	-0.000685
1642.000000	-0.000712
1641.000000	-0.000730
1640.000000	-0.000738
1639.000000	-0.000745
1638.000000	-0.000760
1637.000000	-0.000781
1636.000000	-0.000801
1635.000000	-0.000817
1634.000000	-0.000823
1633.000000	-0.000819
1632.000000	-0.000807
1631.000000	-0.000792
1630.000000	-0.000784
1629.000000	-0.000788
1628.000000	-0.000807
1627.000000	-0.000832
1626.000000	-0.000856
1625.000000	-0.000871
1624.000000	-0.000876
1623.000000	-0.000880
1622.000000	-0.000895
1621.000000	-0.000921
1620.000000	-0.000949
1619.000000	-0.000969
1618.000000	-0.000973
1617.000000	-0.000967
1616.000000	-0.000961
1615.000000	-0.000957
1614.000000	-0.000950
1613.000000	-0.000935
1612.000000	-0.000916
1611.000000	-0.000903
1610.000000	-0.000899
1609.000000	-0.000899
1608.000000	-0.000895
1607.000000	-0.000886
1606.000000	-0.000875
1605.000000	-0.000861
1604.000000	-0.000842
1603.000000	-0.000826
1602.000000	-0.000819
1601.000000	-0.000821
1600.000000	-0.000821
1599.000000	-0.000810
1598.000000	-0.000790
1597.000000	-0.000768
1596.000000	-0.000761
1595.000000	-0.000782
1594.000000	-0.000826
1593.000000	-0.000870
1592.000000	-0.000895
1591.000000	-0.000908
1590.000000	-0.000929
1589.000000	-0.000968
1588.000000	-0.001008
1587.000000	-0.001033
1586.000000	-0.001042
1585.000000	-0.001050
1584.000000	-0.001064
1583.000000	-0.001085
1582.000000	-0.001110
1581.000000	-0.001131
1580.000000	-0.001139
1579.000000	-0.001132
1578.000000	-0.001113
1577.000000	-0.001084
1576.000000	-0.001054
1575.000000	-0.001037
1574.000000	-0.001039
1573.000000	-0.001056
1572.000000	-0.001072
1571.000000	-0.001079
1570.000000	-0.001082
1569.000000	-0.001091
1568.000000	-0.001100
1567.000000	-0.001096
1566.000000	-0.001074
1565.000000	-0.001041
1564.000000	-0.001006
1563.000000	-0.000979
1562.000000	-0.000959
1561.000000	-0.000935
1560.000000	-0.000902
1559.000000	-0.000881
1558.000000	-0.000914
1557.000000	-0.000971
1556.000000	-0.001011
1555.000000	-0.001027
1554.000000	-0.001030
1553.000000	-0.001035
1552.000000	-0.001049
1551.000000	-0.001064
1550.000000	-0.001071
1549.000000	-0.001074
1548.000000	-0.001087
1547.000000	-0.001118
1546.000000	-0.001172
1545.000000	-0.001250
1544.000000	-0.001351
1543.000000	-0.001462
1542.000000	-0.001546
1541.000000	-0.001576
1540.000000	-0.001576
1539.000000	-0.001604
1538.000000	-0.001672
1537.000000	-0.001746
1536.000000	-0.001793
1535.000000	-0.001806
1534.000000	-0.001805
1533.000000	-0.001824
1532.000000	-0.001882
1531.000000	-0.001984
1530.000000	-0.002116
1529.000000	-0.002237
1528.000000	-0.002286
1527.000000	-0.002251
1526.000000	-0.002184
1525.000000	-0.002145
1524.000000	-0.002134
1523.000000	-0.002116
1522.000000	-0.002088
1521.000000	-0.002081
1520.000000	-0.002093
1519.000000	-0.002088
1518.000000	-0.002075
1517.000000	-0.002122
1516.000000	-0.002268
1515.000000	-0.002437
1514.000000	-0.002502
1513.000000	-0.002405
1512.000000	-0.002215
1511.000000	-0.002058
1510.000000	-0.002010
1509.000000	-0.002058
1508.000000	-0.002141
1507.000000	-0.002207
1506.000000	-0.002235
1505.000000	-0.002214
1504.000000	-0.002171
1503.000000	-0.002157
1502.000000	-0.002197
1501.000000	-0.002280
1500.000000	-0.002361
1499.000000	-0.002407
1498.000000	-0.002420
1497.000000	-0.002425
1496.000000	-0.002420
1495.000000	-0.002388
1494.000000	-0.002334
1493.000000	-0.002292
1492.000000	-0.002284
1491.000000	-0.002308
1490.000000	-0.002350
1489.000000	-0.002401
1488.000000	-0.002447
1487.000000	-0.002488
1486.000000	-0.002557
1485.000000	-0.002690
1484.000000	-0.002873
1483.000000	-0.003034
1482.000000	-0.003109
1481.000000	-0.003102
1480.000000	-0.003064
1479.000000	-0.003020
1478.000000	-0.002966
1477.000000	-0.002896
1476.000000	-0.002835
1475.000000	-0.002805
1474.000000	-0.002805
1473.000000	-0.002815
1472.000000	-0.002828
1471.000000	-0.002837
1470.000000	-0.002830
1469.000000	-0.002805
1468.000000	-0.002803
1467.000000	-0.002915
1466.000000	-0.003205
1465.000000	-0.003597
1464.000000	-0.003853
1463.000000	-0.003777
1462.000000	-0.003410
1461.000000	-0.002971
1460.000000	-0.002665
1459.000000	-0.002545
1458.000000	-0.002538
1457.000000	-0.002563
1456.000000	-0.002589
1455.000000	-0.002606
1454.000000	-0.002615
1453.000000	-0.002642
1452.000000	-0.002722
1451.000000	-0.002841
1450.000000	-0.002913
1449.000000	-0.002863
1448.000000	-0.002725
1447.000000	-0.002609
1446.000000	-0.002580
1445.000000	-0.002600
1444.000000	-0.002595
1443.000000	-0.002538
1442.000000	-0.002462
1441.000000	-0.002412
1440.000000	-0.002410
1439.000000	-0.002461
1438.000000	-0.002570
1437.000000	-0.002714
1436.000000	-0.002820
1435.000000	-0.002802
1434.000000	-0.002654
1433.000000	-0.002453
1432.000000	-0.002293
1431.000000	-0.002215
1430.000000	-0.002200
1429.000000	-0.002222
1428.000000	-0.002271
1427.000000	-0.002348
1426.000000	-0.002449
1425.000000	-0.002587
1424.000000	-0.002777
1423.000000	-0.002980
1422.000000	-0.003092
1421.000000	-0.003026
1420.000000	-0.002801
1419.000000	-0.002546
1418.000000	-0.002390
1417.000000	-0.002335
1416.000000	-0.002312
1415.000000	-0.002277
1414.000000	-0.002238
1413.000000	-0.002218
1412.000000	-0.002230
1411.000000	-0.002274
1410.000000	-0.002339
1409.000000	-0.002401
1408.000000	-0.002425
1407.000000	-0.002389
1406.000000	-0.002300
1405.000000	-0.002201
1404.000000	-0.002136
1403.000000	-0.002120
1402.000000	-0.002134
1401.000000	-0.002156
1400.000000	-0.002176
1399.000000	-0.002194
1398.000000	-0.002210
1397.000000	-0.002215
1396.000000	-0.002198
1395.000000	-0.002144
1394.000000	-0.002056
1393.000000	-0.001954
1392.000000	-0.001870
1391.000000	-0.001817
1390.000000	-0.001789
1389.000000	-0.001770
1388.000000	-0.001748
1387.000000	-0.001711
1386.000000	-0.001654
1385.000000	-0.001582
1384.000000	-0.001515
1383.000000	-0.001477
1382.000000	-0.001486
1381.000000	-0.001551
1380.000000	-0.001660
1379.000000	-0.001769
1378.000000	-0.001819
1377.000000	-0.001778
1376.000000	-0.001677
1375.000000	-0.001584
1374.000000	-0.001547
1373.000000	-0.001553
1372.000000	-0.001561
1371.000000	-0.001545
1370.000000	-0.001512
1369.000000	-0.001479
1368.000000	-0.001453
1367.000000	-0.001435
1366.000000	-0.001427
1365.000000	-0.001430
1364.000000	-0.001437
1363.000000	-0.001435
1362.000000	-0.001413
1361.000000	-0.001378
1360.000000	-0.001352
1359.000000	-0.001356
1358.000000	-0.001394
1357.000000	-0.001456
1356.000000	-0.001526
1355.000000	-0.001596
1354.000000	-0.001671
1353.000000	-0.001766
1352.000000	-0.001878
1351.000000	-0.001975
1350.000000	-0.002018
1349.000000	-0.001994
1348.000000	-0.001927
1347.000000	-0.001850
1346.000000	-0.001776
1345.000000	-0.001705
1344.000000	-0.001636
1343.000000	-0.001575
1342.000000	-0.001522
1341.000000	-0.001480
1340.000000	-0.001465
1339.000000	-0.001491
1338.000000	-0.001546
1337.000000	-0.001594
1336.000000	-0.001610
1335.000000	-0.001595
1334.000000	-0.001574
1333.000000	-0.001566
1332.000000	-0.001573
1331.000000	-0.001581
1330.000000	-0.001575
1329.000000	-0.001553
1328.000000	-0.001522
1327.000000	-0.001495
1326.000000	-0.001476
1325.000000	-0.001463
1324.000000	-0.001451
1323.000000	-0.001433
1322.000000	-0.001405
1321.000000	-0.001369
1320.000000	-0.001336
1319.000000	-0.001316
1318.000000	-0.001311
1317.000000	-0.001315
1316.000000	-0.001326
1315.000000	-0.001335
1314.000000	-0.001332
1313.000000	-0.001307
1312.000000	-0.001269
1311.000000	-0.001232
1310.000000	-0.001203
1309.000000	-0.001177
1308.000000	-0.001142
1307.000000	-0.001100
1306.000000	-0.001060
1305.000000	-0.001036
1304.000000	-0.001037
1303.000000	-0.001057
1302.000000	-0.001078
1301.000000	-0.001087
1300.000000	-0.001086
1299.000000	-0.001086
1298.000000	-0.001090
1297.000000	-0.001096
1296.000000	-0.001097
1295.000000	-0.001090
1294.000000	-0.001072
1293.000000	-0.001052
1292.000000	-0.001044
1291.000000	-0.001053
1290.000000	-0.001072
1289.000000	-0.001085
1288.000000	-0.001080
1287.000000	-0.001059
1286.000000	-0.001027
1285.000000	-0.000991
1284.000000	-0.000958
1283.000000	-0.000926
1282.000000	-0.000888
1281.000000	-0.000838
1280.000000	-0.000777
1279.000000	-0.000710
1278.000000	-0.000645
1277.000000	-0.000599
1276.000000	-0.000596
1275.000000	-0.000644
1274.000000	-0.000725
1273.000000	-0.000815
1272.000000	-0.000904
1271.000000	-0.001001
1270.000000	-0.001115
1269.000000	-0.001242
1268.000000	-0.001364
1267.000000	-0.001459
1266.000000	-0.001514
1265.000000	-0.001532
1264.000000	-0.001532
1263.000000	-0.001529
1262.000000	-0.001521
1261.000000	-0.001503
1260.000000	-0.001478
1259.000000	-0.001452
1258.000000	-0.001413
1257.000000	-0.001341
1256.000000	-0.001240
1255.000000	-0.001145
1254.000000	-0.001084
1253.000000	-0.001045
1252.000000	-0.000991
1251.000000	-0.000899
1250.000000	-0.000778
1249.000000	-0.000654
1248.000000	-0.000539
1247.000000	-0.000425
1246.000000	-0.000294
1245.000000	-0.000142
1244.000000	0.000010
1243.000000	0.000136
1242.000000	0.000225
1241.000000	0.000296
1240.000000	0.000371
1239.000000	0.000460
1238.000000	0.000549
1237.000000	0.000618
1236.000000	0.000646
1235.000000	0.000627
1234.000000	0.000567
1233.000000	0.000478
1232.000000	0.000371
1231.000000	0.000259
1230.000000	0.000163
1229.000000	0.000095
1228.000000	0.000042
1227.000000	-0.000020
1226.000000	-0.000099
1225.000000	-0.000182
1224.000000	-0.000252
1223.000000	-0.000313
1222.000000	-0.000373
1221.000000	-0.000428
1220.000000	-0.000471
1219.000000	-0.000508
1218.000000	-0.000550
1217.000000	-0.000596
1216.000000	-0.000633
1215.000000	-0.000653
1214.000000	-0.000665
1213.000000	-0.000676
1212.000000	-0.000683
1211.000000	-0.000683
1210.000000	-0.000680
1209.000000	-0.000681
1208.000000	-0.000689
1207.000000	-0.000704
1206.000000	-0.000725
1205.000000	-0.000748
1204.000000	-0.000768
1203.000000	-0.000778
1202.000000	-0.000773
1201.000000	-0.000751
1200.000000	-0.000718
1199.000000	-0.000690
1198.000000	-0.000687
1197.000000	-0.000704
1196.000000	-0.000717
1195.000000	-0.000706
1194.000000	-0.000674
1193.000000	-0.000639
1192.000000	-0.000615
1191.000000	-0.000606
1190.000000	-0.000608
1189.000000	-0.000617
1188.000000	-0.000627
1187.000000	-0.000634
1186.000000	-0.000640
1185.000000	-0.000636
1184.000000	-0.000612
1183.000000	-0.000572
1182.000000	-0.000542
1181.000000	-0.000549
1180.000000	-0.000595
1179.000000	-0.000650
1178.000000	-0.000686
1177.000000	-0.000704
1176.000000	-0.000721
1175.000000	-0.000747
1174.000000	-0.000776
1173.000000	-0.000793
1172.000000	-0.000788
1171.000000	-0.000765
1170.000000	-0.000747
1169.000000	-0.000756
1168.000000	-0.000792
1167.000000	-0.000824
1166.000000	-0.000815
1165.000000	-0.000761
1164.000000	-0.000696
1163.000000	-0.000660
1162.000000	-0.000658
1161.000000	-0.000672
1160.000000	-0.000683
1159.000000	-0.000689
1158.000000	-0.000699
1157.000000	-0.000712
1156.000000	-0.000718
1155.000000	-0.000707
1154.000000	-0.000684
1153.000000	-0.000662
1152.000000	-0.000652
1151.000000	-0.000658
1150.000000	-0.000682
1149.000000	-0.000716
1148.000000	-0.000739
1147.000000	-0.000729
1146.000000	-0.000686
1145.000000	-0.000633
1144.000000	-0.000599
1143.000000	-0.000591
1142.000000	-0.000597
1141.000000	-0.000599
1140.000000	-0.000589
1139.000000	-0.000572
1138.000000	-0.000565
1137.000000	-0.000578
1136.000000	-0.000597
1135.000000	-0.000592
1134.000000	-0.000558
1133.000000	-0.000516
1132.000000	-0.000491
1131.000000	-0.000482
1130.000000	-0.000479
1129.000000	-0.000491
1128.000000	-0.000528
1127.000000	-0.000576
1126.000000	-0.000597
1125.000000	-0.000589
1124.000000	-0.000583
1123.000000	-0.000609
1122.000000	-0.000653
1121.000000	-0.000679
1120.000000	-0.000669
1119.000000	-0.000629
1118.000000	-0.000574
1117.000000	-0.000526
1116.000000	-0.000510
1115.000000	-0.000542
1114.000000	-0.000611
1113.000000	-0.000693
1112.000000	-0.000765
1111.000000	-0.000806
1110.000000	-0.000805
1109.000000	-0.000772
1108.000000	-0.000738
1107.000000	-0.000727
1106.000000	-0.000732
1105.000000	-0.000728
1104.000000	-0.000700
1103.000000	-0.000654
1102.000000	-0.000611
1101.000000	-0.000590
1100.000000	-0.000596
1099.000000	-0.000621
1098.000000	-0.000651
1097.000000	-0.000681
1096.000000	-0.000721
1095.000000	-0.000766
1094.000000	-0.000793
1093.000000	-0.000786
1092.000000	-0.000761
1091.000000	-0.000755
1090.000000	-0.000782
1089.000000	-0.000821
1088.000000	-0.000846
1087.000000	-0.000855
1086.000000	-0.000865
1085.000000	-0.000889
1084.000000	-0.000928
1083.000000	-0.000970
1082.000000	-0.001006
1081.000000	-0.001029
1080.000000	-0.001039
1079.000000	-0.001041
1078.000000	-0.001044
1077.000000	-0.001058
1076.000000	-0.001080
1075.000000	-0.001098
1074.000000	-0.001108
1073.000000	-0.001132
1072.000000	-0.001191
1071.000000	-0.001273
1070.000000	-0.001334
1069.000000	-0.001347
1068.000000	-0.001335
1067.000000	-0.001338
1066.000000	-0.001363
1065.000000	-0.001384
1064.000000	-0.001375
1063.000000	-0.001346
1062.000000	-0.001329
1061.000000	-0.001351
1060.000000	-0.001410
1059.000000	-0.001472
1058.000000	-0.001502
1057.000000	-0.001496
1056.000000	-0.001483
1055.000000	-0.001486
1054.000000	-0.001498
1053.000000	-0.001499
1052.000000	-0.001490
1051.000000	-0.001496
1050.000000	-0.001525
1049.000000	-0.001556
1048.000000	-0.001571
1047.000000	-0.001569
1046.000000	-0.001569
1045.000000	-0.001589
1044.000000	-0.001630
1043.000000	-0.001669
1042.000000	-0.001674
1041.000000	-0.001640
1040.000000	-0.001598
1039.000000	-0.001586
1038.000000	-0.001601
1037.000000	-0.001608
1036.000000	-0.001596
1035.000000	-0.001595
1034.000000	-0.001628
1033.000000	-0.001672
1032.000000	-0.001687
1031.000000	-0.001660
1030.000000	-0.001618
1029.000000	-0.001598
1028.000000	-0.001608
1027.000000	-0.001634
1026.000000	-0.001642
1025.000000	-0.001613
1024.000000	-0.001553
1023.000000	-0.001493
1022.000000	-0.001450
1021.000000	-0.001415
1020.000000	-0.001374
1019.000000	-0.001344
1018.000000	-0.001356
1017.000000	-0.001407
1016.000000	-0.001448
1015.000000	-0.001438
1014.000000	-0.001391
1013.000000	-0.001352
1012.000000	-0.001340
1011.000000	-0.001329
1010.000000	-0.001287
1009.000000	-0.001214
1008.000000	-0.001142
1007.000000	-0.001099
1006.000000	-0.001078
1005.000000	-0.001051
1004.000000	-0.001005
1003.000000	-0.000957
1002.000000	-0.000936
1001.000000	-0.000941
1000.000000	-0.000934
999.000000	-0.000880
998.000000	-0.000796
997.000000	-0.000734
996.000000	-0.000722
995.000000	-0.000735
994.000000	-0.000723
993.000000	-0.000668
992.000000	-0.000590
991.000000	-0.000513
990.000000	-0.000442
989.000000	-0.000372
988.000000	-0.000310
987.000000	-0.000272
986.000000	-0.000260
985.000000	-0.000252
984.000000	-0.000217
983.000000	-0.000138
982.000000	-0.000037
981.000000	0.000033
980.000000	0.000028
979.000000	-0.000042
978.000000	-0.000117
977.000000	-0.000136
976.000000	-0.000096
975.000000	-0.000039
974.000000	-0.000005
973.000000	0.000004
972.000000	0.000002
971.000000	-0.000003
970.000000	-0.000022
969.000000	-0.000060
968.000000	-0.000103
967.000000	-0.000126
966.000000	-0.000121
965.000000	-0.000102
964.000000	-0.000091
963.000000	-0.000087
962.000000	-0.000080
961.000000	-0.000066
960.000000	-0.000058
959.000000	-0.000063
958.000000	-0.000071
957.000000	-0.000068
956.000000	-0.000065
955.000000	-0.000084
954.000000	-0.000126
953.000000	-0.000162
952.000000	-0.000166
951.000000	-0.000142
950.000000	-0.000118
949.000000	-0.000116
948.000000	-0.000136
947.000000	-0.000167
946.000000	-0.000199
945.000000	-0.000226
944.000000	-0.000244
943.000000	-0.000244
942.000000	-0.000224
941.000000	-0.000197
940.000000	-0.000186
939.000000	-0.000200
938.000000	-0.000233
937.000000	-0.000269
936.000000	-0.000306
935.000000	-0.000349
934.000000	-0.000400
933.000000	-0.000444
932.000000	-0.000462
931.000000	-0.000443
930.000000	-0.000394
929.000000	-0.000336
928.000000	-0.000294
927.000000	-0.000286
926.000000	-0.000311
925.000000	-0.000347
924.000000	-0.000376
923.000000	-0.000394
922.000000	-0.000402
921.000000	-0.000397
920.000000	-0.000369
919.000000	-0.000317
918.000000	-0.000261
917.000000	-0.000228
916.000000	-0.000237
915.000000	-0.000285
914.000000	-0.000351
913.000000	-0.000405
912.000000	-0.000424
911.000000	-0.000401
910.000000	-0.000353
909.000000	-0.000311
908.000000	-0.000300
907.000000	-0.000319
906.000000	-0.000349
905.000000	-0.000371
904.000000	-0.000378
903.000000	-0.000380
902.000000	-0.000386
901.000000	-0.000393
900.000000	-0.000379
899.000000	-0.000330
898.000000	-0.000256
897.000000	-0.000191
896.000000	-0.000153
895.000000	-0.000123
894.000000	-0.000077
893.000000	-0.000025
892.000000	-0.000004
891.000000	-0.000020
890.000000	-0.000029
889.000000	0.000003
888.000000	0.000048
887.000000	0.000044
886.000000	-0.000022
885.000000	-0.000093
884.000000	-0.000105
883.000000	-0.000059
882.000000	-0.000003
881.000000	0.000022
880.000000	0.000019
879.000000	0.000010
878.000000	0.000008
877.000000	0.000011
876.000000	0.000003
875.000000	-0.000021
874.000000	-0.000052
873.000000	-0.000065
872.000000	-0.000040
871.000000	0.000019
870.000000	0.000094
869.000000	0.000170
868.000000	0.000239
867.000000	0.000290
866.000000	0.000309
865.000000	0.000306
864.000000	0.000314
863.000000	0.000363
862.000000	0.000443
861.000000	0.000518
860.000000	0.000566
859.000000	0.000602
858.000000	0.000659
857.000000	0.000765
856.000000	0.000924
855.000000	0.001122
854.000000	0.001336
853.000000	0.001547
852.000000	0.001756
851.000000	0.001962
850.000000	0.002127
849.000000	0.002177
848.000000	0.002062
847.000000	0.001811
846.000000	0.001511
845.000000	0.001218
844.000000	0.000936
843.000000	0.000661
842.000000	0.000433
841.000000	0.000293
840.000000	0.000230
839.000000	0.000189
838.000000	0.000139
837.000000	0.000088
836.000000	0.000050
835.000000	0.000009
834.000000	-0.000055
833.000000	-0.000135
832.000000	-0.000200
831.000000	-0.000235
830.000000	-0.000247
829.000000	-0.000245
828.000000	-0.000224
827.000000	-0.000178
826.000000	-0.000112
825.000000	-0.000051
824.000000	-0.000023
823.000000	-0.000039
822.000000	-0.000081
821.000000	-0.000115
820.000000	-0.000116
819.000000	-0.000084
818.000000	-0.000028
817.000000	0.000052
816.000000	0.000149
815.000000	0.000231
814.000000	0.000254
813.000000	0.000211
812.000000	0.000143
811.000000	0.000104
810.000000	0.000111
809.000000	0.000148
808.000000	0.000188
807.000000	0.000211
806.000000	0.000208
805.000000	0.000181
804.000000	0.000146
803.000000	0.000115
802.000000	0.000081
801.000000	0.000036
800.000000	-0.000016
799.000000	-0.000055
798.000000	-0.000075
797.000000	-0.000084
796.000000	-0.000083
795.000000	-0.000062
794.000000	-0.000029
793.000000	-0.000015
792.000000	-0.000047
791.000000	-0.000102
790.000000	-0.000132
789.000000	-0.000105
788.000000	-0.000033
787.000000	0.000057
786.000000	0.000154
785.000000	0.000267
784.000000	0.000393
783.000000	0.000497
782.000000	0.000526
781.000000	0.000462
780.000000	0.000347
779.000000	0.000256
778.000000	0.000235
777.000000	0.000266
776.000000	0.000294
775.000000	0.000283
774.000000	0.000245
773.000000	0.000213
772.000000	0.000205
771.000000	0.000214
770.000000	0.000222
769.000000	0.000221
768.000000	0.000215
767.000000	0.000204
766.000000	0.000184
765.000000	0.000163
764.000000	0.000161
763.000000	0.000174
762.000000	0.000169
761.000000	0.000120
760.000000	0.000045
759.000000	-0.000011
758.000000	-0.000024
757.000000	0.000006
756.000000	0.000072
755.000000	0.000161
754.000000	0.000239
753.000000	0.000280
752.000000	0.000300
751.000000	0.000335
750.000000	0.000374
749.000000	0.000373
748.000000	0.000331
747.000000	0.000300
746.000000	0.000307
745.000000	0.000307
744.000000	0.000261
743.000000	0.000210
742.000000	0.000227
741.000000	0.000323
740.000000	0.000436
739.000000	0.000516
738.000000	0.000554
737.000000	0.000557
736.000000	0.000528
735.000000	0.000481
734.000000	0.000445
733.000000	0.000429
732.000000	0.000421
731.000000	0.000407
730.000000	0.000383
729.000000	0.000356
728.000000	0.000331
727.000000	0.000306
726.000000	0.000282
725.000000	0.000275
724.000000	0.000317
723.000000	0.000430
722.000000	0.000587
721.000000	0.000726
720.000000	0.000792
719.000000	0.000774
718.000000	0.000703
717.000000	0.000625
716.000000	0.000585
715.000000	0.000594
714.000000	0.000618
713.000000	0.000602
712.000000	0.000529
711.000000	0.000432
710.000000	0.000339
709.000000	0.000254
708.000000	0.000169
707.000000	0.000093
706.000000	0.000048
705.000000	0.000056
704.000000	0.000126
703.000000	0.000235
702.000000	0.000324
701.000000	0.000332
700.000000	0.000263
