# Supplementary material for: Real-time monitoring of the reversible capture and release of CO2 on anthraquinone and riboflavin-modified graphitic electrodes using ATR-SEIRAS
Source: Chem Sci. 2025 Nov 4;16(48):23189–202. doi: 10.1039/d5sc05427c (PMC12584010; doi:10.1039/d5sc05427c)
Supplement: SC-016-D5SC05427C-s001 [file SC-016-D5SC05427C-s001.zip › Data Folders/Main Figures/Figure3/3b/020.ASC]

PE IR       SUBTECH     SPECTRUM    ASCII       PEDS        4.00        
   -1
020.ASC
25/02/11
15:07:41.00
25/02/11
15:07:41.00
Administrator

700.000000
#HDR
-1
-1
#GR
Wavenumber
A
1.0
0.0
4000.000000
-1.000000
3301
8
0.002822
-0.004446
#DATA
4000.000000	-0.002878
3999.000000	-0.002891
3998.000000	-0.002899
3997.000000	-0.002896
3996.000000	-0.002877
3995.000000	-0.002847
3994.000000	-0.002815
3993.000000	-0.002802
3992.000000	-0.002820
3991.000000	-0.002867
3990.000000	-0.002928
3989.000000	-0.002979
3988.000000	-0.003010
3987.000000	-0.003017
3986.000000	-0.003004
3985.000000	-0.002981
3984.000000	-0.002957
3983.000000	-0.002942
3982.000000	-0.002937
3981.000000	-0.002931
3980.000000	-0.002914
3979.000000	-0.002885
3978.000000	-0.002849
3977.000000	-0.002816
3976.000000	-0.002794
3975.000000	-0.002782
3974.000000	-0.002779
3973.000000	-0.002783
3972.000000	-0.002796
3971.000000	-0.002823
3970.000000	-0.002859
3969.000000	-0.002886
3968.000000	-0.002885
3967.000000	-0.002854
3966.000000	-0.002817
3965.000000	-0.002806
3964.000000	-0.002832
3963.000000	-0.002873
3962.000000	-0.002897
3961.000000	-0.002894
3960.000000	-0.002889
3959.000000	-0.002909
3958.000000	-0.002949
3957.000000	-0.002981
3956.000000	-0.002981
3955.000000	-0.002952
3954.000000	-0.002917
3953.000000	-0.002895
3952.000000	-0.002887
3951.000000	-0.002889
3950.000000	-0.002896
3949.000000	-0.002905
3948.000000	-0.002911
3947.000000	-0.002910
3946.000000	-0.002905
3945.000000	-0.002905
3944.000000	-0.002913
3943.000000	-0.002927
3942.000000	-0.002942
3941.000000	-0.002957
3940.000000	-0.002972
3939.000000	-0.002979
3938.000000	-0.002969
3937.000000	-0.002937
3936.000000	-0.002890
3935.000000	-0.002850
3934.000000	-0.002835
3933.000000	-0.002852
3932.000000	-0.002884
3931.000000	-0.002903
3930.000000	-0.002897
3929.000000	-0.002875
3928.000000	-0.002862
3927.000000	-0.002868
3926.000000	-0.002882
3925.000000	-0.002884
3924.000000	-0.002870
3923.000000	-0.002855
3922.000000	-0.002850
3921.000000	-0.002852
3920.000000	-0.002848
3919.000000	-0.002840
3918.000000	-0.002837
3917.000000	-0.002849
3916.000000	-0.002873
3915.000000	-0.002898
3914.000000	-0.002916
3913.000000	-0.002928
3912.000000	-0.002941
3911.000000	-0.002957
3910.000000	-0.002968
3909.000000	-0.002959
3908.000000	-0.002929
3907.000000	-0.002892
3906.000000	-0.002863
3905.000000	-0.002844
3904.000000	-0.002825
3903.000000	-0.002804
3902.000000	-0.002793
3901.000000	-0.002799
3900.000000	-0.002814
3899.000000	-0.002822
3898.000000	-0.002817
3897.000000	-0.002804
3896.000000	-0.002791
3895.000000	-0.002787
3894.000000	-0.002800
3893.000000	-0.002836
3892.000000	-0.002880
3891.000000	-0.002912
3890.000000	-0.002925
3889.000000	-0.002930
3888.000000	-0.002938
3887.000000	-0.002946
3886.000000	-0.002939
3885.000000	-0.002918
3884.000000	-0.002902
3883.000000	-0.002905
3882.000000	-0.002918
3881.000000	-0.002912
3880.000000	-0.002869
3879.000000	-0.002809
3878.000000	-0.002772
3877.000000	-0.002784
3876.000000	-0.002839
3875.000000	-0.002897
3874.000000	-0.002921
3873.000000	-0.002907
3872.000000	-0.002877
3871.000000	-0.002846
3870.000000	-0.002805
3869.000000	-0.002756
3868.000000	-0.002729
3867.000000	-0.002746
3866.000000	-0.002795
3865.000000	-0.002842
3864.000000	-0.002868
3863.000000	-0.002876
3862.000000	-0.002879
3861.000000	-0.002877
3860.000000	-0.002862
3859.000000	-0.002826
3858.000000	-0.002773
3857.000000	-0.002721
3856.000000	-0.002692
3855.000000	-0.002695
3854.000000	-0.002713
3853.000000	-0.002715
3852.000000	-0.002707
3851.000000	-0.002714
3850.000000	-0.002740
3849.000000	-0.002772
3848.000000	-0.002804
3847.000000	-0.002836
3846.000000	-0.002867
3845.000000	-0.002891
3844.000000	-0.002898
3843.000000	-0.002886
3842.000000	-0.002865
3841.000000	-0.002844
3840.000000	-0.002823
3839.000000	-0.002787
3838.000000	-0.002731
3837.000000	-0.002672
3836.000000	-0.002640
3835.000000	-0.002646
3834.000000	-0.002680
3833.000000	-0.002722
3832.000000	-0.002757
3831.000000	-0.002784
3830.000000	-0.002806
3829.000000	-0.002823
3828.000000	-0.002834
3827.000000	-0.002841
3826.000000	-0.002844
3825.000000	-0.002844
3824.000000	-0.002844
3823.000000	-0.002840
3822.000000	-0.002821
3821.000000	-0.002779
3820.000000	-0.002730
3819.000000	-0.002705
3818.000000	-0.002719
3817.000000	-0.002756
3816.000000	-0.002791
3815.000000	-0.002818
3814.000000	-0.002850
3813.000000	-0.002891
3812.000000	-0.002924
3811.000000	-0.002934
3810.000000	-0.002918
3809.000000	-0.002889
3808.000000	-0.002858
3807.000000	-0.002821
3806.000000	-0.002776
3805.000000	-0.002737
3804.000000	-0.002719
3803.000000	-0.002721
3802.000000	-0.002722
3801.000000	-0.002705
3800.000000	-0.002685
3799.000000	-0.002682
3798.000000	-0.002699
3797.000000	-0.002724
3796.000000	-0.002750
3795.000000	-0.002774
3794.000000	-0.002793
3793.000000	-0.002799
3792.000000	-0.002790
3791.000000	-0.002785
3790.000000	-0.002797
3789.000000	-0.002817
3788.000000	-0.002820
3787.000000	-0.002797
3786.000000	-0.002769
3785.000000	-0.002764
3784.000000	-0.002792
3783.000000	-0.002835
3782.000000	-0.002871
3781.000000	-0.002884
3780.000000	-0.002873
3779.000000	-0.002844
3778.000000	-0.002812
3777.000000	-0.002794
3776.000000	-0.002796
3775.000000	-0.002806
3774.000000	-0.002806
3773.000000	-0.002790
3772.000000	-0.002769
3771.000000	-0.002754
3770.000000	-0.002747
3769.000000	-0.002743
3768.000000	-0.002747
3767.000000	-0.002767
3766.000000	-0.002803
3765.000000	-0.002840
3764.000000	-0.002864
3763.000000	-0.002869
3762.000000	-0.002853
3761.000000	-0.002819
3760.000000	-0.002782
3759.000000	-0.002765
3758.000000	-0.002774
3757.000000	-0.002791
3756.000000	-0.002795
3755.000000	-0.002782
3754.000000	-0.002759
3753.000000	-0.002733
3752.000000	-0.002705
3751.000000	-0.002678
3750.000000	-0.002654
3749.000000	-0.002639
3748.000000	-0.002643
3747.000000	-0.002676
3746.000000	-0.002729
3745.000000	-0.002771
3744.000000	-0.002777
3743.000000	-0.002768
3742.000000	-0.002772
3741.000000	-0.002779
3740.000000	-0.002761
3739.000000	-0.002716
3738.000000	-0.002671
3737.000000	-0.002661
3736.000000	-0.002697
3735.000000	-0.002764
3734.000000	-0.002835
3733.000000	-0.002887
3732.000000	-0.002902
3731.000000	-0.002886
3730.000000	-0.002870
3729.000000	-0.002881
3728.000000	-0.002922
3727.000000	-0.002969
3726.000000	-0.002995
3725.000000	-0.002990
3724.000000	-0.002965
3723.000000	-0.002929
3722.000000	-0.002887
3721.000000	-0.002850
3720.000000	-0.002828
3719.000000	-0.002822
3718.000000	-0.002822
3717.000000	-0.002817
3716.000000	-0.002814
3715.000000	-0.002823
3714.000000	-0.002840
3713.000000	-0.002843
3712.000000	-0.002814
3711.000000	-0.002765
3710.000000	-0.002727
3709.000000	-0.002723
3708.000000	-0.002748
3707.000000	-0.002784
3706.000000	-0.002814
3705.000000	-0.002838
3704.000000	-0.002860
3703.000000	-0.002881
3702.000000	-0.002891
3701.000000	-0.002885
3700.000000	-0.002871
3699.000000	-0.002862
3698.000000	-0.002862
3697.000000	-0.002860
3696.000000	-0.002843
3695.000000	-0.002807
3694.000000	-0.002756
3693.000000	-0.002704
3692.000000	-0.002673
3691.000000	-0.002675
3690.000000	-0.002701
3689.000000	-0.002723
3688.000000	-0.002726
3687.000000	-0.002724
3686.000000	-0.002735
3685.000000	-0.002756
3684.000000	-0.002767
3683.000000	-0.002756
3682.000000	-0.002736
3681.000000	-0.002725
3680.000000	-0.002725
3679.000000	-0.002723
3678.000000	-0.002709
3677.000000	-0.002685
3676.000000	-0.002652
3675.000000	-0.002620
3674.000000	-0.002616
3673.000000	-0.002659
3672.000000	-0.002734
3671.000000	-0.002799
3670.000000	-0.002823
3669.000000	-0.002810
3668.000000	-0.002797
3667.000000	-0.002804
3666.000000	-0.002823
3665.000000	-0.002839
3664.000000	-0.002851
3663.000000	-0.002867
3662.000000	-0.002888
3661.000000	-0.002907
3660.000000	-0.002919
3659.000000	-0.002928
3658.000000	-0.002934
3657.000000	-0.002923
3656.000000	-0.002880
3655.000000	-0.002814
3654.000000	-0.002753
3653.000000	-0.002715
3652.000000	-0.002699
3651.000000	-0.002693
3650.000000	-0.002684
3649.000000	-0.002674
3648.000000	-0.002674
3647.000000	-0.002693
3646.000000	-0.002724
3645.000000	-0.002755
3644.000000	-0.002776
3643.000000	-0.002785
3642.000000	-0.002788
3641.000000	-0.002794
3640.000000	-0.002801
3639.000000	-0.002803
3638.000000	-0.002796
3637.000000	-0.002789
3636.000000	-0.002799
3635.000000	-0.002829
3634.000000	-0.002859
3633.000000	-0.002863
3632.000000	-0.002832
3631.000000	-0.002777
3630.000000	-0.002715
3629.000000	-0.002666
3628.000000	-0.002654
3627.000000	-0.002699
3626.000000	-0.002783
3625.000000	-0.002860
3624.000000	-0.002903
3623.000000	-0.002917
3622.000000	-0.002926
3621.000000	-0.002949
3620.000000	-0.002974
3619.000000	-0.002977
3618.000000	-0.002951
3617.000000	-0.002907
3616.000000	-0.002866
3615.000000	-0.002835
3614.000000	-0.002815
3613.000000	-0.002802
3612.000000	-0.002797
3611.000000	-0.002804
3610.000000	-0.002815
3609.000000	-0.002821
3608.000000	-0.002820
3607.000000	-0.002823
3606.000000	-0.002845
3605.000000	-0.002881
3604.000000	-0.002910
3603.000000	-0.002905
3602.000000	-0.002860
3601.000000	-0.002790
3600.000000	-0.002728
3599.000000	-0.002697
3598.000000	-0.002698
3597.000000	-0.002712
3596.000000	-0.002722
3595.000000	-0.002728
3594.000000	-0.002738
3593.000000	-0.002748
3592.000000	-0.002748
3591.000000	-0.002734
3590.000000	-0.002719
3589.000000	-0.002721
3588.000000	-0.002735
3587.000000	-0.002742
3586.000000	-0.002734
3585.000000	-0.002723
3584.000000	-0.002724
3583.000000	-0.002737
3582.000000	-0.002751
3581.000000	-0.002756
3580.000000	-0.002756
3579.000000	-0.002756
3578.000000	-0.002756
3577.000000	-0.002745
3576.000000	-0.002713
3575.000000	-0.002668
3574.000000	-0.002631
3573.000000	-0.002618
3572.000000	-0.002631
3571.000000	-0.002659
3570.000000	-0.002693
3569.000000	-0.002724
3568.000000	-0.002740
3567.000000	-0.002734
3566.000000	-0.002719
3565.000000	-0.002714
3564.000000	-0.002724
3563.000000	-0.002738
3562.000000	-0.002745
3561.000000	-0.002745
3560.000000	-0.002738
3559.000000	-0.002722
3558.000000	-0.002694
3557.000000	-0.002665
3556.000000	-0.002651
3555.000000	-0.002658
3554.000000	-0.002673
3553.000000	-0.002682
3552.000000	-0.002682
3551.000000	-0.002683
3550.000000	-0.002691
3549.000000	-0.002704
3548.000000	-0.002713
3547.000000	-0.002718
3546.000000	-0.002722
3545.000000	-0.002729
3544.000000	-0.002734
3543.000000	-0.002731
3542.000000	-0.002717
3541.000000	-0.002700
3540.000000	-0.002693
3539.000000	-0.002695
3538.000000	-0.002696
3537.000000	-0.002682
3536.000000	-0.002652
3535.000000	-0.002624
3534.000000	-0.002611
3533.000000	-0.002617
3532.000000	-0.002632
3531.000000	-0.002648
3530.000000	-0.002662
3529.000000	-0.002671
3528.000000	-0.002676
3527.000000	-0.002681
3526.000000	-0.002684
3525.000000	-0.002684
3524.000000	-0.002679
3523.000000	-0.002670
3522.000000	-0.002661
3521.000000	-0.002655
3520.000000	-0.002651
3519.000000	-0.002652
3518.000000	-0.002656
3517.000000	-0.002656
3516.000000	-0.002646
3515.000000	-0.002627
3514.000000	-0.002608
3513.000000	-0.002598
3512.000000	-0.002605
3511.000000	-0.002629
3510.000000	-0.002663
3509.000000	-0.002688
3508.000000	-0.002694
3507.000000	-0.002686
3506.000000	-0.002676
3505.000000	-0.002668
3504.000000	-0.002648
3503.000000	-0.002606
3502.000000	-0.002559
3501.000000	-0.002538
3500.000000	-0.002554
3499.000000	-0.002583
3498.000000	-0.002589
3497.000000	-0.002561
3496.000000	-0.002523
3495.000000	-0.002501
3494.000000	-0.002496
3493.000000	-0.002490
3492.000000	-0.002476
3491.000000	-0.002467
3490.000000	-0.002482
3489.000000	-0.002521
3488.000000	-0.002557
3487.000000	-0.002570
3486.000000	-0.002557
3485.000000	-0.002535
3484.000000	-0.002520
3483.000000	-0.002516
3482.000000	-0.002521
3481.000000	-0.002528
3480.000000	-0.002533
3479.000000	-0.002533
3478.000000	-0.002526
3477.000000	-0.002516
3476.000000	-0.002511
3475.000000	-0.002522
3474.000000	-0.002548
3473.000000	-0.002580
3472.000000	-0.002605
3471.000000	-0.002609
3470.000000	-0.002588
3469.000000	-0.002545
3468.000000	-0.002491
3467.000000	-0.002446
3466.000000	-0.002431
3465.000000	-0.002453
3464.000000	-0.002499
3463.000000	-0.002543
3462.000000	-0.002561
3461.000000	-0.002545
3460.000000	-0.002507
3459.000000	-0.002471
3458.000000	-0.002453
3457.000000	-0.002454
3456.000000	-0.002458
3455.000000	-0.002451
3454.000000	-0.002433
3453.000000	-0.002418
3452.000000	-0.002419
3451.000000	-0.002434
3450.000000	-0.002453
3449.000000	-0.002467
3448.000000	-0.002473
3447.000000	-0.002471
3446.000000	-0.002463
3445.000000	-0.002450
3444.000000	-0.002430
3443.000000	-0.002397
3442.000000	-0.002349
3441.000000	-0.002298
3440.000000	-0.002271
3439.000000	-0.002287
3438.000000	-0.002336
3437.000000	-0.002385
3436.000000	-0.002410
3435.000000	-0.002406
3434.000000	-0.002388
3433.000000	-0.002372
3432.000000	-0.002368
3431.000000	-0.002376
3430.000000	-0.002391
3429.000000	-0.002406
3428.000000	-0.002416
3427.000000	-0.002421
3426.000000	-0.002418
3425.000000	-0.002401
3424.000000	-0.002369
3423.000000	-0.002331
3422.000000	-0.002306
3421.000000	-0.002305
3420.000000	-0.002324
3419.000000	-0.002350
3418.000000	-0.002369
3417.000000	-0.002377
3416.000000	-0.002374
3415.000000	-0.002358
3414.000000	-0.002330
3413.000000	-0.002293
3412.000000	-0.002262
3411.000000	-0.002251
3410.000000	-0.002256
3409.000000	-0.002259
3408.000000	-0.002246
3407.000000	-0.002221
3406.000000	-0.002207
3405.000000	-0.002214
3404.000000	-0.002237
3403.000000	-0.002259
3402.000000	-0.002268
3401.000000	-0.002266
3400.000000	-0.002259
3399.000000	-0.002253
3398.000000	-0.002246
3397.000000	-0.002237
3396.000000	-0.002232
3395.000000	-0.002238
3394.000000	-0.002252
3393.000000	-0.002263
3392.000000	-0.002262
3391.000000	-0.002256
3390.000000	-0.002257
3389.000000	-0.002264
3388.000000	-0.002263
3387.000000	-0.002243
3386.000000	-0.002215
3385.000000	-0.002200
3384.000000	-0.002210
3383.000000	-0.002234
3382.000000	-0.002255
3381.000000	-0.002257
3380.000000	-0.002241
3379.000000	-0.002218
3378.000000	-0.002200
3377.000000	-0.002187
3376.000000	-0.002178
3375.000000	-0.002177
3374.000000	-0.002189
3373.000000	-0.002211
3372.000000	-0.002232
3371.000000	-0.002240
3370.000000	-0.002235
3369.000000	-0.002226
3368.000000	-0.002218
3367.000000	-0.002218
3366.000000	-0.002224
3365.000000	-0.002231
3364.000000	-0.002230
3363.000000	-0.002220
3362.000000	-0.002211
3361.000000	-0.002213
3360.000000	-0.002229
3359.000000	-0.002249
3358.000000	-0.002263
3357.000000	-0.002269
3356.000000	-0.002266
3355.000000	-0.002255
3354.000000	-0.002242
3353.000000	-0.002236
3352.000000	-0.002243
3351.000000	-0.002258
3350.000000	-0.002269
3349.000000	-0.002264
3348.000000	-0.002242
3347.000000	-0.002211
3346.000000	-0.002189
3345.000000	-0.002193
3344.000000	-0.002223
3343.000000	-0.002262
3342.000000	-0.002292
3341.000000	-0.002305
3340.000000	-0.002305
3339.000000	-0.002301
3338.000000	-0.002296
3337.000000	-0.002294
3336.000000	-0.002295
3335.000000	-0.002297
3334.000000	-0.002292
3333.000000	-0.002276
3332.000000	-0.002257
3331.000000	-0.002249
3330.000000	-0.002260
3329.000000	-0.002284
3328.000000	-0.002307
3327.000000	-0.002315
3326.000000	-0.002307
3325.000000	-0.002291
3324.000000	-0.002285
3323.000000	-0.002296
3322.000000	-0.002316
3321.000000	-0.002328
3320.000000	-0.002326
3319.000000	-0.002317
3318.000000	-0.002312
3317.000000	-0.002308
3316.000000	-0.002297
3315.000000	-0.002283
3314.000000	-0.002278
3313.000000	-0.002294
3312.000000	-0.002328
3311.000000	-0.002365
3310.000000	-0.002384
3309.000000	-0.002378
3308.000000	-0.002360
3307.000000	-0.002348
3306.000000	-0.002346
3305.000000	-0.002340
3304.000000	-0.002316
3303.000000	-0.002278
3302.000000	-0.002250
3301.000000	-0.002250
3300.000000	-0.002279
3299.000000	-0.002320
3298.000000	-0.002353
3297.000000	-0.002368
3296.000000	-0.002366
3295.000000	-0.002359
3294.000000	-0.002354
3293.000000	-0.002350
3292.000000	-0.002338
3291.000000	-0.002319
3290.000000	-0.002304
3289.000000	-0.002297
3288.000000	-0.002293
3287.000000	-0.002286
3286.000000	-0.002278
3285.000000	-0.002275
3284.000000	-0.002276
3283.000000	-0.002278
3282.000000	-0.002279
3281.000000	-0.002281
3280.000000	-0.002287
3279.000000	-0.002297
3278.000000	-0.002315
3277.000000	-0.002338
3276.000000	-0.002354
3275.000000	-0.002352
3274.000000	-0.002335
3273.000000	-0.002321
3272.000000	-0.002318
3271.000000	-0.002323
3270.000000	-0.002327
3269.000000	-0.002331
3268.000000	-0.002334
3267.000000	-0.002334
3266.000000	-0.002329
3265.000000	-0.002321
3264.000000	-0.002319
3263.000000	-0.002322
3262.000000	-0.002325
3261.000000	-0.002326
3260.000000	-0.002334
3259.000000	-0.002358
3258.000000	-0.002393
3257.000000	-0.002421
3256.000000	-0.002426
3255.000000	-0.002407
3254.000000	-0.002378
3253.000000	-0.002359
3252.000000	-0.002360
3251.000000	-0.002377
3250.000000	-0.002394
3249.000000	-0.002401
3248.000000	-0.002399
3247.000000	-0.002399
3246.000000	-0.002408
3245.000000	-0.002421
3244.000000	-0.002425
3243.000000	-0.002414
3242.000000	-0.002394
3241.000000	-0.002378
3240.000000	-0.002375
3239.000000	-0.002382
3238.000000	-0.002387
3237.000000	-0.002387
3236.000000	-0.002379
3235.000000	-0.002370
3234.000000	-0.002362
3233.000000	-0.002360
3232.000000	-0.002371
3231.000000	-0.002396
3230.000000	-0.002431
3229.000000	-0.002466
3228.000000	-0.002488
3227.000000	-0.002493
3226.000000	-0.002482
3225.000000	-0.002464
3224.000000	-0.002450
3223.000000	-0.002442
3222.000000	-0.002436
3221.000000	-0.002428
3220.000000	-0.002422
3219.000000	-0.002429
3218.000000	-0.002450
3217.000000	-0.002472
3216.000000	-0.002481
3215.000000	-0.002475
3214.000000	-0.002471
3213.000000	-0.002478
3212.000000	-0.002492
3211.000000	-0.002499
3210.000000	-0.002494
3209.000000	-0.002481
3208.000000	-0.002459
3207.000000	-0.002427
3206.000000	-0.002390
3205.000000	-0.002364
3204.000000	-0.002365
3203.000000	-0.002391
3202.000000	-0.002430
3201.000000	-0.002469
3200.000000	-0.002503
3199.000000	-0.002531
3198.000000	-0.002549
3197.000000	-0.002558
3196.000000	-0.002556
3195.000000	-0.002548
3194.000000	-0.002541
3193.000000	-0.002541
3192.000000	-0.002550
3191.000000	-0.002566
3190.000000	-0.002590
3189.000000	-0.002619
3188.000000	-0.002643
3187.000000	-0.002650
3186.000000	-0.002625
3185.000000	-0.002572
3184.000000	-0.002507
3183.000000	-0.002452
3182.000000	-0.002429
3181.000000	-0.002447
3180.000000	-0.002497
3179.000000	-0.002552
3178.000000	-0.002587
3177.000000	-0.002595
3176.000000	-0.002584
3175.000000	-0.002569
3174.000000	-0.002555
3173.000000	-0.002543
3172.000000	-0.002537
3171.000000	-0.002541
3170.000000	-0.002555
3169.000000	-0.002576
3168.000000	-0.002599
3167.000000	-0.002620
3166.000000	-0.002637
3165.000000	-0.002646
3164.000000	-0.002652
3163.000000	-0.002661
3162.000000	-0.002672
3161.000000	-0.002670
3160.000000	-0.002644
3159.000000	-0.002598
3158.000000	-0.002557
3157.000000	-0.002540
3156.000000	-0.002548
3155.000000	-0.002565
3154.000000	-0.002578
3153.000000	-0.002586
3152.000000	-0.002592
3151.000000	-0.002596
3150.000000	-0.002595
3149.000000	-0.002589
3148.000000	-0.002581
3147.000000	-0.002577
3146.000000	-0.002579
3145.000000	-0.002581
3144.000000	-0.002577
3143.000000	-0.002568
3142.000000	-0.002563
3141.000000	-0.002570
3140.000000	-0.002585
3139.000000	-0.002600
3138.000000	-0.002609
3137.000000	-0.002612
3136.000000	-0.002610
3135.000000	-0.002597
3134.000000	-0.002573
3133.000000	-0.002549
3132.000000	-0.002540
3131.000000	-0.002548
3130.000000	-0.002561
3129.000000	-0.002570
3128.000000	-0.002574
3127.000000	-0.002573
3126.000000	-0.002565
3125.000000	-0.002550
3124.000000	-0.002539
3123.000000	-0.002547
3122.000000	-0.002574
3121.000000	-0.002607
3120.000000	-0.002634
3119.000000	-0.002647
3118.000000	-0.002646
3117.000000	-0.002638
3116.000000	-0.002627
3115.000000	-0.002621
3114.000000	-0.002621
3113.000000	-0.002621
3112.000000	-0.002616
3111.000000	-0.002598
3110.000000	-0.002574
3109.000000	-0.002552
3108.000000	-0.002543
3107.000000	-0.002546
3106.000000	-0.002553
3105.000000	-0.002556
3104.000000	-0.002556
3103.000000	-0.002555
3102.000000	-0.002549
3101.000000	-0.002538
3100.000000	-0.002530
3099.000000	-0.002537
3098.000000	-0.002562
3097.000000	-0.002591
3096.000000	-0.002612
3095.000000	-0.002623
3094.000000	-0.002628
3093.000000	-0.002630
3092.000000	-0.002628
3091.000000	-0.002621
3090.000000	-0.002617
3089.000000	-0.002626
3088.000000	-0.002649
3087.000000	-0.002681
3086.000000	-0.002709
3085.000000	-0.002721
3084.000000	-0.002711
3083.000000	-0.002684
3082.000000	-0.002655
3081.000000	-0.002645
3080.000000	-0.002662
3079.000000	-0.002699
3078.000000	-0.002733
3077.000000	-0.002742
3076.000000	-0.002723
3075.000000	-0.002694
3074.000000	-0.002675
3073.000000	-0.002674
3072.000000	-0.002682
3071.000000	-0.002687
3070.000000	-0.002692
3069.000000	-0.002703
3068.000000	-0.002717
3067.000000	-0.002721
3066.000000	-0.002709
3065.000000	-0.002689
3064.000000	-0.002679
3063.000000	-0.002686
3062.000000	-0.002705
3061.000000	-0.002727
3060.000000	-0.002743
3059.000000	-0.002751
3058.000000	-0.002749
3057.000000	-0.002741
3056.000000	-0.002734
3055.000000	-0.002731
3054.000000	-0.002735
3053.000000	-0.002749
3052.000000	-0.002767
3051.000000	-0.002780
3050.000000	-0.002774
3049.000000	-0.002748
3048.000000	-0.002713
3047.000000	-0.002689
3046.000000	-0.002687
3045.000000	-0.002711
3044.000000	-0.002759
3043.000000	-0.002821
3042.000000	-0.002870
3041.000000	-0.002879
3040.000000	-0.002848
3039.000000	-0.002803
3038.000000	-0.002772
3037.000000	-0.002761
3036.000000	-0.002762
3035.000000	-0.002781
3034.000000	-0.002829
3033.000000	-0.002889
3032.000000	-0.002920
3031.000000	-0.002895
3030.000000	-0.002833
3029.000000	-0.002779
3028.000000	-0.002757
3027.000000	-0.002758
3026.000000	-0.002765
3025.000000	-0.002771
3024.000000	-0.002775
3023.000000	-0.002773
3022.000000	-0.002764
3021.000000	-0.002754
3020.000000	-0.002753
3019.000000	-0.002760
3018.000000	-0.002774
3017.000000	-0.002800
3016.000000	-0.002854
3015.000000	-0.002929
3014.000000	-0.002992
3013.000000	-0.003003
3012.000000	-0.002949
3011.000000	-0.002860
3010.000000	-0.002787
3009.000000	-0.002765
3008.000000	-0.002794
3007.000000	-0.002845
3006.000000	-0.002886
3005.000000	-0.002901
3004.000000	-0.002893
3003.000000	-0.002879
3002.000000	-0.002875
3001.000000	-0.002887
3000.000000	-0.002908
2999.000000	-0.002931
2998.000000	-0.002949
2997.000000	-0.002964
2996.000000	-0.002975
2995.000000	-0.002979
2994.000000	-0.002976
2993.000000	-0.002975
2992.000000	-0.002987
2991.000000	-0.003010
2990.000000	-0.003038
2989.000000	-0.003074
2988.000000	-0.003124
2987.000000	-0.003187
2986.000000	-0.003252
2985.000000	-0.003305
2984.000000	-0.003346
2983.000000	-0.003384
2982.000000	-0.003429
2981.000000	-0.003479
2980.000000	-0.003539
2979.000000	-0.003616
2978.000000	-0.003714
2977.000000	-0.003823
2976.000000	-0.003929
2975.000000	-0.004025
2974.000000	-0.004118
2973.000000	-0.004211
2972.000000	-0.004297
2971.000000	-0.004366
2970.000000	-0.004413
2969.000000	-0.004440
2968.000000	-0.004446
2967.000000	-0.004425
2966.000000	-0.004379
2965.000000	-0.004316
2964.000000	-0.004244
2963.000000	-0.004163
2962.000000	-0.004075
2961.000000	-0.003988
2960.000000	-0.003911
2959.000000	-0.003843
2958.000000	-0.003778
2957.000000	-0.003712
2956.000000	-0.003646
2955.000000	-0.003579
2954.000000	-0.003509
2953.000000	-0.003444
2952.000000	-0.003399
2951.000000	-0.003385
2950.000000	-0.003410
2949.000000	-0.003467
2948.000000	-0.003546
2947.000000	-0.003630
2946.000000	-0.003706
2945.000000	-0.003778
2944.000000	-0.003857
2943.000000	-0.003948
2942.000000	-0.004037
2941.000000	-0.004100
2940.000000	-0.004128
2939.000000	-0.004126
2938.000000	-0.004104
2937.000000	-0.004071
2936.000000	-0.004038
2935.000000	-0.004015
2934.000000	-0.004006
2933.000000	-0.004004
2932.000000	-0.003993
2931.000000	-0.003961
2930.000000	-0.003911
2929.000000	-0.003856
2928.000000	-0.003810
2927.000000	-0.003777
2926.000000	-0.003757
2925.000000	-0.003745
2924.000000	-0.003738
2923.000000	-0.003729
2922.000000	-0.003711
2921.000000	-0.003681
2920.000000	-0.003648
2919.000000	-0.003623
2918.000000	-0.003606
2917.000000	-0.003592
2916.000000	-0.003573
2915.000000	-0.003549
2914.000000	-0.003529
2913.000000	-0.003519
2912.000000	-0.003525
2911.000000	-0.003548
2910.000000	-0.003581
2909.000000	-0.003613
2908.000000	-0.003635
2907.000000	-0.003644
2906.000000	-0.003643
2905.000000	-0.003641
2904.000000	-0.003645
2903.000000	-0.003657
2902.000000	-0.003667
2901.000000	-0.003666
2900.000000	-0.003651
2899.000000	-0.003631
2898.000000	-0.003621
2897.000000	-0.003627
2896.000000	-0.003646
2895.000000	-0.003664
2894.000000	-0.003668
2893.000000	-0.003652
2892.000000	-0.003623
2891.000000	-0.003600
2890.000000	-0.003601
2889.000000	-0.003624
2888.000000	-0.003660
2887.000000	-0.003699
2886.000000	-0.003742
2885.000000	-0.003799
2884.000000	-0.003870
2883.000000	-0.003942
2882.000000	-0.003999
2881.000000	-0.004035
2880.000000	-0.004051
2879.000000	-0.004056
2878.000000	-0.004054
2877.000000	-0.004045
2876.000000	-0.004023
2875.000000	-0.003987
2874.000000	-0.003940
2873.000000	-0.003893
2872.000000	-0.003855
2871.000000	-0.003825
2870.000000	-0.003802
2869.000000	-0.003784
2868.000000	-0.003767
2867.000000	-0.003745
2866.000000	-0.003711
2865.000000	-0.003670
2864.000000	-0.003633
2863.000000	-0.003611
2862.000000	-0.003598
2861.000000	-0.003583
2860.000000	-0.003563
2859.000000	-0.003541
2858.000000	-0.003519
2857.000000	-0.003491
2856.000000	-0.003450
2855.000000	-0.003394
2854.000000	-0.003335
2853.000000	-0.003288
2852.000000	-0.003262
2851.000000	-0.003256
2850.000000	-0.003257
2849.000000	-0.003258
2848.000000	-0.003256
2847.000000	-0.003247
2846.000000	-0.003224
2845.000000	-0.003185
2844.000000	-0.003144
2843.000000	-0.003119
2842.000000	-0.003114
2841.000000	-0.003117
2840.000000	-0.003114
2839.000000	-0.003101
2838.000000	-0.003082
2837.000000	-0.003060
2836.000000	-0.003035
2835.000000	-0.003010
2834.000000	-0.002985
2833.000000	-0.002967
2832.000000	-0.002961
2831.000000	-0.002969
2830.000000	-0.002982
2829.000000	-0.002994
2828.000000	-0.003004
2827.000000	-0.003017
2826.000000	-0.003030
2825.000000	-0.003033
2824.000000	-0.003012
2823.000000	-0.002971
2822.000000	-0.002932
2821.000000	-0.002911
2820.000000	-0.002911
2819.000000	-0.002913
2818.000000	-0.002903
2817.000000	-0.002883
2816.000000	-0.002867
2815.000000	-0.002868
2814.000000	-0.002892
2813.000000	-0.002927
2812.000000	-0.002956
2811.000000	-0.002966
2810.000000	-0.002953
2809.000000	-0.002929
2808.000000	-0.002909
2807.000000	-0.002902
2806.000000	-0.002903
2805.000000	-0.002900
2804.000000	-0.002887
2803.000000	-0.002862
2802.000000	-0.002830
2801.000000	-0.002801
2800.000000	-0.002788
2799.000000	-0.002797
2798.000000	-0.002823
2797.000000	-0.002853
2796.000000	-0.002872
2795.000000	-0.002873
2794.000000	-0.002856
2793.000000	-0.002828
2792.000000	-0.002801
2791.000000	-0.002778
2790.000000	-0.002761
2789.000000	-0.002751
2788.000000	-0.002750
2787.000000	-0.002759
2786.000000	-0.002771
2785.000000	-0.002781
2784.000000	-0.002791
2783.000000	-0.002809
2782.000000	-0.002833
2781.000000	-0.002855
2780.000000	-0.002864
2779.000000	-0.002864
2778.000000	-0.002867
2777.000000	-0.002875
2776.000000	-0.002879
2775.000000	-0.002870
2774.000000	-0.002842
2773.000000	-0.002805
2772.000000	-0.002774
2771.000000	-0.002764
2770.000000	-0.002772
2769.000000	-0.002784
2768.000000	-0.002786
2767.000000	-0.002777
2766.000000	-0.002771
2765.000000	-0.002779
2764.000000	-0.002798
2763.000000	-0.002813
2762.000000	-0.002811
2761.000000	-0.002792
2760.000000	-0.002767
2759.000000	-0.002749
2758.000000	-0.002744
2757.000000	-0.002749
2756.000000	-0.002755
2755.000000	-0.002762
2754.000000	-0.002772
2753.000000	-0.002786
2752.000000	-0.002795
2751.000000	-0.002792
2750.000000	-0.002778
2749.000000	-0.002768
2748.000000	-0.002767
2747.000000	-0.002770
2746.000000	-0.002764
2745.000000	-0.002750
2744.000000	-0.002739
2743.000000	-0.002743
2742.000000	-0.002761
2741.000000	-0.002780
2740.000000	-0.002787
2739.000000	-0.002785
2738.000000	-0.002781
2737.000000	-0.002780
2736.000000	-0.002779
2735.000000	-0.002775
2734.000000	-0.002773
2733.000000	-0.002776
2732.000000	-0.002781
2731.000000	-0.002780
2730.000000	-0.002773
2729.000000	-0.002769
2728.000000	-0.002771
2727.000000	-0.002776
2726.000000	-0.002779
2725.000000	-0.002778
2724.000000	-0.002773
2723.000000	-0.002761
2722.000000	-0.002745
2721.000000	-0.002732
2720.000000	-0.002729
2719.000000	-0.002730
2718.000000	-0.002724
2717.000000	-0.002710
2716.000000	-0.002690
2715.000000	-0.002672
2714.000000	-0.002660
2713.000000	-0.002656
2712.000000	-0.002659
2711.000000	-0.002663
2710.000000	-0.002666
2709.000000	-0.002676
2708.000000	-0.002698
2707.000000	-0.002729
2706.000000	-0.002758
2705.000000	-0.002777
2704.000000	-0.002783
2703.000000	-0.002777
2702.000000	-0.002760
2701.000000	-0.002739
2700.000000	-0.002722
2699.000000	-0.002714
2698.000000	-0.002712
2697.000000	-0.002712
2696.000000	-0.002714
2695.000000	-0.002718
2694.000000	-0.002719
2693.000000	-0.002710
2692.000000	-0.002694
2691.000000	-0.002675
2690.000000	-0.002658
2689.000000	-0.002645
2688.000000	-0.002640
2687.000000	-0.002639
2686.000000	-0.002635
2685.000000	-0.002624
2684.000000	-0.002611
2683.000000	-0.002609
2682.000000	-0.002621
2681.000000	-0.002641
2680.000000	-0.002657
2679.000000	-0.002663
2678.000000	-0.002653
2677.000000	-0.002630
2676.000000	-0.002605
2675.000000	-0.002592
2674.000000	-0.002599
2673.000000	-0.002624
2672.000000	-0.002651
2671.000000	-0.002665
2670.000000	-0.002657
2669.000000	-0.002635
2668.000000	-0.002615
2667.000000	-0.002608
2666.000000	-0.002609
2665.000000	-0.002612
2664.000000	-0.002616
2663.000000	-0.002627
2662.000000	-0.002642
2661.000000	-0.002649
2660.000000	-0.002639
2659.000000	-0.002620
2658.000000	-0.002610
2657.000000	-0.002618
2656.000000	-0.002637
2655.000000	-0.002651
2654.000000	-0.002651
2653.000000	-0.002636
2652.000000	-0.002616
2651.000000	-0.002601
2650.000000	-0.002598
2649.000000	-0.002605
2648.000000	-0.002619
2647.000000	-0.002634
2646.000000	-0.002645
2645.000000	-0.002648
2644.000000	-0.002646
2643.000000	-0.002646
2642.000000	-0.002648
2641.000000	-0.002647
2640.000000	-0.002640
2639.000000	-0.002629
2638.000000	-0.002623
2637.000000	-0.002621
2636.000000	-0.002617
2635.000000	-0.002607
2634.000000	-0.002595
2633.000000	-0.002591
2632.000000	-0.002598
2631.000000	-0.002611
2630.000000	-0.002621
2629.000000	-0.002627
2628.000000	-0.002634
2627.000000	-0.002642
2626.000000	-0.002649
2625.000000	-0.002654
2624.000000	-0.002660
2623.000000	-0.002666
2622.000000	-0.002672
2621.000000	-0.002673
2620.000000	-0.002669
2619.000000	-0.002664
2618.000000	-0.002661
2617.000000	-0.002662
2616.000000	-0.002661
2615.000000	-0.002655
2614.000000	-0.002649
2613.000000	-0.002648
2612.000000	-0.002656
2611.000000	-0.002664
2610.000000	-0.002664
2609.000000	-0.002654
2608.000000	-0.002638
2607.000000	-0.002618
2606.000000	-0.002595
2605.000000	-0.002570
2604.000000	-0.002552
2603.000000	-0.002543
2602.000000	-0.002546
2601.000000	-0.002557
2600.000000	-0.002576
2599.000000	-0.002599
2598.000000	-0.002611
2597.000000	-0.002605
2596.000000	-0.002584
2595.000000	-0.002561
2594.000000	-0.002547
2593.000000	-0.002544
2592.000000	-0.002554
2591.000000	-0.002569
2590.000000	-0.002578
2589.000000	-0.002572
2588.000000	-0.002562
2587.000000	-0.002570
2586.000000	-0.002597
2585.000000	-0.002619
2584.000000	-0.002613
2583.000000	-0.002581
2582.000000	-0.002549
2581.000000	-0.002538
2580.000000	-0.002551
2579.000000	-0.002574
2578.000000	-0.002592
2577.000000	-0.002604
2576.000000	-0.002615
2575.000000	-0.002630
2574.000000	-0.002642
2573.000000	-0.002638
2572.000000	-0.002615
2571.000000	-0.002581
2570.000000	-0.002551
2569.000000	-0.002532
2568.000000	-0.002523
2567.000000	-0.002522
2566.000000	-0.002528
2565.000000	-0.002535
2564.000000	-0.002536
2563.000000	-0.002529
2562.000000	-0.002520
2561.000000	-0.002517
2560.000000	-0.002525
2559.000000	-0.002541
2558.000000	-0.002558
2557.000000	-0.002577
2556.000000	-0.002596
2555.000000	-0.002612
2554.000000	-0.002622
2553.000000	-0.002620
2552.000000	-0.002610
2551.000000	-0.002598
2550.000000	-0.002584
2549.000000	-0.002566
2548.000000	-0.002547
2547.000000	-0.002537
2546.000000	-0.002543
2545.000000	-0.002561
2544.000000	-0.002577
2543.000000	-0.002583
2542.000000	-0.002580
2541.000000	-0.002575
2540.000000	-0.002569
2539.000000	-0.002564
2538.000000	-0.002563
2537.000000	-0.002568
2536.000000	-0.002574
2535.000000	-0.002575
2534.000000	-0.002572
2533.000000	-0.002571
2532.000000	-0.002575
2531.000000	-0.002579
2530.000000	-0.002572
2529.000000	-0.002557
2528.000000	-0.002546
2527.000000	-0.002552
2526.000000	-0.002576
2525.000000	-0.002609
2524.000000	-0.002638
2523.000000	-0.002655
2522.000000	-0.002658
2521.000000	-0.002646
2520.000000	-0.002619
2519.000000	-0.002580
2518.000000	-0.002541
2517.000000	-0.002517
2516.000000	-0.002513
2515.000000	-0.002517
2514.000000	-0.002518
2513.000000	-0.002516
2512.000000	-0.002521
2511.000000	-0.002534
2510.000000	-0.002548
2509.000000	-0.002561
2508.000000	-0.002572
2507.000000	-0.002582
2506.000000	-0.002586
2505.000000	-0.002582
2504.000000	-0.002575
2503.000000	-0.002572
2502.000000	-0.002579
2501.000000	-0.002597
2500.000000	-0.002624
2499.000000	-0.002644
2498.000000	-0.002640
2497.000000	-0.002610
2496.000000	-0.002565
2495.000000	-0.002526
2494.000000	-0.002505
2493.000000	-0.002506
2492.000000	-0.002523
2491.000000	-0.002550
2490.000000	-0.002576
2489.000000	-0.002591
2488.000000	-0.002593
2487.000000	-0.002585
2486.000000	-0.002573
2485.000000	-0.002559
2484.000000	-0.002548
2483.000000	-0.002542
2482.000000	-0.002543
2481.000000	-0.002554
2480.000000	-0.002572
2479.000000	-0.002584
2478.000000	-0.002584
2477.000000	-0.002573
2476.000000	-0.002560
2475.000000	-0.002552
2474.000000	-0.002548
2473.000000	-0.002551
2472.000000	-0.002559
2471.000000	-0.002568
2470.000000	-0.002570
2469.000000	-0.002562
2468.000000	-0.002549
2467.000000	-0.002537
2466.000000	-0.002531
2465.000000	-0.002532
2464.000000	-0.002537
2463.000000	-0.002542
2462.000000	-0.002541
2461.000000	-0.002540
2460.000000	-0.002550
2459.000000	-0.002570
2458.000000	-0.002587
2457.000000	-0.002587
2456.000000	-0.002573
2455.000000	-0.002557
2454.000000	-0.002546
2453.000000	-0.002539
2452.000000	-0.002532
2451.000000	-0.002524
2450.000000	-0.002513
2449.000000	-0.002502
2448.000000	-0.002496
2447.000000	-0.002495
2446.000000	-0.002496
2445.000000	-0.002498
2444.000000	-0.002505
2443.000000	-0.002518
2442.000000	-0.002533
2441.000000	-0.002543
2440.000000	-0.002549
2439.000000	-0.002552
2438.000000	-0.002553
2437.000000	-0.002555
2436.000000	-0.002556
2435.000000	-0.002555
2434.000000	-0.002548
2433.000000	-0.002536
2432.000000	-0.002527
2431.000000	-0.002522
2430.000000	-0.002515
2429.000000	-0.002504
2428.000000	-0.002498
2427.000000	-0.002506
2426.000000	-0.002521
2425.000000	-0.002526
2424.000000	-0.002514
2423.000000	-0.002492
2422.000000	-0.002472
2421.000000	-0.002468
2420.000000	-0.002484
2419.000000	-0.002514
2418.000000	-0.002537
2417.000000	-0.002540
2416.000000	-0.002526
2415.000000	-0.002507
2414.000000	-0.002492
2413.000000	-0.002481
2412.000000	-0.002474
2411.000000	-0.002472
2410.000000	-0.002469
2409.000000	-0.002461
2408.000000	-0.002449
2407.000000	-0.002441
2406.000000	-0.002436
2405.000000	-0.002428
2404.000000	-0.002414
2403.000000	-0.002401
2402.000000	-0.002400
2401.000000	-0.002415
2400.000000	-0.002436
2399.000000	-0.002446
2398.000000	-0.002438
2397.000000	-0.002418
2396.000000	-0.002402
2395.000000	-0.002399
2394.000000	-0.002408
2393.000000	-0.002422
2392.000000	-0.002432
2391.000000	-0.002427
2390.000000	-0.002397
2389.000000	-0.002346
2388.000000	-0.002290
2387.000000	-0.002240
2386.000000	-0.002185
2385.000000	-0.002116
2384.000000	-0.002036
2383.000000	-0.001948
2382.000000	-0.001853
2381.000000	-0.001753
2380.000000	-0.001663
2379.000000	-0.001590
2378.000000	-0.001529
2377.000000	-0.001470
2376.000000	-0.001416
2375.000000	-0.001379
2374.000000	-0.001369
2373.000000	-0.001388
2372.000000	-0.001422
2371.000000	-0.001434
2370.000000	-0.001382
2369.000000	-0.001263
2368.000000	-0.001124
2367.000000	-0.001010
2366.000000	-0.000929
2365.000000	-0.000854
2364.000000	-0.000774
2363.000000	-0.000710
2362.000000	-0.000645
2361.000000	-0.000553
2360.000000	-0.000450
2359.000000	-0.000365
2358.000000	-0.000325
2357.000000	-0.000310
2356.000000	-0.000298
2355.000000	-0.000288
2354.000000	-0.000243
2353.000000	-0.000110
2352.000000	0.000093
2351.000000	0.000192
2350.000000	0.000046
2349.000000	-0.000272
2348.000000	-0.000524
2347.000000	-0.000412
2346.000000	0.000177
2345.000000	0.001090
2344.000000	0.001996
2343.000000	0.002606
2342.000000	0.002822
2341.000000	0.002649
2340.000000	0.002219
2339.000000	0.001691
2338.000000	0.001174
2337.000000	0.000709
2336.000000	0.000334
2335.000000	0.000079
2334.000000	-0.000052
2333.000000	-0.000091
2332.000000	-0.000050
2331.000000	0.000019
2330.000000	0.000050
2329.000000	0.000013
2328.000000	-0.000093
2327.000000	-0.000208
2326.000000	-0.000315
2325.000000	-0.000382
2324.000000	-0.000410
2323.000000	-0.000422
2322.000000	-0.000429
2321.000000	-0.000451
2320.000000	-0.000483
2319.000000	-0.000549
2318.000000	-0.000654
2317.000000	-0.000786
2316.000000	-0.000901
2315.000000	-0.000976
2314.000000	-0.001013
2313.000000	-0.001030
2312.000000	-0.001047
2311.000000	-0.001078
2310.000000	-0.001137
2309.000000	-0.001222
2308.000000	-0.001326
2307.000000	-0.001430
2306.000000	-0.001521
2305.000000	-0.001587
2304.000000	-0.001632
2303.000000	-0.001682
2302.000000	-0.001759
2301.000000	-0.001859
2300.000000	-0.001955
2299.000000	-0.002032
2298.000000	-0.002099
2297.000000	-0.002166
2296.000000	-0.002238
2295.000000	-0.002307
2294.000000	-0.002373
2293.000000	-0.002436
2292.000000	-0.002493
2291.000000	-0.002539
2290.000000	-0.002573
2289.000000	-0.002592
2288.000000	-0.002588
2287.000000	-0.002564
2286.000000	-0.002539
2285.000000	-0.002539
2284.000000	-0.002575
2283.000000	-0.002633
2282.000000	-0.002686
2281.000000	-0.002720
2280.000000	-0.002732
2279.000000	-0.002727
2278.000000	-0.002708
2277.000000	-0.002686
2276.000000	-0.002674
2275.000000	-0.002680
2274.000000	-0.002702
2273.000000	-0.002724
2272.000000	-0.002736
2271.000000	-0.002739
2270.000000	-0.002745
2269.000000	-0.002762
2268.000000	-0.002786
2267.000000	-0.002807
2266.000000	-0.002818
2265.000000	-0.002823
2264.000000	-0.002833
2263.000000	-0.002851
2262.000000	-0.002870
2261.000000	-0.002875
2260.000000	-0.002857
2259.000000	-0.002814
2258.000000	-0.002747
2257.000000	-0.002671
2256.000000	-0.002619
2255.000000	-0.002633
2254.000000	-0.002726
2253.000000	-0.002874
2252.000000	-0.003036
2251.000000	-0.003179
2250.000000	-0.003285
2249.000000	-0.003345
2248.000000	-0.003354
2247.000000	-0.003318
2246.000000	-0.003247
2245.000000	-0.003154
2244.000000	-0.003060
2243.000000	-0.002986
2242.000000	-0.002945
2241.000000	-0.002931
2240.000000	-0.002938
2239.000000	-0.002972
2238.000000	-0.003045
2237.000000	-0.003152
2236.000000	-0.003265
2235.000000	-0.003352
2234.000000	-0.003388
2233.000000	-0.003365
2232.000000	-0.003300
2231.000000	-0.003216
2230.000000	-0.003130
2229.000000	-0.003038
2228.000000	-0.002933
2227.000000	-0.002825
2226.000000	-0.002739
2225.000000	-0.002688
2224.000000	-0.002664
2223.000000	-0.002643
2222.000000	-0.002610
2221.000000	-0.002565
2220.000000	-0.002526
2219.000000	-0.002515
2218.000000	-0.002532
2217.000000	-0.002554
2216.000000	-0.002561
2215.000000	-0.002552
2214.000000	-0.002539
2213.000000	-0.002531
2212.000000	-0.002532
2211.000000	-0.002542
2210.000000	-0.002559
2209.000000	-0.002572
2208.000000	-0.002569
2207.000000	-0.002553
2206.000000	-0.002543
2205.000000	-0.002550
2204.000000	-0.002564
2203.000000	-0.002568
2202.000000	-0.002559
2201.000000	-0.002550
2200.000000	-0.002557
2199.000000	-0.002578
2198.000000	-0.002596
2197.000000	-0.002593
2196.000000	-0.002569
2195.000000	-0.002547
2194.000000	-0.002542
2193.000000	-0.002552
2192.000000	-0.002561
2191.000000	-0.002561
2190.000000	-0.002558
2189.000000	-0.002555
2188.000000	-0.002549
2187.000000	-0.002539
2186.000000	-0.002533
2185.000000	-0.002536
2184.000000	-0.002548
2183.000000	-0.002563
2182.000000	-0.002570
2181.000000	-0.002561
2180.000000	-0.002535
2179.000000	-0.002510
2178.000000	-0.002504
2177.000000	-0.002519
2176.000000	-0.002536
2175.000000	-0.002540
2174.000000	-0.002532
2173.000000	-0.002526
2172.000000	-0.002529
2171.000000	-0.002539
2170.000000	-0.002549
2169.000000	-0.002550
2168.000000	-0.002537
2167.000000	-0.002518
2166.000000	-0.002505
2165.000000	-0.002502
2164.000000	-0.002502
2163.000000	-0.002501
2162.000000	-0.002503
2161.000000	-0.002511
2160.000000	-0.002515
2159.000000	-0.002509
2158.000000	-0.002494
2157.000000	-0.002481
2156.000000	-0.002479
2155.000000	-0.002487
2154.000000	-0.002500
2153.000000	-0.002512
2152.000000	-0.002519
2151.000000	-0.002515
2150.000000	-0.002500
2149.000000	-0.002475
2148.000000	-0.002446
2147.000000	-0.002426
2146.000000	-0.002427
2145.000000	-0.002445
2144.000000	-0.002465
2143.000000	-0.002473
2142.000000	-0.002467
2141.000000	-0.002459
2140.000000	-0.002456
2139.000000	-0.002462
2138.000000	-0.002475
2137.000000	-0.002489
2136.000000	-0.002499
2135.000000	-0.002501
2134.000000	-0.002498
2133.000000	-0.002489
2132.000000	-0.002471
2131.000000	-0.002441
2130.000000	-0.002403
2129.000000	-0.002368
2128.000000	-0.002347
2127.000000	-0.002341
2126.000000	-0.002341
2125.000000	-0.002332
2124.000000	-0.002297
2123.000000	-0.002232
2122.000000	-0.002147
2121.000000	-0.002061
2120.000000	-0.001991
2119.000000	-0.001946
2118.000000	-0.001921
2117.000000	-0.001902
2116.000000	-0.001881
2115.000000	-0.001862
2114.000000	-0.001856
2113.000000	-0.001869
2112.000000	-0.001898
2111.000000	-0.001941
2110.000000	-0.002000
2109.000000	-0.002073
2108.000000	-0.002144
2107.000000	-0.002202
2106.000000	-0.002248
2105.000000	-0.002290
2104.000000	-0.002330
2103.000000	-0.002363
2102.000000	-0.002384
2101.000000	-0.002393
2100.000000	-0.002399
2099.000000	-0.002415
2098.000000	-0.002445
2097.000000	-0.002481
2096.000000	-0.002506
2095.000000	-0.002513
2094.000000	-0.002508
2093.000000	-0.002506
2092.000000	-0.002516
2091.000000	-0.002535
2090.000000	-0.002558
2089.000000	-0.002582
2088.000000	-0.002601
2087.000000	-0.002606
2086.000000	-0.002593
2085.000000	-0.002565
2084.000000	-0.002535
2083.000000	-0.002517
2082.000000	-0.002510
2081.000000	-0.002503
2080.000000	-0.002487
2079.000000	-0.002464
2078.000000	-0.002447
2077.000000	-0.002441
2076.000000	-0.002440
2075.000000	-0.002436
2074.000000	-0.002428
2073.000000	-0.002421
2072.000000	-0.002419
2071.000000	-0.002421
2070.000000	-0.002424
2069.000000	-0.002429
2068.000000	-0.002439
2067.000000	-0.002454
2066.000000	-0.002467
2065.000000	-0.002469
2064.000000	-0.002456
2063.000000	-0.002439
2062.000000	-0.002431
2061.000000	-0.002435
2060.000000	-0.002441
2059.000000	-0.002441
2058.000000	-0.002436
2057.000000	-0.002432
2056.000000	-0.002435
2055.000000	-0.002435
2054.000000	-0.002425
2053.000000	-0.002405
2052.000000	-0.002385
2051.000000	-0.002380
2050.000000	-0.002396
2049.000000	-0.002424
2048.000000	-0.002451
2047.000000	-0.002470
2046.000000	-0.002481
2045.000000	-0.002483
2044.000000	-0.002474
2043.000000	-0.002458
2042.000000	-0.002444
2041.000000	-0.002442
2040.000000	-0.002446
2039.000000	-0.002446
2038.000000	-0.002437
2037.000000	-0.002423
2036.000000	-0.002411
2035.000000	-0.002403
2034.000000	-0.002397
2033.000000	-0.002391
2032.000000	-0.002387
2031.000000	-0.002387
2030.000000	-0.002393
2029.000000	-0.002401
2028.000000	-0.002406
2027.000000	-0.002409
2026.000000	-0.002416
2025.000000	-0.002428
2024.000000	-0.002444
2023.000000	-0.002458
2022.000000	-0.002463
2021.000000	-0.002457
2020.000000	-0.002442
2019.000000	-0.002424
2018.000000	-0.002409
2017.000000	-0.002396
2016.000000	-0.002385
2015.000000	-0.002374
2014.000000	-0.002370
2013.000000	-0.002375
2012.000000	-0.002383
2011.000000	-0.002387
2010.000000	-0.002383
2009.000000	-0.002372
2008.000000	-0.002360
2007.000000	-0.002351
2006.000000	-0.002349
2005.000000	-0.002356
2004.000000	-0.002371
2003.000000	-0.002384
2002.000000	-0.002388
2001.000000	-0.002380
2000.000000	-0.002365
1999.000000	-0.002354
1998.000000	-0.002357
1997.000000	-0.002370
1996.000000	-0.002381
1995.000000	-0.002384
1994.000000	-0.002382
1993.000000	-0.002380
1992.000000	-0.002372
1991.000000	-0.002351
1990.000000	-0.002323
1989.000000	-0.002303
1988.000000	-0.002304
1987.000000	-0.002323
1986.000000	-0.002347
1985.000000	-0.002364
1984.000000	-0.002368
1983.000000	-0.002361
1982.000000	-0.002344
1981.000000	-0.002320
1980.000000	-0.002297
1979.000000	-0.002282
1978.000000	-0.002282
1977.000000	-0.002295
1976.000000	-0.002314
1975.000000	-0.002332
1974.000000	-0.002346
1973.000000	-0.002354
1972.000000	-0.002352
1971.000000	-0.002342
1970.000000	-0.002328
1969.000000	-0.002317
1968.000000	-0.002312
1967.000000	-0.002315
1966.000000	-0.002327
1965.000000	-0.002340
1964.000000	-0.002348
1963.000000	-0.002349
1962.000000	-0.002348
1961.000000	-0.002348
1960.000000	-0.002337
1959.000000	-0.002308
1958.000000	-0.002269
1957.000000	-0.002240
1956.000000	-0.002234
1955.000000	-0.002244
1954.000000	-0.002253
1953.000000	-0.002259
1952.000000	-0.002271
1951.000000	-0.002297
1950.000000	-0.002328
1949.000000	-0.002348
1948.000000	-0.002347
1947.000000	-0.002334
1946.000000	-0.002322
1945.000000	-0.002314
1944.000000	-0.002306
1943.000000	-0.002296
1942.000000	-0.002287
1941.000000	-0.002285
1940.000000	-0.002292
1939.000000	-0.002306
1938.000000	-0.002321
1937.000000	-0.002323
1936.000000	-0.002304
1935.000000	-0.002269
1934.000000	-0.002239
1933.000000	-0.002232
1932.000000	-0.002253
1931.000000	-0.002287
1930.000000	-0.002314
1929.000000	-0.002319
1928.000000	-0.002302
1927.000000	-0.002278
1926.000000	-0.002264
1925.000000	-0.002261
1924.000000	-0.002262
1923.000000	-0.002261
1922.000000	-0.002262
1921.000000	-0.002262
1920.000000	-0.002257
1919.000000	-0.002243
1918.000000	-0.002232
1917.000000	-0.002235
1916.000000	-0.002250
1915.000000	-0.002270
1914.000000	-0.002290
1913.000000	-0.002307
1912.000000	-0.002310
1911.000000	-0.002297
1910.000000	-0.002278
1909.000000	-0.002268
1908.000000	-0.002271
1907.000000	-0.002275
1906.000000	-0.002271
1905.000000	-0.002263
1904.000000	-0.002261
1903.000000	-0.002263
1902.000000	-0.002262
1901.000000	-0.002254
1900.000000	-0.002242
1899.000000	-0.002234
1898.000000	-0.002236
1897.000000	-0.002247
1896.000000	-0.002260
1895.000000	-0.002270
1894.000000	-0.002282
1893.000000	-0.002296
1892.000000	-0.002308
1891.000000	-0.002305
1890.000000	-0.002287
1889.000000	-0.002263
1888.000000	-0.002248
1887.000000	-0.002247
1886.000000	-0.002255
1885.000000	-0.002263
1884.000000	-0.002267
1883.000000	-0.002266
1882.000000	-0.002259
1881.000000	-0.002244
1880.000000	-0.002222
1879.000000	-0.002198
1878.000000	-0.002185
1877.000000	-0.002190
1876.000000	-0.002205
1875.000000	-0.002220
1874.000000	-0.002231
1873.000000	-0.002241
1872.000000	-0.002253
1871.000000	-0.002267
1870.000000	-0.002283
1869.000000	-0.002302
1868.000000	-0.002318
1867.000000	-0.002321
1866.000000	-0.002304
1865.000000	-0.002275
1864.000000	-0.002251
1863.000000	-0.002246
1862.000000	-0.002257
1861.000000	-0.002264
1860.000000	-0.002254
1859.000000	-0.002235
1858.000000	-0.002231
1857.000000	-0.002247
1856.000000	-0.002266
1855.000000	-0.002267
1854.000000	-0.002250
1853.000000	-0.002232
1852.000000	-0.002221
1851.000000	-0.002209
1850.000000	-0.002190
1849.000000	-0.002170
1848.000000	-0.002163
1847.000000	-0.002174
1846.000000	-0.002192
1845.000000	-0.002201
1844.000000	-0.002200
1843.000000	-0.002205
1842.000000	-0.002226
1841.000000	-0.002255
1840.000000	-0.002271
1839.000000	-0.002266
1838.000000	-0.002248
1837.000000	-0.002232
1836.000000	-0.002221
1835.000000	-0.002210
1834.000000	-0.002202
1833.000000	-0.002198
1832.000000	-0.002201
1831.000000	-0.002212
1830.000000	-0.002227
1829.000000	-0.002239
1828.000000	-0.002239
1827.000000	-0.002223
1826.000000	-0.002205
1825.000000	-0.002197
1824.000000	-0.002207
1823.000000	-0.002226
1822.000000	-0.002245
1821.000000	-0.002257
1820.000000	-0.002259
1819.000000	-0.002245
1818.000000	-0.002220
1817.000000	-0.002197
1816.000000	-0.002183
1815.000000	-0.002179
1814.000000	-0.002182
1813.000000	-0.002190
1812.000000	-0.002201
1811.000000	-0.002210
1810.000000	-0.002216
1809.000000	-0.002215
1808.000000	-0.002206
1807.000000	-0.002191
1806.000000	-0.002179
1805.000000	-0.002173
1804.000000	-0.002172
1803.000000	-0.002174
1802.000000	-0.002184
1801.000000	-0.002204
1800.000000	-0.002228
1799.000000	-0.002242
1798.000000	-0.002241
1797.000000	-0.002234
1796.000000	-0.002228
1795.000000	-0.002230
1794.000000	-0.002245
1793.000000	-0.002272
1792.000000	-0.002297
1791.000000	-0.002301
1790.000000	-0.002281
1789.000000	-0.002254
1788.000000	-0.002232
1787.000000	-0.002220
1786.000000	-0.002216
1785.000000	-0.002223
1784.000000	-0.002240
1783.000000	-0.002256
1782.000000	-0.002255
1781.000000	-0.002231
1780.000000	-0.002192
1779.000000	-0.002161
1778.000000	-0.002157
1777.000000	-0.002181
1776.000000	-0.002214
1775.000000	-0.002233
1774.000000	-0.002230
1773.000000	-0.002218
1772.000000	-0.002207
1771.000000	-0.002198
1770.000000	-0.002187
1769.000000	-0.002177
1768.000000	-0.002170
1767.000000	-0.002167
1766.000000	-0.002162
1765.000000	-0.002153
1764.000000	-0.002147
1763.000000	-0.002150
1762.000000	-0.002161
1761.000000	-0.002168
1760.000000	-0.002162
1759.000000	-0.002145
1758.000000	-0.002126
1757.000000	-0.002120
1756.000000	-0.002128
1755.000000	-0.002138
1754.000000	-0.002138
1753.000000	-0.002124
1752.000000	-0.002107
1751.000000	-0.002096
1750.000000	-0.002096
1749.000000	-0.002105
1748.000000	-0.002120
1747.000000	-0.002133
1746.000000	-0.002135
1745.000000	-0.002126
1744.000000	-0.002108
1743.000000	-0.002083
1742.000000	-0.002050
1741.000000	-0.002014
1740.000000	-0.001989
1739.000000	-0.001990
1738.000000	-0.002019
1737.000000	-0.002060
1736.000000	-0.002095
1735.000000	-0.002109
1734.000000	-0.002090
1733.000000	-0.002046
1732.000000	-0.002006
1731.000000	-0.001992
1730.000000	-0.002000
1729.000000	-0.002016
1728.000000	-0.002025
1727.000000	-0.002014
1726.000000	-0.001985
1725.000000	-0.001944
1724.000000	-0.001905
1723.000000	-0.001876
1722.000000	-0.001857
1721.000000	-0.001841
1720.000000	-0.001824
1719.000000	-0.001804
1718.000000	-0.001786
1717.000000	-0.001767
1716.000000	-0.001734
1715.000000	-0.001676
1714.000000	-0.001600
1713.000000	-0.001526
1712.000000	-0.001465
1711.000000	-0.001417
1710.000000	-0.001376
1709.000000	-0.001342
1708.000000	-0.001313
1707.000000	-0.001280
1706.000000	-0.001245
1705.000000	-0.001222
1704.000000	-0.001213
1703.000000	-0.001201
1702.000000	-0.001172
1701.000000	-0.001142
1700.000000	-0.001130
1699.000000	-0.001129
1698.000000	-0.001123
1697.000000	-0.001110
1696.000000	-0.001100
1695.000000	-0.001099
1694.000000	-0.001097
1693.000000	-0.001089
1692.000000	-0.001074
1691.000000	-0.001060
1690.000000	-0.001057
1689.000000	-0.001065
1688.000000	-0.001075
1687.000000	-0.001073
1686.000000	-0.001056
1685.000000	-0.001033
1684.000000	-0.001017
1683.000000	-0.001016
1682.000000	-0.001017
1681.000000	-0.000999
1680.000000	-0.000957
1679.000000	-0.000900
1678.000000	-0.000842
1677.000000	-0.000795
1676.000000	-0.000774
1675.000000	-0.000792
1674.000000	-0.000837
1673.000000	-0.000883
1672.000000	-0.000909
1671.000000	-0.000910
1670.000000	-0.000891
1669.000000	-0.000854
1668.000000	-0.000811
1667.000000	-0.000779
1666.000000	-0.000774
1665.000000	-0.000789
1664.000000	-0.000803
1663.000000	-0.000793
1662.000000	-0.000755
1661.000000	-0.000703
1660.000000	-0.000653
1659.000000	-0.000621
1658.000000	-0.000620
1657.000000	-0.000647
1656.000000	-0.000682
1655.000000	-0.000709
1654.000000	-0.000725
1653.000000	-0.000718
1652.000000	-0.000685
1651.000000	-0.000649
1650.000000	-0.000620
1649.000000	-0.000603
1648.000000	-0.000606
1647.000000	-0.000633
1646.000000	-0.000663
1645.000000	-0.000674
1644.000000	-0.000672
1643.000000	-0.000671
1642.000000	-0.000679
1641.000000	-0.000697
1640.000000	-0.000726
1639.000000	-0.000764
1638.000000	-0.000806
1637.000000	-0.000842
1636.000000	-0.000864
1635.000000	-0.000864
1634.000000	-0.000849
1633.000000	-0.000831
1632.000000	-0.000815
1631.000000	-0.000810
1630.000000	-0.000821
1629.000000	-0.000845
1628.000000	-0.000864
1627.000000	-0.000866
1626.000000	-0.000857
1625.000000	-0.000848
1624.000000	-0.000841
1623.000000	-0.000841
1622.000000	-0.000855
1621.000000	-0.000886
1620.000000	-0.000922
1619.000000	-0.000941
1618.000000	-0.000937
1617.000000	-0.000926
1616.000000	-0.000929
1615.000000	-0.000943
1614.000000	-0.000950
1613.000000	-0.000943
1612.000000	-0.000935
1611.000000	-0.000936
1610.000000	-0.000935
1609.000000	-0.000910
1608.000000	-0.000862
1607.000000	-0.000820
1606.000000	-0.000808
1605.000000	-0.000812
1604.000000	-0.000806
1603.000000	-0.000785
1602.000000	-0.000769
1601.000000	-0.000773
1600.000000	-0.000788
1599.000000	-0.000797
1598.000000	-0.000792
1597.000000	-0.000785
1596.000000	-0.000791
1595.000000	-0.000812
1594.000000	-0.000837
1593.000000	-0.000856
1592.000000	-0.000874
1591.000000	-0.000903
1590.000000	-0.000948
1589.000000	-0.000994
1588.000000	-0.001026
1587.000000	-0.001043
1586.000000	-0.001053
1585.000000	-0.001059
1584.000000	-0.001059
1583.000000	-0.001058
1582.000000	-0.001068
1581.000000	-0.001089
1580.000000	-0.001107
1579.000000	-0.001104
1578.000000	-0.001079
1577.000000	-0.001043
1576.000000	-0.001013
1575.000000	-0.001000
1574.000000	-0.001004
1573.000000	-0.001011
1572.000000	-0.001018
1571.000000	-0.001038
1570.000000	-0.001080
1569.000000	-0.001124
1568.000000	-0.001137
1567.000000	-0.001109
1566.000000	-0.001060
1565.000000	-0.001015
1564.000000	-0.000986
1563.000000	-0.000972
1562.000000	-0.000962
1561.000000	-0.000947
1560.000000	-0.000932
1559.000000	-0.000921
1558.000000	-0.000937
1557.000000	-0.000987
1556.000000	-0.001042
1555.000000	-0.001074
1554.000000	-0.001081
1553.000000	-0.001087
1552.000000	-0.001103
1551.000000	-0.001122
1550.000000	-0.001135
1549.000000	-0.001139
1548.000000	-0.001139
1547.000000	-0.001141
1546.000000	-0.001159
1545.000000	-0.001214
1544.000000	-0.001316
1543.000000	-0.001447
1542.000000	-0.001570
1541.000000	-0.001654
1540.000000	-0.001692
1539.000000	-0.001717
1538.000000	-0.001754
1537.000000	-0.001795
1536.000000	-0.001819
1535.000000	-0.001826
1534.000000	-0.001833
1533.000000	-0.001852
1532.000000	-0.001897
1531.000000	-0.001984
1530.000000	-0.002117
1529.000000	-0.002250
1528.000000	-0.002314
1527.000000	-0.002288
1526.000000	-0.002225
1525.000000	-0.002185
1524.000000	-0.002169
1523.000000	-0.002147
1522.000000	-0.002119
1521.000000	-0.002109
1520.000000	-0.002116
1519.000000	-0.002116
1518.000000	-0.002127
1517.000000	-0.002205
1516.000000	-0.002365
1515.000000	-0.002519
1514.000000	-0.002549
1513.000000	-0.002421
1512.000000	-0.002217
1511.000000	-0.002063
1510.000000	-0.002029
1509.000000	-0.002096
1508.000000	-0.002201
1507.000000	-0.002272
1506.000000	-0.002273
1505.000000	-0.002224
1504.000000	-0.002181
1503.000000	-0.002178
1502.000000	-0.002227
1501.000000	-0.002317
1500.000000	-0.002410
1499.000000	-0.002468
1498.000000	-0.002481
1497.000000	-0.002461
1496.000000	-0.002413
1495.000000	-0.002345
1494.000000	-0.002282
1493.000000	-0.002256
1492.000000	-0.002283
1491.000000	-0.002357
1490.000000	-0.002450
1489.000000	-0.002529
1488.000000	-0.002576
1487.000000	-0.002607
1486.000000	-0.002670
1485.000000	-0.002800
1484.000000	-0.002969
1483.000000	-0.003101
1482.000000	-0.003146
1481.000000	-0.003119
1480.000000	-0.003069
1479.000000	-0.003022
1478.000000	-0.002969
1477.000000	-0.002901
1476.000000	-0.002830
1475.000000	-0.002775
1474.000000	-0.002757
1473.000000	-0.002783
1472.000000	-0.002832
1471.000000	-0.002866
1470.000000	-0.002862
1469.000000	-0.002830
1468.000000	-0.002833
1467.000000	-0.002961
1466.000000	-0.003272
1465.000000	-0.003669
1464.000000	-0.003907
1463.000000	-0.003803
1462.000000	-0.003420
1461.000000	-0.002992
1460.000000	-0.002714
1459.000000	-0.002614
1458.000000	-0.002588
1457.000000	-0.002559
1456.000000	-0.002542
1455.000000	-0.002568
1454.000000	-0.002618
1453.000000	-0.002676
1452.000000	-0.002752
1451.000000	-0.002844
1450.000000	-0.002895
1449.000000	-0.002847
1448.000000	-0.002722
1447.000000	-0.002606
1446.000000	-0.002555
1445.000000	-0.002549
1444.000000	-0.002530
1443.000000	-0.002478
1442.000000	-0.002419
1441.000000	-0.002387
1440.000000	-0.002392
1439.000000	-0.002436
1438.000000	-0.002536
1437.000000	-0.002688
1436.000000	-0.002816
1435.000000	-0.002822
1434.000000	-0.002685
1433.000000	-0.002479
1432.000000	-0.002304
1431.000000	-0.002207
1430.000000	-0.002177
1429.000000	-0.002185
1428.000000	-0.002222
1427.000000	-0.002289
1426.000000	-0.002389
1425.000000	-0.002550
1424.000000	-0.002789
1423.000000	-0.003047
1422.000000	-0.003188
1421.000000	-0.003113
1420.000000	-0.002847
1419.000000	-0.002546
1418.000000	-0.002354
1417.000000	-0.002290
1416.000000	-0.002285
1415.000000	-0.002286
1414.000000	-0.002280
1413.000000	-0.002270
1412.000000	-0.002264
1411.000000	-0.002276
1410.000000	-0.002318
1409.000000	-0.002380
1408.000000	-0.002422
1407.000000	-0.002404
1406.000000	-0.002325
1405.000000	-0.002232
1404.000000	-0.002172
1403.000000	-0.002155
1402.000000	-0.002155
1401.000000	-0.002153
1400.000000	-0.002151
1399.000000	-0.002157
1398.000000	-0.002171
1397.000000	-0.002182
1396.000000	-0.002179
1395.000000	-0.002143
1394.000000	-0.002063
1393.000000	-0.001956
1392.000000	-0.001861
1391.000000	-0.001808
1390.000000	-0.001792
1389.000000	-0.001790
1388.000000	-0.001776
1387.000000	-0.001742
1386.000000	-0.001693
1385.000000	-0.001642
1384.000000	-0.001604
1383.000000	-0.001585
1382.000000	-0.001585
1381.000000	-0.001613
1380.000000	-0.001676
1379.000000	-0.001753
1378.000000	-0.001795
1377.000000	-0.001762
1376.000000	-0.001669
1375.000000	-0.001570
1374.000000	-0.001508
1373.000000	-0.001484
1372.000000	-0.001478
1371.000000	-0.001481
1370.000000	-0.001487
1369.000000	-0.001484
1368.000000	-0.001460
1367.000000	-0.001426
1366.000000	-0.001405
1365.000000	-0.001410
1364.000000	-0.001438
1363.000000	-0.001469
1362.000000	-0.001485
1361.000000	-0.001478
1360.000000	-0.001455
1359.000000	-0.001440
1358.000000	-0.001451
1357.000000	-0.001488
1356.000000	-0.001536
1355.000000	-0.001594
1354.000000	-0.001675
1353.000000	-0.001785
1352.000000	-0.001895
1351.000000	-0.001953
1350.000000	-0.001936
1349.000000	-0.001866
1348.000000	-0.001788
1347.000000	-0.001726
1346.000000	-0.001677
1345.000000	-0.001634
1344.000000	-0.001600
1343.000000	-0.001575
1342.000000	-0.001547
1341.000000	-0.001516
1340.000000	-0.001503
1339.000000	-0.001533
1338.000000	-0.001595
1337.000000	-0.001645
1336.000000	-0.001652
1335.000000	-0.001617
1334.000000	-0.001573
1333.000000	-0.001544
1332.000000	-0.001535
1331.000000	-0.001532
1330.000000	-0.001519
1329.000000	-0.001492
1328.000000	-0.001461
1327.000000	-0.001436
1326.000000	-0.001420
1325.000000	-0.001413
1324.000000	-0.001410
1323.000000	-0.001406
1322.000000	-0.001397
1321.000000	-0.001375
1320.000000	-0.001343
1319.000000	-0.001312
1318.000000	-0.001292
1317.000000	-0.001288
1316.000000	-0.001293
1315.000000	-0.001292
1314.000000	-0.001270
1313.000000	-0.001229
1312.000000	-0.001183
1311.000000	-0.001152
1310.000000	-0.001139
1309.000000	-0.001134
1308.000000	-0.001118
1307.000000	-0.001083
1306.000000	-0.001039
1305.000000	-0.001006
1304.000000	-0.000998
1303.000000	-0.001009
1302.000000	-0.001023
1301.000000	-0.001033
1300.000000	-0.001048
1299.000000	-0.001075
1298.000000	-0.001108
1297.000000	-0.001130
1296.000000	-0.001135
1295.000000	-0.001123
1294.000000	-0.001093
1293.000000	-0.001050
1292.000000	-0.001008
1291.000000	-0.000984
1290.000000	-0.000982
1289.000000	-0.000984
1288.000000	-0.000979
1287.000000	-0.000965
1286.000000	-0.000953
1285.000000	-0.000943
1284.000000	-0.000924
1283.000000	-0.000881
1282.000000	-0.000808
1281.000000	-0.000717
1280.000000	-0.000627
1279.000000	-0.000553
1278.000000	-0.000498
1277.000000	-0.000467
1276.000000	-0.000473
1275.000000	-0.000532
1274.000000	-0.000642
1273.000000	-0.000776
1272.000000	-0.000908
1271.000000	-0.001034
1270.000000	-0.001159
1269.000000	-0.001280
1268.000000	-0.001380
1267.000000	-0.001437
1266.000000	-0.001452
1265.000000	-0.001447
1264.000000	-0.001448
1263.000000	-0.001460
1262.000000	-0.001473
1261.000000	-0.001469
1260.000000	-0.001443
1259.000000	-0.001392
1258.000000	-0.001317
1257.000000	-0.001225
1256.000000	-0.001134
1255.000000	-0.001062
1254.000000	-0.001007
1253.000000	-0.000955
1252.000000	-0.000889
1251.000000	-0.000804
1250.000000	-0.000704
1249.000000	-0.000594
1248.000000	-0.000482
1247.000000	-0.000370
1246.000000	-0.000251
1245.000000	-0.000122
1244.000000	0.000014
1243.000000	0.000142
1242.000000	0.000254
1241.000000	0.000359
1240.000000	0.000463
1239.000000	0.000563
1238.000000	0.000650
1237.000000	0.000712
1236.000000	0.000738
1235.000000	0.000720
1234.000000	0.000656
1233.000000	0.000559
1232.000000	0.000453
1231.000000	0.000357
1230.000000	0.000282
1229.000000	0.000223
1228.000000	0.000164
1227.000000	0.000093
1226.000000	0.000011
1225.000000	-0.000072
1224.000000	-0.000150
1223.000000	-0.000227
1222.000000	-0.000305
1221.000000	-0.000377
1220.000000	-0.000433
1219.000000	-0.000473
1218.000000	-0.000500
1217.000000	-0.000516
1216.000000	-0.000525
1215.000000	-0.000541
1214.000000	-0.000573
1213.000000	-0.000615
1212.000000	-0.000646
1211.000000	-0.000654
1210.000000	-0.000638
1209.000000	-0.000607
1208.000000	-0.000569
1207.000000	-0.000542
1206.000000	-0.000546
1205.000000	-0.000580
1204.000000	-0.000624
1203.000000	-0.000648
1202.000000	-0.000646
1201.000000	-0.000627
1200.000000	-0.000609
1199.000000	-0.000608
1198.000000	-0.000633
1197.000000	-0.000679
1196.000000	-0.000729
1195.000000	-0.000756
1194.000000	-0.000747
1193.000000	-0.000708
1192.000000	-0.000652
1191.000000	-0.000597
1190.000000	-0.000556
1189.000000	-0.000536
1188.000000	-0.000532
1187.000000	-0.000535
1186.000000	-0.000545
1185.000000	-0.000565
1184.000000	-0.000591
1183.000000	-0.000611
1182.000000	-0.000612
1181.000000	-0.000597
1180.000000	-0.000587
1179.000000	-0.000596
1178.000000	-0.000620
1177.000000	-0.000642
1176.000000	-0.000649
1175.000000	-0.000646
1174.000000	-0.000648
1173.000000	-0.000654
1172.000000	-0.000653
1171.000000	-0.000642
1170.000000	-0.000643
1169.000000	-0.000676
1168.000000	-0.000726
1167.000000	-0.000752
1166.000000	-0.000732
1165.000000	-0.000690
1164.000000	-0.000660
1163.000000	-0.000644
1162.000000	-0.000626
1161.000000	-0.000602
1160.000000	-0.000586
1159.000000	-0.000585
1158.000000	-0.000594
1157.000000	-0.000605
1156.000000	-0.000623
1155.000000	-0.000646
1154.000000	-0.000660
1153.000000	-0.000655
1152.000000	-0.000638
1151.000000	-0.000620
1150.000000	-0.000606
1149.000000	-0.000596
1148.000000	-0.000596
1147.000000	-0.000610
1146.000000	-0.000623
1145.000000	-0.000618
1144.000000	-0.000592
1143.000000	-0.000560
1142.000000	-0.000536
1141.000000	-0.000527
1140.000000	-0.000531
1139.000000	-0.000549
1138.000000	-0.000577
1137.000000	-0.000610
1136.000000	-0.000641
1135.000000	-0.000656
1134.000000	-0.000634
1133.000000	-0.000563
1132.000000	-0.000463
1131.000000	-0.000377
1130.000000	-0.000343
1129.000000	-0.000359
1128.000000	-0.000397
1127.000000	-0.000428
1126.000000	-0.000441
1125.000000	-0.000443
1124.000000	-0.000450
1123.000000	-0.000469
1122.000000	-0.000494
1121.000000	-0.000519
1120.000000	-0.000547
1119.000000	-0.000584
1118.000000	-0.000618
1117.000000	-0.000629
1116.000000	-0.000609
1115.000000	-0.000571
1114.000000	-0.000538
1113.000000	-0.000522
1112.000000	-0.000527
1111.000000	-0.000552
1110.000000	-0.000590
1109.000000	-0.000627
1108.000000	-0.000651
1107.000000	-0.000660
1106.000000	-0.000656
1105.000000	-0.000643
1104.000000	-0.000628
1103.000000	-0.000621
1102.000000	-0.000628
1101.000000	-0.000647
1100.000000	-0.000665
1099.000000	-0.000674
1098.000000	-0.000670
1097.000000	-0.000658
1096.000000	-0.000648
1095.000000	-0.000656
1094.000000	-0.000688
1093.000000	-0.000732
1092.000000	-0.000778
1091.000000	-0.000821
1090.000000	-0.000850
1089.000000	-0.000851
1088.000000	-0.000821
1087.000000	-0.000784
1086.000000	-0.000770
1085.000000	-0.000788
1084.000000	-0.000817
1083.000000	-0.000843
1082.000000	-0.000876
1081.000000	-0.000923
1080.000000	-0.000970
1079.000000	-0.001001
1078.000000	-0.001017
1077.000000	-0.001043
1076.000000	-0.001097
1075.000000	-0.001165
1074.000000	-0.001220
1073.000000	-0.001249
1072.000000	-0.001262
1071.000000	-0.001281
1070.000000	-0.001313
1069.000000	-0.001346
1068.000000	-0.001360
1067.000000	-0.001353
1066.000000	-0.001339
1065.000000	-0.001322
1064.000000	-0.001295
1063.000000	-0.001267
1062.000000	-0.001269
1061.000000	-0.001329
1060.000000	-0.001429
1059.000000	-0.001508
1058.000000	-0.001524
1057.000000	-0.001488
1056.000000	-0.001447
1055.000000	-0.001432
1054.000000	-0.001434
1053.000000	-0.001428
1052.000000	-0.001409
1051.000000	-0.001398
1050.000000	-0.001419
1049.000000	-0.001460
1048.000000	-0.001483
1047.000000	-0.001467
1046.000000	-0.001446
1045.000000	-0.001471
1044.000000	-0.001548
1043.000000	-0.001624
1042.000000	-0.001639
1041.000000	-0.001593
1040.000000	-0.001530
1039.000000	-0.001492
1038.000000	-0.001490
1037.000000	-0.001511
1036.000000	-0.001543
1035.000000	-0.001573
1034.000000	-0.001596
1033.000000	-0.001611
1032.000000	-0.001618
1031.000000	-0.001612
1030.000000	-0.001596
1029.000000	-0.001586
1028.000000	-0.001603
1027.000000	-0.001640
1026.000000	-0.001666
1025.000000	-0.001655
1024.000000	-0.001609
1023.000000	-0.001552
1022.000000	-0.001499
1021.000000	-0.001451
1020.000000	-0.001409
1019.000000	-0.001376
1018.000000	-0.001358
1017.000000	-0.001349
1016.000000	-0.001339
1015.000000	-0.001321
1014.000000	-0.001296
1013.000000	-0.001273
1012.000000	-0.001260
1011.000000	-0.001251
1010.000000	-0.001227
1009.000000	-0.001180
1008.000000	-0.001126
1007.000000	-0.001087
1006.000000	-0.001066
1005.000000	-0.001038
1004.000000	-0.000978
1003.000000	-0.000893
1002.000000	-0.000811
1001.000000	-0.000752
1000.000000	-0.000708
999.000000	-0.000668
998.000000	-0.000632
997.000000	-0.000614
996.000000	-0.000614
995.000000	-0.000601
994.000000	-0.000550
993.000000	-0.000467
992.000000	-0.000398
991.000000	-0.000379
990.000000	-0.000400
989.000000	-0.000421
988.000000	-0.000404
987.000000	-0.000347
986.000000	-0.000274
985.000000	-0.000206
984.000000	-0.000153
983.000000	-0.000110
982.000000	-0.000070
981.000000	-0.000032
980.000000	-0.000005
979.000000	0.000002
978.000000	-0.000005
977.000000	-0.000007
976.000000	0.000009
975.000000	0.000040
974.000000	0.000069
973.000000	0.000084
972.000000	0.000082
971.000000	0.000060
970.000000	0.000020
969.000000	-0.000026
968.000000	-0.000058
967.000000	-0.000060
966.000000	-0.000031
965.000000	0.000013
964.000000	0.000053
963.000000	0.000073
962.000000	0.000066
961.000000	0.000028
960.000000	-0.000033
959.000000	-0.000090
958.000000	-0.000116
957.000000	-0.000098
956.000000	-0.000047
955.000000	0.000009
954.000000	0.000044
953.000000	0.000048
952.000000	0.000019
951.000000	-0.000028
950.000000	-0.000071
949.000000	-0.000088
948.000000	-0.000078
947.000000	-0.000062
946.000000	-0.000068
945.000000	-0.000109
944.000000	-0.000171
943.000000	-0.000230
942.000000	-0.000262
941.000000	-0.000266
940.000000	-0.000261
939.000000	-0.000269
938.000000	-0.000297
937.000000	-0.000329
936.000000	-0.000341
935.000000	-0.000324
934.000000	-0.000288
933.000000	-0.000255
932.000000	-0.000249
931.000000	-0.000272
930.000000	-0.000308
929.000000	-0.000329
928.000000	-0.000323
927.000000	-0.000303
926.000000	-0.000293
925.000000	-0.000303
924.000000	-0.000327
923.000000	-0.000351
922.000000	-0.000362
921.000000	-0.000346
920.000000	-0.000300
919.000000	-0.000243
918.000000	-0.000209
917.000000	-0.000211
916.000000	-0.000230
915.000000	-0.000237
914.000000	-0.000234
913.000000	-0.000240
912.000000	-0.000259
911.000000	-0.000273
910.000000	-0.000263
909.000000	-0.000241
908.000000	-0.000231
907.000000	-0.000246
906.000000	-0.000282
905.000000	-0.000329
904.000000	-0.000371
903.000000	-0.000390
902.000000	-0.000374
901.000000	-0.000325
900.000000	-0.000260
899.000000	-0.000201
898.000000	-0.000160
897.000000	-0.000134
896.000000	-0.000112
895.000000	-0.000085
894.000000	-0.000063
893.000000	-0.000064
892.000000	-0.000093
891.000000	-0.000124
890.000000	-0.000119
889.000000	-0.000056
888.000000	0.000042
887.000000	0.000112
886.000000	0.000099
885.000000	0.000003
884.000000	-0.000110
883.000000	-0.000156
882.000000	-0.000103
881.000000	0.000006
880.000000	0.000097
879.000000	0.000115
878.000000	0.000060
877.000000	-0.000035
876.000000	-0.000121
875.000000	-0.000154
874.000000	-0.000117
873.000000	-0.000022
872.000000	0.000098
871.000000	0.000208
870.000000	0.000284
869.000000	0.000318
868.000000	0.000323
867.000000	0.000322
866.000000	0.000335
865.000000	0.000367
864.000000	0.000411
863.000000	0.000463
862.000000	0.000527
861.000000	0.000608
860.000000	0.000710
859.000000	0.000828
858.000000	0.000949
857.000000	0.001070
856.000000	0.001206
855.000000	0.001382
854.000000	0.001597
853.000000	0.001817
852.000000	0.002015
851.000000	0.002181
850.000000	0.002301
849.000000	0.002322
848.000000	0.002180
847.000000	0.001876
846.000000	0.001501
845.000000	0.001168
844.000000	0.000934
843.000000	0.000777
842.000000	0.000644
841.000000	0.000507
840.000000	0.000369
839.000000	0.000244
838.000000	0.000134
837.000000	0.000038
836.000000	-0.000038
835.000000	-0.000086
834.000000	-0.000109
833.000000	-0.000120
832.000000	-0.000127
831.000000	-0.000125
830.000000	-0.000115
829.000000	-0.000106
828.000000	-0.000106
827.000000	-0.000104
826.000000	-0.000085
825.000000	-0.000052
824.000000	-0.000016
823.000000	0.000010
822.000000	0.000028
821.000000	0.000038
820.000000	0.000045
819.000000	0.000065
818.000000	0.000104
817.000000	0.000148
816.000000	0.000178
815.000000	0.000192
814.000000	0.000212
813.000000	0.000245
812.000000	0.000274
811.000000	0.000272
810.000000	0.000231
809.000000	0.000168
808.000000	0.000120
807.000000	0.000116
806.000000	0.000154
805.000000	0.000193
804.000000	0.000187
803.000000	0.000133
802.000000	0.000067
801.000000	0.000018
800.000000	-0.000013
799.000000	-0.000036
798.000000	-0.000040
797.000000	-0.000004
796.000000	0.000071
795.000000	0.000153
794.000000	0.000214
793.000000	0.000249
792.000000	0.000274
791.000000	0.000296
790.000000	0.000321
789.000000	0.000349
788.000000	0.000366
787.000000	0.000341
786.000000	0.000251
785.000000	0.000129
784.000000	0.000056
783.000000	0.000092
782.000000	0.000211
781.000000	0.000331
780.000000	0.000388
779.000000	0.000381
778.000000	0.000344
777.000000	0.000307
776.000000	0.000279
775.000000	0.000263
774.000000	0.000264
773.000000	0.000287
772.000000	0.000328
771.000000	0.000374
770.000000	0.000403
769.000000	0.000410
768.000000	0.000411
767.000000	0.000423
766.000000	0.000430
765.000000	0.000395
764.000000	0.000309
763.000000	0.000211
762.000000	0.000146
761.000000	0.000127
760.000000	0.000144
759.000000	0.000196
758.000000	0.000280
757.000000	0.000372
756.000000	0.000433
755.000000	0.000446
754.000000	0.000428
753.000000	0.000414
752.000000	0.000422
751.000000	0.000434
750.000000	0.000414
749.000000	0.000339
748.000000	0.000239
747.000000	0.000165
746.000000	0.000138
745.000000	0.000132
744.000000	0.000122
743.000000	0.000127
742.000000	0.000178
741.000000	0.000276
740.000000	0.000384
739.000000	0.000478
738.000000	0.000558
737.000000	0.000635
736.000000	0.000710
735.000000	0.000772
734.000000	0.000801
733.000000	0.000780
732.000000	0.000718
731.000000	0.000651
730.000000	0.000610
729.000000	0.000601
728.000000	0.000608
727.000000	0.000614
726.000000	0.000613
725.000000	0.000616
724.000000	0.000644
723.000000	0.000710
722.000000	0.000790
721.000000	0.000841
720.000000	0.000841
719.000000	0.000805
718.000000	0.000760
717.000000	0.000715
716.000000	0.000683
715.000000	0.000677
714.000000	0.000688
713.000000	0.000679
712.000000	0.000626
711.000000	0.000538
710.000000	0.000442
709.000000	0.000354
708.000000	0.000290
707.000000	0.000265
706.000000	0.000271
705.000000	0.000279
704.000000	0.000263
703.000000	0.000235
702.000000	0.000215
701.000000	0.000198
700.000000	0.000177
