# Supplementary material for: Real-time monitoring of the reversible capture and release of CO2 on anthraquinone and riboflavin-modified graphitic electrodes using ATR-SEIRAS
Source: Chem Sci. 2025 Nov 4;16(48):23189–202. doi: 10.1039/d5sc05427c (PMC12584010; doi:10.1039/d5sc05427c)
Supplement: SC-016-D5SC05427C-s001 [file SC-016-D5SC05427C-s001.zip › Data Folders/Main Figures/Figure3/3b/021.ASC]

PE IR       SUBTECH     SPECTRUM    ASCII       PEDS        4.00        
   -1
021.ASC
25/02/11
15:07:41.00
25/02/11
15:07:41.00
Administrator

700.000000
#HDR
-1
-1
#GR
Wavenumber
A
1.0
0.0
4000.000000
-1.000000
3301
8
0.002829
-0.004397
#DATA
4000.000000	-0.002910
3999.000000	-0.002972
3998.000000	-0.003013
3997.000000	-0.003022
3996.000000	-0.003006
3995.000000	-0.002979
3994.000000	-0.002949
3993.000000	-0.002923
3992.000000	-0.002908
3991.000000	-0.002908
3990.000000	-0.002917
3989.000000	-0.002926
3988.000000	-0.002927
3987.000000	-0.002920
3986.000000	-0.002904
3985.000000	-0.002885
3984.000000	-0.002870
3983.000000	-0.002866
3982.000000	-0.002871
3981.000000	-0.002871
3980.000000	-0.002850
3979.000000	-0.002807
3978.000000	-0.002763
3977.000000	-0.002745
3976.000000	-0.002763
3975.000000	-0.002810
3974.000000	-0.002861
3973.000000	-0.002898
3972.000000	-0.002916
3971.000000	-0.002919
3970.000000	-0.002912
3969.000000	-0.002897
3968.000000	-0.002880
3967.000000	-0.002867
3966.000000	-0.002860
3965.000000	-0.002854
3964.000000	-0.002844
3963.000000	-0.002833
3962.000000	-0.002828
3961.000000	-0.002834
3960.000000	-0.002846
3959.000000	-0.002856
3958.000000	-0.002861
3957.000000	-0.002868
3956.000000	-0.002881
3955.000000	-0.002895
3954.000000	-0.002900
3953.000000	-0.002892
3952.000000	-0.002878
3951.000000	-0.002867
3950.000000	-0.002864
3949.000000	-0.002864
3948.000000	-0.002859
3947.000000	-0.002854
3946.000000	-0.002857
3945.000000	-0.002870
3944.000000	-0.002883
3943.000000	-0.002880
3942.000000	-0.002861
3941.000000	-0.002848
3940.000000	-0.002859
3939.000000	-0.002893
3938.000000	-0.002921
3937.000000	-0.002922
3936.000000	-0.002896
3935.000000	-0.002866
3934.000000	-0.002858
3933.000000	-0.002877
3932.000000	-0.002914
3931.000000	-0.002947
3930.000000	-0.002961
3929.000000	-0.002954
3928.000000	-0.002938
3927.000000	-0.002927
3926.000000	-0.002927
3925.000000	-0.002929
3924.000000	-0.002922
3923.000000	-0.002910
3922.000000	-0.002905
3921.000000	-0.002914
3920.000000	-0.002929
3919.000000	-0.002942
3918.000000	-0.002948
3917.000000	-0.002952
3916.000000	-0.002952
3915.000000	-0.002943
3914.000000	-0.002924
3913.000000	-0.002896
3912.000000	-0.002866
3911.000000	-0.002840
3910.000000	-0.002824
3909.000000	-0.002822
3908.000000	-0.002834
3907.000000	-0.002857
3906.000000	-0.002886
3905.000000	-0.002912
3904.000000	-0.002922
3903.000000	-0.002913
3902.000000	-0.002894
3901.000000	-0.002877
3900.000000	-0.002868
3899.000000	-0.002865
3898.000000	-0.002865
3897.000000	-0.002872
3896.000000	-0.002889
3895.000000	-0.002917
3894.000000	-0.002945
3893.000000	-0.002963
3892.000000	-0.002964
3891.000000	-0.002942
3890.000000	-0.002899
3889.000000	-0.002851
3888.000000	-0.002817
3887.000000	-0.002802
3886.000000	-0.002798
3885.000000	-0.002795
3884.000000	-0.002795
3883.000000	-0.002813
3882.000000	-0.002853
3881.000000	-0.002901
3880.000000	-0.002931
3879.000000	-0.002935
3878.000000	-0.002930
3877.000000	-0.002936
3876.000000	-0.002956
3875.000000	-0.002969
3874.000000	-0.002952
3873.000000	-0.002909
3872.000000	-0.002873
3871.000000	-0.002877
3870.000000	-0.002919
3869.000000	-0.002956
3868.000000	-0.002956
3867.000000	-0.002924
3866.000000	-0.002880
3865.000000	-0.002843
3864.000000	-0.002820
3863.000000	-0.002816
3862.000000	-0.002836
3861.000000	-0.002873
3860.000000	-0.002909
3859.000000	-0.002924
3858.000000	-0.002905
3857.000000	-0.002860
3856.000000	-0.002813
3855.000000	-0.002787
3854.000000	-0.002793
3853.000000	-0.002807
3852.000000	-0.002808
3851.000000	-0.002809
3850.000000	-0.002825
3849.000000	-0.002847
3848.000000	-0.002859
3847.000000	-0.002854
3846.000000	-0.002836
3845.000000	-0.002812
3844.000000	-0.002794
3843.000000	-0.002787
3842.000000	-0.002797
3841.000000	-0.002820
3840.000000	-0.002849
3839.000000	-0.002867
3838.000000	-0.002861
3837.000000	-0.002832
3836.000000	-0.002799
3835.000000	-0.002789
3834.000000	-0.002815
3833.000000	-0.002867
3832.000000	-0.002918
3831.000000	-0.002941
3830.000000	-0.002927
3829.000000	-0.002892
3828.000000	-0.002859
3827.000000	-0.002842
3826.000000	-0.002835
3825.000000	-0.002822
3824.000000	-0.002801
3823.000000	-0.002785
3822.000000	-0.002793
3821.000000	-0.002821
3820.000000	-0.002845
3819.000000	-0.002849
3818.000000	-0.002846
3817.000000	-0.002851
3816.000000	-0.002864
3815.000000	-0.002875
3814.000000	-0.002882
3813.000000	-0.002896
3812.000000	-0.002913
3811.000000	-0.002916
3810.000000	-0.002895
3809.000000	-0.002870
3808.000000	-0.002868
3807.000000	-0.002890
3806.000000	-0.002904
3805.000000	-0.002885
3804.000000	-0.002843
3803.000000	-0.002799
3802.000000	-0.002768
3801.000000	-0.002751
3800.000000	-0.002746
3799.000000	-0.002761
3798.000000	-0.002797
3797.000000	-0.002831
3796.000000	-0.002841
3795.000000	-0.002833
3794.000000	-0.002830
3793.000000	-0.002847
3792.000000	-0.002874
3791.000000	-0.002893
3790.000000	-0.002899
3789.000000	-0.002896
3788.000000	-0.002886
3787.000000	-0.002872
3786.000000	-0.002857
3785.000000	-0.002847
3784.000000	-0.002847
3783.000000	-0.002852
3782.000000	-0.002860
3781.000000	-0.002873
3780.000000	-0.002889
3779.000000	-0.002897
3778.000000	-0.002883
3777.000000	-0.002848
3776.000000	-0.002811
3775.000000	-0.002793
3774.000000	-0.002801
3773.000000	-0.002823
3772.000000	-0.002843
3771.000000	-0.002851
3770.000000	-0.002841
3769.000000	-0.002818
3768.000000	-0.002792
3767.000000	-0.002781
3766.000000	-0.002794
3765.000000	-0.002827
3764.000000	-0.002867
3763.000000	-0.002900
3762.000000	-0.002915
3761.000000	-0.002907
3760.000000	-0.002877
3759.000000	-0.002842
3758.000000	-0.002818
3757.000000	-0.002815
3756.000000	-0.002829
3755.000000	-0.002852
3754.000000	-0.002874
3753.000000	-0.002879
3752.000000	-0.002858
3751.000000	-0.002817
3750.000000	-0.002770
3749.000000	-0.002730
3748.000000	-0.002715
3747.000000	-0.002715
3746.000000	-0.002727
3745.000000	-0.002750
3744.000000	-0.002774
3743.000000	-0.002790
3742.000000	-0.002798
3741.000000	-0.002803
3740.000000	-0.002799
3739.000000	-0.002769
3738.000000	-0.002753
3737.000000	-0.002764
3736.000000	-0.002820
3735.000000	-0.002905
3734.000000	-0.002987
3733.000000	-0.003038
3732.000000	-0.003049
3731.000000	-0.003025
3730.000000	-0.002985
3729.000000	-0.002948
3728.000000	-0.002926
3727.000000	-0.002921
3726.000000	-0.002926
3725.000000	-0.002933
3724.000000	-0.002937
3723.000000	-0.002936
3722.000000	-0.002927
3721.000000	-0.002906
3720.000000	-0.002873
3719.000000	-0.002838
3718.000000	-0.002809
3717.000000	-0.002798
3716.000000	-0.002807
3715.000000	-0.002828
3714.000000	-0.002842
3713.000000	-0.002837
3712.000000	-0.002823
3711.000000	-0.002819
3710.000000	-0.002828
3709.000000	-0.002837
3708.000000	-0.002835
3707.000000	-0.002827
3706.000000	-0.002827
3705.000000	-0.002842
3704.000000	-0.002867
3703.000000	-0.002888
3702.000000	-0.002888
3701.000000	-0.002866
3700.000000	-0.002839
3699.000000	-0.002829
3698.000000	-0.002843
3697.000000	-0.002868
3696.000000	-0.002883
3695.000000	-0.002877
3694.000000	-0.002857
3693.000000	-0.002836
3692.000000	-0.002824
3691.000000	-0.002825
3690.000000	-0.002833
3689.000000	-0.002836
3688.000000	-0.002823
3687.000000	-0.002804
3686.000000	-0.002796
3685.000000	-0.002806
3684.000000	-0.002820
3683.000000	-0.002825
3682.000000	-0.002820
3681.000000	-0.002810
3680.000000	-0.002800
3679.000000	-0.002789
3678.000000	-0.002780
3677.000000	-0.002778
3676.000000	-0.002782
3675.000000	-0.002779
3674.000000	-0.002767
3673.000000	-0.002767
3672.000000	-0.002792
3671.000000	-0.002826
3670.000000	-0.002847
3669.000000	-0.002847
3668.000000	-0.002837
3667.000000	-0.002836
3666.000000	-0.002853
3665.000000	-0.002878
3664.000000	-0.002891
3663.000000	-0.002872
3662.000000	-0.002819
3661.000000	-0.002750
3660.000000	-0.002701
3659.000000	-0.002697
3658.000000	-0.002742
3657.000000	-0.002808
3656.000000	-0.002851
3655.000000	-0.002848
3654.000000	-0.002814
3653.000000	-0.002786
3652.000000	-0.002786
3651.000000	-0.002814
3650.000000	-0.002845
3649.000000	-0.002854
3648.000000	-0.002839
3647.000000	-0.002815
3646.000000	-0.002798
3645.000000	-0.002794
3644.000000	-0.002796
3643.000000	-0.002801
3642.000000	-0.002806
3641.000000	-0.002808
3640.000000	-0.002802
3639.000000	-0.002791
3638.000000	-0.002787
3637.000000	-0.002798
3636.000000	-0.002818
3635.000000	-0.002831
3634.000000	-0.002828
3633.000000	-0.002812
3632.000000	-0.002794
3631.000000	-0.002779
3630.000000	-0.002775
3629.000000	-0.002784
3628.000000	-0.002800
3627.000000	-0.002815
3626.000000	-0.002834
3625.000000	-0.002859
3624.000000	-0.002886
3623.000000	-0.002914
3622.000000	-0.002937
3621.000000	-0.002951
3620.000000	-0.002946
3619.000000	-0.002923
3618.000000	-0.002886
3617.000000	-0.002848
3616.000000	-0.002824
3615.000000	-0.002818
3614.000000	-0.002828
3613.000000	-0.002847
3612.000000	-0.002867
3611.000000	-0.002881
3610.000000	-0.002882
3609.000000	-0.002870
3608.000000	-0.002852
3607.000000	-0.002835
3606.000000	-0.002826
3605.000000	-0.002828
3604.000000	-0.002839
3603.000000	-0.002862
3602.000000	-0.002895
3601.000000	-0.002932
3600.000000	-0.002954
3599.000000	-0.002946
3598.000000	-0.002906
3597.000000	-0.002846
3596.000000	-0.002787
3595.000000	-0.002747
3594.000000	-0.002733
3593.000000	-0.002739
3592.000000	-0.002753
3591.000000	-0.002766
3590.000000	-0.002772
3589.000000	-0.002767
3588.000000	-0.002748
3587.000000	-0.002720
3586.000000	-0.002695
3585.000000	-0.002683
3584.000000	-0.002688
3583.000000	-0.002704
3582.000000	-0.002716
3581.000000	-0.002719
3580.000000	-0.002714
3579.000000	-0.002710
3578.000000	-0.002710
3577.000000	-0.002713
3576.000000	-0.002715
3575.000000	-0.002716
3574.000000	-0.002718
3573.000000	-0.002724
3572.000000	-0.002735
3571.000000	-0.002749
3570.000000	-0.002759
3569.000000	-0.002761
3568.000000	-0.002753
3567.000000	-0.002739
3566.000000	-0.002728
3565.000000	-0.002727
3564.000000	-0.002741
3563.000000	-0.002764
3562.000000	-0.002790
3561.000000	-0.002808
3560.000000	-0.002814
3559.000000	-0.002806
3558.000000	-0.002782
3557.000000	-0.002740
3556.000000	-0.002691
3555.000000	-0.002657
3554.000000	-0.002659
3553.000000	-0.002695
3552.000000	-0.002735
3551.000000	-0.002753
3550.000000	-0.002747
3549.000000	-0.002737
3548.000000	-0.002740
3547.000000	-0.002753
3546.000000	-0.002761
3545.000000	-0.002753
3544.000000	-0.002728
3543.000000	-0.002700
3542.000000	-0.002682
3541.000000	-0.002681
3540.000000	-0.002687
3539.000000	-0.002689
3538.000000	-0.002682
3537.000000	-0.002675
3536.000000	-0.002676
3535.000000	-0.002686
3534.000000	-0.002692
3533.000000	-0.002689
3532.000000	-0.002679
3531.000000	-0.002670
3530.000000	-0.002664
3529.000000	-0.002658
3528.000000	-0.002646
3527.000000	-0.002627
3526.000000	-0.002609
3525.000000	-0.002602
3524.000000	-0.002613
3523.000000	-0.002638
3522.000000	-0.002664
3521.000000	-0.002677
3520.000000	-0.002675
3519.000000	-0.002664
3518.000000	-0.002655
3517.000000	-0.002654
3516.000000	-0.002658
3515.000000	-0.002660
3514.000000	-0.002657
3513.000000	-0.002646
3512.000000	-0.002628
3511.000000	-0.002603
3510.000000	-0.002573
3509.000000	-0.002546
3508.000000	-0.002535
3507.000000	-0.002545
3506.000000	-0.002573
3505.000000	-0.002601
3504.000000	-0.002616
3503.000000	-0.002616
3502.000000	-0.002615
3501.000000	-0.002621
3500.000000	-0.002625
3499.000000	-0.002610
3498.000000	-0.002574
3497.000000	-0.002534
3496.000000	-0.002513
3495.000000	-0.002518
3494.000000	-0.002540
3493.000000	-0.002560
3492.000000	-0.002575
3491.000000	-0.002586
3490.000000	-0.002591
3489.000000	-0.002579
3488.000000	-0.002545
3487.000000	-0.002500
3486.000000	-0.002466
3485.000000	-0.002456
3484.000000	-0.002461
3483.000000	-0.002465
3482.000000	-0.002462
3481.000000	-0.002459
3480.000000	-0.002461
3479.000000	-0.002465
3478.000000	-0.002466
3477.000000	-0.002466
3476.000000	-0.002467
3475.000000	-0.002470
3474.000000	-0.002475
3473.000000	-0.002481
3472.000000	-0.002492
3471.000000	-0.002510
3470.000000	-0.002533
3469.000000	-0.002551
3468.000000	-0.002551
3467.000000	-0.002531
3466.000000	-0.002507
3465.000000	-0.002504
3464.000000	-0.002527
3463.000000	-0.002559
3462.000000	-0.002573
3461.000000	-0.002557
3460.000000	-0.002524
3459.000000	-0.002498
3458.000000	-0.002489
3457.000000	-0.002494
3456.000000	-0.002502
3455.000000	-0.002505
3454.000000	-0.002492
3453.000000	-0.002458
3452.000000	-0.002407
3451.000000	-0.002360
3450.000000	-0.002338
3449.000000	-0.002353
3448.000000	-0.002389
3447.000000	-0.002418
3446.000000	-0.002420
3445.000000	-0.002398
3444.000000	-0.002368
3443.000000	-0.002344
3442.000000	-0.002337
3441.000000	-0.002348
3440.000000	-0.002368
3439.000000	-0.002381
3438.000000	-0.002374
3437.000000	-0.002356
3436.000000	-0.002346
3435.000000	-0.002354
3434.000000	-0.002372
3433.000000	-0.002385
3432.000000	-0.002383
3431.000000	-0.002368
3430.000000	-0.002351
3429.000000	-0.002344
3428.000000	-0.002349
3427.000000	-0.002358
3426.000000	-0.002362
3425.000000	-0.002362
3424.000000	-0.002361
3423.000000	-0.002358
3422.000000	-0.002347
3421.000000	-0.002330
3420.000000	-0.002314
3419.000000	-0.002302
3418.000000	-0.002290
3417.000000	-0.002272
3416.000000	-0.002254
3415.000000	-0.002252
3414.000000	-0.002275
3413.000000	-0.002316
3412.000000	-0.002357
3411.000000	-0.002381
3410.000000	-0.002376
3409.000000	-0.002341
3408.000000	-0.002285
3407.000000	-0.002227
3406.000000	-0.002185
3405.000000	-0.002179
3404.000000	-0.002213
3403.000000	-0.002271
3402.000000	-0.002323
3401.000000	-0.002342
3400.000000	-0.002326
3399.000000	-0.002293
3398.000000	-0.002265
3397.000000	-0.002251
3396.000000	-0.002242
3395.000000	-0.002228
3394.000000	-0.002211
3393.000000	-0.002204
3392.000000	-0.002214
3391.000000	-0.002230
3390.000000	-0.002235
3389.000000	-0.002217
3388.000000	-0.002184
3387.000000	-0.002155
3386.000000	-0.002151
3385.000000	-0.002172
3384.000000	-0.002208
3383.000000	-0.002240
3382.000000	-0.002253
3381.000000	-0.002247
3380.000000	-0.002231
3379.000000	-0.002214
3378.000000	-0.002199
3377.000000	-0.002184
3376.000000	-0.002174
3375.000000	-0.002182
3374.000000	-0.002211
3373.000000	-0.002248
3372.000000	-0.002269
3371.000000	-0.002267
3370.000000	-0.002253
3369.000000	-0.002240
3368.000000	-0.002228
3367.000000	-0.002215
3366.000000	-0.002204
3365.000000	-0.002205
3364.000000	-0.002221
3363.000000	-0.002242
3362.000000	-0.002257
3361.000000	-0.002262
3360.000000	-0.002260
3359.000000	-0.002261
3358.000000	-0.002264
3357.000000	-0.002263
3356.000000	-0.002256
3355.000000	-0.002245
3354.000000	-0.002237
3353.000000	-0.002233
3352.000000	-0.002222
3351.000000	-0.002203
3350.000000	-0.002185
3349.000000	-0.002185
3348.000000	-0.002205
3347.000000	-0.002228
3346.000000	-0.002242
3345.000000	-0.002244
3344.000000	-0.002240
3343.000000	-0.002231
3342.000000	-0.002221
3341.000000	-0.002221
3340.000000	-0.002238
3339.000000	-0.002263
3338.000000	-0.002274
3337.000000	-0.002262
3336.000000	-0.002242
3335.000000	-0.002233
3334.000000	-0.002237
3333.000000	-0.002245
3332.000000	-0.002251
3331.000000	-0.002254
3330.000000	-0.002259
3329.000000	-0.002271
3328.000000	-0.002290
3327.000000	-0.002309
3326.000000	-0.002313
3325.000000	-0.002298
3324.000000	-0.002276
3323.000000	-0.002255
3322.000000	-0.002236
3321.000000	-0.002212
3320.000000	-0.002190
3319.000000	-0.002191
3318.000000	-0.002221
3317.000000	-0.002262
3316.000000	-0.002287
3315.000000	-0.002289
3314.000000	-0.002283
3313.000000	-0.002288
3312.000000	-0.002305
3311.000000	-0.002323
3310.000000	-0.002332
3309.000000	-0.002324
3308.000000	-0.002304
3307.000000	-0.002286
3306.000000	-0.002281
3305.000000	-0.002290
3304.000000	-0.002303
3303.000000	-0.002314
3302.000000	-0.002327
3301.000000	-0.002345
3300.000000	-0.002366
3299.000000	-0.002380
3298.000000	-0.002383
3297.000000	-0.002384
3296.000000	-0.002391
3295.000000	-0.002405
3294.000000	-0.002417
3293.000000	-0.002412
3292.000000	-0.002387
3291.000000	-0.002351
3290.000000	-0.002323
3289.000000	-0.002315
3288.000000	-0.002325
3287.000000	-0.002342
3286.000000	-0.002361
3285.000000	-0.002379
3284.000000	-0.002390
3283.000000	-0.002386
3282.000000	-0.002371
3281.000000	-0.002358
3280.000000	-0.002358
3279.000000	-0.002368
3278.000000	-0.002379
3277.000000	-0.002383
3276.000000	-0.002375
3275.000000	-0.002354
3274.000000	-0.002323
3273.000000	-0.002292
3272.000000	-0.002270
3271.000000	-0.002266
3270.000000	-0.002277
3269.000000	-0.002302
3268.000000	-0.002331
3267.000000	-0.002353
3266.000000	-0.002353
3265.000000	-0.002336
3264.000000	-0.002317
3263.000000	-0.002315
3262.000000	-0.002332
3261.000000	-0.002362
3260.000000	-0.002395
3259.000000	-0.002424
3258.000000	-0.002444
3257.000000	-0.002450
3256.000000	-0.002442
3255.000000	-0.002421
3254.000000	-0.002392
3253.000000	-0.002364
3252.000000	-0.002349
3251.000000	-0.002350
3250.000000	-0.002358
3249.000000	-0.002363
3248.000000	-0.002362
3247.000000	-0.002365
3246.000000	-0.002375
3245.000000	-0.002388
3244.000000	-0.002397
3243.000000	-0.002399
3242.000000	-0.002395
3241.000000	-0.002384
3240.000000	-0.002370
3239.000000	-0.002358
3238.000000	-0.002358
3237.000000	-0.002370
3236.000000	-0.002389
3235.000000	-0.002404
3234.000000	-0.002407
3233.000000	-0.002395
3232.000000	-0.002373
3231.000000	-0.002356
3230.000000	-0.002355
3229.000000	-0.002370
3228.000000	-0.002388
3227.000000	-0.002399
3226.000000	-0.002402
3225.000000	-0.002410
3224.000000	-0.002429
3223.000000	-0.002455
3222.000000	-0.002476
3221.000000	-0.002487
3220.000000	-0.002493
3219.000000	-0.002496
3218.000000	-0.002495
3217.000000	-0.002484
3216.000000	-0.002469
3215.000000	-0.002458
3214.000000	-0.002460
3213.000000	-0.002466
3212.000000	-0.002460
3211.000000	-0.002433
3210.000000	-0.002398
3209.000000	-0.002375
3208.000000	-0.002379
3207.000000	-0.002400
3206.000000	-0.002422
3205.000000	-0.002433
3204.000000	-0.002437
3203.000000	-0.002447
3202.000000	-0.002470
3201.000000	-0.002499
3200.000000	-0.002516
3199.000000	-0.002507
3198.000000	-0.002478
3197.000000	-0.002453
3196.000000	-0.002456
3195.000000	-0.002486
3194.000000	-0.002523
3193.000000	-0.002547
3192.000000	-0.002552
3191.000000	-0.002550
3190.000000	-0.002554
3189.000000	-0.002566
3188.000000	-0.002576
3187.000000	-0.002571
3186.000000	-0.002547
3185.000000	-0.002514
3184.000000	-0.002491
3183.000000	-0.002489
3182.000000	-0.002506
3181.000000	-0.002528
3180.000000	-0.002539
3179.000000	-0.002531
3178.000000	-0.002510
3177.000000	-0.002496
3176.000000	-0.002505
3175.000000	-0.002531
3174.000000	-0.002552
3173.000000	-0.002554
3172.000000	-0.002540
3171.000000	-0.002528
3170.000000	-0.002535
3169.000000	-0.002567
3168.000000	-0.002613
3167.000000	-0.002650
3166.000000	-0.002657
3165.000000	-0.002635
3164.000000	-0.002607
3163.000000	-0.002598
3162.000000	-0.002612
3161.000000	-0.002640
3160.000000	-0.002666
3159.000000	-0.002682
3158.000000	-0.002681
3157.000000	-0.002662
3156.000000	-0.002633
3155.000000	-0.002605
3154.000000	-0.002585
3153.000000	-0.002575
3152.000000	-0.002574
3151.000000	-0.002577
3150.000000	-0.002579
3149.000000	-0.002578
3148.000000	-0.002580
3147.000000	-0.002592
3146.000000	-0.002608
3145.000000	-0.002617
3144.000000	-0.002612
3143.000000	-0.002600
3142.000000	-0.002588
3141.000000	-0.002579
3140.000000	-0.002570
3139.000000	-0.002563
3138.000000	-0.002562
3137.000000	-0.002566
3136.000000	-0.002573
3135.000000	-0.002579
3134.000000	-0.002584
3133.000000	-0.002592
3132.000000	-0.002608
3131.000000	-0.002629
3130.000000	-0.002641
3129.000000	-0.002630
3128.000000	-0.002604
3127.000000	-0.002582
3126.000000	-0.002577
3125.000000	-0.002587
3124.000000	-0.002598
3123.000000	-0.002605
3122.000000	-0.002608
3121.000000	-0.002608
3120.000000	-0.002604
3119.000000	-0.002599
3118.000000	-0.002595
3117.000000	-0.002593
3116.000000	-0.002593
3115.000000	-0.002596
3114.000000	-0.002605
3113.000000	-0.002618
3112.000000	-0.002624
3111.000000	-0.002617
3110.000000	-0.002608
3109.000000	-0.002612
3108.000000	-0.002631
3107.000000	-0.002657
3106.000000	-0.002674
3105.000000	-0.002682
3104.000000	-0.002682
3103.000000	-0.002672
3102.000000	-0.002646
3101.000000	-0.002612
3100.000000	-0.002591
3099.000000	-0.002602
3098.000000	-0.002638
3097.000000	-0.002676
3096.000000	-0.002698
3095.000000	-0.002700
3094.000000	-0.002685
3093.000000	-0.002655
3092.000000	-0.002620
3091.000000	-0.002601
3090.000000	-0.002612
3089.000000	-0.002648
3088.000000	-0.002693
3087.000000	-0.002726
3086.000000	-0.002738
3085.000000	-0.002726
3084.000000	-0.002696
3083.000000	-0.002662
3082.000000	-0.002639
3081.000000	-0.002637
3080.000000	-0.002661
3079.000000	-0.002702
3078.000000	-0.002743
3077.000000	-0.002771
3076.000000	-0.002780
3075.000000	-0.002773
3074.000000	-0.002753
3073.000000	-0.002717
3072.000000	-0.002677
3071.000000	-0.002653
3070.000000	-0.002664
3069.000000	-0.002702
3068.000000	-0.002743
3067.000000	-0.002762
3066.000000	-0.002751
3065.000000	-0.002718
3064.000000	-0.002680
3063.000000	-0.002662
3062.000000	-0.002678
3061.000000	-0.002721
3060.000000	-0.002765
3059.000000	-0.002786
3058.000000	-0.002779
3057.000000	-0.002757
3056.000000	-0.002735
3055.000000	-0.002721
3054.000000	-0.002716
3053.000000	-0.002723
3052.000000	-0.002742
3051.000000	-0.002766
3050.000000	-0.002787
3049.000000	-0.002799
3048.000000	-0.002801
3047.000000	-0.002792
3046.000000	-0.002775
3045.000000	-0.002757
3044.000000	-0.002755
3043.000000	-0.002780
3042.000000	-0.002822
3041.000000	-0.002852
3040.000000	-0.002847
3039.000000	-0.002809
3038.000000	-0.002762
3037.000000	-0.002728
3036.000000	-0.002714
3035.000000	-0.002722
3034.000000	-0.002749
3033.000000	-0.002786
3032.000000	-0.002818
3031.000000	-0.002829
3030.000000	-0.002816
3029.000000	-0.002786
3028.000000	-0.002751
3027.000000	-0.002727
3026.000000	-0.002731
3025.000000	-0.002766
3024.000000	-0.002809
3023.000000	-0.002830
3022.000000	-0.002818
3021.000000	-0.002785
3020.000000	-0.002753
3019.000000	-0.002735
3018.000000	-0.002742
3017.000000	-0.002785
3016.000000	-0.002869
3015.000000	-0.002969
3014.000000	-0.003040
3013.000000	-0.003046
3012.000000	-0.002988
3011.000000	-0.002899
3010.000000	-0.002824
3009.000000	-0.002793
3008.000000	-0.002808
3007.000000	-0.002854
3006.000000	-0.002910
3005.000000	-0.002954
3004.000000	-0.002978
3003.000000	-0.002987
3002.000000	-0.002998
3001.000000	-0.003017
3000.000000	-0.003040
2999.000000	-0.003052
2998.000000	-0.003050
2997.000000	-0.003046
2996.000000	-0.003055
2995.000000	-0.003072
2994.000000	-0.003085
2993.000000	-0.003085
2992.000000	-0.003083
2991.000000	-0.003089
2990.000000	-0.003107
2989.000000	-0.003138
2988.000000	-0.003184
2987.000000	-0.003244
2986.000000	-0.003300
2985.000000	-0.003339
2984.000000	-0.003367
2983.000000	-0.003407
2982.000000	-0.003472
2981.000000	-0.003554
2980.000000	-0.003639
2979.000000	-0.003723
2978.000000	-0.003809
2977.000000	-0.003894
2976.000000	-0.003974
2975.000000	-0.004048
2974.000000	-0.004119
2973.000000	-0.004186
2972.000000	-0.004247
2971.000000	-0.004302
2970.000000	-0.004351
2969.000000	-0.004387
2968.000000	-0.004397
2967.000000	-0.004386
2966.000000	-0.004367
2965.000000	-0.004346
2964.000000	-0.004311
2963.000000	-0.004251
2962.000000	-0.004168
2961.000000	-0.004075
2960.000000	-0.003977
2959.000000	-0.003878
2958.000000	-0.003783
2957.000000	-0.003707
2956.000000	-0.003654
2955.000000	-0.003613
2954.000000	-0.003567
2953.000000	-0.003515
2952.000000	-0.003474
2951.000000	-0.003468
2950.000000	-0.003507
2949.000000	-0.003580
2948.000000	-0.003660
2947.000000	-0.003729
2946.000000	-0.003783
2945.000000	-0.003831
2944.000000	-0.003883
2943.000000	-0.003952
2942.000000	-0.004037
2941.000000	-0.004117
2940.000000	-0.004163
2939.000000	-0.004156
2938.000000	-0.004108
2937.000000	-0.004052
2936.000000	-0.004021
2935.000000	-0.004021
2934.000000	-0.004034
2933.000000	-0.004038
2932.000000	-0.004024
2931.000000	-0.003997
2930.000000	-0.003962
2929.000000	-0.003918
2928.000000	-0.003862
2927.000000	-0.003802
2926.000000	-0.003757
2925.000000	-0.003740
2924.000000	-0.003743
2923.000000	-0.003747
2922.000000	-0.003734
2921.000000	-0.003706
2920.000000	-0.003668
2919.000000	-0.003632
2918.000000	-0.003607
2917.000000	-0.003594
2916.000000	-0.003584
2915.000000	-0.003571
2914.000000	-0.003552
2913.000000	-0.003537
2912.000000	-0.003536
2911.000000	-0.003551
2910.000000	-0.003574
2909.000000	-0.003596
2908.000000	-0.003612
2907.000000	-0.003625
2906.000000	-0.003637
2905.000000	-0.003644
2904.000000	-0.003641
2903.000000	-0.003633
2902.000000	-0.003632
2901.000000	-0.003639
2900.000000	-0.003644
2899.000000	-0.003638
2898.000000	-0.003626
2897.000000	-0.003617
2896.000000	-0.003613
2895.000000	-0.003611
2894.000000	-0.003612
2893.000000	-0.003622
2892.000000	-0.003642
2891.000000	-0.003666
2890.000000	-0.003687
2889.000000	-0.003703
2888.000000	-0.003718
2887.000000	-0.003740
2886.000000	-0.003776
2885.000000	-0.003827
2884.000000	-0.003884
2883.000000	-0.003931
2882.000000	-0.003964
2881.000000	-0.003994
2880.000000	-0.004033
2879.000000	-0.004075
2878.000000	-0.004106
2877.000000	-0.004110
2876.000000	-0.004084
2875.000000	-0.004033
2874.000000	-0.003974
2873.000000	-0.003928
2872.000000	-0.003908
2871.000000	-0.003911
2870.000000	-0.003919
2869.000000	-0.003905
2868.000000	-0.003854
2867.000000	-0.003774
2866.000000	-0.003691
2865.000000	-0.003633
2864.000000	-0.003605
2863.000000	-0.003591
2862.000000	-0.003572
2861.000000	-0.003543
2860.000000	-0.003513
2859.000000	-0.003492
2858.000000	-0.003480
2857.000000	-0.003469
2856.000000	-0.003451
2855.000000	-0.003429
2854.000000	-0.003412
2853.000000	-0.003402
2852.000000	-0.003391
2851.000000	-0.003368
2850.000000	-0.003331
2849.000000	-0.003295
2848.000000	-0.003271
2847.000000	-0.003257
2846.000000	-0.003237
2845.000000	-0.003201
2844.000000	-0.003154
2843.000000	-0.003116
2842.000000	-0.003100
2841.000000	-0.003106
2840.000000	-0.003119
2839.000000	-0.003125
2838.000000	-0.003121
2837.000000	-0.003108
2836.000000	-0.003084
2835.000000	-0.003051
2834.000000	-0.003013
2833.000000	-0.002984
2832.000000	-0.002969
2831.000000	-0.002967
2830.000000	-0.002967
2829.000000	-0.002959
2828.000000	-0.002939
2827.000000	-0.002910
2826.000000	-0.002887
2825.000000	-0.002886
2824.000000	-0.002911
2823.000000	-0.002954
2822.000000	-0.002989
2821.000000	-0.002996
2820.000000	-0.002969
2819.000000	-0.002922
2818.000000	-0.002880
2817.000000	-0.002857
2816.000000	-0.002850
2815.000000	-0.002851
2814.000000	-0.002861
2813.000000	-0.002884
2812.000000	-0.002911
2811.000000	-0.002927
2810.000000	-0.002924
2809.000000	-0.002906
2808.000000	-0.002882
2807.000000	-0.002857
2806.000000	-0.002834
2805.000000	-0.002822
2804.000000	-0.002826
2803.000000	-0.002841
2802.000000	-0.002858
2801.000000	-0.002871
2800.000000	-0.002879
2799.000000	-0.002881
2798.000000	-0.002883
2797.000000	-0.002890
2796.000000	-0.002906
2795.000000	-0.002920
2794.000000	-0.002924
2793.000000	-0.002912
2792.000000	-0.002886
2791.000000	-0.002849
2790.000000	-0.002814
2789.000000	-0.002801
2788.000000	-0.002814
2787.000000	-0.002840
2786.000000	-0.002857
2785.000000	-0.002859
2784.000000	-0.002857
2783.000000	-0.002859
2782.000000	-0.002859
2781.000000	-0.002854
2780.000000	-0.002849
2779.000000	-0.002850
2778.000000	-0.002856
2777.000000	-0.002861
2776.000000	-0.002860
2775.000000	-0.002846
2774.000000	-0.002817
2773.000000	-0.002785
2772.000000	-0.002770
2771.000000	-0.002779
2770.000000	-0.002799
2769.000000	-0.002807
2768.000000	-0.002792
2767.000000	-0.002767
2766.000000	-0.002749
2765.000000	-0.002751
2764.000000	-0.002769
2763.000000	-0.002787
2762.000000	-0.002789
2761.000000	-0.002774
2760.000000	-0.002755
2759.000000	-0.002745
2758.000000	-0.002747
2757.000000	-0.002756
2756.000000	-0.002770
2755.000000	-0.002790
2754.000000	-0.002814
2753.000000	-0.002835
2752.000000	-0.002842
2751.000000	-0.002834
2750.000000	-0.002816
2749.000000	-0.002802
2748.000000	-0.002800
2747.000000	-0.002805
2746.000000	-0.002807
2745.000000	-0.002797
2744.000000	-0.002782
2743.000000	-0.002776
2742.000000	-0.002780
2741.000000	-0.002783
2740.000000	-0.002772
2739.000000	-0.002751
2738.000000	-0.002735
2737.000000	-0.002735
2736.000000	-0.002752
2735.000000	-0.002780
2734.000000	-0.002810
2733.000000	-0.002834
2732.000000	-0.002844
2731.000000	-0.002838
2730.000000	-0.002822
2729.000000	-0.002802
2728.000000	-0.002782
2727.000000	-0.002767
2726.000000	-0.002762
2725.000000	-0.002765
2724.000000	-0.002769
2723.000000	-0.002768
2722.000000	-0.002762
2721.000000	-0.002756
2720.000000	-0.002749
2719.000000	-0.002735
2718.000000	-0.002716
2717.000000	-0.002702
2716.000000	-0.002701
2715.000000	-0.002710
2714.000000	-0.002720
2713.000000	-0.002726
2712.000000	-0.002731
2711.000000	-0.002738
2710.000000	-0.002740
2709.000000	-0.002731
2708.000000	-0.002714
2707.000000	-0.002704
2706.000000	-0.002714
2705.000000	-0.002739
2704.000000	-0.002755
2703.000000	-0.002743
2702.000000	-0.002703
2701.000000	-0.002658
2700.000000	-0.002635
2699.000000	-0.002638
2698.000000	-0.002654
2697.000000	-0.002668
2696.000000	-0.002675
2695.000000	-0.002677
2694.000000	-0.002679
2693.000000	-0.002684
2692.000000	-0.002694
2691.000000	-0.002704
2690.000000	-0.002704
2689.000000	-0.002687
2688.000000	-0.002660
2687.000000	-0.002636
2686.000000	-0.002629
2685.000000	-0.002640
2684.000000	-0.002665
2683.000000	-0.002696
2682.000000	-0.002723
2681.000000	-0.002737
2680.000000	-0.002733
2679.000000	-0.002713
2678.000000	-0.002688
2677.000000	-0.002670
2676.000000	-0.002667
2675.000000	-0.002677
2674.000000	-0.002687
2673.000000	-0.002688
2672.000000	-0.002676
2671.000000	-0.002661
2670.000000	-0.002651
2669.000000	-0.002645
2668.000000	-0.002638
2667.000000	-0.002627
2666.000000	-0.002620
2665.000000	-0.002626
2664.000000	-0.002643
2663.000000	-0.002652
2662.000000	-0.002641
2661.000000	-0.002617
2660.000000	-0.002602
2659.000000	-0.002602
2658.000000	-0.002609
2657.000000	-0.002611
2656.000000	-0.002608
2655.000000	-0.002612
2654.000000	-0.002626
2653.000000	-0.002646
2652.000000	-0.002662
2651.000000	-0.002665
2650.000000	-0.002652
2649.000000	-0.002630
2648.000000	-0.002610
2647.000000	-0.002599
2646.000000	-0.002595
2645.000000	-0.002595
2644.000000	-0.002600
2643.000000	-0.002611
2642.000000	-0.002626
2641.000000	-0.002641
2640.000000	-0.002654
2639.000000	-0.002664
2638.000000	-0.002660
2637.000000	-0.002638
2636.000000	-0.002606
2635.000000	-0.002581
2634.000000	-0.002574
2633.000000	-0.002578
2632.000000	-0.002582
2631.000000	-0.002588
2630.000000	-0.002598
2629.000000	-0.002610
2628.000000	-0.002620
2627.000000	-0.002630
2626.000000	-0.002648
2625.000000	-0.002672
2624.000000	-0.002693
2623.000000	-0.002705
2622.000000	-0.002711
2621.000000	-0.002712
2620.000000	-0.002706
2619.000000	-0.002692
2618.000000	-0.002682
2617.000000	-0.002686
2616.000000	-0.002696
2615.000000	-0.002692
2614.000000	-0.002669
2613.000000	-0.002645
2612.000000	-0.002638
2611.000000	-0.002647
2610.000000	-0.002657
2609.000000	-0.002652
2608.000000	-0.002635
2607.000000	-0.002616
2606.000000	-0.002603
2605.000000	-0.002596
2604.000000	-0.002593
2603.000000	-0.002593
2602.000000	-0.002602
2601.000000	-0.002617
2600.000000	-0.002628
2599.000000	-0.002627
2598.000000	-0.002616
2597.000000	-0.002608
2596.000000	-0.002609
2595.000000	-0.002612
2594.000000	-0.002608
2593.000000	-0.002600
2592.000000	-0.002593
2591.000000	-0.002586
2590.000000	-0.002576
2589.000000	-0.002565
2588.000000	-0.002563
2587.000000	-0.002570
2586.000000	-0.002580
2585.000000	-0.002587
2584.000000	-0.002594
2583.000000	-0.002601
2582.000000	-0.002605
2581.000000	-0.002606
2580.000000	-0.002609
2579.000000	-0.002616
2578.000000	-0.002617
2577.000000	-0.002607
2576.000000	-0.002591
2575.000000	-0.002578
2574.000000	-0.002573
2573.000000	-0.002571
2572.000000	-0.002571
2571.000000	-0.002574
2570.000000	-0.002584
2569.000000	-0.002598
2568.000000	-0.002610
2567.000000	-0.002616
2566.000000	-0.002609
2565.000000	-0.002588
2564.000000	-0.002562
2563.000000	-0.002540
2562.000000	-0.002534
2561.000000	-0.002541
2560.000000	-0.002556
2559.000000	-0.002572
2558.000000	-0.002584
2557.000000	-0.002592
2556.000000	-0.002599
2555.000000	-0.002605
2554.000000	-0.002605
2553.000000	-0.002595
2552.000000	-0.002571
2551.000000	-0.002541
2550.000000	-0.002524
2549.000000	-0.002535
2548.000000	-0.002566
2547.000000	-0.002593
2546.000000	-0.002596
2545.000000	-0.002580
2544.000000	-0.002568
2543.000000	-0.002573
2542.000000	-0.002589
2541.000000	-0.002605
2540.000000	-0.002610
2539.000000	-0.002598
2538.000000	-0.002569
2537.000000	-0.002531
2536.000000	-0.002505
2535.000000	-0.002498
2534.000000	-0.002503
2533.000000	-0.002507
2532.000000	-0.002509
2531.000000	-0.002517
2530.000000	-0.002536
2529.000000	-0.002563
2528.000000	-0.002590
2527.000000	-0.002607
2526.000000	-0.002609
2525.000000	-0.002597
2524.000000	-0.002587
2523.000000	-0.002590
2522.000000	-0.002597
2521.000000	-0.002593
2520.000000	-0.002575
2519.000000	-0.002558
2518.000000	-0.002554
2517.000000	-0.002562
2516.000000	-0.002572
2515.000000	-0.002579
2514.000000	-0.002582
2513.000000	-0.002579
2512.000000	-0.002570
2511.000000	-0.002560
2510.000000	-0.002553
2509.000000	-0.002549
2508.000000	-0.002544
2507.000000	-0.002539
2506.000000	-0.002532
2505.000000	-0.002521
2504.000000	-0.002506
2503.000000	-0.002502
2502.000000	-0.002524
2501.000000	-0.002568
2500.000000	-0.002609
2499.000000	-0.002620
2498.000000	-0.002598
2497.000000	-0.002562
2496.000000	-0.002534
2495.000000	-0.002524
2494.000000	-0.002533
2493.000000	-0.002551
2492.000000	-0.002569
2491.000000	-0.002579
2490.000000	-0.002580
2489.000000	-0.002574
2488.000000	-0.002565
2487.000000	-0.002551
2486.000000	-0.002539
2485.000000	-0.002538
2484.000000	-0.002551
2483.000000	-0.002571
2482.000000	-0.002584
2481.000000	-0.002585
2480.000000	-0.002579
2479.000000	-0.002570
2478.000000	-0.002561
2477.000000	-0.002558
2476.000000	-0.002562
2475.000000	-0.002566
2474.000000	-0.002559
2473.000000	-0.002538
2472.000000	-0.002512
2471.000000	-0.002494
2470.000000	-0.002487
2469.000000	-0.002491
2468.000000	-0.002511
2467.000000	-0.002543
2466.000000	-0.002570
2465.000000	-0.002573
2464.000000	-0.002549
2463.000000	-0.002514
2462.000000	-0.002488
2461.000000	-0.002475
2460.000000	-0.002473
2459.000000	-0.002479
2458.000000	-0.002492
2457.000000	-0.002510
2456.000000	-0.002523
2455.000000	-0.002528
2454.000000	-0.002530
2453.000000	-0.002538
2452.000000	-0.002552
2451.000000	-0.002562
2450.000000	-0.002554
2449.000000	-0.002531
2448.000000	-0.002509
2447.000000	-0.002501
2446.000000	-0.002506
2445.000000	-0.002516
2444.000000	-0.002525
2443.000000	-0.002528
2442.000000	-0.002521
2441.000000	-0.002504
2440.000000	-0.002486
2439.000000	-0.002484
2438.000000	-0.002504
2437.000000	-0.002537
2436.000000	-0.002567
2435.000000	-0.002579
2434.000000	-0.002571
2433.000000	-0.002547
2432.000000	-0.002513
2431.000000	-0.002481
2430.000000	-0.002457
2429.000000	-0.002450
2428.000000	-0.002462
2427.000000	-0.002487
2426.000000	-0.002509
2425.000000	-0.002518
2424.000000	-0.002514
2423.000000	-0.002502
2422.000000	-0.002490
2421.000000	-0.002491
2420.000000	-0.002508
2419.000000	-0.002531
2418.000000	-0.002539
2417.000000	-0.002524
2416.000000	-0.002496
2415.000000	-0.002471
2414.000000	-0.002458
2413.000000	-0.002455
2412.000000	-0.002457
2411.000000	-0.002465
2410.000000	-0.002474
2409.000000	-0.002482
2408.000000	-0.002486
2407.000000	-0.002486
2406.000000	-0.002476
2405.000000	-0.002458
2404.000000	-0.002439
2403.000000	-0.002427
2402.000000	-0.002423
2401.000000	-0.002429
2400.000000	-0.002446
2399.000000	-0.002473
2398.000000	-0.002495
2397.000000	-0.002498
2396.000000	-0.002484
2395.000000	-0.002468
2394.000000	-0.002454
2393.000000	-0.002439
2392.000000	-0.002417
2391.000000	-0.002387
2390.000000	-0.002353
2389.000000	-0.002315
2388.000000	-0.002277
2387.000000	-0.002238
2386.000000	-0.002194
2385.000000	-0.002134
2384.000000	-0.002058
2383.000000	-0.001975
2382.000000	-0.001895
2381.000000	-0.001821
2380.000000	-0.001748
2379.000000	-0.001670
2378.000000	-0.001585
2377.000000	-0.001497
2376.000000	-0.001420
2375.000000	-0.001368
2374.000000	-0.001357
2373.000000	-0.001390
2372.000000	-0.001439
2371.000000	-0.001451
2370.000000	-0.001389
2369.000000	-0.001272
2368.000000	-0.001161
2367.000000	-0.001089
2366.000000	-0.001038
2365.000000	-0.000967
2364.000000	-0.000869
2363.000000	-0.000777
2362.000000	-0.000696
2361.000000	-0.000614
2360.000000	-0.000538
2359.000000	-0.000485
2358.000000	-0.000471
2357.000000	-0.000482
2356.000000	-0.000501
2355.000000	-0.000508
2354.000000	-0.000452
2353.000000	-0.000289
2352.000000	-0.000071
2351.000000	0.000018
2350.000000	-0.000142
2349.000000	-0.000452
2348.000000	-0.000663
2347.000000	-0.000496
2346.000000	0.000144
2345.000000	0.001096
2344.000000	0.002026
2343.000000	0.002643
2342.000000	0.002829
2341.000000	0.002600
2340.000000	0.002113
2339.000000	0.001554
2338.000000	0.001037
2337.000000	0.000588
2336.000000	0.000230
2335.000000	-0.000008
2334.000000	-0.000119
2333.000000	-0.000128
2332.000000	-0.000053
2331.000000	0.000046
2330.000000	0.000085
2329.000000	0.000027
2328.000000	-0.000112
2327.000000	-0.000250
2326.000000	-0.000353
2325.000000	-0.000411
2324.000000	-0.000441
2323.000000	-0.000461
2322.000000	-0.000470
2321.000000	-0.000480
2320.000000	-0.000503
2319.000000	-0.000568
2318.000000	-0.000678
2317.000000	-0.000817
2316.000000	-0.000945
2315.000000	-0.001036
2314.000000	-0.001076
2313.000000	-0.001075
2312.000000	-0.001063
2311.000000	-0.001077
2310.000000	-0.001136
2309.000000	-0.001222
2308.000000	-0.001310
2307.000000	-0.001391
2306.000000	-0.001477
2305.000000	-0.001572
2304.000000	-0.001664
2303.000000	-0.001742
2302.000000	-0.001804
2301.000000	-0.001855
2300.000000	-0.001903
2299.000000	-0.001964
2298.000000	-0.002044
2297.000000	-0.002134
2296.000000	-0.002215
2295.000000	-0.002278
2294.000000	-0.002331
2293.000000	-0.002386
2292.000000	-0.002444
2291.000000	-0.002500
2290.000000	-0.002551
2289.000000	-0.002590
2288.000000	-0.002608
2287.000000	-0.002605
2286.000000	-0.002593
2285.000000	-0.002585
2284.000000	-0.002592
2283.000000	-0.002618
2282.000000	-0.002658
2281.000000	-0.002699
2280.000000	-0.002724
2279.000000	-0.002724
2278.000000	-0.002701
2277.000000	-0.002665
2276.000000	-0.002631
2275.000000	-0.002620
2274.000000	-0.002641
2273.000000	-0.002680
2272.000000	-0.002708
2271.000000	-0.002712
2270.000000	-0.002702
2269.000000	-0.002701
2268.000000	-0.002719
2267.000000	-0.002749
2266.000000	-0.002782
2265.000000	-0.002813
2264.000000	-0.002845
2263.000000	-0.002872
2262.000000	-0.002887
2261.000000	-0.002877
2260.000000	-0.002839
2259.000000	-0.002779
2258.000000	-0.002715
2257.000000	-0.002667
2256.000000	-0.002659
2255.000000	-0.002712
2254.000000	-0.002829
2253.000000	-0.002983
2252.000000	-0.003130
2251.000000	-0.003238
2250.000000	-0.003302
2249.000000	-0.003325
2248.000000	-0.003312
2247.000000	-0.003266
2246.000000	-0.003197
2245.000000	-0.003119
2244.000000	-0.003041
2243.000000	-0.002973
2242.000000	-0.002927
2241.000000	-0.002917
2240.000000	-0.002948
2239.000000	-0.003014
2238.000000	-0.003094
2237.000000	-0.003170
2236.000000	-0.003232
2235.000000	-0.003284
2234.000000	-0.003327
2233.000000	-0.003350
2232.000000	-0.003338
2231.000000	-0.003286
2230.000000	-0.003204
2229.000000	-0.003106
2228.000000	-0.003000
2227.000000	-0.002898
2226.000000	-0.002813
2225.000000	-0.002752
2224.000000	-0.002711
2223.000000	-0.002681
2222.000000	-0.002655
2221.000000	-0.002630
2220.000000	-0.002609
2219.000000	-0.002597
2218.000000	-0.002594
2217.000000	-0.002590
2216.000000	-0.002572
2215.000000	-0.002544
2214.000000	-0.002524
2213.000000	-0.002521
2212.000000	-0.002520
2211.000000	-0.002507
2210.000000	-0.002487
2209.000000	-0.002478
2208.000000	-0.002485
2207.000000	-0.002500
2206.000000	-0.002511
2205.000000	-0.002513
2204.000000	-0.002507
2203.000000	-0.002499
2202.000000	-0.002495
2201.000000	-0.002501
2200.000000	-0.002510
2199.000000	-0.002517
2198.000000	-0.002525
2197.000000	-0.002534
2196.000000	-0.002543
2195.000000	-0.002547
2194.000000	-0.002547
2193.000000	-0.002546
2192.000000	-0.002537
2191.000000	-0.002514
2190.000000	-0.002482
2189.000000	-0.002457
2188.000000	-0.002451
2187.000000	-0.002463
2186.000000	-0.002483
2185.000000	-0.002499
2184.000000	-0.002507
2183.000000	-0.002507
2182.000000	-0.002508
2181.000000	-0.002516
2180.000000	-0.002531
2179.000000	-0.002546
2178.000000	-0.002550
2177.000000	-0.002539
2176.000000	-0.002521
2175.000000	-0.002508
2174.000000	-0.002505
2173.000000	-0.002507
2172.000000	-0.002506
2171.000000	-0.002500
2170.000000	-0.002498
2169.000000	-0.002505
2168.000000	-0.002515
2167.000000	-0.002516
2166.000000	-0.002509
2165.000000	-0.002501
2164.000000	-0.002498
2163.000000	-0.002499
2162.000000	-0.002503
2161.000000	-0.002506
2160.000000	-0.002504
2159.000000	-0.002494
2158.000000	-0.002480
2157.000000	-0.002467
2156.000000	-0.002459
2155.000000	-0.002457
2154.000000	-0.002462
2153.000000	-0.002471
2152.000000	-0.002477
2151.000000	-0.002474
2150.000000	-0.002461
2149.000000	-0.002448
2148.000000	-0.002443
2147.000000	-0.002449
2146.000000	-0.002463
2145.000000	-0.002478
2144.000000	-0.002489
2143.000000	-0.002494
2142.000000	-0.002496
2141.000000	-0.002499
2140.000000	-0.002504
2139.000000	-0.002508
2138.000000	-0.002511
2137.000000	-0.002511
2136.000000	-0.002508
2135.000000	-0.002504
2134.000000	-0.002497
2133.000000	-0.002483
2132.000000	-0.002457
2131.000000	-0.002427
2130.000000	-0.002406
2129.000000	-0.002401
2128.000000	-0.002397
2127.000000	-0.002380
2126.000000	-0.002349
2125.000000	-0.002315
2124.000000	-0.002274
2123.000000	-0.002210
2122.000000	-0.002117
2121.000000	-0.002015
2120.000000	-0.001932
2119.000000	-0.001881
2118.000000	-0.001856
2117.000000	-0.001847
2116.000000	-0.001849
2115.000000	-0.001859
2114.000000	-0.001873
2113.000000	-0.001889
2112.000000	-0.001917
2111.000000	-0.001964
2110.000000	-0.002030
2109.000000	-0.002098
2108.000000	-0.002145
2107.000000	-0.002165
2106.000000	-0.002181
2105.000000	-0.002221
2104.000000	-0.002290
2103.000000	-0.002359
2102.000000	-0.002395
2101.000000	-0.002397
2100.000000	-0.002391
2099.000000	-0.002403
2098.000000	-0.002435
2097.000000	-0.002467
2096.000000	-0.002483
2095.000000	-0.002482
2094.000000	-0.002476
2093.000000	-0.002478
2092.000000	-0.002498
2091.000000	-0.002535
2090.000000	-0.002575
2089.000000	-0.002604
2088.000000	-0.002609
2087.000000	-0.002590
2086.000000	-0.002554
2085.000000	-0.002518
2084.000000	-0.002494
2083.000000	-0.002485
2082.000000	-0.002484
2081.000000	-0.002481
2080.000000	-0.002473
2079.000000	-0.002467
2078.000000	-0.002469
2077.000000	-0.002474
2076.000000	-0.002474
2075.000000	-0.002467
2074.000000	-0.002461
2073.000000	-0.002462
2072.000000	-0.002466
2071.000000	-0.002466
2070.000000	-0.002462
2069.000000	-0.002459
2068.000000	-0.002460
2067.000000	-0.002461
2066.000000	-0.002457
2065.000000	-0.002443
2064.000000	-0.002421
2063.000000	-0.002398
2062.000000	-0.002384
2061.000000	-0.002383
2060.000000	-0.002389
2059.000000	-0.002393
2058.000000	-0.002392
2057.000000	-0.002392
2056.000000	-0.002398
2055.000000	-0.002407
2054.000000	-0.002411
2053.000000	-0.002406
2052.000000	-0.002398
2051.000000	-0.002394
2050.000000	-0.002394
2049.000000	-0.002398
2048.000000	-0.002409
2047.000000	-0.002426
2046.000000	-0.002443
2045.000000	-0.002448
2044.000000	-0.002438
2043.000000	-0.002421
2042.000000	-0.002407
2041.000000	-0.002401
2040.000000	-0.002403
2039.000000	-0.002411
2038.000000	-0.002417
2037.000000	-0.002416
2036.000000	-0.002407
2035.000000	-0.002391
2034.000000	-0.002374
2033.000000	-0.002363
2032.000000	-0.002364
2031.000000	-0.002379
2030.000000	-0.002399
2029.000000	-0.002410
2028.000000	-0.002407
2027.000000	-0.002403
2026.000000	-0.002406
2025.000000	-0.002412
2024.000000	-0.002405
2023.000000	-0.002383
2022.000000	-0.002361
2021.000000	-0.002352
2020.000000	-0.002356
2019.000000	-0.002370
2018.000000	-0.002386
2017.000000	-0.002396
2016.000000	-0.002396
2015.000000	-0.002389
2014.000000	-0.002387
2013.000000	-0.002391
2012.000000	-0.002392
2011.000000	-0.002379
2010.000000	-0.002357
2009.000000	-0.002340
2008.000000	-0.002337
2007.000000	-0.002351
2006.000000	-0.002372
2005.000000	-0.002389
2004.000000	-0.002392
2003.000000	-0.002382
2002.000000	-0.002365
2001.000000	-0.002346
2000.000000	-0.002327
1999.000000	-0.002315
1998.000000	-0.002323
1997.000000	-0.002348
1996.000000	-0.002371
1995.000000	-0.002375
1994.000000	-0.002362
1993.000000	-0.002349
1992.000000	-0.002347
1991.000000	-0.002351
1990.000000	-0.002347
1989.000000	-0.002329
1988.000000	-0.002306
1987.000000	-0.002288
1986.000000	-0.002282
1985.000000	-0.002286
1984.000000	-0.002298
1983.000000	-0.002316
1982.000000	-0.002332
1981.000000	-0.002337
1980.000000	-0.002329
1979.000000	-0.002318
1978.000000	-0.002316
1977.000000	-0.002324
1976.000000	-0.002328
1975.000000	-0.002324
1974.000000	-0.002317
1973.000000	-0.002312
1972.000000	-0.002304
1971.000000	-0.002289
1970.000000	-0.002274
1969.000000	-0.002271
1968.000000	-0.002284
1967.000000	-0.002305
1966.000000	-0.002329
1965.000000	-0.002351
1964.000000	-0.002361
1963.000000	-0.002355
1962.000000	-0.002338
1961.000000	-0.002326
1960.000000	-0.002326
1959.000000	-0.002330
1958.000000	-0.002323
1957.000000	-0.002302
1956.000000	-0.002274
1955.000000	-0.002249
1954.000000	-0.002239
1953.000000	-0.002248
1952.000000	-0.002274
1951.000000	-0.002303
1950.000000	-0.002323
1949.000000	-0.002327
1948.000000	-0.002316
1947.000000	-0.002298
1946.000000	-0.002281
1945.000000	-0.002273
1944.000000	-0.002280
1943.000000	-0.002298
1942.000000	-0.002314
1941.000000	-0.002315
1940.000000	-0.002299
1939.000000	-0.002278
1938.000000	-0.002269
1937.000000	-0.002271
1936.000000	-0.002273
1935.000000	-0.002265
1934.000000	-0.002251
1933.000000	-0.002247
1932.000000	-0.002263
1931.000000	-0.002296
1930.000000	-0.002330
1929.000000	-0.002348
1928.000000	-0.002342
1927.000000	-0.002322
1926.000000	-0.002299
1925.000000	-0.002284
1924.000000	-0.002277
1923.000000	-0.002271
1922.000000	-0.002261
1921.000000	-0.002241
1920.000000	-0.002215
1919.000000	-0.002201
1918.000000	-0.002211
1917.000000	-0.002239
1916.000000	-0.002261
1915.000000	-0.002265
1914.000000	-0.002257
1913.000000	-0.002248
1912.000000	-0.002238
1911.000000	-0.002226
1910.000000	-0.002221
1909.000000	-0.002229
1908.000000	-0.002244
1907.000000	-0.002251
1906.000000	-0.002248
1905.000000	-0.002245
1904.000000	-0.002250
1903.000000	-0.002260
1902.000000	-0.002270
1901.000000	-0.002274
1900.000000	-0.002269
1899.000000	-0.002256
1898.000000	-0.002243
1897.000000	-0.002238
1896.000000	-0.002238
1895.000000	-0.002236
1894.000000	-0.002235
1893.000000	-0.002238
1892.000000	-0.002248
1891.000000	-0.002259
1890.000000	-0.002268
1889.000000	-0.002278
1888.000000	-0.002283
1887.000000	-0.002279
1886.000000	-0.002267
1885.000000	-0.002258
1884.000000	-0.002250
1883.000000	-0.002234
1882.000000	-0.002208
1881.000000	-0.002187
1880.000000	-0.002186
1879.000000	-0.002202
1878.000000	-0.002222
1877.000000	-0.002236
1876.000000	-0.002248
1875.000000	-0.002257
1874.000000	-0.002262
1873.000000	-0.002261
1872.000000	-0.002253
1871.000000	-0.002239
1870.000000	-0.002221
1869.000000	-0.002209
1868.000000	-0.002212
1867.000000	-0.002228
1866.000000	-0.002243
1865.000000	-0.002244
1864.000000	-0.002232
1863.000000	-0.002214
1862.000000	-0.002199
1861.000000	-0.002192
1860.000000	-0.002192
1859.000000	-0.002198
1858.000000	-0.002207
1857.000000	-0.002215
1856.000000	-0.002219
1855.000000	-0.002222
1854.000000	-0.002223
1853.000000	-0.002221
1852.000000	-0.002210
1851.000000	-0.002188
1850.000000	-0.002163
1849.000000	-0.002148
1848.000000	-0.002155
1847.000000	-0.002185
1846.000000	-0.002222
1845.000000	-0.002242
1844.000000	-0.002235
1843.000000	-0.002213
1842.000000	-0.002199
1841.000000	-0.002202
1840.000000	-0.002210
1839.000000	-0.002211
1838.000000	-0.002207
1837.000000	-0.002211
1836.000000	-0.002225
1835.000000	-0.002242
1834.000000	-0.002252
1833.000000	-0.002258
1832.000000	-0.002263
1831.000000	-0.002268
1830.000000	-0.002260
1829.000000	-0.002235
1828.000000	-0.002202
1827.000000	-0.002171
1826.000000	-0.002152
1825.000000	-0.002149
1824.000000	-0.002159
1823.000000	-0.002174
1822.000000	-0.002188
1821.000000	-0.002196
1820.000000	-0.002200
1819.000000	-0.002203
1818.000000	-0.002203
1817.000000	-0.002200
1816.000000	-0.002196
1815.000000	-0.002195
1814.000000	-0.002198
1813.000000	-0.002200
1812.000000	-0.002195
1811.000000	-0.002184
1810.000000	-0.002176
1809.000000	-0.002172
1808.000000	-0.002164
1807.000000	-0.002149
1806.000000	-0.002133
1805.000000	-0.002129
1804.000000	-0.002136
1803.000000	-0.002147
1802.000000	-0.002159
1801.000000	-0.002175
1800.000000	-0.002194
1799.000000	-0.002206
1798.000000	-0.002202
1797.000000	-0.002184
1796.000000	-0.002164
1795.000000	-0.002155
1794.000000	-0.002165
1793.000000	-0.002194
1792.000000	-0.002226
1791.000000	-0.002237
1790.000000	-0.002220
1789.000000	-0.002185
1788.000000	-0.002155
1787.000000	-0.002143
1786.000000	-0.002148
1785.000000	-0.002159
1784.000000	-0.002169
1783.000000	-0.002178
1782.000000	-0.002185
1781.000000	-0.002189
1780.000000	-0.002188
1779.000000	-0.002184
1778.000000	-0.002183
1777.000000	-0.002183
1776.000000	-0.002175
1775.000000	-0.002154
1774.000000	-0.002135
1773.000000	-0.002131
1772.000000	-0.002138
1771.000000	-0.002138
1770.000000	-0.002122
1769.000000	-0.002104
1768.000000	-0.002107
1767.000000	-0.002126
1766.000000	-0.002140
1765.000000	-0.002133
1764.000000	-0.002112
1763.000000	-0.002099
1762.000000	-0.002105
1761.000000	-0.002122
1760.000000	-0.002134
1759.000000	-0.002135
1758.000000	-0.002135
1757.000000	-0.002141
1756.000000	-0.002147
1755.000000	-0.002135
1754.000000	-0.002100
1753.000000	-0.002053
1752.000000	-0.002017
1751.000000	-0.002006
1750.000000	-0.002015
1749.000000	-0.002037
1748.000000	-0.002064
1747.000000	-0.002085
1746.000000	-0.002089
1745.000000	-0.002070
1744.000000	-0.002036
1743.000000	-0.002002
1742.000000	-0.001974
1741.000000	-0.001962
1740.000000	-0.001970
1739.000000	-0.001991
1738.000000	-0.002011
1737.000000	-0.002015
1736.000000	-0.002006
1735.000000	-0.001991
1734.000000	-0.001972
1733.000000	-0.001952
1732.000000	-0.001939
1731.000000	-0.001945
1730.000000	-0.001963
1729.000000	-0.001978
1728.000000	-0.001973
1727.000000	-0.001948
1726.000000	-0.001908
1725.000000	-0.001855
1724.000000	-0.001796
1723.000000	-0.001749
1722.000000	-0.001735
1721.000000	-0.001750
1720.000000	-0.001770
1719.000000	-0.001769
1718.000000	-0.001739
1717.000000	-0.001696
1716.000000	-0.001647
1715.000000	-0.001587
1714.000000	-0.001524
1713.000000	-0.001474
1712.000000	-0.001445
1711.000000	-0.001420
1710.000000	-0.001382
1709.000000	-0.001331
1708.000000	-0.001280
1707.000000	-0.001239
1706.000000	-0.001211
1705.000000	-0.001196
1704.000000	-0.001184
1703.000000	-0.001157
1702.000000	-0.001108
1701.000000	-0.001058
1700.000000	-0.001035
1699.000000	-0.001032
1698.000000	-0.001024
1697.000000	-0.000998
1696.000000	-0.000966
1695.000000	-0.000955
1694.000000	-0.000970
1693.000000	-0.000995
1692.000000	-0.001012
1691.000000	-0.001009
1690.000000	-0.000994
1689.000000	-0.000985
1688.000000	-0.000993
1687.000000	-0.001009
1686.000000	-0.001014
1685.000000	-0.000995
1684.000000	-0.000959
1683.000000	-0.000934
1682.000000	-0.000918
1681.000000	-0.000891
1680.000000	-0.000845
1679.000000	-0.000796
1678.000000	-0.000758
1677.000000	-0.000731
1676.000000	-0.000711
1675.000000	-0.000706
1674.000000	-0.000732
1673.000000	-0.000780
1672.000000	-0.000824
1671.000000	-0.000833
1670.000000	-0.000800
1669.000000	-0.000749
1668.000000	-0.000708
1667.000000	-0.000695
1666.000000	-0.000709
1665.000000	-0.000739
1664.000000	-0.000762
1663.000000	-0.000757
1662.000000	-0.000723
1661.000000	-0.000673
1660.000000	-0.000625
1659.000000	-0.000596
1658.000000	-0.000599
1657.000000	-0.000628
1656.000000	-0.000659
1655.000000	-0.000659
1654.000000	-0.000613
1653.000000	-0.000548
1652.000000	-0.000503
1651.000000	-0.000481
1650.000000	-0.000473
1649.000000	-0.000473
1648.000000	-0.000479
1647.000000	-0.000498
1646.000000	-0.000525
1645.000000	-0.000541
1644.000000	-0.000542
1643.000000	-0.000542
1642.000000	-0.000553
1641.000000	-0.000576
1640.000000	-0.000611
1639.000000	-0.000658
1638.000000	-0.000707
1637.000000	-0.000742
1636.000000	-0.000756
1635.000000	-0.000756
1634.000000	-0.000750
1633.000000	-0.000742
1632.000000	-0.000731
1631.000000	-0.000724
1630.000000	-0.000730
1629.000000	-0.000751
1628.000000	-0.000775
1627.000000	-0.000788
1626.000000	-0.000791
1625.000000	-0.000794
1624.000000	-0.000801
1623.000000	-0.000805
1622.000000	-0.000808
1621.000000	-0.000814
1620.000000	-0.000827
1619.000000	-0.000842
1618.000000	-0.000851
1617.000000	-0.000852
1616.000000	-0.000854
1615.000000	-0.000861
1614.000000	-0.000862
1613.000000	-0.000850
1612.000000	-0.000832
1611.000000	-0.000823
1610.000000	-0.000830
1609.000000	-0.000842
1608.000000	-0.000841
1607.000000	-0.000827
1606.000000	-0.000809
1605.000000	-0.000789
1604.000000	-0.000764
1603.000000	-0.000734
1602.000000	-0.000711
1601.000000	-0.000700
1600.000000	-0.000702
1599.000000	-0.000712
1598.000000	-0.000726
1597.000000	-0.000740
1596.000000	-0.000756
1595.000000	-0.000784
1594.000000	-0.000831
1593.000000	-0.000886
1592.000000	-0.000929
1591.000000	-0.000950
1590.000000	-0.000958
1589.000000	-0.000963
1588.000000	-0.000968
1587.000000	-0.000974
1586.000000	-0.000984
1585.000000	-0.000997
1584.000000	-0.001007
1583.000000	-0.001016
1582.000000	-0.001033
1581.000000	-0.001057
1580.000000	-0.001069
1579.000000	-0.001052
1578.000000	-0.001008
1577.000000	-0.000959
1576.000000	-0.000933
1575.000000	-0.000939
1574.000000	-0.000961
1573.000000	-0.000984
1572.000000	-0.001000
1571.000000	-0.001013
1570.000000	-0.001027
1569.000000	-0.001036
1568.000000	-0.001024
1567.000000	-0.000987
1566.000000	-0.000938
1565.000000	-0.000896
1564.000000	-0.000869
1563.000000	-0.000852
1562.000000	-0.000833
1561.000000	-0.000803
1560.000000	-0.000764
1559.000000	-0.000739
1558.000000	-0.000778
1557.000000	-0.000856
1556.000000	-0.000923
1555.000000	-0.000961
1554.000000	-0.000971
1553.000000	-0.000971
1552.000000	-0.000976
1551.000000	-0.000990
1550.000000	-0.001011
1549.000000	-0.001034
1548.000000	-0.001055
1547.000000	-0.001072
1546.000000	-0.001100
1545.000000	-0.001157
1544.000000	-0.001254
1543.000000	-0.001372
1542.000000	-0.001470
1541.000000	-0.001520
1540.000000	-0.001539
1539.000000	-0.001576
1538.000000	-0.001644
1537.000000	-0.001716
1536.000000	-0.001760
1535.000000	-0.001766
1534.000000	-0.001752
1533.000000	-0.001761
1532.000000	-0.001824
1531.000000	-0.001944
1530.000000	-0.002095
1529.000000	-0.002221
1528.000000	-0.002261
1527.000000	-0.002202
1526.000000	-0.002103
1525.000000	-0.002030
1524.000000	-0.001995
1523.000000	-0.001981
1522.000000	-0.001987
1521.000000	-0.002020
1520.000000	-0.002051
1519.000000	-0.002041
1518.000000	-0.002019
1517.000000	-0.002072
1516.000000	-0.002234
1515.000000	-0.002411
1514.000000	-0.002464
1513.000000	-0.002345
1512.000000	-0.002137
1511.000000	-0.001976
1510.000000	-0.001930
1509.000000	-0.001974
1508.000000	-0.002043
1507.000000	-0.002095
1506.000000	-0.002125
1505.000000	-0.002125
1504.000000	-0.002109
1503.000000	-0.002112
1502.000000	-0.002145
1501.000000	-0.002201
1500.000000	-0.002259
1499.000000	-0.002301
1498.000000	-0.002324
1497.000000	-0.002331
1496.000000	-0.002317
1495.000000	-0.002283
1494.000000	-0.002242
1493.000000	-0.002220
1492.000000	-0.002226
1491.000000	-0.002260
1490.000000	-0.002316
1489.000000	-0.002383
1488.000000	-0.002443
1487.000000	-0.002497
1486.000000	-0.002580
1485.000000	-0.002728
1484.000000	-0.002914
1483.000000	-0.003066
1482.000000	-0.003138
1481.000000	-0.003142
1480.000000	-0.003118
1479.000000	-0.003074
1478.000000	-0.002990
1477.000000	-0.002870
1476.000000	-0.002756
1475.000000	-0.002698
1474.000000	-0.002712
1473.000000	-0.002772
1472.000000	-0.002837
1471.000000	-0.002870
1470.000000	-0.002859
1469.000000	-0.002824
1468.000000	-0.002828
1467.000000	-0.002964
1466.000000	-0.003282
1465.000000	-0.003681
1464.000000	-0.003913
1463.000000	-0.003796
1462.000000	-0.003399
1461.000000	-0.002957
1460.000000	-0.002665
1459.000000	-0.002554
1458.000000	-0.002541
1457.000000	-0.002549
1456.000000	-0.002561
1455.000000	-0.002567
1454.000000	-0.002565
1453.000000	-0.002590
1452.000000	-0.002688
1451.000000	-0.002845
1450.000000	-0.002963
1449.000000	-0.002947
1448.000000	-0.002814
1447.000000	-0.002671
1446.000000	-0.002593
1445.000000	-0.002558
1444.000000	-0.002506
1443.000000	-0.002424
1442.000000	-0.002349
1441.000000	-0.002321
1440.000000	-0.002341
1439.000000	-0.002396
1438.000000	-0.002490
1437.000000	-0.002624
1436.000000	-0.002740
1435.000000	-0.002742
1434.000000	-0.002601
1433.000000	-0.002387
1432.000000	-0.002207
1431.000000	-0.002124
1430.000000	-0.002127
1429.000000	-0.002171
1428.000000	-0.002230
1427.000000	-0.002298
1426.000000	-0.002392
1425.000000	-0.002549
1424.000000	-0.002784
1423.000000	-0.003023
1422.000000	-0.003130
1421.000000	-0.003018
1420.000000	-0.002733
1419.000000	-0.002440
1418.000000	-0.002276
1417.000000	-0.002229
1416.000000	-0.002219
1415.000000	-0.002202
1414.000000	-0.002190
1413.000000	-0.002203
1412.000000	-0.002242
1411.000000	-0.002295
1410.000000	-0.002354
1409.000000	-0.002401
1408.000000	-0.002411
1407.000000	-0.002363
1406.000000	-0.002273
1405.000000	-0.002189
1404.000000	-0.002158
1403.000000	-0.002175
1402.000000	-0.002203
1401.000000	-0.002213
1400.000000	-0.002204
1399.000000	-0.002183
1398.000000	-0.002160
1397.000000	-0.002138
1396.000000	-0.002118
1395.000000	-0.002086
1394.000000	-0.002025
1393.000000	-0.001935
1392.000000	-0.001847
1391.000000	-0.001794
1390.000000	-0.001778
1389.000000	-0.001773
1388.000000	-0.001757
1387.000000	-0.001728
1386.000000	-0.001690
1385.000000	-0.001649
1384.000000	-0.001608
1383.000000	-0.001573
1382.000000	-0.001556
1381.000000	-0.001577
1380.000000	-0.001647
1379.000000	-0.001741
1378.000000	-0.001800
1377.000000	-0.001772
1376.000000	-0.001667
1375.000000	-0.001551
1374.000000	-0.001485
1373.000000	-0.001476
1372.000000	-0.001485
1371.000000	-0.001481
1370.000000	-0.001463
1369.000000	-0.001448
1368.000000	-0.001442
1367.000000	-0.001441
1366.000000	-0.001442
1365.000000	-0.001440
1364.000000	-0.001433
1363.000000	-0.001416
1362.000000	-0.001394
1361.000000	-0.001369
1360.000000	-0.001347
1359.000000	-0.001328
1358.000000	-0.001322
1357.000000	-0.001345
1356.000000	-0.001409
1355.000000	-0.001512
1354.000000	-0.001644
1353.000000	-0.001790
1352.000000	-0.001924
1351.000000	-0.002006
1350.000000	-0.002007
1349.000000	-0.001941
1348.000000	-0.001855
1347.000000	-0.001787
1346.000000	-0.001736
1345.000000	-0.001680
1344.000000	-0.001611
1343.000000	-0.001541
1342.000000	-0.001483
1341.000000	-0.001449
1340.000000	-0.001454
1339.000000	-0.001497
1338.000000	-0.001549
1337.000000	-0.001573
1336.000000	-0.001558
1335.000000	-0.001526
1334.000000	-0.001508
1333.000000	-0.001509
1332.000000	-0.001518
1331.000000	-0.001518
1330.000000	-0.001506
1329.000000	-0.001486
1328.000000	-0.001469
1327.000000	-0.001464
1326.000000	-0.001464
1325.000000	-0.001455
1324.000000	-0.001424
1323.000000	-0.001374
1322.000000	-0.001322
1321.000000	-0.001282
1320.000000	-0.001260
1319.000000	-0.001251
1318.000000	-0.001244
1317.000000	-0.001235
1316.000000	-0.001227
1315.000000	-0.001220
1314.000000	-0.001207
1313.000000	-0.001179
1312.000000	-0.001139
1311.000000	-0.001105
1310.000000	-0.001086
1309.000000	-0.001074
1308.000000	-0.001054
1307.000000	-0.001019
1306.000000	-0.000978
1305.000000	-0.000952
1304.000000	-0.000956
1303.000000	-0.000984
1302.000000	-0.001017
1301.000000	-0.001037
1300.000000	-0.001051
1299.000000	-0.001069
1298.000000	-0.001087
1297.000000	-0.001086
1296.000000	-0.001060
1295.000000	-0.001028
1294.000000	-0.001007
1293.000000	-0.001000
1292.000000	-0.001000
1291.000000	-0.001006
1290.000000	-0.001016
1289.000000	-0.001016
1288.000000	-0.000995
1287.000000	-0.000956
1286.000000	-0.000917
1285.000000	-0.000893
1284.000000	-0.000877
1283.000000	-0.000851
1282.000000	-0.000798
1281.000000	-0.000718
1280.000000	-0.000627
1279.000000	-0.000548
1278.000000	-0.000494
1277.000000	-0.000467
1276.000000	-0.000467
1275.000000	-0.000504
1274.000000	-0.000578
1273.000000	-0.000681
1272.000000	-0.000803
1271.000000	-0.000938
1270.000000	-0.001083
1269.000000	-0.001222
1268.000000	-0.001329
1267.000000	-0.001392
1266.000000	-0.001424
1265.000000	-0.001454
1264.000000	-0.001492
1263.000000	-0.001524
1262.000000	-0.001523
1261.000000	-0.001477
1260.000000	-0.001405
1259.000000	-0.001331
1258.000000	-0.001261
1257.000000	-0.001187
1256.000000	-0.001103
1255.000000	-0.001021
1254.000000	-0.000954
1253.000000	-0.000896
1252.000000	-0.000832
1251.000000	-0.000752
1250.000000	-0.000660
1249.000000	-0.000559
1248.000000	-0.000446
1247.000000	-0.000310
1246.000000	-0.000153
1245.000000	0.000008
1244.000000	0.000151
1243.000000	0.000267
1242.000000	0.000366
1241.000000	0.000464
1240.000000	0.000563
1239.000000	0.000650
1238.000000	0.000708
1237.000000	0.000734
1236.000000	0.000734
1235.000000	0.000711
1234.000000	0.000668
1233.000000	0.000614
1232.000000	0.000559
1231.000000	0.000504
1230.000000	0.000439
1229.000000	0.000357
1228.000000	0.000259
1227.000000	0.000157
1226.000000	0.000068
1225.000000	-0.000003
1224.000000	-0.000064
1223.000000	-0.000137
1222.000000	-0.000228
1221.000000	-0.000312
1220.000000	-0.000359
1219.000000	-0.000364
1218.000000	-0.000361
1217.000000	-0.000385
1216.000000	-0.000446
1215.000000	-0.000520
1214.000000	-0.000577
1213.000000	-0.000604
1212.000000	-0.000608
1211.000000	-0.000609
1210.000000	-0.000618
1209.000000	-0.000633
1208.000000	-0.000639
1207.000000	-0.000630
1206.000000	-0.000613
1205.000000	-0.000593
1204.000000	-0.000571
1203.000000	-0.000550
1202.000000	-0.000545
1201.000000	-0.000574
1200.000000	-0.000628
1199.000000	-0.000677
1198.000000	-0.000700
1197.000000	-0.000700
1196.000000	-0.000693
1195.000000	-0.000682
1194.000000	-0.000652
1193.000000	-0.000588
1192.000000	-0.000508
1191.000000	-0.000444
1190.000000	-0.000414
1189.000000	-0.000408
1188.000000	-0.000408
1187.000000	-0.000415
1186.000000	-0.000443
1185.000000	-0.000493
1184.000000	-0.000542
1183.000000	-0.000558
1182.000000	-0.000538
1181.000000	-0.000512
1180.000000	-0.000507
1179.000000	-0.000524
1178.000000	-0.000541
1177.000000	-0.000539
1176.000000	-0.000525
1175.000000	-0.000520
1174.000000	-0.000541
1173.000000	-0.000575
1172.000000	-0.000599
1171.000000	-0.000608
1170.000000	-0.000620
1169.000000	-0.000654
1168.000000	-0.000693
1167.000000	-0.000701
1166.000000	-0.000666
1165.000000	-0.000616
1164.000000	-0.000582
1163.000000	-0.000563
1162.000000	-0.000535
1161.000000	-0.000490
1160.000000	-0.000446
1159.000000	-0.000430
1158.000000	-0.000446
1157.000000	-0.000475
1156.000000	-0.000493
1155.000000	-0.000493
1154.000000	-0.000486
1153.000000	-0.000489
1152.000000	-0.000506
1151.000000	-0.000539
1150.000000	-0.000583
1149.000000	-0.000630
1148.000000	-0.000663
1147.000000	-0.000668
1146.000000	-0.000642
1145.000000	-0.000601
1144.000000	-0.000565
1143.000000	-0.000537
1142.000000	-0.000507
1141.000000	-0.000466
1140.000000	-0.000414
1139.000000	-0.000368
1138.000000	-0.000342
1137.000000	-0.000341
1136.000000	-0.000365
1135.000000	-0.000413
1134.000000	-0.000481
1133.000000	-0.000555
1132.000000	-0.000605
1131.000000	-0.000605
1130.000000	-0.000561
1129.000000	-0.000507
1128.000000	-0.000472
1127.000000	-0.000457
1126.000000	-0.000446
1125.000000	-0.000430
1124.000000	-0.000420
1123.000000	-0.000417
1122.000000	-0.000410
1121.000000	-0.000385
1120.000000	-0.000350
1119.000000	-0.000327
1118.000000	-0.000332
1117.000000	-0.000361
1116.000000	-0.000402
1115.000000	-0.000451
1114.000000	-0.000511
1113.000000	-0.000583
1112.000000	-0.000652
1111.000000	-0.000693
1110.000000	-0.000692
1109.000000	-0.000664
1108.000000	-0.000635
1107.000000	-0.000617
1106.000000	-0.000598
1105.000000	-0.000568
1104.000000	-0.000541
1103.000000	-0.000538
1102.000000	-0.000562
1101.000000	-0.000595
1100.000000	-0.000618
1099.000000	-0.000628
1098.000000	-0.000630
1097.000000	-0.000624
1096.000000	-0.000610
1095.000000	-0.000594
1094.000000	-0.000590
1093.000000	-0.000604
1092.000000	-0.000628
1091.000000	-0.000655
1090.000000	-0.000682
1089.000000	-0.000708
1088.000000	-0.000733
1087.000000	-0.000761
1086.000000	-0.000794
1085.000000	-0.000826
1084.000000	-0.000841
1083.000000	-0.000837
1082.000000	-0.000829
1081.000000	-0.000838
1080.000000	-0.000876
1079.000000	-0.000938
1078.000000	-0.001013
1077.000000	-0.001085
1076.000000	-0.001140
1075.000000	-0.001167
1074.000000	-0.001170
1073.000000	-0.001165
1072.000000	-0.001162
1071.000000	-0.001163
1070.000000	-0.001158
1069.000000	-0.001144
1068.000000	-0.001133
1067.000000	-0.001148
1066.000000	-0.001200
1065.000000	-0.001275
1064.000000	-0.001341
1063.000000	-0.001375
1062.000000	-0.001386
1061.000000	-0.001393
1060.000000	-0.001403
1059.000000	-0.001411
1058.000000	-0.001411
1057.000000	-0.001408
1056.000000	-0.001413
1055.000000	-0.001431
1054.000000	-0.001456
1053.000000	-0.001466
1052.000000	-0.001445
1051.000000	-0.001405
1050.000000	-0.001375
1049.000000	-0.001374
1048.000000	-0.001389
1047.000000	-0.001399
1046.000000	-0.001414
1045.000000	-0.001462
1044.000000	-0.001540
1043.000000	-0.001605
1042.000000	-0.001616
1041.000000	-0.001584
1040.000000	-0.001550
1039.000000	-0.001545
1038.000000	-0.001563
1037.000000	-0.001585
1036.000000	-0.001602
1035.000000	-0.001617
1034.000000	-0.001638
1033.000000	-0.001663
1032.000000	-0.001672
1031.000000	-0.001638
1030.000000	-0.001564
1029.000000	-0.001498
1028.000000	-0.001490
1027.000000	-0.001532
1026.000000	-0.001563
1025.000000	-0.001542
1024.000000	-0.001489
1023.000000	-0.001449
1022.000000	-0.001432
1021.000000	-0.001412
1020.000000	-0.001373
1019.000000	-0.001336
1018.000000	-0.001332
1017.000000	-0.001354
1016.000000	-0.001367
1015.000000	-0.001347
1014.000000	-0.001302
1013.000000	-0.001257
1012.000000	-0.001225
1011.000000	-0.001197
1010.000000	-0.001162
1009.000000	-0.001119
1008.000000	-0.001077
1007.000000	-0.001043
1006.000000	-0.001013
1005.000000	-0.000975
1004.000000	-0.000921
1003.000000	-0.000850
1002.000000	-0.000772
1001.000000	-0.000703
1000.000000	-0.000649
999.000000	-0.000608
998.000000	-0.000573
997.000000	-0.000546
996.000000	-0.000536
995.000000	-0.000540
994.000000	-0.000540
993.000000	-0.000518
992.000000	-0.000479
991.000000	-0.000448
990.000000	-0.000434
989.000000	-0.000415
988.000000	-0.000366
987.000000	-0.000284
986.000000	-0.000188
985.000000	-0.000094
984.000000	-0.000007
983.000000	0.000061
982.000000	0.000088
981.000000	0.000067
980.000000	0.000017
979.000000	-0.000024
978.000000	-0.000031
977.000000	0.000004
976.000000	0.000067
975.000000	0.000132
974.000000	0.000169
973.000000	0.000163
972.000000	0.000129
971.000000	0.000087
970.000000	0.000044
969.000000	-0.000003
968.000000	-0.000042
967.000000	-0.000044
966.000000	0.000002
965.000000	0.000076
964.000000	0.000139
963.000000	0.000167
962.000000	0.000158
961.000000	0.000130
960.000000	0.000106
959.000000	0.000106
958.000000	0.000131
957.000000	0.000156
956.000000	0.000149
955.000000	0.000101
954.000000	0.000035
953.000000	-0.000019
952.000000	-0.000051
951.000000	-0.000074
950.000000	-0.000097
949.000000	-0.000114
948.000000	-0.000109
947.000000	-0.000082
946.000000	-0.000053
945.000000	-0.000049
944.000000	-0.000073
943.000000	-0.000110
942.000000	-0.000139
941.000000	-0.000153
940.000000	-0.000157
939.000000	-0.000162
938.000000	-0.000172
937.000000	-0.000187
936.000000	-0.000205
935.000000	-0.000224
934.000000	-0.000241
933.000000	-0.000245
932.000000	-0.000226
931.000000	-0.000185
930.000000	-0.000143
929.000000	-0.000124
928.000000	-0.000132
927.000000	-0.000145
926.000000	-0.000142
925.000000	-0.000127
924.000000	-0.000124
923.000000	-0.000156
922.000000	-0.000217
921.000000	-0.000272
920.000000	-0.000284
919.000000	-0.000255
918.000000	-0.000230
917.000000	-0.000252
916.000000	-0.000314
915.000000	-0.000364
914.000000	-0.000363
913.000000	-0.000320
912.000000	-0.000271
911.000000	-0.000233
910.000000	-0.000195
909.000000	-0.000146
908.000000	-0.000096
907.000000	-0.000069
906.000000	-0.000081
905.000000	-0.000121
904.000000	-0.000154
903.000000	-0.000143
902.000000	-0.000085
901.000000	-0.000024
900.000000	-0.000007
899.000000	-0.000038
898.000000	-0.000083
897.000000	-0.000111
896.000000	-0.000120
895.000000	-0.000115
894.000000	-0.000090
893.000000	-0.000037
892.000000	0.000029
891.000000	0.000073
890.000000	0.000072
889.000000	0.000041
888.000000	0.000014
887.000000	-0.000000
886.000000	-0.000015
885.000000	-0.000035
884.000000	-0.000034
883.000000	0.000016
882.000000	0.000097
881.000000	0.000162
880.000000	0.000184
879.000000	0.000178
878.000000	0.000171
877.000000	0.000166
876.000000	0.000162
875.000000	0.000164
874.000000	0.000179
873.000000	0.000204
872.000000	0.000234
871.000000	0.000272
870.000000	0.000320
869.000000	0.000360
868.000000	0.000373
867.000000	0.000369
866.000000	0.000376
865.000000	0.000412
864.000000	0.000476
863.000000	0.000560
862.000000	0.000655
861.000000	0.000744
860.000000	0.000814
859.000000	0.000873
858.000000	0.000953
857.000000	0.001070
856.000000	0.001209
855.000000	0.001350
854.000000	0.001509
853.000000	0.001726
852.000000	0.002006
851.000000	0.002278
850.000000	0.002429
849.000000	0.002389
848.000000	0.002181
847.000000	0.001901
846.000000	0.001630
845.000000	0.001384
844.000000	0.001135
843.000000	0.000877
842.000000	0.000653
841.000000	0.000512
840.000000	0.000451
839.000000	0.000418
838.000000	0.000362
837.000000	0.000276
836.000000	0.000183
835.000000	0.000106
834.000000	0.000052
833.000000	0.000019
832.000000	-0.000002
831.000000	-0.000029
830.000000	-0.000077
829.000000	-0.000130
828.000000	-0.000151
827.000000	-0.000113
826.000000	-0.000027
825.000000	0.000070
824.000000	0.000148
823.000000	0.000199
822.000000	0.000232
821.000000	0.000261
820.000000	0.000291
819.000000	0.000312
818.000000	0.000314
817.000000	0.000304
816.000000	0.000302
815.000000	0.000306
814.000000	0.000285
813.000000	0.000225
812.000000	0.000154
811.000000	0.000115
810.000000	0.000111
809.000000	0.000112
808.000000	0.000115
807.000000	0.000158
806.000000	0.000259
805.000000	0.000379
804.000000	0.000449
803.000000	0.000436
802.000000	0.000353
801.000000	0.000239
800.000000	0.000141
799.000000	0.000100
798.000000	0.000127
797.000000	0.000190
796.000000	0.000254
795.000000	0.000310
794.000000	0.000369
793.000000	0.000418
792.000000	0.000429
791.000000	0.000400
790.000000	0.000361
789.000000	0.000332
788.000000	0.000303
787.000000	0.000257
786.000000	0.000216
785.000000	0.000219
784.000000	0.000275
783.000000	0.000338
782.000000	0.000355
781.000000	0.000321
780.000000	0.000277
779.000000	0.000265
778.000000	0.000297
777.000000	0.000350
776.000000	0.000393
775.000000	0.000397
774.000000	0.000358
773.000000	0.000306
772.000000	0.000288
771.000000	0.000319
770.000000	0.000371
769.000000	0.000405
768.000000	0.000417
767.000000	0.000425
766.000000	0.000429
765.000000	0.000421
764.000000	0.000409
763.000000	0.000413
762.000000	0.000426
761.000000	0.000416
760.000000	0.000369
759.000000	0.000311
758.000000	0.000274
757.000000	0.000264
756.000000	0.000267
755.000000	0.000266
754.000000	0.000252
753.000000	0.000231
752.000000	0.000230
751.000000	0.000272
750.000000	0.000335
749.000000	0.000379
748.000000	0.000390
747.000000	0.000397
746.000000	0.000424
745.000000	0.000451
744.000000	0.000447
743.000000	0.000412
742.000000	0.000373
741.000000	0.000363
740.000000	0.000404
739.000000	0.000497
738.000000	0.000605
737.000000	0.000687
736.000000	0.000739
735.000000	0.000784
734.000000	0.000817
733.000000	0.000804
732.000000	0.000743
731.000000	0.000686
730.000000	0.000673
729.000000	0.000695
728.000000	0.000719
727.000000	0.000725
726.000000	0.000700
725.000000	0.000645
724.000000	0.000600
723.000000	0.000631
722.000000	0.000751
721.000000	0.000888
720.000000	0.000942
719.000000	0.000883
718.000000	0.000758
717.000000	0.000625
716.000000	0.000522
715.000000	0.000461
714.000000	0.000427
713.000000	0.000394
712.000000	0.000344
711.000000	0.000286
710.000000	0.000236
709.000000	0.000194
708.000000	0.000152
707.000000	0.000107
706.000000	0.000075
705.000000	0.000085
704.000000	0.000157
703.000000	0.000275
702.000000	0.000366
701.000000	0.000356
700.000000	0.000250
