# Supplementary material for: Real-time monitoring of the reversible capture and release of CO2 on anthraquinone and riboflavin-modified graphitic electrodes using ATR-SEIRAS
Source: Chem Sci. 2025 Nov 4;16(48):23189–202. doi: 10.1039/d5sc05427c (PMC12584010; doi:10.1039/d5sc05427c)
Supplement: SC-016-D5SC05427C-s001 [file SC-016-D5SC05427C-s001.zip › Data Folders/Main Figures/Figure3/3b/022.ASC]

PE IR       SUBTECH     SPECTRUM    ASCII       PEDS        4.00        
   -1
022.ASC
25/02/11
15:07:41.00
25/02/11
15:07:41.00
Administrator

700.000000
#HDR
-1
-1
#GR
Wavenumber
A
1.0
0.0
4000.000000
-1.000000
3301
8
0.003257
-0.004409
#DATA
4000.000000	-0.002887
3999.000000	-0.002894
3998.000000	-0.002905
3997.000000	-0.002917
3996.000000	-0.002931
3995.000000	-0.002945
3994.000000	-0.002952
3993.000000	-0.002945
3992.000000	-0.002923
3991.000000	-0.002899
3990.000000	-0.002885
3989.000000	-0.002886
3988.000000	-0.002898
3987.000000	-0.002911
3986.000000	-0.002918
3985.000000	-0.002919
3984.000000	-0.002915
3983.000000	-0.002915
3982.000000	-0.002923
3981.000000	-0.002936
3980.000000	-0.002941
3979.000000	-0.002930
3978.000000	-0.002904
3977.000000	-0.002871
3976.000000	-0.002841
3975.000000	-0.002820
3974.000000	-0.002812
3973.000000	-0.002819
3972.000000	-0.002836
3971.000000	-0.002858
3970.000000	-0.002883
3969.000000	-0.002910
3968.000000	-0.002934
3967.000000	-0.002948
3966.000000	-0.002948
3965.000000	-0.002938
3964.000000	-0.002927
3963.000000	-0.002917
3962.000000	-0.002900
3961.000000	-0.002876
3960.000000	-0.002857
3959.000000	-0.002853
3958.000000	-0.002862
3957.000000	-0.002874
3956.000000	-0.002880
3955.000000	-0.002883
3954.000000	-0.002891
3953.000000	-0.002900
3952.000000	-0.002904
3951.000000	-0.002899
3950.000000	-0.002891
3949.000000	-0.002890
3948.000000	-0.002898
3947.000000	-0.002905
3946.000000	-0.002906
3945.000000	-0.002895
3944.000000	-0.002875
3943.000000	-0.002857
3942.000000	-0.002849
3941.000000	-0.002859
3940.000000	-0.002879
3939.000000	-0.002895
3938.000000	-0.002893
3937.000000	-0.002871
3936.000000	-0.002841
3935.000000	-0.002820
3934.000000	-0.002818
3933.000000	-0.002834
3932.000000	-0.002856
3931.000000	-0.002865
3930.000000	-0.002851
3929.000000	-0.002820
3928.000000	-0.002784
3927.000000	-0.002760
3926.000000	-0.002754
3925.000000	-0.002769
3924.000000	-0.002801
3923.000000	-0.002838
3922.000000	-0.002864
3921.000000	-0.002866
3920.000000	-0.002845
3919.000000	-0.002822
3918.000000	-0.002819
3917.000000	-0.002843
3916.000000	-0.002883
3915.000000	-0.002925
3914.000000	-0.002955
3913.000000	-0.002969
3912.000000	-0.002966
3911.000000	-0.002947
3910.000000	-0.002916
3909.000000	-0.002881
3908.000000	-0.002852
3907.000000	-0.002834
3906.000000	-0.002826
3905.000000	-0.002818
3904.000000	-0.002806
3903.000000	-0.002797
3902.000000	-0.002801
3901.000000	-0.002819
3900.000000	-0.002834
3899.000000	-0.002831
3898.000000	-0.002814
3897.000000	-0.002802
3896.000000	-0.002810
3895.000000	-0.002836
3894.000000	-0.002866
3893.000000	-0.002889
3892.000000	-0.002894
3891.000000	-0.002876
3890.000000	-0.002836
3889.000000	-0.002795
3888.000000	-0.002784
3887.000000	-0.002825
3886.000000	-0.002900
3885.000000	-0.002965
3884.000000	-0.002984
3883.000000	-0.002959
3882.000000	-0.002920
3881.000000	-0.002894
3880.000000	-0.002884
3879.000000	-0.002884
3878.000000	-0.002890
3877.000000	-0.002904
3876.000000	-0.002923
3875.000000	-0.002928
3874.000000	-0.002909
3873.000000	-0.002875
3872.000000	-0.002852
3871.000000	-0.002853
3870.000000	-0.002863
3869.000000	-0.002864
3868.000000	-0.002860
3867.000000	-0.002872
3866.000000	-0.002903
3865.000000	-0.002935
3864.000000	-0.002947
3863.000000	-0.002937
3862.000000	-0.002914
3861.000000	-0.002891
3860.000000	-0.002875
3859.000000	-0.002866
3858.000000	-0.002859
3857.000000	-0.002847
3856.000000	-0.002827
3855.000000	-0.002802
3854.000000	-0.002776
3853.000000	-0.002757
3852.000000	-0.002748
3851.000000	-0.002752
3850.000000	-0.002765
3849.000000	-0.002778
3848.000000	-0.002788
3847.000000	-0.002803
3846.000000	-0.002827
3845.000000	-0.002856
3844.000000	-0.002872
3843.000000	-0.002868
3842.000000	-0.002847
3841.000000	-0.002827
3840.000000	-0.002821
3839.000000	-0.002832
3838.000000	-0.002854
3837.000000	-0.002875
3836.000000	-0.002878
3835.000000	-0.002857
3834.000000	-0.002822
3833.000000	-0.002794
3832.000000	-0.002783
3831.000000	-0.002787
3830.000000	-0.002792
3829.000000	-0.002799
3828.000000	-0.002812
3827.000000	-0.002834
3826.000000	-0.002855
3825.000000	-0.002867
3824.000000	-0.002873
3823.000000	-0.002884
3822.000000	-0.002901
3821.000000	-0.002912
3820.000000	-0.002909
3819.000000	-0.002900
3818.000000	-0.002899
3817.000000	-0.002903
3816.000000	-0.002896
3815.000000	-0.002874
3814.000000	-0.002854
3813.000000	-0.002852
3812.000000	-0.002862
3811.000000	-0.002867
3810.000000	-0.002861
3809.000000	-0.002859
3808.000000	-0.002874
3807.000000	-0.002901
3806.000000	-0.002916
3805.000000	-0.002907
3804.000000	-0.002885
3803.000000	-0.002866
3802.000000	-0.002856
3801.000000	-0.002855
3800.000000	-0.002861
3799.000000	-0.002866
3798.000000	-0.002860
3797.000000	-0.002838
3796.000000	-0.002805
3795.000000	-0.002782
3794.000000	-0.002783
3793.000000	-0.002803
3792.000000	-0.002827
3791.000000	-0.002842
3790.000000	-0.002845
3789.000000	-0.002843
3788.000000	-0.002843
3787.000000	-0.002850
3786.000000	-0.002864
3785.000000	-0.002875
3784.000000	-0.002873
3783.000000	-0.002859
3782.000000	-0.002843
3781.000000	-0.002835
3780.000000	-0.002832
3779.000000	-0.002819
3778.000000	-0.002792
3777.000000	-0.002767
3776.000000	-0.002765
3775.000000	-0.002797
3774.000000	-0.002846
3773.000000	-0.002881
3772.000000	-0.002884
3771.000000	-0.002853
3770.000000	-0.002808
3769.000000	-0.002775
3768.000000	-0.002774
3767.000000	-0.002806
3766.000000	-0.002854
3765.000000	-0.002895
3764.000000	-0.002911
3763.000000	-0.002905
3762.000000	-0.002887
3761.000000	-0.002864
3760.000000	-0.002843
3759.000000	-0.002832
3758.000000	-0.002843
3757.000000	-0.002873
3756.000000	-0.002903
3755.000000	-0.002916
3754.000000	-0.002904
3753.000000	-0.002878
3752.000000	-0.002857
3751.000000	-0.002851
3750.000000	-0.002855
3749.000000	-0.002853
3748.000000	-0.002843
3747.000000	-0.002838
3746.000000	-0.002838
3745.000000	-0.002834
3744.000000	-0.002817
3743.000000	-0.002791
3742.000000	-0.002772
3741.000000	-0.002760
3740.000000	-0.002744
3739.000000	-0.002728
3738.000000	-0.002734
3737.000000	-0.002780
3736.000000	-0.002861
3735.000000	-0.002957
3734.000000	-0.003041
3733.000000	-0.003086
3732.000000	-0.003070
3731.000000	-0.002999
3730.000000	-0.002908
3729.000000	-0.002834
3728.000000	-0.002802
3727.000000	-0.002813
3726.000000	-0.002851
3725.000000	-0.002893
3724.000000	-0.002924
3723.000000	-0.002932
3722.000000	-0.002920
3721.000000	-0.002894
3720.000000	-0.002868
3719.000000	-0.002843
3718.000000	-0.002817
3717.000000	-0.002791
3716.000000	-0.002777
3715.000000	-0.002784
3714.000000	-0.002807
3713.000000	-0.002825
3712.000000	-0.002830
3711.000000	-0.002831
3710.000000	-0.002844
3709.000000	-0.002867
3708.000000	-0.002890
3707.000000	-0.002898
3706.000000	-0.002888
3705.000000	-0.002865
3704.000000	-0.002843
3703.000000	-0.002829
3702.000000	-0.002826
3701.000000	-0.002831
3700.000000	-0.002843
3699.000000	-0.002864
3698.000000	-0.002887
3697.000000	-0.002900
3696.000000	-0.002895
3695.000000	-0.002871
3694.000000	-0.002839
3693.000000	-0.002810
3692.000000	-0.002798
3691.000000	-0.002808
3690.000000	-0.002831
3689.000000	-0.002847
3688.000000	-0.002838
3687.000000	-0.002814
3686.000000	-0.002801
3685.000000	-0.002810
3684.000000	-0.002824
3683.000000	-0.002825
3682.000000	-0.002814
3681.000000	-0.002805
3680.000000	-0.002804
3679.000000	-0.002809
3678.000000	-0.002819
3677.000000	-0.002833
3676.000000	-0.002844
3675.000000	-0.002839
3674.000000	-0.002826
3673.000000	-0.002832
3672.000000	-0.002867
3671.000000	-0.002905
3670.000000	-0.002912
3669.000000	-0.002888
3668.000000	-0.002861
3667.000000	-0.002853
3666.000000	-0.002860
3665.000000	-0.002867
3664.000000	-0.002868
3663.000000	-0.002864
3662.000000	-0.002854
3661.000000	-0.002835
3660.000000	-0.002813
3659.000000	-0.002800
3658.000000	-0.002803
3657.000000	-0.002809
3656.000000	-0.002804
3655.000000	-0.002782
3654.000000	-0.002758
3653.000000	-0.002746
3652.000000	-0.002752
3651.000000	-0.002772
3650.000000	-0.002797
3649.000000	-0.002820
3648.000000	-0.002831
3647.000000	-0.002826
3646.000000	-0.002810
3645.000000	-0.002791
3644.000000	-0.002775
3643.000000	-0.002766
3642.000000	-0.002763
3641.000000	-0.002765
3640.000000	-0.002772
3639.000000	-0.002784
3638.000000	-0.002799
3637.000000	-0.002808
3636.000000	-0.002813
3635.000000	-0.002821
3634.000000	-0.002836
3633.000000	-0.002849
3632.000000	-0.002849
3631.000000	-0.002834
3630.000000	-0.002810
3629.000000	-0.002781
3628.000000	-0.002757
3627.000000	-0.002749
3626.000000	-0.002764
3625.000000	-0.002795
3624.000000	-0.002823
3623.000000	-0.002834
3622.000000	-0.002831
3621.000000	-0.002828
3620.000000	-0.002832
3619.000000	-0.002839
3618.000000	-0.002834
3617.000000	-0.002809
3616.000000	-0.002772
3615.000000	-0.002738
3614.000000	-0.002721
3613.000000	-0.002727
3612.000000	-0.002748
3611.000000	-0.002769
3610.000000	-0.002774
3609.000000	-0.002761
3608.000000	-0.002739
3607.000000	-0.002730
3606.000000	-0.002745
3605.000000	-0.002776
3604.000000	-0.002803
3603.000000	-0.002811
3602.000000	-0.002806
3601.000000	-0.002805
3600.000000	-0.002815
3599.000000	-0.002820
3598.000000	-0.002800
3597.000000	-0.002751
3596.000000	-0.002699
3595.000000	-0.002675
3594.000000	-0.002685
3593.000000	-0.002706
3592.000000	-0.002709
3591.000000	-0.002694
3590.000000	-0.002685
3589.000000	-0.002695
3588.000000	-0.002711
3587.000000	-0.002710
3586.000000	-0.002694
3585.000000	-0.002684
3584.000000	-0.002698
3583.000000	-0.002731
3582.000000	-0.002760
3581.000000	-0.002768
3580.000000	-0.002759
3579.000000	-0.002749
3578.000000	-0.002752
3577.000000	-0.002765
3576.000000	-0.002776
3575.000000	-0.002775
3574.000000	-0.002764
3573.000000	-0.002754
3572.000000	-0.002750
3571.000000	-0.002748
3570.000000	-0.002742
3569.000000	-0.002730
3568.000000	-0.002714
3567.000000	-0.002699
3566.000000	-0.002689
3565.000000	-0.002686
3564.000000	-0.002691
3563.000000	-0.002704
3562.000000	-0.002724
3561.000000	-0.002737
3560.000000	-0.002732
3559.000000	-0.002703
3558.000000	-0.002665
3557.000000	-0.002641
3556.000000	-0.002643
3555.000000	-0.002664
3554.000000	-0.002690
3553.000000	-0.002703
3552.000000	-0.002695
3551.000000	-0.002672
3550.000000	-0.002652
3549.000000	-0.002649
3548.000000	-0.002662
3547.000000	-0.002675
3546.000000	-0.002678
3545.000000	-0.002675
3544.000000	-0.002672
3543.000000	-0.002668
3542.000000	-0.002658
3541.000000	-0.002642
3540.000000	-0.002627
3539.000000	-0.002618
3538.000000	-0.002613
3537.000000	-0.002609
3536.000000	-0.002610
3535.000000	-0.002622
3534.000000	-0.002647
3533.000000	-0.002676
3532.000000	-0.002692
3531.000000	-0.002689
3530.000000	-0.002681
3529.000000	-0.002683
3528.000000	-0.002697
3527.000000	-0.002698
3526.000000	-0.002668
3525.000000	-0.002614
3524.000000	-0.002562
3523.000000	-0.002541
3522.000000	-0.002560
3521.000000	-0.002603
3520.000000	-0.002642
3519.000000	-0.002655
3518.000000	-0.002645
3517.000000	-0.002636
3516.000000	-0.002644
3515.000000	-0.002667
3514.000000	-0.002684
3513.000000	-0.002689
3512.000000	-0.002687
3511.000000	-0.002686
3510.000000	-0.002678
3509.000000	-0.002652
3508.000000	-0.002610
3507.000000	-0.002570
3506.000000	-0.002547
3505.000000	-0.002544
3504.000000	-0.002550
3503.000000	-0.002559
3502.000000	-0.002569
3501.000000	-0.002578
3500.000000	-0.002585
3499.000000	-0.002583
3498.000000	-0.002575
3497.000000	-0.002568
3496.000000	-0.002569
3495.000000	-0.002580
3494.000000	-0.002594
3493.000000	-0.002603
3492.000000	-0.002603
3491.000000	-0.002594
3490.000000	-0.002579
3489.000000	-0.002564
3488.000000	-0.002550
3487.000000	-0.002539
3486.000000	-0.002527
3485.000000	-0.002515
3484.000000	-0.002499
3483.000000	-0.002479
3482.000000	-0.002456
3481.000000	-0.002436
3480.000000	-0.002424
3479.000000	-0.002426
3478.000000	-0.002444
3477.000000	-0.002474
3476.000000	-0.002500
3475.000000	-0.002510
3474.000000	-0.002504
3473.000000	-0.002492
3472.000000	-0.002485
3471.000000	-0.002491
3470.000000	-0.002509
3469.000000	-0.002531
3468.000000	-0.002538
3467.000000	-0.002514
3466.000000	-0.002468
3465.000000	-0.002431
3464.000000	-0.002432
3463.000000	-0.002460
3462.000000	-0.002480
3461.000000	-0.002466
3460.000000	-0.002428
3459.000000	-0.002394
3458.000000	-0.002386
3457.000000	-0.002401
3456.000000	-0.002421
3455.000000	-0.002434
3454.000000	-0.002434
3453.000000	-0.002419
3452.000000	-0.002394
3451.000000	-0.002364
3450.000000	-0.002336
3449.000000	-0.002320
3448.000000	-0.002318
3447.000000	-0.002322
3446.000000	-0.002327
3445.000000	-0.002336
3444.000000	-0.002356
3443.000000	-0.002388
3442.000000	-0.002418
3441.000000	-0.002434
3440.000000	-0.002435
3439.000000	-0.002432
3438.000000	-0.002427
3437.000000	-0.002411
3436.000000	-0.002372
3435.000000	-0.002317
3434.000000	-0.002270
3433.000000	-0.002257
3432.000000	-0.002279
3431.000000	-0.002318
3430.000000	-0.002348
3429.000000	-0.002358
3428.000000	-0.002353
3427.000000	-0.002338
3426.000000	-0.002316
3425.000000	-0.002290
3424.000000	-0.002266
3423.000000	-0.002253
3422.000000	-0.002260
3421.000000	-0.002285
3420.000000	-0.002320
3419.000000	-0.002351
3418.000000	-0.002371
3417.000000	-0.002379
3416.000000	-0.002374
3415.000000	-0.002355
3414.000000	-0.002327
3413.000000	-0.002299
3412.000000	-0.002282
3411.000000	-0.002273
3410.000000	-0.002262
3409.000000	-0.002246
3408.000000	-0.002234
3407.000000	-0.002231
3406.000000	-0.002232
3405.000000	-0.002235
3404.000000	-0.002242
3403.000000	-0.002252
3402.000000	-0.002256
3401.000000	-0.002244
3400.000000	-0.002219
3399.000000	-0.002198
3398.000000	-0.002196
3397.000000	-0.002209
3396.000000	-0.002224
3395.000000	-0.002226
3394.000000	-0.002220
3393.000000	-0.002217
3392.000000	-0.002226
3391.000000	-0.002236
3390.000000	-0.002231
3389.000000	-0.002208
3388.000000	-0.002181
3387.000000	-0.002169
3386.000000	-0.002176
3385.000000	-0.002187
3384.000000	-0.002188
3383.000000	-0.002177
3382.000000	-0.002162
3381.000000	-0.002152
3380.000000	-0.002149
3379.000000	-0.002155
3378.000000	-0.002166
3377.000000	-0.002176
3376.000000	-0.002177
3375.000000	-0.002168
3374.000000	-0.002162
3373.000000	-0.002172
3372.000000	-0.002198
3371.000000	-0.002223
3370.000000	-0.002226
3369.000000	-0.002207
3368.000000	-0.002184
3367.000000	-0.002177
3366.000000	-0.002188
3365.000000	-0.002205
3364.000000	-0.002217
3363.000000	-0.002218
3362.000000	-0.002213
3361.000000	-0.002209
3360.000000	-0.002214
3359.000000	-0.002226
3358.000000	-0.002240
3357.000000	-0.002246
3356.000000	-0.002248
3355.000000	-0.002257
3354.000000	-0.002283
3353.000000	-0.002321
3352.000000	-0.002346
3351.000000	-0.002341
3350.000000	-0.002307
3349.000000	-0.002267
3348.000000	-0.002242
3347.000000	-0.002239
3346.000000	-0.002248
3345.000000	-0.002259
3344.000000	-0.002260
3343.000000	-0.002248
3342.000000	-0.002226
3341.000000	-0.002212
3340.000000	-0.002222
3339.000000	-0.002253
3338.000000	-0.002286
3337.000000	-0.002306
3336.000000	-0.002312
3335.000000	-0.002317
3334.000000	-0.002323
3333.000000	-0.002323
3332.000000	-0.002305
3331.000000	-0.002264
3330.000000	-0.002213
3329.000000	-0.002175
3328.000000	-0.002166
3327.000000	-0.002190
3326.000000	-0.002228
3325.000000	-0.002254
3324.000000	-0.002256
3323.000000	-0.002242
3322.000000	-0.002226
3321.000000	-0.002217
3320.000000	-0.002213
3319.000000	-0.002210
3318.000000	-0.002206
3317.000000	-0.002205
3316.000000	-0.002211
3315.000000	-0.002229
3314.000000	-0.002259
3313.000000	-0.002297
3312.000000	-0.002333
3311.000000	-0.002358
3310.000000	-0.002367
3309.000000	-0.002366
3308.000000	-0.002358
3307.000000	-0.002349
3306.000000	-0.002344
3305.000000	-0.002348
3304.000000	-0.002358
3303.000000	-0.002364
3302.000000	-0.002353
3301.000000	-0.002325
3300.000000	-0.002300
3299.000000	-0.002300
3298.000000	-0.002328
3297.000000	-0.002368
3296.000000	-0.002400
3295.000000	-0.002418
3294.000000	-0.002428
3293.000000	-0.002437
3292.000000	-0.002440
3291.000000	-0.002427
3290.000000	-0.002391
3289.000000	-0.002344
3288.000000	-0.002310
3287.000000	-0.002304
3286.000000	-0.002320
3285.000000	-0.002341
3284.000000	-0.002355
3283.000000	-0.002358
3282.000000	-0.002351
3281.000000	-0.002331
3280.000000	-0.002307
3279.000000	-0.002295
3278.000000	-0.002309
3277.000000	-0.002342
3276.000000	-0.002369
3275.000000	-0.002369
3274.000000	-0.002345
3273.000000	-0.002315
3272.000000	-0.002296
3271.000000	-0.002293
3270.000000	-0.002301
3269.000000	-0.002317
3268.000000	-0.002332
3267.000000	-0.002338
3266.000000	-0.002334
3265.000000	-0.002326
3264.000000	-0.002323
3263.000000	-0.002329
3262.000000	-0.002336
3261.000000	-0.002337
3260.000000	-0.002333
3259.000000	-0.002334
3258.000000	-0.002348
3257.000000	-0.002374
3256.000000	-0.002401
3255.000000	-0.002421
3254.000000	-0.002426
3253.000000	-0.002419
3252.000000	-0.002405
3251.000000	-0.002388
3250.000000	-0.002374
3249.000000	-0.002365
3248.000000	-0.002359
3247.000000	-0.002361
3246.000000	-0.002373
3245.000000	-0.002389
3244.000000	-0.002401
3243.000000	-0.002401
3242.000000	-0.002396
3241.000000	-0.002392
3240.000000	-0.002391
3239.000000	-0.002390
3238.000000	-0.002392
3237.000000	-0.002401
3236.000000	-0.002417
3235.000000	-0.002427
3234.000000	-0.002416
3233.000000	-0.002390
3232.000000	-0.002369
3231.000000	-0.002371
3230.000000	-0.002395
3229.000000	-0.002427
3228.000000	-0.002455
3227.000000	-0.002470
3226.000000	-0.002472
3225.000000	-0.002457
3224.000000	-0.002427
3223.000000	-0.002393
3222.000000	-0.002372
3221.000000	-0.002379
3220.000000	-0.002406
3219.000000	-0.002436
3218.000000	-0.002448
3217.000000	-0.002440
3216.000000	-0.002421
3215.000000	-0.002407
3214.000000	-0.002409
3213.000000	-0.002425
3212.000000	-0.002444
3211.000000	-0.002455
3210.000000	-0.002456
3209.000000	-0.002452
3208.000000	-0.002451
3207.000000	-0.002452
3206.000000	-0.002450
3205.000000	-0.002448
3204.000000	-0.002455
3203.000000	-0.002474
3202.000000	-0.002497
3201.000000	-0.002513
3200.000000	-0.002518
3199.000000	-0.002518
3198.000000	-0.002524
3197.000000	-0.002539
3196.000000	-0.002561
3195.000000	-0.002582
3194.000000	-0.002593
3193.000000	-0.002585
3192.000000	-0.002565
3191.000000	-0.002547
3190.000000	-0.002543
3189.000000	-0.002553
3188.000000	-0.002565
3187.000000	-0.002565
3186.000000	-0.002549
3185.000000	-0.002518
3184.000000	-0.002480
3183.000000	-0.002446
3182.000000	-0.002431
3181.000000	-0.002439
3180.000000	-0.002460
3179.000000	-0.002475
3178.000000	-0.002475
3177.000000	-0.002470
3176.000000	-0.002471
3175.000000	-0.002483
3174.000000	-0.002500
3173.000000	-0.002520
3172.000000	-0.002540
3171.000000	-0.002556
3170.000000	-0.002569
3169.000000	-0.002581
3168.000000	-0.002595
3167.000000	-0.002605
3166.000000	-0.002607
3165.000000	-0.002606
3164.000000	-0.002607
3163.000000	-0.002614
3162.000000	-0.002620
3161.000000	-0.002626
3160.000000	-0.002633
3159.000000	-0.002646
3158.000000	-0.002659
3157.000000	-0.002665
3156.000000	-0.002656
3155.000000	-0.002630
3154.000000	-0.002597
3153.000000	-0.002574
3152.000000	-0.002572
3151.000000	-0.002582
3150.000000	-0.002584
3149.000000	-0.002573
3148.000000	-0.002565
3147.000000	-0.002574
3146.000000	-0.002596
3145.000000	-0.002614
3144.000000	-0.002617
3143.000000	-0.002609
3142.000000	-0.002601
3141.000000	-0.002600
3140.000000	-0.002607
3139.000000	-0.002617
3138.000000	-0.002622
3137.000000	-0.002620
3136.000000	-0.002614
3135.000000	-0.002606
3134.000000	-0.002597
3133.000000	-0.002592
3132.000000	-0.002599
3131.000000	-0.002620
3130.000000	-0.002642
3129.000000	-0.002651
3128.000000	-0.002645
3127.000000	-0.002638
3126.000000	-0.002644
3125.000000	-0.002656
3124.000000	-0.002663
3123.000000	-0.002657
3122.000000	-0.002636
3121.000000	-0.002607
3120.000000	-0.002581
3119.000000	-0.002566
3118.000000	-0.002563
3117.000000	-0.002567
3116.000000	-0.002571
3115.000000	-0.002575
3114.000000	-0.002583
3113.000000	-0.002597
3112.000000	-0.002614
3111.000000	-0.002632
3110.000000	-0.002649
3109.000000	-0.002663
3108.000000	-0.002669
3107.000000	-0.002664
3106.000000	-0.002653
3105.000000	-0.002644
3104.000000	-0.002640
3103.000000	-0.002638
3102.000000	-0.002631
3101.000000	-0.002621
3100.000000	-0.002617
3099.000000	-0.002628
3098.000000	-0.002650
3097.000000	-0.002677
3096.000000	-0.002704
3095.000000	-0.002730
3094.000000	-0.002744
3093.000000	-0.002736
3092.000000	-0.002701
3091.000000	-0.002657
3090.000000	-0.002621
3089.000000	-0.002608
3088.000000	-0.002617
3087.000000	-0.002636
3086.000000	-0.002651
3085.000000	-0.002651
3084.000000	-0.002636
3083.000000	-0.002618
3082.000000	-0.002614
3081.000000	-0.002627
3080.000000	-0.002651
3079.000000	-0.002675
3078.000000	-0.002696
3077.000000	-0.002718
3076.000000	-0.002750
3075.000000	-0.002789
3074.000000	-0.002816
3073.000000	-0.002803
3072.000000	-0.002749
3071.000000	-0.002687
3070.000000	-0.002659
3069.000000	-0.002682
3068.000000	-0.002731
3067.000000	-0.002773
3066.000000	-0.002789
3065.000000	-0.002781
3064.000000	-0.002760
3063.000000	-0.002741
3062.000000	-0.002738
3061.000000	-0.002756
3060.000000	-0.002778
3059.000000	-0.002786
3058.000000	-0.002776
3057.000000	-0.002763
3056.000000	-0.002757
3055.000000	-0.002753
3054.000000	-0.002753
3053.000000	-0.002768
3052.000000	-0.002806
3051.000000	-0.002853
3050.000000	-0.002873
3049.000000	-0.002852
3048.000000	-0.002806
3047.000000	-0.002763
3046.000000	-0.002742
3045.000000	-0.002747
3044.000000	-0.002781
3043.000000	-0.002838
3042.000000	-0.002895
3041.000000	-0.002913
3040.000000	-0.002876
3039.000000	-0.002807
3038.000000	-0.002743
3037.000000	-0.002706
3036.000000	-0.002697
3035.000000	-0.002713
3034.000000	-0.002753
3033.000000	-0.002799
3032.000000	-0.002825
3031.000000	-0.002819
3030.000000	-0.002796
3029.000000	-0.002781
3028.000000	-0.002777
3027.000000	-0.002772
3026.000000	-0.002764
3025.000000	-0.002768
3024.000000	-0.002794
3023.000000	-0.002832
3022.000000	-0.002860
3021.000000	-0.002869
3020.000000	-0.002858
3019.000000	-0.002835
3018.000000	-0.002814
3017.000000	-0.002812
3016.000000	-0.002843
3015.000000	-0.002899
3014.000000	-0.002948
3013.000000	-0.002959
3012.000000	-0.002928
3011.000000	-0.002876
3010.000000	-0.002835
3009.000000	-0.002821
3008.000000	-0.002833
3007.000000	-0.002860
3006.000000	-0.002892
3005.000000	-0.002920
3004.000000	-0.002935
3003.000000	-0.002937
3002.000000	-0.002934
3001.000000	-0.002934
3000.000000	-0.002939
2999.000000	-0.002948
2998.000000	-0.002973
2997.000000	-0.003022
2996.000000	-0.003082
2995.000000	-0.003128
2994.000000	-0.003137
2993.000000	-0.003117
2992.000000	-0.003089
2991.000000	-0.003077
2990.000000	-0.003096
2989.000000	-0.003156
2988.000000	-0.003248
2987.000000	-0.003343
2986.000000	-0.003406
2985.000000	-0.003427
2984.000000	-0.003427
2983.000000	-0.003436
2982.000000	-0.003473
2981.000000	-0.003536
2980.000000	-0.003614
2979.000000	-0.003696
2978.000000	-0.003777
2977.000000	-0.003856
2976.000000	-0.003939
2975.000000	-0.004031
2974.000000	-0.004134
2973.000000	-0.004235
2972.000000	-0.004320
2971.000000	-0.004376
2970.000000	-0.004402
2969.000000	-0.004409
2968.000000	-0.004405
2967.000000	-0.004396
2966.000000	-0.004382
2965.000000	-0.004363
2964.000000	-0.004333
2963.000000	-0.004286
2962.000000	-0.004216
2961.000000	-0.004120
2960.000000	-0.004008
2959.000000	-0.003898
2958.000000	-0.003813
2957.000000	-0.003766
2956.000000	-0.003742
2955.000000	-0.003708
2954.000000	-0.003646
2953.000000	-0.003569
2952.000000	-0.003510
2951.000000	-0.003493
2950.000000	-0.003518
2949.000000	-0.003571
2948.000000	-0.003638
2947.000000	-0.003706
2946.000000	-0.003768
2945.000000	-0.003829
2944.000000	-0.003903
2943.000000	-0.003998
2942.000000	-0.004104
2941.000000	-0.004195
2940.000000	-0.004243
2939.000000	-0.004237
2938.000000	-0.004194
2937.000000	-0.004143
2936.000000	-0.004110
2935.000000	-0.004100
2934.000000	-0.004094
2933.000000	-0.004076
2932.000000	-0.004045
2931.000000	-0.004013
2930.000000	-0.003982
2929.000000	-0.003938
2928.000000	-0.003873
2927.000000	-0.003795
2926.000000	-0.003731
2925.000000	-0.003699
2924.000000	-0.003690
2923.000000	-0.003687
2922.000000	-0.003679
2921.000000	-0.003670
2920.000000	-0.003662
2919.000000	-0.003655
2918.000000	-0.003645
2917.000000	-0.003636
2916.000000	-0.003630
2915.000000	-0.003620
2914.000000	-0.003598
2913.000000	-0.003569
2912.000000	-0.003553
2911.000000	-0.003563
2910.000000	-0.003599
2909.000000	-0.003642
2908.000000	-0.003670
2907.000000	-0.003674
2906.000000	-0.003659
2905.000000	-0.003642
2904.000000	-0.003634
2903.000000	-0.003632
2902.000000	-0.003626
2901.000000	-0.003612
2900.000000	-0.003595
2899.000000	-0.003582
2898.000000	-0.003575
2897.000000	-0.003580
2896.000000	-0.003602
2895.000000	-0.003637
2894.000000	-0.003670
2893.000000	-0.003683
2892.000000	-0.003674
2891.000000	-0.003662
2890.000000	-0.003666
2889.000000	-0.003699
2888.000000	-0.003752
2887.000000	-0.003808
2886.000000	-0.003853
2885.000000	-0.003889
2884.000000	-0.003922
2883.000000	-0.003956
2882.000000	-0.003989
2881.000000	-0.004020
2880.000000	-0.004048
2879.000000	-0.004075
2878.000000	-0.004101
2877.000000	-0.004117
2876.000000	-0.004110
2875.000000	-0.004071
2874.000000	-0.004002
2873.000000	-0.003920
2872.000000	-0.003855
2871.000000	-0.003825
2870.000000	-0.003833
2869.000000	-0.003858
2868.000000	-0.003874
2867.000000	-0.003860
2866.000000	-0.003814
2865.000000	-0.003747
2864.000000	-0.003680
2863.000000	-0.003623
2862.000000	-0.003577
2861.000000	-0.003541
2860.000000	-0.003514
2859.000000	-0.003499
2858.000000	-0.003491
2857.000000	-0.003487
2856.000000	-0.003484
2855.000000	-0.003480
2854.000000	-0.003469
2853.000000	-0.003439
2852.000000	-0.003387
2851.000000	-0.003317
2850.000000	-0.003243
2849.000000	-0.003185
2848.000000	-0.003157
2847.000000	-0.003166
2846.000000	-0.003194
2845.000000	-0.003215
2844.000000	-0.003210
2843.000000	-0.003185
2842.000000	-0.003160
2841.000000	-0.003148
2840.000000	-0.003145
2839.000000	-0.003141
2838.000000	-0.003132
2837.000000	-0.003113
2836.000000	-0.003078
2835.000000	-0.003032
2834.000000	-0.002994
2833.000000	-0.002985
2832.000000	-0.003004
2831.000000	-0.003030
2830.000000	-0.003036
2829.000000	-0.003014
2828.000000	-0.002977
2827.000000	-0.002944
2826.000000	-0.002930
2825.000000	-0.002937
2824.000000	-0.002959
2823.000000	-0.002984
2822.000000	-0.002999
2821.000000	-0.002996
2820.000000	-0.002977
2819.000000	-0.002951
2818.000000	-0.002931
2817.000000	-0.002921
2816.000000	-0.002918
2815.000000	-0.002917
2814.000000	-0.002918
2813.000000	-0.002919
2812.000000	-0.002915
2811.000000	-0.002902
2810.000000	-0.002889
2809.000000	-0.002893
2808.000000	-0.002921
2807.000000	-0.002960
2806.000000	-0.002983
2805.000000	-0.002972
2804.000000	-0.002935
2803.000000	-0.002891
2802.000000	-0.002860
2801.000000	-0.002848
2800.000000	-0.002848
2799.000000	-0.002857
2798.000000	-0.002873
2797.000000	-0.002894
2796.000000	-0.002908
2795.000000	-0.002901
2794.000000	-0.002876
2793.000000	-0.002856
2792.000000	-0.002861
2791.000000	-0.002887
2790.000000	-0.002913
2789.000000	-0.002926
2788.000000	-0.002930
2787.000000	-0.002929
2786.000000	-0.002920
2785.000000	-0.002899
2784.000000	-0.002872
2783.000000	-0.002848
2782.000000	-0.002832
2781.000000	-0.002819
2780.000000	-0.002807
2779.000000	-0.002800
2778.000000	-0.002805
2777.000000	-0.002820
2776.000000	-0.002837
2775.000000	-0.002842
2774.000000	-0.002832
2773.000000	-0.002813
2772.000000	-0.002794
2771.000000	-0.002785
2770.000000	-0.002787
2769.000000	-0.002797
2768.000000	-0.002814
2767.000000	-0.002830
2766.000000	-0.002839
2765.000000	-0.002840
2764.000000	-0.002838
2763.000000	-0.002840
2762.000000	-0.002845
2761.000000	-0.002845
2760.000000	-0.002838
2759.000000	-0.002829
2758.000000	-0.002822
2757.000000	-0.002818
2756.000000	-0.002809
2755.000000	-0.002790
2754.000000	-0.002769
2753.000000	-0.002755
2752.000000	-0.002757
2751.000000	-0.002776
2750.000000	-0.002800
2749.000000	-0.002819
2748.000000	-0.002822
2747.000000	-0.002807
2746.000000	-0.002781
2745.000000	-0.002758
2744.000000	-0.002750
2743.000000	-0.002764
2742.000000	-0.002792
2741.000000	-0.002822
2740.000000	-0.002839
2739.000000	-0.002838
2738.000000	-0.002825
2737.000000	-0.002806
2736.000000	-0.002781
2735.000000	-0.002753
2734.000000	-0.002729
2733.000000	-0.002720
2732.000000	-0.002727
2731.000000	-0.002739
2730.000000	-0.002748
2729.000000	-0.002756
2728.000000	-0.002767
2727.000000	-0.002776
2726.000000	-0.002777
2725.000000	-0.002763
2724.000000	-0.002735
2723.000000	-0.002697
2722.000000	-0.002662
2721.000000	-0.002649
2720.000000	-0.002667
2719.000000	-0.002700
2718.000000	-0.002720
2717.000000	-0.002718
2716.000000	-0.002706
2715.000000	-0.002703
2714.000000	-0.002715
2713.000000	-0.002730
2712.000000	-0.002734
2711.000000	-0.002723
2710.000000	-0.002710
2709.000000	-0.002709
2708.000000	-0.002730
2707.000000	-0.002761
2706.000000	-0.002788
2705.000000	-0.002801
2704.000000	-0.002801
2703.000000	-0.002791
2702.000000	-0.002772
2701.000000	-0.002748
2700.000000	-0.002729
2699.000000	-0.002715
2698.000000	-0.002702
2697.000000	-0.002679
2696.000000	-0.002642
2695.000000	-0.002601
2694.000000	-0.002573
2693.000000	-0.002574
2692.000000	-0.002600
2691.000000	-0.002627
2690.000000	-0.002633
2689.000000	-0.002619
2688.000000	-0.002605
2687.000000	-0.002607
2686.000000	-0.002627
2685.000000	-0.002651
2684.000000	-0.002665
2683.000000	-0.002662
2682.000000	-0.002644
2681.000000	-0.002624
2680.000000	-0.002612
2679.000000	-0.002610
2678.000000	-0.002610
2677.000000	-0.002603
2676.000000	-0.002592
2675.000000	-0.002588
2674.000000	-0.002599
2673.000000	-0.002624
2672.000000	-0.002650
2671.000000	-0.002662
2670.000000	-0.002655
2669.000000	-0.002640
2668.000000	-0.002633
2667.000000	-0.002640
2666.000000	-0.002649
2665.000000	-0.002645
2664.000000	-0.002627
2663.000000	-0.002609
2662.000000	-0.002601
2661.000000	-0.002606
2660.000000	-0.002616
2659.000000	-0.002621
2658.000000	-0.002617
2657.000000	-0.002607
2656.000000	-0.002599
2655.000000	-0.002599
2654.000000	-0.002602
2653.000000	-0.002605
2652.000000	-0.002603
2651.000000	-0.002595
2650.000000	-0.002585
2649.000000	-0.002585
2648.000000	-0.002603
2647.000000	-0.002634
2646.000000	-0.002661
2645.000000	-0.002669
2644.000000	-0.002657
2643.000000	-0.002635
2642.000000	-0.002615
2641.000000	-0.002607
2640.000000	-0.002611
2639.000000	-0.002621
2638.000000	-0.002630
2637.000000	-0.002634
2636.000000	-0.002634
2635.000000	-0.002624
2634.000000	-0.002605
2633.000000	-0.002590
2632.000000	-0.002593
2631.000000	-0.002616
2630.000000	-0.002647
2629.000000	-0.002671
2628.000000	-0.002687
2627.000000	-0.002700
2626.000000	-0.002709
2625.000000	-0.002712
2624.000000	-0.002711
2623.000000	-0.002708
2622.000000	-0.002701
2621.000000	-0.002690
2620.000000	-0.002683
2619.000000	-0.002688
2618.000000	-0.002702
2617.000000	-0.002713
2616.000000	-0.002716
2615.000000	-0.002714
2614.000000	-0.002712
2613.000000	-0.002709
2612.000000	-0.002701
2611.000000	-0.002687
2610.000000	-0.002672
2609.000000	-0.002658
2608.000000	-0.002642
2607.000000	-0.002622
2606.000000	-0.002608
2605.000000	-0.002613
2604.000000	-0.002636
2603.000000	-0.002660
2602.000000	-0.002665
2601.000000	-0.002645
2600.000000	-0.002612
2599.000000	-0.002582
2598.000000	-0.002561
2597.000000	-0.002549
2596.000000	-0.002543
2595.000000	-0.002539
2594.000000	-0.002536
2593.000000	-0.002538
2592.000000	-0.002547
2591.000000	-0.002562
2590.000000	-0.002578
2589.000000	-0.002590
2588.000000	-0.002599
2587.000000	-0.002607
2586.000000	-0.002610
2585.000000	-0.002608
2584.000000	-0.002603
2583.000000	-0.002595
2582.000000	-0.002578
2581.000000	-0.002554
2580.000000	-0.002536
2579.000000	-0.002541
2578.000000	-0.002569
2577.000000	-0.002606
2576.000000	-0.002636
2575.000000	-0.002653
2574.000000	-0.002659
2573.000000	-0.002654
2572.000000	-0.002637
2571.000000	-0.002615
2570.000000	-0.002601
2569.000000	-0.002599
2568.000000	-0.002604
2567.000000	-0.002602
2566.000000	-0.002589
2565.000000	-0.002574
2564.000000	-0.002566
2563.000000	-0.002565
2562.000000	-0.002565
2561.000000	-0.002572
2560.000000	-0.002590
2559.000000	-0.002614
2558.000000	-0.002625
2557.000000	-0.002610
2556.000000	-0.002580
2555.000000	-0.002553
2554.000000	-0.002541
2553.000000	-0.002542
2552.000000	-0.002548
2551.000000	-0.002553
2550.000000	-0.002554
2549.000000	-0.002556
2548.000000	-0.002568
2547.000000	-0.002593
2546.000000	-0.002622
2545.000000	-0.002638
2544.000000	-0.002636
2543.000000	-0.002619
2542.000000	-0.002596
2541.000000	-0.002577
2540.000000	-0.002565
2539.000000	-0.002564
2538.000000	-0.002572
2537.000000	-0.002579
2536.000000	-0.002579
2535.000000	-0.002567
2534.000000	-0.002553
2533.000000	-0.002547
2532.000000	-0.002555
2531.000000	-0.002573
2530.000000	-0.002590
2529.000000	-0.002600
2528.000000	-0.002602
2527.000000	-0.002601
2526.000000	-0.002598
2525.000000	-0.002597
2524.000000	-0.002600
2523.000000	-0.002607
2522.000000	-0.002616
2521.000000	-0.002623
2520.000000	-0.002625
2519.000000	-0.002618
2518.000000	-0.002607
2517.000000	-0.002601
2516.000000	-0.002601
2515.000000	-0.002599
2514.000000	-0.002583
2513.000000	-0.002561
2512.000000	-0.002549
2511.000000	-0.002553
2510.000000	-0.002564
2509.000000	-0.002575
2508.000000	-0.002588
2507.000000	-0.002601
2506.000000	-0.002607
2505.000000	-0.002596
2504.000000	-0.002573
2503.000000	-0.002555
2502.000000	-0.002553
2501.000000	-0.002565
2500.000000	-0.002577
2499.000000	-0.002580
2498.000000	-0.002573
2497.000000	-0.002565
2496.000000	-0.002566
2495.000000	-0.002576
2494.000000	-0.002588
2493.000000	-0.002596
2492.000000	-0.002600
2491.000000	-0.002601
2490.000000	-0.002596
2489.000000	-0.002586
2488.000000	-0.002577
2487.000000	-0.002573
2486.000000	-0.002575
2485.000000	-0.002582
2484.000000	-0.002596
2483.000000	-0.002613
2482.000000	-0.002621
2481.000000	-0.002612
2480.000000	-0.002594
2479.000000	-0.002577
2478.000000	-0.002565
2477.000000	-0.002552
2476.000000	-0.002537
2475.000000	-0.002525
2474.000000	-0.002519
2473.000000	-0.002518
2472.000000	-0.002526
2471.000000	-0.002544
2470.000000	-0.002568
2469.000000	-0.002586
2468.000000	-0.002589
2467.000000	-0.002581
2466.000000	-0.002571
2465.000000	-0.002565
2464.000000	-0.002564
2463.000000	-0.002558
2462.000000	-0.002543
2461.000000	-0.002528
2460.000000	-0.002522
2459.000000	-0.002524
2458.000000	-0.002524
2457.000000	-0.002518
2456.000000	-0.002516
2455.000000	-0.002526
2454.000000	-0.002542
2453.000000	-0.002549
2452.000000	-0.002547
2451.000000	-0.002544
2450.000000	-0.002545
2449.000000	-0.002548
2448.000000	-0.002547
2447.000000	-0.002541
2446.000000	-0.002529
2445.000000	-0.002511
2444.000000	-0.002492
2443.000000	-0.002478
2442.000000	-0.002472
2441.000000	-0.002476
2440.000000	-0.002484
2439.000000	-0.002492
2438.000000	-0.002497
2437.000000	-0.002507
2436.000000	-0.002529
2435.000000	-0.002555
2434.000000	-0.002568
2433.000000	-0.002560
2432.000000	-0.002544
2431.000000	-0.002532
2430.000000	-0.002527
2429.000000	-0.002521
2428.000000	-0.002512
2427.000000	-0.002508
2426.000000	-0.002509
2425.000000	-0.002508
2424.000000	-0.002493
2423.000000	-0.002468
2422.000000	-0.002448
2421.000000	-0.002450
2420.000000	-0.002475
2419.000000	-0.002507
2418.000000	-0.002527
2417.000000	-0.002529
2416.000000	-0.002523
2415.000000	-0.002522
2414.000000	-0.002526
2413.000000	-0.002530
2412.000000	-0.002529
2411.000000	-0.002523
2410.000000	-0.002509
2409.000000	-0.002490
2408.000000	-0.002476
2407.000000	-0.002471
2406.000000	-0.002465
2405.000000	-0.002451
2404.000000	-0.002432
2403.000000	-0.002419
2402.000000	-0.002419
2401.000000	-0.002430
2400.000000	-0.002449
2399.000000	-0.002468
2398.000000	-0.002475
2397.000000	-0.002463
2396.000000	-0.002444
2395.000000	-0.002432
2394.000000	-0.002428
2393.000000	-0.002428
2392.000000	-0.002423
2391.000000	-0.002413
2390.000000	-0.002391
2389.000000	-0.002353
2388.000000	-0.002299
2387.000000	-0.002234
2386.000000	-0.002158
2385.000000	-0.002074
2384.000000	-0.001987
2383.000000	-0.001906
2382.000000	-0.001832
2381.000000	-0.001761
2380.000000	-0.001696
2379.000000	-0.001633
2378.000000	-0.001568
2377.000000	-0.001501
2376.000000	-0.001443
2375.000000	-0.001412
2374.000000	-0.001409
2373.000000	-0.001426
2372.000000	-0.001445
2371.000000	-0.001430
2370.000000	-0.001352
2369.000000	-0.001214
2368.000000	-0.001058
2367.000000	-0.000925
2366.000000	-0.000824
2365.000000	-0.000733
2364.000000	-0.000642
2363.000000	-0.000569
2362.000000	-0.000505
2361.000000	-0.000428
2360.000000	-0.000337
2359.000000	-0.000249
2358.000000	-0.000183
2357.000000	-0.000131
2356.000000	-0.000076
2355.000000	-0.000017
2354.000000	0.000067
2353.000000	0.000197
2352.000000	0.000336
2351.000000	0.000347
2350.000000	0.000146
2349.000000	-0.000167
2348.000000	-0.000354
2347.000000	-0.000148
2346.000000	0.000535
2345.000000	0.001521
2344.000000	0.002469
2343.000000	0.003083
2342.000000	0.003257
2341.000000	0.003014
2340.000000	0.002507
2339.000000	0.001913
2338.000000	0.001345
2337.000000	0.000839
2336.000000	0.000425
2335.000000	0.000140
2334.000000	-0.000011
2333.000000	-0.000059
2332.000000	-0.000028
2331.000000	0.000030
2330.000000	0.000042
2329.000000	-0.000025
2328.000000	-0.000164
2327.000000	-0.000305
2326.000000	-0.000412
2325.000000	-0.000466
2324.000000	-0.000483
2323.000000	-0.000491
2322.000000	-0.000494
2321.000000	-0.000498
2320.000000	-0.000508
2319.000000	-0.000562
2318.000000	-0.000669
2317.000000	-0.000796
2316.000000	-0.000885
2315.000000	-0.000916
2314.000000	-0.000920
2313.000000	-0.000940
2312.000000	-0.000992
2311.000000	-0.001059
2310.000000	-0.001128
2309.000000	-0.001198
2308.000000	-0.001284
2307.000000	-0.001385
2306.000000	-0.001492
2305.000000	-0.001588
2304.000000	-0.001671
2303.000000	-0.001754
2302.000000	-0.001841
2301.000000	-0.001922
2300.000000	-0.001990
2299.000000	-0.002051
2298.000000	-0.002117
2297.000000	-0.002185
2296.000000	-0.002244
2295.000000	-0.002291
2294.000000	-0.002344
2293.000000	-0.002416
2292.000000	-0.002502
2291.000000	-0.002582
2290.000000	-0.002636
2289.000000	-0.002656
2288.000000	-0.002643
2287.000000	-0.002611
2286.000000	-0.002581
2285.000000	-0.002570
2284.000000	-0.002584
2283.000000	-0.002622
2282.000000	-0.002673
2281.000000	-0.002724
2280.000000	-0.002759
2279.000000	-0.002764
2278.000000	-0.002738
2277.000000	-0.002691
2276.000000	-0.002644
2275.000000	-0.002615
2274.000000	-0.002612
2273.000000	-0.002633
2272.000000	-0.002664
2271.000000	-0.002693
2270.000000	-0.002712
2269.000000	-0.002727
2268.000000	-0.002749
2267.000000	-0.002784
2266.000000	-0.002827
2265.000000	-0.002871
2264.000000	-0.002908
2263.000000	-0.002934
2262.000000	-0.002936
2261.000000	-0.002898
2260.000000	-0.002821
2259.000000	-0.002729
2258.000000	-0.002653
2257.000000	-0.002615
2256.000000	-0.002630
2255.000000	-0.002704
2254.000000	-0.002829
2253.000000	-0.002981
2252.000000	-0.003129
2251.000000	-0.003252
2250.000000	-0.003338
2249.000000	-0.003381
2248.000000	-0.003369
2247.000000	-0.003304
2246.000000	-0.003205
2245.000000	-0.003102
2244.000000	-0.003017
2243.000000	-0.002956
2242.000000	-0.002919
2241.000000	-0.002909
2240.000000	-0.002933
2239.000000	-0.002992
2238.000000	-0.003072
2237.000000	-0.003161
2236.000000	-0.003250
2235.000000	-0.003328
2234.000000	-0.003379
2233.000000	-0.003383
2232.000000	-0.003339
2231.000000	-0.003264
2230.000000	-0.003176
2229.000000	-0.003076
2228.000000	-0.002967
2227.000000	-0.002863
2226.000000	-0.002782
2225.000000	-0.002729
2224.000000	-0.002694
2223.000000	-0.002665
2222.000000	-0.002635
2221.000000	-0.002603
2220.000000	-0.002576
2219.000000	-0.002561
2218.000000	-0.002554
2217.000000	-0.002543
2216.000000	-0.002518
2215.000000	-0.002494
2214.000000	-0.002497
2213.000000	-0.002531
2212.000000	-0.002575
2211.000000	-0.002604
2210.000000	-0.002610
2209.000000	-0.002600
2208.000000	-0.002581
2207.000000	-0.002564
2206.000000	-0.002559
2205.000000	-0.002566
2204.000000	-0.002578
2203.000000	-0.002581
2202.000000	-0.002572
2201.000000	-0.002558
2200.000000	-0.002550
2199.000000	-0.002551
2198.000000	-0.002558
2197.000000	-0.002562
2196.000000	-0.002557
2195.000000	-0.002544
2194.000000	-0.002530
2193.000000	-0.002518
2192.000000	-0.002511
2191.000000	-0.002513
2190.000000	-0.002529
2189.000000	-0.002548
2188.000000	-0.002555
2187.000000	-0.002545
2186.000000	-0.002531
2185.000000	-0.002531
2184.000000	-0.002547
2183.000000	-0.002567
2182.000000	-0.002578
2181.000000	-0.002578
2180.000000	-0.002573
2179.000000	-0.002568
2178.000000	-0.002566
2177.000000	-0.002567
2176.000000	-0.002569
2175.000000	-0.002571
2174.000000	-0.002568
2173.000000	-0.002561
2172.000000	-0.002553
2171.000000	-0.002543
2170.000000	-0.002527
2169.000000	-0.002503
2168.000000	-0.002480
2167.000000	-0.002472
2166.000000	-0.002486
2165.000000	-0.002510
2164.000000	-0.002526
2163.000000	-0.002522
2162.000000	-0.002502
2161.000000	-0.002479
2160.000000	-0.002463
2159.000000	-0.002464
2158.000000	-0.002481
2157.000000	-0.002502
2156.000000	-0.002514
2155.000000	-0.002511
2154.000000	-0.002501
2153.000000	-0.002493
2152.000000	-0.002488
2151.000000	-0.002480
2150.000000	-0.002463
2149.000000	-0.002437
2148.000000	-0.002412
2147.000000	-0.002397
2146.000000	-0.002394
2145.000000	-0.002402
2144.000000	-0.002416
2143.000000	-0.002433
2142.000000	-0.002448
2141.000000	-0.002461
2140.000000	-0.002473
2139.000000	-0.002483
2138.000000	-0.002489
2137.000000	-0.002491
2136.000000	-0.002495
2135.000000	-0.002509
2134.000000	-0.002528
2133.000000	-0.002532
2132.000000	-0.002506
2131.000000	-0.002452
2130.000000	-0.002394
2129.000000	-0.002352
2128.000000	-0.002333
2127.000000	-0.002325
2126.000000	-0.002314
2125.000000	-0.002291
2124.000000	-0.002255
2123.000000	-0.002206
2122.000000	-0.002147
2121.000000	-0.002083
2120.000000	-0.002023
2119.000000	-0.001972
2118.000000	-0.001926
2117.000000	-0.001882
2116.000000	-0.001846
2115.000000	-0.001831
2114.000000	-0.001840
2113.000000	-0.001865
2112.000000	-0.001901
2111.000000	-0.001950
2110.000000	-0.002011
2109.000000	-0.002070
2108.000000	-0.002113
2107.000000	-0.002144
2106.000000	-0.002180
2105.000000	-0.002227
2104.000000	-0.002279
2103.000000	-0.002328
2102.000000	-0.002373
2101.000000	-0.002415
2100.000000	-0.002451
2099.000000	-0.002474
2098.000000	-0.002490
2097.000000	-0.002505
2096.000000	-0.002521
2095.000000	-0.002531
2094.000000	-0.002530
2093.000000	-0.002522
2092.000000	-0.002518
2091.000000	-0.002522
2090.000000	-0.002533
2089.000000	-0.002542
2088.000000	-0.002547
2087.000000	-0.002548
2086.000000	-0.002546
2085.000000	-0.002537
2084.000000	-0.002517
2083.000000	-0.002488
2082.000000	-0.002454
2081.000000	-0.002426
2080.000000	-0.002412
2079.000000	-0.002417
2078.000000	-0.002436
2077.000000	-0.002461
2076.000000	-0.002481
2075.000000	-0.002492
2074.000000	-0.002496
2073.000000	-0.002492
2072.000000	-0.002485
2071.000000	-0.002476
2070.000000	-0.002471
2069.000000	-0.002470
2068.000000	-0.002471
2067.000000	-0.002471
2066.000000	-0.002470
2065.000000	-0.002468
2064.000000	-0.002466
2063.000000	-0.002467
2062.000000	-0.002472
2061.000000	-0.002477
2060.000000	-0.002477
2059.000000	-0.002468
2058.000000	-0.002453
2057.000000	-0.002441
2056.000000	-0.002437
2055.000000	-0.002432
2054.000000	-0.002417
2053.000000	-0.002397
2052.000000	-0.002384
2051.000000	-0.002391
2050.000000	-0.002409
2049.000000	-0.002423
2048.000000	-0.002425
2047.000000	-0.002423
2046.000000	-0.002426
2045.000000	-0.002430
2044.000000	-0.002429
2043.000000	-0.002420
2042.000000	-0.002404
2041.000000	-0.002384
2040.000000	-0.002363
2039.000000	-0.002351
2038.000000	-0.002351
2037.000000	-0.002361
2036.000000	-0.002375
2035.000000	-0.002388
2034.000000	-0.002398
2033.000000	-0.002401
2032.000000	-0.002397
2031.000000	-0.002392
2030.000000	-0.002393
2029.000000	-0.002402
2028.000000	-0.002411
2027.000000	-0.002412
2026.000000	-0.002406
2025.000000	-0.002402
2024.000000	-0.002404
2023.000000	-0.002409
2022.000000	-0.002405
2021.000000	-0.002388
2020.000000	-0.002370
2019.000000	-0.002366
2018.000000	-0.002374
2017.000000	-0.002378
2016.000000	-0.002366
2015.000000	-0.002348
2014.000000	-0.002340
2013.000000	-0.002352
2012.000000	-0.002377
2011.000000	-0.002403
2010.000000	-0.002418
2009.000000	-0.002413
2008.000000	-0.002393
2007.000000	-0.002377
2006.000000	-0.002377
2005.000000	-0.002387
2004.000000	-0.002388
2003.000000	-0.002368
2002.000000	-0.002333
2001.000000	-0.002299
2000.000000	-0.002282
1999.000000	-0.002291
1998.000000	-0.002322
1997.000000	-0.002356
1996.000000	-0.002374
1995.000000	-0.002373
1994.000000	-0.002365
1993.000000	-0.002356
1992.000000	-0.002344
1991.000000	-0.002326
1990.000000	-0.002309
1989.000000	-0.002304
1988.000000	-0.002313
1987.000000	-0.002327
1986.000000	-0.002336
1985.000000	-0.002333
1984.000000	-0.002325
1983.000000	-0.002318
1982.000000	-0.002316
1981.000000	-0.002313
1980.000000	-0.002308
1979.000000	-0.002306
1978.000000	-0.002311
1977.000000	-0.002321
1976.000000	-0.002328
1975.000000	-0.002332
1974.000000	-0.002338
1973.000000	-0.002344
1972.000000	-0.002346
1971.000000	-0.002343
1970.000000	-0.002338
1969.000000	-0.002335
1968.000000	-0.002335
1967.000000	-0.002340
1966.000000	-0.002350
1965.000000	-0.002358
1964.000000	-0.002353
1963.000000	-0.002337
1962.000000	-0.002322
1961.000000	-0.002318
1960.000000	-0.002319
1959.000000	-0.002318
1958.000000	-0.002311
1957.000000	-0.002300
1956.000000	-0.002288
1955.000000	-0.002275
1954.000000	-0.002268
1953.000000	-0.002271
1952.000000	-0.002280
1951.000000	-0.002289
1950.000000	-0.002294
1949.000000	-0.002293
1948.000000	-0.002286
1947.000000	-0.002279
1946.000000	-0.002279
1945.000000	-0.002287
1944.000000	-0.002300
1943.000000	-0.002314
1942.000000	-0.002326
1941.000000	-0.002335
1940.000000	-0.002334
1939.000000	-0.002324
1938.000000	-0.002307
1937.000000	-0.002290
1936.000000	-0.002277
1935.000000	-0.002270
1934.000000	-0.002266
1933.000000	-0.002263
1932.000000	-0.002263
1931.000000	-0.002270
1930.000000	-0.002280
1929.000000	-0.002285
1928.000000	-0.002272
1927.000000	-0.002248
1926.000000	-0.002231
1925.000000	-0.002234
1924.000000	-0.002253
1923.000000	-0.002271
1922.000000	-0.002276
1921.000000	-0.002263
1920.000000	-0.002236
1919.000000	-0.002208
1918.000000	-0.002196
1917.000000	-0.002205
1916.000000	-0.002222
1915.000000	-0.002235
1914.000000	-0.002241
1913.000000	-0.002247
1912.000000	-0.002258
1911.000000	-0.002271
1910.000000	-0.002284
1909.000000	-0.002296
1908.000000	-0.002300
1907.000000	-0.002297
1906.000000	-0.002292
1905.000000	-0.002292
1904.000000	-0.002296
1903.000000	-0.002289
1902.000000	-0.002271
1901.000000	-0.002249
1900.000000	-0.002235
1899.000000	-0.002229
1898.000000	-0.002226
1897.000000	-0.002222
1896.000000	-0.002221
1895.000000	-0.002224
1894.000000	-0.002232
1893.000000	-0.002242
1892.000000	-0.002252
1891.000000	-0.002260
1890.000000	-0.002267
1889.000000	-0.002276
1888.000000	-0.002283
1887.000000	-0.002286
1886.000000	-0.002280
1885.000000	-0.002270
1884.000000	-0.002260
1883.000000	-0.002252
1882.000000	-0.002248
1881.000000	-0.002244
1880.000000	-0.002239
1879.000000	-0.002235
1878.000000	-0.002237
1877.000000	-0.002248
1876.000000	-0.002260
1875.000000	-0.002262
1874.000000	-0.002248
1873.000000	-0.002224
1872.000000	-0.002200
1871.000000	-0.002183
1870.000000	-0.002179
1869.000000	-0.002190
1868.000000	-0.002211
1867.000000	-0.002233
1866.000000	-0.002248
1865.000000	-0.002255
1864.000000	-0.002257
1863.000000	-0.002253
1862.000000	-0.002241
1861.000000	-0.002224
1860.000000	-0.002209
1859.000000	-0.002203
1858.000000	-0.002211
1857.000000	-0.002229
1856.000000	-0.002248
1855.000000	-0.002260
1854.000000	-0.002259
1853.000000	-0.002247
1852.000000	-0.002224
1851.000000	-0.002195
1850.000000	-0.002167
1849.000000	-0.002149
1848.000000	-0.002149
1847.000000	-0.002167
1846.000000	-0.002191
1845.000000	-0.002206
1844.000000	-0.002204
1843.000000	-0.002192
1842.000000	-0.002188
1841.000000	-0.002194
1840.000000	-0.002198
1839.000000	-0.002192
1838.000000	-0.002177
1837.000000	-0.002165
1836.000000	-0.002162
1835.000000	-0.002168
1834.000000	-0.002176
1833.000000	-0.002185
1832.000000	-0.002193
1831.000000	-0.002203
1830.000000	-0.002212
1829.000000	-0.002216
1828.000000	-0.002208
1827.000000	-0.002187
1826.000000	-0.002160
1825.000000	-0.002146
1824.000000	-0.002155
1823.000000	-0.002184
1822.000000	-0.002214
1821.000000	-0.002232
1820.000000	-0.002240
1819.000000	-0.002243
1818.000000	-0.002240
1817.000000	-0.002228
1816.000000	-0.002205
1815.000000	-0.002180
1814.000000	-0.002160
1813.000000	-0.002149
1812.000000	-0.002148
1811.000000	-0.002157
1810.000000	-0.002177
1809.000000	-0.002200
1808.000000	-0.002217
1807.000000	-0.002225
1806.000000	-0.002228
1805.000000	-0.002230
1804.000000	-0.002229
1803.000000	-0.002223
1802.000000	-0.002215
1801.000000	-0.002210
1800.000000	-0.002204
1799.000000	-0.002189
1798.000000	-0.002167
1797.000000	-0.002147
1796.000000	-0.002138
1795.000000	-0.002147
1794.000000	-0.002172
1793.000000	-0.002199
1792.000000	-0.002209
1791.000000	-0.002197
1790.000000	-0.002175
1789.000000	-0.002159
1788.000000	-0.002149
1787.000000	-0.002138
1786.000000	-0.002125
1785.000000	-0.002122
1784.000000	-0.002135
1783.000000	-0.002149
1782.000000	-0.002147
1781.000000	-0.002124
1780.000000	-0.002097
1779.000000	-0.002089
1778.000000	-0.002109
1777.000000	-0.002142
1776.000000	-0.002162
1775.000000	-0.002155
1774.000000	-0.002134
1773.000000	-0.002123
1772.000000	-0.002133
1771.000000	-0.002153
1770.000000	-0.002162
1769.000000	-0.002157
1768.000000	-0.002147
1767.000000	-0.002138
1766.000000	-0.002130
1765.000000	-0.002124
1764.000000	-0.002130
1763.000000	-0.002149
1762.000000	-0.002168
1761.000000	-0.002169
1760.000000	-0.002151
1759.000000	-0.002131
1758.000000	-0.002125
1757.000000	-0.002130
1756.000000	-0.002127
1755.000000	-0.002104
1754.000000	-0.002065
1753.000000	-0.002027
1752.000000	-0.002000
1751.000000	-0.001990
1750.000000	-0.001991
1749.000000	-0.002005
1748.000000	-0.002038
1747.000000	-0.002080
1746.000000	-0.002111
1745.000000	-0.002114
1744.000000	-0.002091
1743.000000	-0.002057
1742.000000	-0.002021
1741.000000	-0.001989
1740.000000	-0.001972
1739.000000	-0.001975
1738.000000	-0.001991
1737.000000	-0.002004
1736.000000	-0.002009
1735.000000	-0.002015
1734.000000	-0.002022
1733.000000	-0.002016
1732.000000	-0.001996
1731.000000	-0.001976
1730.000000	-0.001965
1729.000000	-0.001956
1728.000000	-0.001939
1727.000000	-0.001912
1726.000000	-0.001882
1725.000000	-0.001845
1724.000000	-0.001799
1723.000000	-0.001754
1722.000000	-0.001726
1721.000000	-0.001722
1720.000000	-0.001728
1719.000000	-0.001725
1718.000000	-0.001708
1717.000000	-0.001680
1716.000000	-0.001638
1715.000000	-0.001576
1714.000000	-0.001502
1713.000000	-0.001437
1712.000000	-0.001397
1711.000000	-0.001379
1710.000000	-0.001369
1709.000000	-0.001345
1708.000000	-0.001299
1707.000000	-0.001241
1706.000000	-0.001195
1705.000000	-0.001176
1704.000000	-0.001167
1703.000000	-0.001143
1702.000000	-0.001095
1701.000000	-0.001052
1700.000000	-0.001040
1699.000000	-0.001052
1698.000000	-0.001065
1697.000000	-0.001065
1696.000000	-0.001048
1695.000000	-0.001030
1694.000000	-0.001027
1693.000000	-0.001043
1692.000000	-0.001056
1691.000000	-0.001041
1690.000000	-0.000997
1689.000000	-0.000947
1688.000000	-0.000918
1687.000000	-0.000923
1686.000000	-0.000952
1685.000000	-0.000981
1684.000000	-0.000983
1683.000000	-0.000959
1682.000000	-0.000929
1681.000000	-0.000898
1680.000000	-0.000859
1679.000000	-0.000822
1678.000000	-0.000801
1677.000000	-0.000797
1676.000000	-0.000793
1675.000000	-0.000782
1674.000000	-0.000777
1673.000000	-0.000787
1672.000000	-0.000803
1671.000000	-0.000804
1670.000000	-0.000780
1669.000000	-0.000745
1668.000000	-0.000712
1667.000000	-0.000690
1666.000000	-0.000688
1665.000000	-0.000711
1664.000000	-0.000752
1663.000000	-0.000784
1662.000000	-0.000780
1661.000000	-0.000733
1660.000000	-0.000667
1659.000000	-0.000619
1658.000000	-0.000612
1657.000000	-0.000641
1656.000000	-0.000679
1655.000000	-0.000695
1654.000000	-0.000676
1653.000000	-0.000625
1652.000000	-0.000568
1651.000000	-0.000531
1650.000000	-0.000515
1649.000000	-0.000510
1648.000000	-0.000511
1647.000000	-0.000520
1646.000000	-0.000535
1645.000000	-0.000546
1644.000000	-0.000554
1643.000000	-0.000569
1642.000000	-0.000597
1641.000000	-0.000639
1640.000000	-0.000683
1639.000000	-0.000722
1638.000000	-0.000756
1637.000000	-0.000784
1636.000000	-0.000797
1635.000000	-0.000789
1634.000000	-0.000765
1633.000000	-0.000740
1632.000000	-0.000717
1631.000000	-0.000696
1630.000000	-0.000683
1629.000000	-0.000688
1628.000000	-0.000714
1627.000000	-0.000756
1626.000000	-0.000804
1625.000000	-0.000844
1624.000000	-0.000861
1623.000000	-0.000852
1622.000000	-0.000835
1621.000000	-0.000833
1620.000000	-0.000842
1619.000000	-0.000849
1618.000000	-0.000847
1617.000000	-0.000847
1616.000000	-0.000861
1615.000000	-0.000882
1614.000000	-0.000894
1613.000000	-0.000889
1612.000000	-0.000872
1611.000000	-0.000860
1610.000000	-0.000855
1609.000000	-0.000848
1608.000000	-0.000828
1607.000000	-0.000801
1606.000000	-0.000777
1605.000000	-0.000757
1604.000000	-0.000736
1603.000000	-0.000719
1602.000000	-0.000712
1601.000000	-0.000714
1600.000000	-0.000714
1599.000000	-0.000712
1598.000000	-0.000716
1597.000000	-0.000733
1596.000000	-0.000763
1595.000000	-0.000800
1594.000000	-0.000841
1593.000000	-0.000880
1592.000000	-0.000910
1591.000000	-0.000931
1590.000000	-0.000950
1589.000000	-0.000972
1588.000000	-0.000990
1587.000000	-0.000996
1586.000000	-0.000990
1585.000000	-0.000985
1584.000000	-0.000988
1583.000000	-0.001002
1582.000000	-0.001022
1581.000000	-0.001037
1580.000000	-0.001036
1579.000000	-0.001017
1578.000000	-0.000987
1577.000000	-0.000960
1576.000000	-0.000944
1575.000000	-0.000941
1574.000000	-0.000948
1573.000000	-0.000956
1572.000000	-0.000966
1571.000000	-0.000986
1570.000000	-0.001024
1569.000000	-0.001061
1568.000000	-0.001071
1567.000000	-0.001047
1566.000000	-0.001002
1565.000000	-0.000956
1564.000000	-0.000915
1563.000000	-0.000876
1562.000000	-0.000834
1561.000000	-0.000787
1560.000000	-0.000746
1559.000000	-0.000729
1558.000000	-0.000758
1557.000000	-0.000823
1556.000000	-0.000889
1555.000000	-0.000926
1554.000000	-0.000930
1553.000000	-0.000921
1552.000000	-0.000923
1551.000000	-0.000944
1550.000000	-0.000978
1549.000000	-0.001016
1548.000000	-0.001052
1547.000000	-0.001086
1546.000000	-0.001128
1545.000000	-0.001193
1544.000000	-0.001288
1543.000000	-0.001400
1542.000000	-0.001490
1541.000000	-0.001536
1540.000000	-0.001558
1539.000000	-0.001602
1538.000000	-0.001675
1537.000000	-0.001742
1536.000000	-0.001772
1535.000000	-0.001768
1534.000000	-0.001756
1533.000000	-0.001760
1532.000000	-0.001800
1531.000000	-0.001895
1530.000000	-0.002038
1529.000000	-0.002177
1528.000000	-0.002237
1527.000000	-0.002194
1526.000000	-0.002104
1525.000000	-0.002036
1524.000000	-0.002005
1523.000000	-0.001989
1522.000000	-0.001982
1521.000000	-0.002000
1520.000000	-0.002027
1519.000000	-0.002036
1518.000000	-0.002046
1517.000000	-0.002119
1516.000000	-0.002276
1515.000000	-0.002432
1514.000000	-0.002464
1513.000000	-0.002332
1512.000000	-0.002124
1511.000000	-0.001973
1510.000000	-0.001945
1509.000000	-0.002009
1508.000000	-0.002101
1507.000000	-0.002173
1506.000000	-0.002205
1505.000000	-0.002189
1504.000000	-0.002143
1503.000000	-0.002109
1502.000000	-0.002124
1501.000000	-0.002196
1500.000000	-0.002291
1499.000000	-0.002371
1498.000000	-0.002419
1497.000000	-0.002436
1496.000000	-0.002413
1495.000000	-0.002353
1494.000000	-0.002285
1493.000000	-0.002240
1492.000000	-0.002234
1491.000000	-0.002268
1490.000000	-0.002337
1489.000000	-0.002426
1488.000000	-0.002501
1487.000000	-0.002553
1486.000000	-0.002627
1485.000000	-0.002769
1484.000000	-0.002953
1483.000000	-0.003100
1482.000000	-0.003159
1481.000000	-0.003151
1480.000000	-0.003129
1479.000000	-0.003103
1478.000000	-0.003049
1477.000000	-0.002957
1476.000000	-0.002858
1475.000000	-0.002796
1474.000000	-0.002791
1473.000000	-0.002830
1472.000000	-0.002879
1471.000000	-0.002906
1470.000000	-0.002898
1469.000000	-0.002867
1468.000000	-0.002865
1467.000000	-0.002986
1466.000000	-0.003296
1465.000000	-0.003709
1464.000000	-0.003974
1463.000000	-0.003892
1462.000000	-0.003519
1461.000000	-0.003086
1460.000000	-0.002788
1459.000000	-0.002654
1458.000000	-0.002597
1457.000000	-0.002553
1456.000000	-0.002533
1455.000000	-0.002544
1454.000000	-0.002569
1453.000000	-0.002617
1452.000000	-0.002723
1451.000000	-0.002877
1450.000000	-0.002987
1449.000000	-0.002964
1448.000000	-0.002826
1447.000000	-0.002681
1446.000000	-0.002607
1445.000000	-0.002587
1444.000000	-0.002559
1443.000000	-0.002499
1442.000000	-0.002437
1441.000000	-0.002410
1440.000000	-0.002425
1439.000000	-0.002477
1438.000000	-0.002573
1437.000000	-0.002711
1436.000000	-0.002823
1435.000000	-0.002814
1434.000000	-0.002665
1433.000000	-0.002454
1432.000000	-0.002283
1431.000000	-0.002201
1430.000000	-0.002186
1429.000000	-0.002206
1428.000000	-0.002254
1427.000000	-0.002334
1426.000000	-0.002450
1425.000000	-0.002619
1424.000000	-0.002851
1423.000000	-0.003089
1422.000000	-0.003211
1421.000000	-0.003124
1420.000000	-0.002862
1419.000000	-0.002574
1418.000000	-0.002398
1417.000000	-0.002338
1416.000000	-0.002323
1415.000000	-0.002301
1414.000000	-0.002271
1413.000000	-0.002254
1412.000000	-0.002268
1411.000000	-0.002322
1410.000000	-0.002399
1409.000000	-0.002464
1408.000000	-0.002476
1407.000000	-0.002420
1406.000000	-0.002319
1405.000000	-0.002223
1404.000000	-0.002172
1403.000000	-0.002169
1402.000000	-0.002184
1401.000000	-0.002191
1400.000000	-0.002188
1399.000000	-0.002179
1398.000000	-0.002169
1397.000000	-0.002157
1396.000000	-0.002138
1395.000000	-0.002104
1394.000000	-0.002041
1393.000000	-0.001953
1392.000000	-0.001865
1391.000000	-0.001808
1390.000000	-0.001793
1389.000000	-0.001807
1388.000000	-0.001824
1387.000000	-0.001817
1386.000000	-0.001777
1385.000000	-0.001711
1384.000000	-0.001642
1383.000000	-0.001595
1382.000000	-0.001589
1381.000000	-0.001638
1380.000000	-0.001737
1379.000000	-0.001844
1378.000000	-0.001896
1377.000000	-0.001849
1376.000000	-0.001724
1375.000000	-0.001593
1374.000000	-0.001522
1373.000000	-0.001516
1372.000000	-0.001532
1371.000000	-0.001531
1370.000000	-0.001508
1369.000000	-0.001474
1368.000000	-0.001444
1367.000000	-0.001425
1366.000000	-0.001423
1365.000000	-0.001439
1364.000000	-0.001457
1363.000000	-0.001460
1362.000000	-0.001442
1361.000000	-0.001410
1360.000000	-0.001380
1359.000000	-0.001360
1358.000000	-0.001354
1357.000000	-0.001370
1356.000000	-0.001420
1355.000000	-0.001511
1354.000000	-0.001634
1353.000000	-0.001768
1352.000000	-0.001882
1351.000000	-0.001948
1350.000000	-0.001951
1349.000000	-0.001899
1348.000000	-0.001820
1347.000000	-0.001743
1346.000000	-0.001682
1345.000000	-0.001633
1344.000000	-0.001581
1343.000000	-0.001515
1342.000000	-0.001446
1341.000000	-0.001402
1340.000000	-0.001405
1339.000000	-0.001452
1338.000000	-0.001511
1337.000000	-0.001547
1336.000000	-0.001546
1335.000000	-0.001520
1334.000000	-0.001496
1333.000000	-0.001493
1332.000000	-0.001509
1331.000000	-0.001524
1330.000000	-0.001519
1329.000000	-0.001500
1328.000000	-0.001484
1327.000000	-0.001479
1326.000000	-0.001477
1325.000000	-0.001466
1324.000000	-0.001439
1323.000000	-0.001399
1322.000000	-0.001352
1321.000000	-0.001312
1320.000000	-0.001286
1319.000000	-0.001272
1318.000000	-0.001264
1317.000000	-0.001255
1316.000000	-0.001245
1315.000000	-0.001227
1314.000000	-0.001194
1313.000000	-0.001148
1312.000000	-0.001107
1311.000000	-0.001083
1310.000000	-0.001068
1309.000000	-0.001044
1308.000000	-0.001005
1307.000000	-0.000967
1306.000000	-0.000950
1305.000000	-0.000961
1304.000000	-0.000989
1303.000000	-0.001013
1302.000000	-0.001019
1301.000000	-0.001009
1300.000000	-0.001001
1299.000000	-0.001005
1298.000000	-0.001020
1297.000000	-0.001037
1296.000000	-0.001044
1295.000000	-0.001036
1294.000000	-0.001013
1293.000000	-0.000987
1292.000000	-0.000974
1291.000000	-0.000979
1290.000000	-0.000986
1289.000000	-0.000979
1288.000000	-0.000956
1287.000000	-0.000928
1286.000000	-0.000901
1285.000000	-0.000876
1284.000000	-0.000846
1283.000000	-0.000801
1282.000000	-0.000736
1281.000000	-0.000662
1280.000000	-0.000597
1279.000000	-0.000551
1278.000000	-0.000519
1277.000000	-0.000500
1276.000000	-0.000505
1275.000000	-0.000544
1274.000000	-0.000610
1273.000000	-0.000695
1272.000000	-0.000804
1271.000000	-0.000940
1270.000000	-0.001089
1269.000000	-0.001218
1268.000000	-0.001303
1267.000000	-0.001345
1266.000000	-0.001360
1265.000000	-0.001371
1264.000000	-0.001390
1263.000000	-0.001405
1262.000000	-0.001394
1261.000000	-0.001349
1260.000000	-0.001291
1259.000000	-0.001244
1258.000000	-0.001203
1257.000000	-0.001141
1256.000000	-0.001055
1255.000000	-0.000966
1254.000000	-0.000896
1253.000000	-0.000836
1252.000000	-0.000769
1251.000000	-0.000688
1250.000000	-0.000598
1249.000000	-0.000493
1248.000000	-0.000366
1247.000000	-0.000220
1246.000000	-0.000066
1245.000000	0.000084
1244.000000	0.000221
1243.000000	0.000340
1242.000000	0.000444
1241.000000	0.000541
1240.000000	0.000636
1239.000000	0.000722
1238.000000	0.000793
1237.000000	0.000842
1236.000000	0.000857
1235.000000	0.000829
1234.000000	0.000761
1233.000000	0.000670
1232.000000	0.000580
1231.000000	0.000500
1230.000000	0.000427
1229.000000	0.000357
1228.000000	0.000282
1227.000000	0.000198
1226.000000	0.000110
1225.000000	0.000030
1224.000000	-0.000038
1223.000000	-0.000105
1222.000000	-0.000176
1221.000000	-0.000242
1220.000000	-0.000294
1219.000000	-0.000337
1218.000000	-0.000387
1217.000000	-0.000447
1216.000000	-0.000506
1215.000000	-0.000553
1214.000000	-0.000592
1213.000000	-0.000627
1212.000000	-0.000651
1211.000000	-0.000650
1210.000000	-0.000616
1209.000000	-0.000560
1208.000000	-0.000509
1207.000000	-0.000491
1206.000000	-0.000512
1205.000000	-0.000558
1204.000000	-0.000598
1203.000000	-0.000618
1202.000000	-0.000618
1201.000000	-0.000617
1200.000000	-0.000625
1199.000000	-0.000636
1198.000000	-0.000640
1197.000000	-0.000638
1196.000000	-0.000639
1195.000000	-0.000640
1194.000000	-0.000618
1193.000000	-0.000559
1192.000000	-0.000484
1191.000000	-0.000432
1190.000000	-0.000416
1189.000000	-0.000411
1188.000000	-0.000388
1187.000000	-0.000351
1186.000000	-0.000328
1185.000000	-0.000338
1184.000000	-0.000374
1183.000000	-0.000418
1182.000000	-0.000454
1181.000000	-0.000475
1180.000000	-0.000487
1179.000000	-0.000504
1178.000000	-0.000536
1177.000000	-0.000573
1176.000000	-0.000595
1175.000000	-0.000594
1174.000000	-0.000581
1173.000000	-0.000573
1172.000000	-0.000574
1171.000000	-0.000582
1170.000000	-0.000595
1169.000000	-0.000618
1168.000000	-0.000649
1167.000000	-0.000673
1166.000000	-0.000672
1165.000000	-0.000646
1164.000000	-0.000614
1163.000000	-0.000595
1162.000000	-0.000587
1161.000000	-0.000578
1160.000000	-0.000562
1159.000000	-0.000545
1158.000000	-0.000530
1157.000000	-0.000517
1156.000000	-0.000503
1155.000000	-0.000496
1154.000000	-0.000499
1153.000000	-0.000512
1152.000000	-0.000524
1151.000000	-0.000524
1150.000000	-0.000511
1149.000000	-0.000499
1148.000000	-0.000504
1147.000000	-0.000522
1146.000000	-0.000534
1145.000000	-0.000527
1144.000000	-0.000512
1143.000000	-0.000498
1142.000000	-0.000478
1141.000000	-0.000438
1140.000000	-0.000394
1139.000000	-0.000380
1138.000000	-0.000408
1137.000000	-0.000456
1136.000000	-0.000499
1135.000000	-0.000521
1134.000000	-0.000505
1133.000000	-0.000432
1132.000000	-0.000317
1131.000000	-0.000224
1130.000000	-0.000214
1129.000000	-0.000288
1128.000000	-0.000393
1127.000000	-0.000469
1126.000000	-0.000494
1125.000000	-0.000478
1124.000000	-0.000449
1123.000000	-0.000426
1122.000000	-0.000412
1121.000000	-0.000395
1120.000000	-0.000369
1119.000000	-0.000344
1118.000000	-0.000336
1117.000000	-0.000341
1116.000000	-0.000349
1115.000000	-0.000360
1114.000000	-0.000386
1113.000000	-0.000428
1112.000000	-0.000474
1111.000000	-0.000505
1110.000000	-0.000513
1109.000000	-0.000500
1108.000000	-0.000482
1107.000000	-0.000479
1106.000000	-0.000490
1105.000000	-0.000492
1104.000000	-0.000471
1103.000000	-0.000457
1102.000000	-0.000482
1101.000000	-0.000538
1100.000000	-0.000585
1099.000000	-0.000605
1098.000000	-0.000616
1097.000000	-0.000635
1096.000000	-0.000643
1095.000000	-0.000628
1094.000000	-0.000604
1093.000000	-0.000601
1092.000000	-0.000623
1091.000000	-0.000657
1090.000000	-0.000697
1089.000000	-0.000745
1088.000000	-0.000786
1087.000000	-0.000807
1086.000000	-0.000810
1085.000000	-0.000818
1084.000000	-0.000840
1083.000000	-0.000865
1082.000000	-0.000880
1081.000000	-0.000890
1080.000000	-0.000915
1079.000000	-0.000964
1078.000000	-0.001025
1077.000000	-0.001069
1076.000000	-0.001079
1075.000000	-0.001071
1074.000000	-0.001079
1073.000000	-0.001120
1072.000000	-0.001177
1071.000000	-0.001218
1070.000000	-0.001224
1069.000000	-0.001201
1068.000000	-0.001164
1067.000000	-0.001134
1066.000000	-0.001137
1065.000000	-0.001181
1064.000000	-0.001244
1063.000000	-0.001291
1062.000000	-0.001317
1061.000000	-0.001348
1060.000000	-0.001406
1059.000000	-0.001473
1058.000000	-0.001508
1057.000000	-0.001489
1056.000000	-0.001435
1055.000000	-0.001390
1054.000000	-0.001382
1053.000000	-0.001400
1052.000000	-0.001407
1051.000000	-0.001391
1050.000000	-0.001378
1049.000000	-0.001396
1048.000000	-0.001436
1047.000000	-0.001468
1046.000000	-0.001494
1045.000000	-0.001544
1044.000000	-0.001627
1043.000000	-0.001693
1042.000000	-0.001693
1041.000000	-0.001631
1040.000000	-0.001563
1039.000000	-0.001531
1038.000000	-0.001526
1037.000000	-0.001520
1036.000000	-0.001505
1035.000000	-0.001504
1034.000000	-0.001536
1033.000000	-0.001589
1032.000000	-0.001623
1031.000000	-0.001606
1030.000000	-0.001548
1029.000000	-0.001498
1028.000000	-0.001493
1027.000000	-0.001524
1026.000000	-0.001549
1025.000000	-0.001541
1024.000000	-0.001511
1023.000000	-0.001477
1022.000000	-0.001444
1021.000000	-0.001407
1020.000000	-0.001367
1019.000000	-0.001333
1018.000000	-0.001310
1017.000000	-0.001298
1016.000000	-0.001293
1015.000000	-0.001295
1014.000000	-0.001301
1013.000000	-0.001299
1012.000000	-0.001276
1011.000000	-0.001220
1010.000000	-0.001137
1009.000000	-0.001056
1008.000000	-0.001010
1007.000000	-0.001007
1006.000000	-0.001020
1005.000000	-0.001010
1004.000000	-0.000958
1003.000000	-0.000875
1002.000000	-0.000777
1001.000000	-0.000673
1000.000000	-0.000576
999.000000	-0.000508
998.000000	-0.000491
997.000000	-0.000524
996.000000	-0.000575
995.000000	-0.000600
994.000000	-0.000570
993.000000	-0.000498
992.000000	-0.000423
991.000000	-0.000378
990.000000	-0.000356
989.000000	-0.000327
988.000000	-0.000274
987.000000	-0.000207
986.000000	-0.000149
985.000000	-0.000098
984.000000	-0.000042
983.000000	0.000019
982.000000	0.000061
981.000000	0.000058
980.000000	0.000015
979.000000	-0.000030
978.000000	-0.000036
977.000000	0.000009
976.000000	0.000080
975.000000	0.000141
974.000000	0.000170
973.000000	0.000170
972.000000	0.000155
971.000000	0.000137
970.000000	0.000126
969.000000	0.000133
968.000000	0.000157
967.000000	0.000175
966.000000	0.000162
965.000000	0.000115
964.000000	0.000066
963.000000	0.000043
962.000000	0.000050
961.000000	0.000068
960.000000	0.000087
959.000000	0.000108
958.000000	0.000140
957.000000	0.000170
956.000000	0.000181
955.000000	0.000165
954.000000	0.000134
953.000000	0.000102
952.000000	0.000072
951.000000	0.000044
950.000000	0.000024
949.000000	0.000024
948.000000	0.000043
947.000000	0.000067
946.000000	0.000086
945.000000	0.000089
944.000000	0.000061
943.000000	-0.000008
942.000000	-0.000100
941.000000	-0.000175
940.000000	-0.000210
939.000000	-0.000226
938.000000	-0.000254
937.000000	-0.000295
936.000000	-0.000322
935.000000	-0.000316
934.000000	-0.000274
933.000000	-0.000204
932.000000	-0.000128
931.000000	-0.000075
930.000000	-0.000064
929.000000	-0.000067
928.000000	-0.000045
927.000000	-0.000000
926.000000	0.000013
925.000000	-0.000034
924.000000	-0.000103
923.000000	-0.000138
922.000000	-0.000129
921.000000	-0.000119
920.000000	-0.000136
919.000000	-0.000167
918.000000	-0.000195
917.000000	-0.000213
916.000000	-0.000216
915.000000	-0.000190
914.000000	-0.000143
913.000000	-0.000111
912.000000	-0.000128
911.000000	-0.000186
910.000000	-0.000244
909.000000	-0.000263
908.000000	-0.000233
907.000000	-0.000170
906.000000	-0.000101
905.000000	-0.000053
904.000000	-0.000042
903.000000	-0.000066
902.000000	-0.000112
901.000000	-0.000154
900.000000	-0.000167
899.000000	-0.000144
898.000000	-0.000102
897.000000	-0.000064
896.000000	-0.000035
895.000000	-0.000003
894.000000	0.000036
893.000000	0.000064
892.000000	0.000066
891.000000	0.000047
890.000000	0.000036
889.000000	0.000052
888.000000	0.000088
887.000000	0.000119
886.000000	0.000118
885.000000	0.000093
884.000000	0.000077
883.000000	0.000103
882.000000	0.000165
881.000000	0.000231
880.000000	0.000273
879.000000	0.000284
878.000000	0.000274
877.000000	0.000253
876.000000	0.000240
875.000000	0.000254
874.000000	0.000294
873.000000	0.000340
872.000000	0.000373
871.000000	0.000403
870.000000	0.000453
869.000000	0.000526
868.000000	0.000601
867.000000	0.000655
866.000000	0.000682
865.000000	0.000693
864.000000	0.000704
863.000000	0.000732
862.000000	0.000786
861.000000	0.000863
860.000000	0.000950
859.000000	0.001032
858.000000	0.001111
857.000000	0.001202
856.000000	0.001324
855.000000	0.001484
854.000000	0.001672
853.000000	0.001869
852.000000	0.002060
851.000000	0.002229
850.000000	0.002335
849.000000	0.002327
848.000000	0.002178
847.000000	0.001920
846.000000	0.001625
845.000000	0.001344
844.000000	0.001089
843.000000	0.000851
842.000000	0.000634
841.000000	0.000459
840.000000	0.000339
839.000000	0.000256
838.000000	0.000178
837.000000	0.000096
836.000000	0.000032
835.000000	0.000012
834.000000	0.000030
833.000000	0.000050
832.000000	0.000045
831.000000	0.000013
830.000000	-0.000040
829.000000	-0.000108
828.000000	-0.000178
827.000000	-0.000221
826.000000	-0.000212
825.000000	-0.000154
824.000000	-0.000077
823.000000	-0.000006
822.000000	0.000047
821.000000	0.000085
820.000000	0.000122
819.000000	0.000179
818.000000	0.000259
817.000000	0.000341
816.000000	0.000391
815.000000	0.000403
814.000000	0.000393
813.000000	0.000377
812.000000	0.000351
811.000000	0.000308
810.000000	0.000264
809.000000	0.000253
808.000000	0.000300
807.000000	0.000393
806.000000	0.000489
805.000000	0.000541
804.000000	0.000533
803.000000	0.000488
802.000000	0.000431
801.000000	0.000364
800.000000	0.000271
799.000000	0.000156
798.000000	0.000052
797.000000	-0.000003
796.000000	0.000004
795.000000	0.000058
794.000000	0.000134
793.000000	0.000203
792.000000	0.000241
791.000000	0.000248
790.000000	0.000253
789.000000	0.000278
788.000000	0.000317
787.000000	0.000363
786.000000	0.000451
785.000000	0.000620
784.000000	0.000817
783.000000	0.000907
782.000000	0.000805
781.000000	0.000586
780.000000	0.000409
779.000000	0.000368
778.000000	0.000424
777.000000	0.000499
776.000000	0.000550
775.000000	0.000564
774.000000	0.000536
773.000000	0.000477
772.000000	0.000420
771.000000	0.000383
770.000000	0.000355
769.000000	0.000340
768.000000	0.000372
767.000000	0.000460
766.000000	0.000543
765.000000	0.000548
764.000000	0.000478
763.000000	0.000404
762.000000	0.000371
761.000000	0.000367
760.000000	0.000371
759.000000	0.000382
758.000000	0.000405
757.000000	0.000434
756.000000	0.000466
755.000000	0.000502
754.000000	0.000533
753.000000	0.000550
752.000000	0.000565
751.000000	0.000584
750.000000	0.000576
749.000000	0.000505
748.000000	0.000386
747.000000	0.000288
746.000000	0.000246
745.000000	0.000242
744.000000	0.000253
743.000000	0.000290
742.000000	0.000371
741.000000	0.000480
740.000000	0.000595
739.000000	0.000700
738.000000	0.000771
737.000000	0.000780
736.000000	0.000734
735.000000	0.000683
734.000000	0.000669
733.000000	0.000694
732.000000	0.000742
731.000000	0.000792
730.000000	0.000804
729.000000	0.000738
728.000000	0.000608
727.000000	0.000484
726.000000	0.000429
725.000000	0.000449
724.000000	0.000528
723.000000	0.000659
722.000000	0.000817
721.000000	0.000936
720.000000	0.000947
719.000000	0.000849
718.000000	0.000711
717.000000	0.000613
716.000000	0.000587
715.000000	0.000610
714.000000	0.000626
713.000000	0.000607
712.000000	0.000570
711.000000	0.000548
710.000000	0.000523
709.000000	0.000454
708.000000	0.000345
707.000000	0.000258
706.000000	0.000253
705.000000	0.000333
704.000000	0.000454
703.000000	0.000558
702.000000	0.000591
701.000000	0.000528
700.000000	0.000417
