# Supplementary material for: Real-time monitoring of the reversible capture and release of CO2 on anthraquinone and riboflavin-modified graphitic electrodes using ATR-SEIRAS
Source: Chem Sci. 2025 Nov 4;16(48):23189–202. doi: 10.1039/d5sc05427c (PMC12584010; doi:10.1039/d5sc05427c)
Supplement: SC-016-D5SC05427C-s001 [file SC-016-D5SC05427C-s001.zip › Data Folders/Main Figures/Figure3/3b/023.ASC]

PE IR       SUBTECH     SPECTRUM    ASCII       PEDS        4.00        
   -1
023.ASC
25/02/11
15:07:41.00
25/02/11
15:07:41.00
Administrator

700.000000
#HDR
-1
-1
#GR
Wavenumber
A
1.0
0.0
4000.000000
-1.000000
3301
8
0.003214
-0.004560
#DATA
4000.000000	-0.002955
3999.000000	-0.002956
3998.000000	-0.002955
3997.000000	-0.002957
3996.000000	-0.002967
3995.000000	-0.002982
3994.000000	-0.002991
3993.000000	-0.002983
3992.000000	-0.002959
3991.000000	-0.002935
3990.000000	-0.002926
3989.000000	-0.002940
3988.000000	-0.002973
3987.000000	-0.003011
3986.000000	-0.003041
3985.000000	-0.003056
3984.000000	-0.003058
3983.000000	-0.003054
3982.000000	-0.003052
3981.000000	-0.003051
3980.000000	-0.003042
3979.000000	-0.003015
3978.000000	-0.002966
3977.000000	-0.002902
3976.000000	-0.002846
3975.000000	-0.002824
3974.000000	-0.002848
3973.000000	-0.002904
3972.000000	-0.002962
3971.000000	-0.002998
3970.000000	-0.003012
3969.000000	-0.003014
3968.000000	-0.003010
3967.000000	-0.002994
3966.000000	-0.002962
3965.000000	-0.002925
3964.000000	-0.002902
3963.000000	-0.002903
3962.000000	-0.002918
3961.000000	-0.002930
3960.000000	-0.002930
3959.000000	-0.002925
3958.000000	-0.002929
3957.000000	-0.002946
3956.000000	-0.002970
3955.000000	-0.002987
3954.000000	-0.002986
3953.000000	-0.002969
3952.000000	-0.002950
3951.000000	-0.002947
3950.000000	-0.002963
3949.000000	-0.002988
3948.000000	-0.003006
3947.000000	-0.003005
3946.000000	-0.002986
3945.000000	-0.002958
3944.000000	-0.002934
3943.000000	-0.002920
3942.000000	-0.002919
3941.000000	-0.002926
3940.000000	-0.002936
3939.000000	-0.002941
3938.000000	-0.002934
3937.000000	-0.002912
3936.000000	-0.002880
3935.000000	-0.002850
3934.000000	-0.002832
3933.000000	-0.002827
3932.000000	-0.002829
3931.000000	-0.002836
3930.000000	-0.002851
3929.000000	-0.002882
3928.000000	-0.002932
3927.000000	-0.002989
3926.000000	-0.003028
3925.000000	-0.003030
3924.000000	-0.003000
3923.000000	-0.002962
3922.000000	-0.002937
3921.000000	-0.002924
3920.000000	-0.002909
3919.000000	-0.002891
3918.000000	-0.002882
3917.000000	-0.002892
3916.000000	-0.002919
3915.000000	-0.002952
3914.000000	-0.002978
3913.000000	-0.002990
3912.000000	-0.002982
3911.000000	-0.002957
3910.000000	-0.002919
3909.000000	-0.002878
3908.000000	-0.002839
3907.000000	-0.002813
3906.000000	-0.002808
3905.000000	-0.002823
3904.000000	-0.002844
3903.000000	-0.002850
3902.000000	-0.002840
3901.000000	-0.002834
3900.000000	-0.002849
3899.000000	-0.002882
3898.000000	-0.002917
3897.000000	-0.002943
3896.000000	-0.002964
3895.000000	-0.002987
3894.000000	-0.003013
3893.000000	-0.003032
3892.000000	-0.003031
3891.000000	-0.003001
3890.000000	-0.002948
3889.000000	-0.002898
3888.000000	-0.002877
3887.000000	-0.002892
3886.000000	-0.002922
3885.000000	-0.002937
3884.000000	-0.002924
3883.000000	-0.002902
3882.000000	-0.002891
3881.000000	-0.002894
3880.000000	-0.002900
3879.000000	-0.002898
3878.000000	-0.002889
3877.000000	-0.002886
3876.000000	-0.002893
3875.000000	-0.002900
3874.000000	-0.002898
3873.000000	-0.002885
3872.000000	-0.002872
3871.000000	-0.002867
3870.000000	-0.002868
3869.000000	-0.002871
3868.000000	-0.002885
3867.000000	-0.002916
3866.000000	-0.002950
3865.000000	-0.002962
3864.000000	-0.002942
3863.000000	-0.002907
3862.000000	-0.002879
3861.000000	-0.002867
3860.000000	-0.002865
3859.000000	-0.002857
3858.000000	-0.002831
3857.000000	-0.002785
3856.000000	-0.002738
3855.000000	-0.002726
3854.000000	-0.002761
3853.000000	-0.002802
3852.000000	-0.002819
3851.000000	-0.002828
3850.000000	-0.002856
3849.000000	-0.002899
3848.000000	-0.002937
3847.000000	-0.002959
3846.000000	-0.002961
3845.000000	-0.002946
3844.000000	-0.002919
3843.000000	-0.002888
3842.000000	-0.002861
3841.000000	-0.002842
3840.000000	-0.002827
3839.000000	-0.002815
3838.000000	-0.002811
3837.000000	-0.002818
3836.000000	-0.002833
3835.000000	-0.002847
3834.000000	-0.002859
3833.000000	-0.002873
3832.000000	-0.002889
3831.000000	-0.002903
3830.000000	-0.002910
3829.000000	-0.002919
3828.000000	-0.002944
3827.000000	-0.002985
3826.000000	-0.003024
3825.000000	-0.003039
3824.000000	-0.003028
3823.000000	-0.003006
3822.000000	-0.002982
3821.000000	-0.002952
3820.000000	-0.002911
3819.000000	-0.002875
3818.000000	-0.002869
3817.000000	-0.002896
3816.000000	-0.002926
3815.000000	-0.002931
3814.000000	-0.002918
3813.000000	-0.002917
3812.000000	-0.002931
3811.000000	-0.002934
3810.000000	-0.002910
3809.000000	-0.002874
3808.000000	-0.002860
3807.000000	-0.002877
3806.000000	-0.002893
3805.000000	-0.002881
3804.000000	-0.002847
3803.000000	-0.002816
3802.000000	-0.002807
3801.000000	-0.002812
3800.000000	-0.002813
3799.000000	-0.002812
3798.000000	-0.002824
3797.000000	-0.002847
3796.000000	-0.002868
3795.000000	-0.002877
3794.000000	-0.002873
3793.000000	-0.002864
3792.000000	-0.002852
3791.000000	-0.002846
3790.000000	-0.002854
3789.000000	-0.002880
3788.000000	-0.002913
3787.000000	-0.002931
3786.000000	-0.002928
3785.000000	-0.002917
3784.000000	-0.002913
3783.000000	-0.002921
3782.000000	-0.002929
3781.000000	-0.002928
3780.000000	-0.002914
3779.000000	-0.002892
3778.000000	-0.002871
3777.000000	-0.002860
3776.000000	-0.002867
3775.000000	-0.002891
3774.000000	-0.002921
3773.000000	-0.002949
3772.000000	-0.002971
3771.000000	-0.002989
3770.000000	-0.002992
3769.000000	-0.002969
3768.000000	-0.002927
3767.000000	-0.002893
3766.000000	-0.002894
3765.000000	-0.002928
3764.000000	-0.002967
3763.000000	-0.002985
3762.000000	-0.002976
3761.000000	-0.002947
3760.000000	-0.002913
3759.000000	-0.002884
3758.000000	-0.002869
3757.000000	-0.002864
3756.000000	-0.002861
3755.000000	-0.002852
3754.000000	-0.002833
3753.000000	-0.002806
3752.000000	-0.002783
3751.000000	-0.002777
3750.000000	-0.002789
3749.000000	-0.002803
3748.000000	-0.002802
3747.000000	-0.002791
3746.000000	-0.002782
3745.000000	-0.002789
3744.000000	-0.002804
3743.000000	-0.002814
3742.000000	-0.002825
3741.000000	-0.002837
3740.000000	-0.002832
3739.000000	-0.002806
3738.000000	-0.002782
3737.000000	-0.002788
3736.000000	-0.002826
3735.000000	-0.002875
3734.000000	-0.002914
3733.000000	-0.002936
3732.000000	-0.002946
3731.000000	-0.002952
3730.000000	-0.002958
3729.000000	-0.002963
3728.000000	-0.002964
3727.000000	-0.002957
3726.000000	-0.002946
3725.000000	-0.002940
3724.000000	-0.002942
3723.000000	-0.002946
3722.000000	-0.002941
3721.000000	-0.002920
3720.000000	-0.002890
3719.000000	-0.002863
3718.000000	-0.002844
3717.000000	-0.002840
3716.000000	-0.002862
3715.000000	-0.002914
3714.000000	-0.002988
3713.000000	-0.003054
3712.000000	-0.003083
3711.000000	-0.003072
3710.000000	-0.003039
3709.000000	-0.003006
3708.000000	-0.002980
3707.000000	-0.002967
3706.000000	-0.002965
3705.000000	-0.002975
3704.000000	-0.002987
3703.000000	-0.002987
3702.000000	-0.002965
3701.000000	-0.002929
3700.000000	-0.002900
3699.000000	-0.002893
3698.000000	-0.002911
3697.000000	-0.002932
3696.000000	-0.002930
3695.000000	-0.002895
3694.000000	-0.002847
3693.000000	-0.002816
3692.000000	-0.002820
3691.000000	-0.002843
3690.000000	-0.002856
3689.000000	-0.002845
3688.000000	-0.002819
3687.000000	-0.002803
3686.000000	-0.002807
3685.000000	-0.002823
3684.000000	-0.002833
3683.000000	-0.002838
3682.000000	-0.002846
3681.000000	-0.002860
3680.000000	-0.002865
3679.000000	-0.002849
3678.000000	-0.002825
3677.000000	-0.002822
3676.000000	-0.002847
3675.000000	-0.002871
3674.000000	-0.002867
3673.000000	-0.002848
3672.000000	-0.002835
3671.000000	-0.002835
3670.000000	-0.002844
3669.000000	-0.002853
3668.000000	-0.002859
3667.000000	-0.002856
3666.000000	-0.002843
3665.000000	-0.002830
3664.000000	-0.002836
3663.000000	-0.002863
3662.000000	-0.002897
3661.000000	-0.002921
3660.000000	-0.002934
3659.000000	-0.002950
3658.000000	-0.002970
3657.000000	-0.002979
3656.000000	-0.002959
3655.000000	-0.002914
3654.000000	-0.002869
3653.000000	-0.002843
3652.000000	-0.002833
3651.000000	-0.002824
3650.000000	-0.002808
3649.000000	-0.002793
3648.000000	-0.002789
3647.000000	-0.002796
3646.000000	-0.002805
3645.000000	-0.002812
3644.000000	-0.002817
3643.000000	-0.002818
3642.000000	-0.002812
3641.000000	-0.002803
3640.000000	-0.002799
3639.000000	-0.002810
3638.000000	-0.002838
3637.000000	-0.002875
3636.000000	-0.002908
3635.000000	-0.002919
3634.000000	-0.002898
3633.000000	-0.002852
3632.000000	-0.002812
3631.000000	-0.002803
3630.000000	-0.002825
3629.000000	-0.002848
3628.000000	-0.002852
3627.000000	-0.002854
3626.000000	-0.002884
3625.000000	-0.002941
3624.000000	-0.002993
3623.000000	-0.003015
3622.000000	-0.003006
3621.000000	-0.002981
3620.000000	-0.002955
3619.000000	-0.002925
3618.000000	-0.002887
3617.000000	-0.002844
3616.000000	-0.002811
3615.000000	-0.002796
3614.000000	-0.002794
3613.000000	-0.002796
3612.000000	-0.002806
3611.000000	-0.002834
3610.000000	-0.002877
3609.000000	-0.002919
3608.000000	-0.002942
3607.000000	-0.002945
3606.000000	-0.002934
3605.000000	-0.002917
3604.000000	-0.002899
3603.000000	-0.002885
3602.000000	-0.002882
3601.000000	-0.002886
3600.000000	-0.002883
3599.000000	-0.002868
3598.000000	-0.002844
3597.000000	-0.002822
3596.000000	-0.002811
3595.000000	-0.002812
3594.000000	-0.002815
3593.000000	-0.002808
3592.000000	-0.002791
3591.000000	-0.002779
3590.000000	-0.002782
3589.000000	-0.002797
3588.000000	-0.002802
3587.000000	-0.002787
3586.000000	-0.002765
3585.000000	-0.002756
3584.000000	-0.002769
3583.000000	-0.002797
3582.000000	-0.002823
3581.000000	-0.002835
3580.000000	-0.002834
3579.000000	-0.002831
3578.000000	-0.002836
3577.000000	-0.002844
3576.000000	-0.002833
3575.000000	-0.002788
3574.000000	-0.002717
3573.000000	-0.002646
3572.000000	-0.002604
3571.000000	-0.002607
3570.000000	-0.002647
3569.000000	-0.002701
3568.000000	-0.002741
3567.000000	-0.002747
3566.000000	-0.002725
3565.000000	-0.002694
3564.000000	-0.002672
3563.000000	-0.002667
3562.000000	-0.002676
3561.000000	-0.002690
3560.000000	-0.002704
3559.000000	-0.002714
3558.000000	-0.002725
3557.000000	-0.002742
3556.000000	-0.002769
3555.000000	-0.002805
3554.000000	-0.002842
3553.000000	-0.002864
3552.000000	-0.002857
3551.000000	-0.002818
3550.000000	-0.002763
3549.000000	-0.002717
3548.000000	-0.002692
3547.000000	-0.002683
3546.000000	-0.002677
3545.000000	-0.002668
3544.000000	-0.002664
3543.000000	-0.002671
3542.000000	-0.002681
3541.000000	-0.002684
3540.000000	-0.002675
3539.000000	-0.002660
3538.000000	-0.002650
3537.000000	-0.002648
3536.000000	-0.002655
3535.000000	-0.002665
3534.000000	-0.002675
3533.000000	-0.002682
3532.000000	-0.002684
3531.000000	-0.002680
3530.000000	-0.002676
3529.000000	-0.002680
3528.000000	-0.002691
3527.000000	-0.002705
3526.000000	-0.002716
3525.000000	-0.002722
3524.000000	-0.002726
3523.000000	-0.002730
3522.000000	-0.002732
3521.000000	-0.002733
3520.000000	-0.002728
3519.000000	-0.002711
3518.000000	-0.002678
3517.000000	-0.002638
3516.000000	-0.002605
3515.000000	-0.002589
3514.000000	-0.002590
3513.000000	-0.002600
3512.000000	-0.002612
3511.000000	-0.002629
3510.000000	-0.002646
3509.000000	-0.002657
3508.000000	-0.002654
3507.000000	-0.002645
3506.000000	-0.002641
3505.000000	-0.002647
3504.000000	-0.002655
3503.000000	-0.002656
3502.000000	-0.002658
3501.000000	-0.002667
3500.000000	-0.002680
3499.000000	-0.002685
3498.000000	-0.002671
3497.000000	-0.002643
3496.000000	-0.002610
3495.000000	-0.002577
3494.000000	-0.002554
3493.000000	-0.002548
3492.000000	-0.002562
3491.000000	-0.002581
3490.000000	-0.002584
3489.000000	-0.002562
3488.000000	-0.002528
3487.000000	-0.002507
3486.000000	-0.002512
3485.000000	-0.002540
3484.000000	-0.002566
3483.000000	-0.002570
3482.000000	-0.002551
3481.000000	-0.002528
3480.000000	-0.002524
3479.000000	-0.002539
3478.000000	-0.002561
3477.000000	-0.002572
3476.000000	-0.002568
3475.000000	-0.002552
3474.000000	-0.002535
3473.000000	-0.002528
3472.000000	-0.002535
3471.000000	-0.002550
3470.000000	-0.002561
3469.000000	-0.002560
3468.000000	-0.002546
3467.000000	-0.002523
3466.000000	-0.002497
3465.000000	-0.002479
3464.000000	-0.002473
3463.000000	-0.002471
3462.000000	-0.002462
3461.000000	-0.002444
3460.000000	-0.002430
3459.000000	-0.002432
3458.000000	-0.002449
3457.000000	-0.002469
3456.000000	-0.002487
3455.000000	-0.002496
3454.000000	-0.002489
3453.000000	-0.002463
3452.000000	-0.002430
3451.000000	-0.002412
3450.000000	-0.002419
3449.000000	-0.002442
3448.000000	-0.002462
3447.000000	-0.002468
3446.000000	-0.002458
3445.000000	-0.002437
3444.000000	-0.002411
3443.000000	-0.002391
3442.000000	-0.002381
3441.000000	-0.002382
3440.000000	-0.002387
3439.000000	-0.002398
3438.000000	-0.002416
3437.000000	-0.002439
3436.000000	-0.002453
3435.000000	-0.002449
3434.000000	-0.002429
3433.000000	-0.002409
3432.000000	-0.002398
3431.000000	-0.002396
3430.000000	-0.002400
3429.000000	-0.002401
3428.000000	-0.002398
3427.000000	-0.002392
3426.000000	-0.002395
3425.000000	-0.002411
3424.000000	-0.002428
3423.000000	-0.002427
3422.000000	-0.002401
3421.000000	-0.002360
3420.000000	-0.002321
3419.000000	-0.002290
3418.000000	-0.002268
3417.000000	-0.002261
3416.000000	-0.002279
3415.000000	-0.002321
3414.000000	-0.002368
3413.000000	-0.002401
3412.000000	-0.002408
3411.000000	-0.002393
3410.000000	-0.002369
3409.000000	-0.002345
3408.000000	-0.002323
3407.000000	-0.002298
3406.000000	-0.002272
3405.000000	-0.002255
3404.000000	-0.002257
3403.000000	-0.002275
3402.000000	-0.002294
3401.000000	-0.002301
3400.000000	-0.002295
3399.000000	-0.002285
3398.000000	-0.002276
3397.000000	-0.002271
3396.000000	-0.002271
3395.000000	-0.002274
3394.000000	-0.002276
3393.000000	-0.002277
3392.000000	-0.002278
3391.000000	-0.002285
3390.000000	-0.002294
3389.000000	-0.002293
3388.000000	-0.002276
3387.000000	-0.002252
3386.000000	-0.002237
3385.000000	-0.002244
3384.000000	-0.002270
3383.000000	-0.002300
3382.000000	-0.002319
3381.000000	-0.002318
3380.000000	-0.002304
3379.000000	-0.002286
3378.000000	-0.002274
3377.000000	-0.002264
3376.000000	-0.002250
3375.000000	-0.002230
3374.000000	-0.002215
3373.000000	-0.002213
3372.000000	-0.002224
3371.000000	-0.002235
3370.000000	-0.002236
3369.000000	-0.002223
3368.000000	-0.002202
3367.000000	-0.002191
3366.000000	-0.002200
3365.000000	-0.002225
3364.000000	-0.002247
3363.000000	-0.002251
3362.000000	-0.002238
3361.000000	-0.002230
3360.000000	-0.002241
3359.000000	-0.002273
3358.000000	-0.002306
3357.000000	-0.002323
3356.000000	-0.002314
3355.000000	-0.002286
3354.000000	-0.002260
3353.000000	-0.002256
3352.000000	-0.002271
3351.000000	-0.002286
3350.000000	-0.002283
3349.000000	-0.002265
3348.000000	-0.002254
3347.000000	-0.002267
3346.000000	-0.002292
3345.000000	-0.002309
3344.000000	-0.002305
3343.000000	-0.002288
3342.000000	-0.002277
3341.000000	-0.002285
3340.000000	-0.002305
3339.000000	-0.002317
3338.000000	-0.002309
3337.000000	-0.002294
3336.000000	-0.002294
3335.000000	-0.002314
3334.000000	-0.002334
3333.000000	-0.002331
3332.000000	-0.002306
3331.000000	-0.002282
3330.000000	-0.002280
3329.000000	-0.002300
3328.000000	-0.002319
3327.000000	-0.002319
3326.000000	-0.002301
3325.000000	-0.002285
3324.000000	-0.002290
3323.000000	-0.002312
3322.000000	-0.002328
3321.000000	-0.002322
3320.000000	-0.002295
3319.000000	-0.002263
3318.000000	-0.002242
3317.000000	-0.002241
3316.000000	-0.002259
3315.000000	-0.002288
3314.000000	-0.002319
3313.000000	-0.002345
3312.000000	-0.002368
3311.000000	-0.002392
3310.000000	-0.002409
3309.000000	-0.002411
3308.000000	-0.002395
3307.000000	-0.002373
3306.000000	-0.002356
3305.000000	-0.002345
3304.000000	-0.002330
3303.000000	-0.002314
3302.000000	-0.002311
3301.000000	-0.002333
3300.000000	-0.002374
3299.000000	-0.002413
3298.000000	-0.002435
3297.000000	-0.002440
3296.000000	-0.002441
3295.000000	-0.002447
3294.000000	-0.002459
3293.000000	-0.002470
3292.000000	-0.002472
3291.000000	-0.002455
3290.000000	-0.002422
3289.000000	-0.002387
3288.000000	-0.002366
3287.000000	-0.002362
3286.000000	-0.002366
3285.000000	-0.002372
3284.000000	-0.002381
3283.000000	-0.002397
3282.000000	-0.002418
3281.000000	-0.002435
3280.000000	-0.002443
3279.000000	-0.002443
3278.000000	-0.002440
3277.000000	-0.002434
3276.000000	-0.002428
3275.000000	-0.002422
3274.000000	-0.002411
3273.000000	-0.002389
3272.000000	-0.002359
3271.000000	-0.002337
3270.000000	-0.002338
3269.000000	-0.002364
3268.000000	-0.002401
3267.000000	-0.002431
3266.000000	-0.002444
3265.000000	-0.002442
3264.000000	-0.002430
3263.000000	-0.002414
3262.000000	-0.002402
3261.000000	-0.002400
3260.000000	-0.002404
3259.000000	-0.002399
3258.000000	-0.002380
3257.000000	-0.002361
3256.000000	-0.002364
3255.000000	-0.002396
3254.000000	-0.002441
3253.000000	-0.002476
3252.000000	-0.002488
3251.000000	-0.002481
3250.000000	-0.002465
3249.000000	-0.002446
3248.000000	-0.002423
3247.000000	-0.002404
3246.000000	-0.002396
3245.000000	-0.002401
3244.000000	-0.002415
3243.000000	-0.002431
3242.000000	-0.002447
3241.000000	-0.002459
3240.000000	-0.002458
3239.000000	-0.002441
3238.000000	-0.002418
3237.000000	-0.002405
3236.000000	-0.002404
3235.000000	-0.002406
3234.000000	-0.002403
3233.000000	-0.002407
3232.000000	-0.002431
3231.000000	-0.002468
3230.000000	-0.002496
3229.000000	-0.002499
3228.000000	-0.002483
3227.000000	-0.002465
3226.000000	-0.002457
3225.000000	-0.002463
3224.000000	-0.002474
3223.000000	-0.002486
3222.000000	-0.002495
3221.000000	-0.002503
3220.000000	-0.002514
3219.000000	-0.002528
3218.000000	-0.002536
3217.000000	-0.002526
3216.000000	-0.002499
3215.000000	-0.002470
3214.000000	-0.002461
3213.000000	-0.002480
3212.000000	-0.002513
3211.000000	-0.002529
3210.000000	-0.002506
3209.000000	-0.002453
3208.000000	-0.002403
3207.000000	-0.002382
3206.000000	-0.002392
3205.000000	-0.002411
3204.000000	-0.002425
3203.000000	-0.002434
3202.000000	-0.002447
3201.000000	-0.002467
3200.000000	-0.002495
3199.000000	-0.002532
3198.000000	-0.002571
3197.000000	-0.002606
3196.000000	-0.002631
3195.000000	-0.002649
3194.000000	-0.002663
3193.000000	-0.002672
3192.000000	-0.002670
3191.000000	-0.002657
3190.000000	-0.002641
3189.000000	-0.002630
3188.000000	-0.002626
3187.000000	-0.002627
3186.000000	-0.002626
3185.000000	-0.002615
3184.000000	-0.002588
3183.000000	-0.002552
3182.000000	-0.002526
3181.000000	-0.002529
3180.000000	-0.002556
3179.000000	-0.002585
3178.000000	-0.002598
3177.000000	-0.002600
3176.000000	-0.002609
3175.000000	-0.002628
3174.000000	-0.002644
3173.000000	-0.002645
3172.000000	-0.002635
3171.000000	-0.002624
3170.000000	-0.002618
3169.000000	-0.002616
3168.000000	-0.002625
3167.000000	-0.002646
3166.000000	-0.002675
3165.000000	-0.002697
3164.000000	-0.002707
3163.000000	-0.002709
3162.000000	-0.002708
3161.000000	-0.002702
3160.000000	-0.002689
3159.000000	-0.002674
3158.000000	-0.002670
3157.000000	-0.002680
3156.000000	-0.002693
3155.000000	-0.002698
3154.000000	-0.002693
3153.000000	-0.002686
3152.000000	-0.002691
3151.000000	-0.002708
3150.000000	-0.002722
3149.000000	-0.002716
3148.000000	-0.002688
3147.000000	-0.002658
3146.000000	-0.002652
3145.000000	-0.002668
3144.000000	-0.002686
3143.000000	-0.002683
3142.000000	-0.002664
3141.000000	-0.002649
3140.000000	-0.002648
3139.000000	-0.002651
3138.000000	-0.002652
3137.000000	-0.002651
3136.000000	-0.002655
3135.000000	-0.002665
3134.000000	-0.002676
3133.000000	-0.002685
3132.000000	-0.002691
3131.000000	-0.002690
3130.000000	-0.002683
3129.000000	-0.002682
3128.000000	-0.002697
3127.000000	-0.002725
3126.000000	-0.002742
3125.000000	-0.002729
3124.000000	-0.002689
3123.000000	-0.002646
3122.000000	-0.002619
3121.000000	-0.002614
3120.000000	-0.002627
3119.000000	-0.002650
3118.000000	-0.002676
3117.000000	-0.002695
3116.000000	-0.002698
3115.000000	-0.002687
3114.000000	-0.002675
3113.000000	-0.002675
3112.000000	-0.002693
3111.000000	-0.002722
3110.000000	-0.002745
3109.000000	-0.002752
3108.000000	-0.002743
3107.000000	-0.002731
3106.000000	-0.002727
3105.000000	-0.002732
3104.000000	-0.002738
3103.000000	-0.002732
3102.000000	-0.002706
3101.000000	-0.002666
3100.000000	-0.002628
3099.000000	-0.002608
3098.000000	-0.002611
3097.000000	-0.002635
3096.000000	-0.002672
3095.000000	-0.002713
3094.000000	-0.002744
3093.000000	-0.002751
3092.000000	-0.002733
3091.000000	-0.002706
3090.000000	-0.002691
3089.000000	-0.002695
3088.000000	-0.002713
3087.000000	-0.002733
3086.000000	-0.002750
3085.000000	-0.002765
3084.000000	-0.002778
3083.000000	-0.002789
3082.000000	-0.002797
3081.000000	-0.002803
3080.000000	-0.002807
3079.000000	-0.002811
3078.000000	-0.002812
3077.000000	-0.002802
3076.000000	-0.002776
3075.000000	-0.002744
3074.000000	-0.002725
3073.000000	-0.002730
3072.000000	-0.002746
3071.000000	-0.002756
3070.000000	-0.002760
3069.000000	-0.002771
3068.000000	-0.002794
3067.000000	-0.002816
3066.000000	-0.002819
3065.000000	-0.002806
3064.000000	-0.002789
3063.000000	-0.002777
3062.000000	-0.002775
3061.000000	-0.002784
3060.000000	-0.002804
3059.000000	-0.002821
3058.000000	-0.002823
3057.000000	-0.002812
3056.000000	-0.002799
3055.000000	-0.002793
3054.000000	-0.002792
3053.000000	-0.002805
3052.000000	-0.002844
3051.000000	-0.002899
3050.000000	-0.002937
3049.000000	-0.002933
3048.000000	-0.002900
3047.000000	-0.002871
3046.000000	-0.002860
3045.000000	-0.002859
3044.000000	-0.002861
3043.000000	-0.002874
3042.000000	-0.002894
3041.000000	-0.002906
3040.000000	-0.002897
3039.000000	-0.002875
3038.000000	-0.002855
3037.000000	-0.002842
3036.000000	-0.002839
3035.000000	-0.002854
3034.000000	-0.002893
3033.000000	-0.002938
3032.000000	-0.002960
3031.000000	-0.002946
3030.000000	-0.002910
3029.000000	-0.002870
3028.000000	-0.002832
3027.000000	-0.002802
3026.000000	-0.002796
3025.000000	-0.002822
3024.000000	-0.002861
3023.000000	-0.002886
3022.000000	-0.002884
3021.000000	-0.002868
3020.000000	-0.002849
3019.000000	-0.002833
3018.000000	-0.002832
3017.000000	-0.002865
3016.000000	-0.002939
3015.000000	-0.003026
3014.000000	-0.003074
3013.000000	-0.003054
3012.000000	-0.002982
3011.000000	-0.002907
3010.000000	-0.002872
3009.000000	-0.002881
3008.000000	-0.002916
3007.000000	-0.002957
3006.000000	-0.002999
3005.000000	-0.003035
3004.000000	-0.003052
3003.000000	-0.003045
3002.000000	-0.003025
3001.000000	-0.003009
3000.000000	-0.003010
2999.000000	-0.003028
2998.000000	-0.003060
2997.000000	-0.003103
2996.000000	-0.003143
2995.000000	-0.003158
2994.000000	-0.003140
2993.000000	-0.003104
2992.000000	-0.003076
2991.000000	-0.003070
2990.000000	-0.003089
2989.000000	-0.003131
2988.000000	-0.003197
2987.000000	-0.003283
2986.000000	-0.003377
2985.000000	-0.003460
2984.000000	-0.003516
2983.000000	-0.003551
2982.000000	-0.003584
2981.000000	-0.003640
2980.000000	-0.003727
2979.000000	-0.003837
2978.000000	-0.003950
2977.000000	-0.004056
2976.000000	-0.004146
2975.000000	-0.004214
2974.000000	-0.004260
2973.000000	-0.004298
2972.000000	-0.004347
2971.000000	-0.004414
2970.000000	-0.004488
2969.000000	-0.004545
2968.000000	-0.004560
2967.000000	-0.004529
2966.000000	-0.004469
2965.000000	-0.004405
2964.000000	-0.004351
2963.000000	-0.004303
2962.000000	-0.004245
2961.000000	-0.004171
2960.000000	-0.004092
2959.000000	-0.004027
2958.000000	-0.003983
2957.000000	-0.003946
2956.000000	-0.003895
2955.000000	-0.003815
2954.000000	-0.003723
2953.000000	-0.003648
2952.000000	-0.003613
2951.000000	-0.003615
2950.000000	-0.003643
2949.000000	-0.003686
2948.000000	-0.003739
2947.000000	-0.003801
2946.000000	-0.003872
2945.000000	-0.003952
2944.000000	-0.004038
2943.000000	-0.004120
2942.000000	-0.004191
2941.000000	-0.004247
2940.000000	-0.004282
2939.000000	-0.004288
2938.000000	-0.004267
2937.000000	-0.004235
2936.000000	-0.004212
2935.000000	-0.004197
2934.000000	-0.004174
2933.000000	-0.004133
2932.000000	-0.004084
2931.000000	-0.004044
2930.000000	-0.004018
2929.000000	-0.004001
2928.000000	-0.003978
2927.000000	-0.003946
2926.000000	-0.003910
2925.000000	-0.003883
2924.000000	-0.003866
2923.000000	-0.003846
2922.000000	-0.003811
2921.000000	-0.003765
2920.000000	-0.003721
2919.000000	-0.003691
2918.000000	-0.003672
2917.000000	-0.003659
2916.000000	-0.003653
2915.000000	-0.003653
2914.000000	-0.003661
2913.000000	-0.003673
2912.000000	-0.003682
2911.000000	-0.003682
2910.000000	-0.003678
2909.000000	-0.003687
2908.000000	-0.003717
2907.000000	-0.003752
2906.000000	-0.003768
2905.000000	-0.003758
2904.000000	-0.003738
2903.000000	-0.003721
2902.000000	-0.003703
2901.000000	-0.003679
2900.000000	-0.003660
2899.000000	-0.003658
2898.000000	-0.003671
2897.000000	-0.003684
2896.000000	-0.003686
2895.000000	-0.003683
2894.000000	-0.003682
2893.000000	-0.003691
2892.000000	-0.003710
2891.000000	-0.003740
2890.000000	-0.003778
2889.000000	-0.003816
2888.000000	-0.003850
2887.000000	-0.003879
2886.000000	-0.003905
2885.000000	-0.003930
2884.000000	-0.003956
2883.000000	-0.003985
2882.000000	-0.004019
2881.000000	-0.004063
2880.000000	-0.004118
2879.000000	-0.004170
2878.000000	-0.004199
2877.000000	-0.004191
2876.000000	-0.004150
2875.000000	-0.004097
2874.000000	-0.004046
2873.000000	-0.004005
2872.000000	-0.003978
2871.000000	-0.003971
2870.000000	-0.003976
2869.000000	-0.003971
2868.000000	-0.003936
2867.000000	-0.003869
2866.000000	-0.003790
2865.000000	-0.003723
2864.000000	-0.003674
2863.000000	-0.003641
2862.000000	-0.003620
2861.000000	-0.003614
2860.000000	-0.003615
2859.000000	-0.003609
2858.000000	-0.003589
2857.000000	-0.003560
2856.000000	-0.003534
2855.000000	-0.003512
2854.000000	-0.003484
2853.000000	-0.003444
2852.000000	-0.003401
2851.000000	-0.003366
2850.000000	-0.003342
2849.000000	-0.003324
2848.000000	-0.003308
2847.000000	-0.003291
2846.000000	-0.003268
2845.000000	-0.003236
2844.000000	-0.003203
2843.000000	-0.003183
2842.000000	-0.003181
2841.000000	-0.003194
2840.000000	-0.003203
2839.000000	-0.003195
2838.000000	-0.003168
2837.000000	-0.003133
2836.000000	-0.003103
2835.000000	-0.003086
2834.000000	-0.003080
2833.000000	-0.003074
2832.000000	-0.003061
2831.000000	-0.003044
2830.000000	-0.003032
2829.000000	-0.003024
2828.000000	-0.003014
2827.000000	-0.002997
2826.000000	-0.002982
2825.000000	-0.002983
2824.000000	-0.003002
2823.000000	-0.003023
2822.000000	-0.003030
2821.000000	-0.003022
2820.000000	-0.003006
2819.000000	-0.002983
2818.000000	-0.002955
2817.000000	-0.002930
2816.000000	-0.002923
2815.000000	-0.002938
2814.000000	-0.002965
2813.000000	-0.002986
2812.000000	-0.002992
2811.000000	-0.002981
2810.000000	-0.002959
2809.000000	-0.002943
2808.000000	-0.002940
2807.000000	-0.002942
2806.000000	-0.002937
2805.000000	-0.002929
2804.000000	-0.002930
2803.000000	-0.002943
2802.000000	-0.002953
2801.000000	-0.002948
2800.000000	-0.002938
2799.000000	-0.002938
2798.000000	-0.002951
2797.000000	-0.002962
2796.000000	-0.002954
2795.000000	-0.002927
2794.000000	-0.002893
2793.000000	-0.002872
2792.000000	-0.002877
2791.000000	-0.002903
2790.000000	-0.002930
2789.000000	-0.002945
2788.000000	-0.002953
2787.000000	-0.002959
2786.000000	-0.002956
2785.000000	-0.002932
2784.000000	-0.002892
2783.000000	-0.002857
2782.000000	-0.002842
2781.000000	-0.002843
2780.000000	-0.002842
2779.000000	-0.002831
2778.000000	-0.002820
2777.000000	-0.002820
2776.000000	-0.002832
2775.000000	-0.002850
2774.000000	-0.002866
2773.000000	-0.002876
2772.000000	-0.002880
2771.000000	-0.002878
2770.000000	-0.002872
2769.000000	-0.002863
2768.000000	-0.002855
2767.000000	-0.002849
2766.000000	-0.002848
2765.000000	-0.002852
2764.000000	-0.002856
2763.000000	-0.002850
2762.000000	-0.002833
2761.000000	-0.002819
2760.000000	-0.002819
2759.000000	-0.002833
2758.000000	-0.002843
2757.000000	-0.002837
2756.000000	-0.002825
2755.000000	-0.002817
2754.000000	-0.002817
2753.000000	-0.002817
2752.000000	-0.002810
2751.000000	-0.002800
2750.000000	-0.002795
2749.000000	-0.002802
2748.000000	-0.002821
2747.000000	-0.002839
2746.000000	-0.002845
2745.000000	-0.002839
2744.000000	-0.002834
2743.000000	-0.002840
2742.000000	-0.002853
2741.000000	-0.002861
2740.000000	-0.002857
2739.000000	-0.002850
2738.000000	-0.002847
2737.000000	-0.002847
2736.000000	-0.002842
2735.000000	-0.002828
2734.000000	-0.002810
2733.000000	-0.002802
2732.000000	-0.002811
2731.000000	-0.002829
2730.000000	-0.002842
2729.000000	-0.002841
2728.000000	-0.002830
2727.000000	-0.002818
2726.000000	-0.002817
2725.000000	-0.002829
2724.000000	-0.002843
2723.000000	-0.002843
2722.000000	-0.002820
2721.000000	-0.002787
2720.000000	-0.002765
2719.000000	-0.002762
2718.000000	-0.002765
2717.000000	-0.002760
2716.000000	-0.002750
2715.000000	-0.002749
2714.000000	-0.002759
2713.000000	-0.002772
2712.000000	-0.002779
2711.000000	-0.002777
2710.000000	-0.002766
2709.000000	-0.002747
2708.000000	-0.002725
2707.000000	-0.002712
2706.000000	-0.002718
2705.000000	-0.002739
2704.000000	-0.002761
2703.000000	-0.002769
2702.000000	-0.002764
2701.000000	-0.002755
2700.000000	-0.002754
2699.000000	-0.002758
2698.000000	-0.002757
2697.000000	-0.002741
2696.000000	-0.002717
2695.000000	-0.002696
2694.000000	-0.002688
2693.000000	-0.002692
2692.000000	-0.002696
2691.000000	-0.002690
2690.000000	-0.002673
2689.000000	-0.002659
2688.000000	-0.002659
2687.000000	-0.002674
2686.000000	-0.002693
2685.000000	-0.002707
2684.000000	-0.002720
2683.000000	-0.002735
2682.000000	-0.002750
2681.000000	-0.002756
2680.000000	-0.002749
2679.000000	-0.002729
2678.000000	-0.002703
2677.000000	-0.002683
2676.000000	-0.002680
2675.000000	-0.002694
2674.000000	-0.002712
2673.000000	-0.002719
2672.000000	-0.002715
2671.000000	-0.002705
2670.000000	-0.002693
2669.000000	-0.002681
2668.000000	-0.002672
2667.000000	-0.002671
2666.000000	-0.002679
2665.000000	-0.002692
2664.000000	-0.002705
2663.000000	-0.002712
2662.000000	-0.002708
2661.000000	-0.002698
2660.000000	-0.002693
2659.000000	-0.002702
2658.000000	-0.002712
2657.000000	-0.002709
2656.000000	-0.002696
2655.000000	-0.002690
2654.000000	-0.002699
2653.000000	-0.002712
2652.000000	-0.002715
2651.000000	-0.002710
2650.000000	-0.002709
2649.000000	-0.002712
2648.000000	-0.002716
2647.000000	-0.002718
2646.000000	-0.002717
2645.000000	-0.002717
2644.000000	-0.002718
2643.000000	-0.002717
2642.000000	-0.002708
2641.000000	-0.002688
2640.000000	-0.002662
2639.000000	-0.002643
2638.000000	-0.002642
2637.000000	-0.002655
2636.000000	-0.002668
2635.000000	-0.002672
2634.000000	-0.002668
2633.000000	-0.002665
2632.000000	-0.002670
2631.000000	-0.002684
2630.000000	-0.002697
2629.000000	-0.002707
2628.000000	-0.002717
2627.000000	-0.002726
2626.000000	-0.002727
2625.000000	-0.002717
2624.000000	-0.002704
2623.000000	-0.002702
2622.000000	-0.002717
2621.000000	-0.002738
2620.000000	-0.002757
2619.000000	-0.002771
2618.000000	-0.002778
2617.000000	-0.002772
2616.000000	-0.002749
2615.000000	-0.002723
2614.000000	-0.002709
2613.000000	-0.002706
2612.000000	-0.002700
2611.000000	-0.002680
2610.000000	-0.002655
2609.000000	-0.002643
2608.000000	-0.002651
2607.000000	-0.002672
2606.000000	-0.002689
2605.000000	-0.002687
2604.000000	-0.002669
2603.000000	-0.002647
2602.000000	-0.002634
2601.000000	-0.002639
2600.000000	-0.002657
2599.000000	-0.002679
2598.000000	-0.002694
2597.000000	-0.002694
2596.000000	-0.002674
2595.000000	-0.002637
2594.000000	-0.002601
2593.000000	-0.002589
2592.000000	-0.002611
2591.000000	-0.002653
2590.000000	-0.002688
2589.000000	-0.002698
2588.000000	-0.002688
2587.000000	-0.002673
2586.000000	-0.002664
2585.000000	-0.002661
2584.000000	-0.002659
2583.000000	-0.002650
2582.000000	-0.002629
2581.000000	-0.002604
2580.000000	-0.002590
2579.000000	-0.002594
2578.000000	-0.002607
2577.000000	-0.002615
2576.000000	-0.002617
2575.000000	-0.002626
2574.000000	-0.002641
2573.000000	-0.002651
2572.000000	-0.002650
2571.000000	-0.002643
2570.000000	-0.002641
2569.000000	-0.002644
2568.000000	-0.002647
2567.000000	-0.002648
2566.000000	-0.002651
2565.000000	-0.002650
2564.000000	-0.002640
2563.000000	-0.002621
2562.000000	-0.002609
2561.000000	-0.002614
2560.000000	-0.002630
2559.000000	-0.002640
2558.000000	-0.002634
2557.000000	-0.002614
2556.000000	-0.002593
2555.000000	-0.002581
2554.000000	-0.002585
2553.000000	-0.002605
2552.000000	-0.002633
2551.000000	-0.002656
2550.000000	-0.002668
2549.000000	-0.002673
2548.000000	-0.002681
2547.000000	-0.002691
2546.000000	-0.002689
2545.000000	-0.002668
2544.000000	-0.002641
2543.000000	-0.002623
2542.000000	-0.002615
2541.000000	-0.002606
2540.000000	-0.002592
2539.000000	-0.002583
2538.000000	-0.002581
2537.000000	-0.002583
2536.000000	-0.002585
2535.000000	-0.002591
2534.000000	-0.002606
2533.000000	-0.002624
2532.000000	-0.002633
2531.000000	-0.002632
2530.000000	-0.002625
2529.000000	-0.002614
2528.000000	-0.002601
2527.000000	-0.002590
2526.000000	-0.002584
2525.000000	-0.002587
2524.000000	-0.002598
2523.000000	-0.002615
2522.000000	-0.002632
2521.000000	-0.002636
2520.000000	-0.002623
2519.000000	-0.002601
2518.000000	-0.002591
2517.000000	-0.002602
2516.000000	-0.002622
2515.000000	-0.002635
2514.000000	-0.002635
2513.000000	-0.002631
2512.000000	-0.002628
2511.000000	-0.002627
2510.000000	-0.002625
2509.000000	-0.002619
2508.000000	-0.002616
2507.000000	-0.002625
2506.000000	-0.002645
2505.000000	-0.002665
2504.000000	-0.002668
2503.000000	-0.002651
2502.000000	-0.002631
2501.000000	-0.002624
2500.000000	-0.002630
2499.000000	-0.002632
2498.000000	-0.002621
2497.000000	-0.002602
2496.000000	-0.002586
2495.000000	-0.002581
2494.000000	-0.002586
2493.000000	-0.002596
2492.000000	-0.002607
2491.000000	-0.002617
2490.000000	-0.002629
2489.000000	-0.002643
2488.000000	-0.002651
2487.000000	-0.002642
2486.000000	-0.002615
2485.000000	-0.002583
2484.000000	-0.002562
2483.000000	-0.002558
2482.000000	-0.002566
2481.000000	-0.002578
2480.000000	-0.002589
2479.000000	-0.002596
2478.000000	-0.002594
2477.000000	-0.002584
2476.000000	-0.002572
2475.000000	-0.002567
2474.000000	-0.002576
2473.000000	-0.002593
2472.000000	-0.002608
2471.000000	-0.002609
2470.000000	-0.002603
2469.000000	-0.002603
2468.000000	-0.002616
2467.000000	-0.002635
2466.000000	-0.002643
2465.000000	-0.002635
2464.000000	-0.002619
2463.000000	-0.002604
2462.000000	-0.002597
2461.000000	-0.002604
2460.000000	-0.002621
2459.000000	-0.002634
2458.000000	-0.002631
2457.000000	-0.002616
2456.000000	-0.002602
2455.000000	-0.002594
2454.000000	-0.002588
2453.000000	-0.002577
2452.000000	-0.002567
2451.000000	-0.002564
2450.000000	-0.002570
2449.000000	-0.002578
2448.000000	-0.002584
2447.000000	-0.002588
2446.000000	-0.002594
2445.000000	-0.002605
2444.000000	-0.002620
2443.000000	-0.002629
2442.000000	-0.002626
2441.000000	-0.002609
2440.000000	-0.002588
2439.000000	-0.002569
2438.000000	-0.002556
2437.000000	-0.002555
2436.000000	-0.002568
2435.000000	-0.002590
2434.000000	-0.002605
2433.000000	-0.002605
2432.000000	-0.002593
2431.000000	-0.002576
2430.000000	-0.002558
2429.000000	-0.002543
2428.000000	-0.002538
2427.000000	-0.002546
2426.000000	-0.002558
2425.000000	-0.002566
2424.000000	-0.002564
2423.000000	-0.002557
2422.000000	-0.002552
2421.000000	-0.002555
2420.000000	-0.002572
2419.000000	-0.002596
2418.000000	-0.002609
2417.000000	-0.002605
2416.000000	-0.002590
2415.000000	-0.002577
2414.000000	-0.002571
2413.000000	-0.002569
2412.000000	-0.002569
2411.000000	-0.002562
2410.000000	-0.002543
2409.000000	-0.002514
2408.000000	-0.002484
2407.000000	-0.002461
2406.000000	-0.002446
2405.000000	-0.002440
2404.000000	-0.002445
2403.000000	-0.002458
2402.000000	-0.002475
2401.000000	-0.002490
2400.000000	-0.002506
2399.000000	-0.002514
2398.000000	-0.002505
2397.000000	-0.002480
2396.000000	-0.002455
2395.000000	-0.002445
2394.000000	-0.002447
2393.000000	-0.002451
2392.000000	-0.002451
2391.000000	-0.002441
2390.000000	-0.002409
2389.000000	-0.002354
2388.000000	-0.002290
2387.000000	-0.002232
2386.000000	-0.002176
2385.000000	-0.002110
2384.000000	-0.002033
2383.000000	-0.001959
2382.000000	-0.001890
2381.000000	-0.001817
2380.000000	-0.001738
2379.000000	-0.001656
2378.000000	-0.001576
2377.000000	-0.001503
2376.000000	-0.001448
2375.000000	-0.001418
2374.000000	-0.001403
2373.000000	-0.001392
2372.000000	-0.001376
2371.000000	-0.001341
2370.000000	-0.001270
2369.000000	-0.001167
2368.000000	-0.001060
2367.000000	-0.000969
2366.000000	-0.000893
2365.000000	-0.000802
2364.000000	-0.000690
2363.000000	-0.000593
2362.000000	-0.000510
2361.000000	-0.000426
2360.000000	-0.000349
2359.000000	-0.000287
2358.000000	-0.000253
2357.000000	-0.000225
2356.000000	-0.000192
2355.000000	-0.000167
2354.000000	-0.000110
2353.000000	0.000046
2352.000000	0.000293
2351.000000	0.000434
2350.000000	0.000285
2349.000000	-0.000092
2348.000000	-0.000421
2347.000000	-0.000332
2346.000000	0.000317
2345.000000	0.001346
2344.000000	0.002351
2343.000000	0.003002
2342.000000	0.003214
2341.000000	0.003018
2340.000000	0.002563
2339.000000	0.002007
2338.000000	0.001457
2337.000000	0.000951
2336.000000	0.000532
2335.000000	0.000231
2334.000000	0.000063
2333.000000	0.000001
2332.000000	0.000045
2331.000000	0.000130
2330.000000	0.000165
2329.000000	0.000113
2328.000000	-0.000020
2327.000000	-0.000151
2326.000000	-0.000269
2325.000000	-0.000356
2324.000000	-0.000418
2323.000000	-0.000459
2322.000000	-0.000464
2321.000000	-0.000448
2320.000000	-0.000423
2319.000000	-0.000449
2318.000000	-0.000547
2317.000000	-0.000709
2316.000000	-0.000869
2315.000000	-0.000978
2314.000000	-0.001023
2313.000000	-0.001038
2312.000000	-0.001062
2311.000000	-0.001118
2310.000000	-0.001198
2309.000000	-0.001278
2308.000000	-0.001352
2307.000000	-0.001428
2306.000000	-0.001515
2305.000000	-0.001601
2304.000000	-0.001676
2303.000000	-0.001744
2302.000000	-0.001817
2301.000000	-0.001891
2300.000000	-0.001957
2299.000000	-0.002019
2298.000000	-0.002092
2297.000000	-0.002176
2296.000000	-0.002258
2295.000000	-0.002326
2294.000000	-0.002389
2293.000000	-0.002453
2292.000000	-0.002513
2291.000000	-0.002559
2290.000000	-0.002587
2289.000000	-0.002600
2288.000000	-0.002599
2287.000000	-0.002589
2286.000000	-0.002583
2285.000000	-0.002594
2284.000000	-0.002624
2283.000000	-0.002665
2282.000000	-0.002706
2281.000000	-0.002737
2280.000000	-0.002752
2279.000000	-0.002752
2278.000000	-0.002738
2277.000000	-0.002717
2276.000000	-0.002696
2275.000000	-0.002684
2274.000000	-0.002689
2273.000000	-0.002715
2272.000000	-0.002750
2271.000000	-0.002782
2270.000000	-0.002799
2269.000000	-0.002808
2268.000000	-0.002816
2267.000000	-0.002831
2266.000000	-0.002855
2265.000000	-0.002885
2264.000000	-0.002922
2263.000000	-0.002957
2262.000000	-0.002970
2261.000000	-0.002946
2260.000000	-0.002887
2259.000000	-0.002814
2258.000000	-0.002748
2257.000000	-0.002704
2256.000000	-0.002697
2255.000000	-0.002747
2254.000000	-0.002859
2253.000000	-0.003013
2252.000000	-0.003178
2251.000000	-0.003323
2250.000000	-0.003428
2249.000000	-0.003477
2248.000000	-0.003464
2247.000000	-0.003402
2246.000000	-0.003311
2245.000000	-0.003209
2244.000000	-0.003109
2243.000000	-0.003032
2242.000000	-0.002993
2241.000000	-0.002992
2240.000000	-0.003015
2239.000000	-0.003056
2238.000000	-0.003119
2237.000000	-0.003200
2236.000000	-0.003284
2235.000000	-0.003358
2234.000000	-0.003410
2233.000000	-0.003421
2232.000000	-0.003377
2231.000000	-0.003283
2230.000000	-0.003173
2229.000000	-0.003076
2228.000000	-0.002997
2227.000000	-0.002921
2226.000000	-0.002847
2225.000000	-0.002785
2224.000000	-0.002742
2223.000000	-0.002709
2222.000000	-0.002675
2221.000000	-0.002644
2220.000000	-0.002624
2219.000000	-0.002615
2218.000000	-0.002608
2217.000000	-0.002592
2216.000000	-0.002570
2215.000000	-0.002555
2214.000000	-0.002552
2213.000000	-0.002550
2212.000000	-0.002542
2211.000000	-0.002527
2210.000000	-0.002519
2209.000000	-0.002525
2208.000000	-0.002538
2207.000000	-0.002553
2206.000000	-0.002566
2205.000000	-0.002577
2204.000000	-0.002582
2203.000000	-0.002578
2202.000000	-0.002570
2201.000000	-0.002566
2200.000000	-0.002571
2199.000000	-0.002582
2198.000000	-0.002589
2197.000000	-0.002583
2196.000000	-0.002564
2195.000000	-0.002547
2194.000000	-0.002545
2193.000000	-0.002560
2192.000000	-0.002575
2191.000000	-0.002578
2190.000000	-0.002574
2189.000000	-0.002572
2188.000000	-0.002573
2187.000000	-0.002572
2186.000000	-0.002567
2185.000000	-0.002562
2184.000000	-0.002560
2183.000000	-0.002559
2182.000000	-0.002558
2181.000000	-0.002558
2180.000000	-0.002559
2179.000000	-0.002563
2178.000000	-0.002568
2177.000000	-0.002572
2176.000000	-0.002567
2175.000000	-0.002553
2174.000000	-0.002537
2173.000000	-0.002530
2172.000000	-0.002534
2171.000000	-0.002545
2170.000000	-0.002558
2169.000000	-0.002573
2168.000000	-0.002584
2167.000000	-0.002585
2166.000000	-0.002566
2165.000000	-0.002534
2164.000000	-0.002501
2163.000000	-0.002482
2162.000000	-0.002479
2161.000000	-0.002485
2160.000000	-0.002492
2159.000000	-0.002499
2158.000000	-0.002512
2157.000000	-0.002532
2156.000000	-0.002552
2155.000000	-0.002565
2154.000000	-0.002569
2153.000000	-0.002563
2152.000000	-0.002546
2151.000000	-0.002521
2150.000000	-0.002498
2149.000000	-0.002490
2148.000000	-0.002494
2147.000000	-0.002498
2146.000000	-0.002496
2145.000000	-0.002494
2144.000000	-0.002501
2143.000000	-0.002514
2142.000000	-0.002522
2141.000000	-0.002521
2140.000000	-0.002515
2139.000000	-0.002509
2138.000000	-0.002499
2137.000000	-0.002481
2136.000000	-0.002459
2135.000000	-0.002448
2134.000000	-0.002454
2133.000000	-0.002471
2132.000000	-0.002483
2131.000000	-0.002480
2130.000000	-0.002463
2129.000000	-0.002442
2128.000000	-0.002423
2127.000000	-0.002406
2126.000000	-0.002383
2125.000000	-0.002349
2124.000000	-0.002295
2123.000000	-0.002219
2122.000000	-0.002129
2121.000000	-0.002046
2120.000000	-0.001983
2119.000000	-0.001942
2118.000000	-0.001917
2117.000000	-0.001905
2116.000000	-0.001905
2115.000000	-0.001914
2114.000000	-0.001928
2113.000000	-0.001951
2112.000000	-0.001991
2111.000000	-0.002048
2110.000000	-0.002115
2109.000000	-0.002179
2108.000000	-0.002234
2107.000000	-0.002273
2106.000000	-0.002293
2105.000000	-0.002296
2104.000000	-0.002299
2103.000000	-0.002324
2102.000000	-0.002375
2101.000000	-0.002435
2100.000000	-0.002480
2099.000000	-0.002507
2098.000000	-0.002526
2097.000000	-0.002545
2096.000000	-0.002561
2095.000000	-0.002573
2094.000000	-0.002579
2093.000000	-0.002583
2092.000000	-0.002584
2091.000000	-0.002583
2090.000000	-0.002586
2089.000000	-0.002595
2088.000000	-0.002601
2087.000000	-0.002596
2086.000000	-0.002577
2085.000000	-0.002555
2084.000000	-0.002538
2083.000000	-0.002529
2082.000000	-0.002525
2081.000000	-0.002525
2080.000000	-0.002529
2079.000000	-0.002535
2078.000000	-0.002537
2077.000000	-0.002532
2076.000000	-0.002525
2075.000000	-0.002517
2074.000000	-0.002506
2073.000000	-0.002485
2072.000000	-0.002454
2071.000000	-0.002426
2070.000000	-0.002410
2069.000000	-0.002404
2068.000000	-0.002402
2067.000000	-0.002405
2066.000000	-0.002417
2065.000000	-0.002436
2064.000000	-0.002455
2063.000000	-0.002469
2062.000000	-0.002477
2061.000000	-0.002478
2060.000000	-0.002470
2059.000000	-0.002457
2058.000000	-0.002451
2057.000000	-0.002458
2056.000000	-0.002470
2055.000000	-0.002472
2054.000000	-0.002468
2053.000000	-0.002469
2052.000000	-0.002481
2051.000000	-0.002491
2050.000000	-0.002486
2049.000000	-0.002473
2048.000000	-0.002465
2047.000000	-0.002463
2046.000000	-0.002458
2045.000000	-0.002442
2044.000000	-0.002426
2043.000000	-0.002421
2042.000000	-0.002430
2041.000000	-0.002437
2040.000000	-0.002430
2039.000000	-0.002412
2038.000000	-0.002400
2037.000000	-0.002402
2036.000000	-0.002410
2035.000000	-0.002412
2034.000000	-0.002403
2033.000000	-0.002393
2032.000000	-0.002391
2031.000000	-0.002396
2030.000000	-0.002402
2029.000000	-0.002404
2028.000000	-0.002404
2027.000000	-0.002404
2026.000000	-0.002406
2025.000000	-0.002411
2024.000000	-0.002423
2023.000000	-0.002434
2022.000000	-0.002430
2021.000000	-0.002409
2020.000000	-0.002382
2019.000000	-0.002366
2018.000000	-0.002366
2017.000000	-0.002376
2016.000000	-0.002390
2015.000000	-0.002408
2014.000000	-0.002425
2013.000000	-0.002433
2012.000000	-0.002425
2011.000000	-0.002405
2010.000000	-0.002389
2009.000000	-0.002391
2008.000000	-0.002405
2007.000000	-0.002417
2006.000000	-0.002419
2005.000000	-0.002414
2004.000000	-0.002410
2003.000000	-0.002403
2002.000000	-0.002385
2001.000000	-0.002355
2000.000000	-0.002331
1999.000000	-0.002326
1998.000000	-0.002340
1997.000000	-0.002357
1996.000000	-0.002368
1995.000000	-0.002372
1994.000000	-0.002373
1993.000000	-0.002371
1992.000000	-0.002364
1991.000000	-0.002356
1990.000000	-0.002349
1989.000000	-0.002344
1988.000000	-0.002339
1987.000000	-0.002339
1986.000000	-0.002343
1985.000000	-0.002352
1984.000000	-0.002367
1983.000000	-0.002391
1982.000000	-0.002410
1981.000000	-0.002409
1980.000000	-0.002383
1979.000000	-0.002352
1978.000000	-0.002337
1977.000000	-0.002340
1976.000000	-0.002346
1975.000000	-0.002345
1974.000000	-0.002343
1973.000000	-0.002341
1972.000000	-0.002335
1971.000000	-0.002322
1970.000000	-0.002309
1969.000000	-0.002310
1968.000000	-0.002330
1967.000000	-0.002362
1966.000000	-0.002391
1965.000000	-0.002404
1964.000000	-0.002400
1963.000000	-0.002387
1962.000000	-0.002373
1961.000000	-0.002364
1960.000000	-0.002355
1959.000000	-0.002343
1958.000000	-0.002328
1957.000000	-0.002308
1956.000000	-0.002288
1955.000000	-0.002273
1954.000000	-0.002270
1953.000000	-0.002279
1952.000000	-0.002291
1951.000000	-0.002294
1950.000000	-0.002284
1949.000000	-0.002267
1948.000000	-0.002255
1947.000000	-0.002256
1946.000000	-0.002264
1945.000000	-0.002269
1944.000000	-0.002271
1943.000000	-0.002277
1942.000000	-0.002290
1941.000000	-0.002302
1940.000000	-0.002313
1939.000000	-0.002325
1938.000000	-0.002336
1937.000000	-0.002337
1936.000000	-0.002322
1935.000000	-0.002299
1934.000000	-0.002281
1933.000000	-0.002272
1932.000000	-0.002272
1931.000000	-0.002279
1930.000000	-0.002289
1929.000000	-0.002297
1928.000000	-0.002295
1927.000000	-0.002286
1926.000000	-0.002280
1925.000000	-0.002282
1924.000000	-0.002287
1923.000000	-0.002291
1922.000000	-0.002293
1921.000000	-0.002287
1920.000000	-0.002268
1919.000000	-0.002240
1918.000000	-0.002215
1917.000000	-0.002201
1916.000000	-0.002196
1915.000000	-0.002197
1914.000000	-0.002209
1913.000000	-0.002233
1912.000000	-0.002257
1911.000000	-0.002273
1910.000000	-0.002284
1909.000000	-0.002298
1908.000000	-0.002314
1907.000000	-0.002327
1906.000000	-0.002338
1905.000000	-0.002352
1904.000000	-0.002366
1903.000000	-0.002367
1902.000000	-0.002351
1901.000000	-0.002328
1900.000000	-0.002312
1899.000000	-0.002304
1898.000000	-0.002300
1897.000000	-0.002292
1896.000000	-0.002280
1895.000000	-0.002267
1894.000000	-0.002260
1893.000000	-0.002264
1892.000000	-0.002279
1891.000000	-0.002298
1890.000000	-0.002312
1889.000000	-0.002317
1888.000000	-0.002313
1887.000000	-0.002304
1886.000000	-0.002294
1885.000000	-0.002284
1884.000000	-0.002275
1883.000000	-0.002267
1882.000000	-0.002255
1881.000000	-0.002238
1880.000000	-0.002222
1879.000000	-0.002216
1878.000000	-0.002222
1877.000000	-0.002239
1876.000000	-0.002260
1875.000000	-0.002277
1874.000000	-0.002284
1873.000000	-0.002277
1872.000000	-0.002264
1871.000000	-0.002257
1870.000000	-0.002264
1869.000000	-0.002281
1868.000000	-0.002298
1867.000000	-0.002306
1866.000000	-0.002300
1865.000000	-0.002281
1864.000000	-0.002253
1863.000000	-0.002228
1862.000000	-0.002214
1861.000000	-0.002210
1860.000000	-0.002211
1859.000000	-0.002220
1858.000000	-0.002237
1857.000000	-0.002260
1856.000000	-0.002277
1855.000000	-0.002283
1854.000000	-0.002279
1853.000000	-0.002269
1852.000000	-0.002251
1851.000000	-0.002223
1850.000000	-0.002196
1849.000000	-0.002185
1848.000000	-0.002197
1847.000000	-0.002231
1846.000000	-0.002273
1845.000000	-0.002304
1844.000000	-0.002309
1843.000000	-0.002295
1842.000000	-0.002278
1841.000000	-0.002265
1840.000000	-0.002252
1839.000000	-0.002232
1838.000000	-0.002212
1837.000000	-0.002198
1836.000000	-0.002194
1835.000000	-0.002198
1834.000000	-0.002207
1833.000000	-0.002221
1832.000000	-0.002233
1831.000000	-0.002241
1830.000000	-0.002252
1829.000000	-0.002270
1828.000000	-0.002285
1827.000000	-0.002281
1826.000000	-0.002254
1825.000000	-0.002221
1824.000000	-0.002208
1823.000000	-0.002223
1822.000000	-0.002250
1821.000000	-0.002264
1820.000000	-0.002254
1819.000000	-0.002230
1818.000000	-0.002209
1817.000000	-0.002199
1816.000000	-0.002198
1815.000000	-0.002197
1814.000000	-0.002193
1813.000000	-0.002185
1812.000000	-0.002177
1811.000000	-0.002171
1810.000000	-0.002169
1809.000000	-0.002172
1808.000000	-0.002175
1807.000000	-0.002173
1806.000000	-0.002168
1805.000000	-0.002167
1804.000000	-0.002172
1803.000000	-0.002179
1802.000000	-0.002186
1801.000000	-0.002191
1800.000000	-0.002195
1799.000000	-0.002200
1798.000000	-0.002212
1797.000000	-0.002225
1796.000000	-0.002231
1795.000000	-0.002223
1794.000000	-0.002210
1793.000000	-0.002203
1792.000000	-0.002205
1791.000000	-0.002205
1790.000000	-0.002196
1789.000000	-0.002180
1788.000000	-0.002162
1787.000000	-0.002145
1786.000000	-0.002136
1785.000000	-0.002146
1784.000000	-0.002171
1783.000000	-0.002195
1782.000000	-0.002197
1781.000000	-0.002171
1780.000000	-0.002132
1779.000000	-0.002102
1778.000000	-0.002099
1777.000000	-0.002120
1776.000000	-0.002149
1775.000000	-0.002167
1774.000000	-0.002168
1773.000000	-0.002156
1772.000000	-0.002144
1771.000000	-0.002138
1770.000000	-0.002140
1769.000000	-0.002150
1768.000000	-0.002170
1767.000000	-0.002193
1766.000000	-0.002209
1765.000000	-0.002213
1764.000000	-0.002206
1763.000000	-0.002193
1762.000000	-0.002176
1761.000000	-0.002157
1760.000000	-0.002138
1759.000000	-0.002122
1758.000000	-0.002116
1757.000000	-0.002128
1756.000000	-0.002154
1755.000000	-0.002170
1754.000000	-0.002158
1753.000000	-0.002121
1752.000000	-0.002087
1751.000000	-0.002075
1750.000000	-0.002081
1749.000000	-0.002087
1748.000000	-0.002088
1747.000000	-0.002091
1746.000000	-0.002098
1745.000000	-0.002103
1744.000000	-0.002100
1743.000000	-0.002084
1742.000000	-0.002054
1741.000000	-0.002016
1740.000000	-0.001988
1739.000000	-0.001989
1738.000000	-0.002013
1737.000000	-0.002043
1736.000000	-0.002062
1735.000000	-0.002063
1734.000000	-0.002044
1733.000000	-0.002012
1732.000000	-0.001979
1731.000000	-0.001961
1730.000000	-0.001963
1729.000000	-0.001970
1728.000000	-0.001966
1727.000000	-0.001951
1726.000000	-0.001924
1725.000000	-0.001882
1724.000000	-0.001831
1723.000000	-0.001790
1722.000000	-0.001776
1721.000000	-0.001779
1720.000000	-0.001776
1719.000000	-0.001753
1718.000000	-0.001715
1717.000000	-0.001678
1716.000000	-0.001641
1715.000000	-0.001595
1714.000000	-0.001544
1713.000000	-0.001497
1712.000000	-0.001456
1711.000000	-0.001417
1710.000000	-0.001379
1709.000000	-0.001339
1708.000000	-0.001289
1707.000000	-0.001227
1706.000000	-0.001169
1705.000000	-0.001134
1704.000000	-0.001116
1703.000000	-0.001100
1702.000000	-0.001081
1701.000000	-0.001070
1700.000000	-0.001069
1699.000000	-0.001067
1698.000000	-0.001055
1697.000000	-0.001040
1696.000000	-0.001028
1695.000000	-0.001019
1694.000000	-0.001015
1693.000000	-0.001021
1692.000000	-0.001034
1691.000000	-0.001039
1690.000000	-0.001027
1689.000000	-0.001006
1688.000000	-0.000992
1687.000000	-0.000992
1686.000000	-0.000999
1685.000000	-0.001002
1684.000000	-0.000999
1683.000000	-0.000993
1682.000000	-0.000977
1681.000000	-0.000940
1680.000000	-0.000885
1679.000000	-0.000824
1678.000000	-0.000775
1677.000000	-0.000746
1676.000000	-0.000740
1675.000000	-0.000757
1674.000000	-0.000793
1673.000000	-0.000830
1672.000000	-0.000853
1671.000000	-0.000855
1670.000000	-0.000839
1669.000000	-0.000808
1668.000000	-0.000769
1667.000000	-0.000729
1666.000000	-0.000707
1665.000000	-0.000715
1664.000000	-0.000743
1663.000000	-0.000762
1662.000000	-0.000751
1661.000000	-0.000706
1660.000000	-0.000650
1659.000000	-0.000613
1658.000000	-0.000615
1657.000000	-0.000650
1656.000000	-0.000688
1655.000000	-0.000700
1654.000000	-0.000673
1653.000000	-0.000630
1652.000000	-0.000602
1651.000000	-0.000576
1650.000000	-0.000551
1649.000000	-0.000540
1648.000000	-0.000550
1647.000000	-0.000572
1646.000000	-0.000588
1645.000000	-0.000583
1644.000000	-0.000568
1643.000000	-0.000570
1642.000000	-0.000602
1641.000000	-0.000655
1640.000000	-0.000707
1639.000000	-0.000743
1638.000000	-0.000758
1637.000000	-0.000761
1636.000000	-0.000764
1635.000000	-0.000776
1634.000000	-0.000790
1633.000000	-0.000790
1632.000000	-0.000771
1631.000000	-0.000735
1630.000000	-0.000693
1629.000000	-0.000663
1628.000000	-0.000665
1627.000000	-0.000699
1626.000000	-0.000747
1625.000000	-0.000783
1624.000000	-0.000792
1623.000000	-0.000784
1622.000000	-0.000781
1621.000000	-0.000792
1620.000000	-0.000815
1619.000000	-0.000847
1618.000000	-0.000883
1617.000000	-0.000910
1616.000000	-0.000914
1615.000000	-0.000891
1614.000000	-0.000851
1613.000000	-0.000810
1612.000000	-0.000782
1611.000000	-0.000778
1610.000000	-0.000801
1609.000000	-0.000836
1608.000000	-0.000860
1607.000000	-0.000861
1606.000000	-0.000847
1605.000000	-0.000829
1604.000000	-0.000810
1603.000000	-0.000788
1602.000000	-0.000767
1601.000000	-0.000748
1600.000000	-0.000738
1599.000000	-0.000738
1598.000000	-0.000746
1597.000000	-0.000757
1596.000000	-0.000773
1595.000000	-0.000803
1594.000000	-0.000851
1593.000000	-0.000905
1592.000000	-0.000946
1591.000000	-0.000970
1590.000000	-0.000986
1589.000000	-0.000997
1588.000000	-0.000994
1587.000000	-0.000977
1586.000000	-0.000963
1585.000000	-0.000966
1584.000000	-0.000985
1583.000000	-0.001011
1582.000000	-0.001039
1581.000000	-0.001064
1580.000000	-0.001076
1579.000000	-0.001067
1578.000000	-0.001035
1577.000000	-0.000990
1576.000000	-0.000954
1575.000000	-0.000939
1574.000000	-0.000936
1573.000000	-0.000933
1572.000000	-0.000932
1571.000000	-0.000946
1570.000000	-0.000981
1569.000000	-0.001026
1568.000000	-0.001053
1567.000000	-0.001044
1566.000000	-0.001000
1565.000000	-0.000938
1564.000000	-0.000879
1563.000000	-0.000839
1562.000000	-0.000817
1561.000000	-0.000792
1560.000000	-0.000746
1559.000000	-0.000712
1558.000000	-0.000752
1557.000000	-0.000844
1556.000000	-0.000932
1555.000000	-0.000991
1554.000000	-0.001018
1553.000000	-0.001023
1552.000000	-0.001020
1551.000000	-0.001022
1550.000000	-0.001032
1549.000000	-0.001051
1548.000000	-0.001075
1547.000000	-0.001105
1546.000000	-0.001154
1545.000000	-0.001230
1544.000000	-0.001330
1543.000000	-0.001432
1542.000000	-0.001502
1541.000000	-0.001522
1540.000000	-0.001520
1539.000000	-0.001552
1538.000000	-0.001628
1537.000000	-0.001711
1536.000000	-0.001765
1535.000000	-0.001776
1534.000000	-0.001757
1533.000000	-0.001748
1532.000000	-0.001791
1531.000000	-0.001906
1530.000000	-0.002074
1529.000000	-0.002236
1528.000000	-0.002317
1527.000000	-0.002294
1526.000000	-0.002221
1525.000000	-0.002164
1524.000000	-0.002128
1523.000000	-0.002090
1522.000000	-0.002055
1521.000000	-0.002054
1520.000000	-0.002078
1519.000000	-0.002088
1518.000000	-0.002089
1517.000000	-0.002146
1516.000000	-0.002290
1515.000000	-0.002441
1514.000000	-0.002471
1513.000000	-0.002336
1512.000000	-0.002125
1511.000000	-0.001980
1510.000000	-0.001976
1509.000000	-0.002072
1508.000000	-0.002177
1507.000000	-0.002225
1506.000000	-0.002222
1505.000000	-0.002193
1504.000000	-0.002165
1503.000000	-0.002166
1502.000000	-0.002215
1501.000000	-0.002301
1500.000000	-0.002380
1499.000000	-0.002421
1498.000000	-0.002423
1497.000000	-0.002410
1496.000000	-0.002388
1495.000000	-0.002351
1494.000000	-0.002309
1493.000000	-0.002288
1492.000000	-0.002303
1491.000000	-0.002349
1490.000000	-0.002410
1489.000000	-0.002467
1488.000000	-0.002510
1487.000000	-0.002551
1486.000000	-0.002635
1485.000000	-0.002789
1484.000000	-0.002976
1483.000000	-0.003117
1482.000000	-0.003165
1481.000000	-0.003140
1480.000000	-0.003096
1479.000000	-0.003053
1478.000000	-0.002995
1477.000000	-0.002911
1476.000000	-0.002825
1475.000000	-0.002778
1474.000000	-0.002790
1473.000000	-0.002843
1472.000000	-0.002891
1471.000000	-0.002902
1470.000000	-0.002879
1469.000000	-0.002850
1468.000000	-0.002867
1467.000000	-0.003007
1466.000000	-0.003320
1465.000000	-0.003714
1464.000000	-0.003949
1463.000000	-0.003834
1462.000000	-0.003432
1461.000000	-0.002986
1460.000000	-0.002702
1459.000000	-0.002609
1458.000000	-0.002605
1457.000000	-0.002603
1456.000000	-0.002597
1455.000000	-0.002597
1454.000000	-0.002606
1453.000000	-0.002650
1452.000000	-0.002763
1451.000000	-0.002924
1450.000000	-0.003035
1449.000000	-0.003006
1448.000000	-0.002856
1447.000000	-0.002698
1446.000000	-0.002617
1445.000000	-0.002599
1444.000000	-0.002580
1443.000000	-0.002527
1442.000000	-0.002462
1441.000000	-0.002426
1440.000000	-0.002440
1439.000000	-0.002509
1438.000000	-0.002638
1437.000000	-0.002802
1436.000000	-0.002917
1435.000000	-0.002893
1434.000000	-0.002730
1433.000000	-0.002515
1432.000000	-0.002338
1431.000000	-0.002235
1430.000000	-0.002189
1429.000000	-0.002187
1428.000000	-0.002235
1427.000000	-0.002329
1426.000000	-0.002464
1425.000000	-0.002653
1424.000000	-0.002903
1423.000000	-0.003150
1422.000000	-0.003269
1421.000000	-0.003176
1420.000000	-0.002906
1419.000000	-0.002604
1418.000000	-0.002403
1417.000000	-0.002311
1416.000000	-0.002278
1415.000000	-0.002265
1414.000000	-0.002261
1413.000000	-0.002264
1412.000000	-0.002281
1411.000000	-0.002329
1410.000000	-0.002412
1409.000000	-0.002504
1408.000000	-0.002553
1407.000000	-0.002524
1406.000000	-0.002426
1405.000000	-0.002309
1404.000000	-0.002222
1403.000000	-0.002178
1402.000000	-0.002161
1401.000000	-0.002154
1400.000000	-0.002155
1399.000000	-0.002162
1398.000000	-0.002172
1397.000000	-0.002180
1396.000000	-0.002178
1395.000000	-0.002152
1394.000000	-0.002084
1393.000000	-0.001980
1392.000000	-0.001876
1391.000000	-0.001810
1390.000000	-0.001791
1389.000000	-0.001806
1388.000000	-0.001824
1387.000000	-0.001821
1386.000000	-0.001784
1385.000000	-0.001722
1384.000000	-0.001658
1383.000000	-0.001616
1382.000000	-0.001608
1381.000000	-0.001642
1380.000000	-0.001721
1379.000000	-0.001819
1378.000000	-0.001878
1377.000000	-0.001847
1376.000000	-0.001735
1375.000000	-0.001609
1374.000000	-0.001536
1373.000000	-0.001519
1372.000000	-0.001518
1371.000000	-0.001501
1370.000000	-0.001472
1369.000000	-0.001445
1368.000000	-0.001424
1367.000000	-0.001407
1366.000000	-0.001400
1365.000000	-0.001410
1364.000000	-0.001431
1363.000000	-0.001442
1362.000000	-0.001428
1361.000000	-0.001395
1360.000000	-0.001357
1359.000000	-0.001329
1358.000000	-0.001328
1357.000000	-0.001366
1356.000000	-0.001443
1355.000000	-0.001547
1354.000000	-0.001667
1353.000000	-0.001797
1352.000000	-0.001920
1351.000000	-0.001996
1350.000000	-0.001995
1349.000000	-0.001926
1348.000000	-0.001838
1347.000000	-0.001766
1346.000000	-0.001710
1345.000000	-0.001653
1344.000000	-0.001596
1343.000000	-0.001551
1342.000000	-0.001521
1341.000000	-0.001506
1340.000000	-0.001514
1339.000000	-0.001554
1338.000000	-0.001609
1337.000000	-0.001634
1336.000000	-0.001604
1335.000000	-0.001542
1334.000000	-0.001494
1333.000000	-0.001486
1332.000000	-0.001501
1331.000000	-0.001505
1330.000000	-0.001478
1329.000000	-0.001432
1328.000000	-0.001397
1327.000000	-0.001392
1326.000000	-0.001412
1325.000000	-0.001435
1324.000000	-0.001439
1323.000000	-0.001416
1322.000000	-0.001369
1321.000000	-0.001316
1320.000000	-0.001275
1319.000000	-0.001254
1318.000000	-0.001246
1317.000000	-0.001239
1316.000000	-0.001225
1315.000000	-0.001210
1314.000000	-0.001198
1313.000000	-0.001187
1312.000000	-0.001178
1311.000000	-0.001168
1310.000000	-0.001154
1309.000000	-0.001130
1308.000000	-0.001096
1307.000000	-0.001060
1306.000000	-0.001028
1305.000000	-0.001006
1304.000000	-0.000994
1303.000000	-0.000995
1302.000000	-0.000998
1301.000000	-0.000993
1300.000000	-0.000977
1299.000000	-0.000965
1298.000000	-0.000969
1297.000000	-0.000985
1296.000000	-0.001000
1295.000000	-0.001005
1294.000000	-0.000997
1293.000000	-0.000977
1292.000000	-0.000947
1291.000000	-0.000919
1290.000000	-0.000906
1289.000000	-0.000902
1288.000000	-0.000895
1287.000000	-0.000878
1286.000000	-0.000864
1285.000000	-0.000861
1284.000000	-0.000856
1283.000000	-0.000831
1282.000000	-0.000779
1281.000000	-0.000714
1280.000000	-0.000645
1279.000000	-0.000577
1278.000000	-0.000514
1277.000000	-0.000476
1276.000000	-0.000482
1275.000000	-0.000534
1274.000000	-0.000616
1273.000000	-0.000709
1272.000000	-0.000809
1271.000000	-0.000923
1270.000000	-0.001052
1269.000000	-0.001178
1268.000000	-0.001275
1267.000000	-0.001327
1266.000000	-0.001344
1265.000000	-0.001354
1264.000000	-0.001376
1263.000000	-0.001400
1262.000000	-0.001401
1261.000000	-0.001369
1260.000000	-0.001313
1259.000000	-0.001250
1258.000000	-0.001188
1257.000000	-0.001126
1256.000000	-0.001065
1255.000000	-0.001012
1254.000000	-0.000965
1253.000000	-0.000914
1252.000000	-0.000845
1251.000000	-0.000755
1250.000000	-0.000652
1249.000000	-0.000541
1248.000000	-0.000418
1247.000000	-0.000278
1246.000000	-0.000126
1245.000000	0.000024
1244.000000	0.000165
1243.000000	0.000304
1242.000000	0.000447
1241.000000	0.000591
1240.000000	0.000718
1239.000000	0.000809
1238.000000	0.000861
1237.000000	0.000875
1236.000000	0.000860
1235.000000	0.000823
1234.000000	0.000774
1233.000000	0.000710
1232.000000	0.000626
1231.000000	0.000525
1230.000000	0.000421
1229.000000	0.000333
1228.000000	0.000263
1227.000000	0.000201
1226.000000	0.000142
1225.000000	0.000086
1224.000000	0.000027
1223.000000	-0.000046
1222.000000	-0.000138
1221.000000	-0.000232
1220.000000	-0.000309
1219.000000	-0.000363
1218.000000	-0.000400
1217.000000	-0.000424
1216.000000	-0.000433
1215.000000	-0.000430
1214.000000	-0.000425
1213.000000	-0.000435
1212.000000	-0.000465
1211.000000	-0.000498
1210.000000	-0.000516
1209.000000	-0.000513
1208.000000	-0.000503
1207.000000	-0.000504
1206.000000	-0.000519
1205.000000	-0.000538
1204.000000	-0.000553
1203.000000	-0.000566
1202.000000	-0.000574
1201.000000	-0.000565
1200.000000	-0.000541
1199.000000	-0.000525
1198.000000	-0.000547
1197.000000	-0.000601
1196.000000	-0.000651
1195.000000	-0.000661
1194.000000	-0.000632
1193.000000	-0.000592
1192.000000	-0.000560
1191.000000	-0.000537
1190.000000	-0.000517
1189.000000	-0.000494
1188.000000	-0.000462
1187.000000	-0.000424
1186.000000	-0.000393
1185.000000	-0.000385
1184.000000	-0.000400
1183.000000	-0.000422
1182.000000	-0.000435
1181.000000	-0.000442
1180.000000	-0.000454
1179.000000	-0.000474
1178.000000	-0.000500
1177.000000	-0.000536
1176.000000	-0.000580
1175.000000	-0.000622
1174.000000	-0.000637
1173.000000	-0.000610
1172.000000	-0.000553
1171.000000	-0.000506
1170.000000	-0.000511
1169.000000	-0.000578
1168.000000	-0.000663
1167.000000	-0.000703
1166.000000	-0.000679
1165.000000	-0.000627
1164.000000	-0.000595
1163.000000	-0.000585
1162.000000	-0.000571
1161.000000	-0.000539
1160.000000	-0.000509
1159.000000	-0.000499
1158.000000	-0.000508
1157.000000	-0.000525
1156.000000	-0.000545
1155.000000	-0.000572
1154.000000	-0.000593
1153.000000	-0.000594
1152.000000	-0.000570
1151.000000	-0.000536
1150.000000	-0.000514
1149.000000	-0.000513
1148.000000	-0.000531
1147.000000	-0.000554
1146.000000	-0.000573
1145.000000	-0.000581
1144.000000	-0.000577
1143.000000	-0.000567
1142.000000	-0.000551
1141.000000	-0.000531
1140.000000	-0.000507
1139.000000	-0.000482
1138.000000	-0.000464
1137.000000	-0.000457
1136.000000	-0.000457
1135.000000	-0.000455
1134.000000	-0.000450
1133.000000	-0.000450
1132.000000	-0.000459
1131.000000	-0.000467
1130.000000	-0.000456
1129.000000	-0.000422
1128.000000	-0.000382
1127.000000	-0.000351
1126.000000	-0.000335
1125.000000	-0.000333
1124.000000	-0.000345
1123.000000	-0.000369
1122.000000	-0.000396
1121.000000	-0.000417
1120.000000	-0.000434
1119.000000	-0.000453
1118.000000	-0.000471
1117.000000	-0.000476
1116.000000	-0.000468
1115.000000	-0.000466
1114.000000	-0.000493
1113.000000	-0.000542
1112.000000	-0.000578
1111.000000	-0.000571
1110.000000	-0.000529
1109.000000	-0.000489
1108.000000	-0.000477
1107.000000	-0.000487
1106.000000	-0.000490
1105.000000	-0.000474
1104.000000	-0.000453
1103.000000	-0.000454
1102.000000	-0.000490
1101.000000	-0.000550
1100.000000	-0.000608
1099.000000	-0.000641
1098.000000	-0.000649
1097.000000	-0.000650
1096.000000	-0.000658
1095.000000	-0.000670
1094.000000	-0.000680
1093.000000	-0.000695
1092.000000	-0.000729
1091.000000	-0.000777
1090.000000	-0.000816
1089.000000	-0.000828
1088.000000	-0.000810
1087.000000	-0.000774
1086.000000	-0.000734
1085.000000	-0.000706
1084.000000	-0.000705
1083.000000	-0.000737
1082.000000	-0.000794
1081.000000	-0.000863
1080.000000	-0.000927
1079.000000	-0.000970
1078.000000	-0.000977
1077.000000	-0.000950
1076.000000	-0.000915
1075.000000	-0.000904
1074.000000	-0.000931
1073.000000	-0.000984
1072.000000	-0.001039
1071.000000	-0.001077
1070.000000	-0.001101
1069.000000	-0.001124
1068.000000	-0.001153
1067.000000	-0.001180
1066.000000	-0.001197
1065.000000	-0.001206
1064.000000	-0.001221
1063.000000	-0.001253
1062.000000	-0.001299
1061.000000	-0.001341
1060.000000	-0.001360
1059.000000	-0.001344
1058.000000	-0.001313
1057.000000	-0.001305
1056.000000	-0.001348
1055.000000	-0.001425
1054.000000	-0.001488
1053.000000	-0.001496
1052.000000	-0.001452
1051.000000	-0.001393
1050.000000	-0.001351
1049.000000	-0.001336
1048.000000	-0.001336
1047.000000	-0.001341
1046.000000	-0.001358
1045.000000	-0.001403
1044.000000	-0.001478
1043.000000	-0.001553
1042.000000	-0.001591
1041.000000	-0.001589
1040.000000	-0.001575
1039.000000	-0.001574
1038.000000	-0.001579
1037.000000	-0.001573
1036.000000	-0.001563
1035.000000	-0.001573
1034.000000	-0.001611
1033.000000	-0.001647
1032.000000	-0.001644
1031.000000	-0.001591
1030.000000	-0.001517
1029.000000	-0.001466
1028.000000	-0.001462
1027.000000	-0.001489
1026.000000	-0.001508
1025.000000	-0.001491
1024.000000	-0.001442
1023.000000	-0.001391
1022.000000	-0.001365
1021.000000	-0.001368
1020.000000	-0.001386
1019.000000	-0.001407
1018.000000	-0.001431
1017.000000	-0.001450
1016.000000	-0.001448
1015.000000	-0.001406
1014.000000	-0.001333
1013.000000	-0.001260
1012.000000	-0.001207
1011.000000	-0.001165
1010.000000	-0.001110
1009.000000	-0.001048
1008.000000	-0.001009
1007.000000	-0.001015
1006.000000	-0.001048
1005.000000	-0.001065
1004.000000	-0.001044
1003.000000	-0.000999
1002.000000	-0.000953
1001.000000	-0.000905
1000.000000	-0.000835
999.000000	-0.000743
998.000000	-0.000657
997.000000	-0.000602
996.000000	-0.000568
995.000000	-0.000522
994.000000	-0.000449
993.000000	-0.000375
992.000000	-0.000332
991.000000	-0.000328
990.000000	-0.000336
989.000000	-0.000318
988.000000	-0.000260
987.000000	-0.000175
986.000000	-0.000099
985.000000	-0.000055
984.000000	-0.000032
983.000000	-0.000003
982.000000	0.000044
981.000000	0.000083
980.000000	0.000081
979.000000	0.000046
978.000000	0.000017
977.000000	0.000025
976.000000	0.000064
975.000000	0.000109
974.000000	0.000137
973.000000	0.000143
972.000000	0.000133
971.000000	0.000119
970.000000	0.000107
969.000000	0.000108
968.000000	0.000129
967.000000	0.000165
966.000000	0.000196
965.000000	0.000197
964.000000	0.000171
963.000000	0.000151
962.000000	0.000151
961.000000	0.000144
960.000000	0.000102
959.000000	0.000046
958.000000	0.000031
957.000000	0.000074
956.000000	0.000122
955.000000	0.000123
954.000000	0.000086
953.000000	0.000058
952.000000	0.000057
951.000000	0.000054
950.000000	0.000023
949.000000	-0.000022
948.000000	-0.000047
947.000000	-0.000037
946.000000	-0.000001
945.000000	0.000036
944.000000	0.000058
943.000000	0.000058
942.000000	0.000041
941.000000	0.000013
940.000000	-0.000021
939.000000	-0.000065
938.000000	-0.000119
937.000000	-0.000177
936.000000	-0.000224
935.000000	-0.000240
934.000000	-0.000212
933.000000	-0.000146
932.000000	-0.000070
931.000000	-0.000021
930.000000	-0.000017
929.000000	-0.000050
928.000000	-0.000091
927.000000	-0.000119
926.000000	-0.000127
925.000000	-0.000124
924.000000	-0.000125
923.000000	-0.000142
922.000000	-0.000172
921.000000	-0.000195
920.000000	-0.000186
919.000000	-0.000147
918.000000	-0.000112
917.000000	-0.000110
916.000000	-0.000142
915.000000	-0.000182
914.000000	-0.000214
913.000000	-0.000243
912.000000	-0.000274
911.000000	-0.000291
910.000000	-0.000281
909.000000	-0.000251
908.000000	-0.000226
907.000000	-0.000216
906.000000	-0.000210
905.000000	-0.000191
904.000000	-0.000159
903.000000	-0.000119
902.000000	-0.000073
901.000000	-0.000018
900.000000	0.000039
899.000000	0.000079
898.000000	0.000088
897.000000	0.000074
896.000000	0.000059
895.000000	0.000059
894.000000	0.000064
893.000000	0.000064
892.000000	0.000066
891.000000	0.000092
890.000000	0.000145
889.000000	0.000198
888.000000	0.000219
887.000000	0.000194
886.000000	0.000130
885.000000	0.000052
884.000000	-0.000005
883.000000	-0.000004
882.000000	0.000053
881.000000	0.000118
880.000000	0.000149
879.000000	0.000153
878.000000	0.000173
877.000000	0.000221
876.000000	0.000261
875.000000	0.000262
874.000000	0.000243
873.000000	0.000250
872.000000	0.000301
871.000000	0.000375
870.000000	0.000434
869.000000	0.000463
868.000000	0.000477
867.000000	0.000512
866.000000	0.000581
865.000000	0.000665
864.000000	0.000728
863.000000	0.000758
862.000000	0.000781
861.000000	0.000827
860.000000	0.000905
859.000000	0.001005
858.000000	0.001120
857.000000	0.001252
856.000000	0.001403
855.000000	0.001567
854.000000	0.001744
853.000000	0.001945
852.000000	0.002171
851.000000	0.002389
850.000000	0.002529
849.000000	0.002520
848.000000	0.002352
847.000000	0.002085
846.000000	0.001807
845.000000	0.001564
844.000000	0.001349
843.000000	0.001132
842.000000	0.000893
841.000000	0.000639
840.000000	0.000388
839.000000	0.000171
838.000000	0.000017
837.000000	-0.000058
836.000000	-0.000057
835.000000	-0.000012
834.000000	0.000042
833.000000	0.000081
832.000000	0.000104
831.000000	0.000118
830.000000	0.000119
829.000000	0.000099
828.000000	0.000069
827.000000	0.000056
826.000000	0.000065
825.000000	0.000060
824.000000	0.000009
823.000000	-0.000060
822.000000	-0.000081
821.000000	-0.000026
820.000000	0.000076
819.000000	0.000177
818.000000	0.000253
817.000000	0.000305
816.000000	0.000341
815.000000	0.000371
814.000000	0.000401
813.000000	0.000416
812.000000	0.000393
811.000000	0.000335
810.000000	0.000277
809.000000	0.000253
808.000000	0.000273
807.000000	0.000319
806.000000	0.000365
805.000000	0.000379
804.000000	0.000339
803.000000	0.000250
802.000000	0.000145
801.000000	0.000059
800.000000	0.000009
799.000000	-0.000000
798.000000	0.000045
797.000000	0.000141
796.000000	0.000256
795.000000	0.000343
794.000000	0.000384
793.000000	0.000387
792.000000	0.000361
791.000000	0.000313
790.000000	0.000262
789.000000	0.000243
788.000000	0.000266
787.000000	0.000321
786.000000	0.000407
785.000000	0.000538
784.000000	0.000704
783.000000	0.000828
782.000000	0.000827
781.000000	0.000707
780.000000	0.000565
779.000000	0.000488
778.000000	0.000472
777.000000	0.000457
776.000000	0.000417
775.000000	0.000369
774.000000	0.000337
773.000000	0.000322
772.000000	0.000327
771.000000	0.000355
770.000000	0.000393
769.000000	0.000427
768.000000	0.000468
767.000000	0.000543
766.000000	0.000630
765.000000	0.000663
764.000000	0.000598
763.000000	0.000480
762.000000	0.000385
761.000000	0.000341
760.000000	0.000314
759.000000	0.000276
758.000000	0.000247
757.000000	0.000254
756.000000	0.000287
755.000000	0.000307
754.000000	0.000300
753.000000	0.000295
752.000000	0.000331
751.000000	0.000406
750.000000	0.000482
749.000000	0.000524
748.000000	0.000529
747.000000	0.000500
746.000000	0.000419
745.000000	0.000281
744.000000	0.000136
743.000000	0.000067
742.000000	0.000112
741.000000	0.000242
740.000000	0.000399
739.000000	0.000540
738.000000	0.000630
737.000000	0.000649
736.000000	0.000612
735.000000	0.000573
734.000000	0.000578
733.000000	0.000636
732.000000	0.000735
731.000000	0.000850
730.000000	0.000933
729.000000	0.000943
728.000000	0.000889
727.000000	0.000809
726.000000	0.000729
725.000000	0.000663
724.000000	0.000653
723.000000	0.000746
722.000000	0.000913
721.000000	0.001040
720.000000	0.001042
719.000000	0.000949
718.000000	0.000846
717.000000	0.000776
716.000000	0.000737
715.000000	0.000728
714.000000	0.000748
713.000000	0.000771
712.000000	0.000758
711.000000	0.000698
710.000000	0.000602
709.000000	0.000486
708.000000	0.000371
707.000000	0.000271
706.000000	0.000189
705.000000	0.000126
704.000000	0.000112
703.000000	0.000189
702.000000	0.000334
701.000000	0.000433
700.000000	0.000403
