# Supplementary material for: Real-time monitoring of the reversible capture and release of CO2 on anthraquinone and riboflavin-modified graphitic electrodes using ATR-SEIRAS
Source: Chem Sci. 2025 Nov 4;16(48):23189–202. doi: 10.1039/d5sc05427c (PMC12584010; doi:10.1039/d5sc05427c)
Supplement: SC-016-D5SC05427C-s001 [file SC-016-D5SC05427C-s001.zip › Data Folders/Main Figures/Figure3/3b/024.ASC]

PE IR       SUBTECH     SPECTRUM    ASCII       PEDS        4.00        
   -1
024.ASC
25/02/11
15:07:41.00
25/02/11
15:07:41.00
Administrator

700.000000
#HDR
-1
-1
#GR
Wavenumber
A
1.0
0.0
4000.000000
-1.000000
3301
8
0.003063
-0.004678
#DATA
4000.000000	-0.002923
3999.000000	-0.002945
3998.000000	-0.002976
3997.000000	-0.003008
3996.000000	-0.003032
3995.000000	-0.003042
3994.000000	-0.003036
3993.000000	-0.003016
3992.000000	-0.002991
3991.000000	-0.002971
3990.000000	-0.002958
3989.000000	-0.002948
3988.000000	-0.002938
3987.000000	-0.002936
3986.000000	-0.002949
3985.000000	-0.002974
3984.000000	-0.003002
3983.000000	-0.003025
3982.000000	-0.003037
3981.000000	-0.003040
3980.000000	-0.003033
3979.000000	-0.003018
3978.000000	-0.002999
3977.000000	-0.002983
3976.000000	-0.002978
3975.000000	-0.002989
3974.000000	-0.003011
3973.000000	-0.003036
3972.000000	-0.003054
3971.000000	-0.003066
3970.000000	-0.003073
3969.000000	-0.003070
3968.000000	-0.003051
3967.000000	-0.003020
3966.000000	-0.002992
3965.000000	-0.002983
3964.000000	-0.002997
3963.000000	-0.003026
3962.000000	-0.003055
3961.000000	-0.003069
3960.000000	-0.003061
3959.000000	-0.003036
3958.000000	-0.003008
3957.000000	-0.002989
3956.000000	-0.002975
3955.000000	-0.002951
3954.000000	-0.002910
3953.000000	-0.002870
3952.000000	-0.002860
3951.000000	-0.002892
3950.000000	-0.002946
3949.000000	-0.002985
3948.000000	-0.002985
3947.000000	-0.002958
3946.000000	-0.002932
3945.000000	-0.002926
3944.000000	-0.002938
3943.000000	-0.002954
3942.000000	-0.002962
3941.000000	-0.002960
3940.000000	-0.002950
3939.000000	-0.002935
3938.000000	-0.002919
3937.000000	-0.002911
3936.000000	-0.002916
3935.000000	-0.002932
3934.000000	-0.002943
3933.000000	-0.002944
3932.000000	-0.002942
3931.000000	-0.002947
3930.000000	-0.002959
3929.000000	-0.002968
3928.000000	-0.002969
3927.000000	-0.002969
3926.000000	-0.002986
3925.000000	-0.003017
3924.000000	-0.003042
3923.000000	-0.003039
3922.000000	-0.003007
3921.000000	-0.002967
3920.000000	-0.002946
3919.000000	-0.002954
3918.000000	-0.002984
3917.000000	-0.003019
3916.000000	-0.003044
3915.000000	-0.003052
3914.000000	-0.003048
3913.000000	-0.003041
3912.000000	-0.003039
3911.000000	-0.003041
3910.000000	-0.003035
3909.000000	-0.003005
3908.000000	-0.002951
3907.000000	-0.002892
3906.000000	-0.002862
3905.000000	-0.002877
3904.000000	-0.002921
3903.000000	-0.002956
3902.000000	-0.002959
3901.000000	-0.002939
3900.000000	-0.002918
3899.000000	-0.002912
3898.000000	-0.002922
3897.000000	-0.002942
3896.000000	-0.002971
3895.000000	-0.003007
3894.000000	-0.003038
3893.000000	-0.003051
3892.000000	-0.003040
3891.000000	-0.003006
3890.000000	-0.002955
3889.000000	-0.002899
3888.000000	-0.002860
3887.000000	-0.002855
3886.000000	-0.002885
3885.000000	-0.002928
3884.000000	-0.002960
3883.000000	-0.002979
3882.000000	-0.003000
3881.000000	-0.003025
3880.000000	-0.003045
3879.000000	-0.003048
3878.000000	-0.003034
3877.000000	-0.003018
3876.000000	-0.003011
3875.000000	-0.003008
3874.000000	-0.002996
3873.000000	-0.002970
3872.000000	-0.002941
3871.000000	-0.002927
3870.000000	-0.002933
3869.000000	-0.002945
3868.000000	-0.002955
3867.000000	-0.002972
3866.000000	-0.002999
3865.000000	-0.003020
3864.000000	-0.003016
3863.000000	-0.002985
3862.000000	-0.002945
3861.000000	-0.002908
3860.000000	-0.002882
3859.000000	-0.002867
3858.000000	-0.002861
3857.000000	-0.002863
3856.000000	-0.002870
3855.000000	-0.002891
3854.000000	-0.002927
3853.000000	-0.002958
3852.000000	-0.002966
3851.000000	-0.002963
3850.000000	-0.002963
3849.000000	-0.002966
3848.000000	-0.002960
3847.000000	-0.002939
3846.000000	-0.002914
3845.000000	-0.002896
3844.000000	-0.002888
3843.000000	-0.002887
3842.000000	-0.002892
3841.000000	-0.002901
3840.000000	-0.002905
3839.000000	-0.002892
3838.000000	-0.002856
3837.000000	-0.002812
3836.000000	-0.002781
3835.000000	-0.002773
3834.000000	-0.002787
3833.000000	-0.002817
3832.000000	-0.002854
3831.000000	-0.002885
3830.000000	-0.002906
3829.000000	-0.002927
3828.000000	-0.002962
3827.000000	-0.003006
3826.000000	-0.003035
3825.000000	-0.003029
3824.000000	-0.002991
3823.000000	-0.002944
3822.000000	-0.002907
3821.000000	-0.002878
3820.000000	-0.002847
3819.000000	-0.002816
3818.000000	-0.002800
3817.000000	-0.002808
3816.000000	-0.002829
3815.000000	-0.002846
3814.000000	-0.002858
3813.000000	-0.002880
3812.000000	-0.002917
3811.000000	-0.002953
3810.000000	-0.002969
3809.000000	-0.002966
3808.000000	-0.002960
3807.000000	-0.002957
3806.000000	-0.002940
3805.000000	-0.002894
3804.000000	-0.002828
3803.000000	-0.002768
3802.000000	-0.002740
3801.000000	-0.002748
3800.000000	-0.002774
3799.000000	-0.002801
3798.000000	-0.002823
3797.000000	-0.002836
3796.000000	-0.002842
3795.000000	-0.002846
3794.000000	-0.002858
3793.000000	-0.002880
3792.000000	-0.002902
3791.000000	-0.002916
3790.000000	-0.002923
3789.000000	-0.002931
3788.000000	-0.002943
3787.000000	-0.002956
3786.000000	-0.002972
3785.000000	-0.002991
3784.000000	-0.003011
3783.000000	-0.003017
3782.000000	-0.002997
3781.000000	-0.002953
3780.000000	-0.002908
3779.000000	-0.002890
3778.000000	-0.002902
3777.000000	-0.002925
3776.000000	-0.002936
3775.000000	-0.002927
3774.000000	-0.002907
3773.000000	-0.002897
3772.000000	-0.002912
3771.000000	-0.002946
3770.000000	-0.002975
3769.000000	-0.002975
3768.000000	-0.002951
3767.000000	-0.002931
3766.000000	-0.002940
3765.000000	-0.002971
3764.000000	-0.002994
3763.000000	-0.002992
3762.000000	-0.002968
3761.000000	-0.002934
3760.000000	-0.002900
3759.000000	-0.002875
3758.000000	-0.002871
3757.000000	-0.002884
3756.000000	-0.002890
3755.000000	-0.002873
3754.000000	-0.002833
3753.000000	-0.002784
3752.000000	-0.002745
3751.000000	-0.002725
3750.000000	-0.002722
3749.000000	-0.002721
3748.000000	-0.002709
3747.000000	-0.002700
3746.000000	-0.002719
3745.000000	-0.002777
3744.000000	-0.002840
3743.000000	-0.002870
3742.000000	-0.002876
3741.000000	-0.002887
3740.000000	-0.002898
3739.000000	-0.002889
3738.000000	-0.002860
3737.000000	-0.002846
3736.000000	-0.002881
3735.000000	-0.002961
3734.000000	-0.003055
3733.000000	-0.003127
3732.000000	-0.003157
3731.000000	-0.003147
3730.000000	-0.003110
3729.000000	-0.003070
3728.000000	-0.003042
3727.000000	-0.003034
3726.000000	-0.003043
3725.000000	-0.003058
3724.000000	-0.003065
3723.000000	-0.003053
3722.000000	-0.003020
3721.000000	-0.002981
3720.000000	-0.002955
3719.000000	-0.002950
3718.000000	-0.002954
3717.000000	-0.002957
3716.000000	-0.002956
3715.000000	-0.002952
3714.000000	-0.002946
3713.000000	-0.002932
3712.000000	-0.002911
3711.000000	-0.002890
3710.000000	-0.002873
3709.000000	-0.002863
3708.000000	-0.002869
3707.000000	-0.002896
3706.000000	-0.002938
3705.000000	-0.002981
3704.000000	-0.003013
3703.000000	-0.003033
3702.000000	-0.003046
3701.000000	-0.003050
3700.000000	-0.003040
3699.000000	-0.003017
3698.000000	-0.002997
3697.000000	-0.002994
3696.000000	-0.003007
3695.000000	-0.003014
3694.000000	-0.002996
3693.000000	-0.002950
3692.000000	-0.002889
3691.000000	-0.002841
3690.000000	-0.002826
3689.000000	-0.002843
3688.000000	-0.002872
3687.000000	-0.002889
3686.000000	-0.002887
3685.000000	-0.002874
3684.000000	-0.002857
3683.000000	-0.002838
3682.000000	-0.002826
3681.000000	-0.002831
3680.000000	-0.002846
3679.000000	-0.002854
3678.000000	-0.002840
3677.000000	-0.002811
3676.000000	-0.002783
3675.000000	-0.002761
3674.000000	-0.002743
3673.000000	-0.002736
3672.000000	-0.002748
3671.000000	-0.002775
3670.000000	-0.002807
3669.000000	-0.002837
3668.000000	-0.002875
3667.000000	-0.002922
3666.000000	-0.002962
3665.000000	-0.002979
3664.000000	-0.002972
3663.000000	-0.002953
3662.000000	-0.002937
3661.000000	-0.002926
3660.000000	-0.002919
3659.000000	-0.002922
3658.000000	-0.002937
3657.000000	-0.002957
3656.000000	-0.002958
3655.000000	-0.002925
3654.000000	-0.002864
3653.000000	-0.002805
3652.000000	-0.002772
3651.000000	-0.002770
3650.000000	-0.002783
3649.000000	-0.002801
3648.000000	-0.002832
3647.000000	-0.002876
3646.000000	-0.002918
3645.000000	-0.002936
3644.000000	-0.002928
3643.000000	-0.002907
3642.000000	-0.002891
3641.000000	-0.002882
3640.000000	-0.002873
3639.000000	-0.002866
3638.000000	-0.002877
3637.000000	-0.002915
3636.000000	-0.002967
3635.000000	-0.003007
3634.000000	-0.003010
3633.000000	-0.002975
3632.000000	-0.002919
3631.000000	-0.002870
3630.000000	-0.002853
3629.000000	-0.002871
3628.000000	-0.002905
3627.000000	-0.002937
3626.000000	-0.002970
3625.000000	-0.003007
3624.000000	-0.003039
3623.000000	-0.003055
3622.000000	-0.003049
3621.000000	-0.003029
3620.000000	-0.003004
3619.000000	-0.002974
3618.000000	-0.002939
3617.000000	-0.002904
3616.000000	-0.002883
3615.000000	-0.002882
3614.000000	-0.002893
3613.000000	-0.002902
3612.000000	-0.002901
3611.000000	-0.002899
3610.000000	-0.002905
3609.000000	-0.002920
3608.000000	-0.002942
3607.000000	-0.002972
3606.000000	-0.003008
3605.000000	-0.003034
3604.000000	-0.003032
3603.000000	-0.003000
3602.000000	-0.002957
3601.000000	-0.002931
3600.000000	-0.002929
3599.000000	-0.002935
3598.000000	-0.002925
3597.000000	-0.002893
3596.000000	-0.002850
3595.000000	-0.002815
3594.000000	-0.002806
3593.000000	-0.002827
3592.000000	-0.002870
3591.000000	-0.002919
3590.000000	-0.002962
3589.000000	-0.002984
3588.000000	-0.002974
3587.000000	-0.002933
3586.000000	-0.002878
3585.000000	-0.002838
3584.000000	-0.002837
3583.000000	-0.002868
3582.000000	-0.002903
3581.000000	-0.002917
3580.000000	-0.002901
3579.000000	-0.002868
3578.000000	-0.002835
3577.000000	-0.002812
3576.000000	-0.002800
3575.000000	-0.002796
3574.000000	-0.002796
3573.000000	-0.002791
3572.000000	-0.002783
3571.000000	-0.002781
3570.000000	-0.002800
3569.000000	-0.002839
3568.000000	-0.002880
3567.000000	-0.002900
3566.000000	-0.002893
3565.000000	-0.002871
3564.000000	-0.002854
3563.000000	-0.002848
3562.000000	-0.002852
3561.000000	-0.002855
3560.000000	-0.002851
3559.000000	-0.002836
3558.000000	-0.002812
3557.000000	-0.002790
3556.000000	-0.002779
3555.000000	-0.002786
3554.000000	-0.002804
3553.000000	-0.002820
3552.000000	-0.002823
3551.000000	-0.002810
3550.000000	-0.002790
3549.000000	-0.002777
3548.000000	-0.002778
3547.000000	-0.002789
3546.000000	-0.002795
3545.000000	-0.002785
3544.000000	-0.002763
3543.000000	-0.002740
3542.000000	-0.002727
3541.000000	-0.002726
3540.000000	-0.002735
3539.000000	-0.002751
3538.000000	-0.002768
3537.000000	-0.002780
3536.000000	-0.002784
3535.000000	-0.002784
3534.000000	-0.002786
3533.000000	-0.002796
3532.000000	-0.002807
3531.000000	-0.002808
3530.000000	-0.002792
3529.000000	-0.002762
3528.000000	-0.002733
3527.000000	-0.002718
3526.000000	-0.002719
3525.000000	-0.002730
3524.000000	-0.002747
3523.000000	-0.002769
3522.000000	-0.002788
3521.000000	-0.002791
3520.000000	-0.002769
3519.000000	-0.002726
3518.000000	-0.002685
3517.000000	-0.002669
3516.000000	-0.002682
3515.000000	-0.002714
3514.000000	-0.002743
3513.000000	-0.002756
3512.000000	-0.002753
3511.000000	-0.002744
3510.000000	-0.002743
3509.000000	-0.002757
3508.000000	-0.002773
3507.000000	-0.002773
3506.000000	-0.002748
3505.000000	-0.002706
3504.000000	-0.002669
3503.000000	-0.002653
3502.000000	-0.002653
3501.000000	-0.002652
3500.000000	-0.002639
3499.000000	-0.002622
3498.000000	-0.002610
3497.000000	-0.002606
3496.000000	-0.002601
3495.000000	-0.002588
3494.000000	-0.002573
3493.000000	-0.002569
3492.000000	-0.002576
3491.000000	-0.002585
3490.000000	-0.002583
3489.000000	-0.002572
3488.000000	-0.002561
3487.000000	-0.002557
3486.000000	-0.002558
3485.000000	-0.002563
3484.000000	-0.002569
3483.000000	-0.002572
3482.000000	-0.002569
3481.000000	-0.002558
3480.000000	-0.002544
3479.000000	-0.002535
3478.000000	-0.002535
3477.000000	-0.002545
3476.000000	-0.002559
3475.000000	-0.002563
3474.000000	-0.002548
3473.000000	-0.002520
3472.000000	-0.002499
3471.000000	-0.002503
3470.000000	-0.002532
3469.000000	-0.002568
3468.000000	-0.002592
3467.000000	-0.002591
3466.000000	-0.002568
3465.000000	-0.002537
3464.000000	-0.002518
3463.000000	-0.002522
3462.000000	-0.002544
3461.000000	-0.002569
3460.000000	-0.002580
3459.000000	-0.002573
3458.000000	-0.002556
3457.000000	-0.002542
3456.000000	-0.002534
3455.000000	-0.002527
3454.000000	-0.002517
3453.000000	-0.002509
3452.000000	-0.002511
3451.000000	-0.002524
3450.000000	-0.002539
3449.000000	-0.002540
3448.000000	-0.002525
3447.000000	-0.002498
3446.000000	-0.002471
3445.000000	-0.002451
3444.000000	-0.002437
3443.000000	-0.002428
3442.000000	-0.002422
3441.000000	-0.002420
3440.000000	-0.002425
3439.000000	-0.002433
3438.000000	-0.002439
3437.000000	-0.002442
3436.000000	-0.002443
3435.000000	-0.002446
3434.000000	-0.002446
3433.000000	-0.002439
3432.000000	-0.002427
3431.000000	-0.002411
3430.000000	-0.002394
3429.000000	-0.002380
3428.000000	-0.002374
3427.000000	-0.002381
3426.000000	-0.002402
3425.000000	-0.002430
3424.000000	-0.002453
3423.000000	-0.002460
3422.000000	-0.002445
3421.000000	-0.002417
3420.000000	-0.002392
3419.000000	-0.002382
3418.000000	-0.002388
3417.000000	-0.002404
3416.000000	-0.002424
3415.000000	-0.002444
3414.000000	-0.002454
3413.000000	-0.002452
3412.000000	-0.002439
3411.000000	-0.002423
3410.000000	-0.002408
3409.000000	-0.002396
3408.000000	-0.002380
3407.000000	-0.002357
3406.000000	-0.002330
3405.000000	-0.002312
3404.000000	-0.002319
3403.000000	-0.002350
3402.000000	-0.002384
3401.000000	-0.002394
3400.000000	-0.002380
3399.000000	-0.002365
3398.000000	-0.002361
3397.000000	-0.002360
3396.000000	-0.002346
3395.000000	-0.002314
3394.000000	-0.002277
3393.000000	-0.002250
3392.000000	-0.002243
3391.000000	-0.002258
3390.000000	-0.002283
3389.000000	-0.002303
3388.000000	-0.002306
3387.000000	-0.002296
3386.000000	-0.002285
3385.000000	-0.002279
3384.000000	-0.002273
3383.000000	-0.002266
3382.000000	-0.002261
3381.000000	-0.002267
3380.000000	-0.002287
3379.000000	-0.002313
3378.000000	-0.002328
3377.000000	-0.002319
3376.000000	-0.002290
3375.000000	-0.002258
3374.000000	-0.002236
3373.000000	-0.002228
3372.000000	-0.002231
3371.000000	-0.002240
3370.000000	-0.002250
3369.000000	-0.002253
3368.000000	-0.002250
3367.000000	-0.002249
3366.000000	-0.002255
3365.000000	-0.002265
3364.000000	-0.002276
3363.000000	-0.002286
3362.000000	-0.002290
3361.000000	-0.002277
3360.000000	-0.002248
3359.000000	-0.002218
3358.000000	-0.002209
3357.000000	-0.002225
3356.000000	-0.002256
3355.000000	-0.002291
3354.000000	-0.002324
3353.000000	-0.002352
3352.000000	-0.002369
3351.000000	-0.002371
3350.000000	-0.002357
3349.000000	-0.002339
3348.000000	-0.002337
3347.000000	-0.002359
3346.000000	-0.002391
3345.000000	-0.002404
3344.000000	-0.002383
3343.000000	-0.002342
3342.000000	-0.002306
3341.000000	-0.002292
3340.000000	-0.002296
3339.000000	-0.002309
3338.000000	-0.002323
3337.000000	-0.002329
3336.000000	-0.002326
3335.000000	-0.002319
3334.000000	-0.002318
3333.000000	-0.002332
3332.000000	-0.002353
3331.000000	-0.002372
3330.000000	-0.002378
3329.000000	-0.002368
3328.000000	-0.002349
3327.000000	-0.002332
3326.000000	-0.002324
3325.000000	-0.002324
3324.000000	-0.002327
3323.000000	-0.002338
3322.000000	-0.002359
3321.000000	-0.002387
3320.000000	-0.002415
3319.000000	-0.002437
3318.000000	-0.002447
3317.000000	-0.002446
3316.000000	-0.002439
3315.000000	-0.002438
3314.000000	-0.002450
3313.000000	-0.002468
3312.000000	-0.002477
3311.000000	-0.002474
3310.000000	-0.002463
3309.000000	-0.002455
3308.000000	-0.002456
3307.000000	-0.002466
3306.000000	-0.002480
3305.000000	-0.002482
3304.000000	-0.002463
3303.000000	-0.002430
3302.000000	-0.002402
3301.000000	-0.002394
3300.000000	-0.002401
3299.000000	-0.002413
3298.000000	-0.002423
3297.000000	-0.002430
3296.000000	-0.002433
3295.000000	-0.002435
3294.000000	-0.002439
3293.000000	-0.002449
3292.000000	-0.002459
3291.000000	-0.002463
3290.000000	-0.002459
3289.000000	-0.002448
3288.000000	-0.002437
3287.000000	-0.002432
3286.000000	-0.002439
3285.000000	-0.002449
3284.000000	-0.002446
3283.000000	-0.002425
3282.000000	-0.002396
3281.000000	-0.002380
3280.000000	-0.002386
3279.000000	-0.002411
3278.000000	-0.002444
3277.000000	-0.002473
3276.000000	-0.002485
3275.000000	-0.002474
3274.000000	-0.002450
3273.000000	-0.002427
3272.000000	-0.002419
3271.000000	-0.002430
3270.000000	-0.002452
3269.000000	-0.002473
3268.000000	-0.002479
3267.000000	-0.002467
3266.000000	-0.002444
3265.000000	-0.002423
3264.000000	-0.002410
3263.000000	-0.002408
3262.000000	-0.002415
3261.000000	-0.002427
3260.000000	-0.002435
3259.000000	-0.002435
3258.000000	-0.002427
3257.000000	-0.002421
3256.000000	-0.002425
3255.000000	-0.002440
3254.000000	-0.002462
3253.000000	-0.002481
3252.000000	-0.002489
3251.000000	-0.002485
3250.000000	-0.002475
3249.000000	-0.002463
3248.000000	-0.002451
3247.000000	-0.002441
3246.000000	-0.002436
3245.000000	-0.002440
3244.000000	-0.002449
3243.000000	-0.002459
3242.000000	-0.002470
3241.000000	-0.002482
3240.000000	-0.002494
3239.000000	-0.002499
3238.000000	-0.002493
3237.000000	-0.002481
3236.000000	-0.002476
3235.000000	-0.002483
3234.000000	-0.002499
3233.000000	-0.002509
3232.000000	-0.002507
3231.000000	-0.002495
3230.000000	-0.002487
3229.000000	-0.002486
3228.000000	-0.002485
3227.000000	-0.002478
3226.000000	-0.002465
3225.000000	-0.002455
3224.000000	-0.002455
3223.000000	-0.002470
3222.000000	-0.002504
3221.000000	-0.002551
3220.000000	-0.002595
3219.000000	-0.002616
3218.000000	-0.002614
3217.000000	-0.002599
3216.000000	-0.002585
3215.000000	-0.002569
3214.000000	-0.002552
3213.000000	-0.002538
3212.000000	-0.002536
3211.000000	-0.002545
3210.000000	-0.002550
3209.000000	-0.002535
3208.000000	-0.002504
3207.000000	-0.002472
3206.000000	-0.002456
3205.000000	-0.002462
3204.000000	-0.002485
3203.000000	-0.002514
3202.000000	-0.002539
3201.000000	-0.002559
3200.000000	-0.002572
3199.000000	-0.002575
3198.000000	-0.002574
3197.000000	-0.002578
3196.000000	-0.002595
3195.000000	-0.002624
3194.000000	-0.002649
3193.000000	-0.002657
3192.000000	-0.002650
3191.000000	-0.002648
3190.000000	-0.002669
3189.000000	-0.002708
3188.000000	-0.002740
3187.000000	-0.002742
3186.000000	-0.002714
3185.000000	-0.002675
3184.000000	-0.002648
3183.000000	-0.002636
3182.000000	-0.002635
3181.000000	-0.002636
3180.000000	-0.002636
3179.000000	-0.002633
3178.000000	-0.002629
3177.000000	-0.002624
3176.000000	-0.002620
3175.000000	-0.002620
3174.000000	-0.002625
3173.000000	-0.002632
3172.000000	-0.002636
3171.000000	-0.002640
3170.000000	-0.002648
3169.000000	-0.002661
3168.000000	-0.002679
3167.000000	-0.002698
3166.000000	-0.002725
3165.000000	-0.002761
3164.000000	-0.002795
3163.000000	-0.002815
3162.000000	-0.002817
3161.000000	-0.002806
3160.000000	-0.002789
3159.000000	-0.002767
3158.000000	-0.002739
3157.000000	-0.002710
3156.000000	-0.002685
3155.000000	-0.002670
3154.000000	-0.002666
3153.000000	-0.002675
3152.000000	-0.002688
3151.000000	-0.002691
3150.000000	-0.002678
3149.000000	-0.002655
3148.000000	-0.002639
3147.000000	-0.002643
3146.000000	-0.002669
3145.000000	-0.002705
3144.000000	-0.002730
3143.000000	-0.002732
3142.000000	-0.002722
3141.000000	-0.002715
3140.000000	-0.002721
3139.000000	-0.002730
3138.000000	-0.002728
3137.000000	-0.002715
3136.000000	-0.002700
3135.000000	-0.002688
3134.000000	-0.002683
3133.000000	-0.002686
3132.000000	-0.002697
3131.000000	-0.002709
3130.000000	-0.002715
3129.000000	-0.002720
3128.000000	-0.002733
3127.000000	-0.002750
3126.000000	-0.002759
3125.000000	-0.002753
3124.000000	-0.002738
3123.000000	-0.002731
3122.000000	-0.002741
3121.000000	-0.002765
3120.000000	-0.002787
3119.000000	-0.002787
3118.000000	-0.002757
3117.000000	-0.002709
3116.000000	-0.002672
3115.000000	-0.002665
3114.000000	-0.002685
3113.000000	-0.002717
3112.000000	-0.002743
3111.000000	-0.002758
3110.000000	-0.002758
3109.000000	-0.002745
3108.000000	-0.002726
3107.000000	-0.002706
3106.000000	-0.002688
3105.000000	-0.002673
3104.000000	-0.002664
3103.000000	-0.002663
3102.000000	-0.002674
3101.000000	-0.002691
3100.000000	-0.002708
3099.000000	-0.002720
3098.000000	-0.002734
3097.000000	-0.002751
3096.000000	-0.002773
3095.000000	-0.002793
3094.000000	-0.002808
3093.000000	-0.002811
3092.000000	-0.002801
3091.000000	-0.002788
3090.000000	-0.002785
3089.000000	-0.002794
3088.000000	-0.002802
3087.000000	-0.002799
3086.000000	-0.002786
3085.000000	-0.002777
3084.000000	-0.002775
3083.000000	-0.002774
3082.000000	-0.002771
3081.000000	-0.002773
3080.000000	-0.002787
3079.000000	-0.002808
3078.000000	-0.002820
3077.000000	-0.002814
3076.000000	-0.002792
3075.000000	-0.002769
3074.000000	-0.002765
3073.000000	-0.002785
3072.000000	-0.002821
3071.000000	-0.002856
3070.000000	-0.002881
3069.000000	-0.002897
3068.000000	-0.002907
3067.000000	-0.002908
3066.000000	-0.002899
3065.000000	-0.002880
3064.000000	-0.002860
3063.000000	-0.002844
3062.000000	-0.002841
3061.000000	-0.002853
3060.000000	-0.002870
3059.000000	-0.002870
3058.000000	-0.002836
3057.000000	-0.002779
3056.000000	-0.002728
3055.000000	-0.002711
3054.000000	-0.002735
3053.000000	-0.002789
3052.000000	-0.002850
3051.000000	-0.002892
3050.000000	-0.002898
3049.000000	-0.002874
3048.000000	-0.002838
3047.000000	-0.002812
3046.000000	-0.002801
3045.000000	-0.002806
3044.000000	-0.002827
3043.000000	-0.002864
3042.000000	-0.002903
3041.000000	-0.002922
3040.000000	-0.002914
3039.000000	-0.002888
3038.000000	-0.002862
3037.000000	-0.002845
3036.000000	-0.002840
3035.000000	-0.002852
3034.000000	-0.002886
3033.000000	-0.002933
3032.000000	-0.002972
3031.000000	-0.002983
3030.000000	-0.002963
3029.000000	-0.002926
3028.000000	-0.002889
3027.000000	-0.002865
3026.000000	-0.002865
3025.000000	-0.002892
3024.000000	-0.002938
3023.000000	-0.002978
3022.000000	-0.002988
3021.000000	-0.002963
3020.000000	-0.002916
3019.000000	-0.002875
3018.000000	-0.002859
3017.000000	-0.002878
3016.000000	-0.002934
3015.000000	-0.003010
3014.000000	-0.003076
3013.000000	-0.003101
3012.000000	-0.003076
3011.000000	-0.003018
3010.000000	-0.002959
3009.000000	-0.002921
3008.000000	-0.002915
3007.000000	-0.002942
3006.000000	-0.002993
3005.000000	-0.003046
3004.000000	-0.003079
3003.000000	-0.003088
3002.000000	-0.003089
3001.000000	-0.003097
3000.000000	-0.003116
2999.000000	-0.003138
2998.000000	-0.003162
2997.000000	-0.003191
2996.000000	-0.003213
2995.000000	-0.003210
2994.000000	-0.003179
2993.000000	-0.003144
2992.000000	-0.003129
2991.000000	-0.003141
2990.000000	-0.003173
2989.000000	-0.003220
2988.000000	-0.003282
2987.000000	-0.003358
2986.000000	-0.003433
2985.000000	-0.003493
2984.000000	-0.003536
2983.000000	-0.003574
2982.000000	-0.003617
2981.000000	-0.003670
2980.000000	-0.003737
2979.000000	-0.003822
2978.000000	-0.003926
2977.000000	-0.004042
2976.000000	-0.004155
2975.000000	-0.004252
2974.000000	-0.004332
2973.000000	-0.004408
2972.000000	-0.004485
2971.000000	-0.004554
2970.000000	-0.004599
2969.000000	-0.004620
2968.000000	-0.004638
2967.000000	-0.004662
2966.000000	-0.004678
2965.000000	-0.004663
2964.000000	-0.004611
2963.000000	-0.004528
2962.000000	-0.004427
2961.000000	-0.004320
2960.000000	-0.004217
2959.000000	-0.004128
2958.000000	-0.004052
2957.000000	-0.003981
2956.000000	-0.003911
2955.000000	-0.003842
2954.000000	-0.003776
2953.000000	-0.003714
2952.000000	-0.003668
2951.000000	-0.003656
2950.000000	-0.003684
2949.000000	-0.003742
2948.000000	-0.003810
2947.000000	-0.003874
2946.000000	-0.003938
2945.000000	-0.004009
2944.000000	-0.004090
2943.000000	-0.004176
2942.000000	-0.004257
2941.000000	-0.004317
2940.000000	-0.004343
2939.000000	-0.004331
2938.000000	-0.004291
2937.000000	-0.004243
2936.000000	-0.004203
2935.000000	-0.004179
2934.000000	-0.004171
2933.000000	-0.004170
2932.000000	-0.004164
2931.000000	-0.004139
2930.000000	-0.004089
2929.000000	-0.004020
2928.000000	-0.003954
2927.000000	-0.003907
2926.000000	-0.003883
2925.000000	-0.003875
2924.000000	-0.003867
2923.000000	-0.003854
2922.000000	-0.003841
2921.000000	-0.003832
2920.000000	-0.003824
2919.000000	-0.003816
2918.000000	-0.003805
2917.000000	-0.003796
2916.000000	-0.003786
2915.000000	-0.003771
2914.000000	-0.003749
2913.000000	-0.003728
2912.000000	-0.003714
2911.000000	-0.003708
2910.000000	-0.003709
2909.000000	-0.003719
2908.000000	-0.003743
2907.000000	-0.003771
2906.000000	-0.003787
2905.000000	-0.003781
2904.000000	-0.003759
2903.000000	-0.003740
2902.000000	-0.003740
2901.000000	-0.003757
2900.000000	-0.003779
2899.000000	-0.003799
2898.000000	-0.003814
2897.000000	-0.003828
2896.000000	-0.003834
2895.000000	-0.003822
2894.000000	-0.003790
2893.000000	-0.003751
2892.000000	-0.003729
2891.000000	-0.003737
2890.000000	-0.003773
2889.000000	-0.003823
2888.000000	-0.003870
2887.000000	-0.003906
2886.000000	-0.003935
2885.000000	-0.003969
2884.000000	-0.004015
2883.000000	-0.004070
2882.000000	-0.004122
2881.000000	-0.004166
2880.000000	-0.004203
2879.000000	-0.004233
2878.000000	-0.004251
2877.000000	-0.004255
2876.000000	-0.004240
2875.000000	-0.004205
2874.000000	-0.004152
2873.000000	-0.004091
2872.000000	-0.004043
2871.000000	-0.004017
2870.000000	-0.004005
2869.000000	-0.003991
2868.000000	-0.003969
2867.000000	-0.003941
2866.000000	-0.003908
2865.000000	-0.003866
2864.000000	-0.003814
2863.000000	-0.003762
2862.000000	-0.003721
2861.000000	-0.003693
2860.000000	-0.003671
2859.000000	-0.003645
2858.000000	-0.003616
2857.000000	-0.003591
2856.000000	-0.003573
2855.000000	-0.003557
2854.000000	-0.003531
2853.000000	-0.003492
2852.000000	-0.003451
2851.000000	-0.003423
2850.000000	-0.003406
2849.000000	-0.003393
2848.000000	-0.003379
2847.000000	-0.003363
2846.000000	-0.003341
2845.000000	-0.003308
2844.000000	-0.003264
2843.000000	-0.003228
2842.000000	-0.003213
2841.000000	-0.003218
2840.000000	-0.003227
2839.000000	-0.003230
2838.000000	-0.003223
2837.000000	-0.003209
2836.000000	-0.003184
2835.000000	-0.003154
2834.000000	-0.003129
2833.000000	-0.003122
2832.000000	-0.003132
2831.000000	-0.003142
2830.000000	-0.003134
2829.000000	-0.003105
2828.000000	-0.003066
2827.000000	-0.003033
2826.000000	-0.003015
2825.000000	-0.003013
2824.000000	-0.003027
2823.000000	-0.003049
2822.000000	-0.003068
2821.000000	-0.003070
2820.000000	-0.003050
2819.000000	-0.003016
2818.000000	-0.002981
2817.000000	-0.002960
2816.000000	-0.002959
2815.000000	-0.002976
2814.000000	-0.003006
2813.000000	-0.003035
2812.000000	-0.003056
2811.000000	-0.003063
2810.000000	-0.003057
2809.000000	-0.003045
2808.000000	-0.003029
2807.000000	-0.003011
2806.000000	-0.002994
2805.000000	-0.002982
2804.000000	-0.002977
2803.000000	-0.002973
2802.000000	-0.002964
2801.000000	-0.002947
2800.000000	-0.002928
2799.000000	-0.002919
2798.000000	-0.002925
2797.000000	-0.002948
2796.000000	-0.002981
2795.000000	-0.003005
2794.000000	-0.003002
2793.000000	-0.002970
2792.000000	-0.002925
2791.000000	-0.002892
2790.000000	-0.002886
2789.000000	-0.002901
2788.000000	-0.002920
2787.000000	-0.002925
2786.000000	-0.002914
2785.000000	-0.002893
2784.000000	-0.002876
2783.000000	-0.002872
2782.000000	-0.002879
2781.000000	-0.002896
2780.000000	-0.002921
2779.000000	-0.002950
2778.000000	-0.002971
2777.000000	-0.002971
2776.000000	-0.002949
2775.000000	-0.002919
2774.000000	-0.002897
2773.000000	-0.002888
2772.000000	-0.002891
2771.000000	-0.002895
2770.000000	-0.002892
2769.000000	-0.002878
2768.000000	-0.002857
2767.000000	-0.002845
2766.000000	-0.002851
2765.000000	-0.002871
2764.000000	-0.002891
2763.000000	-0.002895
2762.000000	-0.002883
2761.000000	-0.002867
2760.000000	-0.002866
2759.000000	-0.002889
2758.000000	-0.002927
2757.000000	-0.002955
2756.000000	-0.002957
2755.000000	-0.002940
2754.000000	-0.002925
2753.000000	-0.002922
2752.000000	-0.002919
2751.000000	-0.002906
2750.000000	-0.002888
2749.000000	-0.002879
2748.000000	-0.002880
2747.000000	-0.002876
2746.000000	-0.002857
2745.000000	-0.002832
2744.000000	-0.002822
2743.000000	-0.002837
2742.000000	-0.002865
2741.000000	-0.002888
2740.000000	-0.002896
2739.000000	-0.002891
2738.000000	-0.002881
2737.000000	-0.002870
2736.000000	-0.002859
2735.000000	-0.002850
2734.000000	-0.002845
2733.000000	-0.002848
2732.000000	-0.002851
2731.000000	-0.002849
2730.000000	-0.002845
2729.000000	-0.002850
2728.000000	-0.002870
2727.000000	-0.002892
2726.000000	-0.002896
2725.000000	-0.002872
2724.000000	-0.002828
2723.000000	-0.002779
2722.000000	-0.002736
2721.000000	-0.002707
2720.000000	-0.002701
2719.000000	-0.002716
2718.000000	-0.002744
2717.000000	-0.002774
2716.000000	-0.002798
2715.000000	-0.002813
2714.000000	-0.002817
2713.000000	-0.002806
2712.000000	-0.002791
2711.000000	-0.002781
2710.000000	-0.002780
2709.000000	-0.002778
2708.000000	-0.002776
2707.000000	-0.002784
2706.000000	-0.002808
2705.000000	-0.002836
2704.000000	-0.002841
2703.000000	-0.002817
2702.000000	-0.002785
2701.000000	-0.002770
2700.000000	-0.002777
2699.000000	-0.002792
2698.000000	-0.002798
2697.000000	-0.002791
2696.000000	-0.002775
2695.000000	-0.002755
2694.000000	-0.002740
2693.000000	-0.002732
2692.000000	-0.002726
2691.000000	-0.002717
2690.000000	-0.002709
2689.000000	-0.002715
2688.000000	-0.002736
2687.000000	-0.002757
2686.000000	-0.002769
2685.000000	-0.002778
2684.000000	-0.002795
2683.000000	-0.002814
2682.000000	-0.002819
2681.000000	-0.002800
2680.000000	-0.002765
2679.000000	-0.002728
2678.000000	-0.002704
2677.000000	-0.002699
2676.000000	-0.002713
2675.000000	-0.002734
2674.000000	-0.002746
2673.000000	-0.002748
2672.000000	-0.002745
2671.000000	-0.002743
2670.000000	-0.002739
2669.000000	-0.002733
2668.000000	-0.002730
2667.000000	-0.002734
2666.000000	-0.002739
2665.000000	-0.002737
2664.000000	-0.002729
2663.000000	-0.002724
2662.000000	-0.002726
2661.000000	-0.002735
2660.000000	-0.002742
2659.000000	-0.002740
2658.000000	-0.002726
2657.000000	-0.002709
2656.000000	-0.002706
2655.000000	-0.002722
2654.000000	-0.002747
2653.000000	-0.002757
2652.000000	-0.002742
2651.000000	-0.002710
2650.000000	-0.002681
2649.000000	-0.002667
2648.000000	-0.002670
2647.000000	-0.002682
2646.000000	-0.002695
2645.000000	-0.002706
2644.000000	-0.002715
2643.000000	-0.002724
2642.000000	-0.002730
2641.000000	-0.002730
2640.000000	-0.002724
2639.000000	-0.002719
2638.000000	-0.002719
2637.000000	-0.002726
2636.000000	-0.002737
2635.000000	-0.002739
2634.000000	-0.002728
2633.000000	-0.002709
2632.000000	-0.002699
2631.000000	-0.002702
2630.000000	-0.002710
2629.000000	-0.002715
2628.000000	-0.002720
2627.000000	-0.002733
2626.000000	-0.002756
2625.000000	-0.002778
2624.000000	-0.002788
2623.000000	-0.002782
2622.000000	-0.002767
2621.000000	-0.002752
2620.000000	-0.002745
2619.000000	-0.002744
2618.000000	-0.002742
2617.000000	-0.002739
2616.000000	-0.002739
2615.000000	-0.002745
2614.000000	-0.002750
2613.000000	-0.002752
2612.000000	-0.002760
2611.000000	-0.002780
2610.000000	-0.002799
2609.000000	-0.002799
2608.000000	-0.002774
2607.000000	-0.002744
2606.000000	-0.002731
2605.000000	-0.002732
2604.000000	-0.002734
2603.000000	-0.002728
2602.000000	-0.002718
2601.000000	-0.002713
2600.000000	-0.002712
2599.000000	-0.002711
2598.000000	-0.002704
2597.000000	-0.002690
2596.000000	-0.002676
2595.000000	-0.002668
2594.000000	-0.002664
2593.000000	-0.002656
2592.000000	-0.002643
2591.000000	-0.002637
2590.000000	-0.002645
2589.000000	-0.002666
2588.000000	-0.002686
2587.000000	-0.002695
2586.000000	-0.002695
2585.000000	-0.002695
2584.000000	-0.002692
2583.000000	-0.002675
2582.000000	-0.002640
2581.000000	-0.002602
2580.000000	-0.002585
2579.000000	-0.002594
2578.000000	-0.002609
2577.000000	-0.002612
2576.000000	-0.002605
2575.000000	-0.002606
2574.000000	-0.002622
2573.000000	-0.002647
2572.000000	-0.002670
2571.000000	-0.002684
2570.000000	-0.002686
2569.000000	-0.002673
2568.000000	-0.002652
2567.000000	-0.002630
2566.000000	-0.002616
2565.000000	-0.002611
2564.000000	-0.002613
2563.000000	-0.002620
2562.000000	-0.002627
2561.000000	-0.002631
2560.000000	-0.002630
2559.000000	-0.002631
2558.000000	-0.002635
2557.000000	-0.002638
2556.000000	-0.002633
2555.000000	-0.002620
2554.000000	-0.002607
2553.000000	-0.002596
2552.000000	-0.002589
2551.000000	-0.002583
2550.000000	-0.002580
2549.000000	-0.002583
2548.000000	-0.002596
2547.000000	-0.002619
2546.000000	-0.002643
2545.000000	-0.002658
2544.000000	-0.002658
2543.000000	-0.002648
2542.000000	-0.002639
2541.000000	-0.002634
2540.000000	-0.002629
2539.000000	-0.002617
2538.000000	-0.002595
2537.000000	-0.002569
2536.000000	-0.002554
2535.000000	-0.002563
2534.000000	-0.002591
2533.000000	-0.002622
2532.000000	-0.002638
2531.000000	-0.002634
2530.000000	-0.002621
2529.000000	-0.002615
2528.000000	-0.002626
2527.000000	-0.002647
2526.000000	-0.002666
2525.000000	-0.002668
2524.000000	-0.002653
2523.000000	-0.002633
2522.000000	-0.002619
2521.000000	-0.002611
2520.000000	-0.002603
2519.000000	-0.002595
2518.000000	-0.002596
2517.000000	-0.002609
2516.000000	-0.002626
2515.000000	-0.002633
2514.000000	-0.002626
2513.000000	-0.002614
2512.000000	-0.002612
2511.000000	-0.002623
2510.000000	-0.002635
2509.000000	-0.002632
2508.000000	-0.002613
2507.000000	-0.002595
2506.000000	-0.002594
2505.000000	-0.002609
2504.000000	-0.002629
2503.000000	-0.002643
2502.000000	-0.002649
2501.000000	-0.002648
2500.000000	-0.002641
2499.000000	-0.002631
2498.000000	-0.002621
2497.000000	-0.002619
2496.000000	-0.002626
2495.000000	-0.002638
2494.000000	-0.002651
2493.000000	-0.002658
2492.000000	-0.002665
2491.000000	-0.002676
2490.000000	-0.002690
2489.000000	-0.002698
2488.000000	-0.002693
2487.000000	-0.002680
2486.000000	-0.002670
2485.000000	-0.002669
2484.000000	-0.002675
2483.000000	-0.002682
2482.000000	-0.002684
2481.000000	-0.002678
2480.000000	-0.002664
2479.000000	-0.002649
2478.000000	-0.002643
2477.000000	-0.002646
2476.000000	-0.002644
2475.000000	-0.002629
2474.000000	-0.002605
2473.000000	-0.002587
2472.000000	-0.002583
2471.000000	-0.002586
2470.000000	-0.002592
2469.000000	-0.002601
2468.000000	-0.002618
2467.000000	-0.002643
2466.000000	-0.002666
2465.000000	-0.002676
2464.000000	-0.002668
2463.000000	-0.002644
2462.000000	-0.002616
2461.000000	-0.002593
2460.000000	-0.002584
2459.000000	-0.002589
2458.000000	-0.002597
2457.000000	-0.002596
2456.000000	-0.002587
2455.000000	-0.002579
2454.000000	-0.002580
2453.000000	-0.002587
2452.000000	-0.002589
2451.000000	-0.002575
2450.000000	-0.002551
2449.000000	-0.002528
2448.000000	-0.002525
2447.000000	-0.002548
2446.000000	-0.002588
2445.000000	-0.002621
2444.000000	-0.002629
2443.000000	-0.002612
2442.000000	-0.002587
2441.000000	-0.002573
2440.000000	-0.002573
2439.000000	-0.002578
2438.000000	-0.002581
2437.000000	-0.002583
2436.000000	-0.002587
2435.000000	-0.002593
2434.000000	-0.002596
2433.000000	-0.002592
2432.000000	-0.002583
2431.000000	-0.002576
2430.000000	-0.002571
2429.000000	-0.002569
2428.000000	-0.002566
2427.000000	-0.002566
2426.000000	-0.002571
2425.000000	-0.002578
2424.000000	-0.002578
2423.000000	-0.002568
2422.000000	-0.002555
2421.000000	-0.002551
2420.000000	-0.002562
2419.000000	-0.002583
2418.000000	-0.002602
2417.000000	-0.002613
2416.000000	-0.002613
2415.000000	-0.002600
2414.000000	-0.002580
2413.000000	-0.002561
2412.000000	-0.002547
2411.000000	-0.002536
2410.000000	-0.002525
2409.000000	-0.002514
2408.000000	-0.002507
2407.000000	-0.002504
2406.000000	-0.002506
2405.000000	-0.002511
2404.000000	-0.002520
2403.000000	-0.002532
2402.000000	-0.002544
2401.000000	-0.002553
2400.000000	-0.002551
2399.000000	-0.002536
2398.000000	-0.002517
2397.000000	-0.002512
2396.000000	-0.002525
2395.000000	-0.002539
2394.000000	-0.002532
2393.000000	-0.002506
2392.000000	-0.002480
2391.000000	-0.002459
2390.000000	-0.002428
2389.000000	-0.002378
2388.000000	-0.002323
2387.000000	-0.002279
2386.000000	-0.002244
2385.000000	-0.002193
2384.000000	-0.002116
2383.000000	-0.002026
2382.000000	-0.001947
2381.000000	-0.001891
2380.000000	-0.001849
2379.000000	-0.001798
2378.000000	-0.001722
2377.000000	-0.001627
2376.000000	-0.001534
2375.000000	-0.001457
2374.000000	-0.001406
2373.000000	-0.001391
2372.000000	-0.001413
2371.000000	-0.001441
2370.000000	-0.001429
2369.000000	-0.001365
2368.000000	-0.001273
2367.000000	-0.001176
2366.000000	-0.001074
2365.000000	-0.000959
2364.000000	-0.000846
2363.000000	-0.000761
2362.000000	-0.000691
2361.000000	-0.000620
2360.000000	-0.000563
2359.000000	-0.000533
2358.000000	-0.000528
2357.000000	-0.000512
2356.000000	-0.000473
2355.000000	-0.000424
2354.000000	-0.000351
2353.000000	-0.000226
2352.000000	-0.000087
2351.000000	-0.000079
2350.000000	-0.000280
2349.000000	-0.000571
2348.000000	-0.000720
2347.000000	-0.000483
2346.000000	0.000211
2345.000000	0.001209
2344.000000	0.002187
2343.000000	0.002846
2342.000000	0.003063
2341.000000	0.002846
2340.000000	0.002348
2339.000000	0.001751
2338.000000	0.001177
2337.000000	0.000671
2336.000000	0.000268
2335.000000	-0.000007
2334.000000	-0.000155
2333.000000	-0.000204
2332.000000	-0.000159
2331.000000	-0.000071
2330.000000	-0.000023
2329.000000	-0.000059
2328.000000	-0.000178
2327.000000	-0.000316
2326.000000	-0.000448
2325.000000	-0.000548
2324.000000	-0.000607
2323.000000	-0.000633
2322.000000	-0.000633
2321.000000	-0.000628
2320.000000	-0.000629
2319.000000	-0.000671
2318.000000	-0.000764
2317.000000	-0.000891
2316.000000	-0.001002
2315.000000	-0.001069
2314.000000	-0.001105
2313.000000	-0.001138
2312.000000	-0.001184
2311.000000	-0.001243
2310.000000	-0.001313
2309.000000	-0.001390
2308.000000	-0.001467
2307.000000	-0.001541
2306.000000	-0.001615
2305.000000	-0.001694
2304.000000	-0.001779
2303.000000	-0.001871
2302.000000	-0.001968
2301.000000	-0.002054
2300.000000	-0.002121
2299.000000	-0.002176
2298.000000	-0.002235
2297.000000	-0.002303
2296.000000	-0.002373
2295.000000	-0.002441
2294.000000	-0.002513
2293.000000	-0.002585
2292.000000	-0.002640
2291.000000	-0.002668
2290.000000	-0.002682
2289.000000	-0.002696
2288.000000	-0.002704
2287.000000	-0.002694
2286.000000	-0.002675
2285.000000	-0.002665
2284.000000	-0.002674
2283.000000	-0.002695
2282.000000	-0.002716
2281.000000	-0.002732
2280.000000	-0.002744
2279.000000	-0.002748
2278.000000	-0.002743
2277.000000	-0.002733
2276.000000	-0.002730
2275.000000	-0.002740
2274.000000	-0.002761
2273.000000	-0.002785
2272.000000	-0.002802
2271.000000	-0.002809
2270.000000	-0.002820
2269.000000	-0.002845
2268.000000	-0.002880
2267.000000	-0.002911
2266.000000	-0.002931
2265.000000	-0.002947
2264.000000	-0.002966
2263.000000	-0.002983
2262.000000	-0.002980
2261.000000	-0.002949
2260.000000	-0.002897
2259.000000	-0.002835
2258.000000	-0.002771
2257.000000	-0.002720
2256.000000	-0.002709
2255.000000	-0.002763
2254.000000	-0.002886
2253.000000	-0.003049
2252.000000	-0.003219
2251.000000	-0.003368
2250.000000	-0.003481
2249.000000	-0.003542
2248.000000	-0.003542
2247.000000	-0.003486
2246.000000	-0.003396
2245.000000	-0.003293
2244.000000	-0.003191
2243.000000	-0.003097
2242.000000	-0.003025
2241.000000	-0.002988
2240.000000	-0.003000
2239.000000	-0.003062
2238.000000	-0.003158
2237.000000	-0.003263
2236.000000	-0.003353
2235.000000	-0.003417
2234.000000	-0.003452
2233.000000	-0.003455
2232.000000	-0.003418
2231.000000	-0.003341
2230.000000	-0.003235
2229.000000	-0.003116
2228.000000	-0.002997
2227.000000	-0.002889
2226.000000	-0.002801
2225.000000	-0.002740
2224.000000	-0.002707
2223.000000	-0.002695
2222.000000	-0.002692
2221.000000	-0.002683
2220.000000	-0.002662
2219.000000	-0.002631
2218.000000	-0.002604
2217.000000	-0.002589
2216.000000	-0.002587
2215.000000	-0.002595
2214.000000	-0.002604
2213.000000	-0.002609
2212.000000	-0.002607
2211.000000	-0.002603
2210.000000	-0.002604
2209.000000	-0.002610
2208.000000	-0.002615
2207.000000	-0.002615
2206.000000	-0.002618
2205.000000	-0.002628
2204.000000	-0.002639
2203.000000	-0.002637
2202.000000	-0.002616
2201.000000	-0.002589
2200.000000	-0.002572
2199.000000	-0.002575
2198.000000	-0.002590
2197.000000	-0.002600
2196.000000	-0.002591
2195.000000	-0.002568
2194.000000	-0.002547
2193.000000	-0.002541
2192.000000	-0.002552
2191.000000	-0.002573
2190.000000	-0.002598
2189.000000	-0.002617
2188.000000	-0.002622
2187.000000	-0.002613
2186.000000	-0.002604
2185.000000	-0.002610
2184.000000	-0.002635
2183.000000	-0.002667
2182.000000	-0.002684
2181.000000	-0.002677
2180.000000	-0.002653
2179.000000	-0.002633
2178.000000	-0.002628
2177.000000	-0.002635
2176.000000	-0.002635
2175.000000	-0.002620
2174.000000	-0.002598
2173.000000	-0.002587
2172.000000	-0.002591
2171.000000	-0.002601
2170.000000	-0.002605
2169.000000	-0.002600
2168.000000	-0.002589
2167.000000	-0.002577
2166.000000	-0.002565
2165.000000	-0.002553
2164.000000	-0.002541
2163.000000	-0.002532
2162.000000	-0.002530
2161.000000	-0.002536
2160.000000	-0.002548
2159.000000	-0.002556
2158.000000	-0.002559
2157.000000	-0.002561
2156.000000	-0.002560
2155.000000	-0.002554
2154.000000	-0.002537
2153.000000	-0.002515
2152.000000	-0.002496
2151.000000	-0.002489
2150.000000	-0.002491
2149.000000	-0.002496
2148.000000	-0.002502
2147.000000	-0.002512
2146.000000	-0.002528
2145.000000	-0.002544
2144.000000	-0.002548
2143.000000	-0.002537
2142.000000	-0.002520
2141.000000	-0.002512
2140.000000	-0.002519
2139.000000	-0.002532
2138.000000	-0.002542
2137.000000	-0.002544
2136.000000	-0.002546
2135.000000	-0.002554
2134.000000	-0.002565
2133.000000	-0.002561
2132.000000	-0.002535
2131.000000	-0.002491
2130.000000	-0.002447
2129.000000	-0.002420
2128.000000	-0.002411
2127.000000	-0.002409
2126.000000	-0.002401
2125.000000	-0.002377
2124.000000	-0.002336
2123.000000	-0.002277
2122.000000	-0.002204
2121.000000	-0.002129
2120.000000	-0.002063
2119.000000	-0.002010
2118.000000	-0.001963
2117.000000	-0.001918
2116.000000	-0.001882
2115.000000	-0.001874
2114.000000	-0.001900
2113.000000	-0.001948
2112.000000	-0.002003
2111.000000	-0.002057
2110.000000	-0.002114
2109.000000	-0.002175
2108.000000	-0.002232
2107.000000	-0.002277
2106.000000	-0.002308
2105.000000	-0.002327
2104.000000	-0.002342
2103.000000	-0.002361
2102.000000	-0.002390
2101.000000	-0.002425
2100.000000	-0.002457
2099.000000	-0.002484
2098.000000	-0.002507
2097.000000	-0.002527
2096.000000	-0.002540
2095.000000	-0.002548
2094.000000	-0.002557
2093.000000	-0.002572
2092.000000	-0.002592
2091.000000	-0.002606
2090.000000	-0.002613
2089.000000	-0.002617
2088.000000	-0.002626
2087.000000	-0.002638
2086.000000	-0.002646
2085.000000	-0.002643
2084.000000	-0.002631
2083.000000	-0.002615
2082.000000	-0.002594
2081.000000	-0.002566
2080.000000	-0.002539
2079.000000	-0.002531
2078.000000	-0.002552
2077.000000	-0.002585
2076.000000	-0.002602
2075.000000	-0.002592
2074.000000	-0.002568
2073.000000	-0.002548
2072.000000	-0.002538
2071.000000	-0.002534
2070.000000	-0.002533
2069.000000	-0.002533
2068.000000	-0.002527
2067.000000	-0.002511
2066.000000	-0.002491
2065.000000	-0.002479
2064.000000	-0.002483
2063.000000	-0.002500
2062.000000	-0.002518
2061.000000	-0.002527
2060.000000	-0.002519
2059.000000	-0.002498
2058.000000	-0.002481
2057.000000	-0.002478
2056.000000	-0.002482
2055.000000	-0.002477
2054.000000	-0.002455
2053.000000	-0.002428
2052.000000	-0.002414
2051.000000	-0.002417
2050.000000	-0.002431
2049.000000	-0.002445
2048.000000	-0.002460
2047.000000	-0.002477
2046.000000	-0.002495
2045.000000	-0.002507
2044.000000	-0.002507
2043.000000	-0.002496
2042.000000	-0.002482
2041.000000	-0.002473
2040.000000	-0.002467
2039.000000	-0.002458
2038.000000	-0.002441
2037.000000	-0.002425
2036.000000	-0.002422
2035.000000	-0.002437
2034.000000	-0.002457
2033.000000	-0.002465
2032.000000	-0.002463
2031.000000	-0.002466
2030.000000	-0.002482
2029.000000	-0.002500
2028.000000	-0.002503
2027.000000	-0.002490
2026.000000	-0.002474
2025.000000	-0.002467
2024.000000	-0.002465
2023.000000	-0.002455
2022.000000	-0.002431
2021.000000	-0.002405
2020.000000	-0.002392
2019.000000	-0.002393
2018.000000	-0.002400
2017.000000	-0.002402
2016.000000	-0.002401
2015.000000	-0.002405
2014.000000	-0.002417
2013.000000	-0.002433
2012.000000	-0.002441
2011.000000	-0.002436
2010.000000	-0.002421
2009.000000	-0.002400
2008.000000	-0.002381
2007.000000	-0.002371
2006.000000	-0.002375
2005.000000	-0.002389
2004.000000	-0.002403
2003.000000	-0.002411
2002.000000	-0.002411
2001.000000	-0.002405
2000.000000	-0.002392
1999.000000	-0.002378
1998.000000	-0.002372
1997.000000	-0.002376
1996.000000	-0.002380
1995.000000	-0.002381
1994.000000	-0.002382
1993.000000	-0.002390
1992.000000	-0.002401
1991.000000	-0.002400
1990.000000	-0.002380
1989.000000	-0.002350
1988.000000	-0.002326
1987.000000	-0.002322
1986.000000	-0.002338
1985.000000	-0.002364
1984.000000	-0.002385
1983.000000	-0.002395
1982.000000	-0.002393
1981.000000	-0.002381
1980.000000	-0.002365
1979.000000	-0.002351
1978.000000	-0.002349
1977.000000	-0.002357
1976.000000	-0.002366
1975.000000	-0.002370
1974.000000	-0.002367
1973.000000	-0.002360
1972.000000	-0.002354
1971.000000	-0.002351
1970.000000	-0.002361
1969.000000	-0.002383
1968.000000	-0.002406
1967.000000	-0.002413
1966.000000	-0.002400
1965.000000	-0.002380
1964.000000	-0.002367
1963.000000	-0.002367
1962.000000	-0.002376
1961.000000	-0.002386
1960.000000	-0.002390
1959.000000	-0.002384
1958.000000	-0.002373
1957.000000	-0.002365
1956.000000	-0.002359
1955.000000	-0.002351
1954.000000	-0.002341
1953.000000	-0.002335
1952.000000	-0.002340
1951.000000	-0.002353
1950.000000	-0.002360
1949.000000	-0.002352
1948.000000	-0.002332
1947.000000	-0.002311
1946.000000	-0.002298
1945.000000	-0.002289
1944.000000	-0.002282
1943.000000	-0.002276
1942.000000	-0.002274
1941.000000	-0.002276
1940.000000	-0.002285
1939.000000	-0.002301
1938.000000	-0.002323
1937.000000	-0.002341
1936.000000	-0.002350
1935.000000	-0.002348
1934.000000	-0.002341
1933.000000	-0.002328
1932.000000	-0.002312
1931.000000	-0.002295
1930.000000	-0.002284
1929.000000	-0.002282
1928.000000	-0.002289
1927.000000	-0.002301
1926.000000	-0.002313
1925.000000	-0.002316
1924.000000	-0.002311
1923.000000	-0.002303
1922.000000	-0.002296
1921.000000	-0.002285
1920.000000	-0.002271
1919.000000	-0.002272
1918.000000	-0.002301
1917.000000	-0.002346
1916.000000	-0.002373
1915.000000	-0.002372
1914.000000	-0.002360
1913.000000	-0.002357
1912.000000	-0.002358
1911.000000	-0.002350
1910.000000	-0.002337
1909.000000	-0.002332
1908.000000	-0.002339
1907.000000	-0.002341
1906.000000	-0.002330
1905.000000	-0.002312
1904.000000	-0.002302
1903.000000	-0.002304
1902.000000	-0.002311
1901.000000	-0.002311
1900.000000	-0.002299
1899.000000	-0.002283
1898.000000	-0.002276
1897.000000	-0.002283
1896.000000	-0.002295
1895.000000	-0.002296
1894.000000	-0.002288
1893.000000	-0.002278
1892.000000	-0.002273
1891.000000	-0.002274
1890.000000	-0.002283
1889.000000	-0.002302
1888.000000	-0.002323
1887.000000	-0.002336
1886.000000	-0.002338
1885.000000	-0.002336
1884.000000	-0.002333
1883.000000	-0.002326
1882.000000	-0.002313
1881.000000	-0.002300
1880.000000	-0.002290
1879.000000	-0.002283
1878.000000	-0.002276
1877.000000	-0.002272
1876.000000	-0.002275
1875.000000	-0.002282
1874.000000	-0.002290
1873.000000	-0.002294
1872.000000	-0.002291
1871.000000	-0.002275
1870.000000	-0.002250
1869.000000	-0.002234
1868.000000	-0.002243
1867.000000	-0.002269
1866.000000	-0.002292
1865.000000	-0.002300
1864.000000	-0.002300
1863.000000	-0.002301
1862.000000	-0.002301
1861.000000	-0.002296
1860.000000	-0.002289
1859.000000	-0.002288
1858.000000	-0.002298
1857.000000	-0.002310
1856.000000	-0.002313
1855.000000	-0.002304
1854.000000	-0.002290
1853.000000	-0.002281
1852.000000	-0.002280
1851.000000	-0.002281
1850.000000	-0.002279
1849.000000	-0.002274
1848.000000	-0.002270
1847.000000	-0.002267
1846.000000	-0.002264
1845.000000	-0.002256
1844.000000	-0.002242
1843.000000	-0.002226
1842.000000	-0.002214
1841.000000	-0.002207
1840.000000	-0.002201
1839.000000	-0.002198
1838.000000	-0.002202
1837.000000	-0.002213
1836.000000	-0.002222
1835.000000	-0.002226
1834.000000	-0.002231
1833.000000	-0.002246
1832.000000	-0.002269
1831.000000	-0.002290
1830.000000	-0.002297
1829.000000	-0.002290
1828.000000	-0.002272
1827.000000	-0.002245
1826.000000	-0.002211
1825.000000	-0.002186
1824.000000	-0.002187
1823.000000	-0.002214
1822.000000	-0.002247
1821.000000	-0.002267
1820.000000	-0.002269
1819.000000	-0.002261
1818.000000	-0.002251
1817.000000	-0.002240
1816.000000	-0.002228
1815.000000	-0.002221
1814.000000	-0.002220
1813.000000	-0.002222
1812.000000	-0.002223
1811.000000	-0.002223
1810.000000	-0.002225
1809.000000	-0.002229
1808.000000	-0.002230
1807.000000	-0.002226
1806.000000	-0.002223
1805.000000	-0.002225
1804.000000	-0.002228
1803.000000	-0.002229
1802.000000	-0.002232
1801.000000	-0.002241
1800.000000	-0.002250
1799.000000	-0.002245
1798.000000	-0.002224
1797.000000	-0.002197
1796.000000	-0.002179
1795.000000	-0.002174
1794.000000	-0.002184
1793.000000	-0.002206
1792.000000	-0.002230
1791.000000	-0.002239
1790.000000	-0.002224
1789.000000	-0.002190
1788.000000	-0.002154
1787.000000	-0.002136
1786.000000	-0.002143
1785.000000	-0.002171
1784.000000	-0.002203
1783.000000	-0.002224
1782.000000	-0.002228
1781.000000	-0.002214
1780.000000	-0.002190
1779.000000	-0.002169
1778.000000	-0.002163
1777.000000	-0.002177
1776.000000	-0.002196
1775.000000	-0.002203
1774.000000	-0.002187
1773.000000	-0.002158
1772.000000	-0.002129
1771.000000	-0.002109
1770.000000	-0.002095
1769.000000	-0.002088
1768.000000	-0.002100
1767.000000	-0.002137
1766.000000	-0.002188
1765.000000	-0.002230
1764.000000	-0.002251
1763.000000	-0.002255
1762.000000	-0.002251
1761.000000	-0.002243
1760.000000	-0.002225
1759.000000	-0.002197
1758.000000	-0.002171
1757.000000	-0.002156
1756.000000	-0.002151
1755.000000	-0.002137
1754.000000	-0.002100
1753.000000	-0.002045
1752.000000	-0.001997
1751.000000	-0.001978
1750.000000	-0.001992
1749.000000	-0.002024
1748.000000	-0.002062
1747.000000	-0.002096
1746.000000	-0.002117
1745.000000	-0.002116
1744.000000	-0.002092
1743.000000	-0.002056
1742.000000	-0.002020
1741.000000	-0.001993
1740.000000	-0.001983
1739.000000	-0.001994
1738.000000	-0.002019
1737.000000	-0.002041
1736.000000	-0.002052
1735.000000	-0.002055
1734.000000	-0.002050
1733.000000	-0.002034
1732.000000	-0.002008
1731.000000	-0.001986
1730.000000	-0.001979
1729.000000	-0.001986
1728.000000	-0.001993
1727.000000	-0.001992
1726.000000	-0.001982
1725.000000	-0.001964
1724.000000	-0.001937
1723.000000	-0.001899
1722.000000	-0.001855
1721.000000	-0.001817
1720.000000	-0.001790
1719.000000	-0.001774
1718.000000	-0.001767
1717.000000	-0.001758
1716.000000	-0.001729
1715.000000	-0.001670
1714.000000	-0.001590
1713.000000	-0.001511
1712.000000	-0.001451
1711.000000	-0.001410
1710.000000	-0.001381
1709.000000	-0.001356
1708.000000	-0.001327
1707.000000	-0.001286
1706.000000	-0.001241
1705.000000	-0.001207
1704.000000	-0.001187
1703.000000	-0.001162
1702.000000	-0.001126
1701.000000	-0.001097
1700.000000	-0.001092
1699.000000	-0.001096
1698.000000	-0.001084
1697.000000	-0.001051
1696.000000	-0.001018
1695.000000	-0.001010
1694.000000	-0.001033
1693.000000	-0.001067
1692.000000	-0.001086
1691.000000	-0.001076
1690.000000	-0.001044
1689.000000	-0.001014
1688.000000	-0.001001
1687.000000	-0.001006
1686.000000	-0.001020
1685.000000	-0.001027
1684.000000	-0.001012
1683.000000	-0.000980
1682.000000	-0.000949
1681.000000	-0.000925
1680.000000	-0.000899
1679.000000	-0.000867
1678.000000	-0.000831
1677.000000	-0.000798
1676.000000	-0.000784
1675.000000	-0.000795
1674.000000	-0.000822
1673.000000	-0.000844
1672.000000	-0.000851
1671.000000	-0.000847
1670.000000	-0.000840
1669.000000	-0.000823
1668.000000	-0.000793
1667.000000	-0.000760
1666.000000	-0.000746
1665.000000	-0.000759
1664.000000	-0.000783
1663.000000	-0.000787
1662.000000	-0.000751
1661.000000	-0.000685
1660.000000	-0.000616
1659.000000	-0.000576
1658.000000	-0.000580
1657.000000	-0.000614
1656.000000	-0.000648
1655.000000	-0.000663
1654.000000	-0.000660
1653.000000	-0.000649
1652.000000	-0.000628
1651.000000	-0.000606
1650.000000	-0.000592
1649.000000	-0.000585
1648.000000	-0.000589
1647.000000	-0.000610
1646.000000	-0.000636
1645.000000	-0.000649
1644.000000	-0.000650
1643.000000	-0.000650
1642.000000	-0.000660
1641.000000	-0.000683
1640.000000	-0.000715
1639.000000	-0.000742
1638.000000	-0.000758
1637.000000	-0.000758
1636.000000	-0.000749
1635.000000	-0.000733
1634.000000	-0.000716
1633.000000	-0.000705
1632.000000	-0.000704
1631.000000	-0.000713
1630.000000	-0.000726
1629.000000	-0.000737
1628.000000	-0.000742
1627.000000	-0.000748
1626.000000	-0.000764
1625.000000	-0.000788
1624.000000	-0.000807
1623.000000	-0.000821
1622.000000	-0.000840
1621.000000	-0.000868
1620.000000	-0.000894
1619.000000	-0.000907
1618.000000	-0.000916
1617.000000	-0.000941
1616.000000	-0.000978
1615.000000	-0.001002
1614.000000	-0.000996
1613.000000	-0.000963
1612.000000	-0.000924
1611.000000	-0.000898
1610.000000	-0.000890
1609.000000	-0.000886
1608.000000	-0.000874
1607.000000	-0.000853
1606.000000	-0.000827
1605.000000	-0.000800
1604.000000	-0.000775
1603.000000	-0.000762
1602.000000	-0.000761
1601.000000	-0.000764
1600.000000	-0.000766
1599.000000	-0.000766
1598.000000	-0.000766
1597.000000	-0.000763
1596.000000	-0.000764
1595.000000	-0.000785
1594.000000	-0.000827
1593.000000	-0.000873
1592.000000	-0.000901
1591.000000	-0.000914
1590.000000	-0.000926
1589.000000	-0.000946
1588.000000	-0.000965
1587.000000	-0.000974
1586.000000	-0.000976
1585.000000	-0.000980
1584.000000	-0.000986
1583.000000	-0.000996
1582.000000	-0.001014
1581.000000	-0.001031
1580.000000	-0.001033
1579.000000	-0.001006
1578.000000	-0.000956
1577.000000	-0.000903
1576.000000	-0.000876
1575.000000	-0.000884
1574.000000	-0.000914
1573.000000	-0.000940
1572.000000	-0.000955
1571.000000	-0.000972
1570.000000	-0.001008
1569.000000	-0.001051
1568.000000	-0.001073
1567.000000	-0.001061
1566.000000	-0.001022
1565.000000	-0.000970
1564.000000	-0.000916
1563.000000	-0.000865
1562.000000	-0.000811
1561.000000	-0.000745
1560.000000	-0.000683
1559.000000	-0.000669
1558.000000	-0.000730
1557.000000	-0.000830
1556.000000	-0.000920
1555.000000	-0.000979
1554.000000	-0.001011
1553.000000	-0.001034
1552.000000	-0.001058
1551.000000	-0.001079
1550.000000	-0.001094
1549.000000	-0.001103
1548.000000	-0.001110
1547.000000	-0.001124
1546.000000	-0.001162
1545.000000	-0.001236
1544.000000	-0.001344
1543.000000	-0.001456
1542.000000	-0.001527
1541.000000	-0.001537
1540.000000	-0.001514
1539.000000	-0.001522
1538.000000	-0.001584
1537.000000	-0.001663
1536.000000	-0.001719
1535.000000	-0.001743
1534.000000	-0.001762
1533.000000	-0.001803
1532.000000	-0.001882
1531.000000	-0.002011
1530.000000	-0.002181
1529.000000	-0.002329
1528.000000	-0.002378
1527.000000	-0.002314
1526.000000	-0.002212
1525.000000	-0.002147
1524.000000	-0.002121
1523.000000	-0.002095
1522.000000	-0.002065
1521.000000	-0.002051
1520.000000	-0.002044
1519.000000	-0.002021
1518.000000	-0.002012
1517.000000	-0.002094
1516.000000	-0.002286
1515.000000	-0.002481
1514.000000	-0.002538
1513.000000	-0.002412
1512.000000	-0.002194
1511.000000	-0.002030
1510.000000	-0.001997
1509.000000	-0.002068
1508.000000	-0.002169
1507.000000	-0.002241
1506.000000	-0.002253
1505.000000	-0.002213
1504.000000	-0.002160
1503.000000	-0.002139
1502.000000	-0.002173
1501.000000	-0.002256
1500.000000	-0.002350
1499.000000	-0.002417
1498.000000	-0.002446
1497.000000	-0.002443
1496.000000	-0.002406
1495.000000	-0.002339
1494.000000	-0.002269
1493.000000	-0.002236
1492.000000	-0.002255
1491.000000	-0.002321
1490.000000	-0.002415
1489.000000	-0.002505
1488.000000	-0.002566
1487.000000	-0.002602
1486.000000	-0.002668
1485.000000	-0.002808
1484.000000	-0.002996
1483.000000	-0.003159
1482.000000	-0.003238
1481.000000	-0.003236
1480.000000	-0.003181
1479.000000	-0.003097
1478.000000	-0.002994
1477.000000	-0.002891
1476.000000	-0.002807
1475.000000	-0.002754
1474.000000	-0.002740
1473.000000	-0.002770
1472.000000	-0.002835
1471.000000	-0.002898
1470.000000	-0.002931
1469.000000	-0.002932
1468.000000	-0.002946
1467.000000	-0.003071
1466.000000	-0.003385
1465.000000	-0.003806
1464.000000	-0.004072
1463.000000	-0.003965
1462.000000	-0.003542
1461.000000	-0.003067
1460.000000	-0.002766
1459.000000	-0.002676
1458.000000	-0.002687
1457.000000	-0.002695
1456.000000	-0.002687
1455.000000	-0.002681
1454.000000	-0.002682
1453.000000	-0.002712
1452.000000	-0.002810
1451.000000	-0.002962
1450.000000	-0.003069
1449.000000	-0.003037
1448.000000	-0.002879
1447.000000	-0.002710
1446.000000	-0.002617
1445.000000	-0.002586
1444.000000	-0.002558
1443.000000	-0.002506
1442.000000	-0.002453
1441.000000	-0.002428
1440.000000	-0.002440
1439.000000	-0.002491
1438.000000	-0.002600
1437.000000	-0.002761
1436.000000	-0.002890
1435.000000	-0.002878
1434.000000	-0.002713
1433.000000	-0.002484
1432.000000	-0.002301
1431.000000	-0.002214
1430.000000	-0.002204
1429.000000	-0.002237
1428.000000	-0.002297
1427.000000	-0.002380
1426.000000	-0.002497
1425.000000	-0.002677
1424.000000	-0.002929
1423.000000	-0.003180
1422.000000	-0.003295
1421.000000	-0.003193
1420.000000	-0.002920
1419.000000	-0.002628
1418.000000	-0.002439
1417.000000	-0.002352
1416.000000	-0.002302
1415.000000	-0.002260
1414.000000	-0.002240
1413.000000	-0.002259
1412.000000	-0.002317
1411.000000	-0.002401
1410.000000	-0.002487
1409.000000	-0.002545
1408.000000	-0.002544
1407.000000	-0.002473
1406.000000	-0.002359
1405.000000	-0.002256
1404.000000	-0.002201
1403.000000	-0.002187
1402.000000	-0.002188
1401.000000	-0.002195
1400.000000	-0.002209
1399.000000	-0.002222
1398.000000	-0.002223
1397.000000	-0.002217
1396.000000	-0.002210
1395.000000	-0.002186
1394.000000	-0.002123
1393.000000	-0.002027
1392.000000	-0.001944
1391.000000	-0.001903
1390.000000	-0.001895
1389.000000	-0.001883
1388.000000	-0.001848
1387.000000	-0.001794
1386.000000	-0.001738
1385.000000	-0.001688
1384.000000	-0.001649
1383.000000	-0.001623
1382.000000	-0.001615
1381.000000	-0.001642
1380.000000	-0.001720
1379.000000	-0.001833
1378.000000	-0.001919
1377.000000	-0.001917
1376.000000	-0.001820
1375.000000	-0.001686
1374.000000	-0.001584
1373.000000	-0.001538
1372.000000	-0.001522
1371.000000	-0.001507
1370.000000	-0.001486
1369.000000	-0.001469
1368.000000	-0.001462
1367.000000	-0.001461
1366.000000	-0.001458
1365.000000	-0.001452
1364.000000	-0.001440
1363.000000	-0.001420
1362.000000	-0.001398
1361.000000	-0.001382
1360.000000	-0.001378
1359.000000	-0.001387
1358.000000	-0.001407
1357.000000	-0.001443
1356.000000	-0.001501
1355.000000	-0.001584
1354.000000	-0.001696
1353.000000	-0.001834
1352.000000	-0.001970
1351.000000	-0.002053
1350.000000	-0.002047
1349.000000	-0.001968
1348.000000	-0.001868
1347.000000	-0.001783
1346.000000	-0.001713
1345.000000	-0.001643
1344.000000	-0.001580
1343.000000	-0.001535
1342.000000	-0.001513
1341.000000	-0.001513
1340.000000	-0.001538
1339.000000	-0.001580
1338.000000	-0.001613
1337.000000	-0.001613
1336.000000	-0.001581
1335.000000	-0.001541
1334.000000	-0.001512
1333.000000	-0.001495
1332.000000	-0.001488
1331.000000	-0.001481
1330.000000	-0.001465
1329.000000	-0.001433
1328.000000	-0.001399
1327.000000	-0.001386
1326.000000	-0.001400
1325.000000	-0.001422
1324.000000	-0.001430
1323.000000	-0.001413
1322.000000	-0.001379
1321.000000	-0.001342
1320.000000	-0.001316
1319.000000	-0.001305
1318.000000	-0.001304
1317.000000	-0.001306
1316.000000	-0.001305
1315.000000	-0.001296
1314.000000	-0.001272
1313.000000	-0.001235
1312.000000	-0.001200
1311.000000	-0.001178
1310.000000	-0.001161
1309.000000	-0.001130
1308.000000	-0.001087
1307.000000	-0.001054
1306.000000	-0.001045
1305.000000	-0.001047
1304.000000	-0.001045
1303.000000	-0.001039
1302.000000	-0.001039
1301.000000	-0.001044
1300.000000	-0.001046
1299.000000	-0.001047
1298.000000	-0.001048
1297.000000	-0.001037
1296.000000	-0.001007
1295.000000	-0.000968
1294.000000	-0.000944
1293.000000	-0.000941
1292.000000	-0.000942
1291.000000	-0.000931
1290.000000	-0.000907
1289.000000	-0.000880
1288.000000	-0.000856
1287.000000	-0.000842
1286.000000	-0.000845
1285.000000	-0.000862
1284.000000	-0.000872
1283.000000	-0.000848
1282.000000	-0.000784
1281.000000	-0.000703
1280.000000	-0.000630
1279.000000	-0.000572
1278.000000	-0.000518
1277.000000	-0.000470
1276.000000	-0.000447
1275.000000	-0.000473
1274.000000	-0.000549
1273.000000	-0.000656
1272.000000	-0.000778
1271.000000	-0.000912
1270.000000	-0.001059
1269.000000	-0.001208
1268.000000	-0.001326
1267.000000	-0.001385
1266.000000	-0.001388
1265.000000	-0.001371
1264.000000	-0.001368
1263.000000	-0.001378
1262.000000	-0.001374
1261.000000	-0.001341
1260.000000	-0.001289
1259.000000	-0.001231
1258.000000	-0.001165
1257.000000	-0.001084
1256.000000	-0.001000
1255.000000	-0.000937
1254.000000	-0.000902
1253.000000	-0.000878
1252.000000	-0.000835
1251.000000	-0.000753
1250.000000	-0.000634
1249.000000	-0.000492
1248.000000	-0.000344
1247.000000	-0.000197
1246.000000	-0.000055
1245.000000	0.000082
1244.000000	0.000209
1243.000000	0.000322
1242.000000	0.000427
1241.000000	0.000531
1240.000000	0.000633
1239.000000	0.000721
1238.000000	0.000789
1237.000000	0.000838
1236.000000	0.000871
1235.000000	0.000879
1234.000000	0.000848
1233.000000	0.000770
1232.000000	0.000657
1231.000000	0.000541
1230.000000	0.000453
1229.000000	0.000395
1228.000000	0.000341
1227.000000	0.000270
1226.000000	0.000188
1225.000000	0.000111
1224.000000	0.000040
1223.000000	-0.000042
1222.000000	-0.000136
1221.000000	-0.000220
1220.000000	-0.000271
1219.000000	-0.000294
1218.000000	-0.000314
1217.000000	-0.000352
1216.000000	-0.000412
1215.000000	-0.000484
1214.000000	-0.000545
1213.000000	-0.000573
1212.000000	-0.000563
1211.000000	-0.000536
1210.000000	-0.000516
1209.000000	-0.000512
1208.000000	-0.000512
1207.000000	-0.000503
1206.000000	-0.000493
1205.000000	-0.000495
1204.000000	-0.000518
1203.000000	-0.000555
1202.000000	-0.000591
1201.000000	-0.000613
1200.000000	-0.000619
1199.000000	-0.000624
1198.000000	-0.000647
1197.000000	-0.000684
1196.000000	-0.000707
1195.000000	-0.000682
1194.000000	-0.000609
1193.000000	-0.000523
1192.000000	-0.000465
1191.000000	-0.000448
1190.000000	-0.000453
1189.000000	-0.000462
1188.000000	-0.000470
1187.000000	-0.000480
1186.000000	-0.000491
1185.000000	-0.000494
1184.000000	-0.000487
1183.000000	-0.000474
1182.000000	-0.000464
1181.000000	-0.000465
1180.000000	-0.000486
1179.000000	-0.000527
1178.000000	-0.000570
1177.000000	-0.000586
1176.000000	-0.000567
1175.000000	-0.000533
1174.000000	-0.000515
1173.000000	-0.000526
1172.000000	-0.000551
1171.000000	-0.000567
1170.000000	-0.000570
1169.000000	-0.000574
1168.000000	-0.000588
1167.000000	-0.000605
1166.000000	-0.000607
1165.000000	-0.000583
1164.000000	-0.000542
1163.000000	-0.000497
1162.000000	-0.000459
1161.000000	-0.000433
1160.000000	-0.000423
1159.000000	-0.000435
1158.000000	-0.000464
1157.000000	-0.000502
1156.000000	-0.000541
1155.000000	-0.000574
1154.000000	-0.000594
1153.000000	-0.000592
1152.000000	-0.000566
1151.000000	-0.000520
1150.000000	-0.000472
1149.000000	-0.000439
1148.000000	-0.000431
1147.000000	-0.000445
1146.000000	-0.000468
1145.000000	-0.000490
1144.000000	-0.000506
1143.000000	-0.000514
1142.000000	-0.000511
1141.000000	-0.000493
1140.000000	-0.000471
1139.000000	-0.000464
1138.000000	-0.000479
1137.000000	-0.000495
1136.000000	-0.000482
1135.000000	-0.000438
1134.000000	-0.000400
1133.000000	-0.000403
1132.000000	-0.000437
1131.000000	-0.000456
1130.000000	-0.000433
1129.000000	-0.000390
1128.000000	-0.000370
1127.000000	-0.000380
1126.000000	-0.000392
1125.000000	-0.000384
1124.000000	-0.000374
1123.000000	-0.000392
1122.000000	-0.000435
1121.000000	-0.000466
1120.000000	-0.000460
1119.000000	-0.000429
1118.000000	-0.000409
1117.000000	-0.000417
1116.000000	-0.000441
1115.000000	-0.000455
1114.000000	-0.000447
1113.000000	-0.000426
1112.000000	-0.000412
1111.000000	-0.000417
1110.000000	-0.000435
1109.000000	-0.000459
1108.000000	-0.000492
1107.000000	-0.000536
1106.000000	-0.000570
1105.000000	-0.000561
1104.000000	-0.000501
1103.000000	-0.000433
1102.000000	-0.000415
1101.000000	-0.000462
1100.000000	-0.000537
1099.000000	-0.000594
1098.000000	-0.000617
1097.000000	-0.000618
1096.000000	-0.000606
1095.000000	-0.000580
1094.000000	-0.000545
1093.000000	-0.000528
1092.000000	-0.000556
1091.000000	-0.000623
1090.000000	-0.000690
1089.000000	-0.000716
1088.000000	-0.000693
1087.000000	-0.000653
1086.000000	-0.000632
1085.000000	-0.000647
1084.000000	-0.000691
1083.000000	-0.000751
1082.000000	-0.000807
1081.000000	-0.000850
1080.000000	-0.000885
1079.000000	-0.000925
1078.000000	-0.000978
1077.000000	-0.001027
1076.000000	-0.001057
1075.000000	-0.001071
1074.000000	-0.001088
1073.000000	-0.001119
1072.000000	-0.001153
1071.000000	-0.001170
1070.000000	-0.001168
1069.000000	-0.001161
1068.000000	-0.001162
1067.000000	-0.001181
1066.000000	-0.001218
1065.000000	-0.001263
1064.000000	-0.001298
1063.000000	-0.001314
1062.000000	-0.001326
1061.000000	-0.001360
1060.000000	-0.001415
1059.000000	-0.001457
1058.000000	-0.001457
1057.000000	-0.001434
1056.000000	-0.001429
1055.000000	-0.001458
1054.000000	-0.001492
1053.000000	-0.001491
1052.000000	-0.001453
1051.000000	-0.001409
1050.000000	-0.001385
1049.000000	-0.001379
1048.000000	-0.001373
1047.000000	-0.001368
1046.000000	-0.001390
1045.000000	-0.001461
1044.000000	-0.001564
1043.000000	-0.001646
1042.000000	-0.001662
1041.000000	-0.001619
1040.000000	-0.001568
1039.000000	-0.001547
1038.000000	-0.001550
1037.000000	-0.001551
1036.000000	-0.001544
1035.000000	-0.001550
1034.000000	-0.001577
1033.000000	-0.001602
1032.000000	-0.001595
1031.000000	-0.001550
1030.000000	-0.001494
1029.000000	-0.001465
1028.000000	-0.001477
1027.000000	-0.001507
1026.000000	-0.001513
1025.000000	-0.001471
1024.000000	-0.001402
1023.000000	-0.001351
1022.000000	-0.001337
1021.000000	-0.001336
1020.000000	-0.001323
1019.000000	-0.001307
1018.000000	-0.001311
1017.000000	-0.001327
1016.000000	-0.001319
1015.000000	-0.001269
1014.000000	-0.001205
1013.000000	-0.001170
1012.000000	-0.001175
1011.000000	-0.001188
1010.000000	-0.001172
1009.000000	-0.001122
1008.000000	-0.001068
1007.000000	-0.001034
1006.000000	-0.001013
1005.000000	-0.000973
1004.000000	-0.000895
1003.000000	-0.000795
1002.000000	-0.000707
1001.000000	-0.000649
1000.000000	-0.000612
999.000000	-0.000582
998.000000	-0.000555
997.000000	-0.000529
996.000000	-0.000495
995.000000	-0.000448
994.000000	-0.000390
993.000000	-0.000339
992.000000	-0.000312
991.000000	-0.000312
990.000000	-0.000323
989.000000	-0.000326
988.000000	-0.000309
987.000000	-0.000272
986.000000	-0.000216
985.000000	-0.000143
984.000000	-0.000061
983.000000	0.000019
982.000000	0.000082
981.000000	0.000123
980.000000	0.000133
979.000000	0.000108
978.000000	0.000061
977.000000	0.000032
976.000000	0.000053
975.000000	0.000111
974.000000	0.000168
973.000000	0.000198
972.000000	0.000205
971.000000	0.000199
970.000000	0.000179
969.000000	0.000154
968.000000	0.000148
967.000000	0.000175
966.000000	0.000210
965.000000	0.000212
964.000000	0.000173
963.000000	0.000124
962.000000	0.000094
961.000000	0.000082
960.000000	0.000073
959.000000	0.000064
958.000000	0.000062
957.000000	0.000064
956.000000	0.000055
955.000000	0.000037
954.000000	0.000030
953.000000	0.000051
952.000000	0.000091
951.000000	0.000122
950.000000	0.000131
949.000000	0.000129
948.000000	0.000130
947.000000	0.000137
946.000000	0.000133
945.000000	0.000104
944.000000	0.000044
943.000000	-0.000033
942.000000	-0.000092
941.000000	-0.000104
940.000000	-0.000070
939.000000	-0.000031
938.000000	-0.000031
937.000000	-0.000069
936.000000	-0.000118
935.000000	-0.000151
934.000000	-0.000169
933.000000	-0.000176
932.000000	-0.000168
931.000000	-0.000145
930.000000	-0.000117
929.000000	-0.000095
928.000000	-0.000081
927.000000	-0.000072
926.000000	-0.000069
925.000000	-0.000078
924.000000	-0.000104
923.000000	-0.000148
922.000000	-0.000198
921.000000	-0.000232
920.000000	-0.000235
919.000000	-0.000219
918.000000	-0.000207
917.000000	-0.000201
916.000000	-0.000184
915.000000	-0.000155
914.000000	-0.000142
913.000000	-0.000167
912.000000	-0.000217
911.000000	-0.000256
910.000000	-0.000269
909.000000	-0.000255
908.000000	-0.000213
907.000000	-0.000151
906.000000	-0.000099
905.000000	-0.000094
904.000000	-0.000131
903.000000	-0.000169
902.000000	-0.000174
901.000000	-0.000148
900.000000	-0.000110
899.000000	-0.000073
898.000000	-0.000043
897.000000	-0.000021
896.000000	0.000003
895.000000	0.000040
894.000000	0.000090
893.000000	0.000130
892.000000	0.000148
891.000000	0.000151
890.000000	0.000154
889.000000	0.000162
888.000000	0.000175
887.000000	0.000189
886.000000	0.000194
885.000000	0.000179
884.000000	0.000150
883.000000	0.000132
882.000000	0.000142
881.000000	0.000177
880.000000	0.000220
879.000000	0.000270
878.000000	0.000323
877.000000	0.000364
876.000000	0.000373
875.000000	0.000353
874.000000	0.000326
873.000000	0.000310
872.000000	0.000311
871.000000	0.000334
870.000000	0.000390
869.000000	0.000475
868.000000	0.000565
867.000000	0.000631
866.000000	0.000667
865.000000	0.000688
864.000000	0.000715
863.000000	0.000755
862.000000	0.000801
861.000000	0.000845
860.000000	0.000885
859.000000	0.000933
858.000000	0.001008
857.000000	0.001122
856.000000	0.001283
855.000000	0.001489
854.000000	0.001735
853.000000	0.002006
852.000000	0.002263
851.000000	0.002460
850.000000	0.002553
849.000000	0.002525
848.000000	0.002378
847.000000	0.002136
846.000000	0.001835
845.000000	0.001513
844.000000	0.001198
843.000000	0.000909
842.000000	0.000673
841.000000	0.000508
840.000000	0.000400
839.000000	0.000303
838.000000	0.000190
837.000000	0.000083
836.000000	0.000030
835.000000	0.000039
834.000000	0.000075
833.000000	0.000107
832.000000	0.000135
831.000000	0.000163
830.000000	0.000169
829.000000	0.000137
828.000000	0.000082
827.000000	0.000046
826.000000	0.000054
825.000000	0.000108
824.000000	0.000189
823.000000	0.000269
822.000000	0.000321
821.000000	0.000344
820.000000	0.000356
819.000000	0.000369
818.000000	0.000372
817.000000	0.000354
816.000000	0.000336
815.000000	0.000349
814.000000	0.000390
813.000000	0.000425
812.000000	0.000422
811.000000	0.000379
810.000000	0.000318
809.000000	0.000274
808.000000	0.000284
807.000000	0.000357
806.000000	0.000455
805.000000	0.000513
804.000000	0.000497
803.000000	0.000418
802.000000	0.000317
801.000000	0.000234
800.000000	0.000200
799.000000	0.000221
798.000000	0.000280
797.000000	0.000344
796.000000	0.000393
795.000000	0.000422
794.000000	0.000434
793.000000	0.000434
792.000000	0.000426
791.000000	0.000415
790.000000	0.000402
789.000000	0.000397
788.000000	0.000416
787.000000	0.000466
786.000000	0.000527
785.000000	0.000577
784.000000	0.000612
783.000000	0.000628
782.000000	0.000614
781.000000	0.000568
780.000000	0.000520
779.000000	0.000507
778.000000	0.000528
777.000000	0.000550
776.000000	0.000552
775.000000	0.000530
774.000000	0.000477
773.000000	0.000398
772.000000	0.000329
771.000000	0.000313
770.000000	0.000346
769.000000	0.000399
768.000000	0.000463
767.000000	0.000551
766.000000	0.000641
765.000000	0.000674
764.000000	0.000624
763.000000	0.000538
762.000000	0.000482
761.000000	0.000484
760.000000	0.000522
759.000000	0.000564
758.000000	0.000579
757.000000	0.000560
756.000000	0.000532
755.000000	0.000527
754.000000	0.000536
753.000000	0.000519
752.000000	0.000472
751.000000	0.000444
750.000000	0.000473
749.000000	0.000528
748.000000	0.000557
747.000000	0.000539
746.000000	0.000480
745.000000	0.000389
744.000000	0.000298
743.000000	0.000269
742.000000	0.000343
741.000000	0.000485
740.000000	0.000613
739.000000	0.000680
738.000000	0.000704
737.000000	0.000719
736.000000	0.000738
735.000000	0.000749
734.000000	0.000739
733.000000	0.000713
732.000000	0.000695
731.000000	0.000704
730.000000	0.000722
729.000000	0.000717
728.000000	0.000685
727.000000	0.000650
726.000000	0.000635
725.000000	0.000645
724.000000	0.000672
723.000000	0.000711
722.000000	0.000751
721.000000	0.000787
720.000000	0.000825
719.000000	0.000866
718.000000	0.000883
717.000000	0.000860
716.000000	0.000828
715.000000	0.000832
714.000000	0.000869
713.000000	0.000886
712.000000	0.000852
711.000000	0.000782
710.000000	0.000687
709.000000	0.000565
708.000000	0.000447
707.000000	0.000393
706.000000	0.000435
705.000000	0.000541
704.000000	0.000653
703.000000	0.000737
702.000000	0.000765
701.000000	0.000708
700.000000	0.000578
