# Supplementary material for: Real-time monitoring of the reversible capture and release of CO2 on anthraquinone and riboflavin-modified graphitic electrodes using ATR-SEIRAS
Source: Chem Sci. 2025 Nov 4;16(48):23189–202. doi: 10.1039/d5sc05427c (PMC12584010; doi:10.1039/d5sc05427c)
Supplement: SC-016-D5SC05427C-s001 [file SC-016-D5SC05427C-s001.zip › Data Folders/Main Figures/Figure3/3b/025.ASC]

PE IR       SUBTECH     SPECTRUM    ASCII       PEDS        4.00        
   -1
025.ASC
25/02/11
15:07:41.00
25/02/11
15:07:41.00
Administrator

700.000000
#HDR
-1
-1
#GR
Wavenumber
A
1.0
0.0
4000.000000
-1.000000
3301
8
0.003388
-0.004716
#DATA
4000.000000	-0.002884
3999.000000	-0.002923
3998.000000	-0.002973
3997.000000	-0.003026
3996.000000	-0.003066
3995.000000	-0.003079
3994.000000	-0.003053
3993.000000	-0.002998
3992.000000	-0.002938
3991.000000	-0.002903
3990.000000	-0.002904
3989.000000	-0.002932
3988.000000	-0.002968
3987.000000	-0.003003
3986.000000	-0.003035
3985.000000	-0.003062
3984.000000	-0.003075
3983.000000	-0.003063
3982.000000	-0.003031
3981.000000	-0.002996
3980.000000	-0.002975
3979.000000	-0.002974
3978.000000	-0.002982
3977.000000	-0.002988
3976.000000	-0.002988
3975.000000	-0.002988
3974.000000	-0.002993
3973.000000	-0.003004
3972.000000	-0.003022
3971.000000	-0.003046
3970.000000	-0.003070
3969.000000	-0.003073
3968.000000	-0.003041
3967.000000	-0.002986
3966.000000	-0.002939
3965.000000	-0.002928
3964.000000	-0.002950
3963.000000	-0.002978
3962.000000	-0.002988
3961.000000	-0.002979
3960.000000	-0.002965
3959.000000	-0.002956
3958.000000	-0.002953
3957.000000	-0.002953
3956.000000	-0.002961
3955.000000	-0.002983
3954.000000	-0.003015
3953.000000	-0.003042
3952.000000	-0.003048
3951.000000	-0.003032
3950.000000	-0.003003
3949.000000	-0.002981
3948.000000	-0.002976
3947.000000	-0.002988
3946.000000	-0.003008
3945.000000	-0.003024
3944.000000	-0.003030
3943.000000	-0.003029
3942.000000	-0.003030
3941.000000	-0.003038
3940.000000	-0.003045
3939.000000	-0.003039
3938.000000	-0.003017
3937.000000	-0.002986
3936.000000	-0.002959
3935.000000	-0.002946
3934.000000	-0.002946
3933.000000	-0.002954
3932.000000	-0.002961
3931.000000	-0.002964
3930.000000	-0.002964
3929.000000	-0.002965
3928.000000	-0.002967
3927.000000	-0.002968
3926.000000	-0.002964
3925.000000	-0.002954
3924.000000	-0.002946
3923.000000	-0.002954
3922.000000	-0.002988
3921.000000	-0.003039
3920.000000	-0.003076
3919.000000	-0.003071
3918.000000	-0.003024
3917.000000	-0.002965
3916.000000	-0.002929
3915.000000	-0.002930
3914.000000	-0.002955
3913.000000	-0.002985
3912.000000	-0.003004
3911.000000	-0.003012
3910.000000	-0.003017
3909.000000	-0.003019
3908.000000	-0.003014
3907.000000	-0.002994
3906.000000	-0.002961
3905.000000	-0.002925
3904.000000	-0.002899
3903.000000	-0.002887
3902.000000	-0.002884
3901.000000	-0.002881
3900.000000	-0.002873
3899.000000	-0.002864
3898.000000	-0.002868
3897.000000	-0.002895
3896.000000	-0.002944
3895.000000	-0.002995
3894.000000	-0.003029
3893.000000	-0.003043
3892.000000	-0.003054
3891.000000	-0.003070
3890.000000	-0.003083
3889.000000	-0.003073
3888.000000	-0.003034
3887.000000	-0.002977
3886.000000	-0.002926
3885.000000	-0.002900
3884.000000	-0.002904
3883.000000	-0.002934
3882.000000	-0.002976
3881.000000	-0.003010
3880.000000	-0.003023
3879.000000	-0.003011
3878.000000	-0.002990
3877.000000	-0.002973
3876.000000	-0.002969
3875.000000	-0.002975
3874.000000	-0.002987
3873.000000	-0.003000
3872.000000	-0.003012
3871.000000	-0.003019
3870.000000	-0.003012
3869.000000	-0.002984
3868.000000	-0.002946
3867.000000	-0.002923
3866.000000	-0.002927
3865.000000	-0.002953
3864.000000	-0.002979
3863.000000	-0.002991
3862.000000	-0.002992
3861.000000	-0.002988
3860.000000	-0.002979
3859.000000	-0.002962
3858.000000	-0.002940
3857.000000	-0.002924
3856.000000	-0.002921
3855.000000	-0.002933
3854.000000	-0.002950
3853.000000	-0.002956
3852.000000	-0.002949
3851.000000	-0.002942
3850.000000	-0.002946
3849.000000	-0.002956
3848.000000	-0.002968
3847.000000	-0.002984
3846.000000	-0.003005
3845.000000	-0.003020
3844.000000	-0.003015
3843.000000	-0.002982
3842.000000	-0.002937
3841.000000	-0.002908
3840.000000	-0.002915
3839.000000	-0.002952
3838.000000	-0.002984
3837.000000	-0.002980
3836.000000	-0.002940
3835.000000	-0.002892
3834.000000	-0.002866
3833.000000	-0.002878
3832.000000	-0.002916
3831.000000	-0.002955
3830.000000	-0.002975
3829.000000	-0.002970
3828.000000	-0.002949
3827.000000	-0.002927
3826.000000	-0.002910
3825.000000	-0.002902
3824.000000	-0.002901
3823.000000	-0.002905
3822.000000	-0.002915
3821.000000	-0.002926
3820.000000	-0.002932
3819.000000	-0.002940
3818.000000	-0.002960
3817.000000	-0.002989
3816.000000	-0.003005
3815.000000	-0.002993
3814.000000	-0.002961
3813.000000	-0.002934
3812.000000	-0.002926
3811.000000	-0.002934
3810.000000	-0.002947
3809.000000	-0.002964
3808.000000	-0.002983
3807.000000	-0.002997
3806.000000	-0.002996
3805.000000	-0.002985
3804.000000	-0.002973
3803.000000	-0.002960
3802.000000	-0.002937
3801.000000	-0.002907
3800.000000	-0.002891
3799.000000	-0.002914
3798.000000	-0.002972
3797.000000	-0.003032
3796.000000	-0.003064
3795.000000	-0.003062
3794.000000	-0.003037
3793.000000	-0.003000
3792.000000	-0.002960
3791.000000	-0.002929
3790.000000	-0.002923
3789.000000	-0.002944
3788.000000	-0.002974
3787.000000	-0.002993
3786.000000	-0.002999
3785.000000	-0.003001
3784.000000	-0.003010
3783.000000	-0.003020
3782.000000	-0.003020
3781.000000	-0.003003
3780.000000	-0.002975
3779.000000	-0.002945
3778.000000	-0.002922
3777.000000	-0.002920
3776.000000	-0.002947
3775.000000	-0.002995
3774.000000	-0.003039
3773.000000	-0.003052
3772.000000	-0.003027
3771.000000	-0.002980
3770.000000	-0.002940
3769.000000	-0.002925
3768.000000	-0.002936
3767.000000	-0.002958
3766.000000	-0.002972
3765.000000	-0.002973
3764.000000	-0.002970
3763.000000	-0.002974
3762.000000	-0.002981
3761.000000	-0.002980
3760.000000	-0.002965
3759.000000	-0.002947
3758.000000	-0.002944
3757.000000	-0.002956
3756.000000	-0.002973
3755.000000	-0.002978
3754.000000	-0.002967
3753.000000	-0.002948
3752.000000	-0.002937
3751.000000	-0.002942
3750.000000	-0.002954
3749.000000	-0.002963
3748.000000	-0.002967
3747.000000	-0.002972
3746.000000	-0.002972
3745.000000	-0.002958
3744.000000	-0.002929
3743.000000	-0.002902
3742.000000	-0.002898
3741.000000	-0.002910
3740.000000	-0.002912
3739.000000	-0.002893
3738.000000	-0.002871
3737.000000	-0.002878
3736.000000	-0.002928
3735.000000	-0.003002
3734.000000	-0.003065
3733.000000	-0.003091
3732.000000	-0.003075
3731.000000	-0.003033
3730.000000	-0.002989
3729.000000	-0.002966
3728.000000	-0.002972
3727.000000	-0.003004
3726.000000	-0.003043
3725.000000	-0.003072
3724.000000	-0.003082
3723.000000	-0.003071
3722.000000	-0.003044
3721.000000	-0.003013
3720.000000	-0.002994
3719.000000	-0.002985
3718.000000	-0.002979
3717.000000	-0.002968
3716.000000	-0.002963
3715.000000	-0.002974
3714.000000	-0.002993
3713.000000	-0.002998
3712.000000	-0.002979
3711.000000	-0.002946
3710.000000	-0.002913
3709.000000	-0.002893
3708.000000	-0.002894
3707.000000	-0.002922
3706.000000	-0.002969
3705.000000	-0.003015
3704.000000	-0.003042
3703.000000	-0.003049
3702.000000	-0.003052
3701.000000	-0.003059
3700.000000	-0.003066
3699.000000	-0.003065
3698.000000	-0.003055
3697.000000	-0.003038
3696.000000	-0.003021
3695.000000	-0.003006
3694.000000	-0.002993
3693.000000	-0.002983
3692.000000	-0.002980
3691.000000	-0.002982
3690.000000	-0.002982
3689.000000	-0.002962
3688.000000	-0.002920
3687.000000	-0.002879
3686.000000	-0.002866
3685.000000	-0.002884
3684.000000	-0.002907
3683.000000	-0.002912
3682.000000	-0.002893
3681.000000	-0.002871
3680.000000	-0.002862
3679.000000	-0.002864
3678.000000	-0.002863
3677.000000	-0.002851
3676.000000	-0.002836
3675.000000	-0.002825
3674.000000	-0.002830
3673.000000	-0.002853
3672.000000	-0.002880
3671.000000	-0.002891
3670.000000	-0.002878
3669.000000	-0.002860
3668.000000	-0.002857
3667.000000	-0.002873
3666.000000	-0.002893
3665.000000	-0.002907
3664.000000	-0.002915
3663.000000	-0.002921
3662.000000	-0.002927
3661.000000	-0.002932
3660.000000	-0.002942
3659.000000	-0.002961
3658.000000	-0.002983
3657.000000	-0.002998
3656.000000	-0.002999
3655.000000	-0.002987
3654.000000	-0.002969
3653.000000	-0.002948
3652.000000	-0.002925
3651.000000	-0.002904
3650.000000	-0.002889
3649.000000	-0.002876
3648.000000	-0.002865
3647.000000	-0.002869
3646.000000	-0.002896
3645.000000	-0.002932
3644.000000	-0.002947
3643.000000	-0.002925
3642.000000	-0.002877
3641.000000	-0.002840
3640.000000	-0.002838
3639.000000	-0.002870
3638.000000	-0.002917
3637.000000	-0.002957
3636.000000	-0.002985
3635.000000	-0.003004
3634.000000	-0.003016
3633.000000	-0.003016
3632.000000	-0.003000
3631.000000	-0.002970
3630.000000	-0.002934
3629.000000	-0.002906
3628.000000	-0.002900
3627.000000	-0.002918
3626.000000	-0.002956
3625.000000	-0.002994
3624.000000	-0.003014
3623.000000	-0.003010
3622.000000	-0.002995
3621.000000	-0.002987
3620.000000	-0.002992
3619.000000	-0.003001
3618.000000	-0.002996
3617.000000	-0.002973
3616.000000	-0.002941
3615.000000	-0.002913
3614.000000	-0.002904
3613.000000	-0.002912
3612.000000	-0.002932
3611.000000	-0.002954
3610.000000	-0.002968
3609.000000	-0.002969
3608.000000	-0.002961
3607.000000	-0.002950
3606.000000	-0.002947
3605.000000	-0.002956
3604.000000	-0.002971
3603.000000	-0.002976
3602.000000	-0.002963
3601.000000	-0.002938
3600.000000	-0.002913
3599.000000	-0.002893
3598.000000	-0.002876
3597.000000	-0.002858
3596.000000	-0.002843
3595.000000	-0.002834
3594.000000	-0.002831
3593.000000	-0.002826
3592.000000	-0.002810
3591.000000	-0.002787
3590.000000	-0.002769
3589.000000	-0.002770
3588.000000	-0.002789
3587.000000	-0.002812
3586.000000	-0.002824
3585.000000	-0.002828
3584.000000	-0.002834
3583.000000	-0.002846
3582.000000	-0.002858
3581.000000	-0.002862
3580.000000	-0.002857
3579.000000	-0.002852
3578.000000	-0.002851
3577.000000	-0.002854
3576.000000	-0.002856
3575.000000	-0.002855
3574.000000	-0.002850
3573.000000	-0.002843
3572.000000	-0.002831
3571.000000	-0.002811
3570.000000	-0.002782
3569.000000	-0.002750
3568.000000	-0.002729
3567.000000	-0.002728
3566.000000	-0.002748
3565.000000	-0.002779
3564.000000	-0.002806
3563.000000	-0.002818
3562.000000	-0.002815
3561.000000	-0.002805
3560.000000	-0.002800
3559.000000	-0.002801
3558.000000	-0.002810
3557.000000	-0.002823
3556.000000	-0.002838
3555.000000	-0.002851
3554.000000	-0.002856
3553.000000	-0.002847
3552.000000	-0.002824
3551.000000	-0.002796
3550.000000	-0.002773
3549.000000	-0.002769
3548.000000	-0.002785
3547.000000	-0.002813
3546.000000	-0.002836
3545.000000	-0.002840
3544.000000	-0.002828
3543.000000	-0.002810
3542.000000	-0.002794
3541.000000	-0.002788
3540.000000	-0.002793
3539.000000	-0.002808
3538.000000	-0.002828
3537.000000	-0.002840
3536.000000	-0.002832
3535.000000	-0.002802
3534.000000	-0.002760
3533.000000	-0.002724
3532.000000	-0.002707
3531.000000	-0.002711
3530.000000	-0.002730
3529.000000	-0.002755
3528.000000	-0.002779
3527.000000	-0.002792
3526.000000	-0.002789
3525.000000	-0.002771
3524.000000	-0.002751
3523.000000	-0.002741
3522.000000	-0.002743
3521.000000	-0.002747
3520.000000	-0.002737
3519.000000	-0.002709
3518.000000	-0.002672
3517.000000	-0.002644
3516.000000	-0.002641
3515.000000	-0.002663
3514.000000	-0.002697
3513.000000	-0.002723
3512.000000	-0.002731
3511.000000	-0.002726
3510.000000	-0.002715
3509.000000	-0.002703
3508.000000	-0.002693
3507.000000	-0.002691
3506.000000	-0.002699
3505.000000	-0.002714
3504.000000	-0.002725
3503.000000	-0.002720
3502.000000	-0.002692
3501.000000	-0.002647
3500.000000	-0.002597
3499.000000	-0.002555
3498.000000	-0.002529
3497.000000	-0.002519
3496.000000	-0.002524
3495.000000	-0.002544
3494.000000	-0.002573
3493.000000	-0.002601
3492.000000	-0.002616
3491.000000	-0.002616
3490.000000	-0.002610
3489.000000	-0.002602
3488.000000	-0.002589
3487.000000	-0.002572
3486.000000	-0.002560
3485.000000	-0.002569
3484.000000	-0.002590
3483.000000	-0.002603
3482.000000	-0.002592
3481.000000	-0.002564
3480.000000	-0.002541
3479.000000	-0.002533
3478.000000	-0.002540
3477.000000	-0.002556
3476.000000	-0.002579
3475.000000	-0.002606
3474.000000	-0.002633
3473.000000	-0.002657
3472.000000	-0.002676
3471.000000	-0.002682
3470.000000	-0.002670
3469.000000	-0.002642
3468.000000	-0.002610
3467.000000	-0.002585
3466.000000	-0.002569
3465.000000	-0.002564
3464.000000	-0.002571
3463.000000	-0.002586
3462.000000	-0.002591
3461.000000	-0.002575
3460.000000	-0.002543
3459.000000	-0.002516
3458.000000	-0.002508
3457.000000	-0.002513
3456.000000	-0.002517
3455.000000	-0.002515
3454.000000	-0.002510
3453.000000	-0.002506
3452.000000	-0.002501
3451.000000	-0.002494
3450.000000	-0.002491
3449.000000	-0.002501
3448.000000	-0.002522
3447.000000	-0.002542
3446.000000	-0.002545
3445.000000	-0.002532
3444.000000	-0.002505
3443.000000	-0.002467
3442.000000	-0.002419
3441.000000	-0.002375
3440.000000	-0.002357
3439.000000	-0.002377
3438.000000	-0.002426
3437.000000	-0.002479
3436.000000	-0.002510
3435.000000	-0.002505
3434.000000	-0.002476
3433.000000	-0.002452
3432.000000	-0.002454
3431.000000	-0.002474
3430.000000	-0.002486
3429.000000	-0.002476
3428.000000	-0.002456
3427.000000	-0.002439
3426.000000	-0.002429
3425.000000	-0.002421
3424.000000	-0.002409
3423.000000	-0.002395
3422.000000	-0.002376
3421.000000	-0.002356
3420.000000	-0.002347
3419.000000	-0.002355
3418.000000	-0.002377
3417.000000	-0.002398
3416.000000	-0.002412
3415.000000	-0.002418
3414.000000	-0.002416
3413.000000	-0.002404
3412.000000	-0.002383
3411.000000	-0.002357
3410.000000	-0.002332
3409.000000	-0.002311
3408.000000	-0.002295
3407.000000	-0.002290
3406.000000	-0.002302
3405.000000	-0.002332
3404.000000	-0.002373
3403.000000	-0.002411
3402.000000	-0.002431
3401.000000	-0.002424
3400.000000	-0.002400
3399.000000	-0.002377
3398.000000	-0.002371
3397.000000	-0.002383
3396.000000	-0.002402
3395.000000	-0.002413
3394.000000	-0.002406
3393.000000	-0.002383
3392.000000	-0.002355
3391.000000	-0.002332
3390.000000	-0.002316
3389.000000	-0.002305
3388.000000	-0.002297
3387.000000	-0.002292
3386.000000	-0.002291
3385.000000	-0.002296
3384.000000	-0.002312
3383.000000	-0.002335
3382.000000	-0.002348
3381.000000	-0.002338
3380.000000	-0.002307
3379.000000	-0.002276
3378.000000	-0.002268
3377.000000	-0.002282
3376.000000	-0.002301
3375.000000	-0.002308
3374.000000	-0.002303
3373.000000	-0.002303
3372.000000	-0.002315
3371.000000	-0.002330
3370.000000	-0.002327
3369.000000	-0.002305
3368.000000	-0.002285
3367.000000	-0.002288
3366.000000	-0.002306
3365.000000	-0.002319
3364.000000	-0.002314
3363.000000	-0.002300
3362.000000	-0.002289
3361.000000	-0.002283
3360.000000	-0.002283
3359.000000	-0.002292
3358.000000	-0.002311
3357.000000	-0.002327
3356.000000	-0.002330
3355.000000	-0.002320
3354.000000	-0.002305
3353.000000	-0.002293
3352.000000	-0.002288
3351.000000	-0.002293
3350.000000	-0.002309
3349.000000	-0.002325
3348.000000	-0.002328
3347.000000	-0.002321
3346.000000	-0.002317
3345.000000	-0.002327
3344.000000	-0.002348
3343.000000	-0.002365
3342.000000	-0.002368
3341.000000	-0.002359
3340.000000	-0.002346
3339.000000	-0.002338
3338.000000	-0.002341
3337.000000	-0.002355
3336.000000	-0.002374
3335.000000	-0.002391
3334.000000	-0.002400
3333.000000	-0.002401
3332.000000	-0.002398
3331.000000	-0.002392
3330.000000	-0.002383
3329.000000	-0.002378
3328.000000	-0.002383
3327.000000	-0.002400
3326.000000	-0.002419
3325.000000	-0.002423
3324.000000	-0.002403
3323.000000	-0.002364
3322.000000	-0.002327
3321.000000	-0.002311
3320.000000	-0.002328
3319.000000	-0.002369
3318.000000	-0.002406
3317.000000	-0.002416
3316.000000	-0.002401
3315.000000	-0.002387
3314.000000	-0.002398
3313.000000	-0.002429
3312.000000	-0.002460
3311.000000	-0.002472
3310.000000	-0.002468
3309.000000	-0.002458
3308.000000	-0.002448
3307.000000	-0.002441
3306.000000	-0.002434
3305.000000	-0.002429
3304.000000	-0.002431
3303.000000	-0.002443
3302.000000	-0.002465
3301.000000	-0.002488
3300.000000	-0.002499
3299.000000	-0.002490
3298.000000	-0.002470
3297.000000	-0.002458
3296.000000	-0.002466
3295.000000	-0.002485
3294.000000	-0.002494
3293.000000	-0.002480
3292.000000	-0.002445
3291.000000	-0.002401
3290.000000	-0.002363
3289.000000	-0.002349
3288.000000	-0.002371
3287.000000	-0.002419
3286.000000	-0.002463
3285.000000	-0.002480
3284.000000	-0.002476
3283.000000	-0.002474
3282.000000	-0.002484
3281.000000	-0.002488
3280.000000	-0.002468
3279.000000	-0.002434
3278.000000	-0.002413
3277.000000	-0.002423
3276.000000	-0.002454
3275.000000	-0.002481
3274.000000	-0.002490
3273.000000	-0.002480
3272.000000	-0.002465
3271.000000	-0.002451
3270.000000	-0.002447
3269.000000	-0.002456
3268.000000	-0.002484
3267.000000	-0.002517
3266.000000	-0.002532
3265.000000	-0.002513
3264.000000	-0.002469
3263.000000	-0.002431
3262.000000	-0.002417
3261.000000	-0.002429
3260.000000	-0.002455
3259.000000	-0.002484
3258.000000	-0.002504
3257.000000	-0.002500
3256.000000	-0.002471
3255.000000	-0.002432
3254.000000	-0.002410
3253.000000	-0.002421
3252.000000	-0.002459
3251.000000	-0.002506
3250.000000	-0.002541
3249.000000	-0.002553
3248.000000	-0.002541
3247.000000	-0.002510
3246.000000	-0.002466
3245.000000	-0.002423
3244.000000	-0.002403
3243.000000	-0.002423
3242.000000	-0.002477
3241.000000	-0.002530
3240.000000	-0.002555
3239.000000	-0.002552
3238.000000	-0.002543
3237.000000	-0.002537
3236.000000	-0.002534
3235.000000	-0.002530
3234.000000	-0.002528
3233.000000	-0.002532
3232.000000	-0.002538
3231.000000	-0.002546
3230.000000	-0.002555
3229.000000	-0.002564
3228.000000	-0.002568
3227.000000	-0.002565
3226.000000	-0.002559
3225.000000	-0.002561
3224.000000	-0.002572
3223.000000	-0.002588
3222.000000	-0.002603
3221.000000	-0.002611
3220.000000	-0.002614
3219.000000	-0.002611
3218.000000	-0.002597
3217.000000	-0.002575
3216.000000	-0.002553
3215.000000	-0.002540
3214.000000	-0.002538
3213.000000	-0.002532
3212.000000	-0.002513
3211.000000	-0.002487
3210.000000	-0.002469
3209.000000	-0.002467
3208.000000	-0.002474
3207.000000	-0.002481
3206.000000	-0.002489
3205.000000	-0.002504
3204.000000	-0.002522
3203.000000	-0.002535
3202.000000	-0.002534
3201.000000	-0.002526
3200.000000	-0.002523
3199.000000	-0.002538
3198.000000	-0.002570
3197.000000	-0.002612
3196.000000	-0.002651
3195.000000	-0.002681
3194.000000	-0.002701
3193.000000	-0.002710
3192.000000	-0.002706
3191.000000	-0.002691
3190.000000	-0.002678
3189.000000	-0.002676
3188.000000	-0.002688
3187.000000	-0.002703
3186.000000	-0.002703
3185.000000	-0.002682
3184.000000	-0.002647
3183.000000	-0.002619
3182.000000	-0.002618
3181.000000	-0.002642
3180.000000	-0.002670
3179.000000	-0.002684
3178.000000	-0.002684
3177.000000	-0.002682
3176.000000	-0.002685
3175.000000	-0.002690
3174.000000	-0.002687
3173.000000	-0.002678
3172.000000	-0.002672
3171.000000	-0.002676
3170.000000	-0.002690
3169.000000	-0.002710
3168.000000	-0.002731
3167.000000	-0.002747
3166.000000	-0.002751
3165.000000	-0.002748
3164.000000	-0.002747
3163.000000	-0.002759
3162.000000	-0.002783
3161.000000	-0.002805
3160.000000	-0.002818
3159.000000	-0.002817
3158.000000	-0.002808
3157.000000	-0.002794
3156.000000	-0.002781
3155.000000	-0.002770
3154.000000	-0.002753
3153.000000	-0.002729
3152.000000	-0.002704
3151.000000	-0.002695
3150.000000	-0.002706
3149.000000	-0.002725
3148.000000	-0.002736
3147.000000	-0.002736
3146.000000	-0.002733
3145.000000	-0.002733
3144.000000	-0.002731
3143.000000	-0.002725
3142.000000	-0.002714
3141.000000	-0.002706
3140.000000	-0.002703
3139.000000	-0.002700
3138.000000	-0.002693
3137.000000	-0.002682
3136.000000	-0.002671
3135.000000	-0.002670
3134.000000	-0.002682
3133.000000	-0.002706
3132.000000	-0.002734
3131.000000	-0.002753
3130.000000	-0.002750
3129.000000	-0.002727
3128.000000	-0.002706
3127.000000	-0.002710
3126.000000	-0.002736
3125.000000	-0.002759
3124.000000	-0.002756
3123.000000	-0.002731
3122.000000	-0.002705
3121.000000	-0.002696
3120.000000	-0.002706
3119.000000	-0.002727
3118.000000	-0.002743
3117.000000	-0.002743
3116.000000	-0.002725
3115.000000	-0.002699
3114.000000	-0.002686
3113.000000	-0.002700
3112.000000	-0.002743
3111.000000	-0.002799
3110.000000	-0.002843
3109.000000	-0.002854
3108.000000	-0.002832
3107.000000	-0.002798
3106.000000	-0.002774
3105.000000	-0.002768
3104.000000	-0.002777
3103.000000	-0.002789
3102.000000	-0.002792
3101.000000	-0.002776
3100.000000	-0.002742
3099.000000	-0.002708
3098.000000	-0.002695
3097.000000	-0.002705
3096.000000	-0.002729
3095.000000	-0.002753
3094.000000	-0.002774
3093.000000	-0.002791
3092.000000	-0.002803
3091.000000	-0.002807
3090.000000	-0.002803
3089.000000	-0.002795
3088.000000	-0.002788
3087.000000	-0.002788
3086.000000	-0.002801
3085.000000	-0.002817
3084.000000	-0.002824
3083.000000	-0.002820
3082.000000	-0.002820
3081.000000	-0.002839
3080.000000	-0.002870
3079.000000	-0.002890
3078.000000	-0.002889
3077.000000	-0.002871
3076.000000	-0.002851
3075.000000	-0.002839
3074.000000	-0.002836
3073.000000	-0.002843
3072.000000	-0.002857
3071.000000	-0.002872
3070.000000	-0.002881
3069.000000	-0.002885
3068.000000	-0.002895
3067.000000	-0.002919
3066.000000	-0.002955
3065.000000	-0.002986
3064.000000	-0.002999
3063.000000	-0.002996
3062.000000	-0.002989
3061.000000	-0.002988
3060.000000	-0.002986
3059.000000	-0.002975
3058.000000	-0.002951
3057.000000	-0.002922
3056.000000	-0.002901
3055.000000	-0.002896
3054.000000	-0.002909
3053.000000	-0.002933
3052.000000	-0.002956
3051.000000	-0.002967
3050.000000	-0.002951
3049.000000	-0.002909
3048.000000	-0.002855
3047.000000	-0.002816
3046.000000	-0.002810
3045.000000	-0.002842
3044.000000	-0.002906
3043.000000	-0.002987
3042.000000	-0.003053
3041.000000	-0.003072
3040.000000	-0.003034
3039.000000	-0.002973
3038.000000	-0.002930
3037.000000	-0.002918
3036.000000	-0.002925
3035.000000	-0.002940
3034.000000	-0.002967
3033.000000	-0.003001
3032.000000	-0.003026
3031.000000	-0.003025
3030.000000	-0.003006
3029.000000	-0.002983
3028.000000	-0.002956
3027.000000	-0.002921
3026.000000	-0.002893
3025.000000	-0.002894
3024.000000	-0.002922
3023.000000	-0.002948
3022.000000	-0.002943
3021.000000	-0.002911
3020.000000	-0.002880
3019.000000	-0.002874
3018.000000	-0.002899
3017.000000	-0.002951
3016.000000	-0.003022
3015.000000	-0.003091
3014.000000	-0.003133
3013.000000	-0.003129
3012.000000	-0.003088
3011.000000	-0.003033
3010.000000	-0.002991
3009.000000	-0.002972
3008.000000	-0.002978
3007.000000	-0.003001
3006.000000	-0.003029
3005.000000	-0.003047
3004.000000	-0.003050
3003.000000	-0.003051
3002.000000	-0.003071
3001.000000	-0.003108
3000.000000	-0.003140
2999.000000	-0.003150
2998.000000	-0.003148
2997.000000	-0.003163
2996.000000	-0.003206
2995.000000	-0.003258
2994.000000	-0.003288
2993.000000	-0.003285
2992.000000	-0.003259
2991.000000	-0.003234
2990.000000	-0.003227
2989.000000	-0.003250
2988.000000	-0.003306
2987.000000	-0.003386
2986.000000	-0.003471
2985.000000	-0.003535
2984.000000	-0.003567
2983.000000	-0.003582
2982.000000	-0.003603
2981.000000	-0.003655
2980.000000	-0.003743
2979.000000	-0.003860
2978.000000	-0.003986
2977.000000	-0.004103
2976.000000	-0.004202
2975.000000	-0.004288
2974.000000	-0.004371
2973.000000	-0.004453
2972.000000	-0.004530
2971.000000	-0.004597
2970.000000	-0.004656
2969.000000	-0.004700
2968.000000	-0.004716
2967.000000	-0.004700
2966.000000	-0.004658
2965.000000	-0.004601
2964.000000	-0.004530
2963.000000	-0.004440
2962.000000	-0.004339
2961.000000	-0.004242
2960.000000	-0.004161
2959.000000	-0.004096
2958.000000	-0.004040
2957.000000	-0.003985
2956.000000	-0.003922
2955.000000	-0.003846
2954.000000	-0.003762
2953.000000	-0.003690
2952.000000	-0.003647
2951.000000	-0.003644
2950.000000	-0.003677
2949.000000	-0.003734
2948.000000	-0.003802
2947.000000	-0.003870
2946.000000	-0.003939
2945.000000	-0.004014
2944.000000	-0.004096
2943.000000	-0.004182
2942.000000	-0.004266
2941.000000	-0.004345
2940.000000	-0.004408
2939.000000	-0.004434
2938.000000	-0.004412
2937.000000	-0.004356
2936.000000	-0.004293
2935.000000	-0.004244
2934.000000	-0.004211
2933.000000	-0.004186
2932.000000	-0.004164
2931.000000	-0.004135
2930.000000	-0.004092
2929.000000	-0.004036
2928.000000	-0.003977
2927.000000	-0.003925
2926.000000	-0.003884
2925.000000	-0.003853
2924.000000	-0.003835
2923.000000	-0.003831
2922.000000	-0.003839
2921.000000	-0.003848
2920.000000	-0.003851
2919.000000	-0.003840
2918.000000	-0.003814
2917.000000	-0.003782
2916.000000	-0.003760
2915.000000	-0.003762
2914.000000	-0.003783
2913.000000	-0.003805
2912.000000	-0.003809
2911.000000	-0.003794
2910.000000	-0.003780
2909.000000	-0.003785
2908.000000	-0.003810
2907.000000	-0.003835
2906.000000	-0.003837
2905.000000	-0.003813
2904.000000	-0.003784
2903.000000	-0.003768
2902.000000	-0.003772
2901.000000	-0.003784
2900.000000	-0.003791
2899.000000	-0.003787
2898.000000	-0.003772
2897.000000	-0.003755
2896.000000	-0.003745
2895.000000	-0.003748
2894.000000	-0.003761
2893.000000	-0.003776
2892.000000	-0.003794
2891.000000	-0.003818
2890.000000	-0.003848
2889.000000	-0.003882
2888.000000	-0.003920
2887.000000	-0.003962
2886.000000	-0.004008
2885.000000	-0.004051
2884.000000	-0.004089
2883.000000	-0.004123
2882.000000	-0.004157
2881.000000	-0.004194
2880.000000	-0.004229
2879.000000	-0.004256
2878.000000	-0.004267
2877.000000	-0.004255
2876.000000	-0.004218
2875.000000	-0.004160
2874.000000	-0.004095
2873.000000	-0.004041
2872.000000	-0.004013
2871.000000	-0.004013
2870.000000	-0.004026
2869.000000	-0.004029
2868.000000	-0.004005
2867.000000	-0.003951
2866.000000	-0.003880
2865.000000	-0.003811
2864.000000	-0.003758
2863.000000	-0.003722
2862.000000	-0.003697
2861.000000	-0.003674
2860.000000	-0.003653
2859.000000	-0.003639
2858.000000	-0.003632
2857.000000	-0.003625
2856.000000	-0.003607
2855.000000	-0.003574
2854.000000	-0.003538
2853.000000	-0.003513
2852.000000	-0.003507
2851.000000	-0.003509
2850.000000	-0.003499
2849.000000	-0.003466
2848.000000	-0.003421
2847.000000	-0.003388
2846.000000	-0.003368
2845.000000	-0.003345
2844.000000	-0.003304
2843.000000	-0.003257
2842.000000	-0.003232
2841.000000	-0.003242
2840.000000	-0.003267
2839.000000	-0.003275
2838.000000	-0.003251
2837.000000	-0.003209
2836.000000	-0.003175
2835.000000	-0.003159
2834.000000	-0.003151
2833.000000	-0.003138
2832.000000	-0.003123
2831.000000	-0.003119
2830.000000	-0.003130
2829.000000	-0.003144
2828.000000	-0.003147
2827.000000	-0.003135
2826.000000	-0.003118
2825.000000	-0.003106
2824.000000	-0.003098
2823.000000	-0.003090
2822.000000	-0.003084
2821.000000	-0.003086
2820.000000	-0.003093
2819.000000	-0.003095
2818.000000	-0.003082
2817.000000	-0.003057
2816.000000	-0.003030
2815.000000	-0.003010
2814.000000	-0.003008
2813.000000	-0.003027
2812.000000	-0.003061
2811.000000	-0.003089
2810.000000	-0.003092
2809.000000	-0.003067
2808.000000	-0.003028
2807.000000	-0.002995
2806.000000	-0.002981
2805.000000	-0.002989
2804.000000	-0.003013
2803.000000	-0.003035
2802.000000	-0.003042
2801.000000	-0.003035
2800.000000	-0.003025
2799.000000	-0.003020
2798.000000	-0.003012
2797.000000	-0.002995
2796.000000	-0.002971
2795.000000	-0.002951
2794.000000	-0.002938
2793.000000	-0.002925
2792.000000	-0.002912
2791.000000	-0.002906
2790.000000	-0.002911
2789.000000	-0.002924
2788.000000	-0.002941
2787.000000	-0.002962
2786.000000	-0.002982
2785.000000	-0.002997
2784.000000	-0.003005
2783.000000	-0.003008
2782.000000	-0.003009
2781.000000	-0.003010
2780.000000	-0.003012
2779.000000	-0.003012
2778.000000	-0.003008
2777.000000	-0.002993
2776.000000	-0.002967
2775.000000	-0.002937
2774.000000	-0.002912
2773.000000	-0.002896
2772.000000	-0.002889
2771.000000	-0.002887
2770.000000	-0.002883
2769.000000	-0.002872
2768.000000	-0.002861
2767.000000	-0.002859
2766.000000	-0.002870
2765.000000	-0.002885
2764.000000	-0.002897
2763.000000	-0.002909
2762.000000	-0.002921
2761.000000	-0.002923
2760.000000	-0.002909
2759.000000	-0.002889
2758.000000	-0.002881
2757.000000	-0.002889
2756.000000	-0.002904
2755.000000	-0.002916
2754.000000	-0.002924
2753.000000	-0.002925
2752.000000	-0.002911
2751.000000	-0.002879
2750.000000	-0.002842
2749.000000	-0.002820
2748.000000	-0.002821
2747.000000	-0.002840
2746.000000	-0.002861
2745.000000	-0.002872
2744.000000	-0.002867
2743.000000	-0.002857
2742.000000	-0.002856
2741.000000	-0.002869
2740.000000	-0.002886
2739.000000	-0.002899
2738.000000	-0.002908
2737.000000	-0.002919
2736.000000	-0.002928
2735.000000	-0.002925
2734.000000	-0.002909
2733.000000	-0.002894
2732.000000	-0.002891
2731.000000	-0.002897
2730.000000	-0.002902
2729.000000	-0.002899
2728.000000	-0.002890
2727.000000	-0.002881
2726.000000	-0.002877
2725.000000	-0.002880
2724.000000	-0.002883
2723.000000	-0.002877
2722.000000	-0.002854
2721.000000	-0.002820
2720.000000	-0.002795
2719.000000	-0.002794
2718.000000	-0.002814
2717.000000	-0.002838
2716.000000	-0.002850
2715.000000	-0.002851
2714.000000	-0.002854
2713.000000	-0.002865
2712.000000	-0.002881
2711.000000	-0.002892
2710.000000	-0.002886
2709.000000	-0.002864
2708.000000	-0.002837
2707.000000	-0.002820
2706.000000	-0.002828
2705.000000	-0.002856
2704.000000	-0.002885
2703.000000	-0.002892
2702.000000	-0.002874
2701.000000	-0.002844
2700.000000	-0.002822
2699.000000	-0.002809
2698.000000	-0.002796
2697.000000	-0.002778
2696.000000	-0.002763
2695.000000	-0.002758
2694.000000	-0.002759
2693.000000	-0.002755
2692.000000	-0.002741
2691.000000	-0.002729
2690.000000	-0.002733
2689.000000	-0.002749
2688.000000	-0.002766
2687.000000	-0.002775
2686.000000	-0.002782
2685.000000	-0.002795
2684.000000	-0.002814
2683.000000	-0.002830
2682.000000	-0.002832
2681.000000	-0.002816
2680.000000	-0.002786
2679.000000	-0.002754
2678.000000	-0.002733
2677.000000	-0.002729
2676.000000	-0.002737
2675.000000	-0.002748
2674.000000	-0.002757
2673.000000	-0.002761
2672.000000	-0.002757
2671.000000	-0.002740
2670.000000	-0.002713
2669.000000	-0.002693
2668.000000	-0.002700
2667.000000	-0.002738
2666.000000	-0.002786
2665.000000	-0.002813
2664.000000	-0.002806
2663.000000	-0.002777
2662.000000	-0.002747
2661.000000	-0.002728
2660.000000	-0.002722
2659.000000	-0.002723
2658.000000	-0.002729
2657.000000	-0.002737
2656.000000	-0.002744
2655.000000	-0.002751
2654.000000	-0.002759
2653.000000	-0.002764
2652.000000	-0.002758
2651.000000	-0.002736
2650.000000	-0.002705
2649.000000	-0.002682
2648.000000	-0.002678
2647.000000	-0.002693
2646.000000	-0.002716
2645.000000	-0.002732
2644.000000	-0.002739
2643.000000	-0.002742
2642.000000	-0.002745
2641.000000	-0.002749
2640.000000	-0.002751
2639.000000	-0.002754
2638.000000	-0.002759
2637.000000	-0.002762
2636.000000	-0.002751
2635.000000	-0.002729
2634.000000	-0.002709
2633.000000	-0.002708
2632.000000	-0.002723
2631.000000	-0.002743
2630.000000	-0.002753
2629.000000	-0.002752
2628.000000	-0.002749
2627.000000	-0.002755
2626.000000	-0.002776
2625.000000	-0.002801
2624.000000	-0.002817
2623.000000	-0.002820
2622.000000	-0.002814
2621.000000	-0.002807
2620.000000	-0.002800
2619.000000	-0.002791
2618.000000	-0.002778
2617.000000	-0.002761
2616.000000	-0.002740
2615.000000	-0.002719
2614.000000	-0.002707
2613.000000	-0.002709
2612.000000	-0.002721
2611.000000	-0.002734
2610.000000	-0.002741
2609.000000	-0.002743
2608.000000	-0.002739
2607.000000	-0.002731
2606.000000	-0.002722
2605.000000	-0.002717
2604.000000	-0.002714
2603.000000	-0.002703
2602.000000	-0.002686
2601.000000	-0.002676
2600.000000	-0.002689
2599.000000	-0.002718
2598.000000	-0.002746
2597.000000	-0.002753
2596.000000	-0.002740
2595.000000	-0.002718
2594.000000	-0.002702
2593.000000	-0.002695
2592.000000	-0.002697
2591.000000	-0.002703
2590.000000	-0.002708
2589.000000	-0.002705
2588.000000	-0.002691
2587.000000	-0.002672
2586.000000	-0.002662
2585.000000	-0.002667
2584.000000	-0.002682
2583.000000	-0.002698
2582.000000	-0.002707
2581.000000	-0.002712
2580.000000	-0.002710
2579.000000	-0.002700
2578.000000	-0.002682
2577.000000	-0.002664
2576.000000	-0.002651
2575.000000	-0.002642
2574.000000	-0.002633
2573.000000	-0.002623
2572.000000	-0.002617
2571.000000	-0.002621
2570.000000	-0.002635
2569.000000	-0.002659
2568.000000	-0.002686
2567.000000	-0.002707
2566.000000	-0.002714
2565.000000	-0.002705
2564.000000	-0.002683
2563.000000	-0.002654
2562.000000	-0.002634
2561.000000	-0.002636
2560.000000	-0.002664
2559.000000	-0.002703
2558.000000	-0.002730
2557.000000	-0.002734
2556.000000	-0.002720
2555.000000	-0.002699
2554.000000	-0.002679
2553.000000	-0.002661
2552.000000	-0.002643
2551.000000	-0.002630
2550.000000	-0.002632
2549.000000	-0.002660
2548.000000	-0.002700
2547.000000	-0.002728
2546.000000	-0.002723
2545.000000	-0.002693
2544.000000	-0.002661
2543.000000	-0.002641
2542.000000	-0.002632
2541.000000	-0.002629
2540.000000	-0.002634
2539.000000	-0.002647
2538.000000	-0.002661
2537.000000	-0.002667
2536.000000	-0.002663
2535.000000	-0.002660
2534.000000	-0.002661
2533.000000	-0.002667
2532.000000	-0.002675
2531.000000	-0.002689
2530.000000	-0.002715
2529.000000	-0.002745
2528.000000	-0.002764
2527.000000	-0.002751
2526.000000	-0.002705
2525.000000	-0.002649
2524.000000	-0.002613
2523.000000	-0.002606
2522.000000	-0.002616
2521.000000	-0.002627
2520.000000	-0.002635
2519.000000	-0.002647
2518.000000	-0.002663
2517.000000	-0.002680
2516.000000	-0.002694
2515.000000	-0.002701
2514.000000	-0.002698
2513.000000	-0.002687
2512.000000	-0.002677
2511.000000	-0.002680
2510.000000	-0.002693
2509.000000	-0.002707
2508.000000	-0.002711
2507.000000	-0.002703
2506.000000	-0.002686
2505.000000	-0.002668
2504.000000	-0.002659
2503.000000	-0.002661
2502.000000	-0.002667
2501.000000	-0.002668
2500.000000	-0.002667
2499.000000	-0.002670
2498.000000	-0.002674
2497.000000	-0.002668
2496.000000	-0.002651
2495.000000	-0.002636
2494.000000	-0.002635
2493.000000	-0.002641
2492.000000	-0.002644
2491.000000	-0.002639
2490.000000	-0.002634
2489.000000	-0.002631
2488.000000	-0.002626
2487.000000	-0.002614
2486.000000	-0.002604
2485.000000	-0.002609
2484.000000	-0.002631
2483.000000	-0.002657
2482.000000	-0.002672
2481.000000	-0.002671
2480.000000	-0.002663
2479.000000	-0.002655
2478.000000	-0.002648
2477.000000	-0.002639
2476.000000	-0.002630
2475.000000	-0.002626
2474.000000	-0.002629
2473.000000	-0.002639
2472.000000	-0.002654
2471.000000	-0.002671
2470.000000	-0.002681
2469.000000	-0.002676
2468.000000	-0.002653
2467.000000	-0.002627
2466.000000	-0.002616
2465.000000	-0.002626
2464.000000	-0.002642
2463.000000	-0.002647
2462.000000	-0.002635
2461.000000	-0.002617
2460.000000	-0.002605
2459.000000	-0.002601
2458.000000	-0.002604
2457.000000	-0.002614
2456.000000	-0.002630
2455.000000	-0.002646
2454.000000	-0.002652
2453.000000	-0.002641
2452.000000	-0.002616
2451.000000	-0.002587
2450.000000	-0.002563
2449.000000	-0.002556
2448.000000	-0.002568
2447.000000	-0.002592
2446.000000	-0.002614
2445.000000	-0.002624
2444.000000	-0.002621
2443.000000	-0.002610
2442.000000	-0.002601
2441.000000	-0.002601
2440.000000	-0.002610
2439.000000	-0.002621
2438.000000	-0.002626
2437.000000	-0.002626
2436.000000	-0.002629
2435.000000	-0.002638
2434.000000	-0.002644
2433.000000	-0.002636
2432.000000	-0.002610
2431.000000	-0.002576
2430.000000	-0.002549
2429.000000	-0.002543
2428.000000	-0.002566
2427.000000	-0.002605
2426.000000	-0.002641
2425.000000	-0.002657
2424.000000	-0.002650
2423.000000	-0.002628
2422.000000	-0.002602
2421.000000	-0.002584
2420.000000	-0.002580
2419.000000	-0.002590
2418.000000	-0.002605
2417.000000	-0.002613
2416.000000	-0.002608
2415.000000	-0.002592
2414.000000	-0.002572
2413.000000	-0.002559
2412.000000	-0.002560
2411.000000	-0.002573
2410.000000	-0.002584
2409.000000	-0.002582
2408.000000	-0.002567
2407.000000	-0.002541
2406.000000	-0.002514
2405.000000	-0.002500
2404.000000	-0.002510
2403.000000	-0.002537
2402.000000	-0.002566
2401.000000	-0.002579
2400.000000	-0.002578
2399.000000	-0.002565
2398.000000	-0.002546
2397.000000	-0.002527
2396.000000	-0.002513
2395.000000	-0.002504
2394.000000	-0.002492
2393.000000	-0.002478
2392.000000	-0.002471
2391.000000	-0.002471
2390.000000	-0.002457
2389.000000	-0.002411
2388.000000	-0.002340
2387.000000	-0.002262
2386.000000	-0.002189
2385.000000	-0.002117
2384.000000	-0.002042
2383.000000	-0.001965
2382.000000	-0.001885
2381.000000	-0.001806
2380.000000	-0.001734
2379.000000	-0.001668
2378.000000	-0.001597
2377.000000	-0.001515
2376.000000	-0.001431
2375.000000	-0.001363
2374.000000	-0.001325
2373.000000	-0.001327
2372.000000	-0.001359
2371.000000	-0.001383
2370.000000	-0.001351
2369.000000	-0.001247
2368.000000	-0.001097
2367.000000	-0.000942
2366.000000	-0.000816
2365.000000	-0.000716
2364.000000	-0.000631
2363.000000	-0.000581
2362.000000	-0.000532
2361.000000	-0.000449
2360.000000	-0.000340
2359.000000	-0.000228
2358.000000	-0.000173
2357.000000	-0.000182
2356.000000	-0.000237
2355.000000	-0.000318
2354.000000	-0.000339
2353.000000	-0.000192
2352.000000	0.000156
2351.000000	0.000463
2350.000000	0.000443
2349.000000	0.000084
2348.000000	-0.000355
2347.000000	-0.000420
2346.000000	0.000133
2345.000000	0.001187
2344.000000	0.002313
2343.000000	0.003091
2342.000000	0.003388
2341.000000	0.003209
2340.000000	0.002732
2339.000000	0.002152
2338.000000	0.001606
2337.000000	0.001123
2336.000000	0.000733
2335.000000	0.000446
2334.000000	0.000267
2333.000000	0.000169
2332.000000	0.000178
2331.000000	0.000248
2330.000000	0.000288
2329.000000	0.000262
2328.000000	0.000151
2327.000000	0.000033
2326.000000	-0.000095
2325.000000	-0.000196
2324.000000	-0.000259
2323.000000	-0.000291
2322.000000	-0.000291
2321.000000	-0.000292
2320.000000	-0.000291
2319.000000	-0.000337
2318.000000	-0.000443
2317.000000	-0.000608
2316.000000	-0.000771
2315.000000	-0.000884
2314.000000	-0.000938
2313.000000	-0.000965
2312.000000	-0.001005
2311.000000	-0.001069
2310.000000	-0.001161
2309.000000	-0.001261
2308.000000	-0.001363
2307.000000	-0.001450
2306.000000	-0.001524
2305.000000	-0.001587
2304.000000	-0.001652
2303.000000	-0.001734
2302.000000	-0.001835
2301.000000	-0.001933
2300.000000	-0.002015
2299.000000	-0.002086
2298.000000	-0.002165
2297.000000	-0.002253
2296.000000	-0.002339
2295.000000	-0.002404
2294.000000	-0.002458
2293.000000	-0.002507
2292.000000	-0.002558
2291.000000	-0.002604
2290.000000	-0.002642
2289.000000	-0.002670
2288.000000	-0.002684
2287.000000	-0.002690
2286.000000	-0.002696
2285.000000	-0.002707
2284.000000	-0.002717
2283.000000	-0.002726
2282.000000	-0.002735
2281.000000	-0.002747
2280.000000	-0.002756
2279.000000	-0.002756
2278.000000	-0.002748
2277.000000	-0.002742
2276.000000	-0.002742
2275.000000	-0.002748
2274.000000	-0.002752
2273.000000	-0.002755
2272.000000	-0.002762
2271.000000	-0.002779
2270.000000	-0.002808
2269.000000	-0.002842
2268.000000	-0.002875
2267.000000	-0.002901
2266.000000	-0.002923
2265.000000	-0.002944
2264.000000	-0.002969
2263.000000	-0.002994
2262.000000	-0.003008
2261.000000	-0.002996
2260.000000	-0.002953
2259.000000	-0.002889
2258.000000	-0.002820
2257.000000	-0.002770
2256.000000	-0.002768
2255.000000	-0.002837
2254.000000	-0.002974
2253.000000	-0.003138
2252.000000	-0.003288
2251.000000	-0.003404
2250.000000	-0.003490
2249.000000	-0.003542
2248.000000	-0.003547
2247.000000	-0.003494
2246.000000	-0.003402
2245.000000	-0.003301
2244.000000	-0.003216
2243.000000	-0.003154
2242.000000	-0.003113
2241.000000	-0.003096
2240.000000	-0.003113
2239.000000	-0.003166
2238.000000	-0.003241
2237.000000	-0.003317
2236.000000	-0.003378
2235.000000	-0.003425
2234.000000	-0.003459
2233.000000	-0.003468
2232.000000	-0.003437
2231.000000	-0.003365
2230.000000	-0.003268
2229.000000	-0.003159
2228.000000	-0.003046
2227.000000	-0.002936
2226.000000	-0.002848
2225.000000	-0.002793
2224.000000	-0.002764
2223.000000	-0.002741
2222.000000	-0.002709
2221.000000	-0.002672
2220.000000	-0.002647
2219.000000	-0.002642
2218.000000	-0.002652
2217.000000	-0.002657
2216.000000	-0.002647
2215.000000	-0.002628
2214.000000	-0.002611
2213.000000	-0.002602
2212.000000	-0.002600
2211.000000	-0.002604
2210.000000	-0.002613
2209.000000	-0.002624
2208.000000	-0.002635
2207.000000	-0.002643
2206.000000	-0.002648
2205.000000	-0.002650
2204.000000	-0.002648
2203.000000	-0.002643
2202.000000	-0.002632
2201.000000	-0.002617
2200.000000	-0.002606
2199.000000	-0.002614
2198.000000	-0.002641
2197.000000	-0.002671
2196.000000	-0.002683
2195.000000	-0.002677
2194.000000	-0.002667
2193.000000	-0.002660
2192.000000	-0.002653
2191.000000	-0.002639
2190.000000	-0.002623
2189.000000	-0.002613
2188.000000	-0.002612
2187.000000	-0.002623
2186.000000	-0.002641
2185.000000	-0.002655
2184.000000	-0.002653
2183.000000	-0.002634
2182.000000	-0.002611
2181.000000	-0.002593
2180.000000	-0.002579
2179.000000	-0.002569
2178.000000	-0.002569
2177.000000	-0.002580
2176.000000	-0.002591
2175.000000	-0.002587
2174.000000	-0.002567
2173.000000	-0.002546
2172.000000	-0.002543
2171.000000	-0.002562
2170.000000	-0.002591
2169.000000	-0.002610
2168.000000	-0.002605
2167.000000	-0.002585
2166.000000	-0.002567
2165.000000	-0.002558
2164.000000	-0.002555
2163.000000	-0.002560
2162.000000	-0.002578
2161.000000	-0.002604
2160.000000	-0.002620
2159.000000	-0.002611
2158.000000	-0.002583
2157.000000	-0.002561
2156.000000	-0.002559
2155.000000	-0.002574
2154.000000	-0.002589
2153.000000	-0.002583
2152.000000	-0.002554
2151.000000	-0.002516
2150.000000	-0.002490
2149.000000	-0.002482
2148.000000	-0.002487
2147.000000	-0.002498
2146.000000	-0.002515
2145.000000	-0.002539
2144.000000	-0.002564
2143.000000	-0.002579
2142.000000	-0.002580
2141.000000	-0.002572
2140.000000	-0.002558
2139.000000	-0.002543
2138.000000	-0.002532
2137.000000	-0.002526
2136.000000	-0.002523
2135.000000	-0.002525
2134.000000	-0.002536
2133.000000	-0.002551
2132.000000	-0.002551
2131.000000	-0.002521
2130.000000	-0.002472
2129.000000	-0.002425
2128.000000	-0.002389
2127.000000	-0.002364
2126.000000	-0.002344
2125.000000	-0.002326
2124.000000	-0.002301
2123.000000	-0.002255
2122.000000	-0.002189
2121.000000	-0.002114
2120.000000	-0.002045
2119.000000	-0.001984
2118.000000	-0.001932
2117.000000	-0.001889
2116.000000	-0.001862
2115.000000	-0.001854
2114.000000	-0.001870
2113.000000	-0.001908
2112.000000	-0.001963
2111.000000	-0.002025
2110.000000	-0.002089
2109.000000	-0.002157
2108.000000	-0.002228
2107.000000	-0.002295
2106.000000	-0.002350
2105.000000	-0.002395
2104.000000	-0.002435
2103.000000	-0.002472
2102.000000	-0.002499
2101.000000	-0.002510
2100.000000	-0.002508
2099.000000	-0.002507
2098.000000	-0.002517
2097.000000	-0.002536
2096.000000	-0.002557
2095.000000	-0.002574
2094.000000	-0.002586
2093.000000	-0.002593
2092.000000	-0.002591
2091.000000	-0.002580
2090.000000	-0.002567
2089.000000	-0.002562
2088.000000	-0.002572
2087.000000	-0.002592
2086.000000	-0.002609
2085.000000	-0.002616
2084.000000	-0.002613
2083.000000	-0.002604
2082.000000	-0.002593
2081.000000	-0.002579
2080.000000	-0.002564
2079.000000	-0.002553
2078.000000	-0.002548
2077.000000	-0.002548
2076.000000	-0.002545
2075.000000	-0.002536
2074.000000	-0.002522
2073.000000	-0.002510
2072.000000	-0.002500
2071.000000	-0.002497
2070.000000	-0.002503
2069.000000	-0.002516
2068.000000	-0.002528
2067.000000	-0.002531
2066.000000	-0.002524
2065.000000	-0.002515
2064.000000	-0.002516
2063.000000	-0.002525
2062.000000	-0.002533
2061.000000	-0.002529
2060.000000	-0.002514
2059.000000	-0.002499
2058.000000	-0.002496
2057.000000	-0.002503
2056.000000	-0.002505
2055.000000	-0.002493
2054.000000	-0.002476
2053.000000	-0.002467
2052.000000	-0.002471
2051.000000	-0.002478
2050.000000	-0.002485
2049.000000	-0.002494
2048.000000	-0.002508
2047.000000	-0.002524
2046.000000	-0.002536
2045.000000	-0.002541
2044.000000	-0.002533
2043.000000	-0.002508
2042.000000	-0.002472
2041.000000	-0.002438
2040.000000	-0.002423
2039.000000	-0.002431
2038.000000	-0.002446
2037.000000	-0.002452
2036.000000	-0.002449
2035.000000	-0.002444
2034.000000	-0.002445
2033.000000	-0.002449
2032.000000	-0.002447
2031.000000	-0.002439
2030.000000	-0.002431
2029.000000	-0.002428
2028.000000	-0.002427
2027.000000	-0.002428
2026.000000	-0.002433
2025.000000	-0.002447
2024.000000	-0.002462
2023.000000	-0.002470
2022.000000	-0.002465
2021.000000	-0.002451
2020.000000	-0.002436
2019.000000	-0.002425
2018.000000	-0.002423
2017.000000	-0.002427
2016.000000	-0.002438
2015.000000	-0.002454
2014.000000	-0.002470
2013.000000	-0.002477
2012.000000	-0.002466
2011.000000	-0.002443
2010.000000	-0.002420
2009.000000	-0.002407
2008.000000	-0.002408
2007.000000	-0.002420
2006.000000	-0.002436
2005.000000	-0.002450
2004.000000	-0.002455
2003.000000	-0.002448
2002.000000	-0.002434
2001.000000	-0.002418
2000.000000	-0.002406
1999.000000	-0.002397
1998.000000	-0.002395
1997.000000	-0.002398
1996.000000	-0.002404
1995.000000	-0.002405
1994.000000	-0.002399
1993.000000	-0.002386
1992.000000	-0.002377
1991.000000	-0.002377
1990.000000	-0.002383
1989.000000	-0.002387
1988.000000	-0.002384
1987.000000	-0.002376
1986.000000	-0.002369
1985.000000	-0.002364
1984.000000	-0.002364
1983.000000	-0.002372
1982.000000	-0.002381
1981.000000	-0.002382
1980.000000	-0.002371
1979.000000	-0.002362
1978.000000	-0.002371
1977.000000	-0.002399
1976.000000	-0.002428
1975.000000	-0.002437
1974.000000	-0.002422
1973.000000	-0.002391
1972.000000	-0.002361
1971.000000	-0.002347
1970.000000	-0.002352
1969.000000	-0.002368
1968.000000	-0.002383
1967.000000	-0.002392
1966.000000	-0.002393
1965.000000	-0.002385
1964.000000	-0.002367
1963.000000	-0.002347
1962.000000	-0.002338
1961.000000	-0.002346
1960.000000	-0.002360
1959.000000	-0.002371
1958.000000	-0.002373
1957.000000	-0.002368
1956.000000	-0.002359
1955.000000	-0.002346
1954.000000	-0.002331
1953.000000	-0.002319
1952.000000	-0.002316
1951.000000	-0.002322
1950.000000	-0.002336
1949.000000	-0.002347
1948.000000	-0.002351
1947.000000	-0.002348
1946.000000	-0.002341
1945.000000	-0.002328
1944.000000	-0.002315
1943.000000	-0.002312
1942.000000	-0.002329
1941.000000	-0.002356
1940.000000	-0.002371
1939.000000	-0.002367
1938.000000	-0.002350
1937.000000	-0.002334
1936.000000	-0.002320
1935.000000	-0.002311
1934.000000	-0.002308
1933.000000	-0.002313
1932.000000	-0.002321
1931.000000	-0.002329
1930.000000	-0.002339
1929.000000	-0.002348
1928.000000	-0.002349
1927.000000	-0.002338
1926.000000	-0.002326
1925.000000	-0.002323
1924.000000	-0.002324
1923.000000	-0.002321
1922.000000	-0.002308
1921.000000	-0.002286
1920.000000	-0.002262
1919.000000	-0.002246
1918.000000	-0.002248
1917.000000	-0.002264
1916.000000	-0.002281
1915.000000	-0.002291
1914.000000	-0.002301
1913.000000	-0.002312
1912.000000	-0.002313
1911.000000	-0.002299
1910.000000	-0.002280
1909.000000	-0.002274
1908.000000	-0.002282
1907.000000	-0.002292
1906.000000	-0.002301
1905.000000	-0.002310
1904.000000	-0.002321
1903.000000	-0.002331
1902.000000	-0.002337
1901.000000	-0.002344
1900.000000	-0.002352
1899.000000	-0.002355
1898.000000	-0.002351
1897.000000	-0.002343
1896.000000	-0.002332
1895.000000	-0.002320
1894.000000	-0.002311
1893.000000	-0.002308
1892.000000	-0.002312
1891.000000	-0.002317
1890.000000	-0.002319
1889.000000	-0.002317
1888.000000	-0.002311
1887.000000	-0.002300
1886.000000	-0.002289
1885.000000	-0.002282
1884.000000	-0.002278
1883.000000	-0.002273
1882.000000	-0.002264
1881.000000	-0.002253
1880.000000	-0.002244
1879.000000	-0.002237
1878.000000	-0.002240
1877.000000	-0.002253
1876.000000	-0.002271
1875.000000	-0.002286
1874.000000	-0.002294
1873.000000	-0.002296
1872.000000	-0.002293
1871.000000	-0.002285
1870.000000	-0.002279
1869.000000	-0.002284
1868.000000	-0.002299
1867.000000	-0.002310
1866.000000	-0.002311
1865.000000	-0.002301
1864.000000	-0.002280
1863.000000	-0.002250
1862.000000	-0.002224
1861.000000	-0.002215
1860.000000	-0.002231
1859.000000	-0.002259
1858.000000	-0.002285
1857.000000	-0.002301
1856.000000	-0.002307
1855.000000	-0.002307
1854.000000	-0.002304
1853.000000	-0.002300
1852.000000	-0.002289
1851.000000	-0.002271
1850.000000	-0.002255
1849.000000	-0.002254
1848.000000	-0.002267
1847.000000	-0.002282
1846.000000	-0.002285
1845.000000	-0.002273
1844.000000	-0.002258
1843.000000	-0.002246
1842.000000	-0.002240
1841.000000	-0.002237
1840.000000	-0.002235
1839.000000	-0.002235
1838.000000	-0.002246
1837.000000	-0.002272
1836.000000	-0.002302
1835.000000	-0.002318
1834.000000	-0.002307
1833.000000	-0.002282
1832.000000	-0.002267
1831.000000	-0.002273
1830.000000	-0.002285
1829.000000	-0.002282
1828.000000	-0.002261
1827.000000	-0.002234
1826.000000	-0.002216
1825.000000	-0.002209
1824.000000	-0.002204
1823.000000	-0.002198
1822.000000	-0.002196
1821.000000	-0.002203
1820.000000	-0.002217
1819.000000	-0.002225
1818.000000	-0.002220
1817.000000	-0.002205
1816.000000	-0.002189
1815.000000	-0.002180
1814.000000	-0.002184
1813.000000	-0.002201
1812.000000	-0.002223
1811.000000	-0.002241
1810.000000	-0.002249
1809.000000	-0.002248
1808.000000	-0.002243
1807.000000	-0.002234
1806.000000	-0.002227
1805.000000	-0.002225
1804.000000	-0.002225
1803.000000	-0.002224
1802.000000	-0.002220
1801.000000	-0.002225
1800.000000	-0.002238
1799.000000	-0.002249
1798.000000	-0.002240
1797.000000	-0.002216
1796.000000	-0.002195
1795.000000	-0.002191
1794.000000	-0.002209
1793.000000	-0.002237
1792.000000	-0.002260
1791.000000	-0.002268
1790.000000	-0.002260
1789.000000	-0.002244
1788.000000	-0.002229
1787.000000	-0.002221
1786.000000	-0.002222
1785.000000	-0.002230
1784.000000	-0.002239
1783.000000	-0.002243
1782.000000	-0.002235
1781.000000	-0.002219
1780.000000	-0.002201
1779.000000	-0.002188
1778.000000	-0.002183
1777.000000	-0.002185
1776.000000	-0.002188
1775.000000	-0.002187
1774.000000	-0.002179
1773.000000	-0.002166
1772.000000	-0.002156
1771.000000	-0.002149
1770.000000	-0.002144
1769.000000	-0.002141
1768.000000	-0.002150
1767.000000	-0.002167
1766.000000	-0.002181
1765.000000	-0.002182
1764.000000	-0.002173
1763.000000	-0.002167
1762.000000	-0.002169
1761.000000	-0.002175
1760.000000	-0.002174
1759.000000	-0.002168
1758.000000	-0.002167
1757.000000	-0.002179
1756.000000	-0.002199
1755.000000	-0.002205
1754.000000	-0.002182
1753.000000	-0.002131
1752.000000	-0.002073
1751.000000	-0.002037
1750.000000	-0.002030
1749.000000	-0.002045
1748.000000	-0.002073
1747.000000	-0.002105
1746.000000	-0.002129
1745.000000	-0.002131
1744.000000	-0.002110
1743.000000	-0.002075
1742.000000	-0.002037
1741.000000	-0.002003
1740.000000	-0.001984
1739.000000	-0.001987
1738.000000	-0.002009
1737.000000	-0.002036
1736.000000	-0.002055
1735.000000	-0.002061
1734.000000	-0.002053
1733.000000	-0.002033
1732.000000	-0.002005
1731.000000	-0.001985
1730.000000	-0.001987
1729.000000	-0.002009
1728.000000	-0.002033
1727.000000	-0.002034
1726.000000	-0.002004
1725.000000	-0.001948
1724.000000	-0.001884
1723.000000	-0.001830
1722.000000	-0.001797
1721.000000	-0.001786
1720.000000	-0.001786
1719.000000	-0.001792
1718.000000	-0.001798
1717.000000	-0.001792
1716.000000	-0.001753
1715.000000	-0.001671
1714.000000	-0.001569
1713.000000	-0.001484
1712.000000	-0.001437
1711.000000	-0.001416
1710.000000	-0.001402
1709.000000	-0.001378
1708.000000	-0.001334
1707.000000	-0.001274
1706.000000	-0.001214
1705.000000	-0.001179
1704.000000	-0.001168
1703.000000	-0.001157
1702.000000	-0.001133
1701.000000	-0.001110
1700.000000	-0.001109
1699.000000	-0.001123
1698.000000	-0.001125
1697.000000	-0.001106
1696.000000	-0.001082
1695.000000	-0.001077
1694.000000	-0.001087
1693.000000	-0.001091
1692.000000	-0.001076
1691.000000	-0.001040
1690.000000	-0.001001
1689.000000	-0.000975
1688.000000	-0.000970
1687.000000	-0.000978
1686.000000	-0.000989
1685.000000	-0.000995
1684.000000	-0.000993
1683.000000	-0.000990
1682.000000	-0.000987
1681.000000	-0.000973
1680.000000	-0.000941
1679.000000	-0.000897
1678.000000	-0.000857
1677.000000	-0.000829
1676.000000	-0.000814
1675.000000	-0.000816
1674.000000	-0.000837
1673.000000	-0.000871
1672.000000	-0.000899
1671.000000	-0.000903
1670.000000	-0.000877
1669.000000	-0.000832
1668.000000	-0.000784
1667.000000	-0.000752
1666.000000	-0.000746
1665.000000	-0.000768
1664.000000	-0.000801
1663.000000	-0.000815
1662.000000	-0.000797
1661.000000	-0.000752
1660.000000	-0.000700
1659.000000	-0.000660
1658.000000	-0.000644
1657.000000	-0.000655
1656.000000	-0.000681
1655.000000	-0.000696
1654.000000	-0.000677
1653.000000	-0.000632
1652.000000	-0.000594
1651.000000	-0.000583
1650.000000	-0.000593
1649.000000	-0.000608
1648.000000	-0.000624
1647.000000	-0.000644
1646.000000	-0.000667
1645.000000	-0.000679
1644.000000	-0.000676
1643.000000	-0.000674
1642.000000	-0.000690
1641.000000	-0.000724
1640.000000	-0.000765
1639.000000	-0.000801
1638.000000	-0.000828
1637.000000	-0.000846
1636.000000	-0.000853
1635.000000	-0.000844
1634.000000	-0.000822
1633.000000	-0.000798
1632.000000	-0.000783
1631.000000	-0.000782
1630.000000	-0.000788
1629.000000	-0.000792
1628.000000	-0.000792
1627.000000	-0.000799
1626.000000	-0.000824
1625.000000	-0.000855
1624.000000	-0.000869
1623.000000	-0.000857
1622.000000	-0.000839
1621.000000	-0.000839
1620.000000	-0.000860
1619.000000	-0.000888
1618.000000	-0.000909
1617.000000	-0.000919
1616.000000	-0.000923
1615.000000	-0.000926
1614.000000	-0.000926
1613.000000	-0.000918
1612.000000	-0.000900
1611.000000	-0.000880
1610.000000	-0.000869
1609.000000	-0.000865
1608.000000	-0.000860
1607.000000	-0.000847
1606.000000	-0.000828
1605.000000	-0.000801
1604.000000	-0.000767
1603.000000	-0.000734
1602.000000	-0.000716
1601.000000	-0.000716
1600.000000	-0.000726
1599.000000	-0.000735
1598.000000	-0.000737
1597.000000	-0.000727
1596.000000	-0.000717
1595.000000	-0.000727
1594.000000	-0.000766
1593.000000	-0.000823
1592.000000	-0.000874
1591.000000	-0.000910
1590.000000	-0.000943
1589.000000	-0.000980
1588.000000	-0.001006
1587.000000	-0.001008
1586.000000	-0.000991
1585.000000	-0.000975
1584.000000	-0.000976
1583.000000	-0.001002
1582.000000	-0.001047
1581.000000	-0.001090
1580.000000	-0.001109
1579.000000	-0.001099
1578.000000	-0.001072
1577.000000	-0.001043
1576.000000	-0.001016
1575.000000	-0.000989
1574.000000	-0.000963
1573.000000	-0.000952
1572.000000	-0.000969
1571.000000	-0.001010
1570.000000	-0.001051
1569.000000	-0.001061
1568.000000	-0.001029
1567.000000	-0.000973
1566.000000	-0.000921
1565.000000	-0.000888
1564.000000	-0.000874
1563.000000	-0.000870
1562.000000	-0.000861
1561.000000	-0.000828
1560.000000	-0.000772
1559.000000	-0.000740
1558.000000	-0.000784
1557.000000	-0.000874
1556.000000	-0.000957
1555.000000	-0.001007
1554.000000	-0.001029
1553.000000	-0.001038
1552.000000	-0.001044
1551.000000	-0.001048
1550.000000	-0.001052
1549.000000	-0.001064
1548.000000	-0.001085
1547.000000	-0.001112
1546.000000	-0.001149
1545.000000	-0.001204
1544.000000	-0.001289
1543.000000	-0.001394
1542.000000	-0.001487
1541.000000	-0.001536
1540.000000	-0.001551
1539.000000	-0.001573
1538.000000	-0.001622
1537.000000	-0.001686
1536.000000	-0.001744
1535.000000	-0.001790
1534.000000	-0.001823
1533.000000	-0.001846
1532.000000	-0.001878
1531.000000	-0.001954
1530.000000	-0.002090
1529.000000	-0.002244
1528.000000	-0.002333
1527.000000	-0.002314
1526.000000	-0.002230
1525.000000	-0.002152
1524.000000	-0.002101
1523.000000	-0.002057
1522.000000	-0.002021
1521.000000	-0.002016
1520.000000	-0.002029
1519.000000	-0.002027
1518.000000	-0.002024
1517.000000	-0.002096
1516.000000	-0.002277
1515.000000	-0.002478
1514.000000	-0.002549
1513.000000	-0.002435
1512.000000	-0.002221
1511.000000	-0.002059
1510.000000	-0.002031
1509.000000	-0.002104
1508.000000	-0.002196
1507.000000	-0.002252
1506.000000	-0.002263
1505.000000	-0.002239
1504.000000	-0.002209
1503.000000	-0.002202
1502.000000	-0.002231
1501.000000	-0.002286
1500.000000	-0.002337
1499.000000	-0.002368
1498.000000	-0.002383
1497.000000	-0.002390
1496.000000	-0.002377
1495.000000	-0.002333
1494.000000	-0.002278
1493.000000	-0.002242
1492.000000	-0.002239
1491.000000	-0.002273
1490.000000	-0.002341
1489.000000	-0.002432
1488.000000	-0.002518
1487.000000	-0.002593
1486.000000	-0.002697
1485.000000	-0.002863
1484.000000	-0.003059
1483.000000	-0.003207
1482.000000	-0.003257
1481.000000	-0.003232
1480.000000	-0.003190
1479.000000	-0.003154
1478.000000	-0.003110
1477.000000	-0.003040
1476.000000	-0.002950
1475.000000	-0.002873
1474.000000	-0.002844
1473.000000	-0.002873
1472.000000	-0.002933
1471.000000	-0.002979
1470.000000	-0.002986
1469.000000	-0.002965
1468.000000	-0.002974
1467.000000	-0.003103
1466.000000	-0.003416
1465.000000	-0.003825
1464.000000	-0.004080
1463.000000	-0.003983
1462.000000	-0.003586
1461.000000	-0.003126
1460.000000	-0.002809
1459.000000	-0.002676
1458.000000	-0.002647
1457.000000	-0.002649
1456.000000	-0.002666
1455.000000	-0.002683
1454.000000	-0.002683
1453.000000	-0.002692
1452.000000	-0.002765
1451.000000	-0.002895
1450.000000	-0.002993
1449.000000	-0.002966
1448.000000	-0.002829
1447.000000	-0.002692
1446.000000	-0.002629
1445.000000	-0.002616
1444.000000	-0.002586
1443.000000	-0.002514
1442.000000	-0.002435
1441.000000	-0.002395
1440.000000	-0.002408
1439.000000	-0.002471
1438.000000	-0.002589
1437.000000	-0.002749
1436.000000	-0.002878
1435.000000	-0.002878
1434.000000	-0.002727
1433.000000	-0.002505
1432.000000	-0.002320
1431.000000	-0.002224
1430.000000	-0.002204
1429.000000	-0.002222
1428.000000	-0.002266
1427.000000	-0.002339
1426.000000	-0.002452
1425.000000	-0.002631
1424.000000	-0.002883
1423.000000	-0.003140
1422.000000	-0.003267
1421.000000	-0.003174
1420.000000	-0.002900
1419.000000	-0.002601
1418.000000	-0.002417
1417.000000	-0.002349
1416.000000	-0.002325
1415.000000	-0.002300
1414.000000	-0.002275
1413.000000	-0.002264
1412.000000	-0.002283
1411.000000	-0.002341
1410.000000	-0.002430
1409.000000	-0.002512
1408.000000	-0.002534
1407.000000	-0.002468
1406.000000	-0.002343
1405.000000	-0.002223
1404.000000	-0.002159
1403.000000	-0.002153
1402.000000	-0.002176
1401.000000	-0.002202
1400.000000	-0.002225
1399.000000	-0.002244
1398.000000	-0.002250
1397.000000	-0.002237
1396.000000	-0.002201
1395.000000	-0.002144
1394.000000	-0.002073
1393.000000	-0.002001
1392.000000	-0.001946
1391.000000	-0.001914
1390.000000	-0.001898
1389.000000	-0.001886
1388.000000	-0.001869
1387.000000	-0.001837
1386.000000	-0.001781
1385.000000	-0.001711
1384.000000	-0.001647
1383.000000	-0.001609
1382.000000	-0.001607
1381.000000	-0.001652
1380.000000	-0.001750
1379.000000	-0.001879
1378.000000	-0.001973
1377.000000	-0.001966
1376.000000	-0.001859
1375.000000	-0.001719
1374.000000	-0.001622
1373.000000	-0.001587
1372.000000	-0.001580
1371.000000	-0.001564
1370.000000	-0.001533
1369.000000	-0.001492
1368.000000	-0.001450
1367.000000	-0.001419
1366.000000	-0.001412
1365.000000	-0.001432
1364.000000	-0.001461
1363.000000	-0.001477
1362.000000	-0.001469
1361.000000	-0.001445
1360.000000	-0.001419
1359.000000	-0.001401
1358.000000	-0.001399
1357.000000	-0.001420
1356.000000	-0.001471
1355.000000	-0.001556
1354.000000	-0.001672
1353.000000	-0.001802
1352.000000	-0.001918
1351.000000	-0.001984
1350.000000	-0.001975
1349.000000	-0.001905
1348.000000	-0.001814
1347.000000	-0.001735
1346.000000	-0.001678
1345.000000	-0.001632
1344.000000	-0.001590
1343.000000	-0.001550
1342.000000	-0.001508
1341.000000	-0.001468
1340.000000	-0.001447
1339.000000	-0.001464
1338.000000	-0.001510
1337.000000	-0.001546
1336.000000	-0.001542
1335.000000	-0.001511
1334.000000	-0.001491
1333.000000	-0.001501
1332.000000	-0.001526
1331.000000	-0.001537
1330.000000	-0.001520
1329.000000	-0.001483
1328.000000	-0.001445
1327.000000	-0.001429
1326.000000	-0.001444
1325.000000	-0.001477
1324.000000	-0.001491
1323.000000	-0.001457
1322.000000	-0.001387
1321.000000	-0.001320
1320.000000	-0.001293
1319.000000	-0.001302
1318.000000	-0.001319
1317.000000	-0.001316
1316.000000	-0.001287
1315.000000	-0.001243
1314.000000	-0.001201
1313.000000	-0.001175
1312.000000	-0.001167
1311.000000	-0.001171
1310.000000	-0.001172
1309.000000	-0.001155
1308.000000	-0.001118
1307.000000	-0.001077
1306.000000	-0.001056
1305.000000	-0.001063
1304.000000	-0.001084
1303.000000	-0.001091
1302.000000	-0.001075
1301.000000	-0.001049
1300.000000	-0.001031
1299.000000	-0.001025
1298.000000	-0.001022
1297.000000	-0.001016
1296.000000	-0.001009
1295.000000	-0.001002
1294.000000	-0.000991
1293.000000	-0.000974
1292.000000	-0.000956
1291.000000	-0.000942
1290.000000	-0.000938
1289.000000	-0.000939
1288.000000	-0.000936
1287.000000	-0.000924
1286.000000	-0.000904
1285.000000	-0.000882
1284.000000	-0.000857
1283.000000	-0.000822
1282.000000	-0.000769
1281.000000	-0.000704
1280.000000	-0.000639
1279.000000	-0.000581
1278.000000	-0.000526
1277.000000	-0.000474
1276.000000	-0.000439
1275.000000	-0.000442
1274.000000	-0.000496
1273.000000	-0.000600
1272.000000	-0.000742
1271.000000	-0.000903
1270.000000	-0.001064
1269.000000	-0.001199
1268.000000	-0.001292
1267.000000	-0.001336
1266.000000	-0.001346
1265.000000	-0.001348
1264.000000	-0.001359
1263.000000	-0.001375
1262.000000	-0.001378
1261.000000	-0.001353
1260.000000	-0.001307
1259.000000	-0.001249
1258.000000	-0.001178
1257.000000	-0.001090
1256.000000	-0.000997
1255.000000	-0.000925
1254.000000	-0.000889
1253.000000	-0.000867
1252.000000	-0.000824
1251.000000	-0.000737
1250.000000	-0.000614
1249.000000	-0.000475
1248.000000	-0.000331
1247.000000	-0.000181
1246.000000	-0.000018
1245.000000	0.000153
1244.000000	0.000315
1243.000000	0.000449
1242.000000	0.000550
1241.000000	0.000628
1240.000000	0.000701
1239.000000	0.000770
1238.000000	0.000823
1237.000000	0.000847
1236.000000	0.000843
1235.000000	0.000821
1234.000000	0.000783
1233.000000	0.000723
1232.000000	0.000635
1231.000000	0.000530
1230.000000	0.000429
1229.000000	0.000345
1228.000000	0.000277
1227.000000	0.000211
1226.000000	0.000142
1225.000000	0.000070
1224.000000	-0.000003
1223.000000	-0.000084
1222.000000	-0.000172
1221.000000	-0.000255
1220.000000	-0.000320
1219.000000	-0.000357
1218.000000	-0.000372
1217.000000	-0.000373
1216.000000	-0.000372
1215.000000	-0.000381
1214.000000	-0.000409
1213.000000	-0.000451
1212.000000	-0.000495
1211.000000	-0.000532
1210.000000	-0.000561
1209.000000	-0.000582
1208.000000	-0.000592
1207.000000	-0.000590
1206.000000	-0.000583
1205.000000	-0.000578
1204.000000	-0.000576
1203.000000	-0.000579
1202.000000	-0.000589
1201.000000	-0.000598
1200.000000	-0.000591
1199.000000	-0.000566
1198.000000	-0.000540
1197.000000	-0.000533
1196.000000	-0.000543
1195.000000	-0.000546
1194.000000	-0.000529
1193.000000	-0.000501
1192.000000	-0.000474
1191.000000	-0.000449
1190.000000	-0.000421
1189.000000	-0.000392
1188.000000	-0.000371
1187.000000	-0.000368
1186.000000	-0.000380
1185.000000	-0.000395
1184.000000	-0.000402
1183.000000	-0.000400
1182.000000	-0.000399
1181.000000	-0.000405
1180.000000	-0.000417
1179.000000	-0.000428
1178.000000	-0.000442
1177.000000	-0.000467
1176.000000	-0.000494
1175.000000	-0.000504
1174.000000	-0.000493
1173.000000	-0.000474
1172.000000	-0.000468
1171.000000	-0.000483
1170.000000	-0.000521
1169.000000	-0.000578
1168.000000	-0.000637
1167.000000	-0.000668
1166.000000	-0.000655
1165.000000	-0.000613
1164.000000	-0.000567
1163.000000	-0.000519
1162.000000	-0.000464
1161.000000	-0.000411
1160.000000	-0.000387
1159.000000	-0.000404
1158.000000	-0.000446
1157.000000	-0.000488
1156.000000	-0.000516
1155.000000	-0.000532
1154.000000	-0.000539
1153.000000	-0.000536
1152.000000	-0.000523
1151.000000	-0.000508
1150.000000	-0.000502
1149.000000	-0.000516
1148.000000	-0.000546
1147.000000	-0.000573
1146.000000	-0.000570
1145.000000	-0.000535
1144.000000	-0.000492
1143.000000	-0.000463
1142.000000	-0.000440
1141.000000	-0.000403
1140.000000	-0.000356
1139.000000	-0.000327
1138.000000	-0.000337
1137.000000	-0.000372
1136.000000	-0.000401
1135.000000	-0.000414
1134.000000	-0.000422
1133.000000	-0.000430
1132.000000	-0.000419
1131.000000	-0.000363
1130.000000	-0.000271
1129.000000	-0.000184
1128.000000	-0.000147
1127.000000	-0.000168
1126.000000	-0.000224
1125.000000	-0.000282
1124.000000	-0.000327
1123.000000	-0.000358
1122.000000	-0.000377
1121.000000	-0.000382
1120.000000	-0.000373
1119.000000	-0.000360
1118.000000	-0.000358
1117.000000	-0.000376
1116.000000	-0.000411
1115.000000	-0.000457
1114.000000	-0.000503
1113.000000	-0.000535
1112.000000	-0.000536
1111.000000	-0.000498
1110.000000	-0.000442
1109.000000	-0.000402
1108.000000	-0.000404
1107.000000	-0.000441
1106.000000	-0.000481
1105.000000	-0.000494
1104.000000	-0.000478
1103.000000	-0.000458
1102.000000	-0.000468
1101.000000	-0.000515
1100.000000	-0.000576
1099.000000	-0.000611
1098.000000	-0.000602
1097.000000	-0.000564
1096.000000	-0.000527
1095.000000	-0.000503
1094.000000	-0.000488
1093.000000	-0.000474
1092.000000	-0.000463
1091.000000	-0.000466
1090.000000	-0.000491
1089.000000	-0.000533
1088.000000	-0.000578
1087.000000	-0.000618
1086.000000	-0.000655
1085.000000	-0.000697
1084.000000	-0.000738
1083.000000	-0.000766
1082.000000	-0.000778
1081.000000	-0.000791
1080.000000	-0.000825
1079.000000	-0.000887
1078.000000	-0.000963
1077.000000	-0.001027
1076.000000	-0.001063
1075.000000	-0.001079
1074.000000	-0.001101
1073.000000	-0.001145
1072.000000	-0.001199
1071.000000	-0.001232
1070.000000	-0.001226
1069.000000	-0.001193
1068.000000	-0.001156
1067.000000	-0.001138
1066.000000	-0.001151
1065.000000	-0.001193
1064.000000	-0.001245
1063.000000	-0.001287
1062.000000	-0.001321
1061.000000	-0.001359
1060.000000	-0.001403
1059.000000	-0.001432
1058.000000	-0.001424
1057.000000	-0.001388
1056.000000	-0.001351
1055.000000	-0.001328
1054.000000	-0.001313
1053.000000	-0.001298
1052.000000	-0.001292
1051.000000	-0.001312
1050.000000	-0.001366
1049.000000	-0.001428
1048.000000	-0.001458
1047.000000	-0.001438
1046.000000	-0.001393
1045.000000	-0.001379
1044.000000	-0.001423
1043.000000	-0.001491
1042.000000	-0.001517
1041.000000	-0.001472
1040.000000	-0.001393
1039.000000	-0.001347
1038.000000	-0.001363
1037.000000	-0.001417
1036.000000	-0.001468
1035.000000	-0.001506
1034.000000	-0.001546
1033.000000	-0.001592
1032.000000	-0.001613
1031.000000	-0.001578
1030.000000	-0.001505
1029.000000	-0.001449
1028.000000	-0.001443
1027.000000	-0.001469
1026.000000	-0.001482
1025.000000	-0.001460
1024.000000	-0.001417
1023.000000	-0.001384
1022.000000	-0.001373
1021.000000	-0.001369
1020.000000	-0.001343
1019.000000	-0.001293
1018.000000	-0.001246
1017.000000	-0.001232
1016.000000	-0.001237
1015.000000	-0.001230
1014.000000	-0.001205
1013.000000	-0.001193
1012.000000	-0.001208
1011.000000	-0.001215
1010.000000	-0.001174
1009.000000	-0.001092
1008.000000	-0.001017
1007.000000	-0.000981
1006.000000	-0.000974
1005.000000	-0.000965
1004.000000	-0.000939
1003.000000	-0.000900
1002.000000	-0.000859
1001.000000	-0.000823
1000.000000	-0.000782
999.000000	-0.000726
998.000000	-0.000659
997.000000	-0.000598
996.000000	-0.000553
995.000000	-0.000507
994.000000	-0.000443
993.000000	-0.000375
992.000000	-0.000327
991.000000	-0.000302
990.000000	-0.000278
989.000000	-0.000246
988.000000	-0.000218
987.000000	-0.000197
986.000000	-0.000163
985.000000	-0.000102
984.000000	-0.000027
983.000000	0.000037
982.000000	0.000071
981.000000	0.000073
980.000000	0.000052
979.000000	0.000032
978.000000	0.000038
977.000000	0.000076
976.000000	0.000118
975.000000	0.000141
974.000000	0.000156
973.000000	0.000188
972.000000	0.000239
971.000000	0.000283
970.000000	0.000291
969.000000	0.000263
968.000000	0.000226
967.000000	0.000213
966.000000	0.000229
965.000000	0.000250
964.000000	0.000250
963.000000	0.000230
962.000000	0.000214
961.000000	0.000213
960.000000	0.000219
959.000000	0.000227
958.000000	0.000246
957.000000	0.000276
956.000000	0.000298
955.000000	0.000292
954.000000	0.000263
953.000000	0.000222
952.000000	0.000161
951.000000	0.000070
950.000000	-0.000029
949.000000	-0.000091
948.000000	-0.000088
947.000000	-0.000044
946.000000	-0.000010
945.000000	-0.000020
944.000000	-0.000064
943.000000	-0.000103
942.000000	-0.000110
941.000000	-0.000091
940.000000	-0.000079
939.000000	-0.000098
938.000000	-0.000138
937.000000	-0.000175
936.000000	-0.000201
935.000000	-0.000216
934.000000	-0.000217
933.000000	-0.000195
932.000000	-0.000155
931.000000	-0.000117
930.000000	-0.000100
929.000000	-0.000099
928.000000	-0.000094
927.000000	-0.000073
926.000000	-0.000041
925.000000	-0.000023
924.000000	-0.000032
923.000000	-0.000056
922.000000	-0.000071
921.000000	-0.000066
920.000000	-0.000059
919.000000	-0.000070
918.000000	-0.000092
917.000000	-0.000104
916.000000	-0.000099
915.000000	-0.000098
914.000000	-0.000119
913.000000	-0.000160
912.000000	-0.000202
911.000000	-0.000231
910.000000	-0.000242
909.000000	-0.000232
908.000000	-0.000206
907.000000	-0.000170
906.000000	-0.000129
905.000000	-0.000080
904.000000	-0.000021
903.000000	0.000036
902.000000	0.000071
901.000000	0.000079
900.000000	0.000080
899.000000	0.000100
898.000000	0.000140
897.000000	0.000175
896.000000	0.000183
895.000000	0.000170
894.000000	0.000164
893.000000	0.000176
892.000000	0.000191
891.000000	0.000192
890.000000	0.000179
889.000000	0.000172
888.000000	0.000179
887.000000	0.000192
886.000000	0.000196
885.000000	0.000178
884.000000	0.000135
883.000000	0.000090
882.000000	0.000085
881.000000	0.000150
880.000000	0.000259
879.000000	0.000337
878.000000	0.000338
877.000000	0.000286
876.000000	0.000246
875.000000	0.000258
874.000000	0.000316
873.000000	0.000399
872.000000	0.000484
871.000000	0.000540
870.000000	0.000542
869.000000	0.000505
868.000000	0.000475
867.000000	0.000489
866.000000	0.000543
865.000000	0.000617
864.000000	0.000698
863.000000	0.000779
862.000000	0.000851
861.000000	0.000909
860.000000	0.000962
859.000000	0.001021
858.000000	0.001096
857.000000	0.001207
856.000000	0.001378
855.000000	0.001608
854.000000	0.001861
853.000000	0.002108
852.000000	0.002350
851.000000	0.002581
850.000000	0.002733
849.000000	0.002721
848.000000	0.002527
847.000000	0.002219
846.000000	0.001882
845.000000	0.001552
844.000000	0.001236
843.000000	0.000956
842.000000	0.000753
841.000000	0.000637
840.000000	0.000567
839.000000	0.000481
838.000000	0.000350
837.000000	0.000202
836.000000	0.000092
835.000000	0.000055
834.000000	0.000071
833.000000	0.000096
832.000000	0.000104
831.000000	0.000099
830.000000	0.000095
829.000000	0.000093
828.000000	0.000088
827.000000	0.000077
826.000000	0.000060
825.000000	0.000048
824.000000	0.000070
823.000000	0.000145
822.000000	0.000247
821.000000	0.000326
820.000000	0.000362
819.000000	0.000382
818.000000	0.000419
817.000000	0.000473
816.000000	0.000524
815.000000	0.000549
814.000000	0.000535
813.000000	0.000477
812.000000	0.000396
811.000000	0.000336
810.000000	0.000327
809.000000	0.000364
808.000000	0.000425
807.000000	0.000485
806.000000	0.000510
805.000000	0.000471
804.000000	0.000383
803.000000	0.000309
802.000000	0.000300
801.000000	0.000334
800.000000	0.000349
799.000000	0.000313
798.000000	0.000248
797.000000	0.000195
796.000000	0.000176
795.000000	0.000201
794.000000	0.000271
793.000000	0.000369
792.000000	0.000457
791.000000	0.000495
790.000000	0.000472
789.000000	0.000407
788.000000	0.000344
787.000000	0.000329
786.000000	0.000389
785.000000	0.000504
784.000000	0.000617
783.000000	0.000669
782.000000	0.000641
781.000000	0.000562
780.000000	0.000492
779.000000	0.000470
778.000000	0.000494
777.000000	0.000535
776.000000	0.000570
775.000000	0.000597
774.000000	0.000618
773.000000	0.000623
772.000000	0.000608
771.000000	0.000576
770.000000	0.000531
769.000000	0.000475
768.000000	0.000414
767.000000	0.000368
766.000000	0.000350
765.000000	0.000359
764.000000	0.000393
763.000000	0.000447
762.000000	0.000510
761.000000	0.000566
760.000000	0.000616
759.000000	0.000661
758.000000	0.000681
757.000000	0.000651
756.000000	0.000579
755.000000	0.000521
754.000000	0.000527
753.000000	0.000599
752.000000	0.000691
751.000000	0.000748
750.000000	0.000735
749.000000	0.000661
748.000000	0.000581
747.000000	0.000542
746.000000	0.000534
745.000000	0.000513
744.000000	0.000478
743.000000	0.000478
742.000000	0.000537
741.000000	0.000621
740.000000	0.000686
739.000000	0.000730
738.000000	0.000763
737.000000	0.000781
736.000000	0.000789
735.000000	0.000805
734.000000	0.000826
733.000000	0.000822
732.000000	0.000796
731.000000	0.000797
730.000000	0.000850
729.000000	0.000914
728.000000	0.000933
727.000000	0.000912
726.000000	0.000892
725.000000	0.000897
724.000000	0.000924
723.000000	0.000981
722.000000	0.001074
721.000000	0.001173
720.000000	0.001224
719.000000	0.001193
718.000000	0.001091
717.000000	0.000967
716.000000	0.000876
715.000000	0.000842
714.000000	0.000834
713.000000	0.000807
712.000000	0.000756
711.000000	0.000712
710.000000	0.000684
709.000000	0.000642
708.000000	0.000575
707.000000	0.000509
706.000000	0.000464
705.000000	0.000427
704.000000	0.000384
703.000000	0.000356
702.000000	0.000361
701.000000	0.000370
700.000000	0.000356
