# Supplementary material for: Real-time monitoring of the reversible capture and release of CO2 on anthraquinone and riboflavin-modified graphitic electrodes using ATR-SEIRAS
Source: Chem Sci. 2025 Nov 4;16(48):23189–202. doi: 10.1039/d5sc05427c (PMC12584010; doi:10.1039/d5sc05427c)
Supplement: SC-016-D5SC05427C-s001 [file SC-016-D5SC05427C-s001.zip › Data Folders/Main Figures/Figure3/3b/026.ASC]

PE IR       SUBTECH     SPECTRUM    ASCII       PEDS        4.00        
   -1
026.ASC
25/02/11
15:07:41.00
25/02/11
15:07:41.00
Administrator

700.000000
#HDR
-1
-1
#GR
Wavenumber
A
1.0
0.0
4000.000000
-1.000000
3301
8
0.003297
-0.004679
#DATA
4000.000000	-0.003009
3999.000000	-0.003002
3998.000000	-0.003002
3997.000000	-0.003013
3996.000000	-0.003024
3995.000000	-0.003021
3994.000000	-0.002998
3993.000000	-0.002964
3992.000000	-0.002938
3991.000000	-0.002932
3990.000000	-0.002941
3989.000000	-0.002958
3988.000000	-0.002977
3987.000000	-0.003002
3986.000000	-0.003036
3985.000000	-0.003073
3984.000000	-0.003106
3983.000000	-0.003127
3982.000000	-0.003130
3981.000000	-0.003113
3980.000000	-0.003083
3979.000000	-0.003048
3978.000000	-0.003022
3977.000000	-0.003008
3976.000000	-0.003002
3975.000000	-0.002995
3974.000000	-0.002977
3973.000000	-0.002950
3972.000000	-0.002928
3971.000000	-0.002932
3970.000000	-0.002966
3969.000000	-0.003007
3968.000000	-0.003024
3967.000000	-0.003002
3966.000000	-0.002957
3965.000000	-0.002920
3964.000000	-0.002913
3963.000000	-0.002934
3962.000000	-0.002964
3961.000000	-0.002985
3960.000000	-0.002992
3959.000000	-0.002992
3958.000000	-0.002992
3957.000000	-0.002999
3956.000000	-0.003010
3955.000000	-0.003020
3954.000000	-0.003023
3953.000000	-0.003020
3952.000000	-0.003014
3951.000000	-0.003011
3950.000000	-0.003011
3949.000000	-0.003011
3948.000000	-0.003006
3947.000000	-0.002995
3946.000000	-0.002984
3945.000000	-0.002975
3944.000000	-0.002972
3943.000000	-0.002976
3942.000000	-0.002988
3941.000000	-0.003005
3940.000000	-0.003021
3939.000000	-0.003024
3938.000000	-0.003010
3937.000000	-0.002987
3936.000000	-0.002969
3935.000000	-0.002968
3934.000000	-0.002985
3933.000000	-0.003012
3932.000000	-0.003032
3931.000000	-0.003037
3930.000000	-0.003031
3929.000000	-0.003024
3928.000000	-0.003021
3927.000000	-0.003020
3926.000000	-0.003017
3925.000000	-0.003007
3924.000000	-0.002992
3923.000000	-0.002974
3922.000000	-0.002957
3921.000000	-0.002940
3920.000000	-0.002922
3919.000000	-0.002904
3918.000000	-0.002892
3917.000000	-0.002898
3916.000000	-0.002925
3915.000000	-0.002965
3914.000000	-0.003003
3913.000000	-0.003024
3912.000000	-0.003024
3911.000000	-0.003004
3910.000000	-0.002970
3909.000000	-0.002932
3908.000000	-0.002897
3907.000000	-0.002873
3906.000000	-0.002870
3905.000000	-0.002890
3904.000000	-0.002920
3903.000000	-0.002942
3902.000000	-0.002946
3901.000000	-0.002938
3900.000000	-0.002931
3899.000000	-0.002933
3898.000000	-0.002938
3897.000000	-0.002937
3896.000000	-0.002927
3895.000000	-0.002911
3894.000000	-0.002898
3893.000000	-0.002896
3892.000000	-0.002906
3891.000000	-0.002919
3890.000000	-0.002923
3889.000000	-0.002921
3888.000000	-0.002923
3887.000000	-0.002941
3886.000000	-0.002972
3885.000000	-0.002996
3884.000000	-0.003002
3883.000000	-0.003000
3882.000000	-0.003009
3881.000000	-0.003032
3880.000000	-0.003051
3879.000000	-0.003043
3878.000000	-0.003007
3877.000000	-0.002964
3876.000000	-0.002942
3875.000000	-0.002950
3874.000000	-0.002972
3873.000000	-0.002981
3872.000000	-0.002969
3871.000000	-0.002950
3870.000000	-0.002947
3869.000000	-0.002956
3868.000000	-0.002963
3867.000000	-0.002961
3866.000000	-0.002955
3865.000000	-0.002950
3864.000000	-0.002943
3863.000000	-0.002931
3862.000000	-0.002916
3861.000000	-0.002909
3860.000000	-0.002912
3859.000000	-0.002917
3858.000000	-0.002911
3857.000000	-0.002890
3856.000000	-0.002857
3855.000000	-0.002831
3854.000000	-0.002827
3853.000000	-0.002847
3852.000000	-0.002872
3851.000000	-0.002896
3850.000000	-0.002929
3849.000000	-0.002969
3848.000000	-0.003004
3847.000000	-0.003021
3846.000000	-0.003019
3845.000000	-0.003001
3844.000000	-0.002971
3843.000000	-0.002930
3842.000000	-0.002887
3841.000000	-0.002857
3840.000000	-0.002853
3839.000000	-0.002871
3838.000000	-0.002897
3837.000000	-0.002912
3836.000000	-0.002911
3835.000000	-0.002902
3834.000000	-0.002901
3833.000000	-0.002918
3832.000000	-0.002949
3831.000000	-0.002974
3830.000000	-0.002976
3829.000000	-0.002957
3828.000000	-0.002931
3827.000000	-0.002916
3826.000000	-0.002920
3825.000000	-0.002933
3824.000000	-0.002942
3823.000000	-0.002942
3822.000000	-0.002940
3821.000000	-0.002946
3820.000000	-0.002956
3819.000000	-0.002954
3818.000000	-0.002940
3817.000000	-0.002927
3816.000000	-0.002924
3815.000000	-0.002930
3814.000000	-0.002941
3813.000000	-0.002952
3812.000000	-0.002960
3811.000000	-0.002955
3810.000000	-0.002936
3809.000000	-0.002912
3808.000000	-0.002899
3807.000000	-0.002904
3806.000000	-0.002917
3805.000000	-0.002926
3804.000000	-0.002930
3803.000000	-0.002933
3802.000000	-0.002940
3801.000000	-0.002954
3800.000000	-0.002966
3799.000000	-0.002964
3798.000000	-0.002944
3797.000000	-0.002908
3796.000000	-0.002872
3795.000000	-0.002855
3794.000000	-0.002861
3793.000000	-0.002878
3792.000000	-0.002890
3791.000000	-0.002894
3790.000000	-0.002903
3789.000000	-0.002923
3788.000000	-0.002944
3787.000000	-0.002949
3786.000000	-0.002937
3785.000000	-0.002927
3784.000000	-0.002934
3783.000000	-0.002950
3782.000000	-0.002956
3781.000000	-0.002945
3780.000000	-0.002929
3779.000000	-0.002923
3778.000000	-0.002929
3777.000000	-0.002936
3776.000000	-0.002936
3775.000000	-0.002926
3774.000000	-0.002913
3773.000000	-0.002900
3772.000000	-0.002893
3771.000000	-0.002888
3770.000000	-0.002887
3769.000000	-0.002892
3768.000000	-0.002906
3767.000000	-0.002927
3766.000000	-0.002946
3765.000000	-0.002951
3764.000000	-0.002938
3763.000000	-0.002914
3762.000000	-0.002893
3761.000000	-0.002887
3760.000000	-0.002898
3759.000000	-0.002916
3758.000000	-0.002923
3757.000000	-0.002914
3756.000000	-0.002898
3755.000000	-0.002885
3754.000000	-0.002871
3753.000000	-0.002844
3752.000000	-0.002802
3751.000000	-0.002766
3750.000000	-0.002756
3749.000000	-0.002772
3748.000000	-0.002799
3747.000000	-0.002825
3746.000000	-0.002848
3745.000000	-0.002869
3744.000000	-0.002891
3743.000000	-0.002908
3742.000000	-0.002918
3741.000000	-0.002923
3740.000000	-0.002926
3739.000000	-0.002927
3738.000000	-0.002931
3737.000000	-0.002947
3736.000000	-0.002987
3735.000000	-0.003056
3734.000000	-0.003144
3733.000000	-0.003220
3732.000000	-0.003251
3731.000000	-0.003228
3730.000000	-0.003178
3729.000000	-0.003132
3728.000000	-0.003109
3727.000000	-0.003108
3726.000000	-0.003114
3725.000000	-0.003113
3724.000000	-0.003097
3723.000000	-0.003068
3722.000000	-0.003037
3721.000000	-0.003016
3720.000000	-0.003007
3719.000000	-0.003001
3718.000000	-0.002988
3717.000000	-0.002974
3716.000000	-0.002974
3715.000000	-0.002994
3714.000000	-0.003024
3713.000000	-0.003043
3712.000000	-0.003041
3711.000000	-0.003028
3710.000000	-0.003011
3709.000000	-0.002994
3708.000000	-0.002978
3707.000000	-0.002966
3706.000000	-0.002960
3705.000000	-0.002960
3704.000000	-0.002963
3703.000000	-0.002965
3702.000000	-0.002960
3701.000000	-0.002949
3700.000000	-0.002941
3699.000000	-0.002943
3698.000000	-0.002953
3697.000000	-0.002961
3696.000000	-0.002957
3695.000000	-0.002934
3694.000000	-0.002899
3693.000000	-0.002870
3692.000000	-0.002866
3691.000000	-0.002892
3690.000000	-0.002930
3689.000000	-0.002947
3688.000000	-0.002925
3687.000000	-0.002885
3686.000000	-0.002860
3685.000000	-0.002867
3684.000000	-0.002887
3683.000000	-0.002894
3682.000000	-0.002883
3681.000000	-0.002876
3680.000000	-0.002892
3679.000000	-0.002918
3678.000000	-0.002928
3677.000000	-0.002911
3676.000000	-0.002889
3675.000000	-0.002884
3674.000000	-0.002893
3673.000000	-0.002901
3672.000000	-0.002905
3671.000000	-0.002904
3670.000000	-0.002904
3669.000000	-0.002910
3668.000000	-0.002922
3667.000000	-0.002934
3666.000000	-0.002946
3665.000000	-0.002963
3664.000000	-0.002985
3663.000000	-0.003005
3662.000000	-0.003007
3661.000000	-0.002989
3660.000000	-0.002970
3659.000000	-0.002974
3658.000000	-0.002998
3657.000000	-0.003014
3656.000000	-0.002997
3655.000000	-0.002955
3654.000000	-0.002917
3653.000000	-0.002900
3652.000000	-0.002898
3651.000000	-0.002895
3650.000000	-0.002885
3649.000000	-0.002876
3648.000000	-0.002870
3647.000000	-0.002868
3646.000000	-0.002872
3645.000000	-0.002885
3644.000000	-0.002903
3643.000000	-0.002916
3642.000000	-0.002913
3641.000000	-0.002895
3640.000000	-0.002873
3639.000000	-0.002863
3638.000000	-0.002869
3637.000000	-0.002886
3636.000000	-0.002908
3635.000000	-0.002933
3634.000000	-0.002957
3633.000000	-0.002965
3632.000000	-0.002945
3631.000000	-0.002901
3630.000000	-0.002861
3629.000000	-0.002850
3628.000000	-0.002865
3627.000000	-0.002883
3626.000000	-0.002896
3625.000000	-0.002912
3624.000000	-0.002935
3623.000000	-0.002966
3622.000000	-0.002996
3621.000000	-0.003017
3620.000000	-0.003027
3619.000000	-0.003025
3618.000000	-0.003016
3617.000000	-0.003003
3616.000000	-0.002984
3615.000000	-0.002954
3614.000000	-0.002918
3613.000000	-0.002889
3612.000000	-0.002888
3611.000000	-0.002923
3610.000000	-0.002972
3609.000000	-0.003001
3608.000000	-0.002993
3607.000000	-0.002965
3606.000000	-0.002949
3605.000000	-0.002960
3604.000000	-0.002985
3603.000000	-0.002999
3602.000000	-0.002996
3601.000000	-0.002990
3600.000000	-0.002999
3599.000000	-0.003026
3598.000000	-0.003050
3597.000000	-0.003043
3596.000000	-0.002999
3595.000000	-0.002937
3594.000000	-0.002895
3593.000000	-0.002894
3592.000000	-0.002921
3591.000000	-0.002946
3590.000000	-0.002944
3589.000000	-0.002916
3588.000000	-0.002883
3587.000000	-0.002859
3586.000000	-0.002847
3585.000000	-0.002847
3584.000000	-0.002861
3583.000000	-0.002885
3582.000000	-0.002905
3581.000000	-0.002904
3580.000000	-0.002885
3579.000000	-0.002864
3578.000000	-0.002861
3577.000000	-0.002871
3576.000000	-0.002880
3575.000000	-0.002878
3574.000000	-0.002870
3573.000000	-0.002864
3572.000000	-0.002858
3571.000000	-0.002849
3570.000000	-0.002838
3569.000000	-0.002832
3568.000000	-0.002824
3567.000000	-0.002799
3566.000000	-0.002760
3565.000000	-0.002730
3564.000000	-0.002735
3563.000000	-0.002770
3562.000000	-0.002811
3561.000000	-0.002836
3560.000000	-0.002843
3559.000000	-0.002843
3558.000000	-0.002840
3557.000000	-0.002831
3556.000000	-0.002813
3555.000000	-0.002789
3554.000000	-0.002768
3553.000000	-0.002754
3552.000000	-0.002751
3551.000000	-0.002761
3550.000000	-0.002785
3549.000000	-0.002819
3548.000000	-0.002851
3547.000000	-0.002871
3546.000000	-0.002882
3545.000000	-0.002888
3544.000000	-0.002887
3543.000000	-0.002874
3542.000000	-0.002844
3541.000000	-0.002809
3540.000000	-0.002785
3539.000000	-0.002778
3538.000000	-0.002785
3537.000000	-0.002795
3536.000000	-0.002804
3535.000000	-0.002811
3534.000000	-0.002815
3533.000000	-0.002812
3532.000000	-0.002803
3531.000000	-0.002794
3530.000000	-0.002794
3529.000000	-0.002803
3528.000000	-0.002808
3527.000000	-0.002797
3526.000000	-0.002770
3525.000000	-0.002738
3524.000000	-0.002714
3523.000000	-0.002704
3522.000000	-0.002706
3521.000000	-0.002716
3520.000000	-0.002729
3519.000000	-0.002738
3518.000000	-0.002737
3517.000000	-0.002731
3516.000000	-0.002732
3515.000000	-0.002744
3514.000000	-0.002759
3513.000000	-0.002766
3512.000000	-0.002766
3511.000000	-0.002772
3510.000000	-0.002791
3509.000000	-0.002817
3508.000000	-0.002832
3507.000000	-0.002826
3506.000000	-0.002799
3505.000000	-0.002762
3504.000000	-0.002729
3503.000000	-0.002708
3502.000000	-0.002700
3501.000000	-0.002697
3500.000000	-0.002688
3499.000000	-0.002669
3498.000000	-0.002645
3497.000000	-0.002624
3496.000000	-0.002610
3495.000000	-0.002601
3494.000000	-0.002592
3493.000000	-0.002580
3492.000000	-0.002572
3491.000000	-0.002576
3490.000000	-0.002591
3489.000000	-0.002606
3488.000000	-0.002609
3487.000000	-0.002601
3486.000000	-0.002595
3485.000000	-0.002606
3484.000000	-0.002631
3483.000000	-0.002651
3482.000000	-0.002652
3481.000000	-0.002633
3480.000000	-0.002604
3479.000000	-0.002579
3478.000000	-0.002567
3477.000000	-0.002576
3476.000000	-0.002598
3475.000000	-0.002616
3474.000000	-0.002615
3473.000000	-0.002599
3472.000000	-0.002584
3471.000000	-0.002578
3470.000000	-0.002575
3469.000000	-0.002566
3468.000000	-0.002549
3467.000000	-0.002530
3466.000000	-0.002519
3465.000000	-0.002516
3464.000000	-0.002522
3463.000000	-0.002529
3462.000000	-0.002530
3461.000000	-0.002522
3460.000000	-0.002509
3459.000000	-0.002497
3458.000000	-0.002489
3457.000000	-0.002481
3456.000000	-0.002472
3455.000000	-0.002466
3454.000000	-0.002470
3453.000000	-0.002479
3452.000000	-0.002483
3451.000000	-0.002480
3450.000000	-0.002476
3449.000000	-0.002479
3448.000000	-0.002482
3447.000000	-0.002474
3446.000000	-0.002452
3445.000000	-0.002426
3444.000000	-0.002409
3443.000000	-0.002406
3442.000000	-0.002409
3441.000000	-0.002408
3440.000000	-0.002403
3439.000000	-0.002404
3438.000000	-0.002414
3437.000000	-0.002429
3436.000000	-0.002437
3435.000000	-0.002429
3434.000000	-0.002407
3433.000000	-0.002389
3432.000000	-0.002384
3431.000000	-0.002388
3430.000000	-0.002389
3429.000000	-0.002381
3428.000000	-0.002369
3427.000000	-0.002362
3426.000000	-0.002359
3425.000000	-0.002356
3424.000000	-0.002354
3423.000000	-0.002362
3422.000000	-0.002381
3421.000000	-0.002396
3420.000000	-0.002395
3419.000000	-0.002382
3418.000000	-0.002372
3417.000000	-0.002371
3416.000000	-0.002369
3415.000000	-0.002359
3414.000000	-0.002347
3413.000000	-0.002345
3412.000000	-0.002346
3411.000000	-0.002336
3410.000000	-0.002312
3409.000000	-0.002284
3408.000000	-0.002271
3407.000000	-0.002280
3406.000000	-0.002308
3405.000000	-0.002348
3404.000000	-0.002384
3403.000000	-0.002404
3402.000000	-0.002404
3401.000000	-0.002394
3400.000000	-0.002386
3399.000000	-0.002380
3398.000000	-0.002366
3397.000000	-0.002343
3396.000000	-0.002320
3395.000000	-0.002312
3394.000000	-0.002320
3393.000000	-0.002331
3392.000000	-0.002336
3391.000000	-0.002334
3390.000000	-0.002330
3389.000000	-0.002319
3388.000000	-0.002293
3387.000000	-0.002259
3386.000000	-0.002236
3385.000000	-0.002240
3384.000000	-0.002259
3383.000000	-0.002269
3382.000000	-0.002255
3381.000000	-0.002224
3380.000000	-0.002196
3379.000000	-0.002189
3378.000000	-0.002202
3377.000000	-0.002229
3376.000000	-0.002257
3375.000000	-0.002280
3374.000000	-0.002298
3373.000000	-0.002313
3372.000000	-0.002321
3371.000000	-0.002315
3370.000000	-0.002298
3369.000000	-0.002279
3368.000000	-0.002273
3367.000000	-0.002278
3366.000000	-0.002286
3365.000000	-0.002292
3364.000000	-0.002295
3363.000000	-0.002303
3362.000000	-0.002312
3361.000000	-0.002311
3360.000000	-0.002289
3359.000000	-0.002255
3358.000000	-0.002234
3357.000000	-0.002242
3356.000000	-0.002277
3355.000000	-0.002316
3354.000000	-0.002345
3353.000000	-0.002365
3352.000000	-0.002379
3351.000000	-0.002385
3350.000000	-0.002378
3349.000000	-0.002362
3348.000000	-0.002345
3347.000000	-0.002332
3346.000000	-0.002320
3345.000000	-0.002305
3344.000000	-0.002283
3343.000000	-0.002260
3342.000000	-0.002248
3341.000000	-0.002260
3340.000000	-0.002295
3339.000000	-0.002334
3338.000000	-0.002357
3337.000000	-0.002359
3336.000000	-0.002356
3335.000000	-0.002362
3334.000000	-0.002379
3333.000000	-0.002391
3332.000000	-0.002388
3331.000000	-0.002375
3330.000000	-0.002368
3329.000000	-0.002378
3328.000000	-0.002394
3327.000000	-0.002397
3326.000000	-0.002383
3325.000000	-0.002369
3324.000000	-0.002378
3323.000000	-0.002412
3322.000000	-0.002453
3321.000000	-0.002483
3320.000000	-0.002491
3319.000000	-0.002473
3318.000000	-0.002429
3317.000000	-0.002373
3316.000000	-0.002331
3315.000000	-0.002318
3314.000000	-0.002333
3313.000000	-0.002359
3312.000000	-0.002383
3311.000000	-0.002405
3310.000000	-0.002428
3309.000000	-0.002446
3308.000000	-0.002449
3307.000000	-0.002436
3306.000000	-0.002422
3305.000000	-0.002419
3304.000000	-0.002427
3303.000000	-0.002432
3302.000000	-0.002423
3301.000000	-0.002406
3300.000000	-0.002395
3299.000000	-0.002400
3298.000000	-0.002418
3297.000000	-0.002444
3296.000000	-0.002470
3295.000000	-0.002486
3294.000000	-0.002488
3293.000000	-0.002477
3292.000000	-0.002458
3291.000000	-0.002433
3290.000000	-0.002408
3289.000000	-0.002389
3288.000000	-0.002387
3287.000000	-0.002404
3286.000000	-0.002430
3285.000000	-0.002454
3284.000000	-0.002466
3283.000000	-0.002463
3282.000000	-0.002448
3281.000000	-0.002427
3280.000000	-0.002412
3279.000000	-0.002410
3278.000000	-0.002425
3277.000000	-0.002447
3276.000000	-0.002459
3275.000000	-0.002445
3274.000000	-0.002408
3273.000000	-0.002374
3272.000000	-0.002368
3271.000000	-0.002389
3270.000000	-0.002418
3269.000000	-0.002437
3268.000000	-0.002441
3267.000000	-0.002438
3266.000000	-0.002432
3265.000000	-0.002427
3264.000000	-0.002429
3263.000000	-0.002441
3262.000000	-0.002462
3261.000000	-0.002485
3260.000000	-0.002498
3259.000000	-0.002491
3258.000000	-0.002467
3257.000000	-0.002437
3256.000000	-0.002420
3255.000000	-0.002421
3254.000000	-0.002431
3253.000000	-0.002441
3252.000000	-0.002455
3251.000000	-0.002473
3250.000000	-0.002491
3249.000000	-0.002498
3248.000000	-0.002492
3247.000000	-0.002482
3246.000000	-0.002474
3245.000000	-0.002472
3244.000000	-0.002476
3243.000000	-0.002482
3242.000000	-0.002486
3241.000000	-0.002487
3240.000000	-0.002489
3239.000000	-0.002500
3238.000000	-0.002515
3237.000000	-0.002523
3236.000000	-0.002521
3235.000000	-0.002522
3234.000000	-0.002535
3233.000000	-0.002558
3232.000000	-0.002575
3231.000000	-0.002577
3230.000000	-0.002571
3229.000000	-0.002569
3228.000000	-0.002573
3227.000000	-0.002578
3226.000000	-0.002579
3225.000000	-0.002580
3224.000000	-0.002584
3223.000000	-0.002593
3222.000000	-0.002600
3221.000000	-0.002595
3220.000000	-0.002574
3219.000000	-0.002546
3218.000000	-0.002521
3217.000000	-0.002510
3216.000000	-0.002509
3215.000000	-0.002516
3214.000000	-0.002531
3213.000000	-0.002554
3212.000000	-0.002582
3211.000000	-0.002597
3210.000000	-0.002587
3209.000000	-0.002553
3208.000000	-0.002513
3207.000000	-0.002484
3206.000000	-0.002476
3205.000000	-0.002485
3204.000000	-0.002503
3203.000000	-0.002525
3202.000000	-0.002547
3201.000000	-0.002567
3200.000000	-0.002580
3199.000000	-0.002580
3198.000000	-0.002569
3197.000000	-0.002555
3196.000000	-0.002551
3195.000000	-0.002563
3194.000000	-0.002586
3193.000000	-0.002619
3192.000000	-0.002658
3191.000000	-0.002700
3190.000000	-0.002736
3189.000000	-0.002757
3188.000000	-0.002759
3187.000000	-0.002746
3186.000000	-0.002723
3185.000000	-0.002692
3184.000000	-0.002652
3183.000000	-0.002607
3182.000000	-0.002574
3181.000000	-0.002572
3180.000000	-0.002600
3179.000000	-0.002634
3178.000000	-0.002654
3177.000000	-0.002663
3176.000000	-0.002675
3175.000000	-0.002691
3174.000000	-0.002692
3173.000000	-0.002667
3172.000000	-0.002631
3171.000000	-0.002611
3170.000000	-0.002620
3169.000000	-0.002651
3168.000000	-0.002691
3167.000000	-0.002729
3166.000000	-0.002757
3165.000000	-0.002769
3164.000000	-0.002762
3163.000000	-0.002748
3162.000000	-0.002736
3161.000000	-0.002732
3160.000000	-0.002729
3159.000000	-0.002721
3158.000000	-0.002710
3157.000000	-0.002704
3156.000000	-0.002709
3155.000000	-0.002719
3154.000000	-0.002725
3153.000000	-0.002720
3152.000000	-0.002711
3151.000000	-0.002707
3150.000000	-0.002716
3149.000000	-0.002736
3148.000000	-0.002757
3147.000000	-0.002772
3146.000000	-0.002778
3145.000000	-0.002775
3144.000000	-0.002769
3143.000000	-0.002767
3142.000000	-0.002770
3141.000000	-0.002769
3140.000000	-0.002749
3139.000000	-0.002713
3138.000000	-0.002682
3137.000000	-0.002681
3136.000000	-0.002711
3135.000000	-0.002748
3134.000000	-0.002769
3133.000000	-0.002779
3132.000000	-0.002797
3131.000000	-0.002826
3130.000000	-0.002848
3129.000000	-0.002840
3128.000000	-0.002804
3127.000000	-0.002766
3126.000000	-0.002750
3125.000000	-0.002755
3124.000000	-0.002763
3123.000000	-0.002758
3122.000000	-0.002741
3121.000000	-0.002728
3120.000000	-0.002727
3119.000000	-0.002730
3118.000000	-0.002722
3117.000000	-0.002702
3116.000000	-0.002684
3115.000000	-0.002686
3114.000000	-0.002715
3113.000000	-0.002764
3112.000000	-0.002813
3111.000000	-0.002848
3110.000000	-0.002860
3109.000000	-0.002851
3108.000000	-0.002824
3107.000000	-0.002788
3106.000000	-0.002758
3105.000000	-0.002746
3104.000000	-0.002753
3103.000000	-0.002761
3102.000000	-0.002750
3101.000000	-0.002724
3100.000000	-0.002702
3099.000000	-0.002697
3098.000000	-0.002707
3097.000000	-0.002722
3096.000000	-0.002740
3095.000000	-0.002760
3094.000000	-0.002778
3093.000000	-0.002787
3092.000000	-0.002788
3091.000000	-0.002785
3090.000000	-0.002783
3089.000000	-0.002789
3088.000000	-0.002812
3087.000000	-0.002842
3086.000000	-0.002862
3085.000000	-0.002854
3084.000000	-0.002825
3083.000000	-0.002794
3082.000000	-0.002778
3081.000000	-0.002782
3080.000000	-0.002805
3079.000000	-0.002841
3078.000000	-0.002875
3077.000000	-0.002887
3076.000000	-0.002871
3075.000000	-0.002841
3074.000000	-0.002819
3073.000000	-0.002812
3072.000000	-0.002810
3071.000000	-0.002803
3070.000000	-0.002793
3069.000000	-0.002796
3068.000000	-0.002818
3067.000000	-0.002851
3066.000000	-0.002874
3065.000000	-0.002874
3064.000000	-0.002857
3063.000000	-0.002840
3062.000000	-0.002845
3061.000000	-0.002878
3060.000000	-0.002925
3059.000000	-0.002960
3058.000000	-0.002967
3057.000000	-0.002951
3056.000000	-0.002926
3055.000000	-0.002903
3054.000000	-0.002888
3053.000000	-0.002890
3052.000000	-0.002911
3051.000000	-0.002938
3050.000000	-0.002944
3049.000000	-0.002921
3048.000000	-0.002885
3047.000000	-0.002859
3046.000000	-0.002851
3045.000000	-0.002859
3044.000000	-0.002889
3043.000000	-0.002943
3042.000000	-0.003000
3041.000000	-0.003024
3040.000000	-0.003001
3039.000000	-0.002951
3038.000000	-0.002909
3037.000000	-0.002890
3036.000000	-0.002889
3035.000000	-0.002898
3034.000000	-0.002914
3033.000000	-0.002931
3032.000000	-0.002943
3031.000000	-0.002946
3030.000000	-0.002941
3029.000000	-0.002925
3028.000000	-0.002896
3027.000000	-0.002866
3026.000000	-0.002861
3025.000000	-0.002899
3024.000000	-0.002968
3023.000000	-0.003031
3022.000000	-0.003052
3021.000000	-0.003020
3020.000000	-0.002958
3019.000000	-0.002902
3018.000000	-0.002884
3017.000000	-0.002919
3016.000000	-0.003001
3015.000000	-0.003101
3014.000000	-0.003177
3013.000000	-0.003193
3012.000000	-0.003141
3011.000000	-0.003052
3010.000000	-0.002971
3009.000000	-0.002934
3008.000000	-0.002954
3007.000000	-0.003021
3006.000000	-0.003110
3005.000000	-0.003187
3004.000000	-0.003226
3003.000000	-0.003221
3002.000000	-0.003187
3001.000000	-0.003150
3000.000000	-0.003132
2999.000000	-0.003145
2998.000000	-0.003181
2997.000000	-0.003224
2996.000000	-0.003252
2995.000000	-0.003254
2994.000000	-0.003239
2993.000000	-0.003223
2992.000000	-0.003225
2991.000000	-0.003249
2990.000000	-0.003289
2989.000000	-0.003339
2988.000000	-0.003393
2987.000000	-0.003443
2986.000000	-0.003484
2985.000000	-0.003516
2984.000000	-0.003546
2983.000000	-0.003583
2982.000000	-0.003627
2981.000000	-0.003684
2980.000000	-0.003767
2979.000000	-0.003883
2978.000000	-0.004017
2977.000000	-0.004143
2976.000000	-0.004248
2975.000000	-0.004341
2974.000000	-0.004433
2973.000000	-0.004520
2972.000000	-0.004590
2971.000000	-0.004637
2970.000000	-0.004665
2969.000000	-0.004678
2968.000000	-0.004679
2967.000000	-0.004673
2966.000000	-0.004660
2965.000000	-0.004639
2964.000000	-0.004604
2963.000000	-0.004550
2962.000000	-0.004475
2961.000000	-0.004376
2960.000000	-0.004257
2959.000000	-0.004137
2958.000000	-0.004040
2957.000000	-0.003984
2956.000000	-0.003959
2955.000000	-0.003940
2954.000000	-0.003899
2953.000000	-0.003830
2952.000000	-0.003756
2951.000000	-0.003712
2950.000000	-0.003724
2949.000000	-0.003787
2948.000000	-0.003872
2947.000000	-0.003953
2946.000000	-0.004027
2945.000000	-0.004103
2944.000000	-0.004188
2943.000000	-0.004274
2942.000000	-0.004349
2941.000000	-0.004399
2940.000000	-0.004419
2939.000000	-0.004408
2938.000000	-0.004376
2937.000000	-0.004337
2936.000000	-0.004304
2935.000000	-0.004281
2934.000000	-0.004263
2933.000000	-0.004244
2932.000000	-0.004220
2931.000000	-0.004193
2930.000000	-0.004166
2929.000000	-0.004143
2928.000000	-0.004118
2927.000000	-0.004084
2926.000000	-0.004037
2925.000000	-0.003986
2924.000000	-0.003944
2923.000000	-0.003909
2922.000000	-0.003877
2921.000000	-0.003841
2920.000000	-0.003804
2919.000000	-0.003767
2918.000000	-0.003733
2917.000000	-0.003707
2916.000000	-0.003698
2915.000000	-0.003709
2914.000000	-0.003729
2913.000000	-0.003744
2912.000000	-0.003748
2911.000000	-0.003749
2910.000000	-0.003755
2909.000000	-0.003772
2908.000000	-0.003801
2907.000000	-0.003840
2906.000000	-0.003876
2905.000000	-0.003892
2904.000000	-0.003885
2903.000000	-0.003871
2902.000000	-0.003864
2901.000000	-0.003864
2900.000000	-0.003861
2899.000000	-0.003854
2898.000000	-0.003851
2897.000000	-0.003855
2896.000000	-0.003853
2895.000000	-0.003838
2894.000000	-0.003817
2893.000000	-0.003808
2892.000000	-0.003816
2891.000000	-0.003836
2890.000000	-0.003853
2889.000000	-0.003863
2888.000000	-0.003872
2887.000000	-0.003892
2886.000000	-0.003929
2885.000000	-0.003985
2884.000000	-0.004054
2883.000000	-0.004130
2882.000000	-0.004203
2881.000000	-0.004260
2880.000000	-0.004295
2879.000000	-0.004311
2878.000000	-0.004313
2877.000000	-0.004303
2876.000000	-0.004278
2875.000000	-0.004240
2874.000000	-0.004198
2873.000000	-0.004157
2872.000000	-0.004113
2871.000000	-0.004066
2870.000000	-0.004025
2869.000000	-0.003993
2868.000000	-0.003962
2867.000000	-0.003919
2866.000000	-0.003867
2865.000000	-0.003819
2864.000000	-0.003781
2863.000000	-0.003749
2862.000000	-0.003720
2861.000000	-0.003697
2860.000000	-0.003682
2859.000000	-0.003668
2858.000000	-0.003649
2857.000000	-0.003629
2856.000000	-0.003608
2855.000000	-0.003581
2854.000000	-0.003543
2853.000000	-0.003506
2852.000000	-0.003484
2851.000000	-0.003471
2850.000000	-0.003450
2849.000000	-0.003413
2848.000000	-0.003373
2847.000000	-0.003348
2846.000000	-0.003337
2845.000000	-0.003325
2844.000000	-0.003304
2843.000000	-0.003278
2842.000000	-0.003261
2841.000000	-0.003254
2840.000000	-0.003251
2839.000000	-0.003238
2838.000000	-0.003213
2837.000000	-0.003185
2836.000000	-0.003169
2835.000000	-0.003171
2834.000000	-0.003182
2833.000000	-0.003185
2832.000000	-0.003176
2831.000000	-0.003161
2830.000000	-0.003144
2829.000000	-0.003120
2828.000000	-0.003087
2827.000000	-0.003056
2826.000000	-0.003050
2825.000000	-0.003073
2824.000000	-0.003108
2823.000000	-0.003128
2822.000000	-0.003117
2821.000000	-0.003083
2820.000000	-0.003040
2819.000000	-0.003004
2818.000000	-0.002989
2817.000000	-0.003000
2816.000000	-0.003027
2815.000000	-0.003053
2814.000000	-0.003066
2813.000000	-0.003068
2812.000000	-0.003064
2811.000000	-0.003053
2810.000000	-0.003036
2809.000000	-0.003016
2808.000000	-0.003002
2807.000000	-0.002998
2806.000000	-0.003006
2805.000000	-0.003018
2804.000000	-0.003025
2803.000000	-0.003018
2802.000000	-0.002998
2801.000000	-0.002974
2800.000000	-0.002955
2799.000000	-0.002946
2798.000000	-0.002946
2797.000000	-0.002952
2796.000000	-0.002962
2795.000000	-0.002965
2794.000000	-0.002956
2793.000000	-0.002944
2792.000000	-0.002939
2791.000000	-0.002942
2790.000000	-0.002943
2789.000000	-0.002940
2788.000000	-0.002937
2787.000000	-0.002938
2786.000000	-0.002938
2785.000000	-0.002936
2784.000000	-0.002940
2783.000000	-0.002956
2782.000000	-0.002975
2781.000000	-0.002980
2780.000000	-0.002965
2779.000000	-0.002941
2778.000000	-0.002930
2777.000000	-0.002942
2776.000000	-0.002966
2775.000000	-0.002983
2774.000000	-0.002982
2773.000000	-0.002971
2772.000000	-0.002967
2771.000000	-0.002969
2770.000000	-0.002969
2769.000000	-0.002961
2768.000000	-0.002952
2767.000000	-0.002951
2766.000000	-0.002957
2765.000000	-0.002967
2764.000000	-0.002976
2763.000000	-0.002977
2762.000000	-0.002959
2761.000000	-0.002925
2760.000000	-0.002890
2759.000000	-0.002873
2758.000000	-0.002873
2757.000000	-0.002877
2756.000000	-0.002876
2755.000000	-0.002871
2754.000000	-0.002869
2753.000000	-0.002871
2752.000000	-0.002875
2751.000000	-0.002875
2750.000000	-0.002870
2749.000000	-0.002860
2748.000000	-0.002851
2747.000000	-0.002850
2746.000000	-0.002860
2745.000000	-0.002877
2744.000000	-0.002892
2743.000000	-0.002901
2742.000000	-0.002903
2741.000000	-0.002901
2740.000000	-0.002899
2739.000000	-0.002896
2738.000000	-0.002891
2737.000000	-0.002880
2736.000000	-0.002865
2735.000000	-0.002850
2734.000000	-0.002838
2733.000000	-0.002833
2732.000000	-0.002834
2731.000000	-0.002844
2730.000000	-0.002860
2729.000000	-0.002881
2728.000000	-0.002900
2727.000000	-0.002916
2726.000000	-0.002925
2725.000000	-0.002926
2724.000000	-0.002915
2723.000000	-0.002889
2722.000000	-0.002850
2721.000000	-0.002818
2720.000000	-0.002809
2719.000000	-0.002826
2718.000000	-0.002849
2717.000000	-0.002857
2716.000000	-0.002845
2715.000000	-0.002825
2714.000000	-0.002810
2713.000000	-0.002801
2712.000000	-0.002796
2711.000000	-0.002790
2710.000000	-0.002781
2709.000000	-0.002775
2708.000000	-0.002782
2707.000000	-0.002803
2706.000000	-0.002830
2705.000000	-0.002851
2704.000000	-0.002862
2703.000000	-0.002867
2702.000000	-0.002872
2701.000000	-0.002872
2700.000000	-0.002862
2699.000000	-0.002845
2698.000000	-0.002825
2697.000000	-0.002808
2696.000000	-0.002792
2695.000000	-0.002771
2694.000000	-0.002746
2693.000000	-0.002727
2692.000000	-0.002727
2691.000000	-0.002748
2690.000000	-0.002774
2689.000000	-0.002782
2688.000000	-0.002767
2687.000000	-0.002747
2686.000000	-0.002739
2685.000000	-0.002744
2684.000000	-0.002750
2683.000000	-0.002748
2682.000000	-0.002741
2681.000000	-0.002735
2680.000000	-0.002733
2679.000000	-0.002734
2678.000000	-0.002734
2677.000000	-0.002735
2676.000000	-0.002737
2675.000000	-0.002740
2674.000000	-0.002742
2673.000000	-0.002742
2672.000000	-0.002743
2671.000000	-0.002742
2670.000000	-0.002740
2669.000000	-0.002738
2668.000000	-0.002742
2667.000000	-0.002754
2666.000000	-0.002766
2665.000000	-0.002769
2664.000000	-0.002757
2663.000000	-0.002731
2662.000000	-0.002696
2661.000000	-0.002661
2660.000000	-0.002636
2659.000000	-0.002635
2658.000000	-0.002660
2657.000000	-0.002695
2656.000000	-0.002719
2655.000000	-0.002723
2654.000000	-0.002716
2653.000000	-0.002712
2652.000000	-0.002716
2651.000000	-0.002719
2650.000000	-0.002714
2649.000000	-0.002705
2648.000000	-0.002700
2647.000000	-0.002706
2646.000000	-0.002719
2645.000000	-0.002732
2644.000000	-0.002739
2643.000000	-0.002738
2642.000000	-0.002731
2641.000000	-0.002724
2640.000000	-0.002725
2639.000000	-0.002735
2638.000000	-0.002745
2637.000000	-0.002743
2636.000000	-0.002724
2635.000000	-0.002696
2634.000000	-0.002677
2633.000000	-0.002678
2632.000000	-0.002701
2631.000000	-0.002731
2630.000000	-0.002751
2629.000000	-0.002751
2628.000000	-0.002736
2627.000000	-0.002724
2626.000000	-0.002733
2625.000000	-0.002766
2624.000000	-0.002806
2623.000000	-0.002833
2622.000000	-0.002837
2621.000000	-0.002827
2620.000000	-0.002814
2619.000000	-0.002806
2618.000000	-0.002804
2617.000000	-0.002804
2616.000000	-0.002796
2615.000000	-0.002773
2614.000000	-0.002741
2613.000000	-0.002716
2612.000000	-0.002712
2611.000000	-0.002723
2610.000000	-0.002738
2609.000000	-0.002750
2608.000000	-0.002762
2607.000000	-0.002773
2606.000000	-0.002776
2605.000000	-0.002768
2604.000000	-0.002752
2603.000000	-0.002734
2602.000000	-0.002717
2601.000000	-0.002701
2600.000000	-0.002691
2599.000000	-0.002691
2598.000000	-0.002698
2597.000000	-0.002702
2596.000000	-0.002695
2595.000000	-0.002674
2594.000000	-0.002645
2593.000000	-0.002616
2592.000000	-0.002600
2591.000000	-0.002600
2590.000000	-0.002613
2589.000000	-0.002630
2588.000000	-0.002646
2587.000000	-0.002657
2586.000000	-0.002665
2585.000000	-0.002674
2584.000000	-0.002691
2583.000000	-0.002709
2582.000000	-0.002717
2581.000000	-0.002708
2580.000000	-0.002686
2579.000000	-0.002659
2578.000000	-0.002640
2577.000000	-0.002635
2576.000000	-0.002647
2575.000000	-0.002663
2574.000000	-0.002669
2573.000000	-0.002660
2572.000000	-0.002645
2571.000000	-0.002636
2570.000000	-0.002638
2569.000000	-0.002651
2568.000000	-0.002672
2567.000000	-0.002694
2566.000000	-0.002704
2565.000000	-0.002702
2564.000000	-0.002697
2563.000000	-0.002700
2562.000000	-0.002710
2561.000000	-0.002714
2560.000000	-0.002704
2559.000000	-0.002686
2558.000000	-0.002671
2557.000000	-0.002669
2556.000000	-0.002677
2555.000000	-0.002689
2554.000000	-0.002702
2553.000000	-0.002713
2552.000000	-0.002716
2551.000000	-0.002704
2550.000000	-0.002679
2549.000000	-0.002654
2548.000000	-0.002645
2547.000000	-0.002649
2546.000000	-0.002651
2545.000000	-0.002641
2544.000000	-0.002623
2543.000000	-0.002609
2542.000000	-0.002605
2541.000000	-0.002612
2540.000000	-0.002629
2539.000000	-0.002646
2538.000000	-0.002654
2537.000000	-0.002655
2536.000000	-0.002659
2535.000000	-0.002673
2534.000000	-0.002692
2533.000000	-0.002708
2532.000000	-0.002712
2531.000000	-0.002702
2530.000000	-0.002679
2529.000000	-0.002655
2528.000000	-0.002652
2527.000000	-0.002676
2526.000000	-0.002711
2525.000000	-0.002730
2524.000000	-0.002723
2523.000000	-0.002704
2522.000000	-0.002688
2521.000000	-0.002680
2520.000000	-0.002674
2519.000000	-0.002660
2518.000000	-0.002642
2517.000000	-0.002630
2516.000000	-0.002636
2515.000000	-0.002654
2514.000000	-0.002670
2513.000000	-0.002669
2512.000000	-0.002654
2511.000000	-0.002636
2510.000000	-0.002628
2509.000000	-0.002636
2508.000000	-0.002658
2507.000000	-0.002684
2506.000000	-0.002696
2505.000000	-0.002684
2504.000000	-0.002654
2503.000000	-0.002625
2502.000000	-0.002613
2501.000000	-0.002618
2500.000000	-0.002631
2499.000000	-0.002639
2498.000000	-0.002640
2497.000000	-0.002634
2496.000000	-0.002624
2495.000000	-0.002612
2494.000000	-0.002607
2493.000000	-0.002612
2492.000000	-0.002626
2491.000000	-0.002639
2490.000000	-0.002645
2489.000000	-0.002645
2488.000000	-0.002644
2487.000000	-0.002645
2486.000000	-0.002647
2485.000000	-0.002654
2484.000000	-0.002669
2483.000000	-0.002687
2482.000000	-0.002697
2481.000000	-0.002693
2480.000000	-0.002681
2479.000000	-0.002669
2478.000000	-0.002660
2477.000000	-0.002658
2476.000000	-0.002662
2475.000000	-0.002667
2474.000000	-0.002662
2473.000000	-0.002650
2472.000000	-0.002644
2471.000000	-0.002655
2470.000000	-0.002671
2469.000000	-0.002673
2468.000000	-0.002655
2467.000000	-0.002631
2466.000000	-0.002617
2465.000000	-0.002622
2464.000000	-0.002642
2463.000000	-0.002670
2462.000000	-0.002694
2461.000000	-0.002703
2460.000000	-0.002685
2459.000000	-0.002642
2458.000000	-0.002593
2457.000000	-0.002561
2456.000000	-0.002556
2455.000000	-0.002567
2454.000000	-0.002578
2453.000000	-0.002580
2452.000000	-0.002575
2451.000000	-0.002565
2450.000000	-0.002554
2449.000000	-0.002553
2448.000000	-0.002572
2447.000000	-0.002602
2446.000000	-0.002621
2445.000000	-0.002612
2444.000000	-0.002582
2443.000000	-0.002555
2442.000000	-0.002548
2441.000000	-0.002562
2440.000000	-0.002585
2439.000000	-0.002602
2438.000000	-0.002609
2437.000000	-0.002618
2436.000000	-0.002637
2435.000000	-0.002655
2434.000000	-0.002655
2433.000000	-0.002636
2432.000000	-0.002615
2431.000000	-0.002603
2430.000000	-0.002598
2429.000000	-0.002593
2428.000000	-0.002596
2427.000000	-0.002609
2426.000000	-0.002622
2425.000000	-0.002626
2424.000000	-0.002617
2423.000000	-0.002604
2422.000000	-0.002591
2421.000000	-0.002580
2420.000000	-0.002577
2419.000000	-0.002584
2418.000000	-0.002596
2417.000000	-0.002600
2416.000000	-0.002590
2415.000000	-0.002566
2414.000000	-0.002538
2413.000000	-0.002519
2412.000000	-0.002520
2411.000000	-0.002538
2410.000000	-0.002555
2409.000000	-0.002554
2408.000000	-0.002534
2407.000000	-0.002505
2406.000000	-0.002482
2405.000000	-0.002481
2404.000000	-0.002507
2403.000000	-0.002543
2402.000000	-0.002564
2401.000000	-0.002565
2400.000000	-0.002562
2399.000000	-0.002561
2398.000000	-0.002552
2397.000000	-0.002532
2396.000000	-0.002518
2395.000000	-0.002520
2394.000000	-0.002524
2393.000000	-0.002512
2392.000000	-0.002484
2391.000000	-0.002446
2390.000000	-0.002402
2389.000000	-0.002352
2388.000000	-0.002313
2387.000000	-0.002286
2386.000000	-0.002250
2385.000000	-0.002180
2384.000000	-0.002084
2383.000000	-0.001989
2382.000000	-0.001910
2381.000000	-0.001849
2380.000000	-0.001807
2379.000000	-0.001782
2378.000000	-0.001760
2377.000000	-0.001722
2376.000000	-0.001675
2375.000000	-0.001638
2374.000000	-0.001626
2373.000000	-0.001637
2372.000000	-0.001660
2371.000000	-0.001661
2370.000000	-0.001602
2369.000000	-0.001479
2368.000000	-0.001327
2367.000000	-0.001189
2366.000000	-0.001083
2365.000000	-0.000993
2364.000000	-0.000902
2363.000000	-0.000820
2362.000000	-0.000718
2361.000000	-0.000571
2360.000000	-0.000416
2359.000000	-0.000305
2358.000000	-0.000275
2357.000000	-0.000298
2356.000000	-0.000326
2355.000000	-0.000341
2354.000000	-0.000295
2353.000000	-0.000129
2352.000000	0.000145
2351.000000	0.000320
2350.000000	0.000195
2349.000000	-0.000175
2348.000000	-0.000522
2347.000000	-0.000473
2346.000000	0.000142
2345.000000	0.001174
2344.000000	0.002247
2343.000000	0.002996
2342.000000	0.003297
2341.000000	0.003151
2340.000000	0.002712
2339.000000	0.002167
2338.000000	0.001627
2337.000000	0.001122
2336.000000	0.000692
2335.000000	0.000389
2334.000000	0.000227
2333.000000	0.000167
2332.000000	0.000192
2331.000000	0.000255
2330.000000	0.000268
2329.000000	0.000212
2328.000000	0.000087
2327.000000	-0.000031
2326.000000	-0.000136
2325.000000	-0.000216
2324.000000	-0.000279
2323.000000	-0.000344
2322.000000	-0.000388
2321.000000	-0.000407
2320.000000	-0.000394
2319.000000	-0.000414
2318.000000	-0.000506
2317.000000	-0.000657
2316.000000	-0.000801
2315.000000	-0.000890
2314.000000	-0.000935
2313.000000	-0.000964
2312.000000	-0.001004
2311.000000	-0.001054
2310.000000	-0.001125
2309.000000	-0.001209
2308.000000	-0.001304
2307.000000	-0.001400
2306.000000	-0.001497
2305.000000	-0.001591
2304.000000	-0.001686
2303.000000	-0.001786
2302.000000	-0.001893
2301.000000	-0.001991
2300.000000	-0.002068
2299.000000	-0.002126
2298.000000	-0.002186
2297.000000	-0.002250
2296.000000	-0.002318
2295.000000	-0.002380
2294.000000	-0.002440
2293.000000	-0.002493
2292.000000	-0.002540
2291.000000	-0.002579
2290.000000	-0.002615
2289.000000	-0.002645
2288.000000	-0.002657
2287.000000	-0.002651
2286.000000	-0.002637
2285.000000	-0.002629
2284.000000	-0.002636
2283.000000	-0.002664
2282.000000	-0.002710
2281.000000	-0.002759
2280.000000	-0.002788
2279.000000	-0.002790
2278.000000	-0.002775
2277.000000	-0.002761
2276.000000	-0.002758
2275.000000	-0.002764
2274.000000	-0.002772
2273.000000	-0.002780
2272.000000	-0.002786
2271.000000	-0.002792
2270.000000	-0.002803
2269.000000	-0.002826
2268.000000	-0.002855
2267.000000	-0.002882
2266.000000	-0.002897
2265.000000	-0.002906
2264.000000	-0.002920
2263.000000	-0.002945
2262.000000	-0.002966
2261.000000	-0.002964
2260.000000	-0.002929
2259.000000	-0.002870
2258.000000	-0.002807
2257.000000	-0.002763
2256.000000	-0.002761
2255.000000	-0.002822
2254.000000	-0.002950
2253.000000	-0.003119
2252.000000	-0.003290
2251.000000	-0.003428
2250.000000	-0.003521
2249.000000	-0.003567
2248.000000	-0.003566
2247.000000	-0.003512
2246.000000	-0.003410
2245.000000	-0.003287
2244.000000	-0.003177
2243.000000	-0.003109
2242.000000	-0.003081
2241.000000	-0.003079
2240.000000	-0.003094
2239.000000	-0.003131
2238.000000	-0.003194
2237.000000	-0.003274
2236.000000	-0.003358
2235.000000	-0.003430
2234.000000	-0.003473
2233.000000	-0.003469
2232.000000	-0.003416
2231.000000	-0.003330
2230.000000	-0.003234
2229.000000	-0.003142
2228.000000	-0.003057
2227.000000	-0.002978
2226.000000	-0.002902
2225.000000	-0.002824
2224.000000	-0.002750
2223.000000	-0.002693
2222.000000	-0.002662
2221.000000	-0.002652
2220.000000	-0.002654
2219.000000	-0.002664
2218.000000	-0.002677
2217.000000	-0.002680
2216.000000	-0.002667
2215.000000	-0.002645
2214.000000	-0.002627
2213.000000	-0.002613
2212.000000	-0.002601
2211.000000	-0.002595
2210.000000	-0.002600
2209.000000	-0.002608
2208.000000	-0.002606
2207.000000	-0.002593
2206.000000	-0.002584
2205.000000	-0.002586
2204.000000	-0.002598
2203.000000	-0.002609
2202.000000	-0.002615
2201.000000	-0.002614
2200.000000	-0.002610
2199.000000	-0.002606
2198.000000	-0.002607
2197.000000	-0.002612
2196.000000	-0.002614
2195.000000	-0.002611
2194.000000	-0.002605
2193.000000	-0.002595
2192.000000	-0.002577
2191.000000	-0.002558
2190.000000	-0.002550
2189.000000	-0.002556
2188.000000	-0.002570
2187.000000	-0.002582
2186.000000	-0.002595
2185.000000	-0.002609
2184.000000	-0.002619
2183.000000	-0.002617
2182.000000	-0.002605
2181.000000	-0.002594
2180.000000	-0.002595
2179.000000	-0.002608
2178.000000	-0.002622
2177.000000	-0.002629
2176.000000	-0.002633
2175.000000	-0.002644
2174.000000	-0.002659
2173.000000	-0.002661
2172.000000	-0.002642
2171.000000	-0.002614
2170.000000	-0.002592
2169.000000	-0.002578
2168.000000	-0.002566
2167.000000	-0.002556
2166.000000	-0.002553
2165.000000	-0.002558
2164.000000	-0.002561
2163.000000	-0.002560
2162.000000	-0.002563
2161.000000	-0.002575
2160.000000	-0.002591
2159.000000	-0.002600
2158.000000	-0.002596
2157.000000	-0.002578
2156.000000	-0.002548
2155.000000	-0.002513
2154.000000	-0.002486
2153.000000	-0.002478
2152.000000	-0.002487
2151.000000	-0.002504
2150.000000	-0.002518
2149.000000	-0.002520
2148.000000	-0.002513
2147.000000	-0.002510
2146.000000	-0.002521
2145.000000	-0.002537
2144.000000	-0.002546
2143.000000	-0.002544
2142.000000	-0.002543
2141.000000	-0.002552
2140.000000	-0.002567
2139.000000	-0.002578
2138.000000	-0.002577
2137.000000	-0.002565
2136.000000	-0.002552
2135.000000	-0.002552
2134.000000	-0.002564
2133.000000	-0.002573
2132.000000	-0.002560
2131.000000	-0.002532
2130.000000	-0.002505
2129.000000	-0.002486
2128.000000	-0.002463
2127.000000	-0.002427
2126.000000	-0.002385
2125.000000	-0.002342
2124.000000	-0.002295
2123.000000	-0.002238
2122.000000	-0.002169
2121.000000	-0.002094
2120.000000	-0.002020
2119.000000	-0.001956
2118.000000	-0.001913
2117.000000	-0.001893
2116.000000	-0.001893
2115.000000	-0.001902
2114.000000	-0.001916
2113.000000	-0.001935
2112.000000	-0.001966
2111.000000	-0.002013
2110.000000	-0.002075
2109.000000	-0.002137
2108.000000	-0.002189
2107.000000	-0.002232
2106.000000	-0.002279
2105.000000	-0.002331
2104.000000	-0.002377
2103.000000	-0.002406
2102.000000	-0.002418
2101.000000	-0.002425
2100.000000	-0.002436
2099.000000	-0.002460
2098.000000	-0.002498
2097.000000	-0.002542
2096.000000	-0.002571
2095.000000	-0.002576
2094.000000	-0.002568
2093.000000	-0.002565
2092.000000	-0.002574
2091.000000	-0.002590
2090.000000	-0.002608
2089.000000	-0.002624
2088.000000	-0.002631
2087.000000	-0.002625
2086.000000	-0.002611
2085.000000	-0.002595
2084.000000	-0.002583
2083.000000	-0.002575
2082.000000	-0.002568
2081.000000	-0.002560
2080.000000	-0.002552
2079.000000	-0.002546
2078.000000	-0.002547
2077.000000	-0.002548
2076.000000	-0.002538
2075.000000	-0.002512
2074.000000	-0.002486
2073.000000	-0.002473
2072.000000	-0.002479
2071.000000	-0.002492
2070.000000	-0.002505
2069.000000	-0.002513
2068.000000	-0.002515
2067.000000	-0.002510
2066.000000	-0.002502
2065.000000	-0.002498
2064.000000	-0.002503
2063.000000	-0.002509
2062.000000	-0.002510
2061.000000	-0.002500
2060.000000	-0.002482
2059.000000	-0.002462
2058.000000	-0.002455
2057.000000	-0.002469
2056.000000	-0.002492
2055.000000	-0.002504
2054.000000	-0.002498
2053.000000	-0.002485
2052.000000	-0.002480
2051.000000	-0.002486
2050.000000	-0.002494
2049.000000	-0.002494
2048.000000	-0.002481
2047.000000	-0.002458
2046.000000	-0.002432
2045.000000	-0.002417
2044.000000	-0.002420
2043.000000	-0.002437
2042.000000	-0.002456
2041.000000	-0.002468
2040.000000	-0.002469
2039.000000	-0.002460
2038.000000	-0.002448
2037.000000	-0.002446
2036.000000	-0.002454
2035.000000	-0.002465
2034.000000	-0.002462
2033.000000	-0.002445
2032.000000	-0.002426
2031.000000	-0.002415
2030.000000	-0.002414
2029.000000	-0.002417
2028.000000	-0.002421
2027.000000	-0.002427
2026.000000	-0.002436
2025.000000	-0.002447
2024.000000	-0.002457
2023.000000	-0.002467
2022.000000	-0.002474
2021.000000	-0.002475
2020.000000	-0.002469
2019.000000	-0.002461
2018.000000	-0.002454
2017.000000	-0.002448
2016.000000	-0.002444
2015.000000	-0.002445
2014.000000	-0.002454
2013.000000	-0.002467
2012.000000	-0.002474
2011.000000	-0.002465
2010.000000	-0.002441
2009.000000	-0.002414
2008.000000	-0.002399
2007.000000	-0.002404
2006.000000	-0.002425
2005.000000	-0.002449
2004.000000	-0.002464
2003.000000	-0.002463
2002.000000	-0.002447
2001.000000	-0.002424
2000.000000	-0.002404
1999.000000	-0.002395
1998.000000	-0.002398
1997.000000	-0.002408
1996.000000	-0.002417
1995.000000	-0.002419
1994.000000	-0.002414
1993.000000	-0.002403
1992.000000	-0.002392
1991.000000	-0.002384
1990.000000	-0.002375
1989.000000	-0.002362
1988.000000	-0.002348
1987.000000	-0.002344
1986.000000	-0.002350
1985.000000	-0.002360
1984.000000	-0.002366
1983.000000	-0.002372
1982.000000	-0.002383
1981.000000	-0.002395
1980.000000	-0.002399
1979.000000	-0.002392
1978.000000	-0.002385
1977.000000	-0.002388
1976.000000	-0.002401
1975.000000	-0.002414
1974.000000	-0.002418
1973.000000	-0.002409
1972.000000	-0.002395
1971.000000	-0.002386
1970.000000	-0.002383
1969.000000	-0.002377
1968.000000	-0.002361
1967.000000	-0.002346
1966.000000	-0.002346
1965.000000	-0.002360
1964.000000	-0.002371
1963.000000	-0.002364
1962.000000	-0.002344
1961.000000	-0.002330
1960.000000	-0.002331
1959.000000	-0.002343
1958.000000	-0.002356
1957.000000	-0.002358
1956.000000	-0.002348
1955.000000	-0.002334
1954.000000	-0.002324
1953.000000	-0.002323
1952.000000	-0.002327
1951.000000	-0.002331
1950.000000	-0.002329
1949.000000	-0.002324
1948.000000	-0.002319
1947.000000	-0.002318
1946.000000	-0.002314
1945.000000	-0.002300
1944.000000	-0.002275
1943.000000	-0.002255
1942.000000	-0.002253
1941.000000	-0.002268
1940.000000	-0.002287
1939.000000	-0.002306
1938.000000	-0.002326
1937.000000	-0.002345
1936.000000	-0.002349
1935.000000	-0.002338
1934.000000	-0.002323
1933.000000	-0.002315
1932.000000	-0.002315
1931.000000	-0.002316
1930.000000	-0.002316
1929.000000	-0.002317
1928.000000	-0.002323
1927.000000	-0.002331
1926.000000	-0.002340
1925.000000	-0.002341
1924.000000	-0.002333
1923.000000	-0.002322
1922.000000	-0.002319
1921.000000	-0.002322
1920.000000	-0.002322
1919.000000	-0.002313
1918.000000	-0.002303
1917.000000	-0.002303
1916.000000	-0.002308
1915.000000	-0.002314
1914.000000	-0.002319
1913.000000	-0.002325
1912.000000	-0.002323
1911.000000	-0.002312
1910.000000	-0.002301
1909.000000	-0.002306
1908.000000	-0.002325
1907.000000	-0.002342
1906.000000	-0.002345
1905.000000	-0.002342
1904.000000	-0.002342
1903.000000	-0.002343
1902.000000	-0.002339
1901.000000	-0.002333
1900.000000	-0.002330
1899.000000	-0.002329
1898.000000	-0.002323
1897.000000	-0.002308
1896.000000	-0.002289
1895.000000	-0.002279
1894.000000	-0.002280
1893.000000	-0.002289
1892.000000	-0.002302
1891.000000	-0.002317
1890.000000	-0.002334
1889.000000	-0.002347
1888.000000	-0.002344
1887.000000	-0.002327
1886.000000	-0.002307
1885.000000	-0.002296
1884.000000	-0.002295
1883.000000	-0.002296
1882.000000	-0.002293
1881.000000	-0.002284
1880.000000	-0.002276
1879.000000	-0.002271
1878.000000	-0.002273
1877.000000	-0.002277
1876.000000	-0.002282
1875.000000	-0.002289
1874.000000	-0.002297
1873.000000	-0.002302
1872.000000	-0.002293
1871.000000	-0.002268
1870.000000	-0.002238
1869.000000	-0.002221
1868.000000	-0.002228
1867.000000	-0.002254
1866.000000	-0.002283
1865.000000	-0.002303
1864.000000	-0.002309
1863.000000	-0.002305
1862.000000	-0.002295
1861.000000	-0.002289
1860.000000	-0.002289
1859.000000	-0.002296
1858.000000	-0.002309
1857.000000	-0.002317
1856.000000	-0.002313
1855.000000	-0.002293
1854.000000	-0.002264
1853.000000	-0.002234
1852.000000	-0.002212
1851.000000	-0.002202
1850.000000	-0.002203
1849.000000	-0.002212
1848.000000	-0.002225
1847.000000	-0.002240
1846.000000	-0.002259
1845.000000	-0.002275
1844.000000	-0.002280
1843.000000	-0.002272
1842.000000	-0.002260
1841.000000	-0.002249
1840.000000	-0.002242
1839.000000	-0.002239
1838.000000	-0.002242
1837.000000	-0.002251
1836.000000	-0.002261
1835.000000	-0.002266
1834.000000	-0.002269
1833.000000	-0.002275
1832.000000	-0.002287
1831.000000	-0.002303
1830.000000	-0.002314
1829.000000	-0.002307
1828.000000	-0.002281
1827.000000	-0.002249
1826.000000	-0.002229
1825.000000	-0.002228
1824.000000	-0.002239
1823.000000	-0.002248
1822.000000	-0.002248
1821.000000	-0.002241
1820.000000	-0.002232
1819.000000	-0.002225
1818.000000	-0.002221
1817.000000	-0.002222
1816.000000	-0.002227
1815.000000	-0.002231
1814.000000	-0.002230
1813.000000	-0.002218
1812.000000	-0.002198
1811.000000	-0.002186
1810.000000	-0.002191
1809.000000	-0.002201
1808.000000	-0.002196
1807.000000	-0.002178
1806.000000	-0.002169
1805.000000	-0.002179
1804.000000	-0.002193
1803.000000	-0.002192
1802.000000	-0.002180
1801.000000	-0.002174
1800.000000	-0.002180
1799.000000	-0.002188
1798.000000	-0.002192
1797.000000	-0.002195
1796.000000	-0.002195
1795.000000	-0.002190
1794.000000	-0.002187
1793.000000	-0.002195
1792.000000	-0.002213
1791.000000	-0.002223
1790.000000	-0.002221
1789.000000	-0.002214
1788.000000	-0.002213
1787.000000	-0.002215
1786.000000	-0.002218
1785.000000	-0.002227
1784.000000	-0.002245
1783.000000	-0.002263
1782.000000	-0.002264
1781.000000	-0.002240
1780.000000	-0.002202
1779.000000	-0.002170
1778.000000	-0.002161
1777.000000	-0.002169
1776.000000	-0.002176
1775.000000	-0.002168
1774.000000	-0.002145
1773.000000	-0.002124
1772.000000	-0.002114
1771.000000	-0.002116
1770.000000	-0.002123
1769.000000	-0.002135
1768.000000	-0.002153
1767.000000	-0.002171
1766.000000	-0.002180
1765.000000	-0.002179
1764.000000	-0.002177
1763.000000	-0.002177
1762.000000	-0.002177
1761.000000	-0.002170
1760.000000	-0.002155
1759.000000	-0.002138
1758.000000	-0.002128
1757.000000	-0.002128
1756.000000	-0.002133
1755.000000	-0.002132
1754.000000	-0.002118
1753.000000	-0.002097
1752.000000	-0.002078
1751.000000	-0.002066
1750.000000	-0.002064
1749.000000	-0.002072
1748.000000	-0.002089
1747.000000	-0.002106
1746.000000	-0.002112
1745.000000	-0.002103
1744.000000	-0.002082
1743.000000	-0.002055
1742.000000	-0.002021
1741.000000	-0.001986
1740.000000	-0.001969
1739.000000	-0.001978
1738.000000	-0.002004
1737.000000	-0.002027
1736.000000	-0.002040
1735.000000	-0.002040
1734.000000	-0.002026
1733.000000	-0.002000
1732.000000	-0.001971
1731.000000	-0.001952
1730.000000	-0.001953
1729.000000	-0.001970
1728.000000	-0.001988
1727.000000	-0.001991
1726.000000	-0.001969
1725.000000	-0.001920
1724.000000	-0.001861
1723.000000	-0.001815
1722.000000	-0.001795
1721.000000	-0.001793
1720.000000	-0.001791
1719.000000	-0.001778
1718.000000	-0.001753
1717.000000	-0.001723
1716.000000	-0.001678
1715.000000	-0.001607
1714.000000	-0.001520
1713.000000	-0.001440
1712.000000	-0.001385
1711.000000	-0.001352
1710.000000	-0.001330
1709.000000	-0.001305
1708.000000	-0.001270
1707.000000	-0.001228
1706.000000	-0.001190
1705.000000	-0.001165
1704.000000	-0.001142
1703.000000	-0.001108
1702.000000	-0.001074
1701.000000	-0.001062
1700.000000	-0.001079
1699.000000	-0.001100
1698.000000	-0.001100
1697.000000	-0.001084
1696.000000	-0.001071
1695.000000	-0.001075
1694.000000	-0.001088
1693.000000	-0.001097
1692.000000	-0.001088
1691.000000	-0.001056
1690.000000	-0.001004
1689.000000	-0.000954
1688.000000	-0.000927
1687.000000	-0.000934
1686.000000	-0.000965
1685.000000	-0.000988
1684.000000	-0.000983
1683.000000	-0.000962
1682.000000	-0.000943
1681.000000	-0.000927
1680.000000	-0.000909
1679.000000	-0.000888
1678.000000	-0.000866
1677.000000	-0.000843
1676.000000	-0.000816
1675.000000	-0.000794
1674.000000	-0.000789
1673.000000	-0.000801
1672.000000	-0.000815
1671.000000	-0.000818
1670.000000	-0.000808
1669.000000	-0.000799
1668.000000	-0.000798
1667.000000	-0.000802
1666.000000	-0.000809
1665.000000	-0.000821
1664.000000	-0.000829
1663.000000	-0.000813
1662.000000	-0.000770
1661.000000	-0.000717
1660.000000	-0.000677
1659.000000	-0.000664
1658.000000	-0.000677
1657.000000	-0.000702
1656.000000	-0.000723
1655.000000	-0.000725
1654.000000	-0.000686
1653.000000	-0.000627
1652.000000	-0.000595
1651.000000	-0.000589
1650.000000	-0.000590
1649.000000	-0.000589
1648.000000	-0.000584
1647.000000	-0.000589
1646.000000	-0.000612
1645.000000	-0.000637
1644.000000	-0.000643
1643.000000	-0.000636
1642.000000	-0.000639
1641.000000	-0.000664
1640.000000	-0.000706
1639.000000	-0.000751
1638.000000	-0.000792
1637.000000	-0.000820
1636.000000	-0.000828
1635.000000	-0.000819
1634.000000	-0.000798
1633.000000	-0.000773
1632.000000	-0.000755
1631.000000	-0.000747
1630.000000	-0.000750
1629.000000	-0.000762
1628.000000	-0.000783
1627.000000	-0.000811
1626.000000	-0.000840
1625.000000	-0.000856
1624.000000	-0.000855
1623.000000	-0.000847
1622.000000	-0.000848
1621.000000	-0.000862
1620.000000	-0.000881
1619.000000	-0.000901
1618.000000	-0.000922
1617.000000	-0.000945
1616.000000	-0.000966
1615.000000	-0.000975
1614.000000	-0.000966
1613.000000	-0.000943
1612.000000	-0.000917
1611.000000	-0.000898
1610.000000	-0.000888
1609.000000	-0.000879
1608.000000	-0.000863
1607.000000	-0.000845
1606.000000	-0.000827
1605.000000	-0.000804
1604.000000	-0.000765
1603.000000	-0.000717
1602.000000	-0.000676
1601.000000	-0.000654
1600.000000	-0.000647
1599.000000	-0.000652
1598.000000	-0.000664
1597.000000	-0.000683
1596.000000	-0.000712
1595.000000	-0.000763
1594.000000	-0.000834
1593.000000	-0.000902
1592.000000	-0.000944
1591.000000	-0.000956
1590.000000	-0.000957
1589.000000	-0.000956
1588.000000	-0.000950
1587.000000	-0.000939
1586.000000	-0.000937
1585.000000	-0.000951
1584.000000	-0.000968
1583.000000	-0.000978
1582.000000	-0.000987
1581.000000	-0.001003
1580.000000	-0.001018
1579.000000	-0.001020
1578.000000	-0.001006
1577.000000	-0.000978
1576.000000	-0.000947
1575.000000	-0.000928
1574.000000	-0.000924
1573.000000	-0.000932
1572.000000	-0.000947
1571.000000	-0.000962
1570.000000	-0.000974
1569.000000	-0.000979
1568.000000	-0.000970
1567.000000	-0.000944
1566.000000	-0.000909
1565.000000	-0.000873
1564.000000	-0.000841
1563.000000	-0.000817
1562.000000	-0.000798
1561.000000	-0.000778
1560.000000	-0.000742
1559.000000	-0.000716
1558.000000	-0.000757
1557.000000	-0.000834
1556.000000	-0.000890
1555.000000	-0.000917
1554.000000	-0.000935
1553.000000	-0.000959
1552.000000	-0.000982
1551.000000	-0.000990
1550.000000	-0.000984
1549.000000	-0.000983
1548.000000	-0.001000
1547.000000	-0.001033
1546.000000	-0.001078
1545.000000	-0.001140
1544.000000	-0.001225
1543.000000	-0.001318
1542.000000	-0.001386
1541.000000	-0.001412
1540.000000	-0.001432
1539.000000	-0.001498
1538.000000	-0.001598
1537.000000	-0.001685
1536.000000	-0.001734
1535.000000	-0.001753
1534.000000	-0.001763
1533.000000	-0.001785
1532.000000	-0.001841
1531.000000	-0.001947
1530.000000	-0.002090
1529.000000	-0.002210
1528.000000	-0.002239
1527.000000	-0.002170
1526.000000	-0.002078
1525.000000	-0.002033
1524.000000	-0.002029
1523.000000	-0.002022
1522.000000	-0.002003
1521.000000	-0.001998
1520.000000	-0.002011
1519.000000	-0.002015
1518.000000	-0.002026
1517.000000	-0.002103
1516.000000	-0.002269
1515.000000	-0.002440
1514.000000	-0.002492
1513.000000	-0.002381
1512.000000	-0.002181
1511.000000	-0.002018
1510.000000	-0.001964
1509.000000	-0.002000
1508.000000	-0.002062
1507.000000	-0.002102
1506.000000	-0.002116
1505.000000	-0.002103
1504.000000	-0.002079
1503.000000	-0.002077
1502.000000	-0.002121
1501.000000	-0.002199
1500.000000	-0.002272
1499.000000	-0.002314
1498.000000	-0.002330
1497.000000	-0.002335
1496.000000	-0.002325
1495.000000	-0.002290
1494.000000	-0.002247
1493.000000	-0.002224
1492.000000	-0.002234
1491.000000	-0.002270
1490.000000	-0.002324
1489.000000	-0.002390
1488.000000	-0.002455
1487.000000	-0.002522
1486.000000	-0.002626
1485.000000	-0.002792
1484.000000	-0.002986
1483.000000	-0.003134
1482.000000	-0.003195
1481.000000	-0.003192
1480.000000	-0.003167
1479.000000	-0.003124
1478.000000	-0.003040
1477.000000	-0.002917
1476.000000	-0.002796
1475.000000	-0.002724
1474.000000	-0.002716
1473.000000	-0.002752
1472.000000	-0.002799
1471.000000	-0.002833
1470.000000	-0.002842
1469.000000	-0.002841
1468.000000	-0.002883
1467.000000	-0.003058
1466.000000	-0.003422
1465.000000	-0.003870
1464.000000	-0.004134
1463.000000	-0.004015
1462.000000	-0.003580
1461.000000	-0.003085
1460.000000	-0.002748
1459.000000	-0.002608
1458.000000	-0.002570
1457.000000	-0.002559
1456.000000	-0.002568
1455.000000	-0.002593
1454.000000	-0.002621
1453.000000	-0.002670
1452.000000	-0.002774
1451.000000	-0.002915
1450.000000	-0.003004
1449.000000	-0.002966
1448.000000	-0.002827
1447.000000	-0.002693
1446.000000	-0.002636
1445.000000	-0.002631
1444.000000	-0.002614
1443.000000	-0.002558
1442.000000	-0.002490
1441.000000	-0.002445
1440.000000	-0.002439
1439.000000	-0.002484
1438.000000	-0.002599
1437.000000	-0.002770
1436.000000	-0.002906
1435.000000	-0.002897
1434.000000	-0.002729
1433.000000	-0.002500
1432.000000	-0.002323
1431.000000	-0.002244
1430.000000	-0.002228
1429.000000	-0.002236
1428.000000	-0.002266
1427.000000	-0.002332
1426.000000	-0.002447
1425.000000	-0.002631
1424.000000	-0.002879
1423.000000	-0.003118
1422.000000	-0.003228
1421.000000	-0.003128
1420.000000	-0.002859
1419.000000	-0.002571
1418.000000	-0.002396
1417.000000	-0.002333
1416.000000	-0.002310
1415.000000	-0.002284
1414.000000	-0.002256
1413.000000	-0.002241
1412.000000	-0.002253
1411.000000	-0.002297
1410.000000	-0.002365
1409.000000	-0.002432
1408.000000	-0.002462
1407.000000	-0.002429
1406.000000	-0.002340
1405.000000	-0.002234
1404.000000	-0.002153
1403.000000	-0.002118
1402.000000	-0.002123
1401.000000	-0.002152
1400.000000	-0.002186
1399.000000	-0.002208
1398.000000	-0.002213
1397.000000	-0.002208
1396.000000	-0.002198
1395.000000	-0.002174
1394.000000	-0.002113
1393.000000	-0.002013
1392.000000	-0.001903
1391.000000	-0.001826
1390.000000	-0.001797
1389.000000	-0.001798
1388.000000	-0.001794
1387.000000	-0.001763
1386.000000	-0.001716
1385.000000	-0.001670
1384.000000	-0.001636
1383.000000	-0.001614
1382.000000	-0.001611
1381.000000	-0.001649
1380.000000	-0.001743
1379.000000	-0.001863
1378.000000	-0.001938
1377.000000	-0.001911
1376.000000	-0.001796
1375.000000	-0.001661
1374.000000	-0.001572
1373.000000	-0.001543
1372.000000	-0.001538
1371.000000	-0.001528
1370.000000	-0.001504
1369.000000	-0.001472
1368.000000	-0.001438
1367.000000	-0.001407
1366.000000	-0.001388
1365.000000	-0.001386
1364.000000	-0.001393
1363.000000	-0.001396
1362.000000	-0.001389
1361.000000	-0.001373
1360.000000	-0.001352
1359.000000	-0.001338
1358.000000	-0.001348
1357.000000	-0.001392
1356.000000	-0.001465
1355.000000	-0.001553
1354.000000	-0.001651
1353.000000	-0.001763
1352.000000	-0.001876
1351.000000	-0.001948
1350.000000	-0.001946
1349.000000	-0.001883
1348.000000	-0.001802
1347.000000	-0.001735
1346.000000	-0.001675
1345.000000	-0.001612
1344.000000	-0.001548
1343.000000	-0.001491
1342.000000	-0.001443
1341.000000	-0.001407
1340.000000	-0.001400
1339.000000	-0.001431
1338.000000	-0.001478
1337.000000	-0.001501
1336.000000	-0.001488
1335.000000	-0.001459
1334.000000	-0.001441
1333.000000	-0.001441
1332.000000	-0.001450
1331.000000	-0.001457
1330.000000	-0.001451
1329.000000	-0.001427
1328.000000	-0.001397
1327.000000	-0.001378
1326.000000	-0.001380
1325.000000	-0.001392
1324.000000	-0.001393
1323.000000	-0.001371
1322.000000	-0.001333
1321.000000	-0.001297
1320.000000	-0.001271
1319.000000	-0.001255
1318.000000	-0.001240
1317.000000	-0.001225
1316.000000	-0.001217
1315.000000	-0.001216
1314.000000	-0.001213
1313.000000	-0.001198
1312.000000	-0.001172
1311.000000	-0.001148
1310.000000	-0.001132
1309.000000	-0.001118
1308.000000	-0.001098
1307.000000	-0.001078
1306.000000	-0.001063
1305.000000	-0.001054
1304.000000	-0.001041
1303.000000	-0.001020
1302.000000	-0.000994
1301.000000	-0.000978
1300.000000	-0.000984
1299.000000	-0.001011
1298.000000	-0.001049
1297.000000	-0.001079
1296.000000	-0.001087
1295.000000	-0.001064
1294.000000	-0.001015
1293.000000	-0.000958
1292.000000	-0.000915
1291.000000	-0.000895
1290.000000	-0.000894
1289.000000	-0.000898
1288.000000	-0.000895
1287.000000	-0.000882
1286.000000	-0.000862
1285.000000	-0.000839
1284.000000	-0.000815
1283.000000	-0.000785
1282.000000	-0.000735
1281.000000	-0.000665
1280.000000	-0.000588
1279.000000	-0.000521
1278.000000	-0.000470
1277.000000	-0.000436
1276.000000	-0.000428
1275.000000	-0.000460
1274.000000	-0.000535
1273.000000	-0.000641
1272.000000	-0.000763
1271.000000	-0.000897
1270.000000	-0.001038
1269.000000	-0.001168
1268.000000	-0.001262
1267.000000	-0.001311
1266.000000	-0.001326
1265.000000	-0.001327
1264.000000	-0.001327
1263.000000	-0.001325
1262.000000	-0.001318
1261.000000	-0.001307
1260.000000	-0.001290
1259.000000	-0.001261
1258.000000	-0.001208
1257.000000	-0.001133
1256.000000	-0.001044
1255.000000	-0.000959
1254.000000	-0.000887
1253.000000	-0.000833
1252.000000	-0.000787
1251.000000	-0.000725
1250.000000	-0.000630
1249.000000	-0.000506
1248.000000	-0.000374
1247.000000	-0.000242
1246.000000	-0.000091
1245.000000	0.000097
1244.000000	0.000304
1243.000000	0.000489
1242.000000	0.000627
1241.000000	0.000730
1240.000000	0.000818
1239.000000	0.000895
1238.000000	0.000954
1237.000000	0.000986
1236.000000	0.000989
1235.000000	0.000960
1234.000000	0.000897
1233.000000	0.000804
1232.000000	0.000695
1231.000000	0.000589
1230.000000	0.000501
1229.000000	0.000434
1228.000000	0.000377
1227.000000	0.000317
1226.000000	0.000250
1225.000000	0.000174
1224.000000	0.000084
1223.000000	-0.000024
1222.000000	-0.000135
1221.000000	-0.000218
1220.000000	-0.000260
1219.000000	-0.000282
1218.000000	-0.000313
1217.000000	-0.000358
1216.000000	-0.000399
1215.000000	-0.000427
1214.000000	-0.000447
1213.000000	-0.000467
1212.000000	-0.000482
1211.000000	-0.000487
1210.000000	-0.000483
1209.000000	-0.000479
1208.000000	-0.000488
1207.000000	-0.000521
1206.000000	-0.000571
1205.000000	-0.000621
1204.000000	-0.000650
1203.000000	-0.000650
1202.000000	-0.000626
1201.000000	-0.000584
1200.000000	-0.000539
1199.000000	-0.000512
1198.000000	-0.000514
1197.000000	-0.000528
1196.000000	-0.000526
1195.000000	-0.000493
1194.000000	-0.000442
1193.000000	-0.000390
1192.000000	-0.000347
1191.000000	-0.000315
1190.000000	-0.000298
1189.000000	-0.000303
1188.000000	-0.000330
1187.000000	-0.000373
1186.000000	-0.000410
1185.000000	-0.000415
1184.000000	-0.000376
1183.000000	-0.000317
1182.000000	-0.000282
1181.000000	-0.000289
1180.000000	-0.000318
1179.000000	-0.000343
1178.000000	-0.000355
1177.000000	-0.000368
1176.000000	-0.000391
1175.000000	-0.000423
1174.000000	-0.000461
1173.000000	-0.000495
1172.000000	-0.000510
1171.000000	-0.000504
1170.000000	-0.000496
1169.000000	-0.000502
1168.000000	-0.000517
1167.000000	-0.000525
1166.000000	-0.000525
1165.000000	-0.000529
1164.000000	-0.000539
1163.000000	-0.000537
1162.000000	-0.000514
1161.000000	-0.000484
1160.000000	-0.000465
1159.000000	-0.000461
1158.000000	-0.000460
1157.000000	-0.000459
1156.000000	-0.000463
1155.000000	-0.000477
1154.000000	-0.000497
1153.000000	-0.000513
1152.000000	-0.000515
1151.000000	-0.000507
1150.000000	-0.000505
1149.000000	-0.000519
1148.000000	-0.000541
1147.000000	-0.000542
1146.000000	-0.000509
1145.000000	-0.000459
1144.000000	-0.000426
1143.000000	-0.000420
1142.000000	-0.000419
1141.000000	-0.000396
1140.000000	-0.000353
1139.000000	-0.000321
1138.000000	-0.000325
1137.000000	-0.000355
1136.000000	-0.000380
1135.000000	-0.000385
1134.000000	-0.000383
1133.000000	-0.000390
1132.000000	-0.000404
1131.000000	-0.000409
1130.000000	-0.000404
1129.000000	-0.000402
1128.000000	-0.000405
1127.000000	-0.000396
1126.000000	-0.000359
1125.000000	-0.000306
1124.000000	-0.000261
1123.000000	-0.000244
1122.000000	-0.000257
1121.000000	-0.000290
1120.000000	-0.000319
1119.000000	-0.000330
1118.000000	-0.000326
1117.000000	-0.000326
1116.000000	-0.000339
1115.000000	-0.000354
1114.000000	-0.000365
1113.000000	-0.000383
1112.000000	-0.000417
1111.000000	-0.000453
1110.000000	-0.000468
1109.000000	-0.000460
1108.000000	-0.000447
1107.000000	-0.000444
1106.000000	-0.000448
1105.000000	-0.000450
1104.000000	-0.000446
1103.000000	-0.000440
1102.000000	-0.000436
1101.000000	-0.000438
1100.000000	-0.000448
1099.000000	-0.000465
1098.000000	-0.000484
1097.000000	-0.000505
1096.000000	-0.000537
1095.000000	-0.000579
1094.000000	-0.000622
1093.000000	-0.000655
1092.000000	-0.000678
1091.000000	-0.000694
1090.000000	-0.000700
1089.000000	-0.000690
1088.000000	-0.000661
1087.000000	-0.000628
1086.000000	-0.000616
1085.000000	-0.000645
1084.000000	-0.000703
1083.000000	-0.000759
1082.000000	-0.000791
1081.000000	-0.000803
1080.000000	-0.000814
1079.000000	-0.000834
1078.000000	-0.000867
1077.000000	-0.000919
1076.000000	-0.000994
1075.000000	-0.001064
1074.000000	-0.001090
1073.000000	-0.001069
1072.000000	-0.001041
1071.000000	-0.001048
1070.000000	-0.001091
1069.000000	-0.001137
1068.000000	-0.001171
1067.000000	-0.001206
1066.000000	-0.001259
1065.000000	-0.001325
1064.000000	-0.001386
1063.000000	-0.001424
1062.000000	-0.001436
1061.000000	-0.001428
1060.000000	-0.001412
1059.000000	-0.001393
1058.000000	-0.001378
1057.000000	-0.001372
1056.000000	-0.001385
1055.000000	-0.001411
1054.000000	-0.001431
1053.000000	-0.001423
1052.000000	-0.001387
1051.000000	-0.001347
1050.000000	-0.001328
1049.000000	-0.001330
1048.000000	-0.001340
1047.000000	-0.001351
1046.000000	-0.001376
1045.000000	-0.001425
1044.000000	-0.001483
1043.000000	-0.001512
1042.000000	-0.001489
1041.000000	-0.001427
1040.000000	-0.001378
1039.000000	-0.001385
1038.000000	-0.001445
1037.000000	-0.001511
1036.000000	-0.001540
1035.000000	-0.001527
1034.000000	-0.001505
1033.000000	-0.001507
1032.000000	-0.001524
1031.000000	-0.001522
1030.000000	-0.001482
1029.000000	-0.001432
1028.000000	-0.001415
1027.000000	-0.001442
1026.000000	-0.001482
1025.000000	-0.001491
1024.000000	-0.001460
1023.000000	-0.001413
1022.000000	-0.001372
1021.000000	-0.001339
1020.000000	-0.001313
1019.000000	-0.001301
1018.000000	-0.001306
1017.000000	-0.001311
1016.000000	-0.001285
1015.000000	-0.001219
1014.000000	-0.001144
1013.000000	-0.001099
1012.000000	-0.001087
1011.000000	-0.001078
1010.000000	-0.001048
1009.000000	-0.001005
1008.000000	-0.000973
1007.000000	-0.000956
1006.000000	-0.000938
1005.000000	-0.000902
1004.000000	-0.000844
1003.000000	-0.000770
1002.000000	-0.000690
1001.000000	-0.000618
1000.000000	-0.000563
999.000000	-0.000523
998.000000	-0.000489
997.000000	-0.000460
996.000000	-0.000447
995.000000	-0.000443
994.000000	-0.000418
993.000000	-0.000345
992.000000	-0.000239
991.000000	-0.000148
990.000000	-0.000107
989.000000	-0.000105
988.000000	-0.000112
987.000000	-0.000112
986.000000	-0.000106
985.000000	-0.000087
984.000000	-0.000039
983.000000	0.000037
982.000000	0.000113
981.000000	0.000156
980.000000	0.000156
979.000000	0.000131
978.000000	0.000110
977.000000	0.000108
976.000000	0.000124
975.000000	0.000150
974.000000	0.000177
973.000000	0.000198
972.000000	0.000210
971.000000	0.000212
970.000000	0.000203
969.000000	0.000188
968.000000	0.000178
967.000000	0.000181
966.000000	0.000199
965.000000	0.000230
964.000000	0.000265
963.000000	0.000285
962.000000	0.000273
961.000000	0.000231
960.000000	0.000186
959.000000	0.000167
958.000000	0.000175
957.000000	0.000179
956.000000	0.000159
955.000000	0.000123
954.000000	0.000096
953.000000	0.000082
952.000000	0.000069
951.000000	0.000050
950.000000	0.000033
949.000000	0.000026
948.000000	0.000025
947.000000	0.000024
946.000000	0.000029
945.000000	0.000052
944.000000	0.000090
943.000000	0.000122
942.000000	0.000132
941.000000	0.000118
940.000000	0.000094
939.000000	0.000064
938.000000	0.000019
937.000000	-0.000041
936.000000	-0.000102
935.000000	-0.000139
934.000000	-0.000133
933.000000	-0.000090
932.000000	-0.000028
931.000000	0.000027
930.000000	0.000061
929.000000	0.000073
928.000000	0.000072
927.000000	0.000065
926.000000	0.000053
925.000000	0.000031
924.000000	-0.000004
923.000000	-0.000050
922.000000	-0.000090
921.000000	-0.000104
920.000000	-0.000086
919.000000	-0.000059
918.000000	-0.000063
917.000000	-0.000108
916.000000	-0.000159
915.000000	-0.000183
914.000000	-0.000185
913.000000	-0.000194
912.000000	-0.000212
911.000000	-0.000206
910.000000	-0.000160
909.000000	-0.000094
908.000000	-0.000041
907.000000	-0.000011
906.000000	0.000008
905.000000	0.000027
904.000000	0.000047
903.000000	0.000065
902.000000	0.000078
901.000000	0.000082
900.000000	0.000082
899.000000	0.000094
898.000000	0.000123
897.000000	0.000151
896.000000	0.000156
895.000000	0.000146
894.000000	0.000144
893.000000	0.000153
892.000000	0.000161
891.000000	0.000170
890.000000	0.000198
889.000000	0.000243
888.000000	0.000265
887.000000	0.000228
886.000000	0.000153
885.000000	0.000100
884.000000	0.000107
883.000000	0.000156
882.000000	0.000209
881.000000	0.000251
880.000000	0.000284
879.000000	0.000303
878.000000	0.000293
877.000000	0.000258
876.000000	0.000227
875.000000	0.000230
874.000000	0.000270
873.000000	0.000333
872.000000	0.000405
871.000000	0.000473
870.000000	0.000523
869.000000	0.000546
868.000000	0.000546
867.000000	0.000545
866.000000	0.000568
865.000000	0.000625
864.000000	0.000706
863.000000	0.000788
862.000000	0.000862
861.000000	0.000932
860.000000	0.001012
859.000000	0.001110
858.000000	0.001230
857.000000	0.001380
856.000000	0.001556
855.000000	0.001737
854.000000	0.001910
853.000000	0.002089
852.000000	0.002297
851.000000	0.002506
850.000000	0.002626
849.000000	0.002579
848.000000	0.002378
847.000000	0.002105
846.000000	0.001824
845.000000	0.001544
844.000000	0.001266
843.000000	0.001021
842.000000	0.000844
841.000000	0.000728
840.000000	0.000633
839.000000	0.000529
838.000000	0.000418
837.000000	0.000320
836.000000	0.000247
835.000000	0.000199
834.000000	0.000172
833.000000	0.000163
832.000000	0.000166
831.000000	0.000167
830.000000	0.000149
829.000000	0.000116
828.000000	0.000096
827.000000	0.000116
826.000000	0.000170
825.000000	0.000225
824.000000	0.000259
823.000000	0.000275
822.000000	0.000288
821.000000	0.000304
820.000000	0.000322
819.000000	0.000340
818.000000	0.000357
817.000000	0.000379
816.000000	0.000414
815.000000	0.000461
814.000000	0.000500
813.000000	0.000514
812.000000	0.000510
811.000000	0.000507
810.000000	0.000502
809.000000	0.000487
808.000000	0.000469
807.000000	0.000476
806.000000	0.000516
805.000000	0.000563
804.000000	0.000586
803.000000	0.000564
802.000000	0.000501
801.000000	0.000410
800.000000	0.000323
799.000000	0.000274
798.000000	0.000281
797.000000	0.000327
796.000000	0.000383
795.000000	0.000421
794.000000	0.000431
793.000000	0.000425
792.000000	0.000430
791.000000	0.000457
790.000000	0.000482
789.000000	0.000483
788.000000	0.000465
787.000000	0.000448
786.000000	0.000416
785.000000	0.000344
784.000000	0.000255
783.000000	0.000213
782.000000	0.000251
781.000000	0.000340
780.000000	0.000444
779.000000	0.000559
778.000000	0.000684
777.000000	0.000781
776.000000	0.000812
775.000000	0.000786
774.000000	0.000732
773.000000	0.000660
772.000000	0.000567
771.000000	0.000471
770.000000	0.000416
769.000000	0.000432
768.000000	0.000514
767.000000	0.000623
766.000000	0.000707
765.000000	0.000725
764.000000	0.000670
763.000000	0.000577
762.000000	0.000489
761.000000	0.000432
760.000000	0.000415
759.000000	0.000437
758.000000	0.000485
757.000000	0.000540
756.000000	0.000586
755.000000	0.000623
754.000000	0.000654
753.000000	0.000686
752.000000	0.000725
751.000000	0.000762
750.000000	0.000767
749.000000	0.000723
748.000000	0.000664
747.000000	0.000630
746.000000	0.000617
745.000000	0.000598
744.000000	0.000587
743.000000	0.000630
742.000000	0.000723
741.000000	0.000811
740.000000	0.000871
739.000000	0.000931
738.000000	0.000993
737.000000	0.001015
736.000000	0.000982
735.000000	0.000934
734.000000	0.000897
733.000000	0.000846
732.000000	0.000779
731.000000	0.000749
730.000000	0.000780
729.000000	0.000824
728.000000	0.000837
727.000000	0.000837
726.000000	0.000855
725.000000	0.000874
724.000000	0.000871
723.000000	0.000891
722.000000	0.000999
721.000000	0.001178
720.000000	0.001327
719.000000	0.001354
718.000000	0.001251
717.000000	0.001080
716.000000	0.000935
715.000000	0.000884
714.000000	0.000920
713.000000	0.000974
712.000000	0.000983
711.000000	0.000931
710.000000	0.000827
709.000000	0.000695
708.000000	0.000585
707.000000	0.000541
706.000000	0.000558
705.000000	0.000589
704.000000	0.000618
703.000000	0.000671
702.000000	0.000725
701.000000	0.000680
700.000000	0.000495
