# Supplementary material for: Real-time monitoring of the reversible capture and release of CO2 on anthraquinone and riboflavin-modified graphitic electrodes using ATR-SEIRAS
Source: Chem Sci. 2025 Nov 4;16(48):23189–202. doi: 10.1039/d5sc05427c (PMC12584010; doi:10.1039/d5sc05427c)
Supplement: SC-016-D5SC05427C-s001 [file SC-016-D5SC05427C-s001.zip › Data Folders/Main Figures/Figure3/3b/027.ASC]

PE IR       SUBTECH     SPECTRUM    ASCII       PEDS        4.00        
   -1
027.ASC
25/02/11
15:07:41.00
25/02/11
15:07:41.00
Administrator

700.000000
#HDR
-1
-1
#GR
Wavenumber
A
1.0
0.0
4000.000000
-1.000000
3301
8
0.003711
-0.004795
#DATA
4000.000000	-0.003016
3999.000000	-0.003039
3998.000000	-0.003057
3997.000000	-0.003069
3996.000000	-0.003083
3995.000000	-0.003104
3994.000000	-0.003125
3993.000000	-0.003129
3992.000000	-0.003102
3991.000000	-0.003054
3990.000000	-0.003011
3989.000000	-0.002999
3988.000000	-0.003029
3987.000000	-0.003084
3986.000000	-0.003130
3985.000000	-0.003145
3984.000000	-0.003127
3983.000000	-0.003097
3982.000000	-0.003067
3981.000000	-0.003038
3980.000000	-0.003000
3979.000000	-0.002956
3978.000000	-0.002924
3977.000000	-0.002922
3976.000000	-0.002946
3975.000000	-0.002976
3974.000000	-0.002992
3973.000000	-0.002992
3972.000000	-0.002991
3971.000000	-0.002999
3970.000000	-0.003014
3969.000000	-0.003017
3968.000000	-0.002992
3967.000000	-0.002941
3966.000000	-0.002884
3965.000000	-0.002852
3964.000000	-0.002859
3963.000000	-0.002896
3962.000000	-0.002935
3961.000000	-0.002957
3960.000000	-0.002969
3959.000000	-0.002988
3958.000000	-0.003019
3957.000000	-0.003041
3956.000000	-0.003029
3955.000000	-0.002984
3954.000000	-0.002930
3953.000000	-0.002898
3952.000000	-0.002904
3951.000000	-0.002940
3950.000000	-0.002987
3949.000000	-0.003021
3948.000000	-0.003028
3947.000000	-0.003013
3946.000000	-0.002991
3945.000000	-0.002977
3944.000000	-0.002974
3943.000000	-0.002975
3942.000000	-0.002977
3941.000000	-0.002983
3940.000000	-0.002997
3939.000000	-0.003015
3938.000000	-0.003030
3937.000000	-0.003039
3936.000000	-0.003042
3935.000000	-0.003044
3934.000000	-0.003044
3933.000000	-0.003042
3932.000000	-0.003036
3931.000000	-0.003028
3930.000000	-0.003023
3929.000000	-0.003027
3928.000000	-0.003041
3927.000000	-0.003056
3926.000000	-0.003059
3925.000000	-0.003043
3924.000000	-0.003015
3923.000000	-0.002992
3922.000000	-0.002984
3921.000000	-0.002986
3920.000000	-0.002992
3919.000000	-0.003001
3918.000000	-0.003020
3917.000000	-0.003048
3916.000000	-0.003070
3915.000000	-0.003074
3914.000000	-0.003059
3913.000000	-0.003033
3912.000000	-0.003006
3911.000000	-0.002981
3910.000000	-0.002957
3909.000000	-0.002939
3908.000000	-0.002934
3907.000000	-0.002944
3906.000000	-0.002960
3905.000000	-0.002968
3904.000000	-0.002959
3903.000000	-0.002935
3902.000000	-0.002909
3901.000000	-0.002899
3900.000000	-0.002912
3899.000000	-0.002943
3898.000000	-0.002983
3897.000000	-0.003022
3896.000000	-0.003048
3895.000000	-0.003052
3894.000000	-0.003037
3893.000000	-0.003017
3892.000000	-0.003007
3891.000000	-0.003009
3890.000000	-0.003016
3889.000000	-0.003028
3888.000000	-0.003047
3887.000000	-0.003069
3886.000000	-0.003082
3885.000000	-0.003072
3884.000000	-0.003042
3883.000000	-0.003009
3882.000000	-0.002992
3881.000000	-0.002990
3880.000000	-0.002988
3879.000000	-0.002976
3878.000000	-0.002957
3877.000000	-0.002948
3876.000000	-0.002957
3875.000000	-0.002971
3874.000000	-0.002974
3873.000000	-0.002962
3872.000000	-0.002955
3871.000000	-0.002974
3870.000000	-0.003010
3869.000000	-0.003036
3868.000000	-0.003042
3867.000000	-0.003042
3866.000000	-0.003044
3865.000000	-0.003041
3864.000000	-0.003030
3863.000000	-0.003015
3862.000000	-0.003005
3861.000000	-0.002998
3860.000000	-0.002987
3859.000000	-0.002969
3858.000000	-0.002944
3857.000000	-0.002916
3856.000000	-0.002895
3855.000000	-0.002895
3854.000000	-0.002920
3853.000000	-0.002944
3852.000000	-0.002942
3851.000000	-0.002934
3850.000000	-0.002946
3849.000000	-0.002969
3848.000000	-0.002982
3847.000000	-0.002975
3846.000000	-0.002965
3845.000000	-0.002978
3844.000000	-0.003017
3843.000000	-0.003053
3842.000000	-0.003054
3841.000000	-0.003013
3840.000000	-0.002956
3839.000000	-0.002915
3838.000000	-0.002903
3837.000000	-0.002910
3836.000000	-0.002918
3835.000000	-0.002921
3834.000000	-0.002926
3833.000000	-0.002946
3832.000000	-0.002982
3831.000000	-0.003020
3830.000000	-0.003041
3829.000000	-0.003034
3828.000000	-0.003008
3827.000000	-0.002980
3826.000000	-0.002961
3825.000000	-0.002950
3824.000000	-0.002945
3823.000000	-0.002950
3822.000000	-0.002970
3821.000000	-0.002993
3820.000000	-0.003000
3819.000000	-0.002994
3818.000000	-0.002997
3817.000000	-0.003010
3816.000000	-0.003013
3815.000000	-0.002986
3814.000000	-0.002940
3813.000000	-0.002908
3812.000000	-0.002902
3811.000000	-0.002910
3810.000000	-0.002916
3809.000000	-0.002920
3808.000000	-0.002936
3807.000000	-0.002962
3806.000000	-0.002979
3805.000000	-0.002978
3804.000000	-0.002965
3803.000000	-0.002945
3802.000000	-0.002916
3801.000000	-0.002878
3800.000000	-0.002846
3799.000000	-0.002847
3798.000000	-0.002888
3797.000000	-0.002944
3796.000000	-0.002979
3795.000000	-0.002981
3794.000000	-0.002966
3793.000000	-0.002956
3792.000000	-0.002961
3791.000000	-0.002976
3790.000000	-0.002991
3789.000000	-0.003003
3788.000000	-0.003012
3787.000000	-0.003016
3786.000000	-0.003013
3785.000000	-0.003000
3784.000000	-0.002981
3783.000000	-0.002963
3782.000000	-0.002950
3781.000000	-0.002941
3780.000000	-0.002931
3779.000000	-0.002919
3778.000000	-0.002916
3777.000000	-0.002933
3776.000000	-0.002969
3775.000000	-0.003007
3774.000000	-0.003028
3773.000000	-0.003024
3772.000000	-0.003005
3771.000000	-0.002976
3770.000000	-0.002944
3769.000000	-0.002916
3768.000000	-0.002909
3767.000000	-0.002933
3766.000000	-0.002972
3765.000000	-0.002997
3764.000000	-0.002997
3763.000000	-0.002982
3762.000000	-0.002972
3761.000000	-0.002968
3760.000000	-0.002964
3759.000000	-0.002959
3758.000000	-0.002958
3757.000000	-0.002968
3756.000000	-0.002982
3755.000000	-0.002987
3754.000000	-0.002966
3753.000000	-0.002915
3752.000000	-0.002846
3751.000000	-0.002786
3750.000000	-0.002748
3749.000000	-0.002733
3748.000000	-0.002736
3747.000000	-0.002755
3746.000000	-0.002783
3745.000000	-0.002810
3744.000000	-0.002830
3743.000000	-0.002849
3742.000000	-0.002884
3741.000000	-0.002927
3740.000000	-0.002955
3739.000000	-0.002962
3738.000000	-0.002967
3737.000000	-0.002986
3736.000000	-0.003021
3735.000000	-0.003055
3734.000000	-0.003085
3733.000000	-0.003114
3732.000000	-0.003135
3731.000000	-0.003133
3730.000000	-0.003107
3729.000000	-0.003076
3728.000000	-0.003061
3727.000000	-0.003070
3726.000000	-0.003088
3725.000000	-0.003096
3724.000000	-0.003084
3723.000000	-0.003056
3722.000000	-0.003024
3721.000000	-0.003002
3720.000000	-0.002996
3719.000000	-0.002993
3718.000000	-0.002975
3717.000000	-0.002937
3716.000000	-0.002900
3715.000000	-0.002889
3714.000000	-0.002903
3713.000000	-0.002916
3712.000000	-0.002907
3711.000000	-0.002885
3710.000000	-0.002867
3709.000000	-0.002862
3708.000000	-0.002866
3707.000000	-0.002870
3706.000000	-0.002878
3705.000000	-0.002899
3704.000000	-0.002939
3703.000000	-0.002988
3702.000000	-0.003025
3701.000000	-0.003033
3700.000000	-0.003018
3699.000000	-0.002997
3698.000000	-0.002982
3697.000000	-0.002968
3696.000000	-0.002946
3695.000000	-0.002920
3694.000000	-0.002903
3693.000000	-0.002906
3692.000000	-0.002930
3691.000000	-0.002970
3690.000000	-0.003015
3689.000000	-0.003045
3688.000000	-0.003040
3687.000000	-0.003009
3686.000000	-0.002973
3685.000000	-0.002947
3684.000000	-0.002930
3683.000000	-0.002915
3682.000000	-0.002898
3681.000000	-0.002881
3680.000000	-0.002863
3679.000000	-0.002847
3678.000000	-0.002845
3677.000000	-0.002865
3676.000000	-0.002893
3675.000000	-0.002894
3674.000000	-0.002862
3673.000000	-0.002836
3672.000000	-0.002841
3671.000000	-0.002870
3670.000000	-0.002898
3669.000000	-0.002911
3668.000000	-0.002914
3667.000000	-0.002925
3666.000000	-0.002944
3665.000000	-0.002961
3664.000000	-0.002965
3663.000000	-0.002953
3662.000000	-0.002931
3661.000000	-0.002909
3660.000000	-0.002896
3659.000000	-0.002892
3658.000000	-0.002893
3657.000000	-0.002894
3656.000000	-0.002887
3655.000000	-0.002868
3654.000000	-0.002853
3653.000000	-0.002860
3652.000000	-0.002895
3651.000000	-0.002944
3650.000000	-0.002980
3649.000000	-0.002989
3648.000000	-0.002976
3647.000000	-0.002957
3646.000000	-0.002942
3645.000000	-0.002931
3644.000000	-0.002926
3643.000000	-0.002929
3642.000000	-0.002939
3641.000000	-0.002949
3640.000000	-0.002951
3639.000000	-0.002942
3638.000000	-0.002928
3637.000000	-0.002920
3636.000000	-0.002929
3635.000000	-0.002954
3634.000000	-0.002978
3633.000000	-0.002973
3632.000000	-0.002938
3631.000000	-0.002896
3630.000000	-0.002885
3629.000000	-0.002919
3628.000000	-0.002971
3627.000000	-0.003013
3626.000000	-0.003041
3625.000000	-0.003054
3624.000000	-0.003051
3623.000000	-0.003037
3622.000000	-0.003032
3621.000000	-0.003049
3620.000000	-0.003076
3619.000000	-0.003085
3618.000000	-0.003051
3617.000000	-0.002984
3616.000000	-0.002914
3615.000000	-0.002866
3614.000000	-0.002847
3613.000000	-0.002845
3612.000000	-0.002848
3611.000000	-0.002851
3610.000000	-0.002862
3609.000000	-0.002889
3608.000000	-0.002930
3607.000000	-0.002974
3606.000000	-0.003007
3605.000000	-0.003026
3604.000000	-0.003038
3603.000000	-0.003045
3602.000000	-0.003047
3601.000000	-0.003038
3600.000000	-0.003016
3599.000000	-0.002989
3598.000000	-0.002965
3597.000000	-0.002951
3596.000000	-0.002947
3595.000000	-0.002954
3594.000000	-0.002968
3593.000000	-0.002981
3592.000000	-0.002983
3591.000000	-0.002974
3590.000000	-0.002966
3589.000000	-0.002973
3588.000000	-0.002988
3587.000000	-0.002987
3586.000000	-0.002956
3585.000000	-0.002909
3584.000000	-0.002875
3583.000000	-0.002862
3582.000000	-0.002860
3581.000000	-0.002853
3580.000000	-0.002841
3579.000000	-0.002839
3578.000000	-0.002853
3577.000000	-0.002872
3576.000000	-0.002878
3575.000000	-0.002869
3574.000000	-0.002861
3573.000000	-0.002862
3572.000000	-0.002861
3571.000000	-0.002847
3570.000000	-0.002828
3569.000000	-0.002828
3568.000000	-0.002851
3567.000000	-0.002875
3566.000000	-0.002876
3565.000000	-0.002858
3564.000000	-0.002844
3563.000000	-0.002847
3562.000000	-0.002865
3561.000000	-0.002889
3560.000000	-0.002908
3559.000000	-0.002912
3558.000000	-0.002895
3557.000000	-0.002866
3556.000000	-0.002839
3555.000000	-0.002823
3554.000000	-0.002820
3553.000000	-0.002824
3552.000000	-0.002831
3551.000000	-0.002842
3550.000000	-0.002853
3549.000000	-0.002861
3548.000000	-0.002862
3547.000000	-0.002856
3546.000000	-0.002848
3545.000000	-0.002847
3544.000000	-0.002854
3543.000000	-0.002864
3542.000000	-0.002868
3541.000000	-0.002860
3540.000000	-0.002844
3539.000000	-0.002828
3538.000000	-0.002813
3537.000000	-0.002799
3536.000000	-0.002782
3535.000000	-0.002764
3534.000000	-0.002750
3533.000000	-0.002745
3532.000000	-0.002748
3531.000000	-0.002752
3530.000000	-0.002754
3529.000000	-0.002755
3528.000000	-0.002759
3527.000000	-0.002766
3526.000000	-0.002780
3525.000000	-0.002801
3524.000000	-0.002824
3523.000000	-0.002839
3522.000000	-0.002838
3521.000000	-0.002826
3520.000000	-0.002806
3519.000000	-0.002784
3518.000000	-0.002762
3517.000000	-0.002745
3516.000000	-0.002737
3515.000000	-0.002734
3514.000000	-0.002733
3513.000000	-0.002728
3512.000000	-0.002718
3511.000000	-0.002699
3510.000000	-0.002670
3509.000000	-0.002643
3508.000000	-0.002634
3507.000000	-0.002651
3506.000000	-0.002682
3505.000000	-0.002707
3504.000000	-0.002712
3503.000000	-0.002699
3502.000000	-0.002681
3501.000000	-0.002676
3500.000000	-0.002695
3499.000000	-0.002735
3498.000000	-0.002777
3497.000000	-0.002795
3496.000000	-0.002777
3495.000000	-0.002736
3494.000000	-0.002695
3493.000000	-0.002667
3492.000000	-0.002654
3491.000000	-0.002651
3490.000000	-0.002657
3489.000000	-0.002670
3488.000000	-0.002680
3487.000000	-0.002670
3486.000000	-0.002638
3485.000000	-0.002597
3484.000000	-0.002566
3483.000000	-0.002555
3482.000000	-0.002561
3481.000000	-0.002575
3480.000000	-0.002589
3479.000000	-0.002596
3478.000000	-0.002590
3477.000000	-0.002577
3476.000000	-0.002572
3475.000000	-0.002586
3474.000000	-0.002616
3473.000000	-0.002646
3472.000000	-0.002664
3471.000000	-0.002666
3470.000000	-0.002657
3469.000000	-0.002639
3468.000000	-0.002615
3467.000000	-0.002587
3466.000000	-0.002566
3465.000000	-0.002559
3464.000000	-0.002566
3463.000000	-0.002575
3462.000000	-0.002571
3461.000000	-0.002551
3460.000000	-0.002529
3459.000000	-0.002524
3458.000000	-0.002540
3457.000000	-0.002562
3456.000000	-0.002568
3455.000000	-0.002549
3454.000000	-0.002517
3453.000000	-0.002494
3452.000000	-0.002486
3451.000000	-0.002487
3450.000000	-0.002489
3449.000000	-0.002489
3448.000000	-0.002492
3447.000000	-0.002499
3446.000000	-0.002508
3445.000000	-0.002518
3444.000000	-0.002525
3443.000000	-0.002522
3442.000000	-0.002507
3441.000000	-0.002484
3440.000000	-0.002463
3439.000000	-0.002449
3438.000000	-0.002443
3437.000000	-0.002448
3436.000000	-0.002462
3435.000000	-0.002476
3434.000000	-0.002482
3433.000000	-0.002475
3432.000000	-0.002458
3431.000000	-0.002434
3430.000000	-0.002410
3429.000000	-0.002394
3428.000000	-0.002387
3427.000000	-0.002385
3426.000000	-0.002386
3425.000000	-0.002400
3424.000000	-0.002435
3423.000000	-0.002476
3422.000000	-0.002496
3421.000000	-0.002483
3420.000000	-0.002449
3419.000000	-0.002416
3418.000000	-0.002397
3417.000000	-0.002386
3416.000000	-0.002378
3415.000000	-0.002373
3414.000000	-0.002377
3413.000000	-0.002395
3412.000000	-0.002419
3411.000000	-0.002434
3410.000000	-0.002425
3409.000000	-0.002392
3408.000000	-0.002354
3407.000000	-0.002334
3406.000000	-0.002340
3405.000000	-0.002363
3404.000000	-0.002386
3403.000000	-0.002393
3402.000000	-0.002378
3401.000000	-0.002349
3400.000000	-0.002327
3399.000000	-0.002326
3398.000000	-0.002344
3397.000000	-0.002365
3396.000000	-0.002378
3395.000000	-0.002388
3394.000000	-0.002401
3393.000000	-0.002422
3392.000000	-0.002443
3391.000000	-0.002456
3390.000000	-0.002452
3389.000000	-0.002432
3388.000000	-0.002412
3387.000000	-0.002407
3386.000000	-0.002411
3385.000000	-0.002410
3384.000000	-0.002394
3383.000000	-0.002369
3382.000000	-0.002344
3381.000000	-0.002320
3380.000000	-0.002299
3379.000000	-0.002289
3378.000000	-0.002297
3377.000000	-0.002318
3376.000000	-0.002334
3375.000000	-0.002340
3374.000000	-0.002344
3373.000000	-0.002358
3372.000000	-0.002381
3371.000000	-0.002403
3370.000000	-0.002414
3369.000000	-0.002414
3368.000000	-0.002402
3367.000000	-0.002381
3366.000000	-0.002359
3365.000000	-0.002346
3364.000000	-0.002349
3363.000000	-0.002360
3362.000000	-0.002368
3361.000000	-0.002364
3360.000000	-0.002346
3359.000000	-0.002322
3358.000000	-0.002301
3357.000000	-0.002290
3356.000000	-0.002289
3355.000000	-0.002291
3354.000000	-0.002289
3353.000000	-0.002286
3352.000000	-0.002290
3351.000000	-0.002300
3350.000000	-0.002305
3349.000000	-0.002297
3348.000000	-0.002282
3347.000000	-0.002277
3346.000000	-0.002287
3345.000000	-0.002304
3344.000000	-0.002322
3343.000000	-0.002339
3342.000000	-0.002361
3341.000000	-0.002386
3340.000000	-0.002406
3339.000000	-0.002414
3338.000000	-0.002408
3337.000000	-0.002392
3336.000000	-0.002372
3335.000000	-0.002355
3334.000000	-0.002346
3333.000000	-0.002343
3332.000000	-0.002349
3331.000000	-0.002362
3330.000000	-0.002380
3329.000000	-0.002393
3328.000000	-0.002397
3327.000000	-0.002393
3326.000000	-0.002387
3325.000000	-0.002383
3324.000000	-0.002384
3323.000000	-0.002392
3322.000000	-0.002402
3321.000000	-0.002407
3320.000000	-0.002404
3319.000000	-0.002394
3318.000000	-0.002382
3317.000000	-0.002374
3316.000000	-0.002377
3315.000000	-0.002393
3314.000000	-0.002418
3313.000000	-0.002437
3312.000000	-0.002441
3311.000000	-0.002434
3310.000000	-0.002429
3309.000000	-0.002434
3308.000000	-0.002450
3307.000000	-0.002473
3306.000000	-0.002497
3305.000000	-0.002515
3304.000000	-0.002516
3303.000000	-0.002499
3302.000000	-0.002471
3301.000000	-0.002449
3300.000000	-0.002442
3299.000000	-0.002453
3298.000000	-0.002474
3297.000000	-0.002490
3296.000000	-0.002493
3295.000000	-0.002485
3294.000000	-0.002479
3293.000000	-0.002482
3292.000000	-0.002488
3291.000000	-0.002484
3290.000000	-0.002464
3289.000000	-0.002440
3288.000000	-0.002434
3287.000000	-0.002454
3286.000000	-0.002485
3285.000000	-0.002502
3284.000000	-0.002499
3283.000000	-0.002491
3282.000000	-0.002490
3281.000000	-0.002490
3280.000000	-0.002478
3279.000000	-0.002455
3278.000000	-0.002440
3277.000000	-0.002447
3276.000000	-0.002468
3275.000000	-0.002487
3274.000000	-0.002500
3273.000000	-0.002510
3272.000000	-0.002514
3271.000000	-0.002501
3270.000000	-0.002474
3269.000000	-0.002450
3268.000000	-0.002449
3267.000000	-0.002473
3266.000000	-0.002502
3265.000000	-0.002514
3264.000000	-0.002507
3263.000000	-0.002493
3262.000000	-0.002489
3261.000000	-0.002500
3260.000000	-0.002513
3259.000000	-0.002515
3258.000000	-0.002506
3257.000000	-0.002498
3256.000000	-0.002502
3255.000000	-0.002511
3254.000000	-0.002510
3253.000000	-0.002496
3252.000000	-0.002485
3251.000000	-0.002493
3250.000000	-0.002512
3249.000000	-0.002525
3248.000000	-0.002526
3247.000000	-0.002525
3246.000000	-0.002532
3245.000000	-0.002545
3244.000000	-0.002554
3243.000000	-0.002553
3242.000000	-0.002546
3241.000000	-0.002538
3240.000000	-0.002527
3239.000000	-0.002515
3238.000000	-0.002508
3237.000000	-0.002512
3236.000000	-0.002531
3235.000000	-0.002553
3234.000000	-0.002569
3233.000000	-0.002573
3232.000000	-0.002569
3231.000000	-0.002571
3230.000000	-0.002581
3229.000000	-0.002594
3228.000000	-0.002601
3227.000000	-0.002596
3226.000000	-0.002586
3225.000000	-0.002582
3224.000000	-0.002589
3223.000000	-0.002601
3222.000000	-0.002607
3221.000000	-0.002600
3220.000000	-0.002583
3219.000000	-0.002566
3218.000000	-0.002557
3217.000000	-0.002559
3216.000000	-0.002570
3215.000000	-0.002588
3214.000000	-0.002610
3213.000000	-0.002629
3212.000000	-0.002635
3211.000000	-0.002623
3210.000000	-0.002597
3209.000000	-0.002571
3208.000000	-0.002556
3207.000000	-0.002551
3206.000000	-0.002549
3205.000000	-0.002544
3204.000000	-0.002542
3203.000000	-0.002553
3202.000000	-0.002583
3201.000000	-0.002625
3200.000000	-0.002659
3199.000000	-0.002669
3198.000000	-0.002659
3197.000000	-0.002648
3196.000000	-0.002654
3195.000000	-0.002678
3194.000000	-0.002701
3193.000000	-0.002704
3192.000000	-0.002680
3191.000000	-0.002641
3190.000000	-0.002611
3189.000000	-0.002607
3188.000000	-0.002628
3187.000000	-0.002660
3186.000000	-0.002683
3185.000000	-0.002685
3184.000000	-0.002667
3183.000000	-0.002650
3182.000000	-0.002652
3181.000000	-0.002674
3180.000000	-0.002701
3179.000000	-0.002715
3178.000000	-0.002711
3177.000000	-0.002704
3176.000000	-0.002704
3175.000000	-0.002710
3174.000000	-0.002713
3173.000000	-0.002708
3172.000000	-0.002695
3171.000000	-0.002678
3170.000000	-0.002665
3169.000000	-0.002664
3168.000000	-0.002684
3167.000000	-0.002720
3166.000000	-0.002757
3165.000000	-0.002779
3164.000000	-0.002786
3163.000000	-0.002787
3162.000000	-0.002786
3161.000000	-0.002780
3160.000000	-0.002772
3159.000000	-0.002767
3158.000000	-0.002766
3157.000000	-0.002760
3156.000000	-0.002741
3155.000000	-0.002714
3154.000000	-0.002694
3153.000000	-0.002689
3152.000000	-0.002698
3151.000000	-0.002718
3150.000000	-0.002740
3149.000000	-0.002755
3148.000000	-0.002759
3147.000000	-0.002758
3146.000000	-0.002760
3145.000000	-0.002766
3144.000000	-0.002764
3143.000000	-0.002752
3142.000000	-0.002737
3141.000000	-0.002732
3140.000000	-0.002736
3139.000000	-0.002742
3138.000000	-0.002749
3137.000000	-0.002763
3136.000000	-0.002779
3135.000000	-0.002790
3134.000000	-0.002792
3133.000000	-0.002791
3132.000000	-0.002795
3131.000000	-0.002796
3130.000000	-0.002790
3129.000000	-0.002780
3128.000000	-0.002779
3127.000000	-0.002790
3126.000000	-0.002803
3125.000000	-0.002804
3124.000000	-0.002790
3123.000000	-0.002772
3122.000000	-0.002760
3121.000000	-0.002756
3120.000000	-0.002757
3119.000000	-0.002761
3118.000000	-0.002767
3117.000000	-0.002774
3116.000000	-0.002775
3115.000000	-0.002770
3114.000000	-0.002768
3113.000000	-0.002776
3112.000000	-0.002792
3111.000000	-0.002803
3110.000000	-0.002801
3109.000000	-0.002785
3108.000000	-0.002758
3107.000000	-0.002731
3106.000000	-0.002714
3105.000000	-0.002717
3104.000000	-0.002738
3103.000000	-0.002760
3102.000000	-0.002765
3101.000000	-0.002747
3100.000000	-0.002719
3099.000000	-0.002706
3098.000000	-0.002723
3097.000000	-0.002770
3096.000000	-0.002828
3095.000000	-0.002879
3094.000000	-0.002910
3093.000000	-0.002917
3092.000000	-0.002899
3091.000000	-0.002861
3090.000000	-0.002816
3089.000000	-0.002784
3088.000000	-0.002784
3087.000000	-0.002819
3086.000000	-0.002879
3085.000000	-0.002938
3084.000000	-0.002971
3083.000000	-0.002968
3082.000000	-0.002946
3081.000000	-0.002929
3080.000000	-0.002929
3079.000000	-0.002938
3078.000000	-0.002938
3077.000000	-0.002923
3076.000000	-0.002903
3075.000000	-0.002888
3074.000000	-0.002878
3073.000000	-0.002864
3072.000000	-0.002849
3071.000000	-0.002843
3070.000000	-0.002858
3069.000000	-0.002892
3068.000000	-0.002926
3067.000000	-0.002944
3066.000000	-0.002946
3065.000000	-0.002943
3064.000000	-0.002934
3063.000000	-0.002917
3062.000000	-0.002899
3061.000000	-0.002895
3060.000000	-0.002910
3059.000000	-0.002932
3058.000000	-0.002939
3057.000000	-0.002928
3056.000000	-0.002906
3055.000000	-0.002884
3054.000000	-0.002871
3053.000000	-0.002882
3052.000000	-0.002925
3051.000000	-0.002983
3050.000000	-0.003022
3049.000000	-0.003016
3048.000000	-0.002975
3047.000000	-0.002926
3046.000000	-0.002892
3045.000000	-0.002886
3044.000000	-0.002918
3043.000000	-0.002977
3042.000000	-0.003035
3041.000000	-0.003053
3040.000000	-0.003019
3039.000000	-0.002959
3038.000000	-0.002910
3037.000000	-0.002893
3036.000000	-0.002906
3035.000000	-0.002938
3034.000000	-0.002988
3033.000000	-0.003044
3032.000000	-0.003085
3031.000000	-0.003085
3030.000000	-0.003041
3029.000000	-0.002980
3028.000000	-0.002936
3027.000000	-0.002927
3026.000000	-0.002953
3025.000000	-0.002998
3024.000000	-0.003040
3023.000000	-0.003057
3022.000000	-0.003037
3021.000000	-0.002993
3020.000000	-0.002950
3019.000000	-0.002929
3018.000000	-0.002937
3017.000000	-0.002969
3016.000000	-0.003019
3015.000000	-0.003079
3014.000000	-0.003129
3013.000000	-0.003146
3012.000000	-0.003121
3011.000000	-0.003068
3010.000000	-0.003017
3009.000000	-0.002995
3008.000000	-0.003013
3007.000000	-0.003065
3006.000000	-0.003125
3005.000000	-0.003165
3004.000000	-0.003173
3003.000000	-0.003157
3002.000000	-0.003137
3001.000000	-0.003123
3000.000000	-0.003115
2999.000000	-0.003117
2998.000000	-0.003137
2997.000000	-0.003184
2996.000000	-0.003247
2995.000000	-0.003306
2994.000000	-0.003343
2993.000000	-0.003352
2992.000000	-0.003340
2991.000000	-0.003325
2990.000000	-0.003330
2989.000000	-0.003369
2988.000000	-0.003436
2987.000000	-0.003511
2986.000000	-0.003572
2985.000000	-0.003610
2984.000000	-0.003633
2983.000000	-0.003654
2982.000000	-0.003691
2981.000000	-0.003752
2980.000000	-0.003836
2979.000000	-0.003933
2978.000000	-0.004029
2977.000000	-0.004122
2976.000000	-0.004216
2975.000000	-0.004311
2974.000000	-0.004408
2973.000000	-0.004503
2972.000000	-0.004594
2971.000000	-0.004676
2970.000000	-0.004741
2969.000000	-0.004782
2968.000000	-0.004795
2967.000000	-0.004784
2966.000000	-0.004755
2965.000000	-0.004712
2964.000000	-0.004659
2963.000000	-0.004594
2962.000000	-0.004516
2961.000000	-0.004418
2960.000000	-0.004305
2959.000000	-0.004190
2958.000000	-0.004101
2957.000000	-0.004055
2956.000000	-0.004039
2955.000000	-0.004017
2954.000000	-0.003963
2953.000000	-0.003884
2952.000000	-0.003820
2951.000000	-0.003802
2950.000000	-0.003838
2949.000000	-0.003906
2948.000000	-0.003981
2947.000000	-0.004047
2946.000000	-0.004108
2945.000000	-0.004173
2944.000000	-0.004252
2943.000000	-0.004340
2942.000000	-0.004420
2941.000000	-0.004478
2940.000000	-0.004506
2939.000000	-0.004505
2938.000000	-0.004480
2937.000000	-0.004437
2936.000000	-0.004390
2935.000000	-0.004350
2934.000000	-0.004324
2933.000000	-0.004306
2932.000000	-0.004281
2931.000000	-0.004240
2930.000000	-0.004190
2929.000000	-0.004148
2928.000000	-0.004126
2927.000000	-0.004114
2926.000000	-0.004098
2925.000000	-0.004070
2924.000000	-0.004039
2923.000000	-0.004011
2922.000000	-0.003981
2921.000000	-0.003943
2920.000000	-0.003899
2919.000000	-0.003860
2918.000000	-0.003836
2917.000000	-0.003828
2916.000000	-0.003833
2915.000000	-0.003836
2914.000000	-0.003827
2913.000000	-0.003803
2912.000000	-0.003778
2911.000000	-0.003771
2910.000000	-0.003785
2909.000000	-0.003814
2908.000000	-0.003846
2907.000000	-0.003879
2906.000000	-0.003911
2905.000000	-0.003937
2904.000000	-0.003949
2903.000000	-0.003944
2902.000000	-0.003926
2901.000000	-0.003898
2900.000000	-0.003866
2899.000000	-0.003834
2898.000000	-0.003807
2897.000000	-0.003789
2896.000000	-0.003783
2895.000000	-0.003793
2894.000000	-0.003821
2893.000000	-0.003863
2892.000000	-0.003904
2891.000000	-0.003935
2890.000000	-0.003956
2889.000000	-0.003974
2888.000000	-0.003993
2887.000000	-0.004017
2886.000000	-0.004048
2885.000000	-0.004087
2884.000000	-0.004126
2883.000000	-0.004160
2882.000000	-0.004194
2881.000000	-0.004241
2880.000000	-0.004297
2879.000000	-0.004344
2878.000000	-0.004366
2877.000000	-0.004361
2876.000000	-0.004341
2875.000000	-0.004314
2874.000000	-0.004277
2873.000000	-0.004234
2872.000000	-0.004192
2871.000000	-0.004159
2870.000000	-0.004130
2869.000000	-0.004097
2868.000000	-0.004055
2867.000000	-0.004004
2866.000000	-0.003949
2865.000000	-0.003896
2864.000000	-0.003854
2863.000000	-0.003828
2862.000000	-0.003817
2861.000000	-0.003813
2860.000000	-0.003804
2859.000000	-0.003782
2858.000000	-0.003748
2857.000000	-0.003713
2856.000000	-0.003683
2855.000000	-0.003653
2854.000000	-0.003614
2853.000000	-0.003567
2852.000000	-0.003519
2851.000000	-0.003473
2850.000000	-0.003429
2849.000000	-0.003391
2848.000000	-0.003369
2847.000000	-0.003363
2846.000000	-0.003358
2845.000000	-0.003337
2844.000000	-0.003300
2843.000000	-0.003268
2842.000000	-0.003258
2841.000000	-0.003270
2840.000000	-0.003286
2839.000000	-0.003295
2838.000000	-0.003290
2837.000000	-0.003273
2836.000000	-0.003245
2835.000000	-0.003209
2834.000000	-0.003177
2833.000000	-0.003168
2832.000000	-0.003185
2831.000000	-0.003215
2830.000000	-0.003230
2829.000000	-0.003215
2828.000000	-0.003174
2827.000000	-0.003124
2826.000000	-0.003083
2825.000000	-0.003064
2824.000000	-0.003071
2823.000000	-0.003087
2822.000000	-0.003094
2821.000000	-0.003081
2820.000000	-0.003056
2819.000000	-0.003031
2818.000000	-0.003011
2817.000000	-0.003001
2816.000000	-0.003001
2815.000000	-0.003011
2814.000000	-0.003023
2813.000000	-0.003028
2812.000000	-0.003025
2811.000000	-0.003015
2810.000000	-0.003003
2809.000000	-0.002989
2808.000000	-0.002981
2807.000000	-0.002986
2806.000000	-0.003007
2805.000000	-0.003038
2804.000000	-0.003066
2803.000000	-0.003074
2802.000000	-0.003052
2801.000000	-0.003013
2800.000000	-0.002980
2799.000000	-0.002972
2798.000000	-0.002983
2797.000000	-0.002996
2796.000000	-0.003002
2795.000000	-0.003001
2794.000000	-0.002996
2793.000000	-0.002982
2792.000000	-0.002965
2791.000000	-0.002953
2790.000000	-0.002954
2789.000000	-0.002963
2788.000000	-0.002974
2787.000000	-0.002985
2786.000000	-0.002995
2785.000000	-0.002998
2784.000000	-0.002986
2783.000000	-0.002968
2782.000000	-0.002959
2781.000000	-0.002965
2780.000000	-0.002981
2779.000000	-0.003000
2778.000000	-0.003017
2777.000000	-0.003028
2776.000000	-0.003022
2775.000000	-0.002995
2774.000000	-0.002956
2773.000000	-0.002924
2772.000000	-0.002915
2771.000000	-0.002930
2770.000000	-0.002959
2769.000000	-0.002979
2768.000000	-0.002974
2767.000000	-0.002943
2766.000000	-0.002901
2765.000000	-0.002873
2764.000000	-0.002871
2763.000000	-0.002888
2762.000000	-0.002913
2761.000000	-0.002933
2760.000000	-0.002943
2759.000000	-0.002947
2758.000000	-0.002952
2757.000000	-0.002962
2756.000000	-0.002972
2755.000000	-0.002974
2754.000000	-0.002971
2753.000000	-0.002971
2752.000000	-0.002973
2751.000000	-0.002967
2750.000000	-0.002943
2749.000000	-0.002912
2748.000000	-0.002890
2747.000000	-0.002885
2746.000000	-0.002886
2745.000000	-0.002877
2744.000000	-0.002860
2743.000000	-0.002855
2742.000000	-0.002877
2741.000000	-0.002914
2740.000000	-0.002938
2739.000000	-0.002932
2738.000000	-0.002906
2737.000000	-0.002883
2736.000000	-0.002871
2735.000000	-0.002867
2734.000000	-0.002868
2733.000000	-0.002878
2732.000000	-0.002901
2731.000000	-0.002927
2730.000000	-0.002942
2729.000000	-0.002939
2728.000000	-0.002921
2727.000000	-0.002890
2726.000000	-0.002859
2725.000000	-0.002835
2724.000000	-0.002824
2723.000000	-0.002814
2722.000000	-0.002798
2721.000000	-0.002781
2720.000000	-0.002774
2719.000000	-0.002786
2718.000000	-0.002812
2717.000000	-0.002846
2716.000000	-0.002877
2715.000000	-0.002897
2714.000000	-0.002899
2713.000000	-0.002890
2712.000000	-0.002879
2711.000000	-0.002873
2710.000000	-0.002867
2709.000000	-0.002860
2708.000000	-0.002855
2707.000000	-0.002857
2706.000000	-0.002863
2705.000000	-0.002864
2704.000000	-0.002856
2703.000000	-0.002843
2702.000000	-0.002834
2701.000000	-0.002836
2700.000000	-0.002844
2699.000000	-0.002848
2698.000000	-0.002839
2697.000000	-0.002819
2696.000000	-0.002802
2695.000000	-0.002793
2694.000000	-0.002788
2693.000000	-0.002779
2692.000000	-0.002771
2691.000000	-0.002774
2690.000000	-0.002792
2689.000000	-0.002818
2688.000000	-0.002840
2687.000000	-0.002848
2686.000000	-0.002844
2685.000000	-0.002836
2684.000000	-0.002832
2683.000000	-0.002833
2682.000000	-0.002829
2681.000000	-0.002811
2680.000000	-0.002781
2679.000000	-0.002751
2678.000000	-0.002731
2677.000000	-0.002727
2676.000000	-0.002733
2675.000000	-0.002745
2674.000000	-0.002759
2673.000000	-0.002774
2672.000000	-0.002785
2671.000000	-0.002787
2670.000000	-0.002782
2669.000000	-0.002775
2668.000000	-0.002771
2667.000000	-0.002767
2666.000000	-0.002758
2665.000000	-0.002748
2664.000000	-0.002742
2663.000000	-0.002739
2662.000000	-0.002730
2661.000000	-0.002717
2660.000000	-0.002711
2659.000000	-0.002720
2658.000000	-0.002740
2657.000000	-0.002761
2656.000000	-0.002775
2655.000000	-0.002778
2654.000000	-0.002774
2653.000000	-0.002771
2652.000000	-0.002776
2651.000000	-0.002785
2650.000000	-0.002783
2649.000000	-0.002766
2648.000000	-0.002745
2647.000000	-0.002736
2646.000000	-0.002745
2645.000000	-0.002765
2644.000000	-0.002784
2643.000000	-0.002794
2642.000000	-0.002796
2641.000000	-0.002790
2640.000000	-0.002780
2639.000000	-0.002765
2638.000000	-0.002746
2637.000000	-0.002728
2636.000000	-0.002720
2635.000000	-0.002725
2634.000000	-0.002735
2633.000000	-0.002738
2632.000000	-0.002735
2631.000000	-0.002733
2630.000000	-0.002740
2629.000000	-0.002758
2628.000000	-0.002783
2627.000000	-0.002811
2626.000000	-0.002835
2625.000000	-0.002846
2624.000000	-0.002842
2623.000000	-0.002825
2622.000000	-0.002810
2621.000000	-0.002804
2620.000000	-0.002806
2619.000000	-0.002806
2618.000000	-0.002805
2617.000000	-0.002807
2616.000000	-0.002819
2615.000000	-0.002830
2614.000000	-0.002825
2613.000000	-0.002805
2612.000000	-0.002788
2611.000000	-0.002784
2610.000000	-0.002786
2609.000000	-0.002779
2608.000000	-0.002758
2607.000000	-0.002734
2606.000000	-0.002718
2605.000000	-0.002711
2604.000000	-0.002709
2603.000000	-0.002707
2602.000000	-0.002707
2601.000000	-0.002715
2600.000000	-0.002730
2599.000000	-0.002744
2598.000000	-0.002748
2597.000000	-0.002746
2596.000000	-0.002743
2595.000000	-0.002739
2594.000000	-0.002727
2593.000000	-0.002707
2592.000000	-0.002690
2591.000000	-0.002686
2590.000000	-0.002689
2589.000000	-0.002685
2588.000000	-0.002673
2587.000000	-0.002662
2586.000000	-0.002662
2585.000000	-0.002668
2584.000000	-0.002671
2583.000000	-0.002673
2582.000000	-0.002679
2581.000000	-0.002688
2580.000000	-0.002699
2579.000000	-0.002705
2578.000000	-0.002702
2577.000000	-0.002690
2576.000000	-0.002678
2575.000000	-0.002677
2574.000000	-0.002690
2573.000000	-0.002708
2572.000000	-0.002723
2571.000000	-0.002731
2570.000000	-0.002733
2569.000000	-0.002720
2568.000000	-0.002691
2567.000000	-0.002658
2566.000000	-0.002647
2565.000000	-0.002666
2564.000000	-0.002696
2563.000000	-0.002713
2562.000000	-0.002714
2561.000000	-0.002709
2560.000000	-0.002708
2559.000000	-0.002704
2558.000000	-0.002700
2557.000000	-0.002706
2556.000000	-0.002727
2555.000000	-0.002747
2554.000000	-0.002746
2553.000000	-0.002721
2552.000000	-0.002692
2551.000000	-0.002679
2550.000000	-0.002682
2549.000000	-0.002696
2548.000000	-0.002712
2547.000000	-0.002720
2546.000000	-0.002712
2545.000000	-0.002693
2544.000000	-0.002674
2543.000000	-0.002662
2542.000000	-0.002655
2541.000000	-0.002651
2540.000000	-0.002651
2539.000000	-0.002659
2538.000000	-0.002673
2537.000000	-0.002687
2536.000000	-0.002704
2535.000000	-0.002720
2534.000000	-0.002727
2533.000000	-0.002719
2532.000000	-0.002702
2531.000000	-0.002690
2530.000000	-0.002695
2529.000000	-0.002714
2528.000000	-0.002736
2527.000000	-0.002747
2526.000000	-0.002742
2525.000000	-0.002721
2524.000000	-0.002696
2523.000000	-0.002681
2522.000000	-0.002677
2521.000000	-0.002677
2520.000000	-0.002676
2519.000000	-0.002673
2518.000000	-0.002677
2517.000000	-0.002693
2516.000000	-0.002714
2515.000000	-0.002720
2514.000000	-0.002699
2513.000000	-0.002662
2512.000000	-0.002633
2511.000000	-0.002626
2510.000000	-0.002637
2509.000000	-0.002655
2508.000000	-0.002673
2507.000000	-0.002693
2506.000000	-0.002711
2505.000000	-0.002719
2504.000000	-0.002714
2503.000000	-0.002705
2502.000000	-0.002703
2501.000000	-0.002712
2500.000000	-0.002728
2499.000000	-0.002734
2498.000000	-0.002721
2497.000000	-0.002693
2496.000000	-0.002665
2495.000000	-0.002652
2494.000000	-0.002652
2493.000000	-0.002657
2492.000000	-0.002661
2491.000000	-0.002662
2490.000000	-0.002664
2489.000000	-0.002668
2488.000000	-0.002676
2487.000000	-0.002687
2486.000000	-0.002696
2485.000000	-0.002702
2484.000000	-0.002707
2483.000000	-0.002713
2482.000000	-0.002721
2481.000000	-0.002727
2480.000000	-0.002727
2479.000000	-0.002718
2478.000000	-0.002699
2477.000000	-0.002679
2476.000000	-0.002668
2475.000000	-0.002670
2474.000000	-0.002679
2473.000000	-0.002688
2472.000000	-0.002695
2471.000000	-0.002701
2470.000000	-0.002703
2469.000000	-0.002694
2468.000000	-0.002677
2467.000000	-0.002665
2466.000000	-0.002669
2465.000000	-0.002689
2464.000000	-0.002711
2463.000000	-0.002718
2462.000000	-0.002702
2461.000000	-0.002672
2460.000000	-0.002641
2459.000000	-0.002617
2458.000000	-0.002603
2457.000000	-0.002599
2456.000000	-0.002606
2455.000000	-0.002618
2454.000000	-0.002625
2453.000000	-0.002620
2452.000000	-0.002604
2451.000000	-0.002588
2450.000000	-0.002584
2449.000000	-0.002600
2448.000000	-0.002628
2447.000000	-0.002655
2446.000000	-0.002668
2445.000000	-0.002669
2444.000000	-0.002662
2443.000000	-0.002652
2442.000000	-0.002642
2441.000000	-0.002638
2440.000000	-0.002647
2439.000000	-0.002663
2438.000000	-0.002671
2437.000000	-0.002661
2436.000000	-0.002639
2435.000000	-0.002616
2434.000000	-0.002602
2433.000000	-0.002603
2432.000000	-0.002621
2431.000000	-0.002643
2430.000000	-0.002649
2429.000000	-0.002636
2428.000000	-0.002618
2427.000000	-0.002612
2426.000000	-0.002618
2425.000000	-0.002626
2424.000000	-0.002631
2423.000000	-0.002630
2422.000000	-0.002628
2421.000000	-0.002629
2420.000000	-0.002639
2419.000000	-0.002653
2418.000000	-0.002656
2417.000000	-0.002636
2416.000000	-0.002601
2415.000000	-0.002567
2414.000000	-0.002549
2413.000000	-0.002548
2412.000000	-0.002559
2411.000000	-0.002573
2410.000000	-0.002584
2409.000000	-0.002593
2408.000000	-0.002600
2407.000000	-0.002599
2406.000000	-0.002583
2405.000000	-0.002562
2404.000000	-0.002555
2403.000000	-0.002564
2402.000000	-0.002573
2401.000000	-0.002571
2400.000000	-0.002563
2399.000000	-0.002558
2398.000000	-0.002556
2397.000000	-0.002552
2396.000000	-0.002548
2395.000000	-0.002545
2394.000000	-0.002536
2393.000000	-0.002519
2392.000000	-0.002501
2391.000000	-0.002483
2390.000000	-0.002452
2389.000000	-0.002398
2388.000000	-0.002332
2387.000000	-0.002269
2386.000000	-0.002207
2385.000000	-0.002131
2384.000000	-0.002033
2383.000000	-0.001922
2382.000000	-0.001809
2381.000000	-0.001700
2380.000000	-0.001599
2379.000000	-0.001499
2378.000000	-0.001396
2377.000000	-0.001295
2376.000000	-0.001215
2375.000000	-0.001169
2374.000000	-0.001156
2373.000000	-0.001177
2372.000000	-0.001228
2371.000000	-0.001268
2370.000000	-0.001243
2369.000000	-0.001140
2368.000000	-0.001001
2367.000000	-0.000873
2366.000000	-0.000771
2365.000000	-0.000674
2364.000000	-0.000566
2363.000000	-0.000466
2362.000000	-0.000356
2361.000000	-0.000215
2360.000000	-0.000074
2359.000000	0.000038
2358.000000	0.000085
2357.000000	0.000070
2356.000000	0.000022
2355.000000	-0.000049
2354.000000	-0.000084
2353.000000	-0.000008
2352.000000	0.000210
2351.000000	0.000412
2350.000000	0.000400
2349.000000	0.000195
2348.000000	0.000005
2347.000000	0.000148
2346.000000	0.000770
2345.000000	0.001753
2344.000000	0.002769
2343.000000	0.003464
2342.000000	0.003711
2341.000000	0.003497
2340.000000	0.002980
2339.000000	0.002359
2338.000000	0.001772
2337.000000	0.001264
2336.000000	0.000869
2335.000000	0.000620
2334.000000	0.000499
2333.000000	0.000458
2332.000000	0.000481
2331.000000	0.000535
2330.000000	0.000526
2329.000000	0.000442
2328.000000	0.000284
2327.000000	0.000150
2326.000000	0.000044
2325.000000	-0.000024
2324.000000	-0.000070
2323.000000	-0.000118
2322.000000	-0.000149
2321.000000	-0.000161
2320.000000	-0.000150
2319.000000	-0.000175
2318.000000	-0.000278
2317.000000	-0.000448
2316.000000	-0.000621
2315.000000	-0.000742
2314.000000	-0.000822
2313.000000	-0.000885
2312.000000	-0.000960
2311.000000	-0.001037
2310.000000	-0.001124
2309.000000	-0.001204
2308.000000	-0.001289
2307.000000	-0.001372
2306.000000	-0.001467
2305.000000	-0.001563
2304.000000	-0.001655
2303.000000	-0.001736
2302.000000	-0.001815
2301.000000	-0.001891
2300.000000	-0.001970
2299.000000	-0.002052
2298.000000	-0.002146
2297.000000	-0.002242
2296.000000	-0.002333
2295.000000	-0.002406
2294.000000	-0.002473
2293.000000	-0.002538
2292.000000	-0.002603
2291.000000	-0.002655
2290.000000	-0.002688
2289.000000	-0.002699
2288.000000	-0.002694
2287.000000	-0.002686
2286.000000	-0.002683
2285.000000	-0.002685
2284.000000	-0.002690
2283.000000	-0.002703
2282.000000	-0.002729
2281.000000	-0.002768
2280.000000	-0.002808
2279.000000	-0.002837
2278.000000	-0.002847
2277.000000	-0.002841
2276.000000	-0.002828
2275.000000	-0.002824
2274.000000	-0.002835
2273.000000	-0.002857
2272.000000	-0.002875
2271.000000	-0.002879
2270.000000	-0.002875
2269.000000	-0.002874
2268.000000	-0.002882
2267.000000	-0.002898
2266.000000	-0.002916
2265.000000	-0.002930
2264.000000	-0.002946
2263.000000	-0.002963
2262.000000	-0.002974
2261.000000	-0.002966
2260.000000	-0.002931
2259.000000	-0.002879
2258.000000	-0.002822
2257.000000	-0.002783
2256.000000	-0.002791
2255.000000	-0.002872
2254.000000	-0.003027
2253.000000	-0.003216
2252.000000	-0.003392
2251.000000	-0.003520
2250.000000	-0.003593
2249.000000	-0.003606
2248.000000	-0.003562
2247.000000	-0.003478
2246.000000	-0.003382
2245.000000	-0.003296
2244.000000	-0.003223
2243.000000	-0.003162
2242.000000	-0.003118
2241.000000	-0.003100
2240.000000	-0.003112
2239.000000	-0.003158
2238.000000	-0.003229
2237.000000	-0.003312
2236.000000	-0.003386
2235.000000	-0.003443
2234.000000	-0.003476
2233.000000	-0.003475
2232.000000	-0.003429
2231.000000	-0.003337
2230.000000	-0.003223
2229.000000	-0.003114
2228.000000	-0.003027
2227.000000	-0.002959
2226.000000	-0.002902
2225.000000	-0.002852
2224.000000	-0.002812
2223.000000	-0.002782
2222.000000	-0.002755
2221.000000	-0.002724
2220.000000	-0.002689
2219.000000	-0.002665
2218.000000	-0.002662
2217.000000	-0.002668
2216.000000	-0.002666
2215.000000	-0.002650
2214.000000	-0.002638
2213.000000	-0.002640
2212.000000	-0.002649
2211.000000	-0.002650
2210.000000	-0.002645
2209.000000	-0.002646
2208.000000	-0.002655
2207.000000	-0.002662
2206.000000	-0.002659
2205.000000	-0.002653
2204.000000	-0.002655
2203.000000	-0.002666
2202.000000	-0.002673
2201.000000	-0.002669
2200.000000	-0.002657
2199.000000	-0.002645
2198.000000	-0.002638
2197.000000	-0.002634
2196.000000	-0.002628
2195.000000	-0.002623
2194.000000	-0.002626
2193.000000	-0.002636
2192.000000	-0.002645
2191.000000	-0.002646
2190.000000	-0.002636
2189.000000	-0.002621
2188.000000	-0.002608
2187.000000	-0.002600
2186.000000	-0.002602
2185.000000	-0.002613
2184.000000	-0.002632
2183.000000	-0.002650
2182.000000	-0.002659
2181.000000	-0.002655
2180.000000	-0.002643
2179.000000	-0.002635
2178.000000	-0.002638
2177.000000	-0.002648
2176.000000	-0.002656
2175.000000	-0.002653
2174.000000	-0.002637
2173.000000	-0.002618
2172.000000	-0.002605
2171.000000	-0.002604
2170.000000	-0.002610
2169.000000	-0.002614
2168.000000	-0.002611
2167.000000	-0.002605
2166.000000	-0.002599
2165.000000	-0.002592
2164.000000	-0.002579
2163.000000	-0.002565
2162.000000	-0.002560
2161.000000	-0.002567
2160.000000	-0.002579
2159.000000	-0.002585
2158.000000	-0.002584
2157.000000	-0.002583
2156.000000	-0.002588
2155.000000	-0.002598
2154.000000	-0.002607
2153.000000	-0.002607
2152.000000	-0.002599
2151.000000	-0.002587
2150.000000	-0.002576
2149.000000	-0.002563
2148.000000	-0.002547
2147.000000	-0.002535
2146.000000	-0.002539
2145.000000	-0.002557
2144.000000	-0.002581
2143.000000	-0.002598
2142.000000	-0.002607
2141.000000	-0.002608
2140.000000	-0.002604
2139.000000	-0.002595
2138.000000	-0.002587
2137.000000	-0.002582
2136.000000	-0.002580
2135.000000	-0.002583
2134.000000	-0.002585
2133.000000	-0.002579
2132.000000	-0.002559
2131.000000	-0.002531
2130.000000	-0.002506
2129.000000	-0.002487
2128.000000	-0.002467
2127.000000	-0.002441
2126.000000	-0.002408
2125.000000	-0.002371
2124.000000	-0.002322
2123.000000	-0.002260
2122.000000	-0.002188
2121.000000	-0.002120
2120.000000	-0.002059
2119.000000	-0.002010
2118.000000	-0.001977
2117.000000	-0.001966
2116.000000	-0.001975
2115.000000	-0.001992
2114.000000	-0.002004
2113.000000	-0.002009
2112.000000	-0.002020
2111.000000	-0.002052
2110.000000	-0.002112
2109.000000	-0.002191
2108.000000	-0.002266
2107.000000	-0.002318
2106.000000	-0.002345
2105.000000	-0.002359
2104.000000	-0.002375
2103.000000	-0.002397
2102.000000	-0.002421
2101.000000	-0.002447
2100.000000	-0.002473
2099.000000	-0.002500
2098.000000	-0.002525
2097.000000	-0.002546
2096.000000	-0.002560
2095.000000	-0.002569
2094.000000	-0.002574
2093.000000	-0.002580
2092.000000	-0.002594
2091.000000	-0.002614
2090.000000	-0.002634
2089.000000	-0.002649
2088.000000	-0.002661
2087.000000	-0.002670
2086.000000	-0.002669
2085.000000	-0.002647
2084.000000	-0.002610
2083.000000	-0.002574
2082.000000	-0.002553
2081.000000	-0.002550
2080.000000	-0.002558
2079.000000	-0.002566
2078.000000	-0.002570
2077.000000	-0.002570
2076.000000	-0.002570
2075.000000	-0.002574
2074.000000	-0.002576
2073.000000	-0.002572
2072.000000	-0.002565
2071.000000	-0.002565
2070.000000	-0.002573
2069.000000	-0.002577
2068.000000	-0.002568
2067.000000	-0.002553
2066.000000	-0.002540
2065.000000	-0.002531
2064.000000	-0.002520
2063.000000	-0.002511
2062.000000	-0.002512
2061.000000	-0.002525
2060.000000	-0.002539
2059.000000	-0.002544
2058.000000	-0.002536
2057.000000	-0.002519
2056.000000	-0.002498
2055.000000	-0.002482
2054.000000	-0.002473
2053.000000	-0.002469
2052.000000	-0.002469
2051.000000	-0.002481
2050.000000	-0.002506
2049.000000	-0.002531
2048.000000	-0.002535
2047.000000	-0.002514
2046.000000	-0.002489
2045.000000	-0.002483
2044.000000	-0.002502
2043.000000	-0.002527
2042.000000	-0.002538
2041.000000	-0.002526
2040.000000	-0.002497
2039.000000	-0.002464
2038.000000	-0.002442
2037.000000	-0.002437
2036.000000	-0.002446
2035.000000	-0.002456
2034.000000	-0.002457
2033.000000	-0.002447
2032.000000	-0.002435
2031.000000	-0.002430
2030.000000	-0.002435
2029.000000	-0.002445
2028.000000	-0.002451
2027.000000	-0.002450
2026.000000	-0.002446
2025.000000	-0.002447
2024.000000	-0.002457
2023.000000	-0.002473
2022.000000	-0.002482
2021.000000	-0.002475
2020.000000	-0.002459
2019.000000	-0.002450
2018.000000	-0.002453
2017.000000	-0.002455
2016.000000	-0.002444
2015.000000	-0.002431
2014.000000	-0.002431
2013.000000	-0.002448
2012.000000	-0.002469
2011.000000	-0.002480
2010.000000	-0.002478
2009.000000	-0.002469
2008.000000	-0.002460
2007.000000	-0.002458
2006.000000	-0.002466
2005.000000	-0.002477
2004.000000	-0.002481
2003.000000	-0.002476
2002.000000	-0.002463
2001.000000	-0.002446
2000.000000	-0.002431
1999.000000	-0.002423
1998.000000	-0.002428
1997.000000	-0.002441
1996.000000	-0.002450
1995.000000	-0.002447
1994.000000	-0.002433
1993.000000	-0.002416
1992.000000	-0.002401
1991.000000	-0.002390
1990.000000	-0.002383
1989.000000	-0.002377
1988.000000	-0.002372
1987.000000	-0.002372
1986.000000	-0.002381
1985.000000	-0.002396
1984.000000	-0.002412
1983.000000	-0.002429
1982.000000	-0.002447
1981.000000	-0.002456
1980.000000	-0.002446
1979.000000	-0.002423
1978.000000	-0.002401
1977.000000	-0.002392
1976.000000	-0.002394
1975.000000	-0.002399
1974.000000	-0.002405
1973.000000	-0.002410
1972.000000	-0.002415
1971.000000	-0.002420
1970.000000	-0.002421
1969.000000	-0.002417
1968.000000	-0.002411
1967.000000	-0.002413
1966.000000	-0.002428
1965.000000	-0.002443
1964.000000	-0.002436
1963.000000	-0.002407
1962.000000	-0.002375
1961.000000	-0.002361
1960.000000	-0.002364
1959.000000	-0.002373
1958.000000	-0.002379
1957.000000	-0.002380
1956.000000	-0.002373
1955.000000	-0.002365
1954.000000	-0.002366
1953.000000	-0.002378
1952.000000	-0.002392
1951.000000	-0.002398
1950.000000	-0.002396
1949.000000	-0.002398
1948.000000	-0.002401
1947.000000	-0.002396
1946.000000	-0.002378
1945.000000	-0.002353
1944.000000	-0.002332
1943.000000	-0.002320
1942.000000	-0.002319
1941.000000	-0.002326
1940.000000	-0.002338
1939.000000	-0.002347
1938.000000	-0.002354
1937.000000	-0.002360
1936.000000	-0.002367
1935.000000	-0.002372
1934.000000	-0.002373
1933.000000	-0.002370
1932.000000	-0.002372
1931.000000	-0.002381
1930.000000	-0.002393
1929.000000	-0.002396
1928.000000	-0.002385
1927.000000	-0.002371
1926.000000	-0.002364
1925.000000	-0.002366
1924.000000	-0.002366
1923.000000	-0.002359
1922.000000	-0.002350
1921.000000	-0.002341
1920.000000	-0.002329
1919.000000	-0.002314
1918.000000	-0.002305
1917.000000	-0.002304
1916.000000	-0.002306
1915.000000	-0.002306
1914.000000	-0.002313
1913.000000	-0.002334
1912.000000	-0.002359
1911.000000	-0.002375
1910.000000	-0.002383
1909.000000	-0.002385
1908.000000	-0.002382
1907.000000	-0.002365
1906.000000	-0.002340
1905.000000	-0.002320
1904.000000	-0.002311
1903.000000	-0.002309
1902.000000	-0.002313
1901.000000	-0.002322
1900.000000	-0.002331
1899.000000	-0.002328
1898.000000	-0.002312
1897.000000	-0.002292
1896.000000	-0.002281
1895.000000	-0.002284
1894.000000	-0.002304
1893.000000	-0.002335
1892.000000	-0.002361
1891.000000	-0.002370
1890.000000	-0.002362
1889.000000	-0.002351
1888.000000	-0.002347
1887.000000	-0.002348
1886.000000	-0.002346
1885.000000	-0.002340
1884.000000	-0.002333
1883.000000	-0.002323
1882.000000	-0.002310
1881.000000	-0.002295
1880.000000	-0.002284
1879.000000	-0.002282
1878.000000	-0.002290
1877.000000	-0.002305
1876.000000	-0.002321
1875.000000	-0.002329
1874.000000	-0.002327
1873.000000	-0.002320
1872.000000	-0.002308
1871.000000	-0.002296
1870.000000	-0.002289
1869.000000	-0.002293
1868.000000	-0.002303
1867.000000	-0.002311
1866.000000	-0.002315
1865.000000	-0.002322
1864.000000	-0.002332
1863.000000	-0.002336
1862.000000	-0.002324
1861.000000	-0.002296
1860.000000	-0.002269
1859.000000	-0.002259
1858.000000	-0.002266
1857.000000	-0.002279
1856.000000	-0.002288
1855.000000	-0.002293
1854.000000	-0.002300
1853.000000	-0.002307
1852.000000	-0.002306
1851.000000	-0.002293
1850.000000	-0.002275
1849.000000	-0.002261
1848.000000	-0.002253
1847.000000	-0.002248
1846.000000	-0.002247
1845.000000	-0.002253
1844.000000	-0.002264
1843.000000	-0.002275
1842.000000	-0.002285
1841.000000	-0.002294
1840.000000	-0.002293
1839.000000	-0.002276
1838.000000	-0.002254
1837.000000	-0.002250
1836.000000	-0.002270
1835.000000	-0.002303
1834.000000	-0.002329
1833.000000	-0.002342
1832.000000	-0.002350
1831.000000	-0.002357
1830.000000	-0.002362
1829.000000	-0.002360
1828.000000	-0.002344
1827.000000	-0.002314
1826.000000	-0.002276
1825.000000	-0.002245
1824.000000	-0.002239
1823.000000	-0.002257
1822.000000	-0.002286
1821.000000	-0.002304
1820.000000	-0.002299
1819.000000	-0.002276
1818.000000	-0.002251
1817.000000	-0.002243
1816.000000	-0.002256
1815.000000	-0.002278
1814.000000	-0.002294
1813.000000	-0.002297
1812.000000	-0.002286
1811.000000	-0.002269
1810.000000	-0.002256
1809.000000	-0.002253
1808.000000	-0.002257
1807.000000	-0.002260
1806.000000	-0.002258
1805.000000	-0.002251
1804.000000	-0.002239
1803.000000	-0.002220
1802.000000	-0.002201
1801.000000	-0.002195
1800.000000	-0.002204
1799.000000	-0.002215
1798.000000	-0.002217
1797.000000	-0.002212
1796.000000	-0.002205
1795.000000	-0.002196
1794.000000	-0.002190
1793.000000	-0.002194
1792.000000	-0.002210
1791.000000	-0.002228
1790.000000	-0.002243
1789.000000	-0.002252
1788.000000	-0.002253
1787.000000	-0.002237
1786.000000	-0.002204
1785.000000	-0.002174
1784.000000	-0.002169
1783.000000	-0.002188
1782.000000	-0.002208
1781.000000	-0.002207
1780.000000	-0.002187
1779.000000	-0.002168
1778.000000	-0.002168
1777.000000	-0.002186
1776.000000	-0.002206
1775.000000	-0.002213
1774.000000	-0.002208
1773.000000	-0.002201
1772.000000	-0.002196
1771.000000	-0.002185
1770.000000	-0.002168
1769.000000	-0.002159
1768.000000	-0.002168
1767.000000	-0.002187
1766.000000	-0.002194
1765.000000	-0.002182
1764.000000	-0.002168
1763.000000	-0.002167
1762.000000	-0.002175
1761.000000	-0.002176
1760.000000	-0.002166
1759.000000	-0.002152
1758.000000	-0.002148
1757.000000	-0.002160
1756.000000	-0.002178
1755.000000	-0.002177
1754.000000	-0.002138
1753.000000	-0.002074
1752.000000	-0.002026
1751.000000	-0.002027
1750.000000	-0.002066
1749.000000	-0.002111
1748.000000	-0.002145
1747.000000	-0.002171
1746.000000	-0.002186
1745.000000	-0.002177
1744.000000	-0.002141
1743.000000	-0.002083
1742.000000	-0.002020
1741.000000	-0.001971
1740.000000	-0.001957
1739.000000	-0.001987
1738.000000	-0.002041
1737.000000	-0.002084
1736.000000	-0.002100
1735.000000	-0.002094
1734.000000	-0.002072
1733.000000	-0.002036
1732.000000	-0.001996
1731.000000	-0.001970
1730.000000	-0.001968
1729.000000	-0.001983
1728.000000	-0.001997
1727.000000	-0.001999
1726.000000	-0.001985
1725.000000	-0.001960
1724.000000	-0.001926
1723.000000	-0.001889
1722.000000	-0.001849
1721.000000	-0.001805
1720.000000	-0.001759
1719.000000	-0.001723
1718.000000	-0.001711
1717.000000	-0.001715
1716.000000	-0.001704
1715.000000	-0.001658
1714.000000	-0.001585
1713.000000	-0.001514
1712.000000	-0.001468
1711.000000	-0.001444
1710.000000	-0.001424
1709.000000	-0.001396
1708.000000	-0.001357
1707.000000	-0.001315
1706.000000	-0.001279
1705.000000	-0.001256
1704.000000	-0.001236
1703.000000	-0.001203
1702.000000	-0.001151
1701.000000	-0.001101
1700.000000	-0.001080
1699.000000	-0.001086
1698.000000	-0.001088
1697.000000	-0.001074
1696.000000	-0.001053
1695.000000	-0.001045
1694.000000	-0.001053
1693.000000	-0.001065
1692.000000	-0.001074
1691.000000	-0.001082
1690.000000	-0.001092
1689.000000	-0.001099
1688.000000	-0.001099
1687.000000	-0.001095
1686.000000	-0.001091
1685.000000	-0.001087
1684.000000	-0.001077
1683.000000	-0.001062
1682.000000	-0.001043
1681.000000	-0.001015
1680.000000	-0.000974
1679.000000	-0.000933
1678.000000	-0.000906
1677.000000	-0.000897
1676.000000	-0.000898
1675.000000	-0.000909
1674.000000	-0.000925
1673.000000	-0.000934
1672.000000	-0.000927
1671.000000	-0.000905
1670.000000	-0.000880
1669.000000	-0.000854
1668.000000	-0.000829
1667.000000	-0.000815
1666.000000	-0.000823
1665.000000	-0.000847
1664.000000	-0.000870
1663.000000	-0.000870
1662.000000	-0.000840
1661.000000	-0.000795
1660.000000	-0.000755
1659.000000	-0.000738
1658.000000	-0.000747
1657.000000	-0.000768
1656.000000	-0.000778
1655.000000	-0.000767
1654.000000	-0.000738
1653.000000	-0.000697
1652.000000	-0.000660
1651.000000	-0.000646
1650.000000	-0.000648
1649.000000	-0.000651
1648.000000	-0.000651
1647.000000	-0.000653
1646.000000	-0.000660
1645.000000	-0.000674
1644.000000	-0.000690
1643.000000	-0.000698
1642.000000	-0.000697
1641.000000	-0.000699
1640.000000	-0.000714
1639.000000	-0.000742
1638.000000	-0.000776
1637.000000	-0.000808
1636.000000	-0.000830
1635.000000	-0.000836
1634.000000	-0.000826
1633.000000	-0.000807
1632.000000	-0.000787
1631.000000	-0.000775
1630.000000	-0.000777
1629.000000	-0.000788
1628.000000	-0.000805
1627.000000	-0.000829
1626.000000	-0.000863
1625.000000	-0.000890
1624.000000	-0.000895
1623.000000	-0.000880
1622.000000	-0.000871
1621.000000	-0.000879
1620.000000	-0.000900
1619.000000	-0.000925
1618.000000	-0.000952
1617.000000	-0.000974
1616.000000	-0.000974
1615.000000	-0.000950
1614.000000	-0.000917
1613.000000	-0.000888
1612.000000	-0.000869
1611.000000	-0.000861
1610.000000	-0.000863
1609.000000	-0.000863
1608.000000	-0.000850
1607.000000	-0.000827
1606.000000	-0.000811
1605.000000	-0.000805
1604.000000	-0.000802
1603.000000	-0.000795
1602.000000	-0.000791
1601.000000	-0.000789
1600.000000	-0.000783
1599.000000	-0.000764
1598.000000	-0.000741
1597.000000	-0.000727
1596.000000	-0.000737
1595.000000	-0.000772
1594.000000	-0.000827
1593.000000	-0.000885
1592.000000	-0.000931
1591.000000	-0.000962
1590.000000	-0.000989
1589.000000	-0.001020
1588.000000	-0.001045
1587.000000	-0.001057
1586.000000	-0.001059
1585.000000	-0.001063
1584.000000	-0.001074
1583.000000	-0.001084
1582.000000	-0.001091
1581.000000	-0.001096
1580.000000	-0.001094
1579.000000	-0.001078
1578.000000	-0.001038
1577.000000	-0.000984
1576.000000	-0.000941
1575.000000	-0.000929
1574.000000	-0.000946
1573.000000	-0.000971
1572.000000	-0.000996
1571.000000	-0.001023
1570.000000	-0.001051
1569.000000	-0.001058
1568.000000	-0.001029
1567.000000	-0.000979
1566.000000	-0.000934
1565.000000	-0.000907
1564.000000	-0.000893
1563.000000	-0.000878
1562.000000	-0.000848
1561.000000	-0.000799
1560.000000	-0.000750
1559.000000	-0.000747
1558.000000	-0.000805
1557.000000	-0.000895
1556.000000	-0.000963
1555.000000	-0.000988
1554.000000	-0.000988
1553.000000	-0.000991
1552.000000	-0.000998
1551.000000	-0.001001
1550.000000	-0.001004
1549.000000	-0.001023
1548.000000	-0.001061
1547.000000	-0.001111
1546.000000	-0.001173
1545.000000	-0.001255
1544.000000	-0.001365
1543.000000	-0.001485
1542.000000	-0.001579
1541.000000	-0.001621
1540.000000	-0.001621
1539.000000	-0.001628
1538.000000	-0.001675
1537.000000	-0.001740
1536.000000	-0.001783
1535.000000	-0.001799
1534.000000	-0.001806
1533.000000	-0.001822
1532.000000	-0.001866
1531.000000	-0.001962
1530.000000	-0.002109
1529.000000	-0.002250
1528.000000	-0.002308
1527.000000	-0.002260
1526.000000	-0.002168
1525.000000	-0.002108
1524.000000	-0.002084
1523.000000	-0.002061
1522.000000	-0.002033
1521.000000	-0.002024
1520.000000	-0.002028
1519.000000	-0.002018
1518.000000	-0.002014
1517.000000	-0.002089
1516.000000	-0.002271
1515.000000	-0.002461
1514.000000	-0.002518
1513.000000	-0.002395
1512.000000	-0.002193
1511.000000	-0.002061
1510.000000	-0.002060
1509.000000	-0.002141
1508.000000	-0.002223
1507.000000	-0.002254
1506.000000	-0.002236
1505.000000	-0.002202
1504.000000	-0.002179
1503.000000	-0.002177
1502.000000	-0.002206
1501.000000	-0.002268
1500.000000	-0.002343
1499.000000	-0.002406
1498.000000	-0.002444
1497.000000	-0.002445
1496.000000	-0.002402
1495.000000	-0.002328
1494.000000	-0.002261
1493.000000	-0.002233
1492.000000	-0.002257
1491.000000	-0.002329
1490.000000	-0.002426
1489.000000	-0.002507
1488.000000	-0.002542
1487.000000	-0.002552
1486.000000	-0.002608
1485.000000	-0.002758
1484.000000	-0.002966
1483.000000	-0.003145
1482.000000	-0.003238
1481.000000	-0.003252
1480.000000	-0.003220
1479.000000	-0.003162
1478.000000	-0.003076
1477.000000	-0.002973
1476.000000	-0.002877
1475.000000	-0.002811
1474.000000	-0.002791
1473.000000	-0.002817
1472.000000	-0.002867
1471.000000	-0.002913
1470.000000	-0.002935
1469.000000	-0.002935
1468.000000	-0.002954
1467.000000	-0.003086
1466.000000	-0.003408
1465.000000	-0.003841
1464.000000	-0.004124
1463.000000	-0.004041
1462.000000	-0.003641
1461.000000	-0.003166
1460.000000	-0.002830
1459.000000	-0.002682
1458.000000	-0.002646
1457.000000	-0.002645
1456.000000	-0.002660
1455.000000	-0.002686
1454.000000	-0.002711
1453.000000	-0.002752
1452.000000	-0.002841
1451.000000	-0.002960
1450.000000	-0.003025
1449.000000	-0.002971
1448.000000	-0.002829
1447.000000	-0.002695
1446.000000	-0.002633
1445.000000	-0.002620
1444.000000	-0.002597
1443.000000	-0.002540
1442.000000	-0.002477
1441.000000	-0.002444
1440.000000	-0.002447
1439.000000	-0.002480
1438.000000	-0.002561
1437.000000	-0.002698
1436.000000	-0.002826
1435.000000	-0.002841
1434.000000	-0.002711
1433.000000	-0.002514
1432.000000	-0.002359
1431.000000	-0.002293
1430.000000	-0.002290
1429.000000	-0.002309
1428.000000	-0.002343
1427.000000	-0.002404
1426.000000	-0.002510
1425.000000	-0.002685
1424.000000	-0.002928
1423.000000	-0.003162
1422.000000	-0.003262
1421.000000	-0.003153
1420.000000	-0.002882
1419.000000	-0.002598
1418.000000	-0.002424
1417.000000	-0.002362
1416.000000	-0.002341
1415.000000	-0.002310
1414.000000	-0.002266
1413.000000	-0.002231
1412.000000	-0.002231
1411.000000	-0.002281
1410.000000	-0.002372
1409.000000	-0.002468
1408.000000	-0.002519
1407.000000	-0.002491
1406.000000	-0.002392
1405.000000	-0.002275
1404.000000	-0.002196
1403.000000	-0.002173
1402.000000	-0.002190
1401.000000	-0.002222
1400.000000	-0.002260
1399.000000	-0.002291
1398.000000	-0.002300
1397.000000	-0.002282
1396.000000	-0.002244
1395.000000	-0.002192
1394.000000	-0.002123
1393.000000	-0.002036
1392.000000	-0.001949
1391.000000	-0.001886
1390.000000	-0.001860
1389.000000	-0.001864
1388.000000	-0.001872
1387.000000	-0.001860
1386.000000	-0.001819
1385.000000	-0.001763
1384.000000	-0.001711
1383.000000	-0.001674
1382.000000	-0.001665
1381.000000	-0.001699
1380.000000	-0.001779
1379.000000	-0.001874
1378.000000	-0.001920
1377.000000	-0.001879
1376.000000	-0.001773
1375.000000	-0.001667
1374.000000	-0.001604
1373.000000	-0.001576
1372.000000	-0.001550
1371.000000	-0.001514
1370.000000	-0.001476
1369.000000	-0.001443
1368.000000	-0.001418
1367.000000	-0.001404
1366.000000	-0.001408
1365.000000	-0.001430
1364.000000	-0.001462
1363.000000	-0.001486
1362.000000	-0.001492
1361.000000	-0.001479
1360.000000	-0.001450
1359.000000	-0.001415
1358.000000	-0.001392
1357.000000	-0.001404
1356.000000	-0.001462
1355.000000	-0.001558
1354.000000	-0.001674
1353.000000	-0.001797
1352.000000	-0.001913
1351.000000	-0.001988
1350.000000	-0.001991
1349.000000	-0.001929
1348.000000	-0.001846
1347.000000	-0.001778
1346.000000	-0.001728
1345.000000	-0.001679
1344.000000	-0.001630
1343.000000	-0.001596
1342.000000	-0.001575
1341.000000	-0.001553
1340.000000	-0.001529
1339.000000	-0.001520
1338.000000	-0.001535
1337.000000	-0.001554
1336.000000	-0.001551
1335.000000	-0.001526
1334.000000	-0.001503
1333.000000	-0.001505
1332.000000	-0.001523
1331.000000	-0.001529
1330.000000	-0.001508
1329.000000	-0.001466
1328.000000	-0.001424
1327.000000	-0.001398
1326.000000	-0.001392
1325.000000	-0.001399
1324.000000	-0.001406
1323.000000	-0.001399
1322.000000	-0.001375
1321.000000	-0.001340
1320.000000	-0.001309
1319.000000	-0.001290
1318.000000	-0.001282
1317.000000	-0.001282
1316.000000	-0.001280
1315.000000	-0.001265
1314.000000	-0.001225
1313.000000	-0.001166
1312.000000	-0.001116
1311.000000	-0.001097
1310.000000	-0.001102
1309.000000	-0.001106
1308.000000	-0.001097
1307.000000	-0.001083
1306.000000	-0.001075
1305.000000	-0.001071
1304.000000	-0.001066
1303.000000	-0.001056
1302.000000	-0.001038
1301.000000	-0.001006
1300.000000	-0.000966
1299.000000	-0.000936
1298.000000	-0.000934
1297.000000	-0.000962
1296.000000	-0.001000
1295.000000	-0.001024
1294.000000	-0.001019
1293.000000	-0.000989
1292.000000	-0.000957
1291.000000	-0.000945
1290.000000	-0.000953
1289.000000	-0.000958
1288.000000	-0.000943
1287.000000	-0.000909
1286.000000	-0.000874
1285.000000	-0.000843
1284.000000	-0.000814
1283.000000	-0.000779
1282.000000	-0.000733
1281.000000	-0.000673
1280.000000	-0.000600
1279.000000	-0.000522
1278.000000	-0.000452
1277.000000	-0.000404
1276.000000	-0.000390
1275.000000	-0.000422
1274.000000	-0.000503
1273.000000	-0.000624
1272.000000	-0.000766
1271.000000	-0.000918
1270.000000	-0.001067
1269.000000	-0.001199
1268.000000	-0.001296
1267.000000	-0.001352
1266.000000	-0.001380
1265.000000	-0.001394
1264.000000	-0.001397
1263.000000	-0.001384
1262.000000	-0.001353
1261.000000	-0.001309
1260.000000	-0.001259
1259.000000	-0.001215
1258.000000	-0.001180
1257.000000	-0.001144
1256.000000	-0.001090
1255.000000	-0.001013
1254.000000	-0.000924
1253.000000	-0.000834
1252.000000	-0.000744
1251.000000	-0.000649
1250.000000	-0.000548
1249.000000	-0.000440
1248.000000	-0.000319
1247.000000	-0.000172
1246.000000	-0.000000
1245.000000	0.000181
1244.000000	0.000353
1243.000000	0.000507
1242.000000	0.000642
1241.000000	0.000762
1240.000000	0.000867
1239.000000	0.000951
1238.000000	0.001007
1237.000000	0.001030
1236.000000	0.001024
1235.000000	0.000993
1234.000000	0.000932
1233.000000	0.000839
1232.000000	0.000727
1231.000000	0.000624
1230.000000	0.000548
1229.000000	0.000491
1228.000000	0.000432
1227.000000	0.000355
1226.000000	0.000260
1225.000000	0.000154
1224.000000	0.000049
1223.000000	-0.000044
1222.000000	-0.000115
1221.000000	-0.000164
1220.000000	-0.000204
1219.000000	-0.000247
1218.000000	-0.000291
1217.000000	-0.000327
1216.000000	-0.000351
1215.000000	-0.000372
1214.000000	-0.000396
1213.000000	-0.000417
1212.000000	-0.000424
1211.000000	-0.000412
1210.000000	-0.000392
1209.000000	-0.000375
1208.000000	-0.000371
1207.000000	-0.000381
1206.000000	-0.000403
1205.000000	-0.000426
1204.000000	-0.000435
1203.000000	-0.000433
1202.000000	-0.000434
1201.000000	-0.000457
1200.000000	-0.000496
1199.000000	-0.000532
1198.000000	-0.000555
1197.000000	-0.000570
1196.000000	-0.000581
1195.000000	-0.000582
1194.000000	-0.000570
1193.000000	-0.000550
1192.000000	-0.000527
1191.000000	-0.000492
1190.000000	-0.000440
1189.000000	-0.000382
1188.000000	-0.000338
1187.000000	-0.000319
1186.000000	-0.000312
1185.000000	-0.000304
1184.000000	-0.000297
1183.000000	-0.000302
1182.000000	-0.000327
1181.000000	-0.000367
1180.000000	-0.000409
1179.000000	-0.000437
1178.000000	-0.000450
1177.000000	-0.000460
1176.000000	-0.000488
1175.000000	-0.000535
1174.000000	-0.000580
1173.000000	-0.000597
1172.000000	-0.000580
1171.000000	-0.000554
1170.000000	-0.000546
1169.000000	-0.000565
1168.000000	-0.000596
1167.000000	-0.000615
1166.000000	-0.000608
1165.000000	-0.000574
1164.000000	-0.000519
1163.000000	-0.000455
1162.000000	-0.000400
1161.000000	-0.000370
1160.000000	-0.000373
1159.000000	-0.000395
1158.000000	-0.000416
1157.000000	-0.000422
1156.000000	-0.000415
1155.000000	-0.000403
1154.000000	-0.000395
1153.000000	-0.000397
1152.000000	-0.000414
1151.000000	-0.000440
1150.000000	-0.000462
1149.000000	-0.000464
1148.000000	-0.000446
1147.000000	-0.000422
1146.000000	-0.000418
1145.000000	-0.000450
1144.000000	-0.000510
1143.000000	-0.000563
1142.000000	-0.000565
1141.000000	-0.000504
1140.000000	-0.000418
1139.000000	-0.000359
1138.000000	-0.000350
1137.000000	-0.000376
1136.000000	-0.000410
1135.000000	-0.000440
1134.000000	-0.000456
1133.000000	-0.000443
1132.000000	-0.000397
1131.000000	-0.000340
1130.000000	-0.000307
1129.000000	-0.000308
1128.000000	-0.000323
1127.000000	-0.000329
1126.000000	-0.000326
1125.000000	-0.000321
1124.000000	-0.000305
1123.000000	-0.000265
1122.000000	-0.000207
1121.000000	-0.000158
1120.000000	-0.000143
1119.000000	-0.000173
1118.000000	-0.000241
1117.000000	-0.000324
1116.000000	-0.000390
1115.000000	-0.000413
1114.000000	-0.000399
1113.000000	-0.000390
1112.000000	-0.000424
1111.000000	-0.000494
1110.000000	-0.000558
1109.000000	-0.000582
1108.000000	-0.000574
1107.000000	-0.000561
1106.000000	-0.000551
1105.000000	-0.000525
1104.000000	-0.000471
1103.000000	-0.000414
1102.000000	-0.000395
1101.000000	-0.000421
1100.000000	-0.000458
1099.000000	-0.000468
1098.000000	-0.000449
1097.000000	-0.000428
1096.000000	-0.000429
1095.000000	-0.000449
1094.000000	-0.000474
1093.000000	-0.000491
1092.000000	-0.000499
1091.000000	-0.000505
1090.000000	-0.000523
1089.000000	-0.000555
1088.000000	-0.000588
1087.000000	-0.000608
1086.000000	-0.000621
1085.000000	-0.000646
1084.000000	-0.000688
1083.000000	-0.000730
1082.000000	-0.000761
1081.000000	-0.000791
1080.000000	-0.000832
1079.000000	-0.000884
1078.000000	-0.000935
1077.000000	-0.000978
1076.000000	-0.001014
1075.000000	-0.001050
1074.000000	-0.001088
1073.000000	-0.001126
1072.000000	-0.001152
1071.000000	-0.001156
1070.000000	-0.001142
1069.000000	-0.001129
1068.000000	-0.001135
1067.000000	-0.001166
1066.000000	-0.001214
1065.000000	-0.001261
1064.000000	-0.001287
1063.000000	-0.001289
1062.000000	-0.001291
1061.000000	-0.001317
1060.000000	-0.001359
1059.000000	-0.001377
1058.000000	-0.001349
1057.000000	-0.001304
1056.000000	-0.001293
1055.000000	-0.001332
1054.000000	-0.001387
1053.000000	-0.001417
1052.000000	-0.001412
1051.000000	-0.001387
1050.000000	-0.001365
1049.000000	-0.001350
1048.000000	-0.001337
1047.000000	-0.001324
1046.000000	-0.001332
1045.000000	-0.001383
1044.000000	-0.001472
1043.000000	-0.001551
1042.000000	-0.001573
1041.000000	-0.001543
1040.000000	-0.001516
1039.000000	-0.001530
1038.000000	-0.001563
1037.000000	-0.001568
1036.000000	-0.001527
1035.000000	-0.001480
1034.000000	-0.001473
1033.000000	-0.001506
1032.000000	-0.001535
1031.000000	-0.001520
1030.000000	-0.001480
1029.000000	-0.001468
1028.000000	-0.001511
1027.000000	-0.001570
1026.000000	-0.001589
1025.000000	-0.001552
1024.000000	-0.001497
1023.000000	-0.001463
1022.000000	-0.001452
1021.000000	-0.001445
1020.000000	-0.001431
1019.000000	-0.001415
1018.000000	-0.001396
1017.000000	-0.001361
1016.000000	-0.001303
1015.000000	-0.001227
1014.000000	-0.001151
1013.000000	-0.001091
1012.000000	-0.001058
1011.000000	-0.001052
1010.000000	-0.001057
1009.000000	-0.001050
1008.000000	-0.001017
1007.000000	-0.000969
1006.000000	-0.000924
1005.000000	-0.000877
1004.000000	-0.000814
1003.000000	-0.000734
1002.000000	-0.000658
1001.000000	-0.000604
1000.000000	-0.000570
999.000000	-0.000549
998.000000	-0.000542
997.000000	-0.000550
996.000000	-0.000554
995.000000	-0.000527
994.000000	-0.000457
993.000000	-0.000362
992.000000	-0.000270
991.000000	-0.000211
990.000000	-0.000201
989.000000	-0.000230
988.000000	-0.000261
987.000000	-0.000249
986.000000	-0.000182
985.000000	-0.000080
984.000000	0.000028
983.000000	0.000123
982.000000	0.000190
981.000000	0.000210
980.000000	0.000188
979.000000	0.000155
978.000000	0.000145
977.000000	0.000167
976.000000	0.000204
975.000000	0.000248
974.000000	0.000296
973.000000	0.000334
972.000000	0.000338
971.000000	0.000298
970.000000	0.000241
969.000000	0.000201
968.000000	0.000196
967.000000	0.000220
966.000000	0.000255
965.000000	0.000285
964.000000	0.000298
963.000000	0.000288
962.000000	0.000259
961.000000	0.000228
960.000000	0.000211
959.000000	0.000213
958.000000	0.000221
957.000000	0.000219
956.000000	0.000202
955.000000	0.000189
954.000000	0.000201
953.000000	0.000241
952.000000	0.000284
951.000000	0.000296
950.000000	0.000260
949.000000	0.000192
948.000000	0.000126
947.000000	0.000083
946.000000	0.000055
945.000000	0.000022
944.000000	-0.000028
943.000000	-0.000078
942.000000	-0.000107
941.000000	-0.000109
940.000000	-0.000098
939.000000	-0.000094
938.000000	-0.000109
937.000000	-0.000136
936.000000	-0.000163
935.000000	-0.000176
934.000000	-0.000175
933.000000	-0.000167
932.000000	-0.000145
931.000000	-0.000103
930.000000	-0.000047
929.000000	-0.000007
928.000000	-0.000004
927.000000	-0.000028
926.000000	-0.000045
925.000000	-0.000039
924.000000	-0.000027
923.000000	-0.000037
922.000000	-0.000076
921.000000	-0.000119
920.000000	-0.000136
919.000000	-0.000122
918.000000	-0.000100
917.000000	-0.000105
916.000000	-0.000150
915.000000	-0.000216
914.000000	-0.000256
913.000000	-0.000233
912.000000	-0.000149
911.000000	-0.000050
910.000000	0.000004
909.000000	-0.000012
908.000000	-0.000063
907.000000	-0.000092
906.000000	-0.000069
905.000000	-0.000012
904.000000	0.000040
903.000000	0.000062
902.000000	0.000051
901.000000	0.000017
900.000000	-0.000019
899.000000	-0.000042
898.000000	-0.000047
897.000000	-0.000043
896.000000	-0.000031
895.000000	-0.000003
894.000000	0.000043
893.000000	0.000094
892.000000	0.000133
891.000000	0.000165
890.000000	0.000204
889.000000	0.000251
888.000000	0.000280
887.000000	0.000270
886.000000	0.000224
885.000000	0.000162
884.000000	0.000111
883.000000	0.000093
882.000000	0.000119
881.000000	0.000184
880.000000	0.000265
879.000000	0.000340
878.000000	0.000399
877.000000	0.000434
876.000000	0.000440
875.000000	0.000422
874.000000	0.000407
873.000000	0.000426
872.000000	0.000479
871.000000	0.000537
870.000000	0.000577
869.000000	0.000602
868.000000	0.000631
867.000000	0.000665
866.000000	0.000696
865.000000	0.000729
864.000000	0.000783
863.000000	0.000864
862.000000	0.000956
861.000000	0.001045
860.000000	0.001132
859.000000	0.001217
858.000000	0.001292
857.000000	0.001363
856.000000	0.001460
855.000000	0.001612
854.000000	0.001827
853.000000	0.002089
852.000000	0.002370
851.000000	0.002616
850.000000	0.002744
849.000000	0.002691
848.000000	0.002469
847.000000	0.002160
846.000000	0.001839
845.000000	0.001531
844.000000	0.001241
843.000000	0.000988
842.000000	0.000794
841.000000	0.000656
840.000000	0.000549
839.000000	0.000453
838.000000	0.000363
837.000000	0.000276
836.000000	0.000190
835.000000	0.000110
834.000000	0.000044
833.000000	0.000007
832.000000	0.000004
831.000000	0.000030
830.000000	0.000065
829.000000	0.000091
828.000000	0.000110
827.000000	0.000137
826.000000	0.000173
825.000000	0.000200
824.000000	0.000214
823.000000	0.000239
822.000000	0.000296
821.000000	0.000373
820.000000	0.000430
819.000000	0.000445
818.000000	0.000437
817.000000	0.000438
816.000000	0.000465
815.000000	0.000503
814.000000	0.000527
813.000000	0.000528
812.000000	0.000520
811.000000	0.000521
810.000000	0.000532
809.000000	0.000542
808.000000	0.000539
807.000000	0.000527
806.000000	0.000513
805.000000	0.000501
804.000000	0.000487
803.000000	0.000457
802.000000	0.000400
801.000000	0.000328
800.000000	0.000278
799.000000	0.000280
798.000000	0.000321
797.000000	0.000366
796.000000	0.000398
795.000000	0.000425
794.000000	0.000457
793.000000	0.000481
792.000000	0.000484
791.000000	0.000468
790.000000	0.000444
789.000000	0.000411
788.000000	0.000361
787.000000	0.000282
786.000000	0.000188
785.000000	0.000139
784.000000	0.000206
783.000000	0.000389
782.000000	0.000594
781.000000	0.000713
780.000000	0.000726
779.000000	0.000687
778.000000	0.000640
777.000000	0.000598
776.000000	0.000571
775.000000	0.000576
774.000000	0.000602
773.000000	0.000621
772.000000	0.000641
771.000000	0.000688
770.000000	0.000748
769.000000	0.000776
768.000000	0.000768
767.000000	0.000766
766.000000	0.000783
765.000000	0.000773
764.000000	0.000707
763.000000	0.000614
762.000000	0.000539
761.000000	0.000479
760.000000	0.000420
759.000000	0.000379
758.000000	0.000390
757.000000	0.000458
756.000000	0.000564
755.000000	0.000679
754.000000	0.000753
753.000000	0.000745
752.000000	0.000676
751.000000	0.000623
750.000000	0.000629
749.000000	0.000657
748.000000	0.000656
747.000000	0.000616
746.000000	0.000551
745.000000	0.000469
744.000000	0.000405
743.000000	0.000420
742.000000	0.000533
741.000000	0.000678
740.000000	0.000780
739.000000	0.000835
738.000000	0.000874
737.000000	0.000903
736.000000	0.000916
735.000000	0.000933
734.000000	0.000966
733.000000	0.000990
732.000000	0.000991
731.000000	0.000996
730.000000	0.001025
729.000000	0.001043
728.000000	0.001011
727.000000	0.000932
726.000000	0.000849
725.000000	0.000804
724.000000	0.000823
723.000000	0.000921
722.000000	0.001061
721.000000	0.001159
720.000000	0.001161
719.000000	0.001090
718.000000	0.001013
717.000000	0.000964
716.000000	0.000955
715.000000	0.000980
714.000000	0.001016
713.000000	0.001027
712.000000	0.001015
711.000000	0.001014
710.000000	0.001022
709.000000	0.000987
708.000000	0.000883
707.000000	0.000751
706.000000	0.000651
705.000000	0.000607
704.000000	0.000611
703.000000	0.000645
702.000000	0.000661
701.000000	0.000592
700.000000	0.000455
