# Supplementary material for: Real-time monitoring of the reversible capture and release of CO2 on anthraquinone and riboflavin-modified graphitic electrodes using ATR-SEIRAS
Source: Chem Sci. 2025 Nov 4;16(48):23189–202. doi: 10.1039/d5sc05427c (PMC12584010; doi:10.1039/d5sc05427c)
Supplement: SC-016-D5SC05427C-s001 [file SC-016-D5SC05427C-s001.zip › Data Folders/Main Figures/Figure3/3b/028.ASC]

PE IR       SUBTECH     SPECTRUM    ASCII       PEDS        4.00        
   -1
028.ASC
25/02/11
15:07:41.00
25/02/11
15:07:41.00
Administrator

700.000000
#HDR
-1
-1
#GR
Wavenumber
A
1.0
0.0
4000.000000
-1.000000
3301
8
0.004025
-0.004835
#DATA
4000.000000	-0.003000
3999.000000	-0.003054
3998.000000	-0.003097
3997.000000	-0.003116
3996.000000	-0.003109
3995.000000	-0.003084
3994.000000	-0.003054
3993.000000	-0.003024
3992.000000	-0.003000
3991.000000	-0.002983
3990.000000	-0.002976
3989.000000	-0.002981
3988.000000	-0.003000
3987.000000	-0.003027
3986.000000	-0.003050
3985.000000	-0.003060
3984.000000	-0.003054
3983.000000	-0.003041
3982.000000	-0.003034
3981.000000	-0.003039
3980.000000	-0.003048
3979.000000	-0.003053
3978.000000	-0.003044
3977.000000	-0.003024
3976.000000	-0.002996
3975.000000	-0.002967
3974.000000	-0.002948
3973.000000	-0.002947
3972.000000	-0.002968
3971.000000	-0.003003
3970.000000	-0.003036
3969.000000	-0.003052
3968.000000	-0.003047
3967.000000	-0.003032
3966.000000	-0.003028
3965.000000	-0.003041
3964.000000	-0.003062
3963.000000	-0.003073
3962.000000	-0.003068
3961.000000	-0.003055
3960.000000	-0.003047
3959.000000	-0.003043
3958.000000	-0.003037
3957.000000	-0.003029
3956.000000	-0.003022
3955.000000	-0.003017
3954.000000	-0.003002
3953.000000	-0.002971
3952.000000	-0.002934
3951.000000	-0.002920
3950.000000	-0.002945
3949.000000	-0.002995
3948.000000	-0.003028
3947.000000	-0.003015
3946.000000	-0.002963
3945.000000	-0.002905
3944.000000	-0.002872
3943.000000	-0.002873
3942.000000	-0.002900
3941.000000	-0.002940
3940.000000	-0.002984
3939.000000	-0.003020
3938.000000	-0.003032
3937.000000	-0.003011
3936.000000	-0.002967
3935.000000	-0.002923
3934.000000	-0.002908
3933.000000	-0.002930
3932.000000	-0.002973
3931.000000	-0.003012
3930.000000	-0.003029
3929.000000	-0.003022
3928.000000	-0.003006
3927.000000	-0.002994
3926.000000	-0.002994
3925.000000	-0.002998
3924.000000	-0.002995
3923.000000	-0.002985
3922.000000	-0.002977
3921.000000	-0.002981
3920.000000	-0.002999
3919.000000	-0.003022
3918.000000	-0.003039
3917.000000	-0.003040
3916.000000	-0.003025
3915.000000	-0.003001
3914.000000	-0.002975
3913.000000	-0.002955
3912.000000	-0.002943
3911.000000	-0.002943
3910.000000	-0.002954
3909.000000	-0.002975
3908.000000	-0.003003
3907.000000	-0.003036
3906.000000	-0.003069
3905.000000	-0.003089
3904.000000	-0.003083
3903.000000	-0.003047
3902.000000	-0.002997
3901.000000	-0.002958
3900.000000	-0.002941
3899.000000	-0.002937
3898.000000	-0.002933
3897.000000	-0.002928
3896.000000	-0.002928
3895.000000	-0.002938
3894.000000	-0.002961
3893.000000	-0.002992
3892.000000	-0.003020
3891.000000	-0.003032
3890.000000	-0.003016
3889.000000	-0.002981
3888.000000	-0.002950
3887.000000	-0.002941
3886.000000	-0.002955
3885.000000	-0.002977
3884.000000	-0.002988
3883.000000	-0.002990
3882.000000	-0.002996
3881.000000	-0.003012
3880.000000	-0.003033
3879.000000	-0.003042
3878.000000	-0.003033
3877.000000	-0.003011
3876.000000	-0.002994
3875.000000	-0.002994
3874.000000	-0.003008
3873.000000	-0.003025
3872.000000	-0.003037
3871.000000	-0.003047
3870.000000	-0.003051
3869.000000	-0.003043
3868.000000	-0.003028
3867.000000	-0.003017
3866.000000	-0.003014
3865.000000	-0.003011
3864.000000	-0.002999
3863.000000	-0.002983
3862.000000	-0.002971
3861.000000	-0.002963
3860.000000	-0.002953
3859.000000	-0.002937
3858.000000	-0.002912
3857.000000	-0.002879
3856.000000	-0.002843
3855.000000	-0.002815
3854.000000	-0.002805
3853.000000	-0.002796
3852.000000	-0.002780
3851.000000	-0.002776
3850.000000	-0.002805
3849.000000	-0.002855
3848.000000	-0.002904
3847.000000	-0.002941
3846.000000	-0.002965
3845.000000	-0.002976
3844.000000	-0.002972
3843.000000	-0.002959
3842.000000	-0.002951
3841.000000	-0.002960
3840.000000	-0.002979
3839.000000	-0.002989
3838.000000	-0.002976
3837.000000	-0.002951
3836.000000	-0.002938
3835.000000	-0.002946
3834.000000	-0.002965
3833.000000	-0.002985
3832.000000	-0.003007
3831.000000	-0.003030
3830.000000	-0.003051
3829.000000	-0.003066
3828.000000	-0.003073
3827.000000	-0.003071
3826.000000	-0.003064
3825.000000	-0.003058
3824.000000	-0.003059
3823.000000	-0.003068
3822.000000	-0.003072
3821.000000	-0.003053
3820.000000	-0.003004
3819.000000	-0.002948
3818.000000	-0.002916
3817.000000	-0.002919
3816.000000	-0.002944
3815.000000	-0.002972
3814.000000	-0.002995
3813.000000	-0.003018
3812.000000	-0.003037
3811.000000	-0.003041
3810.000000	-0.003028
3809.000000	-0.003014
3808.000000	-0.003011
3807.000000	-0.003012
3806.000000	-0.002993
3805.000000	-0.002949
3804.000000	-0.002905
3803.000000	-0.002883
3802.000000	-0.002889
3801.000000	-0.002903
3800.000000	-0.002910
3799.000000	-0.002918
3798.000000	-0.002940
3797.000000	-0.002967
3796.000000	-0.002985
3795.000000	-0.002987
3794.000000	-0.002978
3793.000000	-0.002970
3792.000000	-0.002971
3791.000000	-0.002987
3790.000000	-0.003015
3789.000000	-0.003044
3788.000000	-0.003059
3787.000000	-0.003056
3786.000000	-0.003046
3785.000000	-0.003042
3784.000000	-0.003042
3783.000000	-0.003038
3782.000000	-0.003031
3781.000000	-0.003027
3780.000000	-0.003034
3779.000000	-0.003041
3778.000000	-0.003038
3777.000000	-0.003026
3776.000000	-0.003023
3775.000000	-0.003035
3774.000000	-0.003057
3773.000000	-0.003076
3772.000000	-0.003087
3771.000000	-0.003090
3770.000000	-0.003081
3769.000000	-0.003051
3768.000000	-0.003010
3767.000000	-0.002979
3766.000000	-0.002971
3765.000000	-0.002976
3764.000000	-0.002980
3763.000000	-0.002980
3762.000000	-0.002989
3761.000000	-0.003007
3760.000000	-0.003018
3759.000000	-0.003006
3758.000000	-0.002974
3757.000000	-0.002944
3756.000000	-0.002927
3755.000000	-0.002917
3754.000000	-0.002901
3753.000000	-0.002875
3752.000000	-0.002850
3751.000000	-0.002842
3750.000000	-0.002854
3749.000000	-0.002874
3748.000000	-0.002891
3747.000000	-0.002901
3746.000000	-0.002903
3745.000000	-0.002900
3744.000000	-0.002889
3743.000000	-0.002878
3742.000000	-0.002887
3741.000000	-0.002915
3740.000000	-0.002934
3739.000000	-0.002922
3738.000000	-0.002900
3737.000000	-0.002909
3736.000000	-0.002976
3735.000000	-0.003085
3734.000000	-0.003199
3733.000000	-0.003280
3732.000000	-0.003302
3731.000000	-0.003262
3730.000000	-0.003189
3729.000000	-0.003124
3728.000000	-0.003091
3727.000000	-0.003088
3726.000000	-0.003089
3725.000000	-0.003071
3724.000000	-0.003037
3723.000000	-0.003001
3722.000000	-0.002976
3721.000000	-0.002963
3720.000000	-0.002960
3719.000000	-0.002957
3718.000000	-0.002950
3717.000000	-0.002935
3716.000000	-0.002921
3715.000000	-0.002917
3714.000000	-0.002920
3713.000000	-0.002917
3712.000000	-0.002905
3711.000000	-0.002897
3710.000000	-0.002907
3709.000000	-0.002933
3708.000000	-0.002966
3707.000000	-0.002994
3706.000000	-0.003015
3705.000000	-0.003037
3704.000000	-0.003059
3703.000000	-0.003070
3702.000000	-0.003056
3701.000000	-0.003013
3700.000000	-0.002962
3699.000000	-0.002929
3698.000000	-0.002928
3697.000000	-0.002951
3696.000000	-0.002984
3695.000000	-0.003005
3694.000000	-0.003005
3693.000000	-0.002985
3692.000000	-0.002961
3691.000000	-0.002955
3690.000000	-0.002968
3689.000000	-0.002983
3688.000000	-0.002979
3687.000000	-0.002962
3686.000000	-0.002955
3685.000000	-0.002966
3684.000000	-0.002981
3683.000000	-0.002981
3682.000000	-0.002971
3681.000000	-0.002966
3680.000000	-0.002970
3679.000000	-0.002973
3678.000000	-0.002967
3677.000000	-0.002954
3676.000000	-0.002940
3675.000000	-0.002923
3674.000000	-0.002901
3673.000000	-0.002889
3672.000000	-0.002892
3671.000000	-0.002902
3670.000000	-0.002906
3669.000000	-0.002901
3668.000000	-0.002896
3667.000000	-0.002899
3666.000000	-0.002914
3665.000000	-0.002945
3664.000000	-0.002987
3663.000000	-0.003026
3662.000000	-0.003037
3661.000000	-0.003016
3660.000000	-0.002989
3659.000000	-0.002988
3658.000000	-0.003014
3657.000000	-0.003036
3656.000000	-0.003018
3655.000000	-0.002963
3654.000000	-0.002915
3653.000000	-0.002909
3652.000000	-0.002939
3651.000000	-0.002972
3650.000000	-0.002979
3649.000000	-0.002968
3648.000000	-0.002968
3647.000000	-0.002995
3646.000000	-0.003033
3645.000000	-0.003053
3644.000000	-0.003041
3643.000000	-0.003008
3642.000000	-0.002978
3641.000000	-0.002970
3640.000000	-0.002982
3639.000000	-0.003001
3638.000000	-0.003011
3637.000000	-0.003012
3636.000000	-0.003011
3635.000000	-0.003019
3634.000000	-0.003031
3633.000000	-0.003036
3632.000000	-0.003024
3631.000000	-0.002997
3630.000000	-0.002973
3629.000000	-0.002968
3628.000000	-0.002979
3627.000000	-0.002999
3626.000000	-0.003029
3625.000000	-0.003063
3624.000000	-0.003096
3623.000000	-0.003130
3622.000000	-0.003170
3621.000000	-0.003215
3620.000000	-0.003242
3619.000000	-0.003227
3618.000000	-0.003164
3617.000000	-0.003082
3616.000000	-0.003019
3615.000000	-0.002997
3614.000000	-0.003006
3613.000000	-0.003019
3612.000000	-0.003019
3611.000000	-0.003007
3610.000000	-0.002988
3609.000000	-0.002964
3608.000000	-0.002941
3607.000000	-0.002927
3606.000000	-0.002932
3605.000000	-0.002953
3604.000000	-0.002976
3603.000000	-0.002991
3602.000000	-0.002995
3601.000000	-0.002992
3600.000000	-0.002987
3599.000000	-0.002978
3598.000000	-0.002964
3597.000000	-0.002945
3596.000000	-0.002926
3595.000000	-0.002914
3594.000000	-0.002910
3593.000000	-0.002910
3592.000000	-0.002906
3591.000000	-0.002897
3590.000000	-0.002888
3589.000000	-0.002880
3588.000000	-0.002870
3587.000000	-0.002854
3586.000000	-0.002836
3585.000000	-0.002829
3584.000000	-0.002843
3583.000000	-0.002872
3582.000000	-0.002896
3581.000000	-0.002894
3580.000000	-0.002866
3579.000000	-0.002831
3578.000000	-0.002819
3577.000000	-0.002838
3576.000000	-0.002872
3575.000000	-0.002896
3574.000000	-0.002899
3573.000000	-0.002883
3572.000000	-0.002858
3571.000000	-0.002831
3570.000000	-0.002804
3569.000000	-0.002782
3568.000000	-0.002769
3567.000000	-0.002767
3566.000000	-0.002779
3565.000000	-0.002807
3564.000000	-0.002844
3563.000000	-0.002872
3562.000000	-0.002875
3561.000000	-0.002853
3560.000000	-0.002825
3559.000000	-0.002809
3558.000000	-0.002810
3557.000000	-0.002820
3556.000000	-0.002825
3555.000000	-0.002825
3554.000000	-0.002822
3553.000000	-0.002821
3552.000000	-0.002823
3551.000000	-0.002829
3550.000000	-0.002840
3549.000000	-0.002861
3548.000000	-0.002889
3547.000000	-0.002914
3546.000000	-0.002919
3545.000000	-0.002896
3544.000000	-0.002855
3543.000000	-0.002820
3542.000000	-0.002813
3541.000000	-0.002832
3540.000000	-0.002856
3539.000000	-0.002870
3538.000000	-0.002871
3537.000000	-0.002864
3536.000000	-0.002854
3535.000000	-0.002843
3534.000000	-0.002833
3533.000000	-0.002827
3532.000000	-0.002821
3531.000000	-0.002804
3530.000000	-0.002775
3529.000000	-0.002747
3528.000000	-0.002734
3527.000000	-0.002736
3526.000000	-0.002743
3525.000000	-0.002747
3524.000000	-0.002750
3523.000000	-0.002754
3522.000000	-0.002763
3521.000000	-0.002773
3520.000000	-0.002781
3519.000000	-0.002785
3518.000000	-0.002788
3517.000000	-0.002793
3516.000000	-0.002799
3515.000000	-0.002797
3514.000000	-0.002777
3513.000000	-0.002741
3512.000000	-0.002710
3511.000000	-0.002703
3510.000000	-0.002715
3509.000000	-0.002720
3508.000000	-0.002705
3507.000000	-0.002685
3506.000000	-0.002686
3505.000000	-0.002714
3504.000000	-0.002748
3503.000000	-0.002761
3502.000000	-0.002751
3501.000000	-0.002728
3500.000000	-0.002703
3499.000000	-0.002681
3498.000000	-0.002665
3497.000000	-0.002657
3496.000000	-0.002655
3495.000000	-0.002655
3494.000000	-0.002654
3493.000000	-0.002655
3492.000000	-0.002653
3491.000000	-0.002645
3490.000000	-0.002631
3489.000000	-0.002621
3488.000000	-0.002617
3487.000000	-0.002611
3486.000000	-0.002594
3485.000000	-0.002570
3484.000000	-0.002555
3483.000000	-0.002556
3482.000000	-0.002567
3481.000000	-0.002574
3480.000000	-0.002574
3479.000000	-0.002572
3478.000000	-0.002577
3477.000000	-0.002591
3476.000000	-0.002609
3475.000000	-0.002621
3474.000000	-0.002620
3473.000000	-0.002611
3472.000000	-0.002604
3471.000000	-0.002600
3470.000000	-0.002594
3469.000000	-0.002584
3468.000000	-0.002572
3467.000000	-0.002563
3466.000000	-0.002556
3465.000000	-0.002553
3464.000000	-0.002556
3463.000000	-0.002558
3462.000000	-0.002544
3461.000000	-0.002512
3460.000000	-0.002482
3459.000000	-0.002481
3458.000000	-0.002511
3457.000000	-0.002541
3456.000000	-0.002542
3455.000000	-0.002512
3454.000000	-0.002478
3453.000000	-0.002470
3452.000000	-0.002493
3451.000000	-0.002527
3450.000000	-0.002543
3449.000000	-0.002530
3448.000000	-0.002499
3447.000000	-0.002475
3446.000000	-0.002473
3445.000000	-0.002483
3444.000000	-0.002488
3443.000000	-0.002481
3442.000000	-0.002470
3441.000000	-0.002462
3440.000000	-0.002459
3439.000000	-0.002455
3438.000000	-0.002450
3437.000000	-0.002442
3436.000000	-0.002435
3435.000000	-0.002432
3434.000000	-0.002440
3433.000000	-0.002455
3432.000000	-0.002463
3431.000000	-0.002453
3430.000000	-0.002429
3429.000000	-0.002403
3428.000000	-0.002384
3427.000000	-0.002369
3426.000000	-0.002353
3425.000000	-0.002337
3424.000000	-0.002335
3423.000000	-0.002353
3422.000000	-0.002382
3421.000000	-0.002403
3420.000000	-0.002399
3419.000000	-0.002373
3418.000000	-0.002338
3417.000000	-0.002310
3416.000000	-0.002299
3415.000000	-0.002311
3414.000000	-0.002343
3413.000000	-0.002386
3412.000000	-0.002426
3411.000000	-0.002447
3410.000000	-0.002441
3409.000000	-0.002409
3408.000000	-0.002363
3407.000000	-0.002327
3406.000000	-0.002318
3405.000000	-0.002334
3404.000000	-0.002356
3403.000000	-0.002370
3402.000000	-0.002373
3401.000000	-0.002373
3400.000000	-0.002364
3399.000000	-0.002340
3398.000000	-0.002304
3397.000000	-0.002272
3396.000000	-0.002257
3395.000000	-0.002257
3394.000000	-0.002266
3393.000000	-0.002279
3392.000000	-0.002293
3391.000000	-0.002305
3390.000000	-0.002312
3389.000000	-0.002316
3388.000000	-0.002323
3387.000000	-0.002333
3386.000000	-0.002340
3385.000000	-0.002335
3384.000000	-0.002318
3383.000000	-0.002296
3382.000000	-0.002282
3381.000000	-0.002279
3380.000000	-0.002279
3379.000000	-0.002278
3378.000000	-0.002281
3377.000000	-0.002298
3376.000000	-0.002323
3375.000000	-0.002339
3374.000000	-0.002339
3373.000000	-0.002335
3372.000000	-0.002341
3371.000000	-0.002357
3370.000000	-0.002372
3369.000000	-0.002375
3368.000000	-0.002368
3367.000000	-0.002357
3366.000000	-0.002347
3365.000000	-0.002338
3364.000000	-0.002332
3363.000000	-0.002328
3362.000000	-0.002320
3361.000000	-0.002309
3360.000000	-0.002297
3359.000000	-0.002291
3358.000000	-0.002292
3357.000000	-0.002297
3356.000000	-0.002302
3355.000000	-0.002298
3354.000000	-0.002286
3353.000000	-0.002276
3352.000000	-0.002281
3351.000000	-0.002304
3350.000000	-0.002329
3349.000000	-0.002339
3348.000000	-0.002329
3347.000000	-0.002308
3346.000000	-0.002291
3345.000000	-0.002286
3344.000000	-0.002297
3343.000000	-0.002322
3342.000000	-0.002354
3341.000000	-0.002378
3340.000000	-0.002382
3339.000000	-0.002368
3338.000000	-0.002349
3337.000000	-0.002341
3336.000000	-0.002348
3335.000000	-0.002362
3334.000000	-0.002374
3333.000000	-0.002382
3332.000000	-0.002390
3331.000000	-0.002399
3330.000000	-0.002407
3329.000000	-0.002420
3328.000000	-0.002438
3327.000000	-0.002456
3326.000000	-0.002454
3325.000000	-0.002422
3324.000000	-0.002373
3323.000000	-0.002332
3322.000000	-0.002313
3321.000000	-0.002315
3320.000000	-0.002333
3319.000000	-0.002365
3318.000000	-0.002403
3317.000000	-0.002429
3316.000000	-0.002430
3315.000000	-0.002418
3314.000000	-0.002414
3313.000000	-0.002426
3312.000000	-0.002443
3311.000000	-0.002452
3310.000000	-0.002452
3309.000000	-0.002451
3308.000000	-0.002452
3307.000000	-0.002451
3306.000000	-0.002446
3305.000000	-0.002438
3304.000000	-0.002434
3303.000000	-0.002443
3302.000000	-0.002467
3301.000000	-0.002498
3300.000000	-0.002521
3299.000000	-0.002522
3298.000000	-0.002505
3297.000000	-0.002486
3296.000000	-0.002484
3295.000000	-0.002505
3294.000000	-0.002541
3293.000000	-0.002571
3292.000000	-0.002579
3291.000000	-0.002559
3290.000000	-0.002518
3289.000000	-0.002468
3288.000000	-0.002425
3287.000000	-0.002405
3286.000000	-0.002416
3285.000000	-0.002454
3284.000000	-0.002499
3283.000000	-0.002531
3282.000000	-0.002536
3281.000000	-0.002515
3280.000000	-0.002483
3279.000000	-0.002457
3278.000000	-0.002450
3277.000000	-0.002465
3276.000000	-0.002489
3275.000000	-0.002500
3274.000000	-0.002485
3273.000000	-0.002457
3272.000000	-0.002439
3271.000000	-0.002446
3270.000000	-0.002467
3269.000000	-0.002487
3268.000000	-0.002497
3267.000000	-0.002498
3266.000000	-0.002496
3265.000000	-0.002489
3264.000000	-0.002483
3263.000000	-0.002482
3262.000000	-0.002491
3261.000000	-0.002505
3260.000000	-0.002516
3259.000000	-0.002518
3258.000000	-0.002516
3257.000000	-0.002518
3256.000000	-0.002529
3255.000000	-0.002551
3254.000000	-0.002570
3253.000000	-0.002576
3252.000000	-0.002568
3251.000000	-0.002558
3250.000000	-0.002562
3249.000000	-0.002579
3248.000000	-0.002594
3247.000000	-0.002591
3246.000000	-0.002567
3245.000000	-0.002531
3244.000000	-0.002499
3243.000000	-0.002483
3242.000000	-0.002485
3241.000000	-0.002502
3240.000000	-0.002524
3239.000000	-0.002547
3238.000000	-0.002566
3237.000000	-0.002577
3236.000000	-0.002575
3235.000000	-0.002566
3234.000000	-0.002554
3233.000000	-0.002541
3232.000000	-0.002529
3231.000000	-0.002524
3230.000000	-0.002532
3229.000000	-0.002548
3228.000000	-0.002557
3227.000000	-0.002548
3226.000000	-0.002532
3225.000000	-0.002528
3224.000000	-0.002543
3223.000000	-0.002567
3222.000000	-0.002585
3221.000000	-0.002591
3220.000000	-0.002580
3219.000000	-0.002557
3218.000000	-0.002531
3217.000000	-0.002514
3216.000000	-0.002512
3215.000000	-0.002524
3214.000000	-0.002544
3213.000000	-0.002574
3212.000000	-0.002610
3211.000000	-0.002635
3210.000000	-0.002629
3209.000000	-0.002586
3208.000000	-0.002528
3207.000000	-0.002487
3206.000000	-0.002485
3205.000000	-0.002519
3204.000000	-0.002566
3203.000000	-0.002604
3202.000000	-0.002628
3201.000000	-0.002644
3200.000000	-0.002657
3199.000000	-0.002663
3198.000000	-0.002662
3197.000000	-0.002667
3196.000000	-0.002692
3195.000000	-0.002730
3194.000000	-0.002756
3193.000000	-0.002752
3192.000000	-0.002725
3191.000000	-0.002701
3190.000000	-0.002699
3189.000000	-0.002718
3188.000000	-0.002745
3187.000000	-0.002765
3186.000000	-0.002774
3185.000000	-0.002772
3184.000000	-0.002761
3183.000000	-0.002745
3182.000000	-0.002728
3181.000000	-0.002716
3180.000000	-0.002712
3179.000000	-0.002712
3178.000000	-0.002709
3177.000000	-0.002698
3176.000000	-0.002683
3175.000000	-0.002668
3174.000000	-0.002656
3173.000000	-0.002653
3172.000000	-0.002664
3171.000000	-0.002692
3170.000000	-0.002722
3169.000000	-0.002736
3168.000000	-0.002730
3167.000000	-0.002721
3166.000000	-0.002729
3165.000000	-0.002754
3164.000000	-0.002779
3163.000000	-0.002793
3162.000000	-0.002798
3161.000000	-0.002805
3160.000000	-0.002815
3159.000000	-0.002824
3158.000000	-0.002824
3157.000000	-0.002811
3156.000000	-0.002793
3155.000000	-0.002785
3154.000000	-0.002792
3153.000000	-0.002807
3152.000000	-0.002812
3151.000000	-0.002799
3150.000000	-0.002775
3149.000000	-0.002754
3148.000000	-0.002745
3147.000000	-0.002747
3146.000000	-0.002758
3145.000000	-0.002771
3144.000000	-0.002780
3143.000000	-0.002780
3142.000000	-0.002774
3141.000000	-0.002768
3140.000000	-0.002768
3139.000000	-0.002771
3138.000000	-0.002774
3137.000000	-0.002775
3136.000000	-0.002780
3135.000000	-0.002794
3134.000000	-0.002817
3133.000000	-0.002842
3132.000000	-0.002859
3131.000000	-0.002863
3130.000000	-0.002855
3129.000000	-0.002844
3128.000000	-0.002837
3127.000000	-0.002834
3126.000000	-0.002829
3125.000000	-0.002818
3124.000000	-0.002800
3123.000000	-0.002785
3122.000000	-0.002782
3121.000000	-0.002790
3120.000000	-0.002793
3119.000000	-0.002779
3118.000000	-0.002752
3117.000000	-0.002728
3116.000000	-0.002717
3115.000000	-0.002719
3114.000000	-0.002732
3113.000000	-0.002759
3112.000000	-0.002796
3111.000000	-0.002831
3110.000000	-0.002848
3109.000000	-0.002837
3108.000000	-0.002804
3107.000000	-0.002767
3106.000000	-0.002745
3105.000000	-0.002753
3104.000000	-0.002785
3103.000000	-0.002821
3102.000000	-0.002841
3101.000000	-0.002840
3100.000000	-0.002827
3099.000000	-0.002815
3098.000000	-0.002816
3097.000000	-0.002832
3096.000000	-0.002862
3095.000000	-0.002896
3094.000000	-0.002920
3093.000000	-0.002925
3092.000000	-0.002913
3091.000000	-0.002891
3090.000000	-0.002873
3089.000000	-0.002871
3088.000000	-0.002888
3087.000000	-0.002918
3086.000000	-0.002943
3085.000000	-0.002948
3084.000000	-0.002926
3083.000000	-0.002886
3082.000000	-0.002850
3081.000000	-0.002837
3080.000000	-0.002853
3079.000000	-0.002886
3078.000000	-0.002916
3077.000000	-0.002929
3076.000000	-0.002925
3075.000000	-0.002912
3074.000000	-0.002901
3073.000000	-0.002891
3072.000000	-0.002881
3071.000000	-0.002873
3070.000000	-0.002880
3069.000000	-0.002910
3068.000000	-0.002953
3067.000000	-0.002985
3066.000000	-0.002991
3065.000000	-0.002977
3064.000000	-0.002957
3063.000000	-0.002939
3062.000000	-0.002926
3061.000000	-0.002920
3060.000000	-0.002923
3059.000000	-0.002932
3058.000000	-0.002937
3057.000000	-0.002930
3056.000000	-0.002910
3055.000000	-0.002891
3054.000000	-0.002886
3053.000000	-0.002901
3052.000000	-0.002934
3051.000000	-0.002973
3050.000000	-0.003006
3049.000000	-0.003024
3048.000000	-0.003020
3047.000000	-0.002992
3046.000000	-0.002950
3045.000000	-0.002916
3044.000000	-0.002910
3043.000000	-0.002938
3042.000000	-0.002986
3041.000000	-0.003027
3040.000000	-0.003045
3039.000000	-0.003039
3038.000000	-0.003021
3037.000000	-0.003008
3036.000000	-0.003007
3035.000000	-0.003021
3034.000000	-0.003046
3033.000000	-0.003070
3032.000000	-0.003074
3031.000000	-0.003052
3030.000000	-0.003018
3029.000000	-0.002998
3028.000000	-0.002999
3027.000000	-0.003007
3026.000000	-0.003009
3025.000000	-0.003009
3024.000000	-0.003016
3023.000000	-0.003029
3022.000000	-0.003033
3021.000000	-0.003022
3020.000000	-0.002999
3019.000000	-0.002970
3018.000000	-0.002946
3017.000000	-0.002949
3016.000000	-0.003001
3015.000000	-0.003092
3014.000000	-0.003177
3013.000000	-0.003208
3012.000000	-0.003170
3011.000000	-0.003091
3010.000000	-0.003018
3009.000000	-0.002981
3008.000000	-0.002992
3007.000000	-0.003041
3006.000000	-0.003106
3005.000000	-0.003157
3004.000000	-0.003174
3003.000000	-0.003157
3002.000000	-0.003129
3001.000000	-0.003110
3000.000000	-0.003109
2999.000000	-0.003126
2998.000000	-0.003160
2997.000000	-0.003211
2996.000000	-0.003269
2995.000000	-0.003313
2994.000000	-0.003329
2993.000000	-0.003320
2992.000000	-0.003303
2991.000000	-0.003293
2990.000000	-0.003304
2989.000000	-0.003346
2988.000000	-0.003419
2987.000000	-0.003500
2986.000000	-0.003560
2985.000000	-0.003589
2984.000000	-0.003609
2983.000000	-0.003649
2982.000000	-0.003717
2981.000000	-0.003805
2980.000000	-0.003897
2979.000000	-0.003990
2978.000000	-0.004082
2977.000000	-0.004174
2976.000000	-0.004266
2975.000000	-0.004355
2974.000000	-0.004438
2973.000000	-0.004512
2972.000000	-0.004580
2971.000000	-0.004648
2970.000000	-0.004719
2969.000000	-0.004784
2968.000000	-0.004827
2967.000000	-0.004835
2966.000000	-0.004809
2965.000000	-0.004759
2964.000000	-0.004694
2963.000000	-0.004612
2962.000000	-0.004510
2961.000000	-0.004398
2960.000000	-0.004296
2959.000000	-0.004219
2958.000000	-0.004166
2957.000000	-0.004120
2956.000000	-0.004064
2955.000000	-0.003988
2954.000000	-0.003897
2953.000000	-0.003813
2952.000000	-0.003766
2951.000000	-0.003772
2950.000000	-0.003818
2949.000000	-0.003881
2948.000000	-0.003946
2947.000000	-0.004011
2946.000000	-0.004076
2945.000000	-0.004140
2944.000000	-0.004204
2943.000000	-0.004278
2942.000000	-0.004363
2941.000000	-0.004447
2940.000000	-0.004503
2939.000000	-0.004515
2938.000000	-0.004486
2937.000000	-0.004438
2936.000000	-0.004394
2935.000000	-0.004366
2934.000000	-0.004346
2933.000000	-0.004322
2932.000000	-0.004285
2931.000000	-0.004239
2930.000000	-0.004191
2929.000000	-0.004146
2928.000000	-0.004104
2927.000000	-0.004066
2926.000000	-0.004033
2925.000000	-0.004006
2924.000000	-0.003981
2923.000000	-0.003953
2922.000000	-0.003921
2921.000000	-0.003890
2920.000000	-0.003861
2919.000000	-0.003837
2918.000000	-0.003825
2917.000000	-0.003825
2916.000000	-0.003830
2915.000000	-0.003827
2914.000000	-0.003812
2913.000000	-0.003796
2912.000000	-0.003788
2911.000000	-0.003790
2910.000000	-0.003798
2909.000000	-0.003818
2908.000000	-0.003855
2907.000000	-0.003899
2906.000000	-0.003925
2905.000000	-0.003921
2904.000000	-0.003899
2903.000000	-0.003879
2902.000000	-0.003868
2901.000000	-0.003859
2900.000000	-0.003848
2899.000000	-0.003839
2898.000000	-0.003839
2897.000000	-0.003847
2896.000000	-0.003856
2895.000000	-0.003859
2894.000000	-0.003855
2893.000000	-0.003847
2892.000000	-0.003838
2891.000000	-0.003833
2890.000000	-0.003840
2889.000000	-0.003869
2888.000000	-0.003923
2887.000000	-0.003989
2886.000000	-0.004049
2885.000000	-0.004092
2884.000000	-0.004129
2883.000000	-0.004176
2882.000000	-0.004235
2881.000000	-0.004298
2880.000000	-0.004346
2879.000000	-0.004370
2878.000000	-0.004365
2877.000000	-0.004333
2876.000000	-0.004282
2875.000000	-0.004222
2874.000000	-0.004162
2873.000000	-0.004117
2872.000000	-0.004098
2871.000000	-0.004104
2870.000000	-0.004118
2869.000000	-0.004116
2868.000000	-0.004083
2867.000000	-0.004026
2866.000000	-0.003961
2865.000000	-0.003900
2864.000000	-0.003845
2863.000000	-0.003802
2862.000000	-0.003779
2861.000000	-0.003779
2860.000000	-0.003790
2859.000000	-0.003794
2858.000000	-0.003779
2857.000000	-0.003748
2856.000000	-0.003705
2855.000000	-0.003656
2854.000000	-0.003604
2853.000000	-0.003557
2852.000000	-0.003522
2851.000000	-0.003494
2850.000000	-0.003465
2849.000000	-0.003431
2848.000000	-0.003403
2847.000000	-0.003386
2846.000000	-0.003371
2845.000000	-0.003342
2844.000000	-0.003303
2843.000000	-0.003276
2842.000000	-0.003278
2841.000000	-0.003299
2840.000000	-0.003314
2839.000000	-0.003305
2838.000000	-0.003280
2837.000000	-0.003256
2836.000000	-0.003244
2835.000000	-0.003240
2834.000000	-0.003236
2833.000000	-0.003231
2832.000000	-0.003225
2831.000000	-0.003214
2830.000000	-0.003197
2829.000000	-0.003177
2828.000000	-0.003158
2827.000000	-0.003139
2826.000000	-0.003123
2825.000000	-0.003113
2824.000000	-0.003112
2823.000000	-0.003115
2822.000000	-0.003114
2821.000000	-0.003112
2820.000000	-0.003115
2819.000000	-0.003122
2818.000000	-0.003116
2817.000000	-0.003090
2816.000000	-0.003055
2815.000000	-0.003031
2814.000000	-0.003030
2813.000000	-0.003050
2812.000000	-0.003076
2811.000000	-0.003090
2810.000000	-0.003080
2809.000000	-0.003049
2808.000000	-0.003020
2807.000000	-0.003014
2806.000000	-0.003034
2805.000000	-0.003061
2804.000000	-0.003071
2803.000000	-0.003057
2802.000000	-0.003032
2801.000000	-0.003013
2800.000000	-0.003005
2799.000000	-0.002999
2798.000000	-0.002987
2797.000000	-0.002975
2796.000000	-0.002976
2795.000000	-0.002993
2794.000000	-0.003012
2793.000000	-0.003014
2792.000000	-0.003002
2791.000000	-0.002989
2790.000000	-0.002993
2789.000000	-0.003013
2788.000000	-0.003036
2787.000000	-0.003045
2786.000000	-0.003029
2785.000000	-0.002988
2784.000000	-0.002939
2783.000000	-0.002907
2782.000000	-0.002907
2781.000000	-0.002936
2780.000000	-0.002972
2779.000000	-0.002998
2778.000000	-0.003009
2777.000000	-0.003013
2776.000000	-0.003015
2775.000000	-0.003011
2774.000000	-0.002992
2773.000000	-0.002962
2772.000000	-0.002934
2771.000000	-0.002919
2770.000000	-0.002922
2769.000000	-0.002931
2768.000000	-0.002935
2767.000000	-0.002934
2766.000000	-0.002934
2765.000000	-0.002941
2764.000000	-0.002957
2763.000000	-0.002977
2762.000000	-0.002995
2761.000000	-0.003010
2760.000000	-0.003018
2759.000000	-0.003016
2758.000000	-0.002999
2757.000000	-0.002972
2756.000000	-0.002950
2755.000000	-0.002945
2754.000000	-0.002959
2753.000000	-0.002980
2752.000000	-0.002994
2751.000000	-0.002997
2750.000000	-0.002989
2749.000000	-0.002975
2748.000000	-0.002961
2747.000000	-0.002953
2746.000000	-0.002955
2745.000000	-0.002962
2744.000000	-0.002968
2743.000000	-0.002968
2742.000000	-0.002962
2741.000000	-0.002960
2740.000000	-0.002967
2739.000000	-0.002982
2738.000000	-0.002995
2737.000000	-0.002996
2736.000000	-0.002978
2735.000000	-0.002947
2734.000000	-0.002915
2733.000000	-0.002896
2732.000000	-0.002894
2731.000000	-0.002900
2730.000000	-0.002907
2729.000000	-0.002915
2728.000000	-0.002928
2727.000000	-0.002945
2726.000000	-0.002954
2725.000000	-0.002942
2724.000000	-0.002909
2723.000000	-0.002868
2722.000000	-0.002843
2721.000000	-0.002842
2720.000000	-0.002857
2719.000000	-0.002870
2718.000000	-0.002869
2717.000000	-0.002857
2716.000000	-0.002847
2715.000000	-0.002853
2714.000000	-0.002876
2713.000000	-0.002908
2712.000000	-0.002934
2711.000000	-0.002943
2710.000000	-0.002933
2709.000000	-0.002912
2708.000000	-0.002890
2707.000000	-0.002873
2706.000000	-0.002861
2705.000000	-0.002852
2704.000000	-0.002844
2703.000000	-0.002833
2702.000000	-0.002821
2701.000000	-0.002811
2700.000000	-0.002806
2699.000000	-0.002805
2698.000000	-0.002802
2697.000000	-0.002795
2696.000000	-0.002788
2695.000000	-0.002784
2694.000000	-0.002788
2693.000000	-0.002802
2692.000000	-0.002818
2691.000000	-0.002820
2690.000000	-0.002808
2689.000000	-0.002793
2688.000000	-0.002791
2687.000000	-0.002800
2686.000000	-0.002806
2685.000000	-0.002805
2684.000000	-0.002805
2683.000000	-0.002816
2682.000000	-0.002837
2681.000000	-0.002859
2680.000000	-0.002869
2679.000000	-0.002857
2678.000000	-0.002824
2677.000000	-0.002782
2676.000000	-0.002746
2675.000000	-0.002727
2674.000000	-0.002727
2673.000000	-0.002742
2672.000000	-0.002761
2671.000000	-0.002770
2670.000000	-0.002760
2669.000000	-0.002739
2668.000000	-0.002723
2667.000000	-0.002722
2666.000000	-0.002729
2665.000000	-0.002737
2664.000000	-0.002747
2663.000000	-0.002758
2662.000000	-0.002761
2661.000000	-0.002752
2660.000000	-0.002743
2659.000000	-0.002749
2658.000000	-0.002773
2657.000000	-0.002800
2656.000000	-0.002815
2655.000000	-0.002813
2654.000000	-0.002802
2653.000000	-0.002792
2652.000000	-0.002794
2651.000000	-0.002807
2650.000000	-0.002818
2649.000000	-0.002812
2648.000000	-0.002787
2647.000000	-0.002761
2646.000000	-0.002755
2645.000000	-0.002773
2644.000000	-0.002799
2643.000000	-0.002804
2642.000000	-0.002771
2641.000000	-0.002716
2640.000000	-0.002678
2639.000000	-0.002682
2638.000000	-0.002720
2637.000000	-0.002758
2636.000000	-0.002770
2635.000000	-0.002756
2634.000000	-0.002736
2633.000000	-0.002729
2632.000000	-0.002742
2631.000000	-0.002759
2630.000000	-0.002767
2629.000000	-0.002764
2628.000000	-0.002764
2627.000000	-0.002784
2626.000000	-0.002822
2625.000000	-0.002865
2624.000000	-0.002901
2623.000000	-0.002925
2622.000000	-0.002937
2621.000000	-0.002938
2620.000000	-0.002925
2619.000000	-0.002898
2618.000000	-0.002860
2617.000000	-0.002822
2616.000000	-0.002795
2615.000000	-0.002781
2614.000000	-0.002778
2613.000000	-0.002781
2612.000000	-0.002791
2611.000000	-0.002806
2610.000000	-0.002817
2609.000000	-0.002820
2608.000000	-0.002817
2607.000000	-0.002814
2606.000000	-0.002808
2605.000000	-0.002795
2604.000000	-0.002777
2603.000000	-0.002765
2602.000000	-0.002765
2601.000000	-0.002767
2600.000000	-0.002758
2599.000000	-0.002737
2598.000000	-0.002716
2597.000000	-0.002708
2596.000000	-0.002715
2595.000000	-0.002719
2594.000000	-0.002705
2593.000000	-0.002675
2592.000000	-0.002654
2591.000000	-0.002658
2590.000000	-0.002679
2589.000000	-0.002694
2588.000000	-0.002697
2587.000000	-0.002707
2586.000000	-0.002736
2585.000000	-0.002770
2584.000000	-0.002784
2583.000000	-0.002767
2582.000000	-0.002738
2581.000000	-0.002718
2580.000000	-0.002710
2579.000000	-0.002701
2578.000000	-0.002684
2577.000000	-0.002663
2576.000000	-0.002650
2575.000000	-0.002653
2574.000000	-0.002670
2573.000000	-0.002691
2572.000000	-0.002710
2571.000000	-0.002720
2570.000000	-0.002719
2569.000000	-0.002709
2568.000000	-0.002700
2567.000000	-0.002700
2566.000000	-0.002710
2565.000000	-0.002725
2564.000000	-0.002736
2563.000000	-0.002739
2562.000000	-0.002733
2561.000000	-0.002721
2560.000000	-0.002711
2559.000000	-0.002713
2558.000000	-0.002727
2557.000000	-0.002744
2556.000000	-0.002752
2555.000000	-0.002750
2554.000000	-0.002748
2553.000000	-0.002755
2552.000000	-0.002763
2551.000000	-0.002756
2550.000000	-0.002729
2549.000000	-0.002700
2548.000000	-0.002692
2547.000000	-0.002710
2546.000000	-0.002735
2545.000000	-0.002749
2544.000000	-0.002746
2543.000000	-0.002733
2542.000000	-0.002719
2541.000000	-0.002706
2540.000000	-0.002697
2539.000000	-0.002688
2538.000000	-0.002678
2537.000000	-0.002667
2536.000000	-0.002660
2535.000000	-0.002667
2534.000000	-0.002691
2533.000000	-0.002724
2532.000000	-0.002750
2531.000000	-0.002760
2530.000000	-0.002756
2529.000000	-0.002750
2528.000000	-0.002746
2527.000000	-0.002745
2526.000000	-0.002746
2525.000000	-0.002751
2524.000000	-0.002759
2523.000000	-0.002766
2522.000000	-0.002763
2521.000000	-0.002749
2520.000000	-0.002728
2519.000000	-0.002704
2518.000000	-0.002682
2517.000000	-0.002670
2516.000000	-0.002672
2515.000000	-0.002685
2514.000000	-0.002698
2513.000000	-0.002701
2512.000000	-0.002697
2511.000000	-0.002695
2510.000000	-0.002703
2509.000000	-0.002719
2508.000000	-0.002731
2507.000000	-0.002725
2506.000000	-0.002701
2505.000000	-0.002670
2504.000000	-0.002649
2503.000000	-0.002644
2502.000000	-0.002657
2501.000000	-0.002690
2500.000000	-0.002730
2499.000000	-0.002755
2498.000000	-0.002746
2497.000000	-0.002710
2496.000000	-0.002674
2495.000000	-0.002656
2494.000000	-0.002658
2493.000000	-0.002674
2492.000000	-0.002701
2491.000000	-0.002732
2490.000000	-0.002754
2489.000000	-0.002757
2488.000000	-0.002739
2487.000000	-0.002714
2486.000000	-0.002696
2485.000000	-0.002695
2484.000000	-0.002709
2483.000000	-0.002724
2482.000000	-0.002727
2481.000000	-0.002718
2480.000000	-0.002706
2479.000000	-0.002697
2478.000000	-0.002690
2477.000000	-0.002682
2476.000000	-0.002672
2475.000000	-0.002664
2474.000000	-0.002659
2473.000000	-0.002660
2472.000000	-0.002668
2471.000000	-0.002674
2470.000000	-0.002671
2469.000000	-0.002665
2468.000000	-0.002672
2467.000000	-0.002696
2466.000000	-0.002720
2465.000000	-0.002726
2464.000000	-0.002712
2463.000000	-0.002690
2462.000000	-0.002670
2461.000000	-0.002657
2460.000000	-0.002653
2459.000000	-0.002654
2458.000000	-0.002657
2457.000000	-0.002665
2456.000000	-0.002678
2455.000000	-0.002683
2454.000000	-0.002672
2453.000000	-0.002652
2452.000000	-0.002643
2451.000000	-0.002648
2450.000000	-0.002658
2449.000000	-0.002666
2448.000000	-0.002680
2447.000000	-0.002703
2446.000000	-0.002721
2445.000000	-0.002723
2444.000000	-0.002714
2443.000000	-0.002704
2442.000000	-0.002693
2441.000000	-0.002681
2440.000000	-0.002677
2439.000000	-0.002687
2438.000000	-0.002706
2437.000000	-0.002718
2436.000000	-0.002716
2435.000000	-0.002700
2434.000000	-0.002677
2433.000000	-0.002657
2432.000000	-0.002647
2431.000000	-0.002648
2430.000000	-0.002650
2429.000000	-0.002645
2428.000000	-0.002638
2427.000000	-0.002633
2426.000000	-0.002633
2425.000000	-0.002636
2424.000000	-0.002644
2423.000000	-0.002649
2422.000000	-0.002643
2421.000000	-0.002627
2420.000000	-0.002620
2419.000000	-0.002630
2418.000000	-0.002643
2417.000000	-0.002642
2416.000000	-0.002630
2415.000000	-0.002622
2414.000000	-0.002622
2413.000000	-0.002622
2412.000000	-0.002618
2411.000000	-0.002612
2410.000000	-0.002607
2409.000000	-0.002605
2408.000000	-0.002605
2407.000000	-0.002599
2406.000000	-0.002581
2405.000000	-0.002551
2404.000000	-0.002523
2403.000000	-0.002508
2402.000000	-0.002504
2401.000000	-0.002503
2400.000000	-0.002505
2399.000000	-0.002511
2398.000000	-0.002522
2397.000000	-0.002543
2396.000000	-0.002575
2395.000000	-0.002608
2394.000000	-0.002623
2393.000000	-0.002610
2392.000000	-0.002579
2391.000000	-0.002544
2390.000000	-0.002503
2389.000000	-0.002449
2388.000000	-0.002381
2387.000000	-0.002298
2386.000000	-0.002197
2385.000000	-0.002085
2384.000000	-0.001982
2383.000000	-0.001895
2382.000000	-0.001811
2381.000000	-0.001716
2380.000000	-0.001613
2379.000000	-0.001505
2378.000000	-0.001390
2377.000000	-0.001271
2376.000000	-0.001176
2375.000000	-0.001128
2374.000000	-0.001123
2373.000000	-0.001146
2372.000000	-0.001184
2371.000000	-0.001205
2370.000000	-0.001168
2369.000000	-0.001066
2368.000000	-0.000925
2367.000000	-0.000771
2366.000000	-0.000613
2365.000000	-0.000458
2364.000000	-0.000329
2363.000000	-0.000257
2362.000000	-0.000191
2361.000000	-0.000075
2360.000000	0.000063
2359.000000	0.000182
2358.000000	0.000247
2357.000000	0.000277
2356.000000	0.000289
2355.000000	0.000270
2354.000000	0.000259
2353.000000	0.000340
2352.000000	0.000557
2351.000000	0.000753
2350.000000	0.000738
2349.000000	0.000550
2348.000000	0.000407
2347.000000	0.000607
2346.000000	0.001262
2345.000000	0.002230
2344.000000	0.003196
2343.000000	0.003831
2342.000000	0.004025
2341.000000	0.003777
2340.000000	0.003245
2339.000000	0.002629
2338.000000	0.002051
2337.000000	0.001541
2336.000000	0.001131
2335.000000	0.000858
2334.000000	0.000716
2333.000000	0.000666
2332.000000	0.000697
2331.000000	0.000760
2330.000000	0.000747
2329.000000	0.000646
2328.000000	0.000475
2327.000000	0.000337
2326.000000	0.000233
2325.000000	0.000162
2324.000000	0.000115
2323.000000	0.000068
2322.000000	0.000030
2321.000000	-0.000005
2320.000000	-0.000022
2319.000000	-0.000066
2318.000000	-0.000172
2317.000000	-0.000336
2316.000000	-0.000505
2315.000000	-0.000628
2314.000000	-0.000714
2313.000000	-0.000783
2312.000000	-0.000864
2311.000000	-0.000949
2310.000000	-0.001041
2309.000000	-0.001124
2308.000000	-0.001212
2307.000000	-0.001309
2306.000000	-0.001428
2305.000000	-0.001547
2304.000000	-0.001652
2303.000000	-0.001739
2302.000000	-0.001824
2301.000000	-0.001906
2300.000000	-0.001982
2299.000000	-0.002049
2298.000000	-0.002122
2297.000000	-0.002196
2296.000000	-0.002271
2295.000000	-0.002341
2294.000000	-0.002415
2293.000000	-0.002491
2292.000000	-0.002561
2291.000000	-0.002615
2290.000000	-0.002656
2289.000000	-0.002685
2288.000000	-0.002694
2287.000000	-0.002684
2286.000000	-0.002673
2285.000000	-0.002677
2284.000000	-0.002700
2283.000000	-0.002735
2282.000000	-0.002773
2281.000000	-0.002806
2280.000000	-0.002825
2279.000000	-0.002827
2278.000000	-0.002817
2277.000000	-0.002806
2276.000000	-0.002801
2275.000000	-0.002806
2274.000000	-0.002816
2273.000000	-0.002826
2272.000000	-0.002832
2271.000000	-0.002838
2270.000000	-0.002850
2269.000000	-0.002875
2268.000000	-0.002911
2267.000000	-0.002948
2266.000000	-0.002980
2265.000000	-0.003004
2264.000000	-0.003022
2263.000000	-0.003031
2262.000000	-0.003019
2261.000000	-0.002979
2260.000000	-0.002916
2259.000000	-0.002847
2258.000000	-0.002790
2257.000000	-0.002757
2256.000000	-0.002769
2255.000000	-0.002846
2254.000000	-0.002987
2253.000000	-0.003163
2252.000000	-0.003334
2251.000000	-0.003476
2250.000000	-0.003575
2249.000000	-0.003614
2248.000000	-0.003584
2247.000000	-0.003501
2246.000000	-0.003400
2245.000000	-0.003310
2244.000000	-0.003237
2243.000000	-0.003174
2242.000000	-0.003122
2241.000000	-0.003097
2240.000000	-0.003113
2239.000000	-0.003170
2238.000000	-0.003250
2237.000000	-0.003333
2236.000000	-0.003408
2235.000000	-0.003471
2234.000000	-0.003510
2233.000000	-0.003505
2232.000000	-0.003445
2231.000000	-0.003348
2230.000000	-0.003245
2229.000000	-0.003153
2228.000000	-0.003072
2227.000000	-0.002999
2226.000000	-0.002935
2225.000000	-0.002886
2224.000000	-0.002852
2223.000000	-0.002830
2222.000000	-0.002809
2221.000000	-0.002776
2220.000000	-0.002731
2219.000000	-0.002690
2218.000000	-0.002666
2217.000000	-0.002656
2216.000000	-0.002649
2215.000000	-0.002648
2214.000000	-0.002662
2213.000000	-0.002686
2212.000000	-0.002703
2211.000000	-0.002702
2210.000000	-0.002690
2209.000000	-0.002678
2208.000000	-0.002669
2207.000000	-0.002659
2206.000000	-0.002650
2205.000000	-0.002646
2204.000000	-0.002647
2203.000000	-0.002647
2202.000000	-0.002646
2201.000000	-0.002649
2200.000000	-0.002658
2199.000000	-0.002666
2198.000000	-0.002662
2197.000000	-0.002644
2196.000000	-0.002628
2195.000000	-0.002626
2194.000000	-0.002636
2193.000000	-0.002643
2192.000000	-0.002644
2191.000000	-0.002649
2190.000000	-0.002660
2189.000000	-0.002669
2188.000000	-0.002664
2187.000000	-0.002644
2186.000000	-0.002624
2185.000000	-0.002612
2184.000000	-0.002613
2183.000000	-0.002625
2182.000000	-0.002639
2181.000000	-0.002647
2180.000000	-0.002644
2179.000000	-0.002637
2178.000000	-0.002632
2177.000000	-0.002625
2176.000000	-0.002607
2175.000000	-0.002583
2174.000000	-0.002567
2173.000000	-0.002569
2172.000000	-0.002592
2171.000000	-0.002625
2170.000000	-0.002652
2169.000000	-0.002654
2168.000000	-0.002635
2167.000000	-0.002615
2166.000000	-0.002607
2165.000000	-0.002602
2164.000000	-0.002585
2163.000000	-0.002559
2162.000000	-0.002541
2161.000000	-0.002538
2160.000000	-0.002546
2159.000000	-0.002567
2158.000000	-0.002603
2157.000000	-0.002642
2156.000000	-0.002660
2155.000000	-0.002652
2154.000000	-0.002636
2153.000000	-0.002626
2152.000000	-0.002619
2151.000000	-0.002607
2150.000000	-0.002590
2149.000000	-0.002575
2148.000000	-0.002562
2147.000000	-0.002555
2146.000000	-0.002559
2145.000000	-0.002571
2144.000000	-0.002578
2143.000000	-0.002574
2142.000000	-0.002570
2141.000000	-0.002580
2140.000000	-0.002598
2139.000000	-0.002610
2138.000000	-0.002604
2137.000000	-0.002578
2136.000000	-0.002540
2135.000000	-0.002510
2134.000000	-0.002501
2133.000000	-0.002507
2132.000000	-0.002509
2131.000000	-0.002495
2130.000000	-0.002479
2129.000000	-0.002474
2128.000000	-0.002475
2127.000000	-0.002465
2126.000000	-0.002442
2125.000000	-0.002412
2124.000000	-0.002371
2123.000000	-0.002314
2122.000000	-0.002241
2121.000000	-0.002164
2120.000000	-0.002092
2119.000000	-0.002027
2118.000000	-0.001975
2117.000000	-0.001943
2116.000000	-0.001933
2115.000000	-0.001943
2114.000000	-0.001968
2113.000000	-0.002003
2112.000000	-0.002042
2111.000000	-0.002086
2110.000000	-0.002139
2109.000000	-0.002203
2108.000000	-0.002268
2107.000000	-0.002320
2106.000000	-0.002355
2105.000000	-0.002383
2104.000000	-0.002413
2103.000000	-0.002446
2102.000000	-0.002479
2101.000000	-0.002515
2100.000000	-0.002558
2099.000000	-0.002602
2098.000000	-0.002633
2097.000000	-0.002640
2096.000000	-0.002622
2095.000000	-0.002592
2094.000000	-0.002571
2093.000000	-0.002571
2092.000000	-0.002594
2091.000000	-0.002627
2090.000000	-0.002655
2089.000000	-0.002667
2088.000000	-0.002659
2087.000000	-0.002633
2086.000000	-0.002600
2085.000000	-0.002574
2084.000000	-0.002563
2083.000000	-0.002566
2082.000000	-0.002575
2081.000000	-0.002586
2080.000000	-0.002598
2079.000000	-0.002610
2078.000000	-0.002618
2077.000000	-0.002617
2076.000000	-0.002607
2075.000000	-0.002590
2074.000000	-0.002569
2073.000000	-0.002546
2072.000000	-0.002521
2071.000000	-0.002498
2070.000000	-0.002489
2069.000000	-0.002502
2068.000000	-0.002535
2067.000000	-0.002575
2066.000000	-0.002594
2065.000000	-0.002578
2064.000000	-0.002539
2063.000000	-0.002508
2062.000000	-0.002507
2061.000000	-0.002525
2060.000000	-0.002540
2059.000000	-0.002538
2058.000000	-0.002530
2057.000000	-0.002526
2056.000000	-0.002529
2055.000000	-0.002533
2054.000000	-0.002537
2053.000000	-0.002540
2052.000000	-0.002543
2051.000000	-0.002544
2050.000000	-0.002543
2049.000000	-0.002538
2048.000000	-0.002523
2047.000000	-0.002503
2046.000000	-0.002489
2045.000000	-0.002489
2044.000000	-0.002497
2043.000000	-0.002501
2042.000000	-0.002501
2041.000000	-0.002505
2040.000000	-0.002515
2039.000000	-0.002521
2038.000000	-0.002522
2037.000000	-0.002521
2036.000000	-0.002523
2035.000000	-0.002522
2034.000000	-0.002517
2033.000000	-0.002513
2032.000000	-0.002515
2031.000000	-0.002521
2030.000000	-0.002524
2029.000000	-0.002519
2028.000000	-0.002510
2027.000000	-0.002499
2026.000000	-0.002491
2025.000000	-0.002488
2024.000000	-0.002493
2023.000000	-0.002501
2022.000000	-0.002505
2021.000000	-0.002502
2020.000000	-0.002496
2019.000000	-0.002490
2018.000000	-0.002486
2017.000000	-0.002478
2016.000000	-0.002464
2015.000000	-0.002452
2014.000000	-0.002451
2013.000000	-0.002458
2012.000000	-0.002462
2011.000000	-0.002449
2010.000000	-0.002423
2009.000000	-0.002401
2008.000000	-0.002400
2007.000000	-0.002417
2006.000000	-0.002438
2005.000000	-0.002453
2004.000000	-0.002461
2003.000000	-0.002465
2002.000000	-0.002468
2001.000000	-0.002471
2000.000000	-0.002477
1999.000000	-0.002488
1998.000000	-0.002498
1997.000000	-0.002500
1996.000000	-0.002494
1995.000000	-0.002486
1994.000000	-0.002482
1993.000000	-0.002480
1992.000000	-0.002476
1991.000000	-0.002467
1990.000000	-0.002454
1989.000000	-0.002439
1988.000000	-0.002430
1987.000000	-0.002433
1986.000000	-0.002441
1985.000000	-0.002440
1984.000000	-0.002427
1983.000000	-0.002411
1982.000000	-0.002399
1981.000000	-0.002387
1980.000000	-0.002373
1979.000000	-0.002362
1978.000000	-0.002361
1977.000000	-0.002370
1976.000000	-0.002383
1975.000000	-0.002400
1974.000000	-0.002423
1973.000000	-0.002446
1972.000000	-0.002457
1971.000000	-0.002452
1970.000000	-0.002441
1969.000000	-0.002436
1968.000000	-0.002440
1967.000000	-0.002449
1966.000000	-0.002452
1965.000000	-0.002443
1964.000000	-0.002426
1963.000000	-0.002409
1962.000000	-0.002398
1961.000000	-0.002393
1960.000000	-0.002392
1959.000000	-0.002397
1958.000000	-0.002412
1957.000000	-0.002431
1956.000000	-0.002445
1955.000000	-0.002443
1954.000000	-0.002426
1953.000000	-0.002400
1952.000000	-0.002376
1951.000000	-0.002362
1950.000000	-0.002361
1949.000000	-0.002366
1948.000000	-0.002371
1947.000000	-0.002374
1946.000000	-0.002381
1945.000000	-0.002387
1944.000000	-0.002388
1943.000000	-0.002383
1942.000000	-0.002376
1941.000000	-0.002372
1940.000000	-0.002369
1939.000000	-0.002369
1938.000000	-0.002375
1937.000000	-0.002379
1936.000000	-0.002372
1935.000000	-0.002360
1934.000000	-0.002358
1933.000000	-0.002374
1932.000000	-0.002393
1931.000000	-0.002396
1930.000000	-0.002384
1929.000000	-0.002371
1928.000000	-0.002367
1927.000000	-0.002369
1926.000000	-0.002366
1925.000000	-0.002354
1924.000000	-0.002342
1923.000000	-0.002342
1922.000000	-0.002356
1921.000000	-0.002379
1920.000000	-0.002395
1919.000000	-0.002398
1918.000000	-0.002386
1917.000000	-0.002365
1916.000000	-0.002343
1915.000000	-0.002328
1914.000000	-0.002324
1913.000000	-0.002332
1912.000000	-0.002344
1911.000000	-0.002352
1910.000000	-0.002355
1909.000000	-0.002355
1908.000000	-0.002354
1907.000000	-0.002356
1906.000000	-0.002365
1905.000000	-0.002378
1904.000000	-0.002391
1903.000000	-0.002399
1902.000000	-0.002403
1901.000000	-0.002404
1900.000000	-0.002404
1899.000000	-0.002404
1898.000000	-0.002404
1897.000000	-0.002398
1896.000000	-0.002382
1895.000000	-0.002356
1894.000000	-0.002332
1893.000000	-0.002321
1892.000000	-0.002321
1891.000000	-0.002328
1890.000000	-0.002340
1889.000000	-0.002359
1888.000000	-0.002378
1887.000000	-0.002386
1886.000000	-0.002374
1885.000000	-0.002349
1884.000000	-0.002325
1883.000000	-0.002311
1882.000000	-0.002310
1881.000000	-0.002313
1880.000000	-0.002316
1879.000000	-0.002324
1878.000000	-0.002338
1877.000000	-0.002356
1876.000000	-0.002364
1875.000000	-0.002356
1874.000000	-0.002337
1873.000000	-0.002317
1872.000000	-0.002301
1871.000000	-0.002288
1870.000000	-0.002281
1869.000000	-0.002284
1868.000000	-0.002293
1867.000000	-0.002300
1866.000000	-0.002300
1865.000000	-0.002295
1864.000000	-0.002292
1863.000000	-0.002292
1862.000000	-0.002291
1861.000000	-0.002284
1860.000000	-0.002274
1859.000000	-0.002271
1858.000000	-0.002288
1857.000000	-0.002321
1856.000000	-0.002356
1855.000000	-0.002377
1854.000000	-0.002377
1853.000000	-0.002359
1852.000000	-0.002333
1851.000000	-0.002307
1850.000000	-0.002289
1849.000000	-0.002281
1848.000000	-0.002280
1847.000000	-0.002289
1846.000000	-0.002305
1845.000000	-0.002322
1844.000000	-0.002330
1843.000000	-0.002329
1842.000000	-0.002326
1841.000000	-0.002324
1840.000000	-0.002322
1839.000000	-0.002318
1838.000000	-0.002311
1837.000000	-0.002298
1836.000000	-0.002279
1835.000000	-0.002262
1834.000000	-0.002260
1833.000000	-0.002280
1832.000000	-0.002318
1831.000000	-0.002363
1830.000000	-0.002399
1829.000000	-0.002406
1828.000000	-0.002370
1827.000000	-0.002307
1826.000000	-0.002255
1825.000000	-0.002239
1824.000000	-0.002253
1823.000000	-0.002267
1822.000000	-0.002267
1821.000000	-0.002262
1820.000000	-0.002263
1819.000000	-0.002266
1818.000000	-0.002264
1817.000000	-0.002259
1816.000000	-0.002258
1815.000000	-0.002264
1814.000000	-0.002272
1813.000000	-0.002277
1812.000000	-0.002280
1811.000000	-0.002275
1810.000000	-0.002258
1809.000000	-0.002227
1808.000000	-0.002191
1807.000000	-0.002166
1806.000000	-0.002163
1805.000000	-0.002181
1804.000000	-0.002205
1803.000000	-0.002225
1802.000000	-0.002238
1801.000000	-0.002247
1800.000000	-0.002251
1799.000000	-0.002249
1798.000000	-0.002246
1797.000000	-0.002244
1796.000000	-0.002242
1795.000000	-0.002234
1794.000000	-0.002227
1793.000000	-0.002229
1792.000000	-0.002241
1791.000000	-0.002251
1790.000000	-0.002251
1789.000000	-0.002241
1788.000000	-0.002225
1787.000000	-0.002213
1786.000000	-0.002212
1785.000000	-0.002222
1784.000000	-0.002237
1783.000000	-0.002248
1782.000000	-0.002250
1781.000000	-0.002241
1780.000000	-0.002222
1779.000000	-0.002205
1778.000000	-0.002202
1777.000000	-0.002215
1776.000000	-0.002228
1775.000000	-0.002226
1774.000000	-0.002211
1773.000000	-0.002201
1772.000000	-0.002203
1771.000000	-0.002205
1770.000000	-0.002198
1769.000000	-0.002190
1768.000000	-0.002197
1767.000000	-0.002227
1766.000000	-0.002261
1765.000000	-0.002273
1764.000000	-0.002254
1763.000000	-0.002221
1762.000000	-0.002203
1761.000000	-0.002205
1760.000000	-0.002211
1759.000000	-0.002208
1758.000000	-0.002203
1757.000000	-0.002211
1756.000000	-0.002230
1755.000000	-0.002238
1754.000000	-0.002218
1753.000000	-0.002171
1752.000000	-0.002118
1751.000000	-0.002085
1750.000000	-0.002087
1749.000000	-0.002119
1748.000000	-0.002163
1747.000000	-0.002196
1746.000000	-0.002205
1745.000000	-0.002186
1744.000000	-0.002152
1743.000000	-0.002114
1742.000000	-0.002077
1741.000000	-0.002045
1740.000000	-0.002029
1739.000000	-0.002039
1738.000000	-0.002072
1737.000000	-0.002112
1736.000000	-0.002136
1735.000000	-0.002130
1734.000000	-0.002094
1733.000000	-0.002049
1732.000000	-0.002022
1731.000000	-0.002022
1730.000000	-0.002040
1729.000000	-0.002056
1728.000000	-0.002057
1727.000000	-0.002044
1726.000000	-0.002021
1725.000000	-0.001988
1724.000000	-0.001945
1723.000000	-0.001901
1722.000000	-0.001870
1721.000000	-0.001854
1720.000000	-0.001845
1719.000000	-0.001831
1718.000000	-0.001814
1717.000000	-0.001798
1716.000000	-0.001773
1715.000000	-0.001721
1714.000000	-0.001643
1713.000000	-0.001566
1712.000000	-0.001514
1711.000000	-0.001486
1710.000000	-0.001465
1709.000000	-0.001429
1708.000000	-0.001376
1707.000000	-0.001320
1706.000000	-0.001284
1705.000000	-0.001277
1704.000000	-0.001281
1703.000000	-0.001265
1702.000000	-0.001219
1701.000000	-0.001165
1700.000000	-0.001137
1699.000000	-0.001134
1698.000000	-0.001131
1697.000000	-0.001112
1696.000000	-0.001082
1695.000000	-0.001059
1694.000000	-0.001059
1693.000000	-0.001077
1692.000000	-0.001091
1691.000000	-0.001087
1690.000000	-0.001063
1689.000000	-0.001036
1688.000000	-0.001021
1687.000000	-0.001020
1686.000000	-0.001028
1685.000000	-0.001037
1684.000000	-0.001042
1683.000000	-0.001040
1682.000000	-0.001034
1681.000000	-0.001017
1680.000000	-0.000983
1679.000000	-0.000944
1678.000000	-0.000922
1677.000000	-0.000918
1676.000000	-0.000920
1675.000000	-0.000923
1674.000000	-0.000931
1673.000000	-0.000941
1672.000000	-0.000942
1671.000000	-0.000924
1670.000000	-0.000897
1669.000000	-0.000878
1668.000000	-0.000872
1667.000000	-0.000872
1666.000000	-0.000874
1665.000000	-0.000876
1664.000000	-0.000874
1663.000000	-0.000859
1662.000000	-0.000820
1661.000000	-0.000765
1660.000000	-0.000713
1659.000000	-0.000685
1658.000000	-0.000690
1657.000000	-0.000717
1656.000000	-0.000743
1655.000000	-0.000753
1654.000000	-0.000747
1653.000000	-0.000729
1652.000000	-0.000706
1651.000000	-0.000700
1650.000000	-0.000710
1649.000000	-0.000723
1648.000000	-0.000736
1647.000000	-0.000748
1646.000000	-0.000753
1645.000000	-0.000754
1644.000000	-0.000754
1643.000000	-0.000750
1642.000000	-0.000743
1641.000000	-0.000743
1640.000000	-0.000757
1639.000000	-0.000782
1638.000000	-0.000812
1637.000000	-0.000844
1636.000000	-0.000874
1635.000000	-0.000885
1634.000000	-0.000869
1633.000000	-0.000836
1632.000000	-0.000802
1631.000000	-0.000785
1630.000000	-0.000791
1629.000000	-0.000809
1628.000000	-0.000825
1627.000000	-0.000831
1626.000000	-0.000834
1625.000000	-0.000833
1624.000000	-0.000821
1623.000000	-0.000802
1622.000000	-0.000794
1621.000000	-0.000817
1620.000000	-0.000864
1619.000000	-0.000913
1618.000000	-0.000947
1617.000000	-0.000962
1616.000000	-0.000961
1615.000000	-0.000948
1614.000000	-0.000926
1613.000000	-0.000897
1612.000000	-0.000867
1611.000000	-0.000843
1610.000000	-0.000830
1609.000000	-0.000824
1608.000000	-0.000820
1607.000000	-0.000813
1606.000000	-0.000802
1605.000000	-0.000780
1604.000000	-0.000746
1603.000000	-0.000711
1602.000000	-0.000688
1601.000000	-0.000684
1600.000000	-0.000701
1599.000000	-0.000734
1598.000000	-0.000767
1597.000000	-0.000785
1596.000000	-0.000791
1595.000000	-0.000804
1594.000000	-0.000836
1593.000000	-0.000875
1592.000000	-0.000904
1591.000000	-0.000921
1590.000000	-0.000935
1589.000000	-0.000949
1588.000000	-0.000953
1587.000000	-0.000946
1586.000000	-0.000941
1585.000000	-0.000946
1584.000000	-0.000955
1583.000000	-0.000969
1582.000000	-0.000996
1581.000000	-0.001034
1580.000000	-0.001064
1579.000000	-0.001067
1578.000000	-0.001048
1577.000000	-0.001023
1576.000000	-0.000999
1575.000000	-0.000981
1574.000000	-0.000975
1573.000000	-0.000978
1572.000000	-0.000981
1571.000000	-0.000982
1570.000000	-0.000988
1569.000000	-0.000993
1568.000000	-0.000986
1567.000000	-0.000962
1566.000000	-0.000931
1565.000000	-0.000905
1564.000000	-0.000888
1563.000000	-0.000871
1562.000000	-0.000844
1561.000000	-0.000804
1560.000000	-0.000763
1559.000000	-0.000750
1558.000000	-0.000772
1557.000000	-0.000831
1556.000000	-0.000906
1555.000000	-0.000965
1554.000000	-0.001002
1553.000000	-0.001032
1552.000000	-0.001060
1551.000000	-0.001077
1550.000000	-0.001072
1549.000000	-0.001056
1548.000000	-0.001049
1547.000000	-0.001063
1546.000000	-0.001109
1545.000000	-0.001196
1544.000000	-0.001325
1543.000000	-0.001467
1542.000000	-0.001580
1541.000000	-0.001639
1540.000000	-0.001659
1539.000000	-0.001681
1538.000000	-0.001731
1537.000000	-0.001792
1536.000000	-0.001832
1535.000000	-0.001853
1534.000000	-0.001870
1533.000000	-0.001894
1532.000000	-0.001934
1531.000000	-0.002008
1530.000000	-0.002116
1529.000000	-0.002219
1528.000000	-0.002260
1527.000000	-0.002220
1526.000000	-0.002148
1525.000000	-0.002098
1524.000000	-0.002076
1523.000000	-0.002054
1522.000000	-0.002033
1521.000000	-0.002035
1520.000000	-0.002055
1519.000000	-0.002065
1518.000000	-0.002073
1517.000000	-0.002139
1516.000000	-0.002297
1515.000000	-0.002473
1514.000000	-0.002536
1513.000000	-0.002427
1512.000000	-0.002223
1511.000000	-0.002064
1510.000000	-0.002028
1509.000000	-0.002088
1508.000000	-0.002178
1507.000000	-0.002241
1506.000000	-0.002242
1505.000000	-0.002199
1504.000000	-0.002155
1503.000000	-0.002146
1502.000000	-0.002186
1501.000000	-0.002262
1500.000000	-0.002338
1499.000000	-0.002390
1498.000000	-0.002417
1497.000000	-0.002419
1496.000000	-0.002387
1495.000000	-0.002329
1494.000000	-0.002280
1493.000000	-0.002272
1492.000000	-0.002310
1491.000000	-0.002375
1490.000000	-0.002444
1489.000000	-0.002501
1488.000000	-0.002544
1487.000000	-0.002595
1486.000000	-0.002693
1485.000000	-0.002853
1484.000000	-0.003033
1483.000000	-0.003160
1482.000000	-0.003198
1481.000000	-0.003169
1480.000000	-0.003122
1479.000000	-0.003075
1478.000000	-0.003014
1477.000000	-0.002930
1476.000000	-0.002846
1475.000000	-0.002797
1474.000000	-0.002801
1473.000000	-0.002845
1472.000000	-0.002893
1471.000000	-0.002920
1470.000000	-0.002920
1469.000000	-0.002898
1468.000000	-0.002896
1467.000000	-0.003011
1466.000000	-0.003320
1465.000000	-0.003745
1464.000000	-0.004024
1463.000000	-0.003946
1462.000000	-0.003566
1461.000000	-0.003126
1460.000000	-0.002832
1459.000000	-0.002721
1458.000000	-0.002701
1457.000000	-0.002693
1456.000000	-0.002693
1455.000000	-0.002711
1454.000000	-0.002726
1453.000000	-0.002741
1452.000000	-0.002800
1451.000000	-0.002911
1450.000000	-0.002999
1449.000000	-0.002977
1448.000000	-0.002852
1447.000000	-0.002725
1446.000000	-0.002672
1445.000000	-0.002669
1444.000000	-0.002643
1443.000000	-0.002575
1442.000000	-0.002504
1441.000000	-0.002471
1440.000000	-0.002476
1439.000000	-0.002517
1438.000000	-0.002617
1437.000000	-0.002774
1436.000000	-0.002905
1435.000000	-0.002899
1434.000000	-0.002743
1433.000000	-0.002522
1432.000000	-0.002340
1431.000000	-0.002243
1430.000000	-0.002210
1429.000000	-0.002216
1428.000000	-0.002258
1427.000000	-0.002342
1426.000000	-0.002473
1425.000000	-0.002664
1424.000000	-0.002908
1423.000000	-0.003132
1422.000000	-0.003219
1421.000000	-0.003099
1420.000000	-0.002820
1419.000000	-0.002537
1418.000000	-0.002380
1417.000000	-0.002337
1416.000000	-0.002323
1415.000000	-0.002289
1414.000000	-0.002248
1413.000000	-0.002233
1412.000000	-0.002260
1411.000000	-0.002327
1410.000000	-0.002413
1409.000000	-0.002481
1408.000000	-0.002492
1407.000000	-0.002433
1406.000000	-0.002330
1405.000000	-0.002230
1404.000000	-0.002168
1403.000000	-0.002143
1402.000000	-0.002143
1401.000000	-0.002153
1400.000000	-0.002167
1399.000000	-0.002179
1398.000000	-0.002185
1397.000000	-0.002188
1396.000000	-0.002182
1395.000000	-0.002153
1394.000000	-0.002087
1393.000000	-0.001993
1392.000000	-0.001897
1391.000000	-0.001830
1390.000000	-0.001808
1389.000000	-0.001828
1388.000000	-0.001860
1387.000000	-0.001867
1386.000000	-0.001835
1385.000000	-0.001780
1384.000000	-0.001727
1383.000000	-0.001690
1382.000000	-0.001678
1381.000000	-0.001708
1380.000000	-0.001797
1379.000000	-0.001922
1378.000000	-0.002016
1377.000000	-0.002018
1376.000000	-0.001924
1375.000000	-0.001789
1374.000000	-0.001679
1373.000000	-0.001614
1372.000000	-0.001574
1371.000000	-0.001536
1370.000000	-0.001496
1369.000000	-0.001463
1368.000000	-0.001438
1367.000000	-0.001422
1366.000000	-0.001416
1365.000000	-0.001425
1364.000000	-0.001445
1363.000000	-0.001463
1362.000000	-0.001469
1361.000000	-0.001464
1360.000000	-0.001457
1359.000000	-0.001452
1358.000000	-0.001452
1357.000000	-0.001463
1356.000000	-0.001494
1355.000000	-0.001555
1354.000000	-0.001658
1353.000000	-0.001795
1352.000000	-0.001932
1351.000000	-0.002020
1350.000000	-0.002023
1349.000000	-0.001954
1348.000000	-0.001858
1347.000000	-0.001772
1346.000000	-0.001703
1345.000000	-0.001647
1344.000000	-0.001600
1343.000000	-0.001562
1342.000000	-0.001530
1341.000000	-0.001506
1340.000000	-0.001503
1339.000000	-0.001533
1338.000000	-0.001576
1337.000000	-0.001596
1336.000000	-0.001570
1335.000000	-0.001518
1334.000000	-0.001478
1333.000000	-0.001475
1332.000000	-0.001500
1331.000000	-0.001524
1330.000000	-0.001521
1329.000000	-0.001488
1328.000000	-0.001447
1327.000000	-0.001428
1326.000000	-0.001441
1325.000000	-0.001463
1324.000000	-0.001465
1323.000000	-0.001435
1322.000000	-0.001393
1321.000000	-0.001362
1320.000000	-0.001349
1319.000000	-0.001343
1318.000000	-0.001336
1317.000000	-0.001324
1316.000000	-0.001304
1315.000000	-0.001271
1314.000000	-0.001225
1313.000000	-0.001179
1312.000000	-0.001148
1311.000000	-0.001138
1310.000000	-0.001134
1309.000000	-0.001114
1308.000000	-0.001067
1307.000000	-0.001004
1306.000000	-0.000954
1305.000000	-0.000937
1304.000000	-0.000951
1303.000000	-0.000973
1302.000000	-0.000987
1301.000000	-0.000994
1300.000000	-0.001003
1299.000000	-0.001021
1298.000000	-0.001041
1297.000000	-0.001058
1296.000000	-0.001069
1295.000000	-0.001069
1294.000000	-0.001050
1293.000000	-0.001011
1292.000000	-0.000963
1291.000000	-0.000929
1290.000000	-0.000919
1289.000000	-0.000927
1288.000000	-0.000932
1287.000000	-0.000925
1286.000000	-0.000911
1285.000000	-0.000899
1284.000000	-0.000883
1283.000000	-0.000846
1282.000000	-0.000783
1281.000000	-0.000702
1280.000000	-0.000619
1279.000000	-0.000546
1278.000000	-0.000486
1277.000000	-0.000442
1276.000000	-0.000423
1275.000000	-0.000443
1274.000000	-0.000510
1273.000000	-0.000619
1272.000000	-0.000756
1271.000000	-0.000904
1270.000000	-0.001050
1269.000000	-0.001178
1268.000000	-0.001270
1267.000000	-0.001319
1266.000000	-0.001338
1265.000000	-0.001344
1264.000000	-0.001341
1263.000000	-0.001326
1262.000000	-0.001308
1261.000000	-0.001304
1260.000000	-0.001312
1259.000000	-0.001304
1258.000000	-0.001252
1257.000000	-0.001160
1256.000000	-0.001050
1255.000000	-0.000948
1254.000000	-0.000862
1253.000000	-0.000788
1252.000000	-0.000717
1251.000000	-0.000630
1250.000000	-0.000519
1249.000000	-0.000387
1248.000000	-0.000249
1247.000000	-0.000108
1246.000000	0.000045
1245.000000	0.000212
1244.000000	0.000378
1243.000000	0.000520
1242.000000	0.000629
1241.000000	0.000721
1240.000000	0.000811
1239.000000	0.000898
1238.000000	0.000964
1237.000000	0.000993
1236.000000	0.000986
1235.000000	0.000958
1234.000000	0.000921
1233.000000	0.000870
1232.000000	0.000796
1231.000000	0.000703
1230.000000	0.000613
1229.000000	0.000544
1228.000000	0.000491
1227.000000	0.000430
1226.000000	0.000344
1225.000000	0.000237
1224.000000	0.000125
1223.000000	0.000021
1222.000000	-0.000067
1221.000000	-0.000138
1220.000000	-0.000192
1219.000000	-0.000235
1218.000000	-0.000273
1217.000000	-0.000304
1216.000000	-0.000323
1215.000000	-0.000332
1214.000000	-0.000346
1213.000000	-0.000380
1212.000000	-0.000435
1211.000000	-0.000495
1210.000000	-0.000535
1209.000000	-0.000540
1208.000000	-0.000520
1207.000000	-0.000500
1206.000000	-0.000501
1205.000000	-0.000517
1204.000000	-0.000526
1203.000000	-0.000519
1202.000000	-0.000516
1201.000000	-0.000538
1200.000000	-0.000572
1199.000000	-0.000591
1198.000000	-0.000584
1197.000000	-0.000566
1196.000000	-0.000552
1195.000000	-0.000536
1194.000000	-0.000506
1193.000000	-0.000467
1192.000000	-0.000437
1191.000000	-0.000421
1190.000000	-0.000412
1189.000000	-0.000404
1188.000000	-0.000399
1187.000000	-0.000398
1186.000000	-0.000397
1185.000000	-0.000392
1184.000000	-0.000384
1183.000000	-0.000375
1182.000000	-0.000373
1181.000000	-0.000380
1180.000000	-0.000393
1179.000000	-0.000402
1178.000000	-0.000403
1177.000000	-0.000400
1176.000000	-0.000404
1175.000000	-0.000416
1174.000000	-0.000428
1173.000000	-0.000436
1172.000000	-0.000439
1171.000000	-0.000444
1170.000000	-0.000462
1169.000000	-0.000497
1168.000000	-0.000540
1167.000000	-0.000570
1166.000000	-0.000574
1165.000000	-0.000558
1164.000000	-0.000530
1163.000000	-0.000489
1162.000000	-0.000437
1161.000000	-0.000394
1160.000000	-0.000385
1159.000000	-0.000410
1158.000000	-0.000442
1157.000000	-0.000458
1156.000000	-0.000458
1155.000000	-0.000459
1154.000000	-0.000465
1153.000000	-0.000464
1152.000000	-0.000448
1151.000000	-0.000426
1150.000000	-0.000412
1149.000000	-0.000414
1148.000000	-0.000423
1147.000000	-0.000422
1146.000000	-0.000404
1145.000000	-0.000380
1144.000000	-0.000367
1143.000000	-0.000370
1142.000000	-0.000371
1141.000000	-0.000352
1140.000000	-0.000314
1139.000000	-0.000282
1138.000000	-0.000273
1137.000000	-0.000283
1136.000000	-0.000303
1135.000000	-0.000337
1134.000000	-0.000391
1133.000000	-0.000448
1132.000000	-0.000476
1131.000000	-0.000465
1130.000000	-0.000433
1129.000000	-0.000402
1128.000000	-0.000370
1127.000000	-0.000318
1126.000000	-0.000254
1125.000000	-0.000208
1124.000000	-0.000201
1123.000000	-0.000223
1122.000000	-0.000245
1121.000000	-0.000254
1120.000000	-0.000257
1119.000000	-0.000265
1118.000000	-0.000278
1117.000000	-0.000290
1116.000000	-0.000297
1115.000000	-0.000305
1114.000000	-0.000321
1113.000000	-0.000345
1112.000000	-0.000376
1111.000000	-0.000406
1110.000000	-0.000432
1109.000000	-0.000452
1108.000000	-0.000461
1107.000000	-0.000449
1106.000000	-0.000411
1105.000000	-0.000356
1104.000000	-0.000311
1103.000000	-0.000305
1102.000000	-0.000343
1101.000000	-0.000400
1100.000000	-0.000439
1099.000000	-0.000445
1098.000000	-0.000440
1097.000000	-0.000455
1096.000000	-0.000498
1095.000000	-0.000547
1094.000000	-0.000579
1093.000000	-0.000594
1092.000000	-0.000609
1091.000000	-0.000635
1090.000000	-0.000660
1089.000000	-0.000666
1088.000000	-0.000653
1087.000000	-0.000637
1086.000000	-0.000636
1085.000000	-0.000650
1084.000000	-0.000667
1083.000000	-0.000680
1082.000000	-0.000697
1081.000000	-0.000733
1080.000000	-0.000792
1079.000000	-0.000873
1078.000000	-0.000966
1077.000000	-0.001046
1076.000000	-0.001084
1075.000000	-0.001071
1074.000000	-0.001035
1073.000000	-0.001019
1072.000000	-0.001034
1071.000000	-0.001054
1070.000000	-0.001055
1069.000000	-0.001045
1068.000000	-0.001053
1067.000000	-0.001094
1066.000000	-0.001154
1065.000000	-0.001200
1064.000000	-0.001211
1063.000000	-0.001198
1062.000000	-0.001201
1061.000000	-0.001242
1060.000000	-0.001299
1059.000000	-0.001322
1058.000000	-0.001297
1057.000000	-0.001265
1056.000000	-0.001273
1055.000000	-0.001322
1054.000000	-0.001364
1053.000000	-0.001361
1052.000000	-0.001327
1051.000000	-0.001308
1050.000000	-0.001329
1049.000000	-0.001365
1048.000000	-0.001378
1047.000000	-0.001361
1046.000000	-0.001350
1045.000000	-0.001371
1044.000000	-0.001415
1043.000000	-0.001451
1042.000000	-0.001464
1041.000000	-0.001464
1040.000000	-0.001463
1039.000000	-0.001468
1038.000000	-0.001478
1037.000000	-0.001487
1036.000000	-0.001494
1035.000000	-0.001504
1034.000000	-0.001527
1033.000000	-0.001558
1032.000000	-0.001564
1031.000000	-0.001520
1030.000000	-0.001454
1029.000000	-0.001423
1028.000000	-0.001446
1027.000000	-0.001476
1026.000000	-0.001461
1025.000000	-0.001406
1024.000000	-0.001357
1023.000000	-0.001342
1022.000000	-0.001339
1021.000000	-0.001317
1020.000000	-0.001276
1019.000000	-0.001250
1018.000000	-0.001267
1017.000000	-0.001318
1016.000000	-0.001359
1015.000000	-0.001351
1014.000000	-0.001298
1013.000000	-0.001239
1012.000000	-0.001196
1011.000000	-0.001159
1010.000000	-0.001111
1009.000000	-0.001059
1008.000000	-0.001026
1007.000000	-0.001016
1006.000000	-0.001010
1005.000000	-0.000990
1004.000000	-0.000953
1003.000000	-0.000897
1002.000000	-0.000825
1001.000000	-0.000744
1000.000000	-0.000675
999.000000	-0.000631
998.000000	-0.000604
997.000000	-0.000577
996.000000	-0.000543
995.000000	-0.000508
994.000000	-0.000473
993.000000	-0.000430
992.000000	-0.000370
991.000000	-0.000301
990.000000	-0.000239
989.000000	-0.000191
988.000000	-0.000150
987.000000	-0.000102
986.000000	-0.000047
985.000000	0.000006
984.000000	0.000044
983.000000	0.000067
982.000000	0.000081
981.000000	0.000089
980.000000	0.000096
979.000000	0.000105
978.000000	0.000124
977.000000	0.000157
976.000000	0.000201
975.000000	0.000245
974.000000	0.000282
973.000000	0.000310
972.000000	0.000329
971.000000	0.000326
970.000000	0.000287
969.000000	0.000219
968.000000	0.000164
967.000000	0.000159
966.000000	0.000204
965.000000	0.000264
964.000000	0.000313
963.000000	0.000341
962.000000	0.000346
961.000000	0.000320
960.000000	0.000274
959.000000	0.000242
958.000000	0.000250
957.000000	0.000290
956.000000	0.000330
955.000000	0.000353
954.000000	0.000366
953.000000	0.000373
952.000000	0.000360
951.000000	0.000310
950.000000	0.000225
949.000000	0.000134
948.000000	0.000071
947.000000	0.000050
946.000000	0.000050
945.000000	0.000038
944.000000	-0.000003
943.000000	-0.000055
942.000000	-0.000085
941.000000	-0.000068
940.000000	-0.000018
939.000000	0.000022
938.000000	0.000010
937.000000	-0.000056
936.000000	-0.000136
935.000000	-0.000185
934.000000	-0.000195
933.000000	-0.000188
932.000000	-0.000177
931.000000	-0.000153
930.000000	-0.000107
929.000000	-0.000044
928.000000	0.000019
927.000000	0.000059
926.000000	0.000058
925.000000	0.000014
924.000000	-0.000047
923.000000	-0.000090
922.000000	-0.000105
921.000000	-0.000104
920.000000	-0.000105
919.000000	-0.000107
918.000000	-0.000109
917.000000	-0.000113
916.000000	-0.000117
915.000000	-0.000109
914.000000	-0.000090
913.000000	-0.000072
912.000000	-0.000060
911.000000	-0.000043
910.000000	-0.000012
909.000000	0.000018
908.000000	0.000027
907.000000	0.000013
906.000000	-0.000015
905.000000	-0.000051
904.000000	-0.000084
903.000000	-0.000093
902.000000	-0.000060
901.000000	0.000008
900.000000	0.000087
899.000000	0.000159
898.000000	0.000210
897.000000	0.000228
896.000000	0.000211
895.000000	0.000180
894.000000	0.000158
893.000000	0.000151
892.000000	0.000150
891.000000	0.000151
890.000000	0.000166
889.000000	0.000204
888.000000	0.000255
887.000000	0.000295
886.000000	0.000301
885.000000	0.000270
884.000000	0.000218
883.000000	0.000171
882.000000	0.000153
881.000000	0.000176
880.000000	0.000237
879.000000	0.000311
878.000000	0.000364
877.000000	0.000384
876.000000	0.000390
875.000000	0.000408
874.000000	0.000439
873.000000	0.000468
872.000000	0.000496
871.000000	0.000536
870.000000	0.000586
869.000000	0.000622
868.000000	0.000640
867.000000	0.000659
866.000000	0.000703
865.000000	0.000772
864.000000	0.000860
863.000000	0.000958
862.000000	0.001045
861.000000	0.001094
860.000000	0.001103
859.000000	0.001107
858.000000	0.001152
857.000000	0.001267
856.000000	0.001455
855.000000	0.001702
854.000000	0.001972
853.000000	0.002230
852.000000	0.002465
851.000000	0.002666
850.000000	0.002781
849.000000	0.002733
848.000000	0.002504
847.000000	0.002176
846.000000	0.001862
845.000000	0.001615
844.000000	0.001413
843.000000	0.001220
842.000000	0.001027
841.000000	0.000849
840.000000	0.000694
839.000000	0.000553
838.000000	0.000412
837.000000	0.000276
836.000000	0.000174
835.000000	0.000126
834.000000	0.000111
833.000000	0.000089
832.000000	0.000062
831.000000	0.000069
830.000000	0.000113
829.000000	0.000149
828.000000	0.000154
827.000000	0.000168
826.000000	0.000231
825.000000	0.000312
824.000000	0.000352
823.000000	0.000358
822.000000	0.000386
821.000000	0.000450
820.000000	0.000504
819.000000	0.000510
818.000000	0.000489
817.000000	0.000488
816.000000	0.000521
815.000000	0.000563
814.000000	0.000585
813.000000	0.000583
812.000000	0.000581
811.000000	0.000596
810.000000	0.000617
809.000000	0.000613
808.000000	0.000576
807.000000	0.000534
806.000000	0.000512
805.000000	0.000501
804.000000	0.000478
803.000000	0.000440
802.000000	0.000397
801.000000	0.000361
800.000000	0.000339
799.000000	0.000342
798.000000	0.000368
797.000000	0.000403
796.000000	0.000429
795.000000	0.000446
794.000000	0.000459
793.000000	0.000469
792.000000	0.000486
791.000000	0.000521
790.000000	0.000566
789.000000	0.000600
788.000000	0.000625
787.000000	0.000669
786.000000	0.000748
785.000000	0.000824
784.000000	0.000843
783.000000	0.000786
782.000000	0.000679
781.000000	0.000570
780.000000	0.000509
779.000000	0.000522
778.000000	0.000590
777.000000	0.000668
776.000000	0.000727
775.000000	0.000772
774.000000	0.000804
773.000000	0.000807
772.000000	0.000768
771.000000	0.000706
770.000000	0.000661
769.000000	0.000660
768.000000	0.000716
767.000000	0.000805
766.000000	0.000861
765.000000	0.000820
764.000000	0.000692
763.000000	0.000554
762.000000	0.000471
761.000000	0.000442
760.000000	0.000445
759.000000	0.000477
758.000000	0.000527
757.000000	0.000560
756.000000	0.000553
755.000000	0.000528
754.000000	0.000517
753.000000	0.000533
752.000000	0.000579
751.000000	0.000661
750.000000	0.000758
749.000000	0.000816
748.000000	0.000814
747.000000	0.000786
746.000000	0.000765
745.000000	0.000745
744.000000	0.000713
743.000000	0.000687
742.000000	0.000698
741.000000	0.000755
740.000000	0.000860
739.000000	0.000999
738.000000	0.001108
737.000000	0.001113
736.000000	0.001025
735.000000	0.000942
734.000000	0.000918
733.000000	0.000918
732.000000	0.000909
731.000000	0.000938
730.000000	0.001031
729.000000	0.001124
728.000000	0.001125
727.000000	0.001021
726.000000	0.000881
725.000000	0.000780
724.000000	0.000771
723.000000	0.000883
722.000000	0.001079
721.000000	0.001258
720.000000	0.001334
719.000000	0.001314
718.000000	0.001258
717.000000	0.001206
716.000000	0.001155
715.000000	0.001099
714.000000	0.001034
713.000000	0.000954
712.000000	0.000871
711.000000	0.000807
710.000000	0.000753
709.000000	0.000687
708.000000	0.000623
707.000000	0.000599
706.000000	0.000625
705.000000	0.000663
704.000000	0.000690
703.000000	0.000728
702.000000	0.000770
701.000000	0.000754
700.000000	0.000662
