# Supplementary material for: Real-time monitoring of the reversible capture and release of CO2 on anthraquinone and riboflavin-modified graphitic electrodes using ATR-SEIRAS
Source: Chem Sci. 2025 Nov 4;16(48):23189–202. doi: 10.1039/d5sc05427c (PMC12584010; doi:10.1039/d5sc05427c)
Supplement: SC-016-D5SC05427C-s001 [file SC-016-D5SC05427C-s001.zip › Data Folders/Main Figures/Figure3/3b/029.ASC]

PE IR       SUBTECH     SPECTRUM    ASCII       PEDS        4.00        
   -1
029.ASC
25/02/11
15:07:41.00
25/02/11
15:07:41.00
Administrator

700.000000
#HDR
-1
-1
#GR
Wavenumber
A
1.0
0.0
4000.000000
-1.000000
3301
8
0.003878
-0.004848
#DATA
4000.000000	-0.003002
3999.000000	-0.003030
3998.000000	-0.003059
3997.000000	-0.003073
3996.000000	-0.003072
3995.000000	-0.003060
3994.000000	-0.003043
3993.000000	-0.003022
3992.000000	-0.002990
3991.000000	-0.002954
3990.000000	-0.002929
3989.000000	-0.002928
3988.000000	-0.002948
3987.000000	-0.002978
3986.000000	-0.003007
3985.000000	-0.003033
3984.000000	-0.003056
3983.000000	-0.003070
3982.000000	-0.003071
3981.000000	-0.003062
3980.000000	-0.003052
3979.000000	-0.003039
3978.000000	-0.003017
3977.000000	-0.002984
3976.000000	-0.002952
3975.000000	-0.002938
3974.000000	-0.002949
3973.000000	-0.002976
3972.000000	-0.003004
3971.000000	-0.003019
3970.000000	-0.003014
3969.000000	-0.002994
3968.000000	-0.002966
3967.000000	-0.002938
3966.000000	-0.002917
3965.000000	-0.002907
3964.000000	-0.002910
3963.000000	-0.002922
3962.000000	-0.002936
3961.000000	-0.002945
3960.000000	-0.002949
3959.000000	-0.002950
3958.000000	-0.002947
3957.000000	-0.002945
3956.000000	-0.002952
3955.000000	-0.002974
3954.000000	-0.003005
3953.000000	-0.003026
3952.000000	-0.003024
3951.000000	-0.002998
3950.000000	-0.002961
3949.000000	-0.002924
3948.000000	-0.002895
3947.000000	-0.002878
3946.000000	-0.002878
3945.000000	-0.002891
3944.000000	-0.002909
3943.000000	-0.002927
3942.000000	-0.002950
3941.000000	-0.002985
3940.000000	-0.003023
3939.000000	-0.003041
3938.000000	-0.003022
3937.000000	-0.002976
3936.000000	-0.002937
3935.000000	-0.002931
3934.000000	-0.002956
3933.000000	-0.002986
3932.000000	-0.002999
3931.000000	-0.002989
3930.000000	-0.002973
3929.000000	-0.002966
3928.000000	-0.002970
3927.000000	-0.002969
3926.000000	-0.002952
3925.000000	-0.002926
3924.000000	-0.002914
3923.000000	-0.002929
3922.000000	-0.002964
3921.000000	-0.002993
3920.000000	-0.003002
3919.000000	-0.002994
3918.000000	-0.002977
3917.000000	-0.002962
3916.000000	-0.002958
3915.000000	-0.002966
3914.000000	-0.002982
3913.000000	-0.002994
3912.000000	-0.002993
3911.000000	-0.002973
3910.000000	-0.002936
3909.000000	-0.002891
3908.000000	-0.002856
3907.000000	-0.002851
3906.000000	-0.002876
3905.000000	-0.002910
3904.000000	-0.002929
3903.000000	-0.002922
3902.000000	-0.002906
3901.000000	-0.002901
3900.000000	-0.002917
3899.000000	-0.002948
3898.000000	-0.002984
3897.000000	-0.003014
3896.000000	-0.003039
3895.000000	-0.003060
3894.000000	-0.003079
3893.000000	-0.003084
3892.000000	-0.003057
3891.000000	-0.003003
3890.000000	-0.002948
3889.000000	-0.002925
3888.000000	-0.002942
3887.000000	-0.002979
3886.000000	-0.003011
3885.000000	-0.003027
3884.000000	-0.003027
3883.000000	-0.003014
3882.000000	-0.002987
3881.000000	-0.002953
3880.000000	-0.002931
3879.000000	-0.002939
3878.000000	-0.002973
3877.000000	-0.003016
3876.000000	-0.003048
3875.000000	-0.003062
3874.000000	-0.003072
3873.000000	-0.003087
3872.000000	-0.003099
3871.000000	-0.003086
3870.000000	-0.003047
3869.000000	-0.003006
3868.000000	-0.002984
3867.000000	-0.002979
3866.000000	-0.002979
3865.000000	-0.002987
3864.000000	-0.003008
3863.000000	-0.003035
3862.000000	-0.003051
3861.000000	-0.003051
3860.000000	-0.003044
3859.000000	-0.003039
3858.000000	-0.003035
3857.000000	-0.003028
3856.000000	-0.003013
3855.000000	-0.002990
3854.000000	-0.002975
3853.000000	-0.002985
3852.000000	-0.003016
3851.000000	-0.003046
3850.000000	-0.003061
3849.000000	-0.003063
3848.000000	-0.003057
3847.000000	-0.003047
3846.000000	-0.003030
3845.000000	-0.003004
3844.000000	-0.002973
3843.000000	-0.002952
3842.000000	-0.002958
3841.000000	-0.002994
3840.000000	-0.003044
3839.000000	-0.003087
3838.000000	-0.003109
3837.000000	-0.003110
3836.000000	-0.003093
3835.000000	-0.003066
3834.000000	-0.003039
3833.000000	-0.003019
3832.000000	-0.003009
3831.000000	-0.003009
3830.000000	-0.003016
3829.000000	-0.003031
3828.000000	-0.003052
3827.000000	-0.003076
3826.000000	-0.003094
3825.000000	-0.003100
3824.000000	-0.003099
3823.000000	-0.003096
3822.000000	-0.003094
3821.000000	-0.003093
3820.000000	-0.003090
3819.000000	-0.003081
3818.000000	-0.003072
3817.000000	-0.003068
3816.000000	-0.003079
3815.000000	-0.003101
3814.000000	-0.003115
3813.000000	-0.003100
3812.000000	-0.003060
3811.000000	-0.003021
3810.000000	-0.003012
3809.000000	-0.003036
3808.000000	-0.003068
3807.000000	-0.003086
3806.000000	-0.003089
3805.000000	-0.003095
3804.000000	-0.003111
3803.000000	-0.003122
3802.000000	-0.003113
3801.000000	-0.003090
3800.000000	-0.003076
3799.000000	-0.003079
3798.000000	-0.003081
3797.000000	-0.003062
3796.000000	-0.003025
3795.000000	-0.002992
3794.000000	-0.002981
3793.000000	-0.002987
3792.000000	-0.002995
3791.000000	-0.002995
3790.000000	-0.002986
3789.000000	-0.002974
3788.000000	-0.002962
3787.000000	-0.002958
3786.000000	-0.002966
3785.000000	-0.002987
3784.000000	-0.003012
3783.000000	-0.003032
3782.000000	-0.003040
3781.000000	-0.003035
3780.000000	-0.003019
3779.000000	-0.003002
3778.000000	-0.002996
3777.000000	-0.003009
3776.000000	-0.003037
3775.000000	-0.003066
3774.000000	-0.003087
3773.000000	-0.003093
3772.000000	-0.003084
3771.000000	-0.003062
3770.000000	-0.003028
3769.000000	-0.002989
3768.000000	-0.002954
3767.000000	-0.002935
3766.000000	-0.002935
3765.000000	-0.002948
3764.000000	-0.002962
3763.000000	-0.002968
3762.000000	-0.002965
3761.000000	-0.002960
3760.000000	-0.002960
3759.000000	-0.002967
3758.000000	-0.002983
3757.000000	-0.003010
3756.000000	-0.003045
3755.000000	-0.003072
3754.000000	-0.003070
3753.000000	-0.003034
3752.000000	-0.002992
3751.000000	-0.002968
3750.000000	-0.002963
3749.000000	-0.002965
3748.000000	-0.002978
3747.000000	-0.003006
3746.000000	-0.003027
3745.000000	-0.003017
3744.000000	-0.002997
3743.000000	-0.003002
3742.000000	-0.003029
3741.000000	-0.003044
3740.000000	-0.003030
3739.000000	-0.003002
3738.000000	-0.002985
3737.000000	-0.003000
3736.000000	-0.003053
3735.000000	-0.003139
3734.000000	-0.003228
3733.000000	-0.003274
3732.000000	-0.003255
3731.000000	-0.003191
3730.000000	-0.003119
3729.000000	-0.003064
3728.000000	-0.003031
3727.000000	-0.003019
3726.000000	-0.003026
3725.000000	-0.003035
3724.000000	-0.003029
3723.000000	-0.003009
3722.000000	-0.002994
3721.000000	-0.002998
3720.000000	-0.003020
3719.000000	-0.003039
3718.000000	-0.003043
3717.000000	-0.003028
3716.000000	-0.003005
3715.000000	-0.002982
3714.000000	-0.002970
3713.000000	-0.002975
3712.000000	-0.003003
3711.000000	-0.003041
3710.000000	-0.003065
3709.000000	-0.003067
3708.000000	-0.003062
3707.000000	-0.003067
3706.000000	-0.003081
3705.000000	-0.003098
3704.000000	-0.003114
3703.000000	-0.003130
3702.000000	-0.003141
3701.000000	-0.003141
3700.000000	-0.003124
3699.000000	-0.003098
3698.000000	-0.003071
3697.000000	-0.003046
3696.000000	-0.003028
3695.000000	-0.003015
3694.000000	-0.003007
3693.000000	-0.003009
3692.000000	-0.003031
3691.000000	-0.003075
3690.000000	-0.003118
3689.000000	-0.003125
3688.000000	-0.003087
3687.000000	-0.003035
3686.000000	-0.003004
3685.000000	-0.002996
3684.000000	-0.002987
3683.000000	-0.002959
3682.000000	-0.002919
3681.000000	-0.002886
3680.000000	-0.002878
3679.000000	-0.002899
3678.000000	-0.002939
3677.000000	-0.002969
3676.000000	-0.002971
3675.000000	-0.002959
3674.000000	-0.002963
3673.000000	-0.002994
3672.000000	-0.003031
3671.000000	-0.003047
3670.000000	-0.003037
3669.000000	-0.003022
3668.000000	-0.003020
3667.000000	-0.003024
3666.000000	-0.003025
3665.000000	-0.003017
3664.000000	-0.003007
3663.000000	-0.003003
3662.000000	-0.003003
3661.000000	-0.003004
3660.000000	-0.003007
3659.000000	-0.003019
3658.000000	-0.003036
3657.000000	-0.003044
3656.000000	-0.003038
3655.000000	-0.003025
3654.000000	-0.003014
3653.000000	-0.003004
3652.000000	-0.002985
3651.000000	-0.002959
3650.000000	-0.002943
3649.000000	-0.002945
3648.000000	-0.002949
3647.000000	-0.002943
3646.000000	-0.002933
3645.000000	-0.002930
3644.000000	-0.002931
3643.000000	-0.002931
3642.000000	-0.002928
3641.000000	-0.002933
3640.000000	-0.002947
3639.000000	-0.002963
3638.000000	-0.002976
3637.000000	-0.002994
3636.000000	-0.003024
3635.000000	-0.003055
3634.000000	-0.003073
3633.000000	-0.003068
3632.000000	-0.003044
3631.000000	-0.003007
3630.000000	-0.002955
3629.000000	-0.002905
3628.000000	-0.002880
3627.000000	-0.002891
3626.000000	-0.002923
3625.000000	-0.002959
3624.000000	-0.002997
3623.000000	-0.003047
3622.000000	-0.003108
3621.000000	-0.003161
3620.000000	-0.003172
3619.000000	-0.003136
3618.000000	-0.003074
3617.000000	-0.003013
3616.000000	-0.002964
3615.000000	-0.002922
3614.000000	-0.002891
3613.000000	-0.002880
3612.000000	-0.002892
3611.000000	-0.002913
3610.000000	-0.002920
3609.000000	-0.002909
3608.000000	-0.002898
3607.000000	-0.002909
3606.000000	-0.002939
3605.000000	-0.002973
3604.000000	-0.002993
3603.000000	-0.002999
3602.000000	-0.002997
3601.000000	-0.002995
3600.000000	-0.002996
3599.000000	-0.002998
3598.000000	-0.002996
3597.000000	-0.002979
3596.000000	-0.002944
3595.000000	-0.002901
3594.000000	-0.002867
3593.000000	-0.002849
3592.000000	-0.002839
3591.000000	-0.002826
3590.000000	-0.002815
3589.000000	-0.002814
3588.000000	-0.002824
3587.000000	-0.002837
3586.000000	-0.002848
3585.000000	-0.002860
3584.000000	-0.002883
3583.000000	-0.002920
3582.000000	-0.002958
3581.000000	-0.002976
3580.000000	-0.002962
3579.000000	-0.002925
3578.000000	-0.002890
3577.000000	-0.002877
3576.000000	-0.002884
3575.000000	-0.002897
3574.000000	-0.002904
3573.000000	-0.002900
3572.000000	-0.002887
3571.000000	-0.002869
3570.000000	-0.002848
3569.000000	-0.002821
3568.000000	-0.002783
3567.000000	-0.002739
3566.000000	-0.002707
3565.000000	-0.002709
3564.000000	-0.002744
3563.000000	-0.002794
3562.000000	-0.002833
3561.000000	-0.002852
3560.000000	-0.002855
3559.000000	-0.002853
3558.000000	-0.002852
3557.000000	-0.002851
3556.000000	-0.002849
3555.000000	-0.002841
3554.000000	-0.002825
3553.000000	-0.002807
3552.000000	-0.002799
3551.000000	-0.002804
3550.000000	-0.002816
3549.000000	-0.002819
3548.000000	-0.002804
3547.000000	-0.002779
3546.000000	-0.002758
3545.000000	-0.002753
3544.000000	-0.002764
3543.000000	-0.002780
3542.000000	-0.002792
3541.000000	-0.002800
3540.000000	-0.002809
3539.000000	-0.002824
3538.000000	-0.002837
3537.000000	-0.002835
3536.000000	-0.002814
3535.000000	-0.002791
3534.000000	-0.002780
3533.000000	-0.002781
3532.000000	-0.002779
3531.000000	-0.002767
3530.000000	-0.002749
3529.000000	-0.002732
3528.000000	-0.002719
3527.000000	-0.002705
3526.000000	-0.002691
3525.000000	-0.002680
3524.000000	-0.002681
3523.000000	-0.002700
3522.000000	-0.002733
3521.000000	-0.002767
3520.000000	-0.002781
3519.000000	-0.002764
3518.000000	-0.002725
3517.000000	-0.002692
3516.000000	-0.002682
3515.000000	-0.002690
3514.000000	-0.002698
3513.000000	-0.002699
3512.000000	-0.002701
3511.000000	-0.002712
3510.000000	-0.002727
3509.000000	-0.002734
3508.000000	-0.002726
3507.000000	-0.002707
3506.000000	-0.002689
3505.000000	-0.002678
3504.000000	-0.002674
3503.000000	-0.002674
3502.000000	-0.002676
3501.000000	-0.002675
3500.000000	-0.002667
3499.000000	-0.002649
3498.000000	-0.002629
3497.000000	-0.002621
3496.000000	-0.002631
3495.000000	-0.002652
3494.000000	-0.002668
3493.000000	-0.002665
3492.000000	-0.002644
3491.000000	-0.002615
3490.000000	-0.002590
3489.000000	-0.002575
3488.000000	-0.002566
3487.000000	-0.002561
3486.000000	-0.002560
3485.000000	-0.002571
3484.000000	-0.002598
3483.000000	-0.002629
3482.000000	-0.002649
3481.000000	-0.002645
3480.000000	-0.002628
3479.000000	-0.002615
3478.000000	-0.002621
3477.000000	-0.002640
3476.000000	-0.002655
3475.000000	-0.002652
3474.000000	-0.002633
3473.000000	-0.002610
3472.000000	-0.002592
3471.000000	-0.002586
3470.000000	-0.002595
3469.000000	-0.002617
3468.000000	-0.002642
3467.000000	-0.002655
3466.000000	-0.002645
3465.000000	-0.002622
3464.000000	-0.002603
3463.000000	-0.002594
3462.000000	-0.002586
3461.000000	-0.002565
3460.000000	-0.002535
3459.000000	-0.002511
3458.000000	-0.002504
3457.000000	-0.002510
3456.000000	-0.002522
3455.000000	-0.002536
3454.000000	-0.002553
3453.000000	-0.002566
3452.000000	-0.002565
3451.000000	-0.002545
3450.000000	-0.002515
3449.000000	-0.002487
3448.000000	-0.002471
3447.000000	-0.002471
3446.000000	-0.002482
3445.000000	-0.002490
3444.000000	-0.002480
3443.000000	-0.002452
3442.000000	-0.002426
3441.000000	-0.002421
3440.000000	-0.002439
3439.000000	-0.002461
3438.000000	-0.002470
3437.000000	-0.002466
3436.000000	-0.002460
3435.000000	-0.002463
3434.000000	-0.002473
3433.000000	-0.002482
3432.000000	-0.002480
3431.000000	-0.002459
3430.000000	-0.002424
3429.000000	-0.002392
3428.000000	-0.002372
3427.000000	-0.002362
3426.000000	-0.002358
3425.000000	-0.002358
3424.000000	-0.002363
3423.000000	-0.002372
3422.000000	-0.002377
3421.000000	-0.002376
3420.000000	-0.002375
3419.000000	-0.002379
3418.000000	-0.002388
3417.000000	-0.002397
3416.000000	-0.002400
3415.000000	-0.002398
3414.000000	-0.002396
3413.000000	-0.002401
3412.000000	-0.002409
3411.000000	-0.002403
3410.000000	-0.002375
3409.000000	-0.002341
3408.000000	-0.002327
3407.000000	-0.002333
3406.000000	-0.002343
3405.000000	-0.002340
3404.000000	-0.002330
3403.000000	-0.002323
3402.000000	-0.002320
3401.000000	-0.002315
3400.000000	-0.002310
3399.000000	-0.002311
3398.000000	-0.002316
3397.000000	-0.002319
3396.000000	-0.002322
3395.000000	-0.002329
3394.000000	-0.002340
3393.000000	-0.002348
3392.000000	-0.002349
3391.000000	-0.002349
3390.000000	-0.002351
3389.000000	-0.002354
3388.000000	-0.002351
3387.000000	-0.002340
3386.000000	-0.002326
3385.000000	-0.002316
3384.000000	-0.002314
3383.000000	-0.002319
3382.000000	-0.002322
3381.000000	-0.002321
3380.000000	-0.002318
3379.000000	-0.002312
3378.000000	-0.002297
3377.000000	-0.002270
3376.000000	-0.002239
3375.000000	-0.002222
3374.000000	-0.002227
3373.000000	-0.002254
3372.000000	-0.002291
3371.000000	-0.002326
3370.000000	-0.002345
3369.000000	-0.002339
3368.000000	-0.002312
3367.000000	-0.002287
3366.000000	-0.002280
3365.000000	-0.002296
3364.000000	-0.002320
3363.000000	-0.002339
3362.000000	-0.002345
3361.000000	-0.002338
3360.000000	-0.002319
3359.000000	-0.002294
3358.000000	-0.002275
3357.000000	-0.002273
3356.000000	-0.002292
3355.000000	-0.002324
3354.000000	-0.002348
3353.000000	-0.002347
3352.000000	-0.002325
3351.000000	-0.002301
3350.000000	-0.002293
3349.000000	-0.002303
3348.000000	-0.002319
3347.000000	-0.002335
3346.000000	-0.002348
3345.000000	-0.002358
3344.000000	-0.002361
3343.000000	-0.002355
3342.000000	-0.002344
3341.000000	-0.002339
3340.000000	-0.002349
3339.000000	-0.002376
3338.000000	-0.002407
3337.000000	-0.002430
3336.000000	-0.002437
3335.000000	-0.002432
3334.000000	-0.002420
3333.000000	-0.002407
3332.000000	-0.002395
3331.000000	-0.002389
3330.000000	-0.002394
3329.000000	-0.002412
3328.000000	-0.002432
3327.000000	-0.002440
3326.000000	-0.002428
3325.000000	-0.002402
3324.000000	-0.002382
3323.000000	-0.002383
3322.000000	-0.002410
3321.000000	-0.002448
3320.000000	-0.002482
3319.000000	-0.002499
3318.000000	-0.002488
3317.000000	-0.002452
3316.000000	-0.002404
3315.000000	-0.002370
3314.000000	-0.002366
3313.000000	-0.002391
3312.000000	-0.002428
3311.000000	-0.002457
3310.000000	-0.002461
3309.000000	-0.002439
3308.000000	-0.002409
3307.000000	-0.002394
3306.000000	-0.002405
3305.000000	-0.002435
3304.000000	-0.002467
3303.000000	-0.002488
3302.000000	-0.002495
3301.000000	-0.002494
3300.000000	-0.002495
3299.000000	-0.002505
3298.000000	-0.002521
3297.000000	-0.002527
3296.000000	-0.002516
3295.000000	-0.002493
3294.000000	-0.002473
3293.000000	-0.002461
3292.000000	-0.002452
3291.000000	-0.002446
3290.000000	-0.002446
3289.000000	-0.002454
3288.000000	-0.002464
3287.000000	-0.002462
3286.000000	-0.002440
3285.000000	-0.002406
3284.000000	-0.002378
3283.000000	-0.002371
3282.000000	-0.002381
3281.000000	-0.002398
3280.000000	-0.002418
3279.000000	-0.002451
3278.000000	-0.002501
3277.000000	-0.002549
3276.000000	-0.002570
3275.000000	-0.002553
3274.000000	-0.002513
3273.000000	-0.002470
3272.000000	-0.002436
3271.000000	-0.002416
3270.000000	-0.002417
3269.000000	-0.002435
3268.000000	-0.002458
3267.000000	-0.002471
3266.000000	-0.002469
3265.000000	-0.002457
3264.000000	-0.002439
3263.000000	-0.002425
3262.000000	-0.002428
3261.000000	-0.002456
3260.000000	-0.002502
3259.000000	-0.002548
3258.000000	-0.002577
3257.000000	-0.002582
3256.000000	-0.002571
3255.000000	-0.002553
3254.000000	-0.002535
3253.000000	-0.002519
3252.000000	-0.002509
3251.000000	-0.002509
3250.000000	-0.002520
3249.000000	-0.002533
3248.000000	-0.002539
3247.000000	-0.002538
3246.000000	-0.002532
3245.000000	-0.002521
3244.000000	-0.002502
3243.000000	-0.002477
3242.000000	-0.002455
3241.000000	-0.002448
3240.000000	-0.002458
3239.000000	-0.002477
3238.000000	-0.002492
3237.000000	-0.002494
3236.000000	-0.002483
3235.000000	-0.002473
3234.000000	-0.002477
3233.000000	-0.002498
3232.000000	-0.002522
3231.000000	-0.002536
3230.000000	-0.002546
3229.000000	-0.002566
3228.000000	-0.002598
3227.000000	-0.002625
3226.000000	-0.002630
3225.000000	-0.002608
3224.000000	-0.002567
3223.000000	-0.002522
3222.000000	-0.002491
3221.000000	-0.002485
3220.000000	-0.002507
3219.000000	-0.002540
3218.000000	-0.002569
3217.000000	-0.002587
3216.000000	-0.002595
3215.000000	-0.002596
3214.000000	-0.002594
3213.000000	-0.002598
3212.000000	-0.002606
3211.000000	-0.002611
3210.000000	-0.002600
3209.000000	-0.002578
3208.000000	-0.002560
3207.000000	-0.002560
3206.000000	-0.002574
3205.000000	-0.002589
3204.000000	-0.002597
3203.000000	-0.002600
3202.000000	-0.002602
3201.000000	-0.002605
3200.000000	-0.002607
3199.000000	-0.002611
3198.000000	-0.002619
3197.000000	-0.002632
3196.000000	-0.002648
3195.000000	-0.002669
3194.000000	-0.002691
3193.000000	-0.002707
3192.000000	-0.002708
3191.000000	-0.002694
3190.000000	-0.002676
3189.000000	-0.002662
3188.000000	-0.002654
3187.000000	-0.002650
3186.000000	-0.002646
3185.000000	-0.002637
3184.000000	-0.002618
3183.000000	-0.002598
3182.000000	-0.002593
3181.000000	-0.002613
3180.000000	-0.002648
3179.000000	-0.002679
3178.000000	-0.002696
3177.000000	-0.002703
3176.000000	-0.002709
3175.000000	-0.002714
3174.000000	-0.002715
3173.000000	-0.002713
3172.000000	-0.002708
3171.000000	-0.002702
3170.000000	-0.002695
3169.000000	-0.002691
3168.000000	-0.002695
3167.000000	-0.002705
3166.000000	-0.002718
3165.000000	-0.002732
3164.000000	-0.002746
3163.000000	-0.002760
3162.000000	-0.002773
3161.000000	-0.002785
3160.000000	-0.002798
3159.000000	-0.002807
3158.000000	-0.002804
3157.000000	-0.002786
3156.000000	-0.002764
3155.000000	-0.002751
3154.000000	-0.002751
3153.000000	-0.002757
3152.000000	-0.002759
3151.000000	-0.002754
3150.000000	-0.002745
3149.000000	-0.002736
3148.000000	-0.002735
3147.000000	-0.002744
3146.000000	-0.002757
3145.000000	-0.002766
3144.000000	-0.002765
3143.000000	-0.002759
3142.000000	-0.002753
3141.000000	-0.002749
3140.000000	-0.002746
3139.000000	-0.002744
3138.000000	-0.002748
3137.000000	-0.002760
3136.000000	-0.002776
3135.000000	-0.002787
3134.000000	-0.002785
3133.000000	-0.002772
3132.000000	-0.002756
3131.000000	-0.002748
3130.000000	-0.002753
3129.000000	-0.002771
3128.000000	-0.002799
3127.000000	-0.002832
3126.000000	-0.002860
3125.000000	-0.002878
3124.000000	-0.002885
3123.000000	-0.002883
3122.000000	-0.002873
3121.000000	-0.002853
3120.000000	-0.002829
3119.000000	-0.002812
3118.000000	-0.002807
3117.000000	-0.002807
3116.000000	-0.002803
3115.000000	-0.002796
3114.000000	-0.002797
3113.000000	-0.002810
3112.000000	-0.002828
3111.000000	-0.002835
3110.000000	-0.002827
3109.000000	-0.002806
3108.000000	-0.002782
3107.000000	-0.002760
3106.000000	-0.002743
3105.000000	-0.002736
3104.000000	-0.002743
3103.000000	-0.002760
3102.000000	-0.002779
3101.000000	-0.002788
3100.000000	-0.002788
3099.000000	-0.002781
3098.000000	-0.002775
3097.000000	-0.002777
3096.000000	-0.002793
3095.000000	-0.002825
3094.000000	-0.002866
3093.000000	-0.002898
3092.000000	-0.002909
3091.000000	-0.002902
3090.000000	-0.002892
3089.000000	-0.002889
3088.000000	-0.002894
3087.000000	-0.002903
3086.000000	-0.002908
3085.000000	-0.002901
3084.000000	-0.002879
3083.000000	-0.002842
3082.000000	-0.002804
3081.000000	-0.002783
3080.000000	-0.002795
3079.000000	-0.002837
3078.000000	-0.002895
3077.000000	-0.002941
3076.000000	-0.002960
3075.000000	-0.002949
3074.000000	-0.002920
3073.000000	-0.002890
3072.000000	-0.002871
3071.000000	-0.002873
3070.000000	-0.002893
3069.000000	-0.002919
3068.000000	-0.002936
3067.000000	-0.002937
3066.000000	-0.002929
3065.000000	-0.002918
3064.000000	-0.002909
3063.000000	-0.002902
3062.000000	-0.002907
3061.000000	-0.002926
3060.000000	-0.002951
3059.000000	-0.002960
3058.000000	-0.002944
3057.000000	-0.002916
3056.000000	-0.002892
3055.000000	-0.002882
3054.000000	-0.002886
3053.000000	-0.002907
3052.000000	-0.002944
3051.000000	-0.002983
3050.000000	-0.003003
3049.000000	-0.002993
3048.000000	-0.002965
3047.000000	-0.002934
3046.000000	-0.002908
3045.000000	-0.002893
3044.000000	-0.002907
3043.000000	-0.002961
3042.000000	-0.003037
3041.000000	-0.003091
3040.000000	-0.003091
3039.000000	-0.003046
3038.000000	-0.002989
3037.000000	-0.002944
3036.000000	-0.002920
3035.000000	-0.002924
3034.000000	-0.002958
3033.000000	-0.003007
3032.000000	-0.003038
3031.000000	-0.003033
3030.000000	-0.003009
3029.000000	-0.002992
3028.000000	-0.002988
3027.000000	-0.002985
3026.000000	-0.002978
3025.000000	-0.002979
3024.000000	-0.002994
3023.000000	-0.003007
3022.000000	-0.002998
3021.000000	-0.002966
3020.000000	-0.002927
3019.000000	-0.002897
3018.000000	-0.002889
3017.000000	-0.002920
3016.000000	-0.003001
3015.000000	-0.003114
3014.000000	-0.003206
3013.000000	-0.003229
3012.000000	-0.003181
3011.000000	-0.003101
3010.000000	-0.003038
3009.000000	-0.003018
3008.000000	-0.003040
3007.000000	-0.003092
3006.000000	-0.003155
3005.000000	-0.003206
3004.000000	-0.003227
3003.000000	-0.003217
3002.000000	-0.003193
3001.000000	-0.003172
3000.000000	-0.003163
2999.000000	-0.003168
2998.000000	-0.003188
2997.000000	-0.003221
2996.000000	-0.003261
2995.000000	-0.003294
2994.000000	-0.003307
2993.000000	-0.003298
2992.000000	-0.003275
2991.000000	-0.003258
2990.000000	-0.003269
2989.000000	-0.003319
2988.000000	-0.003399
2987.000000	-0.003486
2986.000000	-0.003557
2985.000000	-0.003605
2984.000000	-0.003633
2983.000000	-0.003653
2982.000000	-0.003681
2981.000000	-0.003733
2980.000000	-0.003817
2979.000000	-0.003923
2978.000000	-0.004033
2977.000000	-0.004137
2976.000000	-0.004237
2975.000000	-0.004342
2974.000000	-0.004450
2973.000000	-0.004555
2972.000000	-0.004649
2971.000000	-0.004729
2970.000000	-0.004792
2969.000000	-0.004833
2968.000000	-0.004848
2967.000000	-0.004834
2966.000000	-0.004792
2965.000000	-0.004731
2964.000000	-0.004659
2963.000000	-0.004582
2962.000000	-0.004502
2961.000000	-0.004421
2960.000000	-0.004346
2959.000000	-0.004281
2958.000000	-0.004214
2957.000000	-0.004134
2956.000000	-0.004044
2955.000000	-0.003960
2954.000000	-0.003892
2953.000000	-0.003837
2952.000000	-0.003798
2951.000000	-0.003792
2950.000000	-0.003826
2949.000000	-0.003887
2948.000000	-0.003948
2947.000000	-0.003999
2946.000000	-0.004051
2945.000000	-0.004115
2944.000000	-0.004193
2943.000000	-0.004279
2942.000000	-0.004367
2941.000000	-0.004447
2940.000000	-0.004505
2939.000000	-0.004529
2938.000000	-0.004519
2937.000000	-0.004485
2936.000000	-0.004445
2935.000000	-0.004415
2934.000000	-0.004396
2933.000000	-0.004380
2932.000000	-0.004352
2931.000000	-0.004304
2930.000000	-0.004240
2929.000000	-0.004166
2928.000000	-0.004096
2927.000000	-0.004041
2926.000000	-0.004013
2925.000000	-0.004007
2924.000000	-0.004007
2923.000000	-0.004001
2922.000000	-0.003982
2921.000000	-0.003955
2920.000000	-0.003919
2919.000000	-0.003879
2918.000000	-0.003842
2917.000000	-0.003820
2916.000000	-0.003817
2915.000000	-0.003828
2914.000000	-0.003847
2913.000000	-0.003866
2912.000000	-0.003874
2911.000000	-0.003865
2910.000000	-0.003845
2909.000000	-0.003828
2908.000000	-0.003828
2907.000000	-0.003847
2906.000000	-0.003879
2905.000000	-0.003907
2904.000000	-0.003924
2903.000000	-0.003927
2902.000000	-0.003922
2901.000000	-0.003912
2900.000000	-0.003898
2899.000000	-0.003881
2898.000000	-0.003867
2897.000000	-0.003859
2896.000000	-0.003857
2895.000000	-0.003858
2894.000000	-0.003862
2893.000000	-0.003867
2892.000000	-0.003874
2891.000000	-0.003879
2890.000000	-0.003885
2889.000000	-0.003896
2888.000000	-0.003918
2887.000000	-0.003954
2886.000000	-0.004006
2885.000000	-0.004069
2884.000000	-0.004132
2883.000000	-0.004184
2882.000000	-0.004222
2881.000000	-0.004254
2880.000000	-0.004284
2879.000000	-0.004312
2878.000000	-0.004334
2877.000000	-0.004344
2876.000000	-0.004336
2875.000000	-0.004307
2874.000000	-0.004256
2873.000000	-0.004192
2872.000000	-0.004131
2871.000000	-0.004086
2870.000000	-0.004062
2869.000000	-0.004047
2868.000000	-0.004028
2867.000000	-0.003994
2866.000000	-0.003952
2865.000000	-0.003911
2864.000000	-0.003876
2863.000000	-0.003844
2862.000000	-0.003815
2861.000000	-0.003795
2860.000000	-0.003785
2859.000000	-0.003778
2858.000000	-0.003766
2857.000000	-0.003743
2856.000000	-0.003711
2855.000000	-0.003667
2854.000000	-0.003616
2853.000000	-0.003567
2852.000000	-0.003525
2851.000000	-0.003485
2850.000000	-0.003440
2849.000000	-0.003397
2848.000000	-0.003377
2847.000000	-0.003385
2846.000000	-0.003400
2845.000000	-0.003390
2844.000000	-0.003350
2843.000000	-0.003308
2842.000000	-0.003292
2841.000000	-0.003300
2840.000000	-0.003305
2839.000000	-0.003289
2838.000000	-0.003263
2837.000000	-0.003244
2836.000000	-0.003239
2835.000000	-0.003236
2834.000000	-0.003226
2833.000000	-0.003208
2832.000000	-0.003192
2831.000000	-0.003182
2830.000000	-0.003177
2829.000000	-0.003170
2828.000000	-0.003158
2827.000000	-0.003144
2826.000000	-0.003136
2825.000000	-0.003137
2824.000000	-0.003144
2823.000000	-0.003148
2822.000000	-0.003146
2821.000000	-0.003138
2820.000000	-0.003120
2819.000000	-0.003093
2818.000000	-0.003064
2817.000000	-0.003048
2816.000000	-0.003052
2815.000000	-0.003069
2814.000000	-0.003088
2813.000000	-0.003099
2812.000000	-0.003098
2811.000000	-0.003086
2810.000000	-0.003070
2809.000000	-0.003057
2808.000000	-0.003049
2807.000000	-0.003040
2806.000000	-0.003028
2805.000000	-0.003020
2804.000000	-0.003021
2803.000000	-0.003030
2802.000000	-0.003043
2801.000000	-0.003057
2800.000000	-0.003070
2799.000000	-0.003075
2798.000000	-0.003072
2797.000000	-0.003067
2796.000000	-0.003063
2795.000000	-0.003055
2794.000000	-0.003034
2793.000000	-0.003005
2792.000000	-0.002987
2791.000000	-0.002988
2790.000000	-0.003001
2789.000000	-0.003009
2788.000000	-0.003006
2787.000000	-0.002996
2786.000000	-0.002982
2785.000000	-0.002963
2784.000000	-0.002941
2783.000000	-0.002926
2782.000000	-0.002928
2781.000000	-0.002951
2780.000000	-0.002986
2779.000000	-0.003018
2778.000000	-0.003033
2777.000000	-0.003029
2776.000000	-0.003011
2775.000000	-0.002988
2774.000000	-0.002968
2773.000000	-0.002958
2772.000000	-0.002962
2771.000000	-0.002976
2770.000000	-0.002989
2769.000000	-0.002991
2768.000000	-0.002979
2767.000000	-0.002961
2766.000000	-0.002948
2765.000000	-0.002945
2764.000000	-0.002947
2763.000000	-0.002945
2762.000000	-0.002933
2761.000000	-0.002914
2760.000000	-0.002899
2759.000000	-0.002898
2758.000000	-0.002911
2757.000000	-0.002927
2756.000000	-0.002930
2755.000000	-0.002919
2754.000000	-0.002900
2753.000000	-0.002884
2752.000000	-0.002877
2751.000000	-0.002879
2750.000000	-0.002891
2749.000000	-0.002914
2748.000000	-0.002941
2747.000000	-0.002958
2746.000000	-0.002961
2745.000000	-0.002956
2744.000000	-0.002954
2743.000000	-0.002957
2742.000000	-0.002961
2741.000000	-0.002962
2740.000000	-0.002956
2739.000000	-0.002945
2738.000000	-0.002928
2737.000000	-0.002909
2736.000000	-0.002892
2735.000000	-0.002884
2734.000000	-0.002884
2733.000000	-0.002883
2732.000000	-0.002882
2731.000000	-0.002890
2730.000000	-0.002915
2729.000000	-0.002947
2728.000000	-0.002962
2727.000000	-0.002947
2726.000000	-0.002916
2725.000000	-0.002886
2724.000000	-0.002862
2723.000000	-0.002840
2722.000000	-0.002824
2721.000000	-0.002830
2720.000000	-0.002860
2719.000000	-0.002892
2718.000000	-0.002905
2717.000000	-0.002900
2716.000000	-0.002892
2715.000000	-0.002892
2714.000000	-0.002895
2713.000000	-0.002894
2712.000000	-0.002884
2711.000000	-0.002864
2710.000000	-0.002834
2709.000000	-0.002802
2708.000000	-0.002787
2707.000000	-0.002797
2706.000000	-0.002827
2705.000000	-0.002859
2704.000000	-0.002875
2703.000000	-0.002870
2702.000000	-0.002853
2701.000000	-0.002834
2700.000000	-0.002820
2699.000000	-0.002808
2698.000000	-0.002800
2697.000000	-0.002802
2696.000000	-0.002819
2695.000000	-0.002844
2694.000000	-0.002862
2693.000000	-0.002864
2692.000000	-0.002855
2691.000000	-0.002841
2690.000000	-0.002826
2689.000000	-0.002815
2688.000000	-0.002810
2687.000000	-0.002813
2686.000000	-0.002818
2685.000000	-0.002821
2684.000000	-0.002825
2683.000000	-0.002831
2682.000000	-0.002837
2681.000000	-0.002844
2680.000000	-0.002851
2679.000000	-0.002854
2678.000000	-0.002841
2677.000000	-0.002810
2676.000000	-0.002771
2675.000000	-0.002743
2674.000000	-0.002736
2673.000000	-0.002751
2672.000000	-0.002779
2671.000000	-0.002803
2670.000000	-0.002809
2669.000000	-0.002796
2668.000000	-0.002774
2667.000000	-0.002750
2666.000000	-0.002726
2665.000000	-0.002709
2664.000000	-0.002713
2663.000000	-0.002738
2662.000000	-0.002768
2661.000000	-0.002781
2660.000000	-0.002776
2659.000000	-0.002770
2658.000000	-0.002775
2657.000000	-0.002789
2656.000000	-0.002797
2655.000000	-0.002788
2654.000000	-0.002766
2653.000000	-0.002742
2652.000000	-0.002730
2651.000000	-0.002731
2650.000000	-0.002740
2649.000000	-0.002750
2648.000000	-0.002763
2647.000000	-0.002780
2646.000000	-0.002799
2645.000000	-0.002808
2644.000000	-0.002797
2643.000000	-0.002765
2642.000000	-0.002727
2641.000000	-0.002704
2640.000000	-0.002711
2639.000000	-0.002738
2638.000000	-0.002765
2637.000000	-0.002782
2636.000000	-0.002791
2635.000000	-0.002799
2634.000000	-0.002805
2633.000000	-0.002810
2632.000000	-0.002816
2631.000000	-0.002823
2630.000000	-0.002820
2629.000000	-0.002802
2628.000000	-0.002782
2627.000000	-0.002782
2626.000000	-0.002804
2625.000000	-0.002833
2624.000000	-0.002858
2623.000000	-0.002881
2622.000000	-0.002903
2621.000000	-0.002915
2620.000000	-0.002909
2619.000000	-0.002889
2618.000000	-0.002867
2617.000000	-0.002847
2616.000000	-0.002826
2615.000000	-0.002798
2614.000000	-0.002767
2613.000000	-0.002742
2612.000000	-0.002733
2611.000000	-0.002743
2610.000000	-0.002761
2609.000000	-0.002778
2608.000000	-0.002792
2607.000000	-0.002806
2606.000000	-0.002819
2605.000000	-0.002824
2604.000000	-0.002816
2603.000000	-0.002802
2602.000000	-0.002787
2601.000000	-0.002771
2600.000000	-0.002753
2599.000000	-0.002735
2598.000000	-0.002725
2597.000000	-0.002727
2596.000000	-0.002736
2595.000000	-0.002743
2594.000000	-0.002745
2593.000000	-0.002744
2592.000000	-0.002747
2591.000000	-0.002753
2590.000000	-0.002754
2589.000000	-0.002741
2588.000000	-0.002715
2587.000000	-0.002694
2586.000000	-0.002688
2585.000000	-0.002695
2584.000000	-0.002702
2583.000000	-0.002698
2582.000000	-0.002687
2581.000000	-0.002678
2580.000000	-0.002676
2579.000000	-0.002678
2578.000000	-0.002679
2577.000000	-0.002676
2576.000000	-0.002674
2575.000000	-0.002679
2574.000000	-0.002690
2573.000000	-0.002703
2572.000000	-0.002714
2571.000000	-0.002723
2570.000000	-0.002735
2569.000000	-0.002751
2568.000000	-0.002764
2567.000000	-0.002765
2566.000000	-0.002753
2565.000000	-0.002739
2564.000000	-0.002732
2563.000000	-0.002730
2562.000000	-0.002729
2561.000000	-0.002726
2560.000000	-0.002727
2559.000000	-0.002735
2558.000000	-0.002740
2557.000000	-0.002733
2556.000000	-0.002712
2555.000000	-0.002684
2554.000000	-0.002664
2553.000000	-0.002663
2552.000000	-0.002681
2551.000000	-0.002705
2550.000000	-0.002720
2549.000000	-0.002720
2548.000000	-0.002715
2547.000000	-0.002711
2546.000000	-0.002709
2545.000000	-0.002703
2544.000000	-0.002693
2543.000000	-0.002682
2542.000000	-0.002677
2541.000000	-0.002680
2540.000000	-0.002684
2539.000000	-0.002679
2538.000000	-0.002664
2537.000000	-0.002649
2536.000000	-0.002651
2535.000000	-0.002672
2534.000000	-0.002695
2533.000000	-0.002704
2532.000000	-0.002701
2531.000000	-0.002698
2530.000000	-0.002701
2529.000000	-0.002709
2528.000000	-0.002719
2527.000000	-0.002726
2526.000000	-0.002726
2525.000000	-0.002718
2524.000000	-0.002710
2523.000000	-0.002708
2522.000000	-0.002705
2521.000000	-0.002689
2520.000000	-0.002664
2519.000000	-0.002648
2518.000000	-0.002654
2517.000000	-0.002673
2516.000000	-0.002687
2515.000000	-0.002689
2514.000000	-0.002688
2513.000000	-0.002693
2512.000000	-0.002703
2511.000000	-0.002702
2510.000000	-0.002684
2509.000000	-0.002656
2508.000000	-0.002634
2507.000000	-0.002626
2506.000000	-0.002628
2505.000000	-0.002633
2504.000000	-0.002638
2503.000000	-0.002647
2502.000000	-0.002665
2501.000000	-0.002692
2500.000000	-0.002721
2499.000000	-0.002740
2498.000000	-0.002735
2497.000000	-0.002708
2496.000000	-0.002673
2495.000000	-0.002651
2494.000000	-0.002649
2493.000000	-0.002659
2492.000000	-0.002669
2491.000000	-0.002673
2490.000000	-0.002674
2489.000000	-0.002676
2488.000000	-0.002679
2487.000000	-0.002682
2486.000000	-0.002681
2485.000000	-0.002677
2484.000000	-0.002673
2483.000000	-0.002671
2482.000000	-0.002671
2481.000000	-0.002675
2480.000000	-0.002682
2479.000000	-0.002690
2478.000000	-0.002692
2477.000000	-0.002688
2476.000000	-0.002678
2475.000000	-0.002664
2474.000000	-0.002648
2473.000000	-0.002636
2472.000000	-0.002634
2471.000000	-0.002642
2470.000000	-0.002650
2469.000000	-0.002655
2468.000000	-0.002659
2467.000000	-0.002666
2466.000000	-0.002673
2465.000000	-0.002673
2464.000000	-0.002668
2463.000000	-0.002665
2462.000000	-0.002668
2461.000000	-0.002670
2460.000000	-0.002662
2459.000000	-0.002644
2458.000000	-0.002622
2457.000000	-0.002610
2456.000000	-0.002615
2455.000000	-0.002636
2454.000000	-0.002663
2453.000000	-0.002689
2452.000000	-0.002705
2451.000000	-0.002701
2450.000000	-0.002669
2449.000000	-0.002624
2448.000000	-0.002597
2447.000000	-0.002603
2446.000000	-0.002632
2445.000000	-0.002656
2444.000000	-0.002658
2443.000000	-0.002644
2442.000000	-0.002632
2441.000000	-0.002636
2440.000000	-0.002655
2439.000000	-0.002672
2438.000000	-0.002669
2437.000000	-0.002648
2436.000000	-0.002625
2435.000000	-0.002610
2434.000000	-0.002598
2433.000000	-0.002582
2432.000000	-0.002570
2431.000000	-0.002570
2430.000000	-0.002580
2429.000000	-0.002591
2428.000000	-0.002607
2427.000000	-0.002638
2426.000000	-0.002678
2425.000000	-0.002703
2424.000000	-0.002693
2423.000000	-0.002648
2422.000000	-0.002599
2421.000000	-0.002580
2420.000000	-0.002599
2419.000000	-0.002631
2418.000000	-0.002643
2417.000000	-0.002629
2416.000000	-0.002606
2415.000000	-0.002598
2414.000000	-0.002610
2413.000000	-0.002633
2412.000000	-0.002652
2411.000000	-0.002651
2410.000000	-0.002626
2409.000000	-0.002593
2408.000000	-0.002574
2407.000000	-0.002573
2406.000000	-0.002572
2405.000000	-0.002563
2404.000000	-0.002558
2403.000000	-0.002563
2402.000000	-0.002570
2401.000000	-0.002567
2400.000000	-0.002559
2399.000000	-0.002553
2398.000000	-0.002543
2397.000000	-0.002526
2396.000000	-0.002508
2395.000000	-0.002502
2394.000000	-0.002507
2393.000000	-0.002516
2392.000000	-0.002526
2391.000000	-0.002530
2390.000000	-0.002508
2389.000000	-0.002446
2388.000000	-0.002359
2387.000000	-0.002275
2386.000000	-0.002200
2385.000000	-0.002122
2384.000000	-0.002034
2383.000000	-0.001939
2382.000000	-0.001846
2381.000000	-0.001759
2380.000000	-0.001680
2379.000000	-0.001601
2378.000000	-0.001505
2377.000000	-0.001394
2376.000000	-0.001298
2375.000000	-0.001246
2374.000000	-0.001236
2373.000000	-0.001247
2372.000000	-0.001259
2371.000000	-0.001258
2370.000000	-0.001227
2369.000000	-0.001165
2368.000000	-0.001077
2367.000000	-0.000961
2366.000000	-0.000818
2365.000000	-0.000664
2364.000000	-0.000521
2363.000000	-0.000423
2362.000000	-0.000330
2361.000000	-0.000201
2360.000000	-0.000068
2359.000000	0.000032
2358.000000	0.000061
2357.000000	0.000035
2356.000000	-0.000005
2355.000000	-0.000045
2354.000000	-0.000034
2353.000000	0.000091
2352.000000	0.000347
2351.000000	0.000556
2350.000000	0.000519
2349.000000	0.000282
2348.000000	0.000076
2347.000000	0.000228
2346.000000	0.000874
2345.000000	0.001878
2344.000000	0.002907
2343.000000	0.003610
2342.000000	0.003878
2341.000000	0.003703
2340.000000	0.003226
2339.000000	0.002623
2338.000000	0.002013
2337.000000	0.001450
2336.000000	0.000994
2335.000000	0.000698
2334.000000	0.000554
2333.000000	0.000513
2332.000000	0.000557
2331.000000	0.000635
2330.000000	0.000637
2329.000000	0.000551
2328.000000	0.000386
2327.000000	0.000241
2326.000000	0.000110
2325.000000	0.000016
2324.000000	-0.000028
2323.000000	-0.000040
2322.000000	-0.000025
2321.000000	-0.000012
2320.000000	0.000005
2319.000000	-0.000026
2318.000000	-0.000144
2317.000000	-0.000345
2316.000000	-0.000564
2315.000000	-0.000726
2314.000000	-0.000829
2313.000000	-0.000896
2312.000000	-0.000973
2311.000000	-0.001062
2310.000000	-0.001169
2309.000000	-0.001262
2308.000000	-0.001334
2307.000000	-0.001385
2306.000000	-0.001446
2305.000000	-0.001529
2304.000000	-0.001637
2303.000000	-0.001754
2302.000000	-0.001871
2301.000000	-0.001970
2300.000000	-0.002047
2299.000000	-0.002105
2298.000000	-0.002161
2297.000000	-0.002217
2296.000000	-0.002282
2295.000000	-0.002353
2294.000000	-0.002432
2293.000000	-0.002504
2292.000000	-0.002562
2291.000000	-0.002609
2290.000000	-0.002655
2289.000000	-0.002701
2288.000000	-0.002734
2287.000000	-0.002749
2286.000000	-0.002747
2285.000000	-0.002735
2284.000000	-0.002724
2283.000000	-0.002728
2282.000000	-0.002752
2281.000000	-0.002786
2280.000000	-0.002810
2279.000000	-0.002816
2278.000000	-0.002808
2277.000000	-0.002793
2276.000000	-0.002778
2275.000000	-0.002769
2274.000000	-0.002778
2273.000000	-0.002808
2272.000000	-0.002850
2271.000000	-0.002890
2270.000000	-0.002919
2269.000000	-0.002933
2268.000000	-0.002934
2267.000000	-0.002930
2266.000000	-0.002930
2265.000000	-0.002943
2264.000000	-0.002969
2263.000000	-0.002998
2262.000000	-0.003010
2261.000000	-0.002988
2260.000000	-0.002933
2259.000000	-0.002866
2258.000000	-0.002808
2257.000000	-0.002774
2256.000000	-0.002780
2255.000000	-0.002852
2254.000000	-0.002997
2253.000000	-0.003189
2252.000000	-0.003379
2251.000000	-0.003528
2250.000000	-0.003617
2249.000000	-0.003639
2248.000000	-0.003601
2247.000000	-0.003525
2246.000000	-0.003439
2245.000000	-0.003355
2244.000000	-0.003268
2243.000000	-0.003187
2242.000000	-0.003131
2241.000000	-0.003112
2240.000000	-0.003125
2239.000000	-0.003166
2238.000000	-0.003230
2237.000000	-0.003307
2236.000000	-0.003382
2235.000000	-0.003443
2234.000000	-0.003482
2233.000000	-0.003487
2232.000000	-0.003445
2231.000000	-0.003361
2230.000000	-0.003263
2229.000000	-0.003173
2228.000000	-0.003088
2227.000000	-0.002999
2226.000000	-0.002910
2225.000000	-0.002840
2224.000000	-0.002795
2223.000000	-0.002765
2222.000000	-0.002738
2221.000000	-0.002706
2220.000000	-0.002674
2219.000000	-0.002654
2218.000000	-0.002650
2217.000000	-0.002659
2216.000000	-0.002668
2215.000000	-0.002671
2214.000000	-0.002671
2213.000000	-0.002665
2212.000000	-0.002649
2211.000000	-0.002627
2210.000000	-0.002616
2209.000000	-0.002627
2208.000000	-0.002651
2207.000000	-0.002672
2206.000000	-0.002678
2205.000000	-0.002671
2204.000000	-0.002659
2203.000000	-0.002644
2202.000000	-0.002628
2201.000000	-0.002617
2200.000000	-0.002615
2199.000000	-0.002627
2198.000000	-0.002650
2197.000000	-0.002672
2196.000000	-0.002678
2195.000000	-0.002668
2194.000000	-0.002653
2193.000000	-0.002641
2192.000000	-0.002632
2191.000000	-0.002622
2190.000000	-0.002610
2189.000000	-0.002596
2188.000000	-0.002586
2187.000000	-0.002592
2186.000000	-0.002616
2185.000000	-0.002648
2184.000000	-0.002666
2183.000000	-0.002660
2182.000000	-0.002640
2181.000000	-0.002619
2180.000000	-0.002605
2179.000000	-0.002594
2178.000000	-0.002587
2177.000000	-0.002584
2176.000000	-0.002581
2175.000000	-0.002577
2174.000000	-0.002575
2173.000000	-0.002580
2172.000000	-0.002591
2171.000000	-0.002603
2170.000000	-0.002608
2169.000000	-0.002602
2168.000000	-0.002588
2167.000000	-0.002580
2166.000000	-0.002585
2165.000000	-0.002595
2164.000000	-0.002595
2163.000000	-0.002581
2162.000000	-0.002568
2161.000000	-0.002575
2160.000000	-0.002600
2159.000000	-0.002628
2158.000000	-0.002642
2157.000000	-0.002638
2156.000000	-0.002624
2155.000000	-0.002607
2154.000000	-0.002593
2153.000000	-0.002582
2152.000000	-0.002575
2151.000000	-0.002574
2150.000000	-0.002580
2149.000000	-0.002590
2148.000000	-0.002595
2147.000000	-0.002595
2146.000000	-0.002595
2145.000000	-0.002597
2144.000000	-0.002597
2143.000000	-0.002594
2142.000000	-0.002593
2141.000000	-0.002596
2140.000000	-0.002599
2139.000000	-0.002597
2138.000000	-0.002589
2137.000000	-0.002577
2136.000000	-0.002561
2135.000000	-0.002547
2134.000000	-0.002543
2133.000000	-0.002543
2132.000000	-0.002536
2131.000000	-0.002519
2130.000000	-0.002499
2129.000000	-0.002479
2128.000000	-0.002453
2127.000000	-0.002418
2126.000000	-0.002379
2125.000000	-0.002345
2124.000000	-0.002311
2123.000000	-0.002264
2122.000000	-0.002206
2121.000000	-0.002142
2120.000000	-0.002076
2119.000000	-0.002014
2118.000000	-0.001967
2117.000000	-0.001942
2116.000000	-0.001933
2115.000000	-0.001927
2114.000000	-0.001925
2113.000000	-0.001942
2112.000000	-0.001988
2111.000000	-0.002050
2110.000000	-0.002112
2109.000000	-0.002168
2108.000000	-0.002219
2107.000000	-0.002265
2106.000000	-0.002310
2105.000000	-0.002359
2104.000000	-0.002409
2103.000000	-0.002452
2102.000000	-0.002480
2101.000000	-0.002498
2100.000000	-0.002517
2099.000000	-0.002541
2098.000000	-0.002562
2097.000000	-0.002574
2096.000000	-0.002579
2095.000000	-0.002584
2094.000000	-0.002587
2093.000000	-0.002588
2092.000000	-0.002593
2091.000000	-0.002608
2090.000000	-0.002635
2089.000000	-0.002659
2088.000000	-0.002668
2087.000000	-0.002655
2086.000000	-0.002623
2085.000000	-0.002590
2084.000000	-0.002572
2083.000000	-0.002573
2082.000000	-0.002581
2081.000000	-0.002584
2080.000000	-0.002582
2079.000000	-0.002586
2078.000000	-0.002593
2077.000000	-0.002590
2076.000000	-0.002568
2075.000000	-0.002536
2074.000000	-0.002514
2073.000000	-0.002514
2072.000000	-0.002528
2071.000000	-0.002545
2070.000000	-0.002554
2069.000000	-0.002551
2068.000000	-0.002539
2067.000000	-0.002528
2066.000000	-0.002528
2065.000000	-0.002540
2064.000000	-0.002557
2063.000000	-0.002568
2062.000000	-0.002562
2061.000000	-0.002536
2060.000000	-0.002500
2059.000000	-0.002473
2058.000000	-0.002473
2057.000000	-0.002498
2056.000000	-0.002531
2055.000000	-0.002549
2054.000000	-0.002545
2053.000000	-0.002528
2052.000000	-0.002515
2051.000000	-0.002518
2050.000000	-0.002532
2049.000000	-0.002542
2048.000000	-0.002538
2047.000000	-0.002518
2046.000000	-0.002492
2045.000000	-0.002469
2044.000000	-0.002458
2043.000000	-0.002462
2042.000000	-0.002473
2041.000000	-0.002476
2040.000000	-0.002462
2039.000000	-0.002444
2038.000000	-0.002435
2037.000000	-0.002440
2036.000000	-0.002450
2035.000000	-0.002460
2034.000000	-0.002465
2033.000000	-0.002463
2032.000000	-0.002458
2031.000000	-0.002459
2030.000000	-0.002474
2029.000000	-0.002493
2028.000000	-0.002506
2027.000000	-0.002511
2026.000000	-0.002519
2025.000000	-0.002531
2024.000000	-0.002536
2023.000000	-0.002528
2022.000000	-0.002510
2021.000000	-0.002489
2020.000000	-0.002468
2019.000000	-0.002444
2018.000000	-0.002423
2017.000000	-0.002411
2016.000000	-0.002411
2015.000000	-0.002423
2014.000000	-0.002444
2013.000000	-0.002463
2012.000000	-0.002470
2011.000000	-0.002462
2010.000000	-0.002448
2009.000000	-0.002436
2008.000000	-0.002426
2007.000000	-0.002416
2006.000000	-0.002408
2005.000000	-0.002401
2004.000000	-0.002394
2003.000000	-0.002387
2002.000000	-0.002385
2001.000000	-0.002389
2000.000000	-0.002396
1999.000000	-0.002407
1998.000000	-0.002425
1997.000000	-0.002442
1996.000000	-0.002451
1995.000000	-0.002450
1994.000000	-0.002447
1993.000000	-0.002444
1992.000000	-0.002431
1991.000000	-0.002408
1990.000000	-0.002388
1989.000000	-0.002385
1988.000000	-0.002399
1987.000000	-0.002419
1986.000000	-0.002433
1985.000000	-0.002437
1984.000000	-0.002432
1983.000000	-0.002420
1982.000000	-0.002404
1981.000000	-0.002388
1980.000000	-0.002375
1979.000000	-0.002369
1978.000000	-0.002375
1977.000000	-0.002389
1976.000000	-0.002398
1975.000000	-0.002398
1974.000000	-0.002394
1973.000000	-0.002393
1972.000000	-0.002388
1971.000000	-0.002374
1970.000000	-0.002356
1969.000000	-0.002347
1968.000000	-0.002354
1967.000000	-0.002374
1966.000000	-0.002397
1965.000000	-0.002414
1964.000000	-0.002418
1963.000000	-0.002410
1962.000000	-0.002399
1961.000000	-0.002394
1960.000000	-0.002395
1959.000000	-0.002397
1958.000000	-0.002393
1957.000000	-0.002387
1956.000000	-0.002385
1955.000000	-0.002388
1954.000000	-0.002393
1953.000000	-0.002392
1952.000000	-0.002382
1951.000000	-0.002370
1950.000000	-0.002366
1949.000000	-0.002378
1948.000000	-0.002399
1947.000000	-0.002414
1946.000000	-0.002417
1945.000000	-0.002406
1944.000000	-0.002385
1943.000000	-0.002361
1942.000000	-0.002336
1941.000000	-0.002315
1940.000000	-0.002299
1939.000000	-0.002294
1938.000000	-0.002309
1937.000000	-0.002340
1936.000000	-0.002369
1935.000000	-0.002380
1934.000000	-0.002371
1933.000000	-0.002354
1932.000000	-0.002340
1931.000000	-0.002333
1930.000000	-0.002329
1929.000000	-0.002326
1928.000000	-0.002324
1927.000000	-0.002319
1926.000000	-0.002313
1925.000000	-0.002307
1924.000000	-0.002309
1923.000000	-0.002321
1922.000000	-0.002334
1921.000000	-0.002336
1920.000000	-0.002327
1919.000000	-0.002319
1918.000000	-0.002327
1917.000000	-0.002348
1916.000000	-0.002361
1915.000000	-0.002357
1914.000000	-0.002343
1913.000000	-0.002334
1912.000000	-0.002335
1911.000000	-0.002342
1910.000000	-0.002352
1909.000000	-0.002361
1908.000000	-0.002367
1907.000000	-0.002368
1906.000000	-0.002367
1905.000000	-0.002373
1904.000000	-0.002381
1903.000000	-0.002381
1902.000000	-0.002366
1901.000000	-0.002347
1900.000000	-0.002341
1899.000000	-0.002351
1898.000000	-0.002363
1897.000000	-0.002360
1896.000000	-0.002337
1895.000000	-0.002308
1894.000000	-0.002290
1893.000000	-0.002291
1892.000000	-0.002306
1891.000000	-0.002323
1890.000000	-0.002335
1889.000000	-0.002338
1888.000000	-0.002338
1887.000000	-0.002343
1886.000000	-0.002354
1885.000000	-0.002363
1884.000000	-0.002361
1883.000000	-0.002347
1882.000000	-0.002327
1881.000000	-0.002310
1880.000000	-0.002303
1879.000000	-0.002307
1878.000000	-0.002320
1877.000000	-0.002333
1876.000000	-0.002340
1875.000000	-0.002338
1874.000000	-0.002333
1873.000000	-0.002326
1872.000000	-0.002316
1871.000000	-0.002302
1870.000000	-0.002287
1869.000000	-0.002279
1868.000000	-0.002281
1867.000000	-0.002295
1866.000000	-0.002315
1865.000000	-0.002329
1864.000000	-0.002328
1863.000000	-0.002311
1862.000000	-0.002289
1861.000000	-0.002273
1860.000000	-0.002267
1859.000000	-0.002269
1858.000000	-0.002277
1857.000000	-0.002291
1856.000000	-0.002305
1855.000000	-0.002313
1854.000000	-0.002312
1853.000000	-0.002299
1852.000000	-0.002277
1851.000000	-0.002253
1850.000000	-0.002237
1849.000000	-0.002236
1848.000000	-0.002245
1847.000000	-0.002256
1846.000000	-0.002264
1845.000000	-0.002266
1844.000000	-0.002260
1843.000000	-0.002250
1842.000000	-0.002244
1841.000000	-0.002246
1840.000000	-0.002260
1839.000000	-0.002281
1838.000000	-0.002302
1837.000000	-0.002311
1836.000000	-0.002305
1835.000000	-0.002289
1834.000000	-0.002281
1833.000000	-0.002295
1832.000000	-0.002336
1831.000000	-0.002386
1830.000000	-0.002417
1829.000000	-0.002404
1828.000000	-0.002353
1827.000000	-0.002297
1826.000000	-0.002265
1825.000000	-0.002262
1824.000000	-0.002275
1823.000000	-0.002292
1822.000000	-0.002308
1821.000000	-0.002319
1820.000000	-0.002318
1819.000000	-0.002306
1818.000000	-0.002286
1817.000000	-0.002262
1816.000000	-0.002241
1815.000000	-0.002230
1814.000000	-0.002234
1813.000000	-0.002246
1812.000000	-0.002255
1811.000000	-0.002257
1810.000000	-0.002260
1809.000000	-0.002265
1808.000000	-0.002265
1807.000000	-0.002259
1806.000000	-0.002256
1805.000000	-0.002260
1804.000000	-0.002262
1803.000000	-0.002257
1802.000000	-0.002254
1801.000000	-0.002258
1800.000000	-0.002261
1799.000000	-0.002252
1798.000000	-0.002230
1797.000000	-0.002203
1796.000000	-0.002175
1795.000000	-0.002156
1794.000000	-0.002162
1793.000000	-0.002204
1792.000000	-0.002259
1791.000000	-0.002290
1790.000000	-0.002281
1789.000000	-0.002252
1788.000000	-0.002228
1787.000000	-0.002219
1786.000000	-0.002224
1785.000000	-0.002234
1784.000000	-0.002240
1783.000000	-0.002238
1782.000000	-0.002230
1781.000000	-0.002216
1780.000000	-0.002198
1779.000000	-0.002180
1778.000000	-0.002170
1777.000000	-0.002171
1776.000000	-0.002175
1775.000000	-0.002174
1774.000000	-0.002171
1773.000000	-0.002178
1772.000000	-0.002189
1771.000000	-0.002191
1770.000000	-0.002179
1769.000000	-0.002169
1768.000000	-0.002176
1767.000000	-0.002200
1766.000000	-0.002227
1765.000000	-0.002240
1764.000000	-0.002234
1763.000000	-0.002213
1762.000000	-0.002191
1761.000000	-0.002173
1760.000000	-0.002157
1759.000000	-0.002143
1758.000000	-0.002140
1757.000000	-0.002158
1756.000000	-0.002187
1755.000000	-0.002197
1754.000000	-0.002177
1753.000000	-0.002140
1752.000000	-0.002110
1751.000000	-0.002100
1750.000000	-0.002103
1749.000000	-0.002107
1748.000000	-0.002113
1747.000000	-0.002126
1746.000000	-0.002148
1745.000000	-0.002169
1744.000000	-0.002173
1743.000000	-0.002147
1742.000000	-0.002094
1741.000000	-0.002038
1740.000000	-0.002005
1739.000000	-0.002006
1738.000000	-0.002024
1737.000000	-0.002039
1736.000000	-0.002048
1735.000000	-0.002055
1734.000000	-0.002051
1733.000000	-0.002033
1732.000000	-0.002003
1731.000000	-0.001976
1730.000000	-0.001965
1729.000000	-0.001969
1728.000000	-0.001973
1727.000000	-0.001967
1726.000000	-0.001951
1725.000000	-0.001927
1724.000000	-0.001902
1723.000000	-0.001881
1722.000000	-0.001869
1721.000000	-0.001860
1720.000000	-0.001843
1719.000000	-0.001815
1718.000000	-0.001781
1717.000000	-0.001749
1716.000000	-0.001705
1715.000000	-0.001635
1714.000000	-0.001553
1713.000000	-0.001490
1712.000000	-0.001457
1711.000000	-0.001441
1710.000000	-0.001422
1709.000000	-0.001395
1708.000000	-0.001362
1707.000000	-0.001320
1706.000000	-0.001271
1705.000000	-0.001225
1704.000000	-0.001190
1703.000000	-0.001154
1702.000000	-0.001109
1701.000000	-0.001063
1700.000000	-0.001042
1699.000000	-0.001052
1698.000000	-0.001066
1697.000000	-0.001066
1696.000000	-0.001062
1695.000000	-0.001070
1694.000000	-0.001091
1693.000000	-0.001112
1692.000000	-0.001121
1691.000000	-0.001113
1690.000000	-0.001093
1689.000000	-0.001074
1688.000000	-0.001075
1687.000000	-0.001100
1686.000000	-0.001132
1685.000000	-0.001136
1684.000000	-0.001094
1683.000000	-0.001028
1682.000000	-0.000972
1681.000000	-0.000934
1680.000000	-0.000905
1679.000000	-0.000882
1678.000000	-0.000866
1677.000000	-0.000854
1676.000000	-0.000844
1675.000000	-0.000841
1674.000000	-0.000850
1673.000000	-0.000861
1672.000000	-0.000863
1671.000000	-0.000855
1670.000000	-0.000848
1669.000000	-0.000844
1668.000000	-0.000840
1667.000000	-0.000837
1666.000000	-0.000844
1665.000000	-0.000860
1664.000000	-0.000871
1663.000000	-0.000857
1662.000000	-0.000819
1661.000000	-0.000772
1660.000000	-0.000736
1659.000000	-0.000726
1658.000000	-0.000742
1657.000000	-0.000772
1656.000000	-0.000791
1655.000000	-0.000788
1654.000000	-0.000762
1653.000000	-0.000725
1652.000000	-0.000698
1651.000000	-0.000682
1650.000000	-0.000665
1649.000000	-0.000650
1648.000000	-0.000651
1647.000000	-0.000670
1646.000000	-0.000691
1645.000000	-0.000699
1644.000000	-0.000684
1643.000000	-0.000659
1642.000000	-0.000647
1641.000000	-0.000661
1640.000000	-0.000694
1639.000000	-0.000731
1638.000000	-0.000765
1637.000000	-0.000796
1636.000000	-0.000819
1635.000000	-0.000826
1634.000000	-0.000818
1633.000000	-0.000801
1632.000000	-0.000785
1631.000000	-0.000779
1630.000000	-0.000783
1629.000000	-0.000789
1628.000000	-0.000793
1627.000000	-0.000797
1626.000000	-0.000806
1625.000000	-0.000813
1624.000000	-0.000809
1623.000000	-0.000796
1622.000000	-0.000795
1621.000000	-0.000818
1620.000000	-0.000853
1619.000000	-0.000880
1618.000000	-0.000891
1617.000000	-0.000890
1616.000000	-0.000891
1615.000000	-0.000896
1614.000000	-0.000897
1613.000000	-0.000891
1612.000000	-0.000881
1611.000000	-0.000881
1610.000000	-0.000892
1609.000000	-0.000900
1608.000000	-0.000886
1607.000000	-0.000856
1606.000000	-0.000827
1605.000000	-0.000809
1604.000000	-0.000793
1603.000000	-0.000771
1602.000000	-0.000747
1601.000000	-0.000726
1600.000000	-0.000715
1599.000000	-0.000717
1598.000000	-0.000731
1597.000000	-0.000751
1596.000000	-0.000773
1595.000000	-0.000802
1594.000000	-0.000843
1593.000000	-0.000886
1592.000000	-0.000914
1591.000000	-0.000921
1590.000000	-0.000924
1589.000000	-0.000941
1588.000000	-0.000968
1587.000000	-0.000990
1586.000000	-0.000997
1585.000000	-0.000992
1584.000000	-0.000982
1583.000000	-0.000977
1582.000000	-0.000985
1581.000000	-0.001005
1580.000000	-0.001027
1579.000000	-0.001041
1578.000000	-0.001042
1577.000000	-0.001020
1576.000000	-0.000979
1575.000000	-0.000941
1574.000000	-0.000930
1573.000000	-0.000946
1572.000000	-0.000979
1571.000000	-0.001016
1570.000000	-0.001044
1569.000000	-0.001041
1568.000000	-0.000996
1567.000000	-0.000924
1566.000000	-0.000856
1565.000000	-0.000816
1564.000000	-0.000799
1563.000000	-0.000789
1562.000000	-0.000766
1561.000000	-0.000718
1560.000000	-0.000652
1559.000000	-0.000624
1558.000000	-0.000677
1557.000000	-0.000784
1556.000000	-0.000883
1555.000000	-0.000940
1554.000000	-0.000962
1553.000000	-0.000973
1552.000000	-0.000985
1551.000000	-0.000999
1550.000000	-0.001015
1549.000000	-0.001038
1548.000000	-0.001069
1547.000000	-0.001106
1546.000000	-0.001154
1545.000000	-0.001226
1544.000000	-0.001327
1543.000000	-0.001440
1542.000000	-0.001530
1541.000000	-0.001577
1540.000000	-0.001591
1539.000000	-0.001610
1538.000000	-0.001653
1537.000000	-0.001701
1536.000000	-0.001731
1535.000000	-0.001738
1534.000000	-0.001734
1533.000000	-0.001736
1532.000000	-0.001776
1531.000000	-0.001882
1530.000000	-0.002052
1529.000000	-0.002227
1528.000000	-0.002322
1527.000000	-0.002307
1526.000000	-0.002232
1525.000000	-0.002165
1524.000000	-0.002122
1523.000000	-0.002085
1522.000000	-0.002057
1521.000000	-0.002057
1520.000000	-0.002069
1519.000000	-0.002059
1518.000000	-0.002046
1517.000000	-0.002098
1516.000000	-0.002248
1515.000000	-0.002418
1514.000000	-0.002479
1513.000000	-0.002376
1512.000000	-0.002181
1511.000000	-0.002033
1510.000000	-0.002016
1509.000000	-0.002102
1508.000000	-0.002203
1507.000000	-0.002243
1506.000000	-0.002216
1505.000000	-0.002162
1504.000000	-0.002118
1503.000000	-0.002104
1502.000000	-0.002136
1501.000000	-0.002207
1500.000000	-0.002282
1499.000000	-0.002334
1498.000000	-0.002365
1497.000000	-0.002382
1496.000000	-0.002370
1495.000000	-0.002315
1494.000000	-0.002240
1493.000000	-0.002191
1492.000000	-0.002200
1491.000000	-0.002265
1490.000000	-0.002361
1489.000000	-0.002454
1488.000000	-0.002519
1487.000000	-0.002568
1486.000000	-0.002656
1485.000000	-0.002812
1484.000000	-0.002996
1483.000000	-0.003122
1482.000000	-0.003149
1481.000000	-0.003108
1480.000000	-0.003055
1479.000000	-0.003011
1478.000000	-0.002960
1477.000000	-0.002895
1476.000000	-0.002837
1475.000000	-0.002815
1474.000000	-0.002831
1473.000000	-0.002865
1472.000000	-0.002886
1471.000000	-0.002888
1470.000000	-0.002879
1469.000000	-0.002873
1468.000000	-0.002898
1467.000000	-0.003030
1466.000000	-0.003340
1465.000000	-0.003758
1464.000000	-0.004036
1463.000000	-0.003967
1462.000000	-0.003597
1461.000000	-0.003167
1460.000000	-0.002882
1459.000000	-0.002768
1458.000000	-0.002726
1457.000000	-0.002682
1456.000000	-0.002651
1455.000000	-0.002651
1454.000000	-0.002664
1453.000000	-0.002703
1452.000000	-0.002803
1451.000000	-0.002953
1450.000000	-0.003059
1449.000000	-0.003033
1448.000000	-0.002889
1447.000000	-0.002741
1446.000000	-0.002671
1445.000000	-0.002661
1444.000000	-0.002638
1443.000000	-0.002569
1442.000000	-0.002487
1441.000000	-0.002438
1440.000000	-0.002440
1439.000000	-0.002491
1438.000000	-0.002600
1437.000000	-0.002757
1436.000000	-0.002886
1435.000000	-0.002882
1434.000000	-0.002723
1433.000000	-0.002496
1432.000000	-0.002316
1431.000000	-0.002244
1430.000000	-0.002255
1429.000000	-0.002299
1428.000000	-0.002345
1427.000000	-0.002393
1426.000000	-0.002466
1425.000000	-0.002605
1424.000000	-0.002830
1423.000000	-0.003074
1422.000000	-0.003205
1421.000000	-0.003133
1420.000000	-0.002884
1419.000000	-0.002599
1418.000000	-0.002405
1417.000000	-0.002321
1416.000000	-0.002292
1415.000000	-0.002278
1414.000000	-0.002265
1413.000000	-0.002259
1412.000000	-0.002271
1411.000000	-0.002318
1410.000000	-0.002396
1409.000000	-0.002468
1408.000000	-0.002486
1407.000000	-0.002434
1406.000000	-0.002338
1405.000000	-0.002248
1404.000000	-0.002196
1403.000000	-0.002176
1402.000000	-0.002169
1401.000000	-0.002167
1400.000000	-0.002172
1399.000000	-0.002185
1398.000000	-0.002194
1397.000000	-0.002188
1396.000000	-0.002165
1395.000000	-0.002125
1394.000000	-0.002063
1393.000000	-0.001975
1392.000000	-0.001876
1391.000000	-0.001799
1390.000000	-0.001774
1389.000000	-0.001798
1388.000000	-0.001832
1387.000000	-0.001831
1386.000000	-0.001779
1385.000000	-0.001698
1384.000000	-0.001623
1383.000000	-0.001582
1382.000000	-0.001587
1381.000000	-0.001645
1380.000000	-0.001752
1379.000000	-0.001879
1378.000000	-0.001963
1377.000000	-0.001951
1376.000000	-0.001842
1375.000000	-0.001697
1374.000000	-0.001591
1373.000000	-0.001550
1372.000000	-0.001543
1371.000000	-0.001532
1370.000000	-0.001508
1369.000000	-0.001482
1368.000000	-0.001461
1367.000000	-0.001439
1366.000000	-0.001416
1365.000000	-0.001399
1364.000000	-0.001395
1363.000000	-0.001396
1362.000000	-0.001392
1361.000000	-0.001381
1360.000000	-0.001371
1359.000000	-0.001371
1358.000000	-0.001387
1357.000000	-0.001416
1356.000000	-0.001458
1355.000000	-0.001519
1354.000000	-0.001610
1353.000000	-0.001733
1352.000000	-0.001864
1351.000000	-0.001959
1350.000000	-0.001981
1349.000000	-0.001932
1348.000000	-0.001852
1347.000000	-0.001778
1346.000000	-0.001720
1345.000000	-0.001666
1344.000000	-0.001605
1343.000000	-0.001543
1342.000000	-0.001493
1341.000000	-0.001466
1340.000000	-0.001466
1339.000000	-0.001495
1338.000000	-0.001540
1337.000000	-0.001577
1336.000000	-0.001587
1335.000000	-0.001568
1334.000000	-0.001536
1333.000000	-0.001508
1332.000000	-0.001491
1331.000000	-0.001481
1330.000000	-0.001468
1329.000000	-0.001452
1328.000000	-0.001438
1327.000000	-0.001437
1326.000000	-0.001455
1325.000000	-0.001476
1324.000000	-0.001470
1323.000000	-0.001423
1322.000000	-0.001347
1321.000000	-0.001275
1320.000000	-0.001228
1319.000000	-0.001205
1318.000000	-0.001197
1317.000000	-0.001197
1316.000000	-0.001199
1315.000000	-0.001188
1314.000000	-0.001159
1313.000000	-0.001121
1312.000000	-0.001095
1311.000000	-0.001094
1310.000000	-0.001106
1309.000000	-0.001109
1308.000000	-0.001090
1307.000000	-0.001057
1306.000000	-0.001025
1305.000000	-0.001000
1304.000000	-0.000982
1303.000000	-0.000971
1302.000000	-0.000966
1301.000000	-0.000965
1300.000000	-0.000963
1299.000000	-0.000960
1298.000000	-0.000964
1297.000000	-0.000980
1296.000000	-0.001003
1295.000000	-0.001020
1294.000000	-0.001018
1293.000000	-0.000995
1292.000000	-0.000963
1291.000000	-0.000937
1290.000000	-0.000926
1289.000000	-0.000925
1288.000000	-0.000928
1287.000000	-0.000931
1286.000000	-0.000932
1285.000000	-0.000921
1284.000000	-0.000883
1283.000000	-0.000809
1282.000000	-0.000709
1281.000000	-0.000600
1280.000000	-0.000498
1279.000000	-0.000416
1278.000000	-0.000365
1277.000000	-0.000350
1276.000000	-0.000374
1275.000000	-0.000436
1274.000000	-0.000531
1273.000000	-0.000651
1272.000000	-0.000778
1271.000000	-0.000901
1270.000000	-0.001019
1269.000000	-0.001133
1268.000000	-0.001237
1267.000000	-0.001318
1266.000000	-0.001368
1265.000000	-0.001387
1264.000000	-0.001377
1263.000000	-0.001345
1262.000000	-0.001297
1261.000000	-0.001240
1260.000000	-0.001177
1259.000000	-0.001114
1258.000000	-0.001057
1257.000000	-0.001005
1256.000000	-0.000947
1255.000000	-0.000880
1254.000000	-0.000813
1253.000000	-0.000755
1252.000000	-0.000697
1251.000000	-0.000617
1250.000000	-0.000503
1249.000000	-0.000365
1248.000000	-0.000216
1247.000000	-0.000065
1246.000000	0.000085
1245.000000	0.000229
1244.000000	0.000364
1243.000000	0.000494
1242.000000	0.000619
1241.000000	0.000734
1240.000000	0.000835
1239.000000	0.000927
1238.000000	0.001009
1237.000000	0.001066
1236.000000	0.001079
1235.000000	0.001047
1234.000000	0.000985
1233.000000	0.000910
1232.000000	0.000829
1231.000000	0.000746
1230.000000	0.000662
1229.000000	0.000574
1228.000000	0.000477
1227.000000	0.000378
1226.000000	0.000293
1225.000000	0.000226
1224.000000	0.000157
1223.000000	0.000069
1222.000000	-0.000025
1221.000000	-0.000095
1220.000000	-0.000132
1219.000000	-0.000159
1218.000000	-0.000206
1217.000000	-0.000265
1216.000000	-0.000313
1215.000000	-0.000340
1214.000000	-0.000360
1213.000000	-0.000385
1212.000000	-0.000408
1211.000000	-0.000413
1210.000000	-0.000402
1209.000000	-0.000388
1208.000000	-0.000386
1207.000000	-0.000404
1206.000000	-0.000437
1205.000000	-0.000470
1204.000000	-0.000486
1203.000000	-0.000485
1202.000000	-0.000486
1201.000000	-0.000498
1200.000000	-0.000505
1199.000000	-0.000486
1198.000000	-0.000454
1197.000000	-0.000441
1196.000000	-0.000460
1195.000000	-0.000482
1194.000000	-0.000470
1193.000000	-0.000422
1192.000000	-0.000367
1191.000000	-0.000336
1190.000000	-0.000329
1189.000000	-0.000333
1188.000000	-0.000338
1187.000000	-0.000347
1186.000000	-0.000359
1185.000000	-0.000363
1184.000000	-0.000350
1183.000000	-0.000324
1182.000000	-0.000307
1181.000000	-0.000306
1180.000000	-0.000313
1179.000000	-0.000313
1178.000000	-0.000311
1177.000000	-0.000319
1176.000000	-0.000341
1175.000000	-0.000370
1174.000000	-0.000403
1173.000000	-0.000437
1172.000000	-0.000463
1171.000000	-0.000474
1170.000000	-0.000483
1169.000000	-0.000511
1168.000000	-0.000557
1167.000000	-0.000589
1166.000000	-0.000576
1165.000000	-0.000526
1164.000000	-0.000469
1163.000000	-0.000428
1162.000000	-0.000405
1161.000000	-0.000394
1160.000000	-0.000392
1159.000000	-0.000393
1158.000000	-0.000391
1157.000000	-0.000384
1156.000000	-0.000383
1155.000000	-0.000396
1154.000000	-0.000419
1153.000000	-0.000436
1152.000000	-0.000427
1151.000000	-0.000388
1150.000000	-0.000342
1149.000000	-0.000325
1148.000000	-0.000352
1147.000000	-0.000405
1146.000000	-0.000445
1145.000000	-0.000450
1144.000000	-0.000429
1143.000000	-0.000405
1142.000000	-0.000382
1141.000000	-0.000345
1140.000000	-0.000285
1139.000000	-0.000220
1138.000000	-0.000182
1137.000000	-0.000179
1136.000000	-0.000184
1135.000000	-0.000171
1134.000000	-0.000140
1133.000000	-0.000118
1132.000000	-0.000122
1131.000000	-0.000148
1130.000000	-0.000182
1129.000000	-0.000211
1128.000000	-0.000227
1127.000000	-0.000233
1126.000000	-0.000240
1125.000000	-0.000255
1124.000000	-0.000271
1123.000000	-0.000277
1122.000000	-0.000269
1121.000000	-0.000250
1120.000000	-0.000225
1119.000000	-0.000204
1118.000000	-0.000205
1117.000000	-0.000242
1116.000000	-0.000308
1115.000000	-0.000370
1114.000000	-0.000408
1113.000000	-0.000418
1112.000000	-0.000403
1111.000000	-0.000369
1110.000000	-0.000329
1109.000000	-0.000302
1108.000000	-0.000293
1107.000000	-0.000289
1106.000000	-0.000281
1105.000000	-0.000274
1104.000000	-0.000284
1103.000000	-0.000316
1102.000000	-0.000364
1101.000000	-0.000417
1100.000000	-0.000456
1099.000000	-0.000466
1098.000000	-0.000454
1097.000000	-0.000440
1096.000000	-0.000435
1095.000000	-0.000430
1094.000000	-0.000418
1093.000000	-0.000411
1092.000000	-0.000428
1091.000000	-0.000469
1090.000000	-0.000516
1089.000000	-0.000550
1088.000000	-0.000568
1087.000000	-0.000579
1086.000000	-0.000598
1085.000000	-0.000628
1084.000000	-0.000654
1083.000000	-0.000666
1082.000000	-0.000673
1081.000000	-0.000701
1080.000000	-0.000757
1079.000000	-0.000819
1078.000000	-0.000864
1077.000000	-0.000887
1076.000000	-0.000904
1075.000000	-0.000925
1074.000000	-0.000960
1073.000000	-0.001011
1072.000000	-0.001072
1071.000000	-0.001127
1070.000000	-0.001160
1069.000000	-0.001172
1068.000000	-0.001169
1067.000000	-0.001157
1066.000000	-0.001141
1065.000000	-0.001125
1064.000000	-0.001112
1063.000000	-0.001108
1062.000000	-0.001130
1061.000000	-0.001194
1060.000000	-0.001278
1059.000000	-0.001336
1058.000000	-0.001340
1057.000000	-0.001314
1056.000000	-0.001293
1055.000000	-0.001285
1054.000000	-0.001276
1053.000000	-0.001260
1052.000000	-0.001244
1051.000000	-0.001234
1050.000000	-0.001235
1049.000000	-0.001258
1048.000000	-0.001305
1047.000000	-0.001358
1046.000000	-0.001397
1045.000000	-0.001430
1044.000000	-0.001476
1043.000000	-0.001524
1042.000000	-0.001540
1041.000000	-0.001511
1040.000000	-0.001470
1039.000000	-0.001451
1038.000000	-0.001455
1037.000000	-0.001458
1036.000000	-0.001453
1035.000000	-0.001464
1034.000000	-0.001509
1033.000000	-0.001572
1032.000000	-0.001615
1031.000000	-0.001613
1030.000000	-0.001576
1029.000000	-0.001541
1028.000000	-0.001531
1027.000000	-0.001531
1026.000000	-0.001509
1025.000000	-0.001455
1024.000000	-0.001405
1023.000000	-0.001395
1022.000000	-0.001420
1021.000000	-0.001429
1020.000000	-0.001383
1019.000000	-0.001302
1018.000000	-0.001247
1017.000000	-0.001250
1016.000000	-0.001288
1015.000000	-0.001307
1014.000000	-0.001283
1013.000000	-0.001224
1012.000000	-0.001144
1011.000000	-0.001048
1010.000000	-0.000948
1009.000000	-0.000873
1008.000000	-0.000848
1007.000000	-0.000870
1006.000000	-0.000906
1005.000000	-0.000917
1004.000000	-0.000882
1003.000000	-0.000817
1002.000000	-0.000755
1001.000000	-0.000712
1000.000000	-0.000671
999.000000	-0.000600
998.000000	-0.000503
997.000000	-0.000423
996.000000	-0.000394
995.000000	-0.000397
994.000000	-0.000394
993.000000	-0.000363
992.000000	-0.000320
991.000000	-0.000273
990.000000	-0.000217
989.000000	-0.000144
988.000000	-0.000062
987.000000	0.000014
986.000000	0.000076
985.000000	0.000127
984.000000	0.000172
983.000000	0.000209
982.000000	0.000229
981.000000	0.000220
980.000000	0.000182
979.000000	0.000140
978.000000	0.000126
977.000000	0.000157
976.000000	0.000214
975.000000	0.000262
974.000000	0.000276
973.000000	0.000257
972.000000	0.000225
971.000000	0.000199
970.000000	0.000189
969.000000	0.000193
968.000000	0.000203
967.000000	0.000210
966.000000	0.000204
965.000000	0.000186
964.000000	0.000175
963.000000	0.000193
962.000000	0.000239
961.000000	0.000285
960.000000	0.000300
959.000000	0.000286
958.000000	0.000268
957.000000	0.000268
956.000000	0.000283
955.000000	0.000301
954.000000	0.000308
953.000000	0.000299
952.000000	0.000271
951.000000	0.000227
950.000000	0.000182
949.000000	0.000157
948.000000	0.000165
947.000000	0.000197
946.000000	0.000221
945.000000	0.000205
944.000000	0.000150
943.000000	0.000088
942.000000	0.000048
941.000000	0.000025
940.000000	-0.000009
939.000000	-0.000067
938.000000	-0.000129
937.000000	-0.000165
936.000000	-0.000160
935.000000	-0.000123
934.000000	-0.000074
933.000000	-0.000032
932.000000	-0.000003
931.000000	0.000016
930.000000	0.000031
929.000000	0.000049
928.000000	0.000068
927.000000	0.000079
926.000000	0.000071
925.000000	0.000042
924.000000	0.000006
923.000000	-0.000020
922.000000	-0.000031
921.000000	-0.000038
920.000000	-0.000057
919.000000	-0.000088
918.000000	-0.000117
917.000000	-0.000127
916.000000	-0.000110
915.000000	-0.000078
914.000000	-0.000053
913.000000	-0.000046
912.000000	-0.000038
911.000000	-0.000009
910.000000	0.000032
909.000000	0.000053
908.000000	0.000032
907.000000	-0.000014
906.000000	-0.000054
905.000000	-0.000065
904.000000	-0.000037
903.000000	0.000029
902.000000	0.000117
901.000000	0.000196
900.000000	0.000246
899.000000	0.000270
898.000000	0.000269
897.000000	0.000233
896.000000	0.000166
895.000000	0.000105
894.000000	0.000096
893.000000	0.000148
892.000000	0.000235
891.000000	0.000329
890.000000	0.000411
889.000000	0.000461
888.000000	0.000452
887.000000	0.000382
886.000000	0.000289
885.000000	0.000220
884.000000	0.000204
883.000000	0.000233
882.000000	0.000285
881.000000	0.000339
880.000000	0.000380
879.000000	0.000396
878.000000	0.000382
877.000000	0.000345
876.000000	0.000311
875.000000	0.000315
874.000000	0.000373
873.000000	0.000472
872.000000	0.000580
871.000000	0.000663
870.000000	0.000705
869.000000	0.000716
868.000000	0.000711
867.000000	0.000704
866.000000	0.000699
865.000000	0.000712
864.000000	0.000768
863.000000	0.000869
862.000000	0.000979
861.000000	0.001061
860.000000	0.001113
859.000000	0.001167
858.000000	0.001252
857.000000	0.001383
856.000000	0.001580
855.000000	0.001853
854.000000	0.002172
853.000000	0.002471
852.000000	0.002697
851.000000	0.002836
850.000000	0.002876
849.000000	0.002796
848.000000	0.002598
847.000000	0.002330
846.000000	0.002044
845.000000	0.001753
844.000000	0.001447
843.000000	0.001149
842.000000	0.000902
841.000000	0.000729
840.000000	0.000611
839.000000	0.000523
838.000000	0.000455
837.000000	0.000405
836.000000	0.000371
835.000000	0.000345
834.000000	0.000320
833.000000	0.000283
832.000000	0.000230
831.000000	0.000178
830.000000	0.000154
829.000000	0.000168
828.000000	0.000202
827.000000	0.000234
826.000000	0.000258
825.000000	0.000278
824.000000	0.000297
823.000000	0.000311
822.000000	0.000322
821.000000	0.000339
820.000000	0.000379
819.000000	0.000441
818.000000	0.000509
817.000000	0.000564
816.000000	0.000600
815.000000	0.000624
814.000000	0.000631
813.000000	0.000612
812.000000	0.000571
811.000000	0.000532
810.000000	0.000514
809.000000	0.000523
808.000000	0.000563
807.000000	0.000635
806.000000	0.000725
805.000000	0.000785
804.000000	0.000772
803.000000	0.000685
802.000000	0.000571
801.000000	0.000481
800.000000	0.000443
799.000000	0.000440
798.000000	0.000447
797.000000	0.000458
796.000000	0.000498
795.000000	0.000578
794.000000	0.000657
793.000000	0.000682
792.000000	0.000647
791.000000	0.000599
790.000000	0.000572
789.000000	0.000565
788.000000	0.000579
787.000000	0.000644
786.000000	0.000785
785.000000	0.000967
784.000000	0.001096
783.000000	0.001091
782.000000	0.000947
781.000000	0.000749
780.000000	0.000609
779.000000	0.000582
778.000000	0.000625
777.000000	0.000656
776.000000	0.000636
775.000000	0.000596
774.000000	0.000573
773.000000	0.000576
772.000000	0.000599
771.000000	0.000644
770.000000	0.000707
769.000000	0.000772
768.000000	0.000829
767.000000	0.000878
766.000000	0.000900
765.000000	0.000867
764.000000	0.000779
763.000000	0.000678
762.000000	0.000613
761.000000	0.000592
760.000000	0.000597
759.000000	0.000610
758.000000	0.000620
757.000000	0.000625
756.000000	0.000630
755.000000	0.000638
754.000000	0.000640
753.000000	0.000630
752.000000	0.000629
751.000000	0.000659
750.000000	0.000705
749.000000	0.000728
748.000000	0.000714
747.000000	0.000691
746.000000	0.000671
745.000000	0.000643
744.000000	0.000616
743.000000	0.000626
742.000000	0.000686
741.000000	0.000766
740.000000	0.000838
739.000000	0.000904
738.000000	0.000960
737.000000	0.000985
736.000000	0.000981
735.000000	0.000978
734.000000	0.000985
733.000000	0.000976
732.000000	0.000950
731.000000	0.000946
730.000000	0.000977
729.000000	0.001019
728.000000	0.001040
727.000000	0.001022
726.000000	0.000956
725.000000	0.000863
724.000000	0.000821
723.000000	0.000910
722.000000	0.001110
721.000000	0.001300
720.000000	0.001379
719.000000	0.001350
718.000000	0.001278
717.000000	0.001226
716.000000	0.001233
715.000000	0.001301
714.000000	0.001372
713.000000	0.001376
712.000000	0.001302
711.000000	0.001189
710.000000	0.001044
709.000000	0.000854
708.000000	0.000658
707.000000	0.000528
706.000000	0.000490
705.000000	0.000505
704.000000	0.000545
703.000000	0.000624
702.000000	0.000717
701.000000	0.000752
700.000000	0.000719
