# Supplementary material for: Real-time monitoring of the reversible capture and release of CO2 on anthraquinone and riboflavin-modified graphitic electrodes using ATR-SEIRAS
Source: Chem Sci. 2025 Nov 4;16(48):23189–202. doi: 10.1039/d5sc05427c (PMC12584010; doi:10.1039/d5sc05427c)
Supplement: SC-016-D5SC05427C-s001 [file SC-016-D5SC05427C-s001.zip › Data Folders/Main Figures/Figure3/3b/030.ASC]

PE IR       SUBTECH     SPECTRUM    ASCII       PEDS        4.00        
   -1
030.ASC
25/02/11
15:07:41.00
25/02/11
15:07:41.00
Administrator

700.000000
#HDR
-1
-1
#GR
Wavenumber
A
1.0
0.0
4000.000000
-1.000000
3301
8
0.004003
-0.004863
#DATA
4000.000000	-0.003057
3999.000000	-0.003076
3998.000000	-0.003088
3997.000000	-0.003085
3996.000000	-0.003072
3995.000000	-0.003062
3994.000000	-0.003066
3993.000000	-0.003079
3992.000000	-0.003080
3991.000000	-0.003055
3990.000000	-0.003009
3989.000000	-0.002970
3988.000000	-0.002967
3987.000000	-0.003009
3986.000000	-0.003080
3985.000000	-0.003146
3984.000000	-0.003177
3983.000000	-0.003163
3982.000000	-0.003110
3981.000000	-0.003037
3980.000000	-0.002969
3979.000000	-0.002926
3978.000000	-0.002915
3977.000000	-0.002923
3976.000000	-0.002928
3975.000000	-0.002918
3974.000000	-0.002902
3973.000000	-0.002901
3972.000000	-0.002932
3971.000000	-0.002987
3970.000000	-0.003048
3969.000000	-0.003089
3968.000000	-0.003097
3967.000000	-0.003079
3966.000000	-0.003054
3965.000000	-0.003043
3964.000000	-0.003053
3963.000000	-0.003074
3962.000000	-0.003094
3961.000000	-0.003107
3960.000000	-0.003108
3959.000000	-0.003095
3958.000000	-0.003069
3957.000000	-0.003041
3956.000000	-0.003029
3955.000000	-0.003042
3954.000000	-0.003073
3953.000000	-0.003098
3952.000000	-0.003096
3951.000000	-0.003071
3950.000000	-0.003040
3949.000000	-0.003023
3948.000000	-0.003020
3947.000000	-0.003021
3946.000000	-0.003014
3945.000000	-0.003000
3944.000000	-0.002987
3943.000000	-0.002984
3942.000000	-0.002993
3941.000000	-0.003013
3940.000000	-0.003035
3939.000000	-0.003051
3938.000000	-0.003062
3937.000000	-0.003075
3936.000000	-0.003092
3935.000000	-0.003108
3934.000000	-0.003111
3933.000000	-0.003096
3932.000000	-0.003073
3931.000000	-0.003054
3930.000000	-0.003046
3929.000000	-0.003042
3928.000000	-0.003032
3927.000000	-0.003013
3926.000000	-0.002994
3925.000000	-0.002990
3924.000000	-0.003009
3923.000000	-0.003037
3922.000000	-0.003054
3921.000000	-0.003049
3920.000000	-0.003031
3919.000000	-0.003018
3918.000000	-0.003020
3917.000000	-0.003031
3916.000000	-0.003040
3915.000000	-0.003037
3914.000000	-0.003022
3913.000000	-0.003007
3912.000000	-0.003010
3911.000000	-0.003037
3910.000000	-0.003073
3909.000000	-0.003091
3908.000000	-0.003080
3907.000000	-0.003052
3906.000000	-0.003028
3905.000000	-0.003019
3904.000000	-0.003020
3903.000000	-0.003026
3902.000000	-0.003036
3901.000000	-0.003049
3900.000000	-0.003056
3899.000000	-0.003046
3898.000000	-0.003017
3897.000000	-0.002980
3896.000000	-0.002952
3895.000000	-0.002949
3894.000000	-0.002974
3893.000000	-0.003010
3892.000000	-0.003039
3891.000000	-0.003053
3890.000000	-0.003059
3889.000000	-0.003068
3888.000000	-0.003076
3887.000000	-0.003066
3886.000000	-0.003038
3885.000000	-0.003011
3884.000000	-0.003002
3883.000000	-0.003009
3882.000000	-0.003013
3881.000000	-0.003008
3880.000000	-0.003005
3879.000000	-0.003012
3878.000000	-0.003032
3877.000000	-0.003054
3876.000000	-0.003064
3875.000000	-0.003053
3874.000000	-0.003029
3873.000000	-0.003017
3872.000000	-0.003022
3871.000000	-0.003024
3870.000000	-0.003006
3869.000000	-0.002978
3868.000000	-0.002965
3867.000000	-0.002974
3866.000000	-0.002987
3865.000000	-0.002980
3864.000000	-0.002950
3863.000000	-0.002909
3862.000000	-0.002873
3861.000000	-0.002847
3860.000000	-0.002828
3859.000000	-0.002810
3858.000000	-0.002799
3857.000000	-0.002813
3856.000000	-0.002850
3855.000000	-0.002874
3854.000000	-0.002864
3853.000000	-0.002840
3852.000000	-0.002829
3851.000000	-0.002842
3850.000000	-0.002871
3849.000000	-0.002900
3848.000000	-0.002912
3847.000000	-0.002902
3846.000000	-0.002881
3845.000000	-0.002870
3844.000000	-0.002878
3843.000000	-0.002900
3842.000000	-0.002920
3841.000000	-0.002920
3840.000000	-0.002894
3839.000000	-0.002855
3838.000000	-0.002832
3837.000000	-0.002840
3836.000000	-0.002874
3835.000000	-0.002911
3834.000000	-0.002938
3833.000000	-0.002949
3832.000000	-0.002951
3831.000000	-0.002950
3830.000000	-0.002950
3829.000000	-0.002952
3828.000000	-0.002948
3827.000000	-0.002932
3826.000000	-0.002906
3825.000000	-0.002887
3824.000000	-0.002886
3823.000000	-0.002886
3822.000000	-0.002871
3821.000000	-0.002860
3820.000000	-0.002888
3819.000000	-0.002964
3818.000000	-0.003049
3817.000000	-0.003087
3816.000000	-0.003065
3815.000000	-0.003016
3814.000000	-0.002974
3813.000000	-0.002945
3812.000000	-0.002919
3811.000000	-0.002894
3810.000000	-0.002884
3809.000000	-0.002893
3808.000000	-0.002907
3807.000000	-0.002910
3806.000000	-0.002896
3805.000000	-0.002884
3804.000000	-0.002884
3803.000000	-0.002880
3802.000000	-0.002860
3801.000000	-0.002844
3800.000000	-0.002851
3799.000000	-0.002879
3798.000000	-0.002906
3797.000000	-0.002921
3796.000000	-0.002935
3795.000000	-0.002963
3794.000000	-0.003002
3793.000000	-0.003033
3792.000000	-0.003040
3791.000000	-0.003024
3790.000000	-0.002998
3789.000000	-0.002972
3788.000000	-0.002949
3787.000000	-0.002927
3786.000000	-0.002906
3785.000000	-0.002895
3784.000000	-0.002901
3783.000000	-0.002920
3782.000000	-0.002939
3781.000000	-0.002946
3780.000000	-0.002942
3779.000000	-0.002934
3778.000000	-0.002931
3777.000000	-0.002934
3776.000000	-0.002938
3775.000000	-0.002944
3774.000000	-0.002952
3773.000000	-0.002966
3772.000000	-0.002979
3771.000000	-0.002985
3770.000000	-0.002983
3769.000000	-0.002980
3768.000000	-0.002985
3767.000000	-0.002994
3766.000000	-0.002995
3765.000000	-0.002984
3764.000000	-0.002966
3763.000000	-0.002952
3762.000000	-0.002943
3761.000000	-0.002933
3760.000000	-0.002923
3759.000000	-0.002912
3758.000000	-0.002897
3757.000000	-0.002872
3756.000000	-0.002841
3755.000000	-0.002817
3754.000000	-0.002811
3753.000000	-0.002821
3752.000000	-0.002836
3751.000000	-0.002841
3750.000000	-0.002828
3749.000000	-0.002804
3748.000000	-0.002801
3747.000000	-0.002833
3746.000000	-0.002869
3745.000000	-0.002888
3744.000000	-0.002911
3743.000000	-0.002956
3742.000000	-0.003005
3741.000000	-0.003025
3740.000000	-0.003001
3739.000000	-0.002949
3738.000000	-0.002902
3737.000000	-0.002891
3736.000000	-0.002935
3735.000000	-0.003032
3734.000000	-0.003145
3733.000000	-0.003224
3732.000000	-0.003243
3731.000000	-0.003216
3730.000000	-0.003173
3729.000000	-0.003136
3728.000000	-0.003109
3727.000000	-0.003097
3726.000000	-0.003105
3725.000000	-0.003121
3724.000000	-0.003121
3723.000000	-0.003094
3722.000000	-0.003055
3721.000000	-0.003033
3720.000000	-0.003039
3719.000000	-0.003048
3718.000000	-0.003034
3717.000000	-0.002994
3716.000000	-0.002959
3715.000000	-0.002956
3714.000000	-0.002969
3713.000000	-0.002959
3712.000000	-0.002915
3711.000000	-0.002869
3710.000000	-0.002859
3709.000000	-0.002892
3708.000000	-0.002945
3707.000000	-0.002999
3706.000000	-0.003043
3705.000000	-0.003077
3704.000000	-0.003098
3703.000000	-0.003101
3702.000000	-0.003089
3701.000000	-0.003070
3700.000000	-0.003050
3699.000000	-0.003024
3698.000000	-0.002989
3697.000000	-0.002952
3696.000000	-0.002923
3695.000000	-0.002899
3694.000000	-0.002876
3693.000000	-0.002863
3692.000000	-0.002880
3691.000000	-0.002929
3690.000000	-0.002979
3689.000000	-0.003002
3688.000000	-0.002997
3687.000000	-0.002985
3686.000000	-0.002978
3685.000000	-0.002968
3684.000000	-0.002944
3683.000000	-0.002909
3682.000000	-0.002870
3681.000000	-0.002826
3680.000000	-0.002779
3679.000000	-0.002753
3678.000000	-0.002760
3677.000000	-0.002778
3676.000000	-0.002781
3675.000000	-0.002776
3674.000000	-0.002789
3673.000000	-0.002837
3672.000000	-0.002903
3671.000000	-0.002951
3670.000000	-0.002966
3669.000000	-0.002968
3668.000000	-0.002979
3667.000000	-0.003005
3666.000000	-0.003041
3665.000000	-0.003075
3664.000000	-0.003101
3663.000000	-0.003110
3662.000000	-0.003090
3661.000000	-0.003044
3660.000000	-0.002991
3659.000000	-0.002957
3658.000000	-0.002950
3657.000000	-0.002950
3656.000000	-0.002934
3655.000000	-0.002900
3654.000000	-0.002870
3653.000000	-0.002871
3652.000000	-0.002908
3651.000000	-0.002954
3650.000000	-0.002975
3649.000000	-0.002960
3648.000000	-0.002932
3647.000000	-0.002918
3646.000000	-0.002926
3645.000000	-0.002938
3644.000000	-0.002942
3643.000000	-0.002944
3642.000000	-0.002954
3641.000000	-0.002971
3640.000000	-0.002980
3639.000000	-0.002971
3638.000000	-0.002957
3637.000000	-0.002958
3636.000000	-0.002978
3635.000000	-0.003002
3634.000000	-0.003014
3633.000000	-0.003015
3632.000000	-0.003007
3631.000000	-0.002976
3630.000000	-0.002917
3629.000000	-0.002864
3628.000000	-0.002862
3627.000000	-0.002913
3626.000000	-0.002978
3625.000000	-0.003028
3624.000000	-0.003059
3623.000000	-0.003091
3622.000000	-0.003133
3621.000000	-0.003170
3620.000000	-0.003174
3619.000000	-0.003134
3618.000000	-0.003071
3617.000000	-0.003015
3616.000000	-0.002984
3615.000000	-0.002977
3614.000000	-0.002989
3613.000000	-0.003015
3612.000000	-0.003049
3611.000000	-0.003076
3610.000000	-0.003074
3609.000000	-0.003046
3608.000000	-0.003012
3607.000000	-0.002992
3606.000000	-0.002984
3605.000000	-0.002981
3604.000000	-0.002981
3603.000000	-0.002989
3602.000000	-0.003008
3601.000000	-0.003031
3600.000000	-0.003047
3599.000000	-0.003046
3598.000000	-0.003026
3597.000000	-0.002996
3596.000000	-0.002969
3595.000000	-0.002947
3594.000000	-0.002925
3593.000000	-0.002899
3592.000000	-0.002880
3591.000000	-0.002883
3590.000000	-0.002907
3589.000000	-0.002930
3588.000000	-0.002925
3587.000000	-0.002890
3586.000000	-0.002847
3585.000000	-0.002824
3584.000000	-0.002838
3583.000000	-0.002878
3582.000000	-0.002919
3581.000000	-0.002931
3580.000000	-0.002907
3579.000000	-0.002866
3578.000000	-0.002836
3577.000000	-0.002831
3576.000000	-0.002841
3575.000000	-0.002850
3574.000000	-0.002854
3573.000000	-0.002861
3572.000000	-0.002874
3571.000000	-0.002885
3570.000000	-0.002882
3569.000000	-0.002863
3568.000000	-0.002837
3567.000000	-0.002816
3566.000000	-0.002806
3565.000000	-0.002808
3564.000000	-0.002817
3563.000000	-0.002830
3562.000000	-0.002844
3561.000000	-0.002854
3560.000000	-0.002853
3559.000000	-0.002842
3558.000000	-0.002827
3557.000000	-0.002814
3556.000000	-0.002806
3555.000000	-0.002805
3554.000000	-0.002813
3553.000000	-0.002831
3552.000000	-0.002856
3551.000000	-0.002876
3550.000000	-0.002884
3549.000000	-0.002880
3548.000000	-0.002870
3547.000000	-0.002866
3546.000000	-0.002876
3545.000000	-0.002899
3544.000000	-0.002924
3543.000000	-0.002924
3542.000000	-0.002884
3541.000000	-0.002816
3540.000000	-0.002755
3539.000000	-0.002731
3538.000000	-0.002742
3537.000000	-0.002764
3536.000000	-0.002775
3535.000000	-0.002772
3534.000000	-0.002760
3533.000000	-0.002751
3532.000000	-0.002751
3531.000000	-0.002759
3530.000000	-0.002771
3529.000000	-0.002778
3528.000000	-0.002782
3527.000000	-0.002787
3526.000000	-0.002795
3525.000000	-0.002798
3524.000000	-0.002790
3523.000000	-0.002775
3522.000000	-0.002762
3521.000000	-0.002759
3520.000000	-0.002762
3519.000000	-0.002758
3518.000000	-0.002736
3517.000000	-0.002708
3516.000000	-0.002694
3515.000000	-0.002705
3514.000000	-0.002730
3513.000000	-0.002745
3512.000000	-0.002745
3511.000000	-0.002740
3510.000000	-0.002740
3509.000000	-0.002746
3508.000000	-0.002750
3507.000000	-0.002749
3506.000000	-0.002741
3505.000000	-0.002729
3504.000000	-0.002717
3503.000000	-0.002710
3502.000000	-0.002713
3501.000000	-0.002720
3500.000000	-0.002724
3499.000000	-0.002717
3498.000000	-0.002701
3497.000000	-0.002679
3496.000000	-0.002656
3495.000000	-0.002632
3494.000000	-0.002609
3493.000000	-0.002595
3492.000000	-0.002602
3491.000000	-0.002629
3490.000000	-0.002656
3489.000000	-0.002655
3488.000000	-0.002623
3487.000000	-0.002588
3486.000000	-0.002576
3485.000000	-0.002587
3484.000000	-0.002593
3483.000000	-0.002577
3482.000000	-0.002548
3481.000000	-0.002529
3480.000000	-0.002534
3479.000000	-0.002551
3478.000000	-0.002561
3477.000000	-0.002558
3476.000000	-0.002554
3475.000000	-0.002567
3474.000000	-0.002600
3473.000000	-0.002638
3472.000000	-0.002662
3471.000000	-0.002668
3470.000000	-0.002667
3469.000000	-0.002674
3468.000000	-0.002690
3467.000000	-0.002704
3466.000000	-0.002700
3465.000000	-0.002678
3464.000000	-0.002649
3463.000000	-0.002628
3462.000000	-0.002618
3461.000000	-0.002615
3460.000000	-0.002613
3459.000000	-0.002604
3458.000000	-0.002586
3457.000000	-0.002560
3456.000000	-0.002535
3455.000000	-0.002519
3454.000000	-0.002506
3453.000000	-0.002492
3452.000000	-0.002476
3451.000000	-0.002473
3450.000000	-0.002491
3449.000000	-0.002524
3448.000000	-0.002558
3447.000000	-0.002586
3446.000000	-0.002604
3445.000000	-0.002604
3444.000000	-0.002583
3443.000000	-0.002547
3442.000000	-0.002512
3441.000000	-0.002484
3440.000000	-0.002460
3439.000000	-0.002440
3438.000000	-0.002429
3437.000000	-0.002431
3436.000000	-0.002440
3435.000000	-0.002449
3434.000000	-0.002456
3433.000000	-0.002463
3432.000000	-0.002466
3431.000000	-0.002462
3430.000000	-0.002448
3429.000000	-0.002431
3428.000000	-0.002414
3427.000000	-0.002396
3426.000000	-0.002373
3425.000000	-0.002350
3424.000000	-0.002336
3423.000000	-0.002333
3422.000000	-0.002338
3421.000000	-0.002344
3420.000000	-0.002344
3419.000000	-0.002341
3418.000000	-0.002340
3417.000000	-0.002343
3416.000000	-0.002347
3415.000000	-0.002346
3414.000000	-0.002344
3413.000000	-0.002349
3412.000000	-0.002364
3411.000000	-0.002382
3410.000000	-0.002391
3409.000000	-0.002388
3408.000000	-0.002380
3407.000000	-0.002375
3406.000000	-0.002370
3405.000000	-0.002363
3404.000000	-0.002352
3403.000000	-0.002340
3402.000000	-0.002334
3401.000000	-0.002334
3400.000000	-0.002338
3399.000000	-0.002335
3398.000000	-0.002314
3397.000000	-0.002277
3396.000000	-0.002245
3395.000000	-0.002243
3394.000000	-0.002269
3393.000000	-0.002300
3392.000000	-0.002310
3391.000000	-0.002297
3390.000000	-0.002276
3389.000000	-0.002260
3388.000000	-0.002254
3387.000000	-0.002258
3386.000000	-0.002273
3385.000000	-0.002294
3384.000000	-0.002314
3383.000000	-0.002324
3382.000000	-0.002321
3381.000000	-0.002310
3380.000000	-0.002300
3379.000000	-0.002300
3378.000000	-0.002313
3377.000000	-0.002336
3376.000000	-0.002366
3375.000000	-0.002395
3374.000000	-0.002413
3373.000000	-0.002407
3372.000000	-0.002374
3371.000000	-0.002332
3370.000000	-0.002308
3369.000000	-0.002309
3368.000000	-0.002320
3367.000000	-0.002323
3366.000000	-0.002318
3365.000000	-0.002316
3364.000000	-0.002324
3363.000000	-0.002334
3362.000000	-0.002339
3361.000000	-0.002342
3360.000000	-0.002344
3359.000000	-0.002346
3358.000000	-0.002342
3357.000000	-0.002336
3356.000000	-0.002335
3355.000000	-0.002341
3354.000000	-0.002348
3353.000000	-0.002350
3352.000000	-0.002347
3351.000000	-0.002343
3350.000000	-0.002341
3349.000000	-0.002342
3348.000000	-0.002344
3347.000000	-0.002340
3346.000000	-0.002328
3345.000000	-0.002316
3344.000000	-0.002312
3343.000000	-0.002314
3342.000000	-0.002316
3341.000000	-0.002321
3340.000000	-0.002335
3339.000000	-0.002358
3338.000000	-0.002376
3337.000000	-0.002376
3336.000000	-0.002369
3335.000000	-0.002370
3334.000000	-0.002380
3333.000000	-0.002382
3332.000000	-0.002371
3331.000000	-0.002362
3330.000000	-0.002375
3329.000000	-0.002411
3328.000000	-0.002450
3327.000000	-0.002474
3326.000000	-0.002471
3325.000000	-0.002440
3324.000000	-0.002396
3323.000000	-0.002369
3322.000000	-0.002383
3321.000000	-0.002437
3320.000000	-0.002499
3319.000000	-0.002530
3318.000000	-0.002513
3317.000000	-0.002459
3316.000000	-0.002403
3315.000000	-0.002376
3314.000000	-0.002390
3313.000000	-0.002428
3312.000000	-0.002458
3311.000000	-0.002464
3310.000000	-0.002458
3309.000000	-0.002461
3308.000000	-0.002475
3307.000000	-0.002485
3306.000000	-0.002481
3305.000000	-0.002470
3304.000000	-0.002466
3303.000000	-0.002465
3302.000000	-0.002455
3301.000000	-0.002434
3300.000000	-0.002410
3299.000000	-0.002400
3298.000000	-0.002411
3297.000000	-0.002439
3296.000000	-0.002478
3295.000000	-0.002522
3294.000000	-0.002561
3293.000000	-0.002585
3292.000000	-0.002586
3291.000000	-0.002567
3290.000000	-0.002535
3289.000000	-0.002502
3288.000000	-0.002476
3287.000000	-0.002462
3286.000000	-0.002455
3285.000000	-0.002452
3284.000000	-0.002452
3283.000000	-0.002454
3282.000000	-0.002461
3281.000000	-0.002473
3280.000000	-0.002490
3279.000000	-0.002502
3278.000000	-0.002502
3277.000000	-0.002482
3276.000000	-0.002447
3275.000000	-0.002408
3274.000000	-0.002373
3273.000000	-0.002350
3272.000000	-0.002338
3271.000000	-0.002335
3270.000000	-0.002340
3269.000000	-0.002352
3268.000000	-0.002373
3267.000000	-0.002400
3266.000000	-0.002426
3265.000000	-0.002446
3264.000000	-0.002458
3263.000000	-0.002467
3262.000000	-0.002477
3261.000000	-0.002493
3260.000000	-0.002515
3259.000000	-0.002538
3258.000000	-0.002549
3257.000000	-0.002545
3256.000000	-0.002529
3255.000000	-0.002509
3254.000000	-0.002491
3253.000000	-0.002487
3252.000000	-0.002514
3251.000000	-0.002572
3250.000000	-0.002635
3249.000000	-0.002662
3248.000000	-0.002638
3247.000000	-0.002582
3246.000000	-0.002533
3245.000000	-0.002514
3244.000000	-0.002520
3243.000000	-0.002532
3242.000000	-0.002537
3241.000000	-0.002536
3240.000000	-0.002532
3239.000000	-0.002524
3238.000000	-0.002512
3237.000000	-0.002495
3236.000000	-0.002485
3235.000000	-0.002495
3234.000000	-0.002529
3233.000000	-0.002573
3232.000000	-0.002612
3231.000000	-0.002636
3230.000000	-0.002645
3229.000000	-0.002641
3228.000000	-0.002625
3227.000000	-0.002595
3226.000000	-0.002560
3225.000000	-0.002535
3224.000000	-0.002537
3223.000000	-0.002565
3222.000000	-0.002605
3221.000000	-0.002636
3220.000000	-0.002645
3219.000000	-0.002635
3218.000000	-0.002616
3217.000000	-0.002601
3216.000000	-0.002596
3215.000000	-0.002604
3214.000000	-0.002626
3213.000000	-0.002652
3212.000000	-0.002670
3211.000000	-0.002669
3210.000000	-0.002646
3209.000000	-0.002610
3208.000000	-0.002577
3207.000000	-0.002562
3206.000000	-0.002575
3205.000000	-0.002610
3204.000000	-0.002655
3203.000000	-0.002688
3202.000000	-0.002694
3201.000000	-0.002679
3200.000000	-0.002661
3199.000000	-0.002661
3198.000000	-0.002676
3197.000000	-0.002697
3196.000000	-0.002718
3195.000000	-0.002742
3194.000000	-0.002771
3193.000000	-0.002795
3192.000000	-0.002798
3191.000000	-0.002782
3190.000000	-0.002760
3189.000000	-0.002745
3188.000000	-0.002742
3187.000000	-0.002743
3186.000000	-0.002743
3185.000000	-0.002734
3184.000000	-0.002713
3183.000000	-0.002685
3182.000000	-0.002662
3181.000000	-0.002662
3180.000000	-0.002693
3179.000000	-0.002736
3178.000000	-0.002768
3177.000000	-0.002777
3176.000000	-0.002773
3175.000000	-0.002770
3174.000000	-0.002766
3173.000000	-0.002757
3172.000000	-0.002743
3171.000000	-0.002731
3170.000000	-0.002726
3169.000000	-0.002720
3168.000000	-0.002715
3167.000000	-0.002718
3166.000000	-0.002737
3165.000000	-0.002769
3164.000000	-0.002801
3163.000000	-0.002828
3162.000000	-0.002848
3161.000000	-0.002860
3160.000000	-0.002863
3159.000000	-0.002853
3158.000000	-0.002832
3157.000000	-0.002807
3156.000000	-0.002784
3155.000000	-0.002770
3154.000000	-0.002764
3153.000000	-0.002766
3152.000000	-0.002776
3151.000000	-0.002795
3150.000000	-0.002816
3149.000000	-0.002825
3148.000000	-0.002818
3147.000000	-0.002805
3146.000000	-0.002796
3145.000000	-0.002791
3144.000000	-0.002786
3143.000000	-0.002781
3142.000000	-0.002783
3141.000000	-0.002788
3140.000000	-0.002789
3139.000000	-0.002783
3138.000000	-0.002778
3137.000000	-0.002778
3136.000000	-0.002777
3135.000000	-0.002768
3134.000000	-0.002756
3133.000000	-0.002753
3132.000000	-0.002762
3131.000000	-0.002774
3130.000000	-0.002780
3129.000000	-0.002780
3128.000000	-0.002775
3127.000000	-0.002773
3126.000000	-0.002774
3125.000000	-0.002776
3124.000000	-0.002772
3123.000000	-0.002758
3122.000000	-0.002745
3121.000000	-0.002747
3120.000000	-0.002765
3119.000000	-0.002784
3118.000000	-0.002788
3117.000000	-0.002779
3116.000000	-0.002769
3115.000000	-0.002763
3114.000000	-0.002762
3113.000000	-0.002773
3112.000000	-0.002800
3111.000000	-0.002834
3110.000000	-0.002855
3109.000000	-0.002853
3108.000000	-0.002832
3107.000000	-0.002806
3106.000000	-0.002783
3105.000000	-0.002767
3104.000000	-0.002765
3103.000000	-0.002776
3102.000000	-0.002794
3101.000000	-0.002813
3100.000000	-0.002831
3099.000000	-0.002851
3098.000000	-0.002877
3097.000000	-0.002908
3096.000000	-0.002939
3095.000000	-0.002964
3094.000000	-0.002976
3093.000000	-0.002971
3092.000000	-0.002947
3091.000000	-0.002912
3090.000000	-0.002879
3089.000000	-0.002866
3088.000000	-0.002887
3087.000000	-0.002940
3086.000000	-0.002998
3085.000000	-0.003027
3084.000000	-0.003009
3083.000000	-0.002955
3082.000000	-0.002895
3081.000000	-0.002856
3080.000000	-0.002851
3079.000000	-0.002875
3078.000000	-0.002915
3077.000000	-0.002950
3076.000000	-0.002963
3075.000000	-0.002952
3074.000000	-0.002928
3073.000000	-0.002905
3072.000000	-0.002892
3071.000000	-0.002895
3070.000000	-0.002913
3069.000000	-0.002939
3068.000000	-0.002960
3067.000000	-0.002962
3066.000000	-0.002943
3065.000000	-0.002916
3064.000000	-0.002898
3063.000000	-0.002902
3062.000000	-0.002931
3061.000000	-0.002975
3060.000000	-0.003013
3059.000000	-0.003021
3058.000000	-0.002988
3057.000000	-0.002931
3056.000000	-0.002886
3055.000000	-0.002873
3054.000000	-0.002883
3053.000000	-0.002902
3052.000000	-0.002925
3051.000000	-0.002951
3050.000000	-0.002977
3049.000000	-0.002998
3048.000000	-0.003009
3047.000000	-0.003010
3046.000000	-0.003000
3045.000000	-0.002994
3044.000000	-0.003016
3043.000000	-0.003070
3042.000000	-0.003123
3041.000000	-0.003126
3040.000000	-0.003067
3039.000000	-0.002985
3038.000000	-0.002930
3037.000000	-0.002917
3036.000000	-0.002931
3035.000000	-0.002956
3034.000000	-0.002984
3033.000000	-0.003010
3032.000000	-0.003029
3031.000000	-0.003042
3030.000000	-0.003057
3029.000000	-0.003073
3028.000000	-0.003076
3027.000000	-0.003055
3026.000000	-0.003020
3025.000000	-0.002997
3024.000000	-0.003004
3023.000000	-0.003033
3022.000000	-0.003056
3021.000000	-0.003054
3020.000000	-0.003031
3019.000000	-0.003010
3018.000000	-0.003013
3017.000000	-0.003047
3016.000000	-0.003105
3015.000000	-0.003164
3014.000000	-0.003194
3013.000000	-0.003171
3012.000000	-0.003108
3011.000000	-0.003043
3010.000000	-0.003009
3009.000000	-0.003014
3008.000000	-0.003046
3007.000000	-0.003094
3006.000000	-0.003144
3005.000000	-0.003176
3004.000000	-0.003175
3003.000000	-0.003148
3002.000000	-0.003126
3001.000000	-0.003130
3000.000000	-0.003158
2999.000000	-0.003200
2998.000000	-0.003250
2997.000000	-0.003309
2996.000000	-0.003365
2995.000000	-0.003398
2994.000000	-0.003393
2993.000000	-0.003364
2992.000000	-0.003342
2991.000000	-0.003352
2990.000000	-0.003399
2989.000000	-0.003466
2988.000000	-0.003535
2987.000000	-0.003596
2986.000000	-0.003650
2985.000000	-0.003695
2984.000000	-0.003728
2983.000000	-0.003753
2982.000000	-0.003784
2981.000000	-0.003838
2980.000000	-0.003925
2979.000000	-0.004039
2978.000000	-0.004162
2977.000000	-0.004276
2976.000000	-0.004370
2975.000000	-0.004444
2974.000000	-0.004508
2973.000000	-0.004570
2972.000000	-0.004638
2971.000000	-0.004713
2970.000000	-0.004788
2969.000000	-0.004844
2968.000000	-0.004863
2967.000000	-0.004841
2966.000000	-0.004800
2965.000000	-0.004764
2964.000000	-0.004736
2963.000000	-0.004697
2962.000000	-0.004623
2961.000000	-0.004514
2960.000000	-0.004389
2959.000000	-0.004279
2958.000000	-0.004205
2957.000000	-0.004162
2956.000000	-0.004123
2955.000000	-0.004061
2954.000000	-0.003979
2953.000000	-0.003908
2952.000000	-0.003881
2951.000000	-0.003904
2950.000000	-0.003956
2949.000000	-0.004008
2948.000000	-0.004048
2947.000000	-0.004082
2946.000000	-0.004123
2945.000000	-0.004179
2944.000000	-0.004251
2943.000000	-0.004337
2942.000000	-0.004432
2941.000000	-0.004517
2940.000000	-0.004575
2939.000000	-0.004592
2938.000000	-0.004574
2937.000000	-0.004539
2936.000000	-0.004499
2935.000000	-0.004457
2934.000000	-0.004410
2933.000000	-0.004358
2932.000000	-0.004305
2931.000000	-0.004253
2930.000000	-0.004207
2929.000000	-0.004175
2928.000000	-0.004159
2927.000000	-0.004154
2926.000000	-0.004142
2925.000000	-0.004111
2924.000000	-0.004069
2923.000000	-0.004034
2922.000000	-0.004019
2921.000000	-0.004019
2920.000000	-0.004016
2919.000000	-0.003998
2918.000000	-0.003964
2917.000000	-0.003927
2916.000000	-0.003901
2915.000000	-0.003887
2914.000000	-0.003879
2913.000000	-0.003876
2912.000000	-0.003882
2911.000000	-0.003900
2910.000000	-0.003917
2909.000000	-0.003923
2908.000000	-0.003921
2907.000000	-0.003923
2906.000000	-0.003936
2905.000000	-0.003953
2904.000000	-0.003964
2903.000000	-0.003962
2902.000000	-0.003945
2901.000000	-0.003915
2900.000000	-0.003878
2899.000000	-0.003851
2898.000000	-0.003847
2897.000000	-0.003867
2896.000000	-0.003896
2895.000000	-0.003916
2894.000000	-0.003920
2893.000000	-0.003916
2892.000000	-0.003923
2891.000000	-0.003950
2890.000000	-0.003989
2889.000000	-0.004023
2888.000000	-0.004049
2887.000000	-0.004077
2886.000000	-0.004115
2885.000000	-0.004157
2884.000000	-0.004198
2883.000000	-0.004237
2882.000000	-0.004284
2881.000000	-0.004342
2880.000000	-0.004401
2879.000000	-0.004448
2878.000000	-0.004473
2877.000000	-0.004464
2876.000000	-0.004419
2875.000000	-0.004347
2874.000000	-0.004272
2873.000000	-0.004211
2872.000000	-0.004172
2871.000000	-0.004155
2870.000000	-0.004151
2869.000000	-0.004148
2868.000000	-0.004131
2867.000000	-0.004086
2866.000000	-0.004012
2865.000000	-0.003915
2864.000000	-0.003816
2863.000000	-0.003740
2862.000000	-0.003706
2861.000000	-0.003715
2860.000000	-0.003741
2859.000000	-0.003756
2858.000000	-0.003751
2857.000000	-0.003734
2856.000000	-0.003714
2855.000000	-0.003693
2854.000000	-0.003667
2853.000000	-0.003640
2852.000000	-0.003613
2851.000000	-0.003588
2850.000000	-0.003566
2849.000000	-0.003541
2848.000000	-0.003510
2847.000000	-0.003472
2846.000000	-0.003431
2845.000000	-0.003392
2844.000000	-0.003360
2843.000000	-0.003343
2842.000000	-0.003342
2841.000000	-0.003350
2840.000000	-0.003351
2839.000000	-0.003336
2838.000000	-0.003312
2837.000000	-0.003291
2836.000000	-0.003278
2835.000000	-0.003269
2834.000000	-0.003259
2833.000000	-0.003250
2832.000000	-0.003243
2831.000000	-0.003235
2830.000000	-0.003223
2829.000000	-0.003207
2828.000000	-0.003186
2827.000000	-0.003160
2826.000000	-0.003134
2825.000000	-0.003122
2824.000000	-0.003133
2823.000000	-0.003157
2822.000000	-0.003177
2821.000000	-0.003176
2820.000000	-0.003148
2819.000000	-0.003102
2818.000000	-0.003055
2817.000000	-0.003030
2816.000000	-0.003037
2815.000000	-0.003066
2814.000000	-0.003098
2813.000000	-0.003116
2812.000000	-0.003119
2811.000000	-0.003113
2810.000000	-0.003106
2809.000000	-0.003107
2808.000000	-0.003114
2807.000000	-0.003116
2806.000000	-0.003102
2805.000000	-0.003074
2804.000000	-0.003046
2803.000000	-0.003030
2802.000000	-0.003022
2801.000000	-0.003020
2800.000000	-0.003026
2799.000000	-0.003041
2798.000000	-0.003060
2797.000000	-0.003071
2796.000000	-0.003072
2795.000000	-0.003064
2794.000000	-0.003046
2793.000000	-0.003019
2792.000000	-0.002990
2791.000000	-0.002968
2790.000000	-0.002960
2789.000000	-0.002961
2788.000000	-0.002967
2787.000000	-0.002974
2786.000000	-0.002981
2785.000000	-0.002990
2784.000000	-0.003001
2783.000000	-0.003015
2782.000000	-0.003027
2781.000000	-0.003031
2780.000000	-0.003029
2779.000000	-0.003033
2778.000000	-0.003047
2777.000000	-0.003061
2776.000000	-0.003055
2775.000000	-0.003024
2774.000000	-0.002986
2773.000000	-0.002969
2772.000000	-0.002982
2771.000000	-0.003007
2770.000000	-0.003018
2769.000000	-0.003005
2768.000000	-0.002982
2767.000000	-0.002967
2766.000000	-0.002962
2765.000000	-0.002961
2764.000000	-0.002958
2763.000000	-0.002957
2762.000000	-0.002962
2761.000000	-0.002971
2760.000000	-0.002975
2759.000000	-0.002969
2758.000000	-0.002958
2757.000000	-0.002950
2756.000000	-0.002955
2755.000000	-0.002968
2754.000000	-0.002979
2753.000000	-0.002972
2752.000000	-0.002946
2751.000000	-0.002913
2750.000000	-0.002890
2749.000000	-0.002885
2748.000000	-0.002895
2747.000000	-0.002910
2746.000000	-0.002922
2745.000000	-0.002926
2744.000000	-0.002919
2743.000000	-0.002909
2742.000000	-0.002909
2741.000000	-0.002928
2740.000000	-0.002963
2739.000000	-0.002999
2738.000000	-0.003022
2737.000000	-0.003021
2736.000000	-0.002998
2735.000000	-0.002962
2734.000000	-0.002931
2733.000000	-0.002920
2732.000000	-0.002931
2731.000000	-0.002952
2730.000000	-0.002974
2729.000000	-0.002992
2728.000000	-0.003001
2727.000000	-0.002999
2726.000000	-0.002988
2725.000000	-0.002977
2724.000000	-0.002964
2723.000000	-0.002942
2722.000000	-0.002911
2721.000000	-0.002891
2720.000000	-0.002900
2719.000000	-0.002927
2718.000000	-0.002948
2717.000000	-0.002950
2716.000000	-0.002946
2715.000000	-0.002945
2714.000000	-0.002942
2713.000000	-0.002928
2712.000000	-0.002904
2711.000000	-0.002883
2710.000000	-0.002874
2709.000000	-0.002874
2708.000000	-0.002880
2707.000000	-0.002894
2706.000000	-0.002914
2705.000000	-0.002930
2704.000000	-0.002931
2703.000000	-0.002916
2702.000000	-0.002892
2701.000000	-0.002874
2700.000000	-0.002865
2699.000000	-0.002857
2698.000000	-0.002838
2697.000000	-0.002809
2696.000000	-0.002784
2695.000000	-0.002777
2694.000000	-0.002788
2693.000000	-0.002805
2692.000000	-0.002818
2691.000000	-0.002825
2690.000000	-0.002831
2689.000000	-0.002839
2688.000000	-0.002842
2687.000000	-0.002833
2686.000000	-0.002814
2685.000000	-0.002807
2684.000000	-0.002826
2683.000000	-0.002864
2682.000000	-0.002895
2681.000000	-0.002898
2680.000000	-0.002878
2679.000000	-0.002848
2678.000000	-0.002822
2677.000000	-0.002800
2676.000000	-0.002778
2675.000000	-0.002759
2674.000000	-0.002750
2673.000000	-0.002759
2672.000000	-0.002783
2671.000000	-0.002807
2670.000000	-0.002815
2669.000000	-0.002806
2668.000000	-0.002790
2667.000000	-0.002778
2666.000000	-0.002777
2665.000000	-0.002788
2664.000000	-0.002808
2663.000000	-0.002824
2662.000000	-0.002822
2661.000000	-0.002799
2660.000000	-0.002774
2659.000000	-0.002767
2658.000000	-0.002782
2657.000000	-0.002803
2656.000000	-0.002817
2655.000000	-0.002818
2654.000000	-0.002811
2653.000000	-0.002804
2652.000000	-0.002805
2651.000000	-0.002811
2650.000000	-0.002812
2649.000000	-0.002801
2648.000000	-0.002785
2647.000000	-0.002782
2646.000000	-0.002801
2645.000000	-0.002833
2644.000000	-0.002857
2643.000000	-0.002856
2642.000000	-0.002825
2641.000000	-0.002780
2640.000000	-0.002748
2639.000000	-0.002742
2638.000000	-0.002753
2637.000000	-0.002761
2636.000000	-0.002756
2635.000000	-0.002747
2634.000000	-0.002747
2633.000000	-0.002760
2632.000000	-0.002774
2631.000000	-0.002780
2630.000000	-0.002779
2629.000000	-0.002783
2628.000000	-0.002804
2627.000000	-0.002841
2626.000000	-0.002876
2625.000000	-0.002893
2624.000000	-0.002891
2623.000000	-0.002879
2622.000000	-0.002872
2621.000000	-0.002874
2620.000000	-0.002879
2619.000000	-0.002873
2618.000000	-0.002849
2617.000000	-0.002810
2616.000000	-0.002774
2615.000000	-0.002756
2614.000000	-0.002758
2613.000000	-0.002774
2612.000000	-0.002791
2611.000000	-0.002800
2610.000000	-0.002792
2609.000000	-0.002773
2608.000000	-0.002757
2607.000000	-0.002756
2606.000000	-0.002766
2605.000000	-0.002773
2604.000000	-0.002765
2603.000000	-0.002745
2602.000000	-0.002725
2601.000000	-0.002713
2600.000000	-0.002709
2599.000000	-0.002711
2598.000000	-0.002721
2597.000000	-0.002740
2596.000000	-0.002761
2595.000000	-0.002769
2594.000000	-0.002758
2593.000000	-0.002737
2592.000000	-0.002725
2591.000000	-0.002729
2590.000000	-0.002737
2589.000000	-0.002737
2588.000000	-0.002729
2587.000000	-0.002722
2586.000000	-0.002720
2585.000000	-0.002719
2584.000000	-0.002716
2583.000000	-0.002713
2582.000000	-0.002707
2581.000000	-0.002696
2580.000000	-0.002679
2579.000000	-0.002663
2578.000000	-0.002659
2577.000000	-0.002675
2576.000000	-0.002708
2575.000000	-0.002743
2574.000000	-0.002763
2573.000000	-0.002766
2572.000000	-0.002760
2571.000000	-0.002749
2570.000000	-0.002731
2569.000000	-0.002707
2568.000000	-0.002690
2567.000000	-0.002691
2566.000000	-0.002710
2565.000000	-0.002731
2564.000000	-0.002741
2563.000000	-0.002739
2562.000000	-0.002733
2561.000000	-0.002733
2560.000000	-0.002743
2559.000000	-0.002760
2558.000000	-0.002776
2557.000000	-0.002780
2556.000000	-0.002771
2555.000000	-0.002756
2554.000000	-0.002742
2553.000000	-0.002731
2552.000000	-0.002722
2551.000000	-0.002714
2550.000000	-0.002712
2549.000000	-0.002718
2548.000000	-0.002730
2547.000000	-0.002743
2546.000000	-0.002750
2545.000000	-0.002752
2544.000000	-0.002751
2543.000000	-0.002745
2542.000000	-0.002726
2541.000000	-0.002693
2540.000000	-0.002659
2539.000000	-0.002642
2538.000000	-0.002652
2537.000000	-0.002685
2536.000000	-0.002726
2535.000000	-0.002757
2534.000000	-0.002769
2533.000000	-0.002760
2532.000000	-0.002741
2531.000000	-0.002721
2530.000000	-0.002710
2529.000000	-0.002711
2528.000000	-0.002725
2527.000000	-0.002744
2526.000000	-0.002757
2525.000000	-0.002757
2524.000000	-0.002749
2523.000000	-0.002740
2522.000000	-0.002734
2521.000000	-0.002726
2520.000000	-0.002709
2519.000000	-0.002684
2518.000000	-0.002664
2517.000000	-0.002663
2516.000000	-0.002683
2515.000000	-0.002711
2514.000000	-0.002730
2513.000000	-0.002733
2512.000000	-0.002722
2511.000000	-0.002705
2510.000000	-0.002688
2509.000000	-0.002684
2508.000000	-0.002699
2507.000000	-0.002726
2506.000000	-0.002743
2505.000000	-0.002736
2504.000000	-0.002713
2503.000000	-0.002694
2502.000000	-0.002687
2501.000000	-0.002693
2500.000000	-0.002708
2499.000000	-0.002727
2498.000000	-0.002737
2497.000000	-0.002728
2496.000000	-0.002708
2495.000000	-0.002692
2494.000000	-0.002685
2493.000000	-0.002685
2492.000000	-0.002690
2491.000000	-0.002701
2490.000000	-0.002717
2489.000000	-0.002728
2488.000000	-0.002730
2487.000000	-0.002733
2486.000000	-0.002742
2485.000000	-0.002752
2484.000000	-0.002751
2483.000000	-0.002741
2482.000000	-0.002734
2481.000000	-0.002742
2480.000000	-0.002758
2479.000000	-0.002763
2478.000000	-0.002743
2477.000000	-0.002707
2476.000000	-0.002674
2475.000000	-0.002656
2474.000000	-0.002652
2473.000000	-0.002659
2472.000000	-0.002672
2471.000000	-0.002687
2470.000000	-0.002693
2469.000000	-0.002684
2468.000000	-0.002668
2467.000000	-0.002657
2466.000000	-0.002657
2465.000000	-0.002665
2464.000000	-0.002676
2463.000000	-0.002688
2462.000000	-0.002699
2461.000000	-0.002706
2460.000000	-0.002705
2459.000000	-0.002700
2458.000000	-0.002694
2457.000000	-0.002688
2456.000000	-0.002679
2455.000000	-0.002666
2454.000000	-0.002652
2453.000000	-0.002644
2452.000000	-0.002641
2451.000000	-0.002633
2450.000000	-0.002618
2449.000000	-0.002606
2448.000000	-0.002615
2447.000000	-0.002645
2446.000000	-0.002681
2445.000000	-0.002701
2444.000000	-0.002700
2443.000000	-0.002682
2442.000000	-0.002659
2441.000000	-0.002643
2440.000000	-0.002642
2439.000000	-0.002653
2438.000000	-0.002663
2437.000000	-0.002666
2436.000000	-0.002663
2435.000000	-0.002658
2434.000000	-0.002656
2433.000000	-0.002659
2432.000000	-0.002668
2431.000000	-0.002675
2430.000000	-0.002674
2429.000000	-0.002671
2428.000000	-0.002675
2427.000000	-0.002683
2426.000000	-0.002681
2425.000000	-0.002669
2424.000000	-0.002652
2423.000000	-0.002633
2422.000000	-0.002609
2421.000000	-0.002592
2420.000000	-0.002604
2419.000000	-0.002648
2418.000000	-0.002688
2417.000000	-0.002694
2416.000000	-0.002669
2415.000000	-0.002641
2414.000000	-0.002625
2413.000000	-0.002611
2412.000000	-0.002594
2411.000000	-0.002575
2410.000000	-0.002560
2409.000000	-0.002553
2408.000000	-0.002557
2407.000000	-0.002568
2406.000000	-0.002580
2405.000000	-0.002588
2404.000000	-0.002597
2403.000000	-0.002611
2402.000000	-0.002626
2401.000000	-0.002637
2400.000000	-0.002645
2399.000000	-0.002641
2398.000000	-0.002617
2397.000000	-0.002578
2396.000000	-0.002547
2395.000000	-0.002541
2394.000000	-0.002550
2393.000000	-0.002556
2392.000000	-0.002550
2391.000000	-0.002522
2390.000000	-0.002461
2389.000000	-0.002370
2388.000000	-0.002270
2387.000000	-0.002186
2386.000000	-0.002116
2385.000000	-0.002044
2384.000000	-0.001964
2383.000000	-0.001881
2382.000000	-0.001794
2381.000000	-0.001702
2380.000000	-0.001605
2379.000000	-0.001502
2378.000000	-0.001389
2377.000000	-0.001273
2376.000000	-0.001180
2375.000000	-0.001122
2374.000000	-0.001088
2373.000000	-0.001067
2372.000000	-0.001066
2371.000000	-0.001075
2370.000000	-0.001056
2369.000000	-0.000982
2368.000000	-0.000870
2367.000000	-0.000756
2366.000000	-0.000664
2365.000000	-0.000573
2364.000000	-0.000460
2363.000000	-0.000337
2362.000000	-0.000189
2361.000000	-0.000015
2360.000000	0.000134
2359.000000	0.000232
2358.000000	0.000269
2357.000000	0.000277
2356.000000	0.000285
2355.000000	0.000288
2354.000000	0.000324
2353.000000	0.000449
2352.000000	0.000664
2351.000000	0.000798
2350.000000	0.000691
2349.000000	0.000426
2348.000000	0.000248
2347.000000	0.000442
2346.000000	0.001098
2345.000000	0.002070
2344.000000	0.003054
2343.000000	0.003737
2342.000000	0.004003
2341.000000	0.003822
2340.000000	0.003323
2339.000000	0.002701
2338.000000	0.002097
2337.000000	0.001574
2336.000000	0.001165
2335.000000	0.000898
2334.000000	0.000753
2333.000000	0.000707
2332.000000	0.000757
2331.000000	0.000852
2330.000000	0.000858
2329.000000	0.000750
2328.000000	0.000556
2327.000000	0.000394
2326.000000	0.000266
2325.000000	0.000173
2324.000000	0.000111
2323.000000	0.000071
2322.000000	0.000063
2321.000000	0.000069
2320.000000	0.000076
2319.000000	0.000035
2318.000000	-0.000082
2317.000000	-0.000253
2316.000000	-0.000429
2315.000000	-0.000560
2314.000000	-0.000657
2313.000000	-0.000726
2312.000000	-0.000794
2311.000000	-0.000860
2310.000000	-0.000946
2309.000000	-0.001040
2308.000000	-0.001144
2307.000000	-0.001248
2306.000000	-0.001371
2305.000000	-0.001497
2304.000000	-0.001613
2303.000000	-0.001705
2302.000000	-0.001789
2301.000000	-0.001874
2300.000000	-0.001965
2299.000000	-0.002058
2298.000000	-0.002156
2297.000000	-0.002245
2296.000000	-0.002322
2295.000000	-0.002384
2294.000000	-0.002447
2293.000000	-0.002516
2292.000000	-0.002588
2291.000000	-0.002655
2290.000000	-0.002714
2289.000000	-0.002753
2288.000000	-0.002755
2287.000000	-0.002721
2286.000000	-0.002676
2285.000000	-0.002650
2284.000000	-0.002661
2283.000000	-0.002707
2282.000000	-0.002769
2281.000000	-0.002830
2280.000000	-0.002874
2279.000000	-0.002899
2278.000000	-0.002908
2277.000000	-0.002903
2276.000000	-0.002885
2275.000000	-0.002860
2274.000000	-0.002844
2273.000000	-0.002841
2272.000000	-0.002851
2271.000000	-0.002871
2270.000000	-0.002899
2269.000000	-0.002932
2268.000000	-0.002960
2267.000000	-0.002976
2266.000000	-0.002982
2265.000000	-0.002983
2264.000000	-0.002986
2263.000000	-0.002990
2262.000000	-0.002993
2261.000000	-0.002991
2260.000000	-0.002972
2259.000000	-0.002931
2258.000000	-0.002873
2257.000000	-0.002822
2256.000000	-0.002815
2255.000000	-0.002879
2254.000000	-0.003014
2253.000000	-0.003185
2252.000000	-0.003348
2251.000000	-0.003476
2250.000000	-0.003560
2249.000000	-0.003599
2248.000000	-0.003587
2247.000000	-0.003526
2246.000000	-0.003431
2245.000000	-0.003323
2244.000000	-0.003224
2243.000000	-0.003149
2242.000000	-0.003111
2241.000000	-0.003111
2240.000000	-0.003146
2239.000000	-0.003208
2238.000000	-0.003286
2237.000000	-0.003368
2236.000000	-0.003441
2235.000000	-0.003501
2234.000000	-0.003535
2233.000000	-0.003526
2232.000000	-0.003465
2231.000000	-0.003370
2230.000000	-0.003268
2229.000000	-0.003174
2228.000000	-0.003084
2227.000000	-0.002994
2226.000000	-0.002912
2225.000000	-0.002848
2224.000000	-0.002801
2223.000000	-0.002764
2222.000000	-0.002728
2221.000000	-0.002694
2220.000000	-0.002670
2219.000000	-0.002662
2218.000000	-0.002666
2217.000000	-0.002670
2216.000000	-0.002662
2215.000000	-0.002653
2214.000000	-0.002657
2213.000000	-0.002672
2212.000000	-0.002683
2211.000000	-0.002682
2210.000000	-0.002676
2209.000000	-0.002677
2208.000000	-0.002679
2207.000000	-0.002669
2206.000000	-0.002644
2205.000000	-0.002615
2204.000000	-0.002595
2203.000000	-0.002595
2202.000000	-0.002612
2201.000000	-0.002633
2200.000000	-0.002649
2199.000000	-0.002660
2198.000000	-0.002670
2197.000000	-0.002675
2196.000000	-0.002670
2195.000000	-0.002656
2194.000000	-0.002645
2193.000000	-0.002639
2192.000000	-0.002632
2191.000000	-0.002621
2190.000000	-0.002613
2189.000000	-0.002620
2188.000000	-0.002639
2187.000000	-0.002658
2186.000000	-0.002663
2185.000000	-0.002650
2184.000000	-0.002626
2183.000000	-0.002610
2182.000000	-0.002614
2181.000000	-0.002633
2180.000000	-0.002645
2179.000000	-0.002638
2178.000000	-0.002621
2177.000000	-0.002613
2176.000000	-0.002614
2175.000000	-0.002610
2174.000000	-0.002594
2173.000000	-0.002579
2172.000000	-0.002579
2171.000000	-0.002592
2170.000000	-0.002605
2169.000000	-0.002607
2168.000000	-0.002602
2167.000000	-0.002598
2166.000000	-0.002597
2165.000000	-0.002594
2164.000000	-0.002586
2163.000000	-0.002580
2162.000000	-0.002581
2161.000000	-0.002585
2160.000000	-0.002582
2159.000000	-0.002574
2158.000000	-0.002571
2157.000000	-0.002576
2156.000000	-0.002584
2155.000000	-0.002588
2154.000000	-0.002585
2153.000000	-0.002576
2152.000000	-0.002565
2151.000000	-0.002557
2150.000000	-0.002557
2149.000000	-0.002561
2148.000000	-0.002565
2147.000000	-0.002574
2146.000000	-0.002595
2145.000000	-0.002624
2144.000000	-0.002646
2143.000000	-0.002647
2142.000000	-0.002629
2141.000000	-0.002609
2140.000000	-0.002597
2139.000000	-0.002595
2138.000000	-0.002598
2137.000000	-0.002603
2136.000000	-0.002607
2135.000000	-0.002610
2134.000000	-0.002606
2133.000000	-0.002587
2132.000000	-0.002555
2131.000000	-0.002519
2130.000000	-0.002490
2129.000000	-0.002469
2128.000000	-0.002452
2127.000000	-0.002432
2126.000000	-0.002407
2125.000000	-0.002374
2124.000000	-0.002324
2123.000000	-0.002258
2122.000000	-0.002182
2121.000000	-0.002102
2120.000000	-0.002025
2119.000000	-0.001964
2118.000000	-0.001929
2117.000000	-0.001921
2116.000000	-0.001927
2115.000000	-0.001937
2114.000000	-0.001952
2113.000000	-0.001972
2112.000000	-0.001997
2111.000000	-0.002028
2110.000000	-0.002080
2109.000000	-0.002159
2108.000000	-0.002245
2107.000000	-0.002308
2106.000000	-0.002336
2105.000000	-0.002347
2104.000000	-0.002370
2103.000000	-0.002412
2102.000000	-0.002459
2101.000000	-0.002495
2100.000000	-0.002517
2099.000000	-0.002536
2098.000000	-0.002557
2097.000000	-0.002575
2096.000000	-0.002583
2095.000000	-0.002581
2094.000000	-0.002585
2093.000000	-0.002605
2092.000000	-0.002638
2091.000000	-0.002669
2090.000000	-0.002686
2089.000000	-0.002689
2088.000000	-0.002686
2087.000000	-0.002678
2086.000000	-0.002661
2085.000000	-0.002630
2084.000000	-0.002592
2083.000000	-0.002567
2082.000000	-0.002565
2081.000000	-0.002575
2080.000000	-0.002581
2079.000000	-0.002578
2078.000000	-0.002574
2077.000000	-0.002574
2076.000000	-0.002568
2075.000000	-0.002548
2074.000000	-0.002520
2073.000000	-0.002497
2072.000000	-0.002488
2071.000000	-0.002495
2070.000000	-0.002519
2069.000000	-0.002558
2068.000000	-0.002603
2067.000000	-0.002633
2066.000000	-0.002637
2065.000000	-0.002622
2064.000000	-0.002605
2063.000000	-0.002590
2062.000000	-0.002569
2061.000000	-0.002538
2060.000000	-0.002506
2059.000000	-0.002487
2058.000000	-0.002489
2057.000000	-0.002502
2056.000000	-0.002515
2055.000000	-0.002518
2054.000000	-0.002510
2053.000000	-0.002495
2052.000000	-0.002480
2051.000000	-0.002473
2050.000000	-0.002474
2049.000000	-0.002481
2048.000000	-0.002489
2047.000000	-0.002497
2046.000000	-0.002504
2045.000000	-0.002512
2044.000000	-0.002518
2043.000000	-0.002519
2042.000000	-0.002509
2041.000000	-0.002490
2040.000000	-0.002474
2039.000000	-0.002471
2038.000000	-0.002480
2037.000000	-0.002490
2036.000000	-0.002489
2035.000000	-0.002480
2034.000000	-0.002470
2033.000000	-0.002466
2032.000000	-0.002466
2031.000000	-0.002468
2030.000000	-0.002472
2029.000000	-0.002475
2028.000000	-0.002479
2027.000000	-0.002485
2026.000000	-0.002491
2025.000000	-0.002491
2024.000000	-0.002486
2023.000000	-0.002485
2022.000000	-0.002490
2021.000000	-0.002493
2020.000000	-0.002486
2019.000000	-0.002468
2018.000000	-0.002445
2017.000000	-0.002425
2016.000000	-0.002412
2015.000000	-0.002419
2014.000000	-0.002449
2013.000000	-0.002489
2012.000000	-0.002513
2011.000000	-0.002508
2010.000000	-0.002482
2009.000000	-0.002460
2008.000000	-0.002453
2007.000000	-0.002459
2006.000000	-0.002467
2005.000000	-0.002470
2004.000000	-0.002472
2003.000000	-0.002477
2002.000000	-0.002485
2001.000000	-0.002487
2000.000000	-0.002477
1999.000000	-0.002465
1998.000000	-0.002460
1997.000000	-0.002457
1996.000000	-0.002445
1995.000000	-0.002422
1994.000000	-0.002399
1993.000000	-0.002387
1992.000000	-0.002389
1991.000000	-0.002395
1990.000000	-0.002399
1989.000000	-0.002393
1988.000000	-0.002382
1987.000000	-0.002374
1986.000000	-0.002378
1985.000000	-0.002391
1984.000000	-0.002405
1983.000000	-0.002416
1982.000000	-0.002425
1981.000000	-0.002429
1980.000000	-0.002422
1979.000000	-0.002404
1978.000000	-0.002389
1977.000000	-0.002387
1976.000000	-0.002392
1975.000000	-0.002392
1974.000000	-0.002385
1973.000000	-0.002374
1972.000000	-0.002364
1971.000000	-0.002355
1970.000000	-0.002351
1969.000000	-0.002356
1968.000000	-0.002370
1967.000000	-0.002390
1966.000000	-0.002407
1965.000000	-0.002412
1964.000000	-0.002404
1963.000000	-0.002392
1962.000000	-0.002390
1961.000000	-0.002401
1960.000000	-0.002410
1959.000000	-0.002407
1958.000000	-0.002393
1957.000000	-0.002378
1956.000000	-0.002367
1955.000000	-0.002356
1954.000000	-0.002344
1953.000000	-0.002339
1952.000000	-0.002347
1951.000000	-0.002363
1950.000000	-0.002377
1949.000000	-0.002377
1948.000000	-0.002365
1947.000000	-0.002353
1946.000000	-0.002350
1945.000000	-0.002360
1944.000000	-0.002375
1943.000000	-0.002383
1942.000000	-0.002382
1941.000000	-0.002375
1940.000000	-0.002373
1939.000000	-0.002379
1938.000000	-0.002387
1937.000000	-0.002386
1936.000000	-0.002373
1935.000000	-0.002358
1934.000000	-0.002351
1933.000000	-0.002356
1932.000000	-0.002372
1931.000000	-0.002392
1930.000000	-0.002412
1929.000000	-0.002420
1928.000000	-0.002416
1927.000000	-0.002407
1926.000000	-0.002402
1925.000000	-0.002401
1924.000000	-0.002400
1923.000000	-0.002396
1922.000000	-0.002390
1921.000000	-0.002377
1920.000000	-0.002354
1919.000000	-0.002326
1918.000000	-0.002310
1917.000000	-0.002311
1916.000000	-0.002322
1915.000000	-0.002332
1914.000000	-0.002344
1913.000000	-0.002356
1912.000000	-0.002359
1911.000000	-0.002345
1910.000000	-0.002328
1909.000000	-0.002327
1908.000000	-0.002344
1907.000000	-0.002363
1906.000000	-0.002375
1905.000000	-0.002386
1904.000000	-0.002403
1903.000000	-0.002418
1902.000000	-0.002422
1901.000000	-0.002412
1900.000000	-0.002398
1899.000000	-0.002391
1898.000000	-0.002393
1897.000000	-0.002394
1896.000000	-0.002386
1895.000000	-0.002368
1894.000000	-0.002353
1893.000000	-0.002348
1892.000000	-0.002347
1891.000000	-0.002342
1890.000000	-0.002333
1889.000000	-0.002324
1888.000000	-0.002318
1887.000000	-0.002308
1886.000000	-0.002298
1885.000000	-0.002295
1884.000000	-0.002302
1883.000000	-0.002312
1882.000000	-0.002321
1881.000000	-0.002325
1880.000000	-0.002330
1879.000000	-0.002340
1878.000000	-0.002358
1877.000000	-0.002381
1876.000000	-0.002399
1875.000000	-0.002399
1874.000000	-0.002382
1873.000000	-0.002354
1872.000000	-0.002329
1871.000000	-0.002311
1870.000000	-0.002304
1869.000000	-0.002308
1868.000000	-0.002319
1867.000000	-0.002329
1866.000000	-0.002331
1865.000000	-0.002326
1864.000000	-0.002318
1863.000000	-0.002310
1862.000000	-0.002300
1861.000000	-0.002292
1860.000000	-0.002286
1859.000000	-0.002286
1858.000000	-0.002289
1857.000000	-0.002293
1856.000000	-0.002299
1855.000000	-0.002303
1854.000000	-0.002307
1853.000000	-0.002309
1852.000000	-0.002306
1851.000000	-0.002299
1850.000000	-0.002292
1849.000000	-0.002294
1848.000000	-0.002304
1847.000000	-0.002316
1846.000000	-0.002325
1845.000000	-0.002327
1844.000000	-0.002323
1843.000000	-0.002315
1842.000000	-0.002310
1841.000000	-0.002309
1840.000000	-0.002309
1839.000000	-0.002300
1838.000000	-0.002281
1837.000000	-0.002257
1836.000000	-0.002239
1835.000000	-0.002233
1834.000000	-0.002238
1833.000000	-0.002253
1832.000000	-0.002287
1831.000000	-0.002338
1830.000000	-0.002380
1829.000000	-0.002383
1828.000000	-0.002346
1827.000000	-0.002294
1826.000000	-0.002256
1825.000000	-0.002244
1824.000000	-0.002252
1823.000000	-0.002272
1822.000000	-0.002295
1821.000000	-0.002313
1820.000000	-0.002322
1819.000000	-0.002318
1818.000000	-0.002300
1817.000000	-0.002276
1816.000000	-0.002256
1815.000000	-0.002254
1814.000000	-0.002266
1813.000000	-0.002277
1812.000000	-0.002277
1811.000000	-0.002271
1810.000000	-0.002268
1809.000000	-0.002267
1808.000000	-0.002262
1807.000000	-0.002253
1806.000000	-0.002252
1805.000000	-0.002262
1804.000000	-0.002273
1803.000000	-0.002277
1802.000000	-0.002275
1801.000000	-0.002275
1800.000000	-0.002283
1799.000000	-0.002293
1798.000000	-0.002301
1797.000000	-0.002304
1796.000000	-0.002296
1795.000000	-0.002282
1794.000000	-0.002278
1793.000000	-0.002291
1792.000000	-0.002311
1791.000000	-0.002318
1790.000000	-0.002299
1789.000000	-0.002262
1788.000000	-0.002224
1787.000000	-0.002201
1786.000000	-0.002197
1785.000000	-0.002208
1784.000000	-0.002221
1783.000000	-0.002231
1782.000000	-0.002235
1781.000000	-0.002232
1780.000000	-0.002223
1779.000000	-0.002219
1778.000000	-0.002231
1777.000000	-0.002253
1776.000000	-0.002267
1775.000000	-0.002261
1774.000000	-0.002250
1773.000000	-0.002252
1772.000000	-0.002266
1771.000000	-0.002275
1770.000000	-0.002266
1769.000000	-0.002244
1768.000000	-0.002227
1767.000000	-0.002225
1766.000000	-0.002234
1765.000000	-0.002242
1764.000000	-0.002242
1763.000000	-0.002242
1762.000000	-0.002242
1761.000000	-0.002238
1760.000000	-0.002220
1759.000000	-0.002192
1758.000000	-0.002170
1757.000000	-0.002170
1756.000000	-0.002187
1755.000000	-0.002200
1754.000000	-0.002192
1753.000000	-0.002161
1752.000000	-0.002125
1751.000000	-0.002103
1750.000000	-0.002107
1749.000000	-0.002139
1748.000000	-0.002184
1747.000000	-0.002221
1746.000000	-0.002232
1745.000000	-0.002212
1744.000000	-0.002169
1743.000000	-0.002114
1742.000000	-0.002056
1741.000000	-0.002013
1740.000000	-0.002005
1739.000000	-0.002044
1738.000000	-0.002109
1737.000000	-0.002162
1736.000000	-0.002185
1735.000000	-0.002175
1734.000000	-0.002135
1733.000000	-0.002085
1732.000000	-0.002049
1731.000000	-0.002033
1730.000000	-0.002033
1729.000000	-0.002038
1728.000000	-0.002038
1727.000000	-0.002031
1726.000000	-0.002014
1725.000000	-0.001984
1724.000000	-0.001946
1723.000000	-0.001911
1722.000000	-0.001888
1721.000000	-0.001878
1720.000000	-0.001876
1719.000000	-0.001882
1718.000000	-0.001886
1717.000000	-0.001871
1716.000000	-0.001827
1715.000000	-0.001747
1714.000000	-0.001646
1713.000000	-0.001552
1712.000000	-0.001488
1711.000000	-0.001455
1710.000000	-0.001441
1709.000000	-0.001421
1708.000000	-0.001383
1707.000000	-0.001334
1706.000000	-0.001290
1705.000000	-0.001266
1704.000000	-0.001255
1703.000000	-0.001236
1702.000000	-0.001209
1701.000000	-0.001182
1700.000000	-0.001158
1699.000000	-0.001143
1698.000000	-0.001134
1697.000000	-0.001127
1696.000000	-0.001113
1695.000000	-0.001094
1694.000000	-0.001085
1693.000000	-0.001090
1692.000000	-0.001099
1691.000000	-0.001104
1690.000000	-0.001106
1689.000000	-0.001105
1688.000000	-0.001097
1687.000000	-0.001082
1686.000000	-0.001077
1685.000000	-0.001087
1684.000000	-0.001087
1683.000000	-0.001070
1682.000000	-0.001049
1681.000000	-0.001024
1680.000000	-0.000990
1679.000000	-0.000950
1678.000000	-0.000919
1677.000000	-0.000909
1676.000000	-0.000916
1675.000000	-0.000926
1674.000000	-0.000935
1673.000000	-0.000941
1672.000000	-0.000936
1671.000000	-0.000917
1670.000000	-0.000894
1669.000000	-0.000881
1668.000000	-0.000882
1667.000000	-0.000890
1666.000000	-0.000899
1665.000000	-0.000910
1664.000000	-0.000913
1663.000000	-0.000888
1662.000000	-0.000835
1661.000000	-0.000774
1660.000000	-0.000733
1659.000000	-0.000723
1658.000000	-0.000739
1657.000000	-0.000759
1656.000000	-0.000762
1655.000000	-0.000753
1654.000000	-0.000749
1653.000000	-0.000737
1652.000000	-0.000720
1651.000000	-0.000710
1650.000000	-0.000699
1649.000000	-0.000682
1648.000000	-0.000666
1647.000000	-0.000661
1646.000000	-0.000672
1645.000000	-0.000693
1644.000000	-0.000712
1643.000000	-0.000722
1642.000000	-0.000735
1641.000000	-0.000761
1640.000000	-0.000802
1639.000000	-0.000841
1638.000000	-0.000867
1637.000000	-0.000879
1636.000000	-0.000879
1635.000000	-0.000868
1634.000000	-0.000853
1633.000000	-0.000841
1632.000000	-0.000825
1631.000000	-0.000803
1630.000000	-0.000782
1629.000000	-0.000778
1628.000000	-0.000793
1627.000000	-0.000824
1626.000000	-0.000859
1625.000000	-0.000885
1624.000000	-0.000888
1623.000000	-0.000868
1622.000000	-0.000846
1621.000000	-0.000845
1620.000000	-0.000865
1619.000000	-0.000893
1618.000000	-0.000920
1617.000000	-0.000937
1616.000000	-0.000935
1615.000000	-0.000916
1614.000000	-0.000892
1613.000000	-0.000874
1612.000000	-0.000868
1611.000000	-0.000872
1610.000000	-0.000884
1609.000000	-0.000897
1608.000000	-0.000905
1607.000000	-0.000901
1606.000000	-0.000883
1605.000000	-0.000849
1604.000000	-0.000803
1603.000000	-0.000757
1602.000000	-0.000723
1601.000000	-0.000709
1600.000000	-0.000713
1599.000000	-0.000732
1598.000000	-0.000755
1597.000000	-0.000772
1596.000000	-0.000780
1595.000000	-0.000790
1594.000000	-0.000811
1593.000000	-0.000835
1592.000000	-0.000853
1591.000000	-0.000867
1590.000000	-0.000893
1589.000000	-0.000931
1588.000000	-0.000963
1587.000000	-0.000975
1586.000000	-0.000974
1585.000000	-0.000973
1584.000000	-0.000975
1583.000000	-0.000982
1582.000000	-0.001000
1581.000000	-0.001031
1580.000000	-0.001059
1579.000000	-0.001063
1578.000000	-0.001036
1577.000000	-0.000993
1576.000000	-0.000952
1575.000000	-0.000930
1574.000000	-0.000937
1573.000000	-0.000960
1572.000000	-0.000989
1571.000000	-0.001019
1570.000000	-0.001050
1569.000000	-0.001071
1568.000000	-0.001065
1567.000000	-0.001030
1566.000000	-0.000980
1565.000000	-0.000934
1564.000000	-0.000899
1563.000000	-0.000868
1562.000000	-0.000826
1561.000000	-0.000776
1560.000000	-0.000747
1559.000000	-0.000753
1558.000000	-0.000800
1557.000000	-0.000873
1556.000000	-0.000944
1555.000000	-0.001001
1554.000000	-0.001044
1553.000000	-0.001073
1552.000000	-0.001093
1551.000000	-0.001102
1550.000000	-0.001098
1549.000000	-0.001092
1548.000000	-0.001100
1547.000000	-0.001130
1546.000000	-0.001189
1545.000000	-0.001278
1544.000000	-0.001389
1543.000000	-0.001493
1542.000000	-0.001553
1541.000000	-0.001567
1540.000000	-0.001578
1539.000000	-0.001638
1538.000000	-0.001741
1537.000000	-0.001834
1536.000000	-0.001878
1535.000000	-0.001884
1534.000000	-0.001881
1533.000000	-0.001882
1532.000000	-0.001906
1531.000000	-0.001979
1530.000000	-0.002111
1529.000000	-0.002261
1528.000000	-0.002356
1527.000000	-0.002361
1526.000000	-0.002310
1525.000000	-0.002253
1524.000000	-0.002203
1523.000000	-0.002154
1522.000000	-0.002127
1521.000000	-0.002142
1520.000000	-0.002170
1519.000000	-0.002161
1518.000000	-0.002133
1517.000000	-0.002173
1516.000000	-0.002330
1515.000000	-0.002524
1514.000000	-0.002607
1513.000000	-0.002512
1512.000000	-0.002319
1511.000000	-0.002180
1510.000000	-0.002171
1509.000000	-0.002248
1508.000000	-0.002316
1507.000000	-0.002307
1506.000000	-0.002230
1505.000000	-0.002139
1504.000000	-0.002084
1503.000000	-0.002088
1502.000000	-0.002154
1501.000000	-0.002256
1500.000000	-0.002348
1499.000000	-0.002398
1498.000000	-0.002413
1497.000000	-0.002410
1496.000000	-0.002389
1495.000000	-0.002343
1494.000000	-0.002288
1493.000000	-0.002258
1492.000000	-0.002270
1491.000000	-0.002323
1490.000000	-0.002400
1489.000000	-0.002474
1488.000000	-0.002531
1487.000000	-0.002583
1486.000000	-0.002682
1485.000000	-0.002862
1484.000000	-0.003083
1483.000000	-0.003256
1482.000000	-0.003320
1481.000000	-0.003293
1480.000000	-0.003235
1479.000000	-0.003181
1478.000000	-0.003120
1477.000000	-0.003034
1476.000000	-0.002931
1475.000000	-0.002843
1474.000000	-0.002800
1473.000000	-0.002809
1472.000000	-0.002847
1471.000000	-0.002882
1470.000000	-0.002897
1469.000000	-0.002898
1468.000000	-0.002933
1467.000000	-0.003089
1466.000000	-0.003425
1465.000000	-0.003850
1464.000000	-0.004111
1463.000000	-0.004021
1462.000000	-0.003644
1461.000000	-0.003224
1460.000000	-0.002952
1459.000000	-0.002849
1458.000000	-0.002809
1457.000000	-0.002757
1456.000000	-0.002710
1455.000000	-0.002694
1454.000000	-0.002697
1453.000000	-0.002725
1452.000000	-0.002811
1451.000000	-0.002950
1450.000000	-0.003053
1449.000000	-0.003031
1448.000000	-0.002891
1447.000000	-0.002737
1446.000000	-0.002658
1445.000000	-0.002639
1444.000000	-0.002618
1443.000000	-0.002565
1442.000000	-0.002507
1441.000000	-0.002480
1440.000000	-0.002496
1439.000000	-0.002558
1438.000000	-0.002673
1437.000000	-0.002823
1436.000000	-0.002928
1435.000000	-0.002896
1434.000000	-0.002725
1433.000000	-0.002501
1432.000000	-0.002325
1431.000000	-0.002237
1430.000000	-0.002211
1429.000000	-0.002219
1428.000000	-0.002261
1427.000000	-0.002345
1426.000000	-0.002476
1425.000000	-0.002667
1424.000000	-0.002915
1423.000000	-0.003157
1422.000000	-0.003275
1421.000000	-0.003190
1420.000000	-0.002931
1419.000000	-0.002637
1418.000000	-0.002440
1417.000000	-0.002354
1416.000000	-0.002319
1415.000000	-0.002289
1414.000000	-0.002259
1413.000000	-0.002246
1412.000000	-0.002266
1411.000000	-0.002329
1410.000000	-0.002420
1409.000000	-0.002500
1408.000000	-0.002523
1407.000000	-0.002472
1406.000000	-0.002376
1405.000000	-0.002290
1404.000000	-0.002254
1403.000000	-0.002259
1402.000000	-0.002270
1401.000000	-0.002268
1400.000000	-0.002265
1399.000000	-0.002278
1398.000000	-0.002309
1397.000000	-0.002336
1396.000000	-0.002334
1395.000000	-0.002282
1394.000000	-0.002177
1393.000000	-0.002045
1392.000000	-0.001928
1391.000000	-0.001859
1390.000000	-0.001840
1389.000000	-0.001846
1388.000000	-0.001847
1387.000000	-0.001828
1386.000000	-0.001785
1385.000000	-0.001729
1384.000000	-0.001675
1383.000000	-0.001641
1382.000000	-0.001642
1381.000000	-0.001689
1380.000000	-0.001785
1379.000000	-0.001903
1378.000000	-0.001985
1377.000000	-0.001976
1376.000000	-0.001879
1375.000000	-0.001756
1374.000000	-0.001669
1373.000000	-0.001629
1372.000000	-0.001603
1371.000000	-0.001563
1370.000000	-0.001513
1369.000000	-0.001465
1368.000000	-0.001422
1367.000000	-0.001391
1366.000000	-0.001381
1365.000000	-0.001398
1364.000000	-0.001430
1363.000000	-0.001452
1362.000000	-0.001447
1361.000000	-0.001416
1360.000000	-0.001372
1359.000000	-0.001340
1358.000000	-0.001334
1357.000000	-0.001354
1356.000000	-0.001399
1355.000000	-0.001474
1354.000000	-0.001592
1353.000000	-0.001747
1352.000000	-0.001897
1351.000000	-0.001983
1350.000000	-0.001978
1349.000000	-0.001909
1348.000000	-0.001829
1347.000000	-0.001766
1346.000000	-0.001714
1345.000000	-0.001652
1344.000000	-0.001574
1343.000000	-0.001499
1342.000000	-0.001447
1341.000000	-0.001433
1340.000000	-0.001461
1339.000000	-0.001518
1338.000000	-0.001572
1337.000000	-0.001586
1336.000000	-0.001551
1335.000000	-0.001499
1334.000000	-0.001473
1333.000000	-0.001487
1332.000000	-0.001516
1331.000000	-0.001525
1330.000000	-0.001499
1329.000000	-0.001449
1328.000000	-0.001399
1327.000000	-0.001367
1326.000000	-0.001359
1325.000000	-0.001369
1324.000000	-0.001381
1323.000000	-0.001377
1322.000000	-0.001356
1321.000000	-0.001329
1320.000000	-0.001308
1319.000000	-0.001293
1318.000000	-0.001278
1317.000000	-0.001259
1316.000000	-0.001233
1315.000000	-0.001199
1314.000000	-0.001158
1313.000000	-0.001118
1312.000000	-0.001093
1311.000000	-0.001090
1310.000000	-0.001098
1309.000000	-0.001099
1308.000000	-0.001084
1307.000000	-0.001063
1306.000000	-0.001045
1305.000000	-0.001031
1304.000000	-0.001016
1303.000000	-0.000996
1302.000000	-0.000975
1301.000000	-0.000954
1300.000000	-0.000939
1299.000000	-0.000935
1298.000000	-0.000948
1297.000000	-0.000972
1296.000000	-0.000995
1295.000000	-0.001003
1294.000000	-0.000992
1293.000000	-0.000965
1292.000000	-0.000932
1291.000000	-0.000911
1290.000000	-0.000913
1289.000000	-0.000927
1288.000000	-0.000928
1287.000000	-0.000897
1286.000000	-0.000845
1285.000000	-0.000791
1284.000000	-0.000745
1283.000000	-0.000697
1282.000000	-0.000641
1281.000000	-0.000585
1280.000000	-0.000541
1279.000000	-0.000509
1278.000000	-0.000478
1277.000000	-0.000447
1276.000000	-0.000429
1275.000000	-0.000443
1274.000000	-0.000500
1273.000000	-0.000597
1272.000000	-0.000724
1271.000000	-0.000870
1270.000000	-0.001020
1269.000000	-0.001155
1268.000000	-0.001254
1267.000000	-0.001304
1266.000000	-0.001318
1265.000000	-0.001323
1264.000000	-0.001339
1263.000000	-0.001353
1262.000000	-0.001336
1261.000000	-0.001282
1260.000000	-0.001209
1259.000000	-0.001143
1258.000000	-0.001090
1257.000000	-0.001033
1256.000000	-0.000959
1255.000000	-0.000878
1254.000000	-0.000805
1253.000000	-0.000739
1252.000000	-0.000664
1251.000000	-0.000568
1250.000000	-0.000462
1249.000000	-0.000363
1248.000000	-0.000266
1247.000000	-0.000143
1246.000000	0.000022
1245.000000	0.000213
1244.000000	0.000396
1243.000000	0.000545
1242.000000	0.000662
1241.000000	0.000760
1240.000000	0.000850
1239.000000	0.000936
1238.000000	0.001014
1237.000000	0.001072
1236.000000	0.001095
1235.000000	0.001076
1234.000000	0.001019
1233.000000	0.000933
1232.000000	0.000829
1231.000000	0.000726
1230.000000	0.000638
1229.000000	0.000566
1228.000000	0.000493
1227.000000	0.000403
1226.000000	0.000298
1225.000000	0.000196
1224.000000	0.000109
1223.000000	0.000038
1222.000000	-0.000019
1221.000000	-0.000062
1220.000000	-0.000095
1219.000000	-0.000128
1218.000000	-0.000164
1217.000000	-0.000200
1216.000000	-0.000232
1215.000000	-0.000257
1214.000000	-0.000280
1213.000000	-0.000306
1212.000000	-0.000335
1211.000000	-0.000361
1210.000000	-0.000374
1209.000000	-0.000372
1208.000000	-0.000369
1207.000000	-0.000382
1206.000000	-0.000412
1205.000000	-0.000440
1204.000000	-0.000453
1203.000000	-0.000458
1202.000000	-0.000467
1201.000000	-0.000480
1200.000000	-0.000488
1199.000000	-0.000491
1198.000000	-0.000497
1197.000000	-0.000517
1196.000000	-0.000543
1195.000000	-0.000557
1194.000000	-0.000542
1193.000000	-0.000495
1192.000000	-0.000433
1191.000000	-0.000378
1190.000000	-0.000341
1189.000000	-0.000322
1188.000000	-0.000318
1187.000000	-0.000328
1186.000000	-0.000343
1185.000000	-0.000351
1184.000000	-0.000344
1183.000000	-0.000326
1182.000000	-0.000312
1181.000000	-0.000308
1180.000000	-0.000309
1179.000000	-0.000315
1178.000000	-0.000331
1177.000000	-0.000356
1176.000000	-0.000384
1175.000000	-0.000413
1174.000000	-0.000443
1173.000000	-0.000462
1172.000000	-0.000458
1171.000000	-0.000439
1170.000000	-0.000437
1169.000000	-0.000479
1168.000000	-0.000544
1167.000000	-0.000583
1166.000000	-0.000566
1165.000000	-0.000513
1164.000000	-0.000460
1163.000000	-0.000424
1162.000000	-0.000397
1161.000000	-0.000373
1160.000000	-0.000358
1159.000000	-0.000361
1158.000000	-0.000380
1157.000000	-0.000401
1156.000000	-0.000411
1155.000000	-0.000398
1154.000000	-0.000366
1153.000000	-0.000330
1152.000000	-0.000313
1151.000000	-0.000324
1150.000000	-0.000355
1149.000000	-0.000384
1148.000000	-0.000393
1147.000000	-0.000379
1146.000000	-0.000351
1145.000000	-0.000331
1144.000000	-0.000335
1143.000000	-0.000351
1142.000000	-0.000352
1141.000000	-0.000321
1140.000000	-0.000272
1139.000000	-0.000234
1138.000000	-0.000226
1137.000000	-0.000241
1136.000000	-0.000264
1135.000000	-0.000283
1134.000000	-0.000288
1133.000000	-0.000271
1132.000000	-0.000235
1131.000000	-0.000200
1130.000000	-0.000182
1129.000000	-0.000180
1128.000000	-0.000180
1127.000000	-0.000174
1126.000000	-0.000169
1125.000000	-0.000178
1124.000000	-0.000203
1123.000000	-0.000242
1122.000000	-0.000288
1121.000000	-0.000323
1120.000000	-0.000330
1119.000000	-0.000307
1118.000000	-0.000269
1117.000000	-0.000238
1116.000000	-0.000224
1115.000000	-0.000223
1114.000000	-0.000234
1113.000000	-0.000262
1112.000000	-0.000311
1111.000000	-0.000374
1110.000000	-0.000431
1109.000000	-0.000462
1108.000000	-0.000462
1107.000000	-0.000443
1106.000000	-0.000418
1105.000000	-0.000384
1104.000000	-0.000332
1103.000000	-0.000272
1102.000000	-0.000233
1101.000000	-0.000236
1100.000000	-0.000279
1099.000000	-0.000342
1098.000000	-0.000407
1097.000000	-0.000466
1096.000000	-0.000511
1095.000000	-0.000539
1094.000000	-0.000554
1093.000000	-0.000566
1092.000000	-0.000577
1091.000000	-0.000584
1090.000000	-0.000587
1089.000000	-0.000590
1088.000000	-0.000596
1087.000000	-0.000609
1086.000000	-0.000633
1085.000000	-0.000668
1084.000000	-0.000701
1083.000000	-0.000722
1082.000000	-0.000737
1081.000000	-0.000762
1080.000000	-0.000799
1079.000000	-0.000833
1078.000000	-0.000849
1077.000000	-0.000850
1076.000000	-0.000854
1075.000000	-0.000873
1074.000000	-0.000910
1073.000000	-0.000960
1072.000000	-0.001010
1071.000000	-0.001042
1070.000000	-0.001048
1069.000000	-0.001039
1068.000000	-0.001040
1067.000000	-0.001070
1066.000000	-0.001126
1065.000000	-0.001186
1064.000000	-0.001231
1063.000000	-0.001258
1062.000000	-0.001278
1061.000000	-0.001302
1060.000000	-0.001318
1059.000000	-0.001307
1058.000000	-0.001269
1057.000000	-0.001228
1056.000000	-0.001212
1055.000000	-0.001224
1054.000000	-0.001245
1053.000000	-0.001262
1052.000000	-0.001268
1051.000000	-0.001261
1050.000000	-0.001243
1049.000000	-0.001221
1048.000000	-0.001207
1047.000000	-0.001210
1046.000000	-0.001235
1045.000000	-0.001285
1044.000000	-0.001354
1043.000000	-0.001421
1042.000000	-0.001458
1041.000000	-0.001453
1040.000000	-0.001430
1039.000000	-0.001421
1038.000000	-0.001433
1037.000000	-0.001441
1036.000000	-0.001425
1035.000000	-0.001395
1034.000000	-0.001389
1033.000000	-0.001421
1032.000000	-0.001463
1031.000000	-0.001477
1030.000000	-0.001460
1029.000000	-0.001445
1028.000000	-0.001453
1027.000000	-0.001468
1026.000000	-0.001459
1025.000000	-0.001421
1024.000000	-0.001374
1023.000000	-0.001337
1022.000000	-0.001302
1021.000000	-0.001260
1020.000000	-0.001219
1019.000000	-0.001194
1018.000000	-0.001177
1017.000000	-0.001142
1016.000000	-0.001078
1015.000000	-0.001015
1014.000000	-0.001000
1013.000000	-0.001040
1012.000000	-0.001091
1011.000000	-0.001094
1010.000000	-0.001028
1009.000000	-0.000929
1008.000000	-0.000856
1007.000000	-0.000847
1006.000000	-0.000886
1005.000000	-0.000920
1004.000000	-0.000898
1003.000000	-0.000819
1002.000000	-0.000731
1001.000000	-0.000677
1000.000000	-0.000656
999.000000	-0.000639
998.000000	-0.000604
997.000000	-0.000559
996.000000	-0.000520
995.000000	-0.000477
994.000000	-0.000404
993.000000	-0.000288
992.000000	-0.000164
991.000000	-0.000095
990.000000	-0.000116
989.000000	-0.000196
988.000000	-0.000255
987.000000	-0.000234
986.000000	-0.000134
985.000000	-0.000007
984.000000	0.000091
983.000000	0.000136
982.000000	0.000135
981.000000	0.000118
980.000000	0.000112
979.000000	0.000125
978.000000	0.000153
977.000000	0.000196
976.000000	0.000267
975.000000	0.000361
974.000000	0.000442
973.000000	0.000475
972.000000	0.000456
971.000000	0.000409
970.000000	0.000362
969.000000	0.000328
968.000000	0.000315
967.000000	0.000319
966.000000	0.000322
965.000000	0.000309
964.000000	0.000292
963.000000	0.000290
962.000000	0.000288
961.000000	0.000256
960.000000	0.000196
959.000000	0.000155
958.000000	0.000171
957.000000	0.000231
956.000000	0.000295
955.000000	0.000337
954.000000	0.000354
953.000000	0.000351
952.000000	0.000334
951.000000	0.000319
950.000000	0.000314
949.000000	0.000308
948.000000	0.000285
947.000000	0.000248
946.000000	0.000214
945.000000	0.000189
944.000000	0.000168
943.000000	0.000146
942.000000	0.000129
941.000000	0.000112
940.000000	0.000085
939.000000	0.000043
938.000000	0.000000
937.000000	-0.000029
936.000000	-0.000048
935.000000	-0.000068
934.000000	-0.000087
933.000000	-0.000082
932.000000	-0.000032
931.000000	0.000051
930.000000	0.000132
929.000000	0.000186
928.000000	0.000216
927.000000	0.000233
926.000000	0.000225
925.000000	0.000177
924.000000	0.000097
923.000000	0.000019
922.000000	-0.000026
921.000000	-0.000033
920.000000	-0.000016
919.000000	0.000010
918.000000	0.000023
917.000000	0.000009
916.000000	-0.000025
915.000000	-0.000043
914.000000	-0.000026
913.000000	0.000013
912.000000	0.000046
911.000000	0.000061
910.000000	0.000060
909.000000	0.000042
908.000000	0.000009
907.000000	-0.000017
906.000000	-0.000013
905.000000	0.000021
904.000000	0.000068
903.000000	0.000110
902.000000	0.000137
901.000000	0.000138
900.000000	0.000116
899.000000	0.000102
898.000000	0.000134
897.000000	0.000211
896.000000	0.000290
895.000000	0.000336
894.000000	0.000350
893.000000	0.000359
892.000000	0.000372
891.000000	0.000380
890.000000	0.000371
889.000000	0.000345
888.000000	0.000308
887.000000	0.000272
886.000000	0.000248
885.000000	0.000245
884.000000	0.000253
883.000000	0.000258
882.000000	0.000257
881.000000	0.000266
880.000000	0.000306
879.000000	0.000373
878.000000	0.000430
877.000000	0.000443
876.000000	0.000426
875.000000	0.000432
874.000000	0.000491
873.000000	0.000572
872.000000	0.000621
871.000000	0.000623
870.000000	0.000613
869.000000	0.000624
868.000000	0.000660
867.000000	0.000710
866.000000	0.000771
865.000000	0.000834
864.000000	0.000879
863.000000	0.000897
862.000000	0.000917
861.000000	0.000984
860.000000	0.001109
859.000000	0.001262
858.000000	0.001407
857.000000	0.001539
856.000000	0.001679
855.000000	0.001841
854.000000	0.002020
853.000000	0.002212
852.000000	0.002416
851.000000	0.002609
850.000000	0.002743
849.000000	0.002767
848.000000	0.002656
847.000000	0.002426
846.000000	0.002118
845.000000	0.001780
844.000000	0.001461
843.000000	0.001191
842.000000	0.000981
841.000000	0.000830
840.000000	0.000722
839.000000	0.000624
838.000000	0.000501
837.000000	0.000356
836.000000	0.000243
835.000000	0.000209
834.000000	0.000233
833.000000	0.000244
832.000000	0.000207
831.000000	0.000155
830.000000	0.000134
829.000000	0.000142
828.000000	0.000141
827.000000	0.000115
826.000000	0.000085
825.000000	0.000089
824.000000	0.000152
823.000000	0.000273
822.000000	0.000410
821.000000	0.000504
820.000000	0.000523
819.000000	0.000504
818.000000	0.000523
817.000000	0.000620
816.000000	0.000759
815.000000	0.000852
814.000000	0.000836
813.000000	0.000728
812.000000	0.000610
811.000000	0.000561
810.000000	0.000591
809.000000	0.000642
808.000000	0.000655
807.000000	0.000622
806.000000	0.000588
805.000000	0.000592
804.000000	0.000631
803.000000	0.000659
802.000000	0.000631
801.000000	0.000549
800.000000	0.000462
799.000000	0.000417
798.000000	0.000417
797.000000	0.000441
796.000000	0.000492
795.000000	0.000592
794.000000	0.000734
793.000000	0.000861
792.000000	0.000901
791.000000	0.000815
790.000000	0.000626
789.000000	0.000425
788.000000	0.000317
787.000000	0.000351
786.000000	0.000469
785.000000	0.000577
784.000000	0.000634
783.000000	0.000666
782.000000	0.000694
781.000000	0.000707
780.000000	0.000695
779.000000	0.000673
778.000000	0.000655
777.000000	0.000646
776.000000	0.000668
775.000000	0.000742
774.000000	0.000839
773.000000	0.000889
772.000000	0.000871
771.000000	0.000836
770.000000	0.000833
769.000000	0.000847
768.000000	0.000838
767.000000	0.000809
766.000000	0.000784
765.000000	0.000758
764.000000	0.000707
763.000000	0.000636
762.000000	0.000585
761.000000	0.000586
760.000000	0.000650
759.000000	0.000757
758.000000	0.000858
757.000000	0.000893
756.000000	0.000844
755.000000	0.000749
754.000000	0.000667
753.000000	0.000639
752.000000	0.000687
751.000000	0.000805
750.000000	0.000933
749.000000	0.000992
748.000000	0.000960
747.000000	0.000898
746.000000	0.000868
745.000000	0.000871
744.000000	0.000886
743.000000	0.000923
742.000000	0.000994
741.000000	0.001075
740.000000	0.001134
739.000000	0.001173
738.000000	0.001210
737.000000	0.001236
736.000000	0.001238
735.000000	0.001216
734.000000	0.001176
733.000000	0.001113
732.000000	0.001047
731.000000	0.001012
730.000000	0.001015
729.000000	0.001028
728.000000	0.001030
727.000000	0.001013
726.000000	0.000964
725.000000	0.000881
724.000000	0.000822
723.000000	0.000876
722.000000	0.001052
721.000000	0.001239
720.000000	0.001323
719.000000	0.001307
718.000000	0.001277
717.000000	0.001295
716.000000	0.001353
715.000000	0.001412
714.000000	0.001427
713.000000	0.001370
712.000000	0.001256
711.000000	0.001127
710.000000	0.001010
709.000000	0.000905
708.000000	0.000826
707.000000	0.000791
706.000000	0.000786
705.000000	0.000778
704.000000	0.000760
703.000000	0.000771
702.000000	0.000808
701.000000	0.000806
700.000000	0.000739
