# Supplementary material for: Real-time monitoring of the reversible capture and release of CO2 on anthraquinone and riboflavin-modified graphitic electrodes using ATR-SEIRAS
Source: Chem Sci. 2025 Nov 4;16(48):23189–202. doi: 10.1039/d5sc05427c (PMC12584010; doi:10.1039/d5sc05427c)
Supplement: SC-016-D5SC05427C-s001 [file SC-016-D5SC05427C-s001.zip › Data Folders/Main Figures/Figure3/3b/031.ASC]

PE IR       SUBTECH     SPECTRUM    ASCII       PEDS        4.00        
   -1
031.ASC
25/02/11
15:07:41.00
25/02/11
15:07:41.00
Administrator

700.000000
#HDR
-1
-1
#GR
Wavenumber
A
1.0
0.0
4000.000000
-1.000000
3301
8
0.004110
-0.004907
#DATA
4000.000000	-0.002926
3999.000000	-0.002963
3998.000000	-0.003011
3997.000000	-0.003043
3996.000000	-0.003046
3995.000000	-0.003024
3994.000000	-0.002995
3993.000000	-0.002972
3992.000000	-0.002954
3991.000000	-0.002936
3990.000000	-0.002917
3989.000000	-0.002907
3988.000000	-0.002917
3987.000000	-0.002949
3986.000000	-0.002993
3985.000000	-0.003034
3984.000000	-0.003059
3983.000000	-0.003065
3982.000000	-0.003052
3981.000000	-0.003018
3980.000000	-0.002973
3979.000000	-0.002940
3978.000000	-0.002945
3977.000000	-0.002990
3976.000000	-0.003047
3975.000000	-0.003070
3974.000000	-0.003038
3973.000000	-0.002971
3972.000000	-0.002915
3971.000000	-0.002904
3970.000000	-0.002938
3969.000000	-0.002989
3968.000000	-0.003027
3967.000000	-0.003043
3966.000000	-0.003041
3965.000000	-0.003025
3964.000000	-0.003001
3963.000000	-0.002977
3962.000000	-0.002971
3961.000000	-0.002995
3960.000000	-0.003037
3959.000000	-0.003073
3958.000000	-0.003089
3957.000000	-0.003094
3956.000000	-0.003099
3955.000000	-0.003108
3954.000000	-0.003109
3953.000000	-0.003096
3952.000000	-0.003077
3951.000000	-0.003059
3950.000000	-0.003042
3949.000000	-0.003021
3948.000000	-0.003001
3947.000000	-0.002990
3946.000000	-0.002998
3945.000000	-0.003019
3944.000000	-0.003042
3943.000000	-0.003055
3942.000000	-0.003060
3941.000000	-0.003068
3940.000000	-0.003085
3939.000000	-0.003104
3938.000000	-0.003106
3937.000000	-0.003076
3936.000000	-0.003024
3935.000000	-0.002977
3934.000000	-0.002965
3933.000000	-0.002995
3932.000000	-0.003049
3931.000000	-0.003098
3930.000000	-0.003118
3929.000000	-0.003110
3928.000000	-0.003088
3927.000000	-0.003069
3926.000000	-0.003059
3925.000000	-0.003054
3924.000000	-0.003053
3923.000000	-0.003058
3922.000000	-0.003070
3921.000000	-0.003085
3920.000000	-0.003090
3919.000000	-0.003078
3918.000000	-0.003054
3917.000000	-0.003028
3916.000000	-0.003008
3915.000000	-0.002996
3914.000000	-0.002986
3913.000000	-0.002974
3912.000000	-0.002967
3911.000000	-0.002968
3910.000000	-0.002973
3909.000000	-0.002974
3908.000000	-0.002968
3907.000000	-0.002963
3906.000000	-0.002967
3905.000000	-0.002974
3904.000000	-0.002969
3903.000000	-0.002944
3902.000000	-0.002913
3901.000000	-0.002895
3900.000000	-0.002903
3899.000000	-0.002931
3898.000000	-0.002961
3897.000000	-0.002972
3896.000000	-0.002957
3895.000000	-0.002927
3894.000000	-0.002909
3893.000000	-0.002925
3892.000000	-0.002966
3891.000000	-0.003004
3890.000000	-0.003017
3889.000000	-0.003012
3888.000000	-0.003005
3887.000000	-0.002999
3886.000000	-0.002982
3885.000000	-0.002961
3884.000000	-0.002954
3883.000000	-0.002975
3882.000000	-0.003012
3881.000000	-0.003042
3880.000000	-0.003051
3879.000000	-0.003051
3878.000000	-0.003063
3877.000000	-0.003092
3876.000000	-0.003120
3875.000000	-0.003120
3874.000000	-0.003091
3873.000000	-0.003058
3872.000000	-0.003043
3871.000000	-0.003039
3870.000000	-0.003026
3869.000000	-0.003003
3868.000000	-0.002993
3867.000000	-0.003015
3866.000000	-0.003058
3865.000000	-0.003088
3864.000000	-0.003089
3863.000000	-0.003068
3862.000000	-0.003045
3861.000000	-0.003031
3860.000000	-0.003023
3859.000000	-0.003015
3858.000000	-0.003003
3857.000000	-0.002988
3856.000000	-0.002968
3855.000000	-0.002941
3854.000000	-0.002914
3853.000000	-0.002905
3852.000000	-0.002916
3851.000000	-0.002937
3850.000000	-0.002966
3849.000000	-0.002998
3848.000000	-0.003031
3847.000000	-0.003060
3846.000000	-0.003078
3845.000000	-0.003079
3844.000000	-0.003065
3843.000000	-0.003049
3842.000000	-0.003049
3841.000000	-0.003070
3840.000000	-0.003101
3839.000000	-0.003122
3838.000000	-0.003123
3837.000000	-0.003106
3836.000000	-0.003080
3835.000000	-0.003054
3834.000000	-0.003031
3833.000000	-0.003011
3832.000000	-0.002997
3831.000000	-0.002994
3830.000000	-0.003006
3829.000000	-0.003031
3828.000000	-0.003059
3827.000000	-0.003077
3826.000000	-0.003078
3825.000000	-0.003070
3824.000000	-0.003068
3823.000000	-0.003081
3822.000000	-0.003094
3821.000000	-0.003093
3820.000000	-0.003073
3819.000000	-0.003054
3818.000000	-0.003060
3817.000000	-0.003090
3816.000000	-0.003124
3815.000000	-0.003143
3814.000000	-0.003136
3813.000000	-0.003109
3812.000000	-0.003071
3811.000000	-0.003033
3810.000000	-0.003009
3809.000000	-0.003002
3808.000000	-0.003002
3807.000000	-0.002994
3806.000000	-0.002974
3805.000000	-0.002956
3804.000000	-0.002960
3803.000000	-0.002986
3802.000000	-0.003009
3801.000000	-0.003011
3800.000000	-0.002991
3799.000000	-0.002967
3798.000000	-0.002958
3797.000000	-0.002965
3796.000000	-0.002981
3795.000000	-0.003000
3794.000000	-0.003022
3793.000000	-0.003043
3792.000000	-0.003050
3791.000000	-0.003032
3790.000000	-0.002992
3789.000000	-0.002948
3788.000000	-0.002927
3787.000000	-0.002938
3786.000000	-0.002973
3785.000000	-0.003011
3784.000000	-0.003031
3783.000000	-0.003029
3782.000000	-0.003016
3781.000000	-0.003003
3780.000000	-0.002996
3779.000000	-0.002986
3778.000000	-0.002969
3777.000000	-0.002953
3776.000000	-0.002950
3775.000000	-0.002961
3774.000000	-0.002976
3773.000000	-0.002986
3772.000000	-0.002994
3771.000000	-0.003009
3770.000000	-0.003037
3769.000000	-0.003064
3768.000000	-0.003074
3767.000000	-0.003058
3766.000000	-0.003025
3765.000000	-0.002997
3764.000000	-0.002997
3763.000000	-0.003027
3762.000000	-0.003062
3761.000000	-0.003073
3760.000000	-0.003052
3759.000000	-0.003022
3758.000000	-0.003007
3757.000000	-0.003014
3756.000000	-0.003035
3755.000000	-0.003057
3754.000000	-0.003070
3753.000000	-0.003078
3752.000000	-0.003083
3751.000000	-0.003081
3750.000000	-0.003054
3749.000000	-0.003002
3748.000000	-0.002958
3747.000000	-0.002955
3746.000000	-0.002981
3745.000000	-0.002998
3744.000000	-0.002992
3743.000000	-0.002988
3742.000000	-0.003011
3741.000000	-0.003053
3740.000000	-0.003085
3739.000000	-0.003093
3738.000000	-0.003084
3737.000000	-0.003085
3736.000000	-0.003124
3735.000000	-0.003210
3734.000000	-0.003321
3733.000000	-0.003404
3732.000000	-0.003422
3731.000000	-0.003371
3730.000000	-0.003289
3729.000000	-0.003216
3728.000000	-0.003170
3727.000000	-0.003153
3726.000000	-0.003147
3725.000000	-0.003133
3724.000000	-0.003106
3723.000000	-0.003073
3722.000000	-0.003052
3721.000000	-0.003053
3720.000000	-0.003069
3719.000000	-0.003081
3718.000000	-0.003068
3717.000000	-0.003034
3716.000000	-0.003010
3715.000000	-0.003023
3714.000000	-0.003066
3713.000000	-0.003094
3712.000000	-0.003078
3711.000000	-0.003038
3710.000000	-0.003016
3709.000000	-0.003034
3708.000000	-0.003072
3707.000000	-0.003097
3706.000000	-0.003091
3705.000000	-0.003066
3704.000000	-0.003050
3703.000000	-0.003050
3702.000000	-0.003053
3701.000000	-0.003043
3700.000000	-0.003023
3699.000000	-0.003013
3698.000000	-0.003024
3697.000000	-0.003046
3696.000000	-0.003065
3695.000000	-0.003070
3694.000000	-0.003064
3693.000000	-0.003054
3692.000000	-0.003053
3691.000000	-0.003069
3690.000000	-0.003091
3689.000000	-0.003095
3688.000000	-0.003066
3687.000000	-0.003025
3686.000000	-0.003002
3685.000000	-0.003004
3684.000000	-0.003003
3683.000000	-0.002977
3682.000000	-0.002931
3681.000000	-0.002892
3680.000000	-0.002878
3679.000000	-0.002890
3678.000000	-0.002922
3677.000000	-0.002959
3676.000000	-0.002987
3675.000000	-0.002999
3674.000000	-0.003004
3673.000000	-0.003013
3672.000000	-0.003030
3671.000000	-0.003039
3670.000000	-0.003032
3669.000000	-0.003018
3668.000000	-0.003009
3667.000000	-0.002999
3666.000000	-0.002977
3665.000000	-0.002943
3664.000000	-0.002913
3663.000000	-0.002906
3662.000000	-0.002920
3661.000000	-0.002942
3660.000000	-0.002963
3659.000000	-0.002986
3658.000000	-0.003010
3657.000000	-0.003026
3656.000000	-0.003025
3655.000000	-0.003014
3654.000000	-0.003008
3653.000000	-0.003011
3652.000000	-0.003008
3651.000000	-0.002989
3650.000000	-0.002964
3649.000000	-0.002949
3648.000000	-0.002955
3647.000000	-0.002977
3646.000000	-0.003002
3645.000000	-0.003017
3644.000000	-0.003013
3643.000000	-0.002990
3642.000000	-0.002962
3641.000000	-0.002946
3640.000000	-0.002947
3639.000000	-0.002963
3638.000000	-0.002992
3637.000000	-0.003035
3636.000000	-0.003083
3635.000000	-0.003119
3634.000000	-0.003128
3633.000000	-0.003110
3632.000000	-0.003077
3631.000000	-0.003033
3630.000000	-0.002976
3629.000000	-0.002921
3628.000000	-0.002892
3627.000000	-0.002909
3626.000000	-0.002965
3625.000000	-0.003039
3624.000000	-0.003105
3623.000000	-0.003148
3622.000000	-0.003175
3621.000000	-0.003195
3620.000000	-0.003204
3619.000000	-0.003187
3618.000000	-0.003140
3617.000000	-0.003077
3616.000000	-0.003026
3615.000000	-0.002995
3614.000000	-0.002977
3613.000000	-0.002958
3612.000000	-0.002938
3611.000000	-0.002926
3610.000000	-0.002925
3609.000000	-0.002933
3608.000000	-0.002954
3607.000000	-0.002992
3606.000000	-0.003044
3605.000000	-0.003095
3604.000000	-0.003129
3603.000000	-0.003140
3602.000000	-0.003134
3601.000000	-0.003115
3600.000000	-0.003089
3599.000000	-0.003058
3598.000000	-0.003025
3597.000000	-0.002994
3596.000000	-0.002969
3595.000000	-0.002951
3594.000000	-0.002939
3593.000000	-0.002933
3592.000000	-0.002932
3591.000000	-0.002932
3590.000000	-0.002932
3589.000000	-0.002928
3588.000000	-0.002916
3587.000000	-0.002901
3586.000000	-0.002889
3585.000000	-0.002885
3584.000000	-0.002890
3583.000000	-0.002900
3582.000000	-0.002909
3581.000000	-0.002912
3580.000000	-0.002911
3579.000000	-0.002906
3578.000000	-0.002902
3577.000000	-0.002899
3576.000000	-0.002901
3575.000000	-0.002908
3574.000000	-0.002913
3573.000000	-0.002909
3572.000000	-0.002894
3571.000000	-0.002882
3570.000000	-0.002888
3569.000000	-0.002907
3568.000000	-0.002915
3567.000000	-0.002893
3566.000000	-0.002855
3565.000000	-0.002832
3564.000000	-0.002841
3563.000000	-0.002869
3562.000000	-0.002894
3561.000000	-0.002906
3560.000000	-0.002908
3559.000000	-0.002905
3558.000000	-0.002898
3557.000000	-0.002886
3556.000000	-0.002869
3555.000000	-0.002857
3554.000000	-0.002856
3553.000000	-0.002866
3552.000000	-0.002879
3551.000000	-0.002887
3550.000000	-0.002887
3549.000000	-0.002882
3548.000000	-0.002876
3547.000000	-0.002868
3546.000000	-0.002861
3545.000000	-0.002855
3544.000000	-0.002855
3543.000000	-0.002861
3542.000000	-0.002873
3541.000000	-0.002885
3540.000000	-0.002885
3539.000000	-0.002869
3538.000000	-0.002841
3537.000000	-0.002811
3536.000000	-0.002783
3535.000000	-0.002757
3534.000000	-0.002737
3533.000000	-0.002729
3532.000000	-0.002736
3531.000000	-0.002753
3530.000000	-0.002773
3529.000000	-0.002794
3528.000000	-0.002816
3527.000000	-0.002833
3526.000000	-0.002836
3525.000000	-0.002823
3524.000000	-0.002803
3523.000000	-0.002785
3522.000000	-0.002773
3521.000000	-0.002763
3520.000000	-0.002752
3519.000000	-0.002738
3518.000000	-0.002725
3517.000000	-0.002719
3516.000000	-0.002722
3515.000000	-0.002731
3514.000000	-0.002741
3513.000000	-0.002748
3512.000000	-0.002750
3511.000000	-0.002746
3510.000000	-0.002735
3509.000000	-0.002724
3508.000000	-0.002719
3507.000000	-0.002726
3506.000000	-0.002740
3505.000000	-0.002749
3504.000000	-0.002747
3503.000000	-0.002738
3502.000000	-0.002724
3501.000000	-0.002711
3500.000000	-0.002702
3499.000000	-0.002701
3498.000000	-0.002706
3497.000000	-0.002704
3496.000000	-0.002684
3495.000000	-0.002648
3494.000000	-0.002612
3493.000000	-0.002596
3492.000000	-0.002610
3491.000000	-0.002647
3490.000000	-0.002689
3489.000000	-0.002713
3488.000000	-0.002702
3487.000000	-0.002659
3486.000000	-0.002611
3485.000000	-0.002584
3484.000000	-0.002587
3483.000000	-0.002606
3482.000000	-0.002624
3481.000000	-0.002634
3480.000000	-0.002638
3479.000000	-0.002634
3478.000000	-0.002621
3477.000000	-0.002604
3476.000000	-0.002595
3475.000000	-0.002599
3474.000000	-0.002606
3473.000000	-0.002600
3472.000000	-0.002576
3471.000000	-0.002551
3470.000000	-0.002543
3469.000000	-0.002557
3468.000000	-0.002578
3467.000000	-0.002589
3466.000000	-0.002586
3465.000000	-0.002581
3464.000000	-0.002584
3463.000000	-0.002595
3462.000000	-0.002606
3461.000000	-0.002610
3460.000000	-0.002603
3459.000000	-0.002586
3458.000000	-0.002562
3457.000000	-0.002544
3456.000000	-0.002541
3455.000000	-0.002554
3454.000000	-0.002567
3453.000000	-0.002566
3452.000000	-0.002547
3451.000000	-0.002526
3450.000000	-0.002520
3449.000000	-0.002537
3448.000000	-0.002565
3447.000000	-0.002585
3446.000000	-0.002584
3445.000000	-0.002563
3444.000000	-0.002533
3443.000000	-0.002505
3442.000000	-0.002485
3441.000000	-0.002471
3440.000000	-0.002457
3439.000000	-0.002447
3438.000000	-0.002449
3437.000000	-0.002466
3436.000000	-0.002488
3435.000000	-0.002501
3434.000000	-0.002503
3433.000000	-0.002501
3432.000000	-0.002501
3431.000000	-0.002497
3430.000000	-0.002483
3429.000000	-0.002454
3428.000000	-0.002421
3427.000000	-0.002394
3426.000000	-0.002381
3425.000000	-0.002386
3424.000000	-0.002408
3423.000000	-0.002437
3422.000000	-0.002459
3421.000000	-0.002462
3420.000000	-0.002444
3419.000000	-0.002419
3418.000000	-0.002399
3417.000000	-0.002388
3416.000000	-0.002379
3415.000000	-0.002365
3414.000000	-0.002351
3413.000000	-0.002348
3412.000000	-0.002358
3411.000000	-0.002367
3410.000000	-0.002359
3409.000000	-0.002328
3408.000000	-0.002285
3407.000000	-0.002250
3406.000000	-0.002240
3405.000000	-0.002256
3404.000000	-0.002289
3403.000000	-0.002322
3402.000000	-0.002340
3401.000000	-0.002334
3400.000000	-0.002311
3399.000000	-0.002289
3398.000000	-0.002287
3397.000000	-0.002304
3396.000000	-0.002324
3395.000000	-0.002336
3394.000000	-0.002346
3393.000000	-0.002369
3392.000000	-0.002399
3391.000000	-0.002413
3390.000000	-0.002392
3389.000000	-0.002343
3388.000000	-0.002292
3387.000000	-0.002263
3386.000000	-0.002263
3385.000000	-0.002283
3384.000000	-0.002304
3383.000000	-0.002311
3382.000000	-0.002300
3381.000000	-0.002280
3380.000000	-0.002263
3379.000000	-0.002255
3378.000000	-0.002254
3377.000000	-0.002260
3376.000000	-0.002270
3375.000000	-0.002283
3374.000000	-0.002302
3373.000000	-0.002329
3372.000000	-0.002362
3371.000000	-0.002388
3370.000000	-0.002402
3369.000000	-0.002401
3368.000000	-0.002385
3367.000000	-0.002352
3366.000000	-0.002307
3365.000000	-0.002267
3364.000000	-0.002253
3363.000000	-0.002270
3362.000000	-0.002307
3361.000000	-0.002342
3360.000000	-0.002359
3359.000000	-0.002354
3358.000000	-0.002331
3357.000000	-0.002306
3356.000000	-0.002292
3355.000000	-0.002291
3354.000000	-0.002302
3353.000000	-0.002322
3352.000000	-0.002352
3351.000000	-0.002391
3350.000000	-0.002421
3349.000000	-0.002431
3348.000000	-0.002419
3347.000000	-0.002398
3346.000000	-0.002377
3345.000000	-0.002362
3344.000000	-0.002352
3343.000000	-0.002351
3342.000000	-0.002362
3341.000000	-0.002387
3340.000000	-0.002423
3339.000000	-0.002461
3338.000000	-0.002484
3337.000000	-0.002476
3336.000000	-0.002441
3335.000000	-0.002394
3334.000000	-0.002357
3333.000000	-0.002340
3332.000000	-0.002342
3331.000000	-0.002355
3330.000000	-0.002373
3329.000000	-0.002389
3328.000000	-0.002402
3327.000000	-0.002413
3326.000000	-0.002422
3325.000000	-0.002426
3324.000000	-0.002420
3323.000000	-0.002407
3322.000000	-0.002395
3321.000000	-0.002392
3320.000000	-0.002403
3319.000000	-0.002419
3318.000000	-0.002427
3317.000000	-0.002414
3316.000000	-0.002385
3315.000000	-0.002356
3314.000000	-0.002343
3313.000000	-0.002353
3312.000000	-0.002387
3311.000000	-0.002436
3310.000000	-0.002485
3309.000000	-0.002515
3308.000000	-0.002523
3307.000000	-0.002522
3306.000000	-0.002530
3305.000000	-0.002549
3304.000000	-0.002562
3303.000000	-0.002557
3302.000000	-0.002537
3301.000000	-0.002516
3300.000000	-0.002503
3299.000000	-0.002501
3298.000000	-0.002504
3297.000000	-0.002504
3296.000000	-0.002494
3295.000000	-0.002479
3294.000000	-0.002473
3293.000000	-0.002481
3292.000000	-0.002495
3291.000000	-0.002502
3290.000000	-0.002500
3289.000000	-0.002495
3288.000000	-0.002492
3287.000000	-0.002493
3286.000000	-0.002497
3285.000000	-0.002501
3284.000000	-0.002504
3283.000000	-0.002501
3282.000000	-0.002489
3281.000000	-0.002472
3280.000000	-0.002453
3279.000000	-0.002439
3278.000000	-0.002436
3277.000000	-0.002444
3276.000000	-0.002457
3275.000000	-0.002471
3274.000000	-0.002489
3273.000000	-0.002512
3272.000000	-0.002530
3271.000000	-0.002529
3270.000000	-0.002516
3269.000000	-0.002510
3268.000000	-0.002522
3267.000000	-0.002543
3266.000000	-0.002551
3265.000000	-0.002541
3264.000000	-0.002527
3263.000000	-0.002530
3262.000000	-0.002552
3261.000000	-0.002578
3260.000000	-0.002592
3259.000000	-0.002585
3258.000000	-0.002565
3257.000000	-0.002543
3256.000000	-0.002528
3255.000000	-0.002517
3254.000000	-0.002502
3253.000000	-0.002483
3252.000000	-0.002466
3251.000000	-0.002463
3250.000000	-0.002476
3249.000000	-0.002499
3248.000000	-0.002519
3247.000000	-0.002530
3246.000000	-0.002536
3245.000000	-0.002545
3244.000000	-0.002562
3243.000000	-0.002578
3242.000000	-0.002587
3241.000000	-0.002588
3240.000000	-0.002588
3239.000000	-0.002589
3238.000000	-0.002590
3237.000000	-0.002591
3236.000000	-0.002593
3235.000000	-0.002594
3234.000000	-0.002588
3233.000000	-0.002573
3232.000000	-0.002557
3231.000000	-0.002552
3230.000000	-0.002561
3229.000000	-0.002574
3228.000000	-0.002582
3227.000000	-0.002581
3226.000000	-0.002579
3225.000000	-0.002581
3224.000000	-0.002588
3223.000000	-0.002598
3222.000000	-0.002612
3221.000000	-0.002623
3220.000000	-0.002625
3219.000000	-0.002614
3218.000000	-0.002600
3217.000000	-0.002596
3216.000000	-0.002605
3215.000000	-0.002624
3214.000000	-0.002649
3213.000000	-0.002676
3212.000000	-0.002691
3211.000000	-0.002678
3210.000000	-0.002637
3209.000000	-0.002586
3208.000000	-0.002548
3207.000000	-0.002533
3206.000000	-0.002536
3205.000000	-0.002559
3204.000000	-0.002603
3203.000000	-0.002657
3202.000000	-0.002706
3201.000000	-0.002737
3200.000000	-0.002749
3199.000000	-0.002744
3198.000000	-0.002722
3197.000000	-0.002694
3196.000000	-0.002682
3195.000000	-0.002701
3194.000000	-0.002742
3193.000000	-0.002776
3192.000000	-0.002789
3191.000000	-0.002794
3190.000000	-0.002812
3189.000000	-0.002844
3188.000000	-0.002868
3187.000000	-0.002861
3186.000000	-0.002821
3185.000000	-0.002761
3184.000000	-0.002697
3183.000000	-0.002645
3182.000000	-0.002623
3181.000000	-0.002639
3180.000000	-0.002683
3179.000000	-0.002726
3178.000000	-0.002746
3177.000000	-0.002740
3176.000000	-0.002724
3175.000000	-0.002715
3174.000000	-0.002721
3173.000000	-0.002738
3172.000000	-0.002757
3171.000000	-0.002767
3170.000000	-0.002764
3169.000000	-0.002750
3168.000000	-0.002736
3167.000000	-0.002730
3166.000000	-0.002736
3165.000000	-0.002753
3164.000000	-0.002776
3163.000000	-0.002797
3162.000000	-0.002812
3161.000000	-0.002819
3160.000000	-0.002823
3159.000000	-0.002827
3158.000000	-0.002835
3157.000000	-0.002849
3156.000000	-0.002866
3155.000000	-0.002872
3154.000000	-0.002851
3153.000000	-0.002810
3152.000000	-0.002773
3151.000000	-0.002766
3150.000000	-0.002782
3149.000000	-0.002800
3148.000000	-0.002808
3147.000000	-0.002814
3146.000000	-0.002824
3145.000000	-0.002833
3144.000000	-0.002832
3143.000000	-0.002827
3142.000000	-0.002829
3141.000000	-0.002841
3140.000000	-0.002854
3139.000000	-0.002855
3138.000000	-0.002843
3137.000000	-0.002823
3136.000000	-0.002805
3135.000000	-0.002797
3134.000000	-0.002799
3133.000000	-0.002802
3132.000000	-0.002798
3131.000000	-0.002792
3130.000000	-0.002794
3129.000000	-0.002808
3128.000000	-0.002827
3127.000000	-0.002837
3126.000000	-0.002839
3125.000000	-0.002839
3124.000000	-0.002838
3123.000000	-0.002829
3122.000000	-0.002810
3121.000000	-0.002787
3120.000000	-0.002770
3119.000000	-0.002761
3118.000000	-0.002752
3117.000000	-0.002740
3116.000000	-0.002729
3115.000000	-0.002734
3114.000000	-0.002761
3113.000000	-0.002801
3112.000000	-0.002836
3111.000000	-0.002852
3110.000000	-0.002855
3109.000000	-0.002855
3108.000000	-0.002853
3107.000000	-0.002842
3106.000000	-0.002824
3105.000000	-0.002810
3104.000000	-0.002808
3103.000000	-0.002815
3102.000000	-0.002817
3101.000000	-0.002814
3100.000000	-0.002812
3099.000000	-0.002820
3098.000000	-0.002839
3097.000000	-0.002867
3096.000000	-0.002903
3095.000000	-0.002937
3094.000000	-0.002956
3093.000000	-0.002948
3092.000000	-0.002919
3091.000000	-0.002888
3090.000000	-0.002869
3089.000000	-0.002866
3088.000000	-0.002876
3087.000000	-0.002893
3086.000000	-0.002904
3085.000000	-0.002900
3084.000000	-0.002881
3083.000000	-0.002866
3082.000000	-0.002876
3081.000000	-0.002912
3080.000000	-0.002953
3079.000000	-0.002977
3078.000000	-0.002977
3077.000000	-0.002962
3076.000000	-0.002947
3075.000000	-0.002937
3074.000000	-0.002930
3073.000000	-0.002920
3072.000000	-0.002901
3071.000000	-0.002882
3070.000000	-0.002882
3069.000000	-0.002912
3068.000000	-0.002960
3067.000000	-0.002995
3066.000000	-0.002997
3065.000000	-0.002968
3064.000000	-0.002934
3063.000000	-0.002921
3062.000000	-0.002939
3061.000000	-0.002980
3060.000000	-0.003022
3059.000000	-0.003044
3058.000000	-0.003036
3057.000000	-0.003009
3056.000000	-0.002981
3055.000000	-0.002968
3054.000000	-0.002972
3053.000000	-0.002985
3052.000000	-0.003002
3051.000000	-0.003017
3050.000000	-0.003029
3049.000000	-0.003035
3048.000000	-0.003033
3047.000000	-0.003021
3046.000000	-0.003000
3045.000000	-0.002982
3044.000000	-0.002988
3043.000000	-0.003028
3042.000000	-0.003085
3041.000000	-0.003124
3040.000000	-0.003126
3039.000000	-0.003101
3038.000000	-0.003071
3037.000000	-0.003050
3036.000000	-0.003040
3035.000000	-0.003041
3034.000000	-0.003054
3033.000000	-0.003069
3032.000000	-0.003068
3031.000000	-0.003046
3030.000000	-0.003019
3029.000000	-0.003005
3028.000000	-0.003004
3027.000000	-0.003008
3026.000000	-0.003015
3025.000000	-0.003035
3024.000000	-0.003065
3023.000000	-0.003093
3022.000000	-0.003103
3021.000000	-0.003092
3020.000000	-0.003067
3019.000000	-0.003033
3018.000000	-0.003000
3017.000000	-0.002990
3016.000000	-0.003019
3015.000000	-0.003079
3014.000000	-0.003138
3013.000000	-0.003160
3012.000000	-0.003144
3011.000000	-0.003109
3010.000000	-0.003080
3009.000000	-0.003066
3008.000000	-0.003067
3007.000000	-0.003090
3006.000000	-0.003134
3005.000000	-0.003183
3004.000000	-0.003210
3003.000000	-0.003205
3002.000000	-0.003187
3001.000000	-0.003177
3000.000000	-0.003180
2999.000000	-0.003188
2998.000000	-0.003199
2997.000000	-0.003227
2996.000000	-0.003270
2995.000000	-0.003314
2994.000000	-0.003338
2993.000000	-0.003342
2992.000000	-0.003333
2991.000000	-0.003326
2990.000000	-0.003336
2989.000000	-0.003376
2988.000000	-0.003450
2987.000000	-0.003537
2986.000000	-0.003607
2985.000000	-0.003650
2984.000000	-0.003680
2983.000000	-0.003720
2982.000000	-0.003782
2981.000000	-0.003866
2980.000000	-0.003968
2979.000000	-0.004082
2978.000000	-0.004194
2977.000000	-0.004294
2976.000000	-0.004378
2975.000000	-0.004449
2974.000000	-0.004518
2973.000000	-0.004594
2972.000000	-0.004682
2971.000000	-0.004777
2970.000000	-0.004860
2969.000000	-0.004907
2968.000000	-0.004905
2967.000000	-0.004863
2966.000000	-0.004804
2965.000000	-0.004750
2964.000000	-0.004702
2963.000000	-0.004651
2962.000000	-0.004585
2961.000000	-0.004501
2960.000000	-0.004402
2959.000000	-0.004304
2958.000000	-0.004216
2957.000000	-0.004142
2956.000000	-0.004076
2955.000000	-0.004010
2954.000000	-0.003950
2953.000000	-0.003908
2952.000000	-0.003890
2951.000000	-0.003893
2950.000000	-0.003914
2949.000000	-0.003956
2948.000000	-0.004016
2947.000000	-0.004084
2946.000000	-0.004156
2945.000000	-0.004234
2944.000000	-0.004319
2943.000000	-0.004398
2942.000000	-0.004459
2941.000000	-0.004497
2940.000000	-0.004517
2939.000000	-0.004524
2938.000000	-0.004521
2937.000000	-0.004510
2936.000000	-0.004495
2935.000000	-0.004472
2934.000000	-0.004435
2933.000000	-0.004390
2932.000000	-0.004348
2931.000000	-0.004313
2930.000000	-0.004281
2929.000000	-0.004252
2928.000000	-0.004230
2927.000000	-0.004214
2926.000000	-0.004191
2925.000000	-0.004152
2924.000000	-0.004100
2923.000000	-0.004054
2922.000000	-0.004027
2921.000000	-0.004015
2920.000000	-0.004004
2919.000000	-0.003978
2918.000000	-0.003936
2917.000000	-0.003898
2916.000000	-0.003884
2915.000000	-0.003899
2914.000000	-0.003927
2913.000000	-0.003946
2912.000000	-0.003944
2911.000000	-0.003920
2910.000000	-0.003883
2909.000000	-0.003845
2908.000000	-0.003821
2907.000000	-0.003823
2906.000000	-0.003846
2905.000000	-0.003874
2904.000000	-0.003890
2903.000000	-0.003892
2902.000000	-0.003895
2901.000000	-0.003913
2900.000000	-0.003941
2899.000000	-0.003959
2898.000000	-0.003947
2897.000000	-0.003912
2896.000000	-0.003881
2895.000000	-0.003873
2894.000000	-0.003886
2893.000000	-0.003902
2892.000000	-0.003914
2891.000000	-0.003928
2890.000000	-0.003950
2889.000000	-0.003976
2888.000000	-0.004001
2887.000000	-0.004028
2886.000000	-0.004065
2885.000000	-0.004113
2884.000000	-0.004167
2883.000000	-0.004214
2882.000000	-0.004247
2881.000000	-0.004270
2880.000000	-0.004293
2879.000000	-0.004321
2878.000000	-0.004356
2877.000000	-0.004387
2876.000000	-0.004402
2875.000000	-0.004393
2874.000000	-0.004359
2873.000000	-0.004306
2872.000000	-0.004244
2871.000000	-0.004185
2870.000000	-0.004136
2869.000000	-0.004101
2868.000000	-0.004069
2867.000000	-0.004032
2866.000000	-0.003985
2865.000000	-0.003934
2864.000000	-0.003891
2863.000000	-0.003861
2862.000000	-0.003844
2861.000000	-0.003829
2860.000000	-0.003806
2859.000000	-0.003769
2858.000000	-0.003722
2857.000000	-0.003678
2856.000000	-0.003645
2855.000000	-0.003622
2854.000000	-0.003602
2853.000000	-0.003578
2852.000000	-0.003549
2851.000000	-0.003516
2850.000000	-0.003488
2849.000000	-0.003474
2848.000000	-0.003477
2847.000000	-0.003486
2846.000000	-0.003479
2845.000000	-0.003442
2844.000000	-0.003384
2843.000000	-0.003329
2842.000000	-0.003299
2841.000000	-0.003295
2840.000000	-0.003303
2839.000000	-0.003306
2838.000000	-0.003301
2837.000000	-0.003294
2836.000000	-0.003285
2835.000000	-0.003267
2834.000000	-0.003244
2833.000000	-0.003224
2832.000000	-0.003217
2831.000000	-0.003219
2830.000000	-0.003217
2829.000000	-0.003209
2828.000000	-0.003195
2827.000000	-0.003179
2826.000000	-0.003161
2825.000000	-0.003148
2824.000000	-0.003148
2823.000000	-0.003155
2822.000000	-0.003153
2821.000000	-0.003127
2820.000000	-0.003086
2819.000000	-0.003049
2818.000000	-0.003034
2817.000000	-0.003046
2816.000000	-0.003075
2815.000000	-0.003106
2814.000000	-0.003122
2813.000000	-0.003119
2812.000000	-0.003102
2811.000000	-0.003083
2810.000000	-0.003071
2809.000000	-0.003068
2808.000000	-0.003069
2807.000000	-0.003063
2806.000000	-0.003052
2805.000000	-0.003048
2804.000000	-0.003063
2803.000000	-0.003096
2802.000000	-0.003126
2801.000000	-0.003133
2800.000000	-0.003111
2799.000000	-0.003078
2798.000000	-0.003055
2797.000000	-0.003048
2796.000000	-0.003047
2795.000000	-0.003036
2794.000000	-0.003014
2793.000000	-0.002993
2792.000000	-0.002986
2791.000000	-0.002994
2790.000000	-0.003005
2789.000000	-0.003010
2788.000000	-0.003004
2787.000000	-0.002988
2786.000000	-0.002966
2785.000000	-0.002950
2784.000000	-0.002953
2783.000000	-0.002972
2782.000000	-0.002998
2781.000000	-0.003020
2780.000000	-0.003036
2779.000000	-0.003046
2778.000000	-0.003045
2777.000000	-0.003033
2776.000000	-0.003016
2775.000000	-0.003002
2774.000000	-0.002991
2773.000000	-0.002978
2772.000000	-0.002967
2771.000000	-0.002966
2770.000000	-0.002973
2769.000000	-0.002975
2768.000000	-0.002966
2767.000000	-0.002954
2766.000000	-0.002951
2765.000000	-0.002962
2764.000000	-0.002982
2763.000000	-0.003003
2762.000000	-0.003017
2761.000000	-0.003012
2760.000000	-0.002982
2759.000000	-0.002943
2758.000000	-0.002921
2757.000000	-0.002934
2756.000000	-0.002967
2755.000000	-0.002992
2754.000000	-0.002993
2753.000000	-0.002976
2752.000000	-0.002962
2751.000000	-0.002966
2750.000000	-0.002985
2749.000000	-0.003002
2748.000000	-0.003000
2747.000000	-0.002973
2746.000000	-0.002933
2745.000000	-0.002899
2744.000000	-0.002886
2743.000000	-0.002898
2742.000000	-0.002932
2741.000000	-0.002977
2740.000000	-0.003018
2739.000000	-0.003038
2738.000000	-0.003032
2737.000000	-0.003008
2736.000000	-0.002986
2735.000000	-0.002977
2734.000000	-0.002983
2733.000000	-0.002998
2732.000000	-0.003009
2731.000000	-0.003006
2730.000000	-0.002991
2729.000000	-0.002971
2728.000000	-0.002957
2727.000000	-0.002952
2726.000000	-0.002949
2725.000000	-0.002947
2724.000000	-0.002942
2723.000000	-0.002934
2722.000000	-0.002926
2721.000000	-0.002923
2720.000000	-0.002929
2719.000000	-0.002937
2718.000000	-0.002940
2717.000000	-0.002933
2716.000000	-0.002923
2715.000000	-0.002917
2714.000000	-0.002915
2713.000000	-0.002912
2712.000000	-0.002902
2711.000000	-0.002889
2710.000000	-0.002879
2709.000000	-0.002877
2708.000000	-0.002882
2707.000000	-0.002885
2706.000000	-0.002885
2705.000000	-0.002885
2704.000000	-0.002890
2703.000000	-0.002900
2702.000000	-0.002911
2701.000000	-0.002921
2700.000000	-0.002925
2699.000000	-0.002919
2698.000000	-0.002903
2697.000000	-0.002888
2696.000000	-0.002884
2695.000000	-0.002886
2694.000000	-0.002879
2693.000000	-0.002856
2692.000000	-0.002823
2691.000000	-0.002799
2690.000000	-0.002791
2689.000000	-0.002798
2688.000000	-0.002809
2687.000000	-0.002816
2686.000000	-0.002815
2685.000000	-0.002810
2684.000000	-0.002815
2683.000000	-0.002840
2682.000000	-0.002875
2681.000000	-0.002901
2680.000000	-0.002897
2679.000000	-0.002864
2678.000000	-0.002818
2677.000000	-0.002780
2676.000000	-0.002762
2675.000000	-0.002762
2674.000000	-0.002773
2673.000000	-0.002793
2672.000000	-0.002815
2671.000000	-0.002830
2670.000000	-0.002829
2669.000000	-0.002819
2668.000000	-0.002811
2667.000000	-0.002807
2666.000000	-0.002800
2665.000000	-0.002785
2664.000000	-0.002770
2663.000000	-0.002765
2662.000000	-0.002769
2661.000000	-0.002770
2660.000000	-0.002765
2659.000000	-0.002760
2658.000000	-0.002764
2657.000000	-0.002772
2656.000000	-0.002773
2655.000000	-0.002761
2654.000000	-0.002748
2653.000000	-0.002745
2652.000000	-0.002751
2651.000000	-0.002756
2650.000000	-0.002755
2649.000000	-0.002754
2648.000000	-0.002762
2647.000000	-0.002782
2646.000000	-0.002802
2645.000000	-0.002817
2644.000000	-0.002825
2643.000000	-0.002824
2642.000000	-0.002814
2641.000000	-0.002796
2640.000000	-0.002776
2639.000000	-0.002764
2638.000000	-0.002763
2637.000000	-0.002763
2636.000000	-0.002757
2635.000000	-0.002745
2634.000000	-0.002738
2633.000000	-0.002747
2632.000000	-0.002771
2631.000000	-0.002796
2630.000000	-0.002807
2629.000000	-0.002806
2628.000000	-0.002802
2627.000000	-0.002804
2626.000000	-0.002817
2625.000000	-0.002839
2624.000000	-0.002868
2623.000000	-0.002892
2622.000000	-0.002900
2621.000000	-0.002884
2620.000000	-0.002852
2619.000000	-0.002822
2618.000000	-0.002806
2617.000000	-0.002807
2616.000000	-0.002820
2615.000000	-0.002838
2614.000000	-0.002851
2613.000000	-0.002854
2612.000000	-0.002843
2611.000000	-0.002820
2610.000000	-0.002793
2609.000000	-0.002770
2608.000000	-0.002762
2607.000000	-0.002767
2606.000000	-0.002775
2605.000000	-0.002778
2604.000000	-0.002774
2603.000000	-0.002767
2602.000000	-0.002764
2601.000000	-0.002764
2600.000000	-0.002760
2599.000000	-0.002745
2598.000000	-0.002721
2597.000000	-0.002701
2596.000000	-0.002696
2595.000000	-0.002707
2594.000000	-0.002727
2593.000000	-0.002742
2592.000000	-0.002742
2591.000000	-0.002724
2590.000000	-0.002692
2589.000000	-0.002661
2588.000000	-0.002647
2587.000000	-0.002654
2586.000000	-0.002675
2585.000000	-0.002701
2584.000000	-0.002724
2583.000000	-0.002740
2582.000000	-0.002743
2581.000000	-0.002735
2580.000000	-0.002722
2579.000000	-0.002706
2578.000000	-0.002690
2577.000000	-0.002676
2576.000000	-0.002667
2575.000000	-0.002668
2574.000000	-0.002678
2573.000000	-0.002690
2572.000000	-0.002695
2571.000000	-0.002696
2570.000000	-0.002703
2569.000000	-0.002723
2568.000000	-0.002745
2567.000000	-0.002754
2566.000000	-0.002745
2565.000000	-0.002728
2564.000000	-0.002719
2563.000000	-0.002721
2562.000000	-0.002729
2561.000000	-0.002746
2560.000000	-0.002769
2559.000000	-0.002786
2558.000000	-0.002784
2557.000000	-0.002762
2556.000000	-0.002733
2555.000000	-0.002712
2554.000000	-0.002705
2553.000000	-0.002708
2552.000000	-0.002715
2551.000000	-0.002719
2550.000000	-0.002720
2549.000000	-0.002724
2548.000000	-0.002735
2547.000000	-0.002747
2546.000000	-0.002748
2545.000000	-0.002739
2544.000000	-0.002727
2543.000000	-0.002716
2542.000000	-0.002707
2541.000000	-0.002700
2540.000000	-0.002698
2539.000000	-0.002699
2538.000000	-0.002697
2537.000000	-0.002695
2536.000000	-0.002700
2535.000000	-0.002716
2534.000000	-0.002735
2533.000000	-0.002753
2532.000000	-0.002769
2531.000000	-0.002783
2530.000000	-0.002789
2529.000000	-0.002785
2528.000000	-0.002775
2527.000000	-0.002759
2526.000000	-0.002739
2525.000000	-0.002721
2524.000000	-0.002715
2523.000000	-0.002722
2522.000000	-0.002729
2521.000000	-0.002722
2520.000000	-0.002702
2519.000000	-0.002678
2518.000000	-0.002660
2517.000000	-0.002654
2516.000000	-0.002658
2515.000000	-0.002668
2514.000000	-0.002679
2513.000000	-0.002690
2512.000000	-0.002704
2511.000000	-0.002715
2510.000000	-0.002717
2509.000000	-0.002709
2508.000000	-0.002704
2507.000000	-0.002711
2506.000000	-0.002724
2505.000000	-0.002732
2504.000000	-0.002735
2503.000000	-0.002742
2502.000000	-0.002759
2501.000000	-0.002778
2500.000000	-0.002784
2499.000000	-0.002768
2498.000000	-0.002735
2497.000000	-0.002702
2496.000000	-0.002684
2495.000000	-0.002681
2494.000000	-0.002684
2493.000000	-0.002688
2492.000000	-0.002695
2491.000000	-0.002702
2490.000000	-0.002707
2489.000000	-0.002708
2488.000000	-0.002708
2487.000000	-0.002710
2486.000000	-0.002708
2485.000000	-0.002702
2484.000000	-0.002697
2483.000000	-0.002693
2482.000000	-0.002689
2481.000000	-0.002684
2480.000000	-0.002682
2479.000000	-0.002685
2478.000000	-0.002688
2477.000000	-0.002691
2476.000000	-0.002695
2475.000000	-0.002701
2474.000000	-0.002707
2473.000000	-0.002714
2472.000000	-0.002722
2471.000000	-0.002723
2470.000000	-0.002704
2469.000000	-0.002668
2468.000000	-0.002636
2467.000000	-0.002626
2466.000000	-0.002636
2465.000000	-0.002653
2464.000000	-0.002674
2463.000000	-0.002695
2462.000000	-0.002712
2461.000000	-0.002714
2460.000000	-0.002701
2459.000000	-0.002681
2458.000000	-0.002661
2457.000000	-0.002648
2456.000000	-0.002646
2455.000000	-0.002655
2454.000000	-0.002669
2453.000000	-0.002675
2452.000000	-0.002667
2451.000000	-0.002646
2450.000000	-0.002622
2449.000000	-0.002607
2448.000000	-0.002604
2447.000000	-0.002612
2446.000000	-0.002623
2445.000000	-0.002639
2444.000000	-0.002657
2443.000000	-0.002672
2442.000000	-0.002681
2441.000000	-0.002689
2440.000000	-0.002702
2439.000000	-0.002714
2438.000000	-0.002711
2437.000000	-0.002694
2436.000000	-0.002681
2435.000000	-0.002680
2434.000000	-0.002685
2433.000000	-0.002684
2432.000000	-0.002679
2431.000000	-0.002676
2430.000000	-0.002678
2429.000000	-0.002685
2428.000000	-0.002693
2427.000000	-0.002692
2426.000000	-0.002674
2425.000000	-0.002652
2424.000000	-0.002645
2423.000000	-0.002652
2422.000000	-0.002649
2421.000000	-0.002623
2420.000000	-0.002593
2419.000000	-0.002581
2418.000000	-0.002588
2417.000000	-0.002595
2416.000000	-0.002595
2415.000000	-0.002596
2414.000000	-0.002608
2413.000000	-0.002629
2412.000000	-0.002654
2411.000000	-0.002669
2410.000000	-0.002666
2409.000000	-0.002649
2408.000000	-0.002631
2407.000000	-0.002617
2406.000000	-0.002601
2405.000000	-0.002584
2404.000000	-0.002576
2403.000000	-0.002582
2402.000000	-0.002594
2401.000000	-0.002604
2400.000000	-0.002608
2399.000000	-0.002603
2398.000000	-0.002581
2397.000000	-0.002550
2396.000000	-0.002525
2395.000000	-0.002514
2394.000000	-0.002507
2393.000000	-0.002501
2392.000000	-0.002505
2391.000000	-0.002511
2390.000000	-0.002494
2389.000000	-0.002440
2388.000000	-0.002367
2387.000000	-0.002299
2386.000000	-0.002231
2385.000000	-0.002144
2384.000000	-0.002039
2383.000000	-0.001931
2382.000000	-0.001829
2381.000000	-0.001742
2380.000000	-0.001676
2379.000000	-0.001626
2378.000000	-0.001575
2377.000000	-0.001506
2376.000000	-0.001426
2375.000000	-0.001345
2374.000000	-0.001270
2373.000000	-0.001232
2372.000000	-0.001258
2371.000000	-0.001316
2370.000000	-0.001320
2369.000000	-0.001229
2368.000000	-0.001081
2367.000000	-0.000936
2366.000000	-0.000809
2365.000000	-0.000668
2364.000000	-0.000504
2363.000000	-0.000357
2362.000000	-0.000216
2361.000000	-0.000065
2360.000000	0.000052
2359.000000	0.000115
2358.000000	0.000132
2357.000000	0.000154
2356.000000	0.000201
2355.000000	0.000222
2354.000000	0.000220
2353.000000	0.000280
2352.000000	0.000480
2351.000000	0.000678
2350.000000	0.000664
2349.000000	0.000459
2348.000000	0.000277
2347.000000	0.000435
2346.000000	0.001072
2345.000000	0.002062
2344.000000	0.003091
2343.000000	0.003812
2342.000000	0.004110
2341.000000	0.003962
2340.000000	0.003495
2339.000000	0.002891
2338.000000	0.002277
2337.000000	0.001709
2336.000000	0.001246
2335.000000	0.000940
2334.000000	0.000780
2333.000000	0.000718
2332.000000	0.000740
2331.000000	0.000805
2330.000000	0.000794
2329.000000	0.000687
2328.000000	0.000494
2327.000000	0.000333
2326.000000	0.000213
2325.000000	0.000147
2324.000000	0.000128
2323.000000	0.000122
2322.000000	0.000133
2321.000000	0.000138
2320.000000	0.000131
2319.000000	0.000056
2318.000000	-0.000108
2317.000000	-0.000327
2316.000000	-0.000531
2315.000000	-0.000670
2314.000000	-0.000764
2313.000000	-0.000833
2312.000000	-0.000909
2311.000000	-0.000988
2310.000000	-0.001087
2309.000000	-0.001180
2308.000000	-0.001268
2307.000000	-0.001348
2306.000000	-0.001440
2305.000000	-0.001538
2304.000000	-0.001631
2303.000000	-0.001717
2302.000000	-0.001813
2301.000000	-0.001916
2300.000000	-0.002020
2299.000000	-0.002113
2298.000000	-0.002203
2297.000000	-0.002282
2296.000000	-0.002350
2295.000000	-0.002407
2294.000000	-0.002467
2293.000000	-0.002530
2292.000000	-0.002586
2291.000000	-0.002625
2290.000000	-0.002653
2289.000000	-0.002674
2288.000000	-0.002685
2287.000000	-0.002687
2286.000000	-0.002688
2285.000000	-0.002699
2284.000000	-0.002719
2283.000000	-0.002746
2282.000000	-0.002775
2281.000000	-0.002805
2280.000000	-0.002833
2279.000000	-0.002852
2278.000000	-0.002855
2277.000000	-0.002844
2276.000000	-0.002828
2275.000000	-0.002818
2274.000000	-0.002822
2273.000000	-0.002840
2272.000000	-0.002867
2271.000000	-0.002890
2270.000000	-0.002902
2269.000000	-0.002907
2268.000000	-0.002921
2267.000000	-0.002954
2266.000000	-0.002996
2265.000000	-0.003028
2264.000000	-0.003040
2263.000000	-0.003041
2262.000000	-0.003040
2261.000000	-0.003027
2260.000000	-0.002992
2259.000000	-0.002941
2258.000000	-0.002888
2257.000000	-0.002849
2256.000000	-0.002849
2255.000000	-0.002919
2254.000000	-0.003065
2253.000000	-0.003253
2252.000000	-0.003429
2251.000000	-0.003559
2250.000000	-0.003639
2249.000000	-0.003672
2248.000000	-0.003656
2247.000000	-0.003598
2246.000000	-0.003515
2245.000000	-0.003419
2244.000000	-0.003318
2243.000000	-0.003226
2242.000000	-0.003168
2241.000000	-0.003158
2240.000000	-0.003188
2239.000000	-0.003242
2238.000000	-0.003307
2237.000000	-0.003371
2236.000000	-0.003430
2235.000000	-0.003481
2234.000000	-0.003522
2233.000000	-0.003536
2232.000000	-0.003501
2231.000000	-0.003410
2230.000000	-0.003287
2229.000000	-0.003164
2228.000000	-0.003060
2227.000000	-0.002974
2226.000000	-0.002899
2225.000000	-0.002831
2224.000000	-0.002773
2223.000000	-0.002730
2222.000000	-0.002702
2221.000000	-0.002685
2220.000000	-0.002673
2219.000000	-0.002668
2218.000000	-0.002671
2217.000000	-0.002677
2216.000000	-0.002677
2215.000000	-0.002668
2214.000000	-0.002653
2213.000000	-0.002632
2212.000000	-0.002609
2211.000000	-0.002592
2210.000000	-0.002592
2209.000000	-0.002609
2208.000000	-0.002628
2207.000000	-0.002638
2206.000000	-0.002639
2205.000000	-0.002635
2204.000000	-0.002633
2203.000000	-0.002637
2202.000000	-0.002643
2201.000000	-0.002643
2200.000000	-0.002632
2199.000000	-0.002617
2198.000000	-0.002612
2197.000000	-0.002620
2196.000000	-0.002631
2195.000000	-0.002637
2194.000000	-0.002636
2193.000000	-0.002632
2192.000000	-0.002630
2191.000000	-0.002636
2190.000000	-0.002646
2189.000000	-0.002651
2188.000000	-0.002647
2187.000000	-0.002645
2186.000000	-0.002659
2185.000000	-0.002682
2184.000000	-0.002695
2183.000000	-0.002689
2182.000000	-0.002673
2181.000000	-0.002653
2180.000000	-0.002630
2179.000000	-0.002607
2178.000000	-0.002594
2177.000000	-0.002592
2176.000000	-0.002589
2175.000000	-0.002578
2174.000000	-0.002567
2173.000000	-0.002566
2172.000000	-0.002574
2171.000000	-0.002585
2170.000000	-0.002597
2169.000000	-0.002608
2168.000000	-0.002615
2167.000000	-0.002609
2166.000000	-0.002594
2165.000000	-0.002577
2164.000000	-0.002565
2163.000000	-0.002560
2162.000000	-0.002558
2161.000000	-0.002554
2160.000000	-0.002544
2159.000000	-0.002536
2158.000000	-0.002542
2157.000000	-0.002569
2156.000000	-0.002603
2155.000000	-0.002621
2154.000000	-0.002608
2153.000000	-0.002575
2152.000000	-0.002546
2151.000000	-0.002537
2150.000000	-0.002545
2149.000000	-0.002553
2148.000000	-0.002548
2147.000000	-0.002536
2146.000000	-0.002536
2145.000000	-0.002552
2144.000000	-0.002570
2143.000000	-0.002575
2142.000000	-0.002567
2141.000000	-0.002559
2140.000000	-0.002562
2139.000000	-0.002575
2138.000000	-0.002591
2137.000000	-0.002607
2136.000000	-0.002619
2135.000000	-0.002625
2134.000000	-0.002624
2133.000000	-0.002610
2132.000000	-0.002580
2131.000000	-0.002539
2130.000000	-0.002500
2129.000000	-0.002473
2128.000000	-0.002453
2127.000000	-0.002429
2126.000000	-0.002393
2125.000000	-0.002347
2124.000000	-0.002291
2123.000000	-0.002229
2122.000000	-0.002165
2121.000000	-0.002107
2120.000000	-0.002055
2119.000000	-0.002011
2118.000000	-0.001978
2117.000000	-0.001960
2116.000000	-0.001958
2115.000000	-0.001969
2114.000000	-0.001988
2113.000000	-0.002014
2112.000000	-0.002051
2111.000000	-0.002097
2110.000000	-0.002145
2109.000000	-0.002190
2108.000000	-0.002232
2107.000000	-0.002276
2106.000000	-0.002327
2105.000000	-0.002377
2104.000000	-0.002414
2103.000000	-0.002439
2102.000000	-0.002459
2101.000000	-0.002478
2100.000000	-0.002495
2099.000000	-0.002512
2098.000000	-0.002536
2097.000000	-0.002567
2096.000000	-0.002597
2095.000000	-0.002615
2094.000000	-0.002616
2093.000000	-0.002604
2092.000000	-0.002590
2091.000000	-0.002585
2090.000000	-0.002592
2089.000000	-0.002604
2088.000000	-0.002608
2087.000000	-0.002603
2086.000000	-0.002599
2085.000000	-0.002598
2084.000000	-0.002595
2083.000000	-0.002586
2082.000000	-0.002576
2081.000000	-0.002576
2080.000000	-0.002587
2079.000000	-0.002600
2078.000000	-0.002605
2077.000000	-0.002598
2076.000000	-0.002579
2075.000000	-0.002554
2074.000000	-0.002537
2073.000000	-0.002534
2072.000000	-0.002538
2071.000000	-0.002540
2070.000000	-0.002536
2069.000000	-0.002530
2068.000000	-0.002527
2067.000000	-0.002528
2066.000000	-0.002531
2065.000000	-0.002529
2064.000000	-0.002518
2063.000000	-0.002500
2062.000000	-0.002490
2061.000000	-0.002500
2060.000000	-0.002522
2059.000000	-0.002539
2058.000000	-0.002542
2057.000000	-0.002540
2056.000000	-0.002538
2055.000000	-0.002534
2054.000000	-0.002524
2053.000000	-0.002514
2052.000000	-0.002510
2051.000000	-0.002512
2050.000000	-0.002516
2049.000000	-0.002518
2048.000000	-0.002519
2047.000000	-0.002522
2046.000000	-0.002527
2045.000000	-0.002534
2044.000000	-0.002537
2043.000000	-0.002531
2042.000000	-0.002517
2041.000000	-0.002501
2040.000000	-0.002491
2039.000000	-0.002486
2038.000000	-0.002482
2037.000000	-0.002479
2036.000000	-0.002482
2035.000000	-0.002490
2034.000000	-0.002496
2033.000000	-0.002496
2032.000000	-0.002490
2031.000000	-0.002482
2030.000000	-0.002477
2029.000000	-0.002478
2028.000000	-0.002484
2027.000000	-0.002494
2026.000000	-0.002510
2025.000000	-0.002529
2024.000000	-0.002547
2023.000000	-0.002552
2022.000000	-0.002537
2021.000000	-0.002507
2020.000000	-0.002479
2019.000000	-0.002461
2018.000000	-0.002447
2017.000000	-0.002431
2016.000000	-0.002419
2015.000000	-0.002426
2014.000000	-0.002454
2013.000000	-0.002485
2012.000000	-0.002497
2011.000000	-0.002488
2010.000000	-0.002473
2009.000000	-0.002464
2008.000000	-0.002460
2007.000000	-0.002456
2006.000000	-0.002451
2005.000000	-0.002450
2004.000000	-0.002454
2003.000000	-0.002459
2002.000000	-0.002458
2001.000000	-0.002450
2000.000000	-0.002444
1999.000000	-0.002444
1998.000000	-0.002447
1997.000000	-0.002443
1996.000000	-0.002431
1995.000000	-0.002420
1994.000000	-0.002417
1993.000000	-0.002423
1992.000000	-0.002428
1991.000000	-0.002427
1990.000000	-0.002425
1989.000000	-0.002429
1988.000000	-0.002439
1987.000000	-0.002445
1986.000000	-0.002439
1985.000000	-0.002424
1984.000000	-0.002408
1983.000000	-0.002394
1982.000000	-0.002381
1981.000000	-0.002370
1980.000000	-0.002367
1979.000000	-0.002375
1978.000000	-0.002384
1977.000000	-0.002383
1976.000000	-0.002375
1975.000000	-0.002375
1974.000000	-0.002391
1973.000000	-0.002411
1972.000000	-0.002421
1971.000000	-0.002416
1970.000000	-0.002406
1969.000000	-0.002397
1968.000000	-0.002391
1967.000000	-0.002389
1966.000000	-0.002393
1965.000000	-0.002400
1964.000000	-0.002401
1963.000000	-0.002395
1962.000000	-0.002390
1961.000000	-0.002392
1960.000000	-0.002395
1959.000000	-0.002390
1958.000000	-0.002381
1957.000000	-0.002374
1956.000000	-0.002369
1955.000000	-0.002360
1954.000000	-0.002349
1953.000000	-0.002344
1952.000000	-0.002350
1951.000000	-0.002363
1950.000000	-0.002373
1949.000000	-0.002378
1948.000000	-0.002379
1947.000000	-0.002373
1946.000000	-0.002356
1945.000000	-0.002332
1944.000000	-0.002320
1943.000000	-0.002332
1942.000000	-0.002360
1941.000000	-0.002383
1940.000000	-0.002385
1939.000000	-0.002371
1938.000000	-0.002357
1937.000000	-0.002352
1936.000000	-0.002353
1935.000000	-0.002349
1934.000000	-0.002337
1933.000000	-0.002322
1932.000000	-0.002317
1931.000000	-0.002325
1930.000000	-0.002337
1929.000000	-0.002342
1928.000000	-0.002337
1927.000000	-0.002330
1926.000000	-0.002328
1925.000000	-0.002330
1924.000000	-0.002332
1923.000000	-0.002335
1922.000000	-0.002342
1921.000000	-0.002345
1920.000000	-0.002335
1919.000000	-0.002316
1918.000000	-0.002300
1917.000000	-0.002296
1916.000000	-0.002299
1915.000000	-0.002308
1914.000000	-0.002328
1913.000000	-0.002355
1912.000000	-0.002377
1911.000000	-0.002379
1910.000000	-0.002365
1909.000000	-0.002352
1908.000000	-0.002352
1907.000000	-0.002364
1906.000000	-0.002377
1905.000000	-0.002384
1904.000000	-0.002380
1903.000000	-0.002363
1902.000000	-0.002345
1901.000000	-0.002340
1900.000000	-0.002348
1899.000000	-0.002359
1898.000000	-0.002360
1897.000000	-0.002354
1896.000000	-0.002351
1895.000000	-0.002358
1894.000000	-0.002371
1893.000000	-0.002381
1892.000000	-0.002381
1891.000000	-0.002366
1890.000000	-0.002339
1889.000000	-0.002311
1888.000000	-0.002294
1887.000000	-0.002290
1886.000000	-0.002296
1885.000000	-0.002308
1884.000000	-0.002320
1883.000000	-0.002322
1882.000000	-0.002312
1881.000000	-0.002298
1880.000000	-0.002300
1879.000000	-0.002323
1878.000000	-0.002354
1877.000000	-0.002370
1876.000000	-0.002367
1875.000000	-0.002357
1874.000000	-0.002348
1873.000000	-0.002336
1872.000000	-0.002314
1871.000000	-0.002288
1870.000000	-0.002270
1869.000000	-0.002267
1868.000000	-0.002274
1867.000000	-0.002291
1866.000000	-0.002315
1865.000000	-0.002338
1864.000000	-0.002348
1863.000000	-0.002338
1862.000000	-0.002317
1861.000000	-0.002299
1860.000000	-0.002290
1859.000000	-0.002286
1858.000000	-0.002284
1857.000000	-0.002281
1856.000000	-0.002279
1855.000000	-0.002280
1854.000000	-0.002287
1853.000000	-0.002297
1852.000000	-0.002302
1851.000000	-0.002296
1850.000000	-0.002285
1849.000000	-0.002283
1848.000000	-0.002297
1847.000000	-0.002318
1846.000000	-0.002332
1845.000000	-0.002329
1844.000000	-0.002311
1843.000000	-0.002290
1842.000000	-0.002278
1841.000000	-0.002276
1840.000000	-0.002279
1839.000000	-0.002284
1838.000000	-0.002288
1837.000000	-0.002291
1836.000000	-0.002293
1835.000000	-0.002290
1834.000000	-0.002281
1833.000000	-0.002270
1832.000000	-0.002265
1831.000000	-0.002275
1830.000000	-0.002299
1829.000000	-0.002324
1828.000000	-0.002328
1827.000000	-0.002307
1826.000000	-0.002273
1825.000000	-0.002246
1824.000000	-0.002242
1823.000000	-0.002262
1822.000000	-0.002292
1821.000000	-0.002317
1820.000000	-0.002325
1819.000000	-0.002312
1818.000000	-0.002288
1817.000000	-0.002264
1816.000000	-0.002252
1815.000000	-0.002253
1814.000000	-0.002260
1813.000000	-0.002260
1812.000000	-0.002248
1811.000000	-0.002232
1810.000000	-0.002227
1809.000000	-0.002235
1808.000000	-0.002246
1807.000000	-0.002248
1806.000000	-0.002242
1805.000000	-0.002236
1804.000000	-0.002232
1803.000000	-0.002235
1802.000000	-0.002249
1801.000000	-0.002275
1800.000000	-0.002299
1799.000000	-0.002306
1798.000000	-0.002290
1797.000000	-0.002264
1796.000000	-0.002242
1795.000000	-0.002233
1794.000000	-0.002241
1793.000000	-0.002266
1792.000000	-0.002292
1791.000000	-0.002300
1790.000000	-0.002285
1789.000000	-0.002258
1788.000000	-0.002232
1787.000000	-0.002215
1786.000000	-0.002210
1785.000000	-0.002218
1784.000000	-0.002238
1783.000000	-0.002261
1782.000000	-0.002275
1781.000000	-0.002269
1780.000000	-0.002250
1779.000000	-0.002230
1778.000000	-0.002222
1777.000000	-0.002223
1776.000000	-0.002225
1775.000000	-0.002221
1774.000000	-0.002212
1773.000000	-0.002205
1772.000000	-0.002202
1771.000000	-0.002200
1770.000000	-0.002195
1769.000000	-0.002188
1768.000000	-0.002189
1767.000000	-0.002205
1766.000000	-0.002228
1765.000000	-0.002248
1764.000000	-0.002255
1763.000000	-0.002248
1762.000000	-0.002228
1761.000000	-0.002204
1760.000000	-0.002181
1759.000000	-0.002167
1758.000000	-0.002168
1757.000000	-0.002181
1756.000000	-0.002191
1755.000000	-0.002183
1754.000000	-0.002156
1753.000000	-0.002121
1752.000000	-0.002093
1751.000000	-0.002079
1750.000000	-0.002079
1749.000000	-0.002087
1748.000000	-0.002100
1747.000000	-0.002112
1746.000000	-0.002123
1745.000000	-0.002128
1744.000000	-0.002119
1743.000000	-0.002091
1742.000000	-0.002049
1741.000000	-0.002012
1740.000000	-0.001999
1739.000000	-0.002010
1738.000000	-0.002027
1737.000000	-0.002031
1736.000000	-0.002027
1735.000000	-0.002023
1734.000000	-0.002023
1733.000000	-0.002025
1732.000000	-0.002024
1731.000000	-0.002018
1730.000000	-0.002008
1729.000000	-0.001998
1728.000000	-0.001990
1727.000000	-0.001977
1726.000000	-0.001949
1725.000000	-0.001905
1724.000000	-0.001855
1723.000000	-0.001816
1722.000000	-0.001792
1721.000000	-0.001782
1720.000000	-0.001786
1719.000000	-0.001803
1718.000000	-0.001817
1717.000000	-0.001801
1716.000000	-0.001743
1715.000000	-0.001654
1714.000000	-0.001567
1713.000000	-0.001507
1712.000000	-0.001478
1711.000000	-0.001459
1710.000000	-0.001424
1709.000000	-0.001360
1708.000000	-0.001281
1707.000000	-0.001219
1706.000000	-0.001197
1705.000000	-0.001212
1704.000000	-0.001227
1703.000000	-0.001208
1702.000000	-0.001159
1701.000000	-0.001118
1700.000000	-0.001110
1699.000000	-0.001126
1698.000000	-0.001132
1697.000000	-0.001115
1696.000000	-0.001093
1695.000000	-0.001085
1694.000000	-0.001097
1693.000000	-0.001120
1692.000000	-0.001141
1691.000000	-0.001150
1690.000000	-0.001140
1689.000000	-0.001118
1688.000000	-0.001101
1687.000000	-0.001097
1686.000000	-0.001098
1685.000000	-0.001085
1684.000000	-0.001049
1683.000000	-0.001011
1682.000000	-0.000982
1681.000000	-0.000955
1680.000000	-0.000924
1679.000000	-0.000895
1678.000000	-0.000873
1677.000000	-0.000856
1676.000000	-0.000848
1675.000000	-0.000856
1674.000000	-0.000883
1673.000000	-0.000908
1672.000000	-0.000913
1671.000000	-0.000896
1670.000000	-0.000871
1669.000000	-0.000847
1668.000000	-0.000823
1667.000000	-0.000804
1666.000000	-0.000801
1665.000000	-0.000820
1664.000000	-0.000845
1663.000000	-0.000854
1662.000000	-0.000836
1661.000000	-0.000793
1660.000000	-0.000736
1659.000000	-0.000685
1658.000000	-0.000666
1657.000000	-0.000688
1656.000000	-0.000731
1655.000000	-0.000758
1654.000000	-0.000739
1653.000000	-0.000680
1652.000000	-0.000629
1651.000000	-0.000605
1650.000000	-0.000592
1649.000000	-0.000579
1648.000000	-0.000574
1647.000000	-0.000590
1646.000000	-0.000623
1645.000000	-0.000652
1644.000000	-0.000668
1643.000000	-0.000679
1642.000000	-0.000697
1641.000000	-0.000726
1640.000000	-0.000757
1639.000000	-0.000784
1638.000000	-0.000805
1637.000000	-0.000817
1636.000000	-0.000817
1635.000000	-0.000813
1634.000000	-0.000811
1633.000000	-0.000813
1632.000000	-0.000807
1631.000000	-0.000787
1630.000000	-0.000755
1629.000000	-0.000726
1628.000000	-0.000719
1627.000000	-0.000745
1626.000000	-0.000798
1625.000000	-0.000847
1624.000000	-0.000866
1623.000000	-0.000848
1622.000000	-0.000820
1621.000000	-0.000809
1620.000000	-0.000814
1619.000000	-0.000826
1618.000000	-0.000835
1617.000000	-0.000844
1616.000000	-0.000853
1615.000000	-0.000861
1614.000000	-0.000861
1613.000000	-0.000852
1612.000000	-0.000843
1611.000000	-0.000845
1610.000000	-0.000856
1609.000000	-0.000860
1608.000000	-0.000848
1607.000000	-0.000830
1606.000000	-0.000819
1605.000000	-0.000810
1604.000000	-0.000792
1603.000000	-0.000761
1602.000000	-0.000726
1601.000000	-0.000697
1600.000000	-0.000682
1599.000000	-0.000684
1598.000000	-0.000701
1597.000000	-0.000724
1596.000000	-0.000745
1595.000000	-0.000770
1594.000000	-0.000806
1593.000000	-0.000847
1592.000000	-0.000879
1591.000000	-0.000901
1590.000000	-0.000923
1589.000000	-0.000949
1588.000000	-0.000964
1587.000000	-0.000963
1586.000000	-0.000957
1585.000000	-0.000957
1584.000000	-0.000968
1583.000000	-0.000988
1582.000000	-0.001018
1581.000000	-0.001048
1580.000000	-0.001058
1579.000000	-0.001034
1578.000000	-0.000985
1577.000000	-0.000934
1576.000000	-0.000903
1575.000000	-0.000896
1574.000000	-0.000906
1573.000000	-0.000919
1572.000000	-0.000929
1571.000000	-0.000939
1570.000000	-0.000952
1569.000000	-0.000959
1568.000000	-0.000950
1567.000000	-0.000921
1566.000000	-0.000891
1565.000000	-0.000880
1564.000000	-0.000888
1563.000000	-0.000896
1562.000000	-0.000882
1561.000000	-0.000839
1560.000000	-0.000771
1559.000000	-0.000712
1558.000000	-0.000706
1557.000000	-0.000746
1556.000000	-0.000798
1555.000000	-0.000848
1554.000000	-0.000900
1553.000000	-0.000956
1552.000000	-0.001008
1551.000000	-0.001048
1550.000000	-0.001074
1549.000000	-0.001083
1548.000000	-0.001076
1547.000000	-0.001066
1546.000000	-0.001080
1545.000000	-0.001138
1544.000000	-0.001236
1543.000000	-0.001347
1542.000000	-0.001440
1541.000000	-0.001495
1540.000000	-0.001524
1539.000000	-0.001561
1538.000000	-0.001623
1537.000000	-0.001694
1536.000000	-0.001747
1535.000000	-0.001772
1534.000000	-0.001780
1533.000000	-0.001796
1532.000000	-0.001843
1531.000000	-0.001936
1530.000000	-0.002064
1529.000000	-0.002180
1528.000000	-0.002228
1527.000000	-0.002194
1526.000000	-0.002133
1525.000000	-0.002101
1524.000000	-0.002094
1523.000000	-0.002073
1522.000000	-0.002034
1521.000000	-0.002012
1520.000000	-0.002017
1519.000000	-0.002026
1518.000000	-0.002044
1517.000000	-0.002119
1516.000000	-0.002268
1515.000000	-0.002406
1514.000000	-0.002420
1513.000000	-0.002285
1512.000000	-0.002095
1511.000000	-0.001974
1510.000000	-0.001967
1509.000000	-0.002029
1508.000000	-0.002089
1507.000000	-0.002122
1506.000000	-0.002132
1505.000000	-0.002122
1504.000000	-0.002103
1503.000000	-0.002105
1502.000000	-0.002156
1501.000000	-0.002250
1500.000000	-0.002344
1499.000000	-0.002400
1498.000000	-0.002415
1497.000000	-0.002397
1496.000000	-0.002348
1495.000000	-0.002269
1494.000000	-0.002191
1493.000000	-0.002153
1492.000000	-0.002178
1491.000000	-0.002256
1490.000000	-0.002357
1489.000000	-0.002440
1488.000000	-0.002491
1487.000000	-0.002540
1486.000000	-0.002642
1485.000000	-0.002818
1484.000000	-0.003019
1483.000000	-0.003172
1482.000000	-0.003237
1481.000000	-0.003231
1480.000000	-0.003184
1479.000000	-0.003111
1478.000000	-0.003013
1477.000000	-0.002903
1476.000000	-0.002809
1475.000000	-0.002761
1474.000000	-0.002769
1473.000000	-0.002814
1472.000000	-0.002862
1471.000000	-0.002890
1470.000000	-0.002900
1469.000000	-0.002905
1468.000000	-0.002937
1467.000000	-0.003070
1466.000000	-0.003376
1465.000000	-0.003791
1464.000000	-0.004070
1463.000000	-0.003993
1462.000000	-0.003599
1461.000000	-0.003134
1460.000000	-0.002817
1459.000000	-0.002692
1458.000000	-0.002660
1457.000000	-0.002640
1456.000000	-0.002635
1455.000000	-0.002651
1454.000000	-0.002667
1453.000000	-0.002693
1452.000000	-0.002771
1451.000000	-0.002900
1450.000000	-0.002997
1449.000000	-0.002967
1448.000000	-0.002820
1447.000000	-0.002663
1446.000000	-0.002588
1445.000000	-0.002580
1444.000000	-0.002565
1443.000000	-0.002510
1442.000000	-0.002448
1441.000000	-0.002420
1440.000000	-0.002437
1439.000000	-0.002489
1438.000000	-0.002586
1437.000000	-0.002725
1436.000000	-0.002837
1435.000000	-0.002829
1434.000000	-0.002686
1433.000000	-0.002483
1432.000000	-0.002316
1431.000000	-0.002226
1430.000000	-0.002195
1429.000000	-0.002202
1428.000000	-0.002241
1427.000000	-0.002315
1426.000000	-0.002430
1425.000000	-0.002602
1424.000000	-0.002834
1423.000000	-0.003056
1422.000000	-0.003153
1421.000000	-0.003053
1420.000000	-0.002798
1419.000000	-0.002532
1418.000000	-0.002379
1417.000000	-0.002336
1416.000000	-0.002326
1415.000000	-0.002300
1414.000000	-0.002266
1413.000000	-0.002250
1412.000000	-0.002269
1411.000000	-0.002318
1410.000000	-0.002381
1409.000000	-0.002430
1408.000000	-0.002430
1407.000000	-0.002364
1406.000000	-0.002256
1405.000000	-0.002160
1404.000000	-0.002120
1403.000000	-0.002128
1402.000000	-0.002154
1401.000000	-0.002176
1400.000000	-0.002188
1399.000000	-0.002188
1398.000000	-0.002173
1397.000000	-0.002155
1396.000000	-0.002142
1395.000000	-0.002127
1394.000000	-0.002081
1393.000000	-0.001996
1392.000000	-0.001897
1391.000000	-0.001826
1390.000000	-0.001804
1389.000000	-0.001820
1388.000000	-0.001839
1387.000000	-0.001832
1386.000000	-0.001791
1385.000000	-0.001732
1384.000000	-0.001679
1383.000000	-0.001649
1382.000000	-0.001653
1381.000000	-0.001699
1380.000000	-0.001780
1379.000000	-0.001862
1378.000000	-0.001891
1377.000000	-0.001837
1376.000000	-0.001727
1375.000000	-0.001626
1374.000000	-0.001581
1373.000000	-0.001581
1372.000000	-0.001581
1371.000000	-0.001554
1370.000000	-0.001507
1369.000000	-0.001462
1368.000000	-0.001431
1367.000000	-0.001419
1366.000000	-0.001426
1365.000000	-0.001442
1364.000000	-0.001448
1363.000000	-0.001424
1362.000000	-0.001381
1361.000000	-0.001346
1360.000000	-0.001338
1359.000000	-0.001354
1358.000000	-0.001389
1357.000000	-0.001438
1356.000000	-0.001501
1355.000000	-0.001573
1354.000000	-0.001663
1353.000000	-0.001778
1352.000000	-0.001899
1351.000000	-0.001978
1350.000000	-0.001975
1349.000000	-0.001902
1348.000000	-0.001810
1347.000000	-0.001738
1346.000000	-0.001686
1345.000000	-0.001636
1344.000000	-0.001579
1343.000000	-0.001520
1342.000000	-0.001463
1341.000000	-0.001421
1340.000000	-0.001414
1339.000000	-0.001449
1338.000000	-0.001507
1337.000000	-0.001544
1336.000000	-0.001530
1335.000000	-0.001482
1334.000000	-0.001444
1333.000000	-0.001449
1332.000000	-0.001482
1331.000000	-0.001501
1330.000000	-0.001480
1329.000000	-0.001438
1328.000000	-0.001409
1327.000000	-0.001405
1326.000000	-0.001413
1325.000000	-0.001413
1324.000000	-0.001397
1323.000000	-0.001366
1322.000000	-0.001328
1321.000000	-0.001293
1320.000000	-0.001273
1319.000000	-0.001262
1318.000000	-0.001249
1317.000000	-0.001230
1316.000000	-0.001211
1315.000000	-0.001187
1314.000000	-0.001153
1313.000000	-0.001112
1312.000000	-0.001085
1311.000000	-0.001085
1310.000000	-0.001100
1309.000000	-0.001112
1308.000000	-0.001113
1307.000000	-0.001102
1306.000000	-0.001077
1305.000000	-0.001035
1304.000000	-0.000986
1303.000000	-0.000946
1302.000000	-0.000924
1301.000000	-0.000918
1300.000000	-0.000923
1299.000000	-0.000939
1298.000000	-0.000968
1297.000000	-0.001003
1296.000000	-0.001031
1295.000000	-0.001035
1294.000000	-0.001011
1293.000000	-0.000970
1292.000000	-0.000933
1291.000000	-0.000917
1290.000000	-0.000919
1289.000000	-0.000923
1288.000000	-0.000912
1287.000000	-0.000880
1286.000000	-0.000837
1285.000000	-0.000797
1284.000000	-0.000764
1283.000000	-0.000729
1282.000000	-0.000683
1281.000000	-0.000629
1280.000000	-0.000576
1279.000000	-0.000526
1278.000000	-0.000475
1277.000000	-0.000425
1276.000000	-0.000397
1275.000000	-0.000410
1274.000000	-0.000470
1273.000000	-0.000568
1272.000000	-0.000696
1271.000000	-0.000840
1270.000000	-0.000980
1269.000000	-0.001096
1268.000000	-0.001176
1267.000000	-0.001226
1266.000000	-0.001256
1265.000000	-0.001278
1264.000000	-0.001296
1263.000000	-0.001304
1262.000000	-0.001291
1261.000000	-0.001255
1260.000000	-0.001209
1259.000000	-0.001162
1258.000000	-0.001110
1257.000000	-0.001048
1256.000000	-0.000975
1255.000000	-0.000901
1254.000000	-0.000827
1253.000000	-0.000749
1252.000000	-0.000665
1251.000000	-0.000573
1250.000000	-0.000467
1249.000000	-0.000343
1248.000000	-0.000197
1247.000000	-0.000028
1246.000000	0.000161
1245.000000	0.000349
1244.000000	0.000506
1243.000000	0.000617
1242.000000	0.000703
1241.000000	0.000794
1240.000000	0.000896
1239.000000	0.000983
1238.000000	0.001039
1237.000000	0.001065
1236.000000	0.001069
1235.000000	0.001051
1234.000000	0.001016
1233.000000	0.000970
1232.000000	0.000917
1231.000000	0.000852
1230.000000	0.000775
1229.000000	0.000690
1228.000000	0.000595
1227.000000	0.000484
1226.000000	0.000365
1225.000000	0.000255
1224.000000	0.000167
1223.000000	0.000093
1222.000000	0.000024
1221.000000	-0.000033
1220.000000	-0.000070
1219.000000	-0.000090
1218.000000	-0.000110
1217.000000	-0.000136
1216.000000	-0.000171
1215.000000	-0.000216
1214.000000	-0.000271
1213.000000	-0.000322
1212.000000	-0.000347
1211.000000	-0.000344
1210.000000	-0.000333
1209.000000	-0.000332
1208.000000	-0.000350
1207.000000	-0.000379
1206.000000	-0.000404
1205.000000	-0.000407
1204.000000	-0.000384
1203.000000	-0.000353
1202.000000	-0.000341
1201.000000	-0.000356
1200.000000	-0.000379
1199.000000	-0.000400
1198.000000	-0.000427
1197.000000	-0.000467
1196.000000	-0.000505
1195.000000	-0.000517
1194.000000	-0.000490
1193.000000	-0.000431
1192.000000	-0.000361
1191.000000	-0.000307
1190.000000	-0.000279
1189.000000	-0.000270
1188.000000	-0.000259
1187.000000	-0.000247
1186.000000	-0.000251
1185.000000	-0.000280
1184.000000	-0.000317
1183.000000	-0.000338
1182.000000	-0.000345
1181.000000	-0.000363
1180.000000	-0.000401
1179.000000	-0.000443
1178.000000	-0.000461
1177.000000	-0.000447
1176.000000	-0.000412
1175.000000	-0.000376
1174.000000	-0.000355
1173.000000	-0.000351
1172.000000	-0.000358
1171.000000	-0.000371
1170.000000	-0.000399
1169.000000	-0.000445
1168.000000	-0.000495
1167.000000	-0.000528
1166.000000	-0.000532
1165.000000	-0.000507
1164.000000	-0.000450
1163.000000	-0.000365
1162.000000	-0.000280
1161.000000	-0.000237
1160.000000	-0.000250
1159.000000	-0.000288
1158.000000	-0.000314
1157.000000	-0.000320
1156.000000	-0.000328
1155.000000	-0.000356
1154.000000	-0.000401
1153.000000	-0.000444
1152.000000	-0.000469
1151.000000	-0.000459
1150.000000	-0.000417
1149.000000	-0.000366
1148.000000	-0.000339
1147.000000	-0.000343
1146.000000	-0.000355
1145.000000	-0.000351
1144.000000	-0.000327
1143.000000	-0.000295
1142.000000	-0.000256
1141.000000	-0.000210
1140.000000	-0.000172
1139.000000	-0.000163
1138.000000	-0.000184
1137.000000	-0.000210
1136.000000	-0.000213
1135.000000	-0.000202
1134.000000	-0.000196
1133.000000	-0.000204
1132.000000	-0.000209
1131.000000	-0.000199
1130.000000	-0.000186
1129.000000	-0.000191
1128.000000	-0.000219
1127.000000	-0.000248
1126.000000	-0.000251
1125.000000	-0.000220
1124.000000	-0.000175
1123.000000	-0.000143
1122.000000	-0.000142
1121.000000	-0.000162
1120.000000	-0.000187
1119.000000	-0.000207
1118.000000	-0.000226
1117.000000	-0.000250
1116.000000	-0.000276
1115.000000	-0.000295
1114.000000	-0.000304
1113.000000	-0.000314
1112.000000	-0.000330
1111.000000	-0.000348
1110.000000	-0.000353
1109.000000	-0.000345
1108.000000	-0.000333
1107.000000	-0.000328
1106.000000	-0.000327
1105.000000	-0.000318
1104.000000	-0.000305
1103.000000	-0.000309
1102.000000	-0.000342
1101.000000	-0.000389
1100.000000	-0.000421
1099.000000	-0.000425
1098.000000	-0.000412
1097.000000	-0.000393
1096.000000	-0.000365
1095.000000	-0.000332
1094.000000	-0.000314
1093.000000	-0.000329
1092.000000	-0.000370
1091.000000	-0.000412
1090.000000	-0.000439
1089.000000	-0.000458
1088.000000	-0.000482
1087.000000	-0.000516
1086.000000	-0.000552
1085.000000	-0.000580
1084.000000	-0.000596
1083.000000	-0.000605
1082.000000	-0.000620
1081.000000	-0.000643
1080.000000	-0.000670
1079.000000	-0.000695
1078.000000	-0.000724
1077.000000	-0.000765
1076.000000	-0.000814
1075.000000	-0.000864
1074.000000	-0.000917
1073.000000	-0.000983
1072.000000	-0.001055
1071.000000	-0.001105
1070.000000	-0.001110
1069.000000	-0.001075
1068.000000	-0.001027
1067.000000	-0.000997
1066.000000	-0.000998
1065.000000	-0.001024
1064.000000	-0.001054
1063.000000	-0.001075
1062.000000	-0.001097
1061.000000	-0.001140
1060.000000	-0.001208
1059.000000	-0.001274
1058.000000	-0.001307
1057.000000	-0.001305
1056.000000	-0.001291
1055.000000	-0.001286
1054.000000	-0.001284
1053.000000	-0.001280
1052.000000	-0.001283
1051.000000	-0.001316
1050.000000	-0.001379
1049.000000	-0.001435
1048.000000	-0.001439
1047.000000	-0.001395
1046.000000	-0.001367
1045.000000	-0.001420
1044.000000	-0.001541
1043.000000	-0.001643
1042.000000	-0.001649
1041.000000	-0.001566
1040.000000	-0.001479
1039.000000	-0.001454
1038.000000	-0.001481
1037.000000	-0.001500
1036.000000	-0.001474
1035.000000	-0.001424
1034.000000	-0.001390
1033.000000	-0.001385
1032.000000	-0.001387
1031.000000	-0.001376
1030.000000	-0.001365
1029.000000	-0.001380
1028.000000	-0.001423
1027.000000	-0.001464
1026.000000	-0.001468
1025.000000	-0.001425
1024.000000	-0.001362
1023.000000	-0.001314
1022.000000	-0.001284
1021.000000	-0.001248
1020.000000	-0.001191
1019.000000	-0.001135
1018.000000	-0.001121
1017.000000	-0.001151
1016.000000	-0.001188
1015.000000	-0.001199
1014.000000	-0.001189
1013.000000	-0.001181
1012.000000	-0.001171
1011.000000	-0.001133
1010.000000	-0.001057
1009.000000	-0.000973
1008.000000	-0.000920
1007.000000	-0.000911
1006.000000	-0.000917
1005.000000	-0.000897
1004.000000	-0.000827
1003.000000	-0.000727
1002.000000	-0.000642
1001.000000	-0.000599
1000.000000	-0.000586
999.000000	-0.000568
998.000000	-0.000531
997.000000	-0.000491
996.000000	-0.000459
995.000000	-0.000421
994.000000	-0.000351
993.000000	-0.000248
992.000000	-0.000146
991.000000	-0.000090
990.000000	-0.000093
989.000000	-0.000127
988.000000	-0.000149
987.000000	-0.000137
986.000000	-0.000096
985.000000	-0.000035
984.000000	0.000045
983.000000	0.000139
982.000000	0.000219
981.000000	0.000256
980.000000	0.000253
979.000000	0.000237
978.000000	0.000230
977.000000	0.000233
976.000000	0.000245
975.000000	0.000271
974.000000	0.000311
973.000000	0.000351
972.000000	0.000374
971.000000	0.000376
970.000000	0.000360
969.000000	0.000336
968.000000	0.000320
967.000000	0.000331
966.000000	0.000368
965.000000	0.000408
964.000000	0.000426
963.000000	0.000417
962.000000	0.000390
961.000000	0.000367
960.000000	0.000365
959.000000	0.000388
958.000000	0.000423
957.000000	0.000447
956.000000	0.000451
955.000000	0.000443
954.000000	0.000427
953.000000	0.000394
952.000000	0.000346
951.000000	0.000301
950.000000	0.000278
949.000000	0.000276
948.000000	0.000287
947.000000	0.000299
946.000000	0.000301
945.000000	0.000273
944.000000	0.000215
943.000000	0.000153
942.000000	0.000108
941.000000	0.000075
940.000000	0.000034
939.000000	-0.000012
938.000000	-0.000031
937.000000	-0.000005
936.000000	0.000045
935.000000	0.000082
934.000000	0.000088
933.000000	0.000074
932.000000	0.000062
931.000000	0.000068
930.000000	0.000089
929.000000	0.000119
928.000000	0.000147
927.000000	0.000165
926.000000	0.000166
925.000000	0.000144
924.000000	0.000107
923.000000	0.000067
922.000000	0.000026
921.000000	-0.000020
920.000000	-0.000068
919.000000	-0.000101
918.000000	-0.000104
917.000000	-0.000080
916.000000	-0.000045
915.000000	-0.000022
914.000000	-0.000027
913.000000	-0.000058
912.000000	-0.000085
911.000000	-0.000070
910.000000	-0.000002
909.000000	0.000089
908.000000	0.000161
907.000000	0.000194
906.000000	0.000193
905.000000	0.000172
904.000000	0.000146
903.000000	0.000137
902.000000	0.000151
901.000000	0.000173
900.000000	0.000183
899.000000	0.000186
898.000000	0.000201
897.000000	0.000237
896.000000	0.000280
895.000000	0.000315
894.000000	0.000338
893.000000	0.000345
892.000000	0.000335
891.000000	0.000317
890.000000	0.000321
889.000000	0.000368
888.000000	0.000441
887.000000	0.000492
886.000000	0.000481
885.000000	0.000422
884.000000	0.000364
883.000000	0.000353
882.000000	0.000394
881.000000	0.000459
880.000000	0.000518
879.000000	0.000554
878.000000	0.000558
877.000000	0.000526
876.000000	0.000460
875.000000	0.000379
874.000000	0.000320
873.000000	0.000323
872.000000	0.000402
871.000000	0.000524
870.000000	0.000638
869.000000	0.000709
868.000000	0.000747
867.000000	0.000777
866.000000	0.000816
865.000000	0.000876
864.000000	0.000965
863.000000	0.001077
862.000000	0.001181
861.000000	0.001249
860.000000	0.001279
859.000000	0.001301
858.000000	0.001348
857.000000	0.001445
856.000000	0.001605
855.000000	0.001816
854.000000	0.002052
853.000000	0.002294
852.000000	0.002548
851.000000	0.002792
850.000000	0.002944
849.000000	0.002912
848.000000	0.002685
847.000000	0.002350
846.000000	0.002008
845.000000	0.001703
844.000000	0.001431
843.000000	0.001191
842.000000	0.001000
841.000000	0.000863
840.000000	0.000761
839.000000	0.000670
838.000000	0.000581
837.000000	0.000498
836.000000	0.000430
835.000000	0.000375
834.000000	0.000319
833.000000	0.000263
832.000000	0.000226
831.000000	0.000227
830.000000	0.000252
829.000000	0.000272
828.000000	0.000278
827.000000	0.000282
826.000000	0.000293
825.000000	0.000307
824.000000	0.000326
823.000000	0.000362
822.000000	0.000419
821.000000	0.000476
820.000000	0.000513
819.000000	0.000530
818.000000	0.000540
817.000000	0.000560
816.000000	0.000600
815.000000	0.000645
814.000000	0.000668
813.000000	0.000661
812.000000	0.000656
811.000000	0.000687
810.000000	0.000741
809.000000	0.000788
808.000000	0.000828
807.000000	0.000883
806.000000	0.000934
805.000000	0.000929
804.000000	0.000846
803.000000	0.000738
802.000000	0.000662
801.000000	0.000630
800.000000	0.000617
799.000000	0.000606
798.000000	0.000593
797.000000	0.000581
796.000000	0.000575
795.000000	0.000590
794.000000	0.000631
793.000000	0.000684
792.000000	0.000736
791.000000	0.000771
790.000000	0.000763
789.000000	0.000699
788.000000	0.000611
787.000000	0.000568
786.000000	0.000611
785.000000	0.000720
784.000000	0.000841
783.000000	0.000920
782.000000	0.000924
781.000000	0.000860
780.000000	0.000789
779.000000	0.000778
778.000000	0.000822
777.000000	0.000849
776.000000	0.000809
775.000000	0.000721
774.000000	0.000637
773.000000	0.000588
772.000000	0.000595
771.000000	0.000669
770.000000	0.000794
769.000000	0.000914
768.000000	0.000988
767.000000	0.001006
766.000000	0.000975
765.000000	0.000910
764.000000	0.000842
763.000000	0.000808
762.000000	0.000809
761.000000	0.000811
760.000000	0.000808
759.000000	0.000821
758.000000	0.000850
757.000000	0.000857
756.000000	0.000828
755.000000	0.000797
754.000000	0.000790
753.000000	0.000790
752.000000	0.000783
751.000000	0.000786
750.000000	0.000809
749.000000	0.000827
748.000000	0.000822
747.000000	0.000811
746.000000	0.000808
745.000000	0.000813
744.000000	0.000838
743.000000	0.000911
742.000000	0.001010
741.000000	0.001067
740.000000	0.001058
739.000000	0.001035
738.000000	0.001038
737.000000	0.001047
736.000000	0.001042
735.000000	0.001040
734.000000	0.001047
733.000000	0.001034
732.000000	0.001013
731.000000	0.001059
730.000000	0.001195
729.000000	0.001334
728.000000	0.001370
727.000000	0.001285
726.000000	0.001149
725.000000	0.001044
724.000000	0.001029
723.000000	0.001115
722.000000	0.001248
721.000000	0.001336
720.000000	0.001340
719.000000	0.001301
718.000000	0.001270
717.000000	0.001251
716.000000	0.001234
715.000000	0.001224
714.000000	0.001214
713.000000	0.001175
712.000000	0.001108
711.000000	0.001051
710.000000	0.001009
709.000000	0.000945
708.000000	0.000846
707.000000	0.000752
706.000000	0.000700
705.000000	0.000689
704.000000	0.000713
703.000000	0.000785
702.000000	0.000885
701.000000	0.000937
700.000000	0.000913
