# Supplementary material for: Real-time monitoring of the reversible capture and release of CO2 on anthraquinone and riboflavin-modified graphitic electrodes using ATR-SEIRAS
Source: Chem Sci. 2025 Nov 4;16(48):23189–202. doi: 10.1039/d5sc05427c (PMC12584010; doi:10.1039/d5sc05427c)
Supplement: SC-016-D5SC05427C-s001 [file SC-016-D5SC05427C-s001.zip › Data Folders/Main Figures/Figure3/3b/032.ASC]

PE IR       SUBTECH     SPECTRUM    ASCII       PEDS        4.00        
   -1
032.ASC
25/02/11
15:07:41.00
25/02/11
15:07:41.00
Administrator

700.000000
#HDR
-1
-1
#GR
Wavenumber
A
1.0
0.0
4000.000000
-1.000000
3301
8
0.004185
-0.004943
#DATA
4000.000000	-0.002893
3999.000000	-0.002932
3998.000000	-0.002982
3997.000000	-0.003027
3996.000000	-0.003055
3995.000000	-0.003061
3994.000000	-0.003044
3993.000000	-0.003009
3992.000000	-0.002967
3991.000000	-0.002936
3990.000000	-0.002927
3989.000000	-0.002946
3988.000000	-0.002981
3987.000000	-0.003014
3986.000000	-0.003030
3985.000000	-0.003025
3984.000000	-0.003008
3983.000000	-0.002996
3982.000000	-0.003006
3981.000000	-0.003039
3980.000000	-0.003081
3979.000000	-0.003106
3978.000000	-0.003096
3977.000000	-0.003055
3976.000000	-0.003006
3975.000000	-0.002971
3974.000000	-0.002955
3973.000000	-0.002950
3972.000000	-0.002948
3971.000000	-0.002954
3970.000000	-0.002976
3969.000000	-0.003005
3968.000000	-0.003019
3967.000000	-0.003003
3966.000000	-0.002965
3965.000000	-0.002937
3964.000000	-0.002944
3963.000000	-0.002982
3962.000000	-0.003026
3961.000000	-0.003048
3960.000000	-0.003050
3959.000000	-0.003049
3958.000000	-0.003061
3957.000000	-0.003079
3956.000000	-0.003080
3955.000000	-0.003051
3954.000000	-0.002999
3953.000000	-0.002950
3952.000000	-0.002931
3951.000000	-0.002949
3950.000000	-0.002990
3949.000000	-0.003025
3948.000000	-0.003030
3947.000000	-0.003002
3946.000000	-0.002958
3945.000000	-0.002926
3944.000000	-0.002917
3943.000000	-0.002934
3942.000000	-0.002969
3941.000000	-0.003016
3940.000000	-0.003059
3939.000000	-0.003079
3938.000000	-0.003064
3937.000000	-0.003020
3936.000000	-0.002970
3935.000000	-0.002934
3934.000000	-0.002913
3933.000000	-0.002898
3932.000000	-0.002885
3931.000000	-0.002881
3930.000000	-0.002892
3929.000000	-0.002914
3928.000000	-0.002937
3927.000000	-0.002949
3926.000000	-0.002950
3925.000000	-0.002947
3924.000000	-0.002952
3923.000000	-0.002967
3922.000000	-0.002981
3921.000000	-0.002979
3920.000000	-0.002958
3919.000000	-0.002935
3918.000000	-0.002932
3917.000000	-0.002959
3916.000000	-0.003006
3915.000000	-0.003051
3914.000000	-0.003079
3913.000000	-0.003083
3912.000000	-0.003064
3911.000000	-0.003031
3910.000000	-0.002997
3909.000000	-0.002979
3908.000000	-0.002981
3907.000000	-0.002994
3906.000000	-0.002998
3905.000000	-0.002978
3904.000000	-0.002933
3903.000000	-0.002888
3902.000000	-0.002869
3901.000000	-0.002887
3900.000000	-0.002923
3899.000000	-0.002945
3898.000000	-0.002944
3897.000000	-0.002932
3896.000000	-0.002932
3895.000000	-0.002946
3894.000000	-0.002963
3893.000000	-0.002971
3892.000000	-0.002979
3891.000000	-0.002994
3890.000000	-0.003006
3889.000000	-0.003005
3888.000000	-0.002988
3887.000000	-0.002966
3886.000000	-0.002943
3885.000000	-0.002918
3884.000000	-0.002894
3883.000000	-0.002881
3882.000000	-0.002886
3881.000000	-0.002901
3880.000000	-0.002913
3879.000000	-0.002912
3878.000000	-0.002900
3877.000000	-0.002889
3876.000000	-0.002885
3875.000000	-0.002881
3874.000000	-0.002868
3873.000000	-0.002860
3872.000000	-0.002876
3871.000000	-0.002910
3870.000000	-0.002932
3869.000000	-0.002918
3868.000000	-0.002888
3867.000000	-0.002881
3866.000000	-0.002908
3865.000000	-0.002945
3864.000000	-0.002963
3863.000000	-0.002959
3862.000000	-0.002948
3861.000000	-0.002938
3860.000000	-0.002923
3859.000000	-0.002896
3858.000000	-0.002857
3857.000000	-0.002825
3856.000000	-0.002827
3855.000000	-0.002856
3854.000000	-0.002876
3853.000000	-0.002856
3852.000000	-0.002821
3851.000000	-0.002820
3850.000000	-0.002856
3849.000000	-0.002894
3848.000000	-0.002906
3847.000000	-0.002891
3846.000000	-0.002869
3845.000000	-0.002860
3844.000000	-0.002864
3843.000000	-0.002870
3842.000000	-0.002868
3841.000000	-0.002860
3840.000000	-0.002853
3839.000000	-0.002855
3838.000000	-0.002870
3837.000000	-0.002890
3836.000000	-0.002897
3835.000000	-0.002885
3834.000000	-0.002867
3833.000000	-0.002862
3832.000000	-0.002876
3831.000000	-0.002897
3830.000000	-0.002908
3829.000000	-0.002909
3828.000000	-0.002912
3827.000000	-0.002920
3826.000000	-0.002924
3825.000000	-0.002916
3824.000000	-0.002910
3823.000000	-0.002916
3822.000000	-0.002928
3821.000000	-0.002923
3820.000000	-0.002900
3819.000000	-0.002882
3818.000000	-0.002886
3817.000000	-0.002903
3816.000000	-0.002912
3815.000000	-0.002909
3814.000000	-0.002910
3813.000000	-0.002928
3812.000000	-0.002946
3811.000000	-0.002944
3810.000000	-0.002928
3809.000000	-0.002918
3808.000000	-0.002918
3807.000000	-0.002909
3806.000000	-0.002873
3805.000000	-0.002832
3804.000000	-0.002817
3803.000000	-0.002823
3802.000000	-0.002814
3801.000000	-0.002772
3800.000000	-0.002727
3799.000000	-0.002725
3798.000000	-0.002771
3797.000000	-0.002834
3796.000000	-0.002883
3795.000000	-0.002911
3794.000000	-0.002927
3793.000000	-0.002937
3792.000000	-0.002938
3791.000000	-0.002931
3790.000000	-0.002923
3789.000000	-0.002920
3788.000000	-0.002923
3787.000000	-0.002928
3786.000000	-0.002933
3785.000000	-0.002939
3784.000000	-0.002950
3783.000000	-0.002968
3782.000000	-0.002990
3781.000000	-0.003005
3780.000000	-0.003002
3779.000000	-0.002981
3778.000000	-0.002956
3777.000000	-0.002940
3776.000000	-0.002938
3775.000000	-0.002939
3774.000000	-0.002931
3773.000000	-0.002919
3772.000000	-0.002913
3771.000000	-0.002913
3770.000000	-0.002908
3769.000000	-0.002892
3768.000000	-0.002878
3767.000000	-0.002880
3766.000000	-0.002894
3765.000000	-0.002904
3764.000000	-0.002904
3763.000000	-0.002907
3762.000000	-0.002924
3761.000000	-0.002949
3760.000000	-0.002962
3759.000000	-0.002950
3758.000000	-0.002921
3757.000000	-0.002884
3756.000000	-0.002844
3755.000000	-0.002806
3754.000000	-0.002777
3753.000000	-0.002754
3752.000000	-0.002732
3751.000000	-0.002720
3750.000000	-0.002730
3749.000000	-0.002756
3748.000000	-0.002786
3747.000000	-0.002815
3746.000000	-0.002830
3745.000000	-0.002818
3744.000000	-0.002787
3743.000000	-0.002765
3742.000000	-0.002782
3741.000000	-0.002823
3740.000000	-0.002847
3739.000000	-0.002841
3738.000000	-0.002835
3737.000000	-0.002865
3736.000000	-0.002941
3735.000000	-0.003045
3734.000000	-0.003153
3733.000000	-0.003230
3732.000000	-0.003243
3731.000000	-0.003191
3730.000000	-0.003114
3729.000000	-0.003061
3728.000000	-0.003054
3727.000000	-0.003081
3726.000000	-0.003110
3725.000000	-0.003118
3724.000000	-0.003104
3723.000000	-0.003079
3722.000000	-0.003055
3721.000000	-0.003044
3720.000000	-0.003046
3719.000000	-0.003051
3718.000000	-0.003047
3717.000000	-0.003031
3716.000000	-0.003011
3715.000000	-0.002990
3714.000000	-0.002961
3713.000000	-0.002911
3712.000000	-0.002851
3711.000000	-0.002823
3710.000000	-0.002854
3709.000000	-0.002928
3708.000000	-0.003001
3707.000000	-0.003040
3706.000000	-0.003040
3705.000000	-0.003021
3704.000000	-0.003008
3703.000000	-0.003005
3702.000000	-0.003007
3701.000000	-0.003009
3700.000000	-0.003017
3699.000000	-0.003043
3698.000000	-0.003080
3697.000000	-0.003104
3696.000000	-0.003089
3695.000000	-0.003028
3694.000000	-0.002941
3693.000000	-0.002872
3692.000000	-0.002850
3691.000000	-0.002872
3690.000000	-0.002906
3689.000000	-0.002924
3688.000000	-0.002922
3687.000000	-0.002922
3686.000000	-0.002940
3685.000000	-0.002969
3684.000000	-0.002981
3683.000000	-0.002957
3682.000000	-0.002909
3681.000000	-0.002861
3680.000000	-0.002826
3679.000000	-0.002802
3678.000000	-0.002788
3677.000000	-0.002770
3676.000000	-0.002739
3675.000000	-0.002703
3674.000000	-0.002687
3673.000000	-0.002714
3672.000000	-0.002770
3671.000000	-0.002816
3670.000000	-0.002832
3669.000000	-0.002832
3668.000000	-0.002846
3667.000000	-0.002876
3666.000000	-0.002905
3665.000000	-0.002925
3664.000000	-0.002945
3663.000000	-0.002972
3662.000000	-0.002994
3661.000000	-0.002998
3660.000000	-0.002984
3659.000000	-0.002970
3658.000000	-0.002966
3657.000000	-0.002959
3656.000000	-0.002931
3655.000000	-0.002873
3654.000000	-0.002801
3653.000000	-0.002742
3652.000000	-0.002713
3651.000000	-0.002711
3650.000000	-0.002714
3649.000000	-0.002711
3648.000000	-0.002711
3647.000000	-0.002720
3646.000000	-0.002737
3645.000000	-0.002758
3644.000000	-0.002786
3643.000000	-0.002820
3642.000000	-0.002854
3641.000000	-0.002878
3640.000000	-0.002887
3639.000000	-0.002888
3638.000000	-0.002895
3637.000000	-0.002921
3636.000000	-0.002965
3635.000000	-0.003011
3634.000000	-0.003039
3633.000000	-0.003038
3632.000000	-0.003018
3631.000000	-0.002989
3630.000000	-0.002961
3629.000000	-0.002941
3628.000000	-0.002941
3627.000000	-0.002965
3626.000000	-0.002997
3625.000000	-0.003021
3624.000000	-0.003040
3623.000000	-0.003074
3622.000000	-0.003130
3621.000000	-0.003184
3620.000000	-0.003191
3619.000000	-0.003128
3618.000000	-0.003022
3617.000000	-0.002918
3616.000000	-0.002849
3615.000000	-0.002823
3614.000000	-0.002833
3613.000000	-0.002866
3612.000000	-0.002904
3611.000000	-0.002928
3610.000000	-0.002919
3609.000000	-0.002884
3608.000000	-0.002854
3607.000000	-0.002860
3606.000000	-0.002908
3605.000000	-0.002973
3604.000000	-0.003023
3603.000000	-0.003042
3602.000000	-0.003032
3601.000000	-0.003005
3600.000000	-0.002970
3599.000000	-0.002936
3598.000000	-0.002910
3597.000000	-0.002893
3596.000000	-0.002886
3595.000000	-0.002882
3594.000000	-0.002877
3593.000000	-0.002868
3592.000000	-0.002854
3591.000000	-0.002835
3590.000000	-0.002815
3589.000000	-0.002798
3588.000000	-0.002782
3587.000000	-0.002772
3586.000000	-0.002777
3585.000000	-0.002798
3584.000000	-0.002829
3583.000000	-0.002860
3582.000000	-0.002884
3581.000000	-0.002896
3580.000000	-0.002898
3579.000000	-0.002892
3578.000000	-0.002883
3577.000000	-0.002874
3576.000000	-0.002868
3575.000000	-0.002866
3574.000000	-0.002865
3573.000000	-0.002858
3572.000000	-0.002838
3571.000000	-0.002811
3570.000000	-0.002786
3569.000000	-0.002763
3568.000000	-0.002730
3567.000000	-0.002687
3566.000000	-0.002656
3565.000000	-0.002661
3564.000000	-0.002698
3563.000000	-0.002737
3562.000000	-0.002757
3561.000000	-0.002754
3560.000000	-0.002743
3559.000000	-0.002730
3558.000000	-0.002713
3557.000000	-0.002694
3556.000000	-0.002684
3555.000000	-0.002694
3554.000000	-0.002718
3553.000000	-0.002742
3552.000000	-0.002761
3551.000000	-0.002778
3550.000000	-0.002794
3549.000000	-0.002803
3548.000000	-0.002797
3547.000000	-0.002780
3546.000000	-0.002760
3545.000000	-0.002743
3544.000000	-0.002733
3543.000000	-0.002732
3542.000000	-0.002745
3541.000000	-0.002767
3540.000000	-0.002782
3539.000000	-0.002776
3538.000000	-0.002750
3537.000000	-0.002722
3536.000000	-0.002710
3535.000000	-0.002711
3534.000000	-0.002709
3533.000000	-0.002692
3532.000000	-0.002668
3531.000000	-0.002655
3530.000000	-0.002659
3529.000000	-0.002671
3528.000000	-0.002677
3527.000000	-0.002677
3526.000000	-0.002679
3525.000000	-0.002690
3524.000000	-0.002706
3523.000000	-0.002717
3522.000000	-0.002720
3521.000000	-0.002717
3520.000000	-0.002708
3519.000000	-0.002695
3518.000000	-0.002679
3517.000000	-0.002667
3516.000000	-0.002664
3515.000000	-0.002671
3514.000000	-0.002679
3513.000000	-0.002682
3512.000000	-0.002679
3511.000000	-0.002675
3510.000000	-0.002672
3509.000000	-0.002671
3508.000000	-0.002671
3507.000000	-0.002672
3506.000000	-0.002675
3505.000000	-0.002676
3504.000000	-0.002675
3503.000000	-0.002670
3502.000000	-0.002660
3501.000000	-0.002647
3500.000000	-0.002632
3499.000000	-0.002618
3498.000000	-0.002605
3497.000000	-0.002589
3496.000000	-0.002571
3495.000000	-0.002559
3494.000000	-0.002557
3493.000000	-0.002557
3492.000000	-0.002549
3491.000000	-0.002534
3490.000000	-0.002521
3489.000000	-0.002526
3488.000000	-0.002549
3487.000000	-0.002578
3486.000000	-0.002601
3485.000000	-0.002613
3484.000000	-0.002619
3483.000000	-0.002621
3482.000000	-0.002615
3481.000000	-0.002604
3480.000000	-0.002596
3479.000000	-0.002601
3478.000000	-0.002620
3477.000000	-0.002640
3476.000000	-0.002641
3475.000000	-0.002615
3474.000000	-0.002568
3473.000000	-0.002523
3472.000000	-0.002503
3471.000000	-0.002520
3470.000000	-0.002563
3469.000000	-0.002605
3468.000000	-0.002622
3467.000000	-0.002607
3466.000000	-0.002578
3465.000000	-0.002556
3464.000000	-0.002552
3463.000000	-0.002553
3462.000000	-0.002539
3461.000000	-0.002509
3460.000000	-0.002480
3459.000000	-0.002471
3458.000000	-0.002476
3457.000000	-0.002476
3456.000000	-0.002458
3455.000000	-0.002432
3454.000000	-0.002416
3453.000000	-0.002417
3452.000000	-0.002430
3451.000000	-0.002449
3450.000000	-0.002471
3449.000000	-0.002497
3448.000000	-0.002521
3447.000000	-0.002539
3446.000000	-0.002543
3445.000000	-0.002528
3444.000000	-0.002497
3443.000000	-0.002462
3442.000000	-0.002436
3441.000000	-0.002424
3440.000000	-0.002419
3439.000000	-0.002413
3438.000000	-0.002402
3437.000000	-0.002394
3436.000000	-0.002392
3435.000000	-0.002397
3434.000000	-0.002402
3433.000000	-0.002401
3432.000000	-0.002396
3431.000000	-0.002394
3430.000000	-0.002397
3429.000000	-0.002403
3428.000000	-0.002403
3427.000000	-0.002399
3426.000000	-0.002401
3425.000000	-0.002413
3424.000000	-0.002425
3423.000000	-0.002422
3422.000000	-0.002399
3421.000000	-0.002373
3420.000000	-0.002362
3419.000000	-0.002369
3418.000000	-0.002378
3417.000000	-0.002373
3416.000000	-0.002350
3415.000000	-0.002322
3414.000000	-0.002305
3413.000000	-0.002309
3412.000000	-0.002329
3411.000000	-0.002346
3410.000000	-0.002342
3409.000000	-0.002320
3408.000000	-0.002297
3407.000000	-0.002292
3406.000000	-0.002310
3405.000000	-0.002337
3404.000000	-0.002358
3403.000000	-0.002364
3402.000000	-0.002351
3401.000000	-0.002322
3400.000000	-0.002290
3399.000000	-0.002272
3398.000000	-0.002276
3397.000000	-0.002294
3396.000000	-0.002318
3395.000000	-0.002343
3394.000000	-0.002361
3393.000000	-0.002360
3392.000000	-0.002334
3391.000000	-0.002297
3390.000000	-0.002270
3389.000000	-0.002267
3388.000000	-0.002282
3387.000000	-0.002303
3386.000000	-0.002323
3385.000000	-0.002337
3384.000000	-0.002338
3383.000000	-0.002323
3382.000000	-0.002299
3381.000000	-0.002285
3380.000000	-0.002291
3379.000000	-0.002309
3378.000000	-0.002323
3377.000000	-0.002318
3376.000000	-0.002296
3375.000000	-0.002269
3374.000000	-0.002248
3373.000000	-0.002246
3372.000000	-0.002265
3371.000000	-0.002296
3370.000000	-0.002319
3369.000000	-0.002321
3368.000000	-0.002307
3367.000000	-0.002297
3366.000000	-0.002306
3365.000000	-0.002330
3364.000000	-0.002351
3363.000000	-0.002358
3362.000000	-0.002348
3361.000000	-0.002329
3360.000000	-0.002315
3359.000000	-0.002321
3358.000000	-0.002350
3357.000000	-0.002387
3356.000000	-0.002408
3355.000000	-0.002400
3354.000000	-0.002373
3353.000000	-0.002342
3352.000000	-0.002321
3351.000000	-0.002315
3350.000000	-0.002324
3349.000000	-0.002339
3348.000000	-0.002342
3347.000000	-0.002321
3346.000000	-0.002283
3345.000000	-0.002255
3344.000000	-0.002260
3343.000000	-0.002299
3342.000000	-0.002349
3341.000000	-0.002385
3340.000000	-0.002394
3339.000000	-0.002379
3338.000000	-0.002352
3337.000000	-0.002326
3336.000000	-0.002313
3335.000000	-0.002320
3334.000000	-0.002341
3333.000000	-0.002362
3332.000000	-0.002366
3331.000000	-0.002352
3330.000000	-0.002337
3329.000000	-0.002339
3328.000000	-0.002356
3327.000000	-0.002367
3326.000000	-0.002362
3325.000000	-0.002354
3324.000000	-0.002365
3323.000000	-0.002401
3322.000000	-0.002440
3321.000000	-0.002457
3320.000000	-0.002445
3319.000000	-0.002417
3318.000000	-0.002386
3317.000000	-0.002359
3316.000000	-0.002348
3315.000000	-0.002366
3314.000000	-0.002404
3313.000000	-0.002431
3312.000000	-0.002425
3311.000000	-0.002393
3310.000000	-0.002371
3309.000000	-0.002379
3308.000000	-0.002406
3307.000000	-0.002426
3306.000000	-0.002429
3305.000000	-0.002425
3304.000000	-0.002433
3303.000000	-0.002459
3302.000000	-0.002496
3301.000000	-0.002528
3300.000000	-0.002542
3299.000000	-0.002536
3298.000000	-0.002525
3297.000000	-0.002526
3296.000000	-0.002544
3295.000000	-0.002566
3294.000000	-0.002572
3293.000000	-0.002547
3292.000000	-0.002499
3291.000000	-0.002447
3290.000000	-0.002406
3289.000000	-0.002382
3288.000000	-0.002367
3287.000000	-0.002360
3286.000000	-0.002364
3285.000000	-0.002386
3284.000000	-0.002420
3283.000000	-0.002453
3282.000000	-0.002471
3281.000000	-0.002475
3280.000000	-0.002474
3279.000000	-0.002476
3278.000000	-0.002479
3277.000000	-0.002480
3276.000000	-0.002476
3275.000000	-0.002471
3274.000000	-0.002469
3273.000000	-0.002471
3272.000000	-0.002468
3271.000000	-0.002458
3270.000000	-0.002449
3269.000000	-0.002457
3268.000000	-0.002486
3267.000000	-0.002519
3266.000000	-0.002532
3265.000000	-0.002513
3264.000000	-0.002472
3263.000000	-0.002435
3262.000000	-0.002423
3261.000000	-0.002444
3260.000000	-0.002484
3259.000000	-0.002521
3258.000000	-0.002541
3257.000000	-0.002544
3256.000000	-0.002533
3255.000000	-0.002517
3254.000000	-0.002504
3253.000000	-0.002506
3252.000000	-0.002529
3251.000000	-0.002564
3250.000000	-0.002587
3249.000000	-0.002588
3248.000000	-0.002576
3247.000000	-0.002568
3246.000000	-0.002569
3245.000000	-0.002575
3244.000000	-0.002581
3243.000000	-0.002590
3242.000000	-0.002604
3241.000000	-0.002620
3240.000000	-0.002629
3239.000000	-0.002624
3238.000000	-0.002603
3237.000000	-0.002570
3236.000000	-0.002539
3235.000000	-0.002521
3234.000000	-0.002523
3233.000000	-0.002538
3232.000000	-0.002556
3231.000000	-0.002569
3230.000000	-0.002574
3229.000000	-0.002564
3228.000000	-0.002540
3227.000000	-0.002512
3226.000000	-0.002503
3225.000000	-0.002529
3224.000000	-0.002583
3223.000000	-0.002633
3222.000000	-0.002650
3221.000000	-0.002637
3220.000000	-0.002620
3219.000000	-0.002621
3218.000000	-0.002632
3217.000000	-0.002635
3216.000000	-0.002623
3215.000000	-0.002608
3214.000000	-0.002605
3213.000000	-0.002619
3212.000000	-0.002637
3211.000000	-0.002646
3210.000000	-0.002636
3209.000000	-0.002608
3208.000000	-0.002577
3207.000000	-0.002562
3206.000000	-0.002575
3205.000000	-0.002608
3204.000000	-0.002643
3203.000000	-0.002663
3202.000000	-0.002665
3201.000000	-0.002662
3200.000000	-0.002671
3199.000000	-0.002693
3198.000000	-0.002718
3197.000000	-0.002736
3196.000000	-0.002750
3195.000000	-0.002765
3194.000000	-0.002779
3193.000000	-0.002784
3192.000000	-0.002780
3191.000000	-0.002775
3190.000000	-0.002772
3189.000000	-0.002760
3188.000000	-0.002735
3187.000000	-0.002706
3186.000000	-0.002687
3185.000000	-0.002680
3184.000000	-0.002670
3183.000000	-0.002651
3182.000000	-0.002627
3181.000000	-0.002611
3180.000000	-0.002609
3179.000000	-0.002621
3178.000000	-0.002643
3177.000000	-0.002672
3176.000000	-0.002700
3175.000000	-0.002719
3174.000000	-0.002726
3173.000000	-0.002724
3172.000000	-0.002728
3171.000000	-0.002748
3170.000000	-0.002776
3169.000000	-0.002795
3168.000000	-0.002799
3167.000000	-0.002800
3166.000000	-0.002815
3165.000000	-0.002839
3164.000000	-0.002854
3163.000000	-0.002846
3162.000000	-0.002825
3161.000000	-0.002811
3160.000000	-0.002818
3159.000000	-0.002842
3158.000000	-0.002867
3157.000000	-0.002872
3156.000000	-0.002851
3155.000000	-0.002814
3154.000000	-0.002782
3153.000000	-0.002765
3152.000000	-0.002754
3151.000000	-0.002736
3150.000000	-0.002714
3149.000000	-0.002705
3148.000000	-0.002722
3147.000000	-0.002759
3146.000000	-0.002791
3145.000000	-0.002799
3144.000000	-0.002781
3143.000000	-0.002757
3142.000000	-0.002749
3141.000000	-0.002763
3140.000000	-0.002791
3139.000000	-0.002812
3138.000000	-0.002816
3137.000000	-0.002808
3136.000000	-0.002803
3135.000000	-0.002812
3134.000000	-0.002827
3133.000000	-0.002833
3132.000000	-0.002824
3131.000000	-0.002812
3130.000000	-0.002811
3129.000000	-0.002823
3128.000000	-0.002831
3127.000000	-0.002814
3126.000000	-0.002775
3125.000000	-0.002735
3124.000000	-0.002717
3123.000000	-0.002728
3122.000000	-0.002754
3121.000000	-0.002777
3120.000000	-0.002784
3119.000000	-0.002779
3118.000000	-0.002772
3117.000000	-0.002776
3116.000000	-0.002796
3115.000000	-0.002827
3114.000000	-0.002858
3113.000000	-0.002881
3112.000000	-0.002892
3111.000000	-0.002893
3110.000000	-0.002881
3109.000000	-0.002862
3108.000000	-0.002843
3107.000000	-0.002838
3106.000000	-0.002849
3105.000000	-0.002864
3104.000000	-0.002871
3103.000000	-0.002861
3102.000000	-0.002842
3101.000000	-0.002825
3100.000000	-0.002822
3099.000000	-0.002837
3098.000000	-0.002861
3097.000000	-0.002881
3096.000000	-0.002890
3095.000000	-0.002893
3094.000000	-0.002901
3093.000000	-0.002913
3092.000000	-0.002919
3091.000000	-0.002912
3090.000000	-0.002898
3089.000000	-0.002886
3088.000000	-0.002878
3087.000000	-0.002869
3086.000000	-0.002856
3085.000000	-0.002843
3084.000000	-0.002838
3083.000000	-0.002845
3082.000000	-0.002854
3081.000000	-0.002861
3080.000000	-0.002867
3079.000000	-0.002879
3078.000000	-0.002900
3077.000000	-0.002915
3076.000000	-0.002912
3075.000000	-0.002888
3074.000000	-0.002859
3073.000000	-0.002846
3072.000000	-0.002858
3071.000000	-0.002892
3070.000000	-0.002934
3069.000000	-0.002971
3068.000000	-0.002993
3067.000000	-0.002995
3066.000000	-0.002983
3065.000000	-0.002965
3064.000000	-0.002945
3063.000000	-0.002933
3062.000000	-0.002937
3061.000000	-0.002963
3060.000000	-0.002999
3059.000000	-0.003024
3058.000000	-0.003021
3057.000000	-0.002995
3056.000000	-0.002959
3055.000000	-0.002932
3054.000000	-0.002923
3053.000000	-0.002937
3052.000000	-0.002967
3051.000000	-0.002996
3050.000000	-0.003007
3049.000000	-0.002995
3048.000000	-0.002972
3047.000000	-0.002952
3046.000000	-0.002944
3045.000000	-0.002952
3044.000000	-0.002984
3043.000000	-0.003040
3042.000000	-0.003099
3041.000000	-0.003121
3040.000000	-0.003086
3039.000000	-0.003019
3038.000000	-0.002970
3037.000000	-0.002968
3036.000000	-0.002998
3035.000000	-0.003031
3034.000000	-0.003055
3033.000000	-0.003067
3032.000000	-0.003067
3031.000000	-0.003053
3030.000000	-0.003033
3029.000000	-0.003022
3028.000000	-0.003022
3027.000000	-0.003027
3026.000000	-0.003037
3025.000000	-0.003052
3024.000000	-0.003065
3023.000000	-0.003061
3022.000000	-0.003034
3021.000000	-0.002997
3020.000000	-0.002968
3019.000000	-0.002955
3018.000000	-0.002967
3017.000000	-0.003017
3016.000000	-0.003100
3015.000000	-0.003190
3014.000000	-0.003248
3013.000000	-0.003252
3012.000000	-0.003208
3011.000000	-0.003142
3010.000000	-0.003086
3009.000000	-0.003065
3008.000000	-0.003082
3007.000000	-0.003119
3006.000000	-0.003158
3005.000000	-0.003188
3004.000000	-0.003205
3003.000000	-0.003209
3002.000000	-0.003206
3001.000000	-0.003206
3000.000000	-0.003216
2999.000000	-0.003228
2998.000000	-0.003239
2997.000000	-0.003253
2996.000000	-0.003276
2995.000000	-0.003297
2994.000000	-0.003299
2993.000000	-0.003282
2992.000000	-0.003267
2991.000000	-0.003275
2990.000000	-0.003312
2989.000000	-0.003372
2988.000000	-0.003451
2987.000000	-0.003538
2986.000000	-0.003618
2985.000000	-0.003676
2984.000000	-0.003712
2983.000000	-0.003733
2982.000000	-0.003754
2981.000000	-0.003789
2980.000000	-0.003852
2979.000000	-0.003951
2978.000000	-0.004078
2977.000000	-0.004218
2976.000000	-0.004354
2975.000000	-0.004473
2974.000000	-0.004570
2973.000000	-0.004651
2972.000000	-0.004725
2971.000000	-0.004801
2970.000000	-0.004874
2969.000000	-0.004927
2968.000000	-0.004943
2967.000000	-0.004913
2966.000000	-0.004849
2965.000000	-0.004775
2964.000000	-0.004707
2963.000000	-0.004640
2962.000000	-0.004556
2961.000000	-0.004453
2960.000000	-0.004347
2959.000000	-0.004260
2958.000000	-0.004196
2957.000000	-0.004144
2956.000000	-0.004090
2955.000000	-0.004025
2954.000000	-0.003951
2953.000000	-0.003880
2952.000000	-0.003834
2951.000000	-0.003831
2950.000000	-0.003873
2949.000000	-0.003949
2948.000000	-0.004042
2947.000000	-0.004137
2946.000000	-0.004220
2945.000000	-0.004284
2944.000000	-0.004336
2943.000000	-0.004394
2942.000000	-0.004465
2941.000000	-0.004540
2940.000000	-0.004591
2939.000000	-0.004600
2938.000000	-0.004570
2937.000000	-0.004521
2936.000000	-0.004479
2935.000000	-0.004448
2934.000000	-0.004419
2933.000000	-0.004385
2932.000000	-0.004350
2931.000000	-0.004319
2930.000000	-0.004293
2929.000000	-0.004265
2928.000000	-0.004235
2927.000000	-0.004209
2926.000000	-0.004181
2925.000000	-0.004143
2924.000000	-0.004094
2923.000000	-0.004044
2922.000000	-0.004005
2921.000000	-0.003974
2920.000000	-0.003945
2919.000000	-0.003915
2918.000000	-0.003892
2917.000000	-0.003884
2916.000000	-0.003888
2915.000000	-0.003899
2914.000000	-0.003906
2913.000000	-0.003903
2912.000000	-0.003888
2911.000000	-0.003867
2910.000000	-0.003852
2909.000000	-0.003855
2908.000000	-0.003875
2907.000000	-0.003900
2906.000000	-0.003917
2905.000000	-0.003919
2904.000000	-0.003914
2903.000000	-0.003908
2902.000000	-0.003902
2901.000000	-0.003893
2900.000000	-0.003884
2899.000000	-0.003883
2898.000000	-0.003892
2897.000000	-0.003898
2896.000000	-0.003891
2895.000000	-0.003873
2894.000000	-0.003855
2893.000000	-0.003853
2892.000000	-0.003868
2891.000000	-0.003897
2890.000000	-0.003935
2889.000000	-0.003980
2888.000000	-0.004027
2887.000000	-0.004071
2886.000000	-0.004107
2885.000000	-0.004135
2884.000000	-0.004163
2883.000000	-0.004201
2882.000000	-0.004255
2881.000000	-0.004324
2880.000000	-0.004394
2879.000000	-0.004442
2878.000000	-0.004452
2877.000000	-0.004428
2876.000000	-0.004388
2875.000000	-0.004341
2874.000000	-0.004287
2873.000000	-0.004227
2872.000000	-0.004176
2871.000000	-0.004153
2870.000000	-0.004156
2869.000000	-0.004157
2868.000000	-0.004125
2867.000000	-0.004057
2866.000000	-0.003984
2865.000000	-0.003938
2864.000000	-0.003928
2863.000000	-0.003931
2862.000000	-0.003918
2861.000000	-0.003886
2860.000000	-0.003847
2859.000000	-0.003816
2858.000000	-0.003795
2857.000000	-0.003778
2856.000000	-0.003759
2855.000000	-0.003732
2854.000000	-0.003695
2853.000000	-0.003649
2852.000000	-0.003602
2851.000000	-0.003561
2850.000000	-0.003524
2849.000000	-0.003490
2848.000000	-0.003461
2847.000000	-0.003441
2846.000000	-0.003429
2845.000000	-0.003418
2844.000000	-0.003401
2843.000000	-0.003382
2842.000000	-0.003370
2841.000000	-0.003367
2840.000000	-0.003366
2839.000000	-0.003355
2838.000000	-0.003331
2837.000000	-0.003301
2836.000000	-0.003274
2835.000000	-0.003253
2834.000000	-0.003235
2833.000000	-0.003220
2832.000000	-0.003210
2831.000000	-0.003203
2830.000000	-0.003192
2829.000000	-0.003171
2828.000000	-0.003146
2827.000000	-0.003129
2826.000000	-0.003128
2825.000000	-0.003142
2824.000000	-0.003163
2823.000000	-0.003178
2822.000000	-0.003180
2821.000000	-0.003167
2820.000000	-0.003142
2819.000000	-0.003110
2818.000000	-0.003081
2817.000000	-0.003062
2816.000000	-0.003061
2815.000000	-0.003075
2814.000000	-0.003093
2813.000000	-0.003100
2812.000000	-0.003092
2811.000000	-0.003072
2810.000000	-0.003052
2809.000000	-0.003039
2808.000000	-0.003034
2807.000000	-0.003031
2806.000000	-0.003027
2805.000000	-0.003027
2804.000000	-0.003042
2803.000000	-0.003069
2802.000000	-0.003090
2801.000000	-0.003092
2800.000000	-0.003076
2799.000000	-0.003060
2798.000000	-0.003054
2797.000000	-0.003059
2796.000000	-0.003062
2795.000000	-0.003056
2794.000000	-0.003037
2793.000000	-0.003013
2792.000000	-0.002993
2791.000000	-0.002982
2790.000000	-0.002978
2789.000000	-0.002979
2788.000000	-0.002983
2787.000000	-0.002992
2786.000000	-0.003003
2785.000000	-0.003013
2784.000000	-0.003023
2783.000000	-0.003034
2782.000000	-0.003039
2781.000000	-0.003028
2780.000000	-0.003003
2779.000000	-0.002977
2778.000000	-0.002963
2777.000000	-0.002966
2776.000000	-0.002977
2775.000000	-0.002984
2774.000000	-0.002980
2773.000000	-0.002964
2772.000000	-0.002946
2771.000000	-0.002937
2770.000000	-0.002940
2769.000000	-0.002948
2768.000000	-0.002954
2767.000000	-0.002960
2766.000000	-0.002971
2765.000000	-0.002988
2764.000000	-0.003003
2763.000000	-0.003007
2762.000000	-0.002998
2761.000000	-0.002985
2760.000000	-0.002978
2759.000000	-0.002979
2758.000000	-0.002980
2757.000000	-0.002975
2756.000000	-0.002965
2755.000000	-0.002952
2754.000000	-0.002944
2753.000000	-0.002945
2752.000000	-0.002952
2751.000000	-0.002954
2750.000000	-0.002945
2749.000000	-0.002929
2748.000000	-0.002917
2747.000000	-0.002918
2746.000000	-0.002926
2745.000000	-0.002932
2744.000000	-0.002933
2743.000000	-0.002931
2742.000000	-0.002934
2741.000000	-0.002949
2740.000000	-0.002983
2739.000000	-0.003025
2738.000000	-0.003054
2737.000000	-0.003051
2736.000000	-0.003021
2735.000000	-0.002987
2734.000000	-0.002966
2733.000000	-0.002961
2732.000000	-0.002964
2731.000000	-0.002965
2730.000000	-0.002962
2729.000000	-0.002954
2728.000000	-0.002947
2727.000000	-0.002942
2726.000000	-0.002938
2725.000000	-0.002932
2724.000000	-0.002926
2723.000000	-0.002920
2722.000000	-0.002908
2721.000000	-0.002891
2720.000000	-0.002879
2719.000000	-0.002880
2718.000000	-0.002889
2717.000000	-0.002894
2716.000000	-0.002894
2715.000000	-0.002899
2714.000000	-0.002913
2713.000000	-0.002927
2712.000000	-0.002930
2711.000000	-0.002914
2710.000000	-0.002882
2709.000000	-0.002847
2708.000000	-0.002827
2707.000000	-0.002835
2706.000000	-0.002864
2705.000000	-0.002892
2704.000000	-0.002902
2703.000000	-0.002897
2702.000000	-0.002888
2701.000000	-0.002880
2700.000000	-0.002872
2699.000000	-0.002865
2698.000000	-0.002862
2697.000000	-0.002862
2696.000000	-0.002864
2695.000000	-0.002868
2694.000000	-0.002869
2693.000000	-0.002860
2692.000000	-0.002837
2691.000000	-0.002810
2690.000000	-0.002797
2689.000000	-0.002809
2688.000000	-0.002841
2687.000000	-0.002871
2686.000000	-0.002883
2685.000000	-0.002878
2684.000000	-0.002867
2683.000000	-0.002864
2682.000000	-0.002870
2681.000000	-0.002878
2680.000000	-0.002876
2679.000000	-0.002858
2678.000000	-0.002826
2677.000000	-0.002791
2676.000000	-0.002767
2675.000000	-0.002765
2674.000000	-0.002783
2673.000000	-0.002807
2672.000000	-0.002820
2671.000000	-0.002813
2670.000000	-0.002793
2669.000000	-0.002777
2668.000000	-0.002776
2667.000000	-0.002783
2666.000000	-0.002783
2665.000000	-0.002768
2664.000000	-0.002746
2663.000000	-0.002732
2662.000000	-0.002729
2661.000000	-0.002730
2660.000000	-0.002729
2659.000000	-0.002726
2658.000000	-0.002726
2657.000000	-0.002726
2656.000000	-0.002719
2655.000000	-0.002708
2654.000000	-0.002705
2653.000000	-0.002719
2652.000000	-0.002745
2651.000000	-0.002768
2650.000000	-0.002774
2649.000000	-0.002767
2648.000000	-0.002761
2647.000000	-0.002764
2646.000000	-0.002767
2645.000000	-0.002765
2644.000000	-0.002761
2643.000000	-0.002765
2642.000000	-0.002781
2641.000000	-0.002801
2640.000000	-0.002817
2639.000000	-0.002828
2638.000000	-0.002834
2637.000000	-0.002831
2636.000000	-0.002811
2635.000000	-0.002779
2634.000000	-0.002756
2633.000000	-0.002760
2632.000000	-0.002786
2631.000000	-0.002813
2630.000000	-0.002820
2629.000000	-0.002811
2628.000000	-0.002801
2627.000000	-0.002805
2626.000000	-0.002821
2625.000000	-0.002846
2624.000000	-0.002871
2623.000000	-0.002887
2622.000000	-0.002881
2621.000000	-0.002854
2620.000000	-0.002823
2619.000000	-0.002806
2618.000000	-0.002801
2617.000000	-0.002794
2616.000000	-0.002777
2615.000000	-0.002755
2614.000000	-0.002741
2613.000000	-0.002744
2612.000000	-0.002759
2611.000000	-0.002781
2610.000000	-0.002804
2609.000000	-0.002823
2608.000000	-0.002835
2607.000000	-0.002840
2606.000000	-0.002838
2605.000000	-0.002829
2604.000000	-0.002812
2603.000000	-0.002794
2602.000000	-0.002782
2601.000000	-0.002779
2600.000000	-0.002782
2599.000000	-0.002784
2598.000000	-0.002785
2597.000000	-0.002787
2596.000000	-0.002786
2595.000000	-0.002777
2594.000000	-0.002755
2593.000000	-0.002725
2592.000000	-0.002700
2591.000000	-0.002685
2590.000000	-0.002679
2589.000000	-0.002679
2588.000000	-0.002687
2587.000000	-0.002710
2586.000000	-0.002743
2585.000000	-0.002770
2584.000000	-0.002779
2583.000000	-0.002765
2582.000000	-0.002738
2581.000000	-0.002717
2580.000000	-0.002710
2579.000000	-0.002713
2578.000000	-0.002714
2577.000000	-0.002705
2576.000000	-0.002693
2575.000000	-0.002693
2574.000000	-0.002709
2573.000000	-0.002733
2572.000000	-0.002750
2571.000000	-0.002754
2570.000000	-0.002749
2569.000000	-0.002741
2568.000000	-0.002737
2567.000000	-0.002742
2566.000000	-0.002752
2565.000000	-0.002763
2564.000000	-0.002768
2563.000000	-0.002768
2562.000000	-0.002765
2561.000000	-0.002764
2560.000000	-0.002764
2559.000000	-0.002765
2558.000000	-0.002763
2557.000000	-0.002756
2556.000000	-0.002745
2555.000000	-0.002732
2554.000000	-0.002717
2553.000000	-0.002705
2552.000000	-0.002694
2551.000000	-0.002684
2550.000000	-0.002679
2549.000000	-0.002682
2548.000000	-0.002690
2547.000000	-0.002695
2546.000000	-0.002689
2545.000000	-0.002676
2544.000000	-0.002668
2543.000000	-0.002674
2542.000000	-0.002688
2541.000000	-0.002698
2540.000000	-0.002697
2539.000000	-0.002684
2538.000000	-0.002667
2537.000000	-0.002653
2536.000000	-0.002651
2535.000000	-0.002663
2534.000000	-0.002680
2533.000000	-0.002695
2532.000000	-0.002705
2531.000000	-0.002711
2530.000000	-0.002715
2529.000000	-0.002715
2528.000000	-0.002708
2527.000000	-0.002698
2526.000000	-0.002690
2525.000000	-0.002687
2524.000000	-0.002686
2523.000000	-0.002687
2522.000000	-0.002692
2521.000000	-0.002705
2520.000000	-0.002723
2519.000000	-0.002733
2518.000000	-0.002726
2517.000000	-0.002705
2516.000000	-0.002681
2515.000000	-0.002666
2514.000000	-0.002663
2513.000000	-0.002670
2512.000000	-0.002682
2511.000000	-0.002688
2510.000000	-0.002683
2509.000000	-0.002675
2508.000000	-0.002673
2507.000000	-0.002677
2506.000000	-0.002676
2505.000000	-0.002666
2504.000000	-0.002657
2503.000000	-0.002659
2502.000000	-0.002667
2501.000000	-0.002670
2500.000000	-0.002664
2499.000000	-0.002657
2498.000000	-0.002652
2497.000000	-0.002649
2496.000000	-0.002645
2495.000000	-0.002646
2494.000000	-0.002657
2493.000000	-0.002677
2492.000000	-0.002700
2491.000000	-0.002719
2490.000000	-0.002737
2489.000000	-0.002757
2488.000000	-0.002778
2487.000000	-0.002785
2486.000000	-0.002770
2485.000000	-0.002742
2484.000000	-0.002719
2483.000000	-0.002709
2482.000000	-0.002703
2481.000000	-0.002691
2480.000000	-0.002671
2479.000000	-0.002651
2478.000000	-0.002641
2477.000000	-0.002649
2476.000000	-0.002678
2475.000000	-0.002717
2474.000000	-0.002745
2473.000000	-0.002753
2472.000000	-0.002742
2471.000000	-0.002723
2470.000000	-0.002707
2469.000000	-0.002700
2468.000000	-0.002710
2467.000000	-0.002733
2466.000000	-0.002756
2465.000000	-0.002764
2464.000000	-0.002757
2463.000000	-0.002739
2462.000000	-0.002715
2461.000000	-0.002691
2460.000000	-0.002676
2459.000000	-0.002674
2458.000000	-0.002675
2457.000000	-0.002671
2456.000000	-0.002662
2455.000000	-0.002657
2454.000000	-0.002660
2453.000000	-0.002665
2452.000000	-0.002664
2451.000000	-0.002655
2450.000000	-0.002641
2449.000000	-0.002631
2448.000000	-0.002630
2447.000000	-0.002635
2446.000000	-0.002635
2445.000000	-0.002627
2444.000000	-0.002617
2443.000000	-0.002608
2442.000000	-0.002599
2441.000000	-0.002593
2440.000000	-0.002601
2439.000000	-0.002623
2438.000000	-0.002643
2437.000000	-0.002650
2436.000000	-0.002648
2435.000000	-0.002650
2434.000000	-0.002656
2433.000000	-0.002653
2432.000000	-0.002636
2431.000000	-0.002609
2430.000000	-0.002581
2429.000000	-0.002561
2428.000000	-0.002558
2427.000000	-0.002575
2426.000000	-0.002604
2425.000000	-0.002626
2424.000000	-0.002627
2423.000000	-0.002611
2422.000000	-0.002595
2421.000000	-0.002589
2420.000000	-0.002593
2419.000000	-0.002598
2418.000000	-0.002601
2417.000000	-0.002604
2416.000000	-0.002606
2415.000000	-0.002604
2414.000000	-0.002595
2413.000000	-0.002582
2412.000000	-0.002572
2411.000000	-0.002562
2410.000000	-0.002552
2409.000000	-0.002549
2408.000000	-0.002560
2407.000000	-0.002573
2406.000000	-0.002571
2405.000000	-0.002554
2404.000000	-0.002542
2403.000000	-0.002547
2402.000000	-0.002561
2401.000000	-0.002571
2400.000000	-0.002571
2399.000000	-0.002555
2398.000000	-0.002526
2397.000000	-0.002501
2396.000000	-0.002505
2395.000000	-0.002537
2394.000000	-0.002571
2393.000000	-0.002580
2392.000000	-0.002566
2391.000000	-0.002536
2390.000000	-0.002487
2389.000000	-0.002418
2388.000000	-0.002345
2387.000000	-0.002277
2386.000000	-0.002201
2385.000000	-0.002106
2384.000000	-0.001996
2383.000000	-0.001887
2382.000000	-0.001781
2381.000000	-0.001678
2380.000000	-0.001590
2379.000000	-0.001519
2378.000000	-0.001450
2377.000000	-0.001363
2376.000000	-0.001263
2375.000000	-0.001171
2374.000000	-0.001108
2373.000000	-0.001096
2372.000000	-0.001147
2371.000000	-0.001222
2370.000000	-0.001241
2369.000000	-0.001173
2368.000000	-0.001055
2367.000000	-0.000935
2366.000000	-0.000819
2365.000000	-0.000688
2364.000000	-0.000555
2363.000000	-0.000441
2362.000000	-0.000306
2361.000000	-0.000137
2360.000000	0.000009
2359.000000	0.000083
2358.000000	0.000088
2357.000000	0.000085
2356.000000	0.000097
2355.000000	0.000112
2354.000000	0.000136
2353.000000	0.000191
2352.000000	0.000245
2351.000000	0.000154
2350.000000	-0.000098
2349.000000	-0.000292
2348.000000	-0.000163
2347.000000	0.000423
2346.000000	0.001344
2345.000000	0.002378
2344.000000	0.003293
2343.000000	0.003923
2342.000000	0.004185
2341.000000	0.004022
2340.000000	0.003527
2339.000000	0.002884
2338.000000	0.002242
2337.000000	0.001663
2336.000000	0.001211
2335.000000	0.000928
2334.000000	0.000802
2333.000000	0.000771
2332.000000	0.000822
2331.000000	0.000888
2330.000000	0.000887
2329.000000	0.000777
2328.000000	0.000594
2327.000000	0.000425
2326.000000	0.000289
2325.000000	0.000203
2324.000000	0.000162
2323.000000	0.000146
2322.000000	0.000147
2321.000000	0.000149
2320.000000	0.000141
2319.000000	0.000059
2318.000000	-0.000107
2317.000000	-0.000321
2316.000000	-0.000494
2315.000000	-0.000602
2314.000000	-0.000672
2313.000000	-0.000749
2312.000000	-0.000835
2311.000000	-0.000930
2310.000000	-0.001034
2309.000000	-0.001141
2308.000000	-0.001233
2307.000000	-0.001307
2306.000000	-0.001380
2305.000000	-0.001469
2304.000000	-0.001569
2303.000000	-0.001680
2302.000000	-0.001795
2301.000000	-0.001910
2300.000000	-0.002011
2299.000000	-0.002101
2298.000000	-0.002185
2297.000000	-0.002258
2296.000000	-0.002314
2295.000000	-0.002362
2294.000000	-0.002428
2293.000000	-0.002517
2292.000000	-0.002612
2291.000000	-0.002686
2290.000000	-0.002728
2289.000000	-0.002737
2288.000000	-0.002719
2287.000000	-0.002691
2286.000000	-0.002676
2285.000000	-0.002686
2284.000000	-0.002717
2283.000000	-0.002758
2282.000000	-0.002794
2281.000000	-0.002810
2280.000000	-0.002803
2279.000000	-0.002788
2278.000000	-0.002786
2277.000000	-0.002800
2276.000000	-0.002818
2275.000000	-0.002833
2274.000000	-0.002847
2273.000000	-0.002859
2272.000000	-0.002861
2271.000000	-0.002851
2270.000000	-0.002845
2269.000000	-0.002860
2268.000000	-0.002894
2267.000000	-0.002933
2266.000000	-0.002970
2265.000000	-0.003004
2264.000000	-0.003035
2263.000000	-0.003057
2262.000000	-0.003058
2261.000000	-0.003030
2260.000000	-0.002974
2259.000000	-0.002905
2258.000000	-0.002848
2257.000000	-0.002823
2256.000000	-0.002843
2255.000000	-0.002918
2254.000000	-0.003048
2253.000000	-0.003218
2252.000000	-0.003394
2251.000000	-0.003543
2250.000000	-0.003644
2249.000000	-0.003689
2248.000000	-0.003679
2247.000000	-0.003621
2246.000000	-0.003524
2245.000000	-0.003408
2244.000000	-0.003296
2243.000000	-0.003209
2242.000000	-0.003159
2241.000000	-0.003144
2240.000000	-0.003161
2239.000000	-0.003205
2238.000000	-0.003269
2237.000000	-0.003336
2236.000000	-0.003397
2235.000000	-0.003453
2234.000000	-0.003498
2233.000000	-0.003509
2232.000000	-0.003471
2231.000000	-0.003389
2230.000000	-0.003287
2229.000000	-0.003187
2228.000000	-0.003093
2227.000000	-0.003007
2226.000000	-0.002937
2225.000000	-0.002889
2224.000000	-0.002860
2223.000000	-0.002839
2222.000000	-0.002810
2221.000000	-0.002765
2220.000000	-0.002711
2219.000000	-0.002673
2218.000000	-0.002664
2217.000000	-0.002669
2216.000000	-0.002668
2215.000000	-0.002659
2214.000000	-0.002654
2213.000000	-0.002655
2212.000000	-0.002656
2211.000000	-0.002655
2210.000000	-0.002661
2209.000000	-0.002673
2208.000000	-0.002677
2207.000000	-0.002666
2206.000000	-0.002653
2205.000000	-0.002648
2204.000000	-0.002648
2203.000000	-0.002641
2202.000000	-0.002626
2201.000000	-0.002607
2200.000000	-0.002590
2199.000000	-0.002576
2198.000000	-0.002571
2197.000000	-0.002575
2196.000000	-0.002589
2195.000000	-0.002612
2194.000000	-0.002641
2193.000000	-0.002667
2192.000000	-0.002675
2191.000000	-0.002665
2190.000000	-0.002648
2189.000000	-0.002636
2188.000000	-0.002631
2187.000000	-0.002629
2186.000000	-0.002627
2185.000000	-0.002628
2184.000000	-0.002633
2183.000000	-0.002646
2182.000000	-0.002661
2181.000000	-0.002671
2180.000000	-0.002669
2179.000000	-0.002662
2178.000000	-0.002660
2177.000000	-0.002660
2176.000000	-0.002654
2175.000000	-0.002638
2174.000000	-0.002622
2173.000000	-0.002611
2172.000000	-0.002603
2171.000000	-0.002599
2170.000000	-0.002603
2169.000000	-0.002614
2168.000000	-0.002623
2167.000000	-0.002617
2166.000000	-0.002598
2165.000000	-0.002572
2164.000000	-0.002551
2163.000000	-0.002541
2162.000000	-0.002545
2161.000000	-0.002561
2160.000000	-0.002577
2159.000000	-0.002583
2158.000000	-0.002581
2157.000000	-0.002578
2156.000000	-0.002577
2155.000000	-0.002577
2154.000000	-0.002572
2153.000000	-0.002561
2152.000000	-0.002550
2151.000000	-0.002549
2150.000000	-0.002555
2149.000000	-0.002555
2148.000000	-0.002543
2147.000000	-0.002531
2146.000000	-0.002533
2145.000000	-0.002549
2144.000000	-0.002563
2143.000000	-0.002570
2142.000000	-0.002578
2141.000000	-0.002597
2140.000000	-0.002622
2139.000000	-0.002643
2138.000000	-0.002653
2137.000000	-0.002649
2136.000000	-0.002637
2135.000000	-0.002621
2134.000000	-0.002606
2133.000000	-0.002590
2132.000000	-0.002569
2131.000000	-0.002544
2130.000000	-0.002520
2129.000000	-0.002495
2128.000000	-0.002468
2127.000000	-0.002441
2126.000000	-0.002421
2125.000000	-0.002398
2124.000000	-0.002354
2123.000000	-0.002275
2122.000000	-0.002173
2121.000000	-0.002073
2120.000000	-0.001996
2119.000000	-0.001948
2118.000000	-0.001926
2117.000000	-0.001919
2116.000000	-0.001922
2115.000000	-0.001933
2114.000000	-0.001954
2113.000000	-0.001984
2112.000000	-0.002019
2111.000000	-0.002058
2110.000000	-0.002105
2109.000000	-0.002160
2108.000000	-0.002220
2107.000000	-0.002285
2106.000000	-0.002353
2105.000000	-0.002417
2104.000000	-0.002461
2103.000000	-0.002484
2102.000000	-0.002493
2101.000000	-0.002500
2100.000000	-0.002512
2099.000000	-0.002534
2098.000000	-0.002565
2097.000000	-0.002598
2096.000000	-0.002620
2095.000000	-0.002631
2094.000000	-0.002642
2093.000000	-0.002663
2092.000000	-0.002689
2091.000000	-0.002708
2090.000000	-0.002712
2089.000000	-0.002702
2088.000000	-0.002682
2087.000000	-0.002656
2086.000000	-0.002631
2085.000000	-0.002615
2084.000000	-0.002609
2083.000000	-0.002604
2082.000000	-0.002594
2081.000000	-0.002577
2080.000000	-0.002564
2079.000000	-0.002567
2078.000000	-0.002586
2077.000000	-0.002606
2076.000000	-0.002613
2075.000000	-0.002601
2074.000000	-0.002577
2073.000000	-0.002554
2072.000000	-0.002542
2071.000000	-0.002541
2070.000000	-0.002546
2069.000000	-0.002546
2068.000000	-0.002542
2067.000000	-0.002543
2066.000000	-0.002554
2065.000000	-0.002562
2064.000000	-0.002553
2063.000000	-0.002532
2062.000000	-0.002516
2061.000000	-0.002511
2060.000000	-0.002514
2059.000000	-0.002519
2058.000000	-0.002524
2057.000000	-0.002531
2056.000000	-0.002538
2055.000000	-0.002543
2054.000000	-0.002545
2053.000000	-0.002540
2052.000000	-0.002524
2051.000000	-0.002506
2050.000000	-0.002496
2049.000000	-0.002495
2048.000000	-0.002497
2047.000000	-0.002503
2046.000000	-0.002519
2045.000000	-0.002539
2044.000000	-0.002548
2043.000000	-0.002540
2042.000000	-0.002525
2041.000000	-0.002515
2040.000000	-0.002510
2039.000000	-0.002505
2038.000000	-0.002494
2037.000000	-0.002479
2036.000000	-0.002462
2035.000000	-0.002446
2034.000000	-0.002438
2033.000000	-0.002442
2032.000000	-0.002454
2031.000000	-0.002469
2030.000000	-0.002484
2029.000000	-0.002495
2028.000000	-0.002498
2027.000000	-0.002494
2026.000000	-0.002490
2025.000000	-0.002491
2024.000000	-0.002497
2023.000000	-0.002502
2022.000000	-0.002503
2021.000000	-0.002499
2020.000000	-0.002493
2019.000000	-0.002489
2018.000000	-0.002488
2017.000000	-0.002489
2016.000000	-0.002489
2015.000000	-0.002487
2014.000000	-0.002488
2013.000000	-0.002486
2012.000000	-0.002477
2011.000000	-0.002463
2010.000000	-0.002454
2009.000000	-0.002453
2008.000000	-0.002453
2007.000000	-0.002448
2006.000000	-0.002442
2005.000000	-0.002437
2004.000000	-0.002428
2003.000000	-0.002416
2002.000000	-0.002407
2001.000000	-0.002405
2000.000000	-0.002411
1999.000000	-0.002421
1998.000000	-0.002430
1997.000000	-0.002433
1996.000000	-0.002424
1995.000000	-0.002406
1994.000000	-0.002394
1993.000000	-0.002393
1992.000000	-0.002393
1991.000000	-0.002387
1990.000000	-0.002380
1989.000000	-0.002381
1988.000000	-0.002390
1987.000000	-0.002399
1986.000000	-0.002403
1985.000000	-0.002407
1984.000000	-0.002417
1983.000000	-0.002433
1982.000000	-0.002451
1981.000000	-0.002458
1980.000000	-0.002445
1979.000000	-0.002414
1978.000000	-0.002381
1977.000000	-0.002361
1976.000000	-0.002358
1975.000000	-0.002367
1974.000000	-0.002379
1973.000000	-0.002384
1972.000000	-0.002378
1971.000000	-0.002365
1970.000000	-0.002359
1969.000000	-0.002366
1968.000000	-0.002382
1967.000000	-0.002401
1966.000000	-0.002418
1965.000000	-0.002423
1964.000000	-0.002404
1963.000000	-0.002363
1962.000000	-0.002325
1961.000000	-0.002319
1960.000000	-0.002346
1959.000000	-0.002385
1958.000000	-0.002411
1957.000000	-0.002413
1956.000000	-0.002396
1955.000000	-0.002368
1954.000000	-0.002341
1953.000000	-0.002322
1952.000000	-0.002315
1951.000000	-0.002320
1950.000000	-0.002332
1949.000000	-0.002343
1948.000000	-0.002348
1947.000000	-0.002354
1946.000000	-0.002372
1945.000000	-0.002403
1944.000000	-0.002429
1943.000000	-0.002434
1942.000000	-0.002417
1941.000000	-0.002396
1940.000000	-0.002384
1939.000000	-0.002380
1938.000000	-0.002380
1937.000000	-0.002378
1936.000000	-0.002376
1935.000000	-0.002371
1934.000000	-0.002362
1933.000000	-0.002353
1932.000000	-0.002348
1931.000000	-0.002351
1930.000000	-0.002354
1929.000000	-0.002348
1928.000000	-0.002330
1927.000000	-0.002311
1926.000000	-0.002307
1925.000000	-0.002317
1924.000000	-0.002332
1923.000000	-0.002343
1922.000000	-0.002350
1921.000000	-0.002346
1920.000000	-0.002326
1919.000000	-0.002293
1918.000000	-0.002269
1917.000000	-0.002271
1916.000000	-0.002291
1915.000000	-0.002310
1914.000000	-0.002324
1913.000000	-0.002337
1912.000000	-0.002349
1911.000000	-0.002357
1910.000000	-0.002361
1909.000000	-0.002365
1908.000000	-0.002367
1907.000000	-0.002361
1906.000000	-0.002351
1905.000000	-0.002347
1904.000000	-0.002352
1903.000000	-0.002360
1902.000000	-0.002363
1901.000000	-0.002358
1900.000000	-0.002346
1899.000000	-0.002329
1898.000000	-0.002314
1897.000000	-0.002308
1896.000000	-0.002312
1895.000000	-0.002326
1894.000000	-0.002348
1893.000000	-0.002372
1892.000000	-0.002388
1891.000000	-0.002384
1890.000000	-0.002365
1889.000000	-0.002345
1888.000000	-0.002335
1887.000000	-0.002335
1886.000000	-0.002340
1885.000000	-0.002342
1884.000000	-0.002334
1883.000000	-0.002312
1882.000000	-0.002288
1881.000000	-0.002274
1880.000000	-0.002276
1879.000000	-0.002285
1878.000000	-0.002292
1877.000000	-0.002299
1876.000000	-0.002310
1875.000000	-0.002326
1874.000000	-0.002340
1873.000000	-0.002341
1872.000000	-0.002325
1871.000000	-0.002298
1870.000000	-0.002275
1869.000000	-0.002270
1868.000000	-0.002284
1867.000000	-0.002302
1866.000000	-0.002311
1865.000000	-0.002306
1864.000000	-0.002295
1863.000000	-0.002286
1862.000000	-0.002280
1861.000000	-0.002278
1860.000000	-0.002278
1859.000000	-0.002279
1858.000000	-0.002283
1857.000000	-0.002291
1856.000000	-0.002298
1855.000000	-0.002299
1854.000000	-0.002290
1853.000000	-0.002275
1852.000000	-0.002260
1851.000000	-0.002254
1850.000000	-0.002259
1849.000000	-0.002271
1848.000000	-0.002284
1847.000000	-0.002298
1846.000000	-0.002316
1845.000000	-0.002334
1844.000000	-0.002338
1843.000000	-0.002322
1842.000000	-0.002299
1841.000000	-0.002285
1840.000000	-0.002286
1839.000000	-0.002296
1838.000000	-0.002308
1837.000000	-0.002316
1836.000000	-0.002317
1835.000000	-0.002309
1834.000000	-0.002298
1833.000000	-0.002297
1832.000000	-0.002314
1831.000000	-0.002345
1830.000000	-0.002365
1829.000000	-0.002358
1828.000000	-0.002330
1827.000000	-0.002302
1826.000000	-0.002287
1825.000000	-0.002276
1824.000000	-0.002261
1823.000000	-0.002248
1822.000000	-0.002252
1821.000000	-0.002270
1820.000000	-0.002287
1819.000000	-0.002290
1818.000000	-0.002284
1817.000000	-0.002278
1816.000000	-0.002274
1815.000000	-0.002271
1814.000000	-0.002265
1813.000000	-0.002254
1812.000000	-0.002244
1811.000000	-0.002243
1810.000000	-0.002257
1809.000000	-0.002277
1808.000000	-0.002286
1807.000000	-0.002278
1806.000000	-0.002268
1805.000000	-0.002266
1804.000000	-0.002268
1803.000000	-0.002267
1802.000000	-0.002259
1801.000000	-0.002251
1800.000000	-0.002244
1799.000000	-0.002240
1798.000000	-0.002241
1797.000000	-0.002249
1796.000000	-0.002255
1795.000000	-0.002261
1794.000000	-0.002277
1793.000000	-0.002308
1792.000000	-0.002332
1791.000000	-0.002324
1790.000000	-0.002286
1789.000000	-0.002242
1788.000000	-0.002205
1787.000000	-0.002177
1786.000000	-0.002157
1785.000000	-0.002157
1784.000000	-0.002178
1783.000000	-0.002207
1782.000000	-0.002227
1781.000000	-0.002224
1780.000000	-0.002199
1779.000000	-0.002170
1778.000000	-0.002162
1777.000000	-0.002183
1776.000000	-0.002211
1775.000000	-0.002223
1774.000000	-0.002221
1773.000000	-0.002222
1772.000000	-0.002226
1771.000000	-0.002221
1770.000000	-0.002200
1769.000000	-0.002180
1768.000000	-0.002178
1767.000000	-0.002190
1766.000000	-0.002202
1765.000000	-0.002203
1764.000000	-0.002199
1763.000000	-0.002196
1762.000000	-0.002194
1761.000000	-0.002190
1760.000000	-0.002184
1759.000000	-0.002179
1758.000000	-0.002181
1757.000000	-0.002189
1756.000000	-0.002192
1755.000000	-0.002174
1754.000000	-0.002136
1753.000000	-0.002093
1752.000000	-0.002062
1751.000000	-0.002050
1750.000000	-0.002048
1749.000000	-0.002054
1748.000000	-0.002068
1747.000000	-0.002087
1746.000000	-0.002103
1745.000000	-0.002108
1744.000000	-0.002099
1743.000000	-0.002079
1742.000000	-0.002055
1741.000000	-0.002036
1740.000000	-0.002031
1739.000000	-0.002036
1738.000000	-0.002041
1737.000000	-0.002040
1736.000000	-0.002038
1735.000000	-0.002039
1734.000000	-0.002028
1733.000000	-0.001999
1732.000000	-0.001968
1731.000000	-0.001959
1730.000000	-0.001981
1729.000000	-0.002019
1728.000000	-0.002037
1727.000000	-0.002016
1726.000000	-0.001962
1725.000000	-0.001900
1724.000000	-0.001853
1723.000000	-0.001828
1722.000000	-0.001819
1721.000000	-0.001821
1720.000000	-0.001826
1719.000000	-0.001826
1718.000000	-0.001807
1717.000000	-0.001764
1716.000000	-0.001702
1715.000000	-0.001627
1714.000000	-0.001549
1713.000000	-0.001489
1712.000000	-0.001457
1711.000000	-0.001445
1710.000000	-0.001434
1709.000000	-0.001409
1708.000000	-0.001372
1707.000000	-0.001329
1706.000000	-0.001291
1705.000000	-0.001262
1704.000000	-0.001235
1703.000000	-0.001195
1702.000000	-0.001139
1701.000000	-0.001083
1700.000000	-0.001046
1699.000000	-0.001034
1698.000000	-0.001039
1697.000000	-0.001052
1696.000000	-0.001064
1695.000000	-0.001067
1694.000000	-0.001065
1693.000000	-0.001065
1692.000000	-0.001065
1691.000000	-0.001059
1690.000000	-0.001047
1689.000000	-0.001035
1688.000000	-0.001027
1687.000000	-0.001027
1686.000000	-0.001037
1685.000000	-0.001054
1684.000000	-0.001059
1683.000000	-0.001048
1682.000000	-0.001031
1681.000000	-0.001010
1680.000000	-0.000986
1679.000000	-0.000966
1678.000000	-0.000958
1677.000000	-0.000956
1676.000000	-0.000943
1675.000000	-0.000915
1674.000000	-0.000898
1673.000000	-0.000908
1672.000000	-0.000933
1671.000000	-0.000950
1670.000000	-0.000945
1669.000000	-0.000922
1668.000000	-0.000892
1667.000000	-0.000864
1666.000000	-0.000847
1665.000000	-0.000847
1664.000000	-0.000854
1663.000000	-0.000845
1662.000000	-0.000806
1661.000000	-0.000753
1660.000000	-0.000714
1659.000000	-0.000705
1658.000000	-0.000729
1657.000000	-0.000770
1656.000000	-0.000805
1655.000000	-0.000817
1654.000000	-0.000802
1653.000000	-0.000764
1652.000000	-0.000725
1651.000000	-0.000699
1650.000000	-0.000673
1649.000000	-0.000642
1648.000000	-0.000623
1647.000000	-0.000638
1646.000000	-0.000674
1645.000000	-0.000702
1644.000000	-0.000706
1643.000000	-0.000698
1642.000000	-0.000696
1641.000000	-0.000712
1640.000000	-0.000748
1639.000000	-0.000793
1638.000000	-0.000835
1637.000000	-0.000868
1636.000000	-0.000885
1635.000000	-0.000885
1634.000000	-0.000870
1633.000000	-0.000846
1632.000000	-0.000815
1631.000000	-0.000783
1630.000000	-0.000764
1629.000000	-0.000766
1628.000000	-0.000782
1627.000000	-0.000803
1626.000000	-0.000822
1625.000000	-0.000837
1624.000000	-0.000848
1623.000000	-0.000858
1622.000000	-0.000879
1621.000000	-0.000911
1620.000000	-0.000936
1619.000000	-0.000941
1618.000000	-0.000929
1617.000000	-0.000917
1616.000000	-0.000914
1615.000000	-0.000915
1614.000000	-0.000912
1613.000000	-0.000907
1612.000000	-0.000904
1611.000000	-0.000899
1610.000000	-0.000884
1609.000000	-0.000852
1608.000000	-0.000811
1607.000000	-0.000775
1606.000000	-0.000752
1605.000000	-0.000735
1604.000000	-0.000713
1603.000000	-0.000686
1602.000000	-0.000663
1601.000000	-0.000650
1600.000000	-0.000654
1599.000000	-0.000676
1598.000000	-0.000710
1597.000000	-0.000738
1596.000000	-0.000750
1595.000000	-0.000756
1594.000000	-0.000777
1593.000000	-0.000814
1592.000000	-0.000856
1591.000000	-0.000891
1590.000000	-0.000917
1589.000000	-0.000931
1588.000000	-0.000929
1587.000000	-0.000920
1586.000000	-0.000927
1585.000000	-0.000957
1584.000000	-0.000994
1583.000000	-0.001019
1582.000000	-0.001029
1581.000000	-0.001033
1580.000000	-0.001028
1579.000000	-0.001007
1578.000000	-0.000965
1577.000000	-0.000912
1576.000000	-0.000865
1575.000000	-0.000844
1574.000000	-0.000857
1573.000000	-0.000893
1572.000000	-0.000935
1571.000000	-0.000972
1570.000000	-0.000997
1569.000000	-0.001003
1568.000000	-0.000986
1567.000000	-0.000946
1566.000000	-0.000895
1565.000000	-0.000847
1564.000000	-0.000812
1563.000000	-0.000790
1562.000000	-0.000770
1561.000000	-0.000741
1560.000000	-0.000720
1559.000000	-0.000733
1558.000000	-0.000792
1557.000000	-0.000869
1556.000000	-0.000928
1555.000000	-0.000960
1554.000000	-0.000977
1553.000000	-0.000988
1552.000000	-0.001001
1551.000000	-0.001016
1550.000000	-0.001034
1549.000000	-0.001053
1548.000000	-0.001071
1547.000000	-0.001090
1546.000000	-0.001121
1545.000000	-0.001179
1544.000000	-0.001271
1543.000000	-0.001377
1542.000000	-0.001465
1541.000000	-0.001515
1540.000000	-0.001541
1539.000000	-0.001584
1538.000000	-0.001660
1537.000000	-0.001741
1536.000000	-0.001791
1535.000000	-0.001805
1534.000000	-0.001805
1533.000000	-0.001815
1532.000000	-0.001856
1531.000000	-0.001945
1530.000000	-0.002076
1529.000000	-0.002198
1528.000000	-0.002246
1527.000000	-0.002205
1526.000000	-0.002138
1525.000000	-0.002106
1524.000000	-0.002101
1523.000000	-0.002082
1522.000000	-0.002045
1521.000000	-0.002026
1520.000000	-0.002035
1519.000000	-0.002046
1518.000000	-0.002064
1517.000000	-0.002141
1516.000000	-0.002296
1515.000000	-0.002451
1514.000000	-0.002492
1513.000000	-0.002379
1512.000000	-0.002192
1511.000000	-0.002053
1510.000000	-0.002018
1509.000000	-0.002057
1508.000000	-0.002121
1507.000000	-0.002175
1506.000000	-0.002194
1505.000000	-0.002170
1504.000000	-0.002128
1503.000000	-0.002111
1502.000000	-0.002147
1501.000000	-0.002227
1500.000000	-0.002310
1499.000000	-0.002359
1498.000000	-0.002374
1497.000000	-0.002366
1496.000000	-0.002338
1495.000000	-0.002288
1494.000000	-0.002232
1493.000000	-0.002194
1492.000000	-0.002191
1491.000000	-0.002235
1490.000000	-0.002325
1489.000000	-0.002432
1488.000000	-0.002511
1487.000000	-0.002551
1486.000000	-0.002606
1485.000000	-0.002729
1484.000000	-0.002906
1483.000000	-0.003064
1482.000000	-0.003145
1481.000000	-0.003154
1480.000000	-0.003128
1479.000000	-0.003084
1478.000000	-0.003014
1477.000000	-0.002921
1476.000000	-0.002833
1475.000000	-0.002782
1474.000000	-0.002785
1473.000000	-0.002825
1472.000000	-0.002867
1471.000000	-0.002886
1470.000000	-0.002880
1469.000000	-0.002869
1468.000000	-0.002898
1467.000000	-0.003050
1466.000000	-0.003381
1465.000000	-0.003797
1464.000000	-0.004044
1463.000000	-0.003932
1462.000000	-0.003531
1461.000000	-0.003089
1460.000000	-0.002805
1459.000000	-0.002708
1458.000000	-0.002695
1457.000000	-0.002677
1456.000000	-0.002652
1455.000000	-0.002647
1454.000000	-0.002661
1453.000000	-0.002697
1452.000000	-0.002774
1451.000000	-0.002877
1450.000000	-0.002935
1449.000000	-0.002882
1448.000000	-0.002743
1447.000000	-0.002622
1446.000000	-0.002586
1445.000000	-0.002602
1444.000000	-0.002591
1443.000000	-0.002524
1442.000000	-0.002441
1441.000000	-0.002392
1440.000000	-0.002398
1439.000000	-0.002463
1438.000000	-0.002596
1437.000000	-0.002772
1436.000000	-0.002892
1435.000000	-0.002861
1434.000000	-0.002685
1433.000000	-0.002459
1432.000000	-0.002278
1431.000000	-0.002180
1430.000000	-0.002147
1429.000000	-0.002155
1428.000000	-0.002193
1427.000000	-0.002262
1426.000000	-0.002379
1425.000000	-0.002572
1424.000000	-0.002837
1423.000000	-0.003090
1422.000000	-0.003206
1421.000000	-0.003111
1420.000000	-0.002846
1419.000000	-0.002550
1418.000000	-0.002358
1417.000000	-0.002287
1416.000000	-0.002274
1415.000000	-0.002266
1414.000000	-0.002254
1413.000000	-0.002249
1412.000000	-0.002261
1411.000000	-0.002291
1410.000000	-0.002336
1409.000000	-0.002383
1408.000000	-0.002405
1407.000000	-0.002373
1406.000000	-0.002292
1405.000000	-0.002205
1404.000000	-0.002154
1403.000000	-0.002146
1402.000000	-0.002164
1401.000000	-0.002192
1400.000000	-0.002220
1399.000000	-0.002234
1398.000000	-0.002226
1397.000000	-0.002203
1396.000000	-0.002176
1395.000000	-0.002143
1394.000000	-0.002089
1393.000000	-0.002009
1392.000000	-0.001922
1391.000000	-0.001855
1390.000000	-0.001824
1389.000000	-0.001826
1388.000000	-0.001829
1387.000000	-0.001796
1386.000000	-0.001726
1385.000000	-0.001653
1384.000000	-0.001615
1383.000000	-0.001616
1382.000000	-0.001642
1381.000000	-0.001688
1380.000000	-0.001761
1379.000000	-0.001847
1378.000000	-0.001901
1377.000000	-0.001881
1376.000000	-0.001784
1375.000000	-0.001652
1374.000000	-0.001538
1373.000000	-0.001472
1372.000000	-0.001448
1371.000000	-0.001442
1370.000000	-0.001437
1369.000000	-0.001433
1368.000000	-0.001430
1367.000000	-0.001427
1366.000000	-0.001420
1365.000000	-0.001414
1364.000000	-0.001416
1363.000000	-0.001418
1362.000000	-0.001409
1361.000000	-0.001393
1360.000000	-0.001384
1359.000000	-0.001387
1358.000000	-0.001395
1357.000000	-0.001405
1356.000000	-0.001432
1355.000000	-0.001495
1354.000000	-0.001605
1353.000000	-0.001751
1352.000000	-0.001900
1351.000000	-0.001999
1350.000000	-0.002007
1349.000000	-0.001929
1348.000000	-0.001818
1347.000000	-0.001728
1346.000000	-0.001671
1345.000000	-0.001631
1344.000000	-0.001589
1343.000000	-0.001542
1342.000000	-0.001490
1341.000000	-0.001444
1340.000000	-0.001419
1339.000000	-0.001426
1338.000000	-0.001452
1337.000000	-0.001468
1336.000000	-0.001456
1335.000000	-0.001430
1334.000000	-0.001415
1333.000000	-0.001425
1332.000000	-0.001453
1331.000000	-0.001474
1330.000000	-0.001465
1329.000000	-0.001428
1328.000000	-0.001390
1327.000000	-0.001381
1326.000000	-0.001404
1325.000000	-0.001434
1324.000000	-0.001444
1323.000000	-0.001427
1322.000000	-0.001393
1321.000000	-0.001357
1320.000000	-0.001324
1319.000000	-0.001294
1318.000000	-0.001269
1317.000000	-0.001251
1316.000000	-0.001236
1315.000000	-0.001214
1314.000000	-0.001180
1313.000000	-0.001139
1312.000000	-0.001104
1311.000000	-0.001080
1310.000000	-0.001061
1309.000000	-0.001041
1308.000000	-0.001018
1307.000000	-0.000995
1306.000000	-0.000971
1305.000000	-0.000949
1304.000000	-0.000931
1303.000000	-0.000921
1302.000000	-0.000916
1301.000000	-0.000911
1300.000000	-0.000909
1299.000000	-0.000917
1298.000000	-0.000934
1297.000000	-0.000952
1296.000000	-0.000958
1295.000000	-0.000947
1294.000000	-0.000926
1293.000000	-0.000905
1292.000000	-0.000892
1291.000000	-0.000883
1290.000000	-0.000865
1289.000000	-0.000835
1288.000000	-0.000800
1287.000000	-0.000769
1286.000000	-0.000741
1285.000000	-0.000711
1284.000000	-0.000677
1283.000000	-0.000643
1282.000000	-0.000608
1281.000000	-0.000563
1280.000000	-0.000503
1279.000000	-0.000434
1278.000000	-0.000368
1277.000000	-0.000320
1276.000000	-0.000311
1275.000000	-0.000353
1274.000000	-0.000441
1273.000000	-0.000554
1272.000000	-0.000679
1271.000000	-0.000820
1270.000000	-0.000977
1269.000000	-0.001129
1268.000000	-0.001236
1267.000000	-0.001284
1266.000000	-0.001295
1265.000000	-0.001307
1264.000000	-0.001333
1263.000000	-0.001353
1262.000000	-0.001339
1261.000000	-0.001288
1260.000000	-0.001222
1259.000000	-0.001170
1258.000000	-0.001133
1257.000000	-0.001092
1256.000000	-0.001026
1255.000000	-0.000936
1254.000000	-0.000840
1253.000000	-0.000753
1252.000000	-0.000667
1251.000000	-0.000566
1250.000000	-0.000446
1249.000000	-0.000315
1248.000000	-0.000183
1247.000000	-0.000044
1246.000000	0.000113
1245.000000	0.000286
1244.000000	0.000456
1243.000000	0.000604
1242.000000	0.000730
1241.000000	0.000842
1240.000000	0.000946
1239.000000	0.001034
1238.000000	0.001095
1237.000000	0.001125
1236.000000	0.001132
1235.000000	0.001118
1234.000000	0.001078
1233.000000	0.001007
1232.000000	0.000910
1231.000000	0.000805
1230.000000	0.000709
1229.000000	0.000631
1228.000000	0.000567
1227.000000	0.000505
1226.000000	0.000437
1225.000000	0.000359
1224.000000	0.000267
1223.000000	0.000163
1222.000000	0.000051
1221.000000	-0.000057
1220.000000	-0.000145
1219.000000	-0.000206
1218.000000	-0.000242
1217.000000	-0.000260
1216.000000	-0.000269
1215.000000	-0.000280
1214.000000	-0.000301
1213.000000	-0.000333
1212.000000	-0.000367
1211.000000	-0.000391
1210.000000	-0.000402
1209.000000	-0.000398
1208.000000	-0.000386
1207.000000	-0.000374
1206.000000	-0.000373
1205.000000	-0.000382
1204.000000	-0.000395
1203.000000	-0.000398
1202.000000	-0.000390
1201.000000	-0.000376
1200.000000	-0.000367
1199.000000	-0.000380
1198.000000	-0.000418
1197.000000	-0.000468
1196.000000	-0.000496
1195.000000	-0.000481
1194.000000	-0.000430
1193.000000	-0.000365
1192.000000	-0.000303
1191.000000	-0.000250
1190.000000	-0.000212
1189.000000	-0.000201
1188.000000	-0.000212
1187.000000	-0.000230
1186.000000	-0.000242
1185.000000	-0.000249
1184.000000	-0.000255
1183.000000	-0.000252
1182.000000	-0.000239
1181.000000	-0.000224
1180.000000	-0.000224
1179.000000	-0.000242
1178.000000	-0.000272
1177.000000	-0.000307
1176.000000	-0.000337
1175.000000	-0.000353
1174.000000	-0.000359
1173.000000	-0.000370
1172.000000	-0.000394
1171.000000	-0.000425
1170.000000	-0.000453
1169.000000	-0.000477
1168.000000	-0.000497
1167.000000	-0.000499
1166.000000	-0.000470
1165.000000	-0.000421
1164.000000	-0.000374
1163.000000	-0.000340
1162.000000	-0.000317
1161.000000	-0.000303
1160.000000	-0.000302
1159.000000	-0.000314
1158.000000	-0.000336
1157.000000	-0.000368
1156.000000	-0.000405
1155.000000	-0.000438
1154.000000	-0.000453
1153.000000	-0.000442
1152.000000	-0.000406
1151.000000	-0.000348
1150.000000	-0.000287
1149.000000	-0.000252
1148.000000	-0.000269
1147.000000	-0.000322
1146.000000	-0.000369
1145.000000	-0.000379
1144.000000	-0.000362
1143.000000	-0.000342
1142.000000	-0.000320
1141.000000	-0.000286
1140.000000	-0.000243
1139.000000	-0.000207
1138.000000	-0.000191
1137.000000	-0.000195
1136.000000	-0.000216
1135.000000	-0.000251
1134.000000	-0.000285
1133.000000	-0.000291
1132.000000	-0.000260
1131.000000	-0.000217
1130.000000	-0.000196
1129.000000	-0.000205
1128.000000	-0.000224
1127.000000	-0.000222
1126.000000	-0.000194
1125.000000	-0.000157
1124.000000	-0.000135
1123.000000	-0.000130
1122.000000	-0.000127
1121.000000	-0.000112
1120.000000	-0.000091
1119.000000	-0.000083
1118.000000	-0.000100
1117.000000	-0.000143
1116.000000	-0.000197
1115.000000	-0.000242
1114.000000	-0.000266
1113.000000	-0.000271
1112.000000	-0.000269
1111.000000	-0.000264
1110.000000	-0.000250
1109.000000	-0.000227
1108.000000	-0.000209
1107.000000	-0.000210
1106.000000	-0.000220
1105.000000	-0.000218
1104.000000	-0.000199
1103.000000	-0.000190
1102.000000	-0.000217
1101.000000	-0.000276
1100.000000	-0.000341
1099.000000	-0.000384
1098.000000	-0.000395
1097.000000	-0.000374
1096.000000	-0.000330
1095.000000	-0.000284
1094.000000	-0.000259
1093.000000	-0.000266
1092.000000	-0.000301
1091.000000	-0.000352
1090.000000	-0.000407
1089.000000	-0.000452
1088.000000	-0.000481
1087.000000	-0.000503
1086.000000	-0.000537
1085.000000	-0.000584
1084.000000	-0.000622
1083.000000	-0.000635
1082.000000	-0.000631
1081.000000	-0.000633
1080.000000	-0.000648
1079.000000	-0.000676
1078.000000	-0.000717
1077.000000	-0.000776
1076.000000	-0.000847
1075.000000	-0.000916
1074.000000	-0.000974
1073.000000	-0.001025
1072.000000	-0.001071
1071.000000	-0.001104
1070.000000	-0.001111
1069.000000	-0.001093
1068.000000	-0.001062
1067.000000	-0.001045
1066.000000	-0.001061
1065.000000	-0.001103
1064.000000	-0.001143
1063.000000	-0.001160
1062.000000	-0.001171
1061.000000	-0.001202
1060.000000	-0.001251
1059.000000	-0.001278
1058.000000	-0.001255
1057.000000	-0.001193
1056.000000	-0.001136
1055.000000	-0.001113
1054.000000	-0.001123
1053.000000	-0.001142
1052.000000	-0.001148
1051.000000	-0.001147
1050.000000	-0.001164
1049.000000	-0.001210
1048.000000	-0.001259
1047.000000	-0.001281
1046.000000	-0.001291
1045.000000	-0.001341
1044.000000	-0.001448
1043.000000	-0.001559
1042.000000	-0.001600
1041.000000	-0.001562
1040.000000	-0.001501
1039.000000	-0.001474
1038.000000	-0.001481
1037.000000	-0.001487
1036.000000	-0.001473
1035.000000	-0.001453
1034.000000	-0.001454
1033.000000	-0.001478
1032.000000	-0.001498
1031.000000	-0.001484
1030.000000	-0.001445
1029.000000	-0.001421
1028.000000	-0.001443
1027.000000	-0.001490
1026.000000	-0.001515
1025.000000	-0.001487
1024.000000	-0.001420
1023.000000	-0.001344
1022.000000	-0.001277
1021.000000	-0.001222
1020.000000	-0.001180
1019.000000	-0.001164
1018.000000	-0.001176
1017.000000	-0.001198
1016.000000	-0.001193
1015.000000	-0.001145
1014.000000	-0.001071
1013.000000	-0.001011
1012.000000	-0.000987
1011.000000	-0.000975
1010.000000	-0.000938
1009.000000	-0.000864
1008.000000	-0.000784
1007.000000	-0.000738
1006.000000	-0.000734
1005.000000	-0.000745
1004.000000	-0.000734
1003.000000	-0.000694
1002.000000	-0.000642
1001.000000	-0.000593
1000.000000	-0.000537
999.000000	-0.000470
998.000000	-0.000405
997.000000	-0.000368
996.000000	-0.000362
995.000000	-0.000357
994.000000	-0.000324
993.000000	-0.000265
992.000000	-0.000204
991.000000	-0.000162
990.000000	-0.000146
989.000000	-0.000145
988.000000	-0.000143
987.000000	-0.000124
986.000000	-0.000077
985.000000	-0.000004
984.000000	0.000090
983.000000	0.000191
982.000000	0.000271
981.000000	0.000307
980.000000	0.000297
979.000000	0.000271
978.000000	0.000266
977.000000	0.000288
976.000000	0.000320
975.000000	0.000347
974.000000	0.000367
973.000000	0.000382
972.000000	0.000391
971.000000	0.000397
970.000000	0.000402
969.000000	0.000413
968.000000	0.000432
967.000000	0.000456
966.000000	0.000481
965.000000	0.000494
964.000000	0.000489
963.000000	0.000463
962.000000	0.000425
961.000000	0.000392
960.000000	0.000386
959.000000	0.000419
958.000000	0.000475
957.000000	0.000523
956.000000	0.000539
955.000000	0.000528
954.000000	0.000507
953.000000	0.000483
952.000000	0.000452
951.000000	0.000412
950.000000	0.000376
949.000000	0.000354
948.000000	0.000343
947.000000	0.000328
946.000000	0.000299
945.000000	0.000255
944.000000	0.000206
943.000000	0.000160
942.000000	0.000125
941.000000	0.000095
940.000000	0.000064
939.000000	0.000031
938.000000	0.000006
937.000000	-0.000001
936.000000	0.000010
935.000000	0.000022
934.000000	0.000029
933.000000	0.000041
932.000000	0.000076
931.000000	0.000138
930.000000	0.000207
929.000000	0.000264
928.000000	0.000304
927.000000	0.000329
926.000000	0.000329
925.000000	0.000292
924.000000	0.000224
923.000000	0.000148
922.000000	0.000089
921.000000	0.000059
920.000000	0.000054
919.000000	0.000055
918.000000	0.000042
917.000000	0.000014
916.000000	-0.000000
915.000000	0.000023
914.000000	0.000073
913.000000	0.000118
912.000000	0.000137
911.000000	0.000139
910.000000	0.000138
909.000000	0.000129
908.000000	0.000105
907.000000	0.000067
906.000000	0.000021
905.000000	-0.000032
904.000000	-0.000080
903.000000	-0.000097
902.000000	-0.000059
901.000000	0.000027
900.000000	0.000128
899.000000	0.000206
898.000000	0.000240
897.000000	0.000233
896.000000	0.000213
895.000000	0.000214
894.000000	0.000244
893.000000	0.000286
892.000000	0.000320
891.000000	0.000355
890.000000	0.000402
889.000000	0.000454
888.000000	0.000486
887.000000	0.000489
886.000000	0.000483
885.000000	0.000490
884.000000	0.000512
883.000000	0.000536
882.000000	0.000546
881.000000	0.000541
880.000000	0.000533
879.000000	0.000534
878.000000	0.000550
877.000000	0.000570
876.000000	0.000588
875.000000	0.000606
874.000000	0.000641
873.000000	0.000692
872.000000	0.000734
871.000000	0.000743
870.000000	0.000723
869.000000	0.000720
868.000000	0.000768
867.000000	0.000852
866.000000	0.000923
865.000000	0.000956
864.000000	0.000974
863.000000	0.001009
862.000000	0.001071
861.000000	0.001147
860.000000	0.001237
859.000000	0.001349
858.000000	0.001479
857.000000	0.001614
856.000000	0.001757
855.000000	0.001917
854.000000	0.002094
853.000000	0.002285
852.000000	0.002487
851.000000	0.002679
850.000000	0.002795
849.000000	0.002771
848.000000	0.002608
847.000000	0.002372
846.000000	0.002116
845.000000	0.001845
844.000000	0.001551
843.000000	0.001263
842.000000	0.001021
841.000000	0.000837
840.000000	0.000696
839.000000	0.000583
838.000000	0.000498
837.000000	0.000444
836.000000	0.000418
835.000000	0.000409
834.000000	0.000392
833.000000	0.000343
832.000000	0.000273
831.000000	0.000224
830.000000	0.000229
829.000000	0.000270
828.000000	0.000301
827.000000	0.000294
826.000000	0.000253
825.000000	0.000204
824.000000	0.000188
823.000000	0.000241
822.000000	0.000362
821.000000	0.000501
820.000000	0.000602
819.000000	0.000652
818.000000	0.000683
817.000000	0.000735
816.000000	0.000818
815.000000	0.000902
814.000000	0.000937
813.000000	0.000902
812.000000	0.000824
811.000000	0.000750
810.000000	0.000704
809.000000	0.000680
808.000000	0.000671
807.000000	0.000686
806.000000	0.000719
805.000000	0.000742
804.000000	0.000736
803.000000	0.000704
802.000000	0.000654
801.000000	0.000593
800.000000	0.000540
799.000000	0.000536
798.000000	0.000603
797.000000	0.000715
796.000000	0.000806
795.000000	0.000824
794.000000	0.000761
793.000000	0.000650
792.000000	0.000548
791.000000	0.000492
790.000000	0.000486
789.000000	0.000517
788.000000	0.000578
787.000000	0.000661
786.000000	0.000742
785.000000	0.000797
784.000000	0.000832
783.000000	0.000858
782.000000	0.000858
781.000000	0.000816
780.000000	0.000752
779.000000	0.000715
778.000000	0.000715
777.000000	0.000732
776.000000	0.000764
775.000000	0.000830
774.000000	0.000912
773.000000	0.000958
772.000000	0.000951
771.000000	0.000941
770.000000	0.000971
769.000000	0.001016
768.000000	0.001031
767.000000	0.001002
766.000000	0.000940
765.000000	0.000864
764.000000	0.000806
763.000000	0.000809
762.000000	0.000863
761.000000	0.000908
760.000000	0.000902
759.000000	0.000870
758.000000	0.000853
757.000000	0.000846
756.000000	0.000830
755.000000	0.000815
754.000000	0.000829
753.000000	0.000871
752.000000	0.000913
751.000000	0.000929
750.000000	0.000905
749.000000	0.000858
748.000000	0.000836
747.000000	0.000869
746.000000	0.000915
745.000000	0.000902
744.000000	0.000838
743.000000	0.000814
742.000000	0.000884
741.000000	0.001005
740.000000	0.001115
739.000000	0.001203
738.000000	0.001264
737.000000	0.001260
736.000000	0.001186
735.000000	0.001105
734.000000	0.001074
733.000000	0.001089
732.000000	0.001129
731.000000	0.001196
730.000000	0.001256
729.000000	0.001255
728.000000	0.001182
727.000000	0.001097
726.000000	0.001057
725.000000	0.001063
724.000000	0.001100
723.000000	0.001182
722.000000	0.001300
721.000000	0.001395
720.000000	0.001414
719.000000	0.001371
718.000000	0.001312
717.000000	0.001269
716.000000	0.001264
715.000000	0.001309
714.000000	0.001368
713.000000	0.001388
712.000000	0.001364
711.000000	0.001331
710.000000	0.001280
709.000000	0.001160
708.000000	0.000985
707.000000	0.000844
706.000000	0.000792
705.000000	0.000799
704.000000	0.000812
703.000000	0.000838
702.000000	0.000873
701.000000	0.000851
700.000000	0.000754
