# Supplementary material for: Real-time monitoring of the reversible capture and release of CO2 on anthraquinone and riboflavin-modified graphitic electrodes using ATR-SEIRAS
Source: Chem Sci. 2025 Nov 4;16(48):23189–202. doi: 10.1039/d5sc05427c (PMC12584010; doi:10.1039/d5sc05427c)
Supplement: SC-016-D5SC05427C-s001 [file SC-016-D5SC05427C-s001.zip › Data Folders/Main Figures/Figure3/3b/033.ASC]

PE IR       SUBTECH     SPECTRUM    ASCII       PEDS        4.00        
   -1
033.ASC
25/02/11
15:07:41.00
25/02/11
15:07:41.00
Administrator

700.000000
#HDR
-1
-1
#GR
Wavenumber
A
1.0
0.0
4000.000000
-1.000000
3301
8
0.004334
-0.004854
#DATA
4000.000000	-0.002884
3999.000000	-0.002898
3998.000000	-0.002929
3997.000000	-0.002968
3996.000000	-0.003004
3995.000000	-0.003025
3994.000000	-0.003021
3993.000000	-0.002995
3992.000000	-0.002965
3991.000000	-0.002951
3990.000000	-0.002963
3989.000000	-0.002993
3988.000000	-0.003028
3987.000000	-0.003055
3986.000000	-0.003070
3985.000000	-0.003076
3984.000000	-0.003077
3983.000000	-0.003074
3982.000000	-0.003062
3981.000000	-0.003033
3980.000000	-0.002986
3979.000000	-0.002937
3978.000000	-0.002904
3977.000000	-0.002902
3976.000000	-0.002925
3975.000000	-0.002954
3974.000000	-0.002968
3973.000000	-0.002962
3972.000000	-0.002948
3971.000000	-0.002945
3970.000000	-0.002960
3969.000000	-0.002982
3968.000000	-0.002988
3967.000000	-0.002972
3966.000000	-0.002947
3965.000000	-0.002936
3964.000000	-0.002949
3963.000000	-0.002973
3962.000000	-0.002989
3961.000000	-0.002991
3960.000000	-0.002986
3959.000000	-0.002986
3958.000000	-0.002998
3957.000000	-0.003018
3956.000000	-0.003040
3955.000000	-0.003054
3954.000000	-0.003050
3953.000000	-0.003024
3952.000000	-0.002988
3951.000000	-0.002960
3950.000000	-0.002947
3949.000000	-0.002939
3948.000000	-0.002924
3947.000000	-0.002904
3946.000000	-0.002895
3945.000000	-0.002907
3944.000000	-0.002932
3943.000000	-0.002953
3942.000000	-0.002966
3941.000000	-0.002977
3940.000000	-0.002995
3939.000000	-0.003015
3938.000000	-0.003025
3937.000000	-0.003018
3936.000000	-0.002996
3935.000000	-0.002966
3934.000000	-0.002942
3933.000000	-0.002933
3932.000000	-0.002943
3931.000000	-0.002963
3930.000000	-0.002980
3929.000000	-0.002988
3928.000000	-0.002981
3927.000000	-0.002957
3926.000000	-0.002920
3925.000000	-0.002881
3924.000000	-0.002858
3923.000000	-0.002860
3922.000000	-0.002878
3921.000000	-0.002896
3920.000000	-0.002904
3919.000000	-0.002905
3918.000000	-0.002904
3917.000000	-0.002905
3916.000000	-0.002908
3915.000000	-0.002916
3914.000000	-0.002934
3913.000000	-0.002960
3912.000000	-0.002988
3911.000000	-0.003006
3910.000000	-0.003005
3909.000000	-0.002978
3908.000000	-0.002928
3907.000000	-0.002871
3906.000000	-0.002824
3905.000000	-0.002800
3904.000000	-0.002793
3903.000000	-0.002791
3902.000000	-0.002787
3901.000000	-0.002781
3900.000000	-0.002780
3899.000000	-0.002790
3898.000000	-0.002810
3897.000000	-0.002837
3896.000000	-0.002864
3895.000000	-0.002884
3894.000000	-0.002899
3893.000000	-0.002911
3892.000000	-0.002916
3891.000000	-0.002909
3890.000000	-0.002890
3889.000000	-0.002867
3888.000000	-0.002850
3887.000000	-0.002840
3886.000000	-0.002840
3885.000000	-0.002850
3884.000000	-0.002864
3883.000000	-0.002876
3882.000000	-0.002879
3881.000000	-0.002874
3880.000000	-0.002866
3879.000000	-0.002860
3878.000000	-0.002853
3877.000000	-0.002842
3876.000000	-0.002829
3875.000000	-0.002830
3874.000000	-0.002857
3873.000000	-0.002905
3872.000000	-0.002952
3871.000000	-0.002977
3870.000000	-0.002968
3869.000000	-0.002938
3868.000000	-0.002919
3867.000000	-0.002927
3866.000000	-0.002953
3865.000000	-0.002978
3864.000000	-0.002994
3863.000000	-0.002997
3862.000000	-0.002982
3861.000000	-0.002941
3860.000000	-0.002881
3859.000000	-0.002821
3858.000000	-0.002787
3857.000000	-0.002783
3856.000000	-0.002795
3855.000000	-0.002815
3854.000000	-0.002847
3853.000000	-0.002889
3852.000000	-0.002924
3851.000000	-0.002948
3850.000000	-0.002967
3849.000000	-0.002983
3848.000000	-0.002996
3847.000000	-0.003000
3846.000000	-0.002991
3845.000000	-0.002967
3844.000000	-0.002934
3843.000000	-0.002898
3842.000000	-0.002866
3841.000000	-0.002850
3840.000000	-0.002858
3839.000000	-0.002889
3838.000000	-0.002926
3837.000000	-0.002952
3836.000000	-0.002956
3835.000000	-0.002946
3834.000000	-0.002939
3833.000000	-0.002948
3832.000000	-0.002969
3831.000000	-0.002985
3830.000000	-0.002987
3829.000000	-0.002978
3828.000000	-0.002969
3827.000000	-0.002966
3826.000000	-0.002967
3825.000000	-0.002969
3824.000000	-0.002963
3823.000000	-0.002944
3822.000000	-0.002912
3821.000000	-0.002884
3820.000000	-0.002880
3819.000000	-0.002911
3818.000000	-0.002968
3817.000000	-0.003010
3816.000000	-0.003008
3815.000000	-0.002971
3814.000000	-0.002938
3813.000000	-0.002939
3812.000000	-0.002961
3811.000000	-0.002973
3810.000000	-0.002955
3809.000000	-0.002916
3808.000000	-0.002887
3807.000000	-0.002888
3806.000000	-0.002908
3805.000000	-0.002926
3804.000000	-0.002929
3803.000000	-0.002917
3802.000000	-0.002907
3801.000000	-0.002912
3800.000000	-0.002936
3799.000000	-0.002971
3798.000000	-0.003001
3797.000000	-0.003012
3796.000000	-0.003007
3795.000000	-0.002999
3794.000000	-0.002989
3793.000000	-0.002968
3792.000000	-0.002931
3791.000000	-0.002891
3790.000000	-0.002875
3789.000000	-0.002889
3788.000000	-0.002915
3787.000000	-0.002930
3786.000000	-0.002926
3785.000000	-0.002916
3784.000000	-0.002916
3783.000000	-0.002926
3782.000000	-0.002936
3781.000000	-0.002937
3780.000000	-0.002931
3779.000000	-0.002924
3778.000000	-0.002920
3777.000000	-0.002923
3776.000000	-0.002936
3775.000000	-0.002957
3774.000000	-0.002972
3773.000000	-0.002969
3772.000000	-0.002949
3771.000000	-0.002924
3770.000000	-0.002905
3769.000000	-0.002896
3768.000000	-0.002898
3767.000000	-0.002914
3766.000000	-0.002938
3765.000000	-0.002955
3764.000000	-0.002954
3763.000000	-0.002937
3762.000000	-0.002917
3761.000000	-0.002908
3760.000000	-0.002913
3759.000000	-0.002919
3758.000000	-0.002913
3757.000000	-0.002890
3756.000000	-0.002865
3755.000000	-0.002847
3754.000000	-0.002830
3753.000000	-0.002806
3752.000000	-0.002779
3751.000000	-0.002764
3750.000000	-0.002768
3749.000000	-0.002786
3748.000000	-0.002818
3747.000000	-0.002861
3746.000000	-0.002893
3745.000000	-0.002895
3744.000000	-0.002874
3743.000000	-0.002861
3742.000000	-0.002870
3741.000000	-0.002875
3740.000000	-0.002852
3739.000000	-0.002811
3738.000000	-0.002786
3737.000000	-0.002808
3736.000000	-0.002884
3735.000000	-0.002996
3734.000000	-0.003110
3733.000000	-0.003188
3732.000000	-0.003204
3731.000000	-0.003163
3730.000000	-0.003103
3729.000000	-0.003062
3728.000000	-0.003057
3727.000000	-0.003083
3726.000000	-0.003119
3725.000000	-0.003146
3724.000000	-0.003147
3723.000000	-0.003115
3722.000000	-0.003060
3721.000000	-0.003011
3720.000000	-0.002988
3719.000000	-0.002981
3718.000000	-0.002966
3717.000000	-0.002930
3716.000000	-0.002891
3715.000000	-0.002871
3714.000000	-0.002867
3713.000000	-0.002862
3712.000000	-0.002857
3711.000000	-0.002864
3710.000000	-0.002891
3709.000000	-0.002933
3708.000000	-0.002980
3707.000000	-0.003019
3706.000000	-0.003040
3705.000000	-0.003043
3704.000000	-0.003037
3703.000000	-0.003031
3702.000000	-0.003028
3701.000000	-0.003021
3700.000000	-0.003009
3699.000000	-0.002998
3698.000000	-0.002991
3697.000000	-0.002984
3696.000000	-0.002969
3695.000000	-0.002943
3694.000000	-0.002912
3693.000000	-0.002892
3692.000000	-0.002897
3691.000000	-0.002929
3690.000000	-0.002963
3689.000000	-0.002970
3688.000000	-0.002943
3687.000000	-0.002915
3686.000000	-0.002915
3685.000000	-0.002939
3684.000000	-0.002965
3683.000000	-0.002975
3682.000000	-0.002966
3681.000000	-0.002944
3680.000000	-0.002910
3679.000000	-0.002859
3678.000000	-0.002799
3677.000000	-0.002752
3676.000000	-0.002747
3675.000000	-0.002776
3674.000000	-0.002813
3673.000000	-0.002841
3672.000000	-0.002852
3671.000000	-0.002845
3670.000000	-0.002832
3669.000000	-0.002827
3668.000000	-0.002840
3667.000000	-0.002869
3666.000000	-0.002899
3665.000000	-0.002913
3664.000000	-0.002907
3663.000000	-0.002892
3662.000000	-0.002880
3661.000000	-0.002873
3660.000000	-0.002869
3659.000000	-0.002872
3658.000000	-0.002889
3657.000000	-0.002915
3656.000000	-0.002930
3655.000000	-0.002916
3654.000000	-0.002884
3653.000000	-0.002852
3652.000000	-0.002830
3651.000000	-0.002819
3650.000000	-0.002820
3649.000000	-0.002827
3648.000000	-0.002838
3647.000000	-0.002853
3646.000000	-0.002874
3645.000000	-0.002896
3644.000000	-0.002914
3643.000000	-0.002924
3642.000000	-0.002926
3641.000000	-0.002919
3640.000000	-0.002903
3639.000000	-0.002885
3638.000000	-0.002877
3637.000000	-0.002886
3636.000000	-0.002914
3635.000000	-0.002947
3634.000000	-0.002966
3633.000000	-0.002958
3632.000000	-0.002921
3631.000000	-0.002867
3630.000000	-0.002822
3629.000000	-0.002812
3628.000000	-0.002839
3627.000000	-0.002889
3626.000000	-0.002949
3625.000000	-0.003010
3624.000000	-0.003070
3623.000000	-0.003127
3622.000000	-0.003168
3621.000000	-0.003173
3620.000000	-0.003135
3619.000000	-0.003069
3618.000000	-0.003003
3617.000000	-0.002953
3616.000000	-0.002918
3615.000000	-0.002890
3614.000000	-0.002874
3613.000000	-0.002881
3612.000000	-0.002910
3611.000000	-0.002941
3610.000000	-0.002950
3609.000000	-0.002933
3608.000000	-0.002914
3607.000000	-0.002914
3606.000000	-0.002935
3605.000000	-0.002959
3604.000000	-0.002968
3603.000000	-0.002960
3602.000000	-0.002946
3601.000000	-0.002936
3600.000000	-0.002925
3599.000000	-0.002903
3598.000000	-0.002871
3597.000000	-0.002839
3596.000000	-0.002816
3595.000000	-0.002801
3594.000000	-0.002790
3593.000000	-0.002787
3592.000000	-0.002805
3591.000000	-0.002837
3590.000000	-0.002858
3589.000000	-0.002852
3588.000000	-0.002823
3587.000000	-0.002791
3586.000000	-0.002768
3585.000000	-0.002758
3584.000000	-0.002759
3583.000000	-0.002769
3582.000000	-0.002792
3581.000000	-0.002821
3580.000000	-0.002848
3579.000000	-0.002864
3578.000000	-0.002868
3577.000000	-0.002862
3576.000000	-0.002852
3575.000000	-0.002843
3574.000000	-0.002832
3573.000000	-0.002811
3572.000000	-0.002782
3571.000000	-0.002761
3570.000000	-0.002758
3569.000000	-0.002772
3568.000000	-0.002783
3567.000000	-0.002777
3566.000000	-0.002759
3565.000000	-0.002752
3564.000000	-0.002768
3563.000000	-0.002798
3562.000000	-0.002822
3561.000000	-0.002830
3560.000000	-0.002823
3559.000000	-0.002810
3558.000000	-0.002800
3557.000000	-0.002794
3556.000000	-0.002790
3555.000000	-0.002784
3554.000000	-0.002773
3553.000000	-0.002761
3552.000000	-0.002757
3551.000000	-0.002771
3550.000000	-0.002801
3549.000000	-0.002834
3548.000000	-0.002849
3547.000000	-0.002839
3546.000000	-0.002810
3545.000000	-0.002784
3544.000000	-0.002773
3543.000000	-0.002774
3542.000000	-0.002770
3541.000000	-0.002749
3540.000000	-0.002717
3539.000000	-0.002689
3538.000000	-0.002679
3537.000000	-0.002683
3536.000000	-0.002690
3535.000000	-0.002694
3534.000000	-0.002694
3533.000000	-0.002695
3532.000000	-0.002704
3531.000000	-0.002721
3530.000000	-0.002741
3529.000000	-0.002753
3528.000000	-0.002747
3527.000000	-0.002727
3526.000000	-0.002709
3525.000000	-0.002710
3524.000000	-0.002731
3523.000000	-0.002757
3522.000000	-0.002772
3521.000000	-0.002765
3520.000000	-0.002738
3519.000000	-0.002698
3518.000000	-0.002663
3517.000000	-0.002651
3516.000000	-0.002669
3515.000000	-0.002701
3514.000000	-0.002723
3513.000000	-0.002722
3512.000000	-0.002707
3511.000000	-0.002696
3510.000000	-0.002700
3509.000000	-0.002716
3508.000000	-0.002733
3507.000000	-0.002742
3506.000000	-0.002736
3505.000000	-0.002718
3504.000000	-0.002696
3503.000000	-0.002683
3502.000000	-0.002682
3501.000000	-0.002691
3500.000000	-0.002699
3499.000000	-0.002698
3498.000000	-0.002686
3497.000000	-0.002663
3496.000000	-0.002634
3495.000000	-0.002605
3494.000000	-0.002579
3493.000000	-0.002554
3492.000000	-0.002532
3491.000000	-0.002521
3490.000000	-0.002531
3489.000000	-0.002555
3488.000000	-0.002575
3487.000000	-0.002574
3486.000000	-0.002556
3485.000000	-0.002541
3484.000000	-0.002541
3483.000000	-0.002544
3482.000000	-0.002536
3481.000000	-0.002513
3480.000000	-0.002491
3479.000000	-0.002480
3478.000000	-0.002479
3477.000000	-0.002478
3476.000000	-0.002474
3475.000000	-0.002474
3474.000000	-0.002481
3473.000000	-0.002494
3472.000000	-0.002503
3471.000000	-0.002501
3470.000000	-0.002491
3469.000000	-0.002485
3468.000000	-0.002493
3467.000000	-0.002510
3466.000000	-0.002527
3465.000000	-0.002540
3464.000000	-0.002551
3463.000000	-0.002559
3462.000000	-0.002558
3461.000000	-0.002540
3460.000000	-0.002512
3459.000000	-0.002489
3458.000000	-0.002479
3457.000000	-0.002478
3456.000000	-0.002475
3455.000000	-0.002465
3454.000000	-0.002453
3453.000000	-0.002450
3452.000000	-0.002455
3451.000000	-0.002458
3450.000000	-0.002455
3449.000000	-0.002455
3448.000000	-0.002467
3447.000000	-0.002486
3446.000000	-0.002493
3445.000000	-0.002472
3444.000000	-0.002426
3443.000000	-0.002372
3442.000000	-0.002325
3441.000000	-0.002297
3440.000000	-0.002295
3439.000000	-0.002323
3438.000000	-0.002373
3437.000000	-0.002417
3436.000000	-0.002430
3435.000000	-0.002399
3434.000000	-0.002344
3433.000000	-0.002300
3432.000000	-0.002296
3431.000000	-0.002330
3430.000000	-0.002374
3429.000000	-0.002395
3428.000000	-0.002383
3427.000000	-0.002358
3426.000000	-0.002342
3425.000000	-0.002342
3424.000000	-0.002350
3423.000000	-0.002354
3422.000000	-0.002349
3421.000000	-0.002337
3420.000000	-0.002319
3419.000000	-0.002301
3418.000000	-0.002294
3417.000000	-0.002305
3416.000000	-0.002324
3415.000000	-0.002335
3414.000000	-0.002325
3413.000000	-0.002300
3412.000000	-0.002279
3411.000000	-0.002275
3410.000000	-0.002289
3409.000000	-0.002312
3408.000000	-0.002329
3407.000000	-0.002330
3406.000000	-0.002310
3405.000000	-0.002287
3404.000000	-0.002283
3403.000000	-0.002311
3402.000000	-0.002352
3401.000000	-0.002375
3400.000000	-0.002361
3399.000000	-0.002322
3398.000000	-0.002285
3397.000000	-0.002267
3396.000000	-0.002263
3395.000000	-0.002264
3394.000000	-0.002266
3393.000000	-0.002270
3392.000000	-0.002274
3391.000000	-0.002278
3390.000000	-0.002279
3389.000000	-0.002280
3388.000000	-0.002278
3387.000000	-0.002271
3386.000000	-0.002257
3385.000000	-0.002240
3384.000000	-0.002229
3383.000000	-0.002232
3382.000000	-0.002249
3381.000000	-0.002269
3380.000000	-0.002279
3379.000000	-0.002273
3378.000000	-0.002256
3377.000000	-0.002241
3376.000000	-0.002234
3375.000000	-0.002237
3374.000000	-0.002244
3373.000000	-0.002253
3372.000000	-0.002264
3371.000000	-0.002272
3370.000000	-0.002275
3369.000000	-0.002273
3368.000000	-0.002268
3367.000000	-0.002259
3366.000000	-0.002251
3365.000000	-0.002247
3364.000000	-0.002256
3363.000000	-0.002278
3362.000000	-0.002310
3361.000000	-0.002343
3360.000000	-0.002371
3359.000000	-0.002386
3358.000000	-0.002380
3357.000000	-0.002353
3356.000000	-0.002313
3355.000000	-0.002273
3354.000000	-0.002244
3353.000000	-0.002230
3352.000000	-0.002233
3351.000000	-0.002248
3350.000000	-0.002270
3349.000000	-0.002289
3348.000000	-0.002303
3347.000000	-0.002313
3346.000000	-0.002318
3345.000000	-0.002314
3344.000000	-0.002302
3343.000000	-0.002293
3342.000000	-0.002298
3341.000000	-0.002316
3340.000000	-0.002333
3339.000000	-0.002340
3338.000000	-0.002338
3337.000000	-0.002339
3336.000000	-0.002352
3335.000000	-0.002373
3334.000000	-0.002389
3333.000000	-0.002388
3332.000000	-0.002370
3331.000000	-0.002349
3330.000000	-0.002347
3329.000000	-0.002371
3328.000000	-0.002405
3327.000000	-0.002418
3326.000000	-0.002396
3325.000000	-0.002358
3324.000000	-0.002339
3323.000000	-0.002356
3322.000000	-0.002394
3321.000000	-0.002424
3320.000000	-0.002428
3319.000000	-0.002404
3318.000000	-0.002365
3317.000000	-0.002326
3316.000000	-0.002301
3315.000000	-0.002300
3314.000000	-0.002317
3313.000000	-0.002336
3312.000000	-0.002347
3311.000000	-0.002347
3310.000000	-0.002338
3309.000000	-0.002326
3308.000000	-0.002315
3307.000000	-0.002312
3306.000000	-0.002321
3305.000000	-0.002336
3304.000000	-0.002354
3303.000000	-0.002375
3302.000000	-0.002405
3301.000000	-0.002441
3300.000000	-0.002472
3299.000000	-0.002487
3298.000000	-0.002487
3297.000000	-0.002483
3296.000000	-0.002480
3295.000000	-0.002476
3294.000000	-0.002467
3293.000000	-0.002455
3292.000000	-0.002448
3291.000000	-0.002445
3290.000000	-0.002436
3289.000000	-0.002416
3288.000000	-0.002397
3287.000000	-0.002393
3286.000000	-0.002407
3285.000000	-0.002421
3284.000000	-0.002416
3283.000000	-0.002396
3282.000000	-0.002381
3281.000000	-0.002385
3280.000000	-0.002407
3279.000000	-0.002434
3278.000000	-0.002456
3277.000000	-0.002469
3276.000000	-0.002471
3275.000000	-0.002460
3274.000000	-0.002440
3273.000000	-0.002415
3272.000000	-0.002395
3271.000000	-0.002384
3270.000000	-0.002387
3269.000000	-0.002406
3268.000000	-0.002438
3267.000000	-0.002471
3266.000000	-0.002489
3265.000000	-0.002482
3264.000000	-0.002452
3263.000000	-0.002416
3262.000000	-0.002389
3261.000000	-0.002384
3260.000000	-0.002402
3259.000000	-0.002433
3258.000000	-0.002462
3257.000000	-0.002472
3256.000000	-0.002459
3255.000000	-0.002431
3254.000000	-0.002411
3253.000000	-0.002416
3252.000000	-0.002446
3251.000000	-0.002484
3250.000000	-0.002512
3249.000000	-0.002521
3248.000000	-0.002519
3247.000000	-0.002515
3246.000000	-0.002513
3245.000000	-0.002510
3244.000000	-0.002506
3243.000000	-0.002503
3242.000000	-0.002501
3241.000000	-0.002495
3240.000000	-0.002476
3239.000000	-0.002444
3238.000000	-0.002413
3237.000000	-0.002410
3236.000000	-0.002443
3235.000000	-0.002493
3234.000000	-0.002532
3233.000000	-0.002543
3232.000000	-0.002537
3231.000000	-0.002532
3230.000000	-0.002536
3229.000000	-0.002551
3228.000000	-0.002570
3227.000000	-0.002584
3226.000000	-0.002585
3225.000000	-0.002574
3224.000000	-0.002565
3223.000000	-0.002567
3222.000000	-0.002576
3221.000000	-0.002580
3220.000000	-0.002566
3219.000000	-0.002543
3218.000000	-0.002530
3217.000000	-0.002539
3216.000000	-0.002566
3215.000000	-0.002592
3214.000000	-0.002604
3213.000000	-0.002596
3212.000000	-0.002575
3211.000000	-0.002551
3210.000000	-0.002533
3209.000000	-0.002523
3208.000000	-0.002520
3207.000000	-0.002518
3206.000000	-0.002517
3205.000000	-0.002524
3204.000000	-0.002547
3203.000000	-0.002585
3202.000000	-0.002629
3201.000000	-0.002666
3200.000000	-0.002685
3199.000000	-0.002681
3198.000000	-0.002658
3197.000000	-0.002636
3196.000000	-0.002636
3195.000000	-0.002666
3194.000000	-0.002711
3193.000000	-0.002744
3192.000000	-0.002750
3191.000000	-0.002732
3190.000000	-0.002709
3189.000000	-0.002692
3188.000000	-0.002684
3187.000000	-0.002678
3186.000000	-0.002668
3185.000000	-0.002657
3184.000000	-0.002645
3183.000000	-0.002639
3182.000000	-0.002645
3181.000000	-0.002671
3180.000000	-0.002707
3179.000000	-0.002730
3178.000000	-0.002723
3177.000000	-0.002695
3176.000000	-0.002670
3175.000000	-0.002661
3174.000000	-0.002660
3173.000000	-0.002657
3172.000000	-0.002654
3171.000000	-0.002660
3170.000000	-0.002681
3169.000000	-0.002715
3168.000000	-0.002749
3167.000000	-0.002770
3166.000000	-0.002769
3165.000000	-0.002751
3164.000000	-0.002735
3163.000000	-0.002736
3162.000000	-0.002756
3161.000000	-0.002785
3160.000000	-0.002812
3159.000000	-0.002828
3158.000000	-0.002826
3157.000000	-0.002810
3156.000000	-0.002792
3155.000000	-0.002781
3154.000000	-0.002777
3153.000000	-0.002772
3152.000000	-0.002769
3151.000000	-0.002773
3150.000000	-0.002780
3149.000000	-0.002781
3148.000000	-0.002771
3147.000000	-0.002761
3146.000000	-0.002761
3145.000000	-0.002769
3144.000000	-0.002771
3143.000000	-0.002759
3142.000000	-0.002743
3141.000000	-0.002739
3140.000000	-0.002755
3139.000000	-0.002779
3138.000000	-0.002796
3137.000000	-0.002797
3136.000000	-0.002790
3135.000000	-0.002782
3134.000000	-0.002778
3133.000000	-0.002773
3132.000000	-0.002766
3131.000000	-0.002756
3130.000000	-0.002745
3129.000000	-0.002734
3128.000000	-0.002731
3127.000000	-0.002737
3126.000000	-0.002748
3125.000000	-0.002755
3124.000000	-0.002752
3123.000000	-0.002744
3122.000000	-0.002735
3121.000000	-0.002729
3120.000000	-0.002728
3119.000000	-0.002734
3118.000000	-0.002749
3117.000000	-0.002770
3116.000000	-0.002790
3115.000000	-0.002803
3114.000000	-0.002810
3113.000000	-0.002815
3112.000000	-0.002826
3111.000000	-0.002845
3110.000000	-0.002858
3109.000000	-0.002848
3108.000000	-0.002810
3107.000000	-0.002761
3106.000000	-0.002730
3105.000000	-0.002733
3104.000000	-0.002765
3103.000000	-0.002806
3102.000000	-0.002834
3101.000000	-0.002840
3100.000000	-0.002826
3099.000000	-0.002808
3098.000000	-0.002802
3097.000000	-0.002812
3096.000000	-0.002831
3095.000000	-0.002846
3094.000000	-0.002850
3093.000000	-0.002844
3092.000000	-0.002828
3091.000000	-0.002808
3090.000000	-0.002789
3089.000000	-0.002783
3088.000000	-0.002793
3087.000000	-0.002817
3086.000000	-0.002846
3085.000000	-0.002872
3084.000000	-0.002887
3083.000000	-0.002886
3082.000000	-0.002872
3081.000000	-0.002858
3080.000000	-0.002856
3079.000000	-0.002865
3078.000000	-0.002874
3077.000000	-0.002875
3076.000000	-0.002868
3075.000000	-0.002863
3074.000000	-0.002862
3073.000000	-0.002869
3072.000000	-0.002889
3071.000000	-0.002927
3070.000000	-0.002975
3069.000000	-0.003013
3068.000000	-0.003020
3067.000000	-0.002997
3066.000000	-0.002964
3065.000000	-0.002945
3064.000000	-0.002944
3063.000000	-0.002948
3062.000000	-0.002946
3061.000000	-0.002939
3060.000000	-0.002933
3059.000000	-0.002929
3058.000000	-0.002924
3057.000000	-0.002919
3056.000000	-0.002916
3055.000000	-0.002915
3054.000000	-0.002916
3053.000000	-0.002924
3052.000000	-0.002945
3051.000000	-0.002970
3050.000000	-0.002983
3049.000000	-0.002976
3048.000000	-0.002958
3047.000000	-0.002944
3046.000000	-0.002943
3045.000000	-0.002959
3044.000000	-0.002990
3043.000000	-0.003026
3042.000000	-0.003045
3041.000000	-0.003032
3040.000000	-0.002992
3039.000000	-0.002950
3038.000000	-0.002926
3037.000000	-0.002921
3036.000000	-0.002930
3035.000000	-0.002956
3034.000000	-0.003000
3033.000000	-0.003048
3032.000000	-0.003075
3031.000000	-0.003062
3030.000000	-0.003021
3029.000000	-0.002975
3028.000000	-0.002947
3027.000000	-0.002944
3026.000000	-0.002965
3025.000000	-0.003003
3024.000000	-0.003041
3023.000000	-0.003058
3022.000000	-0.003046
3021.000000	-0.003015
3020.000000	-0.002982
3019.000000	-0.002959
3018.000000	-0.002955
3017.000000	-0.002981
3016.000000	-0.003039
3015.000000	-0.003107
3014.000000	-0.003151
3013.000000	-0.003149
3012.000000	-0.003113
3011.000000	-0.003068
3010.000000	-0.003031
3009.000000	-0.003007
3008.000000	-0.003004
3007.000000	-0.003033
3006.000000	-0.003092
3005.000000	-0.003156
3004.000000	-0.003195
3003.000000	-0.003203
3002.000000	-0.003200
3001.000000	-0.003205
3000.000000	-0.003222
2999.000000	-0.003243
2998.000000	-0.003266
2997.000000	-0.003299
2996.000000	-0.003338
2995.000000	-0.003365
2994.000000	-0.003366
2993.000000	-0.003345
2992.000000	-0.003318
2991.000000	-0.003305
2990.000000	-0.003316
2989.000000	-0.003357
2988.000000	-0.003428
2987.000000	-0.003514
2986.000000	-0.003592
2985.000000	-0.003648
2984.000000	-0.003686
2983.000000	-0.003716
2982.000000	-0.003749
2981.000000	-0.003795
2980.000000	-0.003868
2979.000000	-0.003974
2978.000000	-0.004103
2977.000000	-0.004236
2976.000000	-0.004352
2975.000000	-0.004443
2974.000000	-0.004520
2973.000000	-0.004599
2972.000000	-0.004689
2971.000000	-0.004775
2970.000000	-0.004834
2969.000000	-0.004854
2968.000000	-0.004847
2967.000000	-0.004834
2966.000000	-0.004818
2965.000000	-0.004788
2964.000000	-0.004736
2963.000000	-0.004664
2962.000000	-0.004578
2961.000000	-0.004479
2960.000000	-0.004370
2959.000000	-0.004265
2958.000000	-0.004184
2957.000000	-0.004135
2956.000000	-0.004104
2955.000000	-0.004059
2954.000000	-0.003978
2953.000000	-0.003874
2952.000000	-0.003787
2951.000000	-0.003757
2950.000000	-0.003793
2949.000000	-0.003876
2948.000000	-0.003979
2947.000000	-0.004080
2946.000000	-0.004169
2945.000000	-0.004246
2944.000000	-0.004318
2943.000000	-0.004394
2942.000000	-0.004472
2941.000000	-0.004538
2940.000000	-0.004575
2939.000000	-0.004570
2938.000000	-0.004530
2937.000000	-0.004476
2936.000000	-0.004437
2935.000000	-0.004421
2934.000000	-0.004416
2933.000000	-0.004399
2932.000000	-0.004363
2931.000000	-0.004314
2930.000000	-0.004261
2929.000000	-0.004206
2928.000000	-0.004155
2927.000000	-0.004113
2926.000000	-0.004083
2925.000000	-0.004064
2924.000000	-0.004047
2923.000000	-0.004027
2922.000000	-0.004003
2921.000000	-0.003972
2920.000000	-0.003937
2919.000000	-0.003902
2918.000000	-0.003871
2917.000000	-0.003850
2916.000000	-0.003842
2915.000000	-0.003846
2914.000000	-0.003856
2913.000000	-0.003859
2912.000000	-0.003843
2911.000000	-0.003815
2910.000000	-0.003793
2909.000000	-0.003797
2908.000000	-0.003829
2907.000000	-0.003875
2906.000000	-0.003914
2905.000000	-0.003933
2904.000000	-0.003925
2903.000000	-0.003895
2902.000000	-0.003867
2901.000000	-0.003867
2900.000000	-0.003900
2899.000000	-0.003939
2898.000000	-0.003953
2897.000000	-0.003936
2896.000000	-0.003908
2895.000000	-0.003888
2894.000000	-0.003875
2893.000000	-0.003859
2892.000000	-0.003844
2891.000000	-0.003845
2890.000000	-0.003871
2889.000000	-0.003916
2888.000000	-0.003970
2887.000000	-0.004024
2886.000000	-0.004073
2885.000000	-0.004116
2884.000000	-0.004158
2883.000000	-0.004209
2882.000000	-0.004268
2881.000000	-0.004325
2880.000000	-0.004368
2879.000000	-0.004397
2878.000000	-0.004412
2877.000000	-0.004411
2876.000000	-0.004387
2875.000000	-0.004332
2874.000000	-0.004258
2873.000000	-0.004189
2872.000000	-0.004149
2871.000000	-0.004140
2870.000000	-0.004145
2869.000000	-0.004145
2868.000000	-0.004126
2867.000000	-0.004088
2866.000000	-0.004035
2865.000000	-0.003972
2864.000000	-0.003910
2863.000000	-0.003861
2862.000000	-0.003832
2861.000000	-0.003815
2860.000000	-0.003790
2859.000000	-0.003745
2858.000000	-0.003691
2857.000000	-0.003650
2856.000000	-0.003625
2855.000000	-0.003599
2854.000000	-0.003554
2853.000000	-0.003501
2852.000000	-0.003466
2851.000000	-0.003462
2850.000000	-0.003472
2849.000000	-0.003469
2848.000000	-0.003443
2847.000000	-0.003403
2846.000000	-0.003361
2845.000000	-0.003326
2844.000000	-0.003305
2843.000000	-0.003304
2842.000000	-0.003318
2841.000000	-0.003332
2840.000000	-0.003330
2839.000000	-0.003309
2838.000000	-0.003280
2837.000000	-0.003258
2836.000000	-0.003245
2835.000000	-0.003232
2834.000000	-0.003210
2833.000000	-0.003181
2832.000000	-0.003155
2831.000000	-0.003136
2830.000000	-0.003126
2829.000000	-0.003128
2828.000000	-0.003139
2827.000000	-0.003144
2826.000000	-0.003133
2825.000000	-0.003110
2824.000000	-0.003089
2823.000000	-0.003084
2822.000000	-0.003096
2821.000000	-0.003115
2820.000000	-0.003129
2819.000000	-0.003126
2818.000000	-0.003108
2817.000000	-0.003086
2816.000000	-0.003072
2815.000000	-0.003061
2814.000000	-0.003039
2813.000000	-0.003012
2812.000000	-0.002999
2811.000000	-0.003008
2810.000000	-0.003025
2809.000000	-0.003032
2808.000000	-0.003026
2807.000000	-0.003013
2806.000000	-0.002995
2805.000000	-0.002976
2804.000000	-0.002972
2803.000000	-0.002992
2802.000000	-0.003025
2801.000000	-0.003047
2800.000000	-0.003052
2799.000000	-0.003050
2798.000000	-0.003050
2797.000000	-0.003054
2796.000000	-0.003056
2795.000000	-0.003053
2794.000000	-0.003044
2793.000000	-0.003031
2792.000000	-0.003018
2791.000000	-0.003010
2790.000000	-0.002999
2789.000000	-0.002985
2788.000000	-0.002974
2787.000000	-0.002978
2786.000000	-0.002994
2785.000000	-0.003004
2784.000000	-0.002998
2783.000000	-0.002985
2782.000000	-0.002982
2781.000000	-0.002993
2780.000000	-0.003008
2779.000000	-0.003011
2778.000000	-0.002997
2777.000000	-0.002968
2776.000000	-0.002932
2775.000000	-0.002895
2774.000000	-0.002868
2773.000000	-0.002862
2772.000000	-0.002877
2771.000000	-0.002898
2770.000000	-0.002901
2769.000000	-0.002884
2768.000000	-0.002862
2767.000000	-0.002856
2766.000000	-0.002865
2765.000000	-0.002873
2764.000000	-0.002874
2763.000000	-0.002874
2762.000000	-0.002882
2761.000000	-0.002898
2760.000000	-0.002916
2759.000000	-0.002929
2758.000000	-0.002936
2757.000000	-0.002941
2756.000000	-0.002947
2755.000000	-0.002953
2754.000000	-0.002949
2753.000000	-0.002934
2752.000000	-0.002918
2751.000000	-0.002911
2750.000000	-0.002911
2749.000000	-0.002904
2748.000000	-0.002889
2747.000000	-0.002877
2746.000000	-0.002880
2745.000000	-0.002894
2744.000000	-0.002912
2743.000000	-0.002931
2742.000000	-0.002950
2741.000000	-0.002967
2740.000000	-0.002973
2739.000000	-0.002966
2738.000000	-0.002954
2737.000000	-0.002946
2736.000000	-0.002940
2735.000000	-0.002928
2734.000000	-0.002906
2733.000000	-0.002881
2732.000000	-0.002864
2731.000000	-0.002865
2730.000000	-0.002883
2729.000000	-0.002912
2728.000000	-0.002942
2727.000000	-0.002962
2726.000000	-0.002964
2725.000000	-0.002949
2724.000000	-0.002924
2723.000000	-0.002893
2722.000000	-0.002862
2721.000000	-0.002839
2720.000000	-0.002827
2719.000000	-0.002824
2718.000000	-0.002821
2717.000000	-0.002816
2716.000000	-0.002812
2715.000000	-0.002813
2714.000000	-0.002825
2713.000000	-0.002847
2712.000000	-0.002877
2711.000000	-0.002900
2710.000000	-0.002899
2709.000000	-0.002874
2708.000000	-0.002844
2707.000000	-0.002827
2706.000000	-0.002824
2705.000000	-0.002829
2704.000000	-0.002835
2703.000000	-0.002844
2702.000000	-0.002854
2701.000000	-0.002863
2700.000000	-0.002864
2699.000000	-0.002850
2698.000000	-0.002820
2697.000000	-0.002785
2696.000000	-0.002763
2695.000000	-0.002763
2694.000000	-0.002773
2693.000000	-0.002780
2692.000000	-0.002779
2691.000000	-0.002778
2690.000000	-0.002781
2689.000000	-0.002790
2688.000000	-0.002807
2687.000000	-0.002829
2686.000000	-0.002843
2685.000000	-0.002842
2684.000000	-0.002834
2683.000000	-0.002831
2682.000000	-0.002832
2681.000000	-0.002827
2680.000000	-0.002811
2679.000000	-0.002790
2678.000000	-0.002773
2677.000000	-0.002759
2676.000000	-0.002752
2675.000000	-0.002758
2674.000000	-0.002780
2673.000000	-0.002807
2672.000000	-0.002823
2671.000000	-0.002816
2670.000000	-0.002789
2669.000000	-0.002756
2668.000000	-0.002735
2667.000000	-0.002732
2666.000000	-0.002742
2665.000000	-0.002756
2664.000000	-0.002773
2663.000000	-0.002792
2662.000000	-0.002798
2661.000000	-0.002785
2660.000000	-0.002762
2659.000000	-0.002748
2658.000000	-0.002750
2657.000000	-0.002752
2656.000000	-0.002747
2655.000000	-0.002739
2654.000000	-0.002735
2653.000000	-0.002736
2652.000000	-0.002736
2651.000000	-0.002733
2650.000000	-0.002725
2649.000000	-0.002718
2648.000000	-0.002722
2647.000000	-0.002742
2646.000000	-0.002769
2645.000000	-0.002787
2644.000000	-0.002786
2643.000000	-0.002768
2642.000000	-0.002742
2641.000000	-0.002719
2640.000000	-0.002707
2639.000000	-0.002711
2638.000000	-0.002721
2637.000000	-0.002725
2636.000000	-0.002721
2635.000000	-0.002717
2634.000000	-0.002719
2633.000000	-0.002724
2632.000000	-0.002731
2631.000000	-0.002743
2630.000000	-0.002761
2629.000000	-0.002776
2628.000000	-0.002787
2627.000000	-0.002798
2626.000000	-0.002813
2625.000000	-0.002822
2624.000000	-0.002815
2623.000000	-0.002798
2622.000000	-0.002783
2621.000000	-0.002774
2620.000000	-0.002769
2619.000000	-0.002767
2618.000000	-0.002770
2617.000000	-0.002771
2616.000000	-0.002763
2615.000000	-0.002746
2614.000000	-0.002728
2613.000000	-0.002713
2612.000000	-0.002705
2611.000000	-0.002705
2610.000000	-0.002716
2609.000000	-0.002731
2608.000000	-0.002739
2607.000000	-0.002739
2606.000000	-0.002736
2605.000000	-0.002734
2604.000000	-0.002728
2603.000000	-0.002715
2602.000000	-0.002701
2601.000000	-0.002701
2600.000000	-0.002721
2599.000000	-0.002746
2598.000000	-0.002754
2597.000000	-0.002735
2596.000000	-0.002699
2595.000000	-0.002672
2594.000000	-0.002670
2593.000000	-0.002687
2592.000000	-0.002702
2591.000000	-0.002702
2590.000000	-0.002688
2589.000000	-0.002669
2588.000000	-0.002658
2587.000000	-0.002663
2586.000000	-0.002686
2585.000000	-0.002719
2584.000000	-0.002748
2583.000000	-0.002757
2582.000000	-0.002746
2581.000000	-0.002726
2580.000000	-0.002710
2579.000000	-0.002700
2578.000000	-0.002691
2577.000000	-0.002683
2576.000000	-0.002679
2575.000000	-0.002683
2574.000000	-0.002690
2573.000000	-0.002691
2572.000000	-0.002688
2571.000000	-0.002687
2570.000000	-0.002689
2569.000000	-0.002691
2568.000000	-0.002692
2567.000000	-0.002692
2566.000000	-0.002692
2565.000000	-0.002687
2564.000000	-0.002672
2563.000000	-0.002651
2562.000000	-0.002633
2561.000000	-0.002633
2560.000000	-0.002652
2559.000000	-0.002682
2558.000000	-0.002706
2557.000000	-0.002711
2556.000000	-0.002701
2555.000000	-0.002690
2554.000000	-0.002692
2553.000000	-0.002704
2552.000000	-0.002714
2551.000000	-0.002710
2550.000000	-0.002697
2549.000000	-0.002690
2548.000000	-0.002700
2547.000000	-0.002719
2546.000000	-0.002727
2545.000000	-0.002712
2544.000000	-0.002683
2543.000000	-0.002660
2542.000000	-0.002652
2541.000000	-0.002651
2540.000000	-0.002647
2539.000000	-0.002643
2538.000000	-0.002646
2537.000000	-0.002656
2536.000000	-0.002663
2535.000000	-0.002662
2534.000000	-0.002660
2533.000000	-0.002669
2532.000000	-0.002689
2531.000000	-0.002705
2530.000000	-0.002701
2529.000000	-0.002677
2528.000000	-0.002649
2527.000000	-0.002634
2526.000000	-0.002628
2525.000000	-0.002620
2524.000000	-0.002609
2523.000000	-0.002607
2522.000000	-0.002620
2521.000000	-0.002641
2520.000000	-0.002652
2519.000000	-0.002652
2518.000000	-0.002651
2517.000000	-0.002660
2516.000000	-0.002673
2515.000000	-0.002677
2514.000000	-0.002667
2513.000000	-0.002653
2512.000000	-0.002645
2511.000000	-0.002644
2510.000000	-0.002648
2509.000000	-0.002657
2508.000000	-0.002669
2507.000000	-0.002677
2506.000000	-0.002677
2505.000000	-0.002674
2504.000000	-0.002677
2503.000000	-0.002693
2502.000000	-0.002715
2501.000000	-0.002728
2500.000000	-0.002718
2499.000000	-0.002685
2498.000000	-0.002645
2497.000000	-0.002622
2496.000000	-0.002623
2495.000000	-0.002635
2494.000000	-0.002639
2493.000000	-0.002631
2492.000000	-0.002624
2491.000000	-0.002630
2490.000000	-0.002646
2489.000000	-0.002663
2488.000000	-0.002671
2487.000000	-0.002667
2486.000000	-0.002659
2485.000000	-0.002657
2484.000000	-0.002666
2483.000000	-0.002677
2482.000000	-0.002672
2481.000000	-0.002651
2480.000000	-0.002629
2479.000000	-0.002623
2478.000000	-0.002638
2477.000000	-0.002669
2476.000000	-0.002699
2475.000000	-0.002715
2474.000000	-0.002707
2473.000000	-0.002686
2472.000000	-0.002669
2471.000000	-0.002663
2470.000000	-0.002656
2469.000000	-0.002644
2468.000000	-0.002635
2467.000000	-0.002639
2466.000000	-0.002655
2465.000000	-0.002666
2464.000000	-0.002661
2463.000000	-0.002644
2462.000000	-0.002626
2461.000000	-0.002621
2460.000000	-0.002634
2459.000000	-0.002655
2458.000000	-0.002669
2457.000000	-0.002670
2456.000000	-0.002666
2455.000000	-0.002661
2454.000000	-0.002652
2453.000000	-0.002640
2452.000000	-0.002632
2451.000000	-0.002635
2450.000000	-0.002643
2449.000000	-0.002648
2448.000000	-0.002652
2447.000000	-0.002657
2446.000000	-0.002655
2445.000000	-0.002636
2444.000000	-0.002604
2443.000000	-0.002572
2442.000000	-0.002554
2441.000000	-0.002550
2440.000000	-0.002556
2439.000000	-0.002569
2438.000000	-0.002585
2437.000000	-0.002604
2436.000000	-0.002622
2435.000000	-0.002635
2434.000000	-0.002640
2433.000000	-0.002641
2432.000000	-0.002642
2431.000000	-0.002643
2430.000000	-0.002642
2429.000000	-0.002639
2428.000000	-0.002640
2427.000000	-0.002646
2426.000000	-0.002650
2425.000000	-0.002649
2424.000000	-0.002643
2423.000000	-0.002632
2422.000000	-0.002617
2421.000000	-0.002603
2420.000000	-0.002599
2419.000000	-0.002599
2418.000000	-0.002591
2417.000000	-0.002577
2416.000000	-0.002570
2415.000000	-0.002577
2414.000000	-0.002587
2413.000000	-0.002588
2412.000000	-0.002577
2411.000000	-0.002559
2410.000000	-0.002542
2409.000000	-0.002534
2408.000000	-0.002546
2407.000000	-0.002571
2406.000000	-0.002588
2405.000000	-0.002586
2404.000000	-0.002569
2403.000000	-0.002547
2402.000000	-0.002526
2401.000000	-0.002511
2400.000000	-0.002506
2399.000000	-0.002507
2398.000000	-0.002503
2397.000000	-0.002492
2396.000000	-0.002485
2395.000000	-0.002484
2394.000000	-0.002478
2393.000000	-0.002463
2392.000000	-0.002448
2391.000000	-0.002438
2390.000000	-0.002418
2389.000000	-0.002376
2388.000000	-0.002315
2387.000000	-0.002238
2386.000000	-0.002135
2385.000000	-0.002008
2384.000000	-0.001880
2383.000000	-0.001769
2382.000000	-0.001671
2381.000000	-0.001574
2380.000000	-0.001478
2379.000000	-0.001387
2378.000000	-0.001293
2377.000000	-0.001198
2376.000000	-0.001121
2375.000000	-0.001075
2374.000000	-0.001052
2373.000000	-0.001049
2372.000000	-0.001071
2371.000000	-0.001085
2370.000000	-0.001035
2369.000000	-0.000905
2368.000000	-0.000741
2367.000000	-0.000585
2366.000000	-0.000452
2365.000000	-0.000332
2364.000000	-0.000230
2363.000000	-0.000166
2362.000000	-0.000077
2361.000000	0.000104
2360.000000	0.000322
2359.000000	0.000502
2358.000000	0.000573
2357.000000	0.000546
2356.000000	0.000474
2355.000000	0.000386
2354.000000	0.000358
2353.000000	0.000482
2352.000000	0.000793
2351.000000	0.001085
2350.000000	0.001097
2349.000000	0.000850
2348.000000	0.000579
2347.000000	0.000652
2346.000000	0.001244
2345.000000	0.002244
2344.000000	0.003312
2343.000000	0.004050
2342.000000	0.004334
2341.000000	0.004161
2340.000000	0.003701
2339.000000	0.003144
2338.000000	0.002584
2337.000000	0.002044
2336.000000	0.001574
2335.000000	0.001245
2334.000000	0.001074
2333.000000	0.001029
2332.000000	0.001104
2331.000000	0.001233
2330.000000	0.001257
2329.000000	0.001157
2328.000000	0.000955
2327.000000	0.000795
2326.000000	0.000666
2325.000000	0.000562
2324.000000	0.000482
2323.000000	0.000414
2322.000000	0.000388
2321.000000	0.000384
2320.000000	0.000394
2319.000000	0.000351
2318.000000	0.000222
2317.000000	0.000029
2316.000000	-0.000173
2315.000000	-0.000332
2314.000000	-0.000461
2313.000000	-0.000562
2312.000000	-0.000662
2311.000000	-0.000756
2310.000000	-0.000870
2309.000000	-0.000974
2308.000000	-0.001063
2307.000000	-0.001130
2306.000000	-0.001209
2305.000000	-0.001305
2304.000000	-0.001419
2303.000000	-0.001539
2302.000000	-0.001674
2301.000000	-0.001807
2300.000000	-0.001926
2299.000000	-0.002018
2298.000000	-0.002103
2297.000000	-0.002182
2296.000000	-0.002259
2295.000000	-0.002327
2294.000000	-0.002397
2293.000000	-0.002468
2292.000000	-0.002533
2291.000000	-0.002584
2290.000000	-0.002629
2289.000000	-0.002667
2288.000000	-0.002684
2287.000000	-0.002675
2286.000000	-0.002655
2285.000000	-0.002654
2284.000000	-0.002677
2283.000000	-0.002715
2282.000000	-0.002749
2281.000000	-0.002772
2280.000000	-0.002782
2279.000000	-0.002784
2278.000000	-0.002781
2277.000000	-0.002775
2276.000000	-0.002768
2275.000000	-0.002769
2274.000000	-0.002786
2273.000000	-0.002816
2272.000000	-0.002844
2271.000000	-0.002858
2270.000000	-0.002866
2269.000000	-0.002879
2268.000000	-0.002901
2267.000000	-0.002921
2266.000000	-0.002929
2265.000000	-0.002931
2264.000000	-0.002937
2263.000000	-0.002951
2262.000000	-0.002962
2261.000000	-0.002957
2260.000000	-0.002929
2259.000000	-0.002880
2258.000000	-0.002821
2257.000000	-0.002773
2256.000000	-0.002771
2255.000000	-0.002844
2254.000000	-0.002992
2253.000000	-0.003179
2252.000000	-0.003359
2251.000000	-0.003503
2250.000000	-0.003602
2249.000000	-0.003646
2248.000000	-0.003629
2247.000000	-0.003559
2246.000000	-0.003455
2245.000000	-0.003345
2244.000000	-0.003249
2243.000000	-0.003180
2242.000000	-0.003142
2241.000000	-0.003131
2240.000000	-0.003147
2239.000000	-0.003190
2238.000000	-0.003259
2237.000000	-0.003340
2236.000000	-0.003411
2235.000000	-0.003456
2234.000000	-0.003472
2233.000000	-0.003458
2232.000000	-0.003413
2231.000000	-0.003337
2230.000000	-0.003239
2229.000000	-0.003131
2228.000000	-0.003024
2227.000000	-0.002927
2226.000000	-0.002849
2225.000000	-0.002797
2224.000000	-0.002774
2223.000000	-0.002768
2222.000000	-0.002758
2221.000000	-0.002730
2220.000000	-0.002691
2219.000000	-0.002666
2218.000000	-0.002669
2217.000000	-0.002684
2216.000000	-0.002685
2215.000000	-0.002667
2214.000000	-0.002642
2213.000000	-0.002630
2212.000000	-0.002637
2211.000000	-0.002658
2210.000000	-0.002681
2209.000000	-0.002691
2208.000000	-0.002679
2207.000000	-0.002654
2206.000000	-0.002634
2205.000000	-0.002626
2204.000000	-0.002623
2203.000000	-0.002615
2202.000000	-0.002600
2201.000000	-0.002582
2200.000000	-0.002570
2199.000000	-0.002576
2198.000000	-0.002601
2197.000000	-0.002628
2196.000000	-0.002639
2195.000000	-0.002626
2194.000000	-0.002603
2193.000000	-0.002590
2192.000000	-0.002595
2191.000000	-0.002609
2190.000000	-0.002617
2189.000000	-0.002609
2188.000000	-0.002591
2187.000000	-0.002573
2186.000000	-0.002566
2185.000000	-0.002570
2184.000000	-0.002584
2183.000000	-0.002604
2182.000000	-0.002627
2181.000000	-0.002640
2180.000000	-0.002639
2179.000000	-0.002625
2178.000000	-0.002608
2177.000000	-0.002592
2176.000000	-0.002580
2175.000000	-0.002576
2174.000000	-0.002580
2173.000000	-0.002588
2172.000000	-0.002595
2171.000000	-0.002606
2170.000000	-0.002618
2169.000000	-0.002623
2168.000000	-0.002612
2167.000000	-0.002591
2166.000000	-0.002566
2165.000000	-0.002543
2164.000000	-0.002523
2163.000000	-0.002517
2162.000000	-0.002527
2161.000000	-0.002538
2160.000000	-0.002533
2159.000000	-0.002519
2158.000000	-0.002516
2157.000000	-0.002535
2156.000000	-0.002560
2155.000000	-0.002576
2154.000000	-0.002583
2153.000000	-0.002585
2152.000000	-0.002582
2151.000000	-0.002569
2150.000000	-0.002548
2149.000000	-0.002528
2148.000000	-0.002519
2147.000000	-0.002524
2146.000000	-0.002544
2145.000000	-0.002568
2144.000000	-0.002584
2143.000000	-0.002587
2142.000000	-0.002583
2141.000000	-0.002579
2140.000000	-0.002569
2139.000000	-0.002551
2138.000000	-0.002530
2137.000000	-0.002517
2136.000000	-0.002520
2135.000000	-0.002538
2134.000000	-0.002555
2133.000000	-0.002555
2132.000000	-0.002531
2131.000000	-0.002494
2130.000000	-0.002463
2129.000000	-0.002447
2128.000000	-0.002434
2127.000000	-0.002410
2126.000000	-0.002371
2125.000000	-0.002326
2124.000000	-0.002276
2123.000000	-0.002217
2122.000000	-0.002144
2121.000000	-0.002060
2120.000000	-0.001980
2119.000000	-0.001917
2118.000000	-0.001881
2117.000000	-0.001868
2116.000000	-0.001867
2115.000000	-0.001873
2114.000000	-0.001891
2113.000000	-0.001926
2112.000000	-0.001980
2111.000000	-0.002047
2110.000000	-0.002118
2109.000000	-0.002185
2108.000000	-0.002242
2107.000000	-0.002285
2106.000000	-0.002314
2105.000000	-0.002339
2104.000000	-0.002370
2103.000000	-0.002410
2102.000000	-0.002447
2101.000000	-0.002471
2100.000000	-0.002482
2099.000000	-0.002496
2098.000000	-0.002519
2097.000000	-0.002543
2096.000000	-0.002553
2095.000000	-0.002546
2094.000000	-0.002539
2093.000000	-0.002544
2092.000000	-0.002564
2091.000000	-0.002590
2090.000000	-0.002612
2089.000000	-0.002624
2088.000000	-0.002625
2087.000000	-0.002618
2086.000000	-0.002606
2085.000000	-0.002589
2084.000000	-0.002572
2083.000000	-0.002558
2082.000000	-0.002549
2081.000000	-0.002541
2080.000000	-0.002534
2079.000000	-0.002531
2078.000000	-0.002532
2077.000000	-0.002531
2076.000000	-0.002523
2075.000000	-0.002511
2074.000000	-0.002501
2073.000000	-0.002494
2072.000000	-0.002490
2071.000000	-0.002493
2070.000000	-0.002506
2069.000000	-0.002527
2068.000000	-0.002545
2067.000000	-0.002552
2066.000000	-0.002550
2065.000000	-0.002543
2064.000000	-0.002532
2063.000000	-0.002519
2062.000000	-0.002506
2061.000000	-0.002496
2060.000000	-0.002488
2059.000000	-0.002485
2058.000000	-0.002484
2057.000000	-0.002487
2056.000000	-0.002494
2055.000000	-0.002506
2054.000000	-0.002519
2053.000000	-0.002522
2052.000000	-0.002514
2051.000000	-0.002506
2050.000000	-0.002513
2049.000000	-0.002534
2048.000000	-0.002553
2047.000000	-0.002555
2046.000000	-0.002542
2045.000000	-0.002525
2044.000000	-0.002508
2043.000000	-0.002490
2042.000000	-0.002469
2041.000000	-0.002446
2040.000000	-0.002426
2039.000000	-0.002418
2038.000000	-0.002428
2037.000000	-0.002454
2036.000000	-0.002482
2035.000000	-0.002497
2034.000000	-0.002494
2033.000000	-0.002479
2032.000000	-0.002464
2031.000000	-0.002463
2030.000000	-0.002480
2029.000000	-0.002501
2028.000000	-0.002510
2027.000000	-0.002500
2026.000000	-0.002480
2025.000000	-0.002462
2024.000000	-0.002453
2023.000000	-0.002451
2022.000000	-0.002457
2021.000000	-0.002468
2020.000000	-0.002478
2019.000000	-0.002476
2018.000000	-0.002461
2017.000000	-0.002441
2016.000000	-0.002429
2015.000000	-0.002432
2014.000000	-0.002448
2013.000000	-0.002463
2012.000000	-0.002467
2011.000000	-0.002458
2010.000000	-0.002443
2009.000000	-0.002426
2008.000000	-0.002412
2007.000000	-0.002406
2006.000000	-0.002416
2005.000000	-0.002437
2004.000000	-0.002457
2003.000000	-0.002466
2002.000000	-0.002456
2001.000000	-0.002433
2000.000000	-0.002403
1999.000000	-0.002381
1998.000000	-0.002374
1997.000000	-0.002377
1996.000000	-0.002380
1995.000000	-0.002381
1994.000000	-0.002385
1993.000000	-0.002393
1992.000000	-0.002398
1991.000000	-0.002396
1990.000000	-0.002389
1989.000000	-0.002383
1988.000000	-0.002378
1987.000000	-0.002374
1986.000000	-0.002370
1985.000000	-0.002366
1984.000000	-0.002364
1983.000000	-0.002366
1982.000000	-0.002367
1981.000000	-0.002358
1980.000000	-0.002339
1979.000000	-0.002321
1978.000000	-0.002320
1977.000000	-0.002338
1976.000000	-0.002361
1975.000000	-0.002375
1974.000000	-0.002376
1973.000000	-0.002370
1972.000000	-0.002360
1971.000000	-0.002350
1970.000000	-0.002344
1969.000000	-0.002345
1968.000000	-0.002351
1967.000000	-0.002362
1966.000000	-0.002375
1965.000000	-0.002382
1964.000000	-0.002374
1963.000000	-0.002352
1962.000000	-0.002327
1961.000000	-0.002312
1960.000000	-0.002309
1959.000000	-0.002313
1958.000000	-0.002317
1957.000000	-0.002322
1956.000000	-0.002327
1955.000000	-0.002328
1954.000000	-0.002326
1953.000000	-0.002325
1952.000000	-0.002332
1951.000000	-0.002346
1950.000000	-0.002365
1949.000000	-0.002384
1948.000000	-0.002398
1947.000000	-0.002400
1946.000000	-0.002387
1945.000000	-0.002362
1944.000000	-0.002338
1943.000000	-0.002327
1942.000000	-0.002325
1941.000000	-0.002320
1940.000000	-0.002305
1939.000000	-0.002289
1938.000000	-0.002288
1937.000000	-0.002305
1936.000000	-0.002324
1935.000000	-0.002332
1934.000000	-0.002328
1933.000000	-0.002321
1932.000000	-0.002317
1931.000000	-0.002317
1930.000000	-0.002315
1929.000000	-0.002308
1928.000000	-0.002299
1927.000000	-0.002293
1926.000000	-0.002291
1925.000000	-0.002290
1924.000000	-0.002289
1923.000000	-0.002293
1922.000000	-0.002303
1921.000000	-0.002313
1920.000000	-0.002310
1919.000000	-0.002296
1918.000000	-0.002286
1917.000000	-0.002291
1916.000000	-0.002305
1915.000000	-0.002313
1914.000000	-0.002308
1913.000000	-0.002292
1912.000000	-0.002277
1911.000000	-0.002272
1910.000000	-0.002281
1909.000000	-0.002295
1908.000000	-0.002302
1907.000000	-0.002296
1906.000000	-0.002284
1905.000000	-0.002281
1904.000000	-0.002292
1903.000000	-0.002306
1902.000000	-0.002310
1901.000000	-0.002303
1900.000000	-0.002294
1899.000000	-0.002293
1898.000000	-0.002295
1897.000000	-0.002290
1896.000000	-0.002271
1895.000000	-0.002245
1894.000000	-0.002230
1893.000000	-0.002235
1892.000000	-0.002257
1891.000000	-0.002284
1890.000000	-0.002301
1889.000000	-0.002301
1888.000000	-0.002286
1887.000000	-0.002273
1886.000000	-0.002279
1885.000000	-0.002302
1884.000000	-0.002321
1883.000000	-0.002313
1882.000000	-0.002277
1881.000000	-0.002236
1880.000000	-0.002215
1879.000000	-0.002224
1878.000000	-0.002250
1877.000000	-0.002279
1876.000000	-0.002301
1875.000000	-0.002314
1874.000000	-0.002315
1873.000000	-0.002300
1872.000000	-0.002272
1871.000000	-0.002245
1870.000000	-0.002236
1869.000000	-0.002247
1868.000000	-0.002262
1867.000000	-0.002265
1866.000000	-0.002259
1865.000000	-0.002257
1864.000000	-0.002267
1863.000000	-0.002284
1862.000000	-0.002294
1861.000000	-0.002292
1860.000000	-0.002279
1859.000000	-0.002266
1858.000000	-0.002264
1857.000000	-0.002276
1856.000000	-0.002299
1855.000000	-0.002319
1854.000000	-0.002321
1853.000000	-0.002297
1852.000000	-0.002259
1851.000000	-0.002227
1850.000000	-0.002219
1849.000000	-0.002231
1848.000000	-0.002251
1847.000000	-0.002269
1846.000000	-0.002284
1845.000000	-0.002289
1844.000000	-0.002273
1843.000000	-0.002240
1842.000000	-0.002213
1841.000000	-0.002210
1840.000000	-0.002228
1839.000000	-0.002248
1838.000000	-0.002254
1837.000000	-0.002247
1836.000000	-0.002240
1835.000000	-0.002246
1834.000000	-0.002266
1833.000000	-0.002291
1832.000000	-0.002304
1831.000000	-0.002299
1830.000000	-0.002280
1829.000000	-0.002259
1828.000000	-0.002248
1827.000000	-0.002246
1826.000000	-0.002242
1825.000000	-0.002229
1824.000000	-0.002216
1823.000000	-0.002219
1822.000000	-0.002234
1821.000000	-0.002248
1820.000000	-0.002249
1819.000000	-0.002241
1818.000000	-0.002235
1817.000000	-0.002233
1816.000000	-0.002234
1815.000000	-0.002236
1814.000000	-0.002238
1813.000000	-0.002233
1812.000000	-0.002222
1811.000000	-0.002211
1810.000000	-0.002205
1809.000000	-0.002200
1808.000000	-0.002187
1807.000000	-0.002171
1806.000000	-0.002163
1805.000000	-0.002170
1804.000000	-0.002181
1803.000000	-0.002193
1802.000000	-0.002210
1801.000000	-0.002234
1800.000000	-0.002257
1799.000000	-0.002263
1798.000000	-0.002250
1797.000000	-0.002226
1796.000000	-0.002201
1795.000000	-0.002184
1794.000000	-0.002187
1793.000000	-0.002215
1792.000000	-0.002256
1791.000000	-0.002282
1790.000000	-0.002279
1789.000000	-0.002250
1788.000000	-0.002210
1787.000000	-0.002173
1786.000000	-0.002145
1785.000000	-0.002132
1784.000000	-0.002134
1783.000000	-0.002150
1782.000000	-0.002174
1781.000000	-0.002190
1780.000000	-0.002188
1779.000000	-0.002175
1778.000000	-0.002171
1777.000000	-0.002177
1776.000000	-0.002178
1775.000000	-0.002162
1774.000000	-0.002143
1773.000000	-0.002144
1772.000000	-0.002163
1771.000000	-0.002185
1770.000000	-0.002197
1769.000000	-0.002204
1768.000000	-0.002214
1767.000000	-0.002223
1766.000000	-0.002223
1765.000000	-0.002211
1764.000000	-0.002189
1763.000000	-0.002167
1762.000000	-0.002153
1761.000000	-0.002146
1760.000000	-0.002142
1759.000000	-0.002142
1758.000000	-0.002151
1757.000000	-0.002166
1756.000000	-0.002172
1755.000000	-0.002155
1754.000000	-0.002121
1753.000000	-0.002086
1752.000000	-0.002067
1751.000000	-0.002064
1750.000000	-0.002067
1749.000000	-0.002072
1748.000000	-0.002084
1747.000000	-0.002106
1746.000000	-0.002122
1745.000000	-0.002114
1744.000000	-0.002074
1743.000000	-0.002016
1742.000000	-0.001965
1741.000000	-0.001941
1740.000000	-0.001951
1739.000000	-0.001979
1738.000000	-0.002004
1737.000000	-0.002020
1736.000000	-0.002032
1735.000000	-0.002046
1734.000000	-0.002042
1733.000000	-0.002006
1732.000000	-0.001953
1731.000000	-0.001916
1730.000000	-0.001914
1729.000000	-0.001942
1728.000000	-0.001979
1727.000000	-0.001999
1726.000000	-0.001986
1725.000000	-0.001938
1724.000000	-0.001878
1723.000000	-0.001829
1722.000000	-0.001803
1721.000000	-0.001790
1720.000000	-0.001780
1719.000000	-0.001776
1718.000000	-0.001775
1717.000000	-0.001762
1716.000000	-0.001720
1715.000000	-0.001651
1714.000000	-0.001570
1713.000000	-0.001500
1712.000000	-0.001448
1711.000000	-0.001407
1710.000000	-0.001364
1709.000000	-0.001310
1708.000000	-0.001246
1707.000000	-0.001186
1706.000000	-0.001151
1705.000000	-0.001145
1704.000000	-0.001149
1703.000000	-0.001139
1702.000000	-0.001112
1701.000000	-0.001090
1700.000000	-0.001092
1699.000000	-0.001107
1698.000000	-0.001114
1697.000000	-0.001107
1696.000000	-0.001094
1695.000000	-0.001088
1694.000000	-0.001093
1693.000000	-0.001101
1692.000000	-0.001094
1691.000000	-0.001067
1690.000000	-0.001033
1689.000000	-0.001012
1688.000000	-0.001008
1687.000000	-0.001019
1686.000000	-0.001038
1685.000000	-0.001058
1684.000000	-0.001058
1683.000000	-0.001036
1682.000000	-0.001008
1681.000000	-0.000985
1680.000000	-0.000961
1679.000000	-0.000939
1678.000000	-0.000920
1677.000000	-0.000899
1676.000000	-0.000874
1675.000000	-0.000852
1674.000000	-0.000846
1673.000000	-0.000850
1672.000000	-0.000854
1671.000000	-0.000854
1670.000000	-0.000858
1669.000000	-0.000867
1668.000000	-0.000869
1667.000000	-0.000859
1666.000000	-0.000850
1665.000000	-0.000857
1664.000000	-0.000871
1663.000000	-0.000865
1662.000000	-0.000824
1661.000000	-0.000763
1660.000000	-0.000710
1659.000000	-0.000686
1658.000000	-0.000698
1657.000000	-0.000734
1656.000000	-0.000766
1655.000000	-0.000772
1654.000000	-0.000753
1653.000000	-0.000727
1652.000000	-0.000717
1651.000000	-0.000720
1650.000000	-0.000715
1649.000000	-0.000701
1648.000000	-0.000686
1647.000000	-0.000677
1646.000000	-0.000667
1645.000000	-0.000649
1644.000000	-0.000629
1643.000000	-0.000621
1642.000000	-0.000639
1641.000000	-0.000678
1640.000000	-0.000724
1639.000000	-0.000762
1638.000000	-0.000783
1637.000000	-0.000785
1636.000000	-0.000775
1635.000000	-0.000764
1634.000000	-0.000760
1633.000000	-0.000754
1632.000000	-0.000740
1631.000000	-0.000721
1630.000000	-0.000710
1629.000000	-0.000716
1628.000000	-0.000734
1627.000000	-0.000759
1626.000000	-0.000785
1625.000000	-0.000806
1624.000000	-0.000812
1623.000000	-0.000804
1622.000000	-0.000802
1621.000000	-0.000821
1620.000000	-0.000854
1619.000000	-0.000880
1618.000000	-0.000884
1617.000000	-0.000867
1616.000000	-0.000841
1615.000000	-0.000824
1614.000000	-0.000818
1613.000000	-0.000817
1612.000000	-0.000811
1611.000000	-0.000799
1610.000000	-0.000786
1609.000000	-0.000776
1608.000000	-0.000764
1607.000000	-0.000745
1606.000000	-0.000720
1605.000000	-0.000690
1604.000000	-0.000660
1603.000000	-0.000637
1602.000000	-0.000624
1601.000000	-0.000622
1600.000000	-0.000629
1599.000000	-0.000642
1598.000000	-0.000654
1597.000000	-0.000660
1596.000000	-0.000667
1595.000000	-0.000694
1594.000000	-0.000744
1593.000000	-0.000797
1592.000000	-0.000834
1591.000000	-0.000856
1590.000000	-0.000878
1589.000000	-0.000901
1588.000000	-0.000913
1587.000000	-0.000911
1586.000000	-0.000910
1585.000000	-0.000916
1584.000000	-0.000922
1583.000000	-0.000925
1582.000000	-0.000931
1581.000000	-0.000947
1580.000000	-0.000963
1579.000000	-0.000962
1578.000000	-0.000929
1577.000000	-0.000869
1576.000000	-0.000804
1575.000000	-0.000769
1574.000000	-0.000779
1573.000000	-0.000812
1572.000000	-0.000843
1571.000000	-0.000862
1570.000000	-0.000885
1569.000000	-0.000912
1568.000000	-0.000926
1567.000000	-0.000910
1566.000000	-0.000873
1565.000000	-0.000837
1564.000000	-0.000815
1563.000000	-0.000800
1562.000000	-0.000771
1561.000000	-0.000711
1560.000000	-0.000644
1559.000000	-0.000621
1558.000000	-0.000664
1557.000000	-0.000743
1556.000000	-0.000815
1555.000000	-0.000867
1554.000000	-0.000913
1553.000000	-0.000960
1552.000000	-0.000995
1551.000000	-0.001011
1550.000000	-0.001010
1549.000000	-0.001012
1548.000000	-0.001025
1547.000000	-0.001048
1546.000000	-0.001089
1545.000000	-0.001165
1544.000000	-0.001278
1543.000000	-0.001402
1542.000000	-0.001494
1541.000000	-0.001532
1540.000000	-0.001544
1539.000000	-0.001578
1538.000000	-0.001652
1537.000000	-0.001729
1536.000000	-0.001772
1535.000000	-0.001779
1534.000000	-0.001779
1533.000000	-0.001800
1532.000000	-0.001862
1531.000000	-0.001976
1530.000000	-0.002127
1529.000000	-0.002265
1528.000000	-0.002317
1527.000000	-0.002264
1526.000000	-0.002170
1525.000000	-0.002107
1524.000000	-0.002079
1523.000000	-0.002050
1522.000000	-0.002016
1521.000000	-0.002005
1520.000000	-0.002016
1519.000000	-0.002016
1518.000000	-0.002019
1517.000000	-0.002090
1516.000000	-0.002255
1515.000000	-0.002421
1514.000000	-0.002456
1513.000000	-0.002319
1512.000000	-0.002110
1511.000000	-0.001975
1510.000000	-0.001975
1509.000000	-0.002061
1508.000000	-0.002151
1507.000000	-0.002195
1506.000000	-0.002191
1505.000000	-0.002170
1504.000000	-0.002150
1503.000000	-0.002146
1502.000000	-0.002176
1501.000000	-0.002237
1500.000000	-0.002300
1499.000000	-0.002335
1498.000000	-0.002334
1497.000000	-0.002304
1496.000000	-0.002252
1495.000000	-0.002188
1494.000000	-0.002137
1493.000000	-0.002121
1492.000000	-0.002150
1491.000000	-0.002216
1490.000000	-0.002302
1489.000000	-0.002382
1488.000000	-0.002435
1487.000000	-0.002478
1486.000000	-0.002566
1485.000000	-0.002733
1484.000000	-0.002936
1483.000000	-0.003087
1482.000000	-0.003143
1481.000000	-0.003136
1480.000000	-0.003121
1479.000000	-0.003105
1478.000000	-0.003054
1477.000000	-0.002954
1476.000000	-0.002840
1475.000000	-0.002757
1474.000000	-0.002730
1473.000000	-0.002755
1472.000000	-0.002811
1471.000000	-0.002872
1470.000000	-0.002912
1469.000000	-0.002924
1468.000000	-0.002946
1467.000000	-0.003071
1466.000000	-0.003376
1465.000000	-0.003782
1464.000000	-0.004041
1463.000000	-0.003944
1462.000000	-0.003543
1461.000000	-0.003080
1460.000000	-0.002771
1459.000000	-0.002658
1458.000000	-0.002645
1457.000000	-0.002642
1456.000000	-0.002638
1455.000000	-0.002650
1454.000000	-0.002669
1453.000000	-0.002701
1452.000000	-0.002780
1451.000000	-0.002900
1450.000000	-0.002985
1449.000000	-0.002954
1448.000000	-0.002820
1447.000000	-0.002684
1446.000000	-0.002620
1445.000000	-0.002606
1444.000000	-0.002575
1443.000000	-0.002510
1442.000000	-0.002446
1441.000000	-0.002421
1440.000000	-0.002440
1439.000000	-0.002501
1438.000000	-0.002616
1437.000000	-0.002772
1436.000000	-0.002882
1435.000000	-0.002851
1434.000000	-0.002677
1433.000000	-0.002448
1432.000000	-0.002262
1431.000000	-0.002158
1430.000000	-0.002116
1429.000000	-0.002110
1428.000000	-0.002143
1427.000000	-0.002229
1426.000000	-0.002374
1425.000000	-0.002588
1424.000000	-0.002855
1423.000000	-0.003102
1422.000000	-0.003212
1421.000000	-0.003116
1420.000000	-0.002855
1419.000000	-0.002576
1418.000000	-0.002402
1417.000000	-0.002335
1416.000000	-0.002311
1415.000000	-0.002285
1414.000000	-0.002261
1413.000000	-0.002256
1412.000000	-0.002281
1411.000000	-0.002334
1410.000000	-0.002401
1409.000000	-0.002446
1408.000000	-0.002433
1407.000000	-0.002354
1406.000000	-0.002244
1405.000000	-0.002158
1404.000000	-0.002130
1403.000000	-0.002148
1402.000000	-0.002181
1401.000000	-0.002207
1400.000000	-0.002215
1399.000000	-0.002200
1398.000000	-0.002166
1397.000000	-0.002133
1396.000000	-0.002113
1395.000000	-0.002092
1394.000000	-0.002044
1393.000000	-0.001963
1392.000000	-0.001879
1391.000000	-0.001826
1390.000000	-0.001812
1389.000000	-0.001819
1388.000000	-0.001815
1387.000000	-0.001783
1386.000000	-0.001725
1385.000000	-0.001664
1384.000000	-0.001621
1383.000000	-0.001606
1382.000000	-0.001616
1381.000000	-0.001652
1380.000000	-0.001721
1379.000000	-0.001804
1378.000000	-0.001853
1377.000000	-0.001829
1376.000000	-0.001744
1375.000000	-0.001653
1374.000000	-0.001596
1373.000000	-0.001567
1372.000000	-0.001537
1371.000000	-0.001498
1370.000000	-0.001460
1369.000000	-0.001432
1368.000000	-0.001406
1367.000000	-0.001379
1366.000000	-0.001363
1365.000000	-0.001366
1364.000000	-0.001379
1363.000000	-0.001382
1362.000000	-0.001365
1361.000000	-0.001336
1360.000000	-0.001317
1359.000000	-0.001320
1358.000000	-0.001346
1357.000000	-0.001384
1356.000000	-0.001432
1355.000000	-0.001500
1354.000000	-0.001607
1353.000000	-0.001751
1352.000000	-0.001894
1351.000000	-0.001980
1350.000000	-0.001974
1349.000000	-0.001895
1348.000000	-0.001788
1347.000000	-0.001691
1346.000000	-0.001613
1345.000000	-0.001552
1344.000000	-0.001510
1343.000000	-0.001482
1342.000000	-0.001460
1341.000000	-0.001444
1340.000000	-0.001444
1339.000000	-0.001470
1338.000000	-0.001505
1337.000000	-0.001515
1336.000000	-0.001485
1335.000000	-0.001438
1334.000000	-0.001405
1333.000000	-0.001400
1332.000000	-0.001406
1331.000000	-0.001405
1330.000000	-0.001390
1329.000000	-0.001371
1328.000000	-0.001361
1327.000000	-0.001368
1326.000000	-0.001387
1325.000000	-0.001406
1324.000000	-0.001408
1323.000000	-0.001388
1322.000000	-0.001352
1321.000000	-0.001313
1320.000000	-0.001281
1319.000000	-0.001253
1318.000000	-0.001225
1317.000000	-0.001196
1316.000000	-0.001168
1315.000000	-0.001144
1314.000000	-0.001117
1313.000000	-0.001087
1312.000000	-0.001064
1311.000000	-0.001053
1310.000000	-0.001045
1309.000000	-0.001017
1308.000000	-0.000967
1307.000000	-0.000922
1306.000000	-0.000911
1305.000000	-0.000932
1304.000000	-0.000956
1303.000000	-0.000961
1302.000000	-0.000949
1301.000000	-0.000930
1300.000000	-0.000909
1299.000000	-0.000887
1298.000000	-0.000871
1297.000000	-0.000872
1296.000000	-0.000883
1295.000000	-0.000885
1294.000000	-0.000866
1293.000000	-0.000838
1292.000000	-0.000822
1291.000000	-0.000829
1290.000000	-0.000848
1289.000000	-0.000861
1288.000000	-0.000866
1287.000000	-0.000865
1286.000000	-0.000858
1285.000000	-0.000832
1284.000000	-0.000777
1283.000000	-0.000697
1282.000000	-0.000605
1281.000000	-0.000516
1280.000000	-0.000436
1279.000000	-0.000365
1278.000000	-0.000309
1277.000000	-0.000278
1276.000000	-0.000281
1275.000000	-0.000320
1274.000000	-0.000392
1273.000000	-0.000483
1272.000000	-0.000588
1271.000000	-0.000717
1270.000000	-0.000871
1269.000000	-0.001030
1268.000000	-0.001153
1267.000000	-0.001219
1266.000000	-0.001242
1265.000000	-0.001248
1264.000000	-0.001246
1263.000000	-0.001227
1262.000000	-0.001186
1261.000000	-0.001141
1260.000000	-0.001106
1259.000000	-0.001076
1258.000000	-0.001032
1257.000000	-0.000964
1256.000000	-0.000881
1255.000000	-0.000802
1254.000000	-0.000737
1253.000000	-0.000680
1252.000000	-0.000612
1251.000000	-0.000517
1250.000000	-0.000397
1249.000000	-0.000265
1248.000000	-0.000133
1247.000000	0.000005
1246.000000	0.000158
1245.000000	0.000326
1244.000000	0.000492
1243.000000	0.000641
1242.000000	0.000775
1241.000000	0.000907
1240.000000	0.001039
1239.000000	0.001153
1238.000000	0.001225
1237.000000	0.001245
1236.000000	0.001218
1235.000000	0.001161
1234.000000	0.001086
1233.000000	0.001008
1232.000000	0.000937
1231.000000	0.000874
1230.000000	0.000814
1229.000000	0.000748
1228.000000	0.000669
1227.000000	0.000581
1226.000000	0.000489
1225.000000	0.000398
1224.000000	0.000311
1223.000000	0.000226
1222.000000	0.000145
1221.000000	0.000075
1220.000000	0.000024
1219.000000	-0.000008
1218.000000	-0.000035
1217.000000	-0.000071
1216.000000	-0.000118
1215.000000	-0.000165
1214.000000	-0.000205
1213.000000	-0.000242
1212.000000	-0.000288
1211.000000	-0.000345
1210.000000	-0.000396
1209.000000	-0.000426
1208.000000	-0.000428
1207.000000	-0.000412
1206.000000	-0.000387
1205.000000	-0.000361
1204.000000	-0.000336
1203.000000	-0.000321
1202.000000	-0.000322
1201.000000	-0.000334
1200.000000	-0.000344
1199.000000	-0.000347
1198.000000	-0.000351
1197.000000	-0.000362
1196.000000	-0.000377
1195.000000	-0.000381
1194.000000	-0.000361
1193.000000	-0.000319
1192.000000	-0.000263
1191.000000	-0.000205
1190.000000	-0.000158
1189.000000	-0.000130
1188.000000	-0.000119
1187.000000	-0.000124
1186.000000	-0.000145
1185.000000	-0.000179
1184.000000	-0.000212
1183.000000	-0.000222
1182.000000	-0.000203
1181.000000	-0.000176
1180.000000	-0.000171
1179.000000	-0.000202
1178.000000	-0.000250
1177.000000	-0.000291
1176.000000	-0.000312
1175.000000	-0.000319
1174.000000	-0.000326
1173.000000	-0.000337
1172.000000	-0.000342
1171.000000	-0.000334
1170.000000	-0.000325
1169.000000	-0.000338
1168.000000	-0.000377
1167.000000	-0.000414
1166.000000	-0.000420
1165.000000	-0.000400
1164.000000	-0.000382
1163.000000	-0.000373
1162.000000	-0.000352
1161.000000	-0.000306
1160.000000	-0.000251
1159.000000	-0.000216
1158.000000	-0.000211
1157.000000	-0.000230
1156.000000	-0.000269
1155.000000	-0.000327
1154.000000	-0.000385
1153.000000	-0.000416
1152.000000	-0.000409
1151.000000	-0.000383
1150.000000	-0.000359
1149.000000	-0.000338
1148.000000	-0.000308
1147.000000	-0.000265
1146.000000	-0.000223
1145.000000	-0.000193
1144.000000	-0.000176
1143.000000	-0.000162
1142.000000	-0.000142
1141.000000	-0.000118
1140.000000	-0.000108
1139.000000	-0.000119
1138.000000	-0.000141
1137.000000	-0.000159
1136.000000	-0.000167
1135.000000	-0.000178
1134.000000	-0.000199
1133.000000	-0.000217
1132.000000	-0.000216
1131.000000	-0.000192
1130.000000	-0.000154
1129.000000	-0.000118
1128.000000	-0.000104
1127.000000	-0.000126
1126.000000	-0.000172
1125.000000	-0.000202
1124.000000	-0.000175
1123.000000	-0.000097
1122.000000	-0.000017
1121.000000	0.000021
1120.000000	0.000009
1119.000000	-0.000032
1118.000000	-0.000080
1117.000000	-0.000123
1116.000000	-0.000157
1115.000000	-0.000181
1114.000000	-0.000195
1113.000000	-0.000206
1112.000000	-0.000219
1111.000000	-0.000242
1110.000000	-0.000273
1109.000000	-0.000298
1108.000000	-0.000298
1107.000000	-0.000267
1106.000000	-0.000218
1105.000000	-0.000173
1104.000000	-0.000153
1103.000000	-0.000164
1102.000000	-0.000197
1101.000000	-0.000236
1100.000000	-0.000268
1099.000000	-0.000293
1098.000000	-0.000308
1097.000000	-0.000304
1096.000000	-0.000279
1095.000000	-0.000248
1094.000000	-0.000235
1093.000000	-0.000248
1092.000000	-0.000278
1091.000000	-0.000318
1090.000000	-0.000371
1089.000000	-0.000433
1088.000000	-0.000489
1087.000000	-0.000528
1086.000000	-0.000553
1085.000000	-0.000576
1084.000000	-0.000604
1083.000000	-0.000636
1082.000000	-0.000675
1081.000000	-0.000718
1080.000000	-0.000756
1079.000000	-0.000784
1078.000000	-0.000806
1077.000000	-0.000824
1076.000000	-0.000835
1075.000000	-0.000844
1074.000000	-0.000866
1073.000000	-0.000907
1072.000000	-0.000956
1071.000000	-0.001001
1070.000000	-0.001035
1069.000000	-0.001049
1068.000000	-0.001034
1067.000000	-0.001001
1066.000000	-0.000991
1065.000000	-0.001029
1064.000000	-0.001091
1063.000000	-0.001130
1062.000000	-0.001143
1061.000000	-0.001168
1060.000000	-0.001221
1059.000000	-0.001266
1058.000000	-0.001261
1057.000000	-0.001214
1056.000000	-0.001173
1055.000000	-0.001177
1054.000000	-0.001212
1053.000000	-0.001237
1052.000000	-0.001228
1051.000000	-0.001200
1050.000000	-0.001193
1049.000000	-0.001218
1048.000000	-0.001239
1047.000000	-0.001221
1046.000000	-0.001187
1045.000000	-0.001197
1044.000000	-0.001274
1043.000000	-0.001361
1042.000000	-0.001385
1041.000000	-0.001336
1040.000000	-0.001273
1039.000000	-0.001257
1038.000000	-0.001292
1037.000000	-0.001337
1036.000000	-0.001362
1035.000000	-0.001374
1034.000000	-0.001401
1033.000000	-0.001444
1032.000000	-0.001469
1031.000000	-0.001444
1030.000000	-0.001384
1029.000000	-0.001342
1028.000000	-0.001350
1027.000000	-0.001383
1026.000000	-0.001393
1025.000000	-0.001367
1024.000000	-0.001338
1023.000000	-0.001336
1022.000000	-0.001346
1021.000000	-0.001329
1020.000000	-0.001261
1019.000000	-0.001161
1018.000000	-0.001069
1017.000000	-0.001015
1016.000000	-0.001001
1015.000000	-0.001013
1014.000000	-0.001039
1013.000000	-0.001067
1012.000000	-0.001081
1011.000000	-0.001068
1010.000000	-0.001023
1009.000000	-0.000960
1008.000000	-0.000899
1007.000000	-0.000848
1006.000000	-0.000798
1005.000000	-0.000739
1004.000000	-0.000676
1003.000000	-0.000627
1002.000000	-0.000604
1001.000000	-0.000597
1000.000000	-0.000579
999.000000	-0.000538
998.000000	-0.000481
997.000000	-0.000426
996.000000	-0.000379
995.000000	-0.000332
994.000000	-0.000280
993.000000	-0.000223
992.000000	-0.000162
991.000000	-0.000102
990.000000	-0.000047
989.000000	-0.000002
988.000000	0.000038
987.000000	0.000080
986.000000	0.000123
985.000000	0.000160
984.000000	0.000198
983.000000	0.000249
982.000000	0.000313
981.000000	0.000361
980.000000	0.000364
979.000000	0.000330
978.000000	0.000301
977.000000	0.000311
976.000000	0.000358
975.000000	0.000410
974.000000	0.000441
973.000000	0.000441
972.000000	0.000422
971.000000	0.000406
970.000000	0.000409
969.000000	0.000438
968.000000	0.000485
967.000000	0.000529
966.000000	0.000554
965.000000	0.000557
964.000000	0.000552
963.000000	0.000559
962.000000	0.000586
961.000000	0.000611
960.000000	0.000597
959.000000	0.000529
958.000000	0.000432
957.000000	0.000362
956.000000	0.000345
955.000000	0.000358
954.000000	0.000360
953.000000	0.000341
952.000000	0.000331
951.000000	0.000350
950.000000	0.000385
949.000000	0.000405
948.000000	0.000397
947.000000	0.000380
946.000000	0.000370
945.000000	0.000361
944.000000	0.000340
943.000000	0.000301
942.000000	0.000259
941.000000	0.000227
940.000000	0.000205
939.000000	0.000177
938.000000	0.000137
937.000000	0.000101
936.000000	0.000092
935.000000	0.000106
934.000000	0.000121
933.000000	0.000124
932.000000	0.000128
931.000000	0.000153
930.000000	0.000200
929.000000	0.000255
928.000000	0.000304
927.000000	0.000340
926.000000	0.000357
925.000000	0.000353
924.000000	0.000324
923.000000	0.000261
922.000000	0.000168
921.000000	0.000075
920.000000	0.000027
919.000000	0.000039
918.000000	0.000072
917.000000	0.000077
916.000000	0.000053
915.000000	0.000043
914.000000	0.000073
913.000000	0.000121
912.000000	0.000152
911.000000	0.000155
910.000000	0.000143
909.000000	0.000129
908.000000	0.000121
907.000000	0.000119
906.000000	0.000126
905.000000	0.000144
904.000000	0.000176
903.000000	0.000218
902.000000	0.000265
901.000000	0.000312
900.000000	0.000357
899.000000	0.000400
898.000000	0.000429
897.000000	0.000432
896.000000	0.000412
895.000000	0.000387
894.000000	0.000367
893.000000	0.000349
892.000000	0.000326
891.000000	0.000305
890.000000	0.000302
889.000000	0.000330
888.000000	0.000379
887.000000	0.000421
886.000000	0.000436
885.000000	0.000430
884.000000	0.000433
883.000000	0.000468
882.000000	0.000525
881.000000	0.000578
880.000000	0.000607
879.000000	0.000614
878.000000	0.000605
877.000000	0.000589
876.000000	0.000581
875.000000	0.000599
874.000000	0.000654
873.000000	0.000738
872.000000	0.000827
871.000000	0.000889
870.000000	0.000904
869.000000	0.000885
868.000000	0.000866
867.000000	0.000875
866.000000	0.000910
865.000000	0.000960
864.000000	0.001015
863.000000	0.001070
862.000000	0.001131
861.000000	0.001212
860.000000	0.001321
859.000000	0.001439
858.000000	0.001538
857.000000	0.001623
856.000000	0.001740
855.000000	0.001926
854.000000	0.002165
853.000000	0.002420
852.000000	0.002666
851.000000	0.002876
850.000000	0.002990
849.000000	0.002952
848.000000	0.002760
847.000000	0.002472
846.000000	0.002148
845.000000	0.001825
844.000000	0.001530
843.000000	0.001288
842.000000	0.001114
841.000000	0.000999
840.000000	0.000922
839.000000	0.000852
838.000000	0.000763
837.000000	0.000656
836.000000	0.000561
835.000000	0.000499
834.000000	0.000456
833.000000	0.000407
832.000000	0.000355
831.000000	0.000318
830.000000	0.000290
829.000000	0.000260
828.000000	0.000247
827.000000	0.000282
826.000000	0.000359
825.000000	0.000432
824.000000	0.000477
823.000000	0.000507
822.000000	0.000533
821.000000	0.000546
820.000000	0.000548
819.000000	0.000562
818.000000	0.000602
817.000000	0.000666
816.000000	0.000761
815.000000	0.000883
814.000000	0.000987
813.000000	0.001006
812.000000	0.000927
811.000000	0.000811
810.000000	0.000731
809.000000	0.000716
808.000000	0.000758
807.000000	0.000824
806.000000	0.000876
805.000000	0.000883
804.000000	0.000856
803.000000	0.000827
802.000000	0.000797
801.000000	0.000734
800.000000	0.000633
799.000000	0.000540
798.000000	0.000510
797.000000	0.000554
796.000000	0.000642
795.000000	0.000732
794.000000	0.000784
793.000000	0.000783
792.000000	0.000749
791.000000	0.000719
790.000000	0.000713
789.000000	0.000735
788.000000	0.000787
787.000000	0.000849
786.000000	0.000859
785.000000	0.000784
784.000000	0.000683
783.000000	0.000657
782.000000	0.000725
781.000000	0.000801
780.000000	0.000818
779.000000	0.000800
778.000000	0.000806
777.000000	0.000852
776.000000	0.000916
775.000000	0.000970
774.000000	0.000989
773.000000	0.000964
772.000000	0.000932
771.000000	0.000945
770.000000	0.001006
769.000000	0.001059
768.000000	0.001077
767.000000	0.001087
766.000000	0.001098
765.000000	0.001075
764.000000	0.001009
763.000000	0.000956
762.000000	0.000964
761.000000	0.001002
760.000000	0.001016
759.000000	0.000998
758.000000	0.000973
757.000000	0.000943
756.000000	0.000898
755.000000	0.000852
754.000000	0.000829
753.000000	0.000836
752.000000	0.000871
751.000000	0.000934
750.000000	0.000998
749.000000	0.001024
748.000000	0.001010
747.000000	0.000994
746.000000	0.000987
745.000000	0.000957
744.000000	0.000904
743.000000	0.000891
742.000000	0.000966
741.000000	0.001093
740.000000	0.001210
739.000000	0.001295
738.000000	0.001343
737.000000	0.001336
736.000000	0.001286
735.000000	0.001240
734.000000	0.001228
733.000000	0.001232
732.000000	0.001243
731.000000	0.001281
730.000000	0.001327
729.000000	0.001331
728.000000	0.001282
727.000000	0.001231
726.000000	0.001212
725.000000	0.001208
724.000000	0.001216
723.000000	0.001275
722.000000	0.001398
721.000000	0.001521
720.000000	0.001571
719.000000	0.001541
718.000000	0.001469
717.000000	0.001394
716.000000	0.001362
715.000000	0.001405
714.000000	0.001478
713.000000	0.001487
712.000000	0.001399
711.000000	0.001284
710.000000	0.001201
709.000000	0.001141
708.000000	0.001088
707.000000	0.001059
706.000000	0.001063
705.000000	0.001072
704.000000	0.001062
703.000000	0.001066
702.000000	0.001095
701.000000	0.001089
700.000000	0.001022
