# Supplementary material for: Real-time monitoring of the reversible capture and release of CO2 on anthraquinone and riboflavin-modified graphitic electrodes using ATR-SEIRAS
Source: Chem Sci. 2025 Nov 4;16(48):23189–202. doi: 10.1039/d5sc05427c (PMC12584010; doi:10.1039/d5sc05427c)
Supplement: SC-016-D5SC05427C-s001 [file SC-016-D5SC05427C-s001.zip › Data Folders/Main Figures/Figure3/3b/034.ASC]

PE IR       SUBTECH     SPECTRUM    ASCII       PEDS        4.00        
   -1
034.ASC
25/02/11
15:07:41.00
25/02/11
15:07:41.00
Administrator

700.000000
#HDR
-1
-1
#GR
Wavenumber
A
1.0
0.0
4000.000000
-1.000000
3301
8
0.004495
-0.004897
#DATA
4000.000000	-0.002921
3999.000000	-0.002938
3998.000000	-0.002959
3997.000000	-0.002976
3996.000000	-0.002986
3995.000000	-0.002986
3994.000000	-0.002970
3993.000000	-0.002938
3992.000000	-0.002906
3991.000000	-0.002895
3990.000000	-0.002915
3989.000000	-0.002956
3988.000000	-0.002994
3987.000000	-0.003010
3986.000000	-0.003001
3985.000000	-0.002984
3984.000000	-0.002976
3983.000000	-0.002981
3982.000000	-0.002984
3981.000000	-0.002966
3980.000000	-0.002926
3979.000000	-0.002884
3978.000000	-0.002867
3977.000000	-0.002881
3976.000000	-0.002911
3975.000000	-0.002935
3974.000000	-0.002944
3973.000000	-0.002944
3972.000000	-0.002947
3971.000000	-0.002957
3970.000000	-0.002969
3969.000000	-0.002970
3968.000000	-0.002954
3967.000000	-0.002925
3966.000000	-0.002901
3965.000000	-0.002900
3964.000000	-0.002929
3963.000000	-0.002971
3962.000000	-0.003001
3961.000000	-0.003007
3960.000000	-0.002998
3959.000000	-0.002989
3958.000000	-0.002982
3957.000000	-0.002972
3956.000000	-0.002959
3955.000000	-0.002954
3954.000000	-0.002968
3953.000000	-0.002992
3952.000000	-0.003006
3951.000000	-0.002995
3950.000000	-0.002962
3949.000000	-0.002922
3948.000000	-0.002893
3947.000000	-0.002882
3946.000000	-0.002888
3945.000000	-0.002900
3944.000000	-0.002908
3943.000000	-0.002912
3942.000000	-0.002920
3941.000000	-0.002946
3940.000000	-0.002986
3939.000000	-0.003027
3938.000000	-0.003050
3937.000000	-0.003040
3936.000000	-0.002998
3935.000000	-0.002936
3934.000000	-0.002878
3933.000000	-0.002841
3932.000000	-0.002832
3931.000000	-0.002838
3930.000000	-0.002847
3929.000000	-0.002856
3928.000000	-0.002873
3927.000000	-0.002906
3926.000000	-0.002952
3925.000000	-0.003001
3924.000000	-0.003039
3923.000000	-0.003059
3922.000000	-0.003061
3921.000000	-0.003050
3920.000000	-0.003030
3919.000000	-0.003002
3918.000000	-0.002967
3917.000000	-0.002933
3916.000000	-0.002910
3915.000000	-0.002907
3914.000000	-0.002919
3913.000000	-0.002937
3912.000000	-0.002946
3911.000000	-0.002937
3910.000000	-0.002915
3909.000000	-0.002891
3908.000000	-0.002875
3907.000000	-0.002869
3906.000000	-0.002871
3905.000000	-0.002875
3904.000000	-0.002879
3903.000000	-0.002880
3902.000000	-0.002876
3901.000000	-0.002868
3900.000000	-0.002863
3899.000000	-0.002869
3898.000000	-0.002886
3897.000000	-0.002911
3896.000000	-0.002935
3895.000000	-0.002954
3894.000000	-0.002965
3893.000000	-0.002964
3892.000000	-0.002954
3891.000000	-0.002939
3890.000000	-0.002920
3889.000000	-0.002898
3888.000000	-0.002880
3887.000000	-0.002886
3886.000000	-0.002922
3885.000000	-0.002966
3884.000000	-0.002979
3883.000000	-0.002945
3882.000000	-0.002890
3881.000000	-0.002862
3880.000000	-0.002882
3879.000000	-0.002925
3878.000000	-0.002953
3877.000000	-0.002954
3876.000000	-0.002945
3875.000000	-0.002944
3874.000000	-0.002950
3873.000000	-0.002952
3872.000000	-0.002943
3871.000000	-0.002932
3870.000000	-0.002928
3869.000000	-0.002934
3868.000000	-0.002945
3867.000000	-0.002956
3866.000000	-0.002965
3865.000000	-0.002968
3864.000000	-0.002953
3863.000000	-0.002923
3862.000000	-0.002891
3861.000000	-0.002871
3860.000000	-0.002863
3859.000000	-0.002867
3858.000000	-0.002878
3857.000000	-0.002893
3856.000000	-0.002903
3855.000000	-0.002900
3854.000000	-0.002884
3853.000000	-0.002863
3852.000000	-0.002834
3851.000000	-0.002801
3850.000000	-0.002782
3849.000000	-0.002779
3848.000000	-0.002777
3847.000000	-0.002765
3846.000000	-0.002750
3845.000000	-0.002748
3844.000000	-0.002761
3843.000000	-0.002775
3842.000000	-0.002780
3841.000000	-0.002780
3840.000000	-0.002793
3839.000000	-0.002827
3838.000000	-0.002872
3837.000000	-0.002905
3836.000000	-0.002914
3835.000000	-0.002905
3834.000000	-0.002898
3833.000000	-0.002901
3832.000000	-0.002910
3831.000000	-0.002911
3830.000000	-0.002897
3829.000000	-0.002878
3828.000000	-0.002871
3827.000000	-0.002885
3826.000000	-0.002908
3825.000000	-0.002922
3824.000000	-0.002920
3823.000000	-0.002911
3822.000000	-0.002912
3821.000000	-0.002930
3820.000000	-0.002950
3819.000000	-0.002949
3818.000000	-0.002924
3817.000000	-0.002890
3816.000000	-0.002868
3815.000000	-0.002866
3814.000000	-0.002869
3813.000000	-0.002870
3812.000000	-0.002874
3811.000000	-0.002881
3810.000000	-0.002878
3809.000000	-0.002861
3808.000000	-0.002851
3807.000000	-0.002873
3806.000000	-0.002919
3805.000000	-0.002954
3804.000000	-0.002946
3803.000000	-0.002895
3802.000000	-0.002834
3801.000000	-0.002802
3800.000000	-0.002807
3799.000000	-0.002826
3798.000000	-0.002847
3797.000000	-0.002867
3796.000000	-0.002887
3795.000000	-0.002912
3794.000000	-0.002940
3793.000000	-0.002967
3792.000000	-0.002984
3791.000000	-0.002983
3790.000000	-0.002966
3789.000000	-0.002942
3788.000000	-0.002917
3787.000000	-0.002893
3786.000000	-0.002872
3785.000000	-0.002858
3784.000000	-0.002854
3783.000000	-0.002852
3782.000000	-0.002847
3781.000000	-0.002845
3780.000000	-0.002852
3779.000000	-0.002868
3778.000000	-0.002883
3777.000000	-0.002888
3776.000000	-0.002885
3775.000000	-0.002877
3774.000000	-0.002864
3773.000000	-0.002844
3772.000000	-0.002831
3771.000000	-0.002844
3770.000000	-0.002884
3769.000000	-0.002929
3768.000000	-0.002951
3767.000000	-0.002947
3766.000000	-0.002936
3765.000000	-0.002938
3764.000000	-0.002957
3763.000000	-0.002977
3762.000000	-0.002983
3761.000000	-0.002969
3760.000000	-0.002942
3759.000000	-0.002916
3758.000000	-0.002903
3757.000000	-0.002900
3756.000000	-0.002894
3755.000000	-0.002875
3754.000000	-0.002847
3753.000000	-0.002827
3752.000000	-0.002818
3751.000000	-0.002812
3750.000000	-0.002803
3749.000000	-0.002800
3748.000000	-0.002817
3747.000000	-0.002851
3746.000000	-0.002891
3745.000000	-0.002923
3744.000000	-0.002939
3743.000000	-0.002930
3742.000000	-0.002901
3741.000000	-0.002884
3740.000000	-0.002896
3739.000000	-0.002915
3738.000000	-0.002915
3737.000000	-0.002902
3736.000000	-0.002912
3735.000000	-0.002968
3734.000000	-0.003056
3733.000000	-0.003130
3732.000000	-0.003157
3731.000000	-0.003135
3730.000000	-0.003088
3729.000000	-0.003046
3728.000000	-0.003027
3727.000000	-0.003025
3726.000000	-0.003017
3725.000000	-0.002984
3724.000000	-0.002930
3723.000000	-0.002878
3722.000000	-0.002850
3721.000000	-0.002842
3720.000000	-0.002838
3719.000000	-0.002825
3718.000000	-0.002807
3717.000000	-0.002802
3716.000000	-0.002824
3715.000000	-0.002873
3714.000000	-0.002931
3713.000000	-0.002975
3712.000000	-0.002994
3711.000000	-0.003001
3710.000000	-0.003013
3709.000000	-0.003035
3708.000000	-0.003056
3707.000000	-0.003068
3706.000000	-0.003071
3705.000000	-0.003069
3704.000000	-0.003060
3703.000000	-0.003034
3702.000000	-0.002990
3701.000000	-0.002944
3700.000000	-0.002914
3699.000000	-0.002909
3698.000000	-0.002922
3697.000000	-0.002936
3696.000000	-0.002931
3695.000000	-0.002893
3694.000000	-0.002834
3693.000000	-0.002787
3692.000000	-0.002784
3691.000000	-0.002826
3690.000000	-0.002884
3689.000000	-0.002926
3688.000000	-0.002938
3687.000000	-0.002926
3686.000000	-0.002907
3685.000000	-0.002898
3684.000000	-0.002897
3683.000000	-0.002884
3682.000000	-0.002851
3681.000000	-0.002815
3680.000000	-0.002801
3679.000000	-0.002810
3678.000000	-0.002824
3677.000000	-0.002829
3676.000000	-0.002830
3675.000000	-0.002837
3674.000000	-0.002843
3673.000000	-0.002840
3672.000000	-0.002842
3671.000000	-0.002862
3670.000000	-0.002891
3669.000000	-0.002912
3668.000000	-0.002917
3667.000000	-0.002915
3666.000000	-0.002916
3665.000000	-0.002920
3664.000000	-0.002918
3663.000000	-0.002905
3662.000000	-0.002880
3661.000000	-0.002845
3660.000000	-0.002815
3659.000000	-0.002803
3658.000000	-0.002816
3657.000000	-0.002844
3656.000000	-0.002872
3655.000000	-0.002881
3654.000000	-0.002866
3653.000000	-0.002840
3652.000000	-0.002829
3651.000000	-0.002841
3650.000000	-0.002867
3649.000000	-0.002890
3648.000000	-0.002904
3647.000000	-0.002917
3646.000000	-0.002931
3645.000000	-0.002936
3644.000000	-0.002929
3643.000000	-0.002914
3642.000000	-0.002899
3641.000000	-0.002889
3640.000000	-0.002881
3639.000000	-0.002869
3638.000000	-0.002857
3637.000000	-0.002850
3636.000000	-0.002854
3635.000000	-0.002873
3634.000000	-0.002900
3633.000000	-0.002919
3632.000000	-0.002917
3631.000000	-0.002896
3630.000000	-0.002876
3629.000000	-0.002884
3628.000000	-0.002922
3627.000000	-0.002961
3626.000000	-0.002984
3625.000000	-0.003004
3624.000000	-0.003038
3623.000000	-0.003089
3622.000000	-0.003142
3621.000000	-0.003183
3620.000000	-0.003195
3619.000000	-0.003172
3618.000000	-0.003115
3617.000000	-0.003036
3616.000000	-0.002953
3615.000000	-0.002893
3614.000000	-0.002875
3613.000000	-0.002894
3612.000000	-0.002928
3611.000000	-0.002945
3610.000000	-0.002933
3609.000000	-0.002906
3608.000000	-0.002894
3607.000000	-0.002910
3606.000000	-0.002946
3605.000000	-0.002979
3604.000000	-0.002997
3603.000000	-0.002995
3602.000000	-0.002981
3601.000000	-0.002967
3600.000000	-0.002962
3599.000000	-0.002969
3598.000000	-0.002974
3597.000000	-0.002956
3596.000000	-0.002909
3595.000000	-0.002846
3594.000000	-0.002796
3593.000000	-0.002778
3592.000000	-0.002785
3591.000000	-0.002802
3590.000000	-0.002816
3589.000000	-0.002822
3588.000000	-0.002813
3587.000000	-0.002793
3586.000000	-0.002774
3585.000000	-0.002774
3584.000000	-0.002798
3583.000000	-0.002830
3582.000000	-0.002839
3581.000000	-0.002809
3580.000000	-0.002761
3579.000000	-0.002734
3578.000000	-0.002747
3577.000000	-0.002782
3576.000000	-0.002805
3575.000000	-0.002801
3574.000000	-0.002777
3573.000000	-0.002750
3572.000000	-0.002730
3571.000000	-0.002723
3570.000000	-0.002730
3569.000000	-0.002747
3568.000000	-0.002760
3567.000000	-0.002756
3566.000000	-0.002739
3565.000000	-0.002719
3564.000000	-0.002706
3563.000000	-0.002703
3562.000000	-0.002709
3561.000000	-0.002717
3560.000000	-0.002716
3559.000000	-0.002704
3558.000000	-0.002688
3557.000000	-0.002676
3556.000000	-0.002675
3555.000000	-0.002682
3554.000000	-0.002695
3553.000000	-0.002714
3552.000000	-0.002733
3551.000000	-0.002745
3550.000000	-0.002741
3549.000000	-0.002723
3548.000000	-0.002706
3547.000000	-0.002705
3546.000000	-0.002721
3545.000000	-0.002738
3544.000000	-0.002735
3543.000000	-0.002708
3542.000000	-0.002672
3541.000000	-0.002649
3540.000000	-0.002652
3539.000000	-0.002677
3538.000000	-0.002706
3537.000000	-0.002721
3536.000000	-0.002715
3535.000000	-0.002699
3534.000000	-0.002691
3533.000000	-0.002696
3532.000000	-0.002707
3531.000000	-0.002715
3530.000000	-0.002720
3529.000000	-0.002724
3528.000000	-0.002725
3527.000000	-0.002717
3526.000000	-0.002706
3525.000000	-0.002700
3524.000000	-0.002694
3523.000000	-0.002680
3522.000000	-0.002651
3521.000000	-0.002619
3520.000000	-0.002593
3519.000000	-0.002584
3518.000000	-0.002592
3517.000000	-0.002619
3516.000000	-0.002656
3515.000000	-0.002686
3514.000000	-0.002694
3513.000000	-0.002681
3512.000000	-0.002658
3511.000000	-0.002637
3510.000000	-0.002624
3509.000000	-0.002623
3508.000000	-0.002633
3507.000000	-0.002647
3506.000000	-0.002654
3505.000000	-0.002644
3504.000000	-0.002620
3503.000000	-0.002594
3502.000000	-0.002579
3501.000000	-0.002577
3500.000000	-0.002581
3499.000000	-0.002583
3498.000000	-0.002583
3497.000000	-0.002590
3496.000000	-0.002605
3495.000000	-0.002619
3494.000000	-0.002619
3493.000000	-0.002602
3492.000000	-0.002575
3491.000000	-0.002551
3490.000000	-0.002539
3489.000000	-0.002543
3488.000000	-0.002553
3487.000000	-0.002557
3486.000000	-0.002551
3485.000000	-0.002542
3484.000000	-0.002542
3483.000000	-0.002552
3482.000000	-0.002559
3481.000000	-0.002553
3480.000000	-0.002533
3479.000000	-0.002510
3478.000000	-0.002499
3477.000000	-0.002508
3476.000000	-0.002536
3475.000000	-0.002569
3474.000000	-0.002591
3473.000000	-0.002594
3472.000000	-0.002584
3471.000000	-0.002569
3470.000000	-0.002549
3469.000000	-0.002519
3468.000000	-0.002482
3467.000000	-0.002450
3466.000000	-0.002438
3465.000000	-0.002452
3464.000000	-0.002484
3463.000000	-0.002513
3462.000000	-0.002518
3461.000000	-0.002493
3460.000000	-0.002455
3459.000000	-0.002426
3458.000000	-0.002421
3457.000000	-0.002436
3456.000000	-0.002453
3455.000000	-0.002460
3454.000000	-0.002455
3453.000000	-0.002449
3452.000000	-0.002452
3451.000000	-0.002467
3450.000000	-0.002482
3449.000000	-0.002482
3448.000000	-0.002458
3447.000000	-0.002417
3446.000000	-0.002378
3445.000000	-0.002358
3444.000000	-0.002359
3443.000000	-0.002373
3442.000000	-0.002392
3441.000000	-0.002408
3440.000000	-0.002420
3439.000000	-0.002423
3438.000000	-0.002418
3437.000000	-0.002406
3436.000000	-0.002394
3435.000000	-0.002386
3434.000000	-0.002379
3433.000000	-0.002371
3432.000000	-0.002362
3431.000000	-0.002358
3430.000000	-0.002364
3429.000000	-0.002381
3428.000000	-0.002401
3427.000000	-0.002415
3426.000000	-0.002411
3425.000000	-0.002386
3424.000000	-0.002339
3423.000000	-0.002284
3422.000000	-0.002242
3421.000000	-0.002229
3420.000000	-0.002241
3419.000000	-0.002258
3418.000000	-0.002267
3417.000000	-0.002272
3416.000000	-0.002285
3415.000000	-0.002302
3414.000000	-0.002307
3413.000000	-0.002293
3412.000000	-0.002272
3411.000000	-0.002262
3410.000000	-0.002260
3409.000000	-0.002251
3408.000000	-0.002228
3407.000000	-0.002200
3406.000000	-0.002186
3405.000000	-0.002194
3404.000000	-0.002214
3403.000000	-0.002233
3402.000000	-0.002240
3401.000000	-0.002232
3400.000000	-0.002211
3399.000000	-0.002186
3398.000000	-0.002167
3397.000000	-0.002163
3396.000000	-0.002179
3395.000000	-0.002209
3394.000000	-0.002238
3393.000000	-0.002256
3392.000000	-0.002257
3391.000000	-0.002246
3390.000000	-0.002228
3389.000000	-0.002207
3388.000000	-0.002185
3387.000000	-0.002172
3386.000000	-0.002177
3385.000000	-0.002201
3384.000000	-0.002227
3383.000000	-0.002236
3382.000000	-0.002224
3381.000000	-0.002202
3380.000000	-0.002184
3379.000000	-0.002180
3378.000000	-0.002187
3377.000000	-0.002199
3376.000000	-0.002210
3375.000000	-0.002219
3374.000000	-0.002233
3373.000000	-0.002259
3372.000000	-0.002291
3371.000000	-0.002316
3370.000000	-0.002318
3369.000000	-0.002292
3368.000000	-0.002251
3367.000000	-0.002214
3366.000000	-0.002196
3365.000000	-0.002201
3364.000000	-0.002219
3363.000000	-0.002234
3362.000000	-0.002243
3361.000000	-0.002253
3360.000000	-0.002271
3359.000000	-0.002290
3358.000000	-0.002300
3357.000000	-0.002296
3356.000000	-0.002281
3355.000000	-0.002263
3354.000000	-0.002252
3353.000000	-0.002255
3352.000000	-0.002277
3351.000000	-0.002311
3350.000000	-0.002342
3349.000000	-0.002357
3348.000000	-0.002353
3347.000000	-0.002333
3346.000000	-0.002308
3345.000000	-0.002288
3344.000000	-0.002276
3343.000000	-0.002269
3342.000000	-0.002257
3341.000000	-0.002245
3340.000000	-0.002243
3339.000000	-0.002257
3338.000000	-0.002280
3337.000000	-0.002300
3336.000000	-0.002310
3335.000000	-0.002312
3334.000000	-0.002310
3333.000000	-0.002309
3332.000000	-0.002311
3331.000000	-0.002318
3330.000000	-0.002332
3329.000000	-0.002347
3328.000000	-0.002352
3327.000000	-0.002340
3326.000000	-0.002317
3325.000000	-0.002301
3324.000000	-0.002305
3323.000000	-0.002320
3322.000000	-0.002330
3321.000000	-0.002332
3320.000000	-0.002335
3319.000000	-0.002347
3318.000000	-0.002359
3317.000000	-0.002360
3316.000000	-0.002354
3315.000000	-0.002352
3314.000000	-0.002361
3313.000000	-0.002379
3312.000000	-0.002401
3311.000000	-0.002424
3310.000000	-0.002445
3309.000000	-0.002454
3308.000000	-0.002452
3307.000000	-0.002444
3306.000000	-0.002436
3305.000000	-0.002423
3304.000000	-0.002400
3303.000000	-0.002374
3302.000000	-0.002361
3301.000000	-0.002373
3300.000000	-0.002401
3299.000000	-0.002426
3298.000000	-0.002441
3297.000000	-0.002450
3296.000000	-0.002467
3295.000000	-0.002496
3294.000000	-0.002523
3293.000000	-0.002531
3292.000000	-0.002511
3291.000000	-0.002473
3290.000000	-0.002441
3289.000000	-0.002432
3288.000000	-0.002448
3287.000000	-0.002473
3286.000000	-0.002493
3285.000000	-0.002502
3284.000000	-0.002504
3283.000000	-0.002499
3282.000000	-0.002484
3281.000000	-0.002456
3280.000000	-0.002425
3279.000000	-0.002407
3278.000000	-0.002411
3277.000000	-0.002428
3276.000000	-0.002438
3275.000000	-0.002428
3274.000000	-0.002405
3273.000000	-0.002382
3272.000000	-0.002369
3271.000000	-0.002366
3270.000000	-0.002374
3269.000000	-0.002397
3268.000000	-0.002427
3267.000000	-0.002451
3266.000000	-0.002456
3265.000000	-0.002444
3264.000000	-0.002428
3263.000000	-0.002420
3262.000000	-0.002424
3261.000000	-0.002436
3260.000000	-0.002450
3259.000000	-0.002455
3258.000000	-0.002449
3257.000000	-0.002435
3256.000000	-0.002425
3255.000000	-0.002423
3254.000000	-0.002424
3253.000000	-0.002423
3252.000000	-0.002426
3251.000000	-0.002438
3250.000000	-0.002463
3249.000000	-0.002493
3248.000000	-0.002517
3247.000000	-0.002528
3246.000000	-0.002526
3245.000000	-0.002523
3244.000000	-0.002527
3243.000000	-0.002538
3242.000000	-0.002544
3241.000000	-0.002540
3240.000000	-0.002529
3239.000000	-0.002522
3238.000000	-0.002522
3237.000000	-0.002528
3236.000000	-0.002533
3235.000000	-0.002532
3234.000000	-0.002519
3233.000000	-0.002496
3232.000000	-0.002472
3231.000000	-0.002459
3230.000000	-0.002462
3229.000000	-0.002480
3228.000000	-0.002511
3227.000000	-0.002551
3226.000000	-0.002592
3225.000000	-0.002624
3224.000000	-0.002636
3223.000000	-0.002622
3222.000000	-0.002590
3221.000000	-0.002557
3220.000000	-0.002540
3219.000000	-0.002538
3218.000000	-0.002536
3217.000000	-0.002522
3216.000000	-0.002502
3215.000000	-0.002499
3214.000000	-0.002528
3213.000000	-0.002574
3212.000000	-0.002608
3211.000000	-0.002610
3210.000000	-0.002585
3209.000000	-0.002556
3208.000000	-0.002535
3207.000000	-0.002524
3206.000000	-0.002517
3205.000000	-0.002514
3204.000000	-0.002520
3203.000000	-0.002535
3202.000000	-0.002554
3201.000000	-0.002578
3200.000000	-0.002609
3199.000000	-0.002642
3198.000000	-0.002668
3197.000000	-0.002685
3196.000000	-0.002698
3195.000000	-0.002715
3194.000000	-0.002727
3193.000000	-0.002719
3192.000000	-0.002692
3191.000000	-0.002667
3190.000000	-0.002664
3189.000000	-0.002681
3188.000000	-0.002701
3187.000000	-0.002709
3186.000000	-0.002704
3185.000000	-0.002692
3184.000000	-0.002679
3183.000000	-0.002666
3182.000000	-0.002657
3181.000000	-0.002656
3180.000000	-0.002664
3179.000000	-0.002680
3178.000000	-0.002696
3177.000000	-0.002703
3176.000000	-0.002693
3175.000000	-0.002670
3174.000000	-0.002646
3173.000000	-0.002635
3172.000000	-0.002640
3171.000000	-0.002654
3170.000000	-0.002669
3169.000000	-0.002683
3168.000000	-0.002702
3167.000000	-0.002728
3166.000000	-0.002757
3165.000000	-0.002784
3164.000000	-0.002803
3163.000000	-0.002811
3162.000000	-0.002808
3161.000000	-0.002798
3160.000000	-0.002784
3159.000000	-0.002770
3158.000000	-0.002757
3157.000000	-0.002745
3156.000000	-0.002735
3155.000000	-0.002730
3154.000000	-0.002727
3153.000000	-0.002727
3152.000000	-0.002731
3151.000000	-0.002739
3150.000000	-0.002750
3149.000000	-0.002755
3148.000000	-0.002753
3147.000000	-0.002750
3146.000000	-0.002749
3145.000000	-0.002746
3144.000000	-0.002735
3143.000000	-0.002721
3142.000000	-0.002714
3141.000000	-0.002723
3140.000000	-0.002741
3139.000000	-0.002757
3138.000000	-0.002769
3137.000000	-0.002781
3136.000000	-0.002790
3135.000000	-0.002789
3134.000000	-0.002781
3133.000000	-0.002778
3132.000000	-0.002788
3131.000000	-0.002802
3130.000000	-0.002807
3129.000000	-0.002802
3128.000000	-0.002806
3127.000000	-0.002824
3126.000000	-0.002845
3125.000000	-0.002848
3124.000000	-0.002825
3123.000000	-0.002793
3122.000000	-0.002776
3121.000000	-0.002790
3120.000000	-0.002824
3119.000000	-0.002851
3118.000000	-0.002852
3117.000000	-0.002834
3116.000000	-0.002819
3115.000000	-0.002817
3114.000000	-0.002820
3113.000000	-0.002813
3112.000000	-0.002794
3111.000000	-0.002772
3110.000000	-0.002752
3109.000000	-0.002732
3108.000000	-0.002717
3107.000000	-0.002719
3106.000000	-0.002750
3105.000000	-0.002806
3104.000000	-0.002867
3103.000000	-0.002907
3102.000000	-0.002909
3101.000000	-0.002878
3100.000000	-0.002838
3099.000000	-0.002818
3098.000000	-0.002832
3097.000000	-0.002872
3096.000000	-0.002912
3095.000000	-0.002930
3094.000000	-0.002918
3093.000000	-0.002886
3092.000000	-0.002857
3091.000000	-0.002840
3090.000000	-0.002836
3089.000000	-0.002838
3088.000000	-0.002844
3087.000000	-0.002855
3086.000000	-0.002869
3085.000000	-0.002873
3084.000000	-0.002862
3083.000000	-0.002845
3082.000000	-0.002835
3081.000000	-0.002838
3080.000000	-0.002847
3079.000000	-0.002861
3078.000000	-0.002881
3077.000000	-0.002913
3076.000000	-0.002944
3075.000000	-0.002959
3074.000000	-0.002948
3073.000000	-0.002920
3072.000000	-0.002895
3071.000000	-0.002890
3070.000000	-0.002911
3069.000000	-0.002942
3068.000000	-0.002963
3067.000000	-0.002961
3066.000000	-0.002944
3065.000000	-0.002931
3064.000000	-0.002933
3063.000000	-0.002944
3062.000000	-0.002959
3061.000000	-0.002975
3060.000000	-0.002990
3059.000000	-0.002990
3058.000000	-0.002968
3057.000000	-0.002939
3056.000000	-0.002921
3055.000000	-0.002919
3054.000000	-0.002921
3053.000000	-0.002928
3052.000000	-0.002945
3051.000000	-0.002971
3050.000000	-0.002986
3049.000000	-0.002979
3048.000000	-0.002960
3047.000000	-0.002948
3046.000000	-0.002949
3045.000000	-0.002961
3044.000000	-0.002987
3043.000000	-0.003028
3042.000000	-0.003057
3041.000000	-0.003041
3040.000000	-0.002981
3039.000000	-0.002915
3038.000000	-0.002882
3037.000000	-0.002888
3036.000000	-0.002916
3035.000000	-0.002951
3034.000000	-0.002983
3033.000000	-0.003001
3032.000000	-0.002992
3031.000000	-0.002965
3030.000000	-0.002947
3029.000000	-0.002950
3028.000000	-0.002966
3027.000000	-0.002977
3026.000000	-0.002986
3025.000000	-0.003008
3024.000000	-0.003043
3023.000000	-0.003067
3022.000000	-0.003057
3021.000000	-0.003019
3020.000000	-0.002979
3019.000000	-0.002962
3018.000000	-0.002976
3017.000000	-0.003021
3016.000000	-0.003089
3015.000000	-0.003161
3014.000000	-0.003202
3013.000000	-0.003191
3012.000000	-0.003139
3011.000000	-0.003081
3010.000000	-0.003050
3009.000000	-0.003052
3008.000000	-0.003079
3007.000000	-0.003115
3006.000000	-0.003150
3005.000000	-0.003180
3004.000000	-0.003202
3003.000000	-0.003220
3002.000000	-0.003237
3001.000000	-0.003250
3000.000000	-0.003254
2999.000000	-0.003250
2998.000000	-0.003251
2997.000000	-0.003274
2996.000000	-0.003316
2995.000000	-0.003356
2994.000000	-0.003373
2993.000000	-0.003362
2992.000000	-0.003335
2991.000000	-0.003310
2990.000000	-0.003306
2989.000000	-0.003340
2988.000000	-0.003420
2987.000000	-0.003531
2986.000000	-0.003636
2985.000000	-0.003701
2984.000000	-0.003724
2983.000000	-0.003731
2982.000000	-0.003753
2981.000000	-0.003802
2980.000000	-0.003879
2979.000000	-0.003980
2978.000000	-0.004097
2977.000000	-0.004220
2976.000000	-0.004333
2975.000000	-0.004427
2974.000000	-0.004506
2973.000000	-0.004587
2972.000000	-0.004677
2971.000000	-0.004771
2970.000000	-0.004849
2969.000000	-0.004892
2968.000000	-0.004897
2967.000000	-0.004874
2966.000000	-0.004833
2965.000000	-0.004776
2964.000000	-0.004701
2963.000000	-0.004608
2962.000000	-0.004510
2961.000000	-0.004428
2960.000000	-0.004368
2959.000000	-0.004322
2958.000000	-0.004269
2957.000000	-0.004200
2956.000000	-0.004115
2955.000000	-0.004026
2954.000000	-0.003941
2953.000000	-0.003873
2952.000000	-0.003839
2951.000000	-0.003853
2950.000000	-0.003911
2949.000000	-0.003991
2948.000000	-0.004066
2947.000000	-0.004124
2946.000000	-0.004174
2945.000000	-0.004233
2944.000000	-0.004310
2943.000000	-0.004402
2942.000000	-0.004495
2941.000000	-0.004571
2940.000000	-0.004615
2939.000000	-0.004621
2938.000000	-0.004597
2937.000000	-0.004556
2936.000000	-0.004513
2935.000000	-0.004476
2934.000000	-0.004442
2933.000000	-0.004405
2932.000000	-0.004364
2931.000000	-0.004320
2930.000000	-0.004279
2929.000000	-0.004242
2928.000000	-0.004207
2927.000000	-0.004170
2926.000000	-0.004129
2925.000000	-0.004089
2924.000000	-0.004054
2923.000000	-0.004027
2922.000000	-0.004013
2921.000000	-0.004008
2920.000000	-0.003997
2919.000000	-0.003963
2918.000000	-0.003905
2917.000000	-0.003850
2916.000000	-0.003827
2915.000000	-0.003840
2914.000000	-0.003867
2913.000000	-0.003883
2912.000000	-0.003880
2911.000000	-0.003869
2910.000000	-0.003862
2909.000000	-0.003869
2908.000000	-0.003897
2907.000000	-0.003938
2906.000000	-0.003979
2905.000000	-0.004002
2904.000000	-0.003995
2903.000000	-0.003954
2902.000000	-0.003891
2901.000000	-0.003836
2900.000000	-0.003814
2899.000000	-0.003827
2898.000000	-0.003850
2897.000000	-0.003857
2896.000000	-0.003847
2895.000000	-0.003839
2894.000000	-0.003845
2893.000000	-0.003864
2892.000000	-0.003889
2891.000000	-0.003916
2890.000000	-0.003948
2889.000000	-0.003983
2888.000000	-0.004014
2887.000000	-0.004034
2886.000000	-0.004043
2885.000000	-0.004055
2884.000000	-0.004086
2883.000000	-0.004139
2882.000000	-0.004201
2881.000000	-0.004257
2880.000000	-0.004299
2879.000000	-0.004327
2878.000000	-0.004343
2877.000000	-0.004346
2876.000000	-0.004332
2875.000000	-0.004293
2874.000000	-0.004228
2873.000000	-0.004149
2872.000000	-0.004084
2871.000000	-0.004056
2870.000000	-0.004058
2869.000000	-0.004067
2868.000000	-0.004052
2867.000000	-0.004000
2866.000000	-0.003919
2865.000000	-0.003836
2864.000000	-0.003781
2863.000000	-0.003764
2862.000000	-0.003765
2861.000000	-0.003760
2860.000000	-0.003743
2859.000000	-0.003726
2858.000000	-0.003711
2857.000000	-0.003687
2856.000000	-0.003646
2855.000000	-0.003590
2854.000000	-0.003533
2853.000000	-0.003491
2852.000000	-0.003469
2851.000000	-0.003460
2850.000000	-0.003451
2849.000000	-0.003438
2848.000000	-0.003427
2847.000000	-0.003421
2846.000000	-0.003405
2845.000000	-0.003367
2844.000000	-0.003317
2843.000000	-0.003278
2842.000000	-0.003264
2841.000000	-0.003269
2840.000000	-0.003282
2839.000000	-0.003297
2838.000000	-0.003308
2837.000000	-0.003304
2836.000000	-0.003278
2835.000000	-0.003236
2834.000000	-0.003192
2833.000000	-0.003153
2832.000000	-0.003123
2831.000000	-0.003102
2830.000000	-0.003093
2829.000000	-0.003094
2828.000000	-0.003099
2827.000000	-0.003104
2826.000000	-0.003106
2825.000000	-0.003104
2824.000000	-0.003101
2823.000000	-0.003102
2822.000000	-0.003103
2821.000000	-0.003089
2820.000000	-0.003052
2819.000000	-0.003001
2818.000000	-0.002961
2817.000000	-0.002950
2816.000000	-0.002967
2815.000000	-0.002999
2814.000000	-0.003035
2813.000000	-0.003066
2812.000000	-0.003088
2811.000000	-0.003099
2810.000000	-0.003103
2809.000000	-0.003102
2808.000000	-0.003098
2807.000000	-0.003087
2806.000000	-0.003064
2805.000000	-0.003036
2804.000000	-0.003017
2803.000000	-0.003018
2802.000000	-0.003036
2801.000000	-0.003058
2800.000000	-0.003068
2799.000000	-0.003065
2798.000000	-0.003050
2797.000000	-0.003028
2796.000000	-0.003001
2795.000000	-0.002969
2794.000000	-0.002938
2793.000000	-0.002910
2792.000000	-0.002894
2791.000000	-0.002897
2790.000000	-0.002923
2789.000000	-0.002965
2788.000000	-0.003003
2787.000000	-0.003017
2786.000000	-0.003008
2785.000000	-0.002990
2784.000000	-0.002981
2783.000000	-0.002982
2782.000000	-0.002982
2781.000000	-0.002973
2780.000000	-0.002962
2779.000000	-0.002955
2778.000000	-0.002953
2777.000000	-0.002947
2776.000000	-0.002932
2775.000000	-0.002912
2774.000000	-0.002897
2773.000000	-0.002898
2772.000000	-0.002917
2771.000000	-0.002945
2770.000000	-0.002968
2769.000000	-0.002974
2768.000000	-0.002966
2767.000000	-0.002953
2766.000000	-0.002941
2765.000000	-0.002931
2764.000000	-0.002924
2763.000000	-0.002927
2762.000000	-0.002946
2761.000000	-0.002977
2760.000000	-0.003006
2759.000000	-0.003021
2758.000000	-0.003015
2757.000000	-0.002993
2756.000000	-0.002965
2755.000000	-0.002942
2754.000000	-0.002928
2753.000000	-0.002924
2752.000000	-0.002924
2751.000000	-0.002922
2750.000000	-0.002915
2749.000000	-0.002911
2748.000000	-0.002920
2747.000000	-0.002939
2746.000000	-0.002950
2745.000000	-0.002934
2744.000000	-0.002899
2743.000000	-0.002870
2742.000000	-0.002868
2741.000000	-0.002886
2740.000000	-0.002909
2739.000000	-0.002929
2738.000000	-0.002949
2737.000000	-0.002966
2736.000000	-0.002971
2735.000000	-0.002960
2734.000000	-0.002937
2733.000000	-0.002913
2732.000000	-0.002895
2731.000000	-0.002886
2730.000000	-0.002888
2729.000000	-0.002899
2728.000000	-0.002917
2727.000000	-0.002935
2726.000000	-0.002943
2725.000000	-0.002933
2724.000000	-0.002904
2723.000000	-0.002863
2722.000000	-0.002827
2721.000000	-0.002811
2720.000000	-0.002822
2719.000000	-0.002851
2718.000000	-0.002878
2717.000000	-0.002887
2716.000000	-0.002876
2715.000000	-0.002859
2714.000000	-0.002848
2713.000000	-0.002851
2712.000000	-0.002867
2711.000000	-0.002886
2710.000000	-0.002899
2709.000000	-0.002896
2708.000000	-0.002875
2707.000000	-0.002847
2706.000000	-0.002826
2705.000000	-0.002820
2704.000000	-0.002826
2703.000000	-0.002837
2702.000000	-0.002848
2701.000000	-0.002853
2700.000000	-0.002846
2699.000000	-0.002833
2698.000000	-0.002825
2697.000000	-0.002829
2696.000000	-0.002836
2695.000000	-0.002832
2694.000000	-0.002814
2693.000000	-0.002793
2692.000000	-0.002781
2691.000000	-0.002783
2690.000000	-0.002790
2689.000000	-0.002794
2688.000000	-0.002785
2687.000000	-0.002763
2686.000000	-0.002740
2685.000000	-0.002735
2684.000000	-0.002760
2683.000000	-0.002799
2682.000000	-0.002824
2681.000000	-0.002815
2680.000000	-0.002779
2679.000000	-0.002749
2678.000000	-0.002746
2677.000000	-0.002764
2676.000000	-0.002785
2675.000000	-0.002798
2674.000000	-0.002810
2673.000000	-0.002827
2672.000000	-0.002837
2671.000000	-0.002822
2670.000000	-0.002784
2669.000000	-0.002749
2668.000000	-0.002740
2667.000000	-0.002759
2666.000000	-0.002787
2665.000000	-0.002811
2664.000000	-0.002827
2663.000000	-0.002835
2662.000000	-0.002832
2661.000000	-0.002813
2660.000000	-0.002781
2659.000000	-0.002754
2658.000000	-0.002745
2657.000000	-0.002755
2656.000000	-0.002770
2655.000000	-0.002778
2654.000000	-0.002784
2653.000000	-0.002798
2652.000000	-0.002817
2651.000000	-0.002824
2650.000000	-0.002808
2649.000000	-0.002778
2648.000000	-0.002750
2647.000000	-0.002727
2646.000000	-0.002707
2645.000000	-0.002699
2644.000000	-0.002716
2643.000000	-0.002754
2642.000000	-0.002793
2641.000000	-0.002816
2640.000000	-0.002821
2639.000000	-0.002817
2638.000000	-0.002808
2637.000000	-0.002793
2636.000000	-0.002772
2635.000000	-0.002751
2634.000000	-0.002738
2633.000000	-0.002747
2632.000000	-0.002786
2631.000000	-0.002840
2630.000000	-0.002874
2629.000000	-0.002869
2628.000000	-0.002838
2627.000000	-0.002811
2626.000000	-0.002803
2625.000000	-0.002806
2624.000000	-0.002804
2623.000000	-0.002791
2622.000000	-0.002770
2621.000000	-0.002746
2620.000000	-0.002729
2619.000000	-0.002729
2618.000000	-0.002748
2617.000000	-0.002770
2616.000000	-0.002777
2615.000000	-0.002759
2614.000000	-0.002729
2613.000000	-0.002709
2612.000000	-0.002711
2611.000000	-0.002731
2610.000000	-0.002750
2609.000000	-0.002758
2608.000000	-0.002755
2607.000000	-0.002752
2606.000000	-0.002753
2605.000000	-0.002757
2604.000000	-0.002757
2603.000000	-0.002749
2602.000000	-0.002733
2601.000000	-0.002716
2600.000000	-0.002705
2599.000000	-0.002705
2598.000000	-0.002712
2597.000000	-0.002724
2596.000000	-0.002732
2595.000000	-0.002727
2594.000000	-0.002709
2593.000000	-0.002687
2592.000000	-0.002675
2591.000000	-0.002678
2590.000000	-0.002690
2589.000000	-0.002699
2588.000000	-0.002703
2587.000000	-0.002701
2586.000000	-0.002695
2585.000000	-0.002688
2584.000000	-0.002685
2583.000000	-0.002692
2582.000000	-0.002708
2581.000000	-0.002730
2580.000000	-0.002750
2579.000000	-0.002759
2578.000000	-0.002748
2577.000000	-0.002723
2576.000000	-0.002700
2575.000000	-0.002689
2574.000000	-0.002691
2573.000000	-0.002698
2572.000000	-0.002705
2571.000000	-0.002710
2570.000000	-0.002712
2569.000000	-0.002715
2568.000000	-0.002725
2567.000000	-0.002741
2566.000000	-0.002749
2565.000000	-0.002738
2564.000000	-0.002715
2563.000000	-0.002698
2562.000000	-0.002695
2561.000000	-0.002699
2560.000000	-0.002702
2559.000000	-0.002703
2558.000000	-0.002706
2557.000000	-0.002709
2556.000000	-0.002710
2555.000000	-0.002706
2554.000000	-0.002698
2553.000000	-0.002690
2552.000000	-0.002687
2551.000000	-0.002688
2550.000000	-0.002689
2549.000000	-0.002691
2548.000000	-0.002699
2547.000000	-0.002713
2546.000000	-0.002730
2545.000000	-0.002742
2544.000000	-0.002749
2543.000000	-0.002748
2542.000000	-0.002738
2541.000000	-0.002721
2540.000000	-0.002700
2539.000000	-0.002679
2538.000000	-0.002659
2537.000000	-0.002641
2536.000000	-0.002633
2535.000000	-0.002641
2534.000000	-0.002658
2533.000000	-0.002675
2532.000000	-0.002684
2531.000000	-0.002684
2530.000000	-0.002675
2529.000000	-0.002656
2528.000000	-0.002638
2527.000000	-0.002630
2526.000000	-0.002640
2525.000000	-0.002663
2524.000000	-0.002687
2523.000000	-0.002700
2522.000000	-0.002698
2521.000000	-0.002685
2520.000000	-0.002674
2519.000000	-0.002670
2518.000000	-0.002668
2517.000000	-0.002664
2516.000000	-0.002656
2515.000000	-0.002649
2514.000000	-0.002644
2513.000000	-0.002645
2512.000000	-0.002656
2511.000000	-0.002677
2510.000000	-0.002693
2509.000000	-0.002694
2508.000000	-0.002683
2507.000000	-0.002673
2506.000000	-0.002670
2505.000000	-0.002664
2504.000000	-0.002650
2503.000000	-0.002630
2502.000000	-0.002613
2501.000000	-0.002606
2500.000000	-0.002610
2499.000000	-0.002622
2498.000000	-0.002633
2497.000000	-0.002638
2496.000000	-0.002639
2495.000000	-0.002636
2494.000000	-0.002626
2493.000000	-0.002609
2492.000000	-0.002594
2491.000000	-0.002592
2490.000000	-0.002609
2489.000000	-0.002635
2488.000000	-0.002657
2487.000000	-0.002669
2486.000000	-0.002675
2485.000000	-0.002685
2484.000000	-0.002704
2483.000000	-0.002725
2482.000000	-0.002734
2481.000000	-0.002721
2480.000000	-0.002696
2479.000000	-0.002678
2478.000000	-0.002674
2477.000000	-0.002679
2476.000000	-0.002680
2475.000000	-0.002674
2474.000000	-0.002663
2473.000000	-0.002654
2472.000000	-0.002654
2471.000000	-0.002663
2470.000000	-0.002677
2469.000000	-0.002689
2468.000000	-0.002697
2467.000000	-0.002699
2466.000000	-0.002694
2465.000000	-0.002683
2464.000000	-0.002674
2463.000000	-0.002670
2462.000000	-0.002664
2461.000000	-0.002648
2460.000000	-0.002625
2459.000000	-0.002606
2458.000000	-0.002598
2457.000000	-0.002604
2456.000000	-0.002623
2455.000000	-0.002655
2454.000000	-0.002688
2453.000000	-0.002705
2452.000000	-0.002690
2451.000000	-0.002648
2450.000000	-0.002597
2449.000000	-0.002560
2448.000000	-0.002548
2447.000000	-0.002555
2446.000000	-0.002569
2445.000000	-0.002583
2444.000000	-0.002602
2443.000000	-0.002627
2442.000000	-0.002651
2441.000000	-0.002663
2440.000000	-0.002662
2439.000000	-0.002658
2438.000000	-0.002662
2437.000000	-0.002670
2436.000000	-0.002673
2435.000000	-0.002665
2434.000000	-0.002652
2433.000000	-0.002644
2432.000000	-0.002645
2431.000000	-0.002648
2430.000000	-0.002645
2429.000000	-0.002639
2428.000000	-0.002640
2427.000000	-0.002647
2426.000000	-0.002645
2425.000000	-0.002627
2424.000000	-0.002603
2423.000000	-0.002585
2422.000000	-0.002576
2421.000000	-0.002578
2420.000000	-0.002593
2419.000000	-0.002615
2418.000000	-0.002627
2417.000000	-0.002618
2416.000000	-0.002601
2415.000000	-0.002592
2414.000000	-0.002593
2413.000000	-0.002595
2412.000000	-0.002593
2411.000000	-0.002591
2410.000000	-0.002591
2409.000000	-0.002585
2408.000000	-0.002571
2407.000000	-0.002552
2406.000000	-0.002532
2405.000000	-0.002518
2404.000000	-0.002516
2403.000000	-0.002522
2402.000000	-0.002530
2401.000000	-0.002533
2400.000000	-0.002530
2399.000000	-0.002519
2398.000000	-0.002498
2397.000000	-0.002472
2396.000000	-0.002457
2395.000000	-0.002463
2394.000000	-0.002478
2393.000000	-0.002485
2392.000000	-0.002475
2391.000000	-0.002444
2390.000000	-0.002398
2389.000000	-0.002344
2388.000000	-0.002291
2387.000000	-0.002227
2386.000000	-0.002129
2385.000000	-0.001996
2384.000000	-0.001856
2383.000000	-0.001738
2382.000000	-0.001637
2381.000000	-0.001531
2380.000000	-0.001409
2379.000000	-0.001277
2378.000000	-0.001145
2377.000000	-0.001029
2376.000000	-0.000948
2375.000000	-0.000904
2374.000000	-0.000878
2373.000000	-0.000865
2372.000000	-0.000873
2371.000000	-0.000886
2370.000000	-0.000855
2369.000000	-0.000758
2368.000000	-0.000626
2367.000000	-0.000490
2366.000000	-0.000359
2365.000000	-0.000217
2364.000000	-0.000058
2363.000000	0.000083
2362.000000	0.000231
2361.000000	0.000415
2360.000000	0.000587
2359.000000	0.000708
2358.000000	0.000751
2357.000000	0.000744
2356.000000	0.000720
2355.000000	0.000663
2354.000000	0.000614
2353.000000	0.000666
2352.000000	0.000869
2351.000000	0.001043
2350.000000	0.000967
2349.000000	0.000690
2348.000000	0.000461
2347.000000	0.000627
2346.000000	0.001320
2345.000000	0.002384
2344.000000	0.003467
2343.000000	0.004206
2342.000000	0.004495
2341.000000	0.004327
2340.000000	0.003855
2339.000000	0.003273
2338.000000	0.002696
2337.000000	0.002164
2336.000000	0.001731
2335.000000	0.001458
2334.000000	0.001333
2333.000000	0.001299
2332.000000	0.001339
2331.000000	0.001412
2330.000000	0.001397
2329.000000	0.001280
2328.000000	0.001073
2327.000000	0.000903
2326.000000	0.000774
2325.000000	0.000685
2324.000000	0.000626
2323.000000	0.000573
2322.000000	0.000544
2321.000000	0.000523
2320.000000	0.000507
2319.000000	0.000441
2318.000000	0.000299
2317.000000	0.000109
2316.000000	-0.000065
2315.000000	-0.000176
2314.000000	-0.000260
2313.000000	-0.000344
2312.000000	-0.000454
2311.000000	-0.000565
2310.000000	-0.000685
2309.000000	-0.000796
2308.000000	-0.000905
2307.000000	-0.001004
2306.000000	-0.001111
2305.000000	-0.001223
2304.000000	-0.001342
2303.000000	-0.001461
2302.000000	-0.001586
2301.000000	-0.001707
2300.000000	-0.001820
2299.000000	-0.001920
2298.000000	-0.002024
2297.000000	-0.002127
2296.000000	-0.002226
2295.000000	-0.002309
2294.000000	-0.002382
2293.000000	-0.002452
2292.000000	-0.002529
2291.000000	-0.002606
2290.000000	-0.002669
2289.000000	-0.002694
2288.000000	-0.002677
2287.000000	-0.002638
2286.000000	-0.002611
2285.000000	-0.002614
2284.000000	-0.002641
2283.000000	-0.002679
2282.000000	-0.002720
2281.000000	-0.002762
2280.000000	-0.002795
2279.000000	-0.002809
2278.000000	-0.002801
2277.000000	-0.002781
2276.000000	-0.002767
2275.000000	-0.002767
2274.000000	-0.002784
2273.000000	-0.002808
2272.000000	-0.002833
2271.000000	-0.002852
2270.000000	-0.002866
2269.000000	-0.002877
2268.000000	-0.002891
2267.000000	-0.002909
2266.000000	-0.002929
2265.000000	-0.002941
2264.000000	-0.002945
2263.000000	-0.002945
2262.000000	-0.002939
2261.000000	-0.002919
2260.000000	-0.002882
2259.000000	-0.002841
2258.000000	-0.002811
2257.000000	-0.002807
2256.000000	-0.002839
2255.000000	-0.002921
2254.000000	-0.003055
2253.000000	-0.003217
2252.000000	-0.003372
2251.000000	-0.003501
2250.000000	-0.003593
2249.000000	-0.003637
2248.000000	-0.003623
2247.000000	-0.003555
2246.000000	-0.003458
2245.000000	-0.003355
2244.000000	-0.003258
2243.000000	-0.003177
2242.000000	-0.003120
2241.000000	-0.003092
2240.000000	-0.003098
2239.000000	-0.003143
2238.000000	-0.003225
2237.000000	-0.003323
2236.000000	-0.003409
2235.000000	-0.003461
2234.000000	-0.003476
2233.000000	-0.003451
2232.000000	-0.003391
2231.000000	-0.003307
2230.000000	-0.003216
2229.000000	-0.003126
2228.000000	-0.003035
2227.000000	-0.002944
2226.000000	-0.002864
2225.000000	-0.002805
2224.000000	-0.002768
2223.000000	-0.002742
2222.000000	-0.002716
2221.000000	-0.002683
2220.000000	-0.002648
2219.000000	-0.002623
2218.000000	-0.002620
2217.000000	-0.002637
2216.000000	-0.002665
2215.000000	-0.002696
2214.000000	-0.002726
2213.000000	-0.002740
2212.000000	-0.002725
2211.000000	-0.002684
2210.000000	-0.002635
2209.000000	-0.002594
2208.000000	-0.002563
2207.000000	-0.002547
2206.000000	-0.002553
2205.000000	-0.002583
2204.000000	-0.002616
2203.000000	-0.002630
2202.000000	-0.002623
2201.000000	-0.002609
2200.000000	-0.002603
2199.000000	-0.002607
2198.000000	-0.002615
2197.000000	-0.002614
2196.000000	-0.002604
2195.000000	-0.002589
2194.000000	-0.002578
2193.000000	-0.002574
2192.000000	-0.002579
2191.000000	-0.002595
2190.000000	-0.002619
2189.000000	-0.002640
2188.000000	-0.002646
2187.000000	-0.002640
2186.000000	-0.002628
2185.000000	-0.002617
2184.000000	-0.002606
2183.000000	-0.002598
2182.000000	-0.002596
2181.000000	-0.002594
2180.000000	-0.002586
2179.000000	-0.002576
2178.000000	-0.002579
2177.000000	-0.002595
2176.000000	-0.002607
2175.000000	-0.002604
2174.000000	-0.002593
2173.000000	-0.002587
2172.000000	-0.002589
2171.000000	-0.002592
2170.000000	-0.002595
2169.000000	-0.002596
2168.000000	-0.002591
2167.000000	-0.002581
2166.000000	-0.002570
2165.000000	-0.002564
2164.000000	-0.002565
2163.000000	-0.002572
2162.000000	-0.002581
2161.000000	-0.002588
2160.000000	-0.002585
2159.000000	-0.002570
2158.000000	-0.002554
2157.000000	-0.002547
2156.000000	-0.002547
2155.000000	-0.002550
2154.000000	-0.002559
2153.000000	-0.002575
2152.000000	-0.002590
2151.000000	-0.002594
2150.000000	-0.002583
2149.000000	-0.002560
2148.000000	-0.002538
2147.000000	-0.002527
2146.000000	-0.002529
2145.000000	-0.002536
2144.000000	-0.002539
2143.000000	-0.002541
2142.000000	-0.002553
2141.000000	-0.002569
2140.000000	-0.002579
2139.000000	-0.002580
2138.000000	-0.002582
2137.000000	-0.002592
2136.000000	-0.002600
2135.000000	-0.002595
2134.000000	-0.002580
2133.000000	-0.002558
2132.000000	-0.002530
2131.000000	-0.002496
2130.000000	-0.002464
2129.000000	-0.002443
2128.000000	-0.002429
2127.000000	-0.002410
2126.000000	-0.002384
2125.000000	-0.002353
2124.000000	-0.002307
2123.000000	-0.002236
2122.000000	-0.002140
2121.000000	-0.002038
2120.000000	-0.001954
2119.000000	-0.001899
2118.000000	-0.001871
2117.000000	-0.001862
2116.000000	-0.001863
2115.000000	-0.001872
2114.000000	-0.001898
2113.000000	-0.001941
2112.000000	-0.001995
2111.000000	-0.002055
2110.000000	-0.002119
2109.000000	-0.002189
2108.000000	-0.002254
2107.000000	-0.002303
2106.000000	-0.002335
2105.000000	-0.002361
2104.000000	-0.002385
2103.000000	-0.002403
2102.000000	-0.002417
2101.000000	-0.002436
2100.000000	-0.002467
2099.000000	-0.002506
2098.000000	-0.002541
2097.000000	-0.002565
2096.000000	-0.002577
2095.000000	-0.002584
2094.000000	-0.002594
2093.000000	-0.002612
2092.000000	-0.002637
2091.000000	-0.002660
2090.000000	-0.002673
2089.000000	-0.002676
2088.000000	-0.002674
2087.000000	-0.002670
2086.000000	-0.002661
2085.000000	-0.002642
2084.000000	-0.002613
2083.000000	-0.002581
2082.000000	-0.002561
2081.000000	-0.002554
2080.000000	-0.002553
2079.000000	-0.002549
2078.000000	-0.002544
2077.000000	-0.002546
2076.000000	-0.002553
2075.000000	-0.002556
2074.000000	-0.002548
2073.000000	-0.002530
2072.000000	-0.002509
2071.000000	-0.002494
2070.000000	-0.002489
2069.000000	-0.002498
2068.000000	-0.002516
2067.000000	-0.002534
2066.000000	-0.002539
2065.000000	-0.002528
2064.000000	-0.002505
2063.000000	-0.002480
2062.000000	-0.002463
2061.000000	-0.002460
2060.000000	-0.002468
2059.000000	-0.002481
2058.000000	-0.002497
2057.000000	-0.002512
2056.000000	-0.002519
2055.000000	-0.002508
2054.000000	-0.002475
2053.000000	-0.002435
2052.000000	-0.002412
2051.000000	-0.002413
2050.000000	-0.002427
2049.000000	-0.002437
2048.000000	-0.002443
2047.000000	-0.002452
2046.000000	-0.002467
2045.000000	-0.002481
2044.000000	-0.002489
2043.000000	-0.002493
2042.000000	-0.002496
2041.000000	-0.002499
2040.000000	-0.002496
2039.000000	-0.002486
2038.000000	-0.002472
2037.000000	-0.002466
2036.000000	-0.002467
2035.000000	-0.002467
2034.000000	-0.002456
2033.000000	-0.002432
2032.000000	-0.002409
2031.000000	-0.002397
2030.000000	-0.002395
2029.000000	-0.002393
2028.000000	-0.002390
2027.000000	-0.002396
2026.000000	-0.002420
2025.000000	-0.002450
2024.000000	-0.002463
2023.000000	-0.002452
2022.000000	-0.002432
2021.000000	-0.002424
2020.000000	-0.002434
2019.000000	-0.002446
2018.000000	-0.002441
2017.000000	-0.002421
2016.000000	-0.002401
2015.000000	-0.002397
2014.000000	-0.002403
2013.000000	-0.002407
2012.000000	-0.002405
2011.000000	-0.002405
2010.000000	-0.002412
2009.000000	-0.002420
2008.000000	-0.002422
2007.000000	-0.002420
2006.000000	-0.002420
2005.000000	-0.002423
2004.000000	-0.002426
2003.000000	-0.002425
2002.000000	-0.002419
2001.000000	-0.002405
2000.000000	-0.002387
1999.000000	-0.002373
1998.000000	-0.002367
1997.000000	-0.002364
1996.000000	-0.002361
1995.000000	-0.002368
1994.000000	-0.002392
1993.000000	-0.002421
1992.000000	-0.002428
1991.000000	-0.002406
1990.000000	-0.002374
1989.000000	-0.002354
1988.000000	-0.002349
1987.000000	-0.002348
1986.000000	-0.002346
1985.000000	-0.002344
1984.000000	-0.002344
1983.000000	-0.002348
1982.000000	-0.002358
1981.000000	-0.002372
1980.000000	-0.002379
1979.000000	-0.002376
1978.000000	-0.002370
1977.000000	-0.002369
1976.000000	-0.002370
1975.000000	-0.002365
1974.000000	-0.002351
1973.000000	-0.002333
1972.000000	-0.002319
1971.000000	-0.002309
1970.000000	-0.002307
1969.000000	-0.002314
1968.000000	-0.002327
1967.000000	-0.002340
1966.000000	-0.002348
1965.000000	-0.002352
1964.000000	-0.002349
1963.000000	-0.002338
1962.000000	-0.002323
1961.000000	-0.002311
1960.000000	-0.002309
1959.000000	-0.002317
1958.000000	-0.002330
1957.000000	-0.002343
1956.000000	-0.002348
1955.000000	-0.002339
1954.000000	-0.002318
1953.000000	-0.002296
1952.000000	-0.002286
1951.000000	-0.002292
1950.000000	-0.002308
1949.000000	-0.002324
1948.000000	-0.002336
1947.000000	-0.002346
1946.000000	-0.002361
1945.000000	-0.002376
1944.000000	-0.002383
1943.000000	-0.002382
1942.000000	-0.002380
1941.000000	-0.002380
1940.000000	-0.002376
1939.000000	-0.002358
1938.000000	-0.002327
1937.000000	-0.002291
1936.000000	-0.002260
1935.000000	-0.002238
1934.000000	-0.002225
1933.000000	-0.002229
1932.000000	-0.002254
1931.000000	-0.002292
1930.000000	-0.002324
1929.000000	-0.002335
1928.000000	-0.002326
1927.000000	-0.002315
1926.000000	-0.002314
1925.000000	-0.002318
1924.000000	-0.002315
1923.000000	-0.002306
1922.000000	-0.002301
1921.000000	-0.002304
1920.000000	-0.002306
1919.000000	-0.002299
1918.000000	-0.002288
1917.000000	-0.002282
1916.000000	-0.002281
1915.000000	-0.002279
1914.000000	-0.002280
1913.000000	-0.002291
1912.000000	-0.002307
1911.000000	-0.002317
1910.000000	-0.002318
1909.000000	-0.002313
1908.000000	-0.002306
1907.000000	-0.002297
1906.000000	-0.002290
1905.000000	-0.002295
1904.000000	-0.002309
1903.000000	-0.002318
1902.000000	-0.002310
1901.000000	-0.002288
1900.000000	-0.002267
1899.000000	-0.002257
1898.000000	-0.002256
1897.000000	-0.002261
1896.000000	-0.002263
1895.000000	-0.002261
1894.000000	-0.002256
1893.000000	-0.002258
1892.000000	-0.002271
1891.000000	-0.002286
1890.000000	-0.002294
1889.000000	-0.002292
1888.000000	-0.002285
1887.000000	-0.002277
1886.000000	-0.002267
1885.000000	-0.002257
1884.000000	-0.002253
1883.000000	-0.002253
1882.000000	-0.002250
1881.000000	-0.002238
1880.000000	-0.002222
1879.000000	-0.002213
1878.000000	-0.002221
1877.000000	-0.002245
1876.000000	-0.002279
1875.000000	-0.002310
1874.000000	-0.002328
1873.000000	-0.002325
1872.000000	-0.002300
1871.000000	-0.002260
1870.000000	-0.002222
1869.000000	-0.002207
1868.000000	-0.002226
1867.000000	-0.002266
1866.000000	-0.002301
1865.000000	-0.002312
1864.000000	-0.002301
1863.000000	-0.002279
1862.000000	-0.002255
1861.000000	-0.002236
1860.000000	-0.002225
1859.000000	-0.002231
1858.000000	-0.002253
1857.000000	-0.002278
1856.000000	-0.002294
1855.000000	-0.002295
1854.000000	-0.002286
1853.000000	-0.002271
1852.000000	-0.002258
1851.000000	-0.002255
1850.000000	-0.002263
1849.000000	-0.002273
1848.000000	-0.002278
1847.000000	-0.002275
1846.000000	-0.002274
1845.000000	-0.002277
1844.000000	-0.002280
1843.000000	-0.002279
1842.000000	-0.002274
1841.000000	-0.002269
1840.000000	-0.002264
1839.000000	-0.002258
1838.000000	-0.002253
1837.000000	-0.002253
1836.000000	-0.002258
1835.000000	-0.002265
1834.000000	-0.002272
1833.000000	-0.002276
1832.000000	-0.002280
1831.000000	-0.002283
1830.000000	-0.002279
1829.000000	-0.002262
1828.000000	-0.002231
1827.000000	-0.002199
1826.000000	-0.002179
1825.000000	-0.002178
1824.000000	-0.002190
1823.000000	-0.002212
1822.000000	-0.002236
1821.000000	-0.002257
1820.000000	-0.002264
1819.000000	-0.002252
1818.000000	-0.002228
1817.000000	-0.002203
1816.000000	-0.002191
1815.000000	-0.002192
1814.000000	-0.002202
1813.000000	-0.002210
1812.000000	-0.002210
1811.000000	-0.002207
1810.000000	-0.002204
1809.000000	-0.002194
1808.000000	-0.002172
1807.000000	-0.002147
1806.000000	-0.002138
1805.000000	-0.002154
1804.000000	-0.002180
1803.000000	-0.002196
1802.000000	-0.002195
1801.000000	-0.002188
1800.000000	-0.002181
1799.000000	-0.002173
1798.000000	-0.002166
1797.000000	-0.002161
1796.000000	-0.002161
1795.000000	-0.002170
1794.000000	-0.002195
1793.000000	-0.002239
1792.000000	-0.002287
1791.000000	-0.002318
1790.000000	-0.002318
1789.000000	-0.002289
1788.000000	-0.002247
1787.000000	-0.002206
1786.000000	-0.002183
1785.000000	-0.002184
1784.000000	-0.002202
1783.000000	-0.002221
1782.000000	-0.002224
1781.000000	-0.002206
1780.000000	-0.002176
1779.000000	-0.002150
1778.000000	-0.002142
1777.000000	-0.002149
1776.000000	-0.002156
1775.000000	-0.002157
1774.000000	-0.002157
1773.000000	-0.002156
1772.000000	-0.002151
1771.000000	-0.002138
1770.000000	-0.002126
1769.000000	-0.002131
1768.000000	-0.002154
1767.000000	-0.002179
1766.000000	-0.002188
1765.000000	-0.002182
1764.000000	-0.002171
1763.000000	-0.002164
1762.000000	-0.002161
1761.000000	-0.002158
1760.000000	-0.002151
1759.000000	-0.002140
1758.000000	-0.002130
1757.000000	-0.002126
1756.000000	-0.002132
1755.000000	-0.002140
1754.000000	-0.002136
1753.000000	-0.002108
1752.000000	-0.002061
1751.000000	-0.002018
1750.000000	-0.002003
1749.000000	-0.002025
1748.000000	-0.002073
1747.000000	-0.002124
1746.000000	-0.002158
1745.000000	-0.002166
1744.000000	-0.002149
1743.000000	-0.002109
1742.000000	-0.002054
1741.000000	-0.001999
1740.000000	-0.001968
1739.000000	-0.001976
1738.000000	-0.002008
1737.000000	-0.002037
1736.000000	-0.002048
1735.000000	-0.002042
1734.000000	-0.002027
1733.000000	-0.002002
1732.000000	-0.001965
1731.000000	-0.001935
1730.000000	-0.001931
1729.000000	-0.001954
1728.000000	-0.001981
1727.000000	-0.001987
1726.000000	-0.001962
1725.000000	-0.001911
1724.000000	-0.001847
1723.000000	-0.001788
1722.000000	-0.001749
1721.000000	-0.001732
1720.000000	-0.001726
1719.000000	-0.001719
1718.000000	-0.001705
1717.000000	-0.001683
1716.000000	-0.001642
1715.000000	-0.001575
1714.000000	-0.001495
1713.000000	-0.001429
1712.000000	-0.001392
1711.000000	-0.001372
1710.000000	-0.001351
1709.000000	-0.001314
1708.000000	-0.001263
1707.000000	-0.001209
1706.000000	-0.001167
1705.000000	-0.001144
1704.000000	-0.001133
1703.000000	-0.001117
1702.000000	-0.001093
1701.000000	-0.001068
1700.000000	-0.001057
1699.000000	-0.001060
1698.000000	-0.001055
1697.000000	-0.001036
1696.000000	-0.001016
1695.000000	-0.001010
1694.000000	-0.001021
1693.000000	-0.001036
1692.000000	-0.001046
1691.000000	-0.001047
1690.000000	-0.001042
1689.000000	-0.001033
1688.000000	-0.001023
1687.000000	-0.001025
1686.000000	-0.001045
1685.000000	-0.001069
1684.000000	-0.001077
1683.000000	-0.001055
1682.000000	-0.001006
1681.000000	-0.000946
1680.000000	-0.000887
1679.000000	-0.000849
1678.000000	-0.000841
1677.000000	-0.000854
1676.000000	-0.000864
1675.000000	-0.000858
1674.000000	-0.000848
1673.000000	-0.000847
1672.000000	-0.000846
1671.000000	-0.000832
1670.000000	-0.000801
1669.000000	-0.000768
1668.000000	-0.000747
1667.000000	-0.000746
1666.000000	-0.000760
1665.000000	-0.000780
1664.000000	-0.000789
1663.000000	-0.000772
1662.000000	-0.000735
1661.000000	-0.000693
1660.000000	-0.000664
1659.000000	-0.000658
1658.000000	-0.000673
1657.000000	-0.000704
1656.000000	-0.000736
1655.000000	-0.000753
1654.000000	-0.000734
1653.000000	-0.000694
1652.000000	-0.000660
1651.000000	-0.000644
1650.000000	-0.000638
1649.000000	-0.000635
1648.000000	-0.000643
1647.000000	-0.000660
1646.000000	-0.000674
1645.000000	-0.000676
1644.000000	-0.000671
1643.000000	-0.000666
1642.000000	-0.000666
1641.000000	-0.000678
1640.000000	-0.000698
1639.000000	-0.000720
1638.000000	-0.000733
1637.000000	-0.000733
1636.000000	-0.000728
1635.000000	-0.000733
1634.000000	-0.000745
1633.000000	-0.000751
1632.000000	-0.000745
1631.000000	-0.000735
1630.000000	-0.000735
1629.000000	-0.000745
1628.000000	-0.000756
1627.000000	-0.000768
1626.000000	-0.000789
1625.000000	-0.000819
1624.000000	-0.000839
1623.000000	-0.000840
1622.000000	-0.000832
1621.000000	-0.000829
1620.000000	-0.000832
1619.000000	-0.000833
1618.000000	-0.000831
1617.000000	-0.000831
1616.000000	-0.000840
1615.000000	-0.000851
1614.000000	-0.000850
1613.000000	-0.000832
1612.000000	-0.000806
1611.000000	-0.000792
1610.000000	-0.000794
1609.000000	-0.000796
1608.000000	-0.000780
1607.000000	-0.000754
1606.000000	-0.000740
1605.000000	-0.000737
1604.000000	-0.000728
1603.000000	-0.000701
1602.000000	-0.000672
1601.000000	-0.000657
1600.000000	-0.000657
1599.000000	-0.000662
1598.000000	-0.000664
1597.000000	-0.000660
1596.000000	-0.000660
1595.000000	-0.000680
1594.000000	-0.000730
1593.000000	-0.000793
1592.000000	-0.000838
1591.000000	-0.000852
1590.000000	-0.000851
1589.000000	-0.000861
1588.000000	-0.000883
1587.000000	-0.000900
1586.000000	-0.000903
1585.000000	-0.000895
1584.000000	-0.000885
1583.000000	-0.000883
1582.000000	-0.000895
1581.000000	-0.000920
1580.000000	-0.000947
1579.000000	-0.000964
1578.000000	-0.000955
1577.000000	-0.000917
1576.000000	-0.000863
1575.000000	-0.000827
1574.000000	-0.000824
1573.000000	-0.000844
1572.000000	-0.000862
1571.000000	-0.000868
1570.000000	-0.000870
1569.000000	-0.000880
1568.000000	-0.000887
1567.000000	-0.000880
1566.000000	-0.000857
1565.000000	-0.000830
1564.000000	-0.000804
1563.000000	-0.000770
1562.000000	-0.000713
1561.000000	-0.000631
1560.000000	-0.000536
1559.000000	-0.000501
1558.000000	-0.000573
1557.000000	-0.000705
1556.000000	-0.000827
1555.000000	-0.000891
1554.000000	-0.000904
1553.000000	-0.000906
1552.000000	-0.000924
1551.000000	-0.000953
1550.000000	-0.000981
1549.000000	-0.001003
1548.000000	-0.001024
1547.000000	-0.001046
1546.000000	-0.001073
1545.000000	-0.001118
1544.000000	-0.001191
1543.000000	-0.001279
1542.000000	-0.001350
1541.000000	-0.001384
1540.000000	-0.001410
1539.000000	-0.001471
1538.000000	-0.001571
1537.000000	-0.001675
1536.000000	-0.001743
1535.000000	-0.001765
1534.000000	-0.001753
1533.000000	-0.001738
1532.000000	-0.001770
1531.000000	-0.001883
1530.000000	-0.002065
1529.000000	-0.002242
1528.000000	-0.002326
1527.000000	-0.002294
1526.000000	-0.002207
1525.000000	-0.002134
1524.000000	-0.002085
1523.000000	-0.002035
1522.000000	-0.001987
1521.000000	-0.001973
1520.000000	-0.001991
1519.000000	-0.002005
1518.000000	-0.002018
1517.000000	-0.002088
1516.000000	-0.002253
1515.000000	-0.002436
1514.000000	-0.002502
1513.000000	-0.002387
1512.000000	-0.002166
1511.000000	-0.001991
1510.000000	-0.001947
1509.000000	-0.002002
1508.000000	-0.002068
1507.000000	-0.002101
1506.000000	-0.002110
1505.000000	-0.002112
1504.000000	-0.002113
1503.000000	-0.002114
1502.000000	-0.002134
1501.000000	-0.002181
1500.000000	-0.002236
1499.000000	-0.002277
1498.000000	-0.002302
1497.000000	-0.002307
1496.000000	-0.002276
1495.000000	-0.002212
1494.000000	-0.002154
1493.000000	-0.002136
1492.000000	-0.002165
1491.000000	-0.002226
1490.000000	-0.002302
1489.000000	-0.002380
1488.000000	-0.002441
1487.000000	-0.002494
1486.000000	-0.002583
1485.000000	-0.002742
1484.000000	-0.002938
1483.000000	-0.003091
1482.000000	-0.003149
1481.000000	-0.003131
1480.000000	-0.003088
1479.000000	-0.003040
1478.000000	-0.002975
1477.000000	-0.002888
1476.000000	-0.002801
1475.000000	-0.002746
1474.000000	-0.002737
1473.000000	-0.002764
1472.000000	-0.002803
1471.000000	-0.002832
1470.000000	-0.002846
1469.000000	-0.002853
1468.000000	-0.002896
1467.000000	-0.003059
1466.000000	-0.003398
1465.000000	-0.003821
1464.000000	-0.004073
1463.000000	-0.003960
1462.000000	-0.003548
1461.000000	-0.003082
1460.000000	-0.002774
1459.000000	-0.002658
1458.000000	-0.002636
1457.000000	-0.002627
1456.000000	-0.002625
1455.000000	-0.002637
1454.000000	-0.002650
1453.000000	-0.002684
1452.000000	-0.002787
1451.000000	-0.002952
1450.000000	-0.003074
1449.000000	-0.003052
1448.000000	-0.002899
1447.000000	-0.002729
1446.000000	-0.002627
1445.000000	-0.002573
1444.000000	-0.002505
1443.000000	-0.002411
1442.000000	-0.002337
1441.000000	-0.002318
1440.000000	-0.002346
1439.000000	-0.002406
1438.000000	-0.002501
1437.000000	-0.002629
1436.000000	-0.002728
1435.000000	-0.002716
1434.000000	-0.002586
1433.000000	-0.002407
1432.000000	-0.002263
1431.000000	-0.002187
1430.000000	-0.002158
1429.000000	-0.002152
1428.000000	-0.002172
1427.000000	-0.002234
1426.000000	-0.002356
1425.000000	-0.002554
1424.000000	-0.002818
1423.000000	-0.003074
1422.000000	-0.003204
1421.000000	-0.003131
1420.000000	-0.002881
1419.000000	-0.002587
1418.000000	-0.002392
1417.000000	-0.002316
1416.000000	-0.002295
1415.000000	-0.002272
1414.000000	-0.002242
1413.000000	-0.002230
1412.000000	-0.002252
1411.000000	-0.002309
1410.000000	-0.002386
1409.000000	-0.002456
1408.000000	-0.002478
1407.000000	-0.002423
1406.000000	-0.002308
1405.000000	-0.002193
1404.000000	-0.002129
1403.000000	-0.002116
1402.000000	-0.002120
1401.000000	-0.002120
1400.000000	-0.002123
1399.000000	-0.002137
1398.000000	-0.002157
1397.000000	-0.002170
1396.000000	-0.002162
1395.000000	-0.002122
1394.000000	-0.002049
1393.000000	-0.001958
1392.000000	-0.001875
1391.000000	-0.001820
1390.000000	-0.001795
1389.000000	-0.001792
1388.000000	-0.001792
1387.000000	-0.001774
1386.000000	-0.001734
1385.000000	-0.001681
1384.000000	-0.001631
1383.000000	-0.001593
1382.000000	-0.001577
1381.000000	-0.001606
1380.000000	-0.001697
1379.000000	-0.001822
1378.000000	-0.001914
1377.000000	-0.001913
1376.000000	-0.001821
1375.000000	-0.001693
1374.000000	-0.001589
1373.000000	-0.001533
1372.000000	-0.001510
1371.000000	-0.001492
1370.000000	-0.001457
1369.000000	-0.001404
1368.000000	-0.001349
1367.000000	-0.001317
1366.000000	-0.001318
1365.000000	-0.001346
1364.000000	-0.001381
1363.000000	-0.001405
1362.000000	-0.001408
1361.000000	-0.001395
1360.000000	-0.001378
1359.000000	-0.001366
1358.000000	-0.001367
1357.000000	-0.001383
1356.000000	-0.001417
1355.000000	-0.001474
1354.000000	-0.001562
1353.000000	-0.001681
1352.000000	-0.001811
1351.000000	-0.001903
1350.000000	-0.001918
1349.000000	-0.001860
1348.000000	-0.001774
1347.000000	-0.001699
1346.000000	-0.001638
1345.000000	-0.001576
1344.000000	-0.001515
1343.000000	-0.001467
1342.000000	-0.001435
1341.000000	-0.001413
1340.000000	-0.001405
1339.000000	-0.001426
1338.000000	-0.001473
1337.000000	-0.001512
1336.000000	-0.001511
1335.000000	-0.001471
1334.000000	-0.001425
1333.000000	-0.001397
1332.000000	-0.001390
1331.000000	-0.001399
1330.000000	-0.001412
1329.000000	-0.001421
1328.000000	-0.001416
1327.000000	-0.001399
1326.000000	-0.001378
1325.000000	-0.001362
1324.000000	-0.001348
1323.000000	-0.001328
1322.000000	-0.001305
1321.000000	-0.001280
1320.000000	-0.001249
1319.000000	-0.001208
1318.000000	-0.001168
1317.000000	-0.001145
1316.000000	-0.001139
1315.000000	-0.001132
1314.000000	-0.001104
1313.000000	-0.001060
1312.000000	-0.001017
1311.000000	-0.000988
1310.000000	-0.000969
1309.000000	-0.000948
1308.000000	-0.000922
1307.000000	-0.000899
1306.000000	-0.000891
1305.000000	-0.000898
1304.000000	-0.000905
1303.000000	-0.000899
1302.000000	-0.000881
1301.000000	-0.000865
1300.000000	-0.000859
1299.000000	-0.000857
1298.000000	-0.000851
1297.000000	-0.000844
1296.000000	-0.000843
1295.000000	-0.000842
1294.000000	-0.000831
1293.000000	-0.000809
1292.000000	-0.000786
1291.000000	-0.000775
1290.000000	-0.000780
1289.000000	-0.000795
1288.000000	-0.000811
1287.000000	-0.000815
1286.000000	-0.000800
1285.000000	-0.000764
1284.000000	-0.000708
1283.000000	-0.000630
1282.000000	-0.000538
1281.000000	-0.000447
1280.000000	-0.000372
1279.000000	-0.000311
1278.000000	-0.000258
1277.000000	-0.000217
1276.000000	-0.000208
1275.000000	-0.000252
1274.000000	-0.000351
1273.000000	-0.000492
1272.000000	-0.000651
1271.000000	-0.000802
1270.000000	-0.000928
1269.000000	-0.001028
1268.000000	-0.001106
1267.000000	-0.001162
1266.000000	-0.001189
1265.000000	-0.001195
1264.000000	-0.001202
1263.000000	-0.001219
1262.000000	-0.001226
1261.000000	-0.001200
1260.000000	-0.001137
1259.000000	-0.001053
1258.000000	-0.000964
1257.000000	-0.000880
1256.000000	-0.000811
1255.000000	-0.000763
1254.000000	-0.000726
1253.000000	-0.000675
1252.000000	-0.000595
1251.000000	-0.000491
1250.000000	-0.000373
1249.000000	-0.000248
1248.000000	-0.000106
1247.000000	0.000060
1246.000000	0.000247
1245.000000	0.000442
1244.000000	0.000618
1243.000000	0.000759
1242.000000	0.000868
1241.000000	0.000964
1240.000000	0.001062
1239.000000	0.001160
1238.000000	0.001245
1237.000000	0.001301
1236.000000	0.001315
1235.000000	0.001281
1234.000000	0.001208
1233.000000	0.001122
1232.000000	0.001041
1231.000000	0.000967
1230.000000	0.000889
1229.000000	0.000800
1228.000000	0.000699
1227.000000	0.000590
1226.000000	0.000480
1225.000000	0.000379
1224.000000	0.000295
1223.000000	0.000224
1222.000000	0.000156
1221.000000	0.000087
1220.000000	0.000028
1219.000000	-0.000015
1218.000000	-0.000045
1217.000000	-0.000076
1216.000000	-0.000120
1215.000000	-0.000173
1214.000000	-0.000225
1213.000000	-0.000261
1212.000000	-0.000273
1211.000000	-0.000266
1210.000000	-0.000255
1209.000000	-0.000253
1208.000000	-0.000268
1207.000000	-0.000301
1206.000000	-0.000343
1205.000000	-0.000371
1204.000000	-0.000365
1203.000000	-0.000327
1202.000000	-0.000287
1201.000000	-0.000268
1200.000000	-0.000269
1199.000000	-0.000266
1198.000000	-0.000256
1197.000000	-0.000253
1196.000000	-0.000269
1195.000000	-0.000290
1194.000000	-0.000294
1193.000000	-0.000270
1192.000000	-0.000232
1191.000000	-0.000206
1190.000000	-0.000204
1189.000000	-0.000216
1188.000000	-0.000223
1187.000000	-0.000209
1186.000000	-0.000179
1185.000000	-0.000149
1184.000000	-0.000131
1183.000000	-0.000125
1182.000000	-0.000133
1181.000000	-0.000161
1180.000000	-0.000210
1179.000000	-0.000260
1178.000000	-0.000281
1177.000000	-0.000255
1176.000000	-0.000202
1175.000000	-0.000168
1174.000000	-0.000197
1173.000000	-0.000281
1172.000000	-0.000367
1171.000000	-0.000404
1170.000000	-0.000394
1169.000000	-0.000380
1168.000000	-0.000390
1167.000000	-0.000412
1166.000000	-0.000422
1165.000000	-0.000416
1164.000000	-0.000401
1163.000000	-0.000370
1162.000000	-0.000316
1161.000000	-0.000254
1160.000000	-0.000212
1159.000000	-0.000199
1158.000000	-0.000202
1157.000000	-0.000209
1156.000000	-0.000227
1155.000000	-0.000257
1154.000000	-0.000289
1153.000000	-0.000309
1152.000000	-0.000318
1151.000000	-0.000316
1150.000000	-0.000298
1149.000000	-0.000259
1148.000000	-0.000217
1147.000000	-0.000196
1146.000000	-0.000201
1145.000000	-0.000219
1144.000000	-0.000234
1143.000000	-0.000234
1142.000000	-0.000216
1141.000000	-0.000179
1140.000000	-0.000134
1139.000000	-0.000103
1138.000000	-0.000095
1137.000000	-0.000099
1136.000000	-0.000099
1135.000000	-0.000089
1134.000000	-0.000070
1133.000000	-0.000039
1132.000000	0.000004
1131.000000	0.000046
1130.000000	0.000070
1129.000000	0.000068
1128.000000	0.000051
1127.000000	0.000035
1126.000000	0.000022
1125.000000	0.000006
1124.000000	-0.000017
1123.000000	-0.000039
1122.000000	-0.000048
1121.000000	-0.000044
1120.000000	-0.000037
1119.000000	-0.000044
1118.000000	-0.000068
1117.000000	-0.000098
1116.000000	-0.000111
1115.000000	-0.000100
1114.000000	-0.000080
1113.000000	-0.000076
1112.000000	-0.000101
1111.000000	-0.000151
1110.000000	-0.000210
1109.000000	-0.000258
1108.000000	-0.000280
1107.000000	-0.000275
1106.000000	-0.000259
1105.000000	-0.000250
1104.000000	-0.000250
1103.000000	-0.000254
1102.000000	-0.000252
1101.000000	-0.000249
1100.000000	-0.000255
1099.000000	-0.000282
1098.000000	-0.000325
1097.000000	-0.000361
1096.000000	-0.000359
1095.000000	-0.000312
1094.000000	-0.000250
1093.000000	-0.000219
1092.000000	-0.000239
1091.000000	-0.000292
1090.000000	-0.000344
1089.000000	-0.000380
1088.000000	-0.000403
1087.000000	-0.000427
1086.000000	-0.000458
1085.000000	-0.000494
1084.000000	-0.000530
1083.000000	-0.000562
1082.000000	-0.000595
1081.000000	-0.000634
1080.000000	-0.000679
1079.000000	-0.000726
1078.000000	-0.000772
1077.000000	-0.000814
1076.000000	-0.000853
1075.000000	-0.000894
1074.000000	-0.000938
1073.000000	-0.000972
1072.000000	-0.000977
1071.000000	-0.000952
1070.000000	-0.000927
1069.000000	-0.000934
1068.000000	-0.000971
1067.000000	-0.001014
1066.000000	-0.001048
1065.000000	-0.001074
1064.000000	-0.001087
1063.000000	-0.001083
1062.000000	-0.001081
1061.000000	-0.001118
1060.000000	-0.001193
1059.000000	-0.001252
1058.000000	-0.001250
1057.000000	-0.001211
1056.000000	-0.001195
1055.000000	-0.001227
1054.000000	-0.001274
1053.000000	-0.001290
1052.000000	-0.001268
1051.000000	-0.001238
1050.000000	-0.001225
1049.000000	-0.001232
1048.000000	-0.001237
1047.000000	-0.001228
1046.000000	-0.001224
1045.000000	-0.001257
1044.000000	-0.001325
1043.000000	-0.001378
1042.000000	-0.001363
1041.000000	-0.001288
1040.000000	-0.001227
1039.000000	-0.001239
1038.000000	-0.001313
1037.000000	-0.001385
1036.000000	-0.001403
1035.000000	-0.001374
1034.000000	-0.001345
1033.000000	-0.001343
1032.000000	-0.001350
1031.000000	-0.001331
1030.000000	-0.001292
1029.000000	-0.001273
1028.000000	-0.001301
1027.000000	-0.001345
1026.000000	-0.001350
1025.000000	-0.001305
1024.000000	-0.001251
1023.000000	-0.001233
1022.000000	-0.001247
1021.000000	-0.001252
1020.000000	-0.001218
1019.000000	-0.001158
1018.000000	-0.001105
1017.000000	-0.001072
1016.000000	-0.001043
1015.000000	-0.001005
1014.000000	-0.000968
1013.000000	-0.000956
1012.000000	-0.000970
1011.000000	-0.000979
1010.000000	-0.000952
1009.000000	-0.000896
1008.000000	-0.000849
1007.000000	-0.000832
1006.000000	-0.000826
1005.000000	-0.000793
1004.000000	-0.000712
1003.000000	-0.000598
1002.000000	-0.000493
1001.000000	-0.000434
1000.000000	-0.000417
999.000000	-0.000408
998.000000	-0.000371
997.000000	-0.000312
996.000000	-0.000256
995.000000	-0.000217
994.000000	-0.000183
993.000000	-0.000138
992.000000	-0.000091
991.000000	-0.000057
990.000000	-0.000036
989.000000	-0.000012
988.000000	0.000027
987.000000	0.000078
986.000000	0.000135
985.000000	0.000192
984.000000	0.000246
983.000000	0.000290
982.000000	0.000318
981.000000	0.000326
980.000000	0.000314
979.000000	0.000295
978.000000	0.000291
977.000000	0.000311
976.000000	0.000345
975.000000	0.000374
974.000000	0.000402
973.000000	0.000447
972.000000	0.000511
971.000000	0.000570
970.000000	0.000595
969.000000	0.000587
968.000000	0.000563
967.000000	0.000538
966.000000	0.000516
965.000000	0.000507
964.000000	0.000523
963.000000	0.000557
962.000000	0.000577
961.000000	0.000560
960.000000	0.000511
959.000000	0.000462
958.000000	0.000437
957.000000	0.000433
956.000000	0.000436
955.000000	0.000428
954.000000	0.000409
953.000000	0.000391
952.000000	0.000391
951.000000	0.000406
950.000000	0.000417
949.000000	0.000410
948.000000	0.000402
947.000000	0.000411
946.000000	0.000421
945.000000	0.000395
944.000000	0.000330
943.000000	0.000266
942.000000	0.000242
941.000000	0.000255
940.000000	0.000267
939.000000	0.000250
938.000000	0.000208
937.000000	0.000167
936.000000	0.000149
935.000000	0.000159
934.000000	0.000182
933.000000	0.000199
932.000000	0.000208
931.000000	0.000222
930.000000	0.000250
929.000000	0.000287
928.000000	0.000314
927.000000	0.000320
926.000000	0.000308
925.000000	0.000279
924.000000	0.000228
923.000000	0.000150
922.000000	0.000063
921.000000	0.000008
920.000000	0.000016
919.000000	0.000077
918.000000	0.000142
917.000000	0.000175
916.000000	0.000180
915.000000	0.000178
914.000000	0.000168
913.000000	0.000128
912.000000	0.000065
911.000000	0.000022
910.000000	0.000041
909.000000	0.000117
908.000000	0.000208
907.000000	0.000273
906.000000	0.000291
905.000000	0.000267
904.000000	0.000227
903.000000	0.000204
902.000000	0.000211
901.000000	0.000232
900.000000	0.000248
899.000000	0.000261
898.000000	0.000280
897.000000	0.000302
896.000000	0.000312
895.000000	0.000308
894.000000	0.000311
893.000000	0.000338
892.000000	0.000391
891.000000	0.000458
890.000000	0.000524
889.000000	0.000576
888.000000	0.000596
887.000000	0.000570
886.000000	0.000499
885.000000	0.000414
884.000000	0.000357
883.000000	0.000345
882.000000	0.000365
881.000000	0.000399
880.000000	0.000446
879.000000	0.000517
878.000000	0.000603
877.000000	0.000677
876.000000	0.000727
875.000000	0.000756
874.000000	0.000772
873.000000	0.000776
872.000000	0.000773
871.000000	0.000782
870.000000	0.000814
869.000000	0.000860
868.000000	0.000909
867.000000	0.000961
866.000000	0.001026
865.000000	0.001101
864.000000	0.001177
863.000000	0.001243
862.000000	0.001289
861.000000	0.001319
860.000000	0.001354
859.000000	0.001423
858.000000	0.001548
857.000000	0.001726
856.000000	0.001935
855.000000	0.002144
854.000000	0.002332
853.000000	0.002510
852.000000	0.002707
851.000000	0.002913
850.000000	0.003053
849.000000	0.003043
848.000000	0.002868
847.000000	0.002592
846.000000	0.002286
845.000000	0.001979
844.000000	0.001670
843.000000	0.001373
842.000000	0.001116
841.000000	0.000925
840.000000	0.000806
839.000000	0.000743
838.000000	0.000699
837.000000	0.000642
836.000000	0.000568
835.000000	0.000501
834.000000	0.000461
833.000000	0.000452
832.000000	0.000469
831.000000	0.000504
830.000000	0.000536
829.000000	0.000535
828.000000	0.000494
827.000000	0.000441
826.000000	0.000405
825.000000	0.000399
824.000000	0.000424
823.000000	0.000481
822.000000	0.000562
821.000000	0.000638
820.000000	0.000690
819.000000	0.000717
818.000000	0.000732
817.000000	0.000749
816.000000	0.000775
815.000000	0.000810
814.000000	0.000841
813.000000	0.000852
812.000000	0.000848
811.000000	0.000843
810.000000	0.000833
809.000000	0.000812
808.000000	0.000801
807.000000	0.000838
806.000000	0.000912
805.000000	0.000966
804.000000	0.000965
803.000000	0.000927
802.000000	0.000885
801.000000	0.000828
800.000000	0.000736
799.000000	0.000637
798.000000	0.000600
797.000000	0.000668
796.000000	0.000805
795.000000	0.000923
794.000000	0.000950
793.000000	0.000892
792.000000	0.000825
791.000000	0.000818
790.000000	0.000867
789.000000	0.000928
788.000000	0.000974
787.000000	0.001006
786.000000	0.001006
785.000000	0.000945
784.000000	0.000842
783.000000	0.000759
782.000000	0.000736
781.000000	0.000751
780.000000	0.000778
779.000000	0.000830
778.000000	0.000917
777.000000	0.001011
776.000000	0.001065
775.000000	0.001066
774.000000	0.001032
773.000000	0.000983
772.000000	0.000940
771.000000	0.000928
770.000000	0.000957
769.000000	0.001013
768.000000	0.001073
767.000000	0.001114
766.000000	0.001114
765.000000	0.001063
764.000000	0.000981
763.000000	0.000904
762.000000	0.000842
761.000000	0.000796
760.000000	0.000799
759.000000	0.000890
758.000000	0.001037
757.000000	0.001143
756.000000	0.001143
755.000000	0.001066
754.000000	0.000979
753.000000	0.000925
752.000000	0.000922
751.000000	0.000968
750.000000	0.001023
749.000000	0.001040
748.000000	0.001024
747.000000	0.001019
746.000000	0.001028
745.000000	0.001003
744.000000	0.000935
743.000000	0.000893
742.000000	0.000930
741.000000	0.001025
740.000000	0.001144
739.000000	0.001285
738.000000	0.001434
737.000000	0.001538
736.000000	0.001572
735.000000	0.001566
734.000000	0.001537
733.000000	0.001465
732.000000	0.001380
731.000000	0.001362
730.000000	0.001419
729.000000	0.001458
728.000000	0.001408
727.000000	0.001313
726.000000	0.001255
725.000000	0.001252
724.000000	0.001293
723.000000	0.001392
722.000000	0.001534
721.000000	0.001626
720.000000	0.001585
719.000000	0.001438
718.000000	0.001291
717.000000	0.001219
716.000000	0.001237
715.000000	0.001337
714.000000	0.001464
713.000000	0.001530
712.000000	0.001492
711.000000	0.001396
710.000000	0.001310
709.000000	0.001245
708.000000	0.001186
707.000000	0.001132
706.000000	0.001100
705.000000	0.001089
704.000000	0.001086
703.000000	0.001092
702.000000	0.001096
701.000000	0.001056
700.000000	0.000982
