# Supplementary material for: Real-time monitoring of the reversible capture and release of CO2 on anthraquinone and riboflavin-modified graphitic electrodes using ATR-SEIRAS
Source: Chem Sci. 2025 Nov 4;16(48):23189–202. doi: 10.1039/d5sc05427c (PMC12584010; doi:10.1039/d5sc05427c)
Supplement: SC-016-D5SC05427C-s001 [file SC-016-D5SC05427C-s001.zip › Data Folders/Main Figures/Figure3/3b/035.ASC]

PE IR       SUBTECH     SPECTRUM    ASCII       PEDS        4.00        
   -1
035.ASC
25/02/11
15:07:41.00
25/02/11
15:07:41.00
Administrator

700.000000
#HDR
-1
-1
#GR
Wavenumber
A
1.0
0.0
4000.000000
-1.000000
3301
8
0.004159
-0.004988
#DATA
4000.000000	-0.002908
3999.000000	-0.002935
3998.000000	-0.002969
3997.000000	-0.003000
3996.000000	-0.003018
3995.000000	-0.003015
3994.000000	-0.002992
3993.000000	-0.002960
3992.000000	-0.002936
3991.000000	-0.002935
3990.000000	-0.002952
3989.000000	-0.002970
3988.000000	-0.002968
3987.000000	-0.002939
3986.000000	-0.002896
3985.000000	-0.002865
3984.000000	-0.002860
3983.000000	-0.002881
3982.000000	-0.002916
3981.000000	-0.002945
3980.000000	-0.002953
3979.000000	-0.002936
3978.000000	-0.002897
3977.000000	-0.002853
3976.000000	-0.002823
3975.000000	-0.002819
3974.000000	-0.002840
3973.000000	-0.002877
3972.000000	-0.002916
3971.000000	-0.002949
3970.000000	-0.002968
3969.000000	-0.002971
3968.000000	-0.002960
3967.000000	-0.002942
3966.000000	-0.002925
3965.000000	-0.002923
3964.000000	-0.002943
3963.000000	-0.002985
3962.000000	-0.003034
3961.000000	-0.003068
3960.000000	-0.003072
3959.000000	-0.003043
3958.000000	-0.002998
3957.000000	-0.002954
3956.000000	-0.002928
3955.000000	-0.002920
3954.000000	-0.002926
3953.000000	-0.002934
3952.000000	-0.002934
3951.000000	-0.002928
3950.000000	-0.002920
3949.000000	-0.002917
3948.000000	-0.002916
3947.000000	-0.002911
3946.000000	-0.002902
3945.000000	-0.002895
3944.000000	-0.002899
3943.000000	-0.002914
3942.000000	-0.002932
3941.000000	-0.002945
3940.000000	-0.002955
3939.000000	-0.002967
3938.000000	-0.002980
3937.000000	-0.002982
3936.000000	-0.002962
3935.000000	-0.002926
3934.000000	-0.002891
3933.000000	-0.002874
3932.000000	-0.002879
3931.000000	-0.002894
3930.000000	-0.002907
3929.000000	-0.002918
3928.000000	-0.002932
3927.000000	-0.002947
3926.000000	-0.002956
3925.000000	-0.002957
3924.000000	-0.002955
3923.000000	-0.002955
3922.000000	-0.002955
3921.000000	-0.002950
3920.000000	-0.002940
3919.000000	-0.002933
3918.000000	-0.002937
3917.000000	-0.002946
3916.000000	-0.002949
3915.000000	-0.002939
3914.000000	-0.002927
3913.000000	-0.002928
3912.000000	-0.002944
3911.000000	-0.002956
3910.000000	-0.002950
3909.000000	-0.002926
3908.000000	-0.002907
3907.000000	-0.002912
3906.000000	-0.002937
3905.000000	-0.002962
3904.000000	-0.002971
3903.000000	-0.002967
3902.000000	-0.002964
3901.000000	-0.002974
3900.000000	-0.002988
3899.000000	-0.002991
3898.000000	-0.002974
3897.000000	-0.002941
3896.000000	-0.002906
3895.000000	-0.002887
3894.000000	-0.002890
3893.000000	-0.002912
3892.000000	-0.002936
3891.000000	-0.002939
3890.000000	-0.002914
3889.000000	-0.002885
3888.000000	-0.002881
3887.000000	-0.002903
3886.000000	-0.002924
3885.000000	-0.002919
3884.000000	-0.002895
3883.000000	-0.002881
3882.000000	-0.002891
3881.000000	-0.002910
3880.000000	-0.002911
3879.000000	-0.002882
3878.000000	-0.002841
3877.000000	-0.002820
3876.000000	-0.002837
3875.000000	-0.002879
3874.000000	-0.002922
3873.000000	-0.002949
3872.000000	-0.002954
3871.000000	-0.002939
3870.000000	-0.002909
3869.000000	-0.002870
3868.000000	-0.002835
3867.000000	-0.002827
3866.000000	-0.002848
3865.000000	-0.002872
3864.000000	-0.002878
3863.000000	-0.002870
3862.000000	-0.002871
3861.000000	-0.002893
3860.000000	-0.002917
3859.000000	-0.002912
3858.000000	-0.002867
3857.000000	-0.002808
3856.000000	-0.002773
3855.000000	-0.002767
3854.000000	-0.002770
3853.000000	-0.002760
3852.000000	-0.002735
3851.000000	-0.002727
3850.000000	-0.002764
3849.000000	-0.002830
3848.000000	-0.002890
3847.000000	-0.002925
3846.000000	-0.002934
3845.000000	-0.002922
3844.000000	-0.002897
3843.000000	-0.002868
3842.000000	-0.002849
3841.000000	-0.002843
3840.000000	-0.002848
3839.000000	-0.002849
3838.000000	-0.002837
3837.000000	-0.002813
3836.000000	-0.002794
3835.000000	-0.002795
3834.000000	-0.002820
3833.000000	-0.002856
3832.000000	-0.002891
3831.000000	-0.002915
3830.000000	-0.002930
3829.000000	-0.002937
3828.000000	-0.002934
3827.000000	-0.002913
3826.000000	-0.002872
3825.000000	-0.002825
3824.000000	-0.002796
3823.000000	-0.002797
3822.000000	-0.002813
3821.000000	-0.002815
3820.000000	-0.002790
3819.000000	-0.002755
3818.000000	-0.002749
3817.000000	-0.002781
3816.000000	-0.002828
3815.000000	-0.002860
3814.000000	-0.002869
3813.000000	-0.002873
3812.000000	-0.002879
3811.000000	-0.002885
3810.000000	-0.002895
3809.000000	-0.002917
3808.000000	-0.002941
3807.000000	-0.002940
3806.000000	-0.002888
3805.000000	-0.002805
3804.000000	-0.002736
3803.000000	-0.002703
3802.000000	-0.002698
3801.000000	-0.002705
3800.000000	-0.002714
3799.000000	-0.002736
3798.000000	-0.002781
3797.000000	-0.002837
3796.000000	-0.002882
3795.000000	-0.002908
3794.000000	-0.002917
3793.000000	-0.002916
3792.000000	-0.002910
3791.000000	-0.002904
3790.000000	-0.002902
3789.000000	-0.002910
3788.000000	-0.002922
3787.000000	-0.002933
3786.000000	-0.002940
3785.000000	-0.002946
3784.000000	-0.002953
3783.000000	-0.002959
3782.000000	-0.002959
3781.000000	-0.002946
3780.000000	-0.002916
3779.000000	-0.002877
3778.000000	-0.002846
3777.000000	-0.002839
3776.000000	-0.002859
3775.000000	-0.002890
3774.000000	-0.002909
3773.000000	-0.002910
3772.000000	-0.002899
3771.000000	-0.002885
3770.000000	-0.002867
3769.000000	-0.002844
3768.000000	-0.002824
3767.000000	-0.002823
3766.000000	-0.002849
3765.000000	-0.002884
3764.000000	-0.002909
3763.000000	-0.002917
3762.000000	-0.002916
3761.000000	-0.002914
3760.000000	-0.002912
3759.000000	-0.002910
3758.000000	-0.002911
3757.000000	-0.002914
3756.000000	-0.002914
3755.000000	-0.002906
3754.000000	-0.002887
3753.000000	-0.002860
3752.000000	-0.002829
3751.000000	-0.002797
3750.000000	-0.002767
3749.000000	-0.002741
3748.000000	-0.002727
3747.000000	-0.002734
3746.000000	-0.002738
3745.000000	-0.002717
3744.000000	-0.002683
3743.000000	-0.002666
3742.000000	-0.002687
3741.000000	-0.002740
3740.000000	-0.002787
3739.000000	-0.002811
3738.000000	-0.002834
3737.000000	-0.002884
3736.000000	-0.002965
3735.000000	-0.003052
3734.000000	-0.003114
3733.000000	-0.003135
3732.000000	-0.003118
3731.000000	-0.003081
3730.000000	-0.003046
3729.000000	-0.003024
3728.000000	-0.003018
3727.000000	-0.003026
3726.000000	-0.003045
3725.000000	-0.003066
3724.000000	-0.003077
3723.000000	-0.003071
3722.000000	-0.003049
3721.000000	-0.003025
3720.000000	-0.003011
3719.000000	-0.003007
3718.000000	-0.003005
3717.000000	-0.002999
3716.000000	-0.002996
3715.000000	-0.002999
3714.000000	-0.002999
3713.000000	-0.002977
3712.000000	-0.002931
3711.000000	-0.002889
3710.000000	-0.002875
3709.000000	-0.002888
3708.000000	-0.002908
3707.000000	-0.002920
3706.000000	-0.002921
3705.000000	-0.002928
3704.000000	-0.002954
3703.000000	-0.002983
3702.000000	-0.002991
3701.000000	-0.002974
3700.000000	-0.002953
3699.000000	-0.002950
3698.000000	-0.002961
3697.000000	-0.002962
3696.000000	-0.002941
3695.000000	-0.002899
3694.000000	-0.002854
3693.000000	-0.002824
3692.000000	-0.002821
3691.000000	-0.002846
3690.000000	-0.002877
3689.000000	-0.002893
3688.000000	-0.002881
3687.000000	-0.002858
3686.000000	-0.002848
3685.000000	-0.002856
3684.000000	-0.002867
3683.000000	-0.002876
3682.000000	-0.002891
3681.000000	-0.002909
3680.000000	-0.002909
3679.000000	-0.002876
3678.000000	-0.002819
3677.000000	-0.002763
3676.000000	-0.002733
3675.000000	-0.002727
3674.000000	-0.002726
3673.000000	-0.002731
3672.000000	-0.002753
3671.000000	-0.002774
3670.000000	-0.002774
3669.000000	-0.002755
3668.000000	-0.002742
3667.000000	-0.002757
3666.000000	-0.002801
3665.000000	-0.002850
3664.000000	-0.002884
3663.000000	-0.002901
3662.000000	-0.002909
3661.000000	-0.002922
3660.000000	-0.002949
3659.000000	-0.002989
3658.000000	-0.003021
3657.000000	-0.003012
3656.000000	-0.002955
3655.000000	-0.002871
3654.000000	-0.002800
3653.000000	-0.002772
3652.000000	-0.002781
3651.000000	-0.002800
3650.000000	-0.002808
3649.000000	-0.002813
3648.000000	-0.002829
3647.000000	-0.002856
3646.000000	-0.002880
3645.000000	-0.002887
3644.000000	-0.002877
3643.000000	-0.002861
3642.000000	-0.002853
3641.000000	-0.002860
3640.000000	-0.002876
3639.000000	-0.002896
3638.000000	-0.002923
3637.000000	-0.002963
3636.000000	-0.003011
3635.000000	-0.003044
3634.000000	-0.003033
3633.000000	-0.002974
3632.000000	-0.002899
3631.000000	-0.002846
3630.000000	-0.002828
3629.000000	-0.002840
3628.000000	-0.002870
3627.000000	-0.002912
3626.000000	-0.002966
3625.000000	-0.003022
3624.000000	-0.003061
3623.000000	-0.003088
3622.000000	-0.003124
3621.000000	-0.003172
3620.000000	-0.003204
3619.000000	-0.003189
3618.000000	-0.003124
3617.000000	-0.003043
3616.000000	-0.002987
3615.000000	-0.002971
3614.000000	-0.002978
3613.000000	-0.002983
3612.000000	-0.002976
3611.000000	-0.002964
3610.000000	-0.002948
3609.000000	-0.002923
3608.000000	-0.002892
3607.000000	-0.002869
3606.000000	-0.002872
3605.000000	-0.002906
3604.000000	-0.002954
3603.000000	-0.002992
3602.000000	-0.003003
3601.000000	-0.002985
3600.000000	-0.002949
3599.000000	-0.002912
3598.000000	-0.002883
3597.000000	-0.002859
3596.000000	-0.002839
3595.000000	-0.002830
3594.000000	-0.002839
3593.000000	-0.002864
3592.000000	-0.002889
3591.000000	-0.002908
3590.000000	-0.002924
3589.000000	-0.002936
3588.000000	-0.002933
3587.000000	-0.002907
3586.000000	-0.002868
3585.000000	-0.002836
3584.000000	-0.002825
3583.000000	-0.002828
3582.000000	-0.002832
3581.000000	-0.002827
3580.000000	-0.002815
3579.000000	-0.002799
3578.000000	-0.002787
3577.000000	-0.002784
3576.000000	-0.002795
3575.000000	-0.002817
3574.000000	-0.002841
3573.000000	-0.002855
3572.000000	-0.002853
3571.000000	-0.002839
3570.000000	-0.002823
3569.000000	-0.002814
3568.000000	-0.002809
3567.000000	-0.002801
3566.000000	-0.002786
3565.000000	-0.002772
3564.000000	-0.002770
3563.000000	-0.002790
3562.000000	-0.002827
3561.000000	-0.002868
3560.000000	-0.002900
3559.000000	-0.002909
3558.000000	-0.002885
3557.000000	-0.002831
3556.000000	-0.002763
3555.000000	-0.002706
3554.000000	-0.002675
3553.000000	-0.002675
3552.000000	-0.002694
3551.000000	-0.002718
3550.000000	-0.002737
3549.000000	-0.002750
3548.000000	-0.002758
3547.000000	-0.002765
3546.000000	-0.002771
3545.000000	-0.002774
3544.000000	-0.002774
3543.000000	-0.002772
3542.000000	-0.002764
3541.000000	-0.002746
3540.000000	-0.002719
3539.000000	-0.002690
3538.000000	-0.002668
3537.000000	-0.002662
3536.000000	-0.002670
3535.000000	-0.002688
3534.000000	-0.002714
3533.000000	-0.002744
3532.000000	-0.002770
3531.000000	-0.002781
3530.000000	-0.002774
3529.000000	-0.002759
3528.000000	-0.002747
3527.000000	-0.002747
3526.000000	-0.002756
3525.000000	-0.002765
3524.000000	-0.002768
3523.000000	-0.002763
3522.000000	-0.002749
3521.000000	-0.002728
3520.000000	-0.002697
3519.000000	-0.002659
3518.000000	-0.002623
3517.000000	-0.002603
3516.000000	-0.002606
3515.000000	-0.002627
3514.000000	-0.002653
3513.000000	-0.002672
3512.000000	-0.002681
3511.000000	-0.002680
3510.000000	-0.002670
3509.000000	-0.002656
3508.000000	-0.002652
3507.000000	-0.002671
3506.000000	-0.002703
3505.000000	-0.002721
3504.000000	-0.002707
3503.000000	-0.002671
3502.000000	-0.002637
3501.000000	-0.002620
3500.000000	-0.002613
3499.000000	-0.002602
3498.000000	-0.002577
3497.000000	-0.002540
3496.000000	-0.002507
3495.000000	-0.002498
3494.000000	-0.002521
3493.000000	-0.002560
3492.000000	-0.002589
3491.000000	-0.002590
3490.000000	-0.002568
3489.000000	-0.002537
3488.000000	-0.002511
3487.000000	-0.002492
3486.000000	-0.002482
3485.000000	-0.002480
3484.000000	-0.002478
3483.000000	-0.002470
3482.000000	-0.002456
3481.000000	-0.002444
3480.000000	-0.002447
3479.000000	-0.002464
3478.000000	-0.002483
3477.000000	-0.002493
3476.000000	-0.002491
3475.000000	-0.002490
3474.000000	-0.002503
3473.000000	-0.002523
3472.000000	-0.002533
3471.000000	-0.002524
3470.000000	-0.002508
3469.000000	-0.002500
3468.000000	-0.002501
3467.000000	-0.002496
3466.000000	-0.002479
3465.000000	-0.002460
3464.000000	-0.002448
3463.000000	-0.002439
3462.000000	-0.002425
3461.000000	-0.002407
3460.000000	-0.002399
3459.000000	-0.002408
3458.000000	-0.002430
3457.000000	-0.002450
3456.000000	-0.002457
3455.000000	-0.002452
3454.000000	-0.002443
3453.000000	-0.002436
3452.000000	-0.002429
3451.000000	-0.002414
3450.000000	-0.002390
3449.000000	-0.002371
3448.000000	-0.002376
3447.000000	-0.002410
3446.000000	-0.002449
3445.000000	-0.002467
3444.000000	-0.002454
3443.000000	-0.002425
3442.000000	-0.002400
3441.000000	-0.002390
3440.000000	-0.002391
3439.000000	-0.002399
3438.000000	-0.002407
3437.000000	-0.002411
3436.000000	-0.002408
3435.000000	-0.002398
3434.000000	-0.002382
3433.000000	-0.002367
3432.000000	-0.002356
3431.000000	-0.002346
3430.000000	-0.002336
3429.000000	-0.002323
3428.000000	-0.002309
3427.000000	-0.002299
3426.000000	-0.002293
3425.000000	-0.002291
3424.000000	-0.002294
3423.000000	-0.002303
3422.000000	-0.002311
3421.000000	-0.002314
3420.000000	-0.002314
3419.000000	-0.002320
3418.000000	-0.002333
3417.000000	-0.002333
3416.000000	-0.002310
3415.000000	-0.002278
3414.000000	-0.002268
3413.000000	-0.002293
3412.000000	-0.002334
3411.000000	-0.002359
3410.000000	-0.002348
3409.000000	-0.002308
3408.000000	-0.002261
3407.000000	-0.002227
3406.000000	-0.002214
3405.000000	-0.002212
3404.000000	-0.002209
3403.000000	-0.002198
3402.000000	-0.002184
3401.000000	-0.002178
3400.000000	-0.002182
3399.000000	-0.002192
3398.000000	-0.002202
3397.000000	-0.002207
3396.000000	-0.002203
3395.000000	-0.002193
3394.000000	-0.002188
3393.000000	-0.002199
3392.000000	-0.002229
3391.000000	-0.002264
3390.000000	-0.002284
3389.000000	-0.002272
3388.000000	-0.002236
3387.000000	-0.002193
3386.000000	-0.002160
3385.000000	-0.002140
3384.000000	-0.002126
3383.000000	-0.002115
3382.000000	-0.002109
3381.000000	-0.002111
3380.000000	-0.002126
3379.000000	-0.002160
3378.000000	-0.002205
3377.000000	-0.002239
3376.000000	-0.002239
3375.000000	-0.002213
3374.000000	-0.002187
3373.000000	-0.002183
3372.000000	-0.002198
3371.000000	-0.002221
3370.000000	-0.002244
3369.000000	-0.002266
3368.000000	-0.002281
3367.000000	-0.002281
3366.000000	-0.002268
3365.000000	-0.002254
3364.000000	-0.002244
3363.000000	-0.002233
3362.000000	-0.002211
3361.000000	-0.002182
3360.000000	-0.002157
3359.000000	-0.002150
3358.000000	-0.002161
3357.000000	-0.002179
3356.000000	-0.002197
3355.000000	-0.002210
3354.000000	-0.002219
3353.000000	-0.002223
3352.000000	-0.002228
3351.000000	-0.002242
3350.000000	-0.002268
3349.000000	-0.002297
3348.000000	-0.002315
3347.000000	-0.002316
3346.000000	-0.002302
3345.000000	-0.002279
3344.000000	-0.002251
3343.000000	-0.002227
3342.000000	-0.002218
3341.000000	-0.002225
3340.000000	-0.002239
3339.000000	-0.002252
3338.000000	-0.002263
3337.000000	-0.002274
3336.000000	-0.002279
3335.000000	-0.002280
3334.000000	-0.002286
3333.000000	-0.002307
3332.000000	-0.002332
3331.000000	-0.002346
3330.000000	-0.002344
3329.000000	-0.002344
3328.000000	-0.002358
3327.000000	-0.002377
3326.000000	-0.002380
3325.000000	-0.002358
3324.000000	-0.002327
3323.000000	-0.002313
3322.000000	-0.002332
3321.000000	-0.002372
3320.000000	-0.002407
3319.000000	-0.002417
3318.000000	-0.002399
3317.000000	-0.002365
3316.000000	-0.002327
3315.000000	-0.002298
3314.000000	-0.002285
3313.000000	-0.002295
3312.000000	-0.002320
3311.000000	-0.002348
3310.000000	-0.002367
3309.000000	-0.002375
3308.000000	-0.002378
3307.000000	-0.002381
3306.000000	-0.002384
3305.000000	-0.002390
3304.000000	-0.002405
3303.000000	-0.002434
3302.000000	-0.002469
3301.000000	-0.002488
3300.000000	-0.002476
3299.000000	-0.002443
3298.000000	-0.002422
3297.000000	-0.002439
3296.000000	-0.002481
3295.000000	-0.002515
3294.000000	-0.002517
3293.000000	-0.002494
3292.000000	-0.002465
3291.000000	-0.002445
3290.000000	-0.002433
3289.000000	-0.002427
3288.000000	-0.002424
3287.000000	-0.002424
3286.000000	-0.002427
3285.000000	-0.002429
3284.000000	-0.002425
3283.000000	-0.002410
3282.000000	-0.002391
3281.000000	-0.002376
3280.000000	-0.002370
3279.000000	-0.002370
3278.000000	-0.002373
3277.000000	-0.002381
3276.000000	-0.002389
3275.000000	-0.002387
3274.000000	-0.002361
3273.000000	-0.002321
3272.000000	-0.002293
3271.000000	-0.002301
3270.000000	-0.002346
3269.000000	-0.002409
3268.000000	-0.002468
3267.000000	-0.002508
3266.000000	-0.002521
3265.000000	-0.002511
3264.000000	-0.002488
3263.000000	-0.002471
3262.000000	-0.002474
3261.000000	-0.002491
3260.000000	-0.002503
3259.000000	-0.002494
3258.000000	-0.002466
3257.000000	-0.002435
3256.000000	-0.002414
3255.000000	-0.002405
3254.000000	-0.002405
3253.000000	-0.002413
3252.000000	-0.002431
3251.000000	-0.002456
3250.000000	-0.002478
3249.000000	-0.002483
3248.000000	-0.002470
3247.000000	-0.002454
3246.000000	-0.002455
3245.000000	-0.002474
3244.000000	-0.002493
3243.000000	-0.002498
3242.000000	-0.002491
3241.000000	-0.002489
3240.000000	-0.002497
3239.000000	-0.002504
3238.000000	-0.002504
3237.000000	-0.002504
3236.000000	-0.002519
3235.000000	-0.002547
3234.000000	-0.002570
3233.000000	-0.002571
3232.000000	-0.002555
3231.000000	-0.002541
3230.000000	-0.002541
3229.000000	-0.002554
3228.000000	-0.002570
3227.000000	-0.002583
3226.000000	-0.002594
3225.000000	-0.002603
3224.000000	-0.002608
3223.000000	-0.002607
3222.000000	-0.002600
3221.000000	-0.002588
3220.000000	-0.002574
3219.000000	-0.002560
3218.000000	-0.002553
3217.000000	-0.002560
3216.000000	-0.002579
3215.000000	-0.002604
3214.000000	-0.002630
3213.000000	-0.002652
3212.000000	-0.002662
3211.000000	-0.002652
3210.000000	-0.002624
3209.000000	-0.002587
3208.000000	-0.002553
3207.000000	-0.002531
3206.000000	-0.002524
3205.000000	-0.002531
3204.000000	-0.002548
3203.000000	-0.002569
3202.000000	-0.002587
3201.000000	-0.002592
3200.000000	-0.002584
3199.000000	-0.002574
3198.000000	-0.002583
3197.000000	-0.002620
3196.000000	-0.002670
3195.000000	-0.002705
3194.000000	-0.002709
3193.000000	-0.002690
3192.000000	-0.002666
3191.000000	-0.002654
3190.000000	-0.002654
3189.000000	-0.002664
3188.000000	-0.002673
3187.000000	-0.002671
3186.000000	-0.002656
3185.000000	-0.002630
3184.000000	-0.002601
3183.000000	-0.002575
3182.000000	-0.002567
3181.000000	-0.002585
3180.000000	-0.002626
3179.000000	-0.002671
3178.000000	-0.002702
3177.000000	-0.002717
3176.000000	-0.002725
3175.000000	-0.002728
3174.000000	-0.002719
3173.000000	-0.002695
3172.000000	-0.002667
3171.000000	-0.002649
3170.000000	-0.002649
3169.000000	-0.002667
3168.000000	-0.002699
3167.000000	-0.002734
3166.000000	-0.002760
3165.000000	-0.002774
3164.000000	-0.002779
3163.000000	-0.002785
3162.000000	-0.002796
3161.000000	-0.002805
3160.000000	-0.002805
3159.000000	-0.002792
3158.000000	-0.002771
3157.000000	-0.002750
3156.000000	-0.002737
3155.000000	-0.002737
3154.000000	-0.002745
3153.000000	-0.002752
3152.000000	-0.002750
3151.000000	-0.002735
3150.000000	-0.002711
3149.000000	-0.002686
3148.000000	-0.002676
3147.000000	-0.002693
3146.000000	-0.002734
3145.000000	-0.002775
3144.000000	-0.002791
3143.000000	-0.002778
3142.000000	-0.002750
3141.000000	-0.002727
3140.000000	-0.002717
3139.000000	-0.002713
3138.000000	-0.002713
3137.000000	-0.002717
3136.000000	-0.002728
3135.000000	-0.002743
3134.000000	-0.002756
3133.000000	-0.002763
3132.000000	-0.002764
3131.000000	-0.002764
3130.000000	-0.002767
3129.000000	-0.002772
3128.000000	-0.002778
3127.000000	-0.002778
3126.000000	-0.002771
3125.000000	-0.002758
3124.000000	-0.002746
3123.000000	-0.002744
3122.000000	-0.002755
3121.000000	-0.002772
3120.000000	-0.002790
3119.000000	-0.002803
3118.000000	-0.002808
3117.000000	-0.002801
3116.000000	-0.002784
3115.000000	-0.002766
3114.000000	-0.002758
3113.000000	-0.002764
3112.000000	-0.002776
3111.000000	-0.002785
3110.000000	-0.002786
3109.000000	-0.002780
3108.000000	-0.002771
3107.000000	-0.002764
3106.000000	-0.002766
3105.000000	-0.002784
3104.000000	-0.002814
3103.000000	-0.002840
3102.000000	-0.002848
3101.000000	-0.002836
3100.000000	-0.002817
3099.000000	-0.002801
3098.000000	-0.002791
3097.000000	-0.002787
3096.000000	-0.002790
3095.000000	-0.002797
3094.000000	-0.002797
3093.000000	-0.002785
3092.000000	-0.002763
3091.000000	-0.002748
3090.000000	-0.002751
3089.000000	-0.002770
3088.000000	-0.002796
3087.000000	-0.002821
3086.000000	-0.002846
3085.000000	-0.002873
3084.000000	-0.002898
3083.000000	-0.002912
3082.000000	-0.002909
3081.000000	-0.002895
3080.000000	-0.002884
3079.000000	-0.002885
3078.000000	-0.002893
3077.000000	-0.002898
3076.000000	-0.002896
3075.000000	-0.002898
3074.000000	-0.002912
3073.000000	-0.002927
3072.000000	-0.002933
3071.000000	-0.002930
3070.000000	-0.002934
3069.000000	-0.002948
3068.000000	-0.002956
3067.000000	-0.002939
3066.000000	-0.002903
3065.000000	-0.002873
3064.000000	-0.002870
3063.000000	-0.002894
3062.000000	-0.002934
3061.000000	-0.002973
3060.000000	-0.002999
3059.000000	-0.003004
3058.000000	-0.002995
3057.000000	-0.002987
3056.000000	-0.002987
3055.000000	-0.002989
3054.000000	-0.002985
3053.000000	-0.002979
3052.000000	-0.002978
3051.000000	-0.002987
3050.000000	-0.002993
3049.000000	-0.002982
3048.000000	-0.002950
3047.000000	-0.002908
3046.000000	-0.002873
3045.000000	-0.002868
3044.000000	-0.002905
3043.000000	-0.002974
3042.000000	-0.003047
3041.000000	-0.003090
3040.000000	-0.003089
3039.000000	-0.003058
3038.000000	-0.003024
3037.000000	-0.003000
3036.000000	-0.002986
3035.000000	-0.002982
3034.000000	-0.002992
3033.000000	-0.003013
3032.000000	-0.003029
3031.000000	-0.003028
3030.000000	-0.003013
3029.000000	-0.002991
3028.000000	-0.002964
3027.000000	-0.002928
3026.000000	-0.002898
3025.000000	-0.002895
3024.000000	-0.002924
3023.000000	-0.002956
3022.000000	-0.002963
3021.000000	-0.002944
3020.000000	-0.002919
3019.000000	-0.002905
3018.000000	-0.002911
3017.000000	-0.002946
3016.000000	-0.003015
3015.000000	-0.003103
3014.000000	-0.003172
3013.000000	-0.003185
3012.000000	-0.003139
3011.000000	-0.003073
3010.000000	-0.003031
3009.000000	-0.003031
3008.000000	-0.003066
3007.000000	-0.003115
3006.000000	-0.003162
3005.000000	-0.003192
3004.000000	-0.003193
3003.000000	-0.003166
3002.000000	-0.003126
3001.000000	-0.003098
3000.000000	-0.003095
2999.000000	-0.003114
2998.000000	-0.003149
2997.000000	-0.003201
2996.000000	-0.003268
2995.000000	-0.003332
2994.000000	-0.003369
2993.000000	-0.003372
2992.000000	-0.003353
2991.000000	-0.003333
2990.000000	-0.003334
2989.000000	-0.003370
2988.000000	-0.003444
2987.000000	-0.003541
2986.000000	-0.003633
2985.000000	-0.003697
2984.000000	-0.003731
2983.000000	-0.003747
2982.000000	-0.003769
2981.000000	-0.003818
2980.000000	-0.003907
2979.000000	-0.004028
2978.000000	-0.004159
2977.000000	-0.004277
2976.000000	-0.004375
2975.000000	-0.004463
2974.000000	-0.004550
2973.000000	-0.004643
2972.000000	-0.004739
2971.000000	-0.004835
2970.000000	-0.004918
2969.000000	-0.004973
2968.000000	-0.004988
2967.000000	-0.004959
2966.000000	-0.004898
2965.000000	-0.004819
2964.000000	-0.004734
2963.000000	-0.004645
2962.000000	-0.004546
2961.000000	-0.004442
2960.000000	-0.004347
2959.000000	-0.004275
2958.000000	-0.004225
2957.000000	-0.004182
2956.000000	-0.004129
2955.000000	-0.004058
2954.000000	-0.003977
2953.000000	-0.003904
2952.000000	-0.003857
2951.000000	-0.003851
2950.000000	-0.003888
2949.000000	-0.003956
2948.000000	-0.004032
2947.000000	-0.004103
2946.000000	-0.004167
2945.000000	-0.004232
2944.000000	-0.004304
2943.000000	-0.004383
2942.000000	-0.004465
2941.000000	-0.004540
2940.000000	-0.004590
2939.000000	-0.004599
2938.000000	-0.004568
2937.000000	-0.004518
2936.000000	-0.004470
2935.000000	-0.004430
2934.000000	-0.004389
2933.000000	-0.004346
2932.000000	-0.004314
2931.000000	-0.004297
2930.000000	-0.004276
2929.000000	-0.004230
2928.000000	-0.004163
2927.000000	-0.004105
2926.000000	-0.004080
2925.000000	-0.004082
2924.000000	-0.004079
2923.000000	-0.004049
2922.000000	-0.004003
2921.000000	-0.003963
2920.000000	-0.003942
2919.000000	-0.003929
2918.000000	-0.003908
2917.000000	-0.003877
2916.000000	-0.003849
2915.000000	-0.003842
2914.000000	-0.003858
2913.000000	-0.003884
2912.000000	-0.003898
2911.000000	-0.003892
2910.000000	-0.003869
2909.000000	-0.003847
2908.000000	-0.003838
2907.000000	-0.003846
2906.000000	-0.003867
2905.000000	-0.003892
2904.000000	-0.003916
2903.000000	-0.003935
2902.000000	-0.003953
2901.000000	-0.003970
2900.000000	-0.003978
2899.000000	-0.003963
2898.000000	-0.003923
2897.000000	-0.003875
2896.000000	-0.003840
2895.000000	-0.003824
2894.000000	-0.003821
2893.000000	-0.003823
2892.000000	-0.003835
2891.000000	-0.003865
2890.000000	-0.003912
2889.000000	-0.003969
2888.000000	-0.004026
2887.000000	-0.004083
2886.000000	-0.004138
2885.000000	-0.004185
2884.000000	-0.004219
2883.000000	-0.004239
2882.000000	-0.004252
2881.000000	-0.004277
2880.000000	-0.004320
2879.000000	-0.004371
2878.000000	-0.004406
2877.000000	-0.004407
2876.000000	-0.004369
2875.000000	-0.004302
2874.000000	-0.004226
2873.000000	-0.004164
2872.000000	-0.004132
2871.000000	-0.004129
2870.000000	-0.004134
2869.000000	-0.004123
2868.000000	-0.004086
2867.000000	-0.004030
2866.000000	-0.003966
2865.000000	-0.003905
2864.000000	-0.003855
2863.000000	-0.003824
2862.000000	-0.003809
2861.000000	-0.003799
2860.000000	-0.003781
2859.000000	-0.003749
2858.000000	-0.003708
2857.000000	-0.003671
2856.000000	-0.003644
2855.000000	-0.003624
2854.000000	-0.003600
2853.000000	-0.003576
2852.000000	-0.003560
2851.000000	-0.003547
2850.000000	-0.003516
2849.000000	-0.003457
2848.000000	-0.003390
2847.000000	-0.003351
2846.000000	-0.003349
2845.000000	-0.003354
2844.000000	-0.003336
2843.000000	-0.003301
2842.000000	-0.003282
2841.000000	-0.003297
2840.000000	-0.003328
2839.000000	-0.003342
2838.000000	-0.003326
2837.000000	-0.003287
2836.000000	-0.003245
2835.000000	-0.003217
2834.000000	-0.003210
2833.000000	-0.003218
2832.000000	-0.003228
2831.000000	-0.003226
2830.000000	-0.003210
2829.000000	-0.003187
2828.000000	-0.003164
2827.000000	-0.003140
2826.000000	-0.003121
2825.000000	-0.003113
2824.000000	-0.003118
2823.000000	-0.003125
2822.000000	-0.003120
2821.000000	-0.003104
2820.000000	-0.003082
2819.000000	-0.003059
2818.000000	-0.003036
2817.000000	-0.003018
2816.000000	-0.003008
2815.000000	-0.003009
2814.000000	-0.003016
2813.000000	-0.003025
2812.000000	-0.003034
2811.000000	-0.003033
2810.000000	-0.003018
2809.000000	-0.002994
2808.000000	-0.002981
2807.000000	-0.002987
2806.000000	-0.003003
2805.000000	-0.003010
2804.000000	-0.002998
2803.000000	-0.002975
2802.000000	-0.002954
2801.000000	-0.002945
2800.000000	-0.002946
2799.000000	-0.002952
2798.000000	-0.002960
2797.000000	-0.002972
2796.000000	-0.002987
2795.000000	-0.002997
2794.000000	-0.002992
2793.000000	-0.002971
2792.000000	-0.002946
2791.000000	-0.002932
2790.000000	-0.002932
2789.000000	-0.002940
2788.000000	-0.002948
2787.000000	-0.002954
2786.000000	-0.002964
2785.000000	-0.002983
2784.000000	-0.003006
2783.000000	-0.003022
2782.000000	-0.003018
2781.000000	-0.002999
2780.000000	-0.002982
2779.000000	-0.002982
2778.000000	-0.002991
2777.000000	-0.002990
2776.000000	-0.002968
2775.000000	-0.002937
2774.000000	-0.002910
2773.000000	-0.002897
2772.000000	-0.002893
2771.000000	-0.002896
2770.000000	-0.002902
2769.000000	-0.002913
2768.000000	-0.002926
2767.000000	-0.002937
2766.000000	-0.002938
2765.000000	-0.002929
2764.000000	-0.002919
2763.000000	-0.002919
2762.000000	-0.002929
2761.000000	-0.002942
2760.000000	-0.002945
2759.000000	-0.002937
2758.000000	-0.002931
2757.000000	-0.002939
2756.000000	-0.002957
2755.000000	-0.002972
2754.000000	-0.002975
2753.000000	-0.002969
2752.000000	-0.002956
2751.000000	-0.002938
2750.000000	-0.002913
2749.000000	-0.002889
2748.000000	-0.002874
2747.000000	-0.002866
2746.000000	-0.002858
2745.000000	-0.002854
2744.000000	-0.002866
2743.000000	-0.002896
2742.000000	-0.002927
2741.000000	-0.002940
2740.000000	-0.002932
2739.000000	-0.002915
2738.000000	-0.002906
2737.000000	-0.002907
2736.000000	-0.002910
2735.000000	-0.002907
2734.000000	-0.002900
2733.000000	-0.002893
2732.000000	-0.002893
2731.000000	-0.002899
2730.000000	-0.002905
2729.000000	-0.002907
2728.000000	-0.002902
2727.000000	-0.002893
2726.000000	-0.002880
2725.000000	-0.002862
2724.000000	-0.002844
2723.000000	-0.002839
2722.000000	-0.002847
2721.000000	-0.002861
2720.000000	-0.002867
2719.000000	-0.002860
2718.000000	-0.002850
2717.000000	-0.002852
2716.000000	-0.002871
2715.000000	-0.002901
2714.000000	-0.002924
2713.000000	-0.002925
2712.000000	-0.002903
2711.000000	-0.002870
2710.000000	-0.002840
2709.000000	-0.002818
2708.000000	-0.002806
2707.000000	-0.002802
2706.000000	-0.002810
2705.000000	-0.002829
2704.000000	-0.002850
2703.000000	-0.002863
2702.000000	-0.002864
2701.000000	-0.002860
2700.000000	-0.002856
2699.000000	-0.002850
2698.000000	-0.002838
2697.000000	-0.002818
2696.000000	-0.002798
2695.000000	-0.002790
2694.000000	-0.002797
2693.000000	-0.002812
2692.000000	-0.002823
2691.000000	-0.002822
2690.000000	-0.002810
2689.000000	-0.002796
2688.000000	-0.002784
2687.000000	-0.002778
2686.000000	-0.002781
2685.000000	-0.002794
2684.000000	-0.002810
2683.000000	-0.002817
2682.000000	-0.002809
2681.000000	-0.002793
2680.000000	-0.002778
2679.000000	-0.002767
2678.000000	-0.002755
2677.000000	-0.002745
2676.000000	-0.002746
2675.000000	-0.002759
2674.000000	-0.002778
2673.000000	-0.002786
2672.000000	-0.002776
2671.000000	-0.002754
2670.000000	-0.002736
2669.000000	-0.002736
2668.000000	-0.002755
2667.000000	-0.002777
2666.000000	-0.002789
2665.000000	-0.002790
2664.000000	-0.002790
2663.000000	-0.002789
2662.000000	-0.002779
2661.000000	-0.002756
2660.000000	-0.002732
2659.000000	-0.002722
2658.000000	-0.002729
2657.000000	-0.002735
2656.000000	-0.002728
2655.000000	-0.002712
2654.000000	-0.002701
2653.000000	-0.002703
2652.000000	-0.002711
2651.000000	-0.002717
2650.000000	-0.002719
2649.000000	-0.002720
2648.000000	-0.002722
2647.000000	-0.002723
2646.000000	-0.002728
2645.000000	-0.002740
2644.000000	-0.002758
2643.000000	-0.002766
2642.000000	-0.002753
2641.000000	-0.002726
2640.000000	-0.002710
2639.000000	-0.002718
2638.000000	-0.002740
2637.000000	-0.002753
2636.000000	-0.002748
2635.000000	-0.002730
2634.000000	-0.002710
2633.000000	-0.002695
2632.000000	-0.002693
2631.000000	-0.002710
2630.000000	-0.002743
2629.000000	-0.002777
2628.000000	-0.002797
2627.000000	-0.002801
2626.000000	-0.002801
2625.000000	-0.002808
2624.000000	-0.002826
2623.000000	-0.002846
2622.000000	-0.002860
2621.000000	-0.002862
2620.000000	-0.002852
2619.000000	-0.002838
2618.000000	-0.002825
2617.000000	-0.002816
2616.000000	-0.002806
2615.000000	-0.002791
2614.000000	-0.002772
2613.000000	-0.002758
2612.000000	-0.002755
2611.000000	-0.002763
2610.000000	-0.002772
2609.000000	-0.002780
2608.000000	-0.002785
2607.000000	-0.002782
2606.000000	-0.002770
2605.000000	-0.002750
2604.000000	-0.002733
2603.000000	-0.002726
2602.000000	-0.002722
2601.000000	-0.002712
2600.000000	-0.002699
2599.000000	-0.002692
2598.000000	-0.002697
2597.000000	-0.002707
2596.000000	-0.002713
2595.000000	-0.002709
2594.000000	-0.002699
2593.000000	-0.002688
2592.000000	-0.002680
2591.000000	-0.002677
2590.000000	-0.002678
2589.000000	-0.002675
2588.000000	-0.002666
2587.000000	-0.002653
2586.000000	-0.002648
2585.000000	-0.002654
2584.000000	-0.002663
2583.000000	-0.002661
2582.000000	-0.002645
2581.000000	-0.002630
2580.000000	-0.002629
2579.000000	-0.002644
2578.000000	-0.002662
2577.000000	-0.002676
2576.000000	-0.002691
2575.000000	-0.002710
2574.000000	-0.002731
2573.000000	-0.002743
2572.000000	-0.002740
2571.000000	-0.002727
2570.000000	-0.002715
2569.000000	-0.002711
2568.000000	-0.002713
2567.000000	-0.002715
2566.000000	-0.002709
2565.000000	-0.002696
2564.000000	-0.002682
2563.000000	-0.002671
2562.000000	-0.002670
2561.000000	-0.002685
2560.000000	-0.002715
2559.000000	-0.002747
2558.000000	-0.002760
2557.000000	-0.002745
2556.000000	-0.002714
2555.000000	-0.002689
2554.000000	-0.002681
2553.000000	-0.002685
2552.000000	-0.002686
2551.000000	-0.002679
2550.000000	-0.002668
2549.000000	-0.002663
2548.000000	-0.002668
2547.000000	-0.002677
2546.000000	-0.002685
2545.000000	-0.002683
2544.000000	-0.002672
2543.000000	-0.002659
2542.000000	-0.002650
2541.000000	-0.002654
2540.000000	-0.002665
2539.000000	-0.002675
2538.000000	-0.002680
2537.000000	-0.002683
2536.000000	-0.002693
2535.000000	-0.002706
2534.000000	-0.002713
2533.000000	-0.002712
2532.000000	-0.002706
2531.000000	-0.002698
2530.000000	-0.002690
2529.000000	-0.002684
2528.000000	-0.002687
2527.000000	-0.002697
2526.000000	-0.002707
2525.000000	-0.002708
2524.000000	-0.002701
2523.000000	-0.002694
2522.000000	-0.002687
2521.000000	-0.002672
2520.000000	-0.002645
2519.000000	-0.002618
2518.000000	-0.002613
2517.000000	-0.002638
2516.000000	-0.002672
2515.000000	-0.002686
2514.000000	-0.002673
2513.000000	-0.002654
2512.000000	-0.002650
2511.000000	-0.002657
2510.000000	-0.002657
2509.000000	-0.002650
2508.000000	-0.002649
2507.000000	-0.002660
2506.000000	-0.002669
2505.000000	-0.002662
2504.000000	-0.002645
2503.000000	-0.002639
2502.000000	-0.002656
2501.000000	-0.002688
2500.000000	-0.002716
2499.000000	-0.002721
2498.000000	-0.002700
2497.000000	-0.002663
2496.000000	-0.002629
2495.000000	-0.002610
2494.000000	-0.002606
2493.000000	-0.002609
2492.000000	-0.002610
2491.000000	-0.002605
2490.000000	-0.002597
2489.000000	-0.002595
2488.000000	-0.002604
2487.000000	-0.002621
2486.000000	-0.002642
2485.000000	-0.002663
2484.000000	-0.002680
2483.000000	-0.002687
2482.000000	-0.002679
2481.000000	-0.002658
2480.000000	-0.002633
2479.000000	-0.002610
2478.000000	-0.002592
2477.000000	-0.002584
2476.000000	-0.002586
2475.000000	-0.002590
2474.000000	-0.002592
2473.000000	-0.002597
2472.000000	-0.002611
2471.000000	-0.002629
2470.000000	-0.002636
2469.000000	-0.002628
2468.000000	-0.002612
2467.000000	-0.002598
2466.000000	-0.002590
2465.000000	-0.002587
2464.000000	-0.002590
2463.000000	-0.002593
2462.000000	-0.002595
2461.000000	-0.002596
2460.000000	-0.002604
2459.000000	-0.002617
2458.000000	-0.002628
2457.000000	-0.002633
2456.000000	-0.002636
2455.000000	-0.002640
2454.000000	-0.002639
2453.000000	-0.002630
2452.000000	-0.002615
2451.000000	-0.002597
2450.000000	-0.002580
2449.000000	-0.002571
2448.000000	-0.002579
2447.000000	-0.002599
2446.000000	-0.002618
2445.000000	-0.002624
2444.000000	-0.002616
2443.000000	-0.002599
2442.000000	-0.002581
2441.000000	-0.002573
2440.000000	-0.002578
2439.000000	-0.002586
2438.000000	-0.002586
2437.000000	-0.002578
2436.000000	-0.002570
2435.000000	-0.002559
2434.000000	-0.002539
2433.000000	-0.002517
2432.000000	-0.002513
2431.000000	-0.002533
2430.000000	-0.002563
2429.000000	-0.002591
2428.000000	-0.002613
2427.000000	-0.002629
2426.000000	-0.002634
2425.000000	-0.002628
2424.000000	-0.002620
2423.000000	-0.002612
2422.000000	-0.002601
2421.000000	-0.002590
2420.000000	-0.002593
2419.000000	-0.002612
2418.000000	-0.002623
2417.000000	-0.002607
2416.000000	-0.002574
2415.000000	-0.002547
2414.000000	-0.002533
2413.000000	-0.002530
2412.000000	-0.002532
2411.000000	-0.002535
2410.000000	-0.002532
2409.000000	-0.002522
2408.000000	-0.002515
2407.000000	-0.002515
2406.000000	-0.002510
2405.000000	-0.002488
2404.000000	-0.002465
2403.000000	-0.002462
2402.000000	-0.002485
2401.000000	-0.002517
2400.000000	-0.002542
2399.000000	-0.002544
2398.000000	-0.002524
2397.000000	-0.002491
2396.000000	-0.002464
2395.000000	-0.002450
2394.000000	-0.002443
2393.000000	-0.002440
2392.000000	-0.002439
2391.000000	-0.002430
2390.000000	-0.002391
2389.000000	-0.002323
2388.000000	-0.002253
2387.000000	-0.002200
2386.000000	-0.002146
2385.000000	-0.002065
2384.000000	-0.001955
2383.000000	-0.001831
2382.000000	-0.001703
2381.000000	-0.001573
2380.000000	-0.001446
2379.000000	-0.001327
2378.000000	-0.001198
2377.000000	-0.001049
2376.000000	-0.000904
2375.000000	-0.000798
2374.000000	-0.000751
2373.000000	-0.000770
2372.000000	-0.000847
2371.000000	-0.000941
2370.000000	-0.000978
2369.000000	-0.000916
2368.000000	-0.000791
2367.000000	-0.000676
2366.000000	-0.000588
2365.000000	-0.000479
2364.000000	-0.000361
2363.000000	-0.000280
2362.000000	-0.000180
2361.000000	-0.000050
2360.000000	0.000079
2359.000000	0.000161
2358.000000	0.000168
2357.000000	0.000187
2356.000000	0.000217
2355.000000	0.000229
2354.000000	0.000224
2353.000000	0.000213
2352.000000	0.000094
2351.000000	-0.000410
2350.000000	-0.001154
2349.000000	-0.001610
2348.000000	-0.001296
2347.000000	-0.000151
2346.000000	0.001331
2345.000000	0.002664
2344.000000	0.003552
2343.000000	0.004023
2342.000000	0.004159
2341.000000	0.003898
2340.000000	0.003355
2339.000000	0.002684
2338.000000	0.002049
2337.000000	0.001508
2336.000000	0.001106
2335.000000	0.000868
2334.000000	0.000782
2333.000000	0.000817
2332.000000	0.000965
2331.000000	0.001082
2330.000000	0.001065
2329.000000	0.000889
2328.000000	0.000619
2327.000000	0.000434
2326.000000	0.000313
2325.000000	0.000303
2324.000000	0.000295
2323.000000	0.000273
2322.000000	0.000234
2321.000000	0.000200
2320.000000	0.000191
2319.000000	0.000120
2318.000000	-0.000035
2317.000000	-0.000262
2316.000000	-0.000453
2315.000000	-0.000562
2314.000000	-0.000616
2313.000000	-0.000658
2312.000000	-0.000717
2311.000000	-0.000778
2310.000000	-0.000869
2309.000000	-0.000980
2308.000000	-0.001122
2307.000000	-0.001252
2306.000000	-0.001377
2305.000000	-0.001474
2304.000000	-0.001561
2303.000000	-0.001641
2302.000000	-0.001739
2301.000000	-0.001851
2300.000000	-0.001966
2299.000000	-0.002066
2298.000000	-0.002158
2297.000000	-0.002239
2296.000000	-0.002321
2295.000000	-0.002399
2294.000000	-0.002484
2293.000000	-0.002560
2292.000000	-0.002622
2291.000000	-0.002660
2290.000000	-0.002688
2289.000000	-0.002705
2288.000000	-0.002704
2287.000000	-0.002680
2286.000000	-0.002650
2285.000000	-0.002639
2284.000000	-0.002658
2283.000000	-0.002697
2282.000000	-0.002739
2281.000000	-0.002771
2280.000000	-0.002788
2279.000000	-0.002795
2278.000000	-0.002798
2277.000000	-0.002806
2276.000000	-0.002813
2275.000000	-0.002818
2274.000000	-0.002826
2273.000000	-0.002838
2272.000000	-0.002854
2271.000000	-0.002868
2270.000000	-0.002880
2269.000000	-0.002894
2268.000000	-0.002915
2267.000000	-0.002942
2266.000000	-0.002966
2265.000000	-0.002985
2264.000000	-0.003000
2263.000000	-0.003006
2262.000000	-0.002993
2261.000000	-0.002949
2260.000000	-0.002879
2259.000000	-0.002810
2258.000000	-0.002767
2257.000000	-0.002769
2256.000000	-0.002820
2255.000000	-0.002926
2254.000000	-0.003082
2253.000000	-0.003260
2252.000000	-0.003421
2251.000000	-0.003539
2250.000000	-0.003609
2249.000000	-0.003633
2248.000000	-0.003609
2247.000000	-0.003537
2246.000000	-0.003433
2245.000000	-0.003322
2244.000000	-0.003228
2243.000000	-0.003162
2242.000000	-0.003125
2241.000000	-0.003111
2240.000000	-0.003121
2239.000000	-0.003157
2238.000000	-0.003217
2237.000000	-0.003289
2236.000000	-0.003358
2235.000000	-0.003411
2234.000000	-0.003436
2233.000000	-0.003426
2232.000000	-0.003376
2231.000000	-0.003295
2230.000000	-0.003200
2229.000000	-0.003108
2228.000000	-0.003023
2227.000000	-0.002942
2226.000000	-0.002863
2225.000000	-0.002791
2224.000000	-0.002736
2223.000000	-0.002701
2222.000000	-0.002677
2221.000000	-0.002650
2220.000000	-0.002621
2219.000000	-0.002606
2218.000000	-0.002609
2217.000000	-0.002617
2216.000000	-0.002618
2215.000000	-0.002613
2214.000000	-0.002617
2213.000000	-0.002628
2212.000000	-0.002637
2211.000000	-0.002636
2210.000000	-0.002630
2209.000000	-0.002627
2208.000000	-0.002623
2207.000000	-0.002616
2206.000000	-0.002606
2205.000000	-0.002595
2204.000000	-0.002586
2203.000000	-0.002583
2202.000000	-0.002589
2201.000000	-0.002603
2200.000000	-0.002620
2199.000000	-0.002634
2198.000000	-0.002639
2197.000000	-0.002633
2196.000000	-0.002619
2195.000000	-0.002604
2194.000000	-0.002590
2193.000000	-0.002577
2192.000000	-0.002570
2191.000000	-0.002576
2190.000000	-0.002597
2189.000000	-0.002614
2188.000000	-0.002611
2187.000000	-0.002588
2186.000000	-0.002565
2185.000000	-0.002558
2184.000000	-0.002563
2183.000000	-0.002569
2182.000000	-0.002568
2181.000000	-0.002561
2180.000000	-0.002551
2179.000000	-0.002545
2178.000000	-0.002550
2177.000000	-0.002561
2176.000000	-0.002570
2175.000000	-0.002569
2174.000000	-0.002562
2173.000000	-0.002552
2172.000000	-0.002542
2171.000000	-0.002532
2170.000000	-0.002524
2169.000000	-0.002520
2168.000000	-0.002522
2167.000000	-0.002535
2166.000000	-0.002559
2165.000000	-0.002582
2164.000000	-0.002588
2163.000000	-0.002574
2162.000000	-0.002555
2161.000000	-0.002546
2160.000000	-0.002545
2159.000000	-0.002545
2158.000000	-0.002544
2157.000000	-0.002549
2156.000000	-0.002561
2155.000000	-0.002571
2154.000000	-0.002569
2153.000000	-0.002553
2152.000000	-0.002535
2151.000000	-0.002526
2150.000000	-0.002527
2149.000000	-0.002537
2148.000000	-0.002553
2147.000000	-0.002572
2146.000000	-0.002590
2145.000000	-0.002603
2144.000000	-0.002611
2143.000000	-0.002617
2142.000000	-0.002615
2141.000000	-0.002602
2140.000000	-0.002583
2139.000000	-0.002569
2138.000000	-0.002560
2137.000000	-0.002547
2136.000000	-0.002527
2135.000000	-0.002508
2134.000000	-0.002503
2133.000000	-0.002505
2132.000000	-0.002494
2131.000000	-0.002465
2130.000000	-0.002427
2129.000000	-0.002395
2128.000000	-0.002366
2127.000000	-0.002333
2126.000000	-0.002292
2125.000000	-0.002246
2124.000000	-0.002196
2123.000000	-0.002142
2122.000000	-0.002083
2121.000000	-0.002021
2120.000000	-0.001965
2119.000000	-0.001925
2118.000000	-0.001898
2117.000000	-0.001876
2116.000000	-0.001849
2115.000000	-0.001825
2114.000000	-0.001820
2113.000000	-0.001846
2112.000000	-0.001897
2111.000000	-0.001962
2110.000000	-0.002032
2109.000000	-0.002106
2108.000000	-0.002176
2107.000000	-0.002233
2106.000000	-0.002271
2105.000000	-0.002298
2104.000000	-0.002326
2103.000000	-0.002360
2102.000000	-0.002389
2101.000000	-0.002408
2100.000000	-0.002424
2099.000000	-0.002452
2098.000000	-0.002492
2097.000000	-0.002525
2096.000000	-0.002541
2095.000000	-0.002544
2094.000000	-0.002546
2093.000000	-0.002552
2092.000000	-0.002561
2091.000000	-0.002573
2090.000000	-0.002587
2089.000000	-0.002597
2088.000000	-0.002599
2087.000000	-0.002592
2086.000000	-0.002581
2085.000000	-0.002570
2084.000000	-0.002561
2083.000000	-0.002549
2082.000000	-0.002531
2081.000000	-0.002509
2080.000000	-0.002498
2079.000000	-0.002510
2078.000000	-0.002538
2077.000000	-0.002557
2076.000000	-0.002550
2075.000000	-0.002529
2074.000000	-0.002516
2073.000000	-0.002516
2072.000000	-0.002522
2071.000000	-0.002532
2070.000000	-0.002543
2069.000000	-0.002547
2068.000000	-0.002534
2067.000000	-0.002511
2066.000000	-0.002491
2065.000000	-0.002481
2064.000000	-0.002478
2063.000000	-0.002484
2062.000000	-0.002503
2061.000000	-0.002523
2060.000000	-0.002526
2059.000000	-0.002508
2058.000000	-0.002485
2057.000000	-0.002471
2056.000000	-0.002467
2055.000000	-0.002465
2054.000000	-0.002462
2053.000000	-0.002455
2052.000000	-0.002441
2051.000000	-0.002426
2050.000000	-0.002419
2049.000000	-0.002422
2048.000000	-0.002426
2047.000000	-0.002423
2046.000000	-0.002417
2045.000000	-0.002413
2044.000000	-0.002413
2043.000000	-0.002417
2042.000000	-0.002427
2041.000000	-0.002441
2040.000000	-0.002452
2039.000000	-0.002454
2038.000000	-0.002448
2037.000000	-0.002442
2036.000000	-0.002442
2035.000000	-0.002451
2034.000000	-0.002462
2033.000000	-0.002467
2032.000000	-0.002460
2031.000000	-0.002445
2030.000000	-0.002431
2029.000000	-0.002423
2028.000000	-0.002421
2027.000000	-0.002426
2026.000000	-0.002440
2025.000000	-0.002457
2024.000000	-0.002464
2023.000000	-0.002457
2022.000000	-0.002443
2021.000000	-0.002429
2020.000000	-0.002421
2019.000000	-0.002416
2018.000000	-0.002412
2017.000000	-0.002406
2016.000000	-0.002396
2015.000000	-0.002388
2014.000000	-0.002384
2013.000000	-0.002388
2012.000000	-0.002397
2011.000000	-0.002407
2010.000000	-0.002414
2009.000000	-0.002413
2008.000000	-0.002400
2007.000000	-0.002386
2006.000000	-0.002383
2005.000000	-0.002395
2004.000000	-0.002410
2003.000000	-0.002416
2002.000000	-0.002413
2001.000000	-0.002405
2000.000000	-0.002392
1999.000000	-0.002377
1998.000000	-0.002367
1997.000000	-0.002364
1996.000000	-0.002365
1995.000000	-0.002363
1994.000000	-0.002359
1993.000000	-0.002355
1992.000000	-0.002351
1991.000000	-0.002344
1990.000000	-0.002337
1989.000000	-0.002333
1988.000000	-0.002334
1987.000000	-0.002336
1986.000000	-0.002337
1985.000000	-0.002335
1984.000000	-0.002335
1983.000000	-0.002338
1982.000000	-0.002348
1981.000000	-0.002358
1980.000000	-0.002359
1979.000000	-0.002344
1978.000000	-0.002322
1977.000000	-0.002306
1976.000000	-0.002306
1975.000000	-0.002326
1974.000000	-0.002361
1973.000000	-0.002393
1972.000000	-0.002404
1971.000000	-0.002388
1970.000000	-0.002356
1969.000000	-0.002331
1968.000000	-0.002324
1967.000000	-0.002337
1966.000000	-0.002361
1965.000000	-0.002378
1964.000000	-0.002371
1963.000000	-0.002338
1962.000000	-0.002300
1961.000000	-0.002280
1960.000000	-0.002288
1959.000000	-0.002311
1958.000000	-0.002330
1957.000000	-0.002340
1956.000000	-0.002347
1955.000000	-0.002351
1954.000000	-0.002350
1953.000000	-0.002340
1952.000000	-0.002326
1951.000000	-0.002317
1950.000000	-0.002314
1949.000000	-0.002312
1948.000000	-0.002306
1947.000000	-0.002301
1946.000000	-0.002298
1945.000000	-0.002296
1944.000000	-0.002293
1943.000000	-0.002294
1942.000000	-0.002304
1941.000000	-0.002317
1940.000000	-0.002321
1939.000000	-0.002311
1938.000000	-0.002291
1937.000000	-0.002269
1936.000000	-0.002250
1935.000000	-0.002234
1934.000000	-0.002228
1933.000000	-0.002235
1932.000000	-0.002253
1931.000000	-0.002279
1930.000000	-0.002303
1929.000000	-0.002317
1928.000000	-0.002313
1927.000000	-0.002295
1926.000000	-0.002274
1925.000000	-0.002259
1924.000000	-0.002252
1923.000000	-0.002251
1922.000000	-0.002254
1921.000000	-0.002256
1920.000000	-0.002256
1919.000000	-0.002260
1918.000000	-0.002271
1917.000000	-0.002287
1916.000000	-0.002298
1915.000000	-0.002305
1914.000000	-0.002317
1913.000000	-0.002335
1912.000000	-0.002347
1911.000000	-0.002345
1910.000000	-0.002334
1909.000000	-0.002321
1908.000000	-0.002306
1907.000000	-0.002286
1906.000000	-0.002265
1905.000000	-0.002250
1904.000000	-0.002239
1903.000000	-0.002230
1902.000000	-0.002229
1901.000000	-0.002240
1900.000000	-0.002261
1899.000000	-0.002281
1898.000000	-0.002295
1897.000000	-0.002303
1896.000000	-0.002302
1895.000000	-0.002296
1894.000000	-0.002294
1893.000000	-0.002304
1892.000000	-0.002318
1891.000000	-0.002317
1890.000000	-0.002297
1889.000000	-0.002271
1888.000000	-0.002256
1887.000000	-0.002257
1886.000000	-0.002267
1885.000000	-0.002278
1884.000000	-0.002284
1883.000000	-0.002282
1882.000000	-0.002275
1881.000000	-0.002271
1880.000000	-0.002270
1879.000000	-0.002266
1878.000000	-0.002257
1877.000000	-0.002249
1876.000000	-0.002254
1875.000000	-0.002270
1874.000000	-0.002283
1873.000000	-0.002280
1872.000000	-0.002260
1871.000000	-0.002235
1870.000000	-0.002219
1869.000000	-0.002216
1868.000000	-0.002227
1867.000000	-0.002246
1866.000000	-0.002263
1865.000000	-0.002266
1864.000000	-0.002255
1863.000000	-0.002238
1862.000000	-0.002228
1861.000000	-0.002228
1860.000000	-0.002232
1859.000000	-0.002233
1858.000000	-0.002236
1857.000000	-0.002243
1856.000000	-0.002255
1855.000000	-0.002268
1854.000000	-0.002277
1853.000000	-0.002281
1852.000000	-0.002273
1851.000000	-0.002254
1850.000000	-0.002233
1849.000000	-0.002217
1848.000000	-0.002208
1847.000000	-0.002209
1846.000000	-0.002220
1845.000000	-0.002239
1844.000000	-0.002252
1843.000000	-0.002249
1842.000000	-0.002232
1841.000000	-0.002211
1840.000000	-0.002196
1839.000000	-0.002189
1838.000000	-0.002188
1837.000000	-0.002191
1836.000000	-0.002193
1835.000000	-0.002193
1834.000000	-0.002191
1833.000000	-0.002190
1832.000000	-0.002195
1831.000000	-0.002211
1830.000000	-0.002233
1829.000000	-0.002250
1828.000000	-0.002252
1827.000000	-0.002239
1826.000000	-0.002223
1825.000000	-0.002210
1824.000000	-0.002205
1823.000000	-0.002208
1822.000000	-0.002220
1821.000000	-0.002233
1820.000000	-0.002234
1819.000000	-0.002220
1818.000000	-0.002202
1817.000000	-0.002190
1816.000000	-0.002185
1815.000000	-0.002177
1814.000000	-0.002160
1813.000000	-0.002143
1812.000000	-0.002139
1811.000000	-0.002150
1810.000000	-0.002167
1809.000000	-0.002175
1808.000000	-0.002166
1807.000000	-0.002148
1806.000000	-0.002135
1805.000000	-0.002137
1804.000000	-0.002142
1803.000000	-0.002138
1802.000000	-0.002125
1801.000000	-0.002115
1800.000000	-0.002112
1799.000000	-0.002108
1798.000000	-0.002100
1797.000000	-0.002095
1796.000000	-0.002103
1795.000000	-0.002124
1794.000000	-0.002153
1793.000000	-0.002180
1792.000000	-0.002196
1791.000000	-0.002200
1790.000000	-0.002197
1789.000000	-0.002192
1788.000000	-0.002186
1787.000000	-0.002181
1786.000000	-0.002179
1785.000000	-0.002183
1784.000000	-0.002187
1783.000000	-0.002185
1782.000000	-0.002175
1781.000000	-0.002156
1780.000000	-0.002134
1779.000000	-0.002120
1778.000000	-0.002125
1777.000000	-0.002144
1776.000000	-0.002157
1775.000000	-0.002153
1774.000000	-0.002143
1773.000000	-0.002141
1772.000000	-0.002147
1771.000000	-0.002149
1770.000000	-0.002141
1769.000000	-0.002131
1768.000000	-0.002128
1767.000000	-0.002131
1766.000000	-0.002130
1765.000000	-0.002122
1764.000000	-0.002113
1763.000000	-0.002108
1762.000000	-0.002103
1761.000000	-0.002092
1760.000000	-0.002072
1759.000000	-0.002060
1758.000000	-0.002073
1757.000000	-0.002110
1756.000000	-0.002137
1755.000000	-0.002122
1754.000000	-0.002069
1753.000000	-0.002012
1752.000000	-0.001985
1751.000000	-0.001991
1750.000000	-0.002011
1749.000000	-0.002034
1748.000000	-0.002056
1747.000000	-0.002075
1746.000000	-0.002083
1745.000000	-0.002075
1744.000000	-0.002053
1743.000000	-0.002016
1742.000000	-0.001968
1741.000000	-0.001925
1740.000000	-0.001910
1739.000000	-0.001922
1738.000000	-0.001944
1737.000000	-0.001955
1736.000000	-0.001959
1735.000000	-0.001963
1734.000000	-0.001956
1733.000000	-0.001931
1732.000000	-0.001902
1731.000000	-0.001889
1730.000000	-0.001902
1729.000000	-0.001930
1728.000000	-0.001954
1727.000000	-0.001958
1726.000000	-0.001936
1725.000000	-0.001890
1724.000000	-0.001830
1723.000000	-0.001771
1722.000000	-0.001723
1721.000000	-0.001691
1720.000000	-0.001679
1719.000000	-0.001689
1718.000000	-0.001707
1717.000000	-0.001710
1716.000000	-0.001681
1715.000000	-0.001619
1714.000000	-0.001533
1713.000000	-0.001450
1712.000000	-0.001388
1711.000000	-0.001352
1710.000000	-0.001331
1709.000000	-0.001307
1708.000000	-0.001268
1707.000000	-0.001218
1706.000000	-0.001167
1705.000000	-0.001127
1704.000000	-0.001100
1703.000000	-0.001077
1702.000000	-0.001057
1701.000000	-0.001044
1700.000000	-0.001038
1699.000000	-0.001034
1698.000000	-0.001030
1697.000000	-0.001027
1696.000000	-0.001022
1695.000000	-0.001017
1694.000000	-0.001021
1693.000000	-0.001030
1692.000000	-0.001038
1691.000000	-0.001035
1690.000000	-0.001025
1689.000000	-0.001010
1688.000000	-0.000993
1687.000000	-0.000976
1686.000000	-0.000968
1685.000000	-0.000976
1684.000000	-0.000983
1683.000000	-0.000986
1682.000000	-0.000982
1681.000000	-0.000961
1680.000000	-0.000922
1679.000000	-0.000879
1678.000000	-0.000851
1677.000000	-0.000843
1676.000000	-0.000837
1675.000000	-0.000826
1674.000000	-0.000827
1673.000000	-0.000852
1672.000000	-0.000886
1671.000000	-0.000897
1670.000000	-0.000872
1669.000000	-0.000827
1668.000000	-0.000793
1667.000000	-0.000785
1666.000000	-0.000801
1665.000000	-0.000836
1664.000000	-0.000873
1663.000000	-0.000884
1662.000000	-0.000851
1661.000000	-0.000781
1660.000000	-0.000703
1659.000000	-0.000650
1658.000000	-0.000644
1657.000000	-0.000679
1656.000000	-0.000725
1655.000000	-0.000756
1654.000000	-0.000756
1653.000000	-0.000715
1652.000000	-0.000667
1651.000000	-0.000638
1650.000000	-0.000620
1649.000000	-0.000606
1648.000000	-0.000592
1647.000000	-0.000581
1646.000000	-0.000576
1645.000000	-0.000580
1644.000000	-0.000590
1643.000000	-0.000605
1642.000000	-0.000624
1641.000000	-0.000645
1640.000000	-0.000675
1639.000000	-0.000716
1638.000000	-0.000762
1637.000000	-0.000797
1636.000000	-0.000805
1635.000000	-0.000785
1634.000000	-0.000756
1633.000000	-0.000731
1632.000000	-0.000712
1631.000000	-0.000697
1630.000000	-0.000690
1629.000000	-0.000695
1628.000000	-0.000711
1627.000000	-0.000737
1626.000000	-0.000767
1625.000000	-0.000797
1624.000000	-0.000815
1623.000000	-0.000820
1622.000000	-0.000820
1621.000000	-0.000825
1620.000000	-0.000829
1619.000000	-0.000825
1618.000000	-0.000814
1617.000000	-0.000802
1616.000000	-0.000796
1615.000000	-0.000796
1614.000000	-0.000794
1613.000000	-0.000786
1612.000000	-0.000775
1611.000000	-0.000770
1610.000000	-0.000776
1609.000000	-0.000781
1608.000000	-0.000767
1607.000000	-0.000729
1606.000000	-0.000685
1605.000000	-0.000650
1604.000000	-0.000629
1603.000000	-0.000617
1602.000000	-0.000605
1601.000000	-0.000595
1600.000000	-0.000595
1599.000000	-0.000610
1598.000000	-0.000628
1597.000000	-0.000636
1596.000000	-0.000637
1595.000000	-0.000651
1594.000000	-0.000688
1593.000000	-0.000731
1592.000000	-0.000760
1591.000000	-0.000776
1590.000000	-0.000793
1589.000000	-0.000812
1588.000000	-0.000821
1587.000000	-0.000817
1586.000000	-0.000810
1585.000000	-0.000811
1584.000000	-0.000821
1583.000000	-0.000842
1582.000000	-0.000874
1581.000000	-0.000904
1580.000000	-0.000912
1579.000000	-0.000891
1578.000000	-0.000851
1577.000000	-0.000807
1576.000000	-0.000770
1575.000000	-0.000756
1574.000000	-0.000773
1573.000000	-0.000808
1572.000000	-0.000842
1571.000000	-0.000867
1570.000000	-0.000889
1569.000000	-0.000899
1568.000000	-0.000881
1567.000000	-0.000830
1566.000000	-0.000768
1565.000000	-0.000722
1564.000000	-0.000704
1563.000000	-0.000698
1562.000000	-0.000686
1561.000000	-0.000657
1560.000000	-0.000627
1559.000000	-0.000617
1558.000000	-0.000653
1557.000000	-0.000723
1556.000000	-0.000779
1555.000000	-0.000818
1554.000000	-0.000860
1553.000000	-0.000911
1552.000000	-0.000959
1551.000000	-0.000981
1550.000000	-0.000979
1549.000000	-0.000975
1548.000000	-0.000982
1547.000000	-0.000997
1546.000000	-0.001025
1545.000000	-0.001085
1544.000000	-0.001188
1543.000000	-0.001309
1542.000000	-0.001405
1541.000000	-0.001453
1540.000000	-0.001473
1539.000000	-0.001506
1538.000000	-0.001564
1537.000000	-0.001623
1536.000000	-0.001662
1535.000000	-0.001687
1534.000000	-0.001709
1533.000000	-0.001731
1532.000000	-0.001766
1531.000000	-0.001839
1530.000000	-0.001959
1529.000000	-0.002091
1528.000000	-0.002166
1527.000000	-0.002153
1526.000000	-0.002089
1525.000000	-0.002034
1524.000000	-0.001996
1523.000000	-0.001956
1522.000000	-0.001916
1521.000000	-0.001910
1520.000000	-0.001939
1519.000000	-0.001968
1518.000000	-0.001997
1517.000000	-0.002079
1516.000000	-0.002239
1515.000000	-0.002402
1514.000000	-0.002437
1513.000000	-0.002301
1512.000000	-0.002084
1511.000000	-0.001938
1510.000000	-0.001934
1509.000000	-0.002025
1508.000000	-0.002127
1507.000000	-0.002169
1506.000000	-0.002139
1505.000000	-0.002066
1504.000000	-0.001989
1503.000000	-0.001958
1502.000000	-0.001998
1501.000000	-0.002094
1500.000000	-0.002194
1499.000000	-0.002262
1498.000000	-0.002297
1497.000000	-0.002307
1496.000000	-0.002283
1495.000000	-0.002220
1494.000000	-0.002149
1493.000000	-0.002113
1492.000000	-0.002130
1491.000000	-0.002187
1490.000000	-0.002259
1489.000000	-0.002333
1488.000000	-0.002400
1487.000000	-0.002466
1486.000000	-0.002565
1485.000000	-0.002724
1484.000000	-0.002916
1483.000000	-0.003070
1482.000000	-0.003132
1481.000000	-0.003108
1480.000000	-0.003053
1479.000000	-0.003002
1478.000000	-0.002949
1477.000000	-0.002874
1476.000000	-0.002788
1475.000000	-0.002728
1474.000000	-0.002725
1473.000000	-0.002773
1472.000000	-0.002833
1471.000000	-0.002870
1470.000000	-0.002876
1469.000000	-0.002865
1468.000000	-0.002885
1467.000000	-0.003025
1466.000000	-0.003353
1465.000000	-0.003783
1464.000000	-0.004050
1463.000000	-0.003950
1462.000000	-0.003545
1461.000000	-0.003082
1460.000000	-0.002764
1459.000000	-0.002624
1458.000000	-0.002581
1457.000000	-0.002571
1456.000000	-0.002591
1455.000000	-0.002626
1454.000000	-0.002650
1453.000000	-0.002677
1452.000000	-0.002750
1451.000000	-0.002861
1450.000000	-0.002926
1449.000000	-0.002869
1448.000000	-0.002717
1447.000000	-0.002584
1446.000000	-0.002540
1445.000000	-0.002549
1444.000000	-0.002532
1443.000000	-0.002463
1442.000000	-0.002388
1441.000000	-0.002355
1440.000000	-0.002370
1439.000000	-0.002422
1438.000000	-0.002521
1437.000000	-0.002672
1436.000000	-0.002803
1435.000000	-0.002804
1434.000000	-0.002647
1433.000000	-0.002416
1432.000000	-0.002222
1431.000000	-0.002116
1430.000000	-0.002074
1429.000000	-0.002068
1428.000000	-0.002100
1427.000000	-0.002184
1426.000000	-0.002328
1425.000000	-0.002541
1424.000000	-0.002814
1423.000000	-0.003066
1422.000000	-0.003176
1421.000000	-0.003065
1420.000000	-0.002778
1419.000000	-0.002464
1418.000000	-0.002257
1417.000000	-0.002173
1416.000000	-0.002154
1415.000000	-0.002154
1414.000000	-0.002159
1413.000000	-0.002172
1412.000000	-0.002198
1411.000000	-0.002245
1410.000000	-0.002307
1409.000000	-0.002363
1408.000000	-0.002383
1407.000000	-0.002351
1406.000000	-0.002278
1405.000000	-0.002200
1404.000000	-0.002153
1403.000000	-0.002145
1402.000000	-0.002159
1401.000000	-0.002174
1400.000000	-0.002181
1399.000000	-0.002182
1398.000000	-0.002179
1397.000000	-0.002167
1396.000000	-0.002139
1395.000000	-0.002088
1394.000000	-0.002017
1393.000000	-0.001937
1392.000000	-0.001862
1391.000000	-0.001805
1390.000000	-0.001772
1389.000000	-0.001760
1388.000000	-0.001753
1387.000000	-0.001736
1386.000000	-0.001703
1385.000000	-0.001667
1384.000000	-0.001641
1383.000000	-0.001626
1382.000000	-0.001617
1381.000000	-0.001628
1380.000000	-0.001685
1379.000000	-0.001782
1378.000000	-0.001862
1377.000000	-0.001858
1376.000000	-0.001761
1375.000000	-0.001632
1374.000000	-0.001536
1373.000000	-0.001488
1372.000000	-0.001459
1371.000000	-0.001420
1370.000000	-0.001374
1369.000000	-0.001332
1368.000000	-0.001306
1367.000000	-0.001305
1366.000000	-0.001331
1365.000000	-0.001374
1364.000000	-0.001408
1363.000000	-0.001412
1362.000000	-0.001388
1361.000000	-0.001355
1360.000000	-0.001329
1359.000000	-0.001315
1358.000000	-0.001315
1357.000000	-0.001337
1356.000000	-0.001389
1355.000000	-0.001477
1354.000000	-0.001601
1353.000000	-0.001743
1352.000000	-0.001861
1351.000000	-0.001913
1350.000000	-0.001883
1349.000000	-0.001798
1348.000000	-0.001703
1347.000000	-0.001626
1346.000000	-0.001566
1345.000000	-0.001514
1344.000000	-0.001465
1343.000000	-0.001420
1342.000000	-0.001383
1341.000000	-0.001362
1340.000000	-0.001373
1339.000000	-0.001421
1338.000000	-0.001483
1337.000000	-0.001517
1336.000000	-0.001497
1335.000000	-0.001438
1334.000000	-0.001377
1333.000000	-0.001346
1332.000000	-0.001344
1331.000000	-0.001349
1330.000000	-0.001343
1329.000000	-0.001327
1328.000000	-0.001318
1327.000000	-0.001326
1326.000000	-0.001348
1325.000000	-0.001361
1324.000000	-0.001348
1323.000000	-0.001306
1322.000000	-0.001252
1321.000000	-0.001209
1320.000000	-0.001187
1319.000000	-0.001174
1318.000000	-0.001160
1317.000000	-0.001143
1316.000000	-0.001127
1315.000000	-0.001106
1314.000000	-0.001071
1313.000000	-0.001025
1312.000000	-0.000986
1311.000000	-0.000960
1310.000000	-0.000936
1309.000000	-0.000898
1308.000000	-0.000851
1307.000000	-0.000814
1306.000000	-0.000795
1305.000000	-0.000787
1304.000000	-0.000784
1303.000000	-0.000789
1302.000000	-0.000804
1301.000000	-0.000820
1300.000000	-0.000829
1299.000000	-0.000835
1298.000000	-0.000846
1297.000000	-0.000863
1296.000000	-0.000870
1295.000000	-0.000854
1294.000000	-0.000813
1293.000000	-0.000764
1292.000000	-0.000732
1291.000000	-0.000731
1290.000000	-0.000754
1289.000000	-0.000772
1288.000000	-0.000758
1287.000000	-0.000716
1286.000000	-0.000666
1285.000000	-0.000630
1284.000000	-0.000605
1283.000000	-0.000573
1282.000000	-0.000521
1281.000000	-0.000456
1280.000000	-0.000393
1279.000000	-0.000344
1278.000000	-0.000309
1277.000000	-0.000282
1276.000000	-0.000269
1275.000000	-0.000289
1274.000000	-0.000356
1273.000000	-0.000466
1272.000000	-0.000603
1271.000000	-0.000753
1270.000000	-0.000905
1269.000000	-0.001043
1268.000000	-0.001146
1267.000000	-0.001200
1266.000000	-0.001216
1265.000000	-0.001215
1264.000000	-0.001211
1263.000000	-0.001199
1262.000000	-0.001174
1261.000000	-0.001137
1260.000000	-0.001090
1259.000000	-0.001029
1258.000000	-0.000950
1257.000000	-0.000860
1256.000000	-0.000775
1255.000000	-0.000707
1254.000000	-0.000654
1253.000000	-0.000602
1252.000000	-0.000536
1251.000000	-0.000449
1250.000000	-0.000340
1249.000000	-0.000213
1248.000000	-0.000073
1247.000000	0.000084
1246.000000	0.000261
1245.000000	0.000454
1244.000000	0.000643
1243.000000	0.000806
1242.000000	0.000929
1241.000000	0.001024
1240.000000	0.001108
1239.000000	0.001193
1238.000000	0.001271
1237.000000	0.001325
1236.000000	0.001336
1235.000000	0.001302
1234.000000	0.001232
1233.000000	0.001146
1232.000000	0.001058
1231.000000	0.000975
1230.000000	0.000901
1229.000000	0.000831
1228.000000	0.000754
1227.000000	0.000661
1226.000000	0.000556
1225.000000	0.000447
1224.000000	0.000341
1223.000000	0.000240
1222.000000	0.000151
1221.000000	0.000084
1220.000000	0.000042
1219.000000	0.000016
1218.000000	-0.000006
1217.000000	-0.000026
1216.000000	-0.000046
1215.000000	-0.000076
1214.000000	-0.000122
1213.000000	-0.000178
1212.000000	-0.000221
1211.000000	-0.000235
1210.000000	-0.000224
1209.000000	-0.000202
1208.000000	-0.000190
1207.000000	-0.000199
1206.000000	-0.000232
1205.000000	-0.000277
1204.000000	-0.000321
1203.000000	-0.000357
1202.000000	-0.000380
1201.000000	-0.000378
1200.000000	-0.000344
1199.000000	-0.000288
1198.000000	-0.000241
1197.000000	-0.000225
1196.000000	-0.000236
1195.000000	-0.000251
1194.000000	-0.000254
1193.000000	-0.000242
1192.000000	-0.000220
1191.000000	-0.000191
1190.000000	-0.000156
1189.000000	-0.000117
1188.000000	-0.000077
1187.000000	-0.000049
1186.000000	-0.000045
1185.000000	-0.000069
1184.000000	-0.000112
1183.000000	-0.000158
1182.000000	-0.000191
1181.000000	-0.000200
1180.000000	-0.000187
1179.000000	-0.000167
1178.000000	-0.000163
1177.000000	-0.000186
1176.000000	-0.000226
1175.000000	-0.000266
1174.000000	-0.000298
1173.000000	-0.000320
1172.000000	-0.000325
1171.000000	-0.000304
1170.000000	-0.000274
1169.000000	-0.000270
1168.000000	-0.000311
1167.000000	-0.000374
1166.000000	-0.000407
1165.000000	-0.000390
1164.000000	-0.000342
1163.000000	-0.000298
1162.000000	-0.000268
1161.000000	-0.000243
1160.000000	-0.000223
1159.000000	-0.000216
1158.000000	-0.000228
1157.000000	-0.000248
1156.000000	-0.000254
1155.000000	-0.000237
1154.000000	-0.000209
1153.000000	-0.000191
1152.000000	-0.000196
1151.000000	-0.000224
1150.000000	-0.000259
1149.000000	-0.000280
1148.000000	-0.000268
1147.000000	-0.000220
1146.000000	-0.000152
1145.000000	-0.000097
1144.000000	-0.000089
1143.000000	-0.000126
1142.000000	-0.000166
1141.000000	-0.000166
1140.000000	-0.000126
1139.000000	-0.000084
1138.000000	-0.000068
1137.000000	-0.000065
1136.000000	-0.000058
1135.000000	-0.000055
1134.000000	-0.000073
1133.000000	-0.000091
1132.000000	-0.000070
1131.000000	-0.000000
1130.000000	0.000070
1129.000000	0.000092
1128.000000	0.000060
1127.000000	0.000011
1126.000000	-0.000024
1125.000000	-0.000036
1124.000000	-0.000033
1123.000000	-0.000028
1122.000000	-0.000037
1121.000000	-0.000058
1120.000000	-0.000072
1119.000000	-0.000063
1118.000000	-0.000038
1117.000000	-0.000016
1116.000000	-0.000010
1115.000000	-0.000023
1114.000000	-0.000059
1113.000000	-0.000109
1112.000000	-0.000157
1111.000000	-0.000185
1110.000000	-0.000191
1109.000000	-0.000182
1108.000000	-0.000167
1107.000000	-0.000152
1106.000000	-0.000145
1105.000000	-0.000150
1104.000000	-0.000166
1103.000000	-0.000194
1102.000000	-0.000233
1101.000000	-0.000272
1100.000000	-0.000288
1099.000000	-0.000275
1098.000000	-0.000257
1097.000000	-0.000258
1096.000000	-0.000280
1095.000000	-0.000302
1094.000000	-0.000312
1093.000000	-0.000312
1092.000000	-0.000309
1091.000000	-0.000311
1090.000000	-0.000333
1089.000000	-0.000375
1088.000000	-0.000414
1087.000000	-0.000428
1086.000000	-0.000431
1085.000000	-0.000454
1084.000000	-0.000509
1083.000000	-0.000570
1082.000000	-0.000612
1081.000000	-0.000637
1080.000000	-0.000664
1079.000000	-0.000699
1078.000000	-0.000740
1077.000000	-0.000778
1076.000000	-0.000803
1075.000000	-0.000815
1074.000000	-0.000832
1073.000000	-0.000870
1072.000000	-0.000919
1071.000000	-0.000954
1070.000000	-0.000964
1069.000000	-0.000962
1068.000000	-0.000961
1067.000000	-0.000955
1066.000000	-0.000947
1065.000000	-0.000953
1064.000000	-0.000984
1063.000000	-0.001032
1062.000000	-0.001081
1061.000000	-0.001125
1060.000000	-0.001159
1059.000000	-0.001175
1058.000000	-0.001171
1057.000000	-0.001161
1056.000000	-0.001161
1055.000000	-0.001174
1054.000000	-0.001196
1053.000000	-0.001214
1052.000000	-0.001213
1051.000000	-0.001190
1050.000000	-0.001168
1049.000000	-0.001174
1048.000000	-0.001200
1047.000000	-0.001219
1046.000000	-0.001231
1045.000000	-0.001280
1044.000000	-0.001382
1043.000000	-0.001486
1042.000000	-0.001521
1041.000000	-0.001483
1040.000000	-0.001431
1039.000000	-0.001415
1038.000000	-0.001423
1037.000000	-0.001422
1036.000000	-0.001399
1035.000000	-0.001373
1034.000000	-0.001363
1033.000000	-0.001362
1032.000000	-0.001350
1031.000000	-0.001308
1030.000000	-0.001250
1029.000000	-0.001216
1028.000000	-0.001239
1027.000000	-0.001300
1026.000000	-0.001343
1025.000000	-0.001330
1024.000000	-0.001282
1023.000000	-0.001241
1022.000000	-0.001226
1021.000000	-0.001212
1020.000000	-0.001171
1019.000000	-0.001107
1018.000000	-0.001051
1017.000000	-0.001019
1016.000000	-0.001000
1015.000000	-0.000983
1014.000000	-0.000976
1013.000000	-0.000993
1012.000000	-0.001022
1011.000000	-0.001021
1010.000000	-0.000959
1009.000000	-0.000857
1008.000000	-0.000764
1007.000000	-0.000716
1006.000000	-0.000701
1005.000000	-0.000684
1004.000000	-0.000642
1003.000000	-0.000583
1002.000000	-0.000529
1001.000000	-0.000482
1000.000000	-0.000424
999.000000	-0.000347
998.000000	-0.000270
997.000000	-0.000225
996.000000	-0.000214
995.000000	-0.000216
994.000000	-0.000209
993.000000	-0.000190
992.000000	-0.000164
991.000000	-0.000127
990.000000	-0.000073
989.000000	-0.000015
988.000000	0.000028
987.000000	0.000053
986.000000	0.000082
985.000000	0.000142
984.000000	0.000239
983.000000	0.000348
982.000000	0.000426
981.000000	0.000444
980.000000	0.000407
979.000000	0.000354
978.000000	0.000323
977.000000	0.000332
976.000000	0.000373
975.000000	0.000424
974.000000	0.000466
973.000000	0.000494
972.000000	0.000509
971.000000	0.000512
970.000000	0.000499
969.000000	0.000479
968.000000	0.000475
967.000000	0.000505
966.000000	0.000559
965.000000	0.000610
964.000000	0.000641
963.000000	0.000650
962.000000	0.000631
961.000000	0.000582
960.000000	0.000516
959.000000	0.000468
958.000000	0.000461
957.000000	0.000487
956.000000	0.000520
955.000000	0.000535
954.000000	0.000524
953.000000	0.000497
952.000000	0.000475
951.000000	0.000462
950.000000	0.000447
949.000000	0.000425
948.000000	0.000416
947.000000	0.000438
946.000000	0.000468
945.000000	0.000453
944.000000	0.000371
943.000000	0.000262
942.000000	0.000194
941.000000	0.000195
940.000000	0.000239
939.000000	0.000275
938.000000	0.000264
937.000000	0.000206
936.000000	0.000131
935.000000	0.000083
934.000000	0.000083
933.000000	0.000124
932.000000	0.000185
931.000000	0.000250
930.000000	0.000301
929.000000	0.000327
928.000000	0.000337
927.000000	0.000357
926.000000	0.000395
925.000000	0.000425
924.000000	0.000418
923.000000	0.000374
922.000000	0.000314
921.000000	0.000262
920.000000	0.000225
919.000000	0.000199
918.000000	0.000174
917.000000	0.000150
916.000000	0.000142
915.000000	0.000164
914.000000	0.000197
913.000000	0.000201
912.000000	0.000161
911.000000	0.000114
910.000000	0.000106
909.000000	0.000145
908.000000	0.000195
907.000000	0.000222
906.000000	0.000218
905.000000	0.000197
904.000000	0.000183
903.000000	0.000199
902.000000	0.000246
901.000000	0.000306
900.000000	0.000354
899.000000	0.000387
898.000000	0.000408
897.000000	0.000422
896.000000	0.000429
895.000000	0.000433
894.000000	0.000430
893.000000	0.000419
892.000000	0.000421
891.000000	0.000463
890.000000	0.000547
889.000000	0.000632
888.000000	0.000677
887.000000	0.000677
886.000000	0.000652
885.000000	0.000626
884.000000	0.000613
883.000000	0.000628
882.000000	0.000670
881.000000	0.000723
880.000000	0.000772
879.000000	0.000821
878.000000	0.000863
877.000000	0.000878
876.000000	0.000862
875.000000	0.000846
874.000000	0.000865
873.000000	0.000916
872.000000	0.000960
871.000000	0.000971
870.000000	0.000950
869.000000	0.000915
868.000000	0.000897
867.000000	0.000922
866.000000	0.000989
865.000000	0.001069
864.000000	0.001138
863.000000	0.001201
862.000000	0.001273
861.000000	0.001344
860.000000	0.001396
859.000000	0.001445
858.000000	0.001526
857.000000	0.001661
856.000000	0.001849
855.000000	0.002080
854.000000	0.002334
853.000000	0.002581
852.000000	0.002789
851.000000	0.002946
850.000000	0.003039
849.000000	0.003034
848.000000	0.002894
847.000000	0.002617
846.000000	0.002254
845.000000	0.001876
844.000000	0.001542
843.000000	0.001288
842.000000	0.001118
841.000000	0.001011
840.000000	0.000933
839.000000	0.000858
838.000000	0.000780
837.000000	0.000705
836.000000	0.000643
835.000000	0.000596
834.000000	0.000554
833.000000	0.000512
832.000000	0.000481
831.000000	0.000471
830.000000	0.000463
829.000000	0.000427
828.000000	0.000365
827.000000	0.000317
826.000000	0.000311
825.000000	0.000336
824.000000	0.000377
823.000000	0.000452
822.000000	0.000561
821.000000	0.000654
820.000000	0.000680
819.000000	0.000656
818.000000	0.000655
817.000000	0.000723
816.000000	0.000834
815.000000	0.000926
814.000000	0.000953
813.000000	0.000915
812.000000	0.000851
811.000000	0.000813
810.000000	0.000826
809.000000	0.000877
808.000000	0.000941
807.000000	0.001007
806.000000	0.001064
805.000000	0.001089
804.000000	0.001064
803.000000	0.000996
802.000000	0.000907
801.000000	0.000811
800.000000	0.000723
799.000000	0.000669
798.000000	0.000666
797.000000	0.000710
796.000000	0.000784
795.000000	0.000877
794.000000	0.000960
793.000000	0.000989
792.000000	0.000935
791.000000	0.000836
790.000000	0.000766
789.000000	0.000778
788.000000	0.000874
787.000000	0.001018
786.000000	0.001151
785.000000	0.001215
784.000000	0.001177
783.000000	0.001061
782.000000	0.000933
781.000000	0.000849
780.000000	0.000830
779.000000	0.000858
778.000000	0.000905
777.000000	0.000950
776.000000	0.000991
775.000000	0.001021
774.000000	0.001018
773.000000	0.000973
772.000000	0.000917
771.000000	0.000900
770.000000	0.000941
769.000000	0.001007
768.000000	0.001060
767.000000	0.001085
766.000000	0.001082
765.000000	0.001061
764.000000	0.001048
763.000000	0.001057
762.000000	0.001057
761.000000	0.001003
760.000000	0.000913
759.000000	0.000867
758.000000	0.000904
757.000000	0.000969
756.000000	0.000985
755.000000	0.000943
754.000000	0.000897
753.000000	0.000894
752.000000	0.000946
751.000000	0.001037
750.000000	0.001127
749.000000	0.001168
748.000000	0.001152
747.000000	0.001110
746.000000	0.001066
745.000000	0.001016
744.000000	0.000970
743.000000	0.000961
742.000000	0.001004
741.000000	0.001080
740.000000	0.001172
739.000000	0.001279
738.000000	0.001367
737.000000	0.001372
736.000000	0.001299
735.000000	0.001239
734.000000	0.001265
733.000000	0.001345
732.000000	0.001408
731.000000	0.001421
730.000000	0.001385
729.000000	0.001314
728.000000	0.001241
727.000000	0.001206
726.000000	0.001223
725.000000	0.001267
724.000000	0.001338
723.000000	0.001466
722.000000	0.001645
721.000000	0.001791
720.000000	0.001809
719.000000	0.001691
718.000000	0.001514
717.000000	0.001366
716.000000	0.001313
715.000000	0.001367
714.000000	0.001474
713.000000	0.001550
712.000000	0.001564
711.000000	0.001538
710.000000	0.001481
709.000000	0.001378
708.000000	0.001243
707.000000	0.001121
706.000000	0.001051
705.000000	0.001044
704.000000	0.001100
703.000000	0.001213
702.000000	0.001322
701.000000	0.001344
700.000000	0.001287
