# Supplementary material for: Real-time monitoring of the reversible capture and release of CO2 on anthraquinone and riboflavin-modified graphitic electrodes using ATR-SEIRAS
Source: Chem Sci. 2025 Nov 4;16(48):23189–202. doi: 10.1039/d5sc05427c (PMC12584010; doi:10.1039/d5sc05427c)
Supplement: SC-016-D5SC05427C-s001 [file SC-016-D5SC05427C-s001.zip › Data Folders/Main Figures/Figure3/3b/036.ASC]

PE IR       SUBTECH     SPECTRUM    ASCII       PEDS        4.00        
   -1
036.ASC
25/02/11
15:07:41.00
25/02/11
15:07:41.00
Administrator

700.000000
#HDR
-1
-1
#GR
Wavenumber
A
1.0
0.0
4000.000000
-1.000000
3301
8
0.004566
-0.004891
#DATA
4000.000000	-0.002810
3999.000000	-0.002848
3998.000000	-0.002883
3997.000000	-0.002904
3996.000000	-0.002902
3995.000000	-0.002871
3994.000000	-0.002820
3993.000000	-0.002770
3992.000000	-0.002745
3991.000000	-0.002754
3990.000000	-0.002789
3989.000000	-0.002831
3988.000000	-0.002868
3987.000000	-0.002890
3986.000000	-0.002891
3985.000000	-0.002870
3984.000000	-0.002835
3983.000000	-0.002804
3982.000000	-0.002787
3981.000000	-0.002777
3980.000000	-0.002765
3979.000000	-0.002753
3978.000000	-0.002754
3977.000000	-0.002780
3976.000000	-0.002822
3975.000000	-0.002859
3974.000000	-0.002873
3973.000000	-0.002867
3972.000000	-0.002855
3971.000000	-0.002851
3970.000000	-0.002857
3969.000000	-0.002867
3968.000000	-0.002872
3967.000000	-0.002868
3966.000000	-0.002861
3965.000000	-0.002858
3964.000000	-0.002863
3963.000000	-0.002872
3962.000000	-0.002881
3961.000000	-0.002886
3960.000000	-0.002885
3959.000000	-0.002876
3958.000000	-0.002859
3957.000000	-0.002840
3956.000000	-0.002832
3955.000000	-0.002842
3954.000000	-0.002871
3953.000000	-0.002906
3952.000000	-0.002934
3951.000000	-0.002945
3950.000000	-0.002932
3949.000000	-0.002899
3948.000000	-0.002858
3947.000000	-0.002827
3946.000000	-0.002819
3945.000000	-0.002826
3944.000000	-0.002831
3943.000000	-0.002820
3942.000000	-0.002795
3941.000000	-0.002779
3940.000000	-0.002789
3939.000000	-0.002822
3938.000000	-0.002858
3937.000000	-0.002874
3936.000000	-0.002868
3935.000000	-0.002852
3934.000000	-0.002847
3933.000000	-0.002852
3932.000000	-0.002848
3931.000000	-0.002818
3930.000000	-0.002774
3929.000000	-0.002750
3928.000000	-0.002766
3927.000000	-0.002801
3926.000000	-0.002822
3925.000000	-0.002812
3924.000000	-0.002793
3923.000000	-0.002790
3922.000000	-0.002808
3921.000000	-0.002830
3920.000000	-0.002847
3919.000000	-0.002858
3918.000000	-0.002863
3917.000000	-0.002858
3916.000000	-0.002844
3915.000000	-0.002831
3914.000000	-0.002829
3913.000000	-0.002841
3912.000000	-0.002863
3911.000000	-0.002885
3910.000000	-0.002898
3909.000000	-0.002892
3908.000000	-0.002871
3907.000000	-0.002845
3906.000000	-0.002834
3905.000000	-0.002847
3904.000000	-0.002875
3903.000000	-0.002892
3902.000000	-0.002879
3901.000000	-0.002839
3900.000000	-0.002793
3899.000000	-0.002757
3898.000000	-0.002730
3897.000000	-0.002709
3896.000000	-0.002698
3895.000000	-0.002711
3894.000000	-0.002751
3893.000000	-0.002793
3892.000000	-0.002809
3891.000000	-0.002797
3890.000000	-0.002779
3889.000000	-0.002776
3888.000000	-0.002785
3887.000000	-0.002789
3886.000000	-0.002782
3885.000000	-0.002777
3884.000000	-0.002786
3883.000000	-0.002813
3882.000000	-0.002842
3881.000000	-0.002859
3880.000000	-0.002861
3879.000000	-0.002859
3878.000000	-0.002862
3877.000000	-0.002870
3876.000000	-0.002869
3875.000000	-0.002852
3874.000000	-0.002837
3873.000000	-0.002842
3872.000000	-0.002864
3871.000000	-0.002874
3870.000000	-0.002864
3869.000000	-0.002856
3868.000000	-0.002872
3867.000000	-0.002903
3866.000000	-0.002917
3865.000000	-0.002895
3864.000000	-0.002843
3863.000000	-0.002789
3862.000000	-0.002758
3861.000000	-0.002751
3860.000000	-0.002745
3859.000000	-0.002717
3858.000000	-0.002669
3857.000000	-0.002629
3856.000000	-0.002613
3855.000000	-0.002613
3854.000000	-0.002624
3853.000000	-0.002647
3852.000000	-0.002674
3851.000000	-0.002700
3850.000000	-0.002728
3849.000000	-0.002760
3848.000000	-0.002794
3847.000000	-0.002821
3846.000000	-0.002828
3845.000000	-0.002809
3844.000000	-0.002768
3843.000000	-0.002727
3842.000000	-0.002709
3841.000000	-0.002716
3840.000000	-0.002732
3839.000000	-0.002743
3838.000000	-0.002751
3837.000000	-0.002757
3836.000000	-0.002758
3835.000000	-0.002750
3834.000000	-0.002739
3833.000000	-0.002742
3832.000000	-0.002769
3831.000000	-0.002812
3830.000000	-0.002849
3829.000000	-0.002863
3828.000000	-0.002852
3827.000000	-0.002827
3826.000000	-0.002802
3825.000000	-0.002787
3824.000000	-0.002782
3823.000000	-0.002775
3822.000000	-0.002755
3821.000000	-0.002729
3820.000000	-0.002711
3819.000000	-0.002707
3818.000000	-0.002711
3817.000000	-0.002713
3816.000000	-0.002718
3815.000000	-0.002730
3814.000000	-0.002736
3813.000000	-0.002724
3812.000000	-0.002701
3811.000000	-0.002690
3810.000000	-0.002708
3809.000000	-0.002749
3808.000000	-0.002783
3807.000000	-0.002791
3806.000000	-0.002780
3805.000000	-0.002771
3804.000000	-0.002775
3803.000000	-0.002775
3802.000000	-0.002755
3801.000000	-0.002732
3800.000000	-0.002730
3799.000000	-0.002750
3798.000000	-0.002776
3797.000000	-0.002791
3796.000000	-0.002792
3795.000000	-0.002786
3794.000000	-0.002777
3793.000000	-0.002768
3792.000000	-0.002766
3791.000000	-0.002780
3790.000000	-0.002812
3789.000000	-0.002849
3788.000000	-0.002871
3787.000000	-0.002869
3786.000000	-0.002847
3785.000000	-0.002825
3784.000000	-0.002821
3783.000000	-0.002844
3782.000000	-0.002885
3781.000000	-0.002924
3780.000000	-0.002944
3779.000000	-0.002945
3778.000000	-0.002938
3777.000000	-0.002931
3776.000000	-0.002917
3775.000000	-0.002888
3774.000000	-0.002853
3773.000000	-0.002830
3772.000000	-0.002831
3771.000000	-0.002845
3770.000000	-0.002850
3769.000000	-0.002834
3768.000000	-0.002809
3767.000000	-0.002794
3766.000000	-0.002801
3765.000000	-0.002825
3764.000000	-0.002847
3763.000000	-0.002853
3762.000000	-0.002837
3761.000000	-0.002813
3760.000000	-0.002792
3759.000000	-0.002776
3758.000000	-0.002757
3757.000000	-0.002736
3756.000000	-0.002715
3755.000000	-0.002694
3754.000000	-0.002671
3753.000000	-0.002650
3752.000000	-0.002641
3751.000000	-0.002636
3750.000000	-0.002619
3749.000000	-0.002597
3748.000000	-0.002604
3747.000000	-0.002656
3746.000000	-0.002711
3745.000000	-0.002728
3744.000000	-0.002718
3743.000000	-0.002706
3742.000000	-0.002704
3741.000000	-0.002714
3740.000000	-0.002732
3739.000000	-0.002751
3738.000000	-0.002761
3737.000000	-0.002760
3736.000000	-0.002772
3735.000000	-0.002822
3734.000000	-0.002908
3733.000000	-0.002985
3732.000000	-0.003008
3731.000000	-0.002976
3730.000000	-0.002922
3729.000000	-0.002883
3728.000000	-0.002873
3727.000000	-0.002892
3726.000000	-0.002926
3725.000000	-0.002952
3724.000000	-0.002946
3723.000000	-0.002909
3722.000000	-0.002861
3721.000000	-0.002826
3720.000000	-0.002808
3719.000000	-0.002789
3718.000000	-0.002756
3717.000000	-0.002718
3716.000000	-0.002706
3715.000000	-0.002736
3714.000000	-0.002784
3713.000000	-0.002813
3712.000000	-0.002812
3711.000000	-0.002806
3710.000000	-0.002819
3709.000000	-0.002846
3708.000000	-0.002863
3707.000000	-0.002860
3706.000000	-0.002847
3705.000000	-0.002840
3704.000000	-0.002843
3703.000000	-0.002842
3702.000000	-0.002828
3701.000000	-0.002804
3700.000000	-0.002792
3699.000000	-0.002800
3698.000000	-0.002820
3697.000000	-0.002832
3696.000000	-0.002822
3695.000000	-0.002783
3694.000000	-0.002723
3693.000000	-0.002665
3692.000000	-0.002637
3691.000000	-0.002653
3690.000000	-0.002694
3689.000000	-0.002731
3688.000000	-0.002746
3687.000000	-0.002740
3686.000000	-0.002729
3685.000000	-0.002729
3684.000000	-0.002745
3683.000000	-0.002770
3682.000000	-0.002785
3681.000000	-0.002774
3680.000000	-0.002739
3679.000000	-0.002708
3678.000000	-0.002699
3677.000000	-0.002694
3676.000000	-0.002676
3675.000000	-0.002655
3674.000000	-0.002655
3673.000000	-0.002680
3672.000000	-0.002709
3671.000000	-0.002719
3670.000000	-0.002709
3669.000000	-0.002700
3668.000000	-0.002705
3667.000000	-0.002721
3666.000000	-0.002744
3665.000000	-0.002777
3664.000000	-0.002823
3663.000000	-0.002874
3662.000000	-0.002911
3661.000000	-0.002924
3660.000000	-0.002922
3659.000000	-0.002921
3658.000000	-0.002919
3657.000000	-0.002905
3656.000000	-0.002868
3655.000000	-0.002822
3654.000000	-0.002794
3653.000000	-0.002799
3652.000000	-0.002822
3651.000000	-0.002828
3650.000000	-0.002797
3649.000000	-0.002745
3648.000000	-0.002715
3647.000000	-0.002726
3646.000000	-0.002757
3645.000000	-0.002775
3644.000000	-0.002765
3643.000000	-0.002741
3642.000000	-0.002723
3641.000000	-0.002720
3640.000000	-0.002730
3639.000000	-0.002750
3638.000000	-0.002779
3637.000000	-0.002814
3636.000000	-0.002844
3635.000000	-0.002861
3634.000000	-0.002865
3633.000000	-0.002867
3632.000000	-0.002870
3631.000000	-0.002860
3630.000000	-0.002826
3629.000000	-0.002784
3628.000000	-0.002767
3627.000000	-0.002785
3626.000000	-0.002829
3625.000000	-0.002885
3624.000000	-0.002939
3623.000000	-0.002981
3622.000000	-0.003011
3621.000000	-0.003022
3620.000000	-0.003008
3619.000000	-0.002967
3618.000000	-0.002908
3617.000000	-0.002849
3616.000000	-0.002794
3615.000000	-0.002744
3614.000000	-0.002705
3613.000000	-0.002696
3612.000000	-0.002726
3611.000000	-0.002777
3610.000000	-0.002812
3609.000000	-0.002813
3608.000000	-0.002795
3607.000000	-0.002785
3606.000000	-0.002796
3605.000000	-0.002823
3604.000000	-0.002853
3603.000000	-0.002876
3602.000000	-0.002888
3601.000000	-0.002891
3600.000000	-0.002886
3599.000000	-0.002865
3598.000000	-0.002821
3597.000000	-0.002763
3596.000000	-0.002716
3595.000000	-0.002698
3594.000000	-0.002703
3593.000000	-0.002712
3592.000000	-0.002716
3591.000000	-0.002719
3590.000000	-0.002722
3589.000000	-0.002720
3588.000000	-0.002709
3587.000000	-0.002691
3586.000000	-0.002674
3585.000000	-0.002655
3584.000000	-0.002635
3583.000000	-0.002618
3582.000000	-0.002614
3581.000000	-0.002624
3580.000000	-0.002643
3579.000000	-0.002666
3578.000000	-0.002688
3577.000000	-0.002703
3576.000000	-0.002706
3575.000000	-0.002697
3574.000000	-0.002684
3573.000000	-0.002678
3572.000000	-0.002682
3571.000000	-0.002692
3570.000000	-0.002699
3569.000000	-0.002692
3568.000000	-0.002669
3567.000000	-0.002640
3566.000000	-0.002621
3565.000000	-0.002620
3564.000000	-0.002629
3563.000000	-0.002641
3562.000000	-0.002654
3561.000000	-0.002666
3560.000000	-0.002680
3559.000000	-0.002694
3558.000000	-0.002707
3557.000000	-0.002710
3556.000000	-0.002699
3555.000000	-0.002678
3554.000000	-0.002659
3553.000000	-0.002653
3552.000000	-0.002661
3551.000000	-0.002674
3550.000000	-0.002678
3549.000000	-0.002664
3548.000000	-0.002638
3547.000000	-0.002616
3546.000000	-0.002609
3545.000000	-0.002614
3544.000000	-0.002623
3543.000000	-0.002633
3542.000000	-0.002643
3541.000000	-0.002648
3540.000000	-0.002642
3539.000000	-0.002627
3538.000000	-0.002614
3537.000000	-0.002614
3536.000000	-0.002626
3535.000000	-0.002644
3534.000000	-0.002660
3533.000000	-0.002664
3532.000000	-0.002646
3531.000000	-0.002609
3530.000000	-0.002573
3529.000000	-0.002560
3528.000000	-0.002576
3527.000000	-0.002603
3526.000000	-0.002616
3525.000000	-0.002602
3524.000000	-0.002566
3523.000000	-0.002526
3522.000000	-0.002502
3521.000000	-0.002507
3520.000000	-0.002540
3519.000000	-0.002588
3518.000000	-0.002633
3517.000000	-0.002664
3516.000000	-0.002671
3515.000000	-0.002647
3514.000000	-0.002595
3513.000000	-0.002532
3512.000000	-0.002486
3511.000000	-0.002476
3510.000000	-0.002496
3509.000000	-0.002524
3508.000000	-0.002545
3507.000000	-0.002554
3506.000000	-0.002560
3505.000000	-0.002563
3504.000000	-0.002553
3503.000000	-0.002526
3502.000000	-0.002493
3501.000000	-0.002474
3500.000000	-0.002479
3499.000000	-0.002497
3498.000000	-0.002506
3497.000000	-0.002496
3496.000000	-0.002467
3495.000000	-0.002435
3494.000000	-0.002413
3493.000000	-0.002408
3492.000000	-0.002416
3491.000000	-0.002431
3490.000000	-0.002443
3489.000000	-0.002453
3488.000000	-0.002466
3487.000000	-0.002486
3486.000000	-0.002510
3485.000000	-0.002525
3484.000000	-0.002518
3483.000000	-0.002480
3482.000000	-0.002423
3481.000000	-0.002375
3480.000000	-0.002361
3479.000000	-0.002385
3478.000000	-0.002429
3477.000000	-0.002465
3476.000000	-0.002479
3475.000000	-0.002472
3474.000000	-0.002459
3473.000000	-0.002453
3472.000000	-0.002461
3471.000000	-0.002473
3470.000000	-0.002476
3469.000000	-0.002460
3468.000000	-0.002429
3467.000000	-0.002397
3466.000000	-0.002374
3465.000000	-0.002364
3464.000000	-0.002367
3463.000000	-0.002378
3462.000000	-0.002391
3461.000000	-0.002396
3460.000000	-0.002390
3459.000000	-0.002382
3458.000000	-0.002380
3457.000000	-0.002384
3456.000000	-0.002388
3455.000000	-0.002390
3454.000000	-0.002387
3453.000000	-0.002380
3452.000000	-0.002367
3451.000000	-0.002357
3450.000000	-0.002364
3449.000000	-0.002387
3448.000000	-0.002408
3447.000000	-0.002408
3446.000000	-0.002384
3445.000000	-0.002351
3444.000000	-0.002318
3443.000000	-0.002292
3442.000000	-0.002282
3441.000000	-0.002292
3440.000000	-0.002317
3439.000000	-0.002340
3438.000000	-0.002350
3437.000000	-0.002344
3436.000000	-0.002323
3435.000000	-0.002287
3434.000000	-0.002242
3433.000000	-0.002203
3432.000000	-0.002188
3431.000000	-0.002201
3430.000000	-0.002230
3429.000000	-0.002255
3428.000000	-0.002263
3427.000000	-0.002251
3426.000000	-0.002230
3425.000000	-0.002217
3424.000000	-0.002216
3423.000000	-0.002217
3422.000000	-0.002206
3421.000000	-0.002181
3420.000000	-0.002153
3419.000000	-0.002133
3418.000000	-0.002124
3417.000000	-0.002122
3416.000000	-0.002126
3415.000000	-0.002134
3414.000000	-0.002150
3413.000000	-0.002174
3412.000000	-0.002200
3411.000000	-0.002215
3410.000000	-0.002210
3409.000000	-0.002191
3408.000000	-0.002177
3407.000000	-0.002178
3406.000000	-0.002189
3405.000000	-0.002201
3404.000000	-0.002212
3403.000000	-0.002227
3402.000000	-0.002244
3401.000000	-0.002256
3400.000000	-0.002257
3399.000000	-0.002245
3398.000000	-0.002228
3397.000000	-0.002214
3396.000000	-0.002209
3395.000000	-0.002207
3394.000000	-0.002194
3393.000000	-0.002169
3392.000000	-0.002149
3391.000000	-0.002151
3390.000000	-0.002165
3389.000000	-0.002159
3388.000000	-0.002114
3387.000000	-0.002052
3386.000000	-0.002021
3385.000000	-0.002044
3384.000000	-0.002101
3383.000000	-0.002146
3382.000000	-0.002149
3381.000000	-0.002117
3380.000000	-0.002079
3379.000000	-0.002060
3378.000000	-0.002064
3377.000000	-0.002077
3376.000000	-0.002091
3375.000000	-0.002109
3374.000000	-0.002139
3373.000000	-0.002179
3372.000000	-0.002216
3371.000000	-0.002236
3370.000000	-0.002235
3369.000000	-0.002222
3368.000000	-0.002213
3367.000000	-0.002218
3366.000000	-0.002230
3365.000000	-0.002233
3364.000000	-0.002214
3363.000000	-0.002177
3362.000000	-0.002142
3361.000000	-0.002129
3360.000000	-0.002139
3359.000000	-0.002158
3358.000000	-0.002172
3357.000000	-0.002174
3356.000000	-0.002164
3355.000000	-0.002150
3354.000000	-0.002147
3353.000000	-0.002170
3352.000000	-0.002214
3351.000000	-0.002254
3350.000000	-0.002265
3349.000000	-0.002243
3348.000000	-0.002210
3347.000000	-0.002187
3346.000000	-0.002179
3345.000000	-0.002176
3344.000000	-0.002169
3343.000000	-0.002160
3342.000000	-0.002160
3341.000000	-0.002178
3340.000000	-0.002209
3339.000000	-0.002234
3338.000000	-0.002232
3337.000000	-0.002202
3336.000000	-0.002163
3335.000000	-0.002142
3334.000000	-0.002150
3333.000000	-0.002174
3332.000000	-0.002193
3331.000000	-0.002197
3330.000000	-0.002196
3329.000000	-0.002203
3328.000000	-0.002223
3327.000000	-0.002244
3326.000000	-0.002252
3325.000000	-0.002247
3324.000000	-0.002242
3323.000000	-0.002243
3322.000000	-0.002249
3321.000000	-0.002256
3320.000000	-0.002266
3319.000000	-0.002277
3318.000000	-0.002283
3317.000000	-0.002274
3316.000000	-0.002257
3315.000000	-0.002245
3314.000000	-0.002249
3313.000000	-0.002270
3312.000000	-0.002300
3311.000000	-0.002331
3310.000000	-0.002351
3309.000000	-0.002348
3308.000000	-0.002327
3307.000000	-0.002302
3306.000000	-0.002287
3305.000000	-0.002283
3304.000000	-0.002284
3303.000000	-0.002291
3302.000000	-0.002302
3301.000000	-0.002315
3300.000000	-0.002316
3299.000000	-0.002302
3298.000000	-0.002284
3297.000000	-0.002281
3296.000000	-0.002303
3295.000000	-0.002337
3294.000000	-0.002358
3293.000000	-0.002353
3292.000000	-0.002333
3291.000000	-0.002319
3290.000000	-0.002314
3289.000000	-0.002306
3288.000000	-0.002293
3287.000000	-0.002289
3286.000000	-0.002310
3285.000000	-0.002348
3284.000000	-0.002379
3283.000000	-0.002389
3282.000000	-0.002389
3281.000000	-0.002389
3280.000000	-0.002391
3279.000000	-0.002390
3278.000000	-0.002387
3277.000000	-0.002389
3276.000000	-0.002386
3275.000000	-0.002369
3274.000000	-0.002336
3273.000000	-0.002305
3272.000000	-0.002294
3271.000000	-0.002303
3270.000000	-0.002318
3269.000000	-0.002325
3268.000000	-0.002321
3267.000000	-0.002309
3266.000000	-0.002294
3265.000000	-0.002280
3264.000000	-0.002274
3263.000000	-0.002282
3262.000000	-0.002303
3261.000000	-0.002331
3260.000000	-0.002358
3259.000000	-0.002379
3258.000000	-0.002396
3257.000000	-0.002407
3256.000000	-0.002414
3255.000000	-0.002413
3254.000000	-0.002402
3253.000000	-0.002388
3252.000000	-0.002381
3251.000000	-0.002387
3250.000000	-0.002401
3249.000000	-0.002411
3248.000000	-0.002414
3247.000000	-0.002413
3246.000000	-0.002411
3245.000000	-0.002408
3244.000000	-0.002406
3243.000000	-0.002408
3242.000000	-0.002419
3241.000000	-0.002432
3240.000000	-0.002436
3239.000000	-0.002428
3238.000000	-0.002412
3237.000000	-0.002402
3236.000000	-0.002403
3235.000000	-0.002411
3234.000000	-0.002418
3233.000000	-0.002420
3232.000000	-0.002418
3231.000000	-0.002420
3230.000000	-0.002426
3229.000000	-0.002430
3228.000000	-0.002423
3227.000000	-0.002407
3226.000000	-0.002400
3225.000000	-0.002414
3224.000000	-0.002445
3223.000000	-0.002479
3222.000000	-0.002498
3221.000000	-0.002497
3220.000000	-0.002479
3219.000000	-0.002454
3218.000000	-0.002429
3217.000000	-0.002412
3216.000000	-0.002404
3215.000000	-0.002408
3214.000000	-0.002429
3213.000000	-0.002468
3212.000000	-0.002511
3211.000000	-0.002532
3210.000000	-0.002516
3209.000000	-0.002470
3208.000000	-0.002423
3207.000000	-0.002401
3206.000000	-0.002412
3205.000000	-0.002443
3204.000000	-0.002479
3203.000000	-0.002507
3202.000000	-0.002524
3201.000000	-0.002533
3200.000000	-0.002535
3199.000000	-0.002532
3198.000000	-0.002526
3197.000000	-0.002524
3196.000000	-0.002530
3195.000000	-0.002546
3194.000000	-0.002572
3193.000000	-0.002601
3192.000000	-0.002625
3191.000000	-0.002638
3190.000000	-0.002642
3189.000000	-0.002646
3188.000000	-0.002652
3187.000000	-0.002652
3186.000000	-0.002636
3185.000000	-0.002608
3184.000000	-0.002578
3183.000000	-0.002556
3182.000000	-0.002546
3181.000000	-0.002544
3180.000000	-0.002546
3179.000000	-0.002548
3178.000000	-0.002551
3177.000000	-0.002558
3176.000000	-0.002571
3175.000000	-0.002582
3174.000000	-0.002583
3173.000000	-0.002573
3172.000000	-0.002563
3171.000000	-0.002565
3170.000000	-0.002585
3169.000000	-0.002615
3168.000000	-0.002645
3167.000000	-0.002668
3166.000000	-0.002681
3165.000000	-0.002687
3164.000000	-0.002685
3163.000000	-0.002675
3162.000000	-0.002658
3161.000000	-0.002640
3160.000000	-0.002628
3159.000000	-0.002630
3158.000000	-0.002648
3157.000000	-0.002673
3156.000000	-0.002691
3155.000000	-0.002693
3154.000000	-0.002686
3153.000000	-0.002687
3152.000000	-0.002703
3151.000000	-0.002727
3150.000000	-0.002746
3149.000000	-0.002751
3148.000000	-0.002741
3147.000000	-0.002725
3146.000000	-0.002715
3145.000000	-0.002717
3144.000000	-0.002728
3143.000000	-0.002730
3142.000000	-0.002710
3141.000000	-0.002671
3140.000000	-0.002634
3139.000000	-0.002618
3138.000000	-0.002636
3137.000000	-0.002686
3136.000000	-0.002745
3135.000000	-0.002784
3134.000000	-0.002789
3133.000000	-0.002774
3132.000000	-0.002758
3131.000000	-0.002746
3130.000000	-0.002733
3129.000000	-0.002716
3128.000000	-0.002705
3127.000000	-0.002701
3126.000000	-0.002694
3125.000000	-0.002675
3124.000000	-0.002650
3123.000000	-0.002629
3122.000000	-0.002618
3121.000000	-0.002615
3120.000000	-0.002617
3119.000000	-0.002620
3118.000000	-0.002616
3117.000000	-0.002603
3116.000000	-0.002594
3115.000000	-0.002605
3114.000000	-0.002645
3113.000000	-0.002701
3112.000000	-0.002752
3111.000000	-0.002783
3110.000000	-0.002784
3109.000000	-0.002757
3108.000000	-0.002720
3107.000000	-0.002698
3106.000000	-0.002710
3105.000000	-0.002744
3104.000000	-0.002770
3103.000000	-0.002762
3102.000000	-0.002716
3101.000000	-0.002648
3100.000000	-0.002589
3099.000000	-0.002565
3098.000000	-0.002588
3097.000000	-0.002645
3096.000000	-0.002708
3095.000000	-0.002752
3094.000000	-0.002766
3093.000000	-0.002758
3092.000000	-0.002739
3091.000000	-0.002722
3090.000000	-0.002713
3089.000000	-0.002718
3088.000000	-0.002734
3087.000000	-0.002757
3086.000000	-0.002778
3085.000000	-0.002791
3084.000000	-0.002791
3083.000000	-0.002780
3082.000000	-0.002766
3081.000000	-0.002760
3080.000000	-0.002773
3079.000000	-0.002804
3078.000000	-0.002844
3077.000000	-0.002874
3076.000000	-0.002883
3075.000000	-0.002870
3074.000000	-0.002850
3073.000000	-0.002839
3072.000000	-0.002845
3071.000000	-0.002867
3070.000000	-0.002898
3069.000000	-0.002922
3068.000000	-0.002926
3067.000000	-0.002904
3066.000000	-0.002874
3065.000000	-0.002859
3064.000000	-0.002865
3063.000000	-0.002877
3062.000000	-0.002883
3061.000000	-0.002883
3060.000000	-0.002885
3059.000000	-0.002881
3058.000000	-0.002862
3057.000000	-0.002829
3056.000000	-0.002800
3055.000000	-0.002785
3054.000000	-0.002790
3053.000000	-0.002814
3052.000000	-0.002851
3051.000000	-0.002886
3050.000000	-0.002904
3049.000000	-0.002901
3048.000000	-0.002887
3047.000000	-0.002866
3046.000000	-0.002839
3045.000000	-0.002819
3044.000000	-0.002833
3043.000000	-0.002889
3042.000000	-0.002958
3041.000000	-0.002993
3040.000000	-0.002976
3039.000000	-0.002924
3038.000000	-0.002867
3037.000000	-0.002824
3036.000000	-0.002803
3035.000000	-0.002811
3034.000000	-0.002848
3033.000000	-0.002900
3032.000000	-0.002945
3031.000000	-0.002968
3030.000000	-0.002964
3029.000000	-0.002934
3028.000000	-0.002886
3027.000000	-0.002843
3026.000000	-0.002835
3025.000000	-0.002874
3024.000000	-0.002936
3023.000000	-0.002976
3022.000000	-0.002969
3021.000000	-0.002927
3020.000000	-0.002880
3019.000000	-0.002855
3018.000000	-0.002861
3017.000000	-0.002903
3016.000000	-0.002977
3015.000000	-0.003066
3014.000000	-0.003136
3013.000000	-0.003160
3012.000000	-0.003138
3011.000000	-0.003096
3010.000000	-0.003059
3009.000000	-0.003034
3008.000000	-0.003018
3007.000000	-0.003016
3006.000000	-0.003039
3005.000000	-0.003079
3004.000000	-0.003112
3003.000000	-0.003117
3002.000000	-0.003103
3001.000000	-0.003092
3000.000000	-0.003100
2999.000000	-0.003128
2998.000000	-0.003166
2997.000000	-0.003206
2996.000000	-0.003236
2995.000000	-0.003245
2994.000000	-0.003232
2993.000000	-0.003212
2992.000000	-0.003199
2991.000000	-0.003202
2990.000000	-0.003224
2989.000000	-0.003273
2988.000000	-0.003356
2987.000000	-0.003461
2986.000000	-0.003562
2985.000000	-0.003637
2984.000000	-0.003681
2983.000000	-0.003709
2982.000000	-0.003743
2981.000000	-0.003799
2980.000000	-0.003885
2979.000000	-0.003996
2978.000000	-0.004119
2977.000000	-0.004235
2976.000000	-0.004334
2975.000000	-0.004418
2974.000000	-0.004493
2973.000000	-0.004568
2972.000000	-0.004647
2971.000000	-0.004727
2970.000000	-0.004803
2969.000000	-0.004862
2968.000000	-0.004891
2967.000000	-0.004887
2966.000000	-0.004852
2965.000000	-0.004787
2964.000000	-0.004693
2963.000000	-0.004576
2962.000000	-0.004454
2961.000000	-0.004347
2960.000000	-0.004263
2959.000000	-0.004195
2958.000000	-0.004139
2957.000000	-0.004099
2956.000000	-0.004076
2955.000000	-0.004051
2954.000000	-0.004004
2953.000000	-0.003936
2952.000000	-0.003871
2951.000000	-0.003839
2950.000000	-0.003858
2949.000000	-0.003914
2948.000000	-0.003983
2947.000000	-0.004042
2946.000000	-0.004088
2945.000000	-0.004137
2944.000000	-0.004207
2943.000000	-0.004301
2942.000000	-0.004405
2941.000000	-0.004495
2940.000000	-0.004548
2939.000000	-0.004556
2938.000000	-0.004530
2937.000000	-0.004492
2936.000000	-0.004456
2935.000000	-0.004426
2934.000000	-0.004403
2933.000000	-0.004391
2932.000000	-0.004380
2931.000000	-0.004353
2930.000000	-0.004294
2929.000000	-0.004216
2928.000000	-0.004146
2927.000000	-0.004097
2926.000000	-0.004066
2925.000000	-0.004045
2924.000000	-0.004029
2923.000000	-0.004007
2922.000000	-0.003970
2921.000000	-0.003920
2920.000000	-0.003871
2919.000000	-0.003834
2918.000000	-0.003807
2917.000000	-0.003784
2916.000000	-0.003772
2915.000000	-0.003776
2914.000000	-0.003789
2913.000000	-0.003799
2912.000000	-0.003802
2911.000000	-0.003802
2910.000000	-0.003801
2909.000000	-0.003798
2908.000000	-0.003795
2907.000000	-0.003796
2906.000000	-0.003801
2905.000000	-0.003805
2904.000000	-0.003808
2903.000000	-0.003815
2902.000000	-0.003827
2901.000000	-0.003840
2900.000000	-0.003843
2899.000000	-0.003838
2898.000000	-0.003833
2897.000000	-0.003833
2896.000000	-0.003839
2895.000000	-0.003845
2894.000000	-0.003846
2893.000000	-0.003841
2892.000000	-0.003834
2891.000000	-0.003836
2890.000000	-0.003853
2889.000000	-0.003887
2888.000000	-0.003932
2887.000000	-0.003983
2886.000000	-0.004042
2885.000000	-0.004108
2884.000000	-0.004171
2883.000000	-0.004220
2882.000000	-0.004257
2881.000000	-0.004289
2880.000000	-0.004320
2879.000000	-0.004340
2878.000000	-0.004342
2877.000000	-0.004329
2876.000000	-0.004302
2875.000000	-0.004265
2874.000000	-0.004221
2873.000000	-0.004181
2872.000000	-0.004155
2871.000000	-0.004138
2870.000000	-0.004116
2869.000000	-0.004080
2868.000000	-0.004027
2867.000000	-0.003963
2866.000000	-0.003901
2865.000000	-0.003850
2864.000000	-0.003814
2863.000000	-0.003782
2862.000000	-0.003745
2861.000000	-0.003706
2860.000000	-0.003675
2859.000000	-0.003654
2858.000000	-0.003637
2857.000000	-0.003616
2856.000000	-0.003589
2855.000000	-0.003550
2854.000000	-0.003497
2853.000000	-0.003443
2852.000000	-0.003401
2851.000000	-0.003379
2850.000000	-0.003367
2849.000000	-0.003358
2848.000000	-0.003351
2847.000000	-0.003348
2846.000000	-0.003341
2845.000000	-0.003323
2844.000000	-0.003297
2843.000000	-0.003275
2842.000000	-0.003265
2841.000000	-0.003263
2840.000000	-0.003262
2839.000000	-0.003252
2838.000000	-0.003235
2837.000000	-0.003222
2836.000000	-0.003224
2835.000000	-0.003234
2834.000000	-0.003235
2833.000000	-0.003216
2832.000000	-0.003185
2831.000000	-0.003160
2830.000000	-0.003149
2829.000000	-0.003147
2828.000000	-0.003142
2827.000000	-0.003123
2826.000000	-0.003086
2825.000000	-0.003040
2824.000000	-0.003007
2823.000000	-0.003003
2822.000000	-0.003022
2821.000000	-0.003043
2820.000000	-0.003050
2819.000000	-0.003044
2818.000000	-0.003038
2817.000000	-0.003037
2816.000000	-0.003041
2815.000000	-0.003039
2814.000000	-0.003023
2813.000000	-0.002991
2812.000000	-0.002952
2811.000000	-0.002916
2810.000000	-0.002891
2809.000000	-0.002882
2808.000000	-0.002887
2807.000000	-0.002899
2806.000000	-0.002909
2805.000000	-0.002918
2804.000000	-0.002933
2803.000000	-0.002957
2802.000000	-0.002977
2801.000000	-0.002978
2800.000000	-0.002961
2799.000000	-0.002941
2798.000000	-0.002931
2797.000000	-0.002930
2796.000000	-0.002933
2795.000000	-0.002933
2794.000000	-0.002926
2793.000000	-0.002910
2792.000000	-0.002888
2791.000000	-0.002873
2790.000000	-0.002876
2789.000000	-0.002894
2788.000000	-0.002914
2787.000000	-0.002923
2786.000000	-0.002918
2785.000000	-0.002903
2784.000000	-0.002886
2783.000000	-0.002872
2782.000000	-0.002866
2781.000000	-0.002865
2780.000000	-0.002863
2779.000000	-0.002860
2778.000000	-0.002860
2777.000000	-0.002864
2776.000000	-0.002865
2775.000000	-0.002853
2774.000000	-0.002833
2773.000000	-0.002822
2772.000000	-0.002834
2771.000000	-0.002862
2770.000000	-0.002886
2769.000000	-0.002886
2768.000000	-0.002863
2767.000000	-0.002829
2766.000000	-0.002804
2765.000000	-0.002799
2764.000000	-0.002813
2763.000000	-0.002827
2762.000000	-0.002825
2761.000000	-0.002808
2760.000000	-0.002791
2759.000000	-0.002793
2758.000000	-0.002820
2757.000000	-0.002860
2756.000000	-0.002896
2755.000000	-0.002913
2754.000000	-0.002905
2753.000000	-0.002881
2752.000000	-0.002856
2751.000000	-0.002844
2750.000000	-0.002849
2749.000000	-0.002863
2748.000000	-0.002871
2747.000000	-0.002863
2746.000000	-0.002840
2745.000000	-0.002814
2744.000000	-0.002799
2743.000000	-0.002795
2742.000000	-0.002795
2741.000000	-0.002798
2740.000000	-0.002805
2739.000000	-0.002816
2738.000000	-0.002817
2737.000000	-0.002804
2736.000000	-0.002788
2735.000000	-0.002788
2734.000000	-0.002808
2733.000000	-0.002828
2732.000000	-0.002833
2731.000000	-0.002827
2730.000000	-0.002822
2729.000000	-0.002824
2728.000000	-0.002824
2727.000000	-0.002817
2726.000000	-0.002807
2725.000000	-0.002803
2724.000000	-0.002806
2723.000000	-0.002810
2722.000000	-0.002810
2721.000000	-0.002809
2720.000000	-0.002811
2719.000000	-0.002811
2718.000000	-0.002806
2717.000000	-0.002798
2716.000000	-0.002795
2715.000000	-0.002797
2714.000000	-0.002799
2713.000000	-0.002796
2712.000000	-0.002788
2711.000000	-0.002776
2710.000000	-0.002760
2709.000000	-0.002746
2708.000000	-0.002743
2707.000000	-0.002760
2706.000000	-0.002792
2705.000000	-0.002829
2704.000000	-0.002856
2703.000000	-0.002866
2702.000000	-0.002855
2701.000000	-0.002828
2700.000000	-0.002796
2699.000000	-0.002772
2698.000000	-0.002761
2697.000000	-0.002760
2696.000000	-0.002761
2695.000000	-0.002757
2694.000000	-0.002742
2693.000000	-0.002721
2692.000000	-0.002707
2691.000000	-0.002712
2690.000000	-0.002734
2689.000000	-0.002764
2688.000000	-0.002787
2687.000000	-0.002798
2686.000000	-0.002795
2685.000000	-0.002776
2684.000000	-0.002744
2683.000000	-0.002710
2682.000000	-0.002689
2681.000000	-0.002686
2680.000000	-0.002696
2679.000000	-0.002707
2678.000000	-0.002713
2677.000000	-0.002713
2676.000000	-0.002708
2675.000000	-0.002694
2674.000000	-0.002675
2673.000000	-0.002663
2672.000000	-0.002664
2671.000000	-0.002671
2670.000000	-0.002677
2669.000000	-0.002677
2668.000000	-0.002676
2667.000000	-0.002674
2666.000000	-0.002669
2665.000000	-0.002667
2664.000000	-0.002674
2663.000000	-0.002691
2662.000000	-0.002702
2661.000000	-0.002697
2660.000000	-0.002679
2659.000000	-0.002662
2658.000000	-0.002658
2657.000000	-0.002667
2656.000000	-0.002681
2655.000000	-0.002687
2654.000000	-0.002678
2653.000000	-0.002659
2652.000000	-0.002642
2651.000000	-0.002635
2650.000000	-0.002636
2649.000000	-0.002637
2648.000000	-0.002637
2647.000000	-0.002641
2646.000000	-0.002650
2645.000000	-0.002663
2644.000000	-0.002677
2643.000000	-0.002690
2642.000000	-0.002695
2641.000000	-0.002690
2640.000000	-0.002684
2639.000000	-0.002685
2638.000000	-0.002695
2637.000000	-0.002700
2636.000000	-0.002691
2635.000000	-0.002670
2634.000000	-0.002650
2633.000000	-0.002643
2632.000000	-0.002649
2631.000000	-0.002664
2630.000000	-0.002684
2629.000000	-0.002703
2628.000000	-0.002718
2627.000000	-0.002731
2626.000000	-0.002743
2625.000000	-0.002753
2624.000000	-0.002756
2623.000000	-0.002747
2622.000000	-0.002724
2621.000000	-0.002697
2620.000000	-0.002677
2619.000000	-0.002675
2618.000000	-0.002685
2617.000000	-0.002697
2616.000000	-0.002699
2615.000000	-0.002692
2614.000000	-0.002684
2613.000000	-0.002683
2612.000000	-0.002684
2611.000000	-0.002675
2610.000000	-0.002657
2609.000000	-0.002644
2608.000000	-0.002646
2607.000000	-0.002658
2606.000000	-0.002664
2605.000000	-0.002659
2604.000000	-0.002651
2603.000000	-0.002651
2602.000000	-0.002656
2601.000000	-0.002659
2600.000000	-0.002657
2599.000000	-0.002649
2598.000000	-0.002639
2597.000000	-0.002631
2596.000000	-0.002631
2595.000000	-0.002639
2594.000000	-0.002646
2593.000000	-0.002643
2592.000000	-0.002627
2591.000000	-0.002608
2590.000000	-0.002594
2589.000000	-0.002588
2588.000000	-0.002587
2587.000000	-0.002590
2586.000000	-0.002599
2585.000000	-0.002615
2584.000000	-0.002629
2583.000000	-0.002638
2582.000000	-0.002643
2581.000000	-0.002651
2580.000000	-0.002661
2579.000000	-0.002664
2578.000000	-0.002653
2577.000000	-0.002634
2576.000000	-0.002616
2575.000000	-0.002602
2574.000000	-0.002589
2573.000000	-0.002581
2572.000000	-0.002583
2571.000000	-0.002595
2570.000000	-0.002610
2569.000000	-0.002625
2568.000000	-0.002639
2567.000000	-0.002651
2566.000000	-0.002652
2565.000000	-0.002646
2564.000000	-0.002641
2563.000000	-0.002646
2562.000000	-0.002656
2561.000000	-0.002664
2560.000000	-0.002665
2559.000000	-0.002660
2558.000000	-0.002651
2557.000000	-0.002638
2556.000000	-0.002626
2555.000000	-0.002615
2554.000000	-0.002607
2553.000000	-0.002602
2552.000000	-0.002600
2551.000000	-0.002600
2550.000000	-0.002600
2549.000000	-0.002600
2548.000000	-0.002601
2547.000000	-0.002598
2546.000000	-0.002586
2545.000000	-0.002572
2544.000000	-0.002566
2543.000000	-0.002567
2542.000000	-0.002567
2541.000000	-0.002562
2540.000000	-0.002561
2539.000000	-0.002574
2538.000000	-0.002594
2537.000000	-0.002604
2536.000000	-0.002597
2535.000000	-0.002581
2534.000000	-0.002571
2533.000000	-0.002577
2532.000000	-0.002593
2531.000000	-0.002605
2530.000000	-0.002601
2529.000000	-0.002587
2528.000000	-0.002576
2527.000000	-0.002579
2526.000000	-0.002591
2525.000000	-0.002604
2524.000000	-0.002606
2523.000000	-0.002592
2522.000000	-0.002566
2521.000000	-0.002547
2520.000000	-0.002553
2519.000000	-0.002579
2518.000000	-0.002607
2517.000000	-0.002621
2516.000000	-0.002623
2515.000000	-0.002617
2514.000000	-0.002601
2513.000000	-0.002577
2512.000000	-0.002555
2511.000000	-0.002546
2510.000000	-0.002551
2509.000000	-0.002565
2508.000000	-0.002583
2507.000000	-0.002602
2506.000000	-0.002611
2505.000000	-0.002603
2504.000000	-0.002578
2503.000000	-0.002549
2502.000000	-0.002532
2501.000000	-0.002538
2500.000000	-0.002562
2499.000000	-0.002581
2498.000000	-0.002581
2497.000000	-0.002564
2496.000000	-0.002551
2495.000000	-0.002552
2494.000000	-0.002559
2493.000000	-0.002558
2492.000000	-0.002553
2491.000000	-0.002552
2490.000000	-0.002560
2489.000000	-0.002574
2488.000000	-0.002587
2487.000000	-0.002599
2486.000000	-0.002609
2485.000000	-0.002615
2484.000000	-0.002617
2483.000000	-0.002614
2482.000000	-0.002605
2481.000000	-0.002591
2480.000000	-0.002580
2479.000000	-0.002573
2478.000000	-0.002561
2477.000000	-0.002536
2476.000000	-0.002508
2475.000000	-0.002495
2474.000000	-0.002504
2473.000000	-0.002522
2472.000000	-0.002536
2471.000000	-0.002536
2470.000000	-0.002527
2469.000000	-0.002516
2468.000000	-0.002513
2467.000000	-0.002524
2466.000000	-0.002545
2465.000000	-0.002565
2464.000000	-0.002574
2463.000000	-0.002569
2462.000000	-0.002556
2461.000000	-0.002551
2460.000000	-0.002566
2459.000000	-0.002597
2458.000000	-0.002627
2457.000000	-0.002641
2456.000000	-0.002631
2455.000000	-0.002600
2454.000000	-0.002559
2453.000000	-0.002520
2452.000000	-0.002498
2451.000000	-0.002495
2450.000000	-0.002502
2449.000000	-0.002513
2448.000000	-0.002526
2447.000000	-0.002540
2446.000000	-0.002551
2445.000000	-0.002552
2444.000000	-0.002544
2443.000000	-0.002533
2442.000000	-0.002525
2441.000000	-0.002523
2440.000000	-0.002527
2439.000000	-0.002530
2438.000000	-0.002527
2437.000000	-0.002525
2436.000000	-0.002527
2435.000000	-0.002531
2434.000000	-0.002532
2433.000000	-0.002533
2432.000000	-0.002542
2431.000000	-0.002555
2430.000000	-0.002560
2429.000000	-0.002551
2428.000000	-0.002538
2427.000000	-0.002531
2426.000000	-0.002530
2425.000000	-0.002528
2424.000000	-0.002524
2423.000000	-0.002517
2422.000000	-0.002509
2421.000000	-0.002506
2420.000000	-0.002516
2419.000000	-0.002537
2418.000000	-0.002554
2417.000000	-0.002552
2416.000000	-0.002532
2415.000000	-0.002500
2414.000000	-0.002466
2413.000000	-0.002445
2412.000000	-0.002443
2411.000000	-0.002454
2410.000000	-0.002459
2409.000000	-0.002453
2408.000000	-0.002449
2407.000000	-0.002449
2406.000000	-0.002444
2405.000000	-0.002435
2404.000000	-0.002434
2403.000000	-0.002452
2402.000000	-0.002476
2401.000000	-0.002493
2400.000000	-0.002504
2399.000000	-0.002505
2398.000000	-0.002488
2397.000000	-0.002452
2396.000000	-0.002418
2395.000000	-0.002406
2394.000000	-0.002408
2393.000000	-0.002407
2392.000000	-0.002395
2391.000000	-0.002371
2390.000000	-0.002328
2389.000000	-0.002263
2388.000000	-0.002188
2387.000000	-0.002114
2386.000000	-0.002034
2385.000000	-0.001936
2384.000000	-0.001816
2383.000000	-0.001676
2382.000000	-0.001518
2381.000000	-0.001353
2380.000000	-0.001203
2379.000000	-0.001082
2378.000000	-0.000981
2377.000000	-0.000887
2376.000000	-0.000811
2375.000000	-0.000766
2374.000000	-0.000749
2373.000000	-0.000761
2372.000000	-0.000802
2371.000000	-0.000841
2370.000000	-0.000819
2369.000000	-0.000707
2368.000000	-0.000532
2367.000000	-0.000343
2366.000000	-0.000180
2365.000000	-0.000043
2364.000000	0.000087
2363.000000	0.000195
2362.000000	0.000318
2361.000000	0.000487
2360.000000	0.000656
2359.000000	0.000793
2358.000000	0.000859
2357.000000	0.000868
2356.000000	0.000852
2355.000000	0.000807
2354.000000	0.000779
2353.000000	0.000858
2352.000000	0.001126
2351.000000	0.001422
2350.000000	0.001475
2349.000000	0.001253
2348.000000	0.000959
2347.000000	0.000979
2346.000000	0.001531
2345.000000	0.002522
2344.000000	0.003591
2343.000000	0.004311
2342.000000	0.004566
2341.000000	0.004367
2340.000000	0.003887
2339.000000	0.003313
2338.000000	0.002754
2337.000000	0.002244
2336.000000	0.001821
2335.000000	0.001528
2334.000000	0.001351
2333.000000	0.001261
2332.000000	0.001267
2331.000000	0.001343
2330.000000	0.001352
2329.000000	0.001277
2328.000000	0.001102
2327.000000	0.000944
2326.000000	0.000800
2325.000000	0.000696
2324.000000	0.000641
2323.000000	0.000607
2322.000000	0.000593
2321.000000	0.000570
2320.000000	0.000550
2319.000000	0.000488
2318.000000	0.000352
2317.000000	0.000160
2316.000000	-0.000030
2315.000000	-0.000158
2314.000000	-0.000252
2313.000000	-0.000334
2312.000000	-0.000448
2311.000000	-0.000571
2310.000000	-0.000713
2309.000000	-0.000839
2308.000000	-0.000950
2307.000000	-0.001027
2306.000000	-0.001103
2305.000000	-0.001183
2304.000000	-0.001284
2303.000000	-0.001395
2302.000000	-0.001517
2301.000000	-0.001629
2300.000000	-0.001728
2299.000000	-0.001815
2298.000000	-0.001913
2297.000000	-0.002017
2296.000000	-0.002118
2295.000000	-0.002197
2294.000000	-0.002264
2293.000000	-0.002324
2292.000000	-0.002385
2291.000000	-0.002442
2290.000000	-0.002495
2289.000000	-0.002537
2288.000000	-0.002563
2287.000000	-0.002576
2286.000000	-0.002589
2285.000000	-0.002608
2284.000000	-0.002634
2283.000000	-0.002664
2282.000000	-0.002696
2281.000000	-0.002726
2280.000000	-0.002740
2279.000000	-0.002734
2278.000000	-0.002715
2277.000000	-0.002701
2276.000000	-0.002697
2275.000000	-0.002695
2274.000000	-0.002690
2273.000000	-0.002690
2272.000000	-0.002706
2271.000000	-0.002733
2270.000000	-0.002756
2269.000000	-0.002766
2268.000000	-0.002767
2267.000000	-0.002773
2266.000000	-0.002788
2265.000000	-0.002810
2264.000000	-0.002835
2263.000000	-0.002858
2262.000000	-0.002866
2261.000000	-0.002843
2260.000000	-0.002787
2259.000000	-0.002718
2258.000000	-0.002659
2257.000000	-0.002637
2256.000000	-0.002676
2255.000000	-0.002793
2254.000000	-0.002979
2253.000000	-0.003188
2252.000000	-0.003369
2251.000000	-0.003495
2250.000000	-0.003573
2249.000000	-0.003606
2248.000000	-0.003591
2247.000000	-0.003526
2246.000000	-0.003423
2245.000000	-0.003309
2244.000000	-0.003202
2243.000000	-0.003113
2242.000000	-0.003047
2241.000000	-0.003015
2240.000000	-0.003026
2239.000000	-0.003079
2238.000000	-0.003157
2237.000000	-0.003239
2236.000000	-0.003312
2235.000000	-0.003372
2234.000000	-0.003411
2233.000000	-0.003410
2232.000000	-0.003361
2231.000000	-0.003277
2230.000000	-0.003180
2229.000000	-0.003085
2228.000000	-0.002994
2227.000000	-0.002907
2226.000000	-0.002830
2225.000000	-0.002772
2224.000000	-0.002732
2223.000000	-0.002704
2222.000000	-0.002673
2221.000000	-0.002633
2220.000000	-0.002595
2219.000000	-0.002579
2218.000000	-0.002590
2217.000000	-0.002607
2216.000000	-0.002604
2215.000000	-0.002580
2214.000000	-0.002553
2213.000000	-0.002536
2212.000000	-0.002526
2211.000000	-0.002515
2210.000000	-0.002506
2209.000000	-0.002502
2208.000000	-0.002505
2207.000000	-0.002512
2206.000000	-0.002524
2205.000000	-0.002537
2204.000000	-0.002544
2203.000000	-0.002537
2202.000000	-0.002522
2201.000000	-0.002508
2200.000000	-0.002506
2199.000000	-0.002515
2198.000000	-0.002533
2197.000000	-0.002550
2196.000000	-0.002556
2195.000000	-0.002549
2194.000000	-0.002538
2193.000000	-0.002532
2192.000000	-0.002534
2191.000000	-0.002540
2190.000000	-0.002545
2189.000000	-0.002548
2188.000000	-0.002548
2187.000000	-0.002546
2186.000000	-0.002546
2185.000000	-0.002549
2184.000000	-0.002552
2183.000000	-0.002551
2182.000000	-0.002546
2181.000000	-0.002535
2180.000000	-0.002521
2179.000000	-0.002511
2178.000000	-0.002511
2177.000000	-0.002519
2176.000000	-0.002523
2175.000000	-0.002519
2174.000000	-0.002505
2173.000000	-0.002491
2172.000000	-0.002484
2171.000000	-0.002489
2170.000000	-0.002500
2169.000000	-0.002508
2168.000000	-0.002504
2167.000000	-0.002491
2166.000000	-0.002476
2165.000000	-0.002462
2164.000000	-0.002449
2163.000000	-0.002440
2162.000000	-0.002443
2161.000000	-0.002461
2160.000000	-0.002483
2159.000000	-0.002494
2158.000000	-0.002491
2157.000000	-0.002479
2156.000000	-0.002472
2155.000000	-0.002473
2154.000000	-0.002484
2153.000000	-0.002500
2152.000000	-0.002513
2151.000000	-0.002514
2150.000000	-0.002501
2149.000000	-0.002477
2148.000000	-0.002456
2147.000000	-0.002451
2146.000000	-0.002465
2145.000000	-0.002492
2144.000000	-0.002514
2143.000000	-0.002525
2142.000000	-0.002527
2141.000000	-0.002528
2140.000000	-0.002539
2139.000000	-0.002556
2138.000000	-0.002563
2137.000000	-0.002548
2136.000000	-0.002515
2135.000000	-0.002490
2134.000000	-0.002487
2133.000000	-0.002497
2132.000000	-0.002494
2131.000000	-0.002463
2130.000000	-0.002411
2129.000000	-0.002356
2128.000000	-0.002312
2127.000000	-0.002286
2126.000000	-0.002271
2125.000000	-0.002250
2124.000000	-0.002205
2123.000000	-0.002130
2122.000000	-0.002043
2121.000000	-0.001964
2120.000000	-0.001905
2119.000000	-0.001861
2118.000000	-0.001821
2117.000000	-0.001787
2116.000000	-0.001771
2115.000000	-0.001783
2114.000000	-0.001814
2113.000000	-0.001849
2112.000000	-0.001880
2111.000000	-0.001920
2110.000000	-0.001989
2109.000000	-0.002081
2108.000000	-0.002174
2107.000000	-0.002243
2106.000000	-0.002287
2105.000000	-0.002317
2104.000000	-0.002343
2103.000000	-0.002365
2102.000000	-0.002381
2101.000000	-0.002393
2100.000000	-0.002406
2099.000000	-0.002424
2098.000000	-0.002446
2097.000000	-0.002464
2096.000000	-0.002467
2095.000000	-0.002453
2094.000000	-0.002435
2093.000000	-0.002434
2092.000000	-0.002459
2091.000000	-0.002501
2090.000000	-0.002539
2089.000000	-0.002559
2088.000000	-0.002560
2087.000000	-0.002549
2086.000000	-0.002533
2085.000000	-0.002517
2084.000000	-0.002511
2083.000000	-0.002515
2082.000000	-0.002521
2081.000000	-0.002521
2080.000000	-0.002515
2079.000000	-0.002509
2078.000000	-0.002505
2077.000000	-0.002491
2076.000000	-0.002464
2075.000000	-0.002432
2074.000000	-0.002410
2073.000000	-0.002403
2072.000000	-0.002409
2071.000000	-0.002423
2070.000000	-0.002437
2069.000000	-0.002444
2068.000000	-0.002442
2067.000000	-0.002438
2066.000000	-0.002433
2065.000000	-0.002425
2064.000000	-0.002411
2063.000000	-0.002399
2062.000000	-0.002394
2061.000000	-0.002392
2060.000000	-0.002388
2059.000000	-0.002383
2058.000000	-0.002386
2057.000000	-0.002399
2056.000000	-0.002409
2055.000000	-0.002409
2054.000000	-0.002399
2053.000000	-0.002384
2052.000000	-0.002368
2051.000000	-0.002360
2050.000000	-0.002364
2049.000000	-0.002376
2048.000000	-0.002384
2047.000000	-0.002381
2046.000000	-0.002368
2045.000000	-0.002356
2044.000000	-0.002349
2043.000000	-0.002351
2042.000000	-0.002359
2041.000000	-0.002367
2040.000000	-0.002369
2039.000000	-0.002361
2038.000000	-0.002352
2037.000000	-0.002352
2036.000000	-0.002362
2035.000000	-0.002373
2034.000000	-0.002379
2033.000000	-0.002379
2032.000000	-0.002377
2031.000000	-0.002378
2030.000000	-0.002381
2029.000000	-0.002378
2028.000000	-0.002364
2027.000000	-0.002342
2026.000000	-0.002327
2025.000000	-0.002328
2024.000000	-0.002343
2023.000000	-0.002354
2022.000000	-0.002343
2021.000000	-0.002311
2020.000000	-0.002282
2019.000000	-0.002278
2018.000000	-0.002297
2017.000000	-0.002320
2016.000000	-0.002335
2015.000000	-0.002348
2014.000000	-0.002370
2013.000000	-0.002391
2012.000000	-0.002396
2011.000000	-0.002379
2010.000000	-0.002352
2009.000000	-0.002326
2008.000000	-0.002309
2007.000000	-0.002308
2006.000000	-0.002321
2005.000000	-0.002341
2004.000000	-0.002352
2003.000000	-0.002350
2002.000000	-0.002340
2001.000000	-0.002331
2000.000000	-0.002324
1999.000000	-0.002324
1998.000000	-0.002326
1997.000000	-0.002324
1996.000000	-0.002310
1995.000000	-0.002292
1994.000000	-0.002281
1993.000000	-0.002283
1992.000000	-0.002287
1991.000000	-0.002285
1990.000000	-0.002280
1989.000000	-0.002276
1988.000000	-0.002272
1987.000000	-0.002264
1986.000000	-0.002254
1985.000000	-0.002249
1984.000000	-0.002256
1983.000000	-0.002272
1982.000000	-0.002291
1981.000000	-0.002302
1980.000000	-0.002299
1979.000000	-0.002291
1978.000000	-0.002293
1977.000000	-0.002309
1976.000000	-0.002326
1975.000000	-0.002324
1974.000000	-0.002301
1973.000000	-0.002269
1972.000000	-0.002242
1971.000000	-0.002226
1970.000000	-0.002220
1969.000000	-0.002221
1968.000000	-0.002228
1967.000000	-0.002240
1966.000000	-0.002252
1965.000000	-0.002253
1964.000000	-0.002239
1963.000000	-0.002222
1962.000000	-0.002219
1961.000000	-0.002237
1960.000000	-0.002263
1959.000000	-0.002281
1958.000000	-0.002289
1957.000000	-0.002290
1956.000000	-0.002283
1955.000000	-0.002270
1954.000000	-0.002255
1953.000000	-0.002245
1952.000000	-0.002243
1951.000000	-0.002248
1950.000000	-0.002252
1949.000000	-0.002252
1948.000000	-0.002249
1947.000000	-0.002244
1946.000000	-0.002235
1945.000000	-0.002220
1944.000000	-0.002198
1943.000000	-0.002177
1942.000000	-0.002172
1941.000000	-0.002187
1940.000000	-0.002210
1939.000000	-0.002224
1938.000000	-0.002228
1937.000000	-0.002228
1936.000000	-0.002228
1935.000000	-0.002228
1934.000000	-0.002225
1933.000000	-0.002223
1932.000000	-0.002225
1931.000000	-0.002229
1930.000000	-0.002232
1929.000000	-0.002231
1928.000000	-0.002233
1927.000000	-0.002242
1926.000000	-0.002254
1925.000000	-0.002259
1924.000000	-0.002254
1923.000000	-0.002240
1922.000000	-0.002226
1921.000000	-0.002214
1920.000000	-0.002203
1919.000000	-0.002192
1918.000000	-0.002185
1917.000000	-0.002187
1916.000000	-0.002194
1915.000000	-0.002197
1914.000000	-0.002193
1913.000000	-0.002188
1912.000000	-0.002187
1911.000000	-0.002189
1910.000000	-0.002194
1909.000000	-0.002200
1908.000000	-0.002213
1907.000000	-0.002233
1906.000000	-0.002254
1905.000000	-0.002268
1904.000000	-0.002269
1903.000000	-0.002262
1902.000000	-0.002254
1901.000000	-0.002250
1900.000000	-0.002246
1899.000000	-0.002238
1898.000000	-0.002225
1897.000000	-0.002209
1896.000000	-0.002199
1895.000000	-0.002198
1894.000000	-0.002207
1893.000000	-0.002221
1892.000000	-0.002235
1891.000000	-0.002246
1890.000000	-0.002253
1889.000000	-0.002251
1888.000000	-0.002237
1887.000000	-0.002216
1886.000000	-0.002195
1885.000000	-0.002183
1884.000000	-0.002183
1883.000000	-0.002195
1882.000000	-0.002217
1881.000000	-0.002238
1880.000000	-0.002245
1879.000000	-0.002237
1878.000000	-0.002223
1877.000000	-0.002216
1876.000000	-0.002223
1875.000000	-0.002238
1874.000000	-0.002247
1873.000000	-0.002235
1872.000000	-0.002201
1871.000000	-0.002159
1870.000000	-0.002133
1869.000000	-0.002133
1868.000000	-0.002149
1867.000000	-0.002161
1866.000000	-0.002163
1865.000000	-0.002159
1864.000000	-0.002157
1863.000000	-0.002160
1862.000000	-0.002163
1861.000000	-0.002161
1860.000000	-0.002154
1859.000000	-0.002152
1858.000000	-0.002159
1857.000000	-0.002173
1856.000000	-0.002181
1855.000000	-0.002177
1854.000000	-0.002168
1853.000000	-0.002163
1852.000000	-0.002163
1851.000000	-0.002166
1850.000000	-0.002166
1849.000000	-0.002160
1848.000000	-0.002149
1847.000000	-0.002144
1846.000000	-0.002154
1845.000000	-0.002170
1844.000000	-0.002172
1843.000000	-0.002160
1842.000000	-0.002150
1841.000000	-0.002151
1840.000000	-0.002158
1839.000000	-0.002162
1838.000000	-0.002162
1837.000000	-0.002161
1836.000000	-0.002152
1835.000000	-0.002133
1834.000000	-0.002117
1833.000000	-0.002114
1832.000000	-0.002126
1831.000000	-0.002139
1830.000000	-0.002141
1829.000000	-0.002128
1828.000000	-0.002109
1827.000000	-0.002097
1826.000000	-0.002098
1825.000000	-0.002112
1824.000000	-0.002129
1823.000000	-0.002137
1822.000000	-0.002134
1821.000000	-0.002124
1820.000000	-0.002114
1819.000000	-0.002110
1818.000000	-0.002117
1817.000000	-0.002137
1816.000000	-0.002163
1815.000000	-0.002182
1814.000000	-0.002184
1813.000000	-0.002170
1812.000000	-0.002153
1811.000000	-0.002141
1810.000000	-0.002136
1809.000000	-0.002131
1808.000000	-0.002120
1807.000000	-0.002104
1806.000000	-0.002095
1805.000000	-0.002099
1804.000000	-0.002110
1803.000000	-0.002120
1802.000000	-0.002134
1801.000000	-0.002161
1800.000000	-0.002196
1799.000000	-0.002219
1798.000000	-0.002216
1797.000000	-0.002190
1796.000000	-0.002152
1795.000000	-0.002117
1794.000000	-0.002099
1793.000000	-0.002109
1792.000000	-0.002135
1791.000000	-0.002156
1790.000000	-0.002155
1789.000000	-0.002134
1788.000000	-0.002104
1787.000000	-0.002080
1786.000000	-0.002069
1785.000000	-0.002076
1784.000000	-0.002096
1783.000000	-0.002121
1782.000000	-0.002139
1781.000000	-0.002132
1780.000000	-0.002097
1779.000000	-0.002056
1778.000000	-0.002045
1777.000000	-0.002070
1776.000000	-0.002101
1775.000000	-0.002106
1774.000000	-0.002092
1773.000000	-0.002084
1772.000000	-0.002091
1771.000000	-0.002091
1770.000000	-0.002066
1769.000000	-0.002031
1768.000000	-0.002018
1767.000000	-0.002032
1766.000000	-0.002049
1765.000000	-0.002053
1764.000000	-0.002050
1763.000000	-0.002055
1762.000000	-0.002064
1761.000000	-0.002061
1760.000000	-0.002043
1759.000000	-0.002027
1758.000000	-0.002034
1757.000000	-0.002057
1756.000000	-0.002071
1755.000000	-0.002056
1754.000000	-0.002013
1753.000000	-0.001965
1752.000000	-0.001933
1751.000000	-0.001926
1750.000000	-0.001936
1749.000000	-0.001957
1748.000000	-0.001978
1747.000000	-0.001993
1746.000000	-0.001999
1745.000000	-0.001993
1744.000000	-0.001978
1743.000000	-0.001953
1742.000000	-0.001916
1741.000000	-0.001880
1740.000000	-0.001861
1739.000000	-0.001863
1738.000000	-0.001879
1737.000000	-0.001897
1736.000000	-0.001924
1735.000000	-0.001963
1734.000000	-0.001982
1733.000000	-0.001959
1732.000000	-0.001907
1731.000000	-0.001855
1730.000000	-0.001823
1729.000000	-0.001814
1728.000000	-0.001817
1727.000000	-0.001820
1726.000000	-0.001809
1725.000000	-0.001775
1724.000000	-0.001724
1723.000000	-0.001677
1722.000000	-0.001655
1721.000000	-0.001659
1720.000000	-0.001678
1719.000000	-0.001696
1718.000000	-0.001695
1717.000000	-0.001666
1716.000000	-0.001612
1715.000000	-0.001533
1714.000000	-0.001441
1713.000000	-0.001357
1712.000000	-0.001301
1711.000000	-0.001271
1710.000000	-0.001253
1709.000000	-0.001224
1708.000000	-0.001174
1707.000000	-0.001117
1706.000000	-0.001077
1705.000000	-0.001069
1704.000000	-0.001077
1703.000000	-0.001076
1702.000000	-0.001065
1701.000000	-0.001053
1700.000000	-0.001038
1699.000000	-0.001015
1698.000000	-0.000986
1697.000000	-0.000972
1696.000000	-0.000977
1695.000000	-0.000983
1694.000000	-0.000985
1693.000000	-0.000986
1692.000000	-0.000988
1691.000000	-0.000981
1690.000000	-0.000960
1689.000000	-0.000926
1688.000000	-0.000894
1687.000000	-0.000879
1686.000000	-0.000892
1685.000000	-0.000931
1684.000000	-0.000959
1683.000000	-0.000955
1682.000000	-0.000930
1681.000000	-0.000894
1680.000000	-0.000858
1679.000000	-0.000828
1678.000000	-0.000808
1677.000000	-0.000798
1676.000000	-0.000793
1675.000000	-0.000797
1674.000000	-0.000811
1673.000000	-0.000827
1672.000000	-0.000833
1671.000000	-0.000827
1670.000000	-0.000809
1669.000000	-0.000781
1668.000000	-0.000750
1667.000000	-0.000728
1666.000000	-0.000727
1665.000000	-0.000752
1664.000000	-0.000785
1663.000000	-0.000785
1662.000000	-0.000736
1661.000000	-0.000658
1660.000000	-0.000595
1659.000000	-0.000581
1658.000000	-0.000615
1657.000000	-0.000661
1656.000000	-0.000675
1655.000000	-0.000655
1654.000000	-0.000617
1653.000000	-0.000572
1652.000000	-0.000551
1651.000000	-0.000557
1650.000000	-0.000565
1649.000000	-0.000568
1648.000000	-0.000574
1647.000000	-0.000587
1646.000000	-0.000604
1645.000000	-0.000617
1644.000000	-0.000617
1643.000000	-0.000613
1642.000000	-0.000623
1641.000000	-0.000651
1640.000000	-0.000682
1639.000000	-0.000701
1638.000000	-0.000710
1637.000000	-0.000721
1636.000000	-0.000724
1635.000000	-0.000704
1634.000000	-0.000669
1633.000000	-0.000642
1632.000000	-0.000633
1631.000000	-0.000640
1630.000000	-0.000654
1629.000000	-0.000668
1628.000000	-0.000678
1627.000000	-0.000681
1626.000000	-0.000678
1625.000000	-0.000675
1624.000000	-0.000674
1623.000000	-0.000674
1622.000000	-0.000682
1621.000000	-0.000701
1620.000000	-0.000727
1619.000000	-0.000753
1618.000000	-0.000777
1617.000000	-0.000797
1616.000000	-0.000803
1615.000000	-0.000788
1614.000000	-0.000754
1613.000000	-0.000714
1612.000000	-0.000692
1611.000000	-0.000700
1610.000000	-0.000729
1609.000000	-0.000753
1608.000000	-0.000752
1607.000000	-0.000727
1606.000000	-0.000691
1605.000000	-0.000651
1604.000000	-0.000610
1603.000000	-0.000574
1602.000000	-0.000548
1601.000000	-0.000532
1600.000000	-0.000528
1599.000000	-0.000538
1598.000000	-0.000554
1597.000000	-0.000567
1596.000000	-0.000577
1595.000000	-0.000604
1594.000000	-0.000658
1593.000000	-0.000722
1592.000000	-0.000767
1591.000000	-0.000785
1590.000000	-0.000788
1589.000000	-0.000786
1588.000000	-0.000779
1587.000000	-0.000765
1586.000000	-0.000758
1585.000000	-0.000772
1584.000000	-0.000807
1583.000000	-0.000851
1582.000000	-0.000890
1581.000000	-0.000909
1580.000000	-0.000903
1579.000000	-0.000874
1578.000000	-0.000832
1577.000000	-0.000783
1576.000000	-0.000733
1575.000000	-0.000706
1574.000000	-0.000714
1573.000000	-0.000741
1572.000000	-0.000770
1571.000000	-0.000794
1570.000000	-0.000817
1569.000000	-0.000827
1568.000000	-0.000812
1567.000000	-0.000774
1566.000000	-0.000734
1565.000000	-0.000707
1564.000000	-0.000689
1563.000000	-0.000666
1562.000000	-0.000628
1561.000000	-0.000569
1560.000000	-0.000513
1559.000000	-0.000495
1558.000000	-0.000539
1557.000000	-0.000627
1556.000000	-0.000704
1555.000000	-0.000753
1554.000000	-0.000788
1553.000000	-0.000827
1552.000000	-0.000872
1551.000000	-0.000910
1550.000000	-0.000930
1549.000000	-0.000936
1548.000000	-0.000935
1547.000000	-0.000936
1546.000000	-0.000954
1545.000000	-0.001014
1544.000000	-0.001122
1543.000000	-0.001245
1542.000000	-0.001324
1541.000000	-0.001340
1540.000000	-0.001344
1539.000000	-0.001401
1538.000000	-0.001511
1537.000000	-0.001611
1536.000000	-0.001658
1535.000000	-0.001664
1534.000000	-0.001653
1533.000000	-0.001640
1532.000000	-0.001655
1531.000000	-0.001736
1530.000000	-0.001891
1529.000000	-0.002061
1528.000000	-0.002162
1527.000000	-0.002162
1526.000000	-0.002107
1525.000000	-0.002048
1524.000000	-0.001985
1523.000000	-0.001910
1522.000000	-0.001853
1521.000000	-0.001851
1520.000000	-0.001887
1519.000000	-0.001916
1518.000000	-0.001944
1517.000000	-0.002033
1516.000000	-0.002201
1515.000000	-0.002358
1514.000000	-0.002381
1513.000000	-0.002235
1512.000000	-0.002019
1511.000000	-0.001876
1510.000000	-0.001865
1509.000000	-0.001936
1508.000000	-0.002016
1507.000000	-0.002055
1506.000000	-0.002050
1505.000000	-0.002025
1504.000000	-0.001997
1503.000000	-0.001990
1502.000000	-0.002023
1501.000000	-0.002087
1500.000000	-0.002149
1499.000000	-0.002190
1498.000000	-0.002217
1497.000000	-0.002233
1496.000000	-0.002216
1495.000000	-0.002160
1494.000000	-0.002099
1493.000000	-0.002073
1492.000000	-0.002095
1491.000000	-0.002150
1490.000000	-0.002216
1489.000000	-0.002278
1488.000000	-0.002326
1487.000000	-0.002370
1486.000000	-0.002456
1485.000000	-0.002619
1484.000000	-0.002829
1483.000000	-0.003005
1482.000000	-0.003083
1481.000000	-0.003073
1480.000000	-0.003030
1479.000000	-0.002992
1478.000000	-0.002949
1477.000000	-0.002884
1476.000000	-0.002796
1475.000000	-0.002717
1474.000000	-0.002681
1473.000000	-0.002694
1472.000000	-0.002736
1471.000000	-0.002780
1470.000000	-0.002809
1469.000000	-0.002817
1468.000000	-0.002842
1467.000000	-0.002973
1466.000000	-0.003293
1465.000000	-0.003723
1464.000000	-0.004002
1463.000000	-0.003918
1462.000000	-0.003522
1461.000000	-0.003057
1460.000000	-0.002728
1459.000000	-0.002579
1458.000000	-0.002527
1457.000000	-0.002500
1456.000000	-0.002492
1455.000000	-0.002514
1454.000000	-0.002549
1453.000000	-0.002603
1452.000000	-0.002705
1451.000000	-0.002837
1450.000000	-0.002921
1449.000000	-0.002881
1448.000000	-0.002736
1447.000000	-0.002590
1446.000000	-0.002527
1445.000000	-0.002523
1444.000000	-0.002505
1443.000000	-0.002439
1442.000000	-0.002357
1441.000000	-0.002303
1440.000000	-0.002294
1439.000000	-0.002340
1438.000000	-0.002458
1437.000000	-0.002630
1436.000000	-0.002758
1435.000000	-0.002739
1434.000000	-0.002572
1433.000000	-0.002351
1432.000000	-0.002180
1431.000000	-0.002101
1430.000000	-0.002090
1429.000000	-0.002113
1428.000000	-0.002156
1427.000000	-0.002222
1426.000000	-0.002333
1425.000000	-0.002518
1424.000000	-0.002777
1423.000000	-0.003026
1422.000000	-0.003133
1421.000000	-0.003019
1420.000000	-0.002727
1419.000000	-0.002412
1418.000000	-0.002212
1417.000000	-0.002141
1416.000000	-0.002129
1415.000000	-0.002122
1414.000000	-0.002110
1413.000000	-0.002103
1412.000000	-0.002117
1411.000000	-0.002165
1410.000000	-0.002245
1409.000000	-0.002330
1408.000000	-0.002369
1407.000000	-0.002326
1406.000000	-0.002217
1405.000000	-0.002094
1404.000000	-0.002011
1403.000000	-0.001983
1402.000000	-0.001997
1401.000000	-0.002033
1400.000000	-0.002075
1399.000000	-0.002108
1398.000000	-0.002125
1397.000000	-0.002130
1396.000000	-0.002117
1395.000000	-0.002065
1394.000000	-0.001965
1393.000000	-0.001848
1392.000000	-0.001758
1391.000000	-0.001721
1390.000000	-0.001725
1389.000000	-0.001744
1388.000000	-0.001750
1387.000000	-0.001727
1386.000000	-0.001678
1385.000000	-0.001618
1384.000000	-0.001566
1383.000000	-0.001534
1382.000000	-0.001531
1381.000000	-0.001575
1380.000000	-0.001678
1379.000000	-0.001806
1378.000000	-0.001888
1377.000000	-0.001871
1376.000000	-0.001774
1375.000000	-0.001658
1374.000000	-0.001573
1373.000000	-0.001516
1372.000000	-0.001462
1371.000000	-0.001405
1370.000000	-0.001355
1369.000000	-0.001320
1368.000000	-0.001296
1367.000000	-0.001282
1366.000000	-0.001279
1365.000000	-0.001286
1364.000000	-0.001289
1363.000000	-0.001279
1362.000000	-0.001258
1361.000000	-0.001244
1360.000000	-0.001244
1359.000000	-0.001256
1358.000000	-0.001273
1357.000000	-0.001299
1356.000000	-0.001344
1355.000000	-0.001418
1354.000000	-0.001527
1353.000000	-0.001659
1352.000000	-0.001782
1351.000000	-0.001851
1350.000000	-0.001844
1349.000000	-0.001775
1348.000000	-0.001682
1347.000000	-0.001599
1346.000000	-0.001538
1345.000000	-0.001497
1344.000000	-0.001473
1343.000000	-0.001453
1342.000000	-0.001422
1341.000000	-0.001379
1340.000000	-0.001347
1339.000000	-0.001353
1338.000000	-0.001389
1337.000000	-0.001422
1336.000000	-0.001420
1335.000000	-0.001387
1334.000000	-0.001352
1333.000000	-0.001339
1332.000000	-0.001344
1331.000000	-0.001346
1330.000000	-0.001330
1329.000000	-0.001300
1328.000000	-0.001278
1327.000000	-0.001278
1326.000000	-0.001297
1325.000000	-0.001317
1324.000000	-0.001317
1323.000000	-0.001288
1322.000000	-0.001233
1321.000000	-0.001166
1320.000000	-0.001106
1319.000000	-0.001062
1318.000000	-0.001037
1317.000000	-0.001021
1316.000000	-0.001004
1315.000000	-0.000979
1314.000000	-0.000952
1313.000000	-0.000930
1312.000000	-0.000919
1311.000000	-0.000916
1310.000000	-0.000906
1309.000000	-0.000877
1308.000000	-0.000830
1307.000000	-0.000780
1306.000000	-0.000749
1305.000000	-0.000748
1304.000000	-0.000765
1303.000000	-0.000776
1302.000000	-0.000765
1301.000000	-0.000741
1300.000000	-0.000728
1299.000000	-0.000738
1298.000000	-0.000766
1297.000000	-0.000796
1296.000000	-0.000813
1295.000000	-0.000811
1294.000000	-0.000788
1293.000000	-0.000747
1292.000000	-0.000701
1291.000000	-0.000669
1290.000000	-0.000661
1289.000000	-0.000667
1288.000000	-0.000669
1287.000000	-0.000661
1286.000000	-0.000646
1285.000000	-0.000628
1284.000000	-0.000598
1283.000000	-0.000540
1282.000000	-0.000452
1281.000000	-0.000353
1280.000000	-0.000271
1279.000000	-0.000219
1278.000000	-0.000188
1277.000000	-0.000169
1276.000000	-0.000168
1275.000000	-0.000196
1274.000000	-0.000264
1273.000000	-0.000370
1272.000000	-0.000506
1271.000000	-0.000660
1270.000000	-0.000817
1269.000000	-0.000957
1268.000000	-0.001063
1267.000000	-0.001128
1266.000000	-0.001161
1265.000000	-0.001176
1264.000000	-0.001181
1263.000000	-0.001168
1262.000000	-0.001126
1261.000000	-0.001062
1260.000000	-0.000994
1259.000000	-0.000937
1258.000000	-0.000883
1257.000000	-0.000821
1256.000000	-0.000748
1255.000000	-0.000671
1254.000000	-0.000593
1253.000000	-0.000514
1252.000000	-0.000431
1251.000000	-0.000346
1250.000000	-0.000255
1249.000000	-0.000150
1248.000000	-0.000019
1247.000000	0.000142
1246.000000	0.000329
1245.000000	0.000533
1244.000000	0.000727
1243.000000	0.000884
1242.000000	0.000999
1241.000000	0.001096
1240.000000	0.001196
1239.000000	0.001300
1238.000000	0.001385
1237.000000	0.001436
1236.000000	0.001454
1235.000000	0.001445
1234.000000	0.001402
1233.000000	0.001318
1232.000000	0.001203
1231.000000	0.001085
1230.000000	0.000989
1229.000000	0.000914
1228.000000	0.000838
1227.000000	0.000746
1226.000000	0.000643
1225.000000	0.000541
1224.000000	0.000449
1223.000000	0.000365
1222.000000	0.000291
1221.000000	0.000234
1220.000000	0.000188
1219.000000	0.000134
1218.000000	0.000063
1217.000000	-0.000013
1216.000000	-0.000070
1215.000000	-0.000098
1214.000000	-0.000113
1213.000000	-0.000136
1212.000000	-0.000175
1211.000000	-0.000219
1210.000000	-0.000246
1209.000000	-0.000250
1208.000000	-0.000243
1207.000000	-0.000247
1206.000000	-0.000273
1205.000000	-0.000307
1204.000000	-0.000328
1203.000000	-0.000322
1202.000000	-0.000295
1201.000000	-0.000259
1200.000000	-0.000223
1199.000000	-0.000198
1198.000000	-0.000193
1197.000000	-0.000216
1196.000000	-0.000258
1195.000000	-0.000293
1194.000000	-0.000293
1193.000000	-0.000249
1192.000000	-0.000182
1191.000000	-0.000124
1190.000000	-0.000100
1189.000000	-0.000104
1188.000000	-0.000121
1187.000000	-0.000132
1186.000000	-0.000123
1185.000000	-0.000090
1184.000000	-0.000045
1183.000000	-0.000009
1182.000000	-0.000009
1181.000000	-0.000060
1180.000000	-0.000143
1179.000000	-0.000218
1178.000000	-0.000246
1177.000000	-0.000222
1176.000000	-0.000181
1175.000000	-0.000166
1174.000000	-0.000192
1173.000000	-0.000233
1172.000000	-0.000265
1171.000000	-0.000285
1170.000000	-0.000307
1169.000000	-0.000329
1168.000000	-0.000336
1167.000000	-0.000322
1166.000000	-0.000296
1165.000000	-0.000270
1164.000000	-0.000245
1163.000000	-0.000218
1162.000000	-0.000195
1161.000000	-0.000181
1160.000000	-0.000173
1159.000000	-0.000164
1158.000000	-0.000149
1157.000000	-0.000133
1156.000000	-0.000121
1155.000000	-0.000115
1154.000000	-0.000116
1153.000000	-0.000118
1152.000000	-0.000113
1151.000000	-0.000101
1150.000000	-0.000098
1149.000000	-0.000121
1148.000000	-0.000160
1147.000000	-0.000187
1146.000000	-0.000174
1145.000000	-0.000128
1144.000000	-0.000081
1143.000000	-0.000058
1142.000000	-0.000057
1141.000000	-0.000049
1140.000000	-0.000026
1139.000000	-0.000010
1138.000000	-0.000028
1137.000000	-0.000069
1136.000000	-0.000091
1135.000000	-0.000069
1134.000000	-0.000025
1133.000000	0.000005
1132.000000	0.000013
1131.000000	0.000017
1130.000000	0.000027
1129.000000	0.000031
1128.000000	0.000019
1127.000000	-0.000005
1126.000000	-0.000025
1125.000000	-0.000027
1124.000000	-0.000011
1123.000000	0.000017
1122.000000	0.000040
1121.000000	0.000049
1120.000000	0.000047
1119.000000	0.000043
1118.000000	0.000044
1117.000000	0.000054
1116.000000	0.000080
1115.000000	0.000118
1114.000000	0.000140
1113.000000	0.000108
1112.000000	0.000017
1111.000000	-0.000090
1110.000000	-0.000165
1109.000000	-0.000193
1108.000000	-0.000189
1107.000000	-0.000166
1106.000000	-0.000127
1105.000000	-0.000079
1104.000000	-0.000042
1103.000000	-0.000035
1102.000000	-0.000054
1101.000000	-0.000083
1100.000000	-0.000104
1099.000000	-0.000113
1098.000000	-0.000117
1097.000000	-0.000121
1096.000000	-0.000127
1095.000000	-0.000132
1094.000000	-0.000132
1093.000000	-0.000130
1092.000000	-0.000137
1091.000000	-0.000164
1090.000000	-0.000213
1089.000000	-0.000274
1088.000000	-0.000325
1087.000000	-0.000353
1086.000000	-0.000360
1085.000000	-0.000363
1084.000000	-0.000369
1083.000000	-0.000381
1082.000000	-0.000399
1081.000000	-0.000427
1080.000000	-0.000467
1079.000000	-0.000515
1078.000000	-0.000562
1077.000000	-0.000601
1076.000000	-0.000634
1075.000000	-0.000669
1074.000000	-0.000710
1073.000000	-0.000754
1072.000000	-0.000796
1071.000000	-0.000834
1070.000000	-0.000865
1069.000000	-0.000881
1068.000000	-0.000876
1067.000000	-0.000864
1066.000000	-0.000869
1065.000000	-0.000897
1064.000000	-0.000937
1063.000000	-0.000977
1062.000000	-0.001028
1061.000000	-0.001094
1060.000000	-0.001149
1059.000000	-0.001157
1058.000000	-0.001123
1057.000000	-0.001094
1056.000000	-0.001109
1055.000000	-0.001158
1054.000000	-0.001201
1053.000000	-0.001211
1052.000000	-0.001193
1051.000000	-0.001170
1050.000000	-0.001159
1049.000000	-0.001153
1048.000000	-0.001129
1047.000000	-0.001082
1046.000000	-0.001046
1045.000000	-0.001071
1044.000000	-0.001165
1043.000000	-0.001272
1042.000000	-0.001327
1041.000000	-0.001312
1040.000000	-0.001269
1039.000000	-0.001242
1038.000000	-0.001240
1037.000000	-0.001238
1036.000000	-0.001219
1035.000000	-0.001203
1034.000000	-0.001230
1033.000000	-0.001301
1032.000000	-0.001364
1031.000000	-0.001365
1030.000000	-0.001312
1029.000000	-0.001275
1028.000000	-0.001295
1027.000000	-0.001333
1026.000000	-0.001322
1025.000000	-0.001251
1024.000000	-0.001175
1023.000000	-0.001145
1022.000000	-0.001153
1021.000000	-0.001157
1020.000000	-0.001125
1019.000000	-0.001056
1018.000000	-0.000973
1017.000000	-0.000904
1016.000000	-0.000862
1015.000000	-0.000846
1014.000000	-0.000843
1013.000000	-0.000849
1012.000000	-0.000853
1011.000000	-0.000832
1010.000000	-0.000775
1009.000000	-0.000706
1008.000000	-0.000667
1007.000000	-0.000674
1006.000000	-0.000689
1005.000000	-0.000665
1004.000000	-0.000594
1003.000000	-0.000511
1002.000000	-0.000450
1001.000000	-0.000416
1000.000000	-0.000389
999.000000	-0.000346
998.000000	-0.000291
997.000000	-0.000245
996.000000	-0.000228
995.000000	-0.000231
994.000000	-0.000218
993.000000	-0.000167
992.000000	-0.000098
991.000000	-0.000039
990.000000	0.000009
989.000000	0.000064
988.000000	0.000138
987.000000	0.000213
986.000000	0.000274
985.000000	0.000320
984.000000	0.000361
983.000000	0.000401
982.000000	0.000433
981.000000	0.000444
980.000000	0.000426
979.000000	0.000387
978.000000	0.000361
977.000000	0.000385
976.000000	0.000462
975.000000	0.000553
974.000000	0.000613
973.000000	0.000631
972.000000	0.000629
971.000000	0.000626
970.000000	0.000626
969.000000	0.000623
968.000000	0.000614
967.000000	0.000602
966.000000	0.000596
965.000000	0.000606
964.000000	0.000628
963.000000	0.000646
962.000000	0.000641
961.000000	0.000613
960.000000	0.000582
959.000000	0.000561
958.000000	0.000551
957.000000	0.000552
956.000000	0.000566
955.000000	0.000593
954.000000	0.000617
953.000000	0.000618
952.000000	0.000594
951.000000	0.000555
950.000000	0.000519
949.000000	0.000496
948.000000	0.000495
947.000000	0.000511
946.000000	0.000518
945.000000	0.000481
944.000000	0.000391
943.000000	0.000288
942.000000	0.000229
941.000000	0.000242
940.000000	0.000299
939.000000	0.000344
938.000000	0.000344
937.000000	0.000314
936.000000	0.000284
935.000000	0.000273
934.000000	0.000283
933.000000	0.000310
932.000000	0.000351
931.000000	0.000399
930.000000	0.000434
929.000000	0.000444
928.000000	0.000432
927.000000	0.000412
926.000000	0.000392
925.000000	0.000369
924.000000	0.000333
923.000000	0.000279
922.000000	0.000216
921.000000	0.000169
920.000000	0.000160
919.000000	0.000189
918.000000	0.000235
917.000000	0.000280
916.000000	0.000315
915.000000	0.000336
914.000000	0.000338
913.000000	0.000324
912.000000	0.000309
911.000000	0.000301
910.000000	0.000290
909.000000	0.000259
908.000000	0.000204
907.000000	0.000152
906.000000	0.000143
905.000000	0.000194
904.000000	0.000289
903.000000	0.000381
902.000000	0.000434
901.000000	0.000453
900.000000	0.000468
899.000000	0.000502
898.000000	0.000546
897.000000	0.000572
896.000000	0.000569
895.000000	0.000545
894.000000	0.000524
893.000000	0.000519
892.000000	0.000528
891.000000	0.000543
890.000000	0.000562
889.000000	0.000593
888.000000	0.000638
887.000000	0.000676
886.000000	0.000679
885.000000	0.000642
884.000000	0.000590
883.000000	0.000553
882.000000	0.000548
881.000000	0.000582
880.000000	0.000643
879.000000	0.000698
878.000000	0.000718
877.000000	0.000713
876.000000	0.000722
875.000000	0.000765
874.000000	0.000825
873.000000	0.000888
872.000000	0.000955
871.000000	0.001022
870.000000	0.001061
869.000000	0.001060
868.000000	0.001048
867.000000	0.001058
866.000000	0.001084
865.000000	0.001106
864.000000	0.001133
863.000000	0.001190
862.000000	0.001274
861.000000	0.001352
860.000000	0.001410
859.000000	0.001471
858.000000	0.001568
857.000000	0.001719
856.000000	0.001920
855.000000	0.002156
854.000000	0.002404
853.000000	0.002643
852.000000	0.002867
851.000000	0.003053
850.000000	0.003151
849.000000	0.003114
848.000000	0.002947
847.000000	0.002697
846.000000	0.002409
845.000000	0.002101
844.000000	0.001786
843.000000	0.001492
842.000000	0.001249
841.000000	0.001063
840.000000	0.000919
839.000000	0.000790
838.000000	0.000659
837.000000	0.000539
836.000000	0.000464
835.000000	0.000447
834.000000	0.000461
833.000000	0.000466
832.000000	0.000458
831.000000	0.000452
830.000000	0.000447
829.000000	0.000435
828.000000	0.000434
827.000000	0.000474
826.000000	0.000544
825.000000	0.000599
824.000000	0.000627
823.000000	0.000657
822.000000	0.000720
821.000000	0.000806
820.000000	0.000886
819.000000	0.000934
818.000000	0.000937
817.000000	0.000906
816.000000	0.000888
815.000000	0.000926
814.000000	0.001002
813.000000	0.001053
812.000000	0.001050
811.000000	0.001028
810.000000	0.001031
809.000000	0.001059
808.000000	0.001093
807.000000	0.001123
806.000000	0.001143
805.000000	0.001134
804.000000	0.001071
803.000000	0.000953
802.000000	0.000801
801.000000	0.000657
800.000000	0.000574
799.000000	0.000593
798.000000	0.000694
797.000000	0.000804
796.000000	0.000860
795.000000	0.000865
794.000000	0.000861
793.000000	0.000872
792.000000	0.000882
791.000000	0.000872
790.000000	0.000852
789.000000	0.000857
788.000000	0.000899
787.000000	0.000933
786.000000	0.000898
785.000000	0.000808
784.000000	0.000759
783.000000	0.000819
782.000000	0.000944
781.000000	0.001040
780.000000	0.001079
779.000000	0.001105
778.000000	0.001133
777.000000	0.001126
776.000000	0.001066
775.000000	0.000990
774.000000	0.000943
773.000000	0.000931
772.000000	0.000945
771.000000	0.000988
770.000000	0.001054
769.000000	0.001127
768.000000	0.001204
767.000000	0.001278
766.000000	0.001311
765.000000	0.001264
764.000000	0.001168
763.000000	0.001108
762.000000	0.001115
761.000000	0.001141
760.000000	0.001143
759.000000	0.001146
758.000000	0.001179
757.000000	0.001218
756.000000	0.001226
755.000000	0.001207
754.000000	0.001184
753.000000	0.001163
752.000000	0.001143
751.000000	0.001132
750.000000	0.001129
749.000000	0.001131
748.000000	0.001149
747.000000	0.001191
746.000000	0.001216
745.000000	0.001167
744.000000	0.001066
743.000000	0.001019
742.000000	0.001078
741.000000	0.001192
740.000000	0.001287
739.000000	0.001353
738.000000	0.001403
737.000000	0.001420
736.000000	0.001405
735.000000	0.001394
734.000000	0.001400
733.000000	0.001400
732.000000	0.001391
731.000000	0.001414
730.000000	0.001465
729.000000	0.001497
728.000000	0.001497
727.000000	0.001503
726.000000	0.001533
725.000000	0.001558
724.000000	0.001579
723.000000	0.001654
722.000000	0.001794
721.000000	0.001903
720.000000	0.001886
719.000000	0.001757
718.000000	0.001607
717.000000	0.001503
716.000000	0.001470
715.000000	0.001515
714.000000	0.001602
713.000000	0.001661
712.000000	0.001654
711.000000	0.001600
710.000000	0.001516
709.000000	0.001395
708.000000	0.001268
707.000000	0.001204
706.000000	0.001230
705.000000	0.001298
704.000000	0.001347
703.000000	0.001379
702.000000	0.001398
701.000000	0.001355
700.000000	0.001240
