# Supplementary material for: Real-time monitoring of the reversible capture and release of CO2 on anthraquinone and riboflavin-modified graphitic electrodes using ATR-SEIRAS
Source: Chem Sci. 2025 Nov 4;16(48):23189–202. doi: 10.1039/d5sc05427c (PMC12584010; doi:10.1039/d5sc05427c)
Supplement: SC-016-D5SC05427C-s001 [file SC-016-D5SC05427C-s001.zip › Data Folders/Main Figures/Figure3/3b/037.ASC]

PE IR       SUBTECH     SPECTRUM    ASCII       PEDS        4.00        
   -1
037.ASC
25/02/11
15:07:41.00
25/02/11
15:07:41.00
Administrator

700.000000
#HDR
-1
-1
#GR
Wavenumber
A
1.0
0.0
4000.000000
-1.000000
3301
8
0.004164
-0.004894
#DATA
4000.000000	-0.002774
3999.000000	-0.002758
3998.000000	-0.002762
3997.000000	-0.002786
3996.000000	-0.002818
3995.000000	-0.002845
3994.000000	-0.002855
3993.000000	-0.002854
3992.000000	-0.002852
3991.000000	-0.002859
3990.000000	-0.002872
3989.000000	-0.002880
3988.000000	-0.002877
3987.000000	-0.002868
3986.000000	-0.002867
3985.000000	-0.002880
3984.000000	-0.002903
3983.000000	-0.002918
3982.000000	-0.002912
3981.000000	-0.002890
3980.000000	-0.002866
3979.000000	-0.002855
3978.000000	-0.002857
3977.000000	-0.002863
3976.000000	-0.002864
3975.000000	-0.002860
3974.000000	-0.002851
3973.000000	-0.002845
3972.000000	-0.002846
3971.000000	-0.002861
3970.000000	-0.002890
3969.000000	-0.002924
3968.000000	-0.002947
3967.000000	-0.002950
3966.000000	-0.002933
3965.000000	-0.002906
3964.000000	-0.002880
3963.000000	-0.002863
3962.000000	-0.002860
3961.000000	-0.002864
3960.000000	-0.002871
3959.000000	-0.002876
3958.000000	-0.002881
3957.000000	-0.002886
3956.000000	-0.002891
3955.000000	-0.002894
3954.000000	-0.002897
3953.000000	-0.002901
3952.000000	-0.002902
3951.000000	-0.002892
3950.000000	-0.002866
3949.000000	-0.002834
3948.000000	-0.002807
3947.000000	-0.002798
3946.000000	-0.002806
3945.000000	-0.002821
3944.000000	-0.002830
3943.000000	-0.002826
3942.000000	-0.002815
3941.000000	-0.002819
3940.000000	-0.002851
3939.000000	-0.002900
3938.000000	-0.002939
3937.000000	-0.002944
3936.000000	-0.002914
3935.000000	-0.002866
3934.000000	-0.002827
3933.000000	-0.002808
3932.000000	-0.002808
3931.000000	-0.002820
3930.000000	-0.002837
3929.000000	-0.002853
3928.000000	-0.002862
3927.000000	-0.002861
3926.000000	-0.002855
3925.000000	-0.002853
3924.000000	-0.002854
3923.000000	-0.002854
3922.000000	-0.002844
3921.000000	-0.002826
3920.000000	-0.002810
3919.000000	-0.002810
3918.000000	-0.002835
3917.000000	-0.002881
3916.000000	-0.002930
3915.000000	-0.002961
3914.000000	-0.002965
3913.000000	-0.002944
3912.000000	-0.002911
3911.000000	-0.002878
3910.000000	-0.002852
3909.000000	-0.002833
3908.000000	-0.002823
3907.000000	-0.002817
3906.000000	-0.002811
3905.000000	-0.002801
3904.000000	-0.002784
3903.000000	-0.002763
3902.000000	-0.002750
3901.000000	-0.002754
3900.000000	-0.002771
3899.000000	-0.002790
3898.000000	-0.002806
3897.000000	-0.002825
3896.000000	-0.002854
3895.000000	-0.002890
3894.000000	-0.002913
3893.000000	-0.002912
3892.000000	-0.002890
3891.000000	-0.002861
3890.000000	-0.002834
3889.000000	-0.002817
3888.000000	-0.002814
3887.000000	-0.002826
3886.000000	-0.002847
3885.000000	-0.002864
3884.000000	-0.002871
3883.000000	-0.002872
3882.000000	-0.002868
3881.000000	-0.002850
3880.000000	-0.002809
3879.000000	-0.002755
3878.000000	-0.002717
3877.000000	-0.002724
3876.000000	-0.002776
3875.000000	-0.002844
3874.000000	-0.002888
3873.000000	-0.002884
3872.000000	-0.002844
3871.000000	-0.002804
3870.000000	-0.002793
3869.000000	-0.002807
3868.000000	-0.002825
3867.000000	-0.002839
3866.000000	-0.002845
3865.000000	-0.002842
3864.000000	-0.002825
3863.000000	-0.002800
3862.000000	-0.002780
3861.000000	-0.002773
3860.000000	-0.002771
3859.000000	-0.002757
3858.000000	-0.002718
3857.000000	-0.002664
3856.000000	-0.002621
3855.000000	-0.002612
3854.000000	-0.002644
3853.000000	-0.002687
3852.000000	-0.002710
3851.000000	-0.002719
3850.000000	-0.002740
3849.000000	-0.002775
3848.000000	-0.002803
3847.000000	-0.002807
3846.000000	-0.002790
3845.000000	-0.002773
3844.000000	-0.002770
3843.000000	-0.002774
3842.000000	-0.002774
3841.000000	-0.002765
3840.000000	-0.002755
3839.000000	-0.002753
3838.000000	-0.002760
3837.000000	-0.002765
3836.000000	-0.002760
3835.000000	-0.002746
3834.000000	-0.002742
3833.000000	-0.002767
3832.000000	-0.002826
3831.000000	-0.002892
3830.000000	-0.002931
3829.000000	-0.002928
3828.000000	-0.002896
3827.000000	-0.002860
3826.000000	-0.002836
3825.000000	-0.002822
3824.000000	-0.002811
3823.000000	-0.002801
3822.000000	-0.002796
3821.000000	-0.002797
3820.000000	-0.002793
3819.000000	-0.002784
3818.000000	-0.002779
3817.000000	-0.002786
3816.000000	-0.002800
3815.000000	-0.002811
3814.000000	-0.002817
3813.000000	-0.002821
3812.000000	-0.002825
3811.000000	-0.002823
3810.000000	-0.002812
3809.000000	-0.002797
3808.000000	-0.002793
3807.000000	-0.002803
3806.000000	-0.002815
3805.000000	-0.002814
3804.000000	-0.002803
3803.000000	-0.002799
3802.000000	-0.002813
3801.000000	-0.002837
3800.000000	-0.002852
3799.000000	-0.002852
3798.000000	-0.002850
3797.000000	-0.002855
3796.000000	-0.002869
3795.000000	-0.002888
3794.000000	-0.002903
3793.000000	-0.002905
3792.000000	-0.002889
3791.000000	-0.002861
3790.000000	-0.002838
3789.000000	-0.002829
3788.000000	-0.002829
3787.000000	-0.002830
3786.000000	-0.002834
3785.000000	-0.002845
3784.000000	-0.002861
3783.000000	-0.002866
3782.000000	-0.002857
3781.000000	-0.002841
3780.000000	-0.002835
3779.000000	-0.002841
3778.000000	-0.002842
3777.000000	-0.002827
3776.000000	-0.002809
3775.000000	-0.002805
3774.000000	-0.002821
3773.000000	-0.002839
3772.000000	-0.002837
3771.000000	-0.002810
3770.000000	-0.002772
3769.000000	-0.002748
3768.000000	-0.002756
3767.000000	-0.002799
3766.000000	-0.002862
3765.000000	-0.002917
3764.000000	-0.002945
3763.000000	-0.002948
3762.000000	-0.002940
3761.000000	-0.002930
3760.000000	-0.002921
3759.000000	-0.002910
3758.000000	-0.002894
3757.000000	-0.002872
3756.000000	-0.002840
3755.000000	-0.002801
3754.000000	-0.002764
3753.000000	-0.002742
3752.000000	-0.002738
3751.000000	-0.002745
3750.000000	-0.002748
3749.000000	-0.002743
3748.000000	-0.002741
3747.000000	-0.002754
3746.000000	-0.002780
3745.000000	-0.002797
3744.000000	-0.002786
3743.000000	-0.002756
3742.000000	-0.002735
3741.000000	-0.002739
3740.000000	-0.002758
3739.000000	-0.002771
3738.000000	-0.002774
3737.000000	-0.002789
3736.000000	-0.002847
3735.000000	-0.002945
3734.000000	-0.003049
3733.000000	-0.003112
3732.000000	-0.003113
3731.000000	-0.003068
3730.000000	-0.003014
3729.000000	-0.002985
3728.000000	-0.002991
3727.000000	-0.003018
3726.000000	-0.003044
3725.000000	-0.003055
3724.000000	-0.003049
3723.000000	-0.003025
3722.000000	-0.002989
3721.000000	-0.002954
3720.000000	-0.002932
3719.000000	-0.002922
3718.000000	-0.002912
3717.000000	-0.002895
3716.000000	-0.002878
3715.000000	-0.002869
3714.000000	-0.002868
3713.000000	-0.002863
3712.000000	-0.002857
3711.000000	-0.002857
3710.000000	-0.002861
3709.000000	-0.002864
3708.000000	-0.002867
3707.000000	-0.002881
3706.000000	-0.002902
3705.000000	-0.002924
3704.000000	-0.002939
3703.000000	-0.002948
3702.000000	-0.002952
3701.000000	-0.002948
3700.000000	-0.002933
3699.000000	-0.002909
3698.000000	-0.002886
3697.000000	-0.002864
3696.000000	-0.002842
3695.000000	-0.002813
3694.000000	-0.002782
3693.000000	-0.002761
3692.000000	-0.002767
3691.000000	-0.002802
3690.000000	-0.002849
3689.000000	-0.002881
3688.000000	-0.002883
3687.000000	-0.002871
3686.000000	-0.002867
3685.000000	-0.002876
3684.000000	-0.002882
3683.000000	-0.002868
3682.000000	-0.002838
3681.000000	-0.002810
3680.000000	-0.002793
3679.000000	-0.002777
3678.000000	-0.002747
3677.000000	-0.002706
3676.000000	-0.002675
3675.000000	-0.002663
3674.000000	-0.002663
3673.000000	-0.002673
3672.000000	-0.002694
3671.000000	-0.002722
3670.000000	-0.002749
3669.000000	-0.002767
3668.000000	-0.002779
3667.000000	-0.002796
3666.000000	-0.002823
3665.000000	-0.002854
3664.000000	-0.002882
3663.000000	-0.002902
3662.000000	-0.002913
3661.000000	-0.002915
3660.000000	-0.002908
3659.000000	-0.002884
3658.000000	-0.002844
3657.000000	-0.002797
3656.000000	-0.002760
3655.000000	-0.002737
3654.000000	-0.002719
3653.000000	-0.002702
3652.000000	-0.002688
3651.000000	-0.002688
3650.000000	-0.002711
3649.000000	-0.002750
3648.000000	-0.002787
3647.000000	-0.002811
3646.000000	-0.002827
3645.000000	-0.002838
3644.000000	-0.002847
3643.000000	-0.002851
3642.000000	-0.002846
3641.000000	-0.002832
3640.000000	-0.002819
3639.000000	-0.002819
3638.000000	-0.002837
3637.000000	-0.002864
3636.000000	-0.002885
3635.000000	-0.002890
3634.000000	-0.002879
3633.000000	-0.002853
3632.000000	-0.002808
3631.000000	-0.002748
3630.000000	-0.002696
3629.000000	-0.002682
3628.000000	-0.002710
3627.000000	-0.002762
3626.000000	-0.002819
3625.000000	-0.002878
3624.000000	-0.002939
3623.000000	-0.003002
3622.000000	-0.003061
3621.000000	-0.003101
3620.000000	-0.003108
3619.000000	-0.003076
3618.000000	-0.003012
3617.000000	-0.002929
3616.000000	-0.002845
3615.000000	-0.002777
3614.000000	-0.002744
3613.000000	-0.002750
3612.000000	-0.002786
3611.000000	-0.002831
3610.000000	-0.002860
3609.000000	-0.002866
3608.000000	-0.002852
3607.000000	-0.002838
3606.000000	-0.002842
3605.000000	-0.002870
3604.000000	-0.002908
3603.000000	-0.002933
3602.000000	-0.002934
3601.000000	-0.002919
3600.000000	-0.002904
3599.000000	-0.002896
3598.000000	-0.002889
3597.000000	-0.002870
3596.000000	-0.002837
3595.000000	-0.002800
3594.000000	-0.002771
3593.000000	-0.002758
3592.000000	-0.002761
3591.000000	-0.002770
3590.000000	-0.002774
3589.000000	-0.002760
3588.000000	-0.002727
3587.000000	-0.002686
3586.000000	-0.002658
3585.000000	-0.002658
3584.000000	-0.002688
3583.000000	-0.002733
3582.000000	-0.002781
3581.000000	-0.002827
3580.000000	-0.002866
3579.000000	-0.002887
3578.000000	-0.002879
3577.000000	-0.002843
3576.000000	-0.002796
3575.000000	-0.002758
3574.000000	-0.002742
3573.000000	-0.002746
3572.000000	-0.002754
3571.000000	-0.002746
3570.000000	-0.002715
3569.000000	-0.002672
3568.000000	-0.002643
3567.000000	-0.002639
3566.000000	-0.002654
3565.000000	-0.002675
3564.000000	-0.002695
3563.000000	-0.002713
3562.000000	-0.002728
3561.000000	-0.002735
3560.000000	-0.002735
3559.000000	-0.002733
3558.000000	-0.002738
3557.000000	-0.002748
3556.000000	-0.002751
3555.000000	-0.002734
3554.000000	-0.002699
3553.000000	-0.002663
3552.000000	-0.002648
3551.000000	-0.002663
3550.000000	-0.002705
3549.000000	-0.002761
3548.000000	-0.002815
3547.000000	-0.002850
3546.000000	-0.002852
3545.000000	-0.002820
3544.000000	-0.002765
3543.000000	-0.002704
3542.000000	-0.002656
3541.000000	-0.002629
3540.000000	-0.002623
3539.000000	-0.002626
3538.000000	-0.002629
3537.000000	-0.002633
3536.000000	-0.002639
3535.000000	-0.002640
3534.000000	-0.002626
3533.000000	-0.002596
3532.000000	-0.002568
3531.000000	-0.002557
3530.000000	-0.002567
3529.000000	-0.002589
3528.000000	-0.002614
3527.000000	-0.002641
3526.000000	-0.002664
3525.000000	-0.002676
3524.000000	-0.002671
3523.000000	-0.002658
3522.000000	-0.002647
3521.000000	-0.002637
3520.000000	-0.002618
3519.000000	-0.002581
3518.000000	-0.002535
3517.000000	-0.002506
3516.000000	-0.002508
3515.000000	-0.002533
3514.000000	-0.002554
3513.000000	-0.002556
3512.000000	-0.002549
3511.000000	-0.002550
3510.000000	-0.002563
3509.000000	-0.002578
3508.000000	-0.002581
3507.000000	-0.002572
3506.000000	-0.002559
3505.000000	-0.002548
3504.000000	-0.002547
3503.000000	-0.002558
3502.000000	-0.002576
3501.000000	-0.002589
3500.000000	-0.002586
3499.000000	-0.002567
3498.000000	-0.002536
3497.000000	-0.002504
3496.000000	-0.002477
3495.000000	-0.002457
3494.000000	-0.002444
3493.000000	-0.002436
3492.000000	-0.002433
3491.000000	-0.002434
3490.000000	-0.002436
3489.000000	-0.002438
3488.000000	-0.002439
3487.000000	-0.002446
3486.000000	-0.002465
3485.000000	-0.002492
3484.000000	-0.002517
3483.000000	-0.002528
3482.000000	-0.002521
3481.000000	-0.002504
3480.000000	-0.002486
3479.000000	-0.002475
3478.000000	-0.002473
3477.000000	-0.002482
3476.000000	-0.002501
3475.000000	-0.002521
3474.000000	-0.002531
3473.000000	-0.002523
3472.000000	-0.002503
3471.000000	-0.002491
3470.000000	-0.002495
3469.000000	-0.002505
3468.000000	-0.002501
3467.000000	-0.002474
3466.000000	-0.002436
3465.000000	-0.002409
3464.000000	-0.002403
3463.000000	-0.002405
3462.000000	-0.002399
3461.000000	-0.002372
3460.000000	-0.002333
3459.000000	-0.002300
3458.000000	-0.002291
3457.000000	-0.002309
3456.000000	-0.002337
3455.000000	-0.002353
3454.000000	-0.002347
3453.000000	-0.002325
3452.000000	-0.002303
3451.000000	-0.002293
3450.000000	-0.002303
3449.000000	-0.002332
3448.000000	-0.002369
3447.000000	-0.002397
3446.000000	-0.002402
3445.000000	-0.002387
3444.000000	-0.002362
3443.000000	-0.002335
3442.000000	-0.002306
3441.000000	-0.002282
3440.000000	-0.002270
3439.000000	-0.002277
3438.000000	-0.002301
3437.000000	-0.002332
3436.000000	-0.002361
3435.000000	-0.002381
3434.000000	-0.002385
3433.000000	-0.002371
3432.000000	-0.002347
3431.000000	-0.002328
3430.000000	-0.002322
3429.000000	-0.002326
3428.000000	-0.002328
3427.000000	-0.002317
3426.000000	-0.002293
3425.000000	-0.002267
3424.000000	-0.002246
3423.000000	-0.002229
3422.000000	-0.002212
3421.000000	-0.002196
3420.000000	-0.002189
3419.000000	-0.002195
3418.000000	-0.002207
3417.000000	-0.002215
3416.000000	-0.002214
3415.000000	-0.002204
3414.000000	-0.002192
3413.000000	-0.002188
3412.000000	-0.002202
3411.000000	-0.002232
3410.000000	-0.002258
3409.000000	-0.002260
3408.000000	-0.002233
3407.000000	-0.002193
3406.000000	-0.002165
3405.000000	-0.002157
3404.000000	-0.002164
3403.000000	-0.002174
3402.000000	-0.002183
3401.000000	-0.002195
3400.000000	-0.002217
3399.000000	-0.002242
3398.000000	-0.002257
3397.000000	-0.002252
3396.000000	-0.002233
3395.000000	-0.002212
3394.000000	-0.002194
3393.000000	-0.002172
3392.000000	-0.002152
3391.000000	-0.002145
3390.000000	-0.002157
3389.000000	-0.002169
3388.000000	-0.002158
3387.000000	-0.002126
3386.000000	-0.002100
3385.000000	-0.002112
3384.000000	-0.002162
3383.000000	-0.002221
3382.000000	-0.002254
3381.000000	-0.002246
3380.000000	-0.002213
3379.000000	-0.002184
3378.000000	-0.002175
3377.000000	-0.002183
3376.000000	-0.002192
3375.000000	-0.002198
3374.000000	-0.002208
3373.000000	-0.002231
3372.000000	-0.002266
3371.000000	-0.002298
3370.000000	-0.002312
3369.000000	-0.002300
3368.000000	-0.002271
3367.000000	-0.002242
3366.000000	-0.002231
3365.000000	-0.002242
3364.000000	-0.002262
3363.000000	-0.002273
3362.000000	-0.002263
3361.000000	-0.002241
3360.000000	-0.002219
3359.000000	-0.002209
3358.000000	-0.002212
3357.000000	-0.002220
3356.000000	-0.002225
3355.000000	-0.002221
3354.000000	-0.002214
3353.000000	-0.002212
3352.000000	-0.002224
3351.000000	-0.002242
3350.000000	-0.002252
3349.000000	-0.002242
3348.000000	-0.002218
3347.000000	-0.002196
3346.000000	-0.002186
3345.000000	-0.002185
3344.000000	-0.002184
3343.000000	-0.002180
3342.000000	-0.002183
3341.000000	-0.002201
3340.000000	-0.002229
3339.000000	-0.002249
3338.000000	-0.002245
3337.000000	-0.002220
3336.000000	-0.002197
3335.000000	-0.002201
3334.000000	-0.002228
3333.000000	-0.002257
3332.000000	-0.002264
3331.000000	-0.002249
3330.000000	-0.002231
3329.000000	-0.002226
3328.000000	-0.002238
3327.000000	-0.002254
3326.000000	-0.002262
3325.000000	-0.002264
3324.000000	-0.002276
3323.000000	-0.002305
3322.000000	-0.002337
3321.000000	-0.002342
3320.000000	-0.002309
3319.000000	-0.002261
3318.000000	-0.002231
3317.000000	-0.002234
3316.000000	-0.002256
3315.000000	-0.002282
3314.000000	-0.002317
3313.000000	-0.002367
3312.000000	-0.002417
3311.000000	-0.002440
3310.000000	-0.002419
3309.000000	-0.002368
3308.000000	-0.002319
3307.000000	-0.002297
3306.000000	-0.002303
3305.000000	-0.002325
3304.000000	-0.002347
3303.000000	-0.002362
3302.000000	-0.002368
3301.000000	-0.002362
3300.000000	-0.002343
3299.000000	-0.002320
3298.000000	-0.002308
3297.000000	-0.002322
3296.000000	-0.002356
3295.000000	-0.002387
3294.000000	-0.002391
3293.000000	-0.002366
3292.000000	-0.002330
3291.000000	-0.002305
3290.000000	-0.002295
3289.000000	-0.002294
3288.000000	-0.002298
3287.000000	-0.002307
3286.000000	-0.002321
3285.000000	-0.002330
3284.000000	-0.002327
3283.000000	-0.002318
3282.000000	-0.002316
3281.000000	-0.002325
3280.000000	-0.002338
3279.000000	-0.002347
3278.000000	-0.002349
3277.000000	-0.002345
3276.000000	-0.002336
3275.000000	-0.002322
3274.000000	-0.002309
3273.000000	-0.002306
3272.000000	-0.002319
3271.000000	-0.002345
3270.000000	-0.002374
3269.000000	-0.002389
3268.000000	-0.002381
3267.000000	-0.002358
3266.000000	-0.002341
3265.000000	-0.002352
3264.000000	-0.002388
3263.000000	-0.002426
3262.000000	-0.002441
3261.000000	-0.002428
3260.000000	-0.002405
3259.000000	-0.002393
3258.000000	-0.002400
3257.000000	-0.002412
3256.000000	-0.002413
3255.000000	-0.002404
3254.000000	-0.002397
3253.000000	-0.002400
3252.000000	-0.002411
3251.000000	-0.002419
3250.000000	-0.002421
3249.000000	-0.002416
3248.000000	-0.002408
3247.000000	-0.002398
3246.000000	-0.002391
3245.000000	-0.002391
3244.000000	-0.002402
3243.000000	-0.002421
3242.000000	-0.002444
3241.000000	-0.002463
3240.000000	-0.002473
3239.000000	-0.002471
3238.000000	-0.002460
3237.000000	-0.002448
3236.000000	-0.002439
3235.000000	-0.002437
3234.000000	-0.002450
3233.000000	-0.002480
3232.000000	-0.002513
3231.000000	-0.002531
3230.000000	-0.002520
3229.000000	-0.002486
3228.000000	-0.002444
3227.000000	-0.002414
3226.000000	-0.002407
3225.000000	-0.002422
3224.000000	-0.002454
3223.000000	-0.002489
3222.000000	-0.002519
3221.000000	-0.002537
3220.000000	-0.002540
3219.000000	-0.002529
3218.000000	-0.002510
3217.000000	-0.002489
3216.000000	-0.002474
3215.000000	-0.002476
3214.000000	-0.002497
3213.000000	-0.002523
3212.000000	-0.002533
3211.000000	-0.002517
3210.000000	-0.002491
3209.000000	-0.002478
3208.000000	-0.002487
3207.000000	-0.002503
3206.000000	-0.002515
3205.000000	-0.002522
3204.000000	-0.002528
3203.000000	-0.002537
3202.000000	-0.002553
3201.000000	-0.002576
3200.000000	-0.002603
3199.000000	-0.002616
3198.000000	-0.002605
3197.000000	-0.002582
3196.000000	-0.002572
3195.000000	-0.002587
3194.000000	-0.002614
3193.000000	-0.002637
3192.000000	-0.002648
3191.000000	-0.002650
3190.000000	-0.002653
3189.000000	-0.002663
3188.000000	-0.002679
3187.000000	-0.002694
3186.000000	-0.002693
3185.000000	-0.002666
3184.000000	-0.002620
3183.000000	-0.002572
3182.000000	-0.002543
3181.000000	-0.002545
3180.000000	-0.002568
3179.000000	-0.002592
3178.000000	-0.002598
3177.000000	-0.002590
3176.000000	-0.002586
3175.000000	-0.002600
3174.000000	-0.002625
3173.000000	-0.002648
3172.000000	-0.002661
3171.000000	-0.002671
3170.000000	-0.002683
3169.000000	-0.002693
3168.000000	-0.002698
3167.000000	-0.002701
3166.000000	-0.002705
3165.000000	-0.002708
3164.000000	-0.002713
3163.000000	-0.002727
3162.000000	-0.002751
3161.000000	-0.002775
3160.000000	-0.002788
3159.000000	-0.002790
3158.000000	-0.002789
3157.000000	-0.002787
3156.000000	-0.002778
3155.000000	-0.002758
3154.000000	-0.002735
3153.000000	-0.002721
3152.000000	-0.002716
3151.000000	-0.002715
3150.000000	-0.002716
3149.000000	-0.002724
3148.000000	-0.002743
3147.000000	-0.002763
3146.000000	-0.002771
3145.000000	-0.002758
3144.000000	-0.002729
3143.000000	-0.002698
3142.000000	-0.002685
3141.000000	-0.002700
3140.000000	-0.002731
3139.000000	-0.002749
3138.000000	-0.002739
3137.000000	-0.002709
3136.000000	-0.002683
3135.000000	-0.002677
3134.000000	-0.002683
3133.000000	-0.002695
3132.000000	-0.002709
3131.000000	-0.002728
3130.000000	-0.002745
3129.000000	-0.002755
3128.000000	-0.002753
3127.000000	-0.002745
3126.000000	-0.002735
3125.000000	-0.002729
3124.000000	-0.002732
3123.000000	-0.002747
3122.000000	-0.002768
3121.000000	-0.002785
3120.000000	-0.002790
3119.000000	-0.002787
3118.000000	-0.002781
3117.000000	-0.002770
3116.000000	-0.002752
3115.000000	-0.002731
3114.000000	-0.002719
3113.000000	-0.002723
3112.000000	-0.002741
3111.000000	-0.002764
3110.000000	-0.002781
3109.000000	-0.002789
3108.000000	-0.002788
3107.000000	-0.002781
3106.000000	-0.002777
3105.000000	-0.002779
3104.000000	-0.002787
3103.000000	-0.002799
3102.000000	-0.002811
3101.000000	-0.002821
3100.000000	-0.002825
3099.000000	-0.002827
3098.000000	-0.002836
3097.000000	-0.002853
3096.000000	-0.002869
3095.000000	-0.002867
3094.000000	-0.002843
3093.000000	-0.002811
3092.000000	-0.002786
3091.000000	-0.002774
3090.000000	-0.002773
3089.000000	-0.002782
3088.000000	-0.002804
3087.000000	-0.002835
3086.000000	-0.002861
3085.000000	-0.002866
3084.000000	-0.002844
3083.000000	-0.002808
3082.000000	-0.002787
3081.000000	-0.002802
3080.000000	-0.002847
3079.000000	-0.002898
3078.000000	-0.002929
3077.000000	-0.002934
3076.000000	-0.002924
3075.000000	-0.002905
3074.000000	-0.002879
3073.000000	-0.002850
3072.000000	-0.002835
3071.000000	-0.002846
3070.000000	-0.002882
3069.000000	-0.002922
3068.000000	-0.002940
3067.000000	-0.002923
3066.000000	-0.002885
3065.000000	-0.002856
3064.000000	-0.002858
3063.000000	-0.002886
3062.000000	-0.002923
3061.000000	-0.002953
3060.000000	-0.002970
3059.000000	-0.002973
3058.000000	-0.002960
3057.000000	-0.002934
3056.000000	-0.002907
3055.000000	-0.002894
3054.000000	-0.002897
3053.000000	-0.002914
3052.000000	-0.002938
3051.000000	-0.002960
3050.000000	-0.002967
3049.000000	-0.002954
3048.000000	-0.002930
3047.000000	-0.002909
3046.000000	-0.002900
3045.000000	-0.002899
3044.000000	-0.002910
3043.000000	-0.002942
3042.000000	-0.002991
3041.000000	-0.003027
3040.000000	-0.003017
3039.000000	-0.002964
3038.000000	-0.002904
3037.000000	-0.002877
3036.000000	-0.002891
3035.000000	-0.002933
3034.000000	-0.002987
3033.000000	-0.003036
3032.000000	-0.003054
3031.000000	-0.003027
3030.000000	-0.002968
3029.000000	-0.002909
3028.000000	-0.002879
3027.000000	-0.002885
3026.000000	-0.002923
3025.000000	-0.002981
3024.000000	-0.003036
3023.000000	-0.003063
3022.000000	-0.003052
3021.000000	-0.003018
3020.000000	-0.002989
3019.000000	-0.002973
3018.000000	-0.002970
3017.000000	-0.002988
3016.000000	-0.003034
3015.000000	-0.003101
3014.000000	-0.003156
3013.000000	-0.003166
3012.000000	-0.003130
3011.000000	-0.003073
3010.000000	-0.003028
3009.000000	-0.003011
3008.000000	-0.003023
3007.000000	-0.003062
3006.000000	-0.003120
3005.000000	-0.003182
3004.000000	-0.003223
3003.000000	-0.003226
3002.000000	-0.003198
3001.000000	-0.003165
3000.000000	-0.003147
2999.000000	-0.003147
2998.000000	-0.003161
2997.000000	-0.003191
2996.000000	-0.003234
2995.000000	-0.003274
2994.000000	-0.003292
2993.000000	-0.003289
2992.000000	-0.003281
2991.000000	-0.003282
2990.000000	-0.003296
2989.000000	-0.003327
2988.000000	-0.003380
2987.000000	-0.003448
2986.000000	-0.003513
2985.000000	-0.003563
2984.000000	-0.003611
2983.000000	-0.003672
2982.000000	-0.003748
2981.000000	-0.003827
2980.000000	-0.003908
2979.000000	-0.004002
2978.000000	-0.004115
2977.000000	-0.004237
2976.000000	-0.004352
2975.000000	-0.004452
2974.000000	-0.004540
2973.000000	-0.004620
2972.000000	-0.004690
2971.000000	-0.004751
2970.000000	-0.004805
2969.000000	-0.004851
2968.000000	-0.004884
2967.000000	-0.004894
2966.000000	-0.004873
2965.000000	-0.004818
2964.000000	-0.004738
2963.000000	-0.004647
2962.000000	-0.004555
2961.000000	-0.004465
2960.000000	-0.004378
2959.000000	-0.004301
2958.000000	-0.004240
2957.000000	-0.004192
2956.000000	-0.004144
2955.000000	-0.004083
2954.000000	-0.004008
2953.000000	-0.003933
2952.000000	-0.003883
2951.000000	-0.003873
2950.000000	-0.003901
2949.000000	-0.003950
2948.000000	-0.004008
2947.000000	-0.004068
2946.000000	-0.004135
2945.000000	-0.004206
2944.000000	-0.004276
2943.000000	-0.004347
2942.000000	-0.004423
2941.000000	-0.004499
2940.000000	-0.004554
2939.000000	-0.004566
2938.000000	-0.004538
2937.000000	-0.004495
2936.000000	-0.004461
2935.000000	-0.004443
2934.000000	-0.004436
2933.000000	-0.004427
2932.000000	-0.004406
2931.000000	-0.004364
2930.000000	-0.004303
2929.000000	-0.004237
2928.000000	-0.004182
2927.000000	-0.004148
2926.000000	-0.004125
2925.000000	-0.004097
2924.000000	-0.004058
2923.000000	-0.004017
2922.000000	-0.003987
2921.000000	-0.003968
2920.000000	-0.003948
2919.000000	-0.003916
2918.000000	-0.003880
2917.000000	-0.003852
2916.000000	-0.003839
2915.000000	-0.003832
2914.000000	-0.003827
2913.000000	-0.003825
2912.000000	-0.003831
2911.000000	-0.003842
2910.000000	-0.003850
2909.000000	-0.003854
2908.000000	-0.003856
2907.000000	-0.003861
2906.000000	-0.003870
2905.000000	-0.003883
2904.000000	-0.003897
2903.000000	-0.003907
2902.000000	-0.003910
2901.000000	-0.003911
2900.000000	-0.003910
2899.000000	-0.003903
2898.000000	-0.003887
2897.000000	-0.003864
2896.000000	-0.003845
2895.000000	-0.003834
2894.000000	-0.003829
2893.000000	-0.003834
2892.000000	-0.003856
2891.000000	-0.003890
2890.000000	-0.003923
2889.000000	-0.003942
2888.000000	-0.003950
2887.000000	-0.003961
2886.000000	-0.003990
2885.000000	-0.004038
2884.000000	-0.004099
2883.000000	-0.004159
2882.000000	-0.004213
2881.000000	-0.004259
2880.000000	-0.004300
2879.000000	-0.004337
2878.000000	-0.004367
2877.000000	-0.004382
2876.000000	-0.004373
2875.000000	-0.004328
2874.000000	-0.004251
2873.000000	-0.004171
2872.000000	-0.004119
2871.000000	-0.004109
2870.000000	-0.004126
2869.000000	-0.004137
2868.000000	-0.004114
2867.000000	-0.004049
2866.000000	-0.003957
2865.000000	-0.003865
2864.000000	-0.003799
2863.000000	-0.003761
2862.000000	-0.003745
2861.000000	-0.003742
2860.000000	-0.003746
2859.000000	-0.003740
2858.000000	-0.003708
2857.000000	-0.003656
2856.000000	-0.003605
2855.000000	-0.003573
2854.000000	-0.003557
2853.000000	-0.003547
2852.000000	-0.003535
2851.000000	-0.003512
2850.000000	-0.003470
2849.000000	-0.003412
2848.000000	-0.003360
2847.000000	-0.003335
2846.000000	-0.003333
2845.000000	-0.003328
2844.000000	-0.003310
2843.000000	-0.003288
2842.000000	-0.003277
2841.000000	-0.003276
2840.000000	-0.003275
2839.000000	-0.003265
2838.000000	-0.003242
2837.000000	-0.003211
2836.000000	-0.003179
2835.000000	-0.003153
2834.000000	-0.003135
2833.000000	-0.003124
2832.000000	-0.003121
2831.000000	-0.003125
2830.000000	-0.003124
2829.000000	-0.003108
2828.000000	-0.003073
2827.000000	-0.003035
2826.000000	-0.003007
2825.000000	-0.003001
2824.000000	-0.003015
2823.000000	-0.003040
2822.000000	-0.003064
2821.000000	-0.003078
2820.000000	-0.003076
2819.000000	-0.003064
2818.000000	-0.003048
2817.000000	-0.003037
2816.000000	-0.003035
2815.000000	-0.003037
2814.000000	-0.003039
2813.000000	-0.003039
2812.000000	-0.003040
2811.000000	-0.003043
2810.000000	-0.003042
2809.000000	-0.003031
2808.000000	-0.003011
2807.000000	-0.002989
2806.000000	-0.002971
2805.000000	-0.002961
2804.000000	-0.002961
2803.000000	-0.002970
2802.000000	-0.002981
2801.000000	-0.002982
2800.000000	-0.002972
2799.000000	-0.002957
2798.000000	-0.002945
2797.000000	-0.002937
2796.000000	-0.002931
2795.000000	-0.002928
2794.000000	-0.002930
2793.000000	-0.002930
2792.000000	-0.002928
2791.000000	-0.002930
2790.000000	-0.002942
2789.000000	-0.002958
2788.000000	-0.002964
2787.000000	-0.002957
2786.000000	-0.002941
2785.000000	-0.002921
2784.000000	-0.002899
2783.000000	-0.002884
2782.000000	-0.002883
2781.000000	-0.002900
2780.000000	-0.002924
2779.000000	-0.002947
2778.000000	-0.002963
2777.000000	-0.002973
2776.000000	-0.002970
2775.000000	-0.002949
2774.000000	-0.002920
2773.000000	-0.002902
2772.000000	-0.002901
2771.000000	-0.002907
2770.000000	-0.002903
2769.000000	-0.002889
2768.000000	-0.002873
2767.000000	-0.002860
2766.000000	-0.002853
2765.000000	-0.002853
2764.000000	-0.002863
2763.000000	-0.002883
2762.000000	-0.002903
2761.000000	-0.002909
2760.000000	-0.002896
2759.000000	-0.002877
2758.000000	-0.002868
2757.000000	-0.002873
2756.000000	-0.002878
2755.000000	-0.002874
2754.000000	-0.002868
2753.000000	-0.002868
2752.000000	-0.002869
2751.000000	-0.002854
2750.000000	-0.002821
2749.000000	-0.002788
2748.000000	-0.002783
2747.000000	-0.002810
2746.000000	-0.002849
2745.000000	-0.002879
2744.000000	-0.002890
2743.000000	-0.002887
2742.000000	-0.002881
2741.000000	-0.002881
2740.000000	-0.002889
2739.000000	-0.002897
2738.000000	-0.002901
2737.000000	-0.002903
2736.000000	-0.002900
2735.000000	-0.002884
2734.000000	-0.002852
2733.000000	-0.002818
2732.000000	-0.002807
2731.000000	-0.002831
2730.000000	-0.002869
2729.000000	-0.002895
2728.000000	-0.002895
2727.000000	-0.002881
2726.000000	-0.002869
2725.000000	-0.002867
2724.000000	-0.002868
2723.000000	-0.002859
2722.000000	-0.002834
2721.000000	-0.002805
2720.000000	-0.002787
2719.000000	-0.002788
2718.000000	-0.002801
2717.000000	-0.002812
2716.000000	-0.002810
2715.000000	-0.002799
2714.000000	-0.002787
2713.000000	-0.002786
2712.000000	-0.002796
2711.000000	-0.002805
2710.000000	-0.002800
2709.000000	-0.002782
2708.000000	-0.002767
2707.000000	-0.002766
2706.000000	-0.002781
2705.000000	-0.002804
2704.000000	-0.002825
2703.000000	-0.002832
2702.000000	-0.002822
2701.000000	-0.002803
2700.000000	-0.002791
2699.000000	-0.002791
2698.000000	-0.002795
2697.000000	-0.002790
2696.000000	-0.002780
2695.000000	-0.002776
2694.000000	-0.002780
2693.000000	-0.002780
2692.000000	-0.002767
2691.000000	-0.002747
2690.000000	-0.002732
2689.000000	-0.002728
2688.000000	-0.002727
2687.000000	-0.002723
2686.000000	-0.002717
2685.000000	-0.002719
2684.000000	-0.002730
2683.000000	-0.002746
2682.000000	-0.002762
2681.000000	-0.002774
2680.000000	-0.002779
2679.000000	-0.002777
2678.000000	-0.002768
2677.000000	-0.002760
2676.000000	-0.002757
2675.000000	-0.002760
2674.000000	-0.002764
2673.000000	-0.002765
2672.000000	-0.002758
2671.000000	-0.002746
2670.000000	-0.002737
2669.000000	-0.002738
2668.000000	-0.002749
2667.000000	-0.002755
2666.000000	-0.002747
2665.000000	-0.002729
2664.000000	-0.002711
2663.000000	-0.002696
2662.000000	-0.002682
2661.000000	-0.002672
2660.000000	-0.002676
2659.000000	-0.002698
2658.000000	-0.002723
2657.000000	-0.002736
2656.000000	-0.002733
2655.000000	-0.002723
2654.000000	-0.002712
2653.000000	-0.002701
2652.000000	-0.002690
2651.000000	-0.002680
2650.000000	-0.002675
2649.000000	-0.002680
2648.000000	-0.002694
2647.000000	-0.002714
2646.000000	-0.002733
2645.000000	-0.002746
2644.000000	-0.002750
2643.000000	-0.002743
2642.000000	-0.002725
2641.000000	-0.002704
2640.000000	-0.002692
2639.000000	-0.002692
2638.000000	-0.002696
2637.000000	-0.002691
2636.000000	-0.002677
2635.000000	-0.002662
2634.000000	-0.002655
2633.000000	-0.002662
2632.000000	-0.002684
2631.000000	-0.002713
2630.000000	-0.002732
2629.000000	-0.002729
2628.000000	-0.002717
2627.000000	-0.002719
2626.000000	-0.002749
2625.000000	-0.002795
2624.000000	-0.002832
2623.000000	-0.002842
2622.000000	-0.002827
2621.000000	-0.002802
2620.000000	-0.002783
2619.000000	-0.002775
2618.000000	-0.002771
2617.000000	-0.002761
2616.000000	-0.002743
2615.000000	-0.002723
2614.000000	-0.002710
2613.000000	-0.002707
2612.000000	-0.002710
2611.000000	-0.002710
2610.000000	-0.002705
2609.000000	-0.002699
2608.000000	-0.002698
2607.000000	-0.002705
2606.000000	-0.002712
2605.000000	-0.002710
2604.000000	-0.002696
2603.000000	-0.002679
2602.000000	-0.002669
2601.000000	-0.002670
2600.000000	-0.002679
2599.000000	-0.002688
2598.000000	-0.002689
2597.000000	-0.002677
2596.000000	-0.002657
2595.000000	-0.002640
2594.000000	-0.002631
2593.000000	-0.002626
2592.000000	-0.002621
2591.000000	-0.002614
2590.000000	-0.002611
2589.000000	-0.002621
2588.000000	-0.002647
2587.000000	-0.002677
2586.000000	-0.002695
2585.000000	-0.002690
2584.000000	-0.002667
2583.000000	-0.002639
2582.000000	-0.002619
2581.000000	-0.002613
2580.000000	-0.002619
2579.000000	-0.002632
2578.000000	-0.002647
2577.000000	-0.002663
2576.000000	-0.002675
2575.000000	-0.002680
2574.000000	-0.002677
2573.000000	-0.002671
2572.000000	-0.002661
2571.000000	-0.002648
2570.000000	-0.002635
2569.000000	-0.002629
2568.000000	-0.002633
2567.000000	-0.002641
2566.000000	-0.002643
2565.000000	-0.002632
2564.000000	-0.002614
2563.000000	-0.002596
2562.000000	-0.002590
2561.000000	-0.002601
2560.000000	-0.002625
2559.000000	-0.002646
2558.000000	-0.002651
2557.000000	-0.002645
2556.000000	-0.002645
2555.000000	-0.002656
2554.000000	-0.002667
2553.000000	-0.002665
2552.000000	-0.002650
2551.000000	-0.002639
2550.000000	-0.002643
2549.000000	-0.002659
2548.000000	-0.002679
2547.000000	-0.002688
2546.000000	-0.002683
2545.000000	-0.002670
2544.000000	-0.002658
2543.000000	-0.002648
2542.000000	-0.002635
2541.000000	-0.002616
2540.000000	-0.002598
2539.000000	-0.002589
2538.000000	-0.002592
2537.000000	-0.002602
2536.000000	-0.002612
2535.000000	-0.002613
2534.000000	-0.002599
2533.000000	-0.002578
2532.000000	-0.002564
2531.000000	-0.002567
2530.000000	-0.002583
2529.000000	-0.002603
2528.000000	-0.002620
2527.000000	-0.002632
2526.000000	-0.002637
2525.000000	-0.002637
2524.000000	-0.002640
2523.000000	-0.002645
2522.000000	-0.002643
2521.000000	-0.002627
2520.000000	-0.002605
2519.000000	-0.002592
2518.000000	-0.002597
2517.000000	-0.002617
2516.000000	-0.002639
2515.000000	-0.002651
2514.000000	-0.002649
2513.000000	-0.002638
2512.000000	-0.002629
2511.000000	-0.002627
2510.000000	-0.002624
2509.000000	-0.002616
2508.000000	-0.002602
2507.000000	-0.002587
2506.000000	-0.002571
2505.000000	-0.002559
2504.000000	-0.002560
2503.000000	-0.002578
2502.000000	-0.002603
2501.000000	-0.002622
2500.000000	-0.002628
2499.000000	-0.002624
2498.000000	-0.002613
2497.000000	-0.002597
2496.000000	-0.002579
2495.000000	-0.002571
2494.000000	-0.002578
2493.000000	-0.002603
2492.000000	-0.002635
2491.000000	-0.002659
2490.000000	-0.002667
2489.000000	-0.002662
2488.000000	-0.002653
2487.000000	-0.002642
2486.000000	-0.002627
2485.000000	-0.002610
2484.000000	-0.002601
2483.000000	-0.002601
2482.000000	-0.002601
2481.000000	-0.002596
2480.000000	-0.002591
2479.000000	-0.002592
2478.000000	-0.002597
2477.000000	-0.002600
2476.000000	-0.002602
2475.000000	-0.002603
2474.000000	-0.002599
2473.000000	-0.002588
2472.000000	-0.002578
2471.000000	-0.002578
2470.000000	-0.002588
2469.000000	-0.002600
2468.000000	-0.002608
2467.000000	-0.002610
2466.000000	-0.002600
2465.000000	-0.002585
2464.000000	-0.002579
2463.000000	-0.002589
2462.000000	-0.002606
2461.000000	-0.002609
2460.000000	-0.002592
2459.000000	-0.002569
2458.000000	-0.002558
2457.000000	-0.002565
2456.000000	-0.002578
2455.000000	-0.002584
2454.000000	-0.002579
2453.000000	-0.002570
2452.000000	-0.002565
2451.000000	-0.002564
2450.000000	-0.002561
2449.000000	-0.002553
2448.000000	-0.002549
2447.000000	-0.002552
2446.000000	-0.002558
2445.000000	-0.002564
2444.000000	-0.002574
2443.000000	-0.002585
2442.000000	-0.002586
2441.000000	-0.002572
2440.000000	-0.002555
2439.000000	-0.002544
2438.000000	-0.002540
2437.000000	-0.002539
2436.000000	-0.002544
2435.000000	-0.002561
2434.000000	-0.002578
2433.000000	-0.002580
2432.000000	-0.002563
2431.000000	-0.002544
2430.000000	-0.002537
2429.000000	-0.002542
2428.000000	-0.002549
2427.000000	-0.002551
2426.000000	-0.002547
2425.000000	-0.002542
2424.000000	-0.002540
2423.000000	-0.002538
2422.000000	-0.002536
2421.000000	-0.002537
2420.000000	-0.002549
2419.000000	-0.002567
2418.000000	-0.002579
2417.000000	-0.002576
2416.000000	-0.002561
2415.000000	-0.002542
2414.000000	-0.002521
2413.000000	-0.002501
2412.000000	-0.002490
2411.000000	-0.002493
2410.000000	-0.002503
2409.000000	-0.002511
2408.000000	-0.002515
2407.000000	-0.002520
2406.000000	-0.002526
2405.000000	-0.002525
2404.000000	-0.002517
2403.000000	-0.002507
2402.000000	-0.002505
2401.000000	-0.002514
2400.000000	-0.002528
2399.000000	-0.002537
2398.000000	-0.002533
2397.000000	-0.002523
2396.000000	-0.002516
2395.000000	-0.002507
2394.000000	-0.002484
2393.000000	-0.002454
2392.000000	-0.002433
2391.000000	-0.002417
2390.000000	-0.002388
2389.000000	-0.002332
2388.000000	-0.002263
2387.000000	-0.002195
2386.000000	-0.002126
2385.000000	-0.002049
2384.000000	-0.001968
2383.000000	-0.001883
2382.000000	-0.001789
2381.000000	-0.001685
2380.000000	-0.001591
2379.000000	-0.001512
2378.000000	-0.001430
2377.000000	-0.001329
2376.000000	-0.001222
2375.000000	-0.001132
2374.000000	-0.001071
2373.000000	-0.001051
2372.000000	-0.001083
2371.000000	-0.001138
2370.000000	-0.001155
2369.000000	-0.001103
2368.000000	-0.001013
2367.000000	-0.000916
2366.000000	-0.000807
2365.000000	-0.000668
2364.000000	-0.000523
2363.000000	-0.000419
2362.000000	-0.000321
2361.000000	-0.000186
2360.000000	-0.000034
2359.000000	0.000104
2358.000000	0.000195
2357.000000	0.000252
2356.000000	0.000267
2355.000000	0.000229
2354.000000	0.000173
2353.000000	0.000170
2352.000000	0.000219
2351.000000	0.000160
2350.000000	-0.000065
2349.000000	-0.000266
2348.000000	-0.000184
2347.000000	0.000351
2346.000000	0.001250
2345.000000	0.002310
2344.000000	0.003267
2343.000000	0.003915
2342.000000	0.004164
2341.000000	0.003980
2340.000000	0.003494
2339.000000	0.002889
2338.000000	0.002301
2337.000000	0.001757
2336.000000	0.001312
2335.000000	0.000999
2334.000000	0.000836
2333.000000	0.000769
2332.000000	0.000811
2331.000000	0.000877
2330.000000	0.000882
2329.000000	0.000767
2328.000000	0.000578
2327.000000	0.000416
2326.000000	0.000300
2325.000000	0.000234
2324.000000	0.000191
2323.000000	0.000149
2322.000000	0.000121
2321.000000	0.000104
2320.000000	0.000106
2319.000000	0.000050
2318.000000	-0.000087
2317.000000	-0.000301
2316.000000	-0.000501
2315.000000	-0.000657
2314.000000	-0.000761
2313.000000	-0.000847
2312.000000	-0.000910
2311.000000	-0.000970
2310.000000	-0.001040
2309.000000	-0.001134
2308.000000	-0.001235
2307.000000	-0.001336
2306.000000	-0.001437
2305.000000	-0.001546
2304.000000	-0.001650
2303.000000	-0.001753
2302.000000	-0.001851
2301.000000	-0.001945
2300.000000	-0.002018
2299.000000	-0.002075
2298.000000	-0.002130
2297.000000	-0.002199
2296.000000	-0.002278
2295.000000	-0.002356
2294.000000	-0.002424
2293.000000	-0.002481
2292.000000	-0.002531
2291.000000	-0.002582
2290.000000	-0.002633
2289.000000	-0.002668
2288.000000	-0.002672
2287.000000	-0.002649
2286.000000	-0.002629
2285.000000	-0.002633
2284.000000	-0.002659
2283.000000	-0.002693
2282.000000	-0.002726
2281.000000	-0.002751
2280.000000	-0.002764
2279.000000	-0.002763
2278.000000	-0.002752
2277.000000	-0.002740
2276.000000	-0.002729
2275.000000	-0.002722
2274.000000	-0.002721
2273.000000	-0.002730
2272.000000	-0.002749
2271.000000	-0.002770
2270.000000	-0.002791
2269.000000	-0.002811
2268.000000	-0.002835
2267.000000	-0.002863
2266.000000	-0.002892
2265.000000	-0.002916
2264.000000	-0.002935
2263.000000	-0.002949
2262.000000	-0.002951
2261.000000	-0.002928
2260.000000	-0.002877
2259.000000	-0.002811
2258.000000	-0.002753
2257.000000	-0.002726
2256.000000	-0.002749
2255.000000	-0.002838
2254.000000	-0.002994
2253.000000	-0.003189
2252.000000	-0.003379
2251.000000	-0.003528
2250.000000	-0.003617
2249.000000	-0.003642
2248.000000	-0.003607
2247.000000	-0.003531
2246.000000	-0.003434
2245.000000	-0.003329
2244.000000	-0.003222
2243.000000	-0.003125
2242.000000	-0.003059
2241.000000	-0.003039
2240.000000	-0.003064
2239.000000	-0.003119
2238.000000	-0.003189
2237.000000	-0.003263
2236.000000	-0.003334
2235.000000	-0.003393
2234.000000	-0.003428
2233.000000	-0.003422
2232.000000	-0.003365
2231.000000	-0.003270
2230.000000	-0.003164
2229.000000	-0.003065
2228.000000	-0.002973
2227.000000	-0.002881
2226.000000	-0.002794
2225.000000	-0.002723
2224.000000	-0.002676
2223.000000	-0.002646
2222.000000	-0.002622
2221.000000	-0.002602
2220.000000	-0.002590
2219.000000	-0.002593
2218.000000	-0.002605
2217.000000	-0.002612
2216.000000	-0.002601
2215.000000	-0.002579
2214.000000	-0.002563
2213.000000	-0.002559
2212.000000	-0.002559
2211.000000	-0.002555
2210.000000	-0.002550
2209.000000	-0.002551
2208.000000	-0.002558
2207.000000	-0.002566
2206.000000	-0.002575
2205.000000	-0.002585
2204.000000	-0.002588
2203.000000	-0.002579
2202.000000	-0.002564
2201.000000	-0.002558
2200.000000	-0.002567
2199.000000	-0.002582
2198.000000	-0.002590
2197.000000	-0.002588
2196.000000	-0.002580
2195.000000	-0.002569
2194.000000	-0.002553
2193.000000	-0.002532
2192.000000	-0.002513
2191.000000	-0.002507
2190.000000	-0.002516
2189.000000	-0.002530
2188.000000	-0.002539
2187.000000	-0.002540
2186.000000	-0.002540
2185.000000	-0.002547
2184.000000	-0.002560
2183.000000	-0.002574
2182.000000	-0.002578
2181.000000	-0.002568
2180.000000	-0.002548
2179.000000	-0.002528
2178.000000	-0.002514
2177.000000	-0.002505
2176.000000	-0.002499
2175.000000	-0.002495
2174.000000	-0.002494
2173.000000	-0.002501
2172.000000	-0.002521
2171.000000	-0.002552
2170.000000	-0.002581
2169.000000	-0.002588
2168.000000	-0.002573
2167.000000	-0.002550
2166.000000	-0.002534
2165.000000	-0.002527
2164.000000	-0.002521
2163.000000	-0.002515
2162.000000	-0.002514
2161.000000	-0.002519
2160.000000	-0.002521
2159.000000	-0.002518
2158.000000	-0.002514
2157.000000	-0.002512
2156.000000	-0.002513
2155.000000	-0.002512
2154.000000	-0.002506
2153.000000	-0.002499
2152.000000	-0.002497
2151.000000	-0.002506
2150.000000	-0.002523
2149.000000	-0.002536
2148.000000	-0.002536
2147.000000	-0.002526
2146.000000	-0.002523
2145.000000	-0.002535
2144.000000	-0.002554
2143.000000	-0.002563
2142.000000	-0.002550
2141.000000	-0.002521
2140.000000	-0.002493
2139.000000	-0.002481
2138.000000	-0.002489
2137.000000	-0.002506
2136.000000	-0.002519
2135.000000	-0.002519
2134.000000	-0.002503
2133.000000	-0.002470
2132.000000	-0.002421
2131.000000	-0.002366
2130.000000	-0.002325
2129.000000	-0.002307
2128.000000	-0.002306
2127.000000	-0.002308
2126.000000	-0.002303
2125.000000	-0.002287
2124.000000	-0.002254
2123.000000	-0.002201
2122.000000	-0.002130
2121.000000	-0.002051
2120.000000	-0.001978
2119.000000	-0.001917
2118.000000	-0.001870
2117.000000	-0.001837
2116.000000	-0.001824
2115.000000	-0.001834
2114.000000	-0.001863
2113.000000	-0.001905
2112.000000	-0.001951
2111.000000	-0.002003
2110.000000	-0.002065
2109.000000	-0.002135
2108.000000	-0.002202
2107.000000	-0.002261
2106.000000	-0.002308
2105.000000	-0.002345
2104.000000	-0.002373
2103.000000	-0.002391
2102.000000	-0.002399
2101.000000	-0.002401
2100.000000	-0.002406
2099.000000	-0.002422
2098.000000	-0.002449
2097.000000	-0.002475
2096.000000	-0.002493
2095.000000	-0.002503
2094.000000	-0.002513
2093.000000	-0.002523
2092.000000	-0.002528
2091.000000	-0.002528
2090.000000	-0.002531
2089.000000	-0.002539
2088.000000	-0.002548
2087.000000	-0.002547
2086.000000	-0.002533
2085.000000	-0.002513
2084.000000	-0.002499
2083.000000	-0.002497
2082.000000	-0.002502
2081.000000	-0.002503
2080.000000	-0.002490
2079.000000	-0.002468
2078.000000	-0.002451
2077.000000	-0.002453
2076.000000	-0.002470
2075.000000	-0.002489
2074.000000	-0.002502
2073.000000	-0.002510
2072.000000	-0.002517
2071.000000	-0.002519
2070.000000	-0.002510
2069.000000	-0.002491
2068.000000	-0.002471
2067.000000	-0.002458
2066.000000	-0.002450
2065.000000	-0.002447
2064.000000	-0.002446
2063.000000	-0.002446
2062.000000	-0.002440
2061.000000	-0.002425
2060.000000	-0.002404
2059.000000	-0.002386
2058.000000	-0.002380
2057.000000	-0.002390
2056.000000	-0.002409
2055.000000	-0.002427
2054.000000	-0.002433
2053.000000	-0.002429
2052.000000	-0.002422
2051.000000	-0.002419
2050.000000	-0.002417
2049.000000	-0.002413
2048.000000	-0.002408
2047.000000	-0.002413
2046.000000	-0.002428
2045.000000	-0.002444
2044.000000	-0.002449
2043.000000	-0.002437
2042.000000	-0.002416
2041.000000	-0.002396
2040.000000	-0.002384
2039.000000	-0.002379
2038.000000	-0.002376
2037.000000	-0.002377
2036.000000	-0.002385
2035.000000	-0.002397
2034.000000	-0.002405
2033.000000	-0.002404
2032.000000	-0.002395
2031.000000	-0.002386
2030.000000	-0.002378
2029.000000	-0.002372
2028.000000	-0.002368
2027.000000	-0.002366
2026.000000	-0.002368
2025.000000	-0.002376
2024.000000	-0.002394
2023.000000	-0.002415
2022.000000	-0.002425
2021.000000	-0.002416
2020.000000	-0.002397
2019.000000	-0.002382
2018.000000	-0.002371
2017.000000	-0.002362
2016.000000	-0.002355
2015.000000	-0.002356
2014.000000	-0.002367
2013.000000	-0.002377
2012.000000	-0.002384
2011.000000	-0.002388
2010.000000	-0.002390
2009.000000	-0.002383
2008.000000	-0.002371
2007.000000	-0.002366
2006.000000	-0.002375
2005.000000	-0.002392
2004.000000	-0.002403
2003.000000	-0.002401
2002.000000	-0.002385
2001.000000	-0.002356
2000.000000	-0.002326
1999.000000	-0.002311
1998.000000	-0.002321
1997.000000	-0.002339
1996.000000	-0.002348
1995.000000	-0.002346
1994.000000	-0.002343
1993.000000	-0.002352
1992.000000	-0.002369
1991.000000	-0.002380
1990.000000	-0.002380
1989.000000	-0.002371
1988.000000	-0.002365
1987.000000	-0.002369
1986.000000	-0.002376
1985.000000	-0.002368
1984.000000	-0.002345
1983.000000	-0.002322
1982.000000	-0.002316
1981.000000	-0.002321
1980.000000	-0.002324
1979.000000	-0.002322
1978.000000	-0.002323
1977.000000	-0.002328
1976.000000	-0.002329
1975.000000	-0.002320
1974.000000	-0.002304
1973.000000	-0.002284
1972.000000	-0.002269
1971.000000	-0.002263
1970.000000	-0.002267
1969.000000	-0.002273
1968.000000	-0.002279
1967.000000	-0.002290
1966.000000	-0.002314
1965.000000	-0.002336
1964.000000	-0.002335
1963.000000	-0.002309
1962.000000	-0.002280
1961.000000	-0.002270
1960.000000	-0.002280
1959.000000	-0.002294
1958.000000	-0.002296
1957.000000	-0.002281
1956.000000	-0.002259
1955.000000	-0.002247
1954.000000	-0.002254
1953.000000	-0.002280
1952.000000	-0.002309
1951.000000	-0.002327
1950.000000	-0.002325
1949.000000	-0.002305
1948.000000	-0.002281
1947.000000	-0.002268
1946.000000	-0.002271
1945.000000	-0.002278
1944.000000	-0.002274
1943.000000	-0.002260
1942.000000	-0.002251
1941.000000	-0.002262
1940.000000	-0.002291
1939.000000	-0.002324
1938.000000	-0.002341
1937.000000	-0.002333
1936.000000	-0.002302
1935.000000	-0.002267
1934.000000	-0.002245
1933.000000	-0.002246
1932.000000	-0.002262
1931.000000	-0.002283
1930.000000	-0.002297
1929.000000	-0.002298
1928.000000	-0.002292
1927.000000	-0.002287
1926.000000	-0.002282
1925.000000	-0.002268
1924.000000	-0.002247
1923.000000	-0.002234
1922.000000	-0.002242
1921.000000	-0.002256
1920.000000	-0.002252
1919.000000	-0.002228
1918.000000	-0.002208
1917.000000	-0.002210
1916.000000	-0.002227
1915.000000	-0.002243
1914.000000	-0.002255
1913.000000	-0.002262
1912.000000	-0.002267
1911.000000	-0.002271
1910.000000	-0.002274
1909.000000	-0.002274
1908.000000	-0.002264
1907.000000	-0.002244
1906.000000	-0.002224
1905.000000	-0.002214
1904.000000	-0.002217
1903.000000	-0.002230
1902.000000	-0.002247
1901.000000	-0.002259
1900.000000	-0.002254
1899.000000	-0.002234
1898.000000	-0.002211
1897.000000	-0.002200
1896.000000	-0.002202
1895.000000	-0.002211
1894.000000	-0.002221
1893.000000	-0.002232
1892.000000	-0.002239
1891.000000	-0.002243
1890.000000	-0.002246
1889.000000	-0.002252
1888.000000	-0.002262
1887.000000	-0.002269
1886.000000	-0.002267
1885.000000	-0.002258
1884.000000	-0.002248
1883.000000	-0.002240
1882.000000	-0.002233
1881.000000	-0.002223
1880.000000	-0.002210
1879.000000	-0.002201
1878.000000	-0.002202
1877.000000	-0.002212
1876.000000	-0.002224
1875.000000	-0.002228
1874.000000	-0.002223
1873.000000	-0.002215
1872.000000	-0.002208
1871.000000	-0.002202
1870.000000	-0.002195
1869.000000	-0.002193
1868.000000	-0.002206
1867.000000	-0.002230
1866.000000	-0.002250
1865.000000	-0.002247
1864.000000	-0.002223
1863.000000	-0.002195
1862.000000	-0.002178
1861.000000	-0.002171
1860.000000	-0.002166
1859.000000	-0.002166
1858.000000	-0.002182
1857.000000	-0.002210
1856.000000	-0.002234
1855.000000	-0.002241
1854.000000	-0.002229
1853.000000	-0.002205
1852.000000	-0.002175
1851.000000	-0.002146
1850.000000	-0.002132
1849.000000	-0.002138
1848.000000	-0.002158
1847.000000	-0.002180
1846.000000	-0.002198
1845.000000	-0.002211
1844.000000	-0.002220
1843.000000	-0.002221
1842.000000	-0.002212
1841.000000	-0.002197
1840.000000	-0.002185
1839.000000	-0.002180
1838.000000	-0.002180
1837.000000	-0.002181
1836.000000	-0.002184
1835.000000	-0.002191
1834.000000	-0.002206
1833.000000	-0.002229
1832.000000	-0.002254
1831.000000	-0.002275
1830.000000	-0.002278
1829.000000	-0.002257
1828.000000	-0.002216
1827.000000	-0.002170
1826.000000	-0.002133
1825.000000	-0.002110
1824.000000	-0.002106
1823.000000	-0.002119
1822.000000	-0.002141
1821.000000	-0.002156
1820.000000	-0.002157
1819.000000	-0.002148
1818.000000	-0.002140
1817.000000	-0.002137
1816.000000	-0.002139
1815.000000	-0.002149
1814.000000	-0.002166
1813.000000	-0.002184
1812.000000	-0.002194
1811.000000	-0.002192
1810.000000	-0.002180
1809.000000	-0.002161
1808.000000	-0.002136
1807.000000	-0.002116
1806.000000	-0.002116
1805.000000	-0.002137
1804.000000	-0.002167
1803.000000	-0.002191
1802.000000	-0.002203
1801.000000	-0.002210
1800.000000	-0.002212
1799.000000	-0.002212
1798.000000	-0.002204
1797.000000	-0.002186
1796.000000	-0.002157
1795.000000	-0.002129
1794.000000	-0.002118
1793.000000	-0.002134
1792.000000	-0.002161
1791.000000	-0.002173
1790.000000	-0.002163
1789.000000	-0.002142
1788.000000	-0.002128
1787.000000	-0.002125
1786.000000	-0.002129
1785.000000	-0.002134
1784.000000	-0.002138
1783.000000	-0.002145
1782.000000	-0.002148
1781.000000	-0.002134
1780.000000	-0.002106
1779.000000	-0.002084
1778.000000	-0.002089
1777.000000	-0.002118
1776.000000	-0.002145
1775.000000	-0.002150
1774.000000	-0.002135
1773.000000	-0.002115
1772.000000	-0.002097
1771.000000	-0.002077
1770.000000	-0.002052
1769.000000	-0.002028
1768.000000	-0.002019
1767.000000	-0.002030
1766.000000	-0.002052
1765.000000	-0.002067
1764.000000	-0.002067
1763.000000	-0.002056
1762.000000	-0.002043
1761.000000	-0.002033
1760.000000	-0.002030
1759.000000	-0.002037
1758.000000	-0.002057
1757.000000	-0.002080
1756.000000	-0.002087
1755.000000	-0.002065
1754.000000	-0.002020
1753.000000	-0.001967
1752.000000	-0.001924
1751.000000	-0.001907
1750.000000	-0.001922
1749.000000	-0.001963
1748.000000	-0.002012
1747.000000	-0.002052
1746.000000	-0.002069
1745.000000	-0.002061
1744.000000	-0.002030
1743.000000	-0.001984
1742.000000	-0.001933
1741.000000	-0.001891
1740.000000	-0.001871
1739.000000	-0.001874
1738.000000	-0.001884
1737.000000	-0.001890
1736.000000	-0.001892
1735.000000	-0.001897
1734.000000	-0.001902
1733.000000	-0.001900
1732.000000	-0.001887
1731.000000	-0.001875
1730.000000	-0.001877
1729.000000	-0.001889
1728.000000	-0.001895
1727.000000	-0.001880
1726.000000	-0.001838
1725.000000	-0.001774
1724.000000	-0.001708
1723.000000	-0.001664
1722.000000	-0.001653
1721.000000	-0.001661
1720.000000	-0.001671
1719.000000	-0.001677
1718.000000	-0.001677
1717.000000	-0.001655
1716.000000	-0.001597
1715.000000	-0.001507
1714.000000	-0.001419
1713.000000	-0.001364
1712.000000	-0.001343
1711.000000	-0.001335
1710.000000	-0.001317
1709.000000	-0.001273
1708.000000	-0.001204
1707.000000	-0.001126
1706.000000	-0.001066
1705.000000	-0.001044
1704.000000	-0.001052
1703.000000	-0.001068
1702.000000	-0.001074
1701.000000	-0.001060
1700.000000	-0.001037
1699.000000	-0.001021
1698.000000	-0.001013
1697.000000	-0.001012
1696.000000	-0.001016
1695.000000	-0.001023
1694.000000	-0.001028
1693.000000	-0.001020
1692.000000	-0.001000
1691.000000	-0.000976
1690.000000	-0.000960
1689.000000	-0.000956
1688.000000	-0.000962
1687.000000	-0.000973
1686.000000	-0.000986
1685.000000	-0.000991
1684.000000	-0.000982
1683.000000	-0.000974
1682.000000	-0.000970
1681.000000	-0.000960
1680.000000	-0.000936
1679.000000	-0.000904
1678.000000	-0.000878
1677.000000	-0.000863
1676.000000	-0.000851
1675.000000	-0.000842
1674.000000	-0.000849
1673.000000	-0.000869
1672.000000	-0.000879
1671.000000	-0.000860
1670.000000	-0.000816
1669.000000	-0.000772
1668.000000	-0.000749
1667.000000	-0.000748
1666.000000	-0.000763
1665.000000	-0.000785
1664.000000	-0.000794
1663.000000	-0.000774
1662.000000	-0.000735
1661.000000	-0.000692
1660.000000	-0.000656
1659.000000	-0.000632
1658.000000	-0.000628
1657.000000	-0.000644
1656.000000	-0.000665
1655.000000	-0.000669
1654.000000	-0.000647
1653.000000	-0.000619
1652.000000	-0.000620
1651.000000	-0.000627
1650.000000	-0.000612
1649.000000	-0.000590
1648.000000	-0.000583
1647.000000	-0.000594
1646.000000	-0.000607
1645.000000	-0.000605
1644.000000	-0.000587
1643.000000	-0.000572
1642.000000	-0.000581
1641.000000	-0.000614
1640.000000	-0.000654
1639.000000	-0.000684
1638.000000	-0.000705
1637.000000	-0.000720
1636.000000	-0.000728
1635.000000	-0.000728
1634.000000	-0.000718
1633.000000	-0.000698
1632.000000	-0.000670
1631.000000	-0.000645
1630.000000	-0.000635
1629.000000	-0.000642
1628.000000	-0.000657
1627.000000	-0.000669
1626.000000	-0.000676
1625.000000	-0.000680
1624.000000	-0.000682
1623.000000	-0.000682
1622.000000	-0.000689
1621.000000	-0.000706
1620.000000	-0.000727
1619.000000	-0.000741
1618.000000	-0.000742
1617.000000	-0.000741
1616.000000	-0.000751
1615.000000	-0.000763
1614.000000	-0.000758
1613.000000	-0.000734
1612.000000	-0.000707
1611.000000	-0.000696
1610.000000	-0.000697
1609.000000	-0.000689
1608.000000	-0.000658
1607.000000	-0.000613
1606.000000	-0.000578
1605.000000	-0.000566
1604.000000	-0.000569
1603.000000	-0.000575
1602.000000	-0.000577
1601.000000	-0.000579
1600.000000	-0.000588
1599.000000	-0.000602
1598.000000	-0.000609
1597.000000	-0.000598
1596.000000	-0.000577
1595.000000	-0.000574
1594.000000	-0.000603
1593.000000	-0.000650
1592.000000	-0.000695
1591.000000	-0.000737
1590.000000	-0.000780
1589.000000	-0.000814
1588.000000	-0.000819
1587.000000	-0.000798
1586.000000	-0.000776
1585.000000	-0.000771
1584.000000	-0.000780
1583.000000	-0.000793
1582.000000	-0.000814
1581.000000	-0.000846
1580.000000	-0.000880
1579.000000	-0.000899
1578.000000	-0.000890
1577.000000	-0.000851
1576.000000	-0.000792
1575.000000	-0.000745
1574.000000	-0.000729
1573.000000	-0.000737
1572.000000	-0.000761
1571.000000	-0.000793
1570.000000	-0.000830
1569.000000	-0.000855
1568.000000	-0.000844
1567.000000	-0.000792
1566.000000	-0.000727
1565.000000	-0.000678
1564.000000	-0.000656
1563.000000	-0.000648
1562.000000	-0.000638
1561.000000	-0.000608
1560.000000	-0.000568
1559.000000	-0.000558
1558.000000	-0.000618
1557.000000	-0.000715
1556.000000	-0.000785
1555.000000	-0.000815
1554.000000	-0.000827
1553.000000	-0.000846
1552.000000	-0.000873
1551.000000	-0.000898
1550.000000	-0.000918
1549.000000	-0.000936
1548.000000	-0.000956
1547.000000	-0.000980
1546.000000	-0.001019
1545.000000	-0.001093
1544.000000	-0.001202
1543.000000	-0.001312
1542.000000	-0.001372
1541.000000	-0.001377
1540.000000	-0.001376
1539.000000	-0.001434
1538.000000	-0.001541
1537.000000	-0.001634
1536.000000	-0.001681
1535.000000	-0.001687
1534.000000	-0.001671
1533.000000	-0.001658
1532.000000	-0.001681
1531.000000	-0.001774
1530.000000	-0.001937
1529.000000	-0.002102
1528.000000	-0.002179
1527.000000	-0.002141
1526.000000	-0.002063
1525.000000	-0.002022
1524.000000	-0.002019
1523.000000	-0.002007
1522.000000	-0.001979
1521.000000	-0.001966
1520.000000	-0.001968
1519.000000	-0.001952
1518.000000	-0.001937
1517.000000	-0.002003
1516.000000	-0.002175
1515.000000	-0.002355
1514.000000	-0.002400
1513.000000	-0.002265
1512.000000	-0.002048
1511.000000	-0.001898
1510.000000	-0.001885
1509.000000	-0.001969
1508.000000	-0.002065
1507.000000	-0.002110
1506.000000	-0.002095
1505.000000	-0.002048
1504.000000	-0.001997
1503.000000	-0.001976
1502.000000	-0.002012
1501.000000	-0.002098
1500.000000	-0.002186
1499.000000	-0.002234
1498.000000	-0.002241
1497.000000	-0.002225
1496.000000	-0.002193
1495.000000	-0.002141
1494.000000	-0.002085
1493.000000	-0.002055
1492.000000	-0.002075
1491.000000	-0.002140
1490.000000	-0.002226
1489.000000	-0.002298
1488.000000	-0.002345
1487.000000	-0.002392
1486.000000	-0.002490
1485.000000	-0.002661
1484.000000	-0.002865
1483.000000	-0.003026
1482.000000	-0.003104
1481.000000	-0.003111
1480.000000	-0.003082
1479.000000	-0.003027
1478.000000	-0.002943
1477.000000	-0.002838
1476.000000	-0.002745
1475.000000	-0.002699
1474.000000	-0.002715
1473.000000	-0.002774
1472.000000	-0.002836
1471.000000	-0.002862
1470.000000	-0.002847
1469.000000	-0.002815
1468.000000	-0.002824
1467.000000	-0.002965
1466.000000	-0.003301
1465.000000	-0.003742
1464.000000	-0.004025
1463.000000	-0.003937
1462.000000	-0.003526
1461.000000	-0.003046
1460.000000	-0.002719
1459.000000	-0.002593
1458.000000	-0.002574
1457.000000	-0.002571
1456.000000	-0.002577
1455.000000	-0.002600
1454.000000	-0.002624
1453.000000	-0.002661
1452.000000	-0.002741
1451.000000	-0.002858
1450.000000	-0.002933
1449.000000	-0.002890
1448.000000	-0.002748
1447.000000	-0.002614
1446.000000	-0.002564
1445.000000	-0.002564
1444.000000	-0.002538
1443.000000	-0.002459
1442.000000	-0.002375
1441.000000	-0.002336
1440.000000	-0.002353
1439.000000	-0.002417
1438.000000	-0.002536
1437.000000	-0.002698
1436.000000	-0.002815
1435.000000	-0.002782
1434.000000	-0.002592
1433.000000	-0.002344
1432.000000	-0.002155
1431.000000	-0.002071
1430.000000	-0.002070
1429.000000	-0.002112
1428.000000	-0.002183
1427.000000	-0.002274
1426.000000	-0.002389
1425.000000	-0.002552
1424.000000	-0.002775
1423.000000	-0.002996
1422.000000	-0.003097
1421.000000	-0.002999
1420.000000	-0.002736
1419.000000	-0.002453
1418.000000	-0.002273
1417.000000	-0.002199
1416.000000	-0.002166
1415.000000	-0.002140
1414.000000	-0.002124
1413.000000	-0.002128
1412.000000	-0.002150
1411.000000	-0.002191
1410.000000	-0.002245
1409.000000	-0.002290
1408.000000	-0.002295
1407.000000	-0.002243
1406.000000	-0.002160
1405.000000	-0.002090
1404.000000	-0.002063
1403.000000	-0.002068
1402.000000	-0.002079
1401.000000	-0.002084
1400.000000	-0.002093
1399.000000	-0.002112
1398.000000	-0.002137
1397.000000	-0.002152
1396.000000	-0.002138
1395.000000	-0.002084
1394.000000	-0.001992
1393.000000	-0.001882
1392.000000	-0.001782
1391.000000	-0.001717
1390.000000	-0.001693
1389.000000	-0.001702
1388.000000	-0.001719
1387.000000	-0.001712
1386.000000	-0.001667
1385.000000	-0.001602
1384.000000	-0.001548
1383.000000	-0.001525
1382.000000	-0.001535
1381.000000	-0.001586
1380.000000	-0.001685
1379.000000	-0.001808
1378.000000	-0.001890
1377.000000	-0.001875
1376.000000	-0.001770
1375.000000	-0.001639
1374.000000	-0.001541
1373.000000	-0.001485
1372.000000	-0.001445
1371.000000	-0.001403
1370.000000	-0.001365
1369.000000	-0.001340
1368.000000	-0.001325
1367.000000	-0.001309
1366.000000	-0.001288
1365.000000	-0.001263
1364.000000	-0.001246
1363.000000	-0.001244
1362.000000	-0.001253
1361.000000	-0.001264
1360.000000	-0.001269
1359.000000	-0.001266
1358.000000	-0.001263
1357.000000	-0.001272
1356.000000	-0.001303
1355.000000	-0.001364
1354.000000	-0.001456
1353.000000	-0.001573
1352.000000	-0.001688
1351.000000	-0.001766
1350.000000	-0.001780
1349.000000	-0.001738
1348.000000	-0.001672
1347.000000	-0.001606
1346.000000	-0.001544
1345.000000	-0.001483
1344.000000	-0.001428
1343.000000	-0.001386
1342.000000	-0.001352
1341.000000	-0.001322
1340.000000	-0.001317
1339.000000	-0.001357
1338.000000	-0.001425
1337.000000	-0.001474
1336.000000	-0.001470
1335.000000	-0.001431
1334.000000	-0.001398
1333.000000	-0.001390
1332.000000	-0.001394
1331.000000	-0.001385
1330.000000	-0.001355
1329.000000	-0.001310
1328.000000	-0.001276
1327.000000	-0.001272
1326.000000	-0.001296
1325.000000	-0.001315
1324.000000	-0.001297
1323.000000	-0.001243
1322.000000	-0.001182
1321.000000	-0.001135
1320.000000	-0.001099
1319.000000	-0.001068
1318.000000	-0.001045
1317.000000	-0.001039
1316.000000	-0.001049
1315.000000	-0.001056
1314.000000	-0.001042
1313.000000	-0.001007
1312.000000	-0.000967
1311.000000	-0.000938
1310.000000	-0.000920
1309.000000	-0.000895
1308.000000	-0.000856
1307.000000	-0.000811
1306.000000	-0.000773
1305.000000	-0.000750
1304.000000	-0.000739
1303.000000	-0.000741
1302.000000	-0.000755
1301.000000	-0.000771
1300.000000	-0.000773
1299.000000	-0.000762
1298.000000	-0.000752
1297.000000	-0.000756
1296.000000	-0.000770
1295.000000	-0.000783
1294.000000	-0.000782
1293.000000	-0.000763
1292.000000	-0.000730
1291.000000	-0.000706
1290.000000	-0.000705
1289.000000	-0.000718
1288.000000	-0.000714
1287.000000	-0.000676
1286.000000	-0.000622
1285.000000	-0.000576
1284.000000	-0.000546
1283.000000	-0.000513
1282.000000	-0.000462
1281.000000	-0.000394
1280.000000	-0.000326
1279.000000	-0.000269
1278.000000	-0.000228
1277.000000	-0.000204
1276.000000	-0.000203
1275.000000	-0.000236
1274.000000	-0.000310
1273.000000	-0.000416
1272.000000	-0.000543
1271.000000	-0.000682
1270.000000	-0.000821
1269.000000	-0.000942
1268.000000	-0.001023
1267.000000	-0.001067
1266.000000	-0.001093
1265.000000	-0.001115
1264.000000	-0.001129
1263.000000	-0.001128
1262.000000	-0.001109
1261.000000	-0.001074
1260.000000	-0.001019
1259.000000	-0.000946
1258.000000	-0.000870
1257.000000	-0.000800
1256.000000	-0.000729
1255.000000	-0.000650
1254.000000	-0.000569
1253.000000	-0.000498
1252.000000	-0.000434
1251.000000	-0.000361
1250.000000	-0.000265
1249.000000	-0.000141
1248.000000	0.000008
1247.000000	0.000176
1246.000000	0.000352
1245.000000	0.000528
1244.000000	0.000698
1243.000000	0.000855
1242.000000	0.000988
1241.000000	0.001097
1240.000000	0.001195
1239.000000	0.001292
1238.000000	0.001379
1237.000000	0.001432
1236.000000	0.001444
1235.000000	0.001426
1234.000000	0.001381
1233.000000	0.001305
1232.000000	0.001206
1231.000000	0.001107
1230.000000	0.001025
1229.000000	0.000947
1228.000000	0.000849
1227.000000	0.000730
1226.000000	0.000611
1225.000000	0.000508
1224.000000	0.000421
1223.000000	0.000339
1222.000000	0.000258
1221.000000	0.000185
1220.000000	0.000129
1219.000000	0.000094
1218.000000	0.000074
1217.000000	0.000053
1216.000000	0.000018
1215.000000	-0.000033
1214.000000	-0.000090
1213.000000	-0.000134
1212.000000	-0.000154
1211.000000	-0.000155
1210.000000	-0.000147
1209.000000	-0.000141
1208.000000	-0.000144
1207.000000	-0.000154
1206.000000	-0.000171
1205.000000	-0.000189
1204.000000	-0.000197
1203.000000	-0.000188
1202.000000	-0.000168
1201.000000	-0.000155
1200.000000	-0.000156
1199.000000	-0.000165
1198.000000	-0.000173
1197.000000	-0.000176
1196.000000	-0.000178
1195.000000	-0.000176
1194.000000	-0.000165
1193.000000	-0.000143
1192.000000	-0.000117
1191.000000	-0.000095
1190.000000	-0.000079
1189.000000	-0.000063
1188.000000	-0.000045
1187.000000	-0.000033
1186.000000	-0.000035
1185.000000	-0.000047
1184.000000	-0.000051
1183.000000	-0.000044
1182.000000	-0.000044
1181.000000	-0.000067
1180.000000	-0.000106
1179.000000	-0.000140
1178.000000	-0.000158
1177.000000	-0.000170
1176.000000	-0.000182
1175.000000	-0.000193
1174.000000	-0.000195
1173.000000	-0.000185
1172.000000	-0.000162
1171.000000	-0.000141
1170.000000	-0.000154
1169.000000	-0.000220
1168.000000	-0.000308
1167.000000	-0.000351
1166.000000	-0.000318
1165.000000	-0.000244
1164.000000	-0.000182
1163.000000	-0.000144
1162.000000	-0.000112
1161.000000	-0.000080
1160.000000	-0.000058
1159.000000	-0.000053
1158.000000	-0.000060
1157.000000	-0.000076
1156.000000	-0.000102
1155.000000	-0.000128
1154.000000	-0.000138
1153.000000	-0.000128
1152.000000	-0.000115
1151.000000	-0.000108
1150.000000	-0.000102
1149.000000	-0.000095
1148.000000	-0.000093
1147.000000	-0.000095
1146.000000	-0.000090
1145.000000	-0.000070
1144.000000	-0.000048
1143.000000	-0.000034
1142.000000	-0.000016
1141.000000	0.000016
1140.000000	0.000045
1139.000000	0.000036
1138.000000	-0.000015
1137.000000	-0.000069
1136.000000	-0.000089
1135.000000	-0.000072
1134.000000	-0.000048
1133.000000	-0.000034
1132.000000	-0.000020
1131.000000	0.000009
1130.000000	0.000051
1129.000000	0.000081
1128.000000	0.000078
1127.000000	0.000050
1126.000000	0.000025
1125.000000	0.000018
1124.000000	0.000022
1123.000000	0.000021
1122.000000	0.000014
1121.000000	0.000011
1120.000000	0.000013
1119.000000	0.000010
1118.000000	-0.000009
1117.000000	-0.000035
1116.000000	-0.000054
1115.000000	-0.000063
1114.000000	-0.000071
1113.000000	-0.000088
1112.000000	-0.000107
1111.000000	-0.000116
1110.000000	-0.000108
1109.000000	-0.000091
1108.000000	-0.000081
1107.000000	-0.000091
1106.000000	-0.000113
1105.000000	-0.000121
1104.000000	-0.000106
1103.000000	-0.000084
1102.000000	-0.000085
1101.000000	-0.000114
1100.000000	-0.000150
1099.000000	-0.000167
1098.000000	-0.000163
1097.000000	-0.000149
1096.000000	-0.000134
1095.000000	-0.000127
1094.000000	-0.000138
1093.000000	-0.000175
1092.000000	-0.000229
1091.000000	-0.000277
1090.000000	-0.000306
1089.000000	-0.000314
1088.000000	-0.000309
1087.000000	-0.000299
1086.000000	-0.000297
1085.000000	-0.000304
1084.000000	-0.000315
1083.000000	-0.000323
1082.000000	-0.000334
1081.000000	-0.000365
1080.000000	-0.000423
1079.000000	-0.000495
1078.000000	-0.000560
1077.000000	-0.000607
1076.000000	-0.000633
1075.000000	-0.000646
1074.000000	-0.000659
1073.000000	-0.000687
1072.000000	-0.000736
1071.000000	-0.000797
1070.000000	-0.000850
1069.000000	-0.000881
1068.000000	-0.000895
1067.000000	-0.000914
1066.000000	-0.000954
1065.000000	-0.001006
1064.000000	-0.001042
1063.000000	-0.001052
1062.000000	-0.001062
1061.000000	-0.001096
1060.000000	-0.001144
1059.000000	-0.001161
1058.000000	-0.001121
1057.000000	-0.001050
1056.000000	-0.001004
1055.000000	-0.001014
1054.000000	-0.001056
1053.000000	-0.001081
1052.000000	-0.001066
1051.000000	-0.001037
1050.000000	-0.001037
1049.000000	-0.001070
1048.000000	-0.001101
1047.000000	-0.001103
1046.000000	-0.001108
1045.000000	-0.001170
1044.000000	-0.001290
1043.000000	-0.001399
1042.000000	-0.001422
1041.000000	-0.001355
1040.000000	-0.001272
1039.000000	-0.001244
1038.000000	-0.001280
1037.000000	-0.001335
1036.000000	-0.001364
1035.000000	-0.001359
1034.000000	-0.001339
1033.000000	-0.001316
1032.000000	-0.001282
1031.000000	-0.001229
1030.000000	-0.001172
1029.000000	-0.001142
1028.000000	-0.001158
1027.000000	-0.001202
1026.000000	-0.001229
1025.000000	-0.001209
1024.000000	-0.001149
1023.000000	-0.001092
1022.000000	-0.001068
1021.000000	-0.001067
1020.000000	-0.001063
1019.000000	-0.001048
1018.000000	-0.001036
1017.000000	-0.001037
1016.000000	-0.001036
1015.000000	-0.001015
1014.000000	-0.000976
1013.000000	-0.000941
1012.000000	-0.000925
1011.000000	-0.000916
1010.000000	-0.000891
1009.000000	-0.000840
1008.000000	-0.000777
1007.000000	-0.000724
1006.000000	-0.000679
1005.000000	-0.000619
1004.000000	-0.000529
1003.000000	-0.000438
1002.000000	-0.000384
1001.000000	-0.000367
1000.000000	-0.000345
999.000000	-0.000290
998.000000	-0.000226
997.000000	-0.000197
996.000000	-0.000205
995.000000	-0.000210
994.000000	-0.000174
993.000000	-0.000099
992.000000	-0.000017
991.000000	0.000040
990.000000	0.000062
989.000000	0.000067
988.000000	0.000084
987.000000	0.000128
986.000000	0.000189
985.000000	0.000258
984.000000	0.000340
983.000000	0.000430
982.000000	0.000498
981.000000	0.000512
980.000000	0.000481
979.000000	0.000450
978.000000	0.000461
977.000000	0.000510
976.000000	0.000564
975.000000	0.000593
974.000000	0.000592
973.000000	0.000576
972.000000	0.000564
971.000000	0.000555
970.000000	0.000541
969.000000	0.000523
968.000000	0.000524
967.000000	0.000554
966.000000	0.000597
965.000000	0.000637
964.000000	0.000671
963.000000	0.000698
962.000000	0.000705
961.000000	0.000686
960.000000	0.000667
959.000000	0.000675
958.000000	0.000697
957.000000	0.000692
956.000000	0.000647
955.000000	0.000592
954.000000	0.000555
953.000000	0.000542
952.000000	0.000541
951.000000	0.000544
950.000000	0.000537
949.000000	0.000507
948.000000	0.000461
947.000000	0.000426
946.000000	0.000410
945.000000	0.000397
944.000000	0.000373
943.000000	0.000354
942.000000	0.000354
941.000000	0.000364
940.000000	0.000355
939.000000	0.000313
938.000000	0.000252
937.000000	0.000195
936.000000	0.000161
935.000000	0.000161
934.000000	0.000185
933.000000	0.000214
932.000000	0.000241
931.000000	0.000273
930.000000	0.000313
929.000000	0.000349
928.000000	0.000364
927.000000	0.000357
926.000000	0.000333
925.000000	0.000307
924.000000	0.000294
923.000000	0.000300
922.000000	0.000313
921.000000	0.000316
920.000000	0.000312
919.000000	0.000314
918.000000	0.000323
917.000000	0.000324
916.000000	0.000320
915.000000	0.000332
914.000000	0.000366
913.000000	0.000395
912.000000	0.000394
911.000000	0.000369
910.000000	0.000348
909.000000	0.000351
908.000000	0.000382
907.000000	0.000430
906.000000	0.000473
905.000000	0.000490
904.000000	0.000477
903.000000	0.000455
902.000000	0.000443
901.000000	0.000436
900.000000	0.000432
899.000000	0.000436
898.000000	0.000452
897.000000	0.000463
896.000000	0.000451
895.000000	0.000429
894.000000	0.000421
893.000000	0.000437
892.000000	0.000467
891.000000	0.000503
890.000000	0.000554
889.000000	0.000624
888.000000	0.000698
887.000000	0.000744
886.000000	0.000738
885.000000	0.000686
884.000000	0.000624
883.000000	0.000589
882.000000	0.000599
881.000000	0.000642
880.000000	0.000700
879.000000	0.000755
878.000000	0.000795
877.000000	0.000811
876.000000	0.000805
875.000000	0.000786
874.000000	0.000761
873.000000	0.000739
872.000000	0.000738
871.000000	0.000775
870.000000	0.000850
869.000000	0.000944
868.000000	0.001037
867.000000	0.001113
866.000000	0.001158
865.000000	0.001178
864.000000	0.001205
863.000000	0.001273
862.000000	0.001386
861.000000	0.001513
860.000000	0.001621
859.000000	0.001695
858.000000	0.001746
857.000000	0.001814
856.000000	0.001946
855.000000	0.002162
854.000000	0.002424
853.000000	0.002673
852.000000	0.002876
851.000000	0.003025
850.000000	0.003099
849.000000	0.003065
848.000000	0.002920
847.000000	0.002696
846.000000	0.002428
845.000000	0.002128
844.000000	0.001814
843.000000	0.001530
842.000000	0.001313
841.000000	0.001161
840.000000	0.001048
839.000000	0.000946
838.000000	0.000837
837.000000	0.000722
836.000000	0.000624
835.000000	0.000569
834.000000	0.000554
833.000000	0.000554
832.000000	0.000551
831.000000	0.000545
830.000000	0.000530
829.000000	0.000497
828.000000	0.000460
827.000000	0.000454
826.000000	0.000486
825.000000	0.000524
824.000000	0.000551
823.000000	0.000592
822.000000	0.000670
821.000000	0.000766
820.000000	0.000841
819.000000	0.000870
818.000000	0.000862
817.000000	0.000849
816.000000	0.000869
815.000000	0.000936
814.000000	0.001011
813.000000	0.001045
812.000000	0.001035
811.000000	0.001024
810.000000	0.001030
809.000000	0.001031
808.000000	0.001019
807.000000	0.001028
806.000000	0.001071
805.000000	0.001108
804.000000	0.001097
803.000000	0.001040
802.000000	0.000959
801.000000	0.000864
800.000000	0.000769
799.000000	0.000714
798.000000	0.000724
797.000000	0.000771
796.000000	0.000820
795.000000	0.000874
794.000000	0.000951
793.000000	0.001029
792.000000	0.001069
791.000000	0.001068
790.000000	0.001054
789.000000	0.001034
788.000000	0.001002
787.000000	0.000981
786.000000	0.001017
785.000000	0.001125
784.000000	0.001246
783.000000	0.001294
782.000000	0.001237
781.000000	0.001124
780.000000	0.001042
779.000000	0.001031
778.000000	0.001064
777.000000	0.001101
776.000000	0.001140
775.000000	0.001196
774.000000	0.001250
773.000000	0.001263
772.000000	0.001232
771.000000	0.001193
770.000000	0.001163
769.000000	0.001134
768.000000	0.001108
767.000000	0.001104
766.000000	0.001113
765.000000	0.001101
764.000000	0.001064
763.000000	0.001032
762.000000	0.001010
761.000000	0.000967
760.000000	0.000899
759.000000	0.000856
758.000000	0.000878
757.000000	0.000948
756.000000	0.001025
755.000000	0.001087
754.000000	0.001117
753.000000	0.001108
752.000000	0.001098
751.000000	0.001145
750.000000	0.001250
749.000000	0.001340
748.000000	0.001362
747.000000	0.001339
746.000000	0.001305
745.000000	0.001257
744.000000	0.001194
743.000000	0.001144
742.000000	0.001131
741.000000	0.001145
740.000000	0.001192
739.000000	0.001308
738.000000	0.001487
737.000000	0.001658
736.000000	0.001750
735.000000	0.001749
734.000000	0.001664
733.000000	0.001525
732.000000	0.001414
731.000000	0.001420
730.000000	0.001523
729.000000	0.001612
728.000000	0.001620
727.000000	0.001581
726.000000	0.001534
725.000000	0.001470
724.000000	0.001405
723.000000	0.001427
722.000000	0.001583
721.000000	0.001789
720.000000	0.001908
719.000000	0.001886
718.000000	0.001765
717.000000	0.001627
716.000000	0.001555
715.000000	0.001596
714.000000	0.001695
713.000000	0.001742
712.000000	0.001692
711.000000	0.001608
710.000000	0.001539
709.000000	0.001453
708.000000	0.001324
707.000000	0.001196
706.000000	0.001126
705.000000	0.001119
704.000000	0.001139
703.000000	0.001179
702.000000	0.001217
701.000000	0.001200
700.000000	0.001128
