# Supplementary material for: Real-time monitoring of the reversible capture and release of CO2 on anthraquinone and riboflavin-modified graphitic electrodes using ATR-SEIRAS
Source: Chem Sci. 2025 Nov 4;16(48):23189–202. doi: 10.1039/d5sc05427c (PMC12584010; doi:10.1039/d5sc05427c)
Supplement: SC-016-D5SC05427C-s001 [file SC-016-D5SC05427C-s001.zip › Data Folders/Main Figures/Figure3/3b/038.ASC]

PE IR       SUBTECH     SPECTRUM    ASCII       PEDS        4.00        
   -1
038.ASC
25/02/11
15:07:41.00
25/02/11
15:07:41.00
Administrator

700.000000
#HDR
-1
-1
#GR
Wavenumber
A
1.0
0.0
4000.000000
-1.000000
3301
8
0.004643
-0.004909
#DATA
4000.000000	-0.002839
3999.000000	-0.002854
3998.000000	-0.002869
3997.000000	-0.002883
3996.000000	-0.002893
3995.000000	-0.002899
3994.000000	-0.002897
3993.000000	-0.002882
3992.000000	-0.002849
3991.000000	-0.002803
3990.000000	-0.002762
3989.000000	-0.002749
3988.000000	-0.002772
3987.000000	-0.002820
3986.000000	-0.002873
3985.000000	-0.002913
3984.000000	-0.002937
3983.000000	-0.002946
3982.000000	-0.002939
3981.000000	-0.002911
3980.000000	-0.002871
3979.000000	-0.002831
3978.000000	-0.002807
3977.000000	-0.002807
3976.000000	-0.002826
3975.000000	-0.002854
3974.000000	-0.002873
3973.000000	-0.002867
3972.000000	-0.002836
3971.000000	-0.002801
3970.000000	-0.002787
3969.000000	-0.002801
3968.000000	-0.002821
3967.000000	-0.002826
3966.000000	-0.002816
3965.000000	-0.002811
3964.000000	-0.002827
3963.000000	-0.002852
3962.000000	-0.002864
3961.000000	-0.002853
3960.000000	-0.002831
3959.000000	-0.002817
3958.000000	-0.002819
3957.000000	-0.002834
3956.000000	-0.002854
3955.000000	-0.002878
3954.000000	-0.002904
3953.000000	-0.002923
3952.000000	-0.002927
3951.000000	-0.002913
3950.000000	-0.002884
3949.000000	-0.002851
3948.000000	-0.002822
3947.000000	-0.002807
3946.000000	-0.002810
3945.000000	-0.002825
3944.000000	-0.002839
3943.000000	-0.002839
3942.000000	-0.002833
3941.000000	-0.002837
3940.000000	-0.002856
3939.000000	-0.002879
3938.000000	-0.002889
3937.000000	-0.002884
3936.000000	-0.002873
3935.000000	-0.002867
3934.000000	-0.002865
3933.000000	-0.002863
3932.000000	-0.002859
3931.000000	-0.002854
3930.000000	-0.002851
3929.000000	-0.002854
3928.000000	-0.002866
3927.000000	-0.002888
3926.000000	-0.002910
3925.000000	-0.002915
3924.000000	-0.002896
3923.000000	-0.002851
3922.000000	-0.002795
3921.000000	-0.002753
3920.000000	-0.002748
3919.000000	-0.002780
3918.000000	-0.002824
3917.000000	-0.002852
3916.000000	-0.002857
3915.000000	-0.002855
3914.000000	-0.002857
3913.000000	-0.002859
3912.000000	-0.002848
3911.000000	-0.002813
3910.000000	-0.002761
3909.000000	-0.002707
3908.000000	-0.002666
3907.000000	-0.002649
3906.000000	-0.002657
3905.000000	-0.002679
3904.000000	-0.002702
3903.000000	-0.002716
3902.000000	-0.002717
3901.000000	-0.002710
3900.000000	-0.002703
3899.000000	-0.002705
3898.000000	-0.002716
3897.000000	-0.002735
3896.000000	-0.002762
3895.000000	-0.002797
3894.000000	-0.002834
3893.000000	-0.002852
3892.000000	-0.002834
3891.000000	-0.002789
3890.000000	-0.002749
3889.000000	-0.002742
3888.000000	-0.002767
3887.000000	-0.002798
3886.000000	-0.002812
3885.000000	-0.002811
3884.000000	-0.002808
3883.000000	-0.002804
3882.000000	-0.002792
3881.000000	-0.002768
3880.000000	-0.002743
3879.000000	-0.002734
3878.000000	-0.002748
3877.000000	-0.002770
3876.000000	-0.002773
3875.000000	-0.002742
3874.000000	-0.002702
3873.000000	-0.002690
3872.000000	-0.002710
3871.000000	-0.002726
3870.000000	-0.002706
3869.000000	-0.002669
3868.000000	-0.002655
3867.000000	-0.002677
3866.000000	-0.002716
3865.000000	-0.002751
3864.000000	-0.002774
3863.000000	-0.002783
3862.000000	-0.002770
3861.000000	-0.002730
3860.000000	-0.002662
3859.000000	-0.002578
3858.000000	-0.002502
3857.000000	-0.002459
3856.000000	-0.002457
3855.000000	-0.002470
3854.000000	-0.002471
3853.000000	-0.002482
3852.000000	-0.002530
3851.000000	-0.002606
3850.000000	-0.002681
3849.000000	-0.002735
3848.000000	-0.002767
3847.000000	-0.002783
3846.000000	-0.002789
3845.000000	-0.002776
3844.000000	-0.002735
3843.000000	-0.002674
3842.000000	-0.002618
3841.000000	-0.002587
3840.000000	-0.002581
3839.000000	-0.002589
3838.000000	-0.002601
3837.000000	-0.002619
3836.000000	-0.002645
3835.000000	-0.002677
3834.000000	-0.002707
3833.000000	-0.002729
3832.000000	-0.002746
3831.000000	-0.002761
3830.000000	-0.002771
3829.000000	-0.002768
3828.000000	-0.002746
3827.000000	-0.002704
3826.000000	-0.002659
3825.000000	-0.002633
3824.000000	-0.002637
3823.000000	-0.002656
3822.000000	-0.002663
3821.000000	-0.002658
3820.000000	-0.002663
3819.000000	-0.002690
3818.000000	-0.002726
3817.000000	-0.002743
3816.000000	-0.002734
3815.000000	-0.002720
3814.000000	-0.002720
3813.000000	-0.002728
3812.000000	-0.002731
3811.000000	-0.002727
3810.000000	-0.002724
3809.000000	-0.002721
3808.000000	-0.002705
3807.000000	-0.002678
3806.000000	-0.002655
3805.000000	-0.002649
3804.000000	-0.002645
3803.000000	-0.002620
3802.000000	-0.002575
3801.000000	-0.002553
3800.000000	-0.002592
3799.000000	-0.002683
3798.000000	-0.002779
3797.000000	-0.002837
3796.000000	-0.002851
3795.000000	-0.002844
3794.000000	-0.002846
3793.000000	-0.002863
3792.000000	-0.002884
3791.000000	-0.002892
3790.000000	-0.002879
3789.000000	-0.002849
3788.000000	-0.002819
3787.000000	-0.002800
3786.000000	-0.002795
3785.000000	-0.002799
3784.000000	-0.002811
3783.000000	-0.002824
3782.000000	-0.002836
3781.000000	-0.002841
3780.000000	-0.002839
3779.000000	-0.002832
3778.000000	-0.002815
3777.000000	-0.002789
3776.000000	-0.002764
3775.000000	-0.002755
3774.000000	-0.002767
3773.000000	-0.002787
3772.000000	-0.002791
3771.000000	-0.002768
3770.000000	-0.002735
3769.000000	-0.002723
3768.000000	-0.002741
3767.000000	-0.002769
3766.000000	-0.002785
3765.000000	-0.002782
3764.000000	-0.002779
3763.000000	-0.002786
3762.000000	-0.002796
3761.000000	-0.002797
3760.000000	-0.002785
3759.000000	-0.002766
3758.000000	-0.002742
3757.000000	-0.002713
3756.000000	-0.002685
3755.000000	-0.002653
3754.000000	-0.002611
3753.000000	-0.002557
3752.000000	-0.002509
3751.000000	-0.002480
3750.000000	-0.002459
3749.000000	-0.002440
3748.000000	-0.002446
3747.000000	-0.002493
3746.000000	-0.002558
3745.000000	-0.002596
3744.000000	-0.002606
3743.000000	-0.002634
3742.000000	-0.002689
3741.000000	-0.002735
3740.000000	-0.002743
3739.000000	-0.002714
3738.000000	-0.002676
3737.000000	-0.002665
3736.000000	-0.002711
3735.000000	-0.002820
3734.000000	-0.002948
3733.000000	-0.003030
3732.000000	-0.003034
3731.000000	-0.002984
3730.000000	-0.002923
3729.000000	-0.002881
3728.000000	-0.002860
3727.000000	-0.002853
3726.000000	-0.002855
3725.000000	-0.002858
3724.000000	-0.002858
3723.000000	-0.002856
3722.000000	-0.002858
3721.000000	-0.002867
3720.000000	-0.002878
3719.000000	-0.002880
3718.000000	-0.002865
3717.000000	-0.002833
3716.000000	-0.002792
3715.000000	-0.002754
3714.000000	-0.002717
3713.000000	-0.002680
3712.000000	-0.002651
3711.000000	-0.002652
3710.000000	-0.002685
3709.000000	-0.002736
3708.000000	-0.002785
3707.000000	-0.002823
3706.000000	-0.002854
3705.000000	-0.002888
3704.000000	-0.002926
3703.000000	-0.002956
3702.000000	-0.002962
3701.000000	-0.002940
3700.000000	-0.002901
3699.000000	-0.002859
3698.000000	-0.002822
3697.000000	-0.002791
3696.000000	-0.002767
3695.000000	-0.002736
3694.000000	-0.002693
3693.000000	-0.002649
3692.000000	-0.002636
3691.000000	-0.002672
3690.000000	-0.002735
3689.000000	-0.002782
3688.000000	-0.002792
3687.000000	-0.002784
3686.000000	-0.002779
3685.000000	-0.002775
3684.000000	-0.002759
3683.000000	-0.002730
3682.000000	-0.002696
3681.000000	-0.002657
3680.000000	-0.002618
3679.000000	-0.002588
3678.000000	-0.002574
3677.000000	-0.002558
3676.000000	-0.002533
3675.000000	-0.002518
3674.000000	-0.002539
3673.000000	-0.002590
3672.000000	-0.002643
3671.000000	-0.002670
3670.000000	-0.002677
3669.000000	-0.002693
3668.000000	-0.002731
3667.000000	-0.002777
3666.000000	-0.002815
3665.000000	-0.002836
3664.000000	-0.002842
3663.000000	-0.002831
3662.000000	-0.002802
3661.000000	-0.002762
3660.000000	-0.002731
3659.000000	-0.002729
3658.000000	-0.002746
3657.000000	-0.002756
3656.000000	-0.002740
3655.000000	-0.002708
3654.000000	-0.002681
3653.000000	-0.002674
3652.000000	-0.002689
3651.000000	-0.002715
3650.000000	-0.002742
3649.000000	-0.002758
3648.000000	-0.002754
3647.000000	-0.002738
3646.000000	-0.002737
3645.000000	-0.002762
3644.000000	-0.002802
3643.000000	-0.002833
3642.000000	-0.002844
3641.000000	-0.002840
3640.000000	-0.002834
3639.000000	-0.002835
3638.000000	-0.002848
3637.000000	-0.002868
3636.000000	-0.002882
3635.000000	-0.002877
3634.000000	-0.002855
3633.000000	-0.002830
3632.000000	-0.002808
3631.000000	-0.002785
3630.000000	-0.002751
3629.000000	-0.002727
3628.000000	-0.002741
3627.000000	-0.002787
3626.000000	-0.002834
3625.000000	-0.002866
3624.000000	-0.002891
3623.000000	-0.002935
3622.000000	-0.003004
3621.000000	-0.003074
3620.000000	-0.003100
3619.000000	-0.003058
3618.000000	-0.002965
3617.000000	-0.002861
3616.000000	-0.002770
3615.000000	-0.002698
3614.000000	-0.002650
3613.000000	-0.002644
3612.000000	-0.002696
3611.000000	-0.002783
3610.000000	-0.002852
3609.000000	-0.002865
3608.000000	-0.002831
3607.000000	-0.002791
3606.000000	-0.002777
3605.000000	-0.002795
3604.000000	-0.002832
3603.000000	-0.002866
3602.000000	-0.002887
3601.000000	-0.002893
3600.000000	-0.002889
3599.000000	-0.002875
3598.000000	-0.002847
3597.000000	-0.002800
3596.000000	-0.002736
3595.000000	-0.002669
3594.000000	-0.002614
3593.000000	-0.002585
3592.000000	-0.002589
3591.000000	-0.002626
3590.000000	-0.002680
3589.000000	-0.002729
3588.000000	-0.002761
3587.000000	-0.002777
3586.000000	-0.002784
3585.000000	-0.002782
3584.000000	-0.002774
3583.000000	-0.002765
3582.000000	-0.002758
3581.000000	-0.002747
3580.000000	-0.002730
3579.000000	-0.002713
3578.000000	-0.002705
3577.000000	-0.002708
3576.000000	-0.002712
3575.000000	-0.002711
3574.000000	-0.002705
3573.000000	-0.002697
3572.000000	-0.002681
3571.000000	-0.002659
3570.000000	-0.002646
3569.000000	-0.002650
3568.000000	-0.002659
3567.000000	-0.002654
3566.000000	-0.002625
3565.000000	-0.002589
3564.000000	-0.002572
3563.000000	-0.002592
3562.000000	-0.002641
3561.000000	-0.002698
3560.000000	-0.002738
3559.000000	-0.002747
3558.000000	-0.002721
3557.000000	-0.002680
3556.000000	-0.002647
3555.000000	-0.002636
3554.000000	-0.002642
3553.000000	-0.002648
3552.000000	-0.002641
3551.000000	-0.002627
3550.000000	-0.002618
3549.000000	-0.002622
3548.000000	-0.002636
3547.000000	-0.002650
3546.000000	-0.002654
3545.000000	-0.002644
3544.000000	-0.002631
3543.000000	-0.002623
3542.000000	-0.002626
3541.000000	-0.002636
3540.000000	-0.002647
3539.000000	-0.002653
3538.000000	-0.002653
3537.000000	-0.002648
3536.000000	-0.002647
3535.000000	-0.002648
3534.000000	-0.002644
3533.000000	-0.002626
3532.000000	-0.002598
3531.000000	-0.002577
3530.000000	-0.002580
3529.000000	-0.002604
3528.000000	-0.002637
3527.000000	-0.002662
3526.000000	-0.002672
3525.000000	-0.002665
3524.000000	-0.002645
3523.000000	-0.002623
3522.000000	-0.002611
3521.000000	-0.002610
3520.000000	-0.002609
3519.000000	-0.002597
3518.000000	-0.002580
3517.000000	-0.002570
3516.000000	-0.002571
3515.000000	-0.002574
3514.000000	-0.002569
3513.000000	-0.002556
3512.000000	-0.002547
3511.000000	-0.002555
3510.000000	-0.002580
3509.000000	-0.002614
3508.000000	-0.002648
3507.000000	-0.002671
3506.000000	-0.002670
3505.000000	-0.002635
3504.000000	-0.002581
3503.000000	-0.002540
3502.000000	-0.002536
3501.000000	-0.002559
3500.000000	-0.002582
3499.000000	-0.002580
3498.000000	-0.002557
3497.000000	-0.002529
3496.000000	-0.002510
3495.000000	-0.002504
3494.000000	-0.002511
3493.000000	-0.002523
3492.000000	-0.002533
3491.000000	-0.002539
3490.000000	-0.002543
3489.000000	-0.002543
3488.000000	-0.002532
3487.000000	-0.002506
3486.000000	-0.002474
3485.000000	-0.002448
3484.000000	-0.002433
3483.000000	-0.002426
3482.000000	-0.002419
3481.000000	-0.002412
3480.000000	-0.002407
3479.000000	-0.002412
3478.000000	-0.002430
3477.000000	-0.002457
3476.000000	-0.002477
3475.000000	-0.002479
3474.000000	-0.002466
3473.000000	-0.002451
3472.000000	-0.002446
3471.000000	-0.002451
3470.000000	-0.002464
3469.000000	-0.002480
3468.000000	-0.002494
3467.000000	-0.002494
3466.000000	-0.002474
3465.000000	-0.002441
3464.000000	-0.002410
3463.000000	-0.002392
3462.000000	-0.002386
3461.000000	-0.002385
3460.000000	-0.002383
3459.000000	-0.002381
3458.000000	-0.002383
3457.000000	-0.002388
3456.000000	-0.002391
3455.000000	-0.002387
3454.000000	-0.002374
3453.000000	-0.002358
3452.000000	-0.002345
3451.000000	-0.002342
3450.000000	-0.002352
3449.000000	-0.002370
3448.000000	-0.002387
3447.000000	-0.002392
3446.000000	-0.002383
3445.000000	-0.002364
3444.000000	-0.002342
3443.000000	-0.002324
3442.000000	-0.002313
3441.000000	-0.002310
3440.000000	-0.002309
3439.000000	-0.002306
3438.000000	-0.002304
3437.000000	-0.002310
3436.000000	-0.002319
3435.000000	-0.002322
3434.000000	-0.002310
3433.000000	-0.002292
3432.000000	-0.002289
3431.000000	-0.002304
3430.000000	-0.002324
3429.000000	-0.002326
3428.000000	-0.002304
3427.000000	-0.002277
3426.000000	-0.002265
3425.000000	-0.002274
3424.000000	-0.002293
3423.000000	-0.002304
3422.000000	-0.002299
3421.000000	-0.002286
3420.000000	-0.002277
3419.000000	-0.002275
3418.000000	-0.002277
3417.000000	-0.002268
3416.000000	-0.002243
3415.000000	-0.002208
3414.000000	-0.002178
3413.000000	-0.002165
3412.000000	-0.002170
3411.000000	-0.002192
3410.000000	-0.002223
3409.000000	-0.002257
3408.000000	-0.002280
3407.000000	-0.002281
3406.000000	-0.002266
3405.000000	-0.002250
3404.000000	-0.002242
3403.000000	-0.002238
3402.000000	-0.002230
3401.000000	-0.002221
3400.000000	-0.002215
3399.000000	-0.002214
3398.000000	-0.002215
3397.000000	-0.002219
3396.000000	-0.002231
3395.000000	-0.002245
3394.000000	-0.002251
3393.000000	-0.002236
3392.000000	-0.002199
3391.000000	-0.002155
3390.000000	-0.002125
3389.000000	-0.002122
3388.000000	-0.002147
3387.000000	-0.002186
3386.000000	-0.002225
3385.000000	-0.002251
3384.000000	-0.002256
3383.000000	-0.002240
3382.000000	-0.002211
3381.000000	-0.002181
3380.000000	-0.002163
3379.000000	-0.002157
3378.000000	-0.002155
3377.000000	-0.002149
3376.000000	-0.002133
3375.000000	-0.002107
3374.000000	-0.002084
3373.000000	-0.002080
3372.000000	-0.002106
3371.000000	-0.002156
3370.000000	-0.002210
3369.000000	-0.002248
3368.000000	-0.002260
3367.000000	-0.002247
3366.000000	-0.002223
3365.000000	-0.002203
3364.000000	-0.002196
3363.000000	-0.002196
3362.000000	-0.002198
3361.000000	-0.002199
3360.000000	-0.002207
3359.000000	-0.002224
3358.000000	-0.002238
3357.000000	-0.002237
3356.000000	-0.002214
3355.000000	-0.002180
3354.000000	-0.002150
3353.000000	-0.002135
3352.000000	-0.002132
3351.000000	-0.002132
3350.000000	-0.002131
3349.000000	-0.002136
3348.000000	-0.002155
3347.000000	-0.002189
3346.000000	-0.002230
3345.000000	-0.002267
3344.000000	-0.002293
3343.000000	-0.002305
3342.000000	-0.002304
3341.000000	-0.002294
3340.000000	-0.002283
3339.000000	-0.002269
3338.000000	-0.002256
3337.000000	-0.002249
3336.000000	-0.002258
3335.000000	-0.002282
3334.000000	-0.002304
3333.000000	-0.002306
3332.000000	-0.002286
3331.000000	-0.002264
3330.000000	-0.002260
3329.000000	-0.002282
3328.000000	-0.002318
3327.000000	-0.002346
3326.000000	-0.002349
3325.000000	-0.002332
3324.000000	-0.002308
3323.000000	-0.002291
3322.000000	-0.002280
3321.000000	-0.002272
3320.000000	-0.002269
3319.000000	-0.002273
3318.000000	-0.002279
3317.000000	-0.002285
3316.000000	-0.002291
3315.000000	-0.002302
3314.000000	-0.002316
3313.000000	-0.002325
3312.000000	-0.002327
3311.000000	-0.002325
3310.000000	-0.002323
3309.000000	-0.002326
3308.000000	-0.002335
3307.000000	-0.002349
3306.000000	-0.002363
3305.000000	-0.002368
3304.000000	-0.002362
3303.000000	-0.002344
3302.000000	-0.002319
3301.000000	-0.002288
3300.000000	-0.002260
3299.000000	-0.002252
3298.000000	-0.002275
3297.000000	-0.002320
3296.000000	-0.002365
3295.000000	-0.002388
3294.000000	-0.002389
3293.000000	-0.002378
3292.000000	-0.002363
3291.000000	-0.002346
3290.000000	-0.002327
3289.000000	-0.002318
3288.000000	-0.002332
3287.000000	-0.002368
3286.000000	-0.002410
3285.000000	-0.002434
3284.000000	-0.002430
3283.000000	-0.002403
3282.000000	-0.002371
3281.000000	-0.002341
3280.000000	-0.002318
3279.000000	-0.002301
3278.000000	-0.002300
3277.000000	-0.002318
3276.000000	-0.002348
3275.000000	-0.002372
3274.000000	-0.002375
3273.000000	-0.002356
3272.000000	-0.002329
3271.000000	-0.002311
3270.000000	-0.002316
3269.000000	-0.002345
3268.000000	-0.002382
3267.000000	-0.002406
3266.000000	-0.002406
3265.000000	-0.002388
3264.000000	-0.002370
3263.000000	-0.002363
3262.000000	-0.002370
3261.000000	-0.002389
3260.000000	-0.002417
3259.000000	-0.002447
3258.000000	-0.002470
3257.000000	-0.002478
3256.000000	-0.002473
3255.000000	-0.002461
3254.000000	-0.002443
3253.000000	-0.002424
3252.000000	-0.002414
3251.000000	-0.002418
3250.000000	-0.002430
3249.000000	-0.002438
3248.000000	-0.002440
3247.000000	-0.002444
3246.000000	-0.002451
3245.000000	-0.002453
3244.000000	-0.002445
3243.000000	-0.002435
3242.000000	-0.002435
3241.000000	-0.002444
3240.000000	-0.002449
3239.000000	-0.002438
3238.000000	-0.002415
3237.000000	-0.002394
3236.000000	-0.002382
3235.000000	-0.002376
3234.000000	-0.002374
3233.000000	-0.002381
3232.000000	-0.002400
3231.000000	-0.002427
3230.000000	-0.002454
3229.000000	-0.002476
3228.000000	-0.002493
3227.000000	-0.002502
3226.000000	-0.002501
3225.000000	-0.002488
3224.000000	-0.002472
3223.000000	-0.002462
3222.000000	-0.002462
3221.000000	-0.002467
3220.000000	-0.002475
3219.000000	-0.002486
3218.000000	-0.002495
3217.000000	-0.002495
3216.000000	-0.002489
3215.000000	-0.002490
3214.000000	-0.002512
3213.000000	-0.002546
3212.000000	-0.002571
3211.000000	-0.002574
3210.000000	-0.002559
3209.000000	-0.002537
3208.000000	-0.002511
3207.000000	-0.002477
3206.000000	-0.002445
3205.000000	-0.002431
3204.000000	-0.002447
3203.000000	-0.002485
3202.000000	-0.002530
3201.000000	-0.002575
3200.000000	-0.002614
3199.000000	-0.002634
3198.000000	-0.002627
3197.000000	-0.002599
3196.000000	-0.002575
3195.000000	-0.002573
3194.000000	-0.002593
3193.000000	-0.002615
3192.000000	-0.002625
3191.000000	-0.002626
3190.000000	-0.002627
3189.000000	-0.002639
3188.000000	-0.002657
3187.000000	-0.002668
3186.000000	-0.002652
3185.000000	-0.002607
3184.000000	-0.002547
3183.000000	-0.002503
3182.000000	-0.002498
3181.000000	-0.002534
3180.000000	-0.002591
3179.000000	-0.002641
3178.000000	-0.002666
3177.000000	-0.002666
3176.000000	-0.002658
3175.000000	-0.002661
3174.000000	-0.002682
3173.000000	-0.002712
3172.000000	-0.002732
3171.000000	-0.002730
3170.000000	-0.002707
3169.000000	-0.002675
3168.000000	-0.002650
3167.000000	-0.002646
3166.000000	-0.002667
3165.000000	-0.002706
3164.000000	-0.002743
3163.000000	-0.002765
3162.000000	-0.002772
3161.000000	-0.002776
3160.000000	-0.002783
3159.000000	-0.002787
3158.000000	-0.002778
3157.000000	-0.002753
3156.000000	-0.002723
3155.000000	-0.002703
3154.000000	-0.002699
3153.000000	-0.002710
3152.000000	-0.002726
3151.000000	-0.002734
3150.000000	-0.002727
3149.000000	-0.002712
3148.000000	-0.002701
3147.000000	-0.002702
3146.000000	-0.002710
3145.000000	-0.002717
3144.000000	-0.002719
3143.000000	-0.002712
3142.000000	-0.002702
3141.000000	-0.002703
3140.000000	-0.002726
3139.000000	-0.002764
3138.000000	-0.002795
3137.000000	-0.002799
3136.000000	-0.002782
3135.000000	-0.002769
3134.000000	-0.002777
3133.000000	-0.002798
3132.000000	-0.002810
3131.000000	-0.002797
3130.000000	-0.002763
3129.000000	-0.002727
3128.000000	-0.002704
3127.000000	-0.002697
3126.000000	-0.002698
3125.000000	-0.002703
3124.000000	-0.002715
3123.000000	-0.002735
3122.000000	-0.002755
3121.000000	-0.002759
3120.000000	-0.002740
3119.000000	-0.002709
3118.000000	-0.002685
3117.000000	-0.002682
3116.000000	-0.002696
3115.000000	-0.002715
3114.000000	-0.002732
3113.000000	-0.002749
3112.000000	-0.002765
3111.000000	-0.002773
3110.000000	-0.002763
3109.000000	-0.002739
3108.000000	-0.002714
3107.000000	-0.002702
3106.000000	-0.002708
3105.000000	-0.002729
3104.000000	-0.002759
3103.000000	-0.002793
3102.000000	-0.002821
3101.000000	-0.002836
3100.000000	-0.002833
3099.000000	-0.002815
3098.000000	-0.002795
3097.000000	-0.002791
3096.000000	-0.002808
3095.000000	-0.002835
3094.000000	-0.002857
3093.000000	-0.002864
3092.000000	-0.002856
3091.000000	-0.002833
3090.000000	-0.002803
3089.000000	-0.002780
3088.000000	-0.002781
3087.000000	-0.002803
3086.000000	-0.002830
3085.000000	-0.002849
3084.000000	-0.002857
3083.000000	-0.002860
3082.000000	-0.002855
3081.000000	-0.002843
3080.000000	-0.002836
3079.000000	-0.002849
3078.000000	-0.002881
3077.000000	-0.002910
3076.000000	-0.002916
3075.000000	-0.002894
3074.000000	-0.002855
3073.000000	-0.002817
3072.000000	-0.002801
3071.000000	-0.002816
3070.000000	-0.002855
3069.000000	-0.002894
3068.000000	-0.002912
3067.000000	-0.002907
3066.000000	-0.002896
3065.000000	-0.002892
3064.000000	-0.002892
3063.000000	-0.002886
3062.000000	-0.002876
3061.000000	-0.002873
3060.000000	-0.002886
3059.000000	-0.002906
3058.000000	-0.002916
3057.000000	-0.002913
3056.000000	-0.002908
3055.000000	-0.002911
3054.000000	-0.002919
3053.000000	-0.002926
3052.000000	-0.002930
3051.000000	-0.002929
3050.000000	-0.002918
3049.000000	-0.002897
3048.000000	-0.002877
3047.000000	-0.002867
3046.000000	-0.002872
3045.000000	-0.002890
3044.000000	-0.002921
3043.000000	-0.002961
3042.000000	-0.002994
3041.000000	-0.003000
3040.000000	-0.002980
3039.000000	-0.002950
3038.000000	-0.002924
3037.000000	-0.002905
3036.000000	-0.002893
3035.000000	-0.002898
3034.000000	-0.002930
3033.000000	-0.002974
3032.000000	-0.003002
3031.000000	-0.002993
3030.000000	-0.002953
3029.000000	-0.002903
3028.000000	-0.002858
3027.000000	-0.002831
3026.000000	-0.002830
3025.000000	-0.002861
3024.000000	-0.002913
3023.000000	-0.002962
3022.000000	-0.002990
3021.000000	-0.002992
3020.000000	-0.002974
3019.000000	-0.002946
3018.000000	-0.002926
3017.000000	-0.002940
3016.000000	-0.003001
3015.000000	-0.003091
3014.000000	-0.003163
3013.000000	-0.003179
3012.000000	-0.003137
3011.000000	-0.003074
3010.000000	-0.003029
3009.000000	-0.003019
3008.000000	-0.003037
3007.000000	-0.003068
3006.000000	-0.003101
3005.000000	-0.003126
3004.000000	-0.003139
3003.000000	-0.003140
3002.000000	-0.003140
3001.000000	-0.003150
3000.000000	-0.003170
2999.000000	-0.003194
2998.000000	-0.003223
2997.000000	-0.003259
2996.000000	-0.003296
2995.000000	-0.003318
2994.000000	-0.003317
2993.000000	-0.003302
2992.000000	-0.003295
2991.000000	-0.003309
2990.000000	-0.003344
2989.000000	-0.003398
2988.000000	-0.003465
2987.000000	-0.003537
2986.000000	-0.003599
2985.000000	-0.003649
2984.000000	-0.003693
2983.000000	-0.003736
2982.000000	-0.003782
2981.000000	-0.003837
2980.000000	-0.003917
2979.000000	-0.004032
2978.000000	-0.004167
2977.000000	-0.004288
2976.000000	-0.004374
2975.000000	-0.004435
2974.000000	-0.004501
2973.000000	-0.004590
2972.000000	-0.004691
2971.000000	-0.004781
2970.000000	-0.004843
2969.000000	-0.004880
2968.000000	-0.004902
2967.000000	-0.004909
2966.000000	-0.004892
2965.000000	-0.004841
2964.000000	-0.004759
2963.000000	-0.004657
2962.000000	-0.004548
2961.000000	-0.004444
2960.000000	-0.004350
2959.000000	-0.004269
2958.000000	-0.004200
2957.000000	-0.004150
2956.000000	-0.004114
2955.000000	-0.004077
2954.000000	-0.004016
2953.000000	-0.003931
2952.000000	-0.003858
2951.000000	-0.003839
2950.000000	-0.003885
2949.000000	-0.003966
2948.000000	-0.004043
2947.000000	-0.004103
2946.000000	-0.004154
2945.000000	-0.004207
2944.000000	-0.004269
2943.000000	-0.004344
2942.000000	-0.004434
2941.000000	-0.004525
2940.000000	-0.004592
2939.000000	-0.004608
2938.000000	-0.004575
2937.000000	-0.004520
2936.000000	-0.004473
2935.000000	-0.004452
2934.000000	-0.004452
2933.000000	-0.004456
2932.000000	-0.004448
2931.000000	-0.004413
2930.000000	-0.004346
2929.000000	-0.004257
2928.000000	-0.004172
2927.000000	-0.004112
2926.000000	-0.004080
2925.000000	-0.004063
2924.000000	-0.004041
2923.000000	-0.004009
2922.000000	-0.003967
2921.000000	-0.003924
2920.000000	-0.003889
2919.000000	-0.003869
2918.000000	-0.003867
2917.000000	-0.003880
2916.000000	-0.003897
2915.000000	-0.003909
2914.000000	-0.003911
2913.000000	-0.003901
2912.000000	-0.003880
2911.000000	-0.003851
2910.000000	-0.003825
2909.000000	-0.003817
2908.000000	-0.003831
2907.000000	-0.003859
2906.000000	-0.003883
2905.000000	-0.003899
2904.000000	-0.003907
2903.000000	-0.003904
2902.000000	-0.003886
2901.000000	-0.003860
2900.000000	-0.003841
2899.000000	-0.003842
2898.000000	-0.003855
2897.000000	-0.003866
2896.000000	-0.003868
2895.000000	-0.003869
2894.000000	-0.003879
2893.000000	-0.003893
2892.000000	-0.003903
2891.000000	-0.003906
2890.000000	-0.003913
2889.000000	-0.003934
2888.000000	-0.003971
2887.000000	-0.004015
2886.000000	-0.004060
2885.000000	-0.004114
2884.000000	-0.004183
2883.000000	-0.004261
2882.000000	-0.004330
2881.000000	-0.004380
2880.000000	-0.004409
2879.000000	-0.004424
2878.000000	-0.004430
2877.000000	-0.004427
2876.000000	-0.004411
2875.000000	-0.004366
2874.000000	-0.004288
2873.000000	-0.004196
2872.000000	-0.004124
2871.000000	-0.004089
2870.000000	-0.004079
2869.000000	-0.004068
2868.000000	-0.004045
2867.000000	-0.004014
2866.000000	-0.003974
2865.000000	-0.003919
2864.000000	-0.003849
2863.000000	-0.003781
2862.000000	-0.003737
2861.000000	-0.003719
2860.000000	-0.003714
2859.000000	-0.003705
2858.000000	-0.003683
2857.000000	-0.003656
2856.000000	-0.003628
2855.000000	-0.003602
2854.000000	-0.003574
2853.000000	-0.003547
2852.000000	-0.003525
2851.000000	-0.003502
2850.000000	-0.003469
2849.000000	-0.003424
2848.000000	-0.003384
2847.000000	-0.003362
2846.000000	-0.003351
2845.000000	-0.003332
2844.000000	-0.003301
2843.000000	-0.003274
2842.000000	-0.003267
2841.000000	-0.003272
2840.000000	-0.003271
2839.000000	-0.003252
2838.000000	-0.003221
2837.000000	-0.003194
2836.000000	-0.003186
2835.000000	-0.003194
2834.000000	-0.003200
2833.000000	-0.003189
2832.000000	-0.003166
2831.000000	-0.003149
2830.000000	-0.003146
2829.000000	-0.003145
2828.000000	-0.003131
2827.000000	-0.003102
2826.000000	-0.003076
2825.000000	-0.003070
2824.000000	-0.003088
2823.000000	-0.003115
2822.000000	-0.003130
2821.000000	-0.003117
2820.000000	-0.003082
2819.000000	-0.003045
2818.000000	-0.003021
2817.000000	-0.003011
2816.000000	-0.003005
2815.000000	-0.003000
2814.000000	-0.003002
2813.000000	-0.003011
2812.000000	-0.003023
2811.000000	-0.003028
2810.000000	-0.003016
2809.000000	-0.002984
2808.000000	-0.002949
2807.000000	-0.002935
2806.000000	-0.002952
2805.000000	-0.002985
2804.000000	-0.003011
2803.000000	-0.003017
2802.000000	-0.003006
2801.000000	-0.002988
2800.000000	-0.002966
2799.000000	-0.002946
2798.000000	-0.002933
2797.000000	-0.002938
2796.000000	-0.002954
2795.000000	-0.002967
2794.000000	-0.002967
2793.000000	-0.002957
2792.000000	-0.002953
2791.000000	-0.002961
2790.000000	-0.002976
2789.000000	-0.002987
2788.000000	-0.002990
2787.000000	-0.002991
2786.000000	-0.002990
2785.000000	-0.002985
2784.000000	-0.002972
2783.000000	-0.002955
2782.000000	-0.002934
2781.000000	-0.002908
2780.000000	-0.002885
2779.000000	-0.002878
2778.000000	-0.002896
2777.000000	-0.002928
2776.000000	-0.002953
2775.000000	-0.002953
2774.000000	-0.002931
2773.000000	-0.002901
2772.000000	-0.002876
2771.000000	-0.002865
2770.000000	-0.002869
2769.000000	-0.002882
2768.000000	-0.002899
2767.000000	-0.002912
2766.000000	-0.002919
2765.000000	-0.002920
2764.000000	-0.002915
2763.000000	-0.002905
2762.000000	-0.002893
2761.000000	-0.002879
2760.000000	-0.002868
2759.000000	-0.002869
2758.000000	-0.002886
2757.000000	-0.002914
2756.000000	-0.002938
2755.000000	-0.002946
2754.000000	-0.002932
2753.000000	-0.002906
2752.000000	-0.002881
2751.000000	-0.002871
2750.000000	-0.002880
2749.000000	-0.002898
2748.000000	-0.002913
2747.000000	-0.002912
2746.000000	-0.002893
2745.000000	-0.002864
2744.000000	-0.002844
2743.000000	-0.002842
2742.000000	-0.002854
2741.000000	-0.002865
2740.000000	-0.002864
2739.000000	-0.002857
2738.000000	-0.002857
2737.000000	-0.002865
2736.000000	-0.002873
2735.000000	-0.002876
2734.000000	-0.002878
2733.000000	-0.002883
2732.000000	-0.002890
2731.000000	-0.002899
2730.000000	-0.002913
2729.000000	-0.002931
2728.000000	-0.002941
2727.000000	-0.002931
2726.000000	-0.002903
2725.000000	-0.002874
2724.000000	-0.002858
2723.000000	-0.002858
2722.000000	-0.002865
2721.000000	-0.002870
2720.000000	-0.002868
2719.000000	-0.002861
2718.000000	-0.002853
2717.000000	-0.002845
2716.000000	-0.002837
2715.000000	-0.002828
2714.000000	-0.002820
2713.000000	-0.002814
2712.000000	-0.002807
2711.000000	-0.002794
2710.000000	-0.002780
2709.000000	-0.002772
2708.000000	-0.002777
2707.000000	-0.002792
2706.000000	-0.002808
2705.000000	-0.002820
2704.000000	-0.002826
2703.000000	-0.002829
2702.000000	-0.002834
2701.000000	-0.002837
2700.000000	-0.002830
2699.000000	-0.002808
2698.000000	-0.002779
2697.000000	-0.002756
2696.000000	-0.002745
2695.000000	-0.002740
2694.000000	-0.002733
2693.000000	-0.002729
2692.000000	-0.002735
2691.000000	-0.002754
2690.000000	-0.002780
2689.000000	-0.002802
2688.000000	-0.002813
2687.000000	-0.002810
2686.000000	-0.002799
2685.000000	-0.002784
2684.000000	-0.002767
2683.000000	-0.002749
2682.000000	-0.002736
2681.000000	-0.002735
2680.000000	-0.002743
2679.000000	-0.002752
2678.000000	-0.002752
2677.000000	-0.002741
2676.000000	-0.002717
2675.000000	-0.002688
2674.000000	-0.002666
2673.000000	-0.002666
2672.000000	-0.002684
2671.000000	-0.002705
2670.000000	-0.002717
2669.000000	-0.002722
2668.000000	-0.002730
2667.000000	-0.002742
2666.000000	-0.002753
2665.000000	-0.002763
2664.000000	-0.002774
2663.000000	-0.002776
2662.000000	-0.002764
2661.000000	-0.002741
2660.000000	-0.002726
2659.000000	-0.002726
2658.000000	-0.002736
2657.000000	-0.002744
2656.000000	-0.002744
2655.000000	-0.002734
2654.000000	-0.002712
2653.000000	-0.002685
2652.000000	-0.002662
2651.000000	-0.002647
2650.000000	-0.002640
2649.000000	-0.002646
2648.000000	-0.002664
2647.000000	-0.002689
2646.000000	-0.002712
2645.000000	-0.002728
2644.000000	-0.002739
2643.000000	-0.002743
2642.000000	-0.002733
2641.000000	-0.002709
2640.000000	-0.002685
2639.000000	-0.002671
2638.000000	-0.002669
2637.000000	-0.002674
2636.000000	-0.002683
2635.000000	-0.002694
2634.000000	-0.002705
2633.000000	-0.002718
2632.000000	-0.002739
2631.000000	-0.002766
2630.000000	-0.002786
2629.000000	-0.002787
2628.000000	-0.002778
2627.000000	-0.002774
2626.000000	-0.002782
2625.000000	-0.002791
2624.000000	-0.002795
2623.000000	-0.002796
2622.000000	-0.002795
2621.000000	-0.002792
2620.000000	-0.002781
2619.000000	-0.002766
2618.000000	-0.002755
2617.000000	-0.002757
2616.000000	-0.002770
2615.000000	-0.002784
2614.000000	-0.002790
2613.000000	-0.002785
2612.000000	-0.002775
2611.000000	-0.002767
2610.000000	-0.002764
2609.000000	-0.002764
2608.000000	-0.002763
2607.000000	-0.002760
2606.000000	-0.002752
2605.000000	-0.002735
2604.000000	-0.002707
2603.000000	-0.002677
2602.000000	-0.002657
2601.000000	-0.002658
2600.000000	-0.002673
2599.000000	-0.002683
2598.000000	-0.002678
2597.000000	-0.002665
2596.000000	-0.002659
2595.000000	-0.002666
2594.000000	-0.002673
2593.000000	-0.002673
2592.000000	-0.002670
2591.000000	-0.002671
2590.000000	-0.002674
2589.000000	-0.002675
2588.000000	-0.002673
2587.000000	-0.002670
2586.000000	-0.002665
2585.000000	-0.002654
2584.000000	-0.002640
2583.000000	-0.002629
2582.000000	-0.002625
2581.000000	-0.002627
2580.000000	-0.002634
2579.000000	-0.002647
2578.000000	-0.002663
2577.000000	-0.002677
2576.000000	-0.002683
2575.000000	-0.002680
2574.000000	-0.002674
2573.000000	-0.002672
2572.000000	-0.002678
2571.000000	-0.002689
2570.000000	-0.002697
2569.000000	-0.002700
2568.000000	-0.002699
2567.000000	-0.002698
2566.000000	-0.002700
2565.000000	-0.002701
2564.000000	-0.002697
2563.000000	-0.002685
2562.000000	-0.002662
2561.000000	-0.002636
2560.000000	-0.002618
2559.000000	-0.002615
2558.000000	-0.002624
2557.000000	-0.002632
2556.000000	-0.002632
2555.000000	-0.002624
2554.000000	-0.002614
2553.000000	-0.002602
2552.000000	-0.002587
2551.000000	-0.002572
2550.000000	-0.002569
2549.000000	-0.002590
2548.000000	-0.002633
2547.000000	-0.002677
2546.000000	-0.002701
2545.000000	-0.002696
2544.000000	-0.002672
2543.000000	-0.002640
2542.000000	-0.002609
2541.000000	-0.002583
2540.000000	-0.002564
2539.000000	-0.002557
2538.000000	-0.002563
2537.000000	-0.002577
2536.000000	-0.002590
2535.000000	-0.002595
2534.000000	-0.002592
2533.000000	-0.002592
2532.000000	-0.002606
2531.000000	-0.002631
2530.000000	-0.002652
2529.000000	-0.002661
2528.000000	-0.002666
2527.000000	-0.002676
2526.000000	-0.002689
2525.000000	-0.002694
2524.000000	-0.002683
2523.000000	-0.002658
2522.000000	-0.002626
2521.000000	-0.002597
2520.000000	-0.002577
2519.000000	-0.002572
2518.000000	-0.002583
2517.000000	-0.002609
2516.000000	-0.002636
2515.000000	-0.002647
2514.000000	-0.002638
2513.000000	-0.002620
2512.000000	-0.002609
2511.000000	-0.002610
2510.000000	-0.002620
2509.000000	-0.002633
2508.000000	-0.002648
2507.000000	-0.002658
2506.000000	-0.002653
2505.000000	-0.002630
2504.000000	-0.002602
2503.000000	-0.002585
2502.000000	-0.002584
2501.000000	-0.002591
2500.000000	-0.002600
2499.000000	-0.002611
2498.000000	-0.002625
2497.000000	-0.002638
2496.000000	-0.002645
2495.000000	-0.002640
2494.000000	-0.002628
2493.000000	-0.002617
2492.000000	-0.002614
2491.000000	-0.002617
2490.000000	-0.002621
2489.000000	-0.002626
2488.000000	-0.002633
2487.000000	-0.002644
2486.000000	-0.002656
2485.000000	-0.002668
2484.000000	-0.002679
2483.000000	-0.002683
2482.000000	-0.002672
2481.000000	-0.002645
2480.000000	-0.002613
2479.000000	-0.002591
2478.000000	-0.002588
2477.000000	-0.002598
2476.000000	-0.002611
2475.000000	-0.002617
2474.000000	-0.002619
2473.000000	-0.002627
2472.000000	-0.002645
2471.000000	-0.002657
2470.000000	-0.002646
2469.000000	-0.002615
2468.000000	-0.002585
2467.000000	-0.002579
2466.000000	-0.002600
2465.000000	-0.002631
2464.000000	-0.002646
2463.000000	-0.002626
2462.000000	-0.002585
2461.000000	-0.002551
2460.000000	-0.002542
2459.000000	-0.002547
2458.000000	-0.002545
2457.000000	-0.002541
2456.000000	-0.002548
2455.000000	-0.002563
2454.000000	-0.002570
2453.000000	-0.002561
2452.000000	-0.002551
2451.000000	-0.002550
2450.000000	-0.002559
2449.000000	-0.002570
2448.000000	-0.002586
2447.000000	-0.002608
2446.000000	-0.002625
2445.000000	-0.002625
2444.000000	-0.002609
2443.000000	-0.002583
2442.000000	-0.002558
2441.000000	-0.002548
2440.000000	-0.002560
2439.000000	-0.002584
2438.000000	-0.002599
2437.000000	-0.002598
2436.000000	-0.002590
2435.000000	-0.002582
2434.000000	-0.002571
2433.000000	-0.002560
2432.000000	-0.002558
2431.000000	-0.002569
2430.000000	-0.002580
2429.000000	-0.002580
2428.000000	-0.002572
2427.000000	-0.002566
2426.000000	-0.002561
2425.000000	-0.002556
2424.000000	-0.002551
2423.000000	-0.002548
2422.000000	-0.002542
2421.000000	-0.002533
2420.000000	-0.002534
2419.000000	-0.002554
2418.000000	-0.002581
2417.000000	-0.002594
2416.000000	-0.002584
2415.000000	-0.002559
2414.000000	-0.002533
2413.000000	-0.002516
2412.000000	-0.002510
2411.000000	-0.002511
2410.000000	-0.002511
2409.000000	-0.002514
2408.000000	-0.002526
2407.000000	-0.002538
2406.000000	-0.002532
2405.000000	-0.002502
2404.000000	-0.002468
2403.000000	-0.002447
2402.000000	-0.002443
2401.000000	-0.002450
2400.000000	-0.002461
2399.000000	-0.002469
2398.000000	-0.002470
2397.000000	-0.002474
2396.000000	-0.002488
2395.000000	-0.002502
2394.000000	-0.002492
2393.000000	-0.002456
2392.000000	-0.002419
2391.000000	-0.002392
2390.000000	-0.002357
2389.000000	-0.002295
2388.000000	-0.002217
2387.000000	-0.002139
2386.000000	-0.002052
2385.000000	-0.001943
2384.000000	-0.001819
2383.000000	-0.001701
2382.000000	-0.001595
2381.000000	-0.001493
2380.000000	-0.001388
2379.000000	-0.001276
2378.000000	-0.001154
2377.000000	-0.001038
2376.000000	-0.000956
2375.000000	-0.000915
2374.000000	-0.000893
2373.000000	-0.000882
2372.000000	-0.000898
2371.000000	-0.000927
2370.000000	-0.000916
2369.000000	-0.000832
2368.000000	-0.000693
2367.000000	-0.000534
2366.000000	-0.000375
2365.000000	-0.000218
2364.000000	-0.000066
2363.000000	0.000052
2362.000000	0.000177
2361.000000	0.000343
2360.000000	0.000496
2359.000000	0.000608
2358.000000	0.000666
2357.000000	0.000700
2356.000000	0.000729
2355.000000	0.000719
2354.000000	0.000698
2353.000000	0.000760
2352.000000	0.000982
2351.000000	0.001213
2350.000000	0.001221
2349.000000	0.001025
2348.000000	0.000842
2347.000000	0.001002
2346.000000	0.001644
2345.000000	0.002647
2344.000000	0.003688
2343.000000	0.004393
2342.000000	0.004643
2341.000000	0.004439
2340.000000	0.003936
2339.000000	0.003323
2338.000000	0.002713
2337.000000	0.002148
2336.000000	0.001697
2335.000000	0.001415
2334.000000	0.001281
2333.000000	0.001232
2332.000000	0.001271
2331.000000	0.001362
2330.000000	0.001365
2329.000000	0.001253
2328.000000	0.001048
2327.000000	0.000887
2326.000000	0.000766
2325.000000	0.000673
2324.000000	0.000601
2323.000000	0.000542
2322.000000	0.000524
2321.000000	0.000518
2320.000000	0.000510
2319.000000	0.000434
2318.000000	0.000272
2317.000000	0.000061
2316.000000	-0.000132
2315.000000	-0.000266
2314.000000	-0.000367
2313.000000	-0.000458
2312.000000	-0.000562
2311.000000	-0.000668
2310.000000	-0.000793
2309.000000	-0.000920
2308.000000	-0.001042
2307.000000	-0.001141
2306.000000	-0.001235
2305.000000	-0.001334
2304.000000	-0.001443
2303.000000	-0.001557
2302.000000	-0.001673
2301.000000	-0.001773
2300.000000	-0.001851
2299.000000	-0.001914
2298.000000	-0.001993
2297.000000	-0.002089
2296.000000	-0.002193
2295.000000	-0.002282
2294.000000	-0.002357
2293.000000	-0.002418
2292.000000	-0.002470
2291.000000	-0.002514
2290.000000	-0.002556
2289.000000	-0.002590
2288.000000	-0.002605
2287.000000	-0.002597
2286.000000	-0.002584
2285.000000	-0.002585
2284.000000	-0.002608
2283.000000	-0.002648
2282.000000	-0.002695
2281.000000	-0.002741
2280.000000	-0.002775
2279.000000	-0.002794
2278.000000	-0.002793
2277.000000	-0.002776
2276.000000	-0.002748
2275.000000	-0.002723
2274.000000	-0.002709
2273.000000	-0.002710
2272.000000	-0.002719
2271.000000	-0.002732
2270.000000	-0.002750
2269.000000	-0.002773
2268.000000	-0.002799
2267.000000	-0.002826
2266.000000	-0.002852
2265.000000	-0.002877
2264.000000	-0.002901
2263.000000	-0.002921
2262.000000	-0.002926
2261.000000	-0.002906
2260.000000	-0.002856
2259.000000	-0.002795
2258.000000	-0.002749
2257.000000	-0.002743
2256.000000	-0.002793
2255.000000	-0.002910
2254.000000	-0.003087
2253.000000	-0.003287
2252.000000	-0.003456
2251.000000	-0.003561
2250.000000	-0.003600
2249.000000	-0.003594
2248.000000	-0.003556
2247.000000	-0.003488
2246.000000	-0.003394
2245.000000	-0.003291
2244.000000	-0.003197
2243.000000	-0.003127
2242.000000	-0.003088
2241.000000	-0.003077
2240.000000	-0.003090
2239.000000	-0.003126
2238.000000	-0.003184
2237.000000	-0.003258
2236.000000	-0.003330
2235.000000	-0.003387
2234.000000	-0.003418
2233.000000	-0.003421
2232.000000	-0.003392
2231.000000	-0.003329
2230.000000	-0.003232
2229.000000	-0.003113
2228.000000	-0.002992
2227.000000	-0.002891
2226.000000	-0.002820
2225.000000	-0.002773
2224.000000	-0.002741
2223.000000	-0.002715
2222.000000	-0.002692
2221.000000	-0.002666
2220.000000	-0.002638
2219.000000	-0.002615
2218.000000	-0.002607
2217.000000	-0.002610
2216.000000	-0.002611
2215.000000	-0.002603
2214.000000	-0.002587
2213.000000	-0.002568
2212.000000	-0.002548
2211.000000	-0.002537
2210.000000	-0.002543
2209.000000	-0.002569
2208.000000	-0.002596
2207.000000	-0.002609
2206.000000	-0.002600
2205.000000	-0.002580
2204.000000	-0.002555
2203.000000	-0.002528
2202.000000	-0.002507
2201.000000	-0.002501
2200.000000	-0.002519
2199.000000	-0.002551
2198.000000	-0.002578
2197.000000	-0.002584
2196.000000	-0.002573
2195.000000	-0.002557
2194.000000	-0.002549
2193.000000	-0.002548
2192.000000	-0.002552
2191.000000	-0.002560
2190.000000	-0.002568
2189.000000	-0.002569
2188.000000	-0.002562
2187.000000	-0.002555
2186.000000	-0.002560
2185.000000	-0.002575
2184.000000	-0.002592
2183.000000	-0.002600
2182.000000	-0.002597
2181.000000	-0.002587
2180.000000	-0.002569
2179.000000	-0.002543
2178.000000	-0.002515
2177.000000	-0.002495
2176.000000	-0.002494
2175.000000	-0.002512
2174.000000	-0.002538
2173.000000	-0.002560
2172.000000	-0.002572
2171.000000	-0.002578
2170.000000	-0.002582
2169.000000	-0.002577
2168.000000	-0.002563
2167.000000	-0.002545
2166.000000	-0.002534
2165.000000	-0.002532
2164.000000	-0.002532
2163.000000	-0.002529
2162.000000	-0.002522
2161.000000	-0.002517
2160.000000	-0.002520
2159.000000	-0.002531
2158.000000	-0.002543
2157.000000	-0.002547
2156.000000	-0.002541
2155.000000	-0.002534
2154.000000	-0.002530
2153.000000	-0.002530
2152.000000	-0.002530
2151.000000	-0.002526
2150.000000	-0.002518
2149.000000	-0.002509
2148.000000	-0.002502
2147.000000	-0.002508
2146.000000	-0.002528
2145.000000	-0.002547
2144.000000	-0.002550
2143.000000	-0.002534
2142.000000	-0.002516
2141.000000	-0.002507
2140.000000	-0.002505
2139.000000	-0.002499
2138.000000	-0.002488
2137.000000	-0.002478
2136.000000	-0.002475
2135.000000	-0.002482
2134.000000	-0.002493
2133.000000	-0.002497
2132.000000	-0.002483
2131.000000	-0.002450
2130.000000	-0.002409
2129.000000	-0.002371
2128.000000	-0.002341
2127.000000	-0.002323
2126.000000	-0.002311
2125.000000	-0.002292
2124.000000	-0.002252
2123.000000	-0.002186
2122.000000	-0.002099
2121.000000	-0.002003
2120.000000	-0.001915
2119.000000	-0.001850
2118.000000	-0.001820
2117.000000	-0.001828
2116.000000	-0.001867
2115.000000	-0.001922
2114.000000	-0.001980
2113.000000	-0.002022
2112.000000	-0.002041
2111.000000	-0.002042
2110.000000	-0.002047
2109.000000	-0.002075
2108.000000	-0.002132
2107.000000	-0.002204
2106.000000	-0.002273
2105.000000	-0.002330
2104.000000	-0.002376
2103.000000	-0.002411
2102.000000	-0.002428
2101.000000	-0.002423
2100.000000	-0.002413
2099.000000	-0.002425
2098.000000	-0.002466
2097.000000	-0.002513
2096.000000	-0.002539
2095.000000	-0.002540
2094.000000	-0.002538
2093.000000	-0.002549
2092.000000	-0.002569
2091.000000	-0.002586
2090.000000	-0.002594
2089.000000	-0.002595
2088.000000	-0.002590
2087.000000	-0.002575
2086.000000	-0.002549
2085.000000	-0.002512
2084.000000	-0.002476
2083.000000	-0.002457
2082.000000	-0.002460
2081.000000	-0.002475
2080.000000	-0.002483
2079.000000	-0.002478
2078.000000	-0.002468
2077.000000	-0.002463
2076.000000	-0.002464
2075.000000	-0.002464
2074.000000	-0.002459
2073.000000	-0.002449
2072.000000	-0.002442
2071.000000	-0.002446
2070.000000	-0.002458
2069.000000	-0.002468
2068.000000	-0.002466
2067.000000	-0.002456
2066.000000	-0.002447
2065.000000	-0.002441
2064.000000	-0.002435
2063.000000	-0.002428
2062.000000	-0.002427
2061.000000	-0.002437
2060.000000	-0.002449
2059.000000	-0.002452
2058.000000	-0.002443
2057.000000	-0.002433
2056.000000	-0.002431
2055.000000	-0.002433
2054.000000	-0.002427
2053.000000	-0.002411
2052.000000	-0.002394
2051.000000	-0.002390
2050.000000	-0.002401
2049.000000	-0.002412
2048.000000	-0.002411
2047.000000	-0.002401
2046.000000	-0.002388
2045.000000	-0.002378
2044.000000	-0.002370
2043.000000	-0.002367
2042.000000	-0.002376
2041.000000	-0.002393
2040.000000	-0.002405
2039.000000	-0.002400
2038.000000	-0.002386
2037.000000	-0.002381
2036.000000	-0.002395
2035.000000	-0.002422
2034.000000	-0.002441
2033.000000	-0.002437
2032.000000	-0.002418
2031.000000	-0.002400
2030.000000	-0.002400
2029.000000	-0.002410
2028.000000	-0.002417
2027.000000	-0.002411
2026.000000	-0.002397
2025.000000	-0.002390
2024.000000	-0.002396
2023.000000	-0.002410
2022.000000	-0.002421
2021.000000	-0.002419
2020.000000	-0.002406
2019.000000	-0.002396
2018.000000	-0.002395
2017.000000	-0.002403
2016.000000	-0.002412
2015.000000	-0.002417
2014.000000	-0.002415
2013.000000	-0.002404
2012.000000	-0.002386
2011.000000	-0.002369
2010.000000	-0.002359
2009.000000	-0.002356
2008.000000	-0.002356
2007.000000	-0.002364
2006.000000	-0.002384
2005.000000	-0.002406
2004.000000	-0.002416
2003.000000	-0.002409
2002.000000	-0.002393
2001.000000	-0.002376
2000.000000	-0.002360
1999.000000	-0.002346
1998.000000	-0.002339
1997.000000	-0.002343
1996.000000	-0.002354
1995.000000	-0.002368
1994.000000	-0.002381
1993.000000	-0.002390
1992.000000	-0.002387
1991.000000	-0.002371
1990.000000	-0.002345
1989.000000	-0.002315
1988.000000	-0.002289
1987.000000	-0.002278
1986.000000	-0.002288
1985.000000	-0.002312
1984.000000	-0.002332
1983.000000	-0.002340
1982.000000	-0.002340
1981.000000	-0.002341
1980.000000	-0.002344
1979.000000	-0.002346
1978.000000	-0.002352
1977.000000	-0.002361
1976.000000	-0.002369
1975.000000	-0.002366
1974.000000	-0.002352
1973.000000	-0.002336
1972.000000	-0.002323
1971.000000	-0.002311
1970.000000	-0.002301
1969.000000	-0.002298
1968.000000	-0.002310
1967.000000	-0.002337
1966.000000	-0.002365
1965.000000	-0.002376
1964.000000	-0.002363
1963.000000	-0.002336
1962.000000	-0.002312
1961.000000	-0.002299
1960.000000	-0.002293
1959.000000	-0.002289
1958.000000	-0.002286
1957.000000	-0.002287
1956.000000	-0.002287
1955.000000	-0.002283
1954.000000	-0.002273
1953.000000	-0.002262
1952.000000	-0.002257
1951.000000	-0.002261
1950.000000	-0.002271
1949.000000	-0.002272
1948.000000	-0.002261
1947.000000	-0.002251
1946.000000	-0.002263
1945.000000	-0.002292
1944.000000	-0.002319
1943.000000	-0.002328
1942.000000	-0.002326
1941.000000	-0.002325
1940.000000	-0.002324
1939.000000	-0.002319
1938.000000	-0.002307
1937.000000	-0.002290
1936.000000	-0.002264
1935.000000	-0.002232
1934.000000	-0.002207
1933.000000	-0.002206
1932.000000	-0.002228
1931.000000	-0.002258
1930.000000	-0.002276
1929.000000	-0.002278
1928.000000	-0.002270
1927.000000	-0.002264
1926.000000	-0.002262
1925.000000	-0.002265
1924.000000	-0.002275
1923.000000	-0.002293
1922.000000	-0.002310
1921.000000	-0.002312
1920.000000	-0.002291
1919.000000	-0.002258
1918.000000	-0.002235
1917.000000	-0.002236
1916.000000	-0.002253
1915.000000	-0.002268
1914.000000	-0.002270
1913.000000	-0.002255
1912.000000	-0.002231
1911.000000	-0.002208
1910.000000	-0.002195
1909.000000	-0.002198
1908.000000	-0.002213
1907.000000	-0.002233
1906.000000	-0.002248
1905.000000	-0.002251
1904.000000	-0.002239
1903.000000	-0.002218
1902.000000	-0.002201
1901.000000	-0.002196
1900.000000	-0.002203
1899.000000	-0.002216
1898.000000	-0.002230
1897.000000	-0.002246
1896.000000	-0.002260
1895.000000	-0.002271
1894.000000	-0.002275
1893.000000	-0.002269
1892.000000	-0.002252
1891.000000	-0.002227
1890.000000	-0.002204
1889.000000	-0.002196
1888.000000	-0.002207
1887.000000	-0.002230
1886.000000	-0.002251
1885.000000	-0.002256
1884.000000	-0.002242
1883.000000	-0.002219
1882.000000	-0.002201
1881.000000	-0.002196
1880.000000	-0.002200
1879.000000	-0.002209
1878.000000	-0.002220
1877.000000	-0.002233
1876.000000	-0.002248
1875.000000	-0.002264
1874.000000	-0.002280
1873.000000	-0.002286
1872.000000	-0.002273
1871.000000	-0.002241
1870.000000	-0.002207
1869.000000	-0.002189
1868.000000	-0.002188
1867.000000	-0.002190
1866.000000	-0.002185
1865.000000	-0.002180
1864.000000	-0.002188
1863.000000	-0.002207
1862.000000	-0.002227
1861.000000	-0.002234
1860.000000	-0.002226
1859.000000	-0.002214
1858.000000	-0.002211
1857.000000	-0.002221
1856.000000	-0.002237
1855.000000	-0.002243
1854.000000	-0.002230
1853.000000	-0.002202
1852.000000	-0.002176
1851.000000	-0.002164
1850.000000	-0.002166
1849.000000	-0.002176
1848.000000	-0.002189
1847.000000	-0.002202
1846.000000	-0.002209
1845.000000	-0.002205
1844.000000	-0.002190
1843.000000	-0.002173
1842.000000	-0.002160
1841.000000	-0.002148
1840.000000	-0.002133
1839.000000	-0.002124
1838.000000	-0.002132
1837.000000	-0.002163
1836.000000	-0.002198
1835.000000	-0.002215
1834.000000	-0.002205
1833.000000	-0.002181
1832.000000	-0.002168
1831.000000	-0.002175
1830.000000	-0.002195
1829.000000	-0.002206
1828.000000	-0.002196
1827.000000	-0.002170
1826.000000	-0.002146
1825.000000	-0.002135
1824.000000	-0.002135
1823.000000	-0.002144
1822.000000	-0.002158
1821.000000	-0.002178
1820.000000	-0.002199
1819.000000	-0.002214
1818.000000	-0.002215
1817.000000	-0.002198
1816.000000	-0.002171
1815.000000	-0.002147
1814.000000	-0.002141
1813.000000	-0.002152
1812.000000	-0.002172
1811.000000	-0.002188
1810.000000	-0.002190
1809.000000	-0.002174
1808.000000	-0.002144
1807.000000	-0.002114
1806.000000	-0.002099
1805.000000	-0.002103
1804.000000	-0.002119
1803.000000	-0.002136
1802.000000	-0.002153
1801.000000	-0.002171
1800.000000	-0.002185
1799.000000	-0.002188
1798.000000	-0.002176
1797.000000	-0.002156
1796.000000	-0.002139
1795.000000	-0.002133
1794.000000	-0.002142
1793.000000	-0.002160
1792.000000	-0.002177
1791.000000	-0.002183
1790.000000	-0.002175
1789.000000	-0.002154
1788.000000	-0.002125
1787.000000	-0.002102
1786.000000	-0.002092
1785.000000	-0.002098
1784.000000	-0.002117
1783.000000	-0.002139
1782.000000	-0.002156
1781.000000	-0.002156
1780.000000	-0.002139
1779.000000	-0.002121
1778.000000	-0.002120
1777.000000	-0.002138
1776.000000	-0.002155
1775.000000	-0.002150
1774.000000	-0.002125
1773.000000	-0.002103
1772.000000	-0.002100
1771.000000	-0.002108
1770.000000	-0.002112
1769.000000	-0.002103
1768.000000	-0.002094
1767.000000	-0.002098
1766.000000	-0.002111
1765.000000	-0.002118
1764.000000	-0.002114
1763.000000	-0.002104
1762.000000	-0.002096
1761.000000	-0.002084
1760.000000	-0.002059
1759.000000	-0.002026
1758.000000	-0.002013
1757.000000	-0.002042
1756.000000	-0.002092
1755.000000	-0.002120
1754.000000	-0.002095
1753.000000	-0.002032
1752.000000	-0.001972
1751.000000	-0.001946
1750.000000	-0.001955
1749.000000	-0.001982
1748.000000	-0.002011
1747.000000	-0.002036
1746.000000	-0.002054
1745.000000	-0.002061
1744.000000	-0.002054
1743.000000	-0.002030
1742.000000	-0.001991
1741.000000	-0.001947
1740.000000	-0.001918
1739.000000	-0.001923
1738.000000	-0.001954
1737.000000	-0.001988
1736.000000	-0.002008
1735.000000	-0.002008
1734.000000	-0.001985
1733.000000	-0.001940
1732.000000	-0.001897
1731.000000	-0.001879
1730.000000	-0.001896
1729.000000	-0.001928
1728.000000	-0.001943
1727.000000	-0.001924
1726.000000	-0.001878
1725.000000	-0.001816
1724.000000	-0.001753
1723.000000	-0.001705
1722.000000	-0.001683
1721.000000	-0.001681
1720.000000	-0.001688
1719.000000	-0.001699
1718.000000	-0.001710
1717.000000	-0.001707
1716.000000	-0.001671
1715.000000	-0.001606
1714.000000	-0.001529
1713.000000	-0.001459
1712.000000	-0.001397
1711.000000	-0.001339
1710.000000	-0.001281
1709.000000	-0.001228
1708.000000	-0.001186
1707.000000	-0.001159
1706.000000	-0.001152
1705.000000	-0.001167
1704.000000	-0.001186
1703.000000	-0.001178
1702.000000	-0.001134
1701.000000	-0.001078
1700.000000	-0.001046
1699.000000	-0.001044
1698.000000	-0.001048
1697.000000	-0.001033
1696.000000	-0.001000
1695.000000	-0.000969
1694.000000	-0.000956
1693.000000	-0.000959
1692.000000	-0.000968
1691.000000	-0.000970
1690.000000	-0.000956
1689.000000	-0.000934
1688.000000	-0.000917
1687.000000	-0.000916
1686.000000	-0.000931
1685.000000	-0.000951
1684.000000	-0.000958
1683.000000	-0.000955
1682.000000	-0.000953
1681.000000	-0.000951
1680.000000	-0.000940
1679.000000	-0.000913
1678.000000	-0.000875
1677.000000	-0.000840
1676.000000	-0.000820
1675.000000	-0.000818
1674.000000	-0.000828
1673.000000	-0.000837
1672.000000	-0.000840
1671.000000	-0.000838
1670.000000	-0.000834
1669.000000	-0.000828
1668.000000	-0.000815
1667.000000	-0.000804
1666.000000	-0.000809
1665.000000	-0.000835
1664.000000	-0.000862
1663.000000	-0.000861
1662.000000	-0.000820
1661.000000	-0.000755
1660.000000	-0.000691
1659.000000	-0.000649
1658.000000	-0.000652
1657.000000	-0.000704
1656.000000	-0.000776
1655.000000	-0.000822
1654.000000	-0.000808
1653.000000	-0.000744
1652.000000	-0.000685
1651.000000	-0.000658
1650.000000	-0.000642
1649.000000	-0.000619
1648.000000	-0.000603
1647.000000	-0.000614
1646.000000	-0.000646
1645.000000	-0.000668
1644.000000	-0.000662
1643.000000	-0.000644
1642.000000	-0.000637
1641.000000	-0.000649
1640.000000	-0.000668
1639.000000	-0.000689
1638.000000	-0.000715
1637.000000	-0.000745
1636.000000	-0.000761
1635.000000	-0.000749
1634.000000	-0.000717
1633.000000	-0.000682
1632.000000	-0.000658
1631.000000	-0.000651
1630.000000	-0.000664
1629.000000	-0.000691
1628.000000	-0.000718
1627.000000	-0.000733
1626.000000	-0.000735
1625.000000	-0.000731
1624.000000	-0.000730
1623.000000	-0.000733
1622.000000	-0.000745
1621.000000	-0.000765
1620.000000	-0.000787
1619.000000	-0.000806
1618.000000	-0.000824
1617.000000	-0.000840
1616.000000	-0.000842
1615.000000	-0.000818
1614.000000	-0.000776
1613.000000	-0.000736
1612.000000	-0.000720
1611.000000	-0.000732
1610.000000	-0.000754
1609.000000	-0.000763
1608.000000	-0.000751
1607.000000	-0.000727
1606.000000	-0.000707
1605.000000	-0.000697
1604.000000	-0.000687
1603.000000	-0.000667
1602.000000	-0.000635
1601.000000	-0.000601
1600.000000	-0.000581
1599.000000	-0.000582
1598.000000	-0.000598
1597.000000	-0.000610
1596.000000	-0.000614
1595.000000	-0.000625
1594.000000	-0.000662
1593.000000	-0.000717
1592.000000	-0.000760
1591.000000	-0.000782
1590.000000	-0.000799
1589.000000	-0.000822
1588.000000	-0.000840
1587.000000	-0.000837
1586.000000	-0.000821
1585.000000	-0.000815
1584.000000	-0.000822
1583.000000	-0.000837
1582.000000	-0.000859
1581.000000	-0.000886
1580.000000	-0.000903
1579.000000	-0.000887
1578.000000	-0.000840
1577.000000	-0.000787
1576.000000	-0.000753
1575.000000	-0.000747
1574.000000	-0.000762
1573.000000	-0.000792
1572.000000	-0.000831
1571.000000	-0.000872
1570.000000	-0.000903
1569.000000	-0.000907
1568.000000	-0.000872
1567.000000	-0.000811
1566.000000	-0.000752
1565.000000	-0.000727
1564.000000	-0.000736
1563.000000	-0.000751
1562.000000	-0.000744
1561.000000	-0.000709
1560.000000	-0.000667
1559.000000	-0.000640
1558.000000	-0.000652
1557.000000	-0.000699
1556.000000	-0.000746
1555.000000	-0.000775
1554.000000	-0.000796
1553.000000	-0.000821
1552.000000	-0.000851
1551.000000	-0.000879
1550.000000	-0.000908
1549.000000	-0.000944
1548.000000	-0.000988
1547.000000	-0.001031
1546.000000	-0.001080
1545.000000	-0.001153
1544.000000	-0.001254
1543.000000	-0.001358
1542.000000	-0.001434
1541.000000	-0.001466
1540.000000	-0.001478
1539.000000	-0.001518
1538.000000	-0.001594
1537.000000	-0.001665
1536.000000	-0.001698
1535.000000	-0.001688
1534.000000	-0.001665
1533.000000	-0.001666
1532.000000	-0.001720
1531.000000	-0.001834
1530.000000	-0.001987
1529.000000	-0.002126
1528.000000	-0.002190
1527.000000	-0.002169
1526.000000	-0.002113
1525.000000	-0.002070
1524.000000	-0.002033
1523.000000	-0.001973
1522.000000	-0.001906
1521.000000	-0.001881
1520.000000	-0.001901
1519.000000	-0.001920
1518.000000	-0.001931
1517.000000	-0.001992
1516.000000	-0.002133
1515.000000	-0.002282
1514.000000	-0.002316
1513.000000	-0.002193
1512.000000	-0.002003
1511.000000	-0.001884
1510.000000	-0.001894
1509.000000	-0.001988
1508.000000	-0.002081
1507.000000	-0.002119
1506.000000	-0.002109
1505.000000	-0.002080
1504.000000	-0.002052
1503.000000	-0.002040
1502.000000	-0.002061
1501.000000	-0.002111
1500.000000	-0.002163
1499.000000	-0.002191
1498.000000	-0.002194
1497.000000	-0.002178
1496.000000	-0.002142
1495.000000	-0.002090
1494.000000	-0.002041
1493.000000	-0.002022
1492.000000	-0.002046
1491.000000	-0.002116
1490.000000	-0.002217
1489.000000	-0.002321
1488.000000	-0.002405
1487.000000	-0.002475
1486.000000	-0.002569
1485.000000	-0.002715
1484.000000	-0.002892
1483.000000	-0.003038
1482.000000	-0.003104
1481.000000	-0.003090
1480.000000	-0.003036
1479.000000	-0.002971
1478.000000	-0.002898
1477.000000	-0.002813
1476.000000	-0.002728
1475.000000	-0.002673
1474.000000	-0.002674
1473.000000	-0.002728
1472.000000	-0.002799
1471.000000	-0.002849
1470.000000	-0.002864
1469.000000	-0.002855
1468.000000	-0.002868
1467.000000	-0.002994
1466.000000	-0.003308
1465.000000	-0.003730
1464.000000	-0.004002
1463.000000	-0.003916
1462.000000	-0.003523
1461.000000	-0.003064
1460.000000	-0.002744
1459.000000	-0.002602
1458.000000	-0.002561
1457.000000	-0.002557
1456.000000	-0.002569
1455.000000	-0.002576
1454.000000	-0.002564
1453.000000	-0.002574
1452.000000	-0.002659
1451.000000	-0.002800
1450.000000	-0.002897
1449.000000	-0.002866
1448.000000	-0.002727
1447.000000	-0.002583
1446.000000	-0.002509
1445.000000	-0.002489
1444.000000	-0.002467
1443.000000	-0.002414
1442.000000	-0.002353
1441.000000	-0.002315
1440.000000	-0.002312
1439.000000	-0.002350
1438.000000	-0.002451
1437.000000	-0.002611
1436.000000	-0.002742
1435.000000	-0.002737
1434.000000	-0.002587
1433.000000	-0.002383
1432.000000	-0.002221
1431.000000	-0.002133
1430.000000	-0.002096
1429.000000	-0.002091
1428.000000	-0.002127
1427.000000	-0.002206
1426.000000	-0.002330
1425.000000	-0.002514
1424.000000	-0.002756
1423.000000	-0.002985
1422.000000	-0.003081
1421.000000	-0.002971
1420.000000	-0.002695
1419.000000	-0.002398
1418.000000	-0.002212
1417.000000	-0.002150
1416.000000	-0.002144
1415.000000	-0.002140
1414.000000	-0.002125
1413.000000	-0.002113
1412.000000	-0.002122
1411.000000	-0.002166
1410.000000	-0.002243
1409.000000	-0.002325
1408.000000	-0.002363
1407.000000	-0.002315
1406.000000	-0.002193
1405.000000	-0.002062
1404.000000	-0.001987
1403.000000	-0.001981
1402.000000	-0.002013
1401.000000	-0.002051
1400.000000	-0.002082
1399.000000	-0.002100
1398.000000	-0.002097
1397.000000	-0.002077
1396.000000	-0.002048
1395.000000	-0.002007
1394.000000	-0.001944
1393.000000	-0.001861
1392.000000	-0.001778
1391.000000	-0.001721
1390.000000	-0.001702
1389.000000	-0.001716
1388.000000	-0.001739
1387.000000	-0.001736
1386.000000	-0.001685
1385.000000	-0.001600
1384.000000	-0.001519
1383.000000	-0.001469
1382.000000	-0.001463
1381.000000	-0.001513
1380.000000	-0.001625
1379.000000	-0.001769
1378.000000	-0.001871
1377.000000	-0.001867
1376.000000	-0.001762
1375.000000	-0.001627
1374.000000	-0.001526
1373.000000	-0.001472
1372.000000	-0.001437
1371.000000	-0.001397
1370.000000	-0.001356
1369.000000	-0.001320
1368.000000	-0.001294
1367.000000	-0.001277
1366.000000	-0.001269
1365.000000	-0.001268
1364.000000	-0.001268
1363.000000	-0.001265
1362.000000	-0.001251
1361.000000	-0.001225
1360.000000	-0.001197
1359.000000	-0.001188
1358.000000	-0.001219
1357.000000	-0.001294
1356.000000	-0.001395
1355.000000	-0.001502
1354.000000	-0.001612
1353.000000	-0.001730
1352.000000	-0.001839
1351.000000	-0.001898
1350.000000	-0.001873
1349.000000	-0.001778
1348.000000	-0.001667
1347.000000	-0.001586
1346.000000	-0.001541
1345.000000	-0.001509
1344.000000	-0.001472
1343.000000	-0.001425
1342.000000	-0.001374
1341.000000	-0.001331
1340.000000	-0.001318
1339.000000	-0.001344
1338.000000	-0.001391
1337.000000	-0.001422
1336.000000	-0.001418
1335.000000	-0.001387
1334.000000	-0.001356
1333.000000	-0.001343
1332.000000	-0.001344
1331.000000	-0.001343
1330.000000	-0.001330
1329.000000	-0.001311
1328.000000	-0.001297
1327.000000	-0.001293
1326.000000	-0.001293
1325.000000	-0.001287
1324.000000	-0.001266
1323.000000	-0.001236
1322.000000	-0.001206
1321.000000	-0.001187
1320.000000	-0.001173
1319.000000	-0.001150
1318.000000	-0.001114
1317.000000	-0.001080
1316.000000	-0.001059
1315.000000	-0.001041
1314.000000	-0.001011
1313.000000	-0.000969
1312.000000	-0.000934
1311.000000	-0.000923
1310.000000	-0.000923
1309.000000	-0.000914
1308.000000	-0.000889
1307.000000	-0.000857
1306.000000	-0.000831
1305.000000	-0.000815
1304.000000	-0.000807
1303.000000	-0.000806
1302.000000	-0.000809
1301.000000	-0.000809
1300.000000	-0.000804
1299.000000	-0.000801
1298.000000	-0.000807
1297.000000	-0.000816
1296.000000	-0.000818
1295.000000	-0.000803
1294.000000	-0.000772
1293.000000	-0.000735
1292.000000	-0.000704
1291.000000	-0.000688
1290.000000	-0.000689
1289.000000	-0.000700
1288.000000	-0.000710
1287.000000	-0.000705
1286.000000	-0.000680
1285.000000	-0.000635
1284.000000	-0.000569
1283.000000	-0.000487
1282.000000	-0.000401
1281.000000	-0.000325
1280.000000	-0.000265
1279.000000	-0.000215
1278.000000	-0.000169
1277.000000	-0.000141
1276.000000	-0.000153
1275.000000	-0.000215
1274.000000	-0.000311
1273.000000	-0.000419
1272.000000	-0.000533
1271.000000	-0.000660
1270.000000	-0.000800
1269.000000	-0.000937
1268.000000	-0.001043
1267.000000	-0.001105
1266.000000	-0.001130
1265.000000	-0.001133
1264.000000	-0.001126
1263.000000	-0.001110
1262.000000	-0.001087
1261.000000	-0.001064
1260.000000	-0.001049
1259.000000	-0.001036
1258.000000	-0.001006
1257.000000	-0.000943
1256.000000	-0.000848
1255.000000	-0.000737
1254.000000	-0.000630
1253.000000	-0.000536
1252.000000	-0.000454
1251.000000	-0.000372
1250.000000	-0.000279
1249.000000	-0.000169
1248.000000	-0.000035
1247.000000	0.000126
1246.000000	0.000312
1245.000000	0.000507
1244.000000	0.000693
1243.000000	0.000858
1242.000000	0.001000
1241.000000	0.001124
1240.000000	0.001233
1239.000000	0.001326
1238.000000	0.001399
1237.000000	0.001439
1236.000000	0.001437
1235.000000	0.001395
1234.000000	0.001331
1233.000000	0.001261
1232.000000	0.001186
1231.000000	0.001102
1230.000000	0.001010
1229.000000	0.000913
1228.000000	0.000813
1227.000000	0.000711
1226.000000	0.000619
1225.000000	0.000543
1224.000000	0.000471
1223.000000	0.000384
1222.000000	0.000282
1221.000000	0.000190
1220.000000	0.000129
1219.000000	0.000097
1218.000000	0.000072
1217.000000	0.000042
1216.000000	0.000008
1215.000000	-0.000024
1214.000000	-0.000052
1213.000000	-0.000074
1212.000000	-0.000090
1211.000000	-0.000102
1210.000000	-0.000113
1209.000000	-0.000120
1208.000000	-0.000127
1207.000000	-0.000144
1206.000000	-0.000175
1205.000000	-0.000205
1204.000000	-0.000210
1203.000000	-0.000185
1202.000000	-0.000152
1201.000000	-0.000134
1200.000000	-0.000139
1199.000000	-0.000163
1198.000000	-0.000198
1197.000000	-0.000240
1196.000000	-0.000273
1195.000000	-0.000284
1194.000000	-0.000271
1193.000000	-0.000240
1192.000000	-0.000196
1191.000000	-0.000141
1190.000000	-0.000083
1189.000000	-0.000036
1188.000000	-0.000015
1187.000000	-0.000019
1186.000000	-0.000034
1185.000000	-0.000041
1184.000000	-0.000034
1183.000000	-0.000021
1182.000000	-0.000018
1181.000000	-0.000035
1180.000000	-0.000068
1179.000000	-0.000108
1178.000000	-0.000141
1177.000000	-0.000153
1176.000000	-0.000144
1175.000000	-0.000129
1174.000000	-0.000135
1173.000000	-0.000169
1172.000000	-0.000215
1171.000000	-0.000244
1170.000000	-0.000249
1169.000000	-0.000239
1168.000000	-0.000225
1167.000000	-0.000207
1166.000000	-0.000187
1165.000000	-0.000170
1164.000000	-0.000159
1163.000000	-0.000149
1162.000000	-0.000137
1161.000000	-0.000129
1160.000000	-0.000127
1159.000000	-0.000128
1158.000000	-0.000124
1157.000000	-0.000115
1156.000000	-0.000110
1155.000000	-0.000114
1154.000000	-0.000118
1153.000000	-0.000109
1152.000000	-0.000084
1151.000000	-0.000063
1150.000000	-0.000073
1149.000000	-0.000118
1148.000000	-0.000176
1147.000000	-0.000210
1146.000000	-0.000203
1145.000000	-0.000162
1144.000000	-0.000108
1143.000000	-0.000061
1142.000000	-0.000030
1141.000000	-0.000014
1140.000000	-0.000008
1139.000000	-0.000006
1138.000000	-0.000006
1137.000000	-0.000007
1136.000000	-0.000008
1135.000000	-0.000012
1134.000000	-0.000025
1133.000000	-0.000046
1132.000000	-0.000059
1131.000000	-0.000048
1130.000000	-0.000011
1129.000000	0.000036
1128.000000	0.000083
1127.000000	0.000120
1126.000000	0.000141
1125.000000	0.000140
1124.000000	0.000120
1123.000000	0.000099
1122.000000	0.000090
1121.000000	0.000091
1120.000000	0.000084
1119.000000	0.000053
1118.000000	0.000007
1117.000000	-0.000020
1116.000000	-0.000001
1115.000000	0.000058
1114.000000	0.000114
1113.000000	0.000129
1112.000000	0.000095
1111.000000	0.000029
1110.000000	-0.000047
1109.000000	-0.000114
1108.000000	-0.000151
1107.000000	-0.000146
1106.000000	-0.000101
1105.000000	-0.000033
1104.000000	0.000033
1103.000000	0.000076
1102.000000	0.000074
1101.000000	0.000030
1100.000000	-0.000028
1099.000000	-0.000065
1098.000000	-0.000075
1097.000000	-0.000078
1096.000000	-0.000091
1095.000000	-0.000104
1094.000000	-0.000101
1093.000000	-0.000094
1092.000000	-0.000117
1091.000000	-0.000186
1090.000000	-0.000281
1089.000000	-0.000360
1088.000000	-0.000396
1087.000000	-0.000406
1086.000000	-0.000415
1085.000000	-0.000430
1084.000000	-0.000434
1083.000000	-0.000420
1082.000000	-0.000406
1081.000000	-0.000419
1080.000000	-0.000470
1079.000000	-0.000548
1078.000000	-0.000624
1077.000000	-0.000671
1076.000000	-0.000674
1075.000000	-0.000644
1074.000000	-0.000617
1073.000000	-0.000623
1072.000000	-0.000666
1071.000000	-0.000732
1070.000000	-0.000802
1069.000000	-0.000862
1068.000000	-0.000897
1067.000000	-0.000914
1066.000000	-0.000931
1065.000000	-0.000953
1064.000000	-0.000960
1063.000000	-0.000936
1062.000000	-0.000902
1061.000000	-0.000899
1060.000000	-0.000935
1059.000000	-0.000982
1058.000000	-0.001019
1057.000000	-0.001050
1056.000000	-0.001088
1055.000000	-0.001129
1054.000000	-0.001160
1053.000000	-0.001167
1052.000000	-0.001141
1051.000000	-0.001096
1050.000000	-0.001068
1049.000000	-0.001087
1048.000000	-0.001135
1047.000000	-0.001168
1046.000000	-0.001178
1045.000000	-0.001195
1044.000000	-0.001238
1043.000000	-0.001277
1042.000000	-0.001272
1041.000000	-0.001221
1040.000000	-0.001164
1039.000000	-0.001143
1038.000000	-0.001167
1037.000000	-0.001212
1036.000000	-0.001245
1035.000000	-0.001256
1034.000000	-0.001269
1033.000000	-0.001307
1032.000000	-0.001345
1031.000000	-0.001335
1030.000000	-0.001265
1029.000000	-0.001188
1028.000000	-0.001161
1027.000000	-0.001186
1026.000000	-0.001213
1025.000000	-0.001198
1024.000000	-0.001141
1023.000000	-0.001072
1022.000000	-0.001022
1021.000000	-0.001006
1020.000000	-0.001010
1019.000000	-0.001006
1018.000000	-0.000978
1017.000000	-0.000935
1016.000000	-0.000898
1015.000000	-0.000875
1014.000000	-0.000864
1013.000000	-0.000866
1012.000000	-0.000868
1011.000000	-0.000846
1010.000000	-0.000787
1009.000000	-0.000717
1008.000000	-0.000676
1007.000000	-0.000668
1006.000000	-0.000663
1005.000000	-0.000631
1004.000000	-0.000567
1003.000000	-0.000491
1002.000000	-0.000426
1001.000000	-0.000386
1000.000000	-0.000361
999.000000	-0.000333
998.000000	-0.000296
997.000000	-0.000272
996.000000	-0.000272
995.000000	-0.000267
994.000000	-0.000216
993.000000	-0.000114
992.000000	-0.000010
991.000000	0.000045
990.000000	0.000045
989.000000	0.000028
988.000000	0.000035
987.000000	0.000084
986.000000	0.000169
985.000000	0.000267
984.000000	0.000359
983.000000	0.000431
982.000000	0.000473
981.000000	0.000474
980.000000	0.000438
979.000000	0.000394
978.000000	0.000381
977.000000	0.000410
976.000000	0.000458
975.000000	0.000498
974.000000	0.000522
973.000000	0.000541
972.000000	0.000563
971.000000	0.000582
970.000000	0.000593
969.000000	0.000591
968.000000	0.000584
967.000000	0.000582
966.000000	0.000598
965.000000	0.000634
964.000000	0.000677
963.000000	0.000699
962.000000	0.000678
961.000000	0.000622
960.000000	0.000577
959.000000	0.000588
958.000000	0.000654
957.000000	0.000722
956.000000	0.000743
955.000000	0.000717
954.000000	0.000678
953.000000	0.000652
952.000000	0.000631
951.000000	0.000602
950.000000	0.000569
949.000000	0.000552
948.000000	0.000553
947.000000	0.000553
946.000000	0.000536
945.000000	0.000505
944.000000	0.000476
943.000000	0.000452
942.000000	0.000423
941.000000	0.000381
940.000000	0.000338
939.000000	0.000318
938.000000	0.000323
937.000000	0.000334
936.000000	0.000326
935.000000	0.000296
934.000000	0.000261
933.000000	0.000237
932.000000	0.000237
931.000000	0.000272
930.000000	0.000343
929.000000	0.000435
928.000000	0.000507
927.000000	0.000519
926.000000	0.000468
925.000000	0.000392
924.000000	0.000338
923.000000	0.000318
922.000000	0.000308
921.000000	0.000286
920.000000	0.000262
919.000000	0.000263
918.000000	0.000293
917.000000	0.000336
916.000000	0.000382
915.000000	0.000432
914.000000	0.000477
913.000000	0.000495
912.000000	0.000478
911.000000	0.000451
910.000000	0.000438
909.000000	0.000430
908.000000	0.000403
907.000000	0.000352
906.000000	0.000306
905.000000	0.000302
904.000000	0.000354
903.000000	0.000448
902.000000	0.000543
901.000000	0.000601
900.000000	0.000616
899.000000	0.000605
898.000000	0.000585
897.000000	0.000554
896.000000	0.000517
895.000000	0.000500
894.000000	0.000525
893.000000	0.000583
892.000000	0.000642
891.000000	0.000680
890.000000	0.000697
889.000000	0.000700
888.000000	0.000689
887.000000	0.000659
886.000000	0.000612
885.000000	0.000558
884.000000	0.000519
883.000000	0.000517
882.000000	0.000552
881.000000	0.000608
880.000000	0.000667
879.000000	0.000728
878.000000	0.000789
877.000000	0.000837
876.000000	0.000859
875.000000	0.000861
874.000000	0.000866
873.000000	0.000887
872.000000	0.000918
871.000000	0.000942
870.000000	0.000952
869.000000	0.000966
868.000000	0.001011
867.000000	0.001089
866.000000	0.001166
865.000000	0.001211
864.000000	0.001238
863.000000	0.001291
862.000000	0.001392
861.000000	0.001519
860.000000	0.001638
859.000000	0.001743
858.000000	0.001845
857.000000	0.001951
856.000000	0.002070
855.000000	0.002223
854.000000	0.002430
853.000000	0.002685
852.000000	0.002957
851.000000	0.003185
850.000000	0.003298
849.000000	0.003246
848.000000	0.003043
847.000000	0.002757
846.000000	0.002449
845.000000	0.002136
844.000000	0.001817
843.000000	0.001514
842.000000	0.001266
841.000000	0.001084
840.000000	0.000949
839.000000	0.000845
838.000000	0.000776
837.000000	0.000744
836.000000	0.000733
835.000000	0.000714
834.000000	0.000665
833.000000	0.000590
832.000000	0.000512
831.000000	0.000461
830.000000	0.000446
829.000000	0.000454
828.000000	0.000478
827.000000	0.000517
826.000000	0.000567
825.000000	0.000611
824.000000	0.000647
823.000000	0.000702
822.000000	0.000793
821.000000	0.000894
820.000000	0.000964
819.000000	0.000992
818.000000	0.001011
817.000000	0.001051
816.000000	0.001112
815.000000	0.001165
814.000000	0.001175
813.000000	0.001128
812.000000	0.001040
811.000000	0.000947
810.000000	0.000883
809.000000	0.000866
808.000000	0.000902
807.000000	0.000977
806.000000	0.001053
805.000000	0.001086
804.000000	0.001057
803.000000	0.000986
802.000000	0.000905
801.000000	0.000838
800.000000	0.000798
799.000000	0.000802
798.000000	0.000853
797.000000	0.000934
796.000000	0.001012
795.000000	0.001057
794.000000	0.001056
793.000000	0.001020
792.000000	0.000983
791.000000	0.000969
790.000000	0.000969
789.000000	0.000957
788.000000	0.000937
787.000000	0.000949
786.000000	0.001025
785.000000	0.001157
784.000000	0.001292
783.000000	0.001359
782.000000	0.001314
781.000000	0.001191
780.000000	0.001085
779.000000	0.001072
778.000000	0.001135
777.000000	0.001200
776.000000	0.001224
775.000000	0.001217
774.000000	0.001191
773.000000	0.001147
772.000000	0.001097
771.000000	0.001063
770.000000	0.001047
769.000000	0.001036
768.000000	0.001036
767.000000	0.001068
766.000000	0.001120
765.000000	0.001147
764.000000	0.001136
763.000000	0.001118
762.000000	0.001124
761.000000	0.001156
760.000000	0.001205
759.000000	0.001258
758.000000	0.001287
757.000000	0.001277
756.000000	0.001260
755.000000	0.001278
754.000000	0.001318
753.000000	0.001330
752.000000	0.001310
751.000000	0.001311
750.000000	0.001353
749.000000	0.001397
748.000000	0.001408
747.000000	0.001395
746.000000	0.001356
745.000000	0.001271
744.000000	0.001164
743.000000	0.001100
742.000000	0.001109
741.000000	0.001158
740.000000	0.001223
739.000000	0.001319
738.000000	0.001432
737.000000	0.001507
736.000000	0.001535
735.000000	0.001563
734.000000	0.001602
733.000000	0.001606
732.000000	0.001575
731.000000	0.001580
730.000000	0.001643
729.000000	0.001695
728.000000	0.001681
727.000000	0.001619
726.000000	0.001560
725.000000	0.001533
724.000000	0.001567
723.000000	0.001694
722.000000	0.001869
721.000000	0.001975
720.000000	0.001948
719.000000	0.001844
718.000000	0.001750
717.000000	0.001694
716.000000	0.001681
715.000000	0.001724
714.000000	0.001789
713.000000	0.001797
712.000000	0.001718
711.000000	0.001617
710.000000	0.001541
709.000000	0.001457
708.000000	0.001326
707.000000	0.001176
706.000000	0.001075
705.000000	0.001065
704.000000	0.001140
703.000000	0.001274
702.000000	0.001399
701.000000	0.001436
700.000000	0.001400
