# Supplementary material for: Real-time monitoring of the reversible capture and release of CO2 on anthraquinone and riboflavin-modified graphitic electrodes using ATR-SEIRAS
Source: Chem Sci. 2025 Nov 4;16(48):23189–202. doi: 10.1039/d5sc05427c (PMC12584010; doi:10.1039/d5sc05427c)
Supplement: SC-016-D5SC05427C-s001 [file SC-016-D5SC05427C-s001.zip › Data Folders/Main Figures/Figure3/3b/039.ASC]

PE IR       SUBTECH     SPECTRUM    ASCII       PEDS        4.00        
   -1
039.ASC
25/02/11
15:07:41.00
25/02/11
15:07:41.00
Administrator

700.000000
#HDR
-1
-1
#GR
Wavenumber
A
1.0
0.0
4000.000000
-1.000000
3301
8
0.004483
-0.004984
#DATA
4000.000000	-0.002809
3999.000000	-0.002814
3998.000000	-0.002831
3997.000000	-0.002860
3996.000000	-0.002902
3995.000000	-0.002942
3994.000000	-0.002954
3993.000000	-0.002923
3992.000000	-0.002862
3991.000000	-0.002801
3990.000000	-0.002774
3989.000000	-0.002787
3988.000000	-0.002831
3987.000000	-0.002888
3986.000000	-0.002949
3985.000000	-0.003001
3984.000000	-0.003036
3983.000000	-0.003042
3982.000000	-0.003020
3981.000000	-0.002978
3980.000000	-0.002924
3979.000000	-0.002866
3978.000000	-0.002812
3977.000000	-0.002772
3976.000000	-0.002758
3975.000000	-0.002778
3974.000000	-0.002822
3973.000000	-0.002867
3972.000000	-0.002893
3971.000000	-0.002897
3970.000000	-0.002893
3969.000000	-0.002890
3968.000000	-0.002884
3967.000000	-0.002866
3966.000000	-0.002838
3965.000000	-0.002815
3964.000000	-0.002810
3963.000000	-0.002823
3962.000000	-0.002841
3961.000000	-0.002855
3960.000000	-0.002861
3959.000000	-0.002860
3958.000000	-0.002855
3957.000000	-0.002849
3956.000000	-0.002852
3955.000000	-0.002868
3954.000000	-0.002893
3953.000000	-0.002913
3952.000000	-0.002915
3951.000000	-0.002898
3950.000000	-0.002873
3949.000000	-0.002849
3948.000000	-0.002827
3947.000000	-0.002805
3946.000000	-0.002787
3945.000000	-0.002784
3944.000000	-0.002807
3943.000000	-0.002853
3942.000000	-0.002906
3941.000000	-0.002950
3940.000000	-0.002976
3939.000000	-0.002982
3938.000000	-0.002970
3937.000000	-0.002943
3936.000000	-0.002914
3935.000000	-0.002897
3934.000000	-0.002899
3933.000000	-0.002909
3932.000000	-0.002909
3931.000000	-0.002891
3930.000000	-0.002862
3929.000000	-0.002841
3928.000000	-0.002837
3927.000000	-0.002847
3926.000000	-0.002861
3925.000000	-0.002871
3924.000000	-0.002880
3923.000000	-0.002895
3922.000000	-0.002915
3921.000000	-0.002922
3920.000000	-0.002894
3919.000000	-0.002835
3918.000000	-0.002776
3917.000000	-0.002755
3916.000000	-0.002780
3915.000000	-0.002824
3914.000000	-0.002856
3913.000000	-0.002859
3912.000000	-0.002838
3911.000000	-0.002811
3910.000000	-0.002797
3909.000000	-0.002808
3908.000000	-0.002844
3907.000000	-0.002883
3906.000000	-0.002899
3905.000000	-0.002873
3904.000000	-0.002816
3903.000000	-0.002757
3902.000000	-0.002729
3901.000000	-0.002743
3900.000000	-0.002783
3899.000000	-0.002825
3898.000000	-0.002851
3897.000000	-0.002858
3896.000000	-0.002853
3895.000000	-0.002840
3894.000000	-0.002819
3893.000000	-0.002791
3892.000000	-0.002766
3891.000000	-0.002753
3890.000000	-0.002756
3889.000000	-0.002769
3888.000000	-0.002786
3887.000000	-0.002801
3886.000000	-0.002809
3885.000000	-0.002800
3884.000000	-0.002771
3883.000000	-0.002730
3882.000000	-0.002702
3881.000000	-0.002708
3880.000000	-0.002747
3879.000000	-0.002795
3878.000000	-0.002831
3877.000000	-0.002852
3876.000000	-0.002865
3875.000000	-0.002877
3874.000000	-0.002881
3873.000000	-0.002866
3872.000000	-0.002832
3871.000000	-0.002800
3870.000000	-0.002782
3869.000000	-0.002775
3868.000000	-0.002769
3867.000000	-0.002769
3866.000000	-0.002783
3865.000000	-0.002804
3864.000000	-0.002815
3863.000000	-0.002803
3862.000000	-0.002771
3861.000000	-0.002731
3860.000000	-0.002688
3859.000000	-0.002648
3858.000000	-0.002613
3857.000000	-0.002592
3856.000000	-0.002582
3855.000000	-0.002579
3854.000000	-0.002583
3853.000000	-0.002597
3852.000000	-0.002617
3851.000000	-0.002649
3850.000000	-0.002703
3849.000000	-0.002775
3848.000000	-0.002845
3847.000000	-0.002896
3846.000000	-0.002912
3845.000000	-0.002889
3844.000000	-0.002834
3843.000000	-0.002767
3842.000000	-0.002709
3841.000000	-0.002670
3840.000000	-0.002645
3839.000000	-0.002626
3838.000000	-0.002611
3837.000000	-0.002612
3836.000000	-0.002636
3835.000000	-0.002676
3834.000000	-0.002720
3833.000000	-0.002762
3832.000000	-0.002806
3831.000000	-0.002855
3830.000000	-0.002895
3829.000000	-0.002910
3828.000000	-0.002893
3827.000000	-0.002852
3826.000000	-0.002801
3825.000000	-0.002751
3824.000000	-0.002711
3823.000000	-0.002688
3822.000000	-0.002685
3821.000000	-0.002697
3820.000000	-0.002705
3819.000000	-0.002698
3818.000000	-0.002688
3817.000000	-0.002693
3816.000000	-0.002715
3815.000000	-0.002742
3814.000000	-0.002764
3813.000000	-0.002783
3812.000000	-0.002799
3811.000000	-0.002809
3810.000000	-0.002804
3809.000000	-0.002790
3808.000000	-0.002784
3807.000000	-0.002796
3806.000000	-0.002814
3805.000000	-0.002814
3804.000000	-0.002780
3803.000000	-0.002730
3802.000000	-0.002693
3801.000000	-0.002687
3800.000000	-0.002705
3799.000000	-0.002732
3798.000000	-0.002761
3797.000000	-0.002790
3796.000000	-0.002808
3795.000000	-0.002812
3794.000000	-0.002806
3793.000000	-0.002801
3792.000000	-0.002807
3791.000000	-0.002830
3790.000000	-0.002863
3789.000000	-0.002892
3788.000000	-0.002898
3787.000000	-0.002872
3786.000000	-0.002823
3785.000000	-0.002773
3784.000000	-0.002744
3783.000000	-0.002745
3782.000000	-0.002771
3781.000000	-0.002802
3780.000000	-0.002819
3779.000000	-0.002815
3778.000000	-0.002800
3777.000000	-0.002795
3776.000000	-0.002810
3775.000000	-0.002835
3774.000000	-0.002848
3773.000000	-0.002843
3772.000000	-0.002832
3771.000000	-0.002835
3770.000000	-0.002856
3769.000000	-0.002880
3768.000000	-0.002893
3767.000000	-0.002896
3766.000000	-0.002891
3765.000000	-0.002875
3764.000000	-0.002848
3763.000000	-0.002817
3762.000000	-0.002798
3761.000000	-0.002797
3760.000000	-0.002804
3759.000000	-0.002808
3758.000000	-0.002805
3757.000000	-0.002795
3756.000000	-0.002774
3755.000000	-0.002739
3754.000000	-0.002689
3753.000000	-0.002628
3752.000000	-0.002566
3751.000000	-0.002517
3750.000000	-0.002488
3749.000000	-0.002477
3748.000000	-0.002474
3747.000000	-0.002473
3746.000000	-0.002487
3745.000000	-0.002532
3744.000000	-0.002606
3743.000000	-0.002683
3742.000000	-0.002741
3741.000000	-0.002780
3740.000000	-0.002804
3739.000000	-0.002811
3738.000000	-0.002805
3737.000000	-0.002803
3736.000000	-0.002836
3735.000000	-0.002922
3734.000000	-0.003039
3733.000000	-0.003136
3732.000000	-0.003166
3731.000000	-0.003125
3730.000000	-0.003054
3729.000000	-0.002996
3728.000000	-0.002973
3727.000000	-0.002978
3726.000000	-0.002988
3725.000000	-0.002990
3724.000000	-0.002985
3723.000000	-0.002981
3722.000000	-0.002976
3721.000000	-0.002964
3720.000000	-0.002936
3719.000000	-0.002895
3718.000000	-0.002850
3717.000000	-0.002811
3716.000000	-0.002793
3715.000000	-0.002802
3714.000000	-0.002822
3713.000000	-0.002830
3712.000000	-0.002819
3711.000000	-0.002811
3710.000000	-0.002823
3709.000000	-0.002855
3708.000000	-0.002894
3707.000000	-0.002929
3706.000000	-0.002959
3705.000000	-0.002984
3704.000000	-0.003002
3703.000000	-0.003008
3702.000000	-0.002997
3701.000000	-0.002966
3700.000000	-0.002926
3699.000000	-0.002896
3698.000000	-0.002889
3697.000000	-0.002897
3696.000000	-0.002894
3695.000000	-0.002859
3694.000000	-0.002804
3693.000000	-0.002756
3692.000000	-0.002733
3691.000000	-0.002736
3690.000000	-0.002749
3689.000000	-0.002759
3688.000000	-0.002758
3687.000000	-0.002754
3686.000000	-0.002757
3685.000000	-0.002769
3684.000000	-0.002775
3683.000000	-0.002763
3682.000000	-0.002738
3681.000000	-0.002715
3680.000000	-0.002702
3679.000000	-0.002690
3678.000000	-0.002667
3677.000000	-0.002637
3676.000000	-0.002627
3675.000000	-0.002637
3674.000000	-0.002650
3673.000000	-0.002653
3672.000000	-0.002653
3671.000000	-0.002660
3670.000000	-0.002677
3669.000000	-0.002700
3668.000000	-0.002724
3667.000000	-0.002750
3666.000000	-0.002775
3665.000000	-0.002798
3664.000000	-0.002816
3663.000000	-0.002828
3662.000000	-0.002829
3661.000000	-0.002818
3660.000000	-0.002801
3659.000000	-0.002790
3658.000000	-0.002787
3657.000000	-0.002779
3656.000000	-0.002751
3655.000000	-0.002710
3654.000000	-0.002679
3653.000000	-0.002679
3652.000000	-0.002704
3651.000000	-0.002727
3650.000000	-0.002737
3649.000000	-0.002739
3648.000000	-0.002743
3647.000000	-0.002756
3646.000000	-0.002778
3645.000000	-0.002803
3644.000000	-0.002826
3643.000000	-0.002841
3642.000000	-0.002850
3641.000000	-0.002852
3640.000000	-0.002848
3639.000000	-0.002841
3638.000000	-0.002837
3637.000000	-0.002841
3636.000000	-0.002850
3635.000000	-0.002853
3634.000000	-0.002847
3633.000000	-0.002835
3632.000000	-0.002823
3631.000000	-0.002812
3630.000000	-0.002806
3629.000000	-0.002808
3628.000000	-0.002812
3627.000000	-0.002815
3626.000000	-0.002827
3625.000000	-0.002863
3624.000000	-0.002926
3623.000000	-0.003005
3622.000000	-0.003078
3621.000000	-0.003116
3620.000000	-0.003101
3619.000000	-0.003042
3618.000000	-0.002963
3617.000000	-0.002891
3616.000000	-0.002836
3615.000000	-0.002802
3614.000000	-0.002793
3613.000000	-0.002808
3612.000000	-0.002835
3611.000000	-0.002855
3610.000000	-0.002863
3609.000000	-0.002869
3608.000000	-0.002889
3607.000000	-0.002920
3606.000000	-0.002947
3605.000000	-0.002962
3604.000000	-0.002965
3603.000000	-0.002961
3602.000000	-0.002952
3601.000000	-0.002936
3600.000000	-0.002919
3599.000000	-0.002907
3598.000000	-0.002896
3597.000000	-0.002879
3596.000000	-0.002853
3595.000000	-0.002827
3594.000000	-0.002815
3593.000000	-0.002823
3592.000000	-0.002849
3591.000000	-0.002877
3590.000000	-0.002889
3589.000000	-0.002869
3588.000000	-0.002827
3587.000000	-0.002788
3586.000000	-0.002772
3585.000000	-0.002782
3584.000000	-0.002805
3583.000000	-0.002821
3582.000000	-0.002821
3581.000000	-0.002802
3580.000000	-0.002775
3579.000000	-0.002753
3578.000000	-0.002747
3577.000000	-0.002756
3576.000000	-0.002772
3575.000000	-0.002790
3574.000000	-0.002808
3573.000000	-0.002822
3572.000000	-0.002822
3571.000000	-0.002807
3570.000000	-0.002779
3569.000000	-0.002747
3568.000000	-0.002720
3567.000000	-0.002705
3566.000000	-0.002704
3565.000000	-0.002715
3564.000000	-0.002733
3563.000000	-0.002746
3562.000000	-0.002750
3561.000000	-0.002750
3560.000000	-0.002753
3559.000000	-0.002763
3558.000000	-0.002770
3557.000000	-0.002760
3556.000000	-0.002725
3555.000000	-0.002673
3554.000000	-0.002626
3553.000000	-0.002614
3552.000000	-0.002643
3551.000000	-0.002697
3550.000000	-0.002750
3549.000000	-0.002779
3548.000000	-0.002778
3547.000000	-0.002750
3546.000000	-0.002710
3545.000000	-0.002674
3544.000000	-0.002660
3543.000000	-0.002669
3542.000000	-0.002693
3541.000000	-0.002718
3540.000000	-0.002733
3539.000000	-0.002736
3538.000000	-0.002732
3537.000000	-0.002730
3536.000000	-0.002728
3535.000000	-0.002720
3534.000000	-0.002701
3533.000000	-0.002678
3532.000000	-0.002666
3531.000000	-0.002669
3530.000000	-0.002685
3529.000000	-0.002700
3528.000000	-0.002708
3527.000000	-0.002703
3526.000000	-0.002684
3525.000000	-0.002656
3524.000000	-0.002631
3523.000000	-0.002625
3522.000000	-0.002638
3521.000000	-0.002649
3520.000000	-0.002639
3519.000000	-0.002605
3518.000000	-0.002569
3517.000000	-0.002551
3516.000000	-0.002557
3515.000000	-0.002572
3514.000000	-0.002578
3513.000000	-0.002576
3512.000000	-0.002573
3511.000000	-0.002574
3510.000000	-0.002576
3509.000000	-0.002575
3508.000000	-0.002576
3507.000000	-0.002586
3506.000000	-0.002603
3505.000000	-0.002613
3504.000000	-0.002600
3503.000000	-0.002567
3502.000000	-0.002533
3501.000000	-0.002513
3500.000000	-0.002508
3499.000000	-0.002508
3498.000000	-0.002508
3497.000000	-0.002509
3496.000000	-0.002516
3495.000000	-0.002527
3494.000000	-0.002532
3493.000000	-0.002526
3492.000000	-0.002513
3491.000000	-0.002501
3490.000000	-0.002498
3489.000000	-0.002506
3488.000000	-0.002519
3487.000000	-0.002530
3486.000000	-0.002532
3485.000000	-0.002527
3484.000000	-0.002518
3483.000000	-0.002506
3482.000000	-0.002484
3481.000000	-0.002450
3480.000000	-0.002416
3479.000000	-0.002396
3478.000000	-0.002396
3477.000000	-0.002406
3476.000000	-0.002415
3475.000000	-0.002421
3474.000000	-0.002430
3473.000000	-0.002443
3472.000000	-0.002459
3471.000000	-0.002476
3470.000000	-0.002493
3469.000000	-0.002504
3468.000000	-0.002501
3467.000000	-0.002482
3466.000000	-0.002453
3465.000000	-0.002428
3464.000000	-0.002413
3463.000000	-0.002403
3462.000000	-0.002388
3461.000000	-0.002360
3460.000000	-0.002329
3459.000000	-0.002309
3458.000000	-0.002313
3457.000000	-0.002339
3456.000000	-0.002369
3455.000000	-0.002386
3454.000000	-0.002380
3453.000000	-0.002355
3452.000000	-0.002327
3451.000000	-0.002312
3450.000000	-0.002313
3449.000000	-0.002323
3448.000000	-0.002331
3447.000000	-0.002331
3446.000000	-0.002319
3445.000000	-0.002296
3444.000000	-0.002270
3443.000000	-0.002257
3442.000000	-0.002262
3441.000000	-0.002275
3440.000000	-0.002282
3439.000000	-0.002283
3438.000000	-0.002291
3437.000000	-0.002311
3436.000000	-0.002330
3435.000000	-0.002332
3434.000000	-0.002315
3433.000000	-0.002286
3432.000000	-0.002258
3431.000000	-0.002238
3430.000000	-0.002232
3429.000000	-0.002241
3428.000000	-0.002263
3427.000000	-0.002288
3426.000000	-0.002312
3425.000000	-0.002332
3424.000000	-0.002347
3423.000000	-0.002346
3422.000000	-0.002319
3421.000000	-0.002267
3420.000000	-0.002211
3419.000000	-0.002176
3418.000000	-0.002175
3417.000000	-0.002197
3416.000000	-0.002224
3415.000000	-0.002247
3414.000000	-0.002268
3413.000000	-0.002290
3412.000000	-0.002307
3411.000000	-0.002309
3410.000000	-0.002292
3409.000000	-0.002253
3408.000000	-0.002200
3407.000000	-0.002148
3406.000000	-0.002116
3405.000000	-0.002110
3404.000000	-0.002122
3403.000000	-0.002136
3402.000000	-0.002147
3401.000000	-0.002150
3400.000000	-0.002147
3399.000000	-0.002143
3398.000000	-0.002146
3397.000000	-0.002163
3396.000000	-0.002182
3395.000000	-0.002186
3394.000000	-0.002171
3393.000000	-0.002154
3392.000000	-0.002156
3391.000000	-0.002175
3390.000000	-0.002193
3389.000000	-0.002194
3388.000000	-0.002180
3387.000000	-0.002165
3386.000000	-0.002163
3385.000000	-0.002175
3384.000000	-0.002195
3383.000000	-0.002208
3382.000000	-0.002205
3381.000000	-0.002183
3380.000000	-0.002150
3379.000000	-0.002122
3378.000000	-0.002112
3377.000000	-0.002117
3376.000000	-0.002131
3375.000000	-0.002147
3374.000000	-0.002166
3373.000000	-0.002189
3372.000000	-0.002210
3371.000000	-0.002228
3370.000000	-0.002243
3369.000000	-0.002253
3368.000000	-0.002247
3367.000000	-0.002220
3366.000000	-0.002187
3365.000000	-0.002171
3364.000000	-0.002180
3363.000000	-0.002199
3362.000000	-0.002211
3361.000000	-0.002213
3360.000000	-0.002213
3359.000000	-0.002218
3358.000000	-0.002220
3357.000000	-0.002210
3356.000000	-0.002188
3355.000000	-0.002164
3354.000000	-0.002153
3353.000000	-0.002165
3352.000000	-0.002189
3351.000000	-0.002207
3350.000000	-0.002212
3349.000000	-0.002214
3348.000000	-0.002232
3347.000000	-0.002266
3346.000000	-0.002295
3345.000000	-0.002302
3344.000000	-0.002284
3343.000000	-0.002259
3342.000000	-0.002243
3341.000000	-0.002241
3340.000000	-0.002250
3339.000000	-0.002263
3338.000000	-0.002274
3337.000000	-0.002276
3336.000000	-0.002269
3335.000000	-0.002261
3334.000000	-0.002266
3333.000000	-0.002284
3332.000000	-0.002303
3331.000000	-0.002310
3330.000000	-0.002304
3329.000000	-0.002295
3328.000000	-0.002286
3327.000000	-0.002270
3326.000000	-0.002242
3325.000000	-0.002213
3324.000000	-0.002199
3323.000000	-0.002207
3322.000000	-0.002228
3321.000000	-0.002247
3320.000000	-0.002258
3319.000000	-0.002260
3318.000000	-0.002256
3317.000000	-0.002247
3316.000000	-0.002239
3315.000000	-0.002239
3314.000000	-0.002249
3313.000000	-0.002268
3312.000000	-0.002299
3311.000000	-0.002337
3310.000000	-0.002369
3309.000000	-0.002369
3308.000000	-0.002336
3307.000000	-0.002298
3306.000000	-0.002288
3305.000000	-0.002312
3304.000000	-0.002346
3303.000000	-0.002371
3302.000000	-0.002383
3301.000000	-0.002389
3300.000000	-0.002387
3299.000000	-0.002370
3298.000000	-0.002340
3297.000000	-0.002311
3296.000000	-0.002298
3295.000000	-0.002311
3294.000000	-0.002347
3293.000000	-0.002390
3292.000000	-0.002417
3291.000000	-0.002416
3290.000000	-0.002394
3289.000000	-0.002375
3288.000000	-0.002374
3287.000000	-0.002385
3286.000000	-0.002392
3285.000000	-0.002385
3284.000000	-0.002372
3283.000000	-0.002363
3282.000000	-0.002361
3281.000000	-0.002358
3280.000000	-0.002348
3279.000000	-0.002339
3278.000000	-0.002338
3277.000000	-0.002341
3276.000000	-0.002337
3275.000000	-0.002326
3274.000000	-0.002316
3273.000000	-0.002314
3272.000000	-0.002316
3271.000000	-0.002323
3270.000000	-0.002345
3269.000000	-0.002384
3268.000000	-0.002421
3267.000000	-0.002435
3266.000000	-0.002422
3265.000000	-0.002401
3264.000000	-0.002389
3263.000000	-0.002384
3262.000000	-0.002381
3261.000000	-0.002378
3260.000000	-0.002379
3259.000000	-0.002380
3258.000000	-0.002377
3257.000000	-0.002372
3256.000000	-0.002373
3255.000000	-0.002381
3254.000000	-0.002387
3253.000000	-0.002385
3252.000000	-0.002380
3251.000000	-0.002378
3250.000000	-0.002378
3249.000000	-0.002376
3248.000000	-0.002375
3247.000000	-0.002383
3246.000000	-0.002403
3245.000000	-0.002423
3244.000000	-0.002434
3243.000000	-0.002436
3242.000000	-0.002437
3241.000000	-0.002443
3240.000000	-0.002448
3239.000000	-0.002447
3238.000000	-0.002438
3237.000000	-0.002429
3236.000000	-0.002431
3235.000000	-0.002454
3234.000000	-0.002487
3233.000000	-0.002514
3232.000000	-0.002519
3231.000000	-0.002510
3230.000000	-0.002503
3229.000000	-0.002503
3228.000000	-0.002505
3227.000000	-0.002502
3226.000000	-0.002501
3225.000000	-0.002512
3224.000000	-0.002535
3223.000000	-0.002559
3222.000000	-0.002569
3221.000000	-0.002558
3220.000000	-0.002538
3219.000000	-0.002525
3218.000000	-0.002524
3217.000000	-0.002526
3216.000000	-0.002516
3215.000000	-0.002493
3214.000000	-0.002469
3213.000000	-0.002462
3212.000000	-0.002474
3211.000000	-0.002494
3210.000000	-0.002504
3209.000000	-0.002493
3208.000000	-0.002468
3207.000000	-0.002446
3206.000000	-0.002438
3205.000000	-0.002442
3204.000000	-0.002448
3203.000000	-0.002459
3202.000000	-0.002485
3201.000000	-0.002522
3200.000000	-0.002556
3199.000000	-0.002576
3198.000000	-0.002589
3197.000000	-0.002608
3196.000000	-0.002631
3195.000000	-0.002647
3194.000000	-0.002651
3193.000000	-0.002650
3192.000000	-0.002654
3191.000000	-0.002665
3190.000000	-0.002679
3189.000000	-0.002688
3188.000000	-0.002686
3187.000000	-0.002674
3186.000000	-0.002656
3185.000000	-0.002635
3184.000000	-0.002612
3183.000000	-0.002589
3182.000000	-0.002576
3181.000000	-0.002581
3180.000000	-0.002603
3179.000000	-0.002630
3178.000000	-0.002649
3177.000000	-0.002655
3176.000000	-0.002651
3175.000000	-0.002648
3174.000000	-0.002653
3173.000000	-0.002662
3172.000000	-0.002665
3171.000000	-0.002661
3170.000000	-0.002663
3169.000000	-0.002677
3168.000000	-0.002698
3167.000000	-0.002710
3166.000000	-0.002712
3165.000000	-0.002714
3164.000000	-0.002721
3163.000000	-0.002728
3162.000000	-0.002728
3161.000000	-0.002725
3160.000000	-0.002724
3159.000000	-0.002730
3158.000000	-0.002739
3157.000000	-0.002744
3156.000000	-0.002741
3155.000000	-0.002730
3154.000000	-0.002718
3153.000000	-0.002706
3152.000000	-0.002693
3151.000000	-0.002677
3150.000000	-0.002668
3149.000000	-0.002679
3148.000000	-0.002707
3147.000000	-0.002734
3146.000000	-0.002742
3145.000000	-0.002724
3144.000000	-0.002685
3143.000000	-0.002645
3142.000000	-0.002626
3141.000000	-0.002643
3140.000000	-0.002682
3139.000000	-0.002713
3138.000000	-0.002716
3137.000000	-0.002700
3136.000000	-0.002683
3135.000000	-0.002678
3134.000000	-0.002682
3133.000000	-0.002693
3132.000000	-0.002711
3131.000000	-0.002730
3130.000000	-0.002745
3129.000000	-0.002754
3128.000000	-0.002760
3127.000000	-0.002768
3126.000000	-0.002777
3125.000000	-0.002779
3124.000000	-0.002764
3123.000000	-0.002729
3122.000000	-0.002687
3121.000000	-0.002657
3120.000000	-0.002653
3119.000000	-0.002675
3118.000000	-0.002706
3117.000000	-0.002728
3116.000000	-0.002733
3115.000000	-0.002730
3114.000000	-0.002733
3113.000000	-0.002753
3112.000000	-0.002789
3111.000000	-0.002830
3110.000000	-0.002860
3109.000000	-0.002869
3108.000000	-0.002854
3107.000000	-0.002825
3106.000000	-0.002799
3105.000000	-0.002786
3104.000000	-0.002788
3103.000000	-0.002793
3102.000000	-0.002790
3101.000000	-0.002779
3100.000000	-0.002767
3099.000000	-0.002760
3098.000000	-0.002761
3097.000000	-0.002770
3096.000000	-0.002786
3095.000000	-0.002804
3094.000000	-0.002812
3093.000000	-0.002805
3092.000000	-0.002787
3091.000000	-0.002767
3090.000000	-0.002753
3089.000000	-0.002752
3088.000000	-0.002769
3087.000000	-0.002800
3086.000000	-0.002833
3085.000000	-0.002851
3084.000000	-0.002848
3083.000000	-0.002828
3082.000000	-0.002802
3081.000000	-0.002782
3080.000000	-0.002773
3079.000000	-0.002782
3078.000000	-0.002809
3077.000000	-0.002847
3076.000000	-0.002883
3075.000000	-0.002906
3074.000000	-0.002913
3073.000000	-0.002912
3072.000000	-0.002913
3071.000000	-0.002925
3070.000000	-0.002948
3069.000000	-0.002973
3068.000000	-0.002982
3067.000000	-0.002970
3066.000000	-0.002948
3065.000000	-0.002929
3064.000000	-0.002920
3063.000000	-0.002917
3062.000000	-0.002919
3061.000000	-0.002928
3060.000000	-0.002941
3059.000000	-0.002949
3058.000000	-0.002944
3057.000000	-0.002927
3056.000000	-0.002906
3055.000000	-0.002890
3054.000000	-0.002885
3053.000000	-0.002890
3052.000000	-0.002904
3051.000000	-0.002916
3050.000000	-0.002922
3049.000000	-0.002923
3048.000000	-0.002926
3047.000000	-0.002928
3046.000000	-0.002925
3045.000000	-0.002922
3044.000000	-0.002935
3043.000000	-0.002973
3042.000000	-0.003018
3041.000000	-0.003042
3040.000000	-0.003031
3039.000000	-0.002993
3038.000000	-0.002946
3037.000000	-0.002904
3036.000000	-0.002886
3035.000000	-0.002909
3034.000000	-0.002973
3033.000000	-0.003047
3032.000000	-0.003086
3031.000000	-0.003066
3030.000000	-0.003003
3029.000000	-0.002935
3028.000000	-0.002893
3027.000000	-0.002890
3026.000000	-0.002920
3025.000000	-0.002965
3024.000000	-0.003000
3023.000000	-0.003012
3022.000000	-0.003004
3021.000000	-0.002988
3020.000000	-0.002970
3019.000000	-0.002946
3018.000000	-0.002927
3017.000000	-0.002938
3016.000000	-0.002996
3015.000000	-0.003083
3014.000000	-0.003147
3013.000000	-0.003149
3012.000000	-0.003091
3011.000000	-0.003015
3010.000000	-0.002970
3009.000000	-0.002978
3008.000000	-0.003029
3007.000000	-0.003095
3006.000000	-0.003152
3005.000000	-0.003182
3004.000000	-0.003179
3003.000000	-0.003157
3002.000000	-0.003140
3001.000000	-0.003141
3000.000000	-0.003158
2999.000000	-0.003177
2998.000000	-0.003195
2997.000000	-0.003221
2996.000000	-0.003254
2995.000000	-0.003281
2994.000000	-0.003289
2993.000000	-0.003283
2992.000000	-0.003277
2991.000000	-0.003281
2990.000000	-0.003300
2989.000000	-0.003337
2988.000000	-0.003394
2987.000000	-0.003463
2986.000000	-0.003530
2985.000000	-0.003589
2984.000000	-0.003640
2983.000000	-0.003688
2982.000000	-0.003736
2981.000000	-0.003792
2980.000000	-0.003869
2979.000000	-0.003980
2978.000000	-0.004117
2977.000000	-0.004257
2976.000000	-0.004376
2975.000000	-0.004471
2974.000000	-0.004552
2973.000000	-0.004632
2972.000000	-0.004714
2971.000000	-0.004792
2970.000000	-0.004865
2969.000000	-0.004929
2968.000000	-0.004974
2967.000000	-0.004984
2966.000000	-0.004949
2965.000000	-0.004877
2964.000000	-0.004793
2963.000000	-0.004707
2962.000000	-0.004619
2961.000000	-0.004521
2960.000000	-0.004420
2959.000000	-0.004332
2958.000000	-0.004267
2957.000000	-0.004214
2956.000000	-0.004154
2955.000000	-0.004074
2954.000000	-0.003985
2953.000000	-0.003909
2952.000000	-0.003865
2951.000000	-0.003863
2950.000000	-0.003898
2949.000000	-0.003954
2948.000000	-0.004013
2947.000000	-0.004067
2946.000000	-0.004126
2945.000000	-0.004204
2944.000000	-0.004307
2943.000000	-0.004419
2942.000000	-0.004522
2941.000000	-0.004603
2940.000000	-0.004654
2939.000000	-0.004665
2938.000000	-0.004632
2937.000000	-0.004568
2936.000000	-0.004502
2935.000000	-0.004453
2934.000000	-0.004422
2933.000000	-0.004395
2932.000000	-0.004363
2931.000000	-0.004327
2930.000000	-0.004288
2929.000000	-0.004243
2928.000000	-0.004192
2927.000000	-0.004139
2926.000000	-0.004092
2925.000000	-0.004051
2924.000000	-0.004015
2923.000000	-0.003984
2922.000000	-0.003959
2921.000000	-0.003936
2920.000000	-0.003906
2919.000000	-0.003867
2918.000000	-0.003829
2917.000000	-0.003808
2916.000000	-0.003817
2915.000000	-0.003851
2914.000000	-0.003883
2913.000000	-0.003887
2912.000000	-0.003856
2911.000000	-0.003814
2910.000000	-0.003792
2909.000000	-0.003804
2908.000000	-0.003837
2907.000000	-0.003865
2906.000000	-0.003875
2905.000000	-0.003873
2904.000000	-0.003878
2903.000000	-0.003900
2902.000000	-0.003930
2901.000000	-0.003947
2900.000000	-0.003939
2899.000000	-0.003916
2898.000000	-0.003894
2897.000000	-0.003883
2896.000000	-0.003885
2895.000000	-0.003893
2894.000000	-0.003906
2893.000000	-0.003922
2892.000000	-0.003941
2891.000000	-0.003964
2890.000000	-0.003989
2889.000000	-0.004011
2888.000000	-0.004028
2887.000000	-0.004045
2886.000000	-0.004074
2885.000000	-0.004118
2884.000000	-0.004167
2883.000000	-0.004212
2882.000000	-0.004251
2881.000000	-0.004289
2880.000000	-0.004328
2879.000000	-0.004365
2878.000000	-0.004393
2877.000000	-0.004407
2876.000000	-0.004395
2875.000000	-0.004353
2874.000000	-0.004288
2873.000000	-0.004220
2872.000000	-0.004173
2871.000000	-0.004153
2870.000000	-0.004155
2869.000000	-0.004157
2868.000000	-0.004135
2867.000000	-0.004071
2866.000000	-0.003973
2865.000000	-0.003870
2864.000000	-0.003791
2863.000000	-0.003747
2862.000000	-0.003729
2861.000000	-0.003714
2860.000000	-0.003687
2859.000000	-0.003652
2858.000000	-0.003621
2857.000000	-0.003606
2856.000000	-0.003600
2855.000000	-0.003589
2854.000000	-0.003566
2853.000000	-0.003535
2852.000000	-0.003500
2851.000000	-0.003461
2850.000000	-0.003418
2849.000000	-0.003385
2848.000000	-0.003373
2847.000000	-0.003376
2846.000000	-0.003369
2845.000000	-0.003328
2844.000000	-0.003260
2843.000000	-0.003194
2842.000000	-0.003160
2841.000000	-0.003162
2840.000000	-0.003178
2839.000000	-0.003185
2838.000000	-0.003173
2837.000000	-0.003151
2836.000000	-0.003135
2835.000000	-0.003137
2834.000000	-0.003153
2833.000000	-0.003175
2832.000000	-0.003188
2831.000000	-0.003184
2830.000000	-0.003157
2829.000000	-0.003116
2828.000000	-0.003072
2827.000000	-0.003042
2826.000000	-0.003033
2825.000000	-0.003042
2824.000000	-0.003056
2823.000000	-0.003062
2822.000000	-0.003055
2821.000000	-0.003039
2820.000000	-0.003021
2819.000000	-0.003009
2818.000000	-0.003005
2817.000000	-0.003007
2816.000000	-0.003009
2815.000000	-0.003010
2814.000000	-0.003012
2813.000000	-0.003020
2812.000000	-0.003033
2811.000000	-0.003041
2810.000000	-0.003032
2809.000000	-0.003008
2808.000000	-0.002980
2807.000000	-0.002962
2806.000000	-0.002955
2805.000000	-0.002951
2804.000000	-0.002940
2803.000000	-0.002920
2802.000000	-0.002898
2801.000000	-0.002887
2800.000000	-0.002895
2799.000000	-0.002916
2798.000000	-0.002936
2797.000000	-0.002946
2796.000000	-0.002949
2795.000000	-0.002950
2794.000000	-0.002947
2793.000000	-0.002930
2792.000000	-0.002895
2791.000000	-0.002855
2790.000000	-0.002827
2789.000000	-0.002825
2788.000000	-0.002847
2787.000000	-0.002882
2786.000000	-0.002912
2785.000000	-0.002924
2784.000000	-0.002921
2783.000000	-0.002915
2782.000000	-0.002916
2781.000000	-0.002918
2780.000000	-0.002911
2779.000000	-0.002897
2778.000000	-0.002891
2777.000000	-0.002897
2776.000000	-0.002909
2775.000000	-0.002913
2774.000000	-0.002911
2773.000000	-0.002904
2772.000000	-0.002894
2771.000000	-0.002880
2770.000000	-0.002869
2769.000000	-0.002871
2768.000000	-0.002887
2767.000000	-0.002908
2766.000000	-0.002924
2765.000000	-0.002937
2764.000000	-0.002943
2763.000000	-0.002933
2762.000000	-0.002902
2761.000000	-0.002860
2760.000000	-0.002826
2759.000000	-0.002812
2758.000000	-0.002813
2757.000000	-0.002817
2756.000000	-0.002820
2755.000000	-0.002831
2754.000000	-0.002857
2753.000000	-0.002892
2752.000000	-0.002914
2751.000000	-0.002909
2750.000000	-0.002883
2749.000000	-0.002861
2748.000000	-0.002863
2747.000000	-0.002887
2746.000000	-0.002912
2745.000000	-0.002920
2744.000000	-0.002903
2743.000000	-0.002872
2742.000000	-0.002842
2741.000000	-0.002822
2740.000000	-0.002814
2739.000000	-0.002821
2738.000000	-0.002840
2737.000000	-0.002862
2736.000000	-0.002869
2735.000000	-0.002851
2734.000000	-0.002821
2733.000000	-0.002806
2732.000000	-0.002819
2731.000000	-0.002850
2730.000000	-0.002874
2729.000000	-0.002878
2728.000000	-0.002870
2727.000000	-0.002871
2726.000000	-0.002889
2725.000000	-0.002913
2724.000000	-0.002922
2723.000000	-0.002906
2722.000000	-0.002873
2721.000000	-0.002845
2720.000000	-0.002830
2719.000000	-0.002824
2718.000000	-0.002821
2717.000000	-0.002816
2716.000000	-0.002810
2715.000000	-0.002803
2714.000000	-0.002792
2713.000000	-0.002779
2712.000000	-0.002771
2711.000000	-0.002769
2710.000000	-0.002769
2709.000000	-0.002764
2708.000000	-0.002755
2707.000000	-0.002752
2706.000000	-0.002762
2705.000000	-0.002780
2704.000000	-0.002793
2703.000000	-0.002792
2702.000000	-0.002791
2701.000000	-0.002800
2700.000000	-0.002818
2699.000000	-0.002830
2698.000000	-0.002827
2697.000000	-0.002813
2696.000000	-0.002794
2695.000000	-0.002772
2694.000000	-0.002752
2693.000000	-0.002738
2692.000000	-0.002734
2691.000000	-0.002735
2690.000000	-0.002737
2689.000000	-0.002738
2688.000000	-0.002737
2687.000000	-0.002733
2686.000000	-0.002730
2685.000000	-0.002736
2684.000000	-0.002754
2683.000000	-0.002776
2682.000000	-0.002792
2681.000000	-0.002795
2680.000000	-0.002788
2679.000000	-0.002771
2678.000000	-0.002749
2677.000000	-0.002728
2676.000000	-0.002712
2675.000000	-0.002703
2674.000000	-0.002703
2673.000000	-0.002714
2672.000000	-0.002728
2671.000000	-0.002729
2670.000000	-0.002713
2669.000000	-0.002695
2668.000000	-0.002692
2667.000000	-0.002703
2666.000000	-0.002710
2665.000000	-0.002705
2664.000000	-0.002701
2663.000000	-0.002707
2662.000000	-0.002719
2661.000000	-0.002720
2660.000000	-0.002707
2659.000000	-0.002696
2658.000000	-0.002704
2657.000000	-0.002731
2656.000000	-0.002753
2655.000000	-0.002751
2654.000000	-0.002729
2653.000000	-0.002707
2652.000000	-0.002701
2651.000000	-0.002713
2650.000000	-0.002737
2649.000000	-0.002761
2648.000000	-0.002777
2647.000000	-0.002782
2646.000000	-0.002780
2645.000000	-0.002776
2644.000000	-0.002763
2643.000000	-0.002736
2642.000000	-0.002700
2641.000000	-0.002672
2640.000000	-0.002662
2639.000000	-0.002666
2638.000000	-0.002671
2637.000000	-0.002674
2636.000000	-0.002675
2635.000000	-0.002672
2634.000000	-0.002666
2633.000000	-0.002666
2632.000000	-0.002681
2631.000000	-0.002706
2630.000000	-0.002729
2629.000000	-0.002747
2628.000000	-0.002766
2627.000000	-0.002788
2626.000000	-0.002801
2625.000000	-0.002797
2624.000000	-0.002779
2623.000000	-0.002757
2622.000000	-0.002740
2621.000000	-0.002731
2620.000000	-0.002724
2619.000000	-0.002716
2618.000000	-0.002708
2617.000000	-0.002705
2616.000000	-0.002712
2615.000000	-0.002727
2614.000000	-0.002739
2613.000000	-0.002740
2612.000000	-0.002731
2611.000000	-0.002718
2610.000000	-0.002708
2609.000000	-0.002706
2608.000000	-0.002703
2607.000000	-0.002689
2606.000000	-0.002661
2605.000000	-0.002631
2604.000000	-0.002612
2603.000000	-0.002607
2602.000000	-0.002606
2601.000000	-0.002603
2600.000000	-0.002598
2599.000000	-0.002592
2598.000000	-0.002586
2597.000000	-0.002585
2596.000000	-0.002593
2595.000000	-0.002606
2594.000000	-0.002616
2593.000000	-0.002619
2592.000000	-0.002621
2591.000000	-0.002619
2590.000000	-0.002609
2589.000000	-0.002596
2588.000000	-0.002586
2587.000000	-0.002582
2586.000000	-0.002583
2585.000000	-0.002594
2584.000000	-0.002620
2583.000000	-0.002653
2582.000000	-0.002670
2581.000000	-0.002658
2580.000000	-0.002625
2579.000000	-0.002592
2578.000000	-0.002577
2577.000000	-0.002585
2576.000000	-0.002608
2575.000000	-0.002631
2574.000000	-0.002644
2573.000000	-0.002649
2572.000000	-0.002658
2571.000000	-0.002675
2570.000000	-0.002688
2569.000000	-0.002687
2568.000000	-0.002678
2567.000000	-0.002671
2566.000000	-0.002670
2565.000000	-0.002670
2564.000000	-0.002665
2563.000000	-0.002656
2562.000000	-0.002647
2561.000000	-0.002639
2560.000000	-0.002635
2559.000000	-0.002633
2558.000000	-0.002628
2557.000000	-0.002619
2556.000000	-0.002606
2555.000000	-0.002595
2554.000000	-0.002592
2553.000000	-0.002599
2552.000000	-0.002609
2551.000000	-0.002616
2550.000000	-0.002616
2549.000000	-0.002617
2548.000000	-0.002623
2547.000000	-0.002631
2546.000000	-0.002634
2545.000000	-0.002634
2544.000000	-0.002638
2543.000000	-0.002645
2542.000000	-0.002645
2541.000000	-0.002632
2540.000000	-0.002616
2539.000000	-0.002605
2538.000000	-0.002601
2537.000000	-0.002598
2536.000000	-0.002597
2535.000000	-0.002602
2534.000000	-0.002611
2533.000000	-0.002617
2532.000000	-0.002617
2531.000000	-0.002614
2530.000000	-0.002614
2529.000000	-0.002626
2528.000000	-0.002652
2527.000000	-0.002686
2526.000000	-0.002713
2525.000000	-0.002716
2524.000000	-0.002693
2523.000000	-0.002663
2522.000000	-0.002641
2521.000000	-0.002637
2520.000000	-0.002643
2519.000000	-0.002650
2518.000000	-0.002654
2517.000000	-0.002657
2516.000000	-0.002661
2515.000000	-0.002662
2514.000000	-0.002657
2513.000000	-0.002646
2512.000000	-0.002630
2511.000000	-0.002610
2510.000000	-0.002589
2509.000000	-0.002574
2508.000000	-0.002577
2507.000000	-0.002593
2506.000000	-0.002607
2505.000000	-0.002608
2504.000000	-0.002600
2503.000000	-0.002598
2502.000000	-0.002607
2501.000000	-0.002623
2500.000000	-0.002636
2499.000000	-0.002646
2498.000000	-0.002651
2497.000000	-0.002653
2496.000000	-0.002647
2495.000000	-0.002633
2494.000000	-0.002613
2493.000000	-0.002596
2492.000000	-0.002588
2491.000000	-0.002596
2490.000000	-0.002611
2489.000000	-0.002624
2488.000000	-0.002626
2487.000000	-0.002619
2486.000000	-0.002616
2485.000000	-0.002629
2484.000000	-0.002655
2483.000000	-0.002678
2482.000000	-0.002685
2481.000000	-0.002671
2480.000000	-0.002643
2479.000000	-0.002611
2478.000000	-0.002587
2477.000000	-0.002582
2476.000000	-0.002596
2475.000000	-0.002615
2474.000000	-0.002623
2473.000000	-0.002615
2472.000000	-0.002598
2471.000000	-0.002580
2470.000000	-0.002562
2469.000000	-0.002548
2468.000000	-0.002541
2467.000000	-0.002543
2466.000000	-0.002550
2465.000000	-0.002559
2464.000000	-0.002567
2463.000000	-0.002572
2462.000000	-0.002573
2461.000000	-0.002577
2460.000000	-0.002587
2459.000000	-0.002595
2458.000000	-0.002593
2457.000000	-0.002587
2456.000000	-0.002588
2455.000000	-0.002597
2454.000000	-0.002597
2453.000000	-0.002580
2452.000000	-0.002550
2451.000000	-0.002522
2450.000000	-0.002503
2449.000000	-0.002501
2448.000000	-0.002520
2447.000000	-0.002553
2446.000000	-0.002585
2445.000000	-0.002599
2444.000000	-0.002591
2443.000000	-0.002572
2442.000000	-0.002551
2441.000000	-0.002537
2440.000000	-0.002530
2439.000000	-0.002530
2438.000000	-0.002542
2437.000000	-0.002570
2436.000000	-0.002602
2435.000000	-0.002616
2434.000000	-0.002600
2433.000000	-0.002575
2432.000000	-0.002564
2431.000000	-0.002569
2430.000000	-0.002566
2429.000000	-0.002550
2428.000000	-0.002542
2427.000000	-0.002555
2426.000000	-0.002576
2425.000000	-0.002580
2424.000000	-0.002561
2423.000000	-0.002534
2422.000000	-0.002514
2421.000000	-0.002510
2420.000000	-0.002519
2419.000000	-0.002532
2418.000000	-0.002535
2417.000000	-0.002527
2416.000000	-0.002519
2415.000000	-0.002517
2414.000000	-0.002515
2413.000000	-0.002506
2412.000000	-0.002494
2411.000000	-0.002484
2410.000000	-0.002479
2409.000000	-0.002480
2408.000000	-0.002495
2407.000000	-0.002515
2406.000000	-0.002525
2405.000000	-0.002519
2404.000000	-0.002509
2403.000000	-0.002507
2402.000000	-0.002509
2401.000000	-0.002508
2400.000000	-0.002509
2399.000000	-0.002511
2398.000000	-0.002503
2397.000000	-0.002483
2396.000000	-0.002463
2395.000000	-0.002453
2394.000000	-0.002453
2393.000000	-0.002456
2392.000000	-0.002462
2391.000000	-0.002461
2390.000000	-0.002434
2389.000000	-0.002367
2388.000000	-0.002274
2387.000000	-0.002173
2386.000000	-0.002072
2385.000000	-0.001967
2384.000000	-0.001861
2383.000000	-0.001754
2382.000000	-0.001641
2381.000000	-0.001521
2380.000000	-0.001406
2379.000000	-0.001297
2378.000000	-0.001184
2377.000000	-0.001069
2376.000000	-0.000978
2375.000000	-0.000926
2374.000000	-0.000908
2373.000000	-0.000919
2372.000000	-0.000964
2371.000000	-0.001008
2370.000000	-0.000987
2369.000000	-0.000879
2368.000000	-0.000725
2367.000000	-0.000573
2366.000000	-0.000428
2365.000000	-0.000265
2364.000000	-0.000092
2363.000000	0.000034
2362.000000	0.000132
2361.000000	0.000256
2360.000000	0.000397
2359.000000	0.000544
2358.000000	0.000663
2357.000000	0.000750
2356.000000	0.000792
2355.000000	0.000754
2354.000000	0.000694
2353.000000	0.000735
2352.000000	0.000939
2351.000000	0.001109
2350.000000	0.001007
2349.000000	0.000680
2348.000000	0.000388
2347.000000	0.000503
2346.000000	0.001181
2345.000000	0.002277
2344.000000	0.003410
2343.000000	0.004181
2342.000000	0.004483
2341.000000	0.004324
2340.000000	0.003856
2339.000000	0.003258
2338.000000	0.002649
2337.000000	0.002093
2336.000000	0.001665
2335.000000	0.001408
2334.000000	0.001292
2333.000000	0.001258
2332.000000	0.001303
2331.000000	0.001385
2330.000000	0.001378
2329.000000	0.001266
2328.000000	0.001067
2327.000000	0.000899
2326.000000	0.000759
2325.000000	0.000663
2324.000000	0.000629
2323.000000	0.000641
2322.000000	0.000686
2321.000000	0.000711
2320.000000	0.000702
2319.000000	0.000613
2318.000000	0.000432
2317.000000	0.000189
2316.000000	-0.000043
2315.000000	-0.000203
2314.000000	-0.000302
2313.000000	-0.000370
2312.000000	-0.000455
2311.000000	-0.000562
2310.000000	-0.000700
2309.000000	-0.000831
2308.000000	-0.000942
2307.000000	-0.001028
2306.000000	-0.001121
2305.000000	-0.001229
2304.000000	-0.001347
2303.000000	-0.001459
2302.000000	-0.001572
2301.000000	-0.001686
2300.000000	-0.001803
2299.000000	-0.001914
2298.000000	-0.002018
2297.000000	-0.002106
2296.000000	-0.002186
2295.000000	-0.002260
2294.000000	-0.002338
2293.000000	-0.002409
2292.000000	-0.002466
2291.000000	-0.002507
2290.000000	-0.002547
2289.000000	-0.002590
2288.000000	-0.002626
2287.000000	-0.002644
2286.000000	-0.002643
2285.000000	-0.002632
2284.000000	-0.002629
2283.000000	-0.002649
2282.000000	-0.002695
2281.000000	-0.002748
2280.000000	-0.002778
2279.000000	-0.002777
2278.000000	-0.002759
2277.000000	-0.002738
2276.000000	-0.002719
2275.000000	-0.002705
2274.000000	-0.002702
2273.000000	-0.002716
2272.000000	-0.002742
2271.000000	-0.002770
2270.000000	-0.002793
2269.000000	-0.002814
2268.000000	-0.002840
2267.000000	-0.002874
2266.000000	-0.002916
2265.000000	-0.002954
2264.000000	-0.002975
2263.000000	-0.002974
2262.000000	-0.002948
2261.000000	-0.002899
2260.000000	-0.002836
2259.000000	-0.002775
2258.000000	-0.002733
2257.000000	-0.002726
2256.000000	-0.002768
2255.000000	-0.002875
2254.000000	-0.003042
2253.000000	-0.003236
2252.000000	-0.003413
2251.000000	-0.003546
2250.000000	-0.003629
2249.000000	-0.003660
2248.000000	-0.003630
2247.000000	-0.003543
2246.000000	-0.003425
2245.000000	-0.003309
2244.000000	-0.003217
2243.000000	-0.003148
2242.000000	-0.003098
2241.000000	-0.003066
2240.000000	-0.003062
2239.000000	-0.003098
2238.000000	-0.003173
2237.000000	-0.003266
2236.000000	-0.003353
2235.000000	-0.003417
2234.000000	-0.003451
2233.000000	-0.003446
2232.000000	-0.003398
2231.000000	-0.003317
2230.000000	-0.003220
2229.000000	-0.003120
2228.000000	-0.003013
2227.000000	-0.002899
2226.000000	-0.002791
2225.000000	-0.002705
2224.000000	-0.002649
2223.000000	-0.002623
2222.000000	-0.002616
2221.000000	-0.002614
2220.000000	-0.002606
2219.000000	-0.002592
2218.000000	-0.002577
2217.000000	-0.002563
2216.000000	-0.002548
2215.000000	-0.002532
2214.000000	-0.002525
2213.000000	-0.002529
2212.000000	-0.002542
2211.000000	-0.002553
2210.000000	-0.002559
2209.000000	-0.002561
2208.000000	-0.002560
2207.000000	-0.002560
2206.000000	-0.002564
2205.000000	-0.002570
2204.000000	-0.002572
2203.000000	-0.002572
2202.000000	-0.002576
2201.000000	-0.002591
2200.000000	-0.002609
2199.000000	-0.002616
2198.000000	-0.002603
2197.000000	-0.002576
2196.000000	-0.002550
2195.000000	-0.002539
2194.000000	-0.002546
2193.000000	-0.002559
2192.000000	-0.002565
2191.000000	-0.002564
2190.000000	-0.002566
2189.000000	-0.002574
2188.000000	-0.002584
2187.000000	-0.002586
2186.000000	-0.002578
2185.000000	-0.002562
2184.000000	-0.002543
2183.000000	-0.002530
2182.000000	-0.002530
2181.000000	-0.002537
2180.000000	-0.002540
2179.000000	-0.002533
2178.000000	-0.002520
2177.000000	-0.002508
2176.000000	-0.002506
2175.000000	-0.002516
2174.000000	-0.002538
2173.000000	-0.002559
2172.000000	-0.002567
2171.000000	-0.002556
2170.000000	-0.002535
2169.000000	-0.002516
2168.000000	-0.002509
2167.000000	-0.002515
2166.000000	-0.002523
2165.000000	-0.002518
2164.000000	-0.002497
2163.000000	-0.002480
2162.000000	-0.002487
2161.000000	-0.002516
2160.000000	-0.002540
2159.000000	-0.002544
2158.000000	-0.002532
2157.000000	-0.002523
2156.000000	-0.002522
2155.000000	-0.002524
2154.000000	-0.002518
2153.000000	-0.002504
2152.000000	-0.002488
2151.000000	-0.002480
2150.000000	-0.002479
2149.000000	-0.002481
2148.000000	-0.002479
2147.000000	-0.002474
2146.000000	-0.002475
2145.000000	-0.002485
2144.000000	-0.002498
2143.000000	-0.002507
2142.000000	-0.002505
2141.000000	-0.002494
2140.000000	-0.002479
2139.000000	-0.002470
2138.000000	-0.002471
2137.000000	-0.002476
2136.000000	-0.002476
2135.000000	-0.002467
2134.000000	-0.002452
2133.000000	-0.002432
2132.000000	-0.002412
2131.000000	-0.002399
2130.000000	-0.002397
2129.000000	-0.002391
2128.000000	-0.002363
2127.000000	-0.002313
2126.000000	-0.002258
2125.000000	-0.002209
2124.000000	-0.002163
2123.000000	-0.002109
2122.000000	-0.002046
2121.000000	-0.001981
2120.000000	-0.001918
2119.000000	-0.001860
2118.000000	-0.001820
2117.000000	-0.001807
2116.000000	-0.001819
2115.000000	-0.001847
2114.000000	-0.001885
2113.000000	-0.001928
2112.000000	-0.001972
2111.000000	-0.002017
2110.000000	-0.002067
2109.000000	-0.002123
2108.000000	-0.002179
2107.000000	-0.002231
2106.000000	-0.002283
2105.000000	-0.002337
2104.000000	-0.002382
2103.000000	-0.002408
2102.000000	-0.002412
2101.000000	-0.002407
2100.000000	-0.002405
2099.000000	-0.002415
2098.000000	-0.002438
2097.000000	-0.002467
2096.000000	-0.002492
2095.000000	-0.002505
2094.000000	-0.002509
2093.000000	-0.002515
2092.000000	-0.002524
2091.000000	-0.002531
2090.000000	-0.002532
2089.000000	-0.002533
2088.000000	-0.002537
2087.000000	-0.002544
2086.000000	-0.002550
2085.000000	-0.002549
2084.000000	-0.002539
2083.000000	-0.002525
2082.000000	-0.002516
2081.000000	-0.002513
2080.000000	-0.002512
2079.000000	-0.002507
2078.000000	-0.002501
2077.000000	-0.002500
2076.000000	-0.002503
2075.000000	-0.002502
2074.000000	-0.002488
2073.000000	-0.002467
2072.000000	-0.002454
2071.000000	-0.002458
2070.000000	-0.002477
2069.000000	-0.002498
2068.000000	-0.002509
2067.000000	-0.002503
2066.000000	-0.002484
2065.000000	-0.002460
2064.000000	-0.002443
2063.000000	-0.002438
2062.000000	-0.002442
2061.000000	-0.002445
2060.000000	-0.002440
2059.000000	-0.002428
2058.000000	-0.002415
2057.000000	-0.002406
2056.000000	-0.002403
2055.000000	-0.002403
2054.000000	-0.002409
2053.000000	-0.002419
2052.000000	-0.002432
2051.000000	-0.002447
2050.000000	-0.002456
2049.000000	-0.002450
2048.000000	-0.002422
2047.000000	-0.002385
2046.000000	-0.002357
2045.000000	-0.002348
2044.000000	-0.002352
2043.000000	-0.002359
2042.000000	-0.002365
2041.000000	-0.002374
2040.000000	-0.002386
2039.000000	-0.002396
2038.000000	-0.002402
2037.000000	-0.002403
2036.000000	-0.002400
2035.000000	-0.002391
2034.000000	-0.002377
2033.000000	-0.002363
2032.000000	-0.002361
2031.000000	-0.002379
2030.000000	-0.002411
2029.000000	-0.002435
2028.000000	-0.002436
2027.000000	-0.002421
2026.000000	-0.002408
2025.000000	-0.002407
2024.000000	-0.002414
2023.000000	-0.002416
2022.000000	-0.002409
2021.000000	-0.002394
2020.000000	-0.002376
2019.000000	-0.002359
2018.000000	-0.002348
2017.000000	-0.002343
2016.000000	-0.002340
2015.000000	-0.002338
2014.000000	-0.002343
2013.000000	-0.002356
2012.000000	-0.002368
2011.000000	-0.002368
2010.000000	-0.002357
2009.000000	-0.002341
2008.000000	-0.002325
2007.000000	-0.002316
2006.000000	-0.002319
2005.000000	-0.002335
2004.000000	-0.002352
2003.000000	-0.002358
2002.000000	-0.002345
2001.000000	-0.002319
2000.000000	-0.002290
1999.000000	-0.002269
1998.000000	-0.002262
1997.000000	-0.002264
1996.000000	-0.002269
1995.000000	-0.002276
1994.000000	-0.002290
1993.000000	-0.002311
1992.000000	-0.002329
1991.000000	-0.002333
1990.000000	-0.002323
1989.000000	-0.002309
1988.000000	-0.002303
1987.000000	-0.002306
1986.000000	-0.002311
1985.000000	-0.002316
1984.000000	-0.002321
1983.000000	-0.002327
1982.000000	-0.002332
1981.000000	-0.002330
1980.000000	-0.002321
1979.000000	-0.002308
1978.000000	-0.002298
1977.000000	-0.002291
1976.000000	-0.002283
1975.000000	-0.002278
1974.000000	-0.002283
1973.000000	-0.002298
1972.000000	-0.002313
1971.000000	-0.002325
1970.000000	-0.002337
1969.000000	-0.002347
1968.000000	-0.002349
1967.000000	-0.002341
1966.000000	-0.002330
1965.000000	-0.002321
1964.000000	-0.002311
1963.000000	-0.002291
1962.000000	-0.002266
1961.000000	-0.002251
1960.000000	-0.002251
1959.000000	-0.002263
1958.000000	-0.002280
1957.000000	-0.002294
1956.000000	-0.002294
1955.000000	-0.002279
1954.000000	-0.002256
1953.000000	-0.002242
1952.000000	-0.002241
1951.000000	-0.002246
1950.000000	-0.002246
1949.000000	-0.002243
1948.000000	-0.002243
1947.000000	-0.002249
1946.000000	-0.002263
1945.000000	-0.002281
1944.000000	-0.002297
1943.000000	-0.002306
1942.000000	-0.002305
1941.000000	-0.002296
1940.000000	-0.002280
1939.000000	-0.002261
1938.000000	-0.002246
1937.000000	-0.002238
1936.000000	-0.002231
1935.000000	-0.002221
1934.000000	-0.002211
1933.000000	-0.002213
1932.000000	-0.002229
1931.000000	-0.002247
1930.000000	-0.002258
1929.000000	-0.002257
1928.000000	-0.002249
1927.000000	-0.002243
1926.000000	-0.002243
1925.000000	-0.002250
1924.000000	-0.002262
1923.000000	-0.002268
1922.000000	-0.002261
1921.000000	-0.002241
1920.000000	-0.002216
1919.000000	-0.002198
1918.000000	-0.002197
1917.000000	-0.002207
1916.000000	-0.002216
1915.000000	-0.002222
1914.000000	-0.002231
1913.000000	-0.002248
1912.000000	-0.002262
1911.000000	-0.002255
1910.000000	-0.002229
1909.000000	-0.002206
1908.000000	-0.002203
1907.000000	-0.002210
1906.000000	-0.002213
1905.000000	-0.002213
1904.000000	-0.002220
1903.000000	-0.002238
1902.000000	-0.002251
1901.000000	-0.002244
1900.000000	-0.002216
1899.000000	-0.002181
1898.000000	-0.002155
1897.000000	-0.002147
1896.000000	-0.002156
1895.000000	-0.002179
1894.000000	-0.002205
1893.000000	-0.002221
1892.000000	-0.002223
1891.000000	-0.002213
1890.000000	-0.002203
1889.000000	-0.002199
1888.000000	-0.002199
1887.000000	-0.002197
1886.000000	-0.002193
1885.000000	-0.002189
1884.000000	-0.002188
1883.000000	-0.002185
1882.000000	-0.002182
1881.000000	-0.002179
1880.000000	-0.002181
1879.000000	-0.002185
1878.000000	-0.002189
1877.000000	-0.002193
1876.000000	-0.002199
1875.000000	-0.002207
1874.000000	-0.002217
1873.000000	-0.002223
1872.000000	-0.002222
1871.000000	-0.002210
1870.000000	-0.002190
1869.000000	-0.002172
1868.000000	-0.002169
1867.000000	-0.002186
1866.000000	-0.002209
1865.000000	-0.002221
1864.000000	-0.002217
1863.000000	-0.002205
1862.000000	-0.002191
1861.000000	-0.002179
1860.000000	-0.002171
1859.000000	-0.002171
1858.000000	-0.002181
1857.000000	-0.002191
1856.000000	-0.002191
1855.000000	-0.002183
1854.000000	-0.002177
1853.000000	-0.002179
1852.000000	-0.002177
1851.000000	-0.002165
1850.000000	-0.002148
1849.000000	-0.002140
1848.000000	-0.002151
1847.000000	-0.002177
1846.000000	-0.002208
1845.000000	-0.002229
1844.000000	-0.002227
1843.000000	-0.002204
1842.000000	-0.002179
1841.000000	-0.002165
1840.000000	-0.002161
1839.000000	-0.002161
1838.000000	-0.002165
1837.000000	-0.002175
1836.000000	-0.002186
1835.000000	-0.002185
1834.000000	-0.002173
1833.000000	-0.002163
1832.000000	-0.002172
1831.000000	-0.002200
1830.000000	-0.002227
1829.000000	-0.002233
1828.000000	-0.002217
1827.000000	-0.002184
1826.000000	-0.002146
1825.000000	-0.002111
1824.000000	-0.002095
1823.000000	-0.002108
1822.000000	-0.002147
1821.000000	-0.002191
1820.000000	-0.002219
1819.000000	-0.002220
1818.000000	-0.002199
1817.000000	-0.002170
1816.000000	-0.002146
1815.000000	-0.002134
1814.000000	-0.002133
1813.000000	-0.002135
1812.000000	-0.002136
1811.000000	-0.002137
1810.000000	-0.002140
1809.000000	-0.002138
1808.000000	-0.002124
1807.000000	-0.002106
1806.000000	-0.002098
1805.000000	-0.002104
1804.000000	-0.002115
1803.000000	-0.002122
1802.000000	-0.002132
1801.000000	-0.002149
1800.000000	-0.002170
1799.000000	-0.002180
1798.000000	-0.002177
1797.000000	-0.002166
1796.000000	-0.002154
1795.000000	-0.002146
1794.000000	-0.002146
1793.000000	-0.002156
1792.000000	-0.002169
1791.000000	-0.002175
1790.000000	-0.002170
1789.000000	-0.002159
1788.000000	-0.002152
1787.000000	-0.002153
1786.000000	-0.002161
1785.000000	-0.002169
1784.000000	-0.002169
1783.000000	-0.002164
1782.000000	-0.002153
1781.000000	-0.002130
1780.000000	-0.002092
1779.000000	-0.002054
1778.000000	-0.002042
1777.000000	-0.002063
1776.000000	-0.002089
1775.000000	-0.002092
1774.000000	-0.002075
1773.000000	-0.002064
1772.000000	-0.002076
1771.000000	-0.002097
1770.000000	-0.002101
1769.000000	-0.002086
1768.000000	-0.002070
1767.000000	-0.002070
1766.000000	-0.002080
1765.000000	-0.002083
1764.000000	-0.002075
1763.000000	-0.002067
1762.000000	-0.002070
1761.000000	-0.002074
1760.000000	-0.002064
1759.000000	-0.002042
1758.000000	-0.002029
1757.000000	-0.002038
1756.000000	-0.002050
1755.000000	-0.002034
1754.000000	-0.001985
1753.000000	-0.001934
1752.000000	-0.001916
1751.000000	-0.001937
1750.000000	-0.001976
1749.000000	-0.002006
1748.000000	-0.002019
1747.000000	-0.002022
1746.000000	-0.002020
1745.000000	-0.002015
1744.000000	-0.002002
1743.000000	-0.001974
1742.000000	-0.001931
1741.000000	-0.001894
1740.000000	-0.001883
1739.000000	-0.001899
1738.000000	-0.001923
1737.000000	-0.001940
1736.000000	-0.001955
1735.000000	-0.001976
1734.000000	-0.001988
1733.000000	-0.001977
1732.000000	-0.001957
1731.000000	-0.001948
1730.000000	-0.001951
1729.000000	-0.001945
1728.000000	-0.001917
1727.000000	-0.001871
1726.000000	-0.001819
1725.000000	-0.001765
1724.000000	-0.001717
1723.000000	-0.001689
1722.000000	-0.001683
1721.000000	-0.001686
1720.000000	-0.001686
1719.000000	-0.001690
1718.000000	-0.001696
1717.000000	-0.001681
1716.000000	-0.001629
1715.000000	-0.001545
1714.000000	-0.001457
1713.000000	-0.001390
1712.000000	-0.001350
1711.000000	-0.001330
1710.000000	-0.001316
1709.000000	-0.001294
1708.000000	-0.001256
1707.000000	-0.001211
1706.000000	-0.001181
1705.000000	-0.001167
1704.000000	-0.001150
1703.000000	-0.001114
1702.000000	-0.001067
1701.000000	-0.001034
1700.000000	-0.001019
1699.000000	-0.001007
1698.000000	-0.000991
1697.000000	-0.000976
1696.000000	-0.000963
1695.000000	-0.000948
1694.000000	-0.000936
1693.000000	-0.000936
1692.000000	-0.000945
1691.000000	-0.000950
1690.000000	-0.000942
1689.000000	-0.000926
1688.000000	-0.000915
1687.000000	-0.000923
1686.000000	-0.000952
1685.000000	-0.000989
1684.000000	-0.000998
1683.000000	-0.000981
1682.000000	-0.000964
1681.000000	-0.000956
1680.000000	-0.000947
1679.000000	-0.000926
1678.000000	-0.000899
1677.000000	-0.000878
1676.000000	-0.000861
1675.000000	-0.000845
1674.000000	-0.000837
1673.000000	-0.000850
1672.000000	-0.000876
1671.000000	-0.000892
1670.000000	-0.000876
1669.000000	-0.000826
1668.000000	-0.000767
1667.000000	-0.000727
1666.000000	-0.000725
1665.000000	-0.000757
1664.000000	-0.000790
1663.000000	-0.000788
1662.000000	-0.000744
1661.000000	-0.000690
1660.000000	-0.000658
1659.000000	-0.000664
1658.000000	-0.000700
1657.000000	-0.000741
1656.000000	-0.000762
1655.000000	-0.000758
1654.000000	-0.000742
1653.000000	-0.000721
1652.000000	-0.000701
1651.000000	-0.000673
1650.000000	-0.000634
1649.000000	-0.000601
1648.000000	-0.000594
1647.000000	-0.000607
1646.000000	-0.000616
1645.000000	-0.000608
1644.000000	-0.000588
1643.000000	-0.000573
1642.000000	-0.000576
1641.000000	-0.000598
1640.000000	-0.000629
1639.000000	-0.000661
1638.000000	-0.000693
1637.000000	-0.000725
1636.000000	-0.000746
1635.000000	-0.000745
1634.000000	-0.000726
1633.000000	-0.000703
1632.000000	-0.000689
1631.000000	-0.000691
1630.000000	-0.000710
1629.000000	-0.000741
1628.000000	-0.000766
1627.000000	-0.000774
1626.000000	-0.000767
1625.000000	-0.000755
1624.000000	-0.000743
1623.000000	-0.000731
1622.000000	-0.000727
1621.000000	-0.000735
1620.000000	-0.000745
1619.000000	-0.000742
1618.000000	-0.000731
1617.000000	-0.000727
1616.000000	-0.000740
1615.000000	-0.000755
1614.000000	-0.000752
1613.000000	-0.000733
1612.000000	-0.000716
1611.000000	-0.000714
1610.000000	-0.000723
1609.000000	-0.000726
1608.000000	-0.000716
1607.000000	-0.000700
1606.000000	-0.000690
1605.000000	-0.000681
1604.000000	-0.000661
1603.000000	-0.000626
1602.000000	-0.000583
1601.000000	-0.000549
1600.000000	-0.000536
1599.000000	-0.000542
1598.000000	-0.000556
1597.000000	-0.000565
1596.000000	-0.000571
1595.000000	-0.000585
1594.000000	-0.000617
1593.000000	-0.000658
1592.000000	-0.000696
1591.000000	-0.000731
1590.000000	-0.000772
1589.000000	-0.000809
1588.000000	-0.000823
1587.000000	-0.000806
1586.000000	-0.000777
1585.000000	-0.000756
1584.000000	-0.000751
1583.000000	-0.000766
1582.000000	-0.000805
1581.000000	-0.000853
1580.000000	-0.000878
1579.000000	-0.000853
1578.000000	-0.000793
1577.000000	-0.000734
1576.000000	-0.000706
1575.000000	-0.000711
1574.000000	-0.000734
1573.000000	-0.000762
1572.000000	-0.000786
1571.000000	-0.000806
1570.000000	-0.000826
1569.000000	-0.000842
1568.000000	-0.000841
1567.000000	-0.000811
1566.000000	-0.000760
1565.000000	-0.000712
1564.000000	-0.000682
1563.000000	-0.000672
1562.000000	-0.000667
1561.000000	-0.000650
1560.000000	-0.000620
1559.000000	-0.000598
1558.000000	-0.000624
1557.000000	-0.000700
1556.000000	-0.000775
1555.000000	-0.000820
1554.000000	-0.000840
1553.000000	-0.000856
1552.000000	-0.000875
1551.000000	-0.000890
1550.000000	-0.000895
1549.000000	-0.000903
1548.000000	-0.000926
1547.000000	-0.000969
1546.000000	-0.001032
1545.000000	-0.001118
1544.000000	-0.001222
1543.000000	-0.001316
1542.000000	-0.001368
1541.000000	-0.001377
1540.000000	-0.001390
1539.000000	-0.001460
1538.000000	-0.001573
1537.000000	-0.001674
1536.000000	-0.001727
1535.000000	-0.001736
1534.000000	-0.001722
1533.000000	-0.001704
1532.000000	-0.001718
1531.000000	-0.001805
1530.000000	-0.001964
1529.000000	-0.002136
1528.000000	-0.002236
1527.000000	-0.002233
1526.000000	-0.002180
1525.000000	-0.002133
1524.000000	-0.002085
1523.000000	-0.002008
1522.000000	-0.001924
1521.000000	-0.001895
1520.000000	-0.001930
1519.000000	-0.001976
1518.000000	-0.002011
1517.000000	-0.002079
1516.000000	-0.002210
1515.000000	-0.002346
1514.000000	-0.002380
1513.000000	-0.002270
1512.000000	-0.002086
1511.000000	-0.001951
1510.000000	-0.001925
1509.000000	-0.001977
1508.000000	-0.002038
1507.000000	-0.002060
1506.000000	-0.002046
1505.000000	-0.002021
1504.000000	-0.001996
1503.000000	-0.001990
1502.000000	-0.002026
1501.000000	-0.002100
1500.000000	-0.002176
1499.000000	-0.002217
1498.000000	-0.002221
1497.000000	-0.002200
1496.000000	-0.002162
1495.000000	-0.002108
1494.000000	-0.002059
1493.000000	-0.002049
1492.000000	-0.002090
1491.000000	-0.002168
1490.000000	-0.002253
1489.000000	-0.002319
1488.000000	-0.002361
1487.000000	-0.002397
1486.000000	-0.002473
1485.000000	-0.002624
1484.000000	-0.002824
1483.000000	-0.003004
1482.000000	-0.003103
1481.000000	-0.003120
1480.000000	-0.003092
1479.000000	-0.003042
1478.000000	-0.002970
1477.000000	-0.002876
1476.000000	-0.002790
1475.000000	-0.002747
1474.000000	-0.002758
1473.000000	-0.002795
1472.000000	-0.002823
1471.000000	-0.002827
1470.000000	-0.002818
1469.000000	-0.002815
1468.000000	-0.002858
1467.000000	-0.003022
1466.000000	-0.003358
1465.000000	-0.003772
1464.000000	-0.004015
1463.000000	-0.003902
1462.000000	-0.003500
1461.000000	-0.003050
1460.000000	-0.002747
1459.000000	-0.002621
1458.000000	-0.002583
1457.000000	-0.002560
1456.000000	-0.002551
1455.000000	-0.002563
1454.000000	-0.002588
1453.000000	-0.002642
1452.000000	-0.002754
1451.000000	-0.002900
1450.000000	-0.002988
1449.000000	-0.002947
1448.000000	-0.002803
1447.000000	-0.002658
1446.000000	-0.002584
1445.000000	-0.002555
1444.000000	-0.002515
1443.000000	-0.002447
1442.000000	-0.002388
1441.000000	-0.002365
1440.000000	-0.002381
1439.000000	-0.002437
1438.000000	-0.002548
1437.000000	-0.002696
1436.000000	-0.002788
1435.000000	-0.002729
1434.000000	-0.002529
1433.000000	-0.002291
1432.000000	-0.002116
1431.000000	-0.002039
1430.000000	-0.002030
1429.000000	-0.002059
1428.000000	-0.002119
1427.000000	-0.002212
1426.000000	-0.002350
1425.000000	-0.002560
1424.000000	-0.002836
1423.000000	-0.003094
1422.000000	-0.003204
1421.000000	-0.003091
1420.000000	-0.002797
1419.000000	-0.002477
1418.000000	-0.002273
1417.000000	-0.002200
1416.000000	-0.002185
1415.000000	-0.002171
1414.000000	-0.002151
1413.000000	-0.002139
1412.000000	-0.002146
1411.000000	-0.002181
1410.000000	-0.002244
1409.000000	-0.002312
1408.000000	-0.002342
1407.000000	-0.002301
1406.000000	-0.002201
1405.000000	-0.002092
1404.000000	-0.002028
1403.000000	-0.002016
1402.000000	-0.002036
1401.000000	-0.002065
1400.000000	-0.002091
1399.000000	-0.002104
1398.000000	-0.002099
1397.000000	-0.002082
1396.000000	-0.002055
1395.000000	-0.002010
1394.000000	-0.001939
1393.000000	-0.001847
1392.000000	-0.001761
1391.000000	-0.001709
1390.000000	-0.001701
1389.000000	-0.001722
1388.000000	-0.001740
1387.000000	-0.001726
1386.000000	-0.001679
1385.000000	-0.001617
1384.000000	-0.001563
1383.000000	-0.001526
1382.000000	-0.001512
1381.000000	-0.001544
1380.000000	-0.001639
1379.000000	-0.001772
1378.000000	-0.001869
1377.000000	-0.001862
1376.000000	-0.001748
1375.000000	-0.001592
1374.000000	-0.001469
1373.000000	-0.001408
1372.000000	-0.001384
1371.000000	-0.001362
1370.000000	-0.001328
1369.000000	-0.001289
1368.000000	-0.001255
1367.000000	-0.001238
1366.000000	-0.001241
1365.000000	-0.001261
1364.000000	-0.001277
1363.000000	-0.001272
1362.000000	-0.001247
1361.000000	-0.001221
1360.000000	-0.001207
1359.000000	-0.001207
1358.000000	-0.001221
1357.000000	-0.001252
1356.000000	-0.001303
1355.000000	-0.001377
1354.000000	-0.001478
1353.000000	-0.001607
1352.000000	-0.001736
1351.000000	-0.001818
1350.000000	-0.001817
1349.000000	-0.001748
1348.000000	-0.001662
1347.000000	-0.001592
1346.000000	-0.001538
1345.000000	-0.001482
1344.000000	-0.001426
1343.000000	-0.001380
1342.000000	-0.001348
1341.000000	-0.001329
1340.000000	-0.001320
1339.000000	-0.001324
1338.000000	-0.001332
1337.000000	-0.001326
1336.000000	-0.001296
1335.000000	-0.001259
1334.000000	-0.001239
1333.000000	-0.001246
1332.000000	-0.001263
1331.000000	-0.001271
1330.000000	-0.001265
1329.000000	-0.001252
1328.000000	-0.001236
1327.000000	-0.001221
1326.000000	-0.001214
1325.000000	-0.001220
1324.000000	-0.001223
1323.000000	-0.001203
1322.000000	-0.001157
1321.000000	-0.001109
1320.000000	-0.001079
1319.000000	-0.001066
1318.000000	-0.001051
1317.000000	-0.001032
1316.000000	-0.001016
1315.000000	-0.001001
1314.000000	-0.000975
1313.000000	-0.000932
1312.000000	-0.000888
1311.000000	-0.000863
1310.000000	-0.000864
1309.000000	-0.000870
1308.000000	-0.000856
1307.000000	-0.000816
1306.000000	-0.000773
1305.000000	-0.000756
1304.000000	-0.000766
1303.000000	-0.000776
1302.000000	-0.000764
1301.000000	-0.000737
1300.000000	-0.000718
1299.000000	-0.000718
1298.000000	-0.000740
1297.000000	-0.000781
1296.000000	-0.000831
1295.000000	-0.000866
1294.000000	-0.000862
1293.000000	-0.000820
1292.000000	-0.000764
1291.000000	-0.000725
1290.000000	-0.000717
1289.000000	-0.000730
1288.000000	-0.000735
1287.000000	-0.000710
1286.000000	-0.000656
1285.000000	-0.000595
1284.000000	-0.000544
1283.000000	-0.000491
1282.000000	-0.000420
1281.000000	-0.000335
1280.000000	-0.000254
1279.000000	-0.000185
1278.000000	-0.000125
1277.000000	-0.000083
1276.000000	-0.000082
1275.000000	-0.000138
1274.000000	-0.000240
1273.000000	-0.000364
1272.000000	-0.000492
1271.000000	-0.000620
1270.000000	-0.000746
1269.000000	-0.000864
1268.000000	-0.000964
1267.000000	-0.001032
1266.000000	-0.001064
1265.000000	-0.001073
1264.000000	-0.001076
1263.000000	-0.001073
1262.000000	-0.001056
1261.000000	-0.001020
1260.000000	-0.000971
1259.000000	-0.000913
1258.000000	-0.000845
1257.000000	-0.000766
1256.000000	-0.000687
1255.000000	-0.000622
1254.000000	-0.000570
1253.000000	-0.000518
1252.000000	-0.000448
1251.000000	-0.000352
1250.000000	-0.000231
1249.000000	-0.000090
1248.000000	0.000065
1247.000000	0.000231
1246.000000	0.000405
1245.000000	0.000574
1244.000000	0.000726
1243.000000	0.000859
1242.000000	0.000980
1241.000000	0.001097
1240.000000	0.001211
1239.000000	0.001317
1238.000000	0.001405
1237.000000	0.001465
1236.000000	0.001492
1235.000000	0.001489
1234.000000	0.001457
1233.000000	0.001390
1232.000000	0.001283
1231.000000	0.001153
1230.000000	0.001033
1229.000000	0.000939
1228.000000	0.000858
1227.000000	0.000774
1226.000000	0.000687
1225.000000	0.000600
1224.000000	0.000509
1223.000000	0.000409
1222.000000	0.000310
1221.000000	0.000234
1220.000000	0.000189
1219.000000	0.000162
1218.000000	0.000135
1217.000000	0.000096
1216.000000	0.000050
1215.000000	0.000011
1214.000000	-0.000012
1213.000000	-0.000020
1212.000000	-0.000026
1211.000000	-0.000037
1210.000000	-0.000049
1209.000000	-0.000059
1208.000000	-0.000075
1207.000000	-0.000108
1206.000000	-0.000152
1205.000000	-0.000188
1204.000000	-0.000205
1203.000000	-0.000209
1202.000000	-0.000208
1201.000000	-0.000203
1200.000000	-0.000193
1199.000000	-0.000177
1198.000000	-0.000153
1197.000000	-0.000130
1196.000000	-0.000123
1195.000000	-0.000142
1194.000000	-0.000172
1193.000000	-0.000184
1192.000000	-0.000155
1191.000000	-0.000088
1190.000000	-0.000011
1189.000000	0.000050
1188.000000	0.000077
1187.000000	0.000061
1186.000000	0.000011
1185.000000	-0.000050
1184.000000	-0.000089
1183.000000	-0.000088
1182.000000	-0.000059
1181.000000	-0.000035
1180.000000	-0.000038
1179.000000	-0.000070
1178.000000	-0.000115
1177.000000	-0.000155
1176.000000	-0.000185
1175.000000	-0.000205
1174.000000	-0.000215
1173.000000	-0.000211
1172.000000	-0.000194
1171.000000	-0.000172
1170.000000	-0.000160
1169.000000	-0.000168
1168.000000	-0.000195
1167.000000	-0.000221
1166.000000	-0.000228
1165.000000	-0.000203
1164.000000	-0.000151
1163.000000	-0.000083
1162.000000	-0.000022
1161.000000	0.000014
1160.000000	0.000010
1159.000000	-0.000029
1158.000000	-0.000082
1157.000000	-0.000124
1156.000000	-0.000142
1155.000000	-0.000140
1154.000000	-0.000138
1153.000000	-0.000148
1152.000000	-0.000160
1151.000000	-0.000152
1150.000000	-0.000115
1149.000000	-0.000073
1148.000000	-0.000056
1147.000000	-0.000074
1146.000000	-0.000103
1145.000000	-0.000113
1144.000000	-0.000093
1143.000000	-0.000049
1142.000000	0.000005
1141.000000	0.000061
1140.000000	0.000103
1139.000000	0.000119
1138.000000	0.000109
1137.000000	0.000092
1136.000000	0.000094
1135.000000	0.000120
1134.000000	0.000152
1133.000000	0.000163
1132.000000	0.000149
1131.000000	0.000126
1130.000000	0.000113
1129.000000	0.000114
1128.000000	0.000121
1127.000000	0.000126
1126.000000	0.000129
1125.000000	0.000126
1124.000000	0.000109
1123.000000	0.000077
1122.000000	0.000043
1121.000000	0.000031
1120.000000	0.000052
1119.000000	0.000096
1118.000000	0.000134
1117.000000	0.000142
1116.000000	0.000126
1115.000000	0.000108
1114.000000	0.000103
1113.000000	0.000101
1112.000000	0.000082
1111.000000	0.000045
1110.000000	0.000012
1109.000000	0.000001
1108.000000	0.000005
1107.000000	0.000010
1106.000000	0.000021
1105.000000	0.000045
1104.000000	0.000073
1103.000000	0.000072
1102.000000	0.000024
1101.000000	-0.000047
1100.000000	-0.000096
1099.000000	-0.000100
1098.000000	-0.000078
1097.000000	-0.000063
1096.000000	-0.000071
1095.000000	-0.000094
1094.000000	-0.000117
1093.000000	-0.000130
1092.000000	-0.000130
1091.000000	-0.000124
1090.000000	-0.000131
1089.000000	-0.000163
1088.000000	-0.000216
1087.000000	-0.000276
1086.000000	-0.000330
1085.000000	-0.000369
1084.000000	-0.000388
1083.000000	-0.000385
1082.000000	-0.000367
1081.000000	-0.000351
1080.000000	-0.000351
1079.000000	-0.000373
1078.000000	-0.000422
1077.000000	-0.000491
1076.000000	-0.000563
1075.000000	-0.000623
1074.000000	-0.000671
1073.000000	-0.000722
1072.000000	-0.000771
1071.000000	-0.000802
1070.000000	-0.000810
1069.000000	-0.000815
1068.000000	-0.000836
1067.000000	-0.000861
1066.000000	-0.000871
1065.000000	-0.000862
1064.000000	-0.000851
1063.000000	-0.000857
1062.000000	-0.000896
1061.000000	-0.000966
1060.000000	-0.001041
1059.000000	-0.001083
1058.000000	-0.001076
1057.000000	-0.001044
1056.000000	-0.001026
1055.000000	-0.001040
1054.000000	-0.001074
1053.000000	-0.001107
1052.000000	-0.001124
1051.000000	-0.001125
1050.000000	-0.001122
1049.000000	-0.001131
1048.000000	-0.001144
1047.000000	-0.001141
1046.000000	-0.001120
1045.000000	-0.001118
1044.000000	-0.001159
1043.000000	-0.001217
1042.000000	-0.001241
1041.000000	-0.001220
1040.000000	-0.001195
1039.000000	-0.001199
1038.000000	-0.001221
1037.000000	-0.001229
1036.000000	-0.001219
1035.000000	-0.001221
1034.000000	-0.001258
1033.000000	-0.001311
1032.000000	-0.001329
1031.000000	-0.001284
1030.000000	-0.001204
1029.000000	-0.001160
1028.000000	-0.001191
1027.000000	-0.001260
1026.000000	-0.001289
1025.000000	-0.001245
1024.000000	-0.001172
1023.000000	-0.001123
1022.000000	-0.001101
1021.000000	-0.001065
1020.000000	-0.000993
1019.000000	-0.000912
1018.000000	-0.000862
1017.000000	-0.000856
1016.000000	-0.000871
1015.000000	-0.000881
1014.000000	-0.000884
1013.000000	-0.000891
1012.000000	-0.000900
1011.000000	-0.000890
1010.000000	-0.000839
1009.000000	-0.000756
1008.000000	-0.000679
1007.000000	-0.000638
1006.000000	-0.000623
1005.000000	-0.000607
1004.000000	-0.000573
1003.000000	-0.000528
1002.000000	-0.000482
1001.000000	-0.000431
1000.000000	-0.000366
999.000000	-0.000296
998.000000	-0.000242
997.000000	-0.000209
996.000000	-0.000184
995.000000	-0.000148
994.000000	-0.000101
993.000000	-0.000053
992.000000	-0.000006
991.000000	0.000043
990.000000	0.000092
989.000000	0.000132
988.000000	0.000163
987.000000	0.000200
986.000000	0.000248
985.000000	0.000297
984.000000	0.000334
983.000000	0.000361
982.000000	0.000385
981.000000	0.000406
980.000000	0.000424
979.000000	0.000448
978.000000	0.000487
977.000000	0.000533
976.000000	0.000562
975.000000	0.000570
974.000000	0.000576
973.000000	0.000602
972.000000	0.000643
971.000000	0.000667
970.000000	0.000654
969.000000	0.000615
968.000000	0.000587
967.000000	0.000607
966.000000	0.000675
965.000000	0.000756
964.000000	0.000804
963.000000	0.000798
962.000000	0.000759
961.000000	0.000731
960.000000	0.000747
959.000000	0.000798
958.000000	0.000847
957.000000	0.000863
956.000000	0.000841
955.000000	0.000798
954.000000	0.000747
953.000000	0.000692
952.000000	0.000637
951.000000	0.000593
950.000000	0.000567
949.000000	0.000548
948.000000	0.000525
947.000000	0.000497
946.000000	0.000464
945.000000	0.000431
944.000000	0.000406
943.000000	0.000399
942.000000	0.000409
941.000000	0.000412
940.000000	0.000380
939.000000	0.000322
938.000000	0.000278
937.000000	0.000270
936.000000	0.000284
935.000000	0.000291
934.000000	0.000287
933.000000	0.000295
932.000000	0.000344
931.000000	0.000434
930.000000	0.000539
929.000000	0.000621
928.000000	0.000652
927.000000	0.000632
926.000000	0.000578
925.000000	0.000511
924.000000	0.000441
923.000000	0.000369
922.000000	0.000303
921.000000	0.000259
920.000000	0.000247
919.000000	0.000254
918.000000	0.000261
917.000000	0.000262
916.000000	0.000272
915.000000	0.000300
914.000000	0.000333
913.000000	0.000355
912.000000	0.000366
911.000000	0.000383
910.000000	0.000413
909.000000	0.000453
908.000000	0.000504
907.000000	0.000567
906.000000	0.000627
905.000000	0.000652
904.000000	0.000620
903.000000	0.000547
902.000000	0.000476
901.000000	0.000436
900.000000	0.000434
899.000000	0.000468
898.000000	0.000521
897.000000	0.000570
896.000000	0.000592
895.000000	0.000584
894.000000	0.000559
893.000000	0.000537
892.000000	0.000532
891.000000	0.000547
890.000000	0.000582
889.000000	0.000628
888.000000	0.000663
887.000000	0.000669
886.000000	0.000645
885.000000	0.000621
884.000000	0.000633
883.000000	0.000693
882.000000	0.000773
881.000000	0.000835
880.000000	0.000865
879.000000	0.000876
878.000000	0.000879
877.000000	0.000878
876.000000	0.000873
875.000000	0.000873
874.000000	0.000876
873.000000	0.000875
872.000000	0.000876
871.000000	0.000894
870.000000	0.000937
869.000000	0.001002
868.000000	0.001080
867.000000	0.001165
866.000000	0.001240
865.000000	0.001291
864.000000	0.001334
863.000000	0.001399
862.000000	0.001500
861.000000	0.001609
860.000000	0.001697
859.000000	0.001768
858.000000	0.001845
857.000000	0.001946
856.000000	0.002081
855.000000	0.002258
854.000000	0.002483
853.000000	0.002744
852.000000	0.003021
851.000000	0.003268
850.000000	0.003411
849.000000	0.003379
848.000000	0.003170
847.000000	0.002863
846.000000	0.002541
845.000000	0.002228
844.000000	0.001918
843.000000	0.001640
842.000000	0.001441
841.000000	0.001321
840.000000	0.001223
839.000000	0.001106
838.000000	0.000983
837.000000	0.000886
836.000000	0.000808
835.000000	0.000717
834.000000	0.000611
833.000000	0.000521
832.000000	0.000476
831.000000	0.000471
830.000000	0.000479
829.000000	0.000486
828.000000	0.000497
827.000000	0.000524
826.000000	0.000558
825.000000	0.000589
824.000000	0.000625
823.000000	0.000682
822.000000	0.000757
821.000000	0.000826
820.000000	0.000869
819.000000	0.000898
818.000000	0.000944
817.000000	0.001028
816.000000	0.001142
815.000000	0.001244
814.000000	0.001282
813.000000	0.001239
812.000000	0.001154
811.000000	0.001093
810.000000	0.001078
809.000000	0.001086
808.000000	0.001097
807.000000	0.001120
806.000000	0.001164
805.000000	0.001207
804.000000	0.001215
803.000000	0.001183
802.000000	0.001116
801.000000	0.001013
800.000000	0.000884
799.000000	0.000770
798.000000	0.000721
797.000000	0.000748
796.000000	0.000817
795.000000	0.000889
794.000000	0.000946
793.000000	0.000984
792.000000	0.001008
791.000000	0.001021
790.000000	0.001020
789.000000	0.001001
788.000000	0.000976
787.000000	0.000967
786.000000	0.000997
785.000000	0.001069
784.000000	0.001162
783.000000	0.001246
782.000000	0.001290
781.000000	0.001294
780.000000	0.001289
779.000000	0.001300
778.000000	0.001320
777.000000	0.001332
776.000000	0.001343
775.000000	0.001367
774.000000	0.001379
773.000000	0.001337
772.000000	0.001243
771.000000	0.001153
770.000000	0.001111
769.000000	0.001106
768.000000	0.001114
767.000000	0.001132
766.000000	0.001160
765.000000	0.001175
764.000000	0.001159
763.000000	0.001127
762.000000	0.001099
761.000000	0.001073
760.000000	0.001048
759.000000	0.001039
758.000000	0.001058
757.000000	0.001093
756.000000	0.001125
755.000000	0.001144
754.000000	0.001138
753.000000	0.001107
752.000000	0.001085
751.000000	0.001125
750.000000	0.001234
749.000000	0.001349
748.000000	0.001401
747.000000	0.001379
746.000000	0.001317
745.000000	0.001249
744.000000	0.001203
743.000000	0.001186
742.000000	0.001190
741.000000	0.001199
740.000000	0.001235
739.000000	0.001327
738.000000	0.001454
737.000000	0.001567
736.000000	0.001651
735.000000	0.001731
734.000000	0.001795
733.000000	0.001798
732.000000	0.001744
731.000000	0.001690
730.000000	0.001658
729.000000	0.001624
728.000000	0.001585
727.000000	0.001576
726.000000	0.001610
725.000000	0.001653
724.000000	0.001692
723.000000	0.001760
722.000000	0.001871
721.000000	0.001967
720.000000	0.001990
719.000000	0.001941
718.000000	0.001857
717.000000	0.001772
716.000000	0.001730
715.000000	0.001761
714.000000	0.001828
713.000000	0.001851
712.000000	0.001815
711.000000	0.001778
710.000000	0.001764
709.000000	0.001719
708.000000	0.001615
707.000000	0.001500
706.000000	0.001441
705.000000	0.001444
704.000000	0.001483
703.000000	0.001554
702.000000	0.001630
701.000000	0.001637
700.000000	0.001557
