# Supplementary material for: Real-time monitoring of the reversible capture and release of CO2 on anthraquinone and riboflavin-modified graphitic electrodes using ATR-SEIRAS
Source: Chem Sci. 2025 Nov 4;16(48):23189–202. doi: 10.1039/d5sc05427c (PMC12584010; doi:10.1039/d5sc05427c)
Supplement: SC-016-D5SC05427C-s001 [file SC-016-D5SC05427C-s001.zip › Data Folders/Main Figures/Figure3/3b/040.ASC]

PE IR       SUBTECH     SPECTRUM    ASCII       PEDS        4.00        
   -1
040.ASC
25/02/11
15:07:41.00
25/02/11
15:07:41.00
Administrator

700.000000
#HDR
-1
-1
#GR
Wavenumber
A
1.0
0.0
4000.000000
-1.000000
3301
8
0.004148
-0.004897
#DATA
4000.000000	-0.002823
3999.000000	-0.002815
3998.000000	-0.002818
3997.000000	-0.002833
3996.000000	-0.002855
3995.000000	-0.002878
3994.000000	-0.002899
3993.000000	-0.002915
3992.000000	-0.002920
3991.000000	-0.002909
3990.000000	-0.002885
3989.000000	-0.002860
3988.000000	-0.002847
3987.000000	-0.002851
3986.000000	-0.002866
3985.000000	-0.002879
3984.000000	-0.002880
3983.000000	-0.002872
3982.000000	-0.002860
3981.000000	-0.002847
3980.000000	-0.002828
3979.000000	-0.002802
3978.000000	-0.002773
3977.000000	-0.002749
3976.000000	-0.002739
3975.000000	-0.002744
3974.000000	-0.002758
3973.000000	-0.002778
3972.000000	-0.002800
3971.000000	-0.002825
3970.000000	-0.002853
3969.000000	-0.002878
3968.000000	-0.002892
3967.000000	-0.002890
3966.000000	-0.002871
3965.000000	-0.002846
3964.000000	-0.002825
3963.000000	-0.002820
3962.000000	-0.002829
3961.000000	-0.002850
3960.000000	-0.002875
3959.000000	-0.002898
3958.000000	-0.002911
3957.000000	-0.002913
3956.000000	-0.002905
3955.000000	-0.002888
3954.000000	-0.002867
3953.000000	-0.002848
3952.000000	-0.002837
3951.000000	-0.002838
3950.000000	-0.002847
3949.000000	-0.002853
3948.000000	-0.002846
3947.000000	-0.002826
3946.000000	-0.002800
3945.000000	-0.002778
3944.000000	-0.002765
3943.000000	-0.002766
3942.000000	-0.002785
3941.000000	-0.002822
3940.000000	-0.002865
3939.000000	-0.002898
3938.000000	-0.002912
3937.000000	-0.002908
3936.000000	-0.002900
3935.000000	-0.002893
3934.000000	-0.002885
3933.000000	-0.002867
3932.000000	-0.002839
3931.000000	-0.002811
3930.000000	-0.002799
3929.000000	-0.002809
3928.000000	-0.002829
3927.000000	-0.002844
3926.000000	-0.002848
3925.000000	-0.002850
3924.000000	-0.002856
3923.000000	-0.002861
3922.000000	-0.002850
3921.000000	-0.002821
3920.000000	-0.002788
3919.000000	-0.002766
3918.000000	-0.002761
3917.000000	-0.002766
3916.000000	-0.002775
3915.000000	-0.002784
3914.000000	-0.002793
3913.000000	-0.002807
3912.000000	-0.002827
3911.000000	-0.002845
3910.000000	-0.002847
3909.000000	-0.002825
3908.000000	-0.002790
3907.000000	-0.002767
3906.000000	-0.002773
3905.000000	-0.002795
3904.000000	-0.002806
3903.000000	-0.002788
3902.000000	-0.002749
3901.000000	-0.002712
3900.000000	-0.002694
3899.000000	-0.002695
3898.000000	-0.002706
3897.000000	-0.002719
3896.000000	-0.002736
3895.000000	-0.002755
3894.000000	-0.002765
3893.000000	-0.002759
3892.000000	-0.002745
3891.000000	-0.002745
3890.000000	-0.002767
3889.000000	-0.002794
3888.000000	-0.002803
3887.000000	-0.002793
3886.000000	-0.002787
3885.000000	-0.002807
3884.000000	-0.002842
3883.000000	-0.002858
3882.000000	-0.002833
3881.000000	-0.002777
3880.000000	-0.002725
3879.000000	-0.002709
3878.000000	-0.002727
3877.000000	-0.002752
3876.000000	-0.002756
3875.000000	-0.002738
3874.000000	-0.002720
3873.000000	-0.002724
3872.000000	-0.002746
3871.000000	-0.002761
3870.000000	-0.002758
3869.000000	-0.002745
3868.000000	-0.002735
3867.000000	-0.002732
3866.000000	-0.002736
3865.000000	-0.002749
3864.000000	-0.002771
3863.000000	-0.002788
3862.000000	-0.002786
3861.000000	-0.002760
3860.000000	-0.002719
3859.000000	-0.002678
3858.000000	-0.002651
3857.000000	-0.002648
3856.000000	-0.002659
3855.000000	-0.002661
3854.000000	-0.002647
3853.000000	-0.002647
3852.000000	-0.002682
3851.000000	-0.002730
3850.000000	-0.002768
3849.000000	-0.002792
3848.000000	-0.002799
3847.000000	-0.002783
3846.000000	-0.002740
3845.000000	-0.002675
3844.000000	-0.002605
3843.000000	-0.002556
3842.000000	-0.002543
3841.000000	-0.002558
3840.000000	-0.002580
3839.000000	-0.002596
3838.000000	-0.002612
3837.000000	-0.002641
3836.000000	-0.002683
3835.000000	-0.002722
3834.000000	-0.002744
3833.000000	-0.002752
3832.000000	-0.002755
3831.000000	-0.002761
3830.000000	-0.002764
3829.000000	-0.002757
3828.000000	-0.002738
3827.000000	-0.002713
3826.000000	-0.002689
3825.000000	-0.002667
3824.000000	-0.002642
3823.000000	-0.002612
3822.000000	-0.002593
3821.000000	-0.002610
3820.000000	-0.002664
3819.000000	-0.002720
3818.000000	-0.002747
3817.000000	-0.002750
3816.000000	-0.002759
3815.000000	-0.002795
3814.000000	-0.002838
3813.000000	-0.002855
3812.000000	-0.002837
3811.000000	-0.002797
3810.000000	-0.002754
3809.000000	-0.002719
3808.000000	-0.002699
3807.000000	-0.002698
3806.000000	-0.002714
3805.000000	-0.002726
3804.000000	-0.002716
3803.000000	-0.002681
3802.000000	-0.002637
3801.000000	-0.002611
3800.000000	-0.002616
3799.000000	-0.002637
3798.000000	-0.002662
3797.000000	-0.002694
3796.000000	-0.002736
3795.000000	-0.002782
3794.000000	-0.002813
3793.000000	-0.002822
3792.000000	-0.002812
3791.000000	-0.002800
3790.000000	-0.002797
3789.000000	-0.002805
3788.000000	-0.002816
3787.000000	-0.002818
3786.000000	-0.002810
3785.000000	-0.002800
3784.000000	-0.002796
3783.000000	-0.002796
3782.000000	-0.002787
3781.000000	-0.002764
3780.000000	-0.002736
3779.000000	-0.002718
3778.000000	-0.002717
3777.000000	-0.002727
3776.000000	-0.002740
3775.000000	-0.002754
3774.000000	-0.002766
3773.000000	-0.002773
3772.000000	-0.002770
3771.000000	-0.002760
3770.000000	-0.002742
3769.000000	-0.002717
3768.000000	-0.002686
3767.000000	-0.002656
3766.000000	-0.002642
3765.000000	-0.002652
3764.000000	-0.002675
3763.000000	-0.002694
3762.000000	-0.002698
3761.000000	-0.002692
3760.000000	-0.002687
3759.000000	-0.002687
3758.000000	-0.002688
3757.000000	-0.002686
3756.000000	-0.002682
3755.000000	-0.002678
3754.000000	-0.002672
3753.000000	-0.002662
3752.000000	-0.002645
3751.000000	-0.002623
3750.000000	-0.002611
3749.000000	-0.002622
3748.000000	-0.002654
3747.000000	-0.002695
3746.000000	-0.002725
3745.000000	-0.002743
3744.000000	-0.002765
3743.000000	-0.002794
3742.000000	-0.002796
3741.000000	-0.002757
3740.000000	-0.002698
3739.000000	-0.002647
3738.000000	-0.002618
3737.000000	-0.002626
3736.000000	-0.002693
3735.000000	-0.002812
3734.000000	-0.002939
3733.000000	-0.003019
3732.000000	-0.003038
3731.000000	-0.003026
3730.000000	-0.003016
3729.000000	-0.003014
3728.000000	-0.003010
3727.000000	-0.002996
3726.000000	-0.002974
3725.000000	-0.002952
3724.000000	-0.002935
3723.000000	-0.002929
3722.000000	-0.002929
3721.000000	-0.002925
3720.000000	-0.002904
3719.000000	-0.002856
3718.000000	-0.002785
3717.000000	-0.002713
3716.000000	-0.002672
3715.000000	-0.002678
3714.000000	-0.002717
3713.000000	-0.002755
3712.000000	-0.002769
3711.000000	-0.002773
3710.000000	-0.002789
3709.000000	-0.002830
3708.000000	-0.002886
3707.000000	-0.002938
3706.000000	-0.002968
3705.000000	-0.002972
3704.000000	-0.002957
3703.000000	-0.002930
3702.000000	-0.002899
3701.000000	-0.002869
3700.000000	-0.002850
3699.000000	-0.002852
3698.000000	-0.002871
3697.000000	-0.002891
3696.000000	-0.002885
3695.000000	-0.002839
3694.000000	-0.002767
3693.000000	-0.002708
3692.000000	-0.002691
3691.000000	-0.002714
3690.000000	-0.002748
3689.000000	-0.002773
3688.000000	-0.002788
3687.000000	-0.002800
3686.000000	-0.002801
3685.000000	-0.002783
3684.000000	-0.002751
3683.000000	-0.002715
3682.000000	-0.002679
3681.000000	-0.002643
3680.000000	-0.002609
3679.000000	-0.002586
3678.000000	-0.002572
3677.000000	-0.002561
3676.000000	-0.002549
3675.000000	-0.002550
3674.000000	-0.002572
3673.000000	-0.002602
3672.000000	-0.002628
3671.000000	-0.002648
3670.000000	-0.002665
3669.000000	-0.002687
3668.000000	-0.002715
3667.000000	-0.002744
3666.000000	-0.002774
3665.000000	-0.002808
3664.000000	-0.002836
3663.000000	-0.002842
3662.000000	-0.002819
3661.000000	-0.002781
3660.000000	-0.002753
3659.000000	-0.002751
3658.000000	-0.002762
3657.000000	-0.002761
3656.000000	-0.002735
3655.000000	-0.002691
3654.000000	-0.002648
3653.000000	-0.002621
3652.000000	-0.002618
3651.000000	-0.002628
3650.000000	-0.002635
3649.000000	-0.002628
3648.000000	-0.002613
3647.000000	-0.002605
3646.000000	-0.002617
3645.000000	-0.002647
3644.000000	-0.002684
3643.000000	-0.002719
3642.000000	-0.002741
3641.000000	-0.002747
3640.000000	-0.002736
3639.000000	-0.002715
3638.000000	-0.002701
3637.000000	-0.002704
3636.000000	-0.002721
3635.000000	-0.002742
3634.000000	-0.002761
3633.000000	-0.002773
3632.000000	-0.002777
3631.000000	-0.002765
3630.000000	-0.002742
3629.000000	-0.002729
3628.000000	-0.002744
3627.000000	-0.002774
3626.000000	-0.002796
3625.000000	-0.002813
3624.000000	-0.002840
3623.000000	-0.002881
3622.000000	-0.002927
3621.000000	-0.002957
3620.000000	-0.002955
3619.000000	-0.002917
3618.000000	-0.002849
3617.000000	-0.002768
3616.000000	-0.002694
3615.000000	-0.002647
3614.000000	-0.002641
3613.000000	-0.002679
3612.000000	-0.002744
3611.000000	-0.002808
3610.000000	-0.002841
3609.000000	-0.002842
3608.000000	-0.002836
3607.000000	-0.002851
3606.000000	-0.002887
3605.000000	-0.002927
3604.000000	-0.002955
3603.000000	-0.002960
3602.000000	-0.002946
3601.000000	-0.002914
3600.000000	-0.002873
3599.000000	-0.002829
3598.000000	-0.002788
3597.000000	-0.002755
3596.000000	-0.002734
3595.000000	-0.002729
3594.000000	-0.002737
3593.000000	-0.002757
3592.000000	-0.002778
3591.000000	-0.002787
3590.000000	-0.002768
3589.000000	-0.002722
3588.000000	-0.002668
3587.000000	-0.002632
3586.000000	-0.002623
3585.000000	-0.002634
3584.000000	-0.002656
3583.000000	-0.002681
3582.000000	-0.002703
3581.000000	-0.002717
3580.000000	-0.002723
3579.000000	-0.002724
3578.000000	-0.002719
3577.000000	-0.002707
3576.000000	-0.002690
3575.000000	-0.002673
3574.000000	-0.002660
3573.000000	-0.002649
3572.000000	-0.002642
3571.000000	-0.002643
3570.000000	-0.002649
3569.000000	-0.002652
3568.000000	-0.002641
3567.000000	-0.002619
3566.000000	-0.002596
3565.000000	-0.002587
3564.000000	-0.002599
3563.000000	-0.002625
3562.000000	-0.002653
3561.000000	-0.002668
3560.000000	-0.002663
3559.000000	-0.002648
3558.000000	-0.002638
3557.000000	-0.002648
3556.000000	-0.002679
3555.000000	-0.002711
3554.000000	-0.002730
3553.000000	-0.002732
3552.000000	-0.002729
3551.000000	-0.002725
3550.000000	-0.002717
3549.000000	-0.002706
3548.000000	-0.002699
3547.000000	-0.002703
3546.000000	-0.002712
3545.000000	-0.002707
3544.000000	-0.002682
3543.000000	-0.002648
3542.000000	-0.002626
3541.000000	-0.002624
3540.000000	-0.002636
3539.000000	-0.002641
3538.000000	-0.002627
3537.000000	-0.002598
3536.000000	-0.002576
3535.000000	-0.002580
3534.000000	-0.002606
3533.000000	-0.002630
3532.000000	-0.002632
3531.000000	-0.002612
3530.000000	-0.002586
3529.000000	-0.002573
3528.000000	-0.002583
3527.000000	-0.002614
3526.000000	-0.002650
3525.000000	-0.002667
3524.000000	-0.002649
3523.000000	-0.002601
3522.000000	-0.002551
3521.000000	-0.002520
3520.000000	-0.002507
3519.000000	-0.002495
3518.000000	-0.002472
3517.000000	-0.002453
3516.000000	-0.002463
3515.000000	-0.002507
3514.000000	-0.002565
3513.000000	-0.002604
3512.000000	-0.002613
3511.000000	-0.002597
3510.000000	-0.002572
3509.000000	-0.002544
3508.000000	-0.002519
3507.000000	-0.002501
3506.000000	-0.002496
3505.000000	-0.002498
3504.000000	-0.002497
3503.000000	-0.002490
3502.000000	-0.002480
3501.000000	-0.002474
3500.000000	-0.002475
3499.000000	-0.002476
3498.000000	-0.002470
3497.000000	-0.002454
3496.000000	-0.002438
3495.000000	-0.002435
3494.000000	-0.002453
3493.000000	-0.002482
3492.000000	-0.002507
3491.000000	-0.002516
3490.000000	-0.002507
3489.000000	-0.002485
3488.000000	-0.002455
3487.000000	-0.002426
3486.000000	-0.002410
3485.000000	-0.002414
3484.000000	-0.002429
3483.000000	-0.002437
3482.000000	-0.002427
3481.000000	-0.002405
3480.000000	-0.002384
3479.000000	-0.002376
3478.000000	-0.002378
3477.000000	-0.002382
3476.000000	-0.002383
3475.000000	-0.002385
3474.000000	-0.002395
3473.000000	-0.002415
3472.000000	-0.002438
3471.000000	-0.002451
3470.000000	-0.002449
3469.000000	-0.002434
3468.000000	-0.002415
3467.000000	-0.002402
3466.000000	-0.002403
3465.000000	-0.002418
3464.000000	-0.002444
3463.000000	-0.002461
3462.000000	-0.002452
3461.000000	-0.002413
3460.000000	-0.002360
3459.000000	-0.002316
3458.000000	-0.002300
3457.000000	-0.002308
3456.000000	-0.002326
3455.000000	-0.002335
3454.000000	-0.002331
3453.000000	-0.002323
3452.000000	-0.002319
3451.000000	-0.002318
3450.000000	-0.002309
3449.000000	-0.002290
3448.000000	-0.002267
3447.000000	-0.002254
3446.000000	-0.002256
3445.000000	-0.002269
3444.000000	-0.002287
3443.000000	-0.002302
3442.000000	-0.002311
3441.000000	-0.002309
3440.000000	-0.002293
3439.000000	-0.002268
3438.000000	-0.002243
3437.000000	-0.002230
3436.000000	-0.002233
3435.000000	-0.002237
3434.000000	-0.002228
3433.000000	-0.002207
3432.000000	-0.002191
3431.000000	-0.002190
3430.000000	-0.002194
3429.000000	-0.002191
3428.000000	-0.002180
3427.000000	-0.002175
3426.000000	-0.002182
3425.000000	-0.002200
3424.000000	-0.002217
3423.000000	-0.002225
3422.000000	-0.002214
3421.000000	-0.002183
3420.000000	-0.002140
3419.000000	-0.002101
3418.000000	-0.002076
3417.000000	-0.002076
3416.000000	-0.002101
3415.000000	-0.002143
3414.000000	-0.002183
3413.000000	-0.002209
3412.000000	-0.002218
3411.000000	-0.002213
3410.000000	-0.002195
3409.000000	-0.002166
3408.000000	-0.002137
3407.000000	-0.002113
3406.000000	-0.002091
3405.000000	-0.002065
3404.000000	-0.002045
3403.000000	-0.002047
3402.000000	-0.002073
3401.000000	-0.002100
3400.000000	-0.002109
3399.000000	-0.002099
3398.000000	-0.002087
3397.000000	-0.002087
3396.000000	-0.002098
3395.000000	-0.002111
3394.000000	-0.002114
3393.000000	-0.002104
3392.000000	-0.002087
3391.000000	-0.002070
3390.000000	-0.002049
3389.000000	-0.002022
3388.000000	-0.001999
3387.000000	-0.001994
3386.000000	-0.002013
3385.000000	-0.002041
3384.000000	-0.002063
3383.000000	-0.002070
3382.000000	-0.002064
3381.000000	-0.002048
3380.000000	-0.002032
3379.000000	-0.002029
3378.000000	-0.002043
3377.000000	-0.002062
3376.000000	-0.002068
3375.000000	-0.002060
3374.000000	-0.002053
3373.000000	-0.002062
3372.000000	-0.002083
3371.000000	-0.002095
3370.000000	-0.002084
3369.000000	-0.002064
3368.000000	-0.002064
3367.000000	-0.002098
3366.000000	-0.002148
3365.000000	-0.002182
3364.000000	-0.002176
3363.000000	-0.002137
3362.000000	-0.002097
3361.000000	-0.002091
3360.000000	-0.002130
3359.000000	-0.002191
3358.000000	-0.002238
3357.000000	-0.002251
3356.000000	-0.002237
3355.000000	-0.002214
3354.000000	-0.002189
3353.000000	-0.002156
3352.000000	-0.002118
3351.000000	-0.002089
3350.000000	-0.002075
3349.000000	-0.002071
3348.000000	-0.002071
3347.000000	-0.002080
3346.000000	-0.002101
3345.000000	-0.002125
3344.000000	-0.002137
3343.000000	-0.002128
3342.000000	-0.002114
3341.000000	-0.002119
3340.000000	-0.002155
3339.000000	-0.002207
3338.000000	-0.002245
3337.000000	-0.002249
3336.000000	-0.002224
3335.000000	-0.002195
3334.000000	-0.002183
3333.000000	-0.002192
3332.000000	-0.002214
3331.000000	-0.002236
3330.000000	-0.002253
3329.000000	-0.002263
3328.000000	-0.002270
3327.000000	-0.002275
3326.000000	-0.002273
3325.000000	-0.002264
3324.000000	-0.002253
3323.000000	-0.002250
3322.000000	-0.002251
3321.000000	-0.002241
3320.000000	-0.002217
3319.000000	-0.002191
3318.000000	-0.002184
3317.000000	-0.002199
3316.000000	-0.002220
3315.000000	-0.002239
3314.000000	-0.002256
3313.000000	-0.002277
3312.000000	-0.002300
3311.000000	-0.002317
3310.000000	-0.002323
3309.000000	-0.002317
3308.000000	-0.002303
3307.000000	-0.002289
3306.000000	-0.002279
3305.000000	-0.002271
3304.000000	-0.002260
3303.000000	-0.002246
3302.000000	-0.002229
3301.000000	-0.002209
3300.000000	-0.002184
3299.000000	-0.002156
3298.000000	-0.002139
3297.000000	-0.002155
3296.000000	-0.002214
3295.000000	-0.002292
3294.000000	-0.002348
3293.000000	-0.002353
3292.000000	-0.002313
3291.000000	-0.002261
3290.000000	-0.002230
3289.000000	-0.002231
3288.000000	-0.002259
3287.000000	-0.002303
3286.000000	-0.002345
3285.000000	-0.002367
3284.000000	-0.002360
3283.000000	-0.002333
3282.000000	-0.002301
3281.000000	-0.002278
3280.000000	-0.002270
3279.000000	-0.002277
3278.000000	-0.002293
3277.000000	-0.002307
3276.000000	-0.002312
3275.000000	-0.002307
3274.000000	-0.002297
3273.000000	-0.002285
3272.000000	-0.002276
3271.000000	-0.002278
3270.000000	-0.002291
3269.000000	-0.002311
3268.000000	-0.002323
3267.000000	-0.002321
3266.000000	-0.002307
3265.000000	-0.002290
3264.000000	-0.002283
3263.000000	-0.002294
3262.000000	-0.002322
3261.000000	-0.002353
3260.000000	-0.002373
3259.000000	-0.002372
3258.000000	-0.002356
3257.000000	-0.002335
3256.000000	-0.002322
3255.000000	-0.002324
3254.000000	-0.002337
3253.000000	-0.002351
3252.000000	-0.002362
3251.000000	-0.002371
3250.000000	-0.002377
3249.000000	-0.002375
3248.000000	-0.002360
3247.000000	-0.002337
3246.000000	-0.002321
3245.000000	-0.002320
3244.000000	-0.002333
3243.000000	-0.002358
3242.000000	-0.002391
3241.000000	-0.002424
3240.000000	-0.002444
3239.000000	-0.002442
3238.000000	-0.002423
3237.000000	-0.002402
3236.000000	-0.002390
3235.000000	-0.002389
3234.000000	-0.002395
3233.000000	-0.002400
3232.000000	-0.002400
3231.000000	-0.002396
3230.000000	-0.002394
3229.000000	-0.002400
3228.000000	-0.002411
3227.000000	-0.002417
3226.000000	-0.002413
3225.000000	-0.002405
3224.000000	-0.002399
3223.000000	-0.002398
3222.000000	-0.002400
3221.000000	-0.002400
3220.000000	-0.002393
3219.000000	-0.002382
3218.000000	-0.002370
3217.000000	-0.002368
3216.000000	-0.002383
3215.000000	-0.002414
3214.000000	-0.002452
3213.000000	-0.002486
3212.000000	-0.002508
3211.000000	-0.002516
3210.000000	-0.002510
3209.000000	-0.002492
3208.000000	-0.002468
3207.000000	-0.002449
3206.000000	-0.002445
3205.000000	-0.002464
3204.000000	-0.002499
3203.000000	-0.002534
3202.000000	-0.002553
3201.000000	-0.002551
3200.000000	-0.002541
3199.000000	-0.002538
3198.000000	-0.002545
3197.000000	-0.002559
3196.000000	-0.002577
3195.000000	-0.002598
3194.000000	-0.002617
3193.000000	-0.002626
3192.000000	-0.002628
3191.000000	-0.002633
3190.000000	-0.002645
3189.000000	-0.002654
3188.000000	-0.002646
3187.000000	-0.002624
3186.000000	-0.002601
3185.000000	-0.002581
3184.000000	-0.002557
3183.000000	-0.002529
3182.000000	-0.002516
3181.000000	-0.002535
3180.000000	-0.002579
3179.000000	-0.002621
3178.000000	-0.002632
3177.000000	-0.002611
3176.000000	-0.002579
3175.000000	-0.002563
3174.000000	-0.002570
3173.000000	-0.002585
3172.000000	-0.002595
3171.000000	-0.002595
3170.000000	-0.002595
3169.000000	-0.002602
3168.000000	-0.002619
3167.000000	-0.002638
3166.000000	-0.002652
3165.000000	-0.002662
3164.000000	-0.002673
3163.000000	-0.002689
3162.000000	-0.002710
3161.000000	-0.002728
3160.000000	-0.002733
3159.000000	-0.002723
3158.000000	-0.002703
3157.000000	-0.002679
3156.000000	-0.002660
3155.000000	-0.002647
3154.000000	-0.002645
3153.000000	-0.002649
3152.000000	-0.002652
3151.000000	-0.002643
3150.000000	-0.002625
3149.000000	-0.002613
3148.000000	-0.002621
3147.000000	-0.002646
3146.000000	-0.002670
3145.000000	-0.002674
3144.000000	-0.002658
3143.000000	-0.002639
3142.000000	-0.002635
3141.000000	-0.002653
3140.000000	-0.002681
3139.000000	-0.002703
3138.000000	-0.002714
3137.000000	-0.002716
3136.000000	-0.002721
3135.000000	-0.002732
3134.000000	-0.002743
3133.000000	-0.002748
3132.000000	-0.002740
3131.000000	-0.002721
3130.000000	-0.002691
3129.000000	-0.002660
3128.000000	-0.002641
3127.000000	-0.002641
3126.000000	-0.002652
3125.000000	-0.002659
3124.000000	-0.002657
3123.000000	-0.002657
3122.000000	-0.002668
3121.000000	-0.002685
3120.000000	-0.002696
3119.000000	-0.002698
3118.000000	-0.002701
3117.000000	-0.002711
3116.000000	-0.002722
3115.000000	-0.002723
3114.000000	-0.002708
3113.000000	-0.002686
3112.000000	-0.002669
3111.000000	-0.002667
3110.000000	-0.002677
3109.000000	-0.002687
3108.000000	-0.002690
3107.000000	-0.002688
3106.000000	-0.002693
3105.000000	-0.002708
3104.000000	-0.002722
3103.000000	-0.002718
3102.000000	-0.002696
3101.000000	-0.002673
3100.000000	-0.002670
3099.000000	-0.002691
3098.000000	-0.002724
3097.000000	-0.002754
3096.000000	-0.002779
3095.000000	-0.002803
3094.000000	-0.002822
3093.000000	-0.002827
3092.000000	-0.002815
3091.000000	-0.002788
3090.000000	-0.002760
3089.000000	-0.002744
3088.000000	-0.002749
3087.000000	-0.002775
3086.000000	-0.002811
3085.000000	-0.002838
3084.000000	-0.002841
3083.000000	-0.002817
3082.000000	-0.002782
3081.000000	-0.002757
3080.000000	-0.002759
3079.000000	-0.002787
3078.000000	-0.002828
3077.000000	-0.002861
3076.000000	-0.002874
3075.000000	-0.002864
3074.000000	-0.002838
3073.000000	-0.002808
3072.000000	-0.002790
3071.000000	-0.002801
3070.000000	-0.002840
3069.000000	-0.002886
3068.000000	-0.002913
3067.000000	-0.002907
3066.000000	-0.002879
3065.000000	-0.002849
3064.000000	-0.002828
3063.000000	-0.002820
3062.000000	-0.002824
3061.000000	-0.002839
3060.000000	-0.002857
3059.000000	-0.002868
3058.000000	-0.002863
3057.000000	-0.002853
3056.000000	-0.002850
3055.000000	-0.002861
3054.000000	-0.002884
3053.000000	-0.002911
3052.000000	-0.002935
3051.000000	-0.002944
3050.000000	-0.002931
3049.000000	-0.002898
3048.000000	-0.002863
3047.000000	-0.002837
3046.000000	-0.002818
3045.000000	-0.002804
3044.000000	-0.002813
3043.000000	-0.002858
3042.000000	-0.002928
3041.000000	-0.002981
3040.000000	-0.002990
3039.000000	-0.002963
3038.000000	-0.002930
3037.000000	-0.002912
3036.000000	-0.002913
3035.000000	-0.002928
3034.000000	-0.002949
3033.000000	-0.002962
3032.000000	-0.002961
3031.000000	-0.002950
3030.000000	-0.002943
3029.000000	-0.002939
3028.000000	-0.002922
3027.000000	-0.002888
3026.000000	-0.002858
3025.000000	-0.002862
3024.000000	-0.002902
3023.000000	-0.002948
3022.000000	-0.002971
3021.000000	-0.002964
3020.000000	-0.002946
3019.000000	-0.002932
3018.000000	-0.002929
3017.000000	-0.002942
3016.000000	-0.002978
3015.000000	-0.003033
3014.000000	-0.003078
3013.000000	-0.003078
3012.000000	-0.003034
3011.000000	-0.002985
3010.000000	-0.002970
3009.000000	-0.002994
3008.000000	-0.003037
3007.000000	-0.003080
3006.000000	-0.003124
3005.000000	-0.003168
3004.000000	-0.003199
3003.000000	-0.003199
3002.000000	-0.003172
3001.000000	-0.003134
3000.000000	-0.003106
2999.000000	-0.003105
2998.000000	-0.003140
2997.000000	-0.003205
2996.000000	-0.003272
2995.000000	-0.003313
2994.000000	-0.003316
2993.000000	-0.003289
2992.000000	-0.003254
2991.000000	-0.003230
2990.000000	-0.003240
2989.000000	-0.003301
2988.000000	-0.003405
2987.000000	-0.003517
2986.000000	-0.003595
2985.000000	-0.003623
2984.000000	-0.003620
2983.000000	-0.003623
2982.000000	-0.003658
2981.000000	-0.003734
2980.000000	-0.003851
2979.000000	-0.003993
2978.000000	-0.004135
2977.000000	-0.004251
2976.000000	-0.004328
2975.000000	-0.004380
2974.000000	-0.004438
2973.000000	-0.004522
2972.000000	-0.004630
2971.000000	-0.004741
2970.000000	-0.004831
2969.000000	-0.004883
2968.000000	-0.004897
2967.000000	-0.004883
2966.000000	-0.004848
2965.000000	-0.004797
2964.000000	-0.004729
2963.000000	-0.004648
2962.000000	-0.004560
2961.000000	-0.004470
2960.000000	-0.004374
2959.000000	-0.004276
2958.000000	-0.004188
2957.000000	-0.004125
2956.000000	-0.004080
2955.000000	-0.004033
2954.000000	-0.003968
2953.000000	-0.003898
2952.000000	-0.003854
2951.000000	-0.003857
2950.000000	-0.003901
2949.000000	-0.003964
2948.000000	-0.004029
2947.000000	-0.004088
2946.000000	-0.004144
2945.000000	-0.004205
2944.000000	-0.004276
2943.000000	-0.004357
2942.000000	-0.004434
2941.000000	-0.004491
2940.000000	-0.004515
2939.000000	-0.004511
2938.000000	-0.004493
2937.000000	-0.004476
2936.000000	-0.004464
2935.000000	-0.004454
2934.000000	-0.004444
2933.000000	-0.004426
2932.000000	-0.004400
2931.000000	-0.004360
2930.000000	-0.004303
2929.000000	-0.004230
2928.000000	-0.004153
2927.000000	-0.004091
2926.000000	-0.004052
2925.000000	-0.004028
2924.000000	-0.004004
2923.000000	-0.003970
2922.000000	-0.003928
2921.000000	-0.003886
2920.000000	-0.003857
2919.000000	-0.003849
2918.000000	-0.003859
2917.000000	-0.003870
2916.000000	-0.003864
2915.000000	-0.003843
2914.000000	-0.003827
2913.000000	-0.003831
2912.000000	-0.003848
2911.000000	-0.003859
2910.000000	-0.003852
2909.000000	-0.003839
2908.000000	-0.003834
2907.000000	-0.003843
2906.000000	-0.003856
2905.000000	-0.003861
2904.000000	-0.003856
2903.000000	-0.003845
2902.000000	-0.003832
2901.000000	-0.003819
2900.000000	-0.003806
2899.000000	-0.003799
2898.000000	-0.003802
2897.000000	-0.003809
2896.000000	-0.003814
2895.000000	-0.003816
2894.000000	-0.003821
2893.000000	-0.003832
2892.000000	-0.003845
2891.000000	-0.003859
2890.000000	-0.003880
2889.000000	-0.003922
2888.000000	-0.003982
2887.000000	-0.004047
2886.000000	-0.004101
2885.000000	-0.004141
2884.000000	-0.004173
2883.000000	-0.004210
2882.000000	-0.004254
2881.000000	-0.004299
2880.000000	-0.004335
2879.000000	-0.004359
2878.000000	-0.004374
2877.000000	-0.004382
2876.000000	-0.004370
2875.000000	-0.004324
2874.000000	-0.004248
2873.000000	-0.004172
2872.000000	-0.004124
2871.000000	-0.004115
2870.000000	-0.004128
2869.000000	-0.004137
2868.000000	-0.004118
2867.000000	-0.004062
2866.000000	-0.003976
2865.000000	-0.003879
2864.000000	-0.003798
2863.000000	-0.003747
2862.000000	-0.003723
2861.000000	-0.003709
2860.000000	-0.003693
2859.000000	-0.003674
2858.000000	-0.003654
2857.000000	-0.003631
2856.000000	-0.003599
2855.000000	-0.003561
2854.000000	-0.003531
2853.000000	-0.003517
2852.000000	-0.003508
2851.000000	-0.003482
2850.000000	-0.003430
2849.000000	-0.003367
2848.000000	-0.003319
2847.000000	-0.003295
2846.000000	-0.003284
2845.000000	-0.003264
2844.000000	-0.003232
2843.000000	-0.003207
2842.000000	-0.003209
2841.000000	-0.003239
2840.000000	-0.003273
2839.000000	-0.003283
2838.000000	-0.003258
2837.000000	-0.003215
2836.000000	-0.003176
2835.000000	-0.003153
2834.000000	-0.003146
2833.000000	-0.003144
2832.000000	-0.003142
2831.000000	-0.003135
2830.000000	-0.003122
2829.000000	-0.003101
2828.000000	-0.003070
2827.000000	-0.003036
2826.000000	-0.003013
2825.000000	-0.003018
2824.000000	-0.003046
2823.000000	-0.003072
2822.000000	-0.003073
2821.000000	-0.003049
2820.000000	-0.003017
2819.000000	-0.002990
2818.000000	-0.002970
2817.000000	-0.002955
2816.000000	-0.002950
2815.000000	-0.002958
2814.000000	-0.002976
2813.000000	-0.002991
2812.000000	-0.002991
2811.000000	-0.002973
2810.000000	-0.002946
2809.000000	-0.002926
2808.000000	-0.002926
2807.000000	-0.002940
2806.000000	-0.002950
2805.000000	-0.002947
2804.000000	-0.002944
2803.000000	-0.002949
2802.000000	-0.002956
2801.000000	-0.002949
2800.000000	-0.002926
2799.000000	-0.002902
2798.000000	-0.002894
2797.000000	-0.002902
2796.000000	-0.002918
2795.000000	-0.002929
2794.000000	-0.002927
2793.000000	-0.002908
2792.000000	-0.002880
2791.000000	-0.002855
2790.000000	-0.002846
2789.000000	-0.002851
2788.000000	-0.002866
2787.000000	-0.002884
2786.000000	-0.002897
2785.000000	-0.002897
2784.000000	-0.002888
2783.000000	-0.002881
2782.000000	-0.002884
2781.000000	-0.002887
2780.000000	-0.002878
2779.000000	-0.002858
2778.000000	-0.002843
2777.000000	-0.002844
2776.000000	-0.002855
2775.000000	-0.002861
2774.000000	-0.002855
2773.000000	-0.002843
2772.000000	-0.002832
2771.000000	-0.002828
2770.000000	-0.002831
2769.000000	-0.002840
2768.000000	-0.002849
2767.000000	-0.002852
2766.000000	-0.002850
2765.000000	-0.002849
2764.000000	-0.002852
2763.000000	-0.002855
2762.000000	-0.002854
2761.000000	-0.002853
2760.000000	-0.002857
2759.000000	-0.002864
2758.000000	-0.002867
2757.000000	-0.002867
2756.000000	-0.002871
2755.000000	-0.002883
2754.000000	-0.002896
2753.000000	-0.002901
2752.000000	-0.002891
2751.000000	-0.002868
2750.000000	-0.002835
2749.000000	-0.002802
2748.000000	-0.002784
2747.000000	-0.002788
2746.000000	-0.002805
2745.000000	-0.002818
2744.000000	-0.002814
2743.000000	-0.002801
2742.000000	-0.002795
2741.000000	-0.002802
2740.000000	-0.002819
2739.000000	-0.002837
2738.000000	-0.002853
2737.000000	-0.002865
2736.000000	-0.002871
2735.000000	-0.002864
2734.000000	-0.002842
2733.000000	-0.002811
2732.000000	-0.002788
2731.000000	-0.002789
2730.000000	-0.002813
2729.000000	-0.002845
2728.000000	-0.002861
2727.000000	-0.002852
2726.000000	-0.002826
2725.000000	-0.002799
2724.000000	-0.002781
2723.000000	-0.002772
2722.000000	-0.002770
2721.000000	-0.002775
2720.000000	-0.002786
2719.000000	-0.002796
2718.000000	-0.002795
2717.000000	-0.002788
2716.000000	-0.002785
2715.000000	-0.002795
2714.000000	-0.002812
2713.000000	-0.002819
2712.000000	-0.002809
2711.000000	-0.002786
2710.000000	-0.002757
2709.000000	-0.002732
2708.000000	-0.002721
2707.000000	-0.002732
2706.000000	-0.002758
2705.000000	-0.002786
2704.000000	-0.002802
2703.000000	-0.002805
2702.000000	-0.002798
2701.000000	-0.002776
2700.000000	-0.002742
2699.000000	-0.002707
2698.000000	-0.002692
2697.000000	-0.002704
2696.000000	-0.002728
2695.000000	-0.002739
2694.000000	-0.002728
2693.000000	-0.002703
2692.000000	-0.002684
2691.000000	-0.002680
2690.000000	-0.002692
2689.000000	-0.002717
2688.000000	-0.002744
2687.000000	-0.002763
2686.000000	-0.002770
2685.000000	-0.002770
2684.000000	-0.002773
2683.000000	-0.002779
2682.000000	-0.002781
2681.000000	-0.002776
2680.000000	-0.002769
2679.000000	-0.002761
2678.000000	-0.002749
2677.000000	-0.002732
2676.000000	-0.002718
2675.000000	-0.002716
2674.000000	-0.002724
2673.000000	-0.002729
2672.000000	-0.002720
2671.000000	-0.002695
2670.000000	-0.002661
2669.000000	-0.002637
2668.000000	-0.002637
2667.000000	-0.002663
2666.000000	-0.002695
2665.000000	-0.002709
2664.000000	-0.002699
2663.000000	-0.002676
2662.000000	-0.002658
2661.000000	-0.002653
2660.000000	-0.002657
2659.000000	-0.002663
2658.000000	-0.002659
2657.000000	-0.002638
2656.000000	-0.002605
2655.000000	-0.002574
2654.000000	-0.002561
2653.000000	-0.002571
2652.000000	-0.002600
2651.000000	-0.002643
2650.000000	-0.002686
2649.000000	-0.002711
2648.000000	-0.002707
2647.000000	-0.002681
2646.000000	-0.002653
2645.000000	-0.002639
2644.000000	-0.002638
2643.000000	-0.002640
2642.000000	-0.002648
2641.000000	-0.002669
2640.000000	-0.002700
2639.000000	-0.002721
2638.000000	-0.002713
2637.000000	-0.002681
2636.000000	-0.002646
2635.000000	-0.002628
2634.000000	-0.002629
2633.000000	-0.002641
2632.000000	-0.002659
2631.000000	-0.002683
2630.000000	-0.002706
2629.000000	-0.002723
2628.000000	-0.002730
2627.000000	-0.002734
2626.000000	-0.002738
2625.000000	-0.002744
2624.000000	-0.002752
2623.000000	-0.002762
2622.000000	-0.002771
2621.000000	-0.002771
2620.000000	-0.002760
2619.000000	-0.002743
2618.000000	-0.002726
2617.000000	-0.002714
2616.000000	-0.002711
2615.000000	-0.002711
2614.000000	-0.002709
2613.000000	-0.002700
2612.000000	-0.002689
2611.000000	-0.002683
2610.000000	-0.002684
2609.000000	-0.002687
2608.000000	-0.002688
2607.000000	-0.002689
2606.000000	-0.002691
2605.000000	-0.002689
2604.000000	-0.002674
2603.000000	-0.002649
2602.000000	-0.002631
2601.000000	-0.002630
2600.000000	-0.002645
2599.000000	-0.002660
2598.000000	-0.002659
2597.000000	-0.002642
2596.000000	-0.002621
2595.000000	-0.002609
2594.000000	-0.002609
2593.000000	-0.002619
2592.000000	-0.002629
2591.000000	-0.002634
2590.000000	-0.002632
2589.000000	-0.002626
2588.000000	-0.002617
2587.000000	-0.002607
2586.000000	-0.002601
2585.000000	-0.002601
2584.000000	-0.002609
2583.000000	-0.002617
2582.000000	-0.002620
2581.000000	-0.002616
2580.000000	-0.002612
2579.000000	-0.002611
2578.000000	-0.002609
2577.000000	-0.002605
2576.000000	-0.002598
2575.000000	-0.002595
2574.000000	-0.002595
2573.000000	-0.002599
2572.000000	-0.002602
2571.000000	-0.002605
2570.000000	-0.002609
2569.000000	-0.002615
2568.000000	-0.002621
2567.000000	-0.002623
2566.000000	-0.002616
2565.000000	-0.002600
2564.000000	-0.002582
2563.000000	-0.002572
2562.000000	-0.002577
2561.000000	-0.002592
2560.000000	-0.002604
2559.000000	-0.002607
2558.000000	-0.002606
2557.000000	-0.002611
2556.000000	-0.002623
2555.000000	-0.002633
2554.000000	-0.002631
2553.000000	-0.002617
2552.000000	-0.002604
2551.000000	-0.002602
2550.000000	-0.002607
2549.000000	-0.002610
2548.000000	-0.002603
2547.000000	-0.002590
2546.000000	-0.002580
2545.000000	-0.002578
2544.000000	-0.002579
2543.000000	-0.002576
2542.000000	-0.002568
2541.000000	-0.002558
2540.000000	-0.002550
2539.000000	-0.002544
2538.000000	-0.002539
2537.000000	-0.002539
2536.000000	-0.002548
2535.000000	-0.002565
2534.000000	-0.002581
2533.000000	-0.002591
2532.000000	-0.002598
2531.000000	-0.002600
2530.000000	-0.002591
2529.000000	-0.002575
2528.000000	-0.002567
2527.000000	-0.002576
2526.000000	-0.002596
2525.000000	-0.002611
2524.000000	-0.002617
2523.000000	-0.002624
2522.000000	-0.002637
2521.000000	-0.002651
2520.000000	-0.002653
2519.000000	-0.002636
2518.000000	-0.002605
2517.000000	-0.002572
2516.000000	-0.002554
2515.000000	-0.002558
2514.000000	-0.002577
2513.000000	-0.002594
2512.000000	-0.002598
2511.000000	-0.002589
2510.000000	-0.002575
2509.000000	-0.002566
2508.000000	-0.002565
2507.000000	-0.002569
2506.000000	-0.002572
2505.000000	-0.002567
2504.000000	-0.002552
2503.000000	-0.002533
2502.000000	-0.002525
2501.000000	-0.002539
2500.000000	-0.002565
2499.000000	-0.002582
2498.000000	-0.002576
2497.000000	-0.002553
2496.000000	-0.002531
2495.000000	-0.002521
2494.000000	-0.002520
2493.000000	-0.002527
2492.000000	-0.002542
2491.000000	-0.002562
2490.000000	-0.002579
2489.000000	-0.002584
2488.000000	-0.002580
2487.000000	-0.002573
2486.000000	-0.002570
2485.000000	-0.002572
2484.000000	-0.002579
2483.000000	-0.002584
2482.000000	-0.002584
2481.000000	-0.002582
2480.000000	-0.002581
2479.000000	-0.002577
2478.000000	-0.002561
2477.000000	-0.002531
2476.000000	-0.002502
2475.000000	-0.002490
2474.000000	-0.002501
2473.000000	-0.002524
2472.000000	-0.002548
2471.000000	-0.002561
2470.000000	-0.002559
2469.000000	-0.002548
2468.000000	-0.002541
2467.000000	-0.002546
2466.000000	-0.002557
2465.000000	-0.002563
2464.000000	-0.002561
2463.000000	-0.002549
2462.000000	-0.002534
2461.000000	-0.002522
2460.000000	-0.002517
2459.000000	-0.002520
2458.000000	-0.002533
2457.000000	-0.002554
2456.000000	-0.002572
2455.000000	-0.002571
2454.000000	-0.002542
2453.000000	-0.002503
2452.000000	-0.002482
2451.000000	-0.002483
2450.000000	-0.002490
2449.000000	-0.002493
2448.000000	-0.002500
2447.000000	-0.002521
2446.000000	-0.002545
2445.000000	-0.002557
2444.000000	-0.002556
2443.000000	-0.002547
2442.000000	-0.002531
2441.000000	-0.002510
2440.000000	-0.002493
2439.000000	-0.002489
2438.000000	-0.002494
2437.000000	-0.002497
2436.000000	-0.002496
2435.000000	-0.002495
2434.000000	-0.002496
2433.000000	-0.002495
2432.000000	-0.002497
2431.000000	-0.002504
2430.000000	-0.002515
2429.000000	-0.002525
2428.000000	-0.002530
2427.000000	-0.002527
2426.000000	-0.002512
2425.000000	-0.002491
2424.000000	-0.002474
2423.000000	-0.002469
2422.000000	-0.002471
2421.000000	-0.002479
2420.000000	-0.002496
2419.000000	-0.002521
2418.000000	-0.002541
2417.000000	-0.002541
2416.000000	-0.002524
2415.000000	-0.002500
2414.000000	-0.002480
2413.000000	-0.002469
2412.000000	-0.002472
2411.000000	-0.002481
2410.000000	-0.002483
2409.000000	-0.002472
2408.000000	-0.002459
2407.000000	-0.002458
2406.000000	-0.002466
2405.000000	-0.002471
2404.000000	-0.002470
2403.000000	-0.002465
2402.000000	-0.002458
2401.000000	-0.002452
2400.000000	-0.002455
2399.000000	-0.002464
2398.000000	-0.002466
2397.000000	-0.002454
2396.000000	-0.002438
2395.000000	-0.002425
2394.000000	-0.002411
2393.000000	-0.002387
2392.000000	-0.002362
2391.000000	-0.002343
2390.000000	-0.002321
2389.000000	-0.002284
2388.000000	-0.002231
2387.000000	-0.002169
2386.000000	-0.002095
2385.000000	-0.002006
2384.000000	-0.001912
2383.000000	-0.001824
2382.000000	-0.001743
2381.000000	-0.001662
2380.000000	-0.001578
2379.000000	-0.001490
2378.000000	-0.001394
2377.000000	-0.001298
2376.000000	-0.001226
2375.000000	-0.001192
2374.000000	-0.001188
2373.000000	-0.001214
2372.000000	-0.001274
2371.000000	-0.001340
2370.000000	-0.001352
2369.000000	-0.001277
2368.000000	-0.001138
2367.000000	-0.000976
2366.000000	-0.000825
2365.000000	-0.000688
2364.000000	-0.000558
2363.000000	-0.000452
2362.000000	-0.000322
2361.000000	-0.000128
2360.000000	0.000070
2359.000000	0.000214
2358.000000	0.000252
2357.000000	0.000212
2356.000000	0.000146
2355.000000	0.000064
2354.000000	0.000039
2353.000000	0.000185
2352.000000	0.000564
2351.000000	0.000934
2350.000000	0.000966
2349.000000	0.000646
2348.000000	0.000246
2347.000000	0.000225
2346.000000	0.000814
2345.000000	0.001887
2344.000000	0.003031
2343.000000	0.003820
2342.000000	0.004148
2341.000000	0.004007
2340.000000	0.003548
2339.000000	0.002958
2338.000000	0.002377
2337.000000	0.001857
2336.000000	0.001444
2335.000000	0.001161
2334.000000	0.000992
2333.000000	0.000896
2332.000000	0.000899
2331.000000	0.000963
2330.000000	0.000962
2329.000000	0.000881
2328.000000	0.000719
2327.000000	0.000589
2326.000000	0.000462
2325.000000	0.000346
2324.000000	0.000259
2323.000000	0.000205
2322.000000	0.000209
2321.000000	0.000234
2320.000000	0.000267
2319.000000	0.000236
2318.000000	0.000112
2317.000000	-0.000088
2316.000000	-0.000297
2315.000000	-0.000455
2314.000000	-0.000568
2313.000000	-0.000652
2312.000000	-0.000742
2311.000000	-0.000834
2310.000000	-0.000935
2309.000000	-0.001021
2308.000000	-0.001097
2307.000000	-0.001166
2306.000000	-0.001257
2305.000000	-0.001365
2304.000000	-0.001486
2303.000000	-0.001607
2302.000000	-0.001727
2301.000000	-0.001820
2300.000000	-0.001885
2299.000000	-0.001936
2298.000000	-0.002013
2297.000000	-0.002113
2296.000000	-0.002217
2295.000000	-0.002292
2294.000000	-0.002345
2293.000000	-0.002389
2292.000000	-0.002441
2291.000000	-0.002502
2290.000000	-0.002562
2289.000000	-0.002598
2288.000000	-0.002595
2287.000000	-0.002563
2286.000000	-0.002539
2285.000000	-0.002548
2284.000000	-0.002586
2283.000000	-0.002635
2282.000000	-0.002680
2281.000000	-0.002716
2280.000000	-0.002736
2279.000000	-0.002738
2278.000000	-0.002724
2277.000000	-0.002710
2276.000000	-0.002710
2275.000000	-0.002726
2274.000000	-0.002742
2273.000000	-0.002747
2272.000000	-0.002742
2271.000000	-0.002742
2270.000000	-0.002756
2269.000000	-0.002781
2268.000000	-0.002807
2267.000000	-0.002832
2266.000000	-0.002853
2265.000000	-0.002868
2264.000000	-0.002876
2263.000000	-0.002880
2262.000000	-0.002878
2261.000000	-0.002860
2260.000000	-0.002821
2259.000000	-0.002772
2258.000000	-0.002729
2257.000000	-0.002711
2256.000000	-0.002738
2255.000000	-0.002830
2254.000000	-0.002992
2253.000000	-0.003192
2252.000000	-0.003383
2251.000000	-0.003527
2250.000000	-0.003609
2249.000000	-0.003623
2248.000000	-0.003578
2247.000000	-0.003491
2246.000000	-0.003383
2245.000000	-0.003265
2244.000000	-0.003151
2243.000000	-0.003067
2242.000000	-0.003032
2241.000000	-0.003039
2240.000000	-0.003064
2239.000000	-0.003094
2238.000000	-0.003133
2237.000000	-0.003190
2236.000000	-0.003260
2235.000000	-0.003330
2234.000000	-0.003378
2233.000000	-0.003380
2232.000000	-0.003326
2231.000000	-0.003232
2230.000000	-0.003132
2229.000000	-0.003041
2228.000000	-0.002956
2227.000000	-0.002872
2226.000000	-0.002798
2225.000000	-0.002737
2224.000000	-0.002680
2223.000000	-0.002623
2222.000000	-0.002574
2221.000000	-0.002542
2220.000000	-0.002530
2219.000000	-0.002532
2218.000000	-0.002538
2217.000000	-0.002536
2216.000000	-0.002519
2215.000000	-0.002498
2214.000000	-0.002487
2213.000000	-0.002487
2212.000000	-0.002486
2211.000000	-0.002479
2210.000000	-0.002479
2209.000000	-0.002492
2208.000000	-0.002510
2207.000000	-0.002527
2206.000000	-0.002544
2205.000000	-0.002563
2204.000000	-0.002570
2203.000000	-0.002558
2202.000000	-0.002534
2201.000000	-0.002517
2200.000000	-0.002512
2199.000000	-0.002514
2198.000000	-0.002517
2197.000000	-0.002516
2196.000000	-0.002514
2195.000000	-0.002515
2194.000000	-0.002518
2193.000000	-0.002522
2192.000000	-0.002520
2191.000000	-0.002515
2190.000000	-0.002515
2189.000000	-0.002521
2188.000000	-0.002523
2187.000000	-0.002516
2186.000000	-0.002506
2185.000000	-0.002502
2184.000000	-0.002503
2183.000000	-0.002503
2182.000000	-0.002500
2181.000000	-0.002498
2180.000000	-0.002501
2179.000000	-0.002510
2178.000000	-0.002518
2177.000000	-0.002517
2176.000000	-0.002503
2175.000000	-0.002483
2174.000000	-0.002467
2173.000000	-0.002460
2172.000000	-0.002454
2171.000000	-0.002446
2170.000000	-0.002439
2169.000000	-0.002440
2168.000000	-0.002450
2167.000000	-0.002464
2166.000000	-0.002474
2165.000000	-0.002476
2164.000000	-0.002472
2163.000000	-0.002473
2162.000000	-0.002488
2161.000000	-0.002514
2160.000000	-0.002538
2159.000000	-0.002551
2158.000000	-0.002550
2157.000000	-0.002538
2156.000000	-0.002523
2155.000000	-0.002508
2154.000000	-0.002494
2153.000000	-0.002476
2152.000000	-0.002455
2151.000000	-0.002438
2150.000000	-0.002434
2149.000000	-0.002442
2148.000000	-0.002451
2147.000000	-0.002455
2146.000000	-0.002457
2145.000000	-0.002459
2144.000000	-0.002459
2143.000000	-0.002453
2142.000000	-0.002442
2141.000000	-0.002433
2140.000000	-0.002429
2139.000000	-0.002430
2138.000000	-0.002434
2137.000000	-0.002438
2136.000000	-0.002442
2135.000000	-0.002444
2134.000000	-0.002438
2133.000000	-0.002414
2132.000000	-0.002371
2131.000000	-0.002327
2130.000000	-0.002303
2129.000000	-0.002295
2128.000000	-0.002287
2127.000000	-0.002265
2126.000000	-0.002229
2125.000000	-0.002184
2124.000000	-0.002129
2123.000000	-0.002066
2122.000000	-0.002001
2121.000000	-0.001938
2120.000000	-0.001880
2119.000000	-0.001834
2118.000000	-0.001803
2117.000000	-0.001784
2116.000000	-0.001770
2115.000000	-0.001766
2114.000000	-0.001784
2113.000000	-0.001823
2112.000000	-0.001868
2111.000000	-0.001914
2110.000000	-0.001965
2109.000000	-0.002030
2108.000000	-0.002101
2107.000000	-0.002166
2106.000000	-0.002217
2105.000000	-0.002254
2104.000000	-0.002275
2103.000000	-0.002283
2102.000000	-0.002287
2101.000000	-0.002300
2100.000000	-0.002328
2099.000000	-0.002364
2098.000000	-0.002397
2097.000000	-0.002419
2096.000000	-0.002430
2095.000000	-0.002438
2094.000000	-0.002453
2093.000000	-0.002472
2092.000000	-0.002488
2091.000000	-0.002497
2090.000000	-0.002506
2089.000000	-0.002516
2088.000000	-0.002522
2087.000000	-0.002520
2086.000000	-0.002514
2085.000000	-0.002508
2084.000000	-0.002500
2083.000000	-0.002482
2082.000000	-0.002455
2081.000000	-0.002427
2080.000000	-0.002406
2079.000000	-0.002398
2078.000000	-0.002403
2077.000000	-0.002416
2076.000000	-0.002428
2075.000000	-0.002427
2074.000000	-0.002411
2073.000000	-0.002389
2072.000000	-0.002373
2071.000000	-0.002373
2070.000000	-0.002391
2069.000000	-0.002415
2068.000000	-0.002432
2067.000000	-0.002431
2066.000000	-0.002415
2065.000000	-0.002394
2064.000000	-0.002379
2063.000000	-0.002375
2062.000000	-0.002384
2061.000000	-0.002398
2060.000000	-0.002406
2059.000000	-0.002402
2058.000000	-0.002386
2057.000000	-0.002368
2056.000000	-0.002356
2055.000000	-0.002355
2054.000000	-0.002360
2053.000000	-0.002366
2052.000000	-0.002367
2051.000000	-0.002368
2050.000000	-0.002372
2049.000000	-0.002377
2048.000000	-0.002373
2047.000000	-0.002362
2046.000000	-0.002354
2045.000000	-0.002356
2044.000000	-0.002365
2043.000000	-0.002368
2042.000000	-0.002358
2041.000000	-0.002339
2040.000000	-0.002318
2039.000000	-0.002304
2038.000000	-0.002302
2037.000000	-0.002308
2036.000000	-0.002317
2035.000000	-0.002321
2034.000000	-0.002314
2033.000000	-0.002299
2032.000000	-0.002285
2031.000000	-0.002283
2030.000000	-0.002293
2029.000000	-0.002304
2028.000000	-0.002302
2027.000000	-0.002286
2026.000000	-0.002269
2025.000000	-0.002265
2024.000000	-0.002277
2023.000000	-0.002295
2022.000000	-0.002310
2021.000000	-0.002314
2020.000000	-0.002315
2019.000000	-0.002321
2018.000000	-0.002332
2017.000000	-0.002336
2016.000000	-0.002324
2015.000000	-0.002308
2014.000000	-0.002305
2013.000000	-0.002316
2012.000000	-0.002327
2011.000000	-0.002326
2010.000000	-0.002316
2009.000000	-0.002304
2008.000000	-0.002295
2007.000000	-0.002294
2006.000000	-0.002306
2005.000000	-0.002326
2004.000000	-0.002340
2003.000000	-0.002337
2002.000000	-0.002314
2001.000000	-0.002284
2000.000000	-0.002260
1999.000000	-0.002251
1998.000000	-0.002253
1997.000000	-0.002256
1996.000000	-0.002253
1995.000000	-0.002248
1994.000000	-0.002249
1993.000000	-0.002252
1992.000000	-0.002247
1991.000000	-0.002232
1990.000000	-0.002222
1989.000000	-0.002229
1988.000000	-0.002249
1987.000000	-0.002266
1986.000000	-0.002274
1985.000000	-0.002273
1984.000000	-0.002273
1983.000000	-0.002276
1982.000000	-0.002276
1981.000000	-0.002266
1980.000000	-0.002251
1979.000000	-0.002246
1978.000000	-0.002260
1977.000000	-0.002283
1976.000000	-0.002295
1975.000000	-0.002290
1974.000000	-0.002278
1973.000000	-0.002268
1972.000000	-0.002264
1971.000000	-0.002265
1970.000000	-0.002272
1969.000000	-0.002283
1968.000000	-0.002289
1967.000000	-0.002288
1966.000000	-0.002287
1965.000000	-0.002289
1964.000000	-0.002285
1963.000000	-0.002268
1962.000000	-0.002243
1961.000000	-0.002223
1960.000000	-0.002215
1959.000000	-0.002216
1958.000000	-0.002221
1957.000000	-0.002224
1956.000000	-0.002216
1955.000000	-0.002203
1954.000000	-0.002202
1953.000000	-0.002220
1952.000000	-0.002246
1951.000000	-0.002258
1950.000000	-0.002256
1949.000000	-0.002251
1948.000000	-0.002247
1947.000000	-0.002237
1946.000000	-0.002221
1945.000000	-0.002208
1944.000000	-0.002207
1943.000000	-0.002212
1942.000000	-0.002217
1941.000000	-0.002222
1940.000000	-0.002230
1939.000000	-0.002238
1938.000000	-0.002239
1937.000000	-0.002228
1936.000000	-0.002207
1935.000000	-0.002185
1934.000000	-0.002169
1933.000000	-0.002164
1932.000000	-0.002175
1931.000000	-0.002200
1930.000000	-0.002225
1929.000000	-0.002231
1928.000000	-0.002215
1927.000000	-0.002190
1926.000000	-0.002181
1925.000000	-0.002194
1924.000000	-0.002220
1923.000000	-0.002240
1922.000000	-0.002243
1921.000000	-0.002227
1920.000000	-0.002197
1919.000000	-0.002164
1918.000000	-0.002138
1917.000000	-0.002122
1916.000000	-0.002111
1915.000000	-0.002112
1914.000000	-0.002133
1913.000000	-0.002171
1912.000000	-0.002206
1911.000000	-0.002220
1910.000000	-0.002218
1909.000000	-0.002216
1908.000000	-0.002216
1907.000000	-0.002214
1906.000000	-0.002212
1905.000000	-0.002218
1904.000000	-0.002227
1903.000000	-0.002228
1902.000000	-0.002216
1901.000000	-0.002204
1900.000000	-0.002203
1899.000000	-0.002208
1898.000000	-0.002206
1897.000000	-0.002190
1896.000000	-0.002167
1895.000000	-0.002148
1894.000000	-0.002142
1893.000000	-0.002156
1892.000000	-0.002184
1891.000000	-0.002211
1890.000000	-0.002226
1889.000000	-0.002227
1888.000000	-0.002225
1887.000000	-0.002221
1886.000000	-0.002210
1885.000000	-0.002192
1884.000000	-0.002174
1883.000000	-0.002165
1882.000000	-0.002168
1881.000000	-0.002180
1880.000000	-0.002193
1879.000000	-0.002199
1878.000000	-0.002194
1877.000000	-0.002183
1876.000000	-0.002176
1875.000000	-0.002177
1874.000000	-0.002181
1873.000000	-0.002178
1872.000000	-0.002163
1871.000000	-0.002144
1870.000000	-0.002136
1869.000000	-0.002145
1868.000000	-0.002167
1867.000000	-0.002189
1866.000000	-0.002203
1865.000000	-0.002211
1864.000000	-0.002216
1863.000000	-0.002217
1862.000000	-0.002206
1861.000000	-0.002183
1860.000000	-0.002156
1859.000000	-0.002136
1858.000000	-0.002125
1857.000000	-0.002118
1856.000000	-0.002113
1855.000000	-0.002115
1854.000000	-0.002122
1853.000000	-0.002123
1852.000000	-0.002111
1851.000000	-0.002098
1850.000000	-0.002098
1849.000000	-0.002112
1848.000000	-0.002128
1847.000000	-0.002143
1846.000000	-0.002160
1845.000000	-0.002176
1844.000000	-0.002175
1843.000000	-0.002151
1842.000000	-0.002123
1841.000000	-0.002106
1840.000000	-0.002104
1839.000000	-0.002109
1838.000000	-0.002114
1837.000000	-0.002117
1836.000000	-0.002113
1835.000000	-0.002104
1834.000000	-0.002101
1833.000000	-0.002117
1832.000000	-0.002150
1831.000000	-0.002183
1830.000000	-0.002202
1829.000000	-0.002198
1828.000000	-0.002176
1827.000000	-0.002140
1826.000000	-0.002104
1825.000000	-0.002078
1824.000000	-0.002071
1823.000000	-0.002080
1822.000000	-0.002100
1821.000000	-0.002123
1820.000000	-0.002145
1819.000000	-0.002158
1818.000000	-0.002156
1817.000000	-0.002140
1816.000000	-0.002121
1815.000000	-0.002109
1814.000000	-0.002104
1813.000000	-0.002095
1812.000000	-0.002081
1811.000000	-0.002068
1810.000000	-0.002063
1809.000000	-0.002059
1808.000000	-0.002048
1807.000000	-0.002036
1806.000000	-0.002039
1805.000000	-0.002060
1804.000000	-0.002080
1803.000000	-0.002087
1802.000000	-0.002084
1801.000000	-0.002087
1800.000000	-0.002097
1799.000000	-0.002103
1798.000000	-0.002098
1797.000000	-0.002084
1796.000000	-0.002066
1795.000000	-0.002051
1794.000000	-0.002053
1793.000000	-0.002076
1792.000000	-0.002109
1791.000000	-0.002130
1790.000000	-0.002132
1789.000000	-0.002119
1788.000000	-0.002102
1787.000000	-0.002083
1786.000000	-0.002064
1785.000000	-0.002053
1784.000000	-0.002056
1783.000000	-0.002068
1782.000000	-0.002074
1781.000000	-0.002067
1780.000000	-0.002050
1779.000000	-0.002040
1778.000000	-0.002049
1777.000000	-0.002071
1776.000000	-0.002086
1775.000000	-0.002080
1774.000000	-0.002057
1773.000000	-0.002033
1772.000000	-0.002016
1771.000000	-0.002003
1770.000000	-0.001990
1769.000000	-0.001977
1768.000000	-0.001971
1767.000000	-0.001979
1766.000000	-0.001999
1765.000000	-0.002019
1764.000000	-0.002030
1763.000000	-0.002032
1762.000000	-0.002034
1761.000000	-0.002036
1760.000000	-0.002030
1759.000000	-0.002014
1758.000000	-0.002000
1757.000000	-0.002000
1756.000000	-0.002006
1755.000000	-0.001995
1754.000000	-0.001963
1753.000000	-0.001923
1752.000000	-0.001901
1751.000000	-0.001908
1750.000000	-0.001938
1749.000000	-0.001979
1748.000000	-0.002022
1747.000000	-0.002058
1746.000000	-0.002080
1745.000000	-0.002078
1744.000000	-0.002044
1743.000000	-0.001981
1742.000000	-0.001905
1741.000000	-0.001845
1740.000000	-0.001824
1739.000000	-0.001843
1738.000000	-0.001880
1737.000000	-0.001913
1736.000000	-0.001938
1735.000000	-0.001956
1734.000000	-0.001949
1733.000000	-0.001910
1732.000000	-0.001860
1731.000000	-0.001826
1730.000000	-0.001820
1729.000000	-0.001830
1728.000000	-0.001830
1727.000000	-0.001811
1726.000000	-0.001777
1725.000000	-0.001739
1724.000000	-0.001701
1723.000000	-0.001664
1722.000000	-0.001630
1721.000000	-0.001604
1720.000000	-0.001595
1719.000000	-0.001604
1718.000000	-0.001614
1717.000000	-0.001603
1716.000000	-0.001561
1715.000000	-0.001491
1714.000000	-0.001409
1713.000000	-0.001332
1712.000000	-0.001275
1711.000000	-0.001235
1710.000000	-0.001202
1709.000000	-0.001161
1708.000000	-0.001110
1707.000000	-0.001062
1706.000000	-0.001036
1705.000000	-0.001036
1704.000000	-0.001042
1703.000000	-0.001031
1702.000000	-0.001005
1701.000000	-0.000979
1700.000000	-0.000953
1699.000000	-0.000929
1698.000000	-0.000914
1697.000000	-0.000916
1696.000000	-0.000931
1695.000000	-0.000940
1694.000000	-0.000936
1693.000000	-0.000927
1692.000000	-0.000925
1691.000000	-0.000928
1690.000000	-0.000930
1689.000000	-0.000925
1688.000000	-0.000916
1687.000000	-0.000910
1686.000000	-0.000920
1685.000000	-0.000941
1684.000000	-0.000945
1683.000000	-0.000923
1682.000000	-0.000896
1681.000000	-0.000872
1680.000000	-0.000848
1679.000000	-0.000817
1678.000000	-0.000785
1677.000000	-0.000765
1676.000000	-0.000764
1675.000000	-0.000784
1674.000000	-0.000821
1673.000000	-0.000860
1672.000000	-0.000879
1671.000000	-0.000862
1670.000000	-0.000814
1669.000000	-0.000759
1668.000000	-0.000713
1667.000000	-0.000678
1666.000000	-0.000661
1665.000000	-0.000674
1664.000000	-0.000712
1663.000000	-0.000740
1662.000000	-0.000726
1661.000000	-0.000676
1660.000000	-0.000618
1659.000000	-0.000580
1658.000000	-0.000569
1657.000000	-0.000573
1656.000000	-0.000576
1655.000000	-0.000581
1654.000000	-0.000593
1653.000000	-0.000599
1652.000000	-0.000592
1651.000000	-0.000576
1650.000000	-0.000553
1649.000000	-0.000533
1648.000000	-0.000525
1647.000000	-0.000525
1646.000000	-0.000528
1645.000000	-0.000535
1644.000000	-0.000544
1643.000000	-0.000552
1642.000000	-0.000564
1641.000000	-0.000583
1640.000000	-0.000605
1639.000000	-0.000623
1638.000000	-0.000637
1637.000000	-0.000652
1636.000000	-0.000661
1635.000000	-0.000652
1634.000000	-0.000626
1633.000000	-0.000600
1632.000000	-0.000589
1631.000000	-0.000593
1630.000000	-0.000602
1629.000000	-0.000608
1628.000000	-0.000614
1627.000000	-0.000628
1626.000000	-0.000650
1625.000000	-0.000670
1624.000000	-0.000678
1623.000000	-0.000669
1622.000000	-0.000655
1621.000000	-0.000649
1620.000000	-0.000656
1619.000000	-0.000678
1618.000000	-0.000710
1617.000000	-0.000741
1616.000000	-0.000755
1615.000000	-0.000749
1614.000000	-0.000730
1613.000000	-0.000705
1612.000000	-0.000680
1611.000000	-0.000662
1610.000000	-0.000655
1609.000000	-0.000654
1608.000000	-0.000648
1607.000000	-0.000631
1606.000000	-0.000611
1605.000000	-0.000593
1604.000000	-0.000575
1603.000000	-0.000551
1602.000000	-0.000525
1601.000000	-0.000506
1600.000000	-0.000501
1599.000000	-0.000511
1598.000000	-0.000528
1597.000000	-0.000540
1596.000000	-0.000551
1595.000000	-0.000575
1594.000000	-0.000621
1593.000000	-0.000670
1592.000000	-0.000692
1591.000000	-0.000683
1590.000000	-0.000669
1589.000000	-0.000672
1588.000000	-0.000689
1587.000000	-0.000703
1586.000000	-0.000711
1585.000000	-0.000724
1584.000000	-0.000749
1583.000000	-0.000784
1582.000000	-0.000824
1581.000000	-0.000859
1580.000000	-0.000876
1579.000000	-0.000862
1578.000000	-0.000822
1577.000000	-0.000775
1576.000000	-0.000739
1575.000000	-0.000722
1574.000000	-0.000719
1573.000000	-0.000722
1572.000000	-0.000731
1571.000000	-0.000751
1570.000000	-0.000772
1569.000000	-0.000776
1568.000000	-0.000752
1567.000000	-0.000707
1566.000000	-0.000659
1565.000000	-0.000623
1564.000000	-0.000600
1563.000000	-0.000582
1562.000000	-0.000561
1561.000000	-0.000533
1560.000000	-0.000506
1559.000000	-0.000487
1558.000000	-0.000508
1557.000000	-0.000572
1556.000000	-0.000638
1555.000000	-0.000680
1554.000000	-0.000703
1553.000000	-0.000725
1552.000000	-0.000754
1551.000000	-0.000783
1550.000000	-0.000803
1549.000000	-0.000814
1548.000000	-0.000827
1547.000000	-0.000854
1546.000000	-0.000913
1545.000000	-0.001009
1544.000000	-0.001130
1543.000000	-0.001245
1542.000000	-0.001320
1541.000000	-0.001346
1540.000000	-0.001363
1539.000000	-0.001422
1538.000000	-0.001524
1537.000000	-0.001616
1536.000000	-0.001667
1535.000000	-0.001681
1534.000000	-0.001673
1533.000000	-0.001660
1532.000000	-0.001678
1531.000000	-0.001768
1530.000000	-0.001927
1529.000000	-0.002086
1528.000000	-0.002158
1527.000000	-0.002121
1526.000000	-0.002044
1525.000000	-0.001998
1524.000000	-0.001983
1523.000000	-0.001965
1522.000000	-0.001940
1521.000000	-0.001928
1520.000000	-0.001924
1519.000000	-0.001909
1518.000000	-0.001906
1517.000000	-0.001981
1516.000000	-0.002147
1515.000000	-0.002312
1514.000000	-0.002347
1513.000000	-0.002213
1512.000000	-0.001999
1511.000000	-0.001844
1510.000000	-0.001820
1509.000000	-0.001892
1508.000000	-0.001976
1507.000000	-0.002006
1506.000000	-0.001983
1505.000000	-0.001940
1504.000000	-0.001904
1503.000000	-0.001901
1502.000000	-0.001949
1501.000000	-0.002036
1500.000000	-0.002119
1499.000000	-0.002168
1498.000000	-0.002185
1497.000000	-0.002183
1496.000000	-0.002152
1495.000000	-0.002090
1494.000000	-0.002022
1493.000000	-0.001987
1492.000000	-0.002007
1491.000000	-0.002075
1490.000000	-0.002167
1489.000000	-0.002257
1488.000000	-0.002325
1487.000000	-0.002378
1486.000000	-0.002459
1485.000000	-0.002607
1484.000000	-0.002796
1483.000000	-0.002955
1482.000000	-0.003032
1481.000000	-0.003037
1480.000000	-0.003012
1479.000000	-0.002970
1478.000000	-0.002902
1477.000000	-0.002807
1476.000000	-0.002714
1475.000000	-0.002661
1474.000000	-0.002665
1473.000000	-0.002710
1472.000000	-0.002765
1471.000000	-0.002803
1470.000000	-0.002815
1469.000000	-0.002806
1468.000000	-0.002819
1467.000000	-0.002947
1466.000000	-0.003272
1465.000000	-0.003715
1464.000000	-0.004009
1463.000000	-0.003931
1462.000000	-0.003529
1461.000000	-0.003058
1460.000000	-0.002745
1459.000000	-0.002632
1458.000000	-0.002609
1457.000000	-0.002575
1456.000000	-0.002530
1455.000000	-0.002504
1454.000000	-0.002499
1453.000000	-0.002533
1452.000000	-0.002643
1451.000000	-0.002803
1450.000000	-0.002907
1449.000000	-0.002859
1448.000000	-0.002690
1447.000000	-0.002530
1446.000000	-0.002468
1445.000000	-0.002465
1444.000000	-0.002438
1443.000000	-0.002363
1442.000000	-0.002291
1441.000000	-0.002268
1440.000000	-0.002288
1439.000000	-0.002335
1438.000000	-0.002423
1437.000000	-0.002561
1436.000000	-0.002683
1435.000000	-0.002686
1434.000000	-0.002546
1433.000000	-0.002340
1432.000000	-0.002167
1431.000000	-0.002077
1430.000000	-0.002050
1429.000000	-0.002057
1428.000000	-0.002094
1427.000000	-0.002174
1426.000000	-0.002316
1425.000000	-0.002535
1424.000000	-0.002812
1423.000000	-0.003057
1422.000000	-0.003152
1421.000000	-0.003030
1420.000000	-0.002744
1419.000000	-0.002439
1418.000000	-0.002237
1417.000000	-0.002139
1416.000000	-0.002078
1415.000000	-0.002021
1414.000000	-0.001979
1413.000000	-0.001973
1412.000000	-0.002007
1411.000000	-0.002074
1410.000000	-0.002160
1409.000000	-0.002235
1408.000000	-0.002261
1407.000000	-0.002219
1406.000000	-0.002130
1405.000000	-0.002043
1404.000000	-0.001998
1403.000000	-0.001997
1402.000000	-0.002016
1401.000000	-0.002030
1400.000000	-0.002030
1399.000000	-0.002019
1398.000000	-0.002012
1397.000000	-0.002013
1396.000000	-0.002011
1395.000000	-0.001983
1394.000000	-0.001921
1393.000000	-0.001841
1392.000000	-0.001776
1391.000000	-0.001745
1390.000000	-0.001747
1389.000000	-0.001758
1388.000000	-0.001750
1387.000000	-0.001708
1386.000000	-0.001646
1385.000000	-0.001587
1384.000000	-0.001543
1383.000000	-0.001510
1382.000000	-0.001489
1381.000000	-0.001501
1380.000000	-0.001567
1379.000000	-0.001670
1378.000000	-0.001749
1377.000000	-0.001740
1376.000000	-0.001638
1375.000000	-0.001500
1374.000000	-0.001396
1373.000000	-0.001352
1372.000000	-0.001345
1371.000000	-0.001338
1370.000000	-0.001320
1369.000000	-0.001291
1368.000000	-0.001254
1367.000000	-0.001216
1366.000000	-0.001192
1365.000000	-0.001197
1364.000000	-0.001222
1363.000000	-0.001238
1362.000000	-0.001225
1361.000000	-0.001192
1360.000000	-0.001166
1359.000000	-0.001164
1358.000000	-0.001185
1357.000000	-0.001222
1356.000000	-0.001272
1355.000000	-0.001338
1354.000000	-0.001426
1353.000000	-0.001538
1352.000000	-0.001657
1351.000000	-0.001744
1350.000000	-0.001765
1349.000000	-0.001719
1348.000000	-0.001638
1347.000000	-0.001561
1346.000000	-0.001501
1345.000000	-0.001451
1344.000000	-0.001402
1343.000000	-0.001354
1342.000000	-0.001311
1341.000000	-0.001285
1340.000000	-0.001285
1339.000000	-0.001314
1338.000000	-0.001350
1337.000000	-0.001363
1336.000000	-0.001342
1335.000000	-0.001305
1334.000000	-0.001282
1333.000000	-0.001284
1332.000000	-0.001291
1331.000000	-0.001276
1330.000000	-0.001231
1329.000000	-0.001181
1328.000000	-0.001156
1327.000000	-0.001167
1326.000000	-0.001200
1325.000000	-0.001228
1324.000000	-0.001230
1323.000000	-0.001199
1322.000000	-0.001147
1321.000000	-0.001095
1320.000000	-0.001063
1319.000000	-0.001054
1318.000000	-0.001054
1317.000000	-0.001045
1316.000000	-0.001019
1315.000000	-0.000977
1314.000000	-0.000926
1313.000000	-0.000881
1312.000000	-0.000858
1311.000000	-0.000858
1310.000000	-0.000856
1309.000000	-0.000831
1308.000000	-0.000786
1307.000000	-0.000744
1306.000000	-0.000716
1305.000000	-0.000697
1304.000000	-0.000676
1303.000000	-0.000659
1302.000000	-0.000656
1301.000000	-0.000670
1300.000000	-0.000695
1299.000000	-0.000722
1298.000000	-0.000734
1297.000000	-0.000720
1296.000000	-0.000686
1295.000000	-0.000651
1294.000000	-0.000632
1293.000000	-0.000624
1292.000000	-0.000615
1291.000000	-0.000604
1290.000000	-0.000600
1289.000000	-0.000603
1288.000000	-0.000602
1287.000000	-0.000591
1286.000000	-0.000571
1285.000000	-0.000548
1284.000000	-0.000520
1283.000000	-0.000478
1282.000000	-0.000417
1281.000000	-0.000338
1280.000000	-0.000258
1279.000000	-0.000185
1278.000000	-0.000122
1277.000000	-0.000066
1276.000000	-0.000035
1275.000000	-0.000056
1274.000000	-0.000141
1273.000000	-0.000271
1272.000000	-0.000418
1271.000000	-0.000571
1270.000000	-0.000726
1269.000000	-0.000866
1268.000000	-0.000961
1267.000000	-0.001001
1266.000000	-0.001003
1265.000000	-0.000991
1264.000000	-0.000979
1263.000000	-0.000970
1262.000000	-0.000965
1261.000000	-0.000958
1260.000000	-0.000938
1259.000000	-0.000899
1258.000000	-0.000846
1257.000000	-0.000782
1256.000000	-0.000704
1255.000000	-0.000611
1254.000000	-0.000512
1253.000000	-0.000418
1252.000000	-0.000329
1251.000000	-0.000240
1250.000000	-0.000143
1249.000000	-0.000029
1248.000000	0.000111
1247.000000	0.000281
1246.000000	0.000469
1245.000000	0.000654
1244.000000	0.000824
1243.000000	0.000975
1242.000000	0.001114
1241.000000	0.001245
1240.000000	0.001372
1239.000000	0.001482
1238.000000	0.001557
1237.000000	0.001584
1236.000000	0.001570
1235.000000	0.001532
1234.000000	0.001476
1233.000000	0.001396
1232.000000	0.001297
1231.000000	0.001198
1230.000000	0.001119
1229.000000	0.001051
1228.000000	0.000970
1227.000000	0.000867
1226.000000	0.000756
1225.000000	0.000653
1224.000000	0.000554
1223.000000	0.000448
1222.000000	0.000344
1221.000000	0.000266
1220.000000	0.000224
1219.000000	0.000199
1218.000000	0.000163
1217.000000	0.000113
1216.000000	0.000068
1215.000000	0.000039
1214.000000	0.000020
1213.000000	0.000003
1212.000000	-0.000008
1211.000000	-0.000007
1210.000000	0.000002
1209.000000	0.000012
1208.000000	0.000009
1207.000000	-0.000014
1206.000000	-0.000058
1205.000000	-0.000104
1204.000000	-0.000129
1203.000000	-0.000128
1202.000000	-0.000124
1201.000000	-0.000139
1200.000000	-0.000168
1199.000000	-0.000192
1198.000000	-0.000205
1197.000000	-0.000216
1196.000000	-0.000226
1195.000000	-0.000220
1194.000000	-0.000183
1193.000000	-0.000118
1192.000000	-0.000042
1191.000000	0.000026
1190.000000	0.000081
1189.000000	0.000125
1188.000000	0.000158
1187.000000	0.000170
1186.000000	0.000157
1185.000000	0.000130
1184.000000	0.000108
1183.000000	0.000093
1182.000000	0.000068
1181.000000	0.000022
1180.000000	-0.000026
1179.000000	-0.000050
1178.000000	-0.000044
1177.000000	-0.000026
1176.000000	-0.000017
1175.000000	-0.000029
1174.000000	-0.000058
1173.000000	-0.000083
1172.000000	-0.000079
1171.000000	-0.000049
1170.000000	-0.000033
1169.000000	-0.000066
1168.000000	-0.000137
1167.000000	-0.000194
1166.000000	-0.000197
1165.000000	-0.000150
1164.000000	-0.000077
1163.000000	-0.000004
1162.000000	0.000052
1161.000000	0.000081
1160.000000	0.000089
1159.000000	0.000085
1158.000000	0.000074
1157.000000	0.000051
1156.000000	0.000021
1155.000000	-0.000002
1154.000000	-0.000011
1153.000000	-0.000015
1152.000000	-0.000018
1151.000000	-0.000016
1150.000000	-0.000011
1149.000000	-0.000015
1148.000000	-0.000030
1147.000000	-0.000034
1146.000000	-0.000013
1145.000000	0.000020
1144.000000	0.000036
1143.000000	0.000032
1142.000000	0.000038
1141.000000	0.000080
1140.000000	0.000153
1139.000000	0.000215
1138.000000	0.000232
1137.000000	0.000201
1136.000000	0.000160
1135.000000	0.000152
1134.000000	0.000186
1133.000000	0.000231
1132.000000	0.000255
1131.000000	0.000251
1130.000000	0.000235
1129.000000	0.000218
1128.000000	0.000193
1127.000000	0.000157
1126.000000	0.000124
1125.000000	0.000115
1124.000000	0.000141
1123.000000	0.000188
1122.000000	0.000230
1121.000000	0.000248
1120.000000	0.000236
1119.000000	0.000203
1118.000000	0.000160
1117.000000	0.000120
1116.000000	0.000094
1115.000000	0.000083
1114.000000	0.000082
1113.000000	0.000079
1112.000000	0.000072
1111.000000	0.000061
1110.000000	0.000046
1109.000000	0.000024
1108.000000	-0.000001
1107.000000	-0.000019
1106.000000	-0.000025
1105.000000	-0.000017
1104.000000	-0.000002
1103.000000	0.000013
1102.000000	0.000021
1101.000000	0.000027
1100.000000	0.000040
1099.000000	0.000056
1098.000000	0.000054
1097.000000	0.000018
1096.000000	-0.000031
1095.000000	-0.000060
1094.000000	-0.000062
1093.000000	-0.000063
1092.000000	-0.000091
1091.000000	-0.000139
1090.000000	-0.000179
1089.000000	-0.000194
1088.000000	-0.000188
1087.000000	-0.000180
1086.000000	-0.000186
1085.000000	-0.000212
1084.000000	-0.000254
1083.000000	-0.000299
1082.000000	-0.000336
1081.000000	-0.000365
1080.000000	-0.000398
1079.000000	-0.000444
1078.000000	-0.000501
1077.000000	-0.000555
1076.000000	-0.000585
1075.000000	-0.000593
1074.000000	-0.000602
1073.000000	-0.000637
1072.000000	-0.000699
1071.000000	-0.000760
1070.000000	-0.000794
1069.000000	-0.000788
1068.000000	-0.000754
1067.000000	-0.000729
1066.000000	-0.000750
1065.000000	-0.000821
1064.000000	-0.000897
1063.000000	-0.000926
1062.000000	-0.000909
1061.000000	-0.000891
1060.000000	-0.000901
1059.000000	-0.000927
1058.000000	-0.000948
1057.000000	-0.000967
1056.000000	-0.001003
1055.000000	-0.001051
1054.000000	-0.001088
1053.000000	-0.001090
1052.000000	-0.001054
1051.000000	-0.001003
1050.000000	-0.000981
1049.000000	-0.001013
1048.000000	-0.001078
1047.000000	-0.001127
1046.000000	-0.001140
1045.000000	-0.001145
1044.000000	-0.001173
1043.000000	-0.001210
1042.000000	-0.001223
1041.000000	-0.001204
1040.000000	-0.001180
1039.000000	-0.001174
1038.000000	-0.001186
1037.000000	-0.001197
1036.000000	-0.001195
1035.000000	-0.001191
1034.000000	-0.001205
1033.000000	-0.001242
1032.000000	-0.001274
1031.000000	-0.001262
1030.000000	-0.001208
1029.000000	-0.001158
1028.000000	-0.001145
1027.000000	-0.001154
1026.000000	-0.001144
1025.000000	-0.001113
1024.000000	-0.001088
1023.000000	-0.001083
1022.000000	-0.001072
1021.000000	-0.001031
1020.000000	-0.000964
1019.000000	-0.000898
1018.000000	-0.000856
1017.000000	-0.000838
1016.000000	-0.000828
1015.000000	-0.000807
1014.000000	-0.000776
1013.000000	-0.000751
1012.000000	-0.000740
1011.000000	-0.000721
1010.000000	-0.000670
1009.000000	-0.000590
1008.000000	-0.000522
1007.000000	-0.000503
1006.000000	-0.000526
1005.000000	-0.000546
1004.000000	-0.000522
1003.000000	-0.000446
1002.000000	-0.000349
1001.000000	-0.000264
1000.000000	-0.000198
999.000000	-0.000135
998.000000	-0.000074
997.000000	-0.000031
996.000000	-0.000021
995.000000	-0.000023
994.000000	-0.000003
993.000000	0.000052
992.000000	0.000116
991.000000	0.000165
990.000000	0.000202
989.000000	0.000244
988.000000	0.000298
987.000000	0.000356
986.000000	0.000405
985.000000	0.000445
984.000000	0.000487
983.000000	0.000541
982.000000	0.000605
981.000000	0.000659
980.000000	0.000682
979.000000	0.000677
978.000000	0.000666
977.000000	0.000659
976.000000	0.000645
975.000000	0.000615
974.000000	0.000587
973.000000	0.000590
972.000000	0.000625
971.000000	0.000662
970.000000	0.000675
969.000000	0.000666
968.000000	0.000655
967.000000	0.000652
966.000000	0.000656
965.000000	0.000667
964.000000	0.000692
963.000000	0.000727
962.000000	0.000746
961.000000	0.000724
960.000000	0.000670
959.000000	0.000632
958.000000	0.000651
957.000000	0.000724
956.000000	0.000808
955.000000	0.000856
954.000000	0.000854
953.000000	0.000813
952.000000	0.000760
951.000000	0.000720
950.000000	0.000704
949.000000	0.000704
948.000000	0.000704
947.000000	0.000689
946.000000	0.000651
945.000000	0.000590
944.000000	0.000510
943.000000	0.000427
942.000000	0.000374
941.000000	0.000368
940.000000	0.000393
939.000000	0.000417
938.000000	0.000425
937.000000	0.000427
936.000000	0.000437
935.000000	0.000457
934.000000	0.000477
933.000000	0.000494
932.000000	0.000517
931.000000	0.000543
930.000000	0.000566
929.000000	0.000576
928.000000	0.000573
927.000000	0.000564
926.000000	0.000560
925.000000	0.000568
924.000000	0.000580
923.000000	0.000566
922.000000	0.000502
921.000000	0.000408
920.000000	0.000340
919.000000	0.000340
918.000000	0.000395
917.000000	0.000460
916.000000	0.000497
915.000000	0.000503
914.000000	0.000489
913.000000	0.000473
912.000000	0.000474
911.000000	0.000497
910.000000	0.000530
909.000000	0.000552
908.000000	0.000556
907.000000	0.000546
906.000000	0.000529
905.000000	0.000509
904.000000	0.000493
903.000000	0.000489
902.000000	0.000497
901.000000	0.000515
900.000000	0.000539
899.000000	0.000566
898.000000	0.000592
897.000000	0.000611
896.000000	0.000631
895.000000	0.000665
894.000000	0.000710
893.000000	0.000750
892.000000	0.000771
891.000000	0.000777
890.000000	0.000778
889.000000	0.000794
888.000000	0.000841
887.000000	0.000905
886.000000	0.000938
885.000000	0.000893
884.000000	0.000790
883.000000	0.000714
882.000000	0.000731
881.000000	0.000822
880.000000	0.000907
879.000000	0.000927
878.000000	0.000892
877.000000	0.000851
876.000000	0.000848
875.000000	0.000895
874.000000	0.000978
873.000000	0.001067
872.000000	0.001128
871.000000	0.001151
870.000000	0.001157
869.000000	0.001184
868.000000	0.001246
867.000000	0.001318
866.000000	0.001359
865.000000	0.001359
864.000000	0.001346
863.000000	0.001357
862.000000	0.001409
861.000000	0.001499
860.000000	0.001616
859.000000	0.001747
858.000000	0.001880
857.000000	0.002005
856.000000	0.002130
855.000000	0.002278
854.000000	0.002475
853.000000	0.002738
852.000000	0.003047
851.000000	0.003327
850.000000	0.003473
849.000000	0.003416
848.000000	0.003178
847.000000	0.002839
846.000000	0.002484
845.000000	0.002160
844.000000	0.001889
843.000000	0.001671
842.000000	0.001492
841.000000	0.001336
840.000000	0.001196
839.000000	0.001073
838.000000	0.000961
837.000000	0.000857
836.000000	0.000775
835.000000	0.000725
834.000000	0.000703
833.000000	0.000694
832.000000	0.000688
831.000000	0.000681
830.000000	0.000660
829.000000	0.000627
828.000000	0.000618
827.000000	0.000666
826.000000	0.000752
825.000000	0.000823
824.000000	0.000856
823.000000	0.000877
822.000000	0.000912
821.000000	0.000953
820.000000	0.000981
819.000000	0.000987
818.000000	0.000970
817.000000	0.000948
816.000000	0.000955
815.000000	0.001008
814.000000	0.001075
813.000000	0.001102
812.000000	0.001083
811.000000	0.001067
810.000000	0.001085
809.000000	0.001121
808.000000	0.001147
807.000000	0.001159
806.000000	0.001170
805.000000	0.001179
804.000000	0.001182
803.000000	0.001175
802.000000	0.001141
801.000000	0.001063
800.000000	0.000964
799.000000	0.000904
798.000000	0.000923
797.000000	0.000999
796.000000	0.001073
795.000000	0.001109
794.000000	0.001114
793.000000	0.001108
792.000000	0.001096
791.000000	0.001064
790.000000	0.000999
789.000000	0.000931
788.000000	0.000936
787.000000	0.001061
786.000000	0.001254
785.000000	0.001405
784.000000	0.001456
783.000000	0.001436
782.000000	0.001392
781.000000	0.001337
780.000000	0.001275
779.000000	0.001239
778.000000	0.001262
777.000000	0.001328
776.000000	0.001389
775.000000	0.001412
774.000000	0.001393
773.000000	0.001357
772.000000	0.001336
771.000000	0.001347
770.000000	0.001370
769.000000	0.001385
768.000000	0.001406
767.000000	0.001448
766.000000	0.001470
765.000000	0.001407
764.000000	0.001265
763.000000	0.001138
762.000000	0.001113
761.000000	0.001189
760.000000	0.001308
759.000000	0.001420
758.000000	0.001494
757.000000	0.001507
756.000000	0.001458
755.000000	0.001385
754.000000	0.001323
753.000000	0.001289
752.000000	0.001289
751.000000	0.001328
750.000000	0.001383
749.000000	0.001424
748.000000	0.001446
747.000000	0.001466
746.000000	0.001478
745.000000	0.001450
744.000000	0.001393
743.000000	0.001373
742.000000	0.001421
741.000000	0.001501
740.000000	0.001580
739.000000	0.001675
738.000000	0.001794
737.000000	0.001883
736.000000	0.001882
735.000000	0.001789
734.000000	0.001657
733.000000	0.001557
732.000000	0.001563
731.000000	0.001696
730.000000	0.001877
729.000000	0.001985
728.000000	0.001976
727.000000	0.001889
726.000000	0.001773
725.000000	0.001654
724.000000	0.001584
723.000000	0.001637
722.000000	0.001810
721.000000	0.001990
720.000000	0.002057
719.000000	0.001995
718.000000	0.001874
717.000000	0.001770
716.000000	0.001736
715.000000	0.001787
714.000000	0.001879
713.000000	0.001945
712.000000	0.001964
711.000000	0.001961
710.000000	0.001930
709.000000	0.001825
708.000000	0.001642
707.000000	0.001438
706.000000	0.001287
705.000000	0.001226
704.000000	0.001258
703.000000	0.001362
702.000000	0.001468
701.000000	0.001486
700.000000	0.001424
