# Supplementary material for: Real-time monitoring of the reversible capture and release of CO2 on anthraquinone and riboflavin-modified graphitic electrodes using ATR-SEIRAS
Source: Chem Sci. 2025 Nov 4;16(48):23189–202. doi: 10.1039/d5sc05427c (PMC12584010; doi:10.1039/d5sc05427c)
Supplement: SC-016-D5SC05427C-s001 [file SC-016-D5SC05427C-s001.zip › Data Folders/Main Figures/Figure3/3b/041.ASC]

PE IR       SUBTECH     SPECTRUM    ASCII       PEDS        4.00        
   -1
041.ASC
25/02/11
15:07:41.00
25/02/11
15:07:41.00
Administrator

700.000000
#HDR
-1
-1
#GR
Wavenumber
A
1.0
0.0
4000.000000
-1.000000
3301
8
0.004367
-0.004932
#DATA
4000.000000	-0.002761
3999.000000	-0.002818
3998.000000	-0.002881
3997.000000	-0.002938
3996.000000	-0.002977
3995.000000	-0.002982
3994.000000	-0.002937
3993.000000	-0.002851
3992.000000	-0.002763
3991.000000	-0.002718
3990.000000	-0.002734
3989.000000	-0.002788
3988.000000	-0.002839
3987.000000	-0.002858
3986.000000	-0.002848
3985.000000	-0.002829
3984.000000	-0.002818
3983.000000	-0.002815
3982.000000	-0.002808
3981.000000	-0.002791
3980.000000	-0.002768
3979.000000	-0.002753
3978.000000	-0.002753
3977.000000	-0.002769
3976.000000	-0.002795
3975.000000	-0.002819
3974.000000	-0.002837
3973.000000	-0.002844
3972.000000	-0.002846
3971.000000	-0.002848
3970.000000	-0.002854
3969.000000	-0.002856
3968.000000	-0.002844
3967.000000	-0.002816
3966.000000	-0.002785
3965.000000	-0.002771
3964.000000	-0.002786
3963.000000	-0.002818
3962.000000	-0.002848
3961.000000	-0.002861
3960.000000	-0.002863
3959.000000	-0.002868
3958.000000	-0.002888
3957.000000	-0.002916
3956.000000	-0.002936
3955.000000	-0.002937
3954.000000	-0.002918
3953.000000	-0.002891
3952.000000	-0.002868
3951.000000	-0.002856
3950.000000	-0.002853
3949.000000	-0.002854
3948.000000	-0.002856
3947.000000	-0.002862
3946.000000	-0.002878
3945.000000	-0.002900
3944.000000	-0.002914
3943.000000	-0.002909
3942.000000	-0.002894
3941.000000	-0.002885
3940.000000	-0.002888
3939.000000	-0.002889
3938.000000	-0.002869
3937.000000	-0.002826
3936.000000	-0.002781
3935.000000	-0.002755
3934.000000	-0.002755
3933.000000	-0.002772
3932.000000	-0.002785
3931.000000	-0.002781
3930.000000	-0.002762
3929.000000	-0.002748
3928.000000	-0.002760
3927.000000	-0.002798
3926.000000	-0.002836
3925.000000	-0.002846
3924.000000	-0.002823
3923.000000	-0.002792
3922.000000	-0.002778
3921.000000	-0.002787
3920.000000	-0.002811
3919.000000	-0.002832
3918.000000	-0.002842
3917.000000	-0.002837
3916.000000	-0.002827
3915.000000	-0.002820
3914.000000	-0.002821
3913.000000	-0.002830
3912.000000	-0.002845
3911.000000	-0.002855
3910.000000	-0.002851
3909.000000	-0.002831
3908.000000	-0.002809
3907.000000	-0.002809
3906.000000	-0.002833
3905.000000	-0.002860
3904.000000	-0.002862
3903.000000	-0.002838
3902.000000	-0.002813
3901.000000	-0.002811
3900.000000	-0.002830
3899.000000	-0.002851
3898.000000	-0.002854
3897.000000	-0.002832
3896.000000	-0.002794
3895.000000	-0.002765
3894.000000	-0.002771
3893.000000	-0.002820
3892.000000	-0.002884
3891.000000	-0.002925
3890.000000	-0.002925
3889.000000	-0.002903
3888.000000	-0.002892
3887.000000	-0.002896
3886.000000	-0.002898
3885.000000	-0.002884
3884.000000	-0.002858
3883.000000	-0.002836
3882.000000	-0.002820
3881.000000	-0.002804
3880.000000	-0.002787
3879.000000	-0.002779
3878.000000	-0.002788
3877.000000	-0.002818
3876.000000	-0.002854
3875.000000	-0.002875
3874.000000	-0.002876
3873.000000	-0.002872
3872.000000	-0.002874
3871.000000	-0.002877
3870.000000	-0.002874
3869.000000	-0.002876
3868.000000	-0.002896
3867.000000	-0.002933
3866.000000	-0.002966
3865.000000	-0.002975
3864.000000	-0.002954
3863.000000	-0.002915
3862.000000	-0.002875
3861.000000	-0.002847
3860.000000	-0.002828
3859.000000	-0.002801
3858.000000	-0.002753
3857.000000	-0.002703
3856.000000	-0.002683
3855.000000	-0.002691
3854.000000	-0.002703
3853.000000	-0.002713
3852.000000	-0.002726
3851.000000	-0.002744
3850.000000	-0.002769
3849.000000	-0.002799
3848.000000	-0.002831
3847.000000	-0.002863
3846.000000	-0.002890
3845.000000	-0.002908
3844.000000	-0.002909
3843.000000	-0.002893
3842.000000	-0.002878
3841.000000	-0.002880
3840.000000	-0.002901
3839.000000	-0.002926
3838.000000	-0.002934
3837.000000	-0.002917
3836.000000	-0.002882
3835.000000	-0.002848
3834.000000	-0.002832
3833.000000	-0.002834
3832.000000	-0.002839
3831.000000	-0.002834
3830.000000	-0.002828
3829.000000	-0.002843
3828.000000	-0.002883
3827.000000	-0.002921
3826.000000	-0.002927
3825.000000	-0.002904
3824.000000	-0.002886
3823.000000	-0.002893
3822.000000	-0.002906
3821.000000	-0.002903
3820.000000	-0.002886
3819.000000	-0.002878
3818.000000	-0.002884
3817.000000	-0.002875
3816.000000	-0.002831
3815.000000	-0.002779
3814.000000	-0.002756
3813.000000	-0.002772
3812.000000	-0.002802
3811.000000	-0.002822
3810.000000	-0.002833
3809.000000	-0.002847
3808.000000	-0.002860
3807.000000	-0.002853
3806.000000	-0.002820
3805.000000	-0.002784
3804.000000	-0.002775
3803.000000	-0.002791
3802.000000	-0.002809
3801.000000	-0.002819
3800.000000	-0.002831
3799.000000	-0.002846
3798.000000	-0.002855
3797.000000	-0.002849
3796.000000	-0.002838
3795.000000	-0.002837
3794.000000	-0.002845
3793.000000	-0.002846
3792.000000	-0.002824
3791.000000	-0.002784
3790.000000	-0.002743
3789.000000	-0.002720
3788.000000	-0.002721
3787.000000	-0.002743
3786.000000	-0.002777
3785.000000	-0.002811
3784.000000	-0.002838
3783.000000	-0.002862
3782.000000	-0.002886
3781.000000	-0.002903
3780.000000	-0.002900
3779.000000	-0.002877
3778.000000	-0.002853
3777.000000	-0.002845
3776.000000	-0.002851
3775.000000	-0.002853
3774.000000	-0.002840
3773.000000	-0.002822
3772.000000	-0.002813
3771.000000	-0.002814
3770.000000	-0.002818
3769.000000	-0.002819
3768.000000	-0.002826
3767.000000	-0.002851
3766.000000	-0.002887
3765.000000	-0.002915
3764.000000	-0.002921
3763.000000	-0.002906
3762.000000	-0.002880
3761.000000	-0.002856
3760.000000	-0.002844
3759.000000	-0.002842
3758.000000	-0.002842
3757.000000	-0.002835
3756.000000	-0.002823
3755.000000	-0.002812
3754.000000	-0.002810
3753.000000	-0.002819
3752.000000	-0.002840
3751.000000	-0.002864
3750.000000	-0.002870
3749.000000	-0.002851
3748.000000	-0.002829
3747.000000	-0.002836
3746.000000	-0.002864
3745.000000	-0.002869
3744.000000	-0.002846
3743.000000	-0.002830
3742.000000	-0.002835
3741.000000	-0.002850
3740.000000	-0.002862
3739.000000	-0.002872
3738.000000	-0.002884
3737.000000	-0.002900
3736.000000	-0.002934
3735.000000	-0.003011
3734.000000	-0.003125
3733.000000	-0.003222
3732.000000	-0.003245
3731.000000	-0.003187
3730.000000	-0.003093
3729.000000	-0.003016
3728.000000	-0.002974
3727.000000	-0.002960
3726.000000	-0.002961
3725.000000	-0.002965
3724.000000	-0.002959
3723.000000	-0.002934
3722.000000	-0.002897
3721.000000	-0.002871
3720.000000	-0.002877
3719.000000	-0.002902
3718.000000	-0.002917
3717.000000	-0.002904
3716.000000	-0.002878
3715.000000	-0.002870
3714.000000	-0.002890
3713.000000	-0.002916
3712.000000	-0.002923
3711.000000	-0.002907
3710.000000	-0.002886
3709.000000	-0.002877
3708.000000	-0.002880
3707.000000	-0.002885
3706.000000	-0.002878
3705.000000	-0.002857
3704.000000	-0.002834
3703.000000	-0.002817
3702.000000	-0.002811
3701.000000	-0.002814
3700.000000	-0.002825
3699.000000	-0.002842
3698.000000	-0.002856
3697.000000	-0.002855
3696.000000	-0.002834
3695.000000	-0.002794
3694.000000	-0.002744
3693.000000	-0.002706
3692.000000	-0.002703
3691.000000	-0.002741
3690.000000	-0.002795
3689.000000	-0.002832
3688.000000	-0.002839
3687.000000	-0.002829
3686.000000	-0.002815
3685.000000	-0.002798
3684.000000	-0.002775
3683.000000	-0.002759
3682.000000	-0.002771
3681.000000	-0.002809
3680.000000	-0.002845
3679.000000	-0.002862
3678.000000	-0.002871
3677.000000	-0.002875
3676.000000	-0.002859
3675.000000	-0.002816
3674.000000	-0.002762
3673.000000	-0.002726
3672.000000	-0.002722
3671.000000	-0.002731
3670.000000	-0.002740
3669.000000	-0.002756
3668.000000	-0.002791
3667.000000	-0.002835
3666.000000	-0.002863
3665.000000	-0.002868
3664.000000	-0.002862
3663.000000	-0.002865
3662.000000	-0.002879
3661.000000	-0.002887
3660.000000	-0.002880
3659.000000	-0.002866
3658.000000	-0.002852
3657.000000	-0.002838
3656.000000	-0.002824
3655.000000	-0.002818
3654.000000	-0.002824
3653.000000	-0.002840
3652.000000	-0.002857
3651.000000	-0.002862
3650.000000	-0.002851
3649.000000	-0.002828
3648.000000	-0.002800
3647.000000	-0.002774
3646.000000	-0.002755
3645.000000	-0.002746
3644.000000	-0.002743
3643.000000	-0.002742
3642.000000	-0.002742
3641.000000	-0.002748
3640.000000	-0.002763
3639.000000	-0.002784
3638.000000	-0.002814
3637.000000	-0.002856
3636.000000	-0.002904
3635.000000	-0.002941
3634.000000	-0.002945
3633.000000	-0.002912
3632.000000	-0.002868
3631.000000	-0.002841
3630.000000	-0.002831
3629.000000	-0.002832
3628.000000	-0.002839
3627.000000	-0.002847
3626.000000	-0.002860
3625.000000	-0.002885
3624.000000	-0.002929
3623.000000	-0.002991
3622.000000	-0.003057
3621.000000	-0.003104
3620.000000	-0.003110
3619.000000	-0.003066
3618.000000	-0.002984
3617.000000	-0.002896
3616.000000	-0.002835
3615.000000	-0.002815
3614.000000	-0.002822
3613.000000	-0.002832
3612.000000	-0.002829
3611.000000	-0.002816
3610.000000	-0.002805
3609.000000	-0.002802
3608.000000	-0.002805
3607.000000	-0.002814
3606.000000	-0.002834
3605.000000	-0.002863
3604.000000	-0.002895
3603.000000	-0.002912
3602.000000	-0.002907
3601.000000	-0.002886
3600.000000	-0.002869
3599.000000	-0.002860
3598.000000	-0.002852
3597.000000	-0.002838
3596.000000	-0.002821
3595.000000	-0.002806
3594.000000	-0.002784
3593.000000	-0.002748
3592.000000	-0.002706
3591.000000	-0.002682
3590.000000	-0.002699
3589.000000	-0.002746
3588.000000	-0.002788
3587.000000	-0.002796
3586.000000	-0.002770
3585.000000	-0.002731
3584.000000	-0.002704
3583.000000	-0.002701
3582.000000	-0.002717
3581.000000	-0.002735
3580.000000	-0.002739
3579.000000	-0.002726
3578.000000	-0.002702
3577.000000	-0.002679
3576.000000	-0.002663
3575.000000	-0.002659
3574.000000	-0.002665
3573.000000	-0.002678
3572.000000	-0.002690
3571.000000	-0.002697
3570.000000	-0.002704
3569.000000	-0.002712
3568.000000	-0.002712
3567.000000	-0.002700
3566.000000	-0.002674
3565.000000	-0.002645
3564.000000	-0.002621
3563.000000	-0.002606
3562.000000	-0.002604
3561.000000	-0.002616
3560.000000	-0.002643
3559.000000	-0.002679
3558.000000	-0.002708
3557.000000	-0.002712
3556.000000	-0.002684
3555.000000	-0.002639
3554.000000	-0.002607
3553.000000	-0.002606
3552.000000	-0.002633
3551.000000	-0.002664
3550.000000	-0.002677
3549.000000	-0.002668
3548.000000	-0.002650
3547.000000	-0.002638
3546.000000	-0.002641
3545.000000	-0.002658
3544.000000	-0.002676
3543.000000	-0.002680
3542.000000	-0.002662
3541.000000	-0.002631
3540.000000	-0.002606
3539.000000	-0.002599
3538.000000	-0.002607
3537.000000	-0.002615
3536.000000	-0.002614
3535.000000	-0.002603
3534.000000	-0.002588
3533.000000	-0.002575
3532.000000	-0.002564
3531.000000	-0.002555
3530.000000	-0.002550
3529.000000	-0.002555
3528.000000	-0.002572
3527.000000	-0.002591
3526.000000	-0.002599
3525.000000	-0.002591
3524.000000	-0.002574
3523.000000	-0.002560
3522.000000	-0.002554
3521.000000	-0.002554
3520.000000	-0.002554
3519.000000	-0.002552
3518.000000	-0.002547
3517.000000	-0.002538
3516.000000	-0.002525
3515.000000	-0.002506
3514.000000	-0.002488
3513.000000	-0.002481
3512.000000	-0.002490
3511.000000	-0.002507
3510.000000	-0.002518
3509.000000	-0.002515
3508.000000	-0.002506
3507.000000	-0.002500
3506.000000	-0.002496
3505.000000	-0.002485
3504.000000	-0.002468
3503.000000	-0.002455
3502.000000	-0.002454
3501.000000	-0.002463
3500.000000	-0.002472
3499.000000	-0.002475
3498.000000	-0.002469
3497.000000	-0.002456
3496.000000	-0.002444
3495.000000	-0.002443
3494.000000	-0.002458
3493.000000	-0.002480
3492.000000	-0.002492
3491.000000	-0.002486
3490.000000	-0.002469
3489.000000	-0.002447
3488.000000	-0.002422
3487.000000	-0.002393
3486.000000	-0.002367
3485.000000	-0.002355
3484.000000	-0.002366
3483.000000	-0.002393
3482.000000	-0.002422
3481.000000	-0.002442
3480.000000	-0.002445
3479.000000	-0.002434
3478.000000	-0.002418
3477.000000	-0.002407
3476.000000	-0.002406
3475.000000	-0.002409
3474.000000	-0.002409
3473.000000	-0.002402
3472.000000	-0.002396
3471.000000	-0.002399
3470.000000	-0.002411
3469.000000	-0.002427
3468.000000	-0.002440
3467.000000	-0.002448
3466.000000	-0.002452
3465.000000	-0.002452
3464.000000	-0.002443
3463.000000	-0.002421
3462.000000	-0.002394
3461.000000	-0.002376
3460.000000	-0.002374
3459.000000	-0.002377
3458.000000	-0.002364
3457.000000	-0.002329
3456.000000	-0.002289
3455.000000	-0.002275
3454.000000	-0.002299
3453.000000	-0.002338
3452.000000	-0.002351
3451.000000	-0.002319
3450.000000	-0.002267
3449.000000	-0.002240
3448.000000	-0.002258
3447.000000	-0.002298
3446.000000	-0.002322
3445.000000	-0.002318
3444.000000	-0.002303
3443.000000	-0.002289
3442.000000	-0.002274
3441.000000	-0.002252
3440.000000	-0.002231
3439.000000	-0.002223
3438.000000	-0.002237
3437.000000	-0.002263
3436.000000	-0.002283
3435.000000	-0.002284
3434.000000	-0.002265
3433.000000	-0.002239
3432.000000	-0.002223
3431.000000	-0.002219
3430.000000	-0.002219
3429.000000	-0.002218
3428.000000	-0.002216
3427.000000	-0.002216
3426.000000	-0.002216
3425.000000	-0.002214
3424.000000	-0.002213
3423.000000	-0.002213
3422.000000	-0.002209
3421.000000	-0.002195
3420.000000	-0.002173
3419.000000	-0.002154
3418.000000	-0.002146
3417.000000	-0.002148
3416.000000	-0.002158
3415.000000	-0.002175
3414.000000	-0.002198
3413.000000	-0.002223
3412.000000	-0.002243
3411.000000	-0.002250
3410.000000	-0.002238
3409.000000	-0.002208
3408.000000	-0.002171
3407.000000	-0.002142
3406.000000	-0.002130
3405.000000	-0.002135
3404.000000	-0.002148
3403.000000	-0.002159
3402.000000	-0.002166
3401.000000	-0.002171
3400.000000	-0.002175
3399.000000	-0.002177
3398.000000	-0.002173
3397.000000	-0.002166
3396.000000	-0.002164
3395.000000	-0.002166
3394.000000	-0.002164
3393.000000	-0.002150
3392.000000	-0.002131
3391.000000	-0.002117
3390.000000	-0.002107
3389.000000	-0.002089
3388.000000	-0.002059
3387.000000	-0.002038
3386.000000	-0.002050
3385.000000	-0.002099
3384.000000	-0.002157
3383.000000	-0.002188
3382.000000	-0.002181
3381.000000	-0.002153
3380.000000	-0.002126
3379.000000	-0.002107
3378.000000	-0.002089
3377.000000	-0.002068
3376.000000	-0.002053
3375.000000	-0.002053
3374.000000	-0.002064
3373.000000	-0.002077
3372.000000	-0.002087
3371.000000	-0.002093
3370.000000	-0.002095
3369.000000	-0.002088
3368.000000	-0.002075
3367.000000	-0.002059
3366.000000	-0.002042
3365.000000	-0.002023
3364.000000	-0.002006
3363.000000	-0.002000
3362.000000	-0.002009
3361.000000	-0.002027
3360.000000	-0.002042
3359.000000	-0.002050
3358.000000	-0.002060
3357.000000	-0.002079
3356.000000	-0.002106
3355.000000	-0.002131
3354.000000	-0.002145
3353.000000	-0.002154
3352.000000	-0.002163
3351.000000	-0.002173
3350.000000	-0.002172
3349.000000	-0.002157
3348.000000	-0.002136
3347.000000	-0.002126
3346.000000	-0.002132
3345.000000	-0.002146
3344.000000	-0.002156
3343.000000	-0.002158
3342.000000	-0.002153
3341.000000	-0.002142
3340.000000	-0.002130
3339.000000	-0.002120
3338.000000	-0.002113
3337.000000	-0.002115
3336.000000	-0.002133
3335.000000	-0.002169
3334.000000	-0.002212
3333.000000	-0.002239
3332.000000	-0.002230
3331.000000	-0.002188
3330.000000	-0.002143
3329.000000	-0.002129
3328.000000	-0.002158
3327.000000	-0.002204
3326.000000	-0.002234
3325.000000	-0.002235
3324.000000	-0.002222
3323.000000	-0.002216
3322.000000	-0.002223
3321.000000	-0.002239
3320.000000	-0.002255
3319.000000	-0.002269
3318.000000	-0.002274
3317.000000	-0.002267
3316.000000	-0.002252
3315.000000	-0.002236
3314.000000	-0.002223
3313.000000	-0.002218
3312.000000	-0.002229
3311.000000	-0.002260
3310.000000	-0.002300
3309.000000	-0.002329
3308.000000	-0.002340
3307.000000	-0.002342
3306.000000	-0.002340
3305.000000	-0.002330
3304.000000	-0.002307
3303.000000	-0.002276
3302.000000	-0.002250
3301.000000	-0.002237
3300.000000	-0.002234
3299.000000	-0.002238
3298.000000	-0.002253
3297.000000	-0.002276
3296.000000	-0.002304
3295.000000	-0.002332
3294.000000	-0.002355
3293.000000	-0.002374
3292.000000	-0.002383
3291.000000	-0.002368
3290.000000	-0.002325
3289.000000	-0.002264
3288.000000	-0.002217
3287.000000	-0.002210
3286.000000	-0.002237
3285.000000	-0.002270
3284.000000	-0.002287
3283.000000	-0.002287
3282.000000	-0.002288
3281.000000	-0.002294
3280.000000	-0.002296
3279.000000	-0.002283
3278.000000	-0.002261
3277.000000	-0.002248
3276.000000	-0.002260
3275.000000	-0.002288
3274.000000	-0.002311
3273.000000	-0.002308
3272.000000	-0.002284
3271.000000	-0.002257
3270.000000	-0.002250
3269.000000	-0.002267
3268.000000	-0.002300
3267.000000	-0.002331
3266.000000	-0.002345
3265.000000	-0.002336
3264.000000	-0.002315
3263.000000	-0.002297
3262.000000	-0.002290
3261.000000	-0.002293
3260.000000	-0.002305
3259.000000	-0.002328
3258.000000	-0.002362
3257.000000	-0.002401
3256.000000	-0.002435
3255.000000	-0.002454
3254.000000	-0.002450
3253.000000	-0.002424
3252.000000	-0.002392
3251.000000	-0.002377
3250.000000	-0.002388
3249.000000	-0.002407
3248.000000	-0.002411
3247.000000	-0.002395
3246.000000	-0.002370
3245.000000	-0.002350
3244.000000	-0.002336
3243.000000	-0.002330
3242.000000	-0.002335
3241.000000	-0.002348
3240.000000	-0.002365
3239.000000	-0.002380
3238.000000	-0.002394
3237.000000	-0.002405
3236.000000	-0.002413
3235.000000	-0.002415
3234.000000	-0.002414
3233.000000	-0.002413
3232.000000	-0.002415
3231.000000	-0.002422
3230.000000	-0.002433
3229.000000	-0.002440
3228.000000	-0.002436
3227.000000	-0.002423
3226.000000	-0.002413
3225.000000	-0.002416
3224.000000	-0.002431
3223.000000	-0.002452
3222.000000	-0.002473
3221.000000	-0.002494
3220.000000	-0.002511
3219.000000	-0.002515
3218.000000	-0.002503
3217.000000	-0.002485
3216.000000	-0.002477
3215.000000	-0.002488
3214.000000	-0.002507
3213.000000	-0.002517
3212.000000	-0.002513
3211.000000	-0.002503
3210.000000	-0.002493
3209.000000	-0.002483
3208.000000	-0.002469
3207.000000	-0.002454
3206.000000	-0.002446
3205.000000	-0.002453
3204.000000	-0.002470
3203.000000	-0.002489
3202.000000	-0.002499
3201.000000	-0.002495
3200.000000	-0.002481
3199.000000	-0.002468
3198.000000	-0.002465
3197.000000	-0.002483
3196.000000	-0.002525
3195.000000	-0.002579
3194.000000	-0.002626
3193.000000	-0.002648
3192.000000	-0.002643
3191.000000	-0.002622
3190.000000	-0.002600
3189.000000	-0.002584
3188.000000	-0.002574
3187.000000	-0.002566
3186.000000	-0.002557
3185.000000	-0.002547
3184.000000	-0.002535
3183.000000	-0.002524
3182.000000	-0.002514
3181.000000	-0.002507
3180.000000	-0.002510
3179.000000	-0.002526
3178.000000	-0.002552
3177.000000	-0.002580
3176.000000	-0.002602
3175.000000	-0.002608
3174.000000	-0.002588
3173.000000	-0.002545
3172.000000	-0.002501
3171.000000	-0.002478
3170.000000	-0.002486
3169.000000	-0.002513
3168.000000	-0.002551
3167.000000	-0.002596
3166.000000	-0.002642
3165.000000	-0.002672
3164.000000	-0.002675
3163.000000	-0.002655
3162.000000	-0.002634
3161.000000	-0.002628
3160.000000	-0.002634
3159.000000	-0.002643
3158.000000	-0.002652
3157.000000	-0.002658
3156.000000	-0.002654
3155.000000	-0.002640
3154.000000	-0.002623
3153.000000	-0.002618
3152.000000	-0.002628
3151.000000	-0.002642
3150.000000	-0.002648
3149.000000	-0.002647
3148.000000	-0.002655
3147.000000	-0.002676
3146.000000	-0.002698
3145.000000	-0.002701
3144.000000	-0.002682
3143.000000	-0.002652
3142.000000	-0.002623
3141.000000	-0.002603
3140.000000	-0.002594
3139.000000	-0.002602
3138.000000	-0.002626
3137.000000	-0.002654
3136.000000	-0.002671
3135.000000	-0.002674
3134.000000	-0.002670
3133.000000	-0.002671
3132.000000	-0.002675
3131.000000	-0.002677
3130.000000	-0.002671
3129.000000	-0.002661
3128.000000	-0.002652
3127.000000	-0.002650
3126.000000	-0.002661
3125.000000	-0.002682
3124.000000	-0.002706
3123.000000	-0.002726
3122.000000	-0.002735
3121.000000	-0.002727
3120.000000	-0.002706
3119.000000	-0.002676
3118.000000	-0.002645
3117.000000	-0.002623
3116.000000	-0.002618
3115.000000	-0.002631
3114.000000	-0.002659
3113.000000	-0.002691
3112.000000	-0.002722
3111.000000	-0.002749
3110.000000	-0.002769
3109.000000	-0.002769
3108.000000	-0.002747
3107.000000	-0.002713
3106.000000	-0.002692
3105.000000	-0.002698
3104.000000	-0.002721
3103.000000	-0.002739
3102.000000	-0.002736
3101.000000	-0.002715
3100.000000	-0.002691
3099.000000	-0.002681
3098.000000	-0.002695
3097.000000	-0.002735
3096.000000	-0.002789
3095.000000	-0.002831
3094.000000	-0.002840
3093.000000	-0.002815
3092.000000	-0.002774
3091.000000	-0.002743
3090.000000	-0.002729
3089.000000	-0.002734
3088.000000	-0.002755
3087.000000	-0.002793
3086.000000	-0.002837
3085.000000	-0.002865
3084.000000	-0.002858
3083.000000	-0.002826
3082.000000	-0.002795
3081.000000	-0.002785
3080.000000	-0.002792
3079.000000	-0.002804
3078.000000	-0.002812
3077.000000	-0.002815
3076.000000	-0.002816
3075.000000	-0.002817
3074.000000	-0.002818
3073.000000	-0.002815
3072.000000	-0.002806
3071.000000	-0.002798
3070.000000	-0.002807
3069.000000	-0.002842
3068.000000	-0.002897
3067.000000	-0.002945
3066.000000	-0.002960
3065.000000	-0.002935
3064.000000	-0.002890
3063.000000	-0.002858
3062.000000	-0.002860
3061.000000	-0.002890
3060.000000	-0.002923
3059.000000	-0.002933
3058.000000	-0.002917
3057.000000	-0.002886
3056.000000	-0.002855
3055.000000	-0.002836
3054.000000	-0.002837
3053.000000	-0.002863
3052.000000	-0.002910
3051.000000	-0.002961
3050.000000	-0.002987
3049.000000	-0.002972
3048.000000	-0.002925
3047.000000	-0.002877
3046.000000	-0.002853
3045.000000	-0.002860
3044.000000	-0.002893
3043.000000	-0.002939
3042.000000	-0.002980
3041.000000	-0.002992
3040.000000	-0.002960
3039.000000	-0.002898
3038.000000	-0.002835
3037.000000	-0.002795
3036.000000	-0.002790
3035.000000	-0.002819
3034.000000	-0.002878
3033.000000	-0.002950
3032.000000	-0.003005
3031.000000	-0.003021
3030.000000	-0.002997
3029.000000	-0.002950
3028.000000	-0.002901
3027.000000	-0.002868
3026.000000	-0.002860
3025.000000	-0.002878
3024.000000	-0.002902
3023.000000	-0.002912
3022.000000	-0.002898
3021.000000	-0.002872
3020.000000	-0.002853
3019.000000	-0.002854
3018.000000	-0.002879
3017.000000	-0.002929
3016.000000	-0.002998
3015.000000	-0.003071
3014.000000	-0.003122
3013.000000	-0.003133
3012.000000	-0.003105
3011.000000	-0.003062
3010.000000	-0.003029
3009.000000	-0.003020
3008.000000	-0.003032
3007.000000	-0.003053
3006.000000	-0.003075
3005.000000	-0.003095
3004.000000	-0.003110
3003.000000	-0.003124
3002.000000	-0.003146
3001.000000	-0.003178
3000.000000	-0.003208
2999.000000	-0.003225
2998.000000	-0.003229
2997.000000	-0.003236
2996.000000	-0.003252
2995.000000	-0.003265
2994.000000	-0.003259
2993.000000	-0.003238
2992.000000	-0.003223
2991.000000	-0.003230
2990.000000	-0.003261
2989.000000	-0.003316
2988.000000	-0.003396
2987.000000	-0.003490
2986.000000	-0.003575
2985.000000	-0.003627
2984.000000	-0.003647
2983.000000	-0.003658
2982.000000	-0.003684
2981.000000	-0.003737
2980.000000	-0.003820
2979.000000	-0.003933
2978.000000	-0.004070
2977.000000	-0.004217
2976.000000	-0.004353
2975.000000	-0.004468
2974.000000	-0.004557
2973.000000	-0.004627
2972.000000	-0.004682
2971.000000	-0.004734
2970.000000	-0.004792
2969.000000	-0.004857
2968.000000	-0.004910
2967.000000	-0.004932
2966.000000	-0.004916
2965.000000	-0.004867
2964.000000	-0.004794
2963.000000	-0.004699
2962.000000	-0.004590
2961.000000	-0.004478
2960.000000	-0.004378
2959.000000	-0.004292
2958.000000	-0.004213
2957.000000	-0.004137
2956.000000	-0.004070
2955.000000	-0.004013
2954.000000	-0.003960
2953.000000	-0.003911
2952.000000	-0.003874
2951.000000	-0.003870
2950.000000	-0.003911
2949.000000	-0.003985
2948.000000	-0.004068
2947.000000	-0.004140
2946.000000	-0.004198
2945.000000	-0.004250
2944.000000	-0.004310
2943.000000	-0.004384
2942.000000	-0.004469
2941.000000	-0.004549
2940.000000	-0.004595
2939.000000	-0.004585
2938.000000	-0.004521
2937.000000	-0.004440
2936.000000	-0.004386
2935.000000	-0.004373
2934.000000	-0.004384
2933.000000	-0.004390
2932.000000	-0.004374
2931.000000	-0.004336
2930.000000	-0.004283
2929.000000	-0.004225
2928.000000	-0.004171
2927.000000	-0.004128
2926.000000	-0.004092
2925.000000	-0.004061
2924.000000	-0.004036
2923.000000	-0.004013
2922.000000	-0.003984
2921.000000	-0.003948
2920.000000	-0.003912
2919.000000	-0.003887
2918.000000	-0.003872
2917.000000	-0.003854
2916.000000	-0.003832
2915.000000	-0.003814
2914.000000	-0.003809
2913.000000	-0.003818
2912.000000	-0.003836
2911.000000	-0.003861
2910.000000	-0.003887
2909.000000	-0.003904
2908.000000	-0.003908
2907.000000	-0.003903
2906.000000	-0.003897
2905.000000	-0.003887
2904.000000	-0.003865
2903.000000	-0.003832
2902.000000	-0.003800
2901.000000	-0.003786
2900.000000	-0.003793
2899.000000	-0.003810
2898.000000	-0.003816
2897.000000	-0.003800
2896.000000	-0.003774
2895.000000	-0.003766
2894.000000	-0.003787
2893.000000	-0.003823
2892.000000	-0.003850
2891.000000	-0.003864
2890.000000	-0.003879
2889.000000	-0.003906
2888.000000	-0.003939
2887.000000	-0.003973
2886.000000	-0.004012
2885.000000	-0.004058
2884.000000	-0.004108
2883.000000	-0.004160
2882.000000	-0.004217
2881.000000	-0.004278
2880.000000	-0.004334
2879.000000	-0.004370
2878.000000	-0.004384
2877.000000	-0.004380
2876.000000	-0.004364
2875.000000	-0.004332
2874.000000	-0.004283
2873.000000	-0.004225
2872.000000	-0.004170
2871.000000	-0.004125
2870.000000	-0.004089
2869.000000	-0.004057
2868.000000	-0.004023
2867.000000	-0.003988
2866.000000	-0.003948
2865.000000	-0.003900
2864.000000	-0.003842
2863.000000	-0.003778
2862.000000	-0.003728
2861.000000	-0.003703
2860.000000	-0.003696
2859.000000	-0.003685
2858.000000	-0.003660
2857.000000	-0.003627
2856.000000	-0.003596
2855.000000	-0.003565
2854.000000	-0.003528
2853.000000	-0.003492
2852.000000	-0.003467
2851.000000	-0.003453
2850.000000	-0.003434
2849.000000	-0.003403
2848.000000	-0.003369
2847.000000	-0.003344
2846.000000	-0.003328
2845.000000	-0.003309
2844.000000	-0.003283
2843.000000	-0.003257
2842.000000	-0.003236
2841.000000	-0.003217
2840.000000	-0.003191
2839.000000	-0.003159
2838.000000	-0.003134
2837.000000	-0.003122
2836.000000	-0.003117
2835.000000	-0.003108
2834.000000	-0.003088
2833.000000	-0.003065
2832.000000	-0.003055
2831.000000	-0.003063
2830.000000	-0.003085
2829.000000	-0.003107
2828.000000	-0.003115
2827.000000	-0.003105
2826.000000	-0.003085
2825.000000	-0.003067
2824.000000	-0.003055
2823.000000	-0.003045
2822.000000	-0.003035
2821.000000	-0.003022
2820.000000	-0.003006
2819.000000	-0.002980
2818.000000	-0.002946
2817.000000	-0.002918
2816.000000	-0.002912
2815.000000	-0.002928
2814.000000	-0.002956
2813.000000	-0.002986
2812.000000	-0.003011
2811.000000	-0.003022
2810.000000	-0.003010
2809.000000	-0.002977
2808.000000	-0.002943
2807.000000	-0.002929
2806.000000	-0.002937
2805.000000	-0.002954
2804.000000	-0.002966
2803.000000	-0.002967
2802.000000	-0.002959
2801.000000	-0.002943
2800.000000	-0.002925
2799.000000	-0.002916
2798.000000	-0.002918
2797.000000	-0.002921
2796.000000	-0.002914
2795.000000	-0.002898
2794.000000	-0.002885
2793.000000	-0.002883
2792.000000	-0.002888
2791.000000	-0.002889
2790.000000	-0.002884
2789.000000	-0.002880
2788.000000	-0.002883
2787.000000	-0.002888
2786.000000	-0.002886
2785.000000	-0.002873
2784.000000	-0.002863
2783.000000	-0.002868
2782.000000	-0.002891
2781.000000	-0.002918
2780.000000	-0.002931
2779.000000	-0.002922
2778.000000	-0.002898
2777.000000	-0.002873
2776.000000	-0.002859
2775.000000	-0.002857
2774.000000	-0.002862
2773.000000	-0.002866
2772.000000	-0.002867
2771.000000	-0.002869
2770.000000	-0.002877
2769.000000	-0.002890
2768.000000	-0.002903
2767.000000	-0.002906
2766.000000	-0.002891
2765.000000	-0.002863
2764.000000	-0.002839
2763.000000	-0.002834
2762.000000	-0.002848
2761.000000	-0.002864
2760.000000	-0.002865
2759.000000	-0.002849
2758.000000	-0.002831
2757.000000	-0.002827
2756.000000	-0.002838
2755.000000	-0.002855
2754.000000	-0.002868
2753.000000	-0.002872
2752.000000	-0.002864
2751.000000	-0.002848
2750.000000	-0.002831
2749.000000	-0.002827
2748.000000	-0.002837
2747.000000	-0.002852
2746.000000	-0.002855
2745.000000	-0.002846
2744.000000	-0.002836
2743.000000	-0.002839
2742.000000	-0.002852
2741.000000	-0.002865
2740.000000	-0.002873
2739.000000	-0.002879
2738.000000	-0.002884
2737.000000	-0.002888
2736.000000	-0.002885
2735.000000	-0.002875
2734.000000	-0.002860
2733.000000	-0.002842
2732.000000	-0.002828
2731.000000	-0.002824
2730.000000	-0.002834
2729.000000	-0.002849
2728.000000	-0.002855
2727.000000	-0.002844
2726.000000	-0.002821
2725.000000	-0.002799
2724.000000	-0.002785
2723.000000	-0.002783
2722.000000	-0.002791
2721.000000	-0.002803
2720.000000	-0.002810
2719.000000	-0.002808
2718.000000	-0.002800
2717.000000	-0.002794
2716.000000	-0.002787
2715.000000	-0.002777
2714.000000	-0.002767
2713.000000	-0.002767
2712.000000	-0.002785
2711.000000	-0.002808
2710.000000	-0.002816
2709.000000	-0.002798
2708.000000	-0.002768
2707.000000	-0.002748
2706.000000	-0.002751
2705.000000	-0.002769
2704.000000	-0.002781
2703.000000	-0.002773
2702.000000	-0.002744
2701.000000	-0.002709
2700.000000	-0.002682
2699.000000	-0.002668
2698.000000	-0.002666
2697.000000	-0.002670
2696.000000	-0.002675
2695.000000	-0.002676
2694.000000	-0.002670
2693.000000	-0.002661
2692.000000	-0.002657
2691.000000	-0.002663
2690.000000	-0.002678
2689.000000	-0.002699
2688.000000	-0.002717
2687.000000	-0.002724
2686.000000	-0.002720
2685.000000	-0.002708
2684.000000	-0.002690
2683.000000	-0.002670
2682.000000	-0.002661
2681.000000	-0.002673
2680.000000	-0.002700
2679.000000	-0.002721
2678.000000	-0.002721
2677.000000	-0.002704
2676.000000	-0.002687
2675.000000	-0.002681
2674.000000	-0.002682
2673.000000	-0.002679
2672.000000	-0.002671
2671.000000	-0.002661
2670.000000	-0.002658
2669.000000	-0.002663
2668.000000	-0.002673
2667.000000	-0.002681
2666.000000	-0.002681
2665.000000	-0.002676
2664.000000	-0.002669
2663.000000	-0.002662
2662.000000	-0.002660
2661.000000	-0.002664
2660.000000	-0.002672
2659.000000	-0.002679
2658.000000	-0.002680
2657.000000	-0.002672
2656.000000	-0.002656
2655.000000	-0.002637
2654.000000	-0.002623
2653.000000	-0.002626
2652.000000	-0.002642
2651.000000	-0.002653
2650.000000	-0.002647
2649.000000	-0.002632
2648.000000	-0.002626
2647.000000	-0.002637
2646.000000	-0.002655
2645.000000	-0.002672
2644.000000	-0.002683
2643.000000	-0.002689
2642.000000	-0.002685
2641.000000	-0.002671
2640.000000	-0.002656
2639.000000	-0.002646
2638.000000	-0.002642
2637.000000	-0.002643
2636.000000	-0.002644
2635.000000	-0.002641
2634.000000	-0.002630
2633.000000	-0.002618
2632.000000	-0.002619
2631.000000	-0.002635
2630.000000	-0.002653
2629.000000	-0.002658
2628.000000	-0.002650
2627.000000	-0.002648
2626.000000	-0.002668
2625.000000	-0.002706
2624.000000	-0.002742
2623.000000	-0.002758
2622.000000	-0.002756
2621.000000	-0.002748
2620.000000	-0.002748
2619.000000	-0.002753
2618.000000	-0.002748
2617.000000	-0.002730
2616.000000	-0.002703
2615.000000	-0.002678
2614.000000	-0.002659
2613.000000	-0.002651
2612.000000	-0.002652
2611.000000	-0.002659
2610.000000	-0.002663
2609.000000	-0.002657
2608.000000	-0.002641
2607.000000	-0.002621
2606.000000	-0.002608
2605.000000	-0.002609
2604.000000	-0.002622
2603.000000	-0.002634
2602.000000	-0.002634
2601.000000	-0.002625
2600.000000	-0.002624
2599.000000	-0.002638
2598.000000	-0.002654
2597.000000	-0.002656
2596.000000	-0.002641
2595.000000	-0.002618
2594.000000	-0.002601
2593.000000	-0.002592
2592.000000	-0.002583
2591.000000	-0.002569
2590.000000	-0.002555
2589.000000	-0.002550
2588.000000	-0.002559
2587.000000	-0.002576
2586.000000	-0.002587
2585.000000	-0.002589
2584.000000	-0.002586
2583.000000	-0.002581
2582.000000	-0.002575
2581.000000	-0.002569
2580.000000	-0.002566
2579.000000	-0.002563
2578.000000	-0.002555
2577.000000	-0.002541
2576.000000	-0.002534
2575.000000	-0.002538
2574.000000	-0.002549
2573.000000	-0.002560
2572.000000	-0.002566
2571.000000	-0.002560
2570.000000	-0.002541
2569.000000	-0.002522
2568.000000	-0.002521
2567.000000	-0.002544
2566.000000	-0.002573
2565.000000	-0.002589
2564.000000	-0.002591
2563.000000	-0.002591
2562.000000	-0.002589
2561.000000	-0.002578
2560.000000	-0.002556
2559.000000	-0.002535
2558.000000	-0.002530
2557.000000	-0.002547
2556.000000	-0.002578
2555.000000	-0.002612
2554.000000	-0.002640
2553.000000	-0.002656
2552.000000	-0.002656
2551.000000	-0.002637
2550.000000	-0.002603
2549.000000	-0.002572
2548.000000	-0.002560
2547.000000	-0.002564
2546.000000	-0.002566
2545.000000	-0.002560
2544.000000	-0.002556
2543.000000	-0.002564
2542.000000	-0.002579
2541.000000	-0.002587
2540.000000	-0.002586
2539.000000	-0.002582
2538.000000	-0.002582
2537.000000	-0.002583
2536.000000	-0.002582
2535.000000	-0.002582
2534.000000	-0.002582
2533.000000	-0.002580
2532.000000	-0.002579
2531.000000	-0.002583
2530.000000	-0.002593
2529.000000	-0.002604
2528.000000	-0.002610
2527.000000	-0.002609
2526.000000	-0.002600
2525.000000	-0.002587
2524.000000	-0.002574
2523.000000	-0.002566
2522.000000	-0.002563
2521.000000	-0.002561
2520.000000	-0.002561
2519.000000	-0.002564
2518.000000	-0.002571
2517.000000	-0.002581
2516.000000	-0.002585
2515.000000	-0.002577
2514.000000	-0.002556
2513.000000	-0.002529
2512.000000	-0.002509
2511.000000	-0.002501
2510.000000	-0.002504
2509.000000	-0.002519
2508.000000	-0.002542
2507.000000	-0.002566
2506.000000	-0.002576
2505.000000	-0.002570
2504.000000	-0.002557
2503.000000	-0.002550
2502.000000	-0.002551
2501.000000	-0.002552
2500.000000	-0.002547
2499.000000	-0.002535
2498.000000	-0.002519
2497.000000	-0.002509
2496.000000	-0.002510
2495.000000	-0.002516
2494.000000	-0.002517
2493.000000	-0.002511
2492.000000	-0.002510
2491.000000	-0.002525
2490.000000	-0.002549
2489.000000	-0.002568
2488.000000	-0.002580
2487.000000	-0.002589
2486.000000	-0.002594
2485.000000	-0.002591
2484.000000	-0.002580
2483.000000	-0.002570
2482.000000	-0.002566
2481.000000	-0.002569
2480.000000	-0.002574
2479.000000	-0.002569
2478.000000	-0.002546
2477.000000	-0.002512
2476.000000	-0.002488
2475.000000	-0.002491
2474.000000	-0.002518
2473.000000	-0.002548
2472.000000	-0.002562
2471.000000	-0.002557
2470.000000	-0.002537
2469.000000	-0.002513
2468.000000	-0.002499
2467.000000	-0.002505
2466.000000	-0.002523
2465.000000	-0.002540
2464.000000	-0.002546
2463.000000	-0.002539
2462.000000	-0.002525
2461.000000	-0.002512
2460.000000	-0.002510
2459.000000	-0.002520
2458.000000	-0.002538
2457.000000	-0.002557
2456.000000	-0.002574
2455.000000	-0.002588
2454.000000	-0.002598
2453.000000	-0.002599
2452.000000	-0.002591
2451.000000	-0.002573
2450.000000	-0.002548
2449.000000	-0.002523
2448.000000	-0.002509
2447.000000	-0.002511
2446.000000	-0.002518
2445.000000	-0.002521
2444.000000	-0.002516
2443.000000	-0.002506
2442.000000	-0.002491
2441.000000	-0.002475
2440.000000	-0.002464
2439.000000	-0.002461
2438.000000	-0.002465
2437.000000	-0.002472
2436.000000	-0.002482
2435.000000	-0.002490
2434.000000	-0.002492
2433.000000	-0.002494
2432.000000	-0.002503
2431.000000	-0.002515
2430.000000	-0.002512
2429.000000	-0.002492
2428.000000	-0.002476
2427.000000	-0.002489
2426.000000	-0.002528
2425.000000	-0.002567
2424.000000	-0.002581
2423.000000	-0.002565
2422.000000	-0.002529
2421.000000	-0.002496
2420.000000	-0.002488
2419.000000	-0.002515
2418.000000	-0.002558
2417.000000	-0.002585
2416.000000	-0.002586
2415.000000	-0.002573
2414.000000	-0.002564
2413.000000	-0.002566
2412.000000	-0.002572
2411.000000	-0.002570
2410.000000	-0.002550
2409.000000	-0.002514
2408.000000	-0.002471
2407.000000	-0.002433
2406.000000	-0.002406
2405.000000	-0.002393
2404.000000	-0.002399
2403.000000	-0.002418
2402.000000	-0.002438
2401.000000	-0.002448
2400.000000	-0.002447
2399.000000	-0.002441
2398.000000	-0.002432
2397.000000	-0.002423
2396.000000	-0.002417
2395.000000	-0.002414
2394.000000	-0.002408
2393.000000	-0.002398
2392.000000	-0.002385
2391.000000	-0.002360
2390.000000	-0.002310
2389.000000	-0.002235
2388.000000	-0.002160
2387.000000	-0.002098
2386.000000	-0.002036
2385.000000	-0.001956
2384.000000	-0.001858
2383.000000	-0.001753
2382.000000	-0.001644
2381.000000	-0.001531
2380.000000	-0.001421
2379.000000	-0.001318
2378.000000	-0.001211
2377.000000	-0.001096
2376.000000	-0.000995
2375.000000	-0.000937
2374.000000	-0.000927
2373.000000	-0.000957
2372.000000	-0.001011
2371.000000	-0.001058
2370.000000	-0.001059
2369.000000	-0.001001
2368.000000	-0.000901
2367.000000	-0.000775
2366.000000	-0.000632
2365.000000	-0.000469
2364.000000	-0.000289
2363.000000	-0.000132
2362.000000	0.000017
2361.000000	0.000181
2360.000000	0.000327
2359.000000	0.000443
2358.000000	0.000513
2357.000000	0.000548
2356.000000	0.000565
2355.000000	0.000547
2354.000000	0.000533
2353.000000	0.000607
2352.000000	0.000831
2351.000000	0.001058
2350.000000	0.001076
2349.000000	0.000904
2348.000000	0.000748
2347.000000	0.000912
2346.000000	0.001523
2345.000000	0.002472
2344.000000	0.003460
2343.000000	0.004136
2342.000000	0.004367
2341.000000	0.004138
2340.000000	0.003609
2339.000000	0.002990
2338.000000	0.002403
2337.000000	0.001873
2336.000000	0.001442
2335.000000	0.001155
2334.000000	0.001016
2333.000000	0.000973
2332.000000	0.001018
2331.000000	0.001101
2330.000000	0.001104
2329.000000	0.001003
2328.000000	0.000817
2327.000000	0.000664
2326.000000	0.000548
2325.000000	0.000456
2324.000000	0.000383
2323.000000	0.000316
2322.000000	0.000287
2321.000000	0.000281
2320.000000	0.000289
2319.000000	0.000246
2318.000000	0.000130
2317.000000	-0.000043
2316.000000	-0.000217
2315.000000	-0.000351
2314.000000	-0.000456
2313.000000	-0.000544
2312.000000	-0.000637
2311.000000	-0.000734
2310.000000	-0.000847
2309.000000	-0.000958
2308.000000	-0.001057
2307.000000	-0.001143
2306.000000	-0.001239
2305.000000	-0.001349
2304.000000	-0.001462
2303.000000	-0.001562
2302.000000	-0.001652
2301.000000	-0.001740
2300.000000	-0.001835
2299.000000	-0.001937
2298.000000	-0.002042
2297.000000	-0.002128
2296.000000	-0.002191
2295.000000	-0.002240
2294.000000	-0.002298
2293.000000	-0.002372
2292.000000	-0.002452
2291.000000	-0.002522
2290.000000	-0.002574
2289.000000	-0.002601
2288.000000	-0.002593
2287.000000	-0.002555
2286.000000	-0.002510
2285.000000	-0.002489
2284.000000	-0.002502
2283.000000	-0.002542
2282.000000	-0.002590
2281.000000	-0.002630
2280.000000	-0.002652
2279.000000	-0.002657
2278.000000	-0.002648
2277.000000	-0.002633
2276.000000	-0.002623
2275.000000	-0.002629
2274.000000	-0.002656
2273.000000	-0.002691
2272.000000	-0.002718
2271.000000	-0.002727
2270.000000	-0.002728
2269.000000	-0.002740
2268.000000	-0.002773
2267.000000	-0.002819
2266.000000	-0.002855
2265.000000	-0.002864
2264.000000	-0.002857
2263.000000	-0.002854
2262.000000	-0.002859
2261.000000	-0.002853
2260.000000	-0.002817
2259.000000	-0.002760
2258.000000	-0.002708
2257.000000	-0.002684
2256.000000	-0.002708
2255.000000	-0.002797
2254.000000	-0.002950
2253.000000	-0.003138
2252.000000	-0.003318
2251.000000	-0.003459
2250.000000	-0.003552
2249.000000	-0.003588
2248.000000	-0.003563
2247.000000	-0.003481
2246.000000	-0.003368
2245.000000	-0.003254
2244.000000	-0.003158
2243.000000	-0.003083
2242.000000	-0.003027
2241.000000	-0.002989
2240.000000	-0.002982
2239.000000	-0.003015
2238.000000	-0.003082
2237.000000	-0.003162
2236.000000	-0.003234
2235.000000	-0.003289
2234.000000	-0.003325
2233.000000	-0.003329
2232.000000	-0.003292
2231.000000	-0.003221
2230.000000	-0.003133
2229.000000	-0.003036
2228.000000	-0.002934
2227.000000	-0.002835
2226.000000	-0.002755
2225.000000	-0.002701
2224.000000	-0.002667
2223.000000	-0.002647
2222.000000	-0.002632
2221.000000	-0.002618
2220.000000	-0.002602
2219.000000	-0.002590
2218.000000	-0.002584
2217.000000	-0.002575
2216.000000	-0.002551
2215.000000	-0.002521
2214.000000	-0.002500
2213.000000	-0.002485
2212.000000	-0.002464
2211.000000	-0.002435
2210.000000	-0.002416
2209.000000	-0.002422
2208.000000	-0.002450
2207.000000	-0.002486
2206.000000	-0.002516
2205.000000	-0.002527
2204.000000	-0.002516
2203.000000	-0.002490
2202.000000	-0.002465
2201.000000	-0.002450
2200.000000	-0.002445
2199.000000	-0.002445
2198.000000	-0.002454
2197.000000	-0.002475
2196.000000	-0.002497
2195.000000	-0.002506
2194.000000	-0.002497
2193.000000	-0.002473
2192.000000	-0.002448
2191.000000	-0.002441
2190.000000	-0.002461
2189.000000	-0.002490
2188.000000	-0.002503
2187.000000	-0.002492
2186.000000	-0.002471
2185.000000	-0.002461
2184.000000	-0.002467
2183.000000	-0.002480
2182.000000	-0.002494
2181.000000	-0.002499
2180.000000	-0.002491
2179.000000	-0.002477
2178.000000	-0.002474
2177.000000	-0.002488
2176.000000	-0.002507
2175.000000	-0.002513
2174.000000	-0.002505
2173.000000	-0.002491
2172.000000	-0.002483
2171.000000	-0.002480
2170.000000	-0.002479
2169.000000	-0.002476
2168.000000	-0.002467
2167.000000	-0.002454
2166.000000	-0.002437
2165.000000	-0.002420
2164.000000	-0.002405
2163.000000	-0.002395
2162.000000	-0.002392
2161.000000	-0.002395
2160.000000	-0.002398
2159.000000	-0.002400
2158.000000	-0.002399
2157.000000	-0.002398
2156.000000	-0.002395
2155.000000	-0.002390
2154.000000	-0.002386
2153.000000	-0.002387
2152.000000	-0.002394
2151.000000	-0.002408
2150.000000	-0.002427
2149.000000	-0.002446
2148.000000	-0.002458
2147.000000	-0.002461
2146.000000	-0.002456
2145.000000	-0.002448
2144.000000	-0.002441
2143.000000	-0.002437
2142.000000	-0.002435
2141.000000	-0.002426
2140.000000	-0.002410
2139.000000	-0.002398
2138.000000	-0.002401
2137.000000	-0.002419
2136.000000	-0.002436
2135.000000	-0.002439
2134.000000	-0.002429
2133.000000	-0.002411
2132.000000	-0.002386
2131.000000	-0.002360
2130.000000	-0.002336
2129.000000	-0.002310
2128.000000	-0.002277
2127.000000	-0.002235
2126.000000	-0.002192
2125.000000	-0.002152
2124.000000	-0.002110
2123.000000	-0.002059
2122.000000	-0.001996
2121.000000	-0.001927
2120.000000	-0.001857
2119.000000	-0.001797
2118.000000	-0.001760
2117.000000	-0.001754
2116.000000	-0.001771
2115.000000	-0.001794
2114.000000	-0.001811
2113.000000	-0.001823
2112.000000	-0.001840
2111.000000	-0.001872
2110.000000	-0.001921
2109.000000	-0.001978
2108.000000	-0.002036
2107.000000	-0.002094
2106.000000	-0.002154
2105.000000	-0.002211
2104.000000	-0.002257
2103.000000	-0.002286
2102.000000	-0.002300
2101.000000	-0.002310
2100.000000	-0.002328
2099.000000	-0.002360
2098.000000	-0.002400
2097.000000	-0.002435
2096.000000	-0.002454
2095.000000	-0.002458
2094.000000	-0.002454
2093.000000	-0.002445
2092.000000	-0.002431
2091.000000	-0.002420
2090.000000	-0.002421
2089.000000	-0.002437
2088.000000	-0.002457
2087.000000	-0.002468
2086.000000	-0.002462
2085.000000	-0.002440
2084.000000	-0.002414
2083.000000	-0.002392
2082.000000	-0.002381
2081.000000	-0.002376
2080.000000	-0.002377
2079.000000	-0.002390
2078.000000	-0.002418
2077.000000	-0.002448
2076.000000	-0.002460
2075.000000	-0.002449
2074.000000	-0.002428
2073.000000	-0.002408
2072.000000	-0.002390
2071.000000	-0.002378
2070.000000	-0.002378
2069.000000	-0.002389
2068.000000	-0.002401
2067.000000	-0.002404
2066.000000	-0.002398
2065.000000	-0.002390
2064.000000	-0.002382
2063.000000	-0.002375
2062.000000	-0.002372
2061.000000	-0.002376
2060.000000	-0.002381
2059.000000	-0.002380
2058.000000	-0.002370
2057.000000	-0.002355
2056.000000	-0.002343
2055.000000	-0.002339
2054.000000	-0.002344
2053.000000	-0.002353
2052.000000	-0.002360
2051.000000	-0.002366
2050.000000	-0.002370
2049.000000	-0.002363
2048.000000	-0.002337
2047.000000	-0.002303
2046.000000	-0.002286
2045.000000	-0.002296
2044.000000	-0.002315
2043.000000	-0.002320
2042.000000	-0.002308
2041.000000	-0.002295
2040.000000	-0.002292
2039.000000	-0.002300
2038.000000	-0.002311
2037.000000	-0.002324
2036.000000	-0.002334
2035.000000	-0.002336
2034.000000	-0.002327
2033.000000	-0.002313
2032.000000	-0.002300
2031.000000	-0.002298
2030.000000	-0.002307
2029.000000	-0.002322
2028.000000	-0.002329
2027.000000	-0.002319
2026.000000	-0.002299
2025.000000	-0.002283
2024.000000	-0.002283
2023.000000	-0.002294
2022.000000	-0.002311
2021.000000	-0.002325
2020.000000	-0.002330
2019.000000	-0.002322
2018.000000	-0.002304
2017.000000	-0.002287
2016.000000	-0.002284
2015.000000	-0.002298
2014.000000	-0.002320
2013.000000	-0.002333
2012.000000	-0.002330
2011.000000	-0.002318
2010.000000	-0.002310
2009.000000	-0.002314
2008.000000	-0.002323
2007.000000	-0.002325
2006.000000	-0.002313
2005.000000	-0.002297
2004.000000	-0.002293
2003.000000	-0.002300
2002.000000	-0.002303
2001.000000	-0.002289
2000.000000	-0.002267
1999.000000	-0.002257
1998.000000	-0.002268
1997.000000	-0.002291
1996.000000	-0.002311
1995.000000	-0.002324
1994.000000	-0.002326
1993.000000	-0.002312
1992.000000	-0.002281
1991.000000	-0.002247
1990.000000	-0.002226
1989.000000	-0.002224
1988.000000	-0.002230
1987.000000	-0.002237
1986.000000	-0.002241
1985.000000	-0.002242
1984.000000	-0.002243
1983.000000	-0.002250
1982.000000	-0.002259
1981.000000	-0.002258
1980.000000	-0.002238
1979.000000	-0.002213
1978.000000	-0.002209
1977.000000	-0.002234
1976.000000	-0.002271
1975.000000	-0.002298
1974.000000	-0.002304
1973.000000	-0.002293
1972.000000	-0.002268
1971.000000	-0.002239
1970.000000	-0.002216
1969.000000	-0.002205
1968.000000	-0.002202
1967.000000	-0.002203
1966.000000	-0.002207
1965.000000	-0.002213
1964.000000	-0.002215
1963.000000	-0.002211
1962.000000	-0.002208
1961.000000	-0.002213
1960.000000	-0.002221
1959.000000	-0.002226
1958.000000	-0.002223
1957.000000	-0.002215
1956.000000	-0.002202
1955.000000	-0.002187
1954.000000	-0.002180
1953.000000	-0.002188
1952.000000	-0.002209
1951.000000	-0.002232
1950.000000	-0.002251
1949.000000	-0.002264
1948.000000	-0.002268
1947.000000	-0.002258
1946.000000	-0.002237
1945.000000	-0.002216
1944.000000	-0.002200
1943.000000	-0.002188
1942.000000	-0.002177
1941.000000	-0.002175
1940.000000	-0.002191
1939.000000	-0.002222
1938.000000	-0.002251
1937.000000	-0.002260
1936.000000	-0.002245
1935.000000	-0.002219
1934.000000	-0.002197
1933.000000	-0.002188
1932.000000	-0.002191
1931.000000	-0.002201
1930.000000	-0.002211
1929.000000	-0.002214
1928.000000	-0.002208
1927.000000	-0.002196
1926.000000	-0.002183
1925.000000	-0.002177
1924.000000	-0.002177
1923.000000	-0.002181
1922.000000	-0.002185
1921.000000	-0.002181
1920.000000	-0.002170
1919.000000	-0.002158
1918.000000	-0.002148
1917.000000	-0.002137
1916.000000	-0.002124
1915.000000	-0.002118
1914.000000	-0.002127
1913.000000	-0.002149
1912.000000	-0.002166
1911.000000	-0.002169
1910.000000	-0.002159
1909.000000	-0.002147
1908.000000	-0.002142
1907.000000	-0.002148
1906.000000	-0.002169
1905.000000	-0.002199
1904.000000	-0.002224
1903.000000	-0.002231
1902.000000	-0.002223
1901.000000	-0.002209
1900.000000	-0.002198
1899.000000	-0.002195
1898.000000	-0.002196
1897.000000	-0.002196
1896.000000	-0.002190
1895.000000	-0.002179
1894.000000	-0.002175
1893.000000	-0.002183
1892.000000	-0.002197
1891.000000	-0.002198
1890.000000	-0.002182
1889.000000	-0.002162
1888.000000	-0.002155
1887.000000	-0.002162
1886.000000	-0.002172
1885.000000	-0.002178
1884.000000	-0.002180
1883.000000	-0.002181
1882.000000	-0.002178
1881.000000	-0.002167
1880.000000	-0.002151
1879.000000	-0.002140
1878.000000	-0.002141
1877.000000	-0.002150
1876.000000	-0.002162
1875.000000	-0.002178
1874.000000	-0.002195
1873.000000	-0.002207
1872.000000	-0.002203
1871.000000	-0.002183
1870.000000	-0.002163
1869.000000	-0.002156
1868.000000	-0.002167
1867.000000	-0.002183
1866.000000	-0.002187
1865.000000	-0.002171
1864.000000	-0.002141
1863.000000	-0.002115
1862.000000	-0.002105
1861.000000	-0.002110
1860.000000	-0.002121
1859.000000	-0.002136
1858.000000	-0.002154
1857.000000	-0.002167
1856.000000	-0.002168
1855.000000	-0.002155
1854.000000	-0.002138
1853.000000	-0.002124
1852.000000	-0.002109
1851.000000	-0.002098
1850.000000	-0.002097
1849.000000	-0.002110
1848.000000	-0.002128
1847.000000	-0.002139
1846.000000	-0.002141
1845.000000	-0.002131
1844.000000	-0.002100
1843.000000	-0.002054
1842.000000	-0.002015
1841.000000	-0.002006
1840.000000	-0.002023
1839.000000	-0.002048
1838.000000	-0.002064
1837.000000	-0.002075
1836.000000	-0.002089
1835.000000	-0.002108
1834.000000	-0.002125
1833.000000	-0.002134
1832.000000	-0.002141
1831.000000	-0.002155
1830.000000	-0.002178
1829.000000	-0.002188
1828.000000	-0.002169
1827.000000	-0.002124
1826.000000	-0.002081
1825.000000	-0.002065
1824.000000	-0.002075
1823.000000	-0.002096
1822.000000	-0.002107
1821.000000	-0.002104
1820.000000	-0.002089
1819.000000	-0.002075
1818.000000	-0.002071
1817.000000	-0.002079
1816.000000	-0.002093
1815.000000	-0.002100
1814.000000	-0.002097
1813.000000	-0.002088
1812.000000	-0.002081
1811.000000	-0.002081
1810.000000	-0.002084
1809.000000	-0.002081
1808.000000	-0.002065
1807.000000	-0.002040
1806.000000	-0.002019
1805.000000	-0.002016
1804.000000	-0.002028
1803.000000	-0.002044
1802.000000	-0.002060
1801.000000	-0.002076
1800.000000	-0.002094
1799.000000	-0.002103
1798.000000	-0.002094
1797.000000	-0.002068
1796.000000	-0.002037
1795.000000	-0.002019
1794.000000	-0.002027
1793.000000	-0.002058
1792.000000	-0.002087
1791.000000	-0.002093
1790.000000	-0.002076
1789.000000	-0.002049
1788.000000	-0.002031
1787.000000	-0.002028
1786.000000	-0.002037
1785.000000	-0.002054
1784.000000	-0.002068
1783.000000	-0.002077
1782.000000	-0.002081
1781.000000	-0.002076
1780.000000	-0.002061
1779.000000	-0.002047
1778.000000	-0.002050
1777.000000	-0.002068
1776.000000	-0.002075
1775.000000	-0.002055
1774.000000	-0.002023
1773.000000	-0.002008
1772.000000	-0.002012
1771.000000	-0.002016
1770.000000	-0.002004
1769.000000	-0.001985
1768.000000	-0.001982
1767.000000	-0.002002
1766.000000	-0.002029
1765.000000	-0.002038
1764.000000	-0.002021
1763.000000	-0.001993
1762.000000	-0.001972
1761.000000	-0.001960
1760.000000	-0.001944
1759.000000	-0.001919
1758.000000	-0.001906
1757.000000	-0.001922
1756.000000	-0.001950
1755.000000	-0.001956
1754.000000	-0.001924
1753.000000	-0.001877
1752.000000	-0.001854
1751.000000	-0.001870
1750.000000	-0.001909
1749.000000	-0.001947
1748.000000	-0.001972
1747.000000	-0.001984
1746.000000	-0.001985
1745.000000	-0.001975
1744.000000	-0.001953
1743.000000	-0.001916
1742.000000	-0.001866
1741.000000	-0.001819
1740.000000	-0.001796
1739.000000	-0.001805
1738.000000	-0.001831
1737.000000	-0.001855
1736.000000	-0.001870
1735.000000	-0.001877
1734.000000	-0.001864
1733.000000	-0.001826
1732.000000	-0.001787
1731.000000	-0.001774
1730.000000	-0.001792
1729.000000	-0.001821
1728.000000	-0.001833
1727.000000	-0.001816
1726.000000	-0.001778
1725.000000	-0.001729
1724.000000	-0.001683
1723.000000	-0.001650
1722.000000	-0.001635
1721.000000	-0.001634
1720.000000	-0.001639
1719.000000	-0.001646
1718.000000	-0.001637
1717.000000	-0.001589
1716.000000	-0.001504
1715.000000	-0.001408
1714.000000	-0.001335
1713.000000	-0.001304
1712.000000	-0.001303
1711.000000	-0.001303
1710.000000	-0.001281
1709.000000	-0.001233
1708.000000	-0.001171
1707.000000	-0.001120
1706.000000	-0.001094
1705.000000	-0.001083
1704.000000	-0.001058
1703.000000	-0.001003
1702.000000	-0.000942
1701.000000	-0.000910
1700.000000	-0.000901
1699.000000	-0.000888
1698.000000	-0.000873
1697.000000	-0.000877
1696.000000	-0.000908
1695.000000	-0.000936
1694.000000	-0.000937
1693.000000	-0.000920
1692.000000	-0.000909
1691.000000	-0.000915
1690.000000	-0.000933
1689.000000	-0.000943
1688.000000	-0.000930
1687.000000	-0.000898
1686.000000	-0.000872
1685.000000	-0.000873
1684.000000	-0.000883
1683.000000	-0.000886
1682.000000	-0.000879
1681.000000	-0.000863
1680.000000	-0.000836
1679.000000	-0.000806
1678.000000	-0.000785
1677.000000	-0.000783
1676.000000	-0.000789
1675.000000	-0.000788
1674.000000	-0.000785
1673.000000	-0.000792
1672.000000	-0.000803
1671.000000	-0.000801
1670.000000	-0.000779
1669.000000	-0.000750
1668.000000	-0.000725
1667.000000	-0.000707
1666.000000	-0.000694
1665.000000	-0.000692
1664.000000	-0.000699
1663.000000	-0.000693
1662.000000	-0.000659
1661.000000	-0.000608
1660.000000	-0.000564
1659.000000	-0.000550
1658.000000	-0.000573
1657.000000	-0.000618
1656.000000	-0.000654
1655.000000	-0.000661
1654.000000	-0.000635
1653.000000	-0.000583
1652.000000	-0.000537
1651.000000	-0.000514
1650.000000	-0.000500
1649.000000	-0.000485
1648.000000	-0.000478
1647.000000	-0.000485
1646.000000	-0.000502
1645.000000	-0.000513
1644.000000	-0.000515
1643.000000	-0.000516
1642.000000	-0.000533
1641.000000	-0.000566
1640.000000	-0.000601
1639.000000	-0.000626
1638.000000	-0.000640
1637.000000	-0.000647
1636.000000	-0.000643
1635.000000	-0.000630
1634.000000	-0.000615
1633.000000	-0.000606
1632.000000	-0.000604
1631.000000	-0.000606
1630.000000	-0.000610
1629.000000	-0.000615
1628.000000	-0.000620
1627.000000	-0.000626
1626.000000	-0.000630
1625.000000	-0.000628
1624.000000	-0.000621
1623.000000	-0.000618
1622.000000	-0.000636
1621.000000	-0.000672
1620.000000	-0.000698
1619.000000	-0.000694
1618.000000	-0.000664
1617.000000	-0.000634
1616.000000	-0.000625
1615.000000	-0.000638
1614.000000	-0.000661
1613.000000	-0.000682
1612.000000	-0.000695
1611.000000	-0.000701
1610.000000	-0.000700
1609.000000	-0.000690
1608.000000	-0.000664
1607.000000	-0.000629
1606.000000	-0.000600
1605.000000	-0.000578
1604.000000	-0.000555
1603.000000	-0.000528
1602.000000	-0.000508
1601.000000	-0.000502
1600.000000	-0.000503
1599.000000	-0.000499
1598.000000	-0.000491
1597.000000	-0.000488
1596.000000	-0.000501
1595.000000	-0.000532
1594.000000	-0.000581
1593.000000	-0.000632
1592.000000	-0.000670
1591.000000	-0.000692
1590.000000	-0.000709
1589.000000	-0.000726
1588.000000	-0.000732
1587.000000	-0.000716
1586.000000	-0.000692
1585.000000	-0.000682
1584.000000	-0.000692
1583.000000	-0.000719
1582.000000	-0.000762
1581.000000	-0.000808
1580.000000	-0.000831
1579.000000	-0.000811
1578.000000	-0.000752
1577.000000	-0.000685
1576.000000	-0.000640
1575.000000	-0.000628
1574.000000	-0.000642
1573.000000	-0.000670
1572.000000	-0.000701
1571.000000	-0.000735
1570.000000	-0.000770
1569.000000	-0.000797
1568.000000	-0.000801
1567.000000	-0.000773
1566.000000	-0.000719
1565.000000	-0.000661
1564.000000	-0.000612
1563.000000	-0.000579
1562.000000	-0.000551
1561.000000	-0.000522
1560.000000	-0.000493
1559.000000	-0.000469
1558.000000	-0.000486
1557.000000	-0.000549
1556.000000	-0.000620
1555.000000	-0.000675
1554.000000	-0.000718
1553.000000	-0.000758
1552.000000	-0.000798
1551.000000	-0.000837
1550.000000	-0.000872
1549.000000	-0.000903
1548.000000	-0.000923
1547.000000	-0.000935
1546.000000	-0.000967
1545.000000	-0.001047
1544.000000	-0.001170
1543.000000	-0.001291
1542.000000	-0.001356
1541.000000	-0.001358
1540.000000	-0.001348
1539.000000	-0.001385
1538.000000	-0.001468
1537.000000	-0.001549
1536.000000	-0.001595
1535.000000	-0.001610
1534.000000	-0.001614
1533.000000	-0.001625
1532.000000	-0.001664
1531.000000	-0.001759
1530.000000	-0.001910
1529.000000	-0.002070
1528.000000	-0.002161
1527.000000	-0.002150
1526.000000	-0.002084
1525.000000	-0.002026
1524.000000	-0.001983
1523.000000	-0.001930
1522.000000	-0.001873
1521.000000	-0.001847
1520.000000	-0.001854
1519.000000	-0.001860
1518.000000	-0.001868
1517.000000	-0.001935
1516.000000	-0.002088
1515.000000	-0.002247
1514.000000	-0.002290
1513.000000	-0.002176
1512.000000	-0.001988
1511.000000	-0.001861
1510.000000	-0.001860
1509.000000	-0.001947
1508.000000	-0.002038
1507.000000	-0.002066
1506.000000	-0.002030
1505.000000	-0.001966
1504.000000	-0.001912
1503.000000	-0.001899
1502.000000	-0.001947
1501.000000	-0.002042
1500.000000	-0.002137
1499.000000	-0.002192
1498.000000	-0.002201
1497.000000	-0.002177
1496.000000	-0.002124
1495.000000	-0.002043
1494.000000	-0.001963
1493.000000	-0.001926
1492.000000	-0.001961
1491.000000	-0.002060
1490.000000	-0.002182
1489.000000	-0.002283
1488.000000	-0.002350
1487.000000	-0.002408
1486.000000	-0.002507
1485.000000	-0.002674
1484.000000	-0.002867
1483.000000	-0.003011
1482.000000	-0.003063
1481.000000	-0.003046
1480.000000	-0.003006
1479.000000	-0.002955
1478.000000	-0.002881
1477.000000	-0.002785
1476.000000	-0.002698
1475.000000	-0.002651
1474.000000	-0.002648
1473.000000	-0.002671
1472.000000	-0.002698
1471.000000	-0.002719
1470.000000	-0.002725
1469.000000	-0.002719
1468.000000	-0.002744
1467.000000	-0.002894
1466.000000	-0.003243
1465.000000	-0.003695
1464.000000	-0.003975
1463.000000	-0.003873
1462.000000	-0.003453
1461.000000	-0.002973
1460.000000	-0.002652
1459.000000	-0.002530
1458.000000	-0.002514
1457.000000	-0.002520
1456.000000	-0.002525
1455.000000	-0.002531
1454.000000	-0.002538
1453.000000	-0.002575
1452.000000	-0.002685
1451.000000	-0.002839
1450.000000	-0.002928
1449.000000	-0.002864
1448.000000	-0.002679
1447.000000	-0.002506
1446.000000	-0.002440
1445.000000	-0.002452
1444.000000	-0.002451
1443.000000	-0.002400
1442.000000	-0.002335
1441.000000	-0.002305
1440.000000	-0.002315
1439.000000	-0.002356
1438.000000	-0.002441
1437.000000	-0.002574
1436.000000	-0.002687
1435.000000	-0.002677
1434.000000	-0.002522
1433.000000	-0.002302
1432.000000	-0.002122
1431.000000	-0.002026
1430.000000	-0.001989
1429.000000	-0.001983
1428.000000	-0.002008
1427.000000	-0.002078
1426.000000	-0.002210
1425.000000	-0.002425
1424.000000	-0.002709
1423.000000	-0.002973
1422.000000	-0.003084
1421.000000	-0.002967
1420.000000	-0.002667
1419.000000	-0.002345
1418.000000	-0.002143
1417.000000	-0.002071
1416.000000	-0.002053
1415.000000	-0.002033
1414.000000	-0.002010
1413.000000	-0.002008
1412.000000	-0.002040
1411.000000	-0.002104
1410.000000	-0.002188
1409.000000	-0.002267
1408.000000	-0.002310
1407.000000	-0.002293
1406.000000	-0.002218
1405.000000	-0.002117
1404.000000	-0.002027
1403.000000	-0.001969
1402.000000	-0.001947
1401.000000	-0.001955
1400.000000	-0.001983
1399.000000	-0.002018
1398.000000	-0.002046
1397.000000	-0.002061
1396.000000	-0.002055
1395.000000	-0.002011
1394.000000	-0.001927
1393.000000	-0.001823
1392.000000	-0.001732
1391.000000	-0.001678
1390.000000	-0.001668
1389.000000	-0.001688
1388.000000	-0.001704
1387.000000	-0.001682
1386.000000	-0.001623
1385.000000	-0.001558
1384.000000	-0.001518
1383.000000	-0.001506
1382.000000	-0.001512
1381.000000	-0.001547
1380.000000	-0.001633
1379.000000	-0.001754
1378.000000	-0.001842
1377.000000	-0.001834
1376.000000	-0.001725
1375.000000	-0.001575
1374.000000	-0.001455
1373.000000	-0.001392
1372.000000	-0.001368
1371.000000	-0.001346
1370.000000	-0.001313
1369.000000	-0.001272
1368.000000	-0.001234
1367.000000	-0.001201
1366.000000	-0.001182
1365.000000	-0.001186
1364.000000	-0.001208
1363.000000	-0.001223
1362.000000	-0.001213
1361.000000	-0.001186
1360.000000	-0.001163
1359.000000	-0.001155
1358.000000	-0.001161
1357.000000	-0.001182
1356.000000	-0.001227
1355.000000	-0.001297
1354.000000	-0.001391
1353.000000	-0.001511
1352.000000	-0.001641
1351.000000	-0.001742
1350.000000	-0.001767
1349.000000	-0.001705
1348.000000	-0.001597
1347.000000	-0.001495
1346.000000	-0.001427
1345.000000	-0.001392
1344.000000	-0.001377
1343.000000	-0.001366
1342.000000	-0.001349
1341.000000	-0.001328
1340.000000	-0.001326
1339.000000	-0.001354
1338.000000	-0.001390
1337.000000	-0.001394
1336.000000	-0.001350
1335.000000	-0.001279
1334.000000	-0.001224
1333.000000	-0.001206
1332.000000	-0.001211
1331.000000	-0.001209
1330.000000	-0.001181
1329.000000	-0.001139
1328.000000	-0.001117
1327.000000	-0.001133
1326.000000	-0.001175
1325.000000	-0.001213
1324.000000	-0.001226
1323.000000	-0.001208
1322.000000	-0.001162
1321.000000	-0.001100
1320.000000	-0.001041
1319.000000	-0.000996
1318.000000	-0.000965
1317.000000	-0.000942
1316.000000	-0.000924
1315.000000	-0.000905
1314.000000	-0.000869
1313.000000	-0.000811
1312.000000	-0.000752
1311.000000	-0.000725
1310.000000	-0.000735
1309.000000	-0.000751
1308.000000	-0.000745
1307.000000	-0.000721
1306.000000	-0.000704
1305.000000	-0.000703
1304.000000	-0.000705
1303.000000	-0.000698
1302.000000	-0.000686
1301.000000	-0.000676
1300.000000	-0.000674
1299.000000	-0.000678
1298.000000	-0.000687
1297.000000	-0.000697
1296.000000	-0.000704
1295.000000	-0.000704
1294.000000	-0.000695
1293.000000	-0.000676
1292.000000	-0.000646
1291.000000	-0.000616
1290.000000	-0.000600
1289.000000	-0.000602
1288.000000	-0.000609
1287.000000	-0.000602
1286.000000	-0.000573
1285.000000	-0.000531
1284.000000	-0.000481
1283.000000	-0.000422
1282.000000	-0.000351
1281.000000	-0.000275
1280.000000	-0.000201
1279.000000	-0.000136
1278.000000	-0.000083
1277.000000	-0.000049
1276.000000	-0.000041
1275.000000	-0.000067
1274.000000	-0.000138
1273.000000	-0.000257
1272.000000	-0.000417
1271.000000	-0.000590
1270.000000	-0.000743
1269.000000	-0.000859
1268.000000	-0.000938
1267.000000	-0.000989
1266.000000	-0.001019
1265.000000	-0.001039
1264.000000	-0.001054
1263.000000	-0.001059
1262.000000	-0.001041
1261.000000	-0.000995
1260.000000	-0.000925
1259.000000	-0.000847
1258.000000	-0.000768
1257.000000	-0.000687
1256.000000	-0.000601
1255.000000	-0.000521
1254.000000	-0.000458
1253.000000	-0.000411
1252.000000	-0.000359
1251.000000	-0.000281
1250.000000	-0.000166
1249.000000	-0.000026
1248.000000	0.000126
1247.000000	0.000288
1246.000000	0.000470
1245.000000	0.000672
1244.000000	0.000876
1243.000000	0.001056
1242.000000	0.001198
1241.000000	0.001312
1240.000000	0.001422
1239.000000	0.001535
1238.000000	0.001633
1237.000000	0.001688
1236.000000	0.001689
1235.000000	0.001647
1234.000000	0.001579
1233.000000	0.001491
1232.000000	0.001385
1231.000000	0.001268
1230.000000	0.001150
1229.000000	0.001039
1228.000000	0.000933
1227.000000	0.000833
1226.000000	0.000743
1225.000000	0.000664
1224.000000	0.000590
1223.000000	0.000515
1222.000000	0.000443
1221.000000	0.000385
1220.000000	0.000342
1219.000000	0.000302
1218.000000	0.000256
1217.000000	0.000209
1216.000000	0.000169
1215.000000	0.000138
1214.000000	0.000107
1213.000000	0.000068
1212.000000	0.000025
1211.000000	-0.000005
1210.000000	-0.000010
1209.000000	0.000004
1208.000000	0.000018
1207.000000	0.000019
1206.000000	0.000004
1205.000000	-0.000015
1204.000000	-0.000032
1203.000000	-0.000044
1202.000000	-0.000057
1201.000000	-0.000072
1200.000000	-0.000083
1199.000000	-0.000083
1198.000000	-0.000074
1197.000000	-0.000071
1196.000000	-0.000083
1195.000000	-0.000096
1194.000000	-0.000082
1193.000000	-0.000028
1192.000000	0.000049
1191.000000	0.000118
1190.000000	0.000155
1189.000000	0.000161
1188.000000	0.000140
1187.000000	0.000101
1186.000000	0.000062
1185.000000	0.000046
1184.000000	0.000065
1183.000000	0.000103
1182.000000	0.000123
1181.000000	0.000110
1180.000000	0.000078
1179.000000	0.000059
1178.000000	0.000059
1177.000000	0.000065
1176.000000	0.000061
1175.000000	0.000051
1174.000000	0.000049
1173.000000	0.000057
1172.000000	0.000065
1171.000000	0.000055
1170.000000	0.000017
1169.000000	-0.000049
1168.000000	-0.000128
1167.000000	-0.000195
1166.000000	-0.000226
1165.000000	-0.000216
1164.000000	-0.000167
1163.000000	-0.000093
1162.000000	-0.000018
1161.000000	0.000028
1160.000000	0.000035
1159.000000	0.000021
1158.000000	0.000011
1157.000000	0.000009
1156.000000	-0.000003
1155.000000	-0.000034
1154.000000	-0.000062
1153.000000	-0.000058
1152.000000	-0.000017
1151.000000	0.000030
1150.000000	0.000045
1149.000000	0.000013
1148.000000	-0.000035
1147.000000	-0.000050
1146.000000	-0.000007
1145.000000	0.000066
1144.000000	0.000121
1143.000000	0.000146
1142.000000	0.000166
1141.000000	0.000202
1140.000000	0.000237
1139.000000	0.000241
1138.000000	0.000210
1137.000000	0.000160
1136.000000	0.000117
1135.000000	0.000096
1134.000000	0.000115
1133.000000	0.000175
1132.000000	0.000255
1131.000000	0.000323
1130.000000	0.000358
1129.000000	0.000356
1128.000000	0.000324
1127.000000	0.000274
1126.000000	0.000233
1125.000000	0.000229
1124.000000	0.000261
1123.000000	0.000295
1122.000000	0.000301
1121.000000	0.000275
1120.000000	0.000233
1119.000000	0.000181
1118.000000	0.000121
1117.000000	0.000070
1116.000000	0.000056
1115.000000	0.000090
1114.000000	0.000149
1113.000000	0.000191
1112.000000	0.000187
1111.000000	0.000137
1110.000000	0.000066
1109.000000	0.000014
1108.000000	0.000011
1107.000000	0.000058
1106.000000	0.000126
1105.000000	0.000181
1104.000000	0.000206
1103.000000	0.000208
1102.000000	0.000199
1101.000000	0.000188
1100.000000	0.000173
1099.000000	0.000154
1098.000000	0.000124
1097.000000	0.000077
1096.000000	0.000014
1095.000000	-0.000042
1094.000000	-0.000068
1093.000000	-0.000058
1092.000000	-0.000034
1091.000000	-0.000023
1090.000000	-0.000027
1089.000000	-0.000038
1088.000000	-0.000055
1087.000000	-0.000085
1086.000000	-0.000122
1085.000000	-0.000150
1084.000000	-0.000159
1083.000000	-0.000166
1082.000000	-0.000191
1081.000000	-0.000237
1080.000000	-0.000289
1079.000000	-0.000339
1078.000000	-0.000392
1077.000000	-0.000448
1076.000000	-0.000492
1075.000000	-0.000520
1074.000000	-0.000546
1073.000000	-0.000589
1072.000000	-0.000644
1071.000000	-0.000682
1070.000000	-0.000690
1069.000000	-0.000684
1068.000000	-0.000691
1067.000000	-0.000723
1066.000000	-0.000761
1065.000000	-0.000787
1064.000000	-0.000793
1063.000000	-0.000795
1062.000000	-0.000812
1061.000000	-0.000853
1060.000000	-0.000903
1059.000000	-0.000935
1058.000000	-0.000933
1057.000000	-0.000909
1056.000000	-0.000897
1055.000000	-0.000920
1054.000000	-0.000963
1053.000000	-0.000990
1052.000000	-0.000976
1051.000000	-0.000941
1050.000000	-0.000919
1049.000000	-0.000915
1048.000000	-0.000905
1047.000000	-0.000884
1046.000000	-0.000889
1045.000000	-0.000961
1044.000000	-0.001092
1043.000000	-0.001210
1042.000000	-0.001247
1041.000000	-0.001197
1040.000000	-0.001119
1039.000000	-0.001076
1038.000000	-0.001086
1037.000000	-0.001120
1036.000000	-0.001147
1035.000000	-0.001165
1034.000000	-0.001192
1033.000000	-0.001229
1032.000000	-0.001240
1031.000000	-0.001194
1030.000000	-0.001106
1029.000000	-0.001036
1028.000000	-0.001021
1027.000000	-0.001031
1026.000000	-0.001008
1025.000000	-0.000939
1024.000000	-0.000871
1023.000000	-0.000853
1022.000000	-0.000880
1021.000000	-0.000907
1020.000000	-0.000909
1019.000000	-0.000898
1018.000000	-0.000894
1017.000000	-0.000890
1016.000000	-0.000864
1015.000000	-0.000806
1014.000000	-0.000735
1013.000000	-0.000674
1012.000000	-0.000634
1011.000000	-0.000610
1010.000000	-0.000585
1009.000000	-0.000558
1008.000000	-0.000544
1007.000000	-0.000551
1006.000000	-0.000558
1005.000000	-0.000521
1004.000000	-0.000425
1003.000000	-0.000313
1002.000000	-0.000241
1001.000000	-0.000213
1000.000000	-0.000184
999.000000	-0.000117
998.000000	-0.000030
997.000000	0.000035
996.000000	0.000061
995.000000	0.000058
994.000000	0.000049
993.000000	0.000050
992.000000	0.000071
991.000000	0.000110
990.000000	0.000153
989.000000	0.000192
988.000000	0.000233
987.000000	0.000286
986.000000	0.000353
985.000000	0.000427
984.000000	0.000505
983.000000	0.000582
982.000000	0.000641
981.000000	0.000665
980.000000	0.000656
979.000000	0.000640
978.000000	0.000641
977.000000	0.000670
976.000000	0.000715
975.000000	0.000757
974.000000	0.000772
973.000000	0.000752
972.000000	0.000713
971.000000	0.000676
970.000000	0.000656
969.000000	0.000659
968.000000	0.000687
967.000000	0.000731
966.000000	0.000764
965.000000	0.000761
964.000000	0.000722
963.000000	0.000677
962.000000	0.000656
961.000000	0.000680
960.000000	0.000748
959.000000	0.000838
958.000000	0.000905
957.000000	0.000907
956.000000	0.000851
955.000000	0.000778
954.000000	0.000726
953.000000	0.000697
952.000000	0.000682
951.000000	0.000684
950.000000	0.000703
949.000000	0.000724
948.000000	0.000731
947.000000	0.000725
946.000000	0.000712
945.000000	0.000684
944.000000	0.000633
943.000000	0.000574
942.000000	0.000536
941.000000	0.000526
940.000000	0.000517
939.000000	0.000484
938.000000	0.000439
937.000000	0.000412
936.000000	0.000414
935.000000	0.000431
934.000000	0.000446
933.000000	0.000460
932.000000	0.000483
931.000000	0.000510
930.000000	0.000527
929.000000	0.000532
928.000000	0.000541
927.000000	0.000566
926.000000	0.000601
925.000000	0.000625
924.000000	0.000622
923.000000	0.000592
922.000000	0.000545
921.000000	0.000502
920.000000	0.000478
919.000000	0.000477
918.000000	0.000481
917.000000	0.000476
916.000000	0.000464
915.000000	0.000460
914.000000	0.000474
913.000000	0.000503
912.000000	0.000540
911.000000	0.000576
910.000000	0.000605
909.000000	0.000623
908.000000	0.000632
907.000000	0.000632
906.000000	0.000618
905.000000	0.000600
904.000000	0.000601
903.000000	0.000633
902.000000	0.000672
901.000000	0.000683
900.000000	0.000662
899.000000	0.000631
898.000000	0.000602
897.000000	0.000581
896.000000	0.000579
895.000000	0.000614
894.000000	0.000673
893.000000	0.000718
892.000000	0.000732
891.000000	0.000742
890.000000	0.000781
889.000000	0.000835
888.000000	0.000859
887.000000	0.000832
886.000000	0.000786
885.000000	0.000772
884.000000	0.000816
883.000000	0.000888
882.000000	0.000940
881.000000	0.000949
880.000000	0.000938
879.000000	0.000934
878.000000	0.000935
877.000000	0.000921
876.000000	0.000907
875.000000	0.000930
874.000000	0.000996
873.000000	0.001066
872.000000	0.001100
871.000000	0.001098
870.000000	0.001098
869.000000	0.001139
868.000000	0.001230
867.000000	0.001333
866.000000	0.001389
865.000000	0.001377
864.000000	0.001348
863.000000	0.001378
862.000000	0.001486
861.000000	0.001614
860.000000	0.001711
859.000000	0.001784
858.000000	0.001873
857.000000	0.002004
856.000000	0.002181
855.000000	0.002412
854.000000	0.002699
853.000000	0.003013
852.000000	0.003304
851.000000	0.003518
850.000000	0.003601
849.000000	0.003511
848.000000	0.003252
847.000000	0.002891
846.000000	0.002519
845.000000	0.002202
844.000000	0.001960
843.000000	0.001785
842.000000	0.001647
841.000000	0.001509
840.000000	0.001350
839.000000	0.001180
838.000000	0.001022
837.000000	0.000896
836.000000	0.000815
835.000000	0.000780
834.000000	0.000772
833.000000	0.000750
832.000000	0.000691
831.000000	0.000618
830.000000	0.000579
829.000000	0.000596
828.000000	0.000648
827.000000	0.000702
826.000000	0.000743
825.000000	0.000775
824.000000	0.000817
823.000000	0.000879
822.000000	0.000954
821.000000	0.001024
820.000000	0.001072
819.000000	0.001101
818.000000	0.001123
817.000000	0.001156
816.000000	0.001206
815.000000	0.001255
814.000000	0.001262
813.000000	0.001211
812.000000	0.001135
811.000000	0.001095
810.000000	0.001105
809.000000	0.001130
808.000000	0.001138
807.000000	0.001131
806.000000	0.001121
805.000000	0.001113
804.000000	0.001113
803.000000	0.001143
802.000000	0.001194
801.000000	0.001223
800.000000	0.001198
799.000000	0.001146
798.000000	0.001120
797.000000	0.001137
796.000000	0.001164
795.000000	0.001170
794.000000	0.001169
793.000000	0.001190
792.000000	0.001246
791.000000	0.001313
790.000000	0.001353
789.000000	0.001352
788.000000	0.001328
787.000000	0.001315
786.000000	0.001335
785.000000	0.001388
784.000000	0.001462
783.000000	0.001523
782.000000	0.001532
781.000000	0.001482
780.000000	0.001419
779.000000	0.001391
778.000000	0.001390
777.000000	0.001379
776.000000	0.001361
775.000000	0.001374
774.000000	0.001426
773.000000	0.001470
772.000000	0.001472
771.000000	0.001453
770.000000	0.001452
769.000000	0.001493
768.000000	0.001577
767.000000	0.001682
766.000000	0.001752
765.000000	0.001729
764.000000	0.001613
763.000000	0.001475
762.000000	0.001377
761.000000	0.001329
760.000000	0.001315
759.000000	0.001328
758.000000	0.001355
757.000000	0.001362
756.000000	0.001335
755.000000	0.001305
754.000000	0.001312
753.000000	0.001367
752.000000	0.001461
751.000000	0.001560
750.000000	0.001604
749.000000	0.001544
748.000000	0.001412
747.000000	0.001297
746.000000	0.001251
745.000000	0.001247
744.000000	0.001260
743.000000	0.001319
742.000000	0.001445
741.000000	0.001598
740.000000	0.001718
739.000000	0.001787
738.000000	0.001806
737.000000	0.001770
736.000000	0.001697
735.000000	0.001634
734.000000	0.001605
733.000000	0.001591
732.000000	0.001589
731.000000	0.001623
730.000000	0.001686
729.000000	0.001729
728.000000	0.001732
727.000000	0.001718
726.000000	0.001714
725.000000	0.001723
724.000000	0.001757
723.000000	0.001847
722.000000	0.001977
721.000000	0.002075
720.000000	0.002089
719.000000	0.002036
718.000000	0.001963
717.000000	0.001901
716.000000	0.001889
715.000000	0.001953
714.000000	0.002044
713.000000	0.002068
712.000000	0.001990
711.000000	0.001876
710.000000	0.001789
709.000000	0.001722
708.000000	0.001656
707.000000	0.001599
706.000000	0.001559
705.000000	0.001529
704.000000	0.001502
703.000000	0.001504
702.000000	0.001530
701.000000	0.001515
700.000000	0.001436
