# Supplementary material for: Real-time monitoring of the reversible capture and release of CO2 on anthraquinone and riboflavin-modified graphitic electrodes using ATR-SEIRAS
Source: Chem Sci. 2025 Nov 4;16(48):23189–202. doi: 10.1039/d5sc05427c (PMC12584010; doi:10.1039/d5sc05427c)
Supplement: SC-016-D5SC05427C-s001 [file SC-016-D5SC05427C-s001.zip › Data Folders/Main Figures/Figure3/3b/042.ASC]

PE IR       SUBTECH     SPECTRUM    ASCII       PEDS        4.00        
   -1
042.ASC
25/02/11
15:07:41.00
25/02/11
15:07:41.00
Administrator

700.000000
#HDR
-1
-1
#GR
Wavenumber
A
1.0
0.0
4000.000000
-1.000000
3301
8
0.004150
-0.004975
#DATA
4000.000000	-0.002677
3999.000000	-0.002707
3998.000000	-0.002759
3997.000000	-0.002820
3996.000000	-0.002881
3995.000000	-0.002926
3994.000000	-0.002941
3993.000000	-0.002922
3992.000000	-0.002879
3991.000000	-0.002831
3990.000000	-0.002796
3989.000000	-0.002780
3988.000000	-0.002781
3987.000000	-0.002795
3986.000000	-0.002811
3985.000000	-0.002820
3984.000000	-0.002817
3983.000000	-0.002805
3982.000000	-0.002789
3981.000000	-0.002768
3980.000000	-0.002743
3979.000000	-0.002717
3978.000000	-0.002699
3977.000000	-0.002694
3976.000000	-0.002696
3975.000000	-0.002696
3974.000000	-0.002693
3973.000000	-0.002695
3972.000000	-0.002716
3971.000000	-0.002757
3970.000000	-0.002805
3969.000000	-0.002836
3968.000000	-0.002833
3967.000000	-0.002799
3966.000000	-0.002754
3965.000000	-0.002722
3964.000000	-0.002718
3963.000000	-0.002736
3962.000000	-0.002763
3961.000000	-0.002788
3960.000000	-0.002807
3959.000000	-0.002818
3958.000000	-0.002819
3957.000000	-0.002810
3956.000000	-0.002794
3955.000000	-0.002780
3954.000000	-0.002777
3953.000000	-0.002784
3952.000000	-0.002793
3951.000000	-0.002793
3950.000000	-0.002781
3949.000000	-0.002759
3948.000000	-0.002738
3947.000000	-0.002727
3946.000000	-0.002732
3945.000000	-0.002749
3944.000000	-0.002767
3943.000000	-0.002778
3942.000000	-0.002784
3941.000000	-0.002793
3940.000000	-0.002808
3939.000000	-0.002816
3938.000000	-0.002804
3937.000000	-0.002766
3936.000000	-0.002714
3935.000000	-0.002667
3934.000000	-0.002643
3933.000000	-0.002651
3932.000000	-0.002681
3931.000000	-0.002711
3930.000000	-0.002723
3929.000000	-0.002711
3928.000000	-0.002688
3927.000000	-0.002671
3926.000000	-0.002671
3925.000000	-0.002687
3924.000000	-0.002711
3923.000000	-0.002728
3922.000000	-0.002730
3921.000000	-0.002717
3920.000000	-0.002701
3919.000000	-0.002696
3918.000000	-0.002708
3917.000000	-0.002725
3916.000000	-0.002731
3915.000000	-0.002720
3914.000000	-0.002701
3913.000000	-0.002688
3912.000000	-0.002684
3911.000000	-0.002683
3910.000000	-0.002681
3909.000000	-0.002686
3908.000000	-0.002707
3907.000000	-0.002747
3906.000000	-0.002785
3905.000000	-0.002795
3904.000000	-0.002765
3903.000000	-0.002716
3902.000000	-0.002682
3901.000000	-0.002684
3900.000000	-0.002706
3899.000000	-0.002718
3898.000000	-0.002701
3897.000000	-0.002668
3896.000000	-0.002644
3895.000000	-0.002650
3894.000000	-0.002684
3893.000000	-0.002725
3892.000000	-0.002754
3891.000000	-0.002762
3890.000000	-0.002758
3889.000000	-0.002757
3888.000000	-0.002767
3887.000000	-0.002780
3886.000000	-0.002779
3885.000000	-0.002755
3884.000000	-0.002714
3883.000000	-0.002683
3882.000000	-0.002679
3881.000000	-0.002703
3880.000000	-0.002739
3879.000000	-0.002766
3878.000000	-0.002783
3877.000000	-0.002801
3876.000000	-0.002828
3875.000000	-0.002857
3874.000000	-0.002869
3873.000000	-0.002858
3872.000000	-0.002830
3871.000000	-0.002795
3870.000000	-0.002761
3869.000000	-0.002729
3868.000000	-0.002699
3867.000000	-0.002680
3866.000000	-0.002683
3865.000000	-0.002706
3864.000000	-0.002736
3863.000000	-0.002758
3862.000000	-0.002765
3861.000000	-0.002758
3860.000000	-0.002742
3859.000000	-0.002721
3858.000000	-0.002693
3857.000000	-0.002661
3856.000000	-0.002629
3855.000000	-0.002596
3854.000000	-0.002578
3853.000000	-0.002588
3852.000000	-0.002615
3851.000000	-0.002644
3850.000000	-0.002665
3849.000000	-0.002672
3848.000000	-0.002662
3847.000000	-0.002641
3846.000000	-0.002620
3845.000000	-0.002613
3844.000000	-0.002622
3843.000000	-0.002641
3842.000000	-0.002661
3841.000000	-0.002679
3840.000000	-0.002692
3839.000000	-0.002691
3838.000000	-0.002674
3837.000000	-0.002644
3836.000000	-0.002616
3835.000000	-0.002600
3834.000000	-0.002600
3833.000000	-0.002613
3832.000000	-0.002632
3831.000000	-0.002648
3830.000000	-0.002652
3829.000000	-0.002650
3828.000000	-0.002652
3827.000000	-0.002660
3826.000000	-0.002667
3825.000000	-0.002660
3824.000000	-0.002636
3823.000000	-0.002603
3822.000000	-0.002576
3821.000000	-0.002571
3820.000000	-0.002590
3819.000000	-0.002617
3818.000000	-0.002638
3817.000000	-0.002648
3816.000000	-0.002656
3815.000000	-0.002672
3814.000000	-0.002694
3813.000000	-0.002719
3812.000000	-0.002739
3811.000000	-0.002749
3810.000000	-0.002740
3809.000000	-0.002708
3808.000000	-0.002663
3807.000000	-0.002626
3806.000000	-0.002603
3805.000000	-0.002591
3804.000000	-0.002589
3803.000000	-0.002599
3802.000000	-0.002622
3801.000000	-0.002656
3800.000000	-0.002688
3799.000000	-0.002706
3798.000000	-0.002710
3797.000000	-0.002704
3796.000000	-0.002697
3795.000000	-0.002695
3794.000000	-0.002694
3793.000000	-0.002695
3792.000000	-0.002700
3791.000000	-0.002715
3790.000000	-0.002742
3789.000000	-0.002771
3788.000000	-0.002785
3787.000000	-0.002773
3786.000000	-0.002738
3785.000000	-0.002699
3784.000000	-0.002675
3783.000000	-0.002675
3782.000000	-0.002697
3781.000000	-0.002725
3780.000000	-0.002743
3779.000000	-0.002748
3778.000000	-0.002745
3777.000000	-0.002746
3776.000000	-0.002756
3775.000000	-0.002768
3774.000000	-0.002773
3773.000000	-0.002769
3772.000000	-0.002765
3771.000000	-0.002769
3770.000000	-0.002776
3769.000000	-0.002768
3768.000000	-0.002735
3767.000000	-0.002690
3766.000000	-0.002658
3765.000000	-0.002655
3764.000000	-0.002675
3763.000000	-0.002697
3762.000000	-0.002713
3761.000000	-0.002724
3760.000000	-0.002730
3759.000000	-0.002724
3758.000000	-0.002703
3757.000000	-0.002676
3756.000000	-0.002658
3755.000000	-0.002653
3754.000000	-0.002651
3753.000000	-0.002636
3752.000000	-0.002607
3751.000000	-0.002585
3750.000000	-0.002593
3749.000000	-0.002629
3748.000000	-0.002671
3747.000000	-0.002692
3746.000000	-0.002678
3745.000000	-0.002644
3744.000000	-0.002627
3743.000000	-0.002639
3742.000000	-0.002663
3741.000000	-0.002680
3740.000000	-0.002684
3739.000000	-0.002685
3738.000000	-0.002700
3737.000000	-0.002743
3736.000000	-0.002820
3735.000000	-0.002914
3734.000000	-0.002991
3733.000000	-0.003017
3732.000000	-0.002986
3731.000000	-0.002920
3730.000000	-0.002854
3729.000000	-0.002819
3728.000000	-0.002824
3727.000000	-0.002860
3726.000000	-0.002900
3725.000000	-0.002920
3724.000000	-0.002916
3723.000000	-0.002899
3722.000000	-0.002879
3721.000000	-0.002860
3720.000000	-0.002840
3719.000000	-0.002816
3718.000000	-0.002789
3717.000000	-0.002764
3716.000000	-0.002746
3715.000000	-0.002735
3714.000000	-0.002721
3713.000000	-0.002693
3712.000000	-0.002653
3711.000000	-0.002623
3710.000000	-0.002623
3709.000000	-0.002655
3708.000000	-0.002704
3707.000000	-0.002751
3706.000000	-0.002785
3705.000000	-0.002810
3704.000000	-0.002836
3703.000000	-0.002860
3702.000000	-0.002867
3701.000000	-0.002853
3700.000000	-0.002828
3699.000000	-0.002809
3698.000000	-0.002803
3697.000000	-0.002800
3696.000000	-0.002779
3695.000000	-0.002725
3694.000000	-0.002645
3693.000000	-0.002571
3692.000000	-0.002538
3691.000000	-0.002553
3690.000000	-0.002589
3689.000000	-0.002620
3688.000000	-0.002639
3687.000000	-0.002655
3686.000000	-0.002674
3685.000000	-0.002691
3684.000000	-0.002701
3683.000000	-0.002707
3682.000000	-0.002709
3681.000000	-0.002703
3680.000000	-0.002681
3679.000000	-0.002641
3678.000000	-0.002594
3677.000000	-0.002554
3676.000000	-0.002537
3675.000000	-0.002548
3674.000000	-0.002572
3673.000000	-0.002600
3672.000000	-0.002629
3671.000000	-0.002656
3670.000000	-0.002675
3669.000000	-0.002683
3668.000000	-0.002682
3667.000000	-0.002684
3666.000000	-0.002695
3665.000000	-0.002712
3664.000000	-0.002728
3663.000000	-0.002741
3662.000000	-0.002749
3661.000000	-0.002749
3660.000000	-0.002747
3659.000000	-0.002749
3658.000000	-0.002759
3657.000000	-0.002769
3656.000000	-0.002765
3655.000000	-0.002734
3654.000000	-0.002682
3653.000000	-0.002632
3652.000000	-0.002613
3651.000000	-0.002629
3650.000000	-0.002658
3649.000000	-0.002670
3648.000000	-0.002653
3647.000000	-0.002628
3646.000000	-0.002620
3645.000000	-0.002640
3644.000000	-0.002682
3643.000000	-0.002721
3642.000000	-0.002736
3641.000000	-0.002724
3640.000000	-0.002708
3639.000000	-0.002718
3638.000000	-0.002765
3637.000000	-0.002832
3636.000000	-0.002887
3635.000000	-0.002909
3634.000000	-0.002900
3633.000000	-0.002866
3632.000000	-0.002810
3631.000000	-0.002739
3630.000000	-0.002670
3629.000000	-0.002638
3628.000000	-0.002661
3627.000000	-0.002715
3626.000000	-0.002769
3625.000000	-0.002810
3624.000000	-0.002840
3623.000000	-0.002865
3622.000000	-0.002891
3621.000000	-0.002912
3620.000000	-0.002921
3619.000000	-0.002909
3618.000000	-0.002873
3617.000000	-0.002823
3616.000000	-0.002777
3615.000000	-0.002745
3614.000000	-0.002728
3613.000000	-0.002717
3612.000000	-0.002707
3611.000000	-0.002701
3610.000000	-0.002703
3609.000000	-0.002709
3608.000000	-0.002715
3607.000000	-0.002720
3606.000000	-0.002728
3605.000000	-0.002743
3604.000000	-0.002770
3603.000000	-0.002802
3602.000000	-0.002831
3601.000000	-0.002845
3600.000000	-0.002841
3599.000000	-0.002819
3598.000000	-0.002784
3597.000000	-0.002739
3596.000000	-0.002693
3595.000000	-0.002658
3594.000000	-0.002647
3593.000000	-0.002658
3592.000000	-0.002677
3591.000000	-0.002690
3590.000000	-0.002686
3589.000000	-0.002663
3588.000000	-0.002621
3587.000000	-0.002574
3586.000000	-0.002541
3585.000000	-0.002535
3584.000000	-0.002559
3583.000000	-0.002599
3582.000000	-0.002639
3581.000000	-0.002664
3580.000000	-0.002668
3579.000000	-0.002661
3578.000000	-0.002659
3577.000000	-0.002672
3576.000000	-0.002692
3575.000000	-0.002697
3574.000000	-0.002676
3573.000000	-0.002636
3572.000000	-0.002595
3571.000000	-0.002565
3570.000000	-0.002551
3569.000000	-0.002546
3568.000000	-0.002536
3567.000000	-0.002512
3566.000000	-0.002481
3565.000000	-0.002460
3564.000000	-0.002462
3563.000000	-0.002487
3562.000000	-0.002527
3561.000000	-0.002567
3560.000000	-0.002598
3559.000000	-0.002612
3558.000000	-0.002614
3557.000000	-0.002615
3556.000000	-0.002620
3555.000000	-0.002620
3554.000000	-0.002602
3553.000000	-0.002573
3552.000000	-0.002555
3551.000000	-0.002563
3550.000000	-0.002594
3549.000000	-0.002633
3548.000000	-0.002665
3547.000000	-0.002677
3546.000000	-0.002666
3545.000000	-0.002638
3544.000000	-0.002609
3543.000000	-0.002593
3542.000000	-0.002590
3541.000000	-0.002586
3540.000000	-0.002571
3539.000000	-0.002546
3538.000000	-0.002518
3537.000000	-0.002493
3536.000000	-0.002474
3535.000000	-0.002463
3534.000000	-0.002456
3533.000000	-0.002451
3532.000000	-0.002448
3531.000000	-0.002450
3530.000000	-0.002464
3529.000000	-0.002492
3528.000000	-0.002527
3527.000000	-0.002557
3526.000000	-0.002574
3525.000000	-0.002578
3524.000000	-0.002576
3523.000000	-0.002569
3522.000000	-0.002559
3521.000000	-0.002543
3520.000000	-0.002522
3519.000000	-0.002501
3518.000000	-0.002491
3517.000000	-0.002496
3516.000000	-0.002509
3515.000000	-0.002519
3514.000000	-0.002518
3513.000000	-0.002510
3512.000000	-0.002502
3511.000000	-0.002492
3510.000000	-0.002476
3509.000000	-0.002454
3508.000000	-0.002432
3507.000000	-0.002416
3506.000000	-0.002407
3505.000000	-0.002408
3504.000000	-0.002422
3503.000000	-0.002445
3502.000000	-0.002464
3501.000000	-0.002469
3500.000000	-0.002459
3499.000000	-0.002445
3498.000000	-0.002435
3497.000000	-0.002433
3496.000000	-0.002438
3495.000000	-0.002447
3494.000000	-0.002456
3493.000000	-0.002456
3492.000000	-0.002441
3491.000000	-0.002422
3490.000000	-0.002408
3489.000000	-0.002402
3488.000000	-0.002389
3487.000000	-0.002358
3486.000000	-0.002320
3485.000000	-0.002298
3484.000000	-0.002306
3483.000000	-0.002334
3482.000000	-0.002355
3481.000000	-0.002356
3480.000000	-0.002342
3479.000000	-0.002326
3478.000000	-0.002316
3477.000000	-0.002315
3476.000000	-0.002325
3475.000000	-0.002343
3474.000000	-0.002359
3473.000000	-0.002366
3472.000000	-0.002364
3471.000000	-0.002361
3470.000000	-0.002359
3469.000000	-0.002356
3468.000000	-0.002344
3467.000000	-0.002323
3466.000000	-0.002305
3465.000000	-0.002301
3464.000000	-0.002319
3463.000000	-0.002346
3462.000000	-0.002358
3461.000000	-0.002340
3460.000000	-0.002299
3459.000000	-0.002255
3458.000000	-0.002224
3457.000000	-0.002212
3456.000000	-0.002218
3455.000000	-0.002235
3454.000000	-0.002254
3453.000000	-0.002261
3452.000000	-0.002249
3451.000000	-0.002225
3450.000000	-0.002209
3449.000000	-0.002213
3448.000000	-0.002230
3447.000000	-0.002238
3446.000000	-0.002221
3445.000000	-0.002181
3444.000000	-0.002142
3443.000000	-0.002120
3442.000000	-0.002117
3441.000000	-0.002126
3440.000000	-0.002147
3439.000000	-0.002184
3438.000000	-0.002226
3437.000000	-0.002252
3436.000000	-0.002247
3435.000000	-0.002218
3434.000000	-0.002188
3433.000000	-0.002175
3432.000000	-0.002182
3431.000000	-0.002202
3430.000000	-0.002223
3429.000000	-0.002231
3428.000000	-0.002219
3427.000000	-0.002189
3426.000000	-0.002155
3425.000000	-0.002134
3424.000000	-0.002133
3423.000000	-0.002143
3422.000000	-0.002149
3421.000000	-0.002138
3420.000000	-0.002111
3419.000000	-0.002079
3418.000000	-0.002054
3417.000000	-0.002045
3416.000000	-0.002052
3415.000000	-0.002066
3414.000000	-0.002072
3413.000000	-0.002062
3412.000000	-0.002039
3411.000000	-0.002023
3410.000000	-0.002027
3409.000000	-0.002043
3408.000000	-0.002053
3407.000000	-0.002040
3406.000000	-0.002012
3405.000000	-0.001993
3404.000000	-0.002001
3403.000000	-0.002037
3402.000000	-0.002080
3401.000000	-0.002102
3400.000000	-0.002093
3399.000000	-0.002062
3398.000000	-0.002027
3397.000000	-0.002007
3396.000000	-0.002011
3395.000000	-0.002035
3394.000000	-0.002068
3393.000000	-0.002096
3392.000000	-0.002111
3391.000000	-0.002107
3390.000000	-0.002088
3389.000000	-0.002056
3388.000000	-0.002020
3387.000000	-0.001993
3386.000000	-0.001985
3385.000000	-0.001994
3384.000000	-0.002010
3383.000000	-0.002021
3382.000000	-0.002028
3381.000000	-0.002036
3380.000000	-0.002047
3379.000000	-0.002056
3378.000000	-0.002058
3377.000000	-0.002057
3376.000000	-0.002059
3375.000000	-0.002075
3374.000000	-0.002109
3373.000000	-0.002156
3372.000000	-0.002200
3371.000000	-0.002213
3370.000000	-0.002186
3369.000000	-0.002133
3368.000000	-0.002085
3367.000000	-0.002065
3366.000000	-0.002067
3365.000000	-0.002068
3364.000000	-0.002055
3363.000000	-0.002035
3362.000000	-0.002023
3361.000000	-0.002029
3360.000000	-0.002048
3359.000000	-0.002068
3358.000000	-0.002086
3357.000000	-0.002101
3356.000000	-0.002116
3355.000000	-0.002122
3354.000000	-0.002115
3353.000000	-0.002096
3352.000000	-0.002079
3351.000000	-0.002082
3350.000000	-0.002106
3349.000000	-0.002137
3348.000000	-0.002159
3347.000000	-0.002162
3346.000000	-0.002153
3345.000000	-0.002143
3344.000000	-0.002141
3343.000000	-0.002146
3342.000000	-0.002152
3341.000000	-0.002147
3340.000000	-0.002126
3339.000000	-0.002098
3338.000000	-0.002077
3337.000000	-0.002075
3336.000000	-0.002086
3335.000000	-0.002094
3334.000000	-0.002091
3333.000000	-0.002078
3332.000000	-0.002065
3331.000000	-0.002057
3330.000000	-0.002059
3329.000000	-0.002076
3328.000000	-0.002105
3327.000000	-0.002134
3326.000000	-0.002148
3325.000000	-0.002142
3324.000000	-0.002129
3323.000000	-0.002130
3322.000000	-0.002153
3321.000000	-0.002188
3320.000000	-0.002212
3319.000000	-0.002208
3318.000000	-0.002178
3317.000000	-0.002140
3316.000000	-0.002120
3315.000000	-0.002127
3314.000000	-0.002159
3313.000000	-0.002198
3312.000000	-0.002230
3311.000000	-0.002244
3310.000000	-0.002239
3309.000000	-0.002227
3308.000000	-0.002220
3307.000000	-0.002224
3306.000000	-0.002234
3305.000000	-0.002246
3304.000000	-0.002263
3303.000000	-0.002287
3302.000000	-0.002314
3301.000000	-0.002330
3300.000000	-0.002324
3299.000000	-0.002296
3298.000000	-0.002261
3297.000000	-0.002241
3296.000000	-0.002247
3295.000000	-0.002275
3294.000000	-0.002302
3293.000000	-0.002309
3292.000000	-0.002292
3291.000000	-0.002264
3290.000000	-0.002238
3289.000000	-0.002223
3288.000000	-0.002222
3287.000000	-0.002235
3286.000000	-0.002259
3285.000000	-0.002279
3284.000000	-0.002288
3283.000000	-0.002282
3282.000000	-0.002264
3281.000000	-0.002240
3280.000000	-0.002214
3279.000000	-0.002193
3278.000000	-0.002185
3277.000000	-0.002191
3276.000000	-0.002211
3275.000000	-0.002236
3274.000000	-0.002254
3273.000000	-0.002262
3272.000000	-0.002264
3271.000000	-0.002272
3270.000000	-0.002291
3269.000000	-0.002314
3268.000000	-0.002328
3267.000000	-0.002323
3266.000000	-0.002297
3265.000000	-0.002256
3264.000000	-0.002217
3263.000000	-0.002202
3262.000000	-0.002228
3261.000000	-0.002289
3260.000000	-0.002359
3259.000000	-0.002407
3258.000000	-0.002421
3257.000000	-0.002411
3256.000000	-0.002392
3255.000000	-0.002373
3254.000000	-0.002357
3253.000000	-0.002342
3252.000000	-0.002331
3251.000000	-0.002326
3250.000000	-0.002326
3249.000000	-0.002329
3248.000000	-0.002330
3247.000000	-0.002329
3246.000000	-0.002325
3245.000000	-0.002321
3244.000000	-0.002323
3243.000000	-0.002333
3242.000000	-0.002347
3241.000000	-0.002362
3240.000000	-0.002371
3239.000000	-0.002368
3238.000000	-0.002348
3237.000000	-0.002315
3236.000000	-0.002289
3235.000000	-0.002291
3234.000000	-0.002324
3233.000000	-0.002366
3232.000000	-0.002395
3231.000000	-0.002402
3230.000000	-0.002401
3229.000000	-0.002400
3228.000000	-0.002396
3227.000000	-0.002384
3226.000000	-0.002371
3225.000000	-0.002373
3224.000000	-0.002399
3223.000000	-0.002436
3222.000000	-0.002459
3221.000000	-0.002455
3220.000000	-0.002429
3219.000000	-0.002404
3218.000000	-0.002402
3217.000000	-0.002424
3216.000000	-0.002454
3215.000000	-0.002473
3214.000000	-0.002479
3213.000000	-0.002481
3212.000000	-0.002481
3211.000000	-0.002476
3210.000000	-0.002463
3209.000000	-0.002447
3208.000000	-0.002430
3207.000000	-0.002412
3206.000000	-0.002395
3205.000000	-0.002388
3204.000000	-0.002401
3203.000000	-0.002427
3202.000000	-0.002452
3201.000000	-0.002465
3200.000000	-0.002469
3199.000000	-0.002472
3198.000000	-0.002478
3197.000000	-0.002492
3196.000000	-0.002519
3195.000000	-0.002558
3194.000000	-0.002598
3193.000000	-0.002624
3192.000000	-0.002626
3191.000000	-0.002609
3190.000000	-0.002587
3189.000000	-0.002572
3188.000000	-0.002565
3187.000000	-0.002560
3186.000000	-0.002549
3185.000000	-0.002531
3184.000000	-0.002514
3183.000000	-0.002503
3182.000000	-0.002502
3181.000000	-0.002507
3180.000000	-0.002518
3179.000000	-0.002533
3178.000000	-0.002543
3177.000000	-0.002541
3176.000000	-0.002531
3175.000000	-0.002525
3174.000000	-0.002530
3173.000000	-0.002538
3172.000000	-0.002543
3171.000000	-0.002549
3170.000000	-0.002562
3169.000000	-0.002585
3168.000000	-0.002607
3167.000000	-0.002627
3166.000000	-0.002647
3165.000000	-0.002670
3164.000000	-0.002689
3163.000000	-0.002698
3162.000000	-0.002694
3161.000000	-0.002683
3160.000000	-0.002666
3159.000000	-0.002645
3158.000000	-0.002627
3157.000000	-0.002620
3156.000000	-0.002626
3155.000000	-0.002634
3154.000000	-0.002642
3153.000000	-0.002650
3152.000000	-0.002657
3151.000000	-0.002653
3150.000000	-0.002633
3149.000000	-0.002605
3148.000000	-0.002584
3147.000000	-0.002575
3146.000000	-0.002577
3145.000000	-0.002588
3144.000000	-0.002607
3143.000000	-0.002627
3142.000000	-0.002642
3141.000000	-0.002656
3140.000000	-0.002676
3139.000000	-0.002698
3138.000000	-0.002707
3137.000000	-0.002693
3136.000000	-0.002666
3135.000000	-0.002648
3134.000000	-0.002648
3133.000000	-0.002664
3132.000000	-0.002683
3131.000000	-0.002696
3130.000000	-0.002701
3129.000000	-0.002702
3128.000000	-0.002703
3127.000000	-0.002702
3126.000000	-0.002690
3125.000000	-0.002667
3124.000000	-0.002651
3123.000000	-0.002657
3122.000000	-0.002681
3121.000000	-0.002702
3120.000000	-0.002707
3119.000000	-0.002697
3118.000000	-0.002683
3117.000000	-0.002670
3116.000000	-0.002659
3115.000000	-0.002651
3114.000000	-0.002647
3113.000000	-0.002648
3112.000000	-0.002655
3111.000000	-0.002670
3110.000000	-0.002691
3109.000000	-0.002713
3108.000000	-0.002728
3107.000000	-0.002735
3106.000000	-0.002734
3105.000000	-0.002729
3104.000000	-0.002718
3103.000000	-0.002698
3102.000000	-0.002672
3101.000000	-0.002648
3100.000000	-0.002636
3099.000000	-0.002640
3098.000000	-0.002661
3097.000000	-0.002691
3096.000000	-0.002721
3095.000000	-0.002740
3094.000000	-0.002747
3093.000000	-0.002750
3092.000000	-0.002763
3091.000000	-0.002789
3090.000000	-0.002809
3089.000000	-0.002803
3088.000000	-0.002771
3087.000000	-0.002735
3086.000000	-0.002716
3085.000000	-0.002715
3084.000000	-0.002718
3083.000000	-0.002717
3082.000000	-0.002714
3081.000000	-0.002717
3080.000000	-0.002726
3079.000000	-0.002734
3078.000000	-0.002738
3077.000000	-0.002745
3076.000000	-0.002765
3075.000000	-0.002792
3074.000000	-0.002810
3073.000000	-0.002805
3072.000000	-0.002786
3071.000000	-0.002777
3070.000000	-0.002792
3069.000000	-0.002818
3068.000000	-0.002832
3067.000000	-0.002821
3066.000000	-0.002794
3065.000000	-0.002769
3064.000000	-0.002757
3063.000000	-0.002763
3062.000000	-0.002785
3061.000000	-0.002819
3060.000000	-0.002857
3059.000000	-0.002882
3058.000000	-0.002885
3057.000000	-0.002872
3056.000000	-0.002855
3055.000000	-0.002843
3054.000000	-0.002842
3053.000000	-0.002856
3052.000000	-0.002885
3051.000000	-0.002915
3050.000000	-0.002925
3049.000000	-0.002906
3048.000000	-0.002871
3047.000000	-0.002838
3046.000000	-0.002820
3045.000000	-0.002818
3044.000000	-0.002836
3043.000000	-0.002877
3042.000000	-0.002923
3041.000000	-0.002948
3040.000000	-0.002932
3039.000000	-0.002889
3038.000000	-0.002847
3037.000000	-0.002825
3036.000000	-0.002826
3035.000000	-0.002850
3034.000000	-0.002896
3033.000000	-0.002955
3032.000000	-0.003000
3031.000000	-0.003003
3030.000000	-0.002960
3029.000000	-0.002902
3028.000000	-0.002867
3027.000000	-0.002872
3026.000000	-0.002910
3025.000000	-0.002961
3024.000000	-0.003001
3023.000000	-0.003010
3022.000000	-0.002986
3021.000000	-0.002943
3020.000000	-0.002905
3019.000000	-0.002886
3018.000000	-0.002889
3017.000000	-0.002919
3016.000000	-0.002985
3015.000000	-0.003071
3014.000000	-0.003132
3013.000000	-0.003125
3012.000000	-0.003059
3011.000000	-0.002984
3010.000000	-0.002949
3009.000000	-0.002962
3008.000000	-0.003002
3007.000000	-0.003045
3006.000000	-0.003075
3005.000000	-0.003087
3004.000000	-0.003086
3003.000000	-0.003084
3002.000000	-0.003090
3001.000000	-0.003096
3000.000000	-0.003094
2999.000000	-0.003092
2998.000000	-0.003109
2997.000000	-0.003155
2996.000000	-0.003213
2995.000000	-0.003259
2994.000000	-0.003277
2993.000000	-0.003271
2992.000000	-0.003256
2991.000000	-0.003248
2990.000000	-0.003267
2989.000000	-0.003320
2988.000000	-0.003399
2987.000000	-0.003485
2986.000000	-0.003556
2985.000000	-0.003601
2984.000000	-0.003625
2983.000000	-0.003643
2982.000000	-0.003677
2981.000000	-0.003743
2980.000000	-0.003843
2979.000000	-0.003965
2978.000000	-0.004095
2977.000000	-0.004218
2976.000000	-0.004323
2975.000000	-0.004409
2974.000000	-0.004483
2973.000000	-0.004562
2972.000000	-0.004659
2971.000000	-0.004770
2970.000000	-0.004874
2969.000000	-0.004947
2968.000000	-0.004975
2967.000000	-0.004959
2966.000000	-0.004913
2965.000000	-0.004849
2964.000000	-0.004772
2963.000000	-0.004686
2962.000000	-0.004592
2961.000000	-0.004496
2960.000000	-0.004401
2959.000000	-0.004310
2958.000000	-0.004224
2957.000000	-0.004146
2956.000000	-0.004078
2955.000000	-0.004015
2954.000000	-0.003955
2953.000000	-0.003900
2952.000000	-0.003867
2951.000000	-0.003872
2950.000000	-0.003914
2949.000000	-0.003975
2948.000000	-0.004027
2947.000000	-0.004059
2946.000000	-0.004086
2945.000000	-0.004129
2944.000000	-0.004203
2943.000000	-0.004302
2942.000000	-0.004407
2941.000000	-0.004494
2940.000000	-0.004544
2939.000000	-0.004546
2938.000000	-0.004510
2937.000000	-0.004461
2936.000000	-0.004423
2935.000000	-0.004401
2934.000000	-0.004385
2933.000000	-0.004359
2932.000000	-0.004316
2931.000000	-0.004263
2930.000000	-0.004211
2929.000000	-0.004170
2928.000000	-0.004143
2927.000000	-0.004125
2926.000000	-0.004106
2925.000000	-0.004076
2924.000000	-0.004035
2923.000000	-0.003993
2922.000000	-0.003956
2921.000000	-0.003928
2920.000000	-0.003902
2919.000000	-0.003875
2918.000000	-0.003845
2917.000000	-0.003816
2916.000000	-0.003790
2915.000000	-0.003769
2914.000000	-0.003753
2913.000000	-0.003743
2912.000000	-0.003740
2911.000000	-0.003743
2910.000000	-0.003753
2909.000000	-0.003768
2908.000000	-0.003787
2907.000000	-0.003806
2906.000000	-0.003825
2905.000000	-0.003845
2904.000000	-0.003859
2903.000000	-0.003861
2902.000000	-0.003852
2901.000000	-0.003846
2900.000000	-0.003848
2899.000000	-0.003853
2898.000000	-0.003845
2897.000000	-0.003825
2896.000000	-0.003809
2895.000000	-0.003809
2894.000000	-0.003815
2893.000000	-0.003810
2892.000000	-0.003793
2891.000000	-0.003785
2890.000000	-0.003800
2889.000000	-0.003836
2888.000000	-0.003880
2887.000000	-0.003927
2886.000000	-0.003980
2885.000000	-0.004043
2884.000000	-0.004110
2883.000000	-0.004171
2882.000000	-0.004224
2881.000000	-0.004273
2880.000000	-0.004319
2879.000000	-0.004354
2878.000000	-0.004369
2877.000000	-0.004361
2876.000000	-0.004335
2875.000000	-0.004292
2874.000000	-0.004234
2873.000000	-0.004165
2872.000000	-0.004098
2871.000000	-0.004044
2870.000000	-0.004001
2869.000000	-0.003964
2868.000000	-0.003931
2867.000000	-0.003902
2866.000000	-0.003872
2865.000000	-0.003835
2864.000000	-0.003790
2863.000000	-0.003746
2862.000000	-0.003710
2861.000000	-0.003684
2860.000000	-0.003666
2859.000000	-0.003652
2858.000000	-0.003637
2857.000000	-0.003616
2856.000000	-0.003586
2855.000000	-0.003552
2854.000000	-0.003519
2853.000000	-0.003489
2852.000000	-0.003458
2851.000000	-0.003424
2850.000000	-0.003383
2849.000000	-0.003338
2848.000000	-0.003297
2847.000000	-0.003267
2846.000000	-0.003247
2845.000000	-0.003227
2844.000000	-0.003203
2843.000000	-0.003182
2842.000000	-0.003182
2841.000000	-0.003207
2840.000000	-0.003245
2839.000000	-0.003273
2838.000000	-0.003272
2837.000000	-0.003239
2836.000000	-0.003186
2835.000000	-0.003133
2834.000000	-0.003096
2833.000000	-0.003079
2832.000000	-0.003079
2831.000000	-0.003087
2830.000000	-0.003092
2829.000000	-0.003087
2828.000000	-0.003068
2827.000000	-0.003040
2826.000000	-0.003018
2825.000000	-0.003011
2824.000000	-0.003016
2823.000000	-0.003023
2822.000000	-0.003021
2821.000000	-0.003005
2820.000000	-0.002979
2819.000000	-0.002950
2818.000000	-0.002930
2817.000000	-0.002926
2816.000000	-0.002935
2815.000000	-0.002949
2814.000000	-0.002956
2813.000000	-0.002952
2812.000000	-0.002940
2811.000000	-0.002923
2810.000000	-0.002904
2809.000000	-0.002885
2808.000000	-0.002870
2807.000000	-0.002861
2806.000000	-0.002860
2805.000000	-0.002867
2804.000000	-0.002878
2803.000000	-0.002889
2802.000000	-0.002895
2801.000000	-0.002895
2800.000000	-0.002887
2799.000000	-0.002873
2798.000000	-0.002854
2797.000000	-0.002838
2796.000000	-0.002832
2795.000000	-0.002838
2794.000000	-0.002850
2793.000000	-0.002855
2792.000000	-0.002853
2791.000000	-0.002853
2790.000000	-0.002866
2789.000000	-0.002890
2788.000000	-0.002913
2787.000000	-0.002922
2786.000000	-0.002914
2785.000000	-0.002899
2784.000000	-0.002890
2783.000000	-0.002892
2782.000000	-0.002896
2781.000000	-0.002892
2780.000000	-0.002876
2779.000000	-0.002857
2778.000000	-0.002851
2777.000000	-0.002859
2776.000000	-0.002864
2775.000000	-0.002854
2774.000000	-0.002829
2773.000000	-0.002805
2772.000000	-0.002798
2771.000000	-0.002810
2770.000000	-0.002828
2769.000000	-0.002840
2768.000000	-0.002840
2767.000000	-0.002833
2766.000000	-0.002829
2765.000000	-0.002835
2764.000000	-0.002851
2763.000000	-0.002869
2762.000000	-0.002883
2761.000000	-0.002883
2760.000000	-0.002867
2759.000000	-0.002840
2758.000000	-0.002818
2757.000000	-0.002818
2756.000000	-0.002837
2755.000000	-0.002853
2754.000000	-0.002850
2753.000000	-0.002834
2752.000000	-0.002821
2751.000000	-0.002815
2750.000000	-0.002811
2749.000000	-0.002807
2748.000000	-0.002804
2747.000000	-0.002803
2746.000000	-0.002800
2745.000000	-0.002793
2744.000000	-0.002790
2743.000000	-0.002794
2742.000000	-0.002801
2741.000000	-0.002804
2740.000000	-0.002798
2739.000000	-0.002786
2738.000000	-0.002777
2737.000000	-0.002779
2736.000000	-0.002796
2735.000000	-0.002821
2734.000000	-0.002839
2733.000000	-0.002842
2732.000000	-0.002833
2731.000000	-0.002824
2730.000000	-0.002827
2729.000000	-0.002841
2728.000000	-0.002858
2727.000000	-0.002865
2726.000000	-0.002853
2725.000000	-0.002824
2724.000000	-0.002784
2723.000000	-0.002745
2722.000000	-0.002716
2721.000000	-0.002698
2720.000000	-0.002689
2719.000000	-0.002685
2718.000000	-0.002686
2717.000000	-0.002696
2716.000000	-0.002719
2715.000000	-0.002745
2714.000000	-0.002761
2713.000000	-0.002762
2712.000000	-0.002752
2711.000000	-0.002738
2710.000000	-0.002722
2709.000000	-0.002704
2708.000000	-0.002688
2707.000000	-0.002682
2706.000000	-0.002690
2705.000000	-0.002706
2704.000000	-0.002721
2703.000000	-0.002728
2702.000000	-0.002727
2701.000000	-0.002716
2700.000000	-0.002694
2699.000000	-0.002667
2698.000000	-0.002647
2697.000000	-0.002643
2696.000000	-0.002655
2695.000000	-0.002671
2694.000000	-0.002682
2693.000000	-0.002682
2692.000000	-0.002678
2691.000000	-0.002675
2690.000000	-0.002678
2689.000000	-0.002687
2688.000000	-0.002694
2687.000000	-0.002694
2686.000000	-0.002686
2685.000000	-0.002679
2684.000000	-0.002680
2683.000000	-0.002688
2682.000000	-0.002693
2681.000000	-0.002687
2680.000000	-0.002669
2679.000000	-0.002647
2678.000000	-0.002630
2677.000000	-0.002624
2676.000000	-0.002626
2675.000000	-0.002632
2674.000000	-0.002640
2673.000000	-0.002642
2672.000000	-0.002632
2671.000000	-0.002604
2670.000000	-0.002570
2669.000000	-0.002553
2668.000000	-0.002566
2667.000000	-0.002600
2666.000000	-0.002633
2665.000000	-0.002649
2664.000000	-0.002645
2663.000000	-0.002628
2662.000000	-0.002608
2661.000000	-0.002591
2660.000000	-0.002588
2659.000000	-0.002600
2658.000000	-0.002617
2657.000000	-0.002629
2656.000000	-0.002628
2655.000000	-0.002622
2654.000000	-0.002619
2653.000000	-0.002624
2652.000000	-0.002631
2651.000000	-0.002636
2650.000000	-0.002638
2649.000000	-0.002640
2648.000000	-0.002640
2647.000000	-0.002635
2646.000000	-0.002631
2645.000000	-0.002639
2644.000000	-0.002657
2643.000000	-0.002667
2642.000000	-0.002654
2641.000000	-0.002626
2640.000000	-0.002602
2639.000000	-0.002598
2638.000000	-0.002614
2637.000000	-0.002640
2636.000000	-0.002660
2635.000000	-0.002662
2634.000000	-0.002641
2633.000000	-0.002613
2632.000000	-0.002604
2631.000000	-0.002625
2630.000000	-0.002660
2629.000000	-0.002683
2628.000000	-0.002685
2627.000000	-0.002679
2626.000000	-0.002685
2625.000000	-0.002709
2624.000000	-0.002739
2623.000000	-0.002758
2622.000000	-0.002760
2621.000000	-0.002749
2620.000000	-0.002733
2619.000000	-0.002716
2618.000000	-0.002702
2617.000000	-0.002691
2616.000000	-0.002679
2615.000000	-0.002659
2614.000000	-0.002632
2613.000000	-0.002615
2612.000000	-0.002621
2611.000000	-0.002642
2610.000000	-0.002658
2609.000000	-0.002657
2608.000000	-0.002646
2607.000000	-0.002635
2606.000000	-0.002625
2605.000000	-0.002614
2604.000000	-0.002603
2603.000000	-0.002598
2602.000000	-0.002598
2601.000000	-0.002602
2600.000000	-0.002606
2599.000000	-0.002609
2598.000000	-0.002606
2597.000000	-0.002594
2596.000000	-0.002574
2595.000000	-0.002556
2594.000000	-0.002545
2593.000000	-0.002546
2592.000000	-0.002558
2591.000000	-0.002573
2590.000000	-0.002582
2589.000000	-0.002580
2588.000000	-0.002574
2587.000000	-0.002571
2586.000000	-0.002577
2585.000000	-0.002593
2584.000000	-0.002610
2583.000000	-0.002618
2582.000000	-0.002604
2581.000000	-0.002574
2580.000000	-0.002543
2579.000000	-0.002529
2578.000000	-0.002534
2577.000000	-0.002547
2576.000000	-0.002555
2575.000000	-0.002547
2574.000000	-0.002525
2573.000000	-0.002502
2572.000000	-0.002492
2571.000000	-0.002504
2570.000000	-0.002532
2569.000000	-0.002557
2568.000000	-0.002567
2567.000000	-0.002557
2566.000000	-0.002535
2565.000000	-0.002518
2564.000000	-0.002518
2563.000000	-0.002534
2562.000000	-0.002555
2561.000000	-0.002573
2560.000000	-0.002585
2559.000000	-0.002591
2558.000000	-0.002587
2557.000000	-0.002575
2556.000000	-0.002568
2555.000000	-0.002574
2554.000000	-0.002587
2553.000000	-0.002590
2552.000000	-0.002573
2551.000000	-0.002546
2550.000000	-0.002525
2549.000000	-0.002516
2548.000000	-0.002518
2547.000000	-0.002520
2546.000000	-0.002518
2545.000000	-0.002514
2544.000000	-0.002516
2543.000000	-0.002524
2542.000000	-0.002532
2541.000000	-0.002534
2540.000000	-0.002527
2539.000000	-0.002516
2538.000000	-0.002509
2537.000000	-0.002508
2536.000000	-0.002513
2535.000000	-0.002520
2534.000000	-0.002528
2533.000000	-0.002535
2532.000000	-0.002542
2531.000000	-0.002545
2530.000000	-0.002547
2529.000000	-0.002551
2528.000000	-0.002565
2527.000000	-0.002589
2526.000000	-0.002611
2525.000000	-0.002617
2524.000000	-0.002599
2523.000000	-0.002564
2522.000000	-0.002530
2521.000000	-0.002516
2520.000000	-0.002524
2519.000000	-0.002537
2518.000000	-0.002543
2517.000000	-0.002545
2516.000000	-0.002552
2515.000000	-0.002562
2514.000000	-0.002564
2513.000000	-0.002556
2512.000000	-0.002545
2511.000000	-0.002540
2510.000000	-0.002535
2509.000000	-0.002526
2508.000000	-0.002513
2507.000000	-0.002501
2506.000000	-0.002490
2505.000000	-0.002481
2504.000000	-0.002478
2503.000000	-0.002486
2502.000000	-0.002502
2501.000000	-0.002518
2500.000000	-0.002530
2499.000000	-0.002534
2498.000000	-0.002534
2497.000000	-0.002534
2496.000000	-0.002536
2495.000000	-0.002537
2494.000000	-0.002532
2493.000000	-0.002525
2492.000000	-0.002521
2491.000000	-0.002522
2490.000000	-0.002524
2489.000000	-0.002516
2488.000000	-0.002500
2487.000000	-0.002483
2486.000000	-0.002477
2485.000000	-0.002484
2484.000000	-0.002503
2483.000000	-0.002524
2482.000000	-0.002540
2481.000000	-0.002549
2480.000000	-0.002550
2479.000000	-0.002543
2478.000000	-0.002534
2477.000000	-0.002531
2476.000000	-0.002535
2475.000000	-0.002535
2474.000000	-0.002525
2473.000000	-0.002513
2472.000000	-0.002510
2471.000000	-0.002515
2470.000000	-0.002520
2469.000000	-0.002520
2468.000000	-0.002521
2467.000000	-0.002526
2466.000000	-0.002532
2465.000000	-0.002535
2464.000000	-0.002537
2463.000000	-0.002538
2462.000000	-0.002536
2461.000000	-0.002534
2460.000000	-0.002536
2459.000000	-0.002538
2458.000000	-0.002529
2457.000000	-0.002508
2456.000000	-0.002485
2455.000000	-0.002469
2454.000000	-0.002463
2453.000000	-0.002467
2452.000000	-0.002477
2451.000000	-0.002484
2450.000000	-0.002479
2449.000000	-0.002467
2448.000000	-0.002469
2447.000000	-0.002495
2446.000000	-0.002529
2445.000000	-0.002544
2444.000000	-0.002529
2443.000000	-0.002495
2442.000000	-0.002462
2441.000000	-0.002446
2440.000000	-0.002449
2439.000000	-0.002467
2438.000000	-0.002490
2437.000000	-0.002517
2436.000000	-0.002540
2435.000000	-0.002544
2434.000000	-0.002521
2433.000000	-0.002485
2432.000000	-0.002463
2431.000000	-0.002467
2430.000000	-0.002479
2429.000000	-0.002483
2428.000000	-0.002478
2427.000000	-0.002476
2426.000000	-0.002486
2425.000000	-0.002507
2424.000000	-0.002527
2423.000000	-0.002530
2422.000000	-0.002511
2421.000000	-0.002486
2420.000000	-0.002479
2419.000000	-0.002491
2418.000000	-0.002496
2417.000000	-0.002474
2416.000000	-0.002433
2415.000000	-0.002397
2414.000000	-0.002378
2413.000000	-0.002374
2412.000000	-0.002380
2411.000000	-0.002388
2410.000000	-0.002393
2409.000000	-0.002397
2408.000000	-0.002406
2407.000000	-0.002421
2406.000000	-0.002432
2405.000000	-0.002437
2404.000000	-0.002440
2403.000000	-0.002440
2402.000000	-0.002431
2401.000000	-0.002413
2400.000000	-0.002396
2399.000000	-0.002382
2398.000000	-0.002368
2397.000000	-0.002356
2396.000000	-0.002355
2395.000000	-0.002366
2394.000000	-0.002372
2393.000000	-0.002368
2392.000000	-0.002356
2391.000000	-0.002335
2390.000000	-0.002293
2389.000000	-0.002230
2388.000000	-0.002169
2387.000000	-0.002121
2386.000000	-0.002071
2385.000000	-0.002006
2384.000000	-0.001932
2383.000000	-0.001856
2382.000000	-0.001772
2381.000000	-0.001673
2380.000000	-0.001575
2379.000000	-0.001493
2378.000000	-0.001419
2377.000000	-0.001339
2376.000000	-0.001258
2375.000000	-0.001193
2374.000000	-0.001160
2373.000000	-0.001178
2372.000000	-0.001248
2371.000000	-0.001316
2370.000000	-0.001299
2369.000000	-0.001177
2368.000000	-0.001014
2367.000000	-0.000869
2366.000000	-0.000731
2365.000000	-0.000557
2364.000000	-0.000364
2363.000000	-0.000217
2362.000000	-0.000108
2361.000000	0.000010
2360.000000	0.000133
2359.000000	0.000227
2358.000000	0.000271
2357.000000	0.000288
2356.000000	0.000309
2355.000000	0.000324
2354.000000	0.000340
2353.000000	0.000393
2352.000000	0.000476
2351.000000	0.000463
2350.000000	0.000285
2349.000000	0.000085
2348.000000	0.000094
2347.000000	0.000496
2346.000000	0.001287
2345.000000	0.002293
2344.000000	0.003255
2343.000000	0.003910
2342.000000	0.004150
2341.000000	0.003954
2340.000000	0.003449
2339.000000	0.002832
2338.000000	0.002227
2337.000000	0.001690
2336.000000	0.001258
2335.000000	0.000978
2334.000000	0.000831
2333.000000	0.000788
2332.000000	0.000828
2331.000000	0.000911
2330.000000	0.000916
2329.000000	0.000813
2328.000000	0.000625
2327.000000	0.000456
2326.000000	0.000319
2325.000000	0.000210
2324.000000	0.000119
2323.000000	0.000051
2322.000000	0.000029
2321.000000	0.000048
2320.000000	0.000075
2319.000000	0.000042
2318.000000	-0.000088
2317.000000	-0.000273
2316.000000	-0.000446
2315.000000	-0.000555
2314.000000	-0.000631
2313.000000	-0.000700
2312.000000	-0.000790
2311.000000	-0.000881
2310.000000	-0.000978
2309.000000	-0.001066
2308.000000	-0.001161
2307.000000	-0.001262
2306.000000	-0.001377
2305.000000	-0.001482
2304.000000	-0.001570
2303.000000	-0.001643
2302.000000	-0.001724
2301.000000	-0.001808
2300.000000	-0.001886
2299.000000	-0.001958
2298.000000	-0.002042
2297.000000	-0.002135
2296.000000	-0.002224
2295.000000	-0.002294
2294.000000	-0.002354
2293.000000	-0.002412
2292.000000	-0.002466
2291.000000	-0.002510
2290.000000	-0.002543
2289.000000	-0.002566
2288.000000	-0.002573
2287.000000	-0.002565
2286.000000	-0.002555
2285.000000	-0.002558
2284.000000	-0.002579
2283.000000	-0.002612
2282.000000	-0.002647
2281.000000	-0.002670
2280.000000	-0.002669
2279.000000	-0.002648
2278.000000	-0.002620
2277.000000	-0.002603
2276.000000	-0.002604
2275.000000	-0.002619
2274.000000	-0.002643
2273.000000	-0.002670
2272.000000	-0.002691
2271.000000	-0.002698
2270.000000	-0.002694
2269.000000	-0.002690
2268.000000	-0.002689
2267.000000	-0.002693
2266.000000	-0.002703
2265.000000	-0.002727
2264.000000	-0.002765
2263.000000	-0.002799
2262.000000	-0.002806
2261.000000	-0.002778
2260.000000	-0.002733
2259.000000	-0.002694
2258.000000	-0.002676
2257.000000	-0.002688
2256.000000	-0.002740
2255.000000	-0.002845
2254.000000	-0.003000
2253.000000	-0.003182
2252.000000	-0.003361
2251.000000	-0.003507
2250.000000	-0.003595
2249.000000	-0.003609
2248.000000	-0.003555
2247.000000	-0.003462
2246.000000	-0.003365
2245.000000	-0.003274
2244.000000	-0.003188
2243.000000	-0.003109
2242.000000	-0.003050
2241.000000	-0.003025
2240.000000	-0.003037
2239.000000	-0.003078
2238.000000	-0.003136
2237.000000	-0.003200
2236.000000	-0.003265
2235.000000	-0.003323
2234.000000	-0.003359
2233.000000	-0.003353
2232.000000	-0.003298
2231.000000	-0.003206
2230.000000	-0.003108
2229.000000	-0.003020
2228.000000	-0.002941
2227.000000	-0.002861
2226.000000	-0.002777
2225.000000	-0.002696
2224.000000	-0.002629
2223.000000	-0.002583
2222.000000	-0.002558
2221.000000	-0.002546
2220.000000	-0.002535
2219.000000	-0.002520
2218.000000	-0.002500
2217.000000	-0.002484
2216.000000	-0.002480
2215.000000	-0.002488
2214.000000	-0.002497
2213.000000	-0.002493
2212.000000	-0.002473
2211.000000	-0.002447
2210.000000	-0.002430
2209.000000	-0.002427
2208.000000	-0.002441
2207.000000	-0.002468
2206.000000	-0.002502
2205.000000	-0.002527
2204.000000	-0.002532
2203.000000	-0.002517
2202.000000	-0.002493
2201.000000	-0.002475
2200.000000	-0.002478
2199.000000	-0.002500
2198.000000	-0.002527
2197.000000	-0.002541
2196.000000	-0.002534
2195.000000	-0.002513
2194.000000	-0.002486
2193.000000	-0.002458
2192.000000	-0.002436
2191.000000	-0.002429
2190.000000	-0.002442
2189.000000	-0.002465
2188.000000	-0.002482
2187.000000	-0.002488
2186.000000	-0.002489
2185.000000	-0.002488
2184.000000	-0.002490
2183.000000	-0.002493
2182.000000	-0.002496
2181.000000	-0.002491
2180.000000	-0.002476
2179.000000	-0.002455
2178.000000	-0.002436
2177.000000	-0.002424
2176.000000	-0.002416
2175.000000	-0.002409
2174.000000	-0.002401
2173.000000	-0.002391
2172.000000	-0.002388
2171.000000	-0.002400
2170.000000	-0.002426
2169.000000	-0.002451
2168.000000	-0.002466
2167.000000	-0.002471
2166.000000	-0.002470
2165.000000	-0.002460
2164.000000	-0.002443
2163.000000	-0.002432
2162.000000	-0.002439
2161.000000	-0.002453
2160.000000	-0.002450
2159.000000	-0.002429
2158.000000	-0.002406
2157.000000	-0.002399
2156.000000	-0.002408
2155.000000	-0.002420
2154.000000	-0.002425
2153.000000	-0.002421
2152.000000	-0.002412
2151.000000	-0.002410
2150.000000	-0.002416
2149.000000	-0.002422
2148.000000	-0.002419
2147.000000	-0.002411
2146.000000	-0.002411
2145.000000	-0.002418
2144.000000	-0.002418
2143.000000	-0.002410
2142.000000	-0.002406
2141.000000	-0.002418
2140.000000	-0.002438
2139.000000	-0.002448
2138.000000	-0.002442
2137.000000	-0.002423
2136.000000	-0.002400
2135.000000	-0.002380
2134.000000	-0.002369
2133.000000	-0.002360
2132.000000	-0.002345
2131.000000	-0.002326
2130.000000	-0.002313
2129.000000	-0.002308
2128.000000	-0.002301
2127.000000	-0.002277
2126.000000	-0.002234
2125.000000	-0.002181
2124.000000	-0.002123
2123.000000	-0.002061
2122.000000	-0.001994
2121.000000	-0.001921
2120.000000	-0.001848
2119.000000	-0.001791
2118.000000	-0.001763
2117.000000	-0.001766
2116.000000	-0.001785
2115.000000	-0.001808
2114.000000	-0.001835
2113.000000	-0.001870
2112.000000	-0.001913
2111.000000	-0.001960
2110.000000	-0.002010
2109.000000	-0.002056
2108.000000	-0.002091
2107.000000	-0.002116
2106.000000	-0.002142
2105.000000	-0.002182
2104.000000	-0.002232
2103.000000	-0.002279
2102.000000	-0.002315
2101.000000	-0.002343
2100.000000	-0.002373
2099.000000	-0.002404
2098.000000	-0.002428
2097.000000	-0.002438
2096.000000	-0.002437
2095.000000	-0.002437
2094.000000	-0.002448
2093.000000	-0.002465
2092.000000	-0.002474
2091.000000	-0.002469
2090.000000	-0.002457
2089.000000	-0.002455
2088.000000	-0.002469
2087.000000	-0.002487
2086.000000	-0.002497
2085.000000	-0.002487
2084.000000	-0.002464
2083.000000	-0.002440
2082.000000	-0.002425
2081.000000	-0.002415
2080.000000	-0.002396
2079.000000	-0.002367
2078.000000	-0.002339
2077.000000	-0.002329
2076.000000	-0.002333
2075.000000	-0.002340
2074.000000	-0.002341
2073.000000	-0.002341
2072.000000	-0.002344
2071.000000	-0.002352
2070.000000	-0.002363
2069.000000	-0.002375
2068.000000	-0.002381
2067.000000	-0.002378
2066.000000	-0.002367
2065.000000	-0.002359
2064.000000	-0.002360
2063.000000	-0.002369
2062.000000	-0.002380
2061.000000	-0.002385
2060.000000	-0.002381
2059.000000	-0.002372
2058.000000	-0.002366
2057.000000	-0.002370
2056.000000	-0.002379
2055.000000	-0.002385
2054.000000	-0.002383
2053.000000	-0.002372
2052.000000	-0.002357
2051.000000	-0.002338
2050.000000	-0.002316
2049.000000	-0.002298
2048.000000	-0.002295
2047.000000	-0.002310
2046.000000	-0.002333
2045.000000	-0.002350
2044.000000	-0.002349
2043.000000	-0.002334
2042.000000	-0.002315
2041.000000	-0.002302
2040.000000	-0.002292
2039.000000	-0.002284
2038.000000	-0.002279
2037.000000	-0.002280
2036.000000	-0.002289
2035.000000	-0.002304
2034.000000	-0.002316
2033.000000	-0.002318
2032.000000	-0.002307
2031.000000	-0.002289
2030.000000	-0.002280
2029.000000	-0.002284
2028.000000	-0.002293
2027.000000	-0.002295
2026.000000	-0.002289
2025.000000	-0.002285
2024.000000	-0.002283
2023.000000	-0.002278
2022.000000	-0.002269
2021.000000	-0.002265
2020.000000	-0.002278
2019.000000	-0.002307
2018.000000	-0.002336
2017.000000	-0.002348
2016.000000	-0.002340
2015.000000	-0.002321
2014.000000	-0.002302
2013.000000	-0.002293
2012.000000	-0.002292
2011.000000	-0.002293
2010.000000	-0.002294
2009.000000	-0.002293
2008.000000	-0.002291
2007.000000	-0.002287
2006.000000	-0.002279
2005.000000	-0.002273
2004.000000	-0.002270
2003.000000	-0.002267
2002.000000	-0.002257
2001.000000	-0.002240
2000.000000	-0.002227
1999.000000	-0.002226
1998.000000	-0.002234
1997.000000	-0.002238
1996.000000	-0.002237
1995.000000	-0.002237
1994.000000	-0.002241
1993.000000	-0.002240
1992.000000	-0.002225
1991.000000	-0.002200
1990.000000	-0.002185
1989.000000	-0.002193
1988.000000	-0.002217
1987.000000	-0.002241
1986.000000	-0.002251
1985.000000	-0.002247
1984.000000	-0.002236
1983.000000	-0.002228
1982.000000	-0.002226
1981.000000	-0.002229
1980.000000	-0.002231
1979.000000	-0.002231
1978.000000	-0.002225
1977.000000	-0.002212
1976.000000	-0.002196
1975.000000	-0.002185
1974.000000	-0.002185
1973.000000	-0.002191
1972.000000	-0.002191
1971.000000	-0.002184
1970.000000	-0.002180
1969.000000	-0.002187
1968.000000	-0.002205
1967.000000	-0.002224
1966.000000	-0.002238
1965.000000	-0.002240
1964.000000	-0.002229
1963.000000	-0.002206
1962.000000	-0.002181
1961.000000	-0.002164
1960.000000	-0.002161
1959.000000	-0.002166
1958.000000	-0.002176
1957.000000	-0.002191
1956.000000	-0.002206
1955.000000	-0.002212
1954.000000	-0.002201
1953.000000	-0.002181
1952.000000	-0.002168
1951.000000	-0.002175
1950.000000	-0.002193
1949.000000	-0.002209
1948.000000	-0.002215
1947.000000	-0.002216
1946.000000	-0.002216
1945.000000	-0.002213
1944.000000	-0.002202
1943.000000	-0.002188
1942.000000	-0.002178
1941.000000	-0.002178
1940.000000	-0.002187
1939.000000	-0.002197
1938.000000	-0.002196
1937.000000	-0.002181
1936.000000	-0.002161
1935.000000	-0.002150
1934.000000	-0.002152
1933.000000	-0.002164
1932.000000	-0.002181
1931.000000	-0.002198
1930.000000	-0.002209
1929.000000	-0.002203
1928.000000	-0.002180
1927.000000	-0.002155
1926.000000	-0.002141
1925.000000	-0.002146
1924.000000	-0.002164
1923.000000	-0.002184
1922.000000	-0.002197
1921.000000	-0.002194
1920.000000	-0.002178
1919.000000	-0.002160
1918.000000	-0.002150
1917.000000	-0.002149
1916.000000	-0.002153
1915.000000	-0.002162
1914.000000	-0.002178
1913.000000	-0.002193
1912.000000	-0.002193
1911.000000	-0.002173
1910.000000	-0.002147
1909.000000	-0.002130
1908.000000	-0.002122
1907.000000	-0.002120
1906.000000	-0.002125
1905.000000	-0.002139
1904.000000	-0.002159
1903.000000	-0.002174
1902.000000	-0.002175
1901.000000	-0.002165
1900.000000	-0.002148
1899.000000	-0.002132
1898.000000	-0.002128
1897.000000	-0.002143
1896.000000	-0.002167
1895.000000	-0.002185
1894.000000	-0.002191
1893.000000	-0.002187
1892.000000	-0.002179
1891.000000	-0.002171
1890.000000	-0.002166
1889.000000	-0.002164
1888.000000	-0.002164
1887.000000	-0.002157
1886.000000	-0.002142
1885.000000	-0.002129
1884.000000	-0.002128
1883.000000	-0.002133
1882.000000	-0.002132
1881.000000	-0.002118
1880.000000	-0.002095
1879.000000	-0.002075
1878.000000	-0.002068
1877.000000	-0.002075
1876.000000	-0.002094
1875.000000	-0.002113
1874.000000	-0.002124
1873.000000	-0.002126
1872.000000	-0.002127
1871.000000	-0.002132
1870.000000	-0.002139
1869.000000	-0.002140
1868.000000	-0.002133
1867.000000	-0.002122
1866.000000	-0.002111
1865.000000	-0.002105
1864.000000	-0.002105
1863.000000	-0.002111
1862.000000	-0.002114
1861.000000	-0.002110
1860.000000	-0.002101
1859.000000	-0.002098
1858.000000	-0.002103
1857.000000	-0.002110
1856.000000	-0.002115
1855.000000	-0.002120
1854.000000	-0.002125
1853.000000	-0.002123
1852.000000	-0.002105
1851.000000	-0.002080
1850.000000	-0.002065
1849.000000	-0.002067
1848.000000	-0.002079
1847.000000	-0.002095
1846.000000	-0.002114
1845.000000	-0.002133
1844.000000	-0.002137
1843.000000	-0.002119
1842.000000	-0.002091
1841.000000	-0.002076
1840.000000	-0.002078
1839.000000	-0.002088
1838.000000	-0.002091
1837.000000	-0.002082
1836.000000	-0.002068
1835.000000	-0.002062
1834.000000	-0.002072
1833.000000	-0.002100
1832.000000	-0.002140
1831.000000	-0.002183
1830.000000	-0.002207
1829.000000	-0.002199
1828.000000	-0.002166
1827.000000	-0.002128
1826.000000	-0.002094
1825.000000	-0.002069
1824.000000	-0.002057
1823.000000	-0.002067
1822.000000	-0.002093
1821.000000	-0.002114
1820.000000	-0.002116
1819.000000	-0.002105
1818.000000	-0.002097
1817.000000	-0.002091
1816.000000	-0.002080
1815.000000	-0.002063
1814.000000	-0.002044
1813.000000	-0.002025
1812.000000	-0.002006
1811.000000	-0.001997
1810.000000	-0.002010
1809.000000	-0.002038
1808.000000	-0.002059
1807.000000	-0.002061
1806.000000	-0.002051
1805.000000	-0.002045
1804.000000	-0.002044
1803.000000	-0.002043
1802.000000	-0.002040
1801.000000	-0.002036
1800.000000	-0.002029
1799.000000	-0.002024
1798.000000	-0.002028
1797.000000	-0.002040
1796.000000	-0.002050
1795.000000	-0.002056
1794.000000	-0.002070
1793.000000	-0.002095
1792.000000	-0.002113
1791.000000	-0.002103
1790.000000	-0.002075
1789.000000	-0.002050
1788.000000	-0.002041
1787.000000	-0.002044
1786.000000	-0.002055
1785.000000	-0.002074
1784.000000	-0.002092
1783.000000	-0.002098
1782.000000	-0.002089
1781.000000	-0.002067
1780.000000	-0.002037
1779.000000	-0.002010
1778.000000	-0.002003
1777.000000	-0.002021
1776.000000	-0.002048
1775.000000	-0.002057
1774.000000	-0.002040
1773.000000	-0.002009
1772.000000	-0.001984
1771.000000	-0.001976
1770.000000	-0.001983
1769.000000	-0.001996
1768.000000	-0.002009
1767.000000	-0.002018
1766.000000	-0.002022
1765.000000	-0.002020
1764.000000	-0.002009
1763.000000	-0.001996
1762.000000	-0.001988
1761.000000	-0.001983
1760.000000	-0.001972
1759.000000	-0.001953
1758.000000	-0.001943
1757.000000	-0.001953
1756.000000	-0.001971
1755.000000	-0.001968
1754.000000	-0.001935
1753.000000	-0.001891
1752.000000	-0.001866
1751.000000	-0.001875
1750.000000	-0.001908
1749.000000	-0.001944
1748.000000	-0.001967
1747.000000	-0.001973
1746.000000	-0.001970
1745.000000	-0.001962
1744.000000	-0.001943
1743.000000	-0.001902
1742.000000	-0.001843
1741.000000	-0.001797
1740.000000	-0.001790
1739.000000	-0.001814
1738.000000	-0.001839
1737.000000	-0.001851
1736.000000	-0.001867
1735.000000	-0.001892
1734.000000	-0.001897
1733.000000	-0.001851
1732.000000	-0.001781
1731.000000	-0.001732
1730.000000	-0.001726
1729.000000	-0.001745
1728.000000	-0.001762
1727.000000	-0.001762
1726.000000	-0.001743
1725.000000	-0.001708
1724.000000	-0.001666
1723.000000	-0.001626
1722.000000	-0.001597
1721.000000	-0.001577
1720.000000	-0.001565
1719.000000	-0.001563
1718.000000	-0.001557
1717.000000	-0.001524
1716.000000	-0.001456
1715.000000	-0.001373
1714.000000	-0.001300
1713.000000	-0.001257
1712.000000	-0.001240
1711.000000	-0.001229
1710.000000	-0.001203
1709.000000	-0.001155
1708.000000	-0.001095
1707.000000	-0.001047
1706.000000	-0.001030
1705.000000	-0.001036
1704.000000	-0.001043
1703.000000	-0.001033
1702.000000	-0.001006
1701.000000	-0.000973
1700.000000	-0.000940
1699.000000	-0.000906
1698.000000	-0.000879
1697.000000	-0.000872
1696.000000	-0.000881
1695.000000	-0.000885
1694.000000	-0.000884
1693.000000	-0.000885
1692.000000	-0.000888
1691.000000	-0.000882
1690.000000	-0.000862
1689.000000	-0.000842
1688.000000	-0.000838
1687.000000	-0.000857
1686.000000	-0.000890
1685.000000	-0.000922
1684.000000	-0.000924
1683.000000	-0.000892
1682.000000	-0.000858
1681.000000	-0.000835
1680.000000	-0.000813
1679.000000	-0.000789
1678.000000	-0.000769
1677.000000	-0.000760
1676.000000	-0.000764
1675.000000	-0.000779
1674.000000	-0.000801
1673.000000	-0.000822
1672.000000	-0.000826
1671.000000	-0.000809
1670.000000	-0.000782
1669.000000	-0.000757
1668.000000	-0.000736
1667.000000	-0.000718
1666.000000	-0.000707
1665.000000	-0.000710
1664.000000	-0.000717
1663.000000	-0.000703
1662.000000	-0.000656
1661.000000	-0.000596
1660.000000	-0.000556
1659.000000	-0.000552
1658.000000	-0.000581
1657.000000	-0.000622
1656.000000	-0.000646
1655.000000	-0.000641
1654.000000	-0.000619
1653.000000	-0.000582
1652.000000	-0.000541
1651.000000	-0.000510
1650.000000	-0.000480
1649.000000	-0.000452
1648.000000	-0.000442
1647.000000	-0.000458
1646.000000	-0.000480
1645.000000	-0.000497
1644.000000	-0.000506
1643.000000	-0.000513
1642.000000	-0.000525
1641.000000	-0.000544
1640.000000	-0.000567
1639.000000	-0.000587
1638.000000	-0.000600
1637.000000	-0.000616
1636.000000	-0.000637
1635.000000	-0.000648
1634.000000	-0.000643
1633.000000	-0.000625
1632.000000	-0.000600
1631.000000	-0.000577
1630.000000	-0.000563
1629.000000	-0.000559
1628.000000	-0.000565
1627.000000	-0.000578
1626.000000	-0.000590
1625.000000	-0.000590
1624.000000	-0.000577
1623.000000	-0.000561
1622.000000	-0.000562
1621.000000	-0.000583
1620.000000	-0.000612
1619.000000	-0.000634
1618.000000	-0.000647
1617.000000	-0.000652
1616.000000	-0.000651
1615.000000	-0.000647
1614.000000	-0.000645
1613.000000	-0.000643
1612.000000	-0.000639
1611.000000	-0.000638
1610.000000	-0.000645
1609.000000	-0.000654
1608.000000	-0.000647
1607.000000	-0.000616
1606.000000	-0.000573
1605.000000	-0.000532
1604.000000	-0.000497
1603.000000	-0.000470
1602.000000	-0.000453
1601.000000	-0.000448
1600.000000	-0.000451
1599.000000	-0.000454
1598.000000	-0.000447
1597.000000	-0.000433
1596.000000	-0.000426
1595.000000	-0.000441
1594.000000	-0.000480
1593.000000	-0.000523
1592.000000	-0.000556
1591.000000	-0.000580
1590.000000	-0.000611
1589.000000	-0.000648
1588.000000	-0.000674
1587.000000	-0.000678
1586.000000	-0.000669
1585.000000	-0.000664
1584.000000	-0.000669
1583.000000	-0.000682
1582.000000	-0.000705
1581.000000	-0.000731
1580.000000	-0.000737
1579.000000	-0.000704
1578.000000	-0.000640
1577.000000	-0.000579
1576.000000	-0.000550
1575.000000	-0.000558
1574.000000	-0.000588
1573.000000	-0.000617
1572.000000	-0.000639
1571.000000	-0.000663
1570.000000	-0.000695
1569.000000	-0.000718
1568.000000	-0.000712
1567.000000	-0.000679
1566.000000	-0.000642
1565.000000	-0.000617
1564.000000	-0.000595
1563.000000	-0.000559
1562.000000	-0.000496
1561.000000	-0.000406
1560.000000	-0.000334
1559.000000	-0.000334
1558.000000	-0.000403
1557.000000	-0.000511
1556.000000	-0.000610
1555.000000	-0.000672
1554.000000	-0.000706
1553.000000	-0.000735
1552.000000	-0.000768
1551.000000	-0.000799
1550.000000	-0.000822
1549.000000	-0.000841
1548.000000	-0.000863
1547.000000	-0.000893
1546.000000	-0.000941
1545.000000	-0.001021
1544.000000	-0.001130
1543.000000	-0.001235
1542.000000	-0.001288
1541.000000	-0.001287
1540.000000	-0.001278
1539.000000	-0.001316
1538.000000	-0.001414
1537.000000	-0.001521
1536.000000	-0.001585
1535.000000	-0.001601
1534.000000	-0.001591
1533.000000	-0.001585
1532.000000	-0.001618
1531.000000	-0.001722
1530.000000	-0.001889
1529.000000	-0.002056
1528.000000	-0.002135
1527.000000	-0.002095
1526.000000	-0.001999
1525.000000	-0.001921
1524.000000	-0.001874
1523.000000	-0.001832
1522.000000	-0.001797
1521.000000	-0.001795
1520.000000	-0.001823
1519.000000	-0.001847
1518.000000	-0.001879
1517.000000	-0.001983
1516.000000	-0.002179
1515.000000	-0.002374
1514.000000	-0.002429
1513.000000	-0.002293
1512.000000	-0.002056
1511.000000	-0.001869
1510.000000	-0.001806
1509.000000	-0.001836
1508.000000	-0.001897
1507.000000	-0.001940
1506.000000	-0.001938
1505.000000	-0.001911
1504.000000	-0.001884
1503.000000	-0.001885
1502.000000	-0.001934
1501.000000	-0.002020
1500.000000	-0.002098
1499.000000	-0.002136
1498.000000	-0.002140
1497.000000	-0.002124
1496.000000	-0.002089
1495.000000	-0.002031
1494.000000	-0.001973
1493.000000	-0.001951
1492.000000	-0.001983
1491.000000	-0.002060
1490.000000	-0.002154
1489.000000	-0.002231
1488.000000	-0.002280
1487.000000	-0.002326
1486.000000	-0.002414
1485.000000	-0.002576
1484.000000	-0.002781
1483.000000	-0.002954
1482.000000	-0.003040
1481.000000	-0.003042
1480.000000	-0.003004
1479.000000	-0.002951
1478.000000	-0.002875
1477.000000	-0.002778
1476.000000	-0.002685
1475.000000	-0.002632
1474.000000	-0.002629
1473.000000	-0.002657
1472.000000	-0.002687
1471.000000	-0.002711
1470.000000	-0.002733
1469.000000	-0.002757
1468.000000	-0.002810
1467.000000	-0.002972
1466.000000	-0.003308
1465.000000	-0.003737
1464.000000	-0.003997
1463.000000	-0.003886
1462.000000	-0.003465
1461.000000	-0.002986
1460.000000	-0.002663
1459.000000	-0.002538
1458.000000	-0.002519
1457.000000	-0.002511
1456.000000	-0.002494
1455.000000	-0.002491
1454.000000	-0.002504
1453.000000	-0.002551
1452.000000	-0.002659
1451.000000	-0.002808
1450.000000	-0.002904
1449.000000	-0.002859
1448.000000	-0.002690
1447.000000	-0.002512
1446.000000	-0.002426
1445.000000	-0.002423
1444.000000	-0.002425
1443.000000	-0.002382
1442.000000	-0.002314
1441.000000	-0.002267
1440.000000	-0.002267
1439.000000	-0.002321
1438.000000	-0.002442
1437.000000	-0.002617
1436.000000	-0.002751
1435.000000	-0.002730
1434.000000	-0.002542
1433.000000	-0.002290
1432.000000	-0.002096
1431.000000	-0.002012
1430.000000	-0.002002
1429.000000	-0.002022
1428.000000	-0.002065
1427.000000	-0.002141
1426.000000	-0.002264
1425.000000	-0.002450
1424.000000	-0.002701
1423.000000	-0.002952
1422.000000	-0.003079
1421.000000	-0.002989
1420.000000	-0.002710
1419.000000	-0.002395
1418.000000	-0.002190
1417.000000	-0.002110
1416.000000	-0.002088
1415.000000	-0.002071
1414.000000	-0.002050
1413.000000	-0.002036
1412.000000	-0.002044
1411.000000	-0.002087
1410.000000	-0.002162
1409.000000	-0.002236
1408.000000	-0.002260
1407.000000	-0.002208
1406.000000	-0.002100
1405.000000	-0.001989
1404.000000	-0.001920
1403.000000	-0.001906
1402.000000	-0.001931
1401.000000	-0.001969
1400.000000	-0.002003
1399.000000	-0.002025
1398.000000	-0.002036
1397.000000	-0.002035
1396.000000	-0.002014
1395.000000	-0.001963
1394.000000	-0.001881
1393.000000	-0.001787
1392.000000	-0.001709
1391.000000	-0.001666
1390.000000	-0.001659
1389.000000	-0.001671
1388.000000	-0.001676
1387.000000	-0.001651
1386.000000	-0.001598
1385.000000	-0.001540
1384.000000	-0.001493
1383.000000	-0.001464
1382.000000	-0.001459
1381.000000	-0.001501
1380.000000	-0.001599
1379.000000	-0.001718
1378.000000	-0.001786
1377.000000	-0.001754
1376.000000	-0.001643
1375.000000	-0.001525
1374.000000	-0.001452
1373.000000	-0.001423
1372.000000	-0.001402
1371.000000	-0.001372
1370.000000	-0.001337
1369.000000	-0.001297
1368.000000	-0.001244
1367.000000	-0.001187
1366.000000	-0.001150
1365.000000	-0.001154
1364.000000	-0.001183
1363.000000	-0.001203
1362.000000	-0.001193
1361.000000	-0.001168
1360.000000	-0.001153
1359.000000	-0.001165
1358.000000	-0.001199
1357.000000	-0.001247
1356.000000	-0.001303
1355.000000	-0.001372
1354.000000	-0.001465
1353.000000	-0.001581
1352.000000	-0.001686
1351.000000	-0.001734
1350.000000	-0.001705
1349.000000	-0.001626
1348.000000	-0.001549
1347.000000	-0.001497
1346.000000	-0.001463
1345.000000	-0.001430
1344.000000	-0.001388
1343.000000	-0.001340
1342.000000	-0.001288
1341.000000	-0.001246
1340.000000	-0.001237
1339.000000	-0.001267
1338.000000	-0.001310
1337.000000	-0.001327
1336.000000	-0.001306
1335.000000	-0.001273
1334.000000	-0.001259
1333.000000	-0.001270
1332.000000	-0.001283
1331.000000	-0.001272
1330.000000	-0.001234
1329.000000	-0.001186
1328.000000	-0.001150
1327.000000	-0.001136
1326.000000	-0.001141
1325.000000	-0.001153
1324.000000	-0.001155
1323.000000	-0.001140
1322.000000	-0.001112
1321.000000	-0.001077
1320.000000	-0.001035
1319.000000	-0.000981
1318.000000	-0.000925
1317.000000	-0.000885
1316.000000	-0.000868
1315.000000	-0.000862
1314.000000	-0.000849
1313.000000	-0.000823
1312.000000	-0.000795
1311.000000	-0.000774
1310.000000	-0.000760
1309.000000	-0.000744
1308.000000	-0.000716
1307.000000	-0.000678
1306.000000	-0.000644
1305.000000	-0.000628
1304.000000	-0.000629
1303.000000	-0.000632
1302.000000	-0.000627
1301.000000	-0.000614
1300.000000	-0.000610
1299.000000	-0.000620
1298.000000	-0.000640
1297.000000	-0.000663
1296.000000	-0.000683
1295.000000	-0.000697
1294.000000	-0.000699
1293.000000	-0.000686
1292.000000	-0.000663
1291.000000	-0.000639
1290.000000	-0.000622
1289.000000	-0.000607
1288.000000	-0.000586
1287.000000	-0.000556
1286.000000	-0.000524
1285.000000	-0.000498
1284.000000	-0.000475
1283.000000	-0.000435
1282.000000	-0.000365
1281.000000	-0.000271
1280.000000	-0.000168
1279.000000	-0.000074
1278.000000	0.000001
1277.000000	0.000044
1276.000000	0.000043
1275.000000	-0.000008
1274.000000	-0.000099
1273.000000	-0.000221
1272.000000	-0.000364
1271.000000	-0.000519
1270.000000	-0.000673
1269.000000	-0.000809
1268.000000	-0.000910
1267.000000	-0.000968
1266.000000	-0.000993
1265.000000	-0.001005
1264.000000	-0.001012
1263.000000	-0.001007
1262.000000	-0.000977
1261.000000	-0.000928
1260.000000	-0.000878
1259.000000	-0.000834
1258.000000	-0.000781
1257.000000	-0.000700
1256.000000	-0.000592
1255.000000	-0.000482
1254.000000	-0.000387
1253.000000	-0.000308
1252.000000	-0.000231
1251.000000	-0.000145
1250.000000	-0.000045
1249.000000	0.000072
1248.000000	0.000213
1247.000000	0.000385
1246.000000	0.000583
1245.000000	0.000789
1244.000000	0.000979
1243.000000	0.001140
1242.000000	0.001264
1241.000000	0.001357
1240.000000	0.001429
1239.000000	0.001494
1238.000000	0.001559
1237.000000	0.001612
1236.000000	0.001635
1235.000000	0.001614
1234.000000	0.001549
1233.000000	0.001454
1232.000000	0.001348
1231.000000	0.001249
1230.000000	0.001173
1229.000000	0.001114
1228.000000	0.001053
1227.000000	0.000975
1226.000000	0.000882
1225.000000	0.000785
1224.000000	0.000688
1223.000000	0.000585
1222.000000	0.000480
1221.000000	0.000388
1220.000000	0.000324
1219.000000	0.000289
1218.000000	0.000267
1217.000000	0.000240
1216.000000	0.000198
1215.000000	0.000142
1214.000000	0.000085
1213.000000	0.000045
1212.000000	0.000033
1211.000000	0.000042
1210.000000	0.000059
1209.000000	0.000074
1208.000000	0.000082
1207.000000	0.000076
1206.000000	0.000051
1205.000000	0.000011
1204.000000	-0.000030
1203.000000	-0.000055
1202.000000	-0.000064
1201.000000	-0.000068
1200.000000	-0.000078
1199.000000	-0.000095
1198.000000	-0.000115
1197.000000	-0.000127
1196.000000	-0.000118
1195.000000	-0.000083
1194.000000	-0.000030
1193.000000	0.000023
1192.000000	0.000067
1191.000000	0.000112
1190.000000	0.000159
1189.000000	0.000196
1188.000000	0.000207
1187.000000	0.000193
1186.000000	0.000170
1185.000000	0.000155
1184.000000	0.000156
1183.000000	0.000171
1182.000000	0.000193
1181.000000	0.000201
1180.000000	0.000180
1179.000000	0.000132
1178.000000	0.000080
1177.000000	0.000042
1176.000000	0.000017
1175.000000	-0.000011
1174.000000	-0.000053
1173.000000	-0.000094
1172.000000	-0.000114
1171.000000	-0.000101
1170.000000	-0.000076
1169.000000	-0.000069
1168.000000	-0.000090
1167.000000	-0.000112
1166.000000	-0.000102
1165.000000	-0.000057
1164.000000	0.000001
1163.000000	0.000050
1162.000000	0.000085
1161.000000	0.000101
1160.000000	0.000097
1159.000000	0.000081
1158.000000	0.000072
1157.000000	0.000075
1156.000000	0.000080
1155.000000	0.000076
1154.000000	0.000063
1153.000000	0.000041
1152.000000	0.000013
1151.000000	-0.000014
1150.000000	-0.000024
1149.000000	-0.000011
1148.000000	0.000012
1147.000000	0.000027
1146.000000	0.000028
1145.000000	0.000022
1144.000000	0.000010
1143.000000	0.000003
1142.000000	0.000021
1141.000000	0.000081
1140.000000	0.000163
1139.000000	0.000225
1138.000000	0.000241
1137.000000	0.000229
1136.000000	0.000225
1135.000000	0.000244
1134.000000	0.000270
1133.000000	0.000280
1132.000000	0.000279
1131.000000	0.000289
1130.000000	0.000319
1129.000000	0.000353
1128.000000	0.000366
1127.000000	0.000345
1126.000000	0.000299
1125.000000	0.000249
1124.000000	0.000219
1123.000000	0.000229
1122.000000	0.000277
1121.000000	0.000328
1120.000000	0.000337
1119.000000	0.000291
1118.000000	0.000217
1117.000000	0.000151
1116.000000	0.000107
1115.000000	0.000085
1114.000000	0.000089
1113.000000	0.000115
1112.000000	0.000141
1111.000000	0.000143
1110.000000	0.000126
1109.000000	0.000117
1108.000000	0.000123
1107.000000	0.000124
1106.000000	0.000106
1105.000000	0.000085
1104.000000	0.000078
1103.000000	0.000079
1102.000000	0.000076
1101.000000	0.000079
1100.000000	0.000107
1099.000000	0.000151
1098.000000	0.000169
1097.000000	0.000132
1096.000000	0.000055
1095.000000	-0.000010
1094.000000	-0.000028
1093.000000	-0.000004
1092.000000	0.000026
1091.000000	0.000030
1090.000000	0.000004
1089.000000	-0.000028
1088.000000	-0.000042
1087.000000	-0.000042
1086.000000	-0.000055
1085.000000	-0.000101
1084.000000	-0.000166
1083.000000	-0.000218
1082.000000	-0.000247
1081.000000	-0.000280
1080.000000	-0.000340
1079.000000	-0.000410
1078.000000	-0.000454
1077.000000	-0.000460
1076.000000	-0.000464
1075.000000	-0.000504
1074.000000	-0.000578
1073.000000	-0.000649
1072.000000	-0.000690
1071.000000	-0.000701
1070.000000	-0.000692
1069.000000	-0.000673
1068.000000	-0.000668
1067.000000	-0.000700
1066.000000	-0.000765
1065.000000	-0.000818
1064.000000	-0.000823
1063.000000	-0.000801
1062.000000	-0.000816
1061.000000	-0.000895
1060.000000	-0.000988
1059.000000	-0.001028
1058.000000	-0.001003
1057.000000	-0.000961
1056.000000	-0.000949
1055.000000	-0.000971
1054.000000	-0.000998
1053.000000	-0.000996
1052.000000	-0.000955
1051.000000	-0.000898
1050.000000	-0.000866
1049.000000	-0.000879
1048.000000	-0.000913
1047.000000	-0.000933
1046.000000	-0.000945
1045.000000	-0.000993
1044.000000	-0.001093
1043.000000	-0.001193
1042.000000	-0.001219
1041.000000	-0.001165
1040.000000	-0.001096
1039.000000	-0.001087
1038.000000	-0.001143
1037.000000	-0.001209
1036.000000	-0.001236
1035.000000	-0.001225
1034.000000	-0.001215
1033.000000	-0.001223
1032.000000	-0.001226
1031.000000	-0.001196
1030.000000	-0.001144
1029.000000	-0.001109
1028.000000	-0.001113
1027.000000	-0.001132
1026.000000	-0.001136
1025.000000	-0.001120
1024.000000	-0.001107
1023.000000	-0.001105
1022.000000	-0.001100
1021.000000	-0.001072
1020.000000	-0.001021
1019.000000	-0.000974
1018.000000	-0.000952
1017.000000	-0.000953
1016.000000	-0.000946
1015.000000	-0.000905
1014.000000	-0.000836
1013.000000	-0.000774
1012.000000	-0.000738
1011.000000	-0.000709
1010.000000	-0.000658
1009.000000	-0.000583
1008.000000	-0.000518
1007.000000	-0.000483
1006.000000	-0.000464
1005.000000	-0.000426
1004.000000	-0.000355
1003.000000	-0.000271
1002.000000	-0.000202
1001.000000	-0.000153
1000.000000	-0.000111
999.000000	-0.000069
998.000000	-0.000032
997.000000	-0.000008
996.000000	0.000013
995.000000	0.000043
994.000000	0.000083
993.000000	0.000120
992.000000	0.000152
991.000000	0.000184
990.000000	0.000221
989.000000	0.000258
988.000000	0.000290
987.000000	0.000323
986.000000	0.000362
985.000000	0.000414
984.000000	0.000479
983.000000	0.000555
982.000000	0.000624
981.000000	0.000661
980.000000	0.000653
979.000000	0.000620
978.000000	0.000600
977.000000	0.000617
976.000000	0.000668
975.000000	0.000734
974.000000	0.000789
973.000000	0.000820
972.000000	0.000822
971.000000	0.000793
970.000000	0.000735
969.000000	0.000671
968.000000	0.000640
967.000000	0.000669
966.000000	0.000740
965.000000	0.000800
964.000000	0.000818
963.000000	0.000803
962.000000	0.000784
961.000000	0.000776
960.000000	0.000779
959.000000	0.000801
958.000000	0.000835
957.000000	0.000857
956.000000	0.000839
955.000000	0.000790
954.000000	0.000743
953.000000	0.000720
952.000000	0.000713
951.000000	0.000708
950.000000	0.000702
949.000000	0.000707
948.000000	0.000732
947.000000	0.000771
946.000000	0.000801
945.000000	0.000788
944.000000	0.000723
943.000000	0.000633
942.000000	0.000568
941.000000	0.000557
940.000000	0.000578
939.000000	0.000585
938.000000	0.000548
937.000000	0.000475
936.000000	0.000406
935.000000	0.000378
934.000000	0.000400
933.000000	0.000460
932.000000	0.000538
931.000000	0.000619
930.000000	0.000684
929.000000	0.000719
928.000000	0.000727
927.000000	0.000724
926.000000	0.000719
925.000000	0.000697
924.000000	0.000645
923.000000	0.000570
922.000000	0.000503
921.000000	0.000462
920.000000	0.000446
919.000000	0.000442
918.000000	0.000432
917.000000	0.000410
916.000000	0.000385
915.000000	0.000383
914.000000	0.000420
913.000000	0.000484
912.000000	0.000546
911.000000	0.000593
910.000000	0.000633
909.000000	0.000671
908.000000	0.000695
907.000000	0.000690
906.000000	0.000663
905.000000	0.000643
904.000000	0.000657
903.000000	0.000698
902.000000	0.000730
901.000000	0.000724
900.000000	0.000692
899.000000	0.000672
898.000000	0.000687
897.000000	0.000720
896.000000	0.000742
895.000000	0.000748
894.000000	0.000753
893.000000	0.000770
892.000000	0.000801
891.000000	0.000848
890.000000	0.000907
889.000000	0.000962
888.000000	0.000992
887.000000	0.000991
886.000000	0.000972
885.000000	0.000955
884.000000	0.000959
883.000000	0.000992
882.000000	0.001042
881.000000	0.001074
880.000000	0.001067
879.000000	0.001031
878.000000	0.000993
877.000000	0.000967
876.000000	0.000953
875.000000	0.000956
874.000000	0.000995
873.000000	0.001069
872.000000	0.001144
871.000000	0.001185
870.000000	0.001193
869.000000	0.001207
868.000000	0.001264
867.000000	0.001363
866.000000	0.001469
865.000000	0.001549
864.000000	0.001592
863.000000	0.001618
862.000000	0.001648
861.000000	0.001693
860.000000	0.001758
859.000000	0.001832
858.000000	0.001903
857.000000	0.001978
856.000000	0.002095
855.000000	0.002300
854.000000	0.002591
853.000000	0.002911
852.000000	0.003190
851.000000	0.003379
850.000000	0.003447
849.000000	0.003371
848.000000	0.003159
847.000000	0.002864
846.000000	0.002546
845.000000	0.002238
844.000000	0.001957
843.000000	0.001721
842.000000	0.001547
841.000000	0.001427
840.000000	0.001327
839.000000	0.001228
838.000000	0.001125
837.000000	0.001017
836.000000	0.000905
835.000000	0.000809
834.000000	0.000756
833.000000	0.000748
832.000000	0.000759
831.000000	0.000764
830.000000	0.000759
829.000000	0.000752
828.000000	0.000754
827.000000	0.000760
826.000000	0.000755
825.000000	0.000729
824.000000	0.000699
823.000000	0.000707
822.000000	0.000770
821.000000	0.000859
820.000000	0.000929
819.000000	0.000976
818.000000	0.001032
817.000000	0.001112
816.000000	0.001187
815.000000	0.001219
814.000000	0.001204
813.000000	0.001177
812.000000	0.001179
811.000000	0.001227
810.000000	0.001298
809.000000	0.001360
808.000000	0.001403
807.000000	0.001444
806.000000	0.001487
805.000000	0.001509
804.000000	0.001481
803.000000	0.001407
802.000000	0.001309
801.000000	0.001200
800.000000	0.001089
799.000000	0.001000
798.000000	0.000971
797.000000	0.001018
796.000000	0.001117
795.000000	0.001218
794.000000	0.001282
793.000000	0.001301
792.000000	0.001291
791.000000	0.001274
790.000000	0.001249
789.000000	0.001204
788.000000	0.001146
787.000000	0.001131
786.000000	0.001230
785.000000	0.001445
784.000000	0.001672
783.000000	0.001768
782.000000	0.001681
781.000000	0.001508
780.000000	0.001394
779.000000	0.001393
778.000000	0.001448
777.000000	0.001494
776.000000	0.001535
775.000000	0.001586
774.000000	0.001611
773.000000	0.001568
772.000000	0.001483
771.000000	0.001427
770.000000	0.001421
769.000000	0.001433
768.000000	0.001441
767.000000	0.001446
766.000000	0.001421
765.000000	0.001330
764.000000	0.001201
763.000000	0.001127
762.000000	0.001157
761.000000	0.001243
760.000000	0.001311
759.000000	0.001341
758.000000	0.001345
757.000000	0.001332
756.000000	0.001326
755.000000	0.001357
754.000000	0.001419
753.000000	0.001468
752.000000	0.001493
751.000000	0.001532
750.000000	0.001597
749.000000	0.001631
748.000000	0.001586
747.000000	0.001496
746.000000	0.001418
745.000000	0.001360
744.000000	0.001304
743.000000	0.001267
742.000000	0.001278
741.000000	0.001334
740.000000	0.001423
739.000000	0.001551
738.000000	0.001701
737.000000	0.001817
736.000000	0.001854
735.000000	0.001831
734.000000	0.001792
733.000000	0.001764
732.000000	0.001772
731.000000	0.001829
730.000000	0.001897
729.000000	0.001913
728.000000	0.001869
727.000000	0.001819
726.000000	0.001795
725.000000	0.001770
724.000000	0.001748
723.000000	0.001804
722.000000	0.001983
721.000000	0.002206
720.000000	0.002344
719.000000	0.002350
718.000000	0.002274
717.000000	0.002184
716.000000	0.002133
715.000000	0.002147
714.000000	0.002203
713.000000	0.002231
712.000000	0.002189
711.000000	0.002092
710.000000	0.001956
709.000000	0.001766
708.000000	0.001542
707.000000	0.001365
706.000000	0.001313
705.000000	0.001382
704.000000	0.001505
703.000000	0.001628
702.000000	0.001701
701.000000	0.001672
700.000000	0.001556
