# Supplementary material for: Real-time monitoring of the reversible capture and release of CO2 on anthraquinone and riboflavin-modified graphitic electrodes using ATR-SEIRAS
Source: Chem Sci. 2025 Nov 4;16(48):23189–202. doi: 10.1039/d5sc05427c (PMC12584010; doi:10.1039/d5sc05427c)
Supplement: SC-016-D5SC05427C-s001 [file SC-016-D5SC05427C-s001.zip › Data Folders/Main Figures/Figure3/3b/043.ASC]

PE IR       SUBTECH     SPECTRUM    ASCII       PEDS        4.00        
   -1
043.ASC
25/02/11
15:07:41.00
25/02/11
15:07:41.00
Administrator

700.000000
#HDR
-1
-1
#GR
Wavenumber
A
1.0
0.0
4000.000000
-1.000000
3301
8
0.004591
-0.004936
#DATA
4000.000000	-0.002695
3999.000000	-0.002716
3998.000000	-0.002744
3997.000000	-0.002762
3996.000000	-0.002768
3995.000000	-0.002772
3994.000000	-0.002777
3993.000000	-0.002776
3992.000000	-0.002765
3991.000000	-0.002749
3990.000000	-0.002744
3989.000000	-0.002754
3988.000000	-0.002771
3987.000000	-0.002787
3986.000000	-0.002799
3985.000000	-0.002809
3984.000000	-0.002817
3983.000000	-0.002820
3982.000000	-0.002814
3981.000000	-0.002798
3980.000000	-0.002776
3979.000000	-0.002754
3978.000000	-0.002739
3977.000000	-0.002731
3976.000000	-0.002728
3975.000000	-0.002723
3974.000000	-0.002712
3973.000000	-0.002691
3972.000000	-0.002666
3971.000000	-0.002647
3970.000000	-0.002645
3969.000000	-0.002662
3968.000000	-0.002685
3967.000000	-0.002699
3966.000000	-0.002700
3965.000000	-0.002702
3964.000000	-0.002723
3963.000000	-0.002767
3962.000000	-0.002814
3961.000000	-0.002839
3960.000000	-0.002828
3959.000000	-0.002787
3958.000000	-0.002741
3957.000000	-0.002715
3956.000000	-0.002722
3955.000000	-0.002753
3954.000000	-0.002786
3953.000000	-0.002803
3952.000000	-0.002801
3951.000000	-0.002793
3950.000000	-0.002788
3949.000000	-0.002788
3948.000000	-0.002784
3947.000000	-0.002775
3946.000000	-0.002765
3945.000000	-0.002760
3944.000000	-0.002759
3943.000000	-0.002762
3942.000000	-0.002769
3941.000000	-0.002779
3940.000000	-0.002787
3939.000000	-0.002789
3938.000000	-0.002782
3937.000000	-0.002774
3936.000000	-0.002772
3935.000000	-0.002779
3934.000000	-0.002790
3933.000000	-0.002801
3932.000000	-0.002810
3931.000000	-0.002814
3930.000000	-0.002812
3929.000000	-0.002801
3928.000000	-0.002789
3927.000000	-0.002780
3926.000000	-0.002778
3925.000000	-0.002780
3924.000000	-0.002785
3923.000000	-0.002789
3922.000000	-0.002789
3921.000000	-0.002780
3920.000000	-0.002768
3919.000000	-0.002763
3918.000000	-0.002778
3917.000000	-0.002809
3916.000000	-0.002839
3915.000000	-0.002848
3914.000000	-0.002830
3913.000000	-0.002796
3912.000000	-0.002769
3911.000000	-0.002762
3910.000000	-0.002773
3909.000000	-0.002788
3908.000000	-0.002798
3907.000000	-0.002808
3906.000000	-0.002821
3905.000000	-0.002836
3904.000000	-0.002841
3903.000000	-0.002827
3902.000000	-0.002797
3901.000000	-0.002759
3900.000000	-0.002726
3899.000000	-0.002703
3898.000000	-0.002691
3897.000000	-0.002686
3896.000000	-0.002687
3895.000000	-0.002698
3894.000000	-0.002725
3893.000000	-0.002759
3892.000000	-0.002776
3891.000000	-0.002759
3890.000000	-0.002720
3889.000000	-0.002695
3888.000000	-0.002709
3887.000000	-0.002749
3886.000000	-0.002789
3885.000000	-0.002811
3884.000000	-0.002822
3883.000000	-0.002831
3882.000000	-0.002830
3881.000000	-0.002805
3880.000000	-0.002747
3879.000000	-0.002673
3878.000000	-0.002619
3877.000000	-0.002609
3876.000000	-0.002643
3875.000000	-0.002695
3874.000000	-0.002745
3873.000000	-0.002787
3872.000000	-0.002821
3871.000000	-0.002833
3870.000000	-0.002814
3869.000000	-0.002784
3868.000000	-0.002778
3867.000000	-0.002800
3866.000000	-0.002822
3865.000000	-0.002812
3864.000000	-0.002769
3863.000000	-0.002721
3862.000000	-0.002691
3861.000000	-0.002680
3860.000000	-0.002669
3859.000000	-0.002638
3858.000000	-0.002588
3857.000000	-0.002551
3856.000000	-0.002551
3855.000000	-0.002575
3854.000000	-0.002592
3853.000000	-0.002600
3852.000000	-0.002616
3851.000000	-0.002652
3850.000000	-0.002700
3849.000000	-0.002746
3848.000000	-0.002775
3847.000000	-0.002783
3846.000000	-0.002780
3845.000000	-0.002774
3844.000000	-0.002766
3843.000000	-0.002746
3842.000000	-0.002712
3841.000000	-0.002674
3840.000000	-0.002651
3839.000000	-0.002651
3838.000000	-0.002670
3837.000000	-0.002695
3836.000000	-0.002717
3835.000000	-0.002733
3834.000000	-0.002748
3833.000000	-0.002769
3832.000000	-0.002796
3831.000000	-0.002824
3830.000000	-0.002843
3829.000000	-0.002844
3828.000000	-0.002824
3827.000000	-0.002787
3826.000000	-0.002750
3825.000000	-0.002736
3824.000000	-0.002755
3823.000000	-0.002788
3822.000000	-0.002797
3821.000000	-0.002760
3820.000000	-0.002696
3819.000000	-0.002647
3818.000000	-0.002633
3817.000000	-0.002642
3816.000000	-0.002648
3815.000000	-0.002648
3814.000000	-0.002650
3813.000000	-0.002656
3812.000000	-0.002657
3811.000000	-0.002648
3810.000000	-0.002642
3809.000000	-0.002649
3808.000000	-0.002659
3807.000000	-0.002654
3806.000000	-0.002630
3805.000000	-0.002607
3804.000000	-0.002608
3803.000000	-0.002630
3802.000000	-0.002651
3801.000000	-0.002660
3800.000000	-0.002670
3799.000000	-0.002693
3798.000000	-0.002726
3797.000000	-0.002753
3796.000000	-0.002764
3795.000000	-0.002760
3794.000000	-0.002745
3793.000000	-0.002725
3792.000000	-0.002708
3791.000000	-0.002704
3790.000000	-0.002717
3789.000000	-0.002735
3788.000000	-0.002744
3787.000000	-0.002739
3786.000000	-0.002736
3785.000000	-0.002749
3784.000000	-0.002777
3783.000000	-0.002800
3782.000000	-0.002799
3781.000000	-0.002770
3780.000000	-0.002733
3779.000000	-0.002719
3778.000000	-0.002743
3777.000000	-0.002794
3776.000000	-0.002842
3775.000000	-0.002858
3774.000000	-0.002840
3773.000000	-0.002806
3772.000000	-0.002773
3771.000000	-0.002744
3770.000000	-0.002713
3769.000000	-0.002686
3768.000000	-0.002678
3767.000000	-0.002696
3766.000000	-0.002732
3765.000000	-0.002768
3764.000000	-0.002789
3763.000000	-0.002793
3762.000000	-0.002785
3761.000000	-0.002769
3760.000000	-0.002753
3759.000000	-0.002736
3758.000000	-0.002706
3757.000000	-0.002660
3756.000000	-0.002608
3755.000000	-0.002568
3754.000000	-0.002548
3753.000000	-0.002539
3752.000000	-0.002531
3751.000000	-0.002516
3750.000000	-0.002491
3749.000000	-0.002470
3748.000000	-0.002482
3747.000000	-0.002553
3746.000000	-0.002653
3745.000000	-0.002717
3744.000000	-0.002732
3743.000000	-0.002742
3742.000000	-0.002773
3741.000000	-0.002812
3740.000000	-0.002830
3739.000000	-0.002817
3738.000000	-0.002782
3737.000000	-0.002746
3736.000000	-0.002744
3735.000000	-0.002802
3734.000000	-0.002903
3733.000000	-0.002988
3732.000000	-0.003010
3731.000000	-0.002969
3730.000000	-0.002912
3729.000000	-0.002881
3728.000000	-0.002884
3727.000000	-0.002904
3726.000000	-0.002921
3725.000000	-0.002927
3724.000000	-0.002922
3723.000000	-0.002904
3722.000000	-0.002875
3721.000000	-0.002844
3720.000000	-0.002822
3719.000000	-0.002807
3718.000000	-0.002788
3717.000000	-0.002761
3716.000000	-0.002737
3715.000000	-0.002732
3714.000000	-0.002737
3713.000000	-0.002734
3712.000000	-0.002717
3711.000000	-0.002707
3710.000000	-0.002723
3709.000000	-0.002764
3708.000000	-0.002812
3707.000000	-0.002848
3706.000000	-0.002865
3705.000000	-0.002866
3704.000000	-0.002862
3703.000000	-0.002852
3702.000000	-0.002834
3701.000000	-0.002810
3700.000000	-0.002791
3699.000000	-0.002786
3698.000000	-0.002791
3697.000000	-0.002799
3696.000000	-0.002801
3695.000000	-0.002786
3694.000000	-0.002750
3693.000000	-0.002704
3692.000000	-0.002676
3691.000000	-0.002690
3690.000000	-0.002731
3689.000000	-0.002757
3688.000000	-0.002742
3687.000000	-0.002704
3686.000000	-0.002677
3685.000000	-0.002678
3684.000000	-0.002696
3683.000000	-0.002715
3682.000000	-0.002719
3681.000000	-0.002700
3680.000000	-0.002659
3679.000000	-0.002616
3678.000000	-0.002594
3677.000000	-0.002591
3676.000000	-0.002583
3675.000000	-0.002563
3674.000000	-0.002552
3673.000000	-0.002580
3672.000000	-0.002645
3671.000000	-0.002707
3670.000000	-0.002729
3669.000000	-0.002719
3668.000000	-0.002712
3667.000000	-0.002726
3666.000000	-0.002753
3665.000000	-0.002773
3664.000000	-0.002778
3663.000000	-0.002770
3662.000000	-0.002754
3661.000000	-0.002736
3660.000000	-0.002726
3659.000000	-0.002733
3658.000000	-0.002749
3657.000000	-0.002747
3656.000000	-0.002711
3655.000000	-0.002660
3654.000000	-0.002629
3653.000000	-0.002644
3652.000000	-0.002693
3651.000000	-0.002744
3650.000000	-0.002771
3649.000000	-0.002769
3648.000000	-0.002752
3647.000000	-0.002740
3646.000000	-0.002740
3645.000000	-0.002749
3644.000000	-0.002757
3643.000000	-0.002755
3642.000000	-0.002743
3641.000000	-0.002725
3640.000000	-0.002709
3639.000000	-0.002705
3638.000000	-0.002725
3637.000000	-0.002768
3636.000000	-0.002813
3635.000000	-0.002829
3634.000000	-0.002804
3633.000000	-0.002760
3632.000000	-0.002732
3631.000000	-0.002733
3630.000000	-0.002746
3629.000000	-0.002756
3628.000000	-0.002767
3627.000000	-0.002789
3626.000000	-0.002821
3625.000000	-0.002857
3624.000000	-0.002900
3623.000000	-0.002957
3622.000000	-0.003022
3621.000000	-0.003068
3620.000000	-0.003063
3619.000000	-0.003000
3618.000000	-0.002910
3617.000000	-0.002825
3616.000000	-0.002756
3615.000000	-0.002698
3614.000000	-0.002654
3613.000000	-0.002640
3612.000000	-0.002661
3611.000000	-0.002702
3610.000000	-0.002732
3609.000000	-0.002740
3608.000000	-0.002742
3607.000000	-0.002757
3606.000000	-0.002783
3605.000000	-0.002806
3604.000000	-0.002824
3603.000000	-0.002849
3602.000000	-0.002889
3601.000000	-0.002928
3600.000000	-0.002942
3599.000000	-0.002918
3598.000000	-0.002869
3597.000000	-0.002814
3596.000000	-0.002769
3595.000000	-0.002740
3594.000000	-0.002732
3593.000000	-0.002742
3592.000000	-0.002758
3591.000000	-0.002767
3590.000000	-0.002764
3589.000000	-0.002750
3588.000000	-0.002731
3587.000000	-0.002710
3586.000000	-0.002696
3585.000000	-0.002696
3584.000000	-0.002715
3583.000000	-0.002738
3582.000000	-0.002741
3581.000000	-0.002710
3580.000000	-0.002652
3579.000000	-0.002588
3578.000000	-0.002546
3577.000000	-0.002539
3576.000000	-0.002560
3575.000000	-0.002591
3574.000000	-0.002615
3573.000000	-0.002631
3572.000000	-0.002651
3571.000000	-0.002677
3570.000000	-0.002699
3569.000000	-0.002698
3568.000000	-0.002671
3567.000000	-0.002631
3566.000000	-0.002604
3565.000000	-0.002605
3564.000000	-0.002630
3563.000000	-0.002653
3562.000000	-0.002654
3561.000000	-0.002631
3560.000000	-0.002602
3559.000000	-0.002589
3558.000000	-0.002598
3557.000000	-0.002624
3556.000000	-0.002655
3555.000000	-0.002677
3554.000000	-0.002679
3553.000000	-0.002663
3552.000000	-0.002642
3551.000000	-0.002630
3550.000000	-0.002632
3549.000000	-0.002639
3548.000000	-0.002640
3547.000000	-0.002625
3546.000000	-0.002593
3545.000000	-0.002555
3544.000000	-0.002530
3543.000000	-0.002533
3542.000000	-0.002555
3541.000000	-0.002570
3540.000000	-0.002560
3539.000000	-0.002528
3538.000000	-0.002499
3537.000000	-0.002496
3536.000000	-0.002519
3535.000000	-0.002553
3534.000000	-0.002576
3533.000000	-0.002577
3532.000000	-0.002564
3531.000000	-0.002558
3530.000000	-0.002564
3529.000000	-0.002574
3528.000000	-0.002577
3527.000000	-0.002576
3526.000000	-0.002581
3525.000000	-0.002593
3524.000000	-0.002597
3523.000000	-0.002578
3522.000000	-0.002545
3521.000000	-0.002517
3520.000000	-0.002503
3519.000000	-0.002496
3518.000000	-0.002481
3517.000000	-0.002462
3516.000000	-0.002454
3515.000000	-0.002463
3514.000000	-0.002481
3513.000000	-0.002491
3512.000000	-0.002491
3511.000000	-0.002486
3510.000000	-0.002484
3509.000000	-0.002488
3508.000000	-0.002498
3507.000000	-0.002512
3506.000000	-0.002524
3505.000000	-0.002523
3504.000000	-0.002501
3503.000000	-0.002466
3502.000000	-0.002432
3501.000000	-0.002411
3500.000000	-0.002399
3499.000000	-0.002387
3498.000000	-0.002371
3497.000000	-0.002358
3496.000000	-0.002356
3495.000000	-0.002369
3494.000000	-0.002392
3493.000000	-0.002414
3492.000000	-0.002424
3491.000000	-0.002422
3490.000000	-0.002411
3489.000000	-0.002397
3488.000000	-0.002385
3487.000000	-0.002380
3486.000000	-0.002390
3485.000000	-0.002410
3484.000000	-0.002427
3483.000000	-0.002422
3482.000000	-0.002393
3481.000000	-0.002356
3480.000000	-0.002330
3479.000000	-0.002319
3478.000000	-0.002316
3477.000000	-0.002313
3476.000000	-0.002308
3475.000000	-0.002306
3474.000000	-0.002312
3473.000000	-0.002327
3472.000000	-0.002346
3471.000000	-0.002361
3470.000000	-0.002366
3469.000000	-0.002366
3468.000000	-0.002361
3467.000000	-0.002350
3466.000000	-0.002335
3465.000000	-0.002323
3464.000000	-0.002325
3463.000000	-0.002338
3462.000000	-0.002347
3461.000000	-0.002335
3460.000000	-0.002308
3459.000000	-0.002280
3458.000000	-0.002265
3457.000000	-0.002260
3456.000000	-0.002258
3455.000000	-0.002259
3454.000000	-0.002263
3453.000000	-0.002267
3452.000000	-0.002268
3451.000000	-0.002269
3450.000000	-0.002276
3449.000000	-0.002295
3448.000000	-0.002316
3447.000000	-0.002323
3446.000000	-0.002305
3445.000000	-0.002269
3444.000000	-0.002232
3443.000000	-0.002214
3442.000000	-0.002218
3441.000000	-0.002228
3440.000000	-0.002227
3439.000000	-0.002212
3438.000000	-0.002195
3437.000000	-0.002188
3436.000000	-0.002189
3435.000000	-0.002191
3434.000000	-0.002187
3433.000000	-0.002180
3432.000000	-0.002177
3431.000000	-0.002174
3430.000000	-0.002167
3429.000000	-0.002158
3428.000000	-0.002152
3427.000000	-0.002151
3426.000000	-0.002149
3425.000000	-0.002135
3424.000000	-0.002113
3423.000000	-0.002092
3422.000000	-0.002085
3421.000000	-0.002095
3420.000000	-0.002116
3419.000000	-0.002133
3418.000000	-0.002132
3417.000000	-0.002113
3416.000000	-0.002091
3415.000000	-0.002091
3414.000000	-0.002117
3413.000000	-0.002148
3412.000000	-0.002151
3411.000000	-0.002115
3410.000000	-0.002063
3409.000000	-0.002031
3408.000000	-0.002032
3407.000000	-0.002048
3406.000000	-0.002053
3405.000000	-0.002047
3404.000000	-0.002043
3403.000000	-0.002043
3402.000000	-0.002035
3401.000000	-0.002013
3400.000000	-0.001990
3399.000000	-0.001984
3398.000000	-0.002000
3397.000000	-0.002025
3396.000000	-0.002045
3395.000000	-0.002053
3394.000000	-0.002049
3393.000000	-0.002041
3392.000000	-0.002041
3391.000000	-0.002053
3390.000000	-0.002057
3389.000000	-0.002030
3388.000000	-0.001975
3387.000000	-0.001927
3386.000000	-0.001920
3385.000000	-0.001954
3384.000000	-0.002001
3383.000000	-0.002033
3382.000000	-0.002040
3381.000000	-0.002031
3380.000000	-0.002017
3379.000000	-0.002007
3378.000000	-0.002008
3377.000000	-0.002017
3376.000000	-0.002026
3375.000000	-0.002036
3374.000000	-0.002057
3373.000000	-0.002091
3372.000000	-0.002123
3371.000000	-0.002130
3370.000000	-0.002108
3369.000000	-0.002071
3368.000000	-0.002041
3367.000000	-0.002029
3366.000000	-0.002032
3365.000000	-0.002044
3364.000000	-0.002063
3363.000000	-0.002082
3362.000000	-0.002097
3361.000000	-0.002100
3360.000000	-0.002091
3359.000000	-0.002077
3358.000000	-0.002072
3357.000000	-0.002081
3356.000000	-0.002099
3355.000000	-0.002113
3354.000000	-0.002112
3353.000000	-0.002098
3352.000000	-0.002081
3351.000000	-0.002073
3350.000000	-0.002078
3349.000000	-0.002089
3348.000000	-0.002098
3347.000000	-0.002103
3346.000000	-0.002105
3345.000000	-0.002105
3344.000000	-0.002098
3343.000000	-0.002080
3342.000000	-0.002061
3341.000000	-0.002055
3340.000000	-0.002064
3339.000000	-0.002083
3338.000000	-0.002101
3337.000000	-0.002120
3336.000000	-0.002139
3335.000000	-0.002153
3334.000000	-0.002151
3333.000000	-0.002133
3332.000000	-0.002107
3331.000000	-0.002087
3330.000000	-0.002082
3329.000000	-0.002092
3328.000000	-0.002112
3327.000000	-0.002130
3326.000000	-0.002138
3325.000000	-0.002134
3324.000000	-0.002130
3323.000000	-0.002135
3322.000000	-0.002149
3321.000000	-0.002168
3320.000000	-0.002190
3319.000000	-0.002212
3318.000000	-0.002228
3317.000000	-0.002230
3316.000000	-0.002221
3315.000000	-0.002213
3314.000000	-0.002216
3313.000000	-0.002228
3312.000000	-0.002236
3311.000000	-0.002228
3310.000000	-0.002210
3309.000000	-0.002197
3308.000000	-0.002202
3307.000000	-0.002225
3306.000000	-0.002251
3305.000000	-0.002257
3304.000000	-0.002236
3303.000000	-0.002203
3302.000000	-0.002181
3301.000000	-0.002176
3300.000000	-0.002178
3299.000000	-0.002178
3298.000000	-0.002182
3297.000000	-0.002201
3296.000000	-0.002238
3295.000000	-0.002280
3294.000000	-0.002309
3293.000000	-0.002311
3292.000000	-0.002284
3291.000000	-0.002243
3290.000000	-0.002207
3289.000000	-0.002194
3288.000000	-0.002205
3287.000000	-0.002230
3286.000000	-0.002251
3285.000000	-0.002256
3284.000000	-0.002242
3283.000000	-0.002220
3282.000000	-0.002209
3281.000000	-0.002224
3280.000000	-0.002262
3279.000000	-0.002303
3278.000000	-0.002332
3277.000000	-0.002345
3276.000000	-0.002346
3275.000000	-0.002335
3274.000000	-0.002310
3273.000000	-0.002275
3272.000000	-0.002238
3271.000000	-0.002209
3270.000000	-0.002195
3269.000000	-0.002196
3268.000000	-0.002206
3267.000000	-0.002212
3266.000000	-0.002211
3265.000000	-0.002209
3264.000000	-0.002220
3263.000000	-0.002244
3262.000000	-0.002267
3261.000000	-0.002276
3260.000000	-0.002276
3259.000000	-0.002281
3258.000000	-0.002293
3257.000000	-0.002302
3256.000000	-0.002300
3255.000000	-0.002287
3254.000000	-0.002270
3253.000000	-0.002259
3252.000000	-0.002259
3251.000000	-0.002277
3250.000000	-0.002314
3249.000000	-0.002361
3248.000000	-0.002401
3247.000000	-0.002416
3246.000000	-0.002404
3245.000000	-0.002377
3244.000000	-0.002351
3243.000000	-0.002333
3242.000000	-0.002319
3241.000000	-0.002306
3240.000000	-0.002295
3239.000000	-0.002290
3238.000000	-0.002292
3237.000000	-0.002298
3236.000000	-0.002311
3235.000000	-0.002333
3234.000000	-0.002360
3233.000000	-0.002380
3232.000000	-0.002389
3231.000000	-0.002390
3230.000000	-0.002390
3229.000000	-0.002388
3228.000000	-0.002380
3227.000000	-0.002372
3226.000000	-0.002367
3225.000000	-0.002369
3224.000000	-0.002373
3223.000000	-0.002381
3222.000000	-0.002395
3221.000000	-0.002414
3220.000000	-0.002436
3219.000000	-0.002454
3218.000000	-0.002464
3217.000000	-0.002459
3216.000000	-0.002441
3215.000000	-0.002419
3214.000000	-0.002412
3213.000000	-0.002427
3212.000000	-0.002450
3211.000000	-0.002465
3210.000000	-0.002459
3209.000000	-0.002439
3208.000000	-0.002417
3207.000000	-0.002403
3206.000000	-0.002400
3205.000000	-0.002410
3204.000000	-0.002430
3203.000000	-0.002459
3202.000000	-0.002492
3201.000000	-0.002520
3200.000000	-0.002532
3199.000000	-0.002522
3198.000000	-0.002495
3197.000000	-0.002468
3196.000000	-0.002461
3195.000000	-0.002484
3194.000000	-0.002525
3193.000000	-0.002556
3192.000000	-0.002557
3191.000000	-0.002536
3190.000000	-0.002520
3189.000000	-0.002532
3188.000000	-0.002567
3187.000000	-0.002596
3186.000000	-0.002591
3185.000000	-0.002550
3184.000000	-0.002495
3183.000000	-0.002453
3182.000000	-0.002441
3181.000000	-0.002457
3180.000000	-0.002487
3179.000000	-0.002515
3178.000000	-0.002532
3177.000000	-0.002534
3176.000000	-0.002524
3175.000000	-0.002509
3174.000000	-0.002500
3173.000000	-0.002510
3172.000000	-0.002536
3171.000000	-0.002565
3170.000000	-0.002584
3169.000000	-0.002589
3168.000000	-0.002587
3167.000000	-0.002581
3166.000000	-0.002575
3165.000000	-0.002571
3164.000000	-0.002575
3163.000000	-0.002592
3162.000000	-0.002618
3161.000000	-0.002648
3160.000000	-0.002672
3159.000000	-0.002685
3158.000000	-0.002684
3157.000000	-0.002671
3156.000000	-0.002653
3155.000000	-0.002638
3154.000000	-0.002626
3153.000000	-0.002613
3152.000000	-0.002594
3151.000000	-0.002576
3150.000000	-0.002571
3149.000000	-0.002586
3148.000000	-0.002613
3147.000000	-0.002643
3146.000000	-0.002669
3145.000000	-0.002689
3144.000000	-0.002698
3143.000000	-0.002690
3142.000000	-0.002674
3141.000000	-0.002661
3140.000000	-0.002655
3139.000000	-0.002645
3138.000000	-0.002627
3137.000000	-0.002616
3136.000000	-0.002628
3135.000000	-0.002661
3134.000000	-0.002691
3133.000000	-0.002701
3132.000000	-0.002693
3131.000000	-0.002686
3130.000000	-0.002687
3129.000000	-0.002689
3128.000000	-0.002680
3127.000000	-0.002659
3126.000000	-0.002638
3125.000000	-0.002627
3124.000000	-0.002626
3123.000000	-0.002629
3122.000000	-0.002632
3121.000000	-0.002638
3120.000000	-0.002651
3119.000000	-0.002664
3118.000000	-0.002671
3117.000000	-0.002675
3116.000000	-0.002685
3115.000000	-0.002699
3114.000000	-0.002714
3113.000000	-0.002723
3112.000000	-0.002728
3111.000000	-0.002732
3110.000000	-0.002733
3109.000000	-0.002724
3108.000000	-0.002704
3107.000000	-0.002681
3106.000000	-0.002666
3105.000000	-0.002660
3104.000000	-0.002662
3103.000000	-0.002664
3102.000000	-0.002663
3101.000000	-0.002660
3100.000000	-0.002657
3099.000000	-0.002660
3098.000000	-0.002676
3097.000000	-0.002700
3096.000000	-0.002722
3095.000000	-0.002726
3094.000000	-0.002708
3093.000000	-0.002677
3092.000000	-0.002652
3091.000000	-0.002651
3090.000000	-0.002675
3089.000000	-0.002718
3088.000000	-0.002765
3087.000000	-0.002797
3086.000000	-0.002806
3085.000000	-0.002798
3084.000000	-0.002789
3083.000000	-0.002786
3082.000000	-0.002783
3081.000000	-0.002771
3080.000000	-0.002754
3079.000000	-0.002745
3078.000000	-0.002748
3077.000000	-0.002751
3076.000000	-0.002744
3075.000000	-0.002729
3074.000000	-0.002721
3073.000000	-0.002727
3072.000000	-0.002745
3071.000000	-0.002766
3070.000000	-0.002784
3069.000000	-0.002797
3068.000000	-0.002805
3067.000000	-0.002807
3066.000000	-0.002806
3065.000000	-0.002807
3064.000000	-0.002815
3063.000000	-0.002826
3062.000000	-0.002835
3061.000000	-0.002835
3060.000000	-0.002824
3059.000000	-0.002806
3058.000000	-0.002790
3057.000000	-0.002780
3056.000000	-0.002778
3055.000000	-0.002778
3054.000000	-0.002787
3053.000000	-0.002813
3052.000000	-0.002851
3051.000000	-0.002877
3050.000000	-0.002871
3049.000000	-0.002837
3048.000000	-0.002805
3047.000000	-0.002797
3046.000000	-0.002811
3045.000000	-0.002837
3044.000000	-0.002872
3043.000000	-0.002920
3042.000000	-0.002965
3041.000000	-0.002983
3040.000000	-0.002964
3039.000000	-0.002925
3038.000000	-0.002889
3037.000000	-0.002865
3036.000000	-0.002851
3035.000000	-0.002851
3034.000000	-0.002875
3033.000000	-0.002918
3032.000000	-0.002952
3031.000000	-0.002959
3030.000000	-0.002944
3029.000000	-0.002924
3028.000000	-0.002905
3027.000000	-0.002887
3026.000000	-0.002881
3025.000000	-0.002906
3024.000000	-0.002953
3023.000000	-0.002987
3022.000000	-0.002978
3021.000000	-0.002940
3020.000000	-0.002900
3019.000000	-0.002873
3018.000000	-0.002855
3017.000000	-0.002858
3016.000000	-0.002898
3015.000000	-0.002974
3014.000000	-0.003046
3013.000000	-0.003078
3012.000000	-0.003059
3011.000000	-0.003010
3010.000000	-0.002958
3009.000000	-0.002925
3008.000000	-0.002926
3007.000000	-0.002961
3006.000000	-0.003009
3005.000000	-0.003045
3004.000000	-0.003060
3003.000000	-0.003061
3002.000000	-0.003064
3001.000000	-0.003072
3000.000000	-0.003087
2999.000000	-0.003110
2998.000000	-0.003146
2997.000000	-0.003196
2996.000000	-0.003249
2995.000000	-0.003281
2994.000000	-0.003277
2993.000000	-0.003244
2992.000000	-0.003208
2991.000000	-0.003198
2990.000000	-0.003230
2989.000000	-0.003303
2988.000000	-0.003405
2987.000000	-0.003513
2986.000000	-0.003596
2985.000000	-0.003636
2984.000000	-0.003646
2983.000000	-0.003655
2982.000000	-0.003690
2981.000000	-0.003762
2980.000000	-0.003865
2979.000000	-0.003987
2978.000000	-0.004109
2977.000000	-0.004220
2976.000000	-0.004323
2975.000000	-0.004425
2974.000000	-0.004528
2973.000000	-0.004624
2972.000000	-0.004707
2971.000000	-0.004782
2970.000000	-0.004850
2969.000000	-0.004906
2968.000000	-0.004936
2967.000000	-0.004931
2966.000000	-0.004892
2965.000000	-0.004821
2964.000000	-0.004723
2963.000000	-0.004607
2962.000000	-0.004492
2961.000000	-0.004396
2960.000000	-0.004325
2959.000000	-0.004271
2958.000000	-0.004217
2957.000000	-0.004154
2956.000000	-0.004079
2955.000000	-0.003995
2954.000000	-0.003905
2953.000000	-0.003823
2952.000000	-0.003770
2951.000000	-0.003764
2950.000000	-0.003804
2949.000000	-0.003873
2948.000000	-0.003953
2947.000000	-0.004036
2946.000000	-0.004118
2945.000000	-0.004193
2944.000000	-0.004263
2943.000000	-0.004337
2942.000000	-0.004418
2941.000000	-0.004501
2940.000000	-0.004569
2939.000000	-0.004607
2938.000000	-0.004606
2937.000000	-0.004568
2936.000000	-0.004503
2935.000000	-0.004431
2934.000000	-0.004374
2933.000000	-0.004342
2932.000000	-0.004322
2931.000000	-0.004291
2930.000000	-0.004238
2929.000000	-0.004170
2928.000000	-0.004111
2927.000000	-0.004072
2926.000000	-0.004049
2925.000000	-0.004029
2924.000000	-0.004006
2923.000000	-0.003979
2922.000000	-0.003951
2921.000000	-0.003923
2920.000000	-0.003893
2919.000000	-0.003859
2918.000000	-0.003821
2917.000000	-0.003785
2916.000000	-0.003760
2915.000000	-0.003754
2914.000000	-0.003760
2913.000000	-0.003769
2912.000000	-0.003776
2911.000000	-0.003788
2910.000000	-0.003810
2909.000000	-0.003836
2908.000000	-0.003853
2907.000000	-0.003853
2906.000000	-0.003844
2905.000000	-0.003839
2904.000000	-0.003844
2903.000000	-0.003853
2902.000000	-0.003858
2901.000000	-0.003856
2900.000000	-0.003850
2899.000000	-0.003844
2898.000000	-0.003838
2897.000000	-0.003831
2896.000000	-0.003823
2895.000000	-0.003818
2894.000000	-0.003811
2893.000000	-0.003797
2892.000000	-0.003778
2891.000000	-0.003770
2890.000000	-0.003786
2889.000000	-0.003830
2888.000000	-0.003894
2887.000000	-0.003966
2886.000000	-0.004041
2885.000000	-0.004110
2884.000000	-0.004166
2883.000000	-0.004204
2882.000000	-0.004232
2881.000000	-0.004265
2880.000000	-0.004309
2879.000000	-0.004353
2878.000000	-0.004380
2877.000000	-0.004375
2876.000000	-0.004337
2875.000000	-0.004277
2874.000000	-0.004216
2873.000000	-0.004166
2872.000000	-0.004133
2871.000000	-0.004112
2870.000000	-0.004093
2869.000000	-0.004068
2868.000000	-0.004032
2867.000000	-0.003983
2866.000000	-0.003920
2865.000000	-0.003849
2864.000000	-0.003781
2863.000000	-0.003727
2862.000000	-0.003695
2861.000000	-0.003679
2860.000000	-0.003666
2859.000000	-0.003648
2858.000000	-0.003626
2857.000000	-0.003607
2856.000000	-0.003590
2855.000000	-0.003561
2854.000000	-0.003515
2853.000000	-0.003463
2852.000000	-0.003425
2851.000000	-0.003407
2850.000000	-0.003395
2849.000000	-0.003377
2848.000000	-0.003352
2847.000000	-0.003327
2846.000000	-0.003296
2845.000000	-0.003254
2844.000000	-0.003205
2843.000000	-0.003170
2842.000000	-0.003169
2841.000000	-0.003195
2840.000000	-0.003225
2839.000000	-0.003239
2838.000000	-0.003233
2837.000000	-0.003214
2836.000000	-0.003187
2835.000000	-0.003153
2834.000000	-0.003117
2833.000000	-0.003089
2832.000000	-0.003071
2831.000000	-0.003057
2830.000000	-0.003038
2829.000000	-0.003014
2828.000000	-0.002986
2827.000000	-0.002953
2826.000000	-0.002923
2825.000000	-0.002909
2824.000000	-0.002923
2823.000000	-0.002957
2822.000000	-0.002982
2821.000000	-0.002981
2820.000000	-0.002959
2819.000000	-0.002936
2818.000000	-0.002927
2817.000000	-0.002932
2816.000000	-0.002944
2815.000000	-0.002954
2814.000000	-0.002953
2813.000000	-0.002936
2812.000000	-0.002909
2811.000000	-0.002882
2810.000000	-0.002867
2809.000000	-0.002868
2808.000000	-0.002881
2807.000000	-0.002897
2806.000000	-0.002909
2805.000000	-0.002912
2804.000000	-0.002907
2803.000000	-0.002894
2802.000000	-0.002875
2801.000000	-0.002855
2800.000000	-0.002837
2799.000000	-0.002827
2798.000000	-0.002833
2797.000000	-0.002855
2796.000000	-0.002882
2795.000000	-0.002897
2794.000000	-0.002892
2793.000000	-0.002876
2792.000000	-0.002865
2791.000000	-0.002863
2790.000000	-0.002862
2789.000000	-0.002854
2788.000000	-0.002839
2787.000000	-0.002822
2786.000000	-0.002805
2785.000000	-0.002789
2784.000000	-0.002777
2783.000000	-0.002777
2782.000000	-0.002788
2781.000000	-0.002807
2780.000000	-0.002830
2779.000000	-0.002856
2778.000000	-0.002886
2777.000000	-0.002917
2776.000000	-0.002935
2775.000000	-0.002921
2774.000000	-0.002876
2773.000000	-0.002826
2772.000000	-0.002803
2771.000000	-0.002815
2770.000000	-0.002841
2769.000000	-0.002848
2768.000000	-0.002824
2767.000000	-0.002782
2766.000000	-0.002743
2765.000000	-0.002723
2764.000000	-0.002726
2763.000000	-0.002748
2762.000000	-0.002784
2761.000000	-0.002821
2760.000000	-0.002845
2759.000000	-0.002848
2758.000000	-0.002830
2757.000000	-0.002804
2756.000000	-0.002785
2755.000000	-0.002784
2754.000000	-0.002802
2753.000000	-0.002822
2752.000000	-0.002826
2751.000000	-0.002807
2750.000000	-0.002777
2749.000000	-0.002763
2748.000000	-0.002781
2747.000000	-0.002818
2746.000000	-0.002847
2745.000000	-0.002847
2744.000000	-0.002823
2743.000000	-0.002799
2742.000000	-0.002793
2741.000000	-0.002811
2740.000000	-0.002839
2739.000000	-0.002856
2738.000000	-0.002853
2737.000000	-0.002841
2736.000000	-0.002836
2735.000000	-0.002843
2734.000000	-0.002852
2733.000000	-0.002848
2732.000000	-0.002828
2731.000000	-0.002800
2730.000000	-0.002775
2729.000000	-0.002758
2728.000000	-0.002755
2727.000000	-0.002764
2726.000000	-0.002778
2725.000000	-0.002785
2724.000000	-0.002782
2723.000000	-0.002773
2722.000000	-0.002765
2721.000000	-0.002757
2720.000000	-0.002746
2719.000000	-0.002733
2718.000000	-0.002722
2717.000000	-0.002721
2716.000000	-0.002730
2715.000000	-0.002744
2714.000000	-0.002754
2713.000000	-0.002759
2712.000000	-0.002761
2711.000000	-0.002758
2710.000000	-0.002749
2709.000000	-0.002735
2708.000000	-0.002727
2707.000000	-0.002727
2706.000000	-0.002724
2705.000000	-0.002712
2704.000000	-0.002695
2703.000000	-0.002685
2702.000000	-0.002688
2701.000000	-0.002699
2700.000000	-0.002707
2699.000000	-0.002706
2698.000000	-0.002698
2697.000000	-0.002685
2696.000000	-0.002671
2695.000000	-0.002658
2694.000000	-0.002650
2693.000000	-0.002647
2692.000000	-0.002651
2691.000000	-0.002657
2690.000000	-0.002657
2689.000000	-0.002646
2688.000000	-0.002628
2687.000000	-0.002617
2686.000000	-0.002623
2685.000000	-0.002648
2684.000000	-0.002681
2683.000000	-0.002707
2682.000000	-0.002716
2681.000000	-0.002706
2680.000000	-0.002680
2679.000000	-0.002648
2678.000000	-0.002616
2677.000000	-0.002590
2676.000000	-0.002577
2675.000000	-0.002581
2674.000000	-0.002596
2673.000000	-0.002610
2672.000000	-0.002615
2671.000000	-0.002610
2670.000000	-0.002604
2669.000000	-0.002603
2668.000000	-0.002611
2667.000000	-0.002622
2666.000000	-0.002634
2665.000000	-0.002643
2664.000000	-0.002648
2663.000000	-0.002647
2662.000000	-0.002636
2661.000000	-0.002621
2660.000000	-0.002617
2659.000000	-0.002636
2658.000000	-0.002664
2657.000000	-0.002679
2656.000000	-0.002671
2655.000000	-0.002656
2654.000000	-0.002654
2653.000000	-0.002662
2652.000000	-0.002660
2651.000000	-0.002638
2650.000000	-0.002608
2649.000000	-0.002592
2648.000000	-0.002597
2647.000000	-0.002613
2646.000000	-0.002629
2645.000000	-0.002643
2644.000000	-0.002659
2643.000000	-0.002675
2642.000000	-0.002685
2641.000000	-0.002683
2640.000000	-0.002670
2639.000000	-0.002654
2638.000000	-0.002643
2637.000000	-0.002643
2636.000000	-0.002653
2635.000000	-0.002664
2634.000000	-0.002673
2633.000000	-0.002681
2632.000000	-0.002687
2631.000000	-0.002687
2630.000000	-0.002672
2629.000000	-0.002644
2628.000000	-0.002615
2627.000000	-0.002603
2626.000000	-0.002615
2625.000000	-0.002652
2624.000000	-0.002703
2623.000000	-0.002751
2622.000000	-0.002777
2621.000000	-0.002771
2620.000000	-0.002740
2619.000000	-0.002703
2618.000000	-0.002678
2617.000000	-0.002670
2616.000000	-0.002668
2615.000000	-0.002661
2614.000000	-0.002647
2613.000000	-0.002634
2612.000000	-0.002633
2611.000000	-0.002643
2610.000000	-0.002657
2609.000000	-0.002664
2608.000000	-0.002658
2607.000000	-0.002638
2606.000000	-0.002609
2605.000000	-0.002586
2604.000000	-0.002578
2603.000000	-0.002584
2602.000000	-0.002593
2601.000000	-0.002598
2600.000000	-0.002597
2599.000000	-0.002592
2598.000000	-0.002583
2597.000000	-0.002572
2596.000000	-0.002562
2595.000000	-0.002559
2594.000000	-0.002559
2593.000000	-0.002557
2592.000000	-0.002550
2591.000000	-0.002540
2590.000000	-0.002530
2589.000000	-0.002526
2588.000000	-0.002532
2587.000000	-0.002550
2586.000000	-0.002577
2585.000000	-0.002604
2584.000000	-0.002619
2583.000000	-0.002613
2582.000000	-0.002585
2581.000000	-0.002551
2580.000000	-0.002526
2579.000000	-0.002518
2578.000000	-0.002522
2577.000000	-0.002531
2576.000000	-0.002539
2575.000000	-0.002546
2574.000000	-0.002550
2573.000000	-0.002546
2572.000000	-0.002535
2571.000000	-0.002523
2570.000000	-0.002518
2569.000000	-0.002520
2568.000000	-0.002523
2567.000000	-0.002521
2566.000000	-0.002511
2565.000000	-0.002500
2564.000000	-0.002496
2563.000000	-0.002504
2562.000000	-0.002522
2561.000000	-0.002542
2560.000000	-0.002556
2559.000000	-0.002563
2558.000000	-0.002564
2557.000000	-0.002565
2556.000000	-0.002560
2555.000000	-0.002546
2554.000000	-0.002527
2553.000000	-0.002520
2552.000000	-0.002532
2551.000000	-0.002555
2550.000000	-0.002572
2549.000000	-0.002573
2548.000000	-0.002567
2547.000000	-0.002563
2546.000000	-0.002561
2545.000000	-0.002558
2544.000000	-0.002555
2543.000000	-0.002553
2542.000000	-0.002556
2541.000000	-0.002562
2540.000000	-0.002560
2539.000000	-0.002545
2538.000000	-0.002519
2537.000000	-0.002498
2536.000000	-0.002495
2535.000000	-0.002510
2534.000000	-0.002532
2533.000000	-0.002552
2532.000000	-0.002567
2531.000000	-0.002579
2530.000000	-0.002586
2529.000000	-0.002590
2528.000000	-0.002587
2527.000000	-0.002576
2526.000000	-0.002553
2525.000000	-0.002524
2524.000000	-0.002503
2523.000000	-0.002498
2522.000000	-0.002504
2521.000000	-0.002512
2520.000000	-0.002518
2519.000000	-0.002525
2518.000000	-0.002533
2517.000000	-0.002541
2516.000000	-0.002549
2515.000000	-0.002559
2514.000000	-0.002570
2513.000000	-0.002573
2512.000000	-0.002560
2511.000000	-0.002534
2510.000000	-0.002511
2509.000000	-0.002512
2508.000000	-0.002540
2507.000000	-0.002574
2506.000000	-0.002583
2505.000000	-0.002562
2504.000000	-0.002533
2503.000000	-0.002519
2502.000000	-0.002527
2501.000000	-0.002549
2500.000000	-0.002573
2499.000000	-0.002586
2498.000000	-0.002586
2497.000000	-0.002575
2496.000000	-0.002558
2495.000000	-0.002539
2494.000000	-0.002519
2493.000000	-0.002506
2492.000000	-0.002507
2491.000000	-0.002517
2490.000000	-0.002524
2489.000000	-0.002524
2488.000000	-0.002521
2487.000000	-0.002519
2486.000000	-0.002516
2485.000000	-0.002515
2484.000000	-0.002521
2483.000000	-0.002536
2482.000000	-0.002547
2481.000000	-0.002544
2480.000000	-0.002530
2479.000000	-0.002519
2478.000000	-0.002511
2477.000000	-0.002500
2476.000000	-0.002482
2475.000000	-0.002466
2474.000000	-0.002465
2473.000000	-0.002480
2472.000000	-0.002500
2471.000000	-0.002512
2470.000000	-0.002514
2469.000000	-0.002521
2468.000000	-0.002543
2467.000000	-0.002574
2466.000000	-0.002595
2465.000000	-0.002594
2464.000000	-0.002572
2463.000000	-0.002541
2462.000000	-0.002509
2461.000000	-0.002483
2460.000000	-0.002469
2459.000000	-0.002463
2458.000000	-0.002458
2457.000000	-0.002451
2456.000000	-0.002447
2455.000000	-0.002447
2454.000000	-0.002446
2453.000000	-0.002444
2452.000000	-0.002447
2451.000000	-0.002456
2450.000000	-0.002467
2449.000000	-0.002478
2448.000000	-0.002495
2447.000000	-0.002518
2446.000000	-0.002529
2445.000000	-0.002518
2444.000000	-0.002494
2443.000000	-0.002473
2442.000000	-0.002463
2441.000000	-0.002462
2440.000000	-0.002469
2439.000000	-0.002482
2438.000000	-0.002494
2437.000000	-0.002498
2436.000000	-0.002492
2435.000000	-0.002482
2434.000000	-0.002465
2433.000000	-0.002445
2432.000000	-0.002428
2431.000000	-0.002418
2430.000000	-0.002412
2429.000000	-0.002407
2428.000000	-0.002409
2427.000000	-0.002421
2426.000000	-0.002439
2425.000000	-0.002453
2424.000000	-0.002458
2423.000000	-0.002455
2422.000000	-0.002443
2421.000000	-0.002427
2420.000000	-0.002415
2419.000000	-0.002415
2418.000000	-0.002424
2417.000000	-0.002438
2416.000000	-0.002454
2415.000000	-0.002467
2414.000000	-0.002473
2413.000000	-0.002472
2412.000000	-0.002466
2411.000000	-0.002454
2410.000000	-0.002427
2409.000000	-0.002389
2408.000000	-0.002361
2407.000000	-0.002357
2406.000000	-0.002367
2405.000000	-0.002371
2404.000000	-0.002366
2403.000000	-0.002361
2402.000000	-0.002366
2401.000000	-0.002382
2400.000000	-0.002404
2399.000000	-0.002418
2398.000000	-0.002410
2397.000000	-0.002384
2396.000000	-0.002359
2395.000000	-0.002351
2394.000000	-0.002354
2393.000000	-0.002352
2392.000000	-0.002338
2391.000000	-0.002309
2390.000000	-0.002258
2389.000000	-0.002190
2388.000000	-0.002116
2387.000000	-0.002043
2386.000000	-0.001958
2385.000000	-0.001854
2384.000000	-0.001736
2383.000000	-0.001615
2382.000000	-0.001490
2381.000000	-0.001364
2380.000000	-0.001248
2379.000000	-0.001145
2378.000000	-0.001048
2377.000000	-0.000956
2376.000000	-0.000885
2375.000000	-0.000841
2374.000000	-0.000815
2373.000000	-0.000814
2372.000000	-0.000853
2371.000000	-0.000903
2370.000000	-0.000891
2369.000000	-0.000780
2368.000000	-0.000607
2367.000000	-0.000435
2366.000000	-0.000297
2365.000000	-0.000176
2364.000000	-0.000040
2363.000000	0.000089
2362.000000	0.000226
2361.000000	0.000387
2360.000000	0.000524
2359.000000	0.000628
2358.000000	0.000685
2357.000000	0.000702
2356.000000	0.000684
2355.000000	0.000600
2354.000000	0.000510
2353.000000	0.000545
2352.000000	0.000822
2351.000000	0.001178
2350.000000	0.001303
2349.000000	0.001144
2348.000000	0.000890
2347.000000	0.000921
2346.000000	0.001457
2345.000000	0.002427
2344.000000	0.003511
2343.000000	0.004283
2342.000000	0.004591
2341.000000	0.004414
2340.000000	0.003911
2339.000000	0.003291
2338.000000	0.002687
2337.000000	0.002151
2336.000000	0.001733
2335.000000	0.001475
2334.000000	0.001348
2333.000000	0.001296
2332.000000	0.001318
2331.000000	0.001389
2330.000000	0.001378
2329.000000	0.001279
2328.000000	0.001091
2327.000000	0.000935
2326.000000	0.000794
2325.000000	0.000667
2324.000000	0.000573
2323.000000	0.000502
2322.000000	0.000479
2321.000000	0.000469
2320.000000	0.000464
2319.000000	0.000410
2318.000000	0.000282
2317.000000	0.000102
2316.000000	-0.000091
2315.000000	-0.000250
2314.000000	-0.000390
2313.000000	-0.000502
2312.000000	-0.000606
2311.000000	-0.000688
2310.000000	-0.000786
2309.000000	-0.000889
2308.000000	-0.001003
2307.000000	-0.001104
2306.000000	-0.001201
2305.000000	-0.001282
2304.000000	-0.001361
2303.000000	-0.001450
2302.000000	-0.001571
2301.000000	-0.001695
2300.000000	-0.001803
2299.000000	-0.001881
2298.000000	-0.001958
2297.000000	-0.002037
2296.000000	-0.002118
2295.000000	-0.002193
2294.000000	-0.002278
2293.000000	-0.002374
2292.000000	-0.002469
2291.000000	-0.002543
2290.000000	-0.002590
2289.000000	-0.002606
2288.000000	-0.002586
2287.000000	-0.002545
2286.000000	-0.002512
2285.000000	-0.002508
2284.000000	-0.002528
2283.000000	-0.002556
2282.000000	-0.002584
2281.000000	-0.002610
2280.000000	-0.002632
2279.000000	-0.002651
2278.000000	-0.002670
2277.000000	-0.002690
2276.000000	-0.002705
2275.000000	-0.002707
2274.000000	-0.002703
2273.000000	-0.002704
2272.000000	-0.002713
2271.000000	-0.002722
2270.000000	-0.002727
2269.000000	-0.002730
2268.000000	-0.002736
2267.000000	-0.002745
2266.000000	-0.002759
2265.000000	-0.002777
2264.000000	-0.002796
2263.000000	-0.002805
2262.000000	-0.002801
2261.000000	-0.002787
2260.000000	-0.002766
2259.000000	-0.002740
2258.000000	-0.002709
2257.000000	-0.002690
2256.000000	-0.002719
2255.000000	-0.002827
2254.000000	-0.003004
2253.000000	-0.003204
2252.000000	-0.003375
2251.000000	-0.003491
2250.000000	-0.003559
2249.000000	-0.003581
2248.000000	-0.003556
2247.000000	-0.003483
2246.000000	-0.003379
2245.000000	-0.003270
2244.000000	-0.003175
2243.000000	-0.003097
2242.000000	-0.003035
2241.000000	-0.002996
2240.000000	-0.002992
2239.000000	-0.003027
2238.000000	-0.003091
2237.000000	-0.003162
2236.000000	-0.003225
2235.000000	-0.003282
2234.000000	-0.003327
2233.000000	-0.003343
2232.000000	-0.003313
2231.000000	-0.003240
2230.000000	-0.003144
2229.000000	-0.003041
2228.000000	-0.002934
2227.000000	-0.002824
2226.000000	-0.002724
2225.000000	-0.002646
2224.000000	-0.002593
2223.000000	-0.002557
2222.000000	-0.002529
2221.000000	-0.002506
2220.000000	-0.002492
2219.000000	-0.002493
2218.000000	-0.002508
2217.000000	-0.002520
2216.000000	-0.002511
2215.000000	-0.002479
2214.000000	-0.002441
2213.000000	-0.002415
2212.000000	-0.002407
2211.000000	-0.002416
2210.000000	-0.002438
2209.000000	-0.002468
2208.000000	-0.002496
2207.000000	-0.002517
2206.000000	-0.002532
2205.000000	-0.002539
2204.000000	-0.002535
2203.000000	-0.002518
2202.000000	-0.002496
2201.000000	-0.002479
2200.000000	-0.002472
2199.000000	-0.002473
2198.000000	-0.002479
2197.000000	-0.002486
2196.000000	-0.002491
2195.000000	-0.002491
2194.000000	-0.002485
2193.000000	-0.002475
2192.000000	-0.002467
2191.000000	-0.002467
2190.000000	-0.002475
2189.000000	-0.002486
2188.000000	-0.002492
2187.000000	-0.002490
2186.000000	-0.002481
2185.000000	-0.002467
2184.000000	-0.002456
2183.000000	-0.002453
2182.000000	-0.002461
2181.000000	-0.002470
2180.000000	-0.002471
2179.000000	-0.002464
2178.000000	-0.002456
2177.000000	-0.002455
2176.000000	-0.002459
2175.000000	-0.002463
2174.000000	-0.002465
2173.000000	-0.002468
2172.000000	-0.002473
2171.000000	-0.002475
2170.000000	-0.002467
2169.000000	-0.002448
2168.000000	-0.002427
2167.000000	-0.002420
2166.000000	-0.002430
2165.000000	-0.002445
2164.000000	-0.002453
2163.000000	-0.002451
2162.000000	-0.002452
2161.000000	-0.002459
2160.000000	-0.002465
2159.000000	-0.002463
2158.000000	-0.002457
2157.000000	-0.002455
2156.000000	-0.002462
2155.000000	-0.002471
2154.000000	-0.002472
2153.000000	-0.002461
2152.000000	-0.002440
2151.000000	-0.002420
2150.000000	-0.002409
2149.000000	-0.002407
2148.000000	-0.002405
2147.000000	-0.002401
2146.000000	-0.002400
2145.000000	-0.002409
2144.000000	-0.002425
2143.000000	-0.002438
2142.000000	-0.002438
2141.000000	-0.002425
2140.000000	-0.002410
2139.000000	-0.002405
2138.000000	-0.002411
2137.000000	-0.002418
2136.000000	-0.002417
2135.000000	-0.002413
2134.000000	-0.002415
2133.000000	-0.002420
2132.000000	-0.002409
2131.000000	-0.002371
2130.000000	-0.002318
2129.000000	-0.002273
2128.000000	-0.002246
2127.000000	-0.002222
2126.000000	-0.002184
2125.000000	-0.002130
2124.000000	-0.002069
2123.000000	-0.002012
2122.000000	-0.001960
2121.000000	-0.001912
2120.000000	-0.001865
2119.000000	-0.001821
2118.000000	-0.001781
2117.000000	-0.001751
2116.000000	-0.001738
2115.000000	-0.001750
2114.000000	-0.001781
2113.000000	-0.001817
2112.000000	-0.001853
2111.000000	-0.001900
2110.000000	-0.001966
2109.000000	-0.002043
2108.000000	-0.002112
2107.000000	-0.002159
2106.000000	-0.002191
2105.000000	-0.002220
2104.000000	-0.002255
2103.000000	-0.002292
2102.000000	-0.002323
2101.000000	-0.002338
2100.000000	-0.002343
2099.000000	-0.002351
2098.000000	-0.002376
2097.000000	-0.002411
2096.000000	-0.002442
2095.000000	-0.002455
2094.000000	-0.002451
2093.000000	-0.002441
2092.000000	-0.002433
2091.000000	-0.002431
2090.000000	-0.002436
2089.000000	-0.002447
2088.000000	-0.002458
2087.000000	-0.002468
2086.000000	-0.002474
2085.000000	-0.002472
2084.000000	-0.002460
2083.000000	-0.002438
2082.000000	-0.002414
2081.000000	-0.002398
2080.000000	-0.002394
2079.000000	-0.002401
2078.000000	-0.002411
2077.000000	-0.002416
2076.000000	-0.002411
2075.000000	-0.002400
2074.000000	-0.002389
2073.000000	-0.002380
2072.000000	-0.002376
2071.000000	-0.002376
2070.000000	-0.002385
2069.000000	-0.002402
2068.000000	-0.002422
2067.000000	-0.002434
2066.000000	-0.002434
2065.000000	-0.002424
2064.000000	-0.002412
2063.000000	-0.002404
2062.000000	-0.002397
2061.000000	-0.002386
2060.000000	-0.002372
2059.000000	-0.002358
2058.000000	-0.002347
2057.000000	-0.002340
2056.000000	-0.002336
2055.000000	-0.002332
2054.000000	-0.002327
2053.000000	-0.002320
2052.000000	-0.002319
2051.000000	-0.002330
2050.000000	-0.002347
2049.000000	-0.002354
2048.000000	-0.002344
2047.000000	-0.002325
2046.000000	-0.002311
2045.000000	-0.002307
2044.000000	-0.002304
2043.000000	-0.002300
2042.000000	-0.002297
2041.000000	-0.002301
2040.000000	-0.002314
2039.000000	-0.002332
2038.000000	-0.002342
2037.000000	-0.002337
2036.000000	-0.002325
2035.000000	-0.002320
2034.000000	-0.002327
2033.000000	-0.002330
2032.000000	-0.002319
2031.000000	-0.002304
2030.000000	-0.002299
2029.000000	-0.002304
2028.000000	-0.002307
2027.000000	-0.002306
2026.000000	-0.002308
2025.000000	-0.002314
2024.000000	-0.002316
2023.000000	-0.002307
2022.000000	-0.002294
2021.000000	-0.002286
2020.000000	-0.002284
2019.000000	-0.002287
2018.000000	-0.002294
2017.000000	-0.002302
2016.000000	-0.002304
2015.000000	-0.002298
2014.000000	-0.002292
2013.000000	-0.002291
2012.000000	-0.002295
2011.000000	-0.002299
2010.000000	-0.002304
2009.000000	-0.002312
2008.000000	-0.002320
2007.000000	-0.002324
2006.000000	-0.002321
2005.000000	-0.002312
2004.000000	-0.002299
2003.000000	-0.002287
2002.000000	-0.002279
2001.000000	-0.002270
2000.000000	-0.002258
1999.000000	-0.002246
1998.000000	-0.002240
1997.000000	-0.002239
1996.000000	-0.002242
1995.000000	-0.002251
1994.000000	-0.002266
1993.000000	-0.002275
1992.000000	-0.002267
1991.000000	-0.002243
1990.000000	-0.002220
1989.000000	-0.002210
1988.000000	-0.002209
1987.000000	-0.002208
1986.000000	-0.002206
1985.000000	-0.002212
1984.000000	-0.002229
1983.000000	-0.002254
1982.000000	-0.002278
1981.000000	-0.002287
1980.000000	-0.002274
1979.000000	-0.002246
1978.000000	-0.002224
1977.000000	-0.002219
1976.000000	-0.002228
1975.000000	-0.002233
1974.000000	-0.002230
1973.000000	-0.002224
1972.000000	-0.002225
1971.000000	-0.002233
1970.000000	-0.002246
1969.000000	-0.002256
1968.000000	-0.002260
1967.000000	-0.002259
1966.000000	-0.002253
1965.000000	-0.002240
1964.000000	-0.002219
1963.000000	-0.002201
1962.000000	-0.002200
1961.000000	-0.002220
1960.000000	-0.002249
1959.000000	-0.002268
1958.000000	-0.002260
1957.000000	-0.002228
1956.000000	-0.002189
1955.000000	-0.002169
1954.000000	-0.002181
1953.000000	-0.002212
1952.000000	-0.002239
1951.000000	-0.002251
1950.000000	-0.002249
1949.000000	-0.002236
1948.000000	-0.002209
1947.000000	-0.002178
1946.000000	-0.002156
1945.000000	-0.002154
1944.000000	-0.002162
1943.000000	-0.002169
1942.000000	-0.002172
1941.000000	-0.002181
1940.000000	-0.002196
1939.000000	-0.002208
1938.000000	-0.002208
1937.000000	-0.002196
1936.000000	-0.002179
1935.000000	-0.002167
1934.000000	-0.002167
1933.000000	-0.002176
1932.000000	-0.002188
1931.000000	-0.002193
1930.000000	-0.002191
1929.000000	-0.002187
1928.000000	-0.002180
1927.000000	-0.002172
1926.000000	-0.002163
1925.000000	-0.002158
1924.000000	-0.002159
1923.000000	-0.002159
1922.000000	-0.002155
1921.000000	-0.002149
1920.000000	-0.002145
1919.000000	-0.002146
1918.000000	-0.002150
1917.000000	-0.002153
1916.000000	-0.002154
1915.000000	-0.002154
1914.000000	-0.002154
1913.000000	-0.002158
1912.000000	-0.002161
1911.000000	-0.002161
1910.000000	-0.002158
1909.000000	-0.002156
1908.000000	-0.002159
1907.000000	-0.002166
1906.000000	-0.002171
1905.000000	-0.002168
1904.000000	-0.002164
1903.000000	-0.002166
1902.000000	-0.002178
1901.000000	-0.002193
1900.000000	-0.002201
1899.000000	-0.002198
1898.000000	-0.002184
1897.000000	-0.002165
1896.000000	-0.002147
1895.000000	-0.002142
1894.000000	-0.002154
1893.000000	-0.002176
1892.000000	-0.002192
1891.000000	-0.002189
1890.000000	-0.002170
1889.000000	-0.002146
1888.000000	-0.002127
1887.000000	-0.002114
1886.000000	-0.002106
1885.000000	-0.002106
1884.000000	-0.002114
1883.000000	-0.002124
1882.000000	-0.002128
1881.000000	-0.002126
1880.000000	-0.002122
1879.000000	-0.002116
1878.000000	-0.002104
1877.000000	-0.002086
1876.000000	-0.002078
1875.000000	-0.002092
1874.000000	-0.002120
1873.000000	-0.002140
1872.000000	-0.002138
1871.000000	-0.002122
1870.000000	-0.002112
1869.000000	-0.002119
1868.000000	-0.002140
1867.000000	-0.002165
1866.000000	-0.002181
1865.000000	-0.002179
1864.000000	-0.002158
1863.000000	-0.002132
1862.000000	-0.002115
1861.000000	-0.002114
1860.000000	-0.002124
1859.000000	-0.002138
1858.000000	-0.002149
1857.000000	-0.002149
1856.000000	-0.002138
1855.000000	-0.002128
1854.000000	-0.002126
1853.000000	-0.002122
1852.000000	-0.002103
1851.000000	-0.002078
1850.000000	-0.002067
1849.000000	-0.002077
1848.000000	-0.002090
1847.000000	-0.002090
1846.000000	-0.002086
1845.000000	-0.002087
1844.000000	-0.002087
1843.000000	-0.002075
1842.000000	-0.002064
1841.000000	-0.002067
1840.000000	-0.002086
1839.000000	-0.002105
1838.000000	-0.002113
1837.000000	-0.002114
1836.000000	-0.002120
1835.000000	-0.002130
1834.000000	-0.002138
1833.000000	-0.002142
1832.000000	-0.002150
1831.000000	-0.002165
1830.000000	-0.002173
1829.000000	-0.002154
1828.000000	-0.002109
1827.000000	-0.002063
1826.000000	-0.002038
1825.000000	-0.002038
1824.000000	-0.002046
1823.000000	-0.002052
1822.000000	-0.002053
1821.000000	-0.002050
1820.000000	-0.002044
1819.000000	-0.002040
1818.000000	-0.002041
1817.000000	-0.002047
1816.000000	-0.002052
1815.000000	-0.002056
1814.000000	-0.002062
1813.000000	-0.002068
1812.000000	-0.002066
1811.000000	-0.002059
1810.000000	-0.002051
1809.000000	-0.002040
1808.000000	-0.002018
1807.000000	-0.001986
1806.000000	-0.001961
1805.000000	-0.001961
1804.000000	-0.001980
1803.000000	-0.002007
1802.000000	-0.002038
1801.000000	-0.002072
1800.000000	-0.002103
1799.000000	-0.002118
1798.000000	-0.002116
1797.000000	-0.002100
1796.000000	-0.002079
1795.000000	-0.002058
1794.000000	-0.002049
1793.000000	-0.002054
1792.000000	-0.002061
1791.000000	-0.002058
1790.000000	-0.002049
1789.000000	-0.002048
1788.000000	-0.002057
1787.000000	-0.002069
1786.000000	-0.002077
1785.000000	-0.002087
1784.000000	-0.002100
1783.000000	-0.002110
1782.000000	-0.002113
1781.000000	-0.002101
1780.000000	-0.002077
1779.000000	-0.002057
1778.000000	-0.002059
1777.000000	-0.002079
1776.000000	-0.002087
1775.000000	-0.002063
1774.000000	-0.002023
1773.000000	-0.001996
1772.000000	-0.001991
1771.000000	-0.001989
1770.000000	-0.001979
1769.000000	-0.001974
1768.000000	-0.001986
1767.000000	-0.002006
1766.000000	-0.002016
1765.000000	-0.002006
1764.000000	-0.001984
1763.000000	-0.001964
1762.000000	-0.001956
1761.000000	-0.001954
1760.000000	-0.001950
1759.000000	-0.001943
1758.000000	-0.001946
1757.000000	-0.001967
1756.000000	-0.001990
1755.000000	-0.001992
1754.000000	-0.001963
1753.000000	-0.001920
1752.000000	-0.001884
1751.000000	-0.001866
1750.000000	-0.001862
1749.000000	-0.001875
1748.000000	-0.001901
1747.000000	-0.001936
1746.000000	-0.001968
1745.000000	-0.001985
1744.000000	-0.001978
1743.000000	-0.001942
1742.000000	-0.001889
1741.000000	-0.001848
1740.000000	-0.001840
1739.000000	-0.001854
1738.000000	-0.001863
1737.000000	-0.001855
1736.000000	-0.001844
1735.000000	-0.001848
1734.000000	-0.001853
1733.000000	-0.001840
1732.000000	-0.001812
1731.000000	-0.001782
1730.000000	-0.001764
1729.000000	-0.001762
1728.000000	-0.001768
1727.000000	-0.001775
1726.000000	-0.001774
1725.000000	-0.001754
1724.000000	-0.001715
1723.000000	-0.001664
1722.000000	-0.001611
1721.000000	-0.001563
1720.000000	-0.001530
1719.000000	-0.001521
1718.000000	-0.001528
1717.000000	-0.001532
1716.000000	-0.001516
1715.000000	-0.001463
1714.000000	-0.001379
1713.000000	-0.001289
1712.000000	-0.001223
1711.000000	-0.001187
1710.000000	-0.001163
1709.000000	-0.001129
1708.000000	-0.001074
1707.000000	-0.001020
1706.000000	-0.000994
1705.000000	-0.001001
1704.000000	-0.001012
1703.000000	-0.000997
1702.000000	-0.000958
1701.000000	-0.000924
1700.000000	-0.000906
1699.000000	-0.000892
1698.000000	-0.000872
1697.000000	-0.000859
1696.000000	-0.000871
1695.000000	-0.000898
1694.000000	-0.000919
1693.000000	-0.000923
1692.000000	-0.000914
1691.000000	-0.000901
1690.000000	-0.000887
1689.000000	-0.000869
1688.000000	-0.000845
1687.000000	-0.000826
1686.000000	-0.000830
1685.000000	-0.000861
1684.000000	-0.000890
1683.000000	-0.000891
1682.000000	-0.000872
1681.000000	-0.000844
1680.000000	-0.000814
1679.000000	-0.000782
1678.000000	-0.000754
1677.000000	-0.000738
1676.000000	-0.000737
1675.000000	-0.000743
1674.000000	-0.000754
1673.000000	-0.000770
1672.000000	-0.000784
1671.000000	-0.000785
1670.000000	-0.000762
1669.000000	-0.000723
1668.000000	-0.000686
1667.000000	-0.000666
1666.000000	-0.000667
1665.000000	-0.000692
1664.000000	-0.000731
1663.000000	-0.000747
1662.000000	-0.000714
1661.000000	-0.000644
1660.000000	-0.000579
1659.000000	-0.000559
1658.000000	-0.000595
1657.000000	-0.000656
1656.000000	-0.000701
1655.000000	-0.000706
1654.000000	-0.000661
1653.000000	-0.000581
1652.000000	-0.000524
1651.000000	-0.000509
1650.000000	-0.000508
1649.000000	-0.000505
1648.000000	-0.000500
1647.000000	-0.000498
1646.000000	-0.000504
1645.000000	-0.000519
1644.000000	-0.000533
1643.000000	-0.000544
1642.000000	-0.000560
1641.000000	-0.000579
1640.000000	-0.000596
1639.000000	-0.000612
1638.000000	-0.000627
1637.000000	-0.000639
1636.000000	-0.000633
1635.000000	-0.000607
1634.000000	-0.000573
1633.000000	-0.000544
1632.000000	-0.000530
1631.000000	-0.000531
1630.000000	-0.000546
1629.000000	-0.000567
1628.000000	-0.000589
1627.000000	-0.000612
1626.000000	-0.000634
1625.000000	-0.000650
1624.000000	-0.000651
1623.000000	-0.000644
1622.000000	-0.000645
1621.000000	-0.000663
1620.000000	-0.000683
1619.000000	-0.000689
1618.000000	-0.000682
1617.000000	-0.000672
1616.000000	-0.000666
1615.000000	-0.000658
1614.000000	-0.000642
1613.000000	-0.000623
1612.000000	-0.000611
1611.000000	-0.000615
1610.000000	-0.000632
1609.000000	-0.000649
1608.000000	-0.000654
1607.000000	-0.000644
1606.000000	-0.000626
1605.000000	-0.000605
1604.000000	-0.000577
1603.000000	-0.000543
1602.000000	-0.000511
1601.000000	-0.000490
1600.000000	-0.000481
1599.000000	-0.000486
1598.000000	-0.000497
1597.000000	-0.000507
1596.000000	-0.000509
1595.000000	-0.000512
1594.000000	-0.000524
1593.000000	-0.000543
1592.000000	-0.000560
1591.000000	-0.000570
1590.000000	-0.000581
1589.000000	-0.000599
1588.000000	-0.000620
1587.000000	-0.000634
1586.000000	-0.000644
1585.000000	-0.000659
1584.000000	-0.000679
1583.000000	-0.000702
1582.000000	-0.000733
1581.000000	-0.000766
1580.000000	-0.000785
1579.000000	-0.000777
1578.000000	-0.000740
1577.000000	-0.000683
1576.000000	-0.000623
1575.000000	-0.000581
1574.000000	-0.000574
1573.000000	-0.000596
1572.000000	-0.000636
1571.000000	-0.000682
1570.000000	-0.000720
1569.000000	-0.000737
1568.000000	-0.000722
1567.000000	-0.000677
1566.000000	-0.000622
1565.000000	-0.000578
1564.000000	-0.000551
1563.000000	-0.000532
1562.000000	-0.000510
1561.000000	-0.000480
1560.000000	-0.000442
1559.000000	-0.000408
1558.000000	-0.000422
1557.000000	-0.000499
1556.000000	-0.000594
1555.000000	-0.000674
1554.000000	-0.000726
1553.000000	-0.000750
1552.000000	-0.000765
1551.000000	-0.000786
1550.000000	-0.000812
1549.000000	-0.000838
1548.000000	-0.000861
1547.000000	-0.000893
1546.000000	-0.000952
1545.000000	-0.001051
1544.000000	-0.001184
1543.000000	-0.001314
1542.000000	-0.001393
1541.000000	-0.001399
1540.000000	-0.001376
1539.000000	-0.001402
1538.000000	-0.001483
1537.000000	-0.001564
1536.000000	-0.001609
1535.000000	-0.001628
1534.000000	-0.001641
1533.000000	-0.001658
1532.000000	-0.001695
1531.000000	-0.001782
1530.000000	-0.001919
1529.000000	-0.002050
1528.000000	-0.002099
1527.000000	-0.002045
1526.000000	-0.001954
1525.000000	-0.001890
1524.000000	-0.001852
1523.000000	-0.001805
1522.000000	-0.001755
1521.000000	-0.001733
1520.000000	-0.001740
1519.000000	-0.001744
1518.000000	-0.001755
1517.000000	-0.001839
1516.000000	-0.002018
1515.000000	-0.002205
1514.000000	-0.002268
1513.000000	-0.002158
1512.000000	-0.001967
1511.000000	-0.001844
1510.000000	-0.001862
1509.000000	-0.001969
1508.000000	-0.002062
1507.000000	-0.002065
1506.000000	-0.001999
1505.000000	-0.001933
1504.000000	-0.001894
1503.000000	-0.001893
1502.000000	-0.001937
1501.000000	-0.002009
1500.000000	-0.002072
1499.000000	-0.002102
1498.000000	-0.002104
1497.000000	-0.002092
1496.000000	-0.002064
1495.000000	-0.002018
1494.000000	-0.001973
1493.000000	-0.001958
1492.000000	-0.001986
1491.000000	-0.002050
1490.000000	-0.002127
1489.000000	-0.002192
1488.000000	-0.002237
1487.000000	-0.002283
1486.000000	-0.002370
1485.000000	-0.002525
1484.000000	-0.002715
1483.000000	-0.002873
1482.000000	-0.002955
1481.000000	-0.002971
1480.000000	-0.002958
1479.000000	-0.002931
1478.000000	-0.002875
1477.000000	-0.002782
1476.000000	-0.002676
1475.000000	-0.002600
1474.000000	-0.002583
1473.000000	-0.002616
1472.000000	-0.002662
1471.000000	-0.002694
1470.000000	-0.002706
1469.000000	-0.002700
1468.000000	-0.002715
1467.000000	-0.002842
1466.000000	-0.003165
1465.000000	-0.003604
1464.000000	-0.003888
1463.000000	-0.003799
1462.000000	-0.003398
1461.000000	-0.002942
1460.000000	-0.002646
1459.000000	-0.002535
1458.000000	-0.002508
1457.000000	-0.002488
1456.000000	-0.002480
1455.000000	-0.002491
1454.000000	-0.002504
1453.000000	-0.002538
1452.000000	-0.002632
1451.000000	-0.002769
1450.000000	-0.002853
1449.000000	-0.002804
1448.000000	-0.002654
1447.000000	-0.002526
1446.000000	-0.002494
1445.000000	-0.002512
1444.000000	-0.002493
1443.000000	-0.002417
1442.000000	-0.002337
1441.000000	-0.002298
1440.000000	-0.002299
1439.000000	-0.002328
1438.000000	-0.002402
1437.000000	-0.002532
1436.000000	-0.002645
1435.000000	-0.002638
1434.000000	-0.002487
1433.000000	-0.002275
1432.000000	-0.002101
1431.000000	-0.002007
1430.000000	-0.001970
1429.000000	-0.001972
1428.000000	-0.002017
1427.000000	-0.002106
1426.000000	-0.002246
1425.000000	-0.002448
1424.000000	-0.002708
1423.000000	-0.002950
1422.000000	-0.003053
1421.000000	-0.002942
1420.000000	-0.002658
1419.000000	-0.002348
1418.000000	-0.002146
1417.000000	-0.002065
1416.000000	-0.002044
1415.000000	-0.002040
1414.000000	-0.002048
1413.000000	-0.002077
1412.000000	-0.002127
1411.000000	-0.002193
1410.000000	-0.002257
1409.000000	-0.002298
1408.000000	-0.002292
1407.000000	-0.002226
1406.000000	-0.002118
1405.000000	-0.002008
1404.000000	-0.001936
1403.000000	-0.001911
1402.000000	-0.001920
1401.000000	-0.001945
1400.000000	-0.001980
1399.000000	-0.002016
1398.000000	-0.002038
1397.000000	-0.002033
1396.000000	-0.001996
1395.000000	-0.001927
1394.000000	-0.001835
1393.000000	-0.001741
1392.000000	-0.001675
1391.000000	-0.001658
1390.000000	-0.001680
1389.000000	-0.001709
1388.000000	-0.001712
1387.000000	-0.001675
1386.000000	-0.001614
1385.000000	-0.001551
1384.000000	-0.001502
1383.000000	-0.001470
1382.000000	-0.001464
1381.000000	-0.001500
1380.000000	-0.001590
1379.000000	-0.001703
1378.000000	-0.001772
1377.000000	-0.001742
1376.000000	-0.001625
1375.000000	-0.001486
1374.000000	-0.001387
1373.000000	-0.001337
1372.000000	-0.001306
1371.000000	-0.001271
1370.000000	-0.001229
1369.000000	-0.001189
1368.000000	-0.001157
1367.000000	-0.001137
1366.000000	-0.001133
1365.000000	-0.001142
1364.000000	-0.001153
1363.000000	-0.001157
1362.000000	-0.001148
1361.000000	-0.001131
1360.000000	-0.001115
1359.000000	-0.001109
1358.000000	-0.001119
1357.000000	-0.001152
1356.000000	-0.001205
1355.000000	-0.001275
1354.000000	-0.001367
1353.000000	-0.001481
1352.000000	-0.001599
1351.000000	-0.001680
1350.000000	-0.001695
1349.000000	-0.001649
1348.000000	-0.001577
1347.000000	-0.001511
1346.000000	-0.001454
1345.000000	-0.001395
1344.000000	-0.001333
1343.000000	-0.001278
1342.000000	-0.001237
1341.000000	-0.001212
1340.000000	-0.001213
1339.000000	-0.001250
1338.000000	-0.001304
1337.000000	-0.001335
1336.000000	-0.001314
1335.000000	-0.001256
1334.000000	-0.001203
1333.000000	-0.001186
1332.000000	-0.001198
1331.000000	-0.001214
1330.000000	-0.001209
1329.000000	-0.001179
1328.000000	-0.001139
1327.000000	-0.001113
1326.000000	-0.001114
1325.000000	-0.001132
1324.000000	-0.001141
1323.000000	-0.001129
1322.000000	-0.001101
1321.000000	-0.001067
1320.000000	-0.001036
1319.000000	-0.001007
1318.000000	-0.000979
1317.000000	-0.000953
1316.000000	-0.000930
1315.000000	-0.000907
1314.000000	-0.000882
1313.000000	-0.000856
1312.000000	-0.000833
1311.000000	-0.000821
1310.000000	-0.000813
1309.000000	-0.000791
1308.000000	-0.000742
1307.000000	-0.000677
1306.000000	-0.000627
1305.000000	-0.000616
1304.000000	-0.000638
1303.000000	-0.000667
1302.000000	-0.000680
1301.000000	-0.000674
1300.000000	-0.000658
1299.000000	-0.000643
1298.000000	-0.000635
1297.000000	-0.000637
1296.000000	-0.000650
1295.000000	-0.000667
1294.000000	-0.000671
1293.000000	-0.000651
1292.000000	-0.000619
1291.000000	-0.000594
1290.000000	-0.000590
1289.000000	-0.000591
1288.000000	-0.000578
1287.000000	-0.000548
1286.000000	-0.000512
1285.000000	-0.000477
1284.000000	-0.000437
1283.000000	-0.000378
1282.000000	-0.000298
1281.000000	-0.000209
1280.000000	-0.000126
1279.000000	-0.000061
1278.000000	-0.000016
1277.000000	0.000005
1276.000000	-0.000007
1275.000000	-0.000062
1274.000000	-0.000154
1273.000000	-0.000261
1272.000000	-0.000370
1271.000000	-0.000486
1270.000000	-0.000618
1269.000000	-0.000755
1268.000000	-0.000868
1267.000000	-0.000936
1266.000000	-0.000966
1265.000000	-0.000979
1264.000000	-0.000984
1263.000000	-0.000973
1262.000000	-0.000937
1261.000000	-0.000878
1260.000000	-0.000813
1259.000000	-0.000756
1258.000000	-0.000708
1257.000000	-0.000657
1256.000000	-0.000590
1255.000000	-0.000510
1254.000000	-0.000427
1253.000000	-0.000343
1252.000000	-0.000250
1251.000000	-0.000141
1250.000000	-0.000021
1249.000000	0.000100
1248.000000	0.000224
1247.000000	0.000366
1246.000000	0.000537
1245.000000	0.000731
1244.000000	0.000931
1243.000000	0.001115
1242.000000	0.001275
1241.000000	0.001413
1240.000000	0.001532
1239.000000	0.001625
1238.000000	0.001684
1237.000000	0.001708
1236.000000	0.001707
1235.000000	0.001686
1234.000000	0.001639
1233.000000	0.001563
1232.000000	0.001467
1231.000000	0.001366
1230.000000	0.001269
1229.000000	0.001174
1228.000000	0.001079
1227.000000	0.000986
1226.000000	0.000894
1225.000000	0.000798
1224.000000	0.000688
1223.000000	0.000567
1222.000000	0.000454
1221.000000	0.000373
1220.000000	0.000326
1219.000000	0.000294
1218.000000	0.000252
1217.000000	0.000195
1216.000000	0.000134
1215.000000	0.000083
1214.000000	0.000051
1213.000000	0.000038
1212.000000	0.000041
1211.000000	0.000045
1210.000000	0.000037
1209.000000	0.000018
1208.000000	0.000004
1207.000000	-0.000001
1206.000000	-0.000009
1205.000000	-0.000031
1204.000000	-0.000065
1203.000000	-0.000097
1202.000000	-0.000111
1201.000000	-0.000102
1200.000000	-0.000080
1199.000000	-0.000064
1198.000000	-0.000068
1197.000000	-0.000089
1196.000000	-0.000105
1195.000000	-0.000094
1194.000000	-0.000055
1193.000000	-0.000003
1192.000000	0.000048
1191.000000	0.000094
1190.000000	0.000133
1189.000000	0.000163
1188.000000	0.000171
1187.000000	0.000149
1186.000000	0.000112
1185.000000	0.000094
1184.000000	0.000122
1183.000000	0.000184
1182.000000	0.000241
1181.000000	0.000260
1180.000000	0.000232
1179.000000	0.000167
1178.000000	0.000079
1177.000000	-0.000007
1176.000000	-0.000062
1175.000000	-0.000076
1174.000000	-0.000061
1173.000000	-0.000039
1172.000000	-0.000021
1171.000000	-0.000016
1170.000000	-0.000035
1169.000000	-0.000076
1168.000000	-0.000115
1167.000000	-0.000121
1166.000000	-0.000088
1165.000000	-0.000032
1164.000000	0.000029
1163.000000	0.000086
1162.000000	0.000133
1161.000000	0.000165
1160.000000	0.000186
1159.000000	0.000197
1158.000000	0.000193
1157.000000	0.000169
1156.000000	0.000131
1155.000000	0.000099
1154.000000	0.000081
1153.000000	0.000070
1152.000000	0.000056
1151.000000	0.000038
1150.000000	0.000021
1149.000000	0.000009
1148.000000	0.000013
1147.000000	0.000042
1146.000000	0.000100
1145.000000	0.000168
1144.000000	0.000222
1143.000000	0.000245
1142.000000	0.000242
1141.000000	0.000231
1140.000000	0.000225
1139.000000	0.000220
1138.000000	0.000208
1137.000000	0.000197
1136.000000	0.000208
1135.000000	0.000244
1134.000000	0.000272
1133.000000	0.000260
1132.000000	0.000212
1131.000000	0.000168
1130.000000	0.000159
1129.000000	0.000174
1128.000000	0.000183
1127.000000	0.000176
1126.000000	0.000174
1125.000000	0.000198
1124.000000	0.000243
1123.000000	0.000279
1122.000000	0.000286
1121.000000	0.000267
1120.000000	0.000243
1119.000000	0.000226
1118.000000	0.000211
1117.000000	0.000191
1116.000000	0.000171
1115.000000	0.000162
1114.000000	0.000163
1113.000000	0.000160
1112.000000	0.000145
1111.000000	0.000124
1110.000000	0.000113
1109.000000	0.000116
1108.000000	0.000127
1107.000000	0.000134
1106.000000	0.000131
1105.000000	0.000118
1104.000000	0.000094
1103.000000	0.000052
1102.000000	0.000001
1101.000000	-0.000039
1100.000000	-0.000052
1099.000000	-0.000038
1098.000000	-0.000014
1097.000000	0.000009
1096.000000	0.000027
1095.000000	0.000034
1094.000000	0.000023
1093.000000	-0.000006
1092.000000	-0.000043
1091.000000	-0.000082
1090.000000	-0.000123
1089.000000	-0.000159
1088.000000	-0.000175
1087.000000	-0.000170
1086.000000	-0.000160
1085.000000	-0.000163
1084.000000	-0.000179
1083.000000	-0.000204
1082.000000	-0.000244
1081.000000	-0.000299
1080.000000	-0.000353
1079.000000	-0.000392
1078.000000	-0.000419
1077.000000	-0.000451
1076.000000	-0.000492
1075.000000	-0.000545
1074.000000	-0.000612
1073.000000	-0.000693
1072.000000	-0.000763
1071.000000	-0.000791
1070.000000	-0.000770
1069.000000	-0.000715
1068.000000	-0.000656
1067.000000	-0.000625
1066.000000	-0.000645
1065.000000	-0.000705
1064.000000	-0.000763
1063.000000	-0.000792
1062.000000	-0.000813
1061.000000	-0.000858
1060.000000	-0.000915
1059.000000	-0.000941
1058.000000	-0.000919
1057.000000	-0.000884
1056.000000	-0.000876
1055.000000	-0.000900
1054.000000	-0.000931
1053.000000	-0.000939
1052.000000	-0.000918
1051.000000	-0.000888
1050.000000	-0.000888
1049.000000	-0.000931
1048.000000	-0.000982
1047.000000	-0.000999
1046.000000	-0.000991
1045.000000	-0.001018
1044.000000	-0.001103
1043.000000	-0.001192
1042.000000	-0.001219
1041.000000	-0.001177
1040.000000	-0.001126
1039.000000	-0.001123
1038.000000	-0.001165
1037.000000	-0.001208
1036.000000	-0.001210
1035.000000	-0.001176
1034.000000	-0.001142
1033.000000	-0.001135
1032.000000	-0.001145
1031.000000	-0.001138
1030.000000	-0.001105
1029.000000	-0.001069
1028.000000	-0.001047
1027.000000	-0.001028
1026.000000	-0.000994
1025.000000	-0.000945
1024.000000	-0.000903
1023.000000	-0.000879
1022.000000	-0.000874
1021.000000	-0.000870
1020.000000	-0.000852
1019.000000	-0.000815
1018.000000	-0.000770
1017.000000	-0.000736
1016.000000	-0.000719
1015.000000	-0.000711
1014.000000	-0.000713
1013.000000	-0.000726
1012.000000	-0.000742
1011.000000	-0.000732
1010.000000	-0.000683
1009.000000	-0.000614
1008.000000	-0.000555
1007.000000	-0.000514
1006.000000	-0.000475
1005.000000	-0.000421
1004.000000	-0.000350
1003.000000	-0.000272
1002.000000	-0.000205
1001.000000	-0.000162
1000.000000	-0.000138
999.000000	-0.000104
998.000000	-0.000044
997.000000	0.000024
996.000000	0.000066
995.000000	0.000073
994.000000	0.000075
993.000000	0.000105
992.000000	0.000170
991.000000	0.000245
990.000000	0.000303
989.000000	0.000339
988.000000	0.000364
987.000000	0.000395
986.000000	0.000443
985.000000	0.000511
984.000000	0.000593
983.000000	0.000667
982.000000	0.000706
981.000000	0.000698
980.000000	0.000667
979.000000	0.000652
978.000000	0.000666
977.000000	0.000688
976.000000	0.000693
975.000000	0.000686
974.000000	0.000690
973.000000	0.000714
972.000000	0.000743
971.000000	0.000761
970.000000	0.000768
969.000000	0.000775
968.000000	0.000785
967.000000	0.000799
966.000000	0.000821
965.000000	0.000856
964.000000	0.000897
963.000000	0.000920
962.000000	0.000906
961.000000	0.000870
960.000000	0.000853
959.000000	0.000880
958.000000	0.000936
957.000000	0.000980
956.000000	0.000990
955.000000	0.000975
954.000000	0.000949
953.000000	0.000920
952.000000	0.000888
951.000000	0.000853
950.000000	0.000818
949.000000	0.000790
948.000000	0.000781
947.000000	0.000788
946.000000	0.000789
945.000000	0.000756
944.000000	0.000694
943.000000	0.000638
942.000000	0.000623
941.000000	0.000641
940.000000	0.000655
939.000000	0.000638
938.000000	0.000597
937.000000	0.000565
936.000000	0.000560
935.000000	0.000569
934.000000	0.000571
933.000000	0.000566
932.000000	0.000574
931.000000	0.000606
930.000000	0.000646
929.000000	0.000675
928.000000	0.000688
927.000000	0.000690
926.000000	0.000673
925.000000	0.000632
924.000000	0.000582
923.000000	0.000547
922.000000	0.000530
921.000000	0.000515
920.000000	0.000494
919.000000	0.000471
918.000000	0.000454
917.000000	0.000448
916.000000	0.000464
915.000000	0.000506
914.000000	0.000553
913.000000	0.000574
912.000000	0.000565
911.000000	0.000548
910.000000	0.000545
909.000000	0.000554
908.000000	0.000565
907.000000	0.000571
906.000000	0.000564
905.000000	0.000549
904.000000	0.000549
903.000000	0.000585
902.000000	0.000640
901.000000	0.000678
900.000000	0.000697
899.000000	0.000735
898.000000	0.000802
897.000000	0.000857
896.000000	0.000859
895.000000	0.000825
894.000000	0.000807
893.000000	0.000818
892.000000	0.000835
891.000000	0.000840
890.000000	0.000845
889.000000	0.000868
888.000000	0.000905
887.000000	0.000933
886.000000	0.000931
885.000000	0.000893
884.000000	0.000838
883.000000	0.000796
882.000000	0.000786
881.000000	0.000810
880.000000	0.000859
879.000000	0.000917
878.000000	0.000961
877.000000	0.000971
876.000000	0.000957
875.000000	0.000948
874.000000	0.000970
873.000000	0.001020
872.000000	0.001086
871.000000	0.001158
870.000000	0.001234
869.000000	0.001307
868.000000	0.001370
867.000000	0.001407
866.000000	0.001409
865.000000	0.001391
864.000000	0.001399
863.000000	0.001466
862.000000	0.001572
861.000000	0.001658
860.000000	0.001693
859.000000	0.001711
858.000000	0.001771
857.000000	0.001913
856.000000	0.002142
855.000000	0.002436
854.000000	0.002759
853.000000	0.003067
852.000000	0.003331
851.000000	0.003522
850.000000	0.003605
849.000000	0.003542
848.000000	0.003336
847.000000	0.003032
846.000000	0.002683
845.000000	0.002327
844.000000	0.001999
843.000000	0.001735
842.000000	0.001545
841.000000	0.001397
840.000000	0.001261
839.000000	0.001136
838.000000	0.001035
837.000000	0.000962
836.000000	0.000914
835.000000	0.000906
834.000000	0.000945
833.000000	0.001000
832.000000	0.001024
831.000000	0.000999
830.000000	0.000944
829.000000	0.000887
828.000000	0.000840
827.000000	0.000806
826.000000	0.000796
825.000000	0.000817
824.000000	0.000862
823.000000	0.000911
822.000000	0.000951
821.000000	0.000989
820.000000	0.001036
819.000000	0.001083
818.000000	0.001111
817.000000	0.001123
816.000000	0.001152
815.000000	0.001218
814.000000	0.001292
813.000000	0.001325
812.000000	0.001305
811.000000	0.001263
810.000000	0.001235
809.000000	0.001232
808.000000	0.001252
807.000000	0.001280
806.000000	0.001290
805.000000	0.001265
804.000000	0.001227
803.000000	0.001213
802.000000	0.001220
801.000000	0.001207
800.000000	0.001155
799.000000	0.001095
798.000000	0.001083
797.000000	0.001150
796.000000	0.001286
795.000000	0.001437
794.000000	0.001534
793.000000	0.001540
792.000000	0.001476
791.000000	0.001396
790.000000	0.001331
789.000000	0.001288
788.000000	0.001287
787.000000	0.001345
786.000000	0.001434
785.000000	0.001499
784.000000	0.001515
783.000000	0.001497
782.000000	0.001455
781.000000	0.001382
780.000000	0.001296
779.000000	0.001245
778.000000	0.001256
777.000000	0.001313
776.000000	0.001392
775.000000	0.001481
774.000000	0.001561
773.000000	0.001599
772.000000	0.001590
771.000000	0.001564
770.000000	0.001556
769.000000	0.001578
768.000000	0.001630
767.000000	0.001689
766.000000	0.001691
765.000000	0.001598
764.000000	0.001455
763.000000	0.001357
762.000000	0.001329
761.000000	0.001321
760.000000	0.001310
759.000000	0.001338
758.000000	0.001428
757.000000	0.001522
756.000000	0.001552
755.000000	0.001518
754.000000	0.001461
753.000000	0.001411
752.000000	0.001392
751.000000	0.001414
750.000000	0.001445
749.000000	0.001435
748.000000	0.001394
747.000000	0.001389
746.000000	0.001446
745.000000	0.001508
744.000000	0.001523
743.000000	0.001510
742.000000	0.001504
741.000000	0.001507
740.000000	0.001533
739.000000	0.001616
738.000000	0.001748
737.000000	0.001853
736.000000	0.001888
735.000000	0.001890
734.000000	0.001901
733.000000	0.001913
732.000000	0.001928
731.000000	0.001982
730.000000	0.002073
729.000000	0.002138
728.000000	0.002134
727.000000	0.002076
726.000000	0.001997
725.000000	0.001909
724.000000	0.001859
723.000000	0.001922
722.000000	0.002093
721.000000	0.002248
720.000000	0.002272
719.000000	0.002178
718.000000	0.002055
717.000000	0.001960
716.000000	0.001914
715.000000	0.001932
714.000000	0.001996
713.000000	0.002044
712.000000	0.002030
711.000000	0.001971
710.000000	0.001891
709.000000	0.001785
708.000000	0.001660
707.000000	0.001545
706.000000	0.001471
705.000000	0.001446
704.000000	0.001475
703.000000	0.001567
702.000000	0.001678
701.000000	0.001725
700.000000	0.001698
