# Supplementary material for: Real-time monitoring of the reversible capture and release of CO2 on anthraquinone and riboflavin-modified graphitic electrodes using ATR-SEIRAS
Source: Chem Sci. 2025 Nov 4;16(48):23189–202. doi: 10.1039/d5sc05427c (PMC12584010; doi:10.1039/d5sc05427c)
Supplement: SC-016-D5SC05427C-s001 [file SC-016-D5SC05427C-s001.zip › Data Folders/Main Figures/Figure3/3b/044.ASC]

PE IR       SUBTECH     SPECTRUM    ASCII       PEDS        4.00        
   -1
044.ASC
25/02/11
15:07:41.00
25/02/11
15:07:41.00
Administrator

700.000000
#HDR
-1
-1
#GR
Wavenumber
A
1.0
0.0
4000.000000
-1.000000
3301
8
0.004835
-0.004910
#DATA
4000.000000	-0.002596
3999.000000	-0.002618
3998.000000	-0.002677
3997.000000	-0.002742
3996.000000	-0.002790
3995.000000	-0.002810
3994.000000	-0.002800
3993.000000	-0.002764
3992.000000	-0.002714
3991.000000	-0.002669
3990.000000	-0.002643
3989.000000	-0.002639
3988.000000	-0.002649
3987.000000	-0.002670
3986.000000	-0.002705
3985.000000	-0.002753
3984.000000	-0.002799
3983.000000	-0.002821
3982.000000	-0.002810
3981.000000	-0.002778
3980.000000	-0.002745
3979.000000	-0.002722
3978.000000	-0.002706
3977.000000	-0.002694
3976.000000	-0.002688
3975.000000	-0.002691
3974.000000	-0.002703
3973.000000	-0.002716
3972.000000	-0.002727
3971.000000	-0.002737
3970.000000	-0.002750
3969.000000	-0.002759
3968.000000	-0.002757
3967.000000	-0.002742
3966.000000	-0.002724
3965.000000	-0.002716
3964.000000	-0.002720
3963.000000	-0.002726
3962.000000	-0.002727
3961.000000	-0.002727
3960.000000	-0.002734
3959.000000	-0.002752
3958.000000	-0.002775
3957.000000	-0.002791
3956.000000	-0.002794
3955.000000	-0.002782
3954.000000	-0.002762
3953.000000	-0.002748
3952.000000	-0.002753
3951.000000	-0.002773
3950.000000	-0.002794
3949.000000	-0.002797
3948.000000	-0.002779
3947.000000	-0.002751
3946.000000	-0.002724
3945.000000	-0.002705
3944.000000	-0.002694
3943.000000	-0.002694
3942.000000	-0.002709
3941.000000	-0.002737
3940.000000	-0.002778
3939.000000	-0.002823
3938.000000	-0.002859
3937.000000	-0.002870
3936.000000	-0.002849
3935.000000	-0.002807
3934.000000	-0.002767
3933.000000	-0.002748
3932.000000	-0.002749
3931.000000	-0.002753
3930.000000	-0.002748
3929.000000	-0.002740
3928.000000	-0.002740
3927.000000	-0.002746
3926.000000	-0.002750
3925.000000	-0.002744
3924.000000	-0.002738
3923.000000	-0.002747
3922.000000	-0.002767
3921.000000	-0.002776
3920.000000	-0.002755
3919.000000	-0.002711
3918.000000	-0.002673
3917.000000	-0.002667
3916.000000	-0.002693
3915.000000	-0.002725
3914.000000	-0.002740
3913.000000	-0.002734
3912.000000	-0.002719
3911.000000	-0.002710
3910.000000	-0.002709
3909.000000	-0.002708
3908.000000	-0.002703
3907.000000	-0.002693
3906.000000	-0.002678
3905.000000	-0.002662
3904.000000	-0.002642
3903.000000	-0.002618
3902.000000	-0.002593
3901.000000	-0.002576
3900.000000	-0.002573
3899.000000	-0.002588
3898.000000	-0.002618
3897.000000	-0.002651
3896.000000	-0.002672
3895.000000	-0.002674
3894.000000	-0.002663
3893.000000	-0.002658
3892.000000	-0.002681
3891.000000	-0.002730
3890.000000	-0.002784
3889.000000	-0.002810
3888.000000	-0.002792
3887.000000	-0.002740
3886.000000	-0.002688
3885.000000	-0.002659
3884.000000	-0.002653
3883.000000	-0.002652
3882.000000	-0.002648
3881.000000	-0.002646
3880.000000	-0.002655
3879.000000	-0.002673
3878.000000	-0.002691
3877.000000	-0.002692
3876.000000	-0.002675
3875.000000	-0.002651
3874.000000	-0.002638
3873.000000	-0.002642
3872.000000	-0.002655
3871.000000	-0.002666
3870.000000	-0.002671
3869.000000	-0.002672
3868.000000	-0.002667
3867.000000	-0.002654
3866.000000	-0.002640
3865.000000	-0.002635
3864.000000	-0.002643
3863.000000	-0.002656
3862.000000	-0.002667
3861.000000	-0.002674
3860.000000	-0.002675
3859.000000	-0.002662
3858.000000	-0.002639
3857.000000	-0.002621
3856.000000	-0.002615
3855.000000	-0.002609
3854.000000	-0.002589
3853.000000	-0.002568
3852.000000	-0.002574
3851.000000	-0.002614
3850.000000	-0.002672
3849.000000	-0.002725
3848.000000	-0.002759
3847.000000	-0.002771
3846.000000	-0.002762
3845.000000	-0.002728
3844.000000	-0.002671
3843.000000	-0.002608
3842.000000	-0.002565
3841.000000	-0.002553
3840.000000	-0.002563
3839.000000	-0.002570
3838.000000	-0.002565
3837.000000	-0.002553
3836.000000	-0.002548
3835.000000	-0.002554
3834.000000	-0.002574
3833.000000	-0.002611
3832.000000	-0.002659
3831.000000	-0.002701
3830.000000	-0.002720
3829.000000	-0.002712
3828.000000	-0.002691
3827.000000	-0.002672
3826.000000	-0.002661
3825.000000	-0.002654
3824.000000	-0.002646
3823.000000	-0.002634
3822.000000	-0.002627
3821.000000	-0.002632
3820.000000	-0.002647
3819.000000	-0.002659
3818.000000	-0.002660
3817.000000	-0.002655
3816.000000	-0.002651
3815.000000	-0.002653
3814.000000	-0.002653
3813.000000	-0.002645
3812.000000	-0.002636
3811.000000	-0.002634
3810.000000	-0.002634
3809.000000	-0.002628
3808.000000	-0.002617
3807.000000	-0.002615
3806.000000	-0.002629
3805.000000	-0.002646
3804.000000	-0.002638
3803.000000	-0.002595
3802.000000	-0.002538
3801.000000	-0.002506
3800.000000	-0.002520
3799.000000	-0.002565
3798.000000	-0.002612
3797.000000	-0.002652
3796.000000	-0.002686
3795.000000	-0.002715
3794.000000	-0.002727
3793.000000	-0.002717
3792.000000	-0.002697
3791.000000	-0.002695
3790.000000	-0.002722
3789.000000	-0.002761
3788.000000	-0.002778
3787.000000	-0.002760
3786.000000	-0.002722
3785.000000	-0.002693
3784.000000	-0.002685
3783.000000	-0.002691
3782.000000	-0.002697
3781.000000	-0.002693
3780.000000	-0.002683
3779.000000	-0.002666
3778.000000	-0.002646
3777.000000	-0.002631
3776.000000	-0.002627
3775.000000	-0.002638
3774.000000	-0.002664
3773.000000	-0.002703
3772.000000	-0.002741
3771.000000	-0.002759
3770.000000	-0.002741
3769.000000	-0.002696
3768.000000	-0.002651
3767.000000	-0.002632
3766.000000	-0.002640
3765.000000	-0.002657
3764.000000	-0.002665
3763.000000	-0.002657
3762.000000	-0.002644
3761.000000	-0.002640
3760.000000	-0.002655
3759.000000	-0.002681
3758.000000	-0.002699
3757.000000	-0.002697
3756.000000	-0.002678
3755.000000	-0.002653
3754.000000	-0.002624
3753.000000	-0.002591
3752.000000	-0.002550
3751.000000	-0.002502
3750.000000	-0.002459
3749.000000	-0.002437
3748.000000	-0.002451
3747.000000	-0.002493
3746.000000	-0.002534
3745.000000	-0.002551
3744.000000	-0.002549
3743.000000	-0.002551
3742.000000	-0.002561
3741.000000	-0.002568
3740.000000	-0.002570
3739.000000	-0.002572
3738.000000	-0.002584
3737.000000	-0.002628
3736.000000	-0.002723
3735.000000	-0.002856
3734.000000	-0.002979
3733.000000	-0.003041
3732.000000	-0.003025
3731.000000	-0.002958
3730.000000	-0.002883
3729.000000	-0.002834
3728.000000	-0.002821
3727.000000	-0.002840
3726.000000	-0.002866
3725.000000	-0.002873
3724.000000	-0.002854
3723.000000	-0.002819
3722.000000	-0.002785
3721.000000	-0.002755
3720.000000	-0.002721
3719.000000	-0.002672
3718.000000	-0.002614
3717.000000	-0.002566
3716.000000	-0.002550
3715.000000	-0.002572
3714.000000	-0.002613
3713.000000	-0.002646
3712.000000	-0.002659
3711.000000	-0.002669
3710.000000	-0.002692
3709.000000	-0.002727
3708.000000	-0.002759
3707.000000	-0.002771
3706.000000	-0.002759
3705.000000	-0.002730
3704.000000	-0.002702
3703.000000	-0.002684
3702.000000	-0.002672
3701.000000	-0.002663
3700.000000	-0.002659
3699.000000	-0.002670
3698.000000	-0.002700
3697.000000	-0.002733
3696.000000	-0.002746
3695.000000	-0.002724
3694.000000	-0.002675
3693.000000	-0.002628
3692.000000	-0.002614
3691.000000	-0.002637
3690.000000	-0.002668
3689.000000	-0.002673
3688.000000	-0.002647
3687.000000	-0.002621
3686.000000	-0.002621
3685.000000	-0.002647
3684.000000	-0.002673
3683.000000	-0.002673
3682.000000	-0.002641
3681.000000	-0.002596
3680.000000	-0.002563
3679.000000	-0.002546
3678.000000	-0.002530
3677.000000	-0.002502
3676.000000	-0.002474
3675.000000	-0.002474
3674.000000	-0.002513
3673.000000	-0.002567
3672.000000	-0.002606
3671.000000	-0.002618
3670.000000	-0.002615
3669.000000	-0.002617
3668.000000	-0.002635
3667.000000	-0.002658
3666.000000	-0.002676
3665.000000	-0.002684
3664.000000	-0.002688
3663.000000	-0.002691
3662.000000	-0.002688
3661.000000	-0.002676
3660.000000	-0.002664
3659.000000	-0.002662
3658.000000	-0.002672
3657.000000	-0.002686
3656.000000	-0.002693
3655.000000	-0.002694
3654.000000	-0.002694
3653.000000	-0.002693
3652.000000	-0.002683
3651.000000	-0.002663
3650.000000	-0.002643
3649.000000	-0.002632
3648.000000	-0.002631
3647.000000	-0.002644
3646.000000	-0.002670
3645.000000	-0.002699
3644.000000	-0.002714
3643.000000	-0.002708
3642.000000	-0.002688
3641.000000	-0.002661
3640.000000	-0.002637
3639.000000	-0.002625
3638.000000	-0.002636
3637.000000	-0.002670
3636.000000	-0.002710
3635.000000	-0.002733
3634.000000	-0.002729
3633.000000	-0.002707
3632.000000	-0.002675
3631.000000	-0.002632
3630.000000	-0.002586
3629.000000	-0.002560
3628.000000	-0.002573
3627.000000	-0.002619
3626.000000	-0.002681
3625.000000	-0.002751
3624.000000	-0.002827
3623.000000	-0.002902
3622.000000	-0.002957
3621.000000	-0.002975
3620.000000	-0.002951
3619.000000	-0.002898
3618.000000	-0.002832
3617.000000	-0.002766
3616.000000	-0.002702
3615.000000	-0.002641
3614.000000	-0.002590
3613.000000	-0.002563
3612.000000	-0.002573
3611.000000	-0.002620
3610.000000	-0.002683
3609.000000	-0.002737
3608.000000	-0.002765
3607.000000	-0.002772
3606.000000	-0.002775
3605.000000	-0.002784
3604.000000	-0.002795
3603.000000	-0.002795
3602.000000	-0.002779
3601.000000	-0.002753
3600.000000	-0.002729
3599.000000	-0.002713
3598.000000	-0.002704
3597.000000	-0.002694
3596.000000	-0.002682
3595.000000	-0.002667
3594.000000	-0.002653
3593.000000	-0.002651
3592.000000	-0.002669
3591.000000	-0.002704
3590.000000	-0.002734
3589.000000	-0.002734
3588.000000	-0.002690
3587.000000	-0.002613
3586.000000	-0.002536
3585.000000	-0.002497
3584.000000	-0.002508
3583.000000	-0.002555
3582.000000	-0.002607
3581.000000	-0.002638
3580.000000	-0.002638
3579.000000	-0.002613
3578.000000	-0.002575
3577.000000	-0.002538
3576.000000	-0.002518
3575.000000	-0.002521
3574.000000	-0.002541
3573.000000	-0.002567
3572.000000	-0.002588
3571.000000	-0.002600
3570.000000	-0.002601
3569.000000	-0.002586
3568.000000	-0.002557
3567.000000	-0.002527
3566.000000	-0.002514
3565.000000	-0.002531
3564.000000	-0.002568
3563.000000	-0.002602
3562.000000	-0.002618
3561.000000	-0.002615
3560.000000	-0.002605
3559.000000	-0.002594
3558.000000	-0.002590
3557.000000	-0.002598
3556.000000	-0.002618
3555.000000	-0.002637
3554.000000	-0.002637
3553.000000	-0.002607
3552.000000	-0.002563
3551.000000	-0.002532
3550.000000	-0.002533
3549.000000	-0.002561
3548.000000	-0.002596
3547.000000	-0.002626
3546.000000	-0.002645
3545.000000	-0.002647
3544.000000	-0.002620
3543.000000	-0.002569
3542.000000	-0.002519
3541.000000	-0.002500
3540.000000	-0.002517
3539.000000	-0.002546
3538.000000	-0.002557
3537.000000	-0.002546
3536.000000	-0.002526
3535.000000	-0.002512
3534.000000	-0.002506
3533.000000	-0.002504
3532.000000	-0.002502
3531.000000	-0.002497
3530.000000	-0.002487
3529.000000	-0.002479
3528.000000	-0.002485
3527.000000	-0.002510
3526.000000	-0.002541
3525.000000	-0.002550
3524.000000	-0.002526
3523.000000	-0.002490
3522.000000	-0.002477
3521.000000	-0.002498
3520.000000	-0.002530
3519.000000	-0.002539
3518.000000	-0.002516
3517.000000	-0.002480
3516.000000	-0.002460
3515.000000	-0.002466
3514.000000	-0.002485
3513.000000	-0.002492
3512.000000	-0.002475
3511.000000	-0.002443
3510.000000	-0.002419
3509.000000	-0.002421
3508.000000	-0.002446
3507.000000	-0.002483
3506.000000	-0.002517
3505.000000	-0.002534
3504.000000	-0.002525
3503.000000	-0.002489
3502.000000	-0.002439
3501.000000	-0.002398
3500.000000	-0.002372
3499.000000	-0.002353
3498.000000	-0.002331
3497.000000	-0.002312
3496.000000	-0.002306
3495.000000	-0.002317
3494.000000	-0.002335
3493.000000	-0.002350
3492.000000	-0.002353
3491.000000	-0.002345
3490.000000	-0.002332
3489.000000	-0.002319
3488.000000	-0.002306
3487.000000	-0.002293
3486.000000	-0.002287
3485.000000	-0.002298
3484.000000	-0.002323
3483.000000	-0.002340
3482.000000	-0.002331
3481.000000	-0.002299
3480.000000	-0.002268
3479.000000	-0.002257
3478.000000	-0.002266
3477.000000	-0.002283
3476.000000	-0.002298
3475.000000	-0.002305
3474.000000	-0.002306
3473.000000	-0.002302
3472.000000	-0.002293
3471.000000	-0.002281
3470.000000	-0.002272
3469.000000	-0.002274
3468.000000	-0.002285
3467.000000	-0.002290
3466.000000	-0.002282
3465.000000	-0.002270
3464.000000	-0.002269
3463.000000	-0.002282
3462.000000	-0.002289
3461.000000	-0.002281
3460.000000	-0.002267
3459.000000	-0.002265
3458.000000	-0.002277
3457.000000	-0.002288
3456.000000	-0.002280
3455.000000	-0.002254
3454.000000	-0.002226
3453.000000	-0.002218
3452.000000	-0.002239
3451.000000	-0.002272
3450.000000	-0.002290
3449.000000	-0.002276
3448.000000	-0.002236
3447.000000	-0.002187
3446.000000	-0.002142
3445.000000	-0.002108
3444.000000	-0.002094
3443.000000	-0.002105
3442.000000	-0.002127
3441.000000	-0.002139
3440.000000	-0.002127
3439.000000	-0.002107
3438.000000	-0.002104
3437.000000	-0.002132
3436.000000	-0.002183
3435.000000	-0.002232
3434.000000	-0.002252
3433.000000	-0.002235
3432.000000	-0.002190
3431.000000	-0.002136
3430.000000	-0.002095
3429.000000	-0.002079
3428.000000	-0.002091
3427.000000	-0.002119
3426.000000	-0.002143
3425.000000	-0.002142
3424.000000	-0.002115
3423.000000	-0.002074
3422.000000	-0.002040
3421.000000	-0.002029
3420.000000	-0.002041
3419.000000	-0.002069
3418.000000	-0.002100
3417.000000	-0.002117
3416.000000	-0.002111
3415.000000	-0.002089
3414.000000	-0.002070
3413.000000	-0.002073
3412.000000	-0.002097
3411.000000	-0.002125
3410.000000	-0.002134
3409.000000	-0.002116
3408.000000	-0.002081
3407.000000	-0.002047
3406.000000	-0.002021
3405.000000	-0.002005
3404.000000	-0.001996
3403.000000	-0.001995
3402.000000	-0.002003
3401.000000	-0.002014
3400.000000	-0.002012
3399.000000	-0.001990
3398.000000	-0.001959
3397.000000	-0.001940
3396.000000	-0.001951
3395.000000	-0.001987
3394.000000	-0.002029
3393.000000	-0.002064
3392.000000	-0.002089
3391.000000	-0.002102
3390.000000	-0.002104
3389.000000	-0.002093
3388.000000	-0.002073
3387.000000	-0.002053
3386.000000	-0.002043
3385.000000	-0.002042
3384.000000	-0.002044
3383.000000	-0.002045
3382.000000	-0.002045
3381.000000	-0.002048
3380.000000	-0.002058
3379.000000	-0.002073
3378.000000	-0.002093
3377.000000	-0.002115
3376.000000	-0.002129
3375.000000	-0.002123
3374.000000	-0.002096
3373.000000	-0.002066
3372.000000	-0.002052
3371.000000	-0.002052
3370.000000	-0.002050
3369.000000	-0.002037
3368.000000	-0.002020
3367.000000	-0.002013
3366.000000	-0.002020
3365.000000	-0.002029
3364.000000	-0.002028
3363.000000	-0.002018
3362.000000	-0.002013
3361.000000	-0.002027
3360.000000	-0.002057
3359.000000	-0.002083
3358.000000	-0.002087
3357.000000	-0.002067
3356.000000	-0.002041
3355.000000	-0.002024
3354.000000	-0.002023
3353.000000	-0.002033
3352.000000	-0.002046
3351.000000	-0.002059
3350.000000	-0.002069
3349.000000	-0.002077
3348.000000	-0.002079
3347.000000	-0.002071
3346.000000	-0.002054
3345.000000	-0.002036
3344.000000	-0.002025
3343.000000	-0.002019
3342.000000	-0.002019
3341.000000	-0.002030
3340.000000	-0.002059
3339.000000	-0.002098
3338.000000	-0.002127
3337.000000	-0.002135
3336.000000	-0.002130
3335.000000	-0.002124
3334.000000	-0.002125
3333.000000	-0.002125
3332.000000	-0.002121
3331.000000	-0.002116
3330.000000	-0.002118
3329.000000	-0.002132
3328.000000	-0.002152
3327.000000	-0.002167
3326.000000	-0.002173
3325.000000	-0.002177
3324.000000	-0.002191
3323.000000	-0.002215
3322.000000	-0.002236
3321.000000	-0.002238
3320.000000	-0.002219
3319.000000	-0.002188
3318.000000	-0.002153
3317.000000	-0.002120
3316.000000	-0.002097
3315.000000	-0.002086
3314.000000	-0.002090
3313.000000	-0.002107
3312.000000	-0.002128
3311.000000	-0.002151
3310.000000	-0.002177
3309.000000	-0.002204
3308.000000	-0.002226
3307.000000	-0.002229
3306.000000	-0.002213
3305.000000	-0.002195
3304.000000	-0.002189
3303.000000	-0.002193
3302.000000	-0.002191
3301.000000	-0.002175
3300.000000	-0.002152
3299.000000	-0.002140
3298.000000	-0.002147
3297.000000	-0.002178
3296.000000	-0.002227
3295.000000	-0.002279
3294.000000	-0.002309
3293.000000	-0.002305
3292.000000	-0.002274
3291.000000	-0.002235
3290.000000	-0.002202
3289.000000	-0.002184
3288.000000	-0.002184
3287.000000	-0.002200
3286.000000	-0.002223
3285.000000	-0.002241
3284.000000	-0.002250
3283.000000	-0.002252
3282.000000	-0.002248
3281.000000	-0.002236
3280.000000	-0.002216
3279.000000	-0.002199
3278.000000	-0.002197
3277.000000	-0.002209
3276.000000	-0.002219
3275.000000	-0.002208
3274.000000	-0.002174
3273.000000	-0.002136
3272.000000	-0.002121
3271.000000	-0.002143
3270.000000	-0.002196
3269.000000	-0.002255
3268.000000	-0.002289
3267.000000	-0.002285
3266.000000	-0.002255
3265.000000	-0.002227
3264.000000	-0.002216
3263.000000	-0.002215
3262.000000	-0.002210
3261.000000	-0.002207
3260.000000	-0.002221
3259.000000	-0.002254
3258.000000	-0.002288
3257.000000	-0.002305
3256.000000	-0.002300
3255.000000	-0.002277
3254.000000	-0.002248
3253.000000	-0.002224
3252.000000	-0.002221
3251.000000	-0.002241
3250.000000	-0.002277
3249.000000	-0.002317
3248.000000	-0.002351
3247.000000	-0.002369
3246.000000	-0.002367
3245.000000	-0.002348
3244.000000	-0.002327
3243.000000	-0.002314
3242.000000	-0.002312
3241.000000	-0.002315
3240.000000	-0.002319
3239.000000	-0.002318
3238.000000	-0.002308
3237.000000	-0.002301
3236.000000	-0.002308
3235.000000	-0.002327
3234.000000	-0.002338
3233.000000	-0.002334
3232.000000	-0.002326
3231.000000	-0.002333
3230.000000	-0.002356
3229.000000	-0.002385
3228.000000	-0.002406
3227.000000	-0.002412
3226.000000	-0.002402
3225.000000	-0.002384
3224.000000	-0.002371
3223.000000	-0.002369
3222.000000	-0.002376
3221.000000	-0.002384
3220.000000	-0.002396
3219.000000	-0.002409
3218.000000	-0.002411
3217.000000	-0.002398
3216.000000	-0.002381
3215.000000	-0.002377
3214.000000	-0.002390
3213.000000	-0.002412
3212.000000	-0.002433
3211.000000	-0.002446
3210.000000	-0.002440
3209.000000	-0.002415
3208.000000	-0.002384
3207.000000	-0.002367
3206.000000	-0.002375
3205.000000	-0.002405
3204.000000	-0.002445
3203.000000	-0.002483
3202.000000	-0.002505
3201.000000	-0.002503
3200.000000	-0.002488
3199.000000	-0.002477
3198.000000	-0.002476
3197.000000	-0.002482
3196.000000	-0.002493
3195.000000	-0.002507
3194.000000	-0.002521
3193.000000	-0.002530
3192.000000	-0.002538
3191.000000	-0.002555
3190.000000	-0.002579
3189.000000	-0.002594
3188.000000	-0.002593
3187.000000	-0.002580
3186.000000	-0.002562
3185.000000	-0.002540
3184.000000	-0.002512
3183.000000	-0.002488
3182.000000	-0.002482
3181.000000	-0.002499
3180.000000	-0.002530
3179.000000	-0.002557
3178.000000	-0.002568
3177.000000	-0.002556
3176.000000	-0.002526
3175.000000	-0.002491
3174.000000	-0.002462
3173.000000	-0.002446
3172.000000	-0.002440
3171.000000	-0.002445
3170.000000	-0.002463
3169.000000	-0.002492
3168.000000	-0.002526
3167.000000	-0.002554
3166.000000	-0.002567
3165.000000	-0.002568
3164.000000	-0.002566
3163.000000	-0.002566
3162.000000	-0.002566
3161.000000	-0.002559
3160.000000	-0.002543
3159.000000	-0.002522
3158.000000	-0.002507
3157.000000	-0.002515
3156.000000	-0.002547
3155.000000	-0.002586
3154.000000	-0.002604
3153.000000	-0.002595
3152.000000	-0.002574
3151.000000	-0.002561
3150.000000	-0.002558
3149.000000	-0.002555
3148.000000	-0.002550
3147.000000	-0.002546
3146.000000	-0.002541
3145.000000	-0.002532
3144.000000	-0.002526
3143.000000	-0.002538
3142.000000	-0.002567
3141.000000	-0.002602
3140.000000	-0.002623
3139.000000	-0.002622
3138.000000	-0.002601
3137.000000	-0.002569
3136.000000	-0.002543
3135.000000	-0.002536
3134.000000	-0.002553
3133.000000	-0.002583
3132.000000	-0.002612
3131.000000	-0.002630
3130.000000	-0.002638
3129.000000	-0.002646
3128.000000	-0.002659
3127.000000	-0.002674
3126.000000	-0.002680
3125.000000	-0.002669
3124.000000	-0.002649
3123.000000	-0.002633
3122.000000	-0.002623
3121.000000	-0.002613
3120.000000	-0.002603
3119.000000	-0.002600
3118.000000	-0.002608
3117.000000	-0.002623
3116.000000	-0.002643
3115.000000	-0.002668
3114.000000	-0.002692
3113.000000	-0.002711
3112.000000	-0.002724
3111.000000	-0.002734
3110.000000	-0.002733
3109.000000	-0.002711
3108.000000	-0.002669
3107.000000	-0.002622
3106.000000	-0.002589
3105.000000	-0.002578
3104.000000	-0.002589
3103.000000	-0.002612
3102.000000	-0.002634
3101.000000	-0.002643
3100.000000	-0.002639
3099.000000	-0.002639
3098.000000	-0.002653
3097.000000	-0.002680
3096.000000	-0.002712
3095.000000	-0.002744
3094.000000	-0.002774
3093.000000	-0.002790
3092.000000	-0.002787
3091.000000	-0.002765
3090.000000	-0.002735
3089.000000	-0.002708
3088.000000	-0.002694
3087.000000	-0.002700
3086.000000	-0.002723
3085.000000	-0.002751
3084.000000	-0.002764
3083.000000	-0.002756
3082.000000	-0.002735
3081.000000	-0.002721
3080.000000	-0.002730
3079.000000	-0.002763
3078.000000	-0.002798
3077.000000	-0.002807
3076.000000	-0.002788
3075.000000	-0.002764
3074.000000	-0.002760
3073.000000	-0.002776
3072.000000	-0.002797
3071.000000	-0.002815
3070.000000	-0.002834
3069.000000	-0.002855
3068.000000	-0.002864
3067.000000	-0.002850
3066.000000	-0.002818
3065.000000	-0.002787
3064.000000	-0.002769
3063.000000	-0.002772
3062.000000	-0.002793
3061.000000	-0.002825
3060.000000	-0.002857
3059.000000	-0.002876
3058.000000	-0.002874
3057.000000	-0.002853
3056.000000	-0.002829
3055.000000	-0.002818
3054.000000	-0.002830
3053.000000	-0.002861
3052.000000	-0.002894
3051.000000	-0.002905
3050.000000	-0.002880
3049.000000	-0.002830
3048.000000	-0.002786
3047.000000	-0.002769
3046.000000	-0.002776
3045.000000	-0.002791
3044.000000	-0.002812
3043.000000	-0.002853
3042.000000	-0.002911
3041.000000	-0.002956
3040.000000	-0.002958
3039.000000	-0.002916
3038.000000	-0.002860
3037.000000	-0.002820
3036.000000	-0.002809
3035.000000	-0.002823
3034.000000	-0.002850
3033.000000	-0.002877
3032.000000	-0.002891
3031.000000	-0.002885
3030.000000	-0.002864
3029.000000	-0.002836
3028.000000	-0.002814
3027.000000	-0.002810
3026.000000	-0.002834
3025.000000	-0.002880
3024.000000	-0.002927
3023.000000	-0.002954
3022.000000	-0.002950
3021.000000	-0.002920
3020.000000	-0.002870
3019.000000	-0.002812
3018.000000	-0.002772
3017.000000	-0.002780
3016.000000	-0.002853
3015.000000	-0.002961
3014.000000	-0.003048
3013.000000	-0.003071
3012.000000	-0.003031
3011.000000	-0.002968
3010.000000	-0.002922
3009.000000	-0.002907
3008.000000	-0.002919
3007.000000	-0.002946
3006.000000	-0.002978
3005.000000	-0.003007
3004.000000	-0.003029
3003.000000	-0.003049
3002.000000	-0.003071
3001.000000	-0.003091
3000.000000	-0.003104
2999.000000	-0.003112
2998.000000	-0.003128
2997.000000	-0.003161
2996.000000	-0.003198
2995.000000	-0.003218
2994.000000	-0.003212
2993.000000	-0.003195
2992.000000	-0.003188
2991.000000	-0.003200
2990.000000	-0.003223
2989.000000	-0.003258
2988.000000	-0.003315
2987.000000	-0.003395
2986.000000	-0.003477
2985.000000	-0.003536
2984.000000	-0.003567
2983.000000	-0.003591
2982.000000	-0.003635
2981.000000	-0.003711
2980.000000	-0.003819
2979.000000	-0.003952
2978.000000	-0.004092
2977.000000	-0.004214
2976.000000	-0.004306
2975.000000	-0.004381
2974.000000	-0.004463
2973.000000	-0.004564
2972.000000	-0.004673
2971.000000	-0.004768
2970.000000	-0.004839
2969.000000	-0.004884
2968.000000	-0.004907
2967.000000	-0.004910
2966.000000	-0.004892
2965.000000	-0.004846
2964.000000	-0.004767
2963.000000	-0.004660
2962.000000	-0.004542
2961.000000	-0.004434
2960.000000	-0.004341
2959.000000	-0.004258
2958.000000	-0.004183
2957.000000	-0.004118
2956.000000	-0.004062
2955.000000	-0.004003
2954.000000	-0.003929
2953.000000	-0.003849
2952.000000	-0.003793
2951.000000	-0.003786
2950.000000	-0.003826
2949.000000	-0.003891
2948.000000	-0.003965
2947.000000	-0.004039
2946.000000	-0.004115
2945.000000	-0.004193
2944.000000	-0.004271
2943.000000	-0.004349
2942.000000	-0.004426
2941.000000	-0.004496
2940.000000	-0.004546
2939.000000	-0.004560
2938.000000	-0.004531
2937.000000	-0.004475
2936.000000	-0.004424
2935.000000	-0.004396
2934.000000	-0.004382
2933.000000	-0.004359
2932.000000	-0.004318
2931.000000	-0.004269
2930.000000	-0.004225
2929.000000	-0.004186
2928.000000	-0.004144
2927.000000	-0.004099
2926.000000	-0.004056
2925.000000	-0.004025
2924.000000	-0.004014
2923.000000	-0.004020
2922.000000	-0.004027
2921.000000	-0.004016
2920.000000	-0.003983
2919.000000	-0.003940
2918.000000	-0.003903
2917.000000	-0.003878
2916.000000	-0.003861
2915.000000	-0.003849
2914.000000	-0.003842
2913.000000	-0.003832
2912.000000	-0.003813
2911.000000	-0.003784
2910.000000	-0.003752
2909.000000	-0.003730
2908.000000	-0.003725
2907.000000	-0.003733
2906.000000	-0.003749
2905.000000	-0.003766
2904.000000	-0.003785
2903.000000	-0.003802
2902.000000	-0.003809
2901.000000	-0.003804
2900.000000	-0.003793
2899.000000	-0.003782
2898.000000	-0.003771
2897.000000	-0.003755
2896.000000	-0.003744
2895.000000	-0.003752
2894.000000	-0.003781
2893.000000	-0.003813
2892.000000	-0.003833
2891.000000	-0.003840
2890.000000	-0.003845
2889.000000	-0.003855
2888.000000	-0.003876
2887.000000	-0.003910
2886.000000	-0.003957
2885.000000	-0.004009
2884.000000	-0.004058
2883.000000	-0.004111
2882.000000	-0.004178
2881.000000	-0.004254
2880.000000	-0.004317
2879.000000	-0.004352
2878.000000	-0.004362
2877.000000	-0.004353
2876.000000	-0.004329
2875.000000	-0.004284
2874.000000	-0.004225
2873.000000	-0.004167
2872.000000	-0.004121
2871.000000	-0.004091
2870.000000	-0.004070
2869.000000	-0.004048
2868.000000	-0.004018
2867.000000	-0.003976
2866.000000	-0.003926
2865.000000	-0.003873
2864.000000	-0.003819
2863.000000	-0.003767
2862.000000	-0.003721
2861.000000	-0.003688
2860.000000	-0.003669
2859.000000	-0.003658
2858.000000	-0.003646
2857.000000	-0.003628
2856.000000	-0.003602
2855.000000	-0.003566
2854.000000	-0.003518
2853.000000	-0.003466
2852.000000	-0.003423
2851.000000	-0.003396
2850.000000	-0.003376
2849.000000	-0.003352
2848.000000	-0.003322
2847.000000	-0.003296
2846.000000	-0.003275
2845.000000	-0.003251
2844.000000	-0.003217
2843.000000	-0.003188
2842.000000	-0.003177
2841.000000	-0.003183
2840.000000	-0.003186
2839.000000	-0.003173
2838.000000	-0.003154
2837.000000	-0.003144
2836.000000	-0.003148
2835.000000	-0.003153
2834.000000	-0.003146
2833.000000	-0.003124
2832.000000	-0.003094
2831.000000	-0.003068
2830.000000	-0.003057
2829.000000	-0.003059
2828.000000	-0.003062
2827.000000	-0.003050
2826.000000	-0.003024
2825.000000	-0.002996
2824.000000	-0.002986
2823.000000	-0.002999
2822.000000	-0.003021
2821.000000	-0.003030
2820.000000	-0.003015
2819.000000	-0.002982
2818.000000	-0.002948
2817.000000	-0.002928
2816.000000	-0.002927
2815.000000	-0.002937
2814.000000	-0.002945
2813.000000	-0.002941
2812.000000	-0.002923
2811.000000	-0.002897
2810.000000	-0.002872
2809.000000	-0.002854
2808.000000	-0.002843
2807.000000	-0.002836
2806.000000	-0.002832
2805.000000	-0.002834
2804.000000	-0.002849
2803.000000	-0.002876
2802.000000	-0.002902
2801.000000	-0.002910
2800.000000	-0.002899
2799.000000	-0.002884
2798.000000	-0.002883
2797.000000	-0.002898
2796.000000	-0.002914
2795.000000	-0.002912
2794.000000	-0.002886
2793.000000	-0.002852
2792.000000	-0.002831
2791.000000	-0.002835
2790.000000	-0.002851
2789.000000	-0.002864
2788.000000	-0.002865
2787.000000	-0.002855
2786.000000	-0.002843
2785.000000	-0.002830
2784.000000	-0.002821
2783.000000	-0.002819
2782.000000	-0.002821
2781.000000	-0.002823
2780.000000	-0.002825
2779.000000	-0.002830
2778.000000	-0.002841
2777.000000	-0.002847
2776.000000	-0.002837
2775.000000	-0.002806
2774.000000	-0.002772
2773.000000	-0.002757
2772.000000	-0.002775
2771.000000	-0.002817
2770.000000	-0.002855
2769.000000	-0.002865
2768.000000	-0.002847
2767.000000	-0.002825
2766.000000	-0.002819
2765.000000	-0.002828
2764.000000	-0.002834
2763.000000	-0.002833
2762.000000	-0.002830
2761.000000	-0.002828
2760.000000	-0.002821
2759.000000	-0.002805
2758.000000	-0.002788
2757.000000	-0.002777
2756.000000	-0.002776
2755.000000	-0.002781
2754.000000	-0.002789
2753.000000	-0.002793
2752.000000	-0.002788
2751.000000	-0.002778
2750.000000	-0.002779
2749.000000	-0.002802
2748.000000	-0.002835
2747.000000	-0.002852
2746.000000	-0.002838
2745.000000	-0.002804
2744.000000	-0.002773
2743.000000	-0.002760
2742.000000	-0.002760
2741.000000	-0.002762
2740.000000	-0.002755
2739.000000	-0.002742
2738.000000	-0.002737
2737.000000	-0.002745
2736.000000	-0.002760
2735.000000	-0.002767
2734.000000	-0.002760
2733.000000	-0.002748
2732.000000	-0.002746
2731.000000	-0.002757
2730.000000	-0.002778
2729.000000	-0.002796
2728.000000	-0.002798
2727.000000	-0.002781
2726.000000	-0.002756
2725.000000	-0.002738
2724.000000	-0.002735
2723.000000	-0.002738
2722.000000	-0.002739
2721.000000	-0.002736
2720.000000	-0.002729
2719.000000	-0.002713
2718.000000	-0.002691
2717.000000	-0.002675
2716.000000	-0.002680
2715.000000	-0.002699
2714.000000	-0.002714
2713.000000	-0.002715
2712.000000	-0.002714
2711.000000	-0.002719
2710.000000	-0.002728
2709.000000	-0.002728
2708.000000	-0.002716
2707.000000	-0.002701
2706.000000	-0.002692
2705.000000	-0.002691
2704.000000	-0.002693
2703.000000	-0.002692
2702.000000	-0.002683
2701.000000	-0.002667
2700.000000	-0.002654
2699.000000	-0.002655
2698.000000	-0.002669
2697.000000	-0.002687
2696.000000	-0.002702
2695.000000	-0.002713
2694.000000	-0.002713
2693.000000	-0.002698
2692.000000	-0.002671
2691.000000	-0.002645
2690.000000	-0.002631
2689.000000	-0.002626
2688.000000	-0.002621
2687.000000	-0.002615
2686.000000	-0.002621
2685.000000	-0.002646
2684.000000	-0.002683
2683.000000	-0.002710
2682.000000	-0.002713
2681.000000	-0.002697
2680.000000	-0.002675
2679.000000	-0.002661
2678.000000	-0.002659
2677.000000	-0.002662
2676.000000	-0.002663
2675.000000	-0.002661
2674.000000	-0.002662
2673.000000	-0.002667
2672.000000	-0.002673
2671.000000	-0.002669
2670.000000	-0.002652
2669.000000	-0.002630
2668.000000	-0.002615
2667.000000	-0.002606
2666.000000	-0.002595
2665.000000	-0.002586
2664.000000	-0.002590
2663.000000	-0.002615
2662.000000	-0.002645
2661.000000	-0.002660
2660.000000	-0.002652
2659.000000	-0.002631
2658.000000	-0.002612
2657.000000	-0.002596
2656.000000	-0.002579
2655.000000	-0.002563
2654.000000	-0.002557
2653.000000	-0.002562
2652.000000	-0.002571
2651.000000	-0.002573
2650.000000	-0.002568
2649.000000	-0.002561
2648.000000	-0.002559
2647.000000	-0.002559
2646.000000	-0.002560
2645.000000	-0.002567
2644.000000	-0.002582
2643.000000	-0.002597
2642.000000	-0.002599
2641.000000	-0.002582
2640.000000	-0.002558
2639.000000	-0.002550
2638.000000	-0.002565
2637.000000	-0.002593
2636.000000	-0.002612
2635.000000	-0.002612
2634.000000	-0.002597
2633.000000	-0.002586
2632.000000	-0.002592
2631.000000	-0.002614
2630.000000	-0.002638
2629.000000	-0.002655
2628.000000	-0.002667
2627.000000	-0.002681
2626.000000	-0.002696
2625.000000	-0.002705
2624.000000	-0.002701
2623.000000	-0.002684
2622.000000	-0.002664
2621.000000	-0.002650
2620.000000	-0.002647
2619.000000	-0.002650
2618.000000	-0.002652
2617.000000	-0.002648
2616.000000	-0.002642
2615.000000	-0.002640
2614.000000	-0.002643
2613.000000	-0.002650
2612.000000	-0.002656
2611.000000	-0.002656
2610.000000	-0.002649
2609.000000	-0.002639
2608.000000	-0.002635
2607.000000	-0.002636
2606.000000	-0.002636
2605.000000	-0.002623
2604.000000	-0.002602
2603.000000	-0.002583
2602.000000	-0.002574
2601.000000	-0.002571
2600.000000	-0.002567
2599.000000	-0.002556
2598.000000	-0.002537
2597.000000	-0.002520
2596.000000	-0.002516
2595.000000	-0.002529
2594.000000	-0.002549
2593.000000	-0.002561
2592.000000	-0.002558
2591.000000	-0.002548
2590.000000	-0.002543
2589.000000	-0.002545
2588.000000	-0.002546
2587.000000	-0.002535
2586.000000	-0.002514
2585.000000	-0.002494
2584.000000	-0.002486
2583.000000	-0.002494
2582.000000	-0.002508
2581.000000	-0.002515
2580.000000	-0.002513
2579.000000	-0.002507
2578.000000	-0.002506
2577.000000	-0.002511
2576.000000	-0.002519
2575.000000	-0.002529
2574.000000	-0.002534
2573.000000	-0.002532
2572.000000	-0.002521
2571.000000	-0.002509
2570.000000	-0.002505
2569.000000	-0.002508
2568.000000	-0.002512
2567.000000	-0.002514
2566.000000	-0.002519
2565.000000	-0.002531
2564.000000	-0.002542
2563.000000	-0.002545
2562.000000	-0.002538
2561.000000	-0.002530
2560.000000	-0.002528
2559.000000	-0.002532
2558.000000	-0.002537
2557.000000	-0.002540
2556.000000	-0.002538
2555.000000	-0.002531
2554.000000	-0.002523
2553.000000	-0.002517
2552.000000	-0.002515
2551.000000	-0.002513
2550.000000	-0.002513
2549.000000	-0.002520
2548.000000	-0.002531
2547.000000	-0.002533
2546.000000	-0.002519
2545.000000	-0.002499
2544.000000	-0.002493
2543.000000	-0.002509
2542.000000	-0.002528
2541.000000	-0.002532
2540.000000	-0.002520
2539.000000	-0.002507
2538.000000	-0.002503
2537.000000	-0.002503
2536.000000	-0.002497
2535.000000	-0.002487
2534.000000	-0.002486
2533.000000	-0.002502
2532.000000	-0.002530
2531.000000	-0.002552
2530.000000	-0.002558
2529.000000	-0.002552
2528.000000	-0.002550
2527.000000	-0.002557
2526.000000	-0.002566
2525.000000	-0.002567
2524.000000	-0.002555
2523.000000	-0.002534
2522.000000	-0.002514
2521.000000	-0.002500
2520.000000	-0.002493
2519.000000	-0.002494
2518.000000	-0.002500
2517.000000	-0.002513
2516.000000	-0.002531
2515.000000	-0.002547
2514.000000	-0.002553
2513.000000	-0.002545
2512.000000	-0.002528
2511.000000	-0.002508
2510.000000	-0.002489
2509.000000	-0.002480
2508.000000	-0.002486
2507.000000	-0.002500
2506.000000	-0.002512
2505.000000	-0.002511
2504.000000	-0.002501
2503.000000	-0.002491
2502.000000	-0.002487
2501.000000	-0.002494
2500.000000	-0.002505
2499.000000	-0.002514
2498.000000	-0.002516
2497.000000	-0.002511
2496.000000	-0.002502
2495.000000	-0.002486
2494.000000	-0.002465
2493.000000	-0.002444
2492.000000	-0.002435
2491.000000	-0.002444
2490.000000	-0.002467
2489.000000	-0.002497
2488.000000	-0.002520
2487.000000	-0.002531
2486.000000	-0.002531
2485.000000	-0.002533
2484.000000	-0.002543
2483.000000	-0.002550
2482.000000	-0.002538
2481.000000	-0.002509
2480.000000	-0.002480
2479.000000	-0.002462
2478.000000	-0.002457
2477.000000	-0.002459
2476.000000	-0.002470
2475.000000	-0.002490
2474.000000	-0.002515
2473.000000	-0.002536
2472.000000	-0.002544
2471.000000	-0.002534
2470.000000	-0.002510
2469.000000	-0.002484
2468.000000	-0.002474
2467.000000	-0.002489
2466.000000	-0.002517
2465.000000	-0.002538
2464.000000	-0.002538
2463.000000	-0.002512
2462.000000	-0.002475
2461.000000	-0.002446
2460.000000	-0.002438
2459.000000	-0.002446
2458.000000	-0.002457
2457.000000	-0.002464
2456.000000	-0.002470
2455.000000	-0.002473
2454.000000	-0.002467
2453.000000	-0.002456
2452.000000	-0.002450
2451.000000	-0.002454
2450.000000	-0.002463
2449.000000	-0.002471
2448.000000	-0.002480
2447.000000	-0.002488
2446.000000	-0.002488
2445.000000	-0.002476
2444.000000	-0.002461
2443.000000	-0.002453
2442.000000	-0.002451
2441.000000	-0.002449
2440.000000	-0.002448
2439.000000	-0.002451
2438.000000	-0.002458
2437.000000	-0.002467
2436.000000	-0.002473
2435.000000	-0.002472
2434.000000	-0.002462
2433.000000	-0.002447
2432.000000	-0.002437
2431.000000	-0.002428
2430.000000	-0.002415
2429.000000	-0.002400
2428.000000	-0.002398
2427.000000	-0.002413
2426.000000	-0.002430
2425.000000	-0.002435
2424.000000	-0.002429
2423.000000	-0.002416
2422.000000	-0.002401
2421.000000	-0.002391
2420.000000	-0.002394
2419.000000	-0.002407
2418.000000	-0.002411
2417.000000	-0.002397
2416.000000	-0.002380
2415.000000	-0.002380
2414.000000	-0.002396
2413.000000	-0.002414
2412.000000	-0.002423
2411.000000	-0.002418
2410.000000	-0.002401
2409.000000	-0.002379
2408.000000	-0.002368
2407.000000	-0.002373
2406.000000	-0.002387
2405.000000	-0.002395
2404.000000	-0.002395
2403.000000	-0.002390
2402.000000	-0.002385
2401.000000	-0.002383
2400.000000	-0.002386
2399.000000	-0.002386
2398.000000	-0.002376
2397.000000	-0.002356
2396.000000	-0.002343
2395.000000	-0.002339
2394.000000	-0.002329
2393.000000	-0.002303
2392.000000	-0.002278
2391.000000	-0.002263
2390.000000	-0.002242
2389.000000	-0.002188
2388.000000	-0.002094
2387.000000	-0.001981
2386.000000	-0.001869
2385.000000	-0.001764
2384.000000	-0.001657
2383.000000	-0.001538
2382.000000	-0.001404
2381.000000	-0.001267
2380.000000	-0.001145
2379.000000	-0.001032
2378.000000	-0.000910
2377.000000	-0.000779
2376.000000	-0.000673
2375.000000	-0.000621
2374.000000	-0.000621
2373.000000	-0.000662
2372.000000	-0.000727
2371.000000	-0.000771
2370.000000	-0.000733
2369.000000	-0.000593
2368.000000	-0.000388
2367.000000	-0.000175
2366.000000	-0.000002
2365.000000	0.000128
2364.000000	0.000238
2363.000000	0.000323
2362.000000	0.000439
2361.000000	0.000626
2360.000000	0.000818
2359.000000	0.000975
2358.000000	0.001056
2357.000000	0.001085
2356.000000	0.001088
2355.000000	0.001038
2354.000000	0.001000
2353.000000	0.001122
2352.000000	0.001529
2351.000000	0.001983
2350.000000	0.002079
2349.000000	0.001731
2348.000000	0.001197
2347.000000	0.001020
2346.000000	0.001512
2345.000000	0.002572
2344.000000	0.003747
2343.000000	0.004539
2342.000000	0.004835
2341.000000	0.004647
2340.000000	0.004166
2339.000000	0.003589
2338.000000	0.003026
2337.000000	0.002497
2336.000000	0.002046
2335.000000	0.001724
2334.000000	0.001540
2333.000000	0.001449
2332.000000	0.001469
2331.000000	0.001557
2330.000000	0.001574
2329.000000	0.001504
2328.000000	0.001329
2327.000000	0.001175
2326.000000	0.001020
2325.000000	0.000887
2324.000000	0.000797
2323.000000	0.000739
2322.000000	0.000737
2321.000000	0.000742
2320.000000	0.000751
2319.000000	0.000700
2318.000000	0.000568
2317.000000	0.000368
2316.000000	0.000161
2315.000000	0.000005
2314.000000	-0.000109
2313.000000	-0.000193
2312.000000	-0.000287
2311.000000	-0.000381
2310.000000	-0.000492
2309.000000	-0.000600
2308.000000	-0.000719
2307.000000	-0.000840
2306.000000	-0.000973
2305.000000	-0.001099
2304.000000	-0.001215
2303.000000	-0.001322
2302.000000	-0.001432
2301.000000	-0.001535
2300.000000	-0.001631
2299.000000	-0.001720
2298.000000	-0.001824
2297.000000	-0.001926
2296.000000	-0.002020
2295.000000	-0.002093
2294.000000	-0.002167
2293.000000	-0.002248
2292.000000	-0.002333
2291.000000	-0.002400
2290.000000	-0.002445
2289.000000	-0.002466
2288.000000	-0.002469
2287.000000	-0.002462
2286.000000	-0.002460
2285.000000	-0.002475
2284.000000	-0.002509
2283.000000	-0.002552
2282.000000	-0.002585
2281.000000	-0.002599
2280.000000	-0.002595
2279.000000	-0.002590
2278.000000	-0.002594
2277.000000	-0.002608
2276.000000	-0.002629
2275.000000	-0.002655
2274.000000	-0.002685
2273.000000	-0.002703
2272.000000	-0.002698
2271.000000	-0.002673
2270.000000	-0.002652
2269.000000	-0.002655
2268.000000	-0.002681
2267.000000	-0.002709
2266.000000	-0.002724
2265.000000	-0.002727
2264.000000	-0.002733
2263.000000	-0.002746
2262.000000	-0.002759
2261.000000	-0.002756
2260.000000	-0.002732
2259.000000	-0.002692
2258.000000	-0.002653
2257.000000	-0.002641
2256.000000	-0.002682
2255.000000	-0.002796
2254.000000	-0.002966
2253.000000	-0.003147
2252.000000	-0.003301
2251.000000	-0.003415
2250.000000	-0.003491
2249.000000	-0.003524
2248.000000	-0.003504
2247.000000	-0.003430
2246.000000	-0.003318
2245.000000	-0.003191
2244.000000	-0.003073
2243.000000	-0.002986
2242.000000	-0.002948
2241.000000	-0.002955
2240.000000	-0.002993
2239.000000	-0.003043
2238.000000	-0.003096
2237.000000	-0.003150
2236.000000	-0.003202
2235.000000	-0.003247
2234.000000	-0.003273
2233.000000	-0.003265
2232.000000	-0.003222
2231.000000	-0.003157
2230.000000	-0.003081
2229.000000	-0.002995
2228.000000	-0.002896
2227.000000	-0.002791
2226.000000	-0.002694
2225.000000	-0.002618
2224.000000	-0.002567
2223.000000	-0.002538
2222.000000	-0.002520
2221.000000	-0.002501
2220.000000	-0.002478
2219.000000	-0.002461
2218.000000	-0.002459
2217.000000	-0.002463
2216.000000	-0.002461
2215.000000	-0.002449
2214.000000	-0.002436
2213.000000	-0.002427
2212.000000	-0.002427
2211.000000	-0.002440
2210.000000	-0.002464
2209.000000	-0.002484
2208.000000	-0.002486
2207.000000	-0.002470
2206.000000	-0.002450
2205.000000	-0.002434
2204.000000	-0.002423
2203.000000	-0.002418
2202.000000	-0.002425
2201.000000	-0.002444
2200.000000	-0.002463
2199.000000	-0.002473
2198.000000	-0.002471
2197.000000	-0.002465
2196.000000	-0.002463
2195.000000	-0.002471
2194.000000	-0.002477
2193.000000	-0.002466
2192.000000	-0.002435
2191.000000	-0.002399
2190.000000	-0.002380
2189.000000	-0.002379
2188.000000	-0.002388
2187.000000	-0.002398
2186.000000	-0.002410
2185.000000	-0.002424
2184.000000	-0.002434
2183.000000	-0.002437
2182.000000	-0.002432
2181.000000	-0.002420
2180.000000	-0.002405
2179.000000	-0.002399
2178.000000	-0.002412
2177.000000	-0.002437
2176.000000	-0.002453
2175.000000	-0.002455
2174.000000	-0.002450
2173.000000	-0.002448
2172.000000	-0.002444
2171.000000	-0.002435
2170.000000	-0.002427
2169.000000	-0.002426
2168.000000	-0.002428
2167.000000	-0.002423
2166.000000	-0.002407
2165.000000	-0.002386
2164.000000	-0.002369
2163.000000	-0.002362
2162.000000	-0.002367
2161.000000	-0.002378
2160.000000	-0.002391
2159.000000	-0.002405
2158.000000	-0.002422
2157.000000	-0.002439
2156.000000	-0.002448
2155.000000	-0.002442
2154.000000	-0.002426
2153.000000	-0.002408
2152.000000	-0.002391
2151.000000	-0.002378
2150.000000	-0.002366
2149.000000	-0.002355
2148.000000	-0.002345
2147.000000	-0.002348
2146.000000	-0.002369
2145.000000	-0.002399
2144.000000	-0.002420
2143.000000	-0.002420
2142.000000	-0.002405
2141.000000	-0.002386
2140.000000	-0.002370
2139.000000	-0.002363
2138.000000	-0.002364
2137.000000	-0.002369
2136.000000	-0.002372
2135.000000	-0.002373
2134.000000	-0.002372
2133.000000	-0.002361
2132.000000	-0.002334
2131.000000	-0.002292
2130.000000	-0.002249
2129.000000	-0.002219
2128.000000	-0.002202
2127.000000	-0.002189
2126.000000	-0.002169
2125.000000	-0.002133
2124.000000	-0.002074
2123.000000	-0.001998
2122.000000	-0.001913
2121.000000	-0.001830
2120.000000	-0.001757
2119.000000	-0.001705
2118.000000	-0.001680
2117.000000	-0.001677
2116.000000	-0.001687
2115.000000	-0.001709
2114.000000	-0.001748
2113.000000	-0.001799
2112.000000	-0.001848
2111.000000	-0.001895
2110.000000	-0.001952
2109.000000	-0.002024
2108.000000	-0.002096
2107.000000	-0.002146
2106.000000	-0.002174
2105.000000	-0.002193
2104.000000	-0.002217
2103.000000	-0.002246
2102.000000	-0.002279
2101.000000	-0.002312
2100.000000	-0.002343
2099.000000	-0.002369
2098.000000	-0.002389
2097.000000	-0.002401
2096.000000	-0.002402
2095.000000	-0.002395
2094.000000	-0.002389
2093.000000	-0.002390
2092.000000	-0.002389
2091.000000	-0.002383
2090.000000	-0.002377
2089.000000	-0.002385
2088.000000	-0.002404
2087.000000	-0.002417
2086.000000	-0.002414
2085.000000	-0.002399
2084.000000	-0.002388
2083.000000	-0.002388
2082.000000	-0.002392
2081.000000	-0.002393
2080.000000	-0.002389
2079.000000	-0.002380
2078.000000	-0.002373
2077.000000	-0.002369
2076.000000	-0.002369
2075.000000	-0.002365
2074.000000	-0.002354
2073.000000	-0.002339
2072.000000	-0.002330
2071.000000	-0.002335
2070.000000	-0.002356
2069.000000	-0.002386
2068.000000	-0.002407
2067.000000	-0.002407
2066.000000	-0.002384
2065.000000	-0.002352
2064.000000	-0.002331
2063.000000	-0.002324
2062.000000	-0.002324
2061.000000	-0.002318
2060.000000	-0.002308
2059.000000	-0.002300
2058.000000	-0.002298
2057.000000	-0.002301
2056.000000	-0.002306
2055.000000	-0.002310
2054.000000	-0.002311
2053.000000	-0.002310
2052.000000	-0.002311
2051.000000	-0.002316
2050.000000	-0.002320
2049.000000	-0.002318
2048.000000	-0.002317
2047.000000	-0.002327
2046.000000	-0.002347
2045.000000	-0.002364
2044.000000	-0.002363
2043.000000	-0.002350
2042.000000	-0.002339
2041.000000	-0.002334
2040.000000	-0.002324
2039.000000	-0.002300
2038.000000	-0.002270
2037.000000	-0.002250
2036.000000	-0.002256
2035.000000	-0.002279
2034.000000	-0.002297
2033.000000	-0.002293
2032.000000	-0.002276
2031.000000	-0.002270
2030.000000	-0.002284
2029.000000	-0.002299
2028.000000	-0.002293
2027.000000	-0.002269
2026.000000	-0.002247
2025.000000	-0.002243
2024.000000	-0.002255
2023.000000	-0.002274
2022.000000	-0.002289
2021.000000	-0.002292
2020.000000	-0.002285
2019.000000	-0.002275
2018.000000	-0.002267
2017.000000	-0.002260
2016.000000	-0.002253
2015.000000	-0.002253
2014.000000	-0.002267
2013.000000	-0.002286
2012.000000	-0.002291
2011.000000	-0.002276
2010.000000	-0.002253
2009.000000	-0.002235
2008.000000	-0.002221
2007.000000	-0.002209
2006.000000	-0.002199
2005.000000	-0.002196
2004.000000	-0.002198
2003.000000	-0.002202
2002.000000	-0.002205
2001.000000	-0.002210
2000.000000	-0.002218
1999.000000	-0.002228
1998.000000	-0.002238
1997.000000	-0.002243
1996.000000	-0.002243
1995.000000	-0.002239
1994.000000	-0.002235
1993.000000	-0.002224
1992.000000	-0.002199
1991.000000	-0.002166
1990.000000	-0.002140
1989.000000	-0.002137
1988.000000	-0.002155
1987.000000	-0.002179
1986.000000	-0.002193
1985.000000	-0.002189
1984.000000	-0.002175
1983.000000	-0.002166
1982.000000	-0.002171
1981.000000	-0.002185
1980.000000	-0.002197
1979.000000	-0.002201
1978.000000	-0.002204
1977.000000	-0.002210
1976.000000	-0.002218
1975.000000	-0.002223
1974.000000	-0.002223
1973.000000	-0.002216
1972.000000	-0.002203
1971.000000	-0.002189
1970.000000	-0.002181
1969.000000	-0.002182
1968.000000	-0.002194
1967.000000	-0.002214
1966.000000	-0.002232
1965.000000	-0.002231
1964.000000	-0.002206
1963.000000	-0.002172
1962.000000	-0.002154
1961.000000	-0.002157
1960.000000	-0.002167
1959.000000	-0.002172
1958.000000	-0.002173
1957.000000	-0.002173
1956.000000	-0.002168
1955.000000	-0.002154
1954.000000	-0.002137
1953.000000	-0.002126
1952.000000	-0.002126
1951.000000	-0.002135
1950.000000	-0.002149
1949.000000	-0.002161
1948.000000	-0.002168
1947.000000	-0.002166
1946.000000	-0.002156
1945.000000	-0.002143
1944.000000	-0.002136
1943.000000	-0.002137
1942.000000	-0.002142
1941.000000	-0.002144
1940.000000	-0.002136
1939.000000	-0.002128
1938.000000	-0.002130
1937.000000	-0.002144
1936.000000	-0.002154
1935.000000	-0.002154
1934.000000	-0.002147
1933.000000	-0.002144
1932.000000	-0.002146
1931.000000	-0.002151
1930.000000	-0.002155
1929.000000	-0.002154
1928.000000	-0.002146
1927.000000	-0.002129
1926.000000	-0.002110
1925.000000	-0.002096
1924.000000	-0.002092
1923.000000	-0.002095
1922.000000	-0.002099
1921.000000	-0.002096
1920.000000	-0.002085
1919.000000	-0.002075
1918.000000	-0.002076
1917.000000	-0.002085
1916.000000	-0.002089
1915.000000	-0.002086
1914.000000	-0.002086
1913.000000	-0.002100
1912.000000	-0.002123
1911.000000	-0.002148
1910.000000	-0.002171
1909.000000	-0.002189
1908.000000	-0.002194
1907.000000	-0.002180
1906.000000	-0.002156
1905.000000	-0.002142
1904.000000	-0.002143
1903.000000	-0.002148
1902.000000	-0.002144
1901.000000	-0.002132
1900.000000	-0.002121
1899.000000	-0.002122
1898.000000	-0.002136
1897.000000	-0.002156
1896.000000	-0.002167
1895.000000	-0.002161
1894.000000	-0.002143
1893.000000	-0.002129
1892.000000	-0.002124
1891.000000	-0.002126
1890.000000	-0.002124
1889.000000	-0.002119
1888.000000	-0.002114
1887.000000	-0.002110
1886.000000	-0.002102
1885.000000	-0.002089
1884.000000	-0.002077
1883.000000	-0.002069
1882.000000	-0.002068
1881.000000	-0.002074
1880.000000	-0.002087
1879.000000	-0.002104
1878.000000	-0.002117
1877.000000	-0.002121
1876.000000	-0.002120
1875.000000	-0.002126
1874.000000	-0.002142
1873.000000	-0.002155
1872.000000	-0.002151
1871.000000	-0.002131
1870.000000	-0.002108
1869.000000	-0.002094
1868.000000	-0.002091
1867.000000	-0.002089
1866.000000	-0.002083
1865.000000	-0.002071
1864.000000	-0.002059
1863.000000	-0.002047
1862.000000	-0.002037
1861.000000	-0.002031
1860.000000	-0.002036
1859.000000	-0.002055
1858.000000	-0.002080
1857.000000	-0.002098
1856.000000	-0.002104
1855.000000	-0.002101
1854.000000	-0.002095
1853.000000	-0.002084
1852.000000	-0.002063
1851.000000	-0.002040
1850.000000	-0.002028
1849.000000	-0.002037
1848.000000	-0.002062
1847.000000	-0.002096
1846.000000	-0.002132
1845.000000	-0.002153
1844.000000	-0.002145
1843.000000	-0.002112
1842.000000	-0.002076
1841.000000	-0.002053
1840.000000	-0.002044
1839.000000	-0.002041
1838.000000	-0.002041
1837.000000	-0.002048
1836.000000	-0.002057
1835.000000	-0.002060
1834.000000	-0.002057
1833.000000	-0.002058
1832.000000	-0.002081
1831.000000	-0.002123
1830.000000	-0.002155
1829.000000	-0.002142
1828.000000	-0.002082
1827.000000	-0.002007
1826.000000	-0.001955
1825.000000	-0.001939
1824.000000	-0.001951
1823.000000	-0.001974
1822.000000	-0.002002
1821.000000	-0.002030
1820.000000	-0.002055
1819.000000	-0.002077
1818.000000	-0.002088
1817.000000	-0.002080
1816.000000	-0.002053
1815.000000	-0.002021
1814.000000	-0.001997
1813.000000	-0.001983
1812.000000	-0.001974
1811.000000	-0.001966
1810.000000	-0.001965
1809.000000	-0.001975
1808.000000	-0.001988
1807.000000	-0.001995
1806.000000	-0.001990
1805.000000	-0.001981
1804.000000	-0.001977
1803.000000	-0.001985
1802.000000	-0.002006
1801.000000	-0.002031
1800.000000	-0.002047
1799.000000	-0.002048
1798.000000	-0.002037
1797.000000	-0.002015
1796.000000	-0.001987
1795.000000	-0.001966
1794.000000	-0.001972
1793.000000	-0.002007
1792.000000	-0.002047
1791.000000	-0.002067
1790.000000	-0.002055
1789.000000	-0.002021
1788.000000	-0.001983
1787.000000	-0.001959
1786.000000	-0.001959
1785.000000	-0.001977
1784.000000	-0.002004
1783.000000	-0.002031
1782.000000	-0.002054
1781.000000	-0.002060
1780.000000	-0.002041
1779.000000	-0.002014
1778.000000	-0.002006
1777.000000	-0.002017
1776.000000	-0.002019
1775.000000	-0.001997
1774.000000	-0.001974
1773.000000	-0.001974
1772.000000	-0.001989
1771.000000	-0.001996
1770.000000	-0.001985
1769.000000	-0.001973
1768.000000	-0.001974
1767.000000	-0.001982
1766.000000	-0.001982
1765.000000	-0.001966
1764.000000	-0.001946
1763.000000	-0.001935
1762.000000	-0.001933
1761.000000	-0.001927
1760.000000	-0.001907
1759.000000	-0.001888
1758.000000	-0.001900
1757.000000	-0.001946
1756.000000	-0.001989
1755.000000	-0.001990
1754.000000	-0.001948
1753.000000	-0.001893
1752.000000	-0.001859
1751.000000	-0.001852
1750.000000	-0.001862
1749.000000	-0.001880
1748.000000	-0.001895
1747.000000	-0.001901
1746.000000	-0.001900
1745.000000	-0.001896
1744.000000	-0.001893
1743.000000	-0.001883
1742.000000	-0.001856
1741.000000	-0.001825
1740.000000	-0.001813
1739.000000	-0.001824
1738.000000	-0.001840
1737.000000	-0.001845
1736.000000	-0.001850
1735.000000	-0.001867
1734.000000	-0.001870
1733.000000	-0.001837
1732.000000	-0.001785
1731.000000	-0.001743
1730.000000	-0.001734
1729.000000	-0.001753
1728.000000	-0.001775
1727.000000	-0.001779
1726.000000	-0.001755
1725.000000	-0.001704
1724.000000	-0.001645
1723.000000	-0.001599
1722.000000	-0.001573
1721.000000	-0.001556
1720.000000	-0.001541
1719.000000	-0.001534
1718.000000	-0.001527
1717.000000	-0.001511
1716.000000	-0.001475
1715.000000	-0.001419
1714.000000	-0.001354
1713.000000	-0.001294
1712.000000	-0.001249
1711.000000	-0.001217
1710.000000	-0.001191
1709.000000	-0.001156
1708.000000	-0.001102
1707.000000	-0.001039
1706.000000	-0.000996
1705.000000	-0.000985
1704.000000	-0.000989
1703.000000	-0.000977
1702.000000	-0.000960
1701.000000	-0.000956
1700.000000	-0.000949
1699.000000	-0.000931
1698.000000	-0.000907
1697.000000	-0.000891
1696.000000	-0.000889
1695.000000	-0.000887
1694.000000	-0.000877
1693.000000	-0.000868
1692.000000	-0.000866
1691.000000	-0.000870
1690.000000	-0.000876
1689.000000	-0.000880
1688.000000	-0.000880
1687.000000	-0.000886
1686.000000	-0.000915
1685.000000	-0.000951
1684.000000	-0.000951
1683.000000	-0.000919
1682.000000	-0.000887
1681.000000	-0.000863
1680.000000	-0.000831
1679.000000	-0.000779
1678.000000	-0.000721
1677.000000	-0.000688
1676.000000	-0.000692
1675.000000	-0.000715
1674.000000	-0.000739
1673.000000	-0.000753
1672.000000	-0.000754
1671.000000	-0.000737
1670.000000	-0.000707
1669.000000	-0.000677
1668.000000	-0.000658
1667.000000	-0.000653
1666.000000	-0.000665
1665.000000	-0.000697
1664.000000	-0.000726
1663.000000	-0.000714
1662.000000	-0.000652
1661.000000	-0.000567
1660.000000	-0.000503
1659.000000	-0.000489
1658.000000	-0.000529
1657.000000	-0.000593
1656.000000	-0.000636
1655.000000	-0.000642
1654.000000	-0.000612
1653.000000	-0.000561
1652.000000	-0.000532
1651.000000	-0.000528
1650.000000	-0.000525
1649.000000	-0.000524
1648.000000	-0.000530
1647.000000	-0.000542
1646.000000	-0.000550
1645.000000	-0.000550
1644.000000	-0.000539
1643.000000	-0.000527
1642.000000	-0.000525
1641.000000	-0.000534
1640.000000	-0.000547
1639.000000	-0.000557
1638.000000	-0.000569
1637.000000	-0.000586
1636.000000	-0.000599
1635.000000	-0.000598
1634.000000	-0.000584
1633.000000	-0.000564
1632.000000	-0.000546
1631.000000	-0.000538
1630.000000	-0.000542
1629.000000	-0.000558
1628.000000	-0.000575
1627.000000	-0.000590
1626.000000	-0.000607
1625.000000	-0.000627
1624.000000	-0.000642
1623.000000	-0.000643
1622.000000	-0.000636
1621.000000	-0.000632
1620.000000	-0.000632
1619.000000	-0.000627
1618.000000	-0.000621
1617.000000	-0.000618
1616.000000	-0.000626
1615.000000	-0.000640
1614.000000	-0.000644
1613.000000	-0.000631
1612.000000	-0.000608
1611.000000	-0.000593
1610.000000	-0.000593
1609.000000	-0.000596
1608.000000	-0.000580
1607.000000	-0.000542
1606.000000	-0.000504
1605.000000	-0.000483
1604.000000	-0.000475
1603.000000	-0.000471
1602.000000	-0.000464
1601.000000	-0.000456
1600.000000	-0.000451
1599.000000	-0.000453
1598.000000	-0.000463
1597.000000	-0.000475
1596.000000	-0.000483
1595.000000	-0.000496
1594.000000	-0.000526
1593.000000	-0.000570
1592.000000	-0.000611
1591.000000	-0.000634
1590.000000	-0.000645
1589.000000	-0.000648
1588.000000	-0.000641
1587.000000	-0.000619
1586.000000	-0.000595
1585.000000	-0.000591
1584.000000	-0.000613
1583.000000	-0.000657
1582.000000	-0.000711
1581.000000	-0.000757
1580.000000	-0.000772
1579.000000	-0.000752
1578.000000	-0.000710
1577.000000	-0.000663
1576.000000	-0.000619
1575.000000	-0.000585
1574.000000	-0.000565
1573.000000	-0.000558
1572.000000	-0.000569
1571.000000	-0.000604
1570.000000	-0.000653
1569.000000	-0.000688
1568.000000	-0.000682
1567.000000	-0.000642
1566.000000	-0.000598
1565.000000	-0.000576
1564.000000	-0.000568
1563.000000	-0.000550
1562.000000	-0.000511
1561.000000	-0.000470
1560.000000	-0.000436
1559.000000	-0.000406
1558.000000	-0.000431
1557.000000	-0.000511
1556.000000	-0.000593
1555.000000	-0.000646
1554.000000	-0.000679
1553.000000	-0.000708
1552.000000	-0.000745
1551.000000	-0.000781
1550.000000	-0.000802
1549.000000	-0.000807
1548.000000	-0.000808
1547.000000	-0.000825
1546.000000	-0.000877
1545.000000	-0.000970
1544.000000	-0.001090
1543.000000	-0.001208
1542.000000	-0.001284
1541.000000	-0.001299
1540.000000	-0.001289
1539.000000	-0.001319
1538.000000	-0.001398
1537.000000	-0.001480
1536.000000	-0.001533
1535.000000	-0.001563
1534.000000	-0.001584
1533.000000	-0.001604
1532.000000	-0.001647
1531.000000	-0.001741
1530.000000	-0.001885
1529.000000	-0.002032
1528.000000	-0.002110
1527.000000	-0.002092
1526.000000	-0.002027
1525.000000	-0.001969
1524.000000	-0.001920
1523.000000	-0.001862
1522.000000	-0.001806
1521.000000	-0.001787
1520.000000	-0.001801
1519.000000	-0.001813
1518.000000	-0.001827
1517.000000	-0.001903
1516.000000	-0.002059
1515.000000	-0.002213
1514.000000	-0.002244
1513.000000	-0.002119
1512.000000	-0.001932
1511.000000	-0.001818
1510.000000	-0.001837
1509.000000	-0.001937
1508.000000	-0.002027
1507.000000	-0.002048
1506.000000	-0.002016
1505.000000	-0.001962
1504.000000	-0.001908
1503.000000	-0.001886
1502.000000	-0.001922
1501.000000	-0.001998
1500.000000	-0.002067
1499.000000	-0.002096
1498.000000	-0.002094
1497.000000	-0.002078
1496.000000	-0.002044
1495.000000	-0.001986
1494.000000	-0.001931
1493.000000	-0.001915
1492.000000	-0.001958
1491.000000	-0.002039
1490.000000	-0.002126
1489.000000	-0.002192
1488.000000	-0.002232
1487.000000	-0.002270
1486.000000	-0.002360
1485.000000	-0.002531
1484.000000	-0.002741
1483.000000	-0.002908
1482.000000	-0.002985
1481.000000	-0.002991
1480.000000	-0.002969
1479.000000	-0.002929
1478.000000	-0.002855
1477.000000	-0.002751
1476.000000	-0.002651
1475.000000	-0.002589
1474.000000	-0.002577
1473.000000	-0.002603
1472.000000	-0.002653
1471.000000	-0.002711
1470.000000	-0.002750
1469.000000	-0.002756
1468.000000	-0.002768
1467.000000	-0.002895
1466.000000	-0.003225
1465.000000	-0.003670
1464.000000	-0.003949
1463.000000	-0.003848
1462.000000	-0.003432
1461.000000	-0.002963
1460.000000	-0.002652
1459.000000	-0.002529
1458.000000	-0.002490
1457.000000	-0.002460
1456.000000	-0.002445
1455.000000	-0.002450
1454.000000	-0.002463
1453.000000	-0.002500
1452.000000	-0.002599
1451.000000	-0.002745
1450.000000	-0.002844
1449.000000	-0.002811
1448.000000	-0.002655
1447.000000	-0.002481
1446.000000	-0.002379
1445.000000	-0.002339
1444.000000	-0.002303
1443.000000	-0.002252
1442.000000	-0.002216
1441.000000	-0.002219
1440.000000	-0.002246
1439.000000	-0.002294
1438.000000	-0.002388
1437.000000	-0.002538
1436.000000	-0.002661
1435.000000	-0.002648
1434.000000	-0.002482
1433.000000	-0.002252
1432.000000	-0.002063
1431.000000	-0.001964
1430.000000	-0.001938
1429.000000	-0.001956
1428.000000	-0.002007
1427.000000	-0.002085
1426.000000	-0.002207
1425.000000	-0.002402
1424.000000	-0.002671
1423.000000	-0.002925
1422.000000	-0.003036
1421.000000	-0.002933
1420.000000	-0.002670
1419.000000	-0.002386
1418.000000	-0.002196
1417.000000	-0.002104
1416.000000	-0.002057
1415.000000	-0.002028
1414.000000	-0.002015
1413.000000	-0.002021
1412.000000	-0.002044
1411.000000	-0.002089
1410.000000	-0.002154
1409.000000	-0.002216
1408.000000	-0.002237
1407.000000	-0.002189
1406.000000	-0.002089
1405.000000	-0.001990
1404.000000	-0.001942
1403.000000	-0.001947
1402.000000	-0.001974
1401.000000	-0.001998
1400.000000	-0.002014
1399.000000	-0.002028
1398.000000	-0.002038
1397.000000	-0.002036
1396.000000	-0.002012
1395.000000	-0.001960
1394.000000	-0.001877
1393.000000	-0.001776
1392.000000	-0.001684
1391.000000	-0.001633
1390.000000	-0.001629
1389.000000	-0.001651
1388.000000	-0.001658
1387.000000	-0.001627
1386.000000	-0.001570
1385.000000	-0.001513
1384.000000	-0.001469
1383.000000	-0.001435
1382.000000	-0.001417
1381.000000	-0.001439
1380.000000	-0.001526
1379.000000	-0.001659
1378.000000	-0.001768
1377.000000	-0.001780
1376.000000	-0.001686
1375.000000	-0.001541
1374.000000	-0.001416
1373.000000	-0.001341
1372.000000	-0.001303
1371.000000	-0.001278
1370.000000	-0.001255
1369.000000	-0.001232
1368.000000	-0.001204
1367.000000	-0.001173
1366.000000	-0.001157
1365.000000	-0.001165
1364.000000	-0.001185
1363.000000	-0.001192
1362.000000	-0.001168
1361.000000	-0.001123
1360.000000	-0.001084
1359.000000	-0.001072
1358.000000	-0.001098
1357.000000	-0.001154
1356.000000	-0.001220
1355.000000	-0.001290
1354.000000	-0.001380
1353.000000	-0.001506
1352.000000	-0.001643
1351.000000	-0.001734
1350.000000	-0.001739
1349.000000	-0.001673
1348.000000	-0.001588
1347.000000	-0.001516
1346.000000	-0.001452
1345.000000	-0.001384
1344.000000	-0.001313
1343.000000	-0.001252
1342.000000	-0.001210
1341.000000	-0.001188
1340.000000	-0.001193
1339.000000	-0.001228
1338.000000	-0.001277
1337.000000	-0.001306
1336.000000	-0.001291
1335.000000	-0.001245
1334.000000	-0.001203
1333.000000	-0.001188
1332.000000	-0.001193
1331.000000	-0.001189
1330.000000	-0.001161
1329.000000	-0.001123
1328.000000	-0.001102
1327.000000	-0.001113
1326.000000	-0.001139
1325.000000	-0.001151
1324.000000	-0.001132
1323.000000	-0.001089
1322.000000	-0.001044
1321.000000	-0.001010
1320.000000	-0.000988
1319.000000	-0.000969
1318.000000	-0.000947
1317.000000	-0.000915
1316.000000	-0.000873
1315.000000	-0.000830
1314.000000	-0.000794
1313.000000	-0.000768
1312.000000	-0.000750
1311.000000	-0.000738
1310.000000	-0.000731
1309.000000	-0.000725
1308.000000	-0.000706
1307.000000	-0.000671
1306.000000	-0.000626
1305.000000	-0.000590
1304.000000	-0.000572
1303.000000	-0.000570
1302.000000	-0.000577
1301.000000	-0.000587
1300.000000	-0.000601
1299.000000	-0.000619
1298.000000	-0.000638
1297.000000	-0.000647
1296.000000	-0.000637
1295.000000	-0.000608
1294.000000	-0.000568
1293.000000	-0.000530
1292.000000	-0.000503
1291.000000	-0.000494
1290.000000	-0.000501
1289.000000	-0.000516
1288.000000	-0.000523
1287.000000	-0.000515
1286.000000	-0.000489
1285.000000	-0.000447
1284.000000	-0.000393
1283.000000	-0.000331
1282.000000	-0.000266
1281.000000	-0.000200
1280.000000	-0.000128
1279.000000	-0.000052
1278.000000	0.000017
1277.000000	0.000060
1276.000000	0.000058
1275.000000	0.000001
1274.000000	-0.000106
1273.000000	-0.000243
1272.000000	-0.000382
1271.000000	-0.000511
1270.000000	-0.000638
1269.000000	-0.000766
1268.000000	-0.000875
1267.000000	-0.000934
1266.000000	-0.000940
1265.000000	-0.000925
1264.000000	-0.000917
1263.000000	-0.000919
1262.000000	-0.000912
1261.000000	-0.000886
1260.000000	-0.000854
1259.000000	-0.000825
1258.000000	-0.000789
1257.000000	-0.000725
1256.000000	-0.000620
1255.000000	-0.000494
1254.000000	-0.000383
1253.000000	-0.000305
1252.000000	-0.000244
1251.000000	-0.000164
1250.000000	-0.000048
1249.000000	0.000092
1248.000000	0.000244
1247.000000	0.000408
1246.000000	0.000596
1245.000000	0.000801
1244.000000	0.000998
1243.000000	0.001164
1242.000000	0.001297
1241.000000	0.001411
1240.000000	0.001514
1239.000000	0.001601
1238.000000	0.001664
1237.000000	0.001700
1236.000000	0.001714
1235.000000	0.001706
1234.000000	0.001676
1233.000000	0.001623
1232.000000	0.001555
1231.000000	0.001475
1230.000000	0.001385
1229.000000	0.001287
1228.000000	0.001185
1227.000000	0.001082
1226.000000	0.000978
1225.000000	0.000870
1224.000000	0.000761
1223.000000	0.000657
1222.000000	0.000566
1221.000000	0.000487
1220.000000	0.000415
1219.000000	0.000351
1218.000000	0.000298
1217.000000	0.000259
1216.000000	0.000227
1215.000000	0.000193
1214.000000	0.000153
1213.000000	0.000110
1212.000000	0.000072
1211.000000	0.000047
1210.000000	0.000043
1209.000000	0.000061
1208.000000	0.000088
1207.000000	0.000099
1206.000000	0.000085
1205.000000	0.000062
1204.000000	0.000052
1203.000000	0.000049
1202.000000	0.000029
1201.000000	-0.000012
1200.000000	-0.000049
1199.000000	-0.000057
1198.000000	-0.000038
1197.000000	-0.000017
1196.000000	-0.000005
1195.000000	0.000006
1194.000000	0.000026
1193.000000	0.000062
1192.000000	0.000113
1191.000000	0.000171
1190.000000	0.000222
1189.000000	0.000248
1188.000000	0.000245
1187.000000	0.000218
1186.000000	0.000185
1185.000000	0.000161
1184.000000	0.000155
1183.000000	0.000162
1182.000000	0.000167
1181.000000	0.000161
1180.000000	0.000144
1179.000000	0.000119
1178.000000	0.000088
1177.000000	0.000058
1176.000000	0.000043
1175.000000	0.000049
1174.000000	0.000061
1173.000000	0.000070
1172.000000	0.000080
1171.000000	0.000095
1170.000000	0.000096
1169.000000	0.000063
1168.000000	0.000013
1167.000000	-0.000012
1166.000000	0.000016
1165.000000	0.000082
1164.000000	0.000150
1163.000000	0.000196
1162.000000	0.000209
1161.000000	0.000193
1160.000000	0.000164
1159.000000	0.000136
1158.000000	0.000110
1157.000000	0.000077
1156.000000	0.000043
1155.000000	0.000029
1154.000000	0.000041
1153.000000	0.000064
1152.000000	0.000084
1151.000000	0.000105
1150.000000	0.000136
1149.000000	0.000167
1148.000000	0.000174
1147.000000	0.000151
1146.000000	0.000110
1145.000000	0.000067
1144.000000	0.000042
1143.000000	0.000050
1142.000000	0.000096
1141.000000	0.000170
1140.000000	0.000245
1139.000000	0.000296
1138.000000	0.000306
1137.000000	0.000282
1136.000000	0.000244
1135.000000	0.000218
1134.000000	0.000211
1133.000000	0.000217
1132.000000	0.000234
1131.000000	0.000268
1130.000000	0.000318
1129.000000	0.000363
1128.000000	0.000379
1127.000000	0.000361
1126.000000	0.000329
1125.000000	0.000307
1124.000000	0.000304
1123.000000	0.000310
1122.000000	0.000308
1121.000000	0.000293
1120.000000	0.000275
1119.000000	0.000270
1118.000000	0.000271
1117.000000	0.000262
1116.000000	0.000235
1115.000000	0.000209
1114.000000	0.000201
1113.000000	0.000199
1112.000000	0.000182
1111.000000	0.000148
1110.000000	0.000117
1109.000000	0.000101
1108.000000	0.000097
1107.000000	0.000104
1106.000000	0.000127
1105.000000	0.000170
1104.000000	0.000215
1103.000000	0.000235
1102.000000	0.000224
1101.000000	0.000200
1100.000000	0.000187
1099.000000	0.000192
1098.000000	0.000198
1097.000000	0.000188
1096.000000	0.000161
1095.000000	0.000135
1094.000000	0.000117
1093.000000	0.000097
1092.000000	0.000065
1091.000000	0.000023
1090.000000	-0.000012
1089.000000	-0.000030
1088.000000	-0.000037
1087.000000	-0.000050
1086.000000	-0.000072
1085.000000	-0.000095
1084.000000	-0.000110
1083.000000	-0.000119
1082.000000	-0.000137
1081.000000	-0.000175
1080.000000	-0.000229
1079.000000	-0.000291
1078.000000	-0.000359
1077.000000	-0.000438
1076.000000	-0.000521
1075.000000	-0.000582
1074.000000	-0.000603
1073.000000	-0.000591
1072.000000	-0.000575
1071.000000	-0.000584
1070.000000	-0.000620
1069.000000	-0.000658
1068.000000	-0.000677
1067.000000	-0.000683
1066.000000	-0.000706
1065.000000	-0.000755
1064.000000	-0.000808
1063.000000	-0.000839
1062.000000	-0.000859
1061.000000	-0.000898
1060.000000	-0.000956
1059.000000	-0.000989
1058.000000	-0.000970
1057.000000	-0.000915
1056.000000	-0.000870
1055.000000	-0.000854
1054.000000	-0.000858
1053.000000	-0.000868
1052.000000	-0.000880
1051.000000	-0.000907
1050.000000	-0.000953
1049.000000	-0.001009
1048.000000	-0.001046
1047.000000	-0.001048
1046.000000	-0.001036
1045.000000	-0.001050
1044.000000	-0.001099
1043.000000	-0.001143
1042.000000	-0.001140
1041.000000	-0.001095
1040.000000	-0.001057
1039.000000	-0.001060
1038.000000	-0.001090
1037.000000	-0.001105
1036.000000	-0.001092
1035.000000	-0.001075
1034.000000	-0.001087
1033.000000	-0.001121
1032.000000	-0.001130
1031.000000	-0.001083
1030.000000	-0.001004
1029.000000	-0.000954
1028.000000	-0.000966
1027.000000	-0.001010
1026.000000	-0.001035
1025.000000	-0.001018
1024.000000	-0.000979
1023.000000	-0.000945
1022.000000	-0.000917
1021.000000	-0.000881
1020.000000	-0.000827
1019.000000	-0.000767
1018.000000	-0.000726
1017.000000	-0.000715
1016.000000	-0.000716
1015.000000	-0.000701
1014.000000	-0.000670
1013.000000	-0.000653
1012.000000	-0.000666
1011.000000	-0.000680
1010.000000	-0.000646
1009.000000	-0.000560
1008.000000	-0.000469
1007.000000	-0.000417
1006.000000	-0.000404
1005.000000	-0.000390
1004.000000	-0.000343
1003.000000	-0.000272
1002.000000	-0.000207
1001.000000	-0.000163
1000.000000	-0.000133
999.000000	-0.000108
998.000000	-0.000088
997.000000	-0.000083
996.000000	-0.000082
995.000000	-0.000054
994.000000	0.000025
993.000000	0.000146
992.000000	0.000270
991.000000	0.000357
990.000000	0.000390
989.000000	0.000387
988.000000	0.000389
987.000000	0.000434
986.000000	0.000522
985.000000	0.000616
984.000000	0.000677
983.000000	0.000699
982.000000	0.000705
981.000000	0.000715
980.000000	0.000734
979.000000	0.000760
978.000000	0.000790
977.000000	0.000816
976.000000	0.000824
975.000000	0.000815
974.000000	0.000809
973.000000	0.000824
972.000000	0.000849
971.000000	0.000857
970.000000	0.000836
969.000000	0.000809
968.000000	0.000807
967.000000	0.000831
966.000000	0.000847
965.000000	0.000829
964.000000	0.000797
963.000000	0.000790
962.000000	0.000824
961.000000	0.000866
960.000000	0.000874
959.000000	0.000848
958.000000	0.000829
957.000000	0.000847
956.000000	0.000886
955.000000	0.000906
954.000000	0.000889
953.000000	0.000859
952.000000	0.000848
951.000000	0.000858
950.000000	0.000861
949.000000	0.000831
948.000000	0.000775
947.000000	0.000720
946.000000	0.000683
945.000000	0.000661
944.000000	0.000642
943.000000	0.000619
942.000000	0.000605
941.000000	0.000611
940.000000	0.000632
939.000000	0.000642
938.000000	0.000621
937.000000	0.000570
936.000000	0.000515
935.000000	0.000481
934.000000	0.000483
933.000000	0.000531
932.000000	0.000621
931.000000	0.000725
930.000000	0.000804
929.000000	0.000840
928.000000	0.000852
927.000000	0.000859
926.000000	0.000848
925.000000	0.000780
924.000000	0.000651
923.000000	0.000507
922.000000	0.000415
921.000000	0.000406
920.000000	0.000459
919.000000	0.000522
918.000000	0.000550
917.000000	0.000536
916.000000	0.000511
915.000000	0.000499
914.000000	0.000504
913.000000	0.000519
912.000000	0.000551
911.000000	0.000603
910.000000	0.000658
909.000000	0.000688
908.000000	0.000689
907.000000	0.000682
906.000000	0.000679
905.000000	0.000674
904.000000	0.000662
903.000000	0.000655
902.000000	0.000667
901.000000	0.000697
900.000000	0.000737
899.000000	0.000783
898.000000	0.000823
897.000000	0.000843
896.000000	0.000842
895.000000	0.000836
894.000000	0.000827
893.000000	0.000809
892.000000	0.000787
891.000000	0.000787
890.000000	0.000823
889.000000	0.000873
888.000000	0.000898
887.000000	0.000889
886.000000	0.000872
885.000000	0.000878
884.000000	0.000914
883.000000	0.000956
882.000000	0.000983
881.000000	0.000996
880.000000	0.001017
879.000000	0.001056
878.000000	0.001087
877.000000	0.001078
876.000000	0.001045
875.000000	0.001044
874.000000	0.001118
873.000000	0.001259
872.000000	0.001411
871.000000	0.001507
870.000000	0.001499
869.000000	0.001396
868.000000	0.001270
867.000000	0.001205
866.000000	0.001238
865.000000	0.001341
864.000000	0.001461
863.000000	0.001562
862.000000	0.001635
861.000000	0.001695
860.000000	0.001778
859.000000	0.001906
858.000000	0.002064
857.000000	0.002230
856.000000	0.002413
855.000000	0.002643
854.000000	0.002915
853.000000	0.003180
852.000000	0.003399
851.000000	0.003554
850.000000	0.003620
849.000000	0.003557
848.000000	0.003357
847.000000	0.003069
846.000000	0.002750
845.000000	0.002414
844.000000	0.002071
843.000000	0.001761
842.000000	0.001537
841.000000	0.001403
840.000000	0.001316
839.000000	0.001228
838.000000	0.001120
837.000000	0.001003
836.000000	0.000908
835.000000	0.000869
834.000000	0.000888
833.000000	0.000927
832.000000	0.000944
831.000000	0.000924
830.000000	0.000884
829.000000	0.000842
828.000000	0.000812
827.000000	0.000793
826.000000	0.000775
825.000000	0.000752
824.000000	0.000751
823.000000	0.000808
822.000000	0.000919
821.000000	0.001032
820.000000	0.001106
819.000000	0.001148
818.000000	0.001183
817.000000	0.001218
816.000000	0.001250
815.000000	0.001282
814.000000	0.001316
813.000000	0.001337
812.000000	0.001339
811.000000	0.001332
810.000000	0.001332
809.000000	0.001342
808.000000	0.001366
807.000000	0.001424
806.000000	0.001517
805.000000	0.001612
804.000000	0.001661
803.000000	0.001645
802.000000	0.001570
801.000000	0.001454
800.000000	0.001329
799.000000	0.001239
798.000000	0.001216
797.000000	0.001253
796.000000	0.001317
795.000000	0.001376
794.000000	0.001411
793.000000	0.001419
792.000000	0.001415
791.000000	0.001420
790.000000	0.001427
789.000000	0.001403
788.000000	0.001339
787.000000	0.001284
786.000000	0.001293
785.000000	0.001366
784.000000	0.001446
783.000000	0.001476
782.000000	0.001445
781.000000	0.001393
780.000000	0.001375
779.000000	0.001418
778.000000	0.001501
777.000000	0.001575
776.000000	0.001611
775.000000	0.001609
774.000000	0.001582
773.000000	0.001541
772.000000	0.001506
771.000000	0.001489
770.000000	0.001486
769.000000	0.001484
768.000000	0.001497
767.000000	0.001540
766.000000	0.001581
765.000000	0.001568
764.000000	0.001495
763.000000	0.001413
762.000000	0.001365
761.000000	0.001355
760.000000	0.001380
759.000000	0.001442
758.000000	0.001506
757.000000	0.001523
756.000000	0.001497
755.000000	0.001490
754.000000	0.001537
753.000000	0.001605
752.000000	0.001654
751.000000	0.001676
750.000000	0.001666
749.000000	0.001614
748.000000	0.001541
747.000000	0.001499
746.000000	0.001492
745.000000	0.001475
744.000000	0.001443
743.000000	0.001467
742.000000	0.001595
741.000000	0.001774
740.000000	0.001923
739.000000	0.002010
738.000000	0.002030
737.000000	0.001973
736.000000	0.001865
735.000000	0.001790
734.000000	0.001800
733.000000	0.001855
732.000000	0.001903
731.000000	0.001946
730.000000	0.001996
729.000000	0.002028
728.000000	0.002016
727.000000	0.001972
726.000000	0.001924
725.000000	0.001886
724.000000	0.001889
723.000000	0.001987
722.000000	0.002177
721.000000	0.002368
720.000000	0.002450
719.000000	0.002393
718.000000	0.002246
717.000000	0.002089
716.000000	0.002009
715.000000	0.002045
714.000000	0.002138
713.000000	0.002166
712.000000	0.002080
711.000000	0.001944
710.000000	0.001828
709.000000	0.001735
708.000000	0.001653
707.000000	0.001595
706.000000	0.001576
705.000000	0.001579
704.000000	0.001597
703.000000	0.001653
702.000000	0.001728
701.000000	0.001739
700.000000	0.001660
