# Supplementary material for: Real-time monitoring of the reversible capture and release of CO2 on anthraquinone and riboflavin-modified graphitic electrodes using ATR-SEIRAS
Source: Chem Sci. 2025 Nov 4;16(48):23189–202. doi: 10.1039/d5sc05427c (PMC12584010; doi:10.1039/d5sc05427c)
Supplement: SC-016-D5SC05427C-s001 [file SC-016-D5SC05427C-s001.zip › Data Folders/Main Figures/Figure3/3b/045.ASC]

PE IR       SUBTECH     SPECTRUM    ASCII       PEDS        4.00        
   -1
045.ASC
25/02/11
15:07:41.00
25/02/11
15:07:41.00
Administrator

700.000000
#HDR
-1
-1
#GR
Wavenumber
A
1.0
0.0
4000.000000
-1.000000
3301
8
0.004496
-0.004879
#DATA
4000.000000	-0.002664
3999.000000	-0.002676
3998.000000	-0.002702
3997.000000	-0.002724
3996.000000	-0.002728
3995.000000	-0.002708
3994.000000	-0.002674
3993.000000	-0.002643
3992.000000	-0.002633
3991.000000	-0.002645
3990.000000	-0.002667
3989.000000	-0.002686
3988.000000	-0.002701
3987.000000	-0.002719
3986.000000	-0.002739
3985.000000	-0.002751
3984.000000	-0.002743
3983.000000	-0.002717
3982.000000	-0.002687
3981.000000	-0.002668
3980.000000	-0.002667
3979.000000	-0.002680
3978.000000	-0.002701
3977.000000	-0.002721
3976.000000	-0.002732
3975.000000	-0.002725
3974.000000	-0.002700
3973.000000	-0.002664
3972.000000	-0.002631
3971.000000	-0.002615
3970.000000	-0.002621
3969.000000	-0.002641
3968.000000	-0.002657
3967.000000	-0.002657
3966.000000	-0.002647
3965.000000	-0.002645
3964.000000	-0.002663
3963.000000	-0.002697
3962.000000	-0.002729
3961.000000	-0.002746
3960.000000	-0.002749
3959.000000	-0.002745
3958.000000	-0.002739
3957.000000	-0.002734
3956.000000	-0.002736
3955.000000	-0.002747
3954.000000	-0.002765
3953.000000	-0.002780
3952.000000	-0.002786
3951.000000	-0.002790
3950.000000	-0.002802
3949.000000	-0.002819
3948.000000	-0.002822
3947.000000	-0.002796
3946.000000	-0.002744
3945.000000	-0.002689
3944.000000	-0.002653
3943.000000	-0.002646
3942.000000	-0.002663
3941.000000	-0.002690
3940.000000	-0.002714
3939.000000	-0.002728
3938.000000	-0.002727
3937.000000	-0.002717
3936.000000	-0.002701
3935.000000	-0.002687
3934.000000	-0.002685
3933.000000	-0.002701
3932.000000	-0.002732
3931.000000	-0.002759
3930.000000	-0.002762
3929.000000	-0.002734
3928.000000	-0.002692
3927.000000	-0.002658
3926.000000	-0.002652
3925.000000	-0.002679
3924.000000	-0.002728
3923.000000	-0.002775
3922.000000	-0.002794
3921.000000	-0.002770
3920.000000	-0.002717
3919.000000	-0.002666
3918.000000	-0.002643
3917.000000	-0.002658
3916.000000	-0.002693
3915.000000	-0.002721
3914.000000	-0.002725
3913.000000	-0.002704
3912.000000	-0.002672
3911.000000	-0.002647
3910.000000	-0.002638
3909.000000	-0.002642
3908.000000	-0.002655
3907.000000	-0.002681
3906.000000	-0.002718
3905.000000	-0.002753
3904.000000	-0.002763
3903.000000	-0.002737
3902.000000	-0.002691
3901.000000	-0.002655
3900.000000	-0.002650
3899.000000	-0.002670
3898.000000	-0.002686
3897.000000	-0.002675
3896.000000	-0.002638
3895.000000	-0.002604
3894.000000	-0.002607
3893.000000	-0.002658
3892.000000	-0.002729
3891.000000	-0.002774
3890.000000	-0.002769
3889.000000	-0.002731
3888.000000	-0.002691
3887.000000	-0.002660
3886.000000	-0.002635
3885.000000	-0.002617
3884.000000	-0.002616
3883.000000	-0.002636
3882.000000	-0.002665
3881.000000	-0.002685
3880.000000	-0.002690
3879.000000	-0.002689
3878.000000	-0.002691
3877.000000	-0.002690
3876.000000	-0.002667
3875.000000	-0.002617
3874.000000	-0.002562
3873.000000	-0.002540
3872.000000	-0.002563
3871.000000	-0.002602
3870.000000	-0.002617
3869.000000	-0.002604
3868.000000	-0.002598
3867.000000	-0.002624
3866.000000	-0.002669
3865.000000	-0.002695
3864.000000	-0.002685
3863.000000	-0.002650
3862.000000	-0.002611
3861.000000	-0.002582
3860.000000	-0.002558
3859.000000	-0.002524
3858.000000	-0.002476
3857.000000	-0.002433
3856.000000	-0.002419
3855.000000	-0.002428
3854.000000	-0.002436
3853.000000	-0.002448
3852.000000	-0.002481
3851.000000	-0.002540
3850.000000	-0.002608
3849.000000	-0.002662
3848.000000	-0.002691
3847.000000	-0.002699
3846.000000	-0.002696
3845.000000	-0.002687
3844.000000	-0.002667
3843.000000	-0.002631
3842.000000	-0.002578
3841.000000	-0.002519
3840.000000	-0.002469
3839.000000	-0.002440
3838.000000	-0.002435
3837.000000	-0.002445
3836.000000	-0.002454
3835.000000	-0.002454
3834.000000	-0.002451
3833.000000	-0.002461
3832.000000	-0.002496
3831.000000	-0.002549
3830.000000	-0.002600
3829.000000	-0.002631
3828.000000	-0.002635
3827.000000	-0.002614
3826.000000	-0.002577
3825.000000	-0.002548
3824.000000	-0.002548
3823.000000	-0.002584
3822.000000	-0.002609
3821.000000	-0.002592
3820.000000	-0.002549
3819.000000	-0.002478
3818.000000	-0.002451
3817.000000	-0.002479
3816.000000	-0.002510
3815.000000	-0.002537
3814.000000	-0.002562
3813.000000	-0.002594
3812.000000	-0.002620
3811.000000	-0.002621
3810.000000	-0.002603
3809.000000	-0.002586
3808.000000	-0.002583
3807.000000	-0.002577
3806.000000	-0.002548
3805.000000	-0.002496
3804.000000	-0.002446
3803.000000	-0.002419
3802.000000	-0.002416
3801.000000	-0.002431
3800.000000	-0.002462
3799.000000	-0.002505
3798.000000	-0.002545
3797.000000	-0.002566
3796.000000	-0.002570
3795.000000	-0.002577
3794.000000	-0.002598
3793.000000	-0.002627
3792.000000	-0.002647
3791.000000	-0.002656
3790.000000	-0.002660
3789.000000	-0.002663
3788.000000	-0.002662
3787.000000	-0.002655
3786.000000	-0.002647
3785.000000	-0.002644
3784.000000	-0.002648
3783.000000	-0.002656
3782.000000	-0.002664
3781.000000	-0.002670
3780.000000	-0.002671
3779.000000	-0.002672
3778.000000	-0.002674
3777.000000	-0.002679
3776.000000	-0.002689
3775.000000	-0.002698
3774.000000	-0.002697
3773.000000	-0.002684
3772.000000	-0.002658
3771.000000	-0.002621
3770.000000	-0.002580
3769.000000	-0.002545
3768.000000	-0.002530
3767.000000	-0.002543
3766.000000	-0.002577
3765.000000	-0.002615
3764.000000	-0.002645
3763.000000	-0.002668
3762.000000	-0.002679
3761.000000	-0.002668
3760.000000	-0.002628
3759.000000	-0.002569
3758.000000	-0.002511
3757.000000	-0.002467
3756.000000	-0.002438
3755.000000	-0.002416
3754.000000	-0.002399
3753.000000	-0.002389
3752.000000	-0.002388
3751.000000	-0.002388
3750.000000	-0.002371
3749.000000	-0.002345
3748.000000	-0.002345
3747.000000	-0.002402
3746.000000	-0.002493
3745.000000	-0.002541
3744.000000	-0.002519
3743.000000	-0.002486
3742.000000	-0.002497
3741.000000	-0.002544
3740.000000	-0.002581
3739.000000	-0.002583
3738.000000	-0.002561
3737.000000	-0.002553
3736.000000	-0.002601
3735.000000	-0.002719
3734.000000	-0.002864
3733.000000	-0.002961
3732.000000	-0.002961
3731.000000	-0.002890
3730.000000	-0.002818
3729.000000	-0.002800
3728.000000	-0.002835
3727.000000	-0.002884
3726.000000	-0.002908
3725.000000	-0.002895
3724.000000	-0.002858
3723.000000	-0.002819
3722.000000	-0.002791
3721.000000	-0.002779
3720.000000	-0.002776
3719.000000	-0.002772
3718.000000	-0.002754
3717.000000	-0.002721
3716.000000	-0.002684
3715.000000	-0.002657
3714.000000	-0.002640
3713.000000	-0.002624
3712.000000	-0.002609
3711.000000	-0.002607
3710.000000	-0.002626
3709.000000	-0.002660
3708.000000	-0.002701
3707.000000	-0.002741
3706.000000	-0.002773
3705.000000	-0.002794
3704.000000	-0.002809
3703.000000	-0.002813
3702.000000	-0.002798
3701.000000	-0.002757
3700.000000	-0.002702
3699.000000	-0.002653
3698.000000	-0.002619
3697.000000	-0.002585
3696.000000	-0.002543
3695.000000	-0.002494
3694.000000	-0.002457
3693.000000	-0.002444
3692.000000	-0.002459
3691.000000	-0.002498
3690.000000	-0.002549
3689.000000	-0.002586
3688.000000	-0.002589
3687.000000	-0.002571
3686.000000	-0.002558
3685.000000	-0.002564
3684.000000	-0.002581
3683.000000	-0.002597
3682.000000	-0.002601
3681.000000	-0.002584
3680.000000	-0.002544
3679.000000	-0.002488
3678.000000	-0.002442
3677.000000	-0.002422
3676.000000	-0.002422
3675.000000	-0.002430
3674.000000	-0.002445
3673.000000	-0.002470
3672.000000	-0.002504
3671.000000	-0.002529
3670.000000	-0.002540
3669.000000	-0.002554
3668.000000	-0.002585
3667.000000	-0.002630
3666.000000	-0.002675
3665.000000	-0.002710
3664.000000	-0.002729
3663.000000	-0.002727
3662.000000	-0.002704
3661.000000	-0.002671
3660.000000	-0.002655
3659.000000	-0.002673
3658.000000	-0.002714
3657.000000	-0.002739
3656.000000	-0.002718
3655.000000	-0.002660
3654.000000	-0.002601
3653.000000	-0.002569
3652.000000	-0.002564
3651.000000	-0.002563
3650.000000	-0.002554
3649.000000	-0.002547
3648.000000	-0.002559
3647.000000	-0.002590
3646.000000	-0.002629
3645.000000	-0.002659
3644.000000	-0.002669
3643.000000	-0.002661
3642.000000	-0.002647
3641.000000	-0.002640
3640.000000	-0.002646
3639.000000	-0.002664
3638.000000	-0.002690
3637.000000	-0.002717
3636.000000	-0.002736
3635.000000	-0.002739
3634.000000	-0.002723
3633.000000	-0.002698
3632.000000	-0.002681
3631.000000	-0.002674
3630.000000	-0.002670
3629.000000	-0.002667
3628.000000	-0.002675
3627.000000	-0.002701
3626.000000	-0.002740
3625.000000	-0.002784
3624.000000	-0.002828
3623.000000	-0.002871
3622.000000	-0.002906
3621.000000	-0.002915
3620.000000	-0.002879
3619.000000	-0.002805
3618.000000	-0.002724
3617.000000	-0.002663
3616.000000	-0.002634
3615.000000	-0.002628
3614.000000	-0.002641
3613.000000	-0.002667
3612.000000	-0.002701
3611.000000	-0.002727
3610.000000	-0.002733
3609.000000	-0.002724
3608.000000	-0.002712
3607.000000	-0.002708
3606.000000	-0.002711
3605.000000	-0.002716
3604.000000	-0.002722
3603.000000	-0.002727
3602.000000	-0.002733
3601.000000	-0.002742
3600.000000	-0.002750
3599.000000	-0.002749
3598.000000	-0.002725
3597.000000	-0.002682
3596.000000	-0.002638
3595.000000	-0.002610
3594.000000	-0.002603
3593.000000	-0.002607
3592.000000	-0.002616
3591.000000	-0.002632
3590.000000	-0.002652
3589.000000	-0.002664
3588.000000	-0.002661
3587.000000	-0.002647
3586.000000	-0.002633
3585.000000	-0.002630
3584.000000	-0.002639
3583.000000	-0.002656
3582.000000	-0.002672
3581.000000	-0.002678
3580.000000	-0.002672
3579.000000	-0.002655
3578.000000	-0.002630
3577.000000	-0.002598
3576.000000	-0.002562
3575.000000	-0.002531
3574.000000	-0.002523
3573.000000	-0.002543
3572.000000	-0.002579
3571.000000	-0.002608
3570.000000	-0.002619
3569.000000	-0.002607
3568.000000	-0.002584
3567.000000	-0.002569
3566.000000	-0.002570
3565.000000	-0.002583
3564.000000	-0.002600
3563.000000	-0.002615
3562.000000	-0.002626
3561.000000	-0.002633
3560.000000	-0.002630
3559.000000	-0.002611
3558.000000	-0.002575
3557.000000	-0.002530
3556.000000	-0.002487
3555.000000	-0.002456
3554.000000	-0.002441
3553.000000	-0.002442
3552.000000	-0.002450
3551.000000	-0.002463
3550.000000	-0.002483
3549.000000	-0.002509
3548.000000	-0.002530
3547.000000	-0.002536
3546.000000	-0.002533
3545.000000	-0.002533
3544.000000	-0.002539
3543.000000	-0.002536
3542.000000	-0.002512
3541.000000	-0.002474
3540.000000	-0.002445
3539.000000	-0.002438
3538.000000	-0.002451
3537.000000	-0.002466
3536.000000	-0.002474
3535.000000	-0.002473
3534.000000	-0.002469
3533.000000	-0.002472
3532.000000	-0.002485
3531.000000	-0.002504
3530.000000	-0.002518
3529.000000	-0.002519
3528.000000	-0.002508
3527.000000	-0.002491
3526.000000	-0.002482
3525.000000	-0.002489
3524.000000	-0.002508
3523.000000	-0.002525
3522.000000	-0.002528
3521.000000	-0.002515
3520.000000	-0.002491
3519.000000	-0.002462
3518.000000	-0.002435
3517.000000	-0.002416
3516.000000	-0.002404
3515.000000	-0.002393
3514.000000	-0.002380
3513.000000	-0.002372
3512.000000	-0.002374
3511.000000	-0.002380
3510.000000	-0.002377
3509.000000	-0.002365
3508.000000	-0.002360
3507.000000	-0.002373
3506.000000	-0.002397
3505.000000	-0.002412
3504.000000	-0.002413
3503.000000	-0.002409
3502.000000	-0.002417
3501.000000	-0.002436
3500.000000	-0.002451
3499.000000	-0.002443
3498.000000	-0.002411
3497.000000	-0.002368
3496.000000	-0.002330
3495.000000	-0.002300
3494.000000	-0.002276
3493.000000	-0.002258
3492.000000	-0.002253
3491.000000	-0.002259
3490.000000	-0.002264
3489.000000	-0.002260
3488.000000	-0.002249
3487.000000	-0.002240
3486.000000	-0.002237
3485.000000	-0.002237
3484.000000	-0.002241
3483.000000	-0.002250
3482.000000	-0.002267
3481.000000	-0.002290
3480.000000	-0.002310
3479.000000	-0.002315
3478.000000	-0.002300
3477.000000	-0.002274
3476.000000	-0.002253
3475.000000	-0.002248
3474.000000	-0.002252
3473.000000	-0.002254
3472.000000	-0.002250
3471.000000	-0.002246
3470.000000	-0.002243
3469.000000	-0.002244
3468.000000	-0.002245
3467.000000	-0.002242
3466.000000	-0.002230
3465.000000	-0.002214
3464.000000	-0.002211
3463.000000	-0.002232
3462.000000	-0.002271
3461.000000	-0.002302
3460.000000	-0.002303
3459.000000	-0.002274
3458.000000	-0.002235
3457.000000	-0.002208
3456.000000	-0.002198
3455.000000	-0.002196
3454.000000	-0.002191
3453.000000	-0.002180
3452.000000	-0.002172
3451.000000	-0.002173
3450.000000	-0.002179
3449.000000	-0.002180
3448.000000	-0.002169
3447.000000	-0.002150
3446.000000	-0.002132
3445.000000	-0.002124
3444.000000	-0.002127
3443.000000	-0.002139
3442.000000	-0.002155
3441.000000	-0.002166
3440.000000	-0.002168
3439.000000	-0.002164
3438.000000	-0.002156
3437.000000	-0.002147
3436.000000	-0.002136
3435.000000	-0.002116
3434.000000	-0.002083
3433.000000	-0.002042
3432.000000	-0.002007
3431.000000	-0.001990
3430.000000	-0.001991
3429.000000	-0.001997
3428.000000	-0.001999
3427.000000	-0.001996
3426.000000	-0.002001
3425.000000	-0.002021
3424.000000	-0.002048
3423.000000	-0.002065
3422.000000	-0.002064
3421.000000	-0.002056
3420.000000	-0.002057
3419.000000	-0.002071
3418.000000	-0.002085
3417.000000	-0.002085
3416.000000	-0.002067
3415.000000	-0.002042
3414.000000	-0.002027
3413.000000	-0.002031
3412.000000	-0.002052
3411.000000	-0.002072
3410.000000	-0.002068
3409.000000	-0.002037
3408.000000	-0.001998
3407.000000	-0.001980
3406.000000	-0.001991
3405.000000	-0.002019
3404.000000	-0.002045
3403.000000	-0.002057
3402.000000	-0.002060
3401.000000	-0.002059
3400.000000	-0.002058
3399.000000	-0.002055
3398.000000	-0.002049
3397.000000	-0.002043
3396.000000	-0.002044
3395.000000	-0.002051
3394.000000	-0.002055
3393.000000	-0.002049
3392.000000	-0.002037
3391.000000	-0.002024
3390.000000	-0.002015
3389.000000	-0.002003
3388.000000	-0.001990
3387.000000	-0.001977
3386.000000	-0.001966
3385.000000	-0.001956
3384.000000	-0.001948
3383.000000	-0.001952
3382.000000	-0.001974
3381.000000	-0.002003
3380.000000	-0.002020
3379.000000	-0.002016
3378.000000	-0.002000
3377.000000	-0.001984
3376.000000	-0.001977
3375.000000	-0.001980
3374.000000	-0.001988
3373.000000	-0.001998
3372.000000	-0.002006
3371.000000	-0.002008
3370.000000	-0.002000
3369.000000	-0.001983
3368.000000	-0.001968
3367.000000	-0.001964
3366.000000	-0.001975
3365.000000	-0.001994
3364.000000	-0.002013
3363.000000	-0.002025
3362.000000	-0.002030
3361.000000	-0.002028
3360.000000	-0.002021
3359.000000	-0.002007
3358.000000	-0.001992
3357.000000	-0.001980
3356.000000	-0.001974
3355.000000	-0.001973
3354.000000	-0.001976
3353.000000	-0.001983
3352.000000	-0.001995
3351.000000	-0.002011
3350.000000	-0.002026
3349.000000	-0.002032
3348.000000	-0.002025
3347.000000	-0.002004
3346.000000	-0.001980
3345.000000	-0.001967
3344.000000	-0.001973
3343.000000	-0.001997
3342.000000	-0.002024
3341.000000	-0.002044
3340.000000	-0.002051
3339.000000	-0.002047
3338.000000	-0.002038
3337.000000	-0.002035
3336.000000	-0.002045
3335.000000	-0.002067
3334.000000	-0.002083
3333.000000	-0.002080
3332.000000	-0.002061
3331.000000	-0.002043
3330.000000	-0.002045
3329.000000	-0.002066
3328.000000	-0.002089
3327.000000	-0.002093
3326.000000	-0.002070
3325.000000	-0.002035
3324.000000	-0.002015
3323.000000	-0.002029
3322.000000	-0.002072
3321.000000	-0.002126
3320.000000	-0.002170
3319.000000	-0.002188
3318.000000	-0.002172
3317.000000	-0.002133
3316.000000	-0.002104
3315.000000	-0.002112
3314.000000	-0.002158
3313.000000	-0.002203
3312.000000	-0.002214
3311.000000	-0.002189
3310.000000	-0.002153
3309.000000	-0.002135
3308.000000	-0.002139
3307.000000	-0.002154
3306.000000	-0.002166
3305.000000	-0.002169
3304.000000	-0.002167
3303.000000	-0.002169
3302.000000	-0.002178
3301.000000	-0.002187
3300.000000	-0.002192
3299.000000	-0.002193
3298.000000	-0.002196
3297.000000	-0.002203
3296.000000	-0.002211
3295.000000	-0.002217
3294.000000	-0.002221
3293.000000	-0.002216
3292.000000	-0.002196
3291.000000	-0.002166
3290.000000	-0.002144
3289.000000	-0.002140
3288.000000	-0.002147
3287.000000	-0.002150
3286.000000	-0.002140
3285.000000	-0.002129
3284.000000	-0.002131
3283.000000	-0.002147
3282.000000	-0.002170
3281.000000	-0.002183
3280.000000	-0.002180
3279.000000	-0.002166
3278.000000	-0.002159
3277.000000	-0.002169
3276.000000	-0.002193
3275.000000	-0.002211
3274.000000	-0.002207
3273.000000	-0.002184
3272.000000	-0.002160
3271.000000	-0.002157
3270.000000	-0.002182
3269.000000	-0.002224
3268.000000	-0.002263
3267.000000	-0.002278
3266.000000	-0.002263
3265.000000	-0.002225
3264.000000	-0.002182
3263.000000	-0.002154
3262.000000	-0.002152
3261.000000	-0.002170
3260.000000	-0.002195
3259.000000	-0.002219
3258.000000	-0.002244
3257.000000	-0.002269
3256.000000	-0.002286
3255.000000	-0.002284
3254.000000	-0.002267
3253.000000	-0.002253
3252.000000	-0.002249
3251.000000	-0.002245
3250.000000	-0.002228
3249.000000	-0.002203
3248.000000	-0.002196
3247.000000	-0.002219
3246.000000	-0.002262
3245.000000	-0.002296
3244.000000	-0.002307
3243.000000	-0.002296
3242.000000	-0.002280
3241.000000	-0.002268
3240.000000	-0.002264
3239.000000	-0.002262
3238.000000	-0.002258
3237.000000	-0.002255
3236.000000	-0.002256
3235.000000	-0.002265
3234.000000	-0.002274
3233.000000	-0.002272
3232.000000	-0.002259
3231.000000	-0.002244
3230.000000	-0.002240
3229.000000	-0.002251
3228.000000	-0.002267
3227.000000	-0.002278
3226.000000	-0.002283
3225.000000	-0.002288
3224.000000	-0.002299
3223.000000	-0.002317
3222.000000	-0.002337
3221.000000	-0.002357
3220.000000	-0.002374
3219.000000	-0.002387
3218.000000	-0.002393
3217.000000	-0.002386
3216.000000	-0.002366
3215.000000	-0.002340
3214.000000	-0.002325
3213.000000	-0.002334
3212.000000	-0.002366
3211.000000	-0.002405
3210.000000	-0.002430
3209.000000	-0.002432
3208.000000	-0.002412
3207.000000	-0.002386
3206.000000	-0.002372
3205.000000	-0.002382
3204.000000	-0.002415
3203.000000	-0.002453
3202.000000	-0.002481
3201.000000	-0.002501
3200.000000	-0.002521
3199.000000	-0.002540
3198.000000	-0.002549
3197.000000	-0.002543
3196.000000	-0.002536
3195.000000	-0.002539
3194.000000	-0.002548
3193.000000	-0.002544
3192.000000	-0.002519
3191.000000	-0.002484
3190.000000	-0.002454
3189.000000	-0.002432
3188.000000	-0.002411
3187.000000	-0.002388
3186.000000	-0.002370
3185.000000	-0.002363
3184.000000	-0.002367
3183.000000	-0.002381
3182.000000	-0.002408
3181.000000	-0.002452
3180.000000	-0.002498
3179.000000	-0.002523
3178.000000	-0.002512
3177.000000	-0.002477
3176.000000	-0.002446
3175.000000	-0.002434
3174.000000	-0.002437
3173.000000	-0.002443
3172.000000	-0.002451
3171.000000	-0.002471
3170.000000	-0.002503
3169.000000	-0.002537
3168.000000	-0.002555
3167.000000	-0.002554
3166.000000	-0.002542
3165.000000	-0.002535
3164.000000	-0.002545
3163.000000	-0.002567
3162.000000	-0.002586
3161.000000	-0.002589
3160.000000	-0.002584
3159.000000	-0.002581
3158.000000	-0.002581
3157.000000	-0.002570
3156.000000	-0.002538
3155.000000	-0.002498
3154.000000	-0.002474
3153.000000	-0.002479
3152.000000	-0.002506
3151.000000	-0.002536
3150.000000	-0.002556
3149.000000	-0.002562
3148.000000	-0.002559
3147.000000	-0.002557
3146.000000	-0.002561
3145.000000	-0.002569
3144.000000	-0.002568
3143.000000	-0.002558
3142.000000	-0.002545
3141.000000	-0.002537
3140.000000	-0.002543
3139.000000	-0.002562
3138.000000	-0.002592
3137.000000	-0.002622
3136.000000	-0.002636
3135.000000	-0.002631
3134.000000	-0.002615
3133.000000	-0.002602
3132.000000	-0.002598
3131.000000	-0.002596
3130.000000	-0.002587
3129.000000	-0.002572
3128.000000	-0.002555
3127.000000	-0.002541
3126.000000	-0.002536
3125.000000	-0.002542
3124.000000	-0.002552
3123.000000	-0.002555
3122.000000	-0.002542
3121.000000	-0.002522
3120.000000	-0.002508
3119.000000	-0.002512
3118.000000	-0.002533
3117.000000	-0.002559
3116.000000	-0.002581
3115.000000	-0.002596
3114.000000	-0.002610
3113.000000	-0.002626
3112.000000	-0.002645
3111.000000	-0.002659
3110.000000	-0.002665
3109.000000	-0.002660
3108.000000	-0.002650
3107.000000	-0.002641
3106.000000	-0.002643
3105.000000	-0.002658
3104.000000	-0.002684
3103.000000	-0.002708
3102.000000	-0.002716
3101.000000	-0.002702
3100.000000	-0.002675
3099.000000	-0.002656
3098.000000	-0.002661
3097.000000	-0.002685
3096.000000	-0.002707
3095.000000	-0.002707
3094.000000	-0.002686
3093.000000	-0.002660
3092.000000	-0.002646
3091.000000	-0.002645
3090.000000	-0.002651
3089.000000	-0.002661
3088.000000	-0.002678
3087.000000	-0.002701
3086.000000	-0.002723
3085.000000	-0.002737
3084.000000	-0.002739
3083.000000	-0.002733
3082.000000	-0.002722
3081.000000	-0.002704
3080.000000	-0.002691
3079.000000	-0.002698
3078.000000	-0.002730
3077.000000	-0.002769
3076.000000	-0.002782
3075.000000	-0.002760
3074.000000	-0.002717
3073.000000	-0.002681
3072.000000	-0.002666
3071.000000	-0.002672
3070.000000	-0.002696
3069.000000	-0.002725
3068.000000	-0.002747
3067.000000	-0.002751
3066.000000	-0.002737
3065.000000	-0.002716
3064.000000	-0.002701
3063.000000	-0.002705
3062.000000	-0.002732
3061.000000	-0.002775
3060.000000	-0.002814
3059.000000	-0.002829
3058.000000	-0.002821
3057.000000	-0.002805
3056.000000	-0.002790
3055.000000	-0.002772
3054.000000	-0.002755
3053.000000	-0.002757
3052.000000	-0.002792
3051.000000	-0.002846
3050.000000	-0.002880
3049.000000	-0.002868
3048.000000	-0.002822
3047.000000	-0.002776
3046.000000	-0.002754
3045.000000	-0.002760
3044.000000	-0.002791
3043.000000	-0.002842
3042.000000	-0.002890
3041.000000	-0.002902
3040.000000	-0.002866
3039.000000	-0.002805
3038.000000	-0.002761
3037.000000	-0.002751
3036.000000	-0.002763
3035.000000	-0.002786
3034.000000	-0.002819
3033.000000	-0.002857
3032.000000	-0.002880
3031.000000	-0.002872
3030.000000	-0.002847
3029.000000	-0.002828
3028.000000	-0.002820
3027.000000	-0.002818
3026.000000	-0.002826
3025.000000	-0.002859
3024.000000	-0.002915
3023.000000	-0.002966
3022.000000	-0.002980
3021.000000	-0.002950
3020.000000	-0.002894
3019.000000	-0.002834
3018.000000	-0.002794
3017.000000	-0.002797
3016.000000	-0.002852
3015.000000	-0.002939
3014.000000	-0.003015
3013.000000	-0.003041
3012.000000	-0.003014
3011.000000	-0.002962
3010.000000	-0.002921
3009.000000	-0.002913
3008.000000	-0.002935
3007.000000	-0.002972
3006.000000	-0.003012
3005.000000	-0.003046
3004.000000	-0.003065
3003.000000	-0.003065
3002.000000	-0.003054
3001.000000	-0.003049
3000.000000	-0.003061
2999.000000	-0.003086
2998.000000	-0.003118
2997.000000	-0.003157
2996.000000	-0.003197
2995.000000	-0.003227
2994.000000	-0.003236
2993.000000	-0.003220
2992.000000	-0.003188
2991.000000	-0.003160
2990.000000	-0.003165
2989.000000	-0.003223
2988.000000	-0.003328
2987.000000	-0.003440
2986.000000	-0.003518
2985.000000	-0.003549
2984.000000	-0.003558
2983.000000	-0.003584
2982.000000	-0.003652
2981.000000	-0.003758
2980.000000	-0.003880
2979.000000	-0.004001
2978.000000	-0.004117
2977.000000	-0.004233
2976.000000	-0.004342
2975.000000	-0.004431
2974.000000	-0.004497
2973.000000	-0.004557
2972.000000	-0.004632
2971.000000	-0.004721
2970.000000	-0.004805
2969.000000	-0.004862
2968.000000	-0.004879
2967.000000	-0.004856
2966.000000	-0.004804
2965.000000	-0.004736
2964.000000	-0.004659
2963.000000	-0.004572
2962.000000	-0.004477
2961.000000	-0.004385
2960.000000	-0.004304
2959.000000	-0.004235
2958.000000	-0.004170
2957.000000	-0.004101
2956.000000	-0.004024
2955.000000	-0.003936
2954.000000	-0.003843
2953.000000	-0.003766
2952.000000	-0.003727
2951.000000	-0.003731
2950.000000	-0.003772
2949.000000	-0.003840
2948.000000	-0.003924
2947.000000	-0.004008
2946.000000	-0.004078
2945.000000	-0.004134
2944.000000	-0.004196
2943.000000	-0.004279
2942.000000	-0.004376
2941.000000	-0.004465
2940.000000	-0.004514
2939.000000	-0.004506
2938.000000	-0.004449
2937.000000	-0.004379
2936.000000	-0.004331
2935.000000	-0.004315
2934.000000	-0.004312
2933.000000	-0.004306
2932.000000	-0.004295
2931.000000	-0.004283
2930.000000	-0.004261
2929.000000	-0.004225
2928.000000	-0.004174
2927.000000	-0.004114
2926.000000	-0.004049
2925.000000	-0.003984
2924.000000	-0.003930
2923.000000	-0.003893
2922.000000	-0.003866
2921.000000	-0.003837
2920.000000	-0.003806
2919.000000	-0.003777
2918.000000	-0.003759
2917.000000	-0.003749
2916.000000	-0.003741
2915.000000	-0.003729
2914.000000	-0.003712
2913.000000	-0.003700
2912.000000	-0.003699
2911.000000	-0.003705
2910.000000	-0.003703
2909.000000	-0.003688
2908.000000	-0.003672
2907.000000	-0.003672
2906.000000	-0.003695
2905.000000	-0.003734
2904.000000	-0.003774
2903.000000	-0.003802
2902.000000	-0.003810
2901.000000	-0.003798
2900.000000	-0.003776
2899.000000	-0.003756
2898.000000	-0.003742
2897.000000	-0.003733
2896.000000	-0.003729
2895.000000	-0.003732
2894.000000	-0.003739
2893.000000	-0.003748
2892.000000	-0.003758
2891.000000	-0.003776
2890.000000	-0.003804
2889.000000	-0.003840
2888.000000	-0.003885
2887.000000	-0.003934
2886.000000	-0.003985
2885.000000	-0.004032
2884.000000	-0.004080
2883.000000	-0.004135
2882.000000	-0.004201
2881.000000	-0.004268
2880.000000	-0.004321
2879.000000	-0.004352
2878.000000	-0.004362
2877.000000	-0.004354
2876.000000	-0.004328
2875.000000	-0.004285
2874.000000	-0.004230
2873.000000	-0.004172
2872.000000	-0.004115
2871.000000	-0.004059
2870.000000	-0.004004
2869.000000	-0.003953
2868.000000	-0.003911
2867.000000	-0.003880
2866.000000	-0.003853
2865.000000	-0.003821
2864.000000	-0.003773
2863.000000	-0.003713
2862.000000	-0.003650
2861.000000	-0.003600
2860.000000	-0.003566
2859.000000	-0.003544
2858.000000	-0.003527
2857.000000	-0.003516
2856.000000	-0.003508
2855.000000	-0.003491
2854.000000	-0.003458
2853.000000	-0.003412
2852.000000	-0.003370
2851.000000	-0.003339
2850.000000	-0.003309
2849.000000	-0.003275
2848.000000	-0.003253
2847.000000	-0.003256
2846.000000	-0.003269
2845.000000	-0.003261
2844.000000	-0.003218
2843.000000	-0.003169
2842.000000	-0.003147
2841.000000	-0.003154
2840.000000	-0.003164
2839.000000	-0.003157
2838.000000	-0.003136
2837.000000	-0.003117
2836.000000	-0.003106
2835.000000	-0.003093
2834.000000	-0.003075
2833.000000	-0.003058
2832.000000	-0.003047
2831.000000	-0.003042
2830.000000	-0.003035
2829.000000	-0.003017
2828.000000	-0.002989
2827.000000	-0.002956
2826.000000	-0.002930
2825.000000	-0.002923
2824.000000	-0.002934
2823.000000	-0.002950
2822.000000	-0.002958
2821.000000	-0.002951
2820.000000	-0.002932
2819.000000	-0.002909
2818.000000	-0.002889
2817.000000	-0.002879
2816.000000	-0.002882
2815.000000	-0.002891
2814.000000	-0.002899
2813.000000	-0.002903
2812.000000	-0.002904
2811.000000	-0.002903
2810.000000	-0.002897
2809.000000	-0.002887
2808.000000	-0.002878
2807.000000	-0.002873
2806.000000	-0.002869
2805.000000	-0.002863
2804.000000	-0.002855
2803.000000	-0.002846
2802.000000	-0.002838
2801.000000	-0.002831
2800.000000	-0.002827
2799.000000	-0.002832
2798.000000	-0.002842
2797.000000	-0.002850
2796.000000	-0.002852
2795.000000	-0.002850
2794.000000	-0.002853
2793.000000	-0.002862
2792.000000	-0.002867
2791.000000	-0.002858
2790.000000	-0.002839
2789.000000	-0.002822
2788.000000	-0.002813
2787.000000	-0.002809
2786.000000	-0.002801
2785.000000	-0.002787
2784.000000	-0.002778
2783.000000	-0.002782
2782.000000	-0.002796
2781.000000	-0.002809
2780.000000	-0.002810
2779.000000	-0.002803
2778.000000	-0.002798
2777.000000	-0.002806
2776.000000	-0.002823
2775.000000	-0.002836
2774.000000	-0.002835
2773.000000	-0.002824
2772.000000	-0.002812
2771.000000	-0.002803
2770.000000	-0.002796
2769.000000	-0.002786
2768.000000	-0.002770
2767.000000	-0.002753
2766.000000	-0.002739
2765.000000	-0.002732
2764.000000	-0.002732
2763.000000	-0.002735
2762.000000	-0.002738
2761.000000	-0.002742
2760.000000	-0.002746
2759.000000	-0.002748
2758.000000	-0.002745
2757.000000	-0.002740
2756.000000	-0.002739
2755.000000	-0.002746
2754.000000	-0.002764
2753.000000	-0.002784
2752.000000	-0.002796
2751.000000	-0.002794
2750.000000	-0.002780
2749.000000	-0.002770
2748.000000	-0.002776
2747.000000	-0.002787
2746.000000	-0.002784
2745.000000	-0.002760
2744.000000	-0.002728
2743.000000	-0.002712
2742.000000	-0.002724
2741.000000	-0.002758
2740.000000	-0.002798
2739.000000	-0.002826
2738.000000	-0.002834
2737.000000	-0.002830
2736.000000	-0.002828
2735.000000	-0.002834
2734.000000	-0.002837
2733.000000	-0.002823
2732.000000	-0.002798
2731.000000	-0.002781
2730.000000	-0.002784
2729.000000	-0.002794
2728.000000	-0.002791
2727.000000	-0.002766
2726.000000	-0.002733
2725.000000	-0.002710
2724.000000	-0.002703
2723.000000	-0.002703
2722.000000	-0.002700
2721.000000	-0.002694
2720.000000	-0.002688
2719.000000	-0.002686
2718.000000	-0.002688
2717.000000	-0.002694
2716.000000	-0.002703
2715.000000	-0.002711
2714.000000	-0.002714
2713.000000	-0.002711
2712.000000	-0.002702
2711.000000	-0.002686
2710.000000	-0.002666
2709.000000	-0.002650
2708.000000	-0.002645
2707.000000	-0.002652
2706.000000	-0.002671
2705.000000	-0.002696
2704.000000	-0.002719
2703.000000	-0.002731
2702.000000	-0.002727
2701.000000	-0.002712
2700.000000	-0.002697
2699.000000	-0.002684
2698.000000	-0.002668
2697.000000	-0.002648
2696.000000	-0.002631
2695.000000	-0.002625
2694.000000	-0.002630
2693.000000	-0.002645
2692.000000	-0.002659
2691.000000	-0.002664
2690.000000	-0.002661
2689.000000	-0.002659
2688.000000	-0.002664
2687.000000	-0.002665
2686.000000	-0.002653
2685.000000	-0.002635
2684.000000	-0.002630
2683.000000	-0.002640
2682.000000	-0.002651
2681.000000	-0.002648
2680.000000	-0.002631
2679.000000	-0.002608
2678.000000	-0.002587
2677.000000	-0.002573
2676.000000	-0.002570
2675.000000	-0.002578
2674.000000	-0.002590
2673.000000	-0.002594
2672.000000	-0.002590
2671.000000	-0.002578
2670.000000	-0.002562
2669.000000	-0.002549
2668.000000	-0.002546
2667.000000	-0.002553
2666.000000	-0.002561
2665.000000	-0.002561
2664.000000	-0.002555
2663.000000	-0.002555
2662.000000	-0.002564
2661.000000	-0.002579
2660.000000	-0.002596
2659.000000	-0.002617
2658.000000	-0.002639
2657.000000	-0.002654
2656.000000	-0.002656
2655.000000	-0.002645
2654.000000	-0.002629
2653.000000	-0.002613
2652.000000	-0.002597
2651.000000	-0.002581
2650.000000	-0.002565
2649.000000	-0.002549
2648.000000	-0.002538
2647.000000	-0.002535
2646.000000	-0.002541
2645.000000	-0.002556
2644.000000	-0.002575
2643.000000	-0.002586
2642.000000	-0.002583
2641.000000	-0.002568
2640.000000	-0.002553
2639.000000	-0.002545
2638.000000	-0.002541
2637.000000	-0.002539
2636.000000	-0.002544
2635.000000	-0.002563
2634.000000	-0.002588
2633.000000	-0.002608
2632.000000	-0.002620
2631.000000	-0.002627
2630.000000	-0.002629
2629.000000	-0.002621
2628.000000	-0.002607
2627.000000	-0.002599
2626.000000	-0.002612
2625.000000	-0.002642
2624.000000	-0.002673
2623.000000	-0.002691
2622.000000	-0.002692
2621.000000	-0.002685
2620.000000	-0.002676
2619.000000	-0.002666
2618.000000	-0.002652
2617.000000	-0.002636
2616.000000	-0.002622
2615.000000	-0.002611
2614.000000	-0.002603
2613.000000	-0.002598
2612.000000	-0.002596
2611.000000	-0.002590
2610.000000	-0.002576
2609.000000	-0.002561
2608.000000	-0.002557
2607.000000	-0.002573
2606.000000	-0.002598
2605.000000	-0.002616
2604.000000	-0.002612
2603.000000	-0.002588
2602.000000	-0.002554
2601.000000	-0.002527
2600.000000	-0.002514
2599.000000	-0.002516
2598.000000	-0.002529
2597.000000	-0.002545
2596.000000	-0.002556
2595.000000	-0.002550
2594.000000	-0.002527
2593.000000	-0.002501
2592.000000	-0.002494
2591.000000	-0.002506
2590.000000	-0.002518
2589.000000	-0.002517
2588.000000	-0.002503
2587.000000	-0.002489
2586.000000	-0.002485
2585.000000	-0.002493
2584.000000	-0.002510
2583.000000	-0.002525
2582.000000	-0.002528
2581.000000	-0.002515
2580.000000	-0.002495
2579.000000	-0.002479
2578.000000	-0.002471
2577.000000	-0.002471
2576.000000	-0.002477
2575.000000	-0.002489
2574.000000	-0.002502
2573.000000	-0.002518
2572.000000	-0.002537
2571.000000	-0.002554
2570.000000	-0.002558
2569.000000	-0.002545
2568.000000	-0.002531
2567.000000	-0.002527
2566.000000	-0.002529
2565.000000	-0.002520
2564.000000	-0.002498
2563.000000	-0.002477
2562.000000	-0.002471
2561.000000	-0.002479
2560.000000	-0.002490
2559.000000	-0.002494
2558.000000	-0.002489
2557.000000	-0.002482
2556.000000	-0.002479
2555.000000	-0.002477
2554.000000	-0.002470
2553.000000	-0.002454
2552.000000	-0.002439
2551.000000	-0.002431
2550.000000	-0.002435
2549.000000	-0.002447
2548.000000	-0.002469
2547.000000	-0.002494
2546.000000	-0.002509
2545.000000	-0.002502
2544.000000	-0.002479
2543.000000	-0.002464
2542.000000	-0.002472
2541.000000	-0.002494
2540.000000	-0.002512
2539.000000	-0.002513
2538.000000	-0.002502
2537.000000	-0.002492
2536.000000	-0.002492
2535.000000	-0.002505
2534.000000	-0.002520
2533.000000	-0.002530
2532.000000	-0.002535
2531.000000	-0.002540
2530.000000	-0.002545
2529.000000	-0.002544
2528.000000	-0.002532
2527.000000	-0.002514
2526.000000	-0.002499
2525.000000	-0.002491
2524.000000	-0.002484
2523.000000	-0.002477
2522.000000	-0.002473
2521.000000	-0.002481
2520.000000	-0.002500
2519.000000	-0.002521
2518.000000	-0.002533
2517.000000	-0.002533
2516.000000	-0.002526
2515.000000	-0.002516
2514.000000	-0.002505
2513.000000	-0.002488
2512.000000	-0.002470
2511.000000	-0.002456
2510.000000	-0.002452
2509.000000	-0.002452
2508.000000	-0.002444
2507.000000	-0.002424
2506.000000	-0.002399
2505.000000	-0.002382
2504.000000	-0.002382
2503.000000	-0.002405
2502.000000	-0.002444
2501.000000	-0.002485
2500.000000	-0.002510
2499.000000	-0.002510
2498.000000	-0.002489
2497.000000	-0.002462
2496.000000	-0.002440
2495.000000	-0.002429
2494.000000	-0.002434
2493.000000	-0.002456
2492.000000	-0.002487
2491.000000	-0.002507
2490.000000	-0.002508
2489.000000	-0.002499
2488.000000	-0.002494
2487.000000	-0.002491
2486.000000	-0.002482
2485.000000	-0.002474
2484.000000	-0.002478
2483.000000	-0.002491
2482.000000	-0.002499
2481.000000	-0.002495
2480.000000	-0.002490
2479.000000	-0.002494
2478.000000	-0.002504
2477.000000	-0.002509
2476.000000	-0.002505
2475.000000	-0.002495
2474.000000	-0.002479
2473.000000	-0.002464
2472.000000	-0.002460
2471.000000	-0.002469
2470.000000	-0.002480
2469.000000	-0.002480
2468.000000	-0.002465
2467.000000	-0.002442
2466.000000	-0.002421
2465.000000	-0.002411
2464.000000	-0.002416
2463.000000	-0.002431
2462.000000	-0.002451
2461.000000	-0.002470
2460.000000	-0.002483
2459.000000	-0.002482
2458.000000	-0.002463
2457.000000	-0.002439
2456.000000	-0.002427
2455.000000	-0.002427
2454.000000	-0.002424
2453.000000	-0.002407
2452.000000	-0.002384
2451.000000	-0.002369
2450.000000	-0.002365
2449.000000	-0.002372
2448.000000	-0.002395
2447.000000	-0.002431
2446.000000	-0.002464
2445.000000	-0.002479
2444.000000	-0.002469
2443.000000	-0.002445
2442.000000	-0.002421
2441.000000	-0.002413
2440.000000	-0.002425
2439.000000	-0.002447
2438.000000	-0.002463
2437.000000	-0.002464
2436.000000	-0.002454
2435.000000	-0.002441
2434.000000	-0.002428
2433.000000	-0.002422
2432.000000	-0.002429
2431.000000	-0.002442
2430.000000	-0.002449
2429.000000	-0.002443
2428.000000	-0.002435
2427.000000	-0.002438
2426.000000	-0.002451
2425.000000	-0.002462
2424.000000	-0.002464
2423.000000	-0.002453
2422.000000	-0.002435
2421.000000	-0.002426
2420.000000	-0.002441
2419.000000	-0.002468
2418.000000	-0.002485
2417.000000	-0.002477
2416.000000	-0.002452
2415.000000	-0.002419
2414.000000	-0.002385
2413.000000	-0.002353
2412.000000	-0.002338
2411.000000	-0.002342
2410.000000	-0.002356
2409.000000	-0.002370
2408.000000	-0.002382
2407.000000	-0.002389
2406.000000	-0.002388
2405.000000	-0.002377
2404.000000	-0.002366
2403.000000	-0.002363
2402.000000	-0.002363
2401.000000	-0.002359
2400.000000	-0.002350
2399.000000	-0.002333
2398.000000	-0.002305
2397.000000	-0.002278
2396.000000	-0.002268
2395.000000	-0.002277
2394.000000	-0.002289
2393.000000	-0.002294
2392.000000	-0.002297
2391.000000	-0.002295
2390.000000	-0.002265
2389.000000	-0.002194
2388.000000	-0.002101
2387.000000	-0.002006
2386.000000	-0.001909
2385.000000	-0.001800
2384.000000	-0.001682
2383.000000	-0.001562
2382.000000	-0.001438
2381.000000	-0.001306
2380.000000	-0.001173
2379.000000	-0.001045
2378.000000	-0.000917
2377.000000	-0.000789
2376.000000	-0.000682
2375.000000	-0.000614
2374.000000	-0.000587
2373.000000	-0.000608
2372.000000	-0.000682
2371.000000	-0.000766
2370.000000	-0.000785
2369.000000	-0.000720
2368.000000	-0.000618
2367.000000	-0.000524
2366.000000	-0.000439
2365.000000	-0.000340
2364.000000	-0.000228
2363.000000	-0.000135
2362.000000	-0.000016
2361.000000	0.000172
2360.000000	0.000373
2359.000000	0.000534
2358.000000	0.000627
2357.000000	0.000686
2356.000000	0.000738
2355.000000	0.000752
2354.000000	0.000762
2353.000000	0.000860
2352.000000	0.001108
2351.000000	0.001318
2350.000000	0.001250
2349.000000	0.000945
2348.000000	0.000654
2347.000000	0.000747
2346.000000	0.001383
2345.000000	0.002425
2344.000000	0.003502
2343.000000	0.004225
2342.000000	0.004496
2341.000000	0.004330
2340.000000	0.003872
2339.000000	0.003292
2338.000000	0.002698
2337.000000	0.002142
2336.000000	0.001698
2335.000000	0.001420
2334.000000	0.001292
2333.000000	0.001258
2332.000000	0.001323
2331.000000	0.001445
2330.000000	0.001489
2329.000000	0.001427
2328.000000	0.001261
2327.000000	0.001113
2326.000000	0.000984
2325.000000	0.000892
2324.000000	0.000849
2323.000000	0.000837
2322.000000	0.000865
2321.000000	0.000901
2320.000000	0.000934
2319.000000	0.000897
2318.000000	0.000763
2317.000000	0.000564
2316.000000	0.000369
2315.000000	0.000224
2314.000000	0.000100
2313.000000	-0.000025
2312.000000	-0.000176
2311.000000	-0.000337
2310.000000	-0.000510
2309.000000	-0.000658
2308.000000	-0.000772
2307.000000	-0.000852
2306.000000	-0.000939
2305.000000	-0.001042
2304.000000	-0.001157
2303.000000	-0.001273
2302.000000	-0.001393
2301.000000	-0.001501
2300.000000	-0.001592
2299.000000	-0.001667
2298.000000	-0.001756
2297.000000	-0.001863
2296.000000	-0.001977
2295.000000	-0.002073
2294.000000	-0.002153
2293.000000	-0.002218
2292.000000	-0.002279
2291.000000	-0.002341
2290.000000	-0.002407
2289.000000	-0.002459
2288.000000	-0.002473
2287.000000	-0.002452
2286.000000	-0.002427
2285.000000	-0.002429
2284.000000	-0.002462
2283.000000	-0.002514
2282.000000	-0.002571
2281.000000	-0.002621
2280.000000	-0.002649
2279.000000	-0.002651
2278.000000	-0.002638
2277.000000	-0.002624
2276.000000	-0.002613
2275.000000	-0.002606
2274.000000	-0.002606
2273.000000	-0.002615
2272.000000	-0.002626
2271.000000	-0.002631
2270.000000	-0.002632
2269.000000	-0.002641
2268.000000	-0.002667
2267.000000	-0.002703
2266.000000	-0.002735
2265.000000	-0.002757
2264.000000	-0.002774
2263.000000	-0.002791
2262.000000	-0.002798
2261.000000	-0.002783
2260.000000	-0.002743
2259.000000	-0.002691
2258.000000	-0.002651
2257.000000	-0.002639
2256.000000	-0.002671
2255.000000	-0.002762
2254.000000	-0.002915
2253.000000	-0.003100
2252.000000	-0.003276
2251.000000	-0.003416
2250.000000	-0.003514
2249.000000	-0.003560
2248.000000	-0.003541
2247.000000	-0.003461
2246.000000	-0.003347
2245.000000	-0.003228
2244.000000	-0.003118
2243.000000	-0.003023
2242.000000	-0.002955
2241.000000	-0.002927
2240.000000	-0.002943
2239.000000	-0.002994
2238.000000	-0.003065
2237.000000	-0.003140
2236.000000	-0.003201
2235.000000	-0.003237
2234.000000	-0.003247
2233.000000	-0.003234
2232.000000	-0.003200
2231.000000	-0.003144
2230.000000	-0.003065
2229.000000	-0.002969
2228.000000	-0.002861
2227.000000	-0.002751
2226.000000	-0.002654
2225.000000	-0.002583
2224.000000	-0.002545
2223.000000	-0.002533
2222.000000	-0.002533
2221.000000	-0.002526
2220.000000	-0.002503
2219.000000	-0.002471
2218.000000	-0.002443
2217.000000	-0.002428
2216.000000	-0.002422
2215.000000	-0.002423
2214.000000	-0.002429
2213.000000	-0.002434
2212.000000	-0.002426
2211.000000	-0.002404
2210.000000	-0.002383
2209.000000	-0.002377
2208.000000	-0.002383
2207.000000	-0.002392
2206.000000	-0.002399
2205.000000	-0.002407
2204.000000	-0.002412
2203.000000	-0.002408
2202.000000	-0.002395
2201.000000	-0.002383
2200.000000	-0.002380
2199.000000	-0.002384
2198.000000	-0.002394
2197.000000	-0.002410
2196.000000	-0.002433
2195.000000	-0.002458
2194.000000	-0.002474
2193.000000	-0.002472
2192.000000	-0.002456
2191.000000	-0.002431
2190.000000	-0.002410
2189.000000	-0.002398
2188.000000	-0.002393
2187.000000	-0.002385
2186.000000	-0.002371
2185.000000	-0.002359
2184.000000	-0.002358
2183.000000	-0.002369
2182.000000	-0.002386
2181.000000	-0.002405
2180.000000	-0.002425
2179.000000	-0.002445
2178.000000	-0.002458
2177.000000	-0.002459
2176.000000	-0.002450
2175.000000	-0.002440
2174.000000	-0.002433
2173.000000	-0.002427
2172.000000	-0.002424
2171.000000	-0.002424
2170.000000	-0.002421
2169.000000	-0.002410
2168.000000	-0.002393
2167.000000	-0.002384
2166.000000	-0.002385
2165.000000	-0.002386
2164.000000	-0.002375
2163.000000	-0.002359
2162.000000	-0.002355
2161.000000	-0.002363
2160.000000	-0.002370
2159.000000	-0.002372
2158.000000	-0.002376
2157.000000	-0.002388
2156.000000	-0.002406
2155.000000	-0.002418
2154.000000	-0.002415
2153.000000	-0.002400
2152.000000	-0.002382
2151.000000	-0.002370
2150.000000	-0.002359
2149.000000	-0.002345
2148.000000	-0.002329
2147.000000	-0.002326
2146.000000	-0.002347
2145.000000	-0.002380
2144.000000	-0.002405
2143.000000	-0.002409
2142.000000	-0.002399
2141.000000	-0.002389
2140.000000	-0.002384
2139.000000	-0.002381
2138.000000	-0.002376
2137.000000	-0.002369
2136.000000	-0.002363
2135.000000	-0.002361
2134.000000	-0.002362
2133.000000	-0.002351
2132.000000	-0.002320
2131.000000	-0.002279
2130.000000	-0.002247
2129.000000	-0.002229
2128.000000	-0.002215
2127.000000	-0.002196
2126.000000	-0.002169
2125.000000	-0.002134
2124.000000	-0.002085
2123.000000	-0.002017
2122.000000	-0.001935
2121.000000	-0.001852
2120.000000	-0.001779
2119.000000	-0.001727
2118.000000	-0.001701
2117.000000	-0.001696
2116.000000	-0.001703
2115.000000	-0.001718
2114.000000	-0.001752
2113.000000	-0.001801
2112.000000	-0.001848
2111.000000	-0.001879
2110.000000	-0.001905
2109.000000	-0.001945
2108.000000	-0.002000
2107.000000	-0.002057
2106.000000	-0.002103
2105.000000	-0.002141
2104.000000	-0.002174
2103.000000	-0.002200
2102.000000	-0.002214
2101.000000	-0.002224
2100.000000	-0.002240
2099.000000	-0.002264
2098.000000	-0.002293
2097.000000	-0.002321
2096.000000	-0.002340
2095.000000	-0.002349
2094.000000	-0.002352
2093.000000	-0.002361
2092.000000	-0.002380
2091.000000	-0.002396
2090.000000	-0.002398
2089.000000	-0.002387
2088.000000	-0.002376
2087.000000	-0.002375
2086.000000	-0.002375
2085.000000	-0.002364
2084.000000	-0.002346
2083.000000	-0.002335
2082.000000	-0.002340
2081.000000	-0.002357
2080.000000	-0.002372
2079.000000	-0.002377
2078.000000	-0.002371
2077.000000	-0.002360
2076.000000	-0.002348
2075.000000	-0.002338
2074.000000	-0.002327
2073.000000	-0.002316
2072.000000	-0.002312
2071.000000	-0.002319
2070.000000	-0.002333
2069.000000	-0.002343
2068.000000	-0.002339
2067.000000	-0.002322
2066.000000	-0.002298
2065.000000	-0.002276
2064.000000	-0.002264
2063.000000	-0.002269
2062.000000	-0.002288
2061.000000	-0.002309
2060.000000	-0.002318
2059.000000	-0.002313
2058.000000	-0.002305
2057.000000	-0.002308
2056.000000	-0.002321
2055.000000	-0.002327
2054.000000	-0.002312
2053.000000	-0.002277
2052.000000	-0.002243
2051.000000	-0.002234
2050.000000	-0.002248
2049.000000	-0.002265
2048.000000	-0.002269
2047.000000	-0.002263
2046.000000	-0.002262
2045.000000	-0.002271
2044.000000	-0.002279
2043.000000	-0.002280
2042.000000	-0.002275
2041.000000	-0.002267
2040.000000	-0.002253
2039.000000	-0.002234
2038.000000	-0.002217
2037.000000	-0.002214
2036.000000	-0.002228
2035.000000	-0.002247
2034.000000	-0.002260
2033.000000	-0.002265
2032.000000	-0.002265
2031.000000	-0.002266
2030.000000	-0.002267
2029.000000	-0.002262
2028.000000	-0.002252
2027.000000	-0.002243
2026.000000	-0.002241
2025.000000	-0.002247
2024.000000	-0.002253
2023.000000	-0.002254
2022.000000	-0.002247
2021.000000	-0.002238
2020.000000	-0.002235
2019.000000	-0.002236
2018.000000	-0.002238
2017.000000	-0.002238
2016.000000	-0.002243
2015.000000	-0.002254
2014.000000	-0.002261
2013.000000	-0.002255
2012.000000	-0.002238
2011.000000	-0.002218
2010.000000	-0.002198
2009.000000	-0.002179
2008.000000	-0.002168
2007.000000	-0.002175
2006.000000	-0.002202
2005.000000	-0.002232
2004.000000	-0.002252
2003.000000	-0.002258
2002.000000	-0.002252
2001.000000	-0.002234
2000.000000	-0.002207
1999.000000	-0.002184
1998.000000	-0.002179
1997.000000	-0.002189
1996.000000	-0.002198
1995.000000	-0.002195
1994.000000	-0.002184
1993.000000	-0.002172
1992.000000	-0.002163
1991.000000	-0.002157
1990.000000	-0.002153
1989.000000	-0.002149
1988.000000	-0.002146
1987.000000	-0.002145
1986.000000	-0.002152
1985.000000	-0.002168
1984.000000	-0.002185
1983.000000	-0.002197
1982.000000	-0.002201
1981.000000	-0.002197
1980.000000	-0.002191
1979.000000	-0.002186
1978.000000	-0.002181
1977.000000	-0.002176
1976.000000	-0.002174
1975.000000	-0.002180
1974.000000	-0.002195
1973.000000	-0.002209
1972.000000	-0.002210
1971.000000	-0.002195
1970.000000	-0.002176
1969.000000	-0.002164
1968.000000	-0.002163
1967.000000	-0.002171
1966.000000	-0.002182
1965.000000	-0.002189
1964.000000	-0.002186
1963.000000	-0.002179
1962.000000	-0.002175
1961.000000	-0.002178
1960.000000	-0.002177
1959.000000	-0.002167
1958.000000	-0.002148
1957.000000	-0.002127
1956.000000	-0.002108
1955.000000	-0.002093
1954.000000	-0.002085
1953.000000	-0.002086
1952.000000	-0.002099
1951.000000	-0.002119
1950.000000	-0.002135
1949.000000	-0.002137
1948.000000	-0.002129
1947.000000	-0.002122
1946.000000	-0.002129
1945.000000	-0.002144
1944.000000	-0.002153
1943.000000	-0.002148
1942.000000	-0.002134
1941.000000	-0.002119
1940.000000	-0.002108
1939.000000	-0.002104
1938.000000	-0.002105
1937.000000	-0.002104
1936.000000	-0.002093
1935.000000	-0.002071
1934.000000	-0.002046
1933.000000	-0.002032
1932.000000	-0.002035
1931.000000	-0.002052
1930.000000	-0.002075
1929.000000	-0.002096
1928.000000	-0.002109
1927.000000	-0.002116
1926.000000	-0.002121
1925.000000	-0.002123
1924.000000	-0.002123
1923.000000	-0.002118
1922.000000	-0.002104
1921.000000	-0.002079
1920.000000	-0.002050
1919.000000	-0.002029
1918.000000	-0.002026
1917.000000	-0.002037
1916.000000	-0.002049
1915.000000	-0.002058
1914.000000	-0.002067
1913.000000	-0.002075
1912.000000	-0.002075
1911.000000	-0.002069
1910.000000	-0.002066
1909.000000	-0.002077
1908.000000	-0.002094
1907.000000	-0.002107
1906.000000	-0.002114
1905.000000	-0.002122
1904.000000	-0.002136
1903.000000	-0.002145
1902.000000	-0.002139
1901.000000	-0.002124
1900.000000	-0.002117
1899.000000	-0.002128
1898.000000	-0.002146
1897.000000	-0.002153
1896.000000	-0.002139
1895.000000	-0.002112
1894.000000	-0.002091
1893.000000	-0.002082
1892.000000	-0.002076
1891.000000	-0.002067
1890.000000	-0.002058
1889.000000	-0.002057
1888.000000	-0.002070
1887.000000	-0.002089
1886.000000	-0.002102
1885.000000	-0.002106
1884.000000	-0.002106
1883.000000	-0.002105
1882.000000	-0.002102
1881.000000	-0.002091
1880.000000	-0.002072
1879.000000	-0.002054
1878.000000	-0.002045
1877.000000	-0.002046
1876.000000	-0.002060
1875.000000	-0.002090
1874.000000	-0.002128
1873.000000	-0.002152
1872.000000	-0.002145
1871.000000	-0.002116
1870.000000	-0.002089
1869.000000	-0.002079
1868.000000	-0.002081
1867.000000	-0.002082
1866.000000	-0.002077
1865.000000	-0.002067
1864.000000	-0.002053
1863.000000	-0.002040
1862.000000	-0.002035
1861.000000	-0.002039
1860.000000	-0.002042
1859.000000	-0.002039
1858.000000	-0.002036
1857.000000	-0.002046
1856.000000	-0.002065
1855.000000	-0.002078
1854.000000	-0.002070
1853.000000	-0.002046
1852.000000	-0.002019
1851.000000	-0.002007
1850.000000	-0.002013
1849.000000	-0.002029
1848.000000	-0.002041
1847.000000	-0.002047
1846.000000	-0.002053
1845.000000	-0.002063
1844.000000	-0.002065
1843.000000	-0.002047
1842.000000	-0.002017
1841.000000	-0.001997
1840.000000	-0.001996
1839.000000	-0.002006
1838.000000	-0.002012
1837.000000	-0.002008
1836.000000	-0.002007
1835.000000	-0.002019
1834.000000	-0.002041
1833.000000	-0.002061
1832.000000	-0.002069
1831.000000	-0.002073
1830.000000	-0.002082
1829.000000	-0.002090
1828.000000	-0.002086
1827.000000	-0.002068
1826.000000	-0.002045
1825.000000	-0.002022
1824.000000	-0.002004
1823.000000	-0.001999
1822.000000	-0.002012
1821.000000	-0.002038
1820.000000	-0.002056
1819.000000	-0.002055
1818.000000	-0.002038
1817.000000	-0.002017
1816.000000	-0.002006
1815.000000	-0.002010
1814.000000	-0.002028
1813.000000	-0.002050
1812.000000	-0.002067
1811.000000	-0.002073
1810.000000	-0.002067
1809.000000	-0.002051
1808.000000	-0.002026
1807.000000	-0.002000
1806.000000	-0.001982
1805.000000	-0.001979
1804.000000	-0.001985
1803.000000	-0.001992
1802.000000	-0.002000
1801.000000	-0.002010
1800.000000	-0.002018
1799.000000	-0.002018
1798.000000	-0.002008
1797.000000	-0.001994
1796.000000	-0.001982
1795.000000	-0.001977
1794.000000	-0.001983
1793.000000	-0.002005
1792.000000	-0.002031
1791.000000	-0.002045
1790.000000	-0.002036
1789.000000	-0.002011
1788.000000	-0.001981
1787.000000	-0.001953
1786.000000	-0.001930
1785.000000	-0.001917
1784.000000	-0.001921
1783.000000	-0.001943
1782.000000	-0.001971
1781.000000	-0.001982
1780.000000	-0.001963
1779.000000	-0.001934
1778.000000	-0.001923
1777.000000	-0.001940
1776.000000	-0.001958
1775.000000	-0.001953
1774.000000	-0.001930
1773.000000	-0.001912
1772.000000	-0.001910
1771.000000	-0.001912
1770.000000	-0.001905
1769.000000	-0.001890
1768.000000	-0.001883
1767.000000	-0.001890
1766.000000	-0.001906
1765.000000	-0.001917
1764.000000	-0.001918
1763.000000	-0.001914
1762.000000	-0.001916
1761.000000	-0.001921
1760.000000	-0.001919
1759.000000	-0.001909
1758.000000	-0.001901
1757.000000	-0.001905
1756.000000	-0.001908
1755.000000	-0.001895
1754.000000	-0.001865
1753.000000	-0.001831
1752.000000	-0.001812
1751.000000	-0.001817
1750.000000	-0.001849
1749.000000	-0.001901
1748.000000	-0.001950
1747.000000	-0.001970
1746.000000	-0.001955
1745.000000	-0.001917
1744.000000	-0.001872
1743.000000	-0.001823
1742.000000	-0.001766
1741.000000	-0.001716
1740.000000	-0.001699
1739.000000	-0.001723
1738.000000	-0.001762
1737.000000	-0.001791
1736.000000	-0.001811
1735.000000	-0.001834
1734.000000	-0.001848
1733.000000	-0.001829
1732.000000	-0.001784
1731.000000	-0.001743
1730.000000	-0.001729
1729.000000	-0.001741
1728.000000	-0.001754
1727.000000	-0.001748
1726.000000	-0.001712
1725.000000	-0.001654
1724.000000	-0.001594
1723.000000	-0.001552
1722.000000	-0.001532
1721.000000	-0.001522
1720.000000	-0.001513
1719.000000	-0.001507
1718.000000	-0.001506
1717.000000	-0.001494
1716.000000	-0.001457
1715.000000	-0.001390
1714.000000	-0.001310
1713.000000	-0.001241
1712.000000	-0.001201
1711.000000	-0.001186
1710.000000	-0.001174
1709.000000	-0.001139
1708.000000	-0.001073
1707.000000	-0.000999
1706.000000	-0.000947
1705.000000	-0.000931
1704.000000	-0.000936
1703.000000	-0.000932
1702.000000	-0.000909
1701.000000	-0.000878
1700.000000	-0.000855
1699.000000	-0.000844
1698.000000	-0.000846
1697.000000	-0.000859
1696.000000	-0.000870
1695.000000	-0.000865
1694.000000	-0.000845
1693.000000	-0.000827
1692.000000	-0.000821
1691.000000	-0.000825
1690.000000	-0.000833
1689.000000	-0.000840
1688.000000	-0.000844
1687.000000	-0.000847
1686.000000	-0.000855
1685.000000	-0.000867
1684.000000	-0.000868
1683.000000	-0.000851
1682.000000	-0.000829
1681.000000	-0.000812
1680.000000	-0.000797
1679.000000	-0.000779
1678.000000	-0.000759
1677.000000	-0.000736
1676.000000	-0.000713
1675.000000	-0.000702
1674.000000	-0.000716
1673.000000	-0.000745
1672.000000	-0.000764
1671.000000	-0.000759
1670.000000	-0.000738
1669.000000	-0.000719
1668.000000	-0.000703
1667.000000	-0.000687
1666.000000	-0.000680
1665.000000	-0.000691
1664.000000	-0.000711
1663.000000	-0.000711
1662.000000	-0.000673
1661.000000	-0.000609
1660.000000	-0.000544
1659.000000	-0.000502
1658.000000	-0.000497
1657.000000	-0.000523
1656.000000	-0.000552
1655.000000	-0.000555
1654.000000	-0.000530
1653.000000	-0.000502
1652.000000	-0.000491
1651.000000	-0.000482
1650.000000	-0.000458
1649.000000	-0.000423
1648.000000	-0.000398
1647.000000	-0.000403
1646.000000	-0.000431
1645.000000	-0.000461
1644.000000	-0.000480
1643.000000	-0.000492
1642.000000	-0.000508
1641.000000	-0.000535
1640.000000	-0.000569
1639.000000	-0.000600
1638.000000	-0.000618
1637.000000	-0.000621
1636.000000	-0.000609
1635.000000	-0.000593
1634.000000	-0.000579
1633.000000	-0.000566
1632.000000	-0.000547
1631.000000	-0.000519
1630.000000	-0.000494
1629.000000	-0.000493
1628.000000	-0.000525
1627.000000	-0.000576
1626.000000	-0.000616
1625.000000	-0.000623
1624.000000	-0.000596
1623.000000	-0.000557
1622.000000	-0.000539
1621.000000	-0.000556
1620.000000	-0.000590
1619.000000	-0.000610
1618.000000	-0.000606
1617.000000	-0.000591
1616.000000	-0.000589
1615.000000	-0.000602
1614.000000	-0.000613
1613.000000	-0.000614
1612.000000	-0.000608
1611.000000	-0.000602
1610.000000	-0.000597
1609.000000	-0.000583
1608.000000	-0.000561
1607.000000	-0.000541
1606.000000	-0.000529
1605.000000	-0.000515
1604.000000	-0.000488
1603.000000	-0.000453
1602.000000	-0.000424
1601.000000	-0.000406
1600.000000	-0.000393
1599.000000	-0.000383
1598.000000	-0.000379
1597.000000	-0.000380
1596.000000	-0.000390
1595.000000	-0.000416
1594.000000	-0.000464
1593.000000	-0.000520
1592.000000	-0.000562
1591.000000	-0.000582
1590.000000	-0.000592
1589.000000	-0.000600
1588.000000	-0.000597
1587.000000	-0.000577
1586.000000	-0.000559
1585.000000	-0.000565
1584.000000	-0.000593
1583.000000	-0.000627
1582.000000	-0.000657
1581.000000	-0.000685
1580.000000	-0.000704
1579.000000	-0.000701
1578.000000	-0.000674
1577.000000	-0.000637
1576.000000	-0.000609
1575.000000	-0.000600
1574.000000	-0.000606
1573.000000	-0.000620
1572.000000	-0.000639
1571.000000	-0.000665
1570.000000	-0.000692
1569.000000	-0.000702
1568.000000	-0.000679
1567.000000	-0.000627
1566.000000	-0.000567
1565.000000	-0.000519
1564.000000	-0.000489
1563.000000	-0.000472
1562.000000	-0.000453
1561.000000	-0.000420
1560.000000	-0.000374
1559.000000	-0.000345
1558.000000	-0.000374
1557.000000	-0.000463
1556.000000	-0.000571
1555.000000	-0.000662
1554.000000	-0.000717
1553.000000	-0.000742
1552.000000	-0.000750
1551.000000	-0.000757
1550.000000	-0.000770
1549.000000	-0.000785
1548.000000	-0.000799
1547.000000	-0.000815
1546.000000	-0.000852
1545.000000	-0.000927
1544.000000	-0.001040
1543.000000	-0.001161
1542.000000	-0.001238
1541.000000	-0.001245
1540.000000	-0.001220
1539.000000	-0.001242
1538.000000	-0.001341
1537.000000	-0.001467
1536.000000	-0.001564
1535.000000	-0.001610
1534.000000	-0.001616
1533.000000	-0.001605
1532.000000	-0.001617
1531.000000	-0.001694
1530.000000	-0.001837
1529.000000	-0.001987
1528.000000	-0.002063
1527.000000	-0.002037
1526.000000	-0.001966
1525.000000	-0.001905
1524.000000	-0.001851
1523.000000	-0.001777
1522.000000	-0.001708
1521.000000	-0.001688
1520.000000	-0.001712
1519.000000	-0.001735
1518.000000	-0.001759
1517.000000	-0.001844
1516.000000	-0.002013
1515.000000	-0.002182
1514.000000	-0.002226
1513.000000	-0.002101
1512.000000	-0.001894
1511.000000	-0.001745
1510.000000	-0.001730
1509.000000	-0.001817
1508.000000	-0.001922
1507.000000	-0.001970
1506.000000	-0.001950
1505.000000	-0.001891
1504.000000	-0.001828
1503.000000	-0.001799
1502.000000	-0.001835
1501.000000	-0.001929
1500.000000	-0.002034
1499.000000	-0.002099
1498.000000	-0.002108
1497.000000	-0.002068
1496.000000	-0.001991
1495.000000	-0.001894
1494.000000	-0.001815
1493.000000	-0.001791
1492.000000	-0.001834
1491.000000	-0.001929
1490.000000	-0.002043
1489.000000	-0.002144
1488.000000	-0.002216
1487.000000	-0.002273
1486.000000	-0.002359
1485.000000	-0.002511
1484.000000	-0.002703
1483.000000	-0.002863
1482.000000	-0.002937
1481.000000	-0.002931
1480.000000	-0.002884
1479.000000	-0.002821
1478.000000	-0.002742
1477.000000	-0.002651
1476.000000	-0.002570
1475.000000	-0.002521
1474.000000	-0.002517
1473.000000	-0.002552
1472.000000	-0.002607
1471.000000	-0.002654
1470.000000	-0.002672
1469.000000	-0.002664
1468.000000	-0.002676
1467.000000	-0.002802
1466.000000	-0.003116
1465.000000	-0.003532
1464.000000	-0.003796
1463.000000	-0.003709
1462.000000	-0.003324
1461.000000	-0.002879
1460.000000	-0.002580
1459.000000	-0.002466
1458.000000	-0.002446
1457.000000	-0.002433
1456.000000	-0.002412
1455.000000	-0.002397
1454.000000	-0.002394
1453.000000	-0.002431
1452.000000	-0.002537
1451.000000	-0.002691
1450.000000	-0.002795
1449.000000	-0.002768
1448.000000	-0.002626
1447.000000	-0.002475
1446.000000	-0.002396
1445.000000	-0.002379
1444.000000	-0.002362
1443.000000	-0.002316
1442.000000	-0.002261
1441.000000	-0.002225
1440.000000	-0.002217
1439.000000	-0.002242
1438.000000	-0.002323
1437.000000	-0.002459
1436.000000	-0.002569
1435.000000	-0.002550
1434.000000	-0.002386
1433.000000	-0.002164
1432.000000	-0.001990
1431.000000	-0.001910
1430.000000	-0.001901
1429.000000	-0.001923
1428.000000	-0.001967
1427.000000	-0.002042
1426.000000	-0.002168
1425.000000	-0.002369
1424.000000	-0.002640
1423.000000	-0.002901
1422.000000	-0.003033
1421.000000	-0.002958
1420.000000	-0.002708
1419.000000	-0.002414
1418.000000	-0.002199
1417.000000	-0.002087
1416.000000	-0.002033
1415.000000	-0.002001
1414.000000	-0.001986
1413.000000	-0.001990
1412.000000	-0.002015
1411.000000	-0.002065
1410.000000	-0.002136
1409.000000	-0.002202
1408.000000	-0.002220
1407.000000	-0.002160
1406.000000	-0.002039
1405.000000	-0.001915
1404.000000	-0.001849
1403.000000	-0.001855
1402.000000	-0.001907
1401.000000	-0.001965
1400.000000	-0.002005
1399.000000	-0.002020
1398.000000	-0.002014
1397.000000	-0.001995
1396.000000	-0.001963
1395.000000	-0.001913
1394.000000	-0.001837
1393.000000	-0.001741
1392.000000	-0.001643
1391.000000	-0.001570
1390.000000	-0.001534
1389.000000	-0.001530
1388.000000	-0.001532
1387.000000	-0.001520
1386.000000	-0.001494
1385.000000	-0.001466
1384.000000	-0.001439
1383.000000	-0.001413
1382.000000	-0.001396
1381.000000	-0.001418
1380.000000	-0.001501
1379.000000	-0.001622
1378.000000	-0.001714
1377.000000	-0.001717
1376.000000	-0.001625
1375.000000	-0.001493
1374.000000	-0.001387
1373.000000	-0.001335
1372.000000	-0.001315
1371.000000	-0.001290
1370.000000	-0.001243
1369.000000	-0.001183
1368.000000	-0.001130
1367.000000	-0.001100
1366.000000	-0.001101
1365.000000	-0.001125
1364.000000	-0.001153
1363.000000	-0.001160
1362.000000	-0.001141
1361.000000	-0.001109
1360.000000	-0.001084
1359.000000	-0.001072
1358.000000	-0.001073
1357.000000	-0.001088
1356.000000	-0.001127
1355.000000	-0.001201
1354.000000	-0.001314
1353.000000	-0.001454
1352.000000	-0.001586
1351.000000	-0.001670
1350.000000	-0.001682
1349.000000	-0.001634
1348.000000	-0.001552
1347.000000	-0.001455
1346.000000	-0.001359
1345.000000	-0.001280
1344.000000	-0.001235
1343.000000	-0.001220
1342.000000	-0.001215
1341.000000	-0.001209
1340.000000	-0.001208
1339.000000	-0.001224
1338.000000	-0.001247
1337.000000	-0.001256
1336.000000	-0.001236
1335.000000	-0.001198
1334.000000	-0.001166
1333.000000	-0.001153
1332.000000	-0.001152
1331.000000	-0.001141
1330.000000	-0.001109
1329.000000	-0.001070
1328.000000	-0.001055
1327.000000	-0.001078
1326.000000	-0.001124
1325.000000	-0.001157
1324.000000	-0.001154
1323.000000	-0.001115
1322.000000	-0.001058
1321.000000	-0.001003
1320.000000	-0.000959
1319.000000	-0.000923
1318.000000	-0.000888
1317.000000	-0.000853
1316.000000	-0.000828
1315.000000	-0.000817
1314.000000	-0.000809
1313.000000	-0.000790
1312.000000	-0.000758
1311.000000	-0.000723
1310.000000	-0.000693
1309.000000	-0.000667
1308.000000	-0.000640
1307.000000	-0.000616
1306.000000	-0.000601
1305.000000	-0.000598
1304.000000	-0.000601
1303.000000	-0.000604
1302.000000	-0.000598
1301.000000	-0.000584
1300.000000	-0.000569
1299.000000	-0.000565
1298.000000	-0.000576
1297.000000	-0.000592
1296.000000	-0.000595
1295.000000	-0.000583
1294.000000	-0.000568
1293.000000	-0.000565
1292.000000	-0.000574
1291.000000	-0.000579
1290.000000	-0.000567
1289.000000	-0.000539
1288.000000	-0.000499
1287.000000	-0.000455
1286.000000	-0.000416
1285.000000	-0.000385
1284.000000	-0.000356
1283.000000	-0.000318
1282.000000	-0.000265
1281.000000	-0.000199
1280.000000	-0.000123
1279.000000	-0.000037
1278.000000	0.000050
1277.000000	0.000110
1276.000000	0.000113
1275.000000	0.000050
1274.000000	-0.000059
1273.000000	-0.000187
1272.000000	-0.000322
1271.000000	-0.000463
1270.000000	-0.000604
1269.000000	-0.000734
1268.000000	-0.000838
1267.000000	-0.000909
1266.000000	-0.000947
1265.000000	-0.000962
1264.000000	-0.000970
1263.000000	-0.000973
1262.000000	-0.000960
1261.000000	-0.000914
1260.000000	-0.000840
1259.000000	-0.000760
1258.000000	-0.000686
1257.000000	-0.000610
1256.000000	-0.000519
1255.000000	-0.000419
1254.000000	-0.000334
1253.000000	-0.000271
1252.000000	-0.000210
1251.000000	-0.000115
1250.000000	0.000029
1249.000000	0.000201
1248.000000	0.000374
1247.000000	0.000540
1246.000000	0.000713
1245.000000	0.000901
1244.000000	0.001085
1243.000000	0.001232
1242.000000	0.001337
1241.000000	0.001428
1240.000000	0.001535
1239.000000	0.001657
1238.000000	0.001760
1237.000000	0.001817
1236.000000	0.001826
1235.000000	0.001805
1234.000000	0.001767
1233.000000	0.001705
1232.000000	0.001608
1231.000000	0.001478
1230.000000	0.001341
1229.000000	0.001225
1228.000000	0.001136
1227.000000	0.001050
1226.000000	0.000946
1225.000000	0.000826
1224.000000	0.000705
1223.000000	0.000598
1222.000000	0.000508
1221.000000	0.000441
1220.000000	0.000399
1219.000000	0.000374
1218.000000	0.000347
1217.000000	0.000304
1216.000000	0.000253
1215.000000	0.000208
1214.000000	0.000175
1213.000000	0.000153
1212.000000	0.000139
1211.000000	0.000132
1210.000000	0.000126
1209.000000	0.000122
1208.000000	0.000120
1207.000000	0.000121
1206.000000	0.000113
1205.000000	0.000084
1204.000000	0.000038
1203.000000	-0.000004
1202.000000	-0.000026
1201.000000	-0.000032
1200.000000	-0.000029
1199.000000	-0.000019
1198.000000	-0.000008
1197.000000	-0.000008
1196.000000	-0.000022
1195.000000	-0.000032
1194.000000	-0.000007
1193.000000	0.000054
1192.000000	0.000124
1191.000000	0.000174
1190.000000	0.000205
1189.000000	0.000235
1188.000000	0.000265
1187.000000	0.000275
1186.000000	0.000253
1185.000000	0.000215
1184.000000	0.000188
1183.000000	0.000180
1182.000000	0.000182
1181.000000	0.000185
1180.000000	0.000184
1179.000000	0.000170
1178.000000	0.000133
1177.000000	0.000084
1176.000000	0.000046
1175.000000	0.000033
1174.000000	0.000031
1173.000000	0.000027
1172.000000	0.000021
1171.000000	0.000019
1170.000000	0.000015
1169.000000	0.000002
1168.000000	-0.000008
1167.000000	0.000006
1166.000000	0.000041
1165.000000	0.000078
1164.000000	0.000112
1163.000000	0.000158
1162.000000	0.000218
1161.000000	0.000267
1160.000000	0.000279
1159.000000	0.000257
1158.000000	0.000227
1157.000000	0.000207
1156.000000	0.000190
1155.000000	0.000164
1154.000000	0.000132
1153.000000	0.000110
1152.000000	0.000116
1151.000000	0.000151
1150.000000	0.000195
1149.000000	0.000219
1148.000000	0.000207
1147.000000	0.000174
1146.000000	0.000145
1145.000000	0.000135
1144.000000	0.000140
1143.000000	0.000148
1142.000000	0.000156
1141.000000	0.000168
1140.000000	0.000187
1139.000000	0.000206
1138.000000	0.000217
1137.000000	0.000219
1136.000000	0.000229
1135.000000	0.000262
1134.000000	0.000314
1133.000000	0.000360
1132.000000	0.000382
1131.000000	0.000388
1130.000000	0.000390
1129.000000	0.000385
1128.000000	0.000362
1127.000000	0.000332
1126.000000	0.000321
1125.000000	0.000339
1124.000000	0.000359
1123.000000	0.000363
1122.000000	0.000363
1121.000000	0.000386
1120.000000	0.000421
1119.000000	0.000429
1118.000000	0.000391
1117.000000	0.000333
1116.000000	0.000293
1115.000000	0.000277
1114.000000	0.000271
1113.000000	0.000263
1112.000000	0.000255
1111.000000	0.000244
1110.000000	0.000226
1109.000000	0.000205
1108.000000	0.000194
1107.000000	0.000195
1106.000000	0.000200
1105.000000	0.000211
1104.000000	0.000234
1103.000000	0.000260
1102.000000	0.000267
1101.000000	0.000246
1100.000000	0.000217
1099.000000	0.000205
1098.000000	0.000206
1097.000000	0.000197
1096.000000	0.000165
1095.000000	0.000122
1094.000000	0.000094
1093.000000	0.000095
1092.000000	0.000113
1091.000000	0.000122
1090.000000	0.000099
1089.000000	0.000051
1088.000000	0.000003
1087.000000	-0.000032
1086.000000	-0.000063
1085.000000	-0.000103
1084.000000	-0.000142
1083.000000	-0.000162
1082.000000	-0.000161
1081.000000	-0.000159
1080.000000	-0.000174
1079.000000	-0.000214
1078.000000	-0.000278
1077.000000	-0.000358
1076.000000	-0.000435
1075.000000	-0.000488
1074.000000	-0.000518
1073.000000	-0.000547
1072.000000	-0.000592
1071.000000	-0.000643
1070.000000	-0.000674
1069.000000	-0.000672
1068.000000	-0.000648
1067.000000	-0.000628
1066.000000	-0.000630
1065.000000	-0.000650
1064.000000	-0.000669
1063.000000	-0.000680
1062.000000	-0.000701
1061.000000	-0.000754
1060.000000	-0.000834
1059.000000	-0.000911
1058.000000	-0.000952
1057.000000	-0.000952
1056.000000	-0.000931
1055.000000	-0.000914
1054.000000	-0.000912
1053.000000	-0.000911
1052.000000	-0.000892
1051.000000	-0.000857
1050.000000	-0.000830
1049.000000	-0.000830
1048.000000	-0.000853
1047.000000	-0.000891
1046.000000	-0.000953
1045.000000	-0.001045
1044.000000	-0.001132
1043.000000	-0.001161
1042.000000	-0.001110
1041.000000	-0.001017
1040.000000	-0.000944
1039.000000	-0.000927
1038.000000	-0.000962
1037.000000	-0.001011
1036.000000	-0.001043
1035.000000	-0.001050
1034.000000	-0.001055
1033.000000	-0.001081
1032.000000	-0.001108
1031.000000	-0.001098
1030.000000	-0.001045
1029.000000	-0.000999
1028.000000	-0.001005
1027.000000	-0.001051
1026.000000	-0.001077
1025.000000	-0.001046
1024.000000	-0.000975
1023.000000	-0.000905
1022.000000	-0.000857
1021.000000	-0.000817
1020.000000	-0.000771
1019.000000	-0.000732
1018.000000	-0.000720
1017.000000	-0.000735
1016.000000	-0.000746
1015.000000	-0.000730
1014.000000	-0.000703
1013.000000	-0.000698
1012.000000	-0.000708
1011.000000	-0.000688
1010.000000	-0.000610
1009.000000	-0.000501
1008.000000	-0.000416
1007.000000	-0.000382
1006.000000	-0.000375
1005.000000	-0.000356
1004.000000	-0.000310
1003.000000	-0.000256
1002.000000	-0.000216
1001.000000	-0.000189
1000.000000	-0.000146
999.000000	-0.000067
998.000000	0.000029
997.000000	0.000096
996.000000	0.000118
995.000000	0.000127
994.000000	0.000165
993.000000	0.000234
992.000000	0.000295
991.000000	0.000319
990.000000	0.000314
989.000000	0.000311
988.000000	0.000340
987.000000	0.000401
986.000000	0.000475
985.000000	0.000536
984.000000	0.000583
983.000000	0.000639
982.000000	0.000720
981.000000	0.000806
980.000000	0.000860
979.000000	0.000874
978.000000	0.000874
977.000000	0.000884
976.000000	0.000896
975.000000	0.000886
974.000000	0.000848
973.000000	0.000803
972.000000	0.000774
971.000000	0.000763
970.000000	0.000766
969.000000	0.000783
968.000000	0.000821
967.000000	0.000873
966.000000	0.000919
965.000000	0.000942
964.000000	0.000941
963.000000	0.000920
962.000000	0.000885
961.000000	0.000842
960.000000	0.000820
959.000000	0.000851
958.000000	0.000943
957.000000	0.001054
956.000000	0.001116
955.000000	0.001095
954.000000	0.001021
953.000000	0.000950
952.000000	0.000912
951.000000	0.000893
950.000000	0.000866
949.000000	0.000828
948.000000	0.000801
947.000000	0.000795
946.000000	0.000796
945.000000	0.000783
944.000000	0.000754
943.000000	0.000723
942.000000	0.000708
941.000000	0.000711
940.000000	0.000722
939.000000	0.000729
938.000000	0.000727
937.000000	0.000724
936.000000	0.000728
935.000000	0.000726
934.000000	0.000698
933.000000	0.000648
932.000000	0.000607
931.000000	0.000606
930.000000	0.000643
929.000000	0.000700
928.000000	0.000758
927.000000	0.000802
926.000000	0.000810
925.000000	0.000768
924.000000	0.000687
923.000000	0.000591
922.000000	0.000507
921.000000	0.000453
920.000000	0.000447
919.000000	0.000488
918.000000	0.000545
917.000000	0.000587
916.000000	0.000615
915.000000	0.000651
914.000000	0.000686
913.000000	0.000687
912.000000	0.000651
911.000000	0.000612
910.000000	0.000604
909.000000	0.000622
908.000000	0.000642
907.000000	0.000657
906.000000	0.000672
905.000000	0.000687
904.000000	0.000700
903.000000	0.000713
902.000000	0.000728
901.000000	0.000742
900.000000	0.000764
899.000000	0.000809
898.000000	0.000871
897.000000	0.000919
896.000000	0.000935
895.000000	0.000936
894.000000	0.000950
893.000000	0.000978
892.000000	0.001003
891.000000	0.001014
890.000000	0.001017
889.000000	0.001021
888.000000	0.001029
887.000000	0.001034
886.000000	0.001019
885.000000	0.000975
884.000000	0.000916
883.000000	0.000879
882.000000	0.000891
881.000000	0.000936
880.000000	0.000980
879.000000	0.001006
878.000000	0.001027
877.000000	0.001053
876.000000	0.001081
875.000000	0.001096
874.000000	0.001096
873.000000	0.001089
872.000000	0.001092
871.000000	0.001131
870.000000	0.001218
869.000000	0.001343
868.000000	0.001470
867.000000	0.001555
866.000000	0.001582
865.000000	0.001581
864.000000	0.001602
863.000000	0.001668
862.000000	0.001757
861.000000	0.001838
860.000000	0.001911
859.000000	0.001992
858.000000	0.002089
857.000000	0.002201
856.000000	0.002351
855.000000	0.002561
854.000000	0.002824
853.000000	0.003101
852.000000	0.003358
851.000000	0.003561
850.000000	0.003660
849.000000	0.003612
848.000000	0.003429
847.000000	0.003176
846.000000	0.002900
845.000000	0.002599
844.000000	0.002279
843.000000	0.001991
842.000000	0.001784
841.000000	0.001642
840.000000	0.001507
839.000000	0.001351
838.000000	0.001198
837.000000	0.001076
836.000000	0.000993
835.000000	0.000937
834.000000	0.000895
833.000000	0.000864
832.000000	0.000847
831.000000	0.000855
830.000000	0.000879
829.000000	0.000894
828.000000	0.000881
827.000000	0.000858
826.000000	0.000861
825.000000	0.000908
824.000000	0.000984
823.000000	0.001061
822.000000	0.001124
821.000000	0.001170
820.000000	0.001213
819.000000	0.001260
818.000000	0.001308
817.000000	0.001349
816.000000	0.001383
815.000000	0.001413
814.000000	0.001428
813.000000	0.001406
812.000000	0.001349
811.000000	0.001285
810.000000	0.001237
809.000000	0.001208
808.000000	0.001200
807.000000	0.001214
806.000000	0.001242
805.000000	0.001265
804.000000	0.001284
803.000000	0.001310
802.000000	0.001336
801.000000	0.001332
800.000000	0.001287
799.000000	0.001239
798.000000	0.001236
797.000000	0.001285
796.000000	0.001359
795.000000	0.001418
794.000000	0.001442
793.000000	0.001427
792.000000	0.001389
791.000000	0.001350
790.000000	0.001322
789.000000	0.001308
788.000000	0.001319
787.000000	0.001363
786.000000	0.001422
785.000000	0.001461
784.000000	0.001464
783.000000	0.001446
782.000000	0.001427
781.000000	0.001418
780.000000	0.001420
779.000000	0.001434
778.000000	0.001445
777.000000	0.001443
776.000000	0.001438
775.000000	0.001446
774.000000	0.001464
773.000000	0.001470
772.000000	0.001464
771.000000	0.001464
770.000000	0.001484
769.000000	0.001527
768.000000	0.001602
767.000000	0.001692
766.000000	0.001736
765.000000	0.001693
764.000000	0.001600
763.000000	0.001540
762.000000	0.001540
761.000000	0.001563
760.000000	0.001592
759.000000	0.001649
758.000000	0.001720
757.000000	0.001741
756.000000	0.001680
755.000000	0.001587
754.000000	0.001524
753.000000	0.001509
752.000000	0.001539
751.000000	0.001615
750.000000	0.001706
749.000000	0.001746
748.000000	0.001708
747.000000	0.001630
746.000000	0.001557
745.000000	0.001494
744.000000	0.001447
743.000000	0.001458
742.000000	0.001547
741.000000	0.001681
740.000000	0.001823
739.000000	0.001956
738.000000	0.002050
737.000000	0.002061
736.000000	0.002006
735.000000	0.001966
734.000000	0.001990
733.000000	0.002044
732.000000	0.002093
731.000000	0.002141
730.000000	0.002173
729.000000	0.002138
728.000000	0.002031
727.000000	0.001907
726.000000	0.001827
725.000000	0.001804
724.000000	0.001841
723.000000	0.001964
722.000000	0.002150
721.000000	0.002302
720.000000	0.002336
719.000000	0.002260
718.000000	0.002150
717.000000	0.002073
716.000000	0.002071
715.000000	0.002154
714.000000	0.002268
713.000000	0.002337
712.000000	0.002335
711.000000	0.002301
710.000000	0.002253
709.000000	0.002161
708.000000	0.002029
707.000000	0.001907
706.000000	0.001838
705.000000	0.001820
704.000000	0.001839
703.000000	0.001891
702.000000	0.001938
701.000000	0.001902
700.000000	0.001790
