# Supplementary material for: Real-time monitoring of the reversible capture and release of CO2 on anthraquinone and riboflavin-modified graphitic electrodes using ATR-SEIRAS
Source: Chem Sci. 2025 Nov 4;16(48):23189–202. doi: 10.1039/d5sc05427c (PMC12584010; doi:10.1039/d5sc05427c)
Supplement: SC-016-D5SC05427C-s001 [file SC-016-D5SC05427C-s001.zip › Data Folders/Main Figures/Figure3/3b/046.ASC]

PE IR       SUBTECH     SPECTRUM    ASCII       PEDS        4.00        
   -1
046.ASC
25/02/11
15:07:41.00
25/02/11
15:07:41.00
Administrator

700.000000
#HDR
-1
-1
#GR
Wavenumber
A
1.0
0.0
4000.000000
-1.000000
3301
8
0.004662
-0.004931
#DATA
4000.000000	-0.002673
3999.000000	-0.002705
3998.000000	-0.002716
3997.000000	-0.002711
3996.000000	-0.002705
3995.000000	-0.002707
3994.000000	-0.002714
3993.000000	-0.002710
3992.000000	-0.002687
3991.000000	-0.002660
3990.000000	-0.002652
3989.000000	-0.002670
3988.000000	-0.002700
3987.000000	-0.002722
3986.000000	-0.002728
3985.000000	-0.002731
3984.000000	-0.002739
3983.000000	-0.002748
3982.000000	-0.002751
3981.000000	-0.002744
3980.000000	-0.002736
3979.000000	-0.002731
3978.000000	-0.002723
3977.000000	-0.002705
3976.000000	-0.002675
3975.000000	-0.002642
3974.000000	-0.002618
3973.000000	-0.002610
3972.000000	-0.002618
3971.000000	-0.002643
3970.000000	-0.002683
3969.000000	-0.002725
3968.000000	-0.002754
3967.000000	-0.002755
3966.000000	-0.002731
3965.000000	-0.002696
3964.000000	-0.002673
3963.000000	-0.002676
3962.000000	-0.002704
3961.000000	-0.002740
3960.000000	-0.002763
3959.000000	-0.002761
3958.000000	-0.002734
3957.000000	-0.002697
3956.000000	-0.002665
3955.000000	-0.002645
3954.000000	-0.002638
3953.000000	-0.002639
3952.000000	-0.002640
3951.000000	-0.002638
3950.000000	-0.002629
3949.000000	-0.002619
3948.000000	-0.002614
3947.000000	-0.002621
3946.000000	-0.002633
3945.000000	-0.002641
3944.000000	-0.002637
3943.000000	-0.002624
3942.000000	-0.002615
3941.000000	-0.002622
3940.000000	-0.002642
3939.000000	-0.002666
3938.000000	-0.002683
3937.000000	-0.002685
3936.000000	-0.002674
3935.000000	-0.002661
3934.000000	-0.002662
3933.000000	-0.002683
3932.000000	-0.002715
3931.000000	-0.002737
3930.000000	-0.002731
3929.000000	-0.002704
3928.000000	-0.002674
3927.000000	-0.002653
3926.000000	-0.002640
3925.000000	-0.002631
3924.000000	-0.002628
3923.000000	-0.002631
3922.000000	-0.002639
3921.000000	-0.002648
3920.000000	-0.002660
3919.000000	-0.002673
3918.000000	-0.002687
3917.000000	-0.002696
3916.000000	-0.002698
3915.000000	-0.002699
3914.000000	-0.002704
3913.000000	-0.002711
3912.000000	-0.002708
3911.000000	-0.002689
3910.000000	-0.002656
3909.000000	-0.002621
3908.000000	-0.002599
3907.000000	-0.002597
3906.000000	-0.002608
3905.000000	-0.002615
3904.000000	-0.002613
3903.000000	-0.002610
3902.000000	-0.002621
3901.000000	-0.002649
3900.000000	-0.002681
3899.000000	-0.002698
3898.000000	-0.002698
3897.000000	-0.002689
3896.000000	-0.002688
3895.000000	-0.002703
3894.000000	-0.002723
3893.000000	-0.002731
3892.000000	-0.002717
3891.000000	-0.002691
3890.000000	-0.002670
3889.000000	-0.002661
3888.000000	-0.002654
3887.000000	-0.002634
3886.000000	-0.002601
3885.000000	-0.002573
3884.000000	-0.002569
3883.000000	-0.002589
3882.000000	-0.002614
3881.000000	-0.002626
3880.000000	-0.002617
3879.000000	-0.002596
3878.000000	-0.002582
3877.000000	-0.002593
3876.000000	-0.002624
3875.000000	-0.002652
3874.000000	-0.002659
3873.000000	-0.002652
3872.000000	-0.002644
3871.000000	-0.002641
3870.000000	-0.002639
3869.000000	-0.002637
3868.000000	-0.002636
3867.000000	-0.002637
3866.000000	-0.002636
3865.000000	-0.002627
3864.000000	-0.002612
3863.000000	-0.002596
3862.000000	-0.002590
3861.000000	-0.002603
3860.000000	-0.002631
3859.000000	-0.002651
3858.000000	-0.002640
3857.000000	-0.002600
3856.000000	-0.002556
3855.000000	-0.002521
3854.000000	-0.002512
3853.000000	-0.002536
3852.000000	-0.002579
3851.000000	-0.002616
3850.000000	-0.002632
3849.000000	-0.002632
3848.000000	-0.002625
3847.000000	-0.002620
3846.000000	-0.002622
3845.000000	-0.002625
3844.000000	-0.002616
3843.000000	-0.002592
3842.000000	-0.002569
3841.000000	-0.002563
3840.000000	-0.002576
3839.000000	-0.002594
3838.000000	-0.002600
3837.000000	-0.002586
3836.000000	-0.002562
3835.000000	-0.002545
3834.000000	-0.002544
3833.000000	-0.002552
3832.000000	-0.002557
3831.000000	-0.002554
3830.000000	-0.002550
3829.000000	-0.002552
3828.000000	-0.002561
3827.000000	-0.002572
3826.000000	-0.002586
3825.000000	-0.002611
3824.000000	-0.002654
3823.000000	-0.002692
3822.000000	-0.002697
3821.000000	-0.002667
3820.000000	-0.002629
3819.000000	-0.002611
3818.000000	-0.002619
3817.000000	-0.002639
3816.000000	-0.002657
3815.000000	-0.002662
3814.000000	-0.002652
3813.000000	-0.002635
3812.000000	-0.002625
3811.000000	-0.002635
3810.000000	-0.002667
3809.000000	-0.002702
3808.000000	-0.002715
3807.000000	-0.002701
3806.000000	-0.002675
3805.000000	-0.002657
3804.000000	-0.002644
3803.000000	-0.002618
3802.000000	-0.002572
3801.000000	-0.002530
3800.000000	-0.002516
3799.000000	-0.002529
3798.000000	-0.002550
3797.000000	-0.002567
3796.000000	-0.002585
3795.000000	-0.002610
3794.000000	-0.002639
3793.000000	-0.002655
3792.000000	-0.002646
3791.000000	-0.002626
3790.000000	-0.002615
3789.000000	-0.002622
3788.000000	-0.002634
3787.000000	-0.002630
3786.000000	-0.002609
3785.000000	-0.002593
3784.000000	-0.002606
3783.000000	-0.002651
3782.000000	-0.002701
3781.000000	-0.002719
3780.000000	-0.002690
3779.000000	-0.002631
3778.000000	-0.002576
3777.000000	-0.002547
3776.000000	-0.002544
3775.000000	-0.002559
3774.000000	-0.002584
3773.000000	-0.002608
3772.000000	-0.002624
3771.000000	-0.002626
3770.000000	-0.002621
3769.000000	-0.002617
3768.000000	-0.002618
3767.000000	-0.002621
3766.000000	-0.002625
3765.000000	-0.002632
3764.000000	-0.002643
3763.000000	-0.002657
3762.000000	-0.002667
3761.000000	-0.002666
3760.000000	-0.002654
3759.000000	-0.002633
3758.000000	-0.002613
3757.000000	-0.002606
3756.000000	-0.002615
3755.000000	-0.002632
3754.000000	-0.002642
3753.000000	-0.002635
3752.000000	-0.002612
3751.000000	-0.002577
3750.000000	-0.002534
3749.000000	-0.002494
3748.000000	-0.002481
3747.000000	-0.002506
3746.000000	-0.002534
3745.000000	-0.002516
3744.000000	-0.002466
3743.000000	-0.002434
3742.000000	-0.002444
3741.000000	-0.002477
3740.000000	-0.002506
3739.000000	-0.002523
3738.000000	-0.002538
3737.000000	-0.002573
3736.000000	-0.002650
3735.000000	-0.002764
3734.000000	-0.002876
3733.000000	-0.002932
3732.000000	-0.002917
3731.000000	-0.002860
3730.000000	-0.002800
3729.000000	-0.002755
3728.000000	-0.002721
3727.000000	-0.002700
3726.000000	-0.002698
3725.000000	-0.002712
3724.000000	-0.002731
3723.000000	-0.002744
3722.000000	-0.002746
3721.000000	-0.002736
3720.000000	-0.002715
3719.000000	-0.002688
3718.000000	-0.002663
3717.000000	-0.002646
3716.000000	-0.002648
3715.000000	-0.002666
3714.000000	-0.002683
3713.000000	-0.002677
3712.000000	-0.002646
3711.000000	-0.002616
3710.000000	-0.002608
3709.000000	-0.002621
3708.000000	-0.002643
3707.000000	-0.002667
3706.000000	-0.002689
3705.000000	-0.002710
3704.000000	-0.002724
3703.000000	-0.002721
3702.000000	-0.002699
3701.000000	-0.002665
3700.000000	-0.002642
3699.000000	-0.002646
3698.000000	-0.002672
3697.000000	-0.002698
3696.000000	-0.002700
3695.000000	-0.002679
3694.000000	-0.002654
3693.000000	-0.002652
3692.000000	-0.002678
3691.000000	-0.002709
3690.000000	-0.002714
3689.000000	-0.002679
3688.000000	-0.002625
3687.000000	-0.002590
3686.000000	-0.002591
3685.000000	-0.002615
3684.000000	-0.002633
3683.000000	-0.002628
3682.000000	-0.002605
3681.000000	-0.002574
3680.000000	-0.002544
3679.000000	-0.002521
3678.000000	-0.002511
3677.000000	-0.002506
3676.000000	-0.002498
3675.000000	-0.002495
3674.000000	-0.002503
3673.000000	-0.002522
3672.000000	-0.002544
3671.000000	-0.002563
3670.000000	-0.002580
3669.000000	-0.002605
3668.000000	-0.002634
3667.000000	-0.002655
3666.000000	-0.002661
3665.000000	-0.002658
3664.000000	-0.002655
3663.000000	-0.002656
3662.000000	-0.002655
3661.000000	-0.002647
3660.000000	-0.002634
3659.000000	-0.002622
3658.000000	-0.002611
3657.000000	-0.002591
3656.000000	-0.002567
3655.000000	-0.002552
3654.000000	-0.002556
3653.000000	-0.002575
3652.000000	-0.002589
3651.000000	-0.002584
3650.000000	-0.002563
3649.000000	-0.002548
3648.000000	-0.002552
3647.000000	-0.002570
3646.000000	-0.002588
3645.000000	-0.002595
3644.000000	-0.002591
3643.000000	-0.002579
3642.000000	-0.002572
3641.000000	-0.002579
3640.000000	-0.002600
3639.000000	-0.002632
3638.000000	-0.002674
3637.000000	-0.002719
3636.000000	-0.002748
3635.000000	-0.002742
3634.000000	-0.002706
3633.000000	-0.002662
3632.000000	-0.002635
3631.000000	-0.002622
3630.000000	-0.002603
3629.000000	-0.002580
3628.000000	-0.002582
3627.000000	-0.002621
3626.000000	-0.002683
3625.000000	-0.002746
3624.000000	-0.002795
3623.000000	-0.002831
3622.000000	-0.002862
3621.000000	-0.002881
3620.000000	-0.002866
3619.000000	-0.002804
3618.000000	-0.002711
3617.000000	-0.002627
3616.000000	-0.002583
3615.000000	-0.002587
3614.000000	-0.002619
3613.000000	-0.002656
3612.000000	-0.002684
3611.000000	-0.002695
3610.000000	-0.002688
3609.000000	-0.002675
3608.000000	-0.002670
3607.000000	-0.002681
3606.000000	-0.002700
3605.000000	-0.002710
3604.000000	-0.002703
3603.000000	-0.002684
3602.000000	-0.002663
3601.000000	-0.002652
3600.000000	-0.002655
3599.000000	-0.002658
3598.000000	-0.002647
3597.000000	-0.002616
3596.000000	-0.002574
3595.000000	-0.002538
3594.000000	-0.002522
3593.000000	-0.002529
3592.000000	-0.002552
3591.000000	-0.002579
3590.000000	-0.002599
3589.000000	-0.002602
3588.000000	-0.002590
3587.000000	-0.002573
3586.000000	-0.002560
3585.000000	-0.002559
3584.000000	-0.002574
3583.000000	-0.002600
3582.000000	-0.002617
3581.000000	-0.002608
3580.000000	-0.002573
3579.000000	-0.002534
3578.000000	-0.002509
3577.000000	-0.002503
3576.000000	-0.002503
3575.000000	-0.002503
3574.000000	-0.002502
3573.000000	-0.002505
3572.000000	-0.002513
3571.000000	-0.002526
3570.000000	-0.002535
3569.000000	-0.002531
3568.000000	-0.002507
3567.000000	-0.002478
3566.000000	-0.002463
3565.000000	-0.002472
3564.000000	-0.002492
3563.000000	-0.002507
3562.000000	-0.002508
3561.000000	-0.002503
3560.000000	-0.002504
3559.000000	-0.002512
3558.000000	-0.002517
3557.000000	-0.002516
3556.000000	-0.002521
3555.000000	-0.002541
3554.000000	-0.002566
3553.000000	-0.002575
3552.000000	-0.002557
3551.000000	-0.002523
3550.000000	-0.002499
3549.000000	-0.002498
3548.000000	-0.002518
3547.000000	-0.002542
3546.000000	-0.002553
3545.000000	-0.002549
3544.000000	-0.002542
3543.000000	-0.002540
3542.000000	-0.002538
3541.000000	-0.002528
3540.000000	-0.002509
3539.000000	-0.002490
3538.000000	-0.002483
3537.000000	-0.002491
3536.000000	-0.002506
3535.000000	-0.002512
3534.000000	-0.002497
3533.000000	-0.002461
3532.000000	-0.002413
3531.000000	-0.002375
3530.000000	-0.002362
3529.000000	-0.002377
3528.000000	-0.002408
3527.000000	-0.002435
3526.000000	-0.002443
3525.000000	-0.002425
3524.000000	-0.002393
3523.000000	-0.002369
3522.000000	-0.002368
3521.000000	-0.002378
3520.000000	-0.002378
3519.000000	-0.002357
3518.000000	-0.002331
3517.000000	-0.002323
3516.000000	-0.002338
3515.000000	-0.002360
3514.000000	-0.002370
3513.000000	-0.002364
3512.000000	-0.002357
3511.000000	-0.002362
3510.000000	-0.002378
3509.000000	-0.002390
3508.000000	-0.002389
3507.000000	-0.002377
3506.000000	-0.002364
3505.000000	-0.002358
3504.000000	-0.002359
3503.000000	-0.002369
3502.000000	-0.002388
3501.000000	-0.002408
3500.000000	-0.002413
3499.000000	-0.002395
3498.000000	-0.002361
3497.000000	-0.002337
3496.000000	-0.002337
3495.000000	-0.002356
3494.000000	-0.002371
3493.000000	-0.002362
3492.000000	-0.002334
3491.000000	-0.002304
3490.000000	-0.002284
3489.000000	-0.002276
3488.000000	-0.002268
3487.000000	-0.002259
3486.000000	-0.002255
3485.000000	-0.002260
3484.000000	-0.002266
3483.000000	-0.002256
3482.000000	-0.002225
3481.000000	-0.002188
3480.000000	-0.002172
3479.000000	-0.002189
3478.000000	-0.002228
3477.000000	-0.002264
3476.000000	-0.002274
3475.000000	-0.002257
3474.000000	-0.002234
3473.000000	-0.002226
3472.000000	-0.002239
3471.000000	-0.002259
3470.000000	-0.002269
3469.000000	-0.002259
3468.000000	-0.002232
3467.000000	-0.002198
3466.000000	-0.002172
3465.000000	-0.002167
3464.000000	-0.002188
3463.000000	-0.002222
3462.000000	-0.002245
3461.000000	-0.002241
3460.000000	-0.002210
3459.000000	-0.002171
3458.000000	-0.002149
3457.000000	-0.002151
3456.000000	-0.002165
3455.000000	-0.002173
3454.000000	-0.002165
3453.000000	-0.002153
3452.000000	-0.002148
3451.000000	-0.002150
3450.000000	-0.002144
3449.000000	-0.002125
3448.000000	-0.002106
3447.000000	-0.002104
3446.000000	-0.002119
3445.000000	-0.002134
3444.000000	-0.002133
3443.000000	-0.002120
3442.000000	-0.002107
3441.000000	-0.002102
3440.000000	-0.002099
3439.000000	-0.002088
3438.000000	-0.002072
3437.000000	-0.002062
3436.000000	-0.002066
3435.000000	-0.002077
3434.000000	-0.002078
3433.000000	-0.002059
3432.000000	-0.002027
3431.000000	-0.002007
3430.000000	-0.002021
3429.000000	-0.002066
3428.000000	-0.002116
3427.000000	-0.002140
3426.000000	-0.002125
3425.000000	-0.002089
3424.000000	-0.002058
3423.000000	-0.002043
3422.000000	-0.002038
3421.000000	-0.002034
3420.000000	-0.002035
3419.000000	-0.002043
3418.000000	-0.002048
3417.000000	-0.002034
3416.000000	-0.001997
3415.000000	-0.001956
3414.000000	-0.001938
3413.000000	-0.001958
3412.000000	-0.002001
3411.000000	-0.002038
3410.000000	-0.002046
3409.000000	-0.002025
3408.000000	-0.001991
3407.000000	-0.001961
3406.000000	-0.001945
3405.000000	-0.001942
3404.000000	-0.001950
3403.000000	-0.001965
3402.000000	-0.001976
3401.000000	-0.001972
3400.000000	-0.001951
3399.000000	-0.001924
3398.000000	-0.001907
3397.000000	-0.001905
3396.000000	-0.001914
3395.000000	-0.001926
3394.000000	-0.001936
3393.000000	-0.001943
3392.000000	-0.001947
3391.000000	-0.001945
3390.000000	-0.001932
3389.000000	-0.001904
3388.000000	-0.001868
3387.000000	-0.001832
3386.000000	-0.001810
3385.000000	-0.001807
3384.000000	-0.001821
3383.000000	-0.001841
3382.000000	-0.001856
3381.000000	-0.001867
3380.000000	-0.001887
3379.000000	-0.001927
3378.000000	-0.001980
3377.000000	-0.002021
3376.000000	-0.002026
3375.000000	-0.001997
3374.000000	-0.001958
3373.000000	-0.001930
3372.000000	-0.001918
3371.000000	-0.001912
3370.000000	-0.001904
3369.000000	-0.001895
3368.000000	-0.001894
3367.000000	-0.001904
3366.000000	-0.001918
3365.000000	-0.001932
3364.000000	-0.001941
3363.000000	-0.001944
3362.000000	-0.001941
3361.000000	-0.001938
3360.000000	-0.001939
3359.000000	-0.001947
3358.000000	-0.001954
3357.000000	-0.001951
3356.000000	-0.001932
3355.000000	-0.001904
3354.000000	-0.001883
3353.000000	-0.001882
3352.000000	-0.001898
3351.000000	-0.001920
3350.000000	-0.001938
3349.000000	-0.001950
3348.000000	-0.001963
3347.000000	-0.001980
3346.000000	-0.001997
3345.000000	-0.002010
3344.000000	-0.002012
3343.000000	-0.002003
3342.000000	-0.001990
3341.000000	-0.001984
3340.000000	-0.001989
3339.000000	-0.002003
3338.000000	-0.002015
3337.000000	-0.002024
3336.000000	-0.002037
3335.000000	-0.002054
3334.000000	-0.002065
3333.000000	-0.002058
3332.000000	-0.002042
3331.000000	-0.002038
3330.000000	-0.002052
3329.000000	-0.002072
3328.000000	-0.002079
3327.000000	-0.002068
3326.000000	-0.002052
3325.000000	-0.002046
3324.000000	-0.002059
3323.000000	-0.002091
3322.000000	-0.002128
3321.000000	-0.002158
3320.000000	-0.002171
3319.000000	-0.002167
3318.000000	-0.002157
3317.000000	-0.002152
3316.000000	-0.002159
3315.000000	-0.002176
3314.000000	-0.002190
3313.000000	-0.002194
3312.000000	-0.002186
3311.000000	-0.002172
3310.000000	-0.002156
3309.000000	-0.002136
3308.000000	-0.002116
3307.000000	-0.002103
3306.000000	-0.002106
3305.000000	-0.002121
3304.000000	-0.002136
3303.000000	-0.002143
3302.000000	-0.002144
3301.000000	-0.002147
3300.000000	-0.002150
3299.000000	-0.002147
3298.000000	-0.002138
3297.000000	-0.002131
3296.000000	-0.002135
3295.000000	-0.002148
3294.000000	-0.002162
3293.000000	-0.002165
3292.000000	-0.002154
3291.000000	-0.002131
3290.000000	-0.002109
3289.000000	-0.002096
3288.000000	-0.002103
3287.000000	-0.002131
3286.000000	-0.002172
3285.000000	-0.002208
3284.000000	-0.002227
3283.000000	-0.002224
3282.000000	-0.002202
3281.000000	-0.002167
3280.000000	-0.002118
3279.000000	-0.002063
3278.000000	-0.002017
3277.000000	-0.002002
3276.000000	-0.002026
3275.000000	-0.002077
3274.000000	-0.002130
3273.000000	-0.002167
3272.000000	-0.002179
3271.000000	-0.002168
3270.000000	-0.002147
3269.000000	-0.002131
3268.000000	-0.002131
3267.000000	-0.002144
3266.000000	-0.002156
3265.000000	-0.002161
3264.000000	-0.002164
3263.000000	-0.002172
3262.000000	-0.002186
3261.000000	-0.002204
3260.000000	-0.002224
3259.000000	-0.002243
3258.000000	-0.002254
3257.000000	-0.002250
3256.000000	-0.002235
3255.000000	-0.002212
3254.000000	-0.002186
3253.000000	-0.002167
3252.000000	-0.002166
3251.000000	-0.002189
3250.000000	-0.002221
3249.000000	-0.002240
3248.000000	-0.002242
3247.000000	-0.002244
3246.000000	-0.002254
3245.000000	-0.002263
3244.000000	-0.002257
3243.000000	-0.002238
3242.000000	-0.002218
3241.000000	-0.002201
3240.000000	-0.002181
3239.000000	-0.002155
3238.000000	-0.002134
3237.000000	-0.002128
3236.000000	-0.002144
3235.000000	-0.002179
3234.000000	-0.002222
3233.000000	-0.002255
3232.000000	-0.002265
3231.000000	-0.002256
3230.000000	-0.002248
3229.000000	-0.002256
3228.000000	-0.002278
3227.000000	-0.002296
3226.000000	-0.002299
3225.000000	-0.002292
3224.000000	-0.002292
3223.000000	-0.002308
3222.000000	-0.002335
3221.000000	-0.002352
3220.000000	-0.002346
3219.000000	-0.002323
3218.000000	-0.002303
3217.000000	-0.002305
3216.000000	-0.002329
3215.000000	-0.002363
3214.000000	-0.002391
3213.000000	-0.002407
3212.000000	-0.002407
3211.000000	-0.002390
3210.000000	-0.002358
3209.000000	-0.002325
3208.000000	-0.002300
3207.000000	-0.002289
3206.000000	-0.002292
3205.000000	-0.002309
3204.000000	-0.002339
3203.000000	-0.002377
3202.000000	-0.002413
3201.000000	-0.002442
3200.000000	-0.002462
3199.000000	-0.002473
3198.000000	-0.002472
3197.000000	-0.002469
3196.000000	-0.002480
3195.000000	-0.002517
3194.000000	-0.002562
3193.000000	-0.002581
3192.000000	-0.002559
3191.000000	-0.002512
3190.000000	-0.002476
3189.000000	-0.002471
3188.000000	-0.002490
3187.000000	-0.002509
3186.000000	-0.002504
3185.000000	-0.002473
3184.000000	-0.002434
3183.000000	-0.002407
3182.000000	-0.002401
3181.000000	-0.002414
3180.000000	-0.002438
3179.000000	-0.002461
3178.000000	-0.002470
3177.000000	-0.002463
3176.000000	-0.002450
3175.000000	-0.002449
3174.000000	-0.002463
3173.000000	-0.002481
3172.000000	-0.002488
3171.000000	-0.002483
3170.000000	-0.002477
3169.000000	-0.002477
3168.000000	-0.002486
3167.000000	-0.002500
3166.000000	-0.002515
3165.000000	-0.002527
3164.000000	-0.002536
3163.000000	-0.002552
3162.000000	-0.002576
3161.000000	-0.002599
3160.000000	-0.002603
3159.000000	-0.002586
3158.000000	-0.002569
3157.000000	-0.002570
3156.000000	-0.002584
3155.000000	-0.002589
3154.000000	-0.002576
3153.000000	-0.002559
3152.000000	-0.002551
3151.000000	-0.002550
3150.000000	-0.002549
3149.000000	-0.002547
3148.000000	-0.002554
3147.000000	-0.002576
3146.000000	-0.002600
3145.000000	-0.002606
3144.000000	-0.002585
3143.000000	-0.002552
3142.000000	-0.002529
3141.000000	-0.002528
3140.000000	-0.002544
3139.000000	-0.002565
3138.000000	-0.002586
3137.000000	-0.002609
3136.000000	-0.002630
3135.000000	-0.002635
3134.000000	-0.002619
3133.000000	-0.002593
3132.000000	-0.002578
3131.000000	-0.002584
3130.000000	-0.002605
3129.000000	-0.002626
3128.000000	-0.002635
3127.000000	-0.002633
3126.000000	-0.002627
3125.000000	-0.002622
3124.000000	-0.002614
3123.000000	-0.002602
3122.000000	-0.002585
3121.000000	-0.002568
3120.000000	-0.002556
3119.000000	-0.002547
3118.000000	-0.002544
3117.000000	-0.002550
3116.000000	-0.002565
3115.000000	-0.002577
3114.000000	-0.002578
3113.000000	-0.002577
3112.000000	-0.002590
3111.000000	-0.002619
3110.000000	-0.002643
3109.000000	-0.002636
3108.000000	-0.002601
3107.000000	-0.002563
3106.000000	-0.002548
3105.000000	-0.002559
3104.000000	-0.002582
3103.000000	-0.002599
3102.000000	-0.002600
3101.000000	-0.002588
3100.000000	-0.002577
3099.000000	-0.002581
3098.000000	-0.002607
3097.000000	-0.002647
3096.000000	-0.002692
3095.000000	-0.002728
3094.000000	-0.002742
3093.000000	-0.002729
3092.000000	-0.002699
3091.000000	-0.002670
3090.000000	-0.002654
3089.000000	-0.002649
3088.000000	-0.002649
3087.000000	-0.002657
3086.000000	-0.002674
3085.000000	-0.002694
3084.000000	-0.002703
3083.000000	-0.002696
3082.000000	-0.002677
3081.000000	-0.002652
3080.000000	-0.002628
3079.000000	-0.002618
3078.000000	-0.002630
3077.000000	-0.002665
3076.000000	-0.002703
3075.000000	-0.002727
3074.000000	-0.002731
3073.000000	-0.002729
3072.000000	-0.002733
3071.000000	-0.002751
3070.000000	-0.002774
3069.000000	-0.002787
3068.000000	-0.002778
3067.000000	-0.002751
3066.000000	-0.002722
3065.000000	-0.002713
3064.000000	-0.002725
3063.000000	-0.002743
3062.000000	-0.002750
3061.000000	-0.002740
3060.000000	-0.002723
3059.000000	-0.002711
3058.000000	-0.002709
3057.000000	-0.002710
3056.000000	-0.002707
3055.000000	-0.002700
3054.000000	-0.002704
3053.000000	-0.002737
3052.000000	-0.002796
3051.000000	-0.002853
3050.000000	-0.002878
3049.000000	-0.002864
3048.000000	-0.002824
3047.000000	-0.002780
3046.000000	-0.002742
3045.000000	-0.002719
3044.000000	-0.002728
3043.000000	-0.002773
3042.000000	-0.002833
3041.000000	-0.002868
3040.000000	-0.002859
3039.000000	-0.002824
3038.000000	-0.002795
3037.000000	-0.002787
3036.000000	-0.002792
3035.000000	-0.002808
3034.000000	-0.002840
3033.000000	-0.002884
3032.000000	-0.002920
3031.000000	-0.002927
3030.000000	-0.002901
3029.000000	-0.002853
3028.000000	-0.002801
3027.000000	-0.002761
3026.000000	-0.002749
3025.000000	-0.002770
3024.000000	-0.002810
3023.000000	-0.002842
3022.000000	-0.002850
3021.000000	-0.002837
3020.000000	-0.002818
3019.000000	-0.002801
3018.000000	-0.002793
3017.000000	-0.002811
3016.000000	-0.002874
3015.000000	-0.002975
3014.000000	-0.003070
3013.000000	-0.003109
3012.000000	-0.003076
3011.000000	-0.002998
3010.000000	-0.002921
3009.000000	-0.002878
3008.000000	-0.002874
3007.000000	-0.002901
3006.000000	-0.002948
3005.000000	-0.003002
3004.000000	-0.003043
3003.000000	-0.003059
3002.000000	-0.003060
3001.000000	-0.003067
3000.000000	-0.003093
2999.000000	-0.003133
2998.000000	-0.003172
2997.000000	-0.003207
2996.000000	-0.003242
2995.000000	-0.003267
2994.000000	-0.003266
2993.000000	-0.003231
2992.000000	-0.003181
2991.000000	-0.003147
2990.000000	-0.003151
2989.000000	-0.003196
2988.000000	-0.003268
2987.000000	-0.003349
2986.000000	-0.003417
2985.000000	-0.003464
2984.000000	-0.003504
2983.000000	-0.003555
2982.000000	-0.003626
2981.000000	-0.003709
2980.000000	-0.003797
2979.000000	-0.003894
2978.000000	-0.004011
2977.000000	-0.004143
2976.000000	-0.004276
2975.000000	-0.004398
2974.000000	-0.004510
2973.000000	-0.004618
2972.000000	-0.004722
2971.000000	-0.004813
2970.000000	-0.004882
2969.000000	-0.004921
2968.000000	-0.004931
2967.000000	-0.004916
2966.000000	-0.004882
2965.000000	-0.004831
2964.000000	-0.004762
2963.000000	-0.004672
2962.000000	-0.004565
2961.000000	-0.004451
2960.000000	-0.004347
2959.000000	-0.004263
2958.000000	-0.004199
2957.000000	-0.004145
2956.000000	-0.004079
2955.000000	-0.003989
2954.000000	-0.003879
2953.000000	-0.003773
2952.000000	-0.003702
2951.000000	-0.003688
2950.000000	-0.003731
2949.000000	-0.003811
2948.000000	-0.003901
2947.000000	-0.003980
2946.000000	-0.004046
2945.000000	-0.004113
2944.000000	-0.004196
2943.000000	-0.004300
2942.000000	-0.004409
2941.000000	-0.004498
2940.000000	-0.004550
2939.000000	-0.004560
2938.000000	-0.004533
2937.000000	-0.004483
2936.000000	-0.004430
2935.000000	-0.004391
2934.000000	-0.004366
2933.000000	-0.004345
2932.000000	-0.004316
2931.000000	-0.004275
2930.000000	-0.004224
2929.000000	-0.004160
2928.000000	-0.004085
2927.000000	-0.004007
2926.000000	-0.003942
2925.000000	-0.003902
2924.000000	-0.003882
2923.000000	-0.003877
2922.000000	-0.003879
2921.000000	-0.003883
2920.000000	-0.003873
2919.000000	-0.003836
2918.000000	-0.003780
2917.000000	-0.003728
2916.000000	-0.003707
2915.000000	-0.003721
2914.000000	-0.003750
2913.000000	-0.003774
2912.000000	-0.003785
2911.000000	-0.003787
2910.000000	-0.003785
2909.000000	-0.003776
2908.000000	-0.003761
2907.000000	-0.003743
2906.000000	-0.003734
2905.000000	-0.003736
2904.000000	-0.003743
2903.000000	-0.003750
2902.000000	-0.003757
2901.000000	-0.003761
2900.000000	-0.003759
2899.000000	-0.003742
2898.000000	-0.003715
2897.000000	-0.003694
2896.000000	-0.003697
2895.000000	-0.003726
2894.000000	-0.003766
2893.000000	-0.003794
2892.000000	-0.003802
2891.000000	-0.003800
2890.000000	-0.003804
2889.000000	-0.003827
2888.000000	-0.003873
2887.000000	-0.003936
2886.000000	-0.004001
2885.000000	-0.004057
2884.000000	-0.004101
2883.000000	-0.004146
2882.000000	-0.004205
2881.000000	-0.004275
2880.000000	-0.004331
2879.000000	-0.004352
2878.000000	-0.004336
2877.000000	-0.004299
2876.000000	-0.004254
2875.000000	-0.004199
2874.000000	-0.004130
2873.000000	-0.004057
2872.000000	-0.004002
2871.000000	-0.003982
2870.000000	-0.003989
2869.000000	-0.003995
2868.000000	-0.003975
2867.000000	-0.003928
2866.000000	-0.003876
2865.000000	-0.003837
2864.000000	-0.003808
2863.000000	-0.003775
2862.000000	-0.003733
2861.000000	-0.003694
2860.000000	-0.003667
2859.000000	-0.003646
2858.000000	-0.003617
2857.000000	-0.003574
2856.000000	-0.003521
2855.000000	-0.003461
2854.000000	-0.003399
2853.000000	-0.003345
2852.000000	-0.003311
2851.000000	-0.003301
2850.000000	-0.003300
2849.000000	-0.003298
2848.000000	-0.003294
2847.000000	-0.003292
2846.000000	-0.003279
2845.000000	-0.003242
2844.000000	-0.003182
2843.000000	-0.003125
2842.000000	-0.003096
2841.000000	-0.003099
2840.000000	-0.003114
2839.000000	-0.003119
2838.000000	-0.003103
2837.000000	-0.003072
2836.000000	-0.003042
2835.000000	-0.003026
2834.000000	-0.003029
2833.000000	-0.003038
2832.000000	-0.003039
2831.000000	-0.003027
2830.000000	-0.003002
2829.000000	-0.002969
2828.000000	-0.002934
2827.000000	-0.002903
2826.000000	-0.002888
2825.000000	-0.002896
2824.000000	-0.002922
2823.000000	-0.002953
2822.000000	-0.002973
2821.000000	-0.002971
2820.000000	-0.002949
2819.000000	-0.002920
2818.000000	-0.002899
2817.000000	-0.002891
2816.000000	-0.002890
2815.000000	-0.002890
2814.000000	-0.002891
2813.000000	-0.002897
2812.000000	-0.002905
2811.000000	-0.002905
2810.000000	-0.002890
2809.000000	-0.002864
2808.000000	-0.002838
2807.000000	-0.002818
2806.000000	-0.002804
2805.000000	-0.002799
2804.000000	-0.002809
2803.000000	-0.002827
2802.000000	-0.002839
2801.000000	-0.002834
2800.000000	-0.002813
2799.000000	-0.002797
2798.000000	-0.002798
2797.000000	-0.002817
2796.000000	-0.002837
2795.000000	-0.002847
2794.000000	-0.002842
2793.000000	-0.002828
2792.000000	-0.002813
2791.000000	-0.002803
2790.000000	-0.002799
2789.000000	-0.002800
2788.000000	-0.002804
2787.000000	-0.002811
2786.000000	-0.002817
2785.000000	-0.002817
2784.000000	-0.002812
2783.000000	-0.002808
2782.000000	-0.002807
2781.000000	-0.002810
2780.000000	-0.002811
2779.000000	-0.002809
2778.000000	-0.002808
2777.000000	-0.002804
2776.000000	-0.002790
2775.000000	-0.002765
2774.000000	-0.002736
2773.000000	-0.002716
2772.000000	-0.002710
2771.000000	-0.002712
2770.000000	-0.002714
2769.000000	-0.002712
2768.000000	-0.002710
2767.000000	-0.002716
2766.000000	-0.002735
2765.000000	-0.002764
2764.000000	-0.002791
2763.000000	-0.002799
2762.000000	-0.002783
2761.000000	-0.002753
2760.000000	-0.002726
2759.000000	-0.002710
2758.000000	-0.002705
2757.000000	-0.002709
2756.000000	-0.002714
2755.000000	-0.002715
2754.000000	-0.002715
2753.000000	-0.002720
2752.000000	-0.002734
2751.000000	-0.002749
2750.000000	-0.002754
2749.000000	-0.002742
2748.000000	-0.002720
2747.000000	-0.002696
2746.000000	-0.002670
2745.000000	-0.002647
2744.000000	-0.002642
2743.000000	-0.002664
2742.000000	-0.002701
2741.000000	-0.002728
2740.000000	-0.002728
2739.000000	-0.002709
2738.000000	-0.002694
2737.000000	-0.002696
2736.000000	-0.002707
2735.000000	-0.002714
2734.000000	-0.002713
2733.000000	-0.002710
2732.000000	-0.002716
2731.000000	-0.002730
2730.000000	-0.002745
2729.000000	-0.002755
2728.000000	-0.002765
2727.000000	-0.002774
2726.000000	-0.002770
2725.000000	-0.002748
2724.000000	-0.002716
2723.000000	-0.002693
2722.000000	-0.002686
2721.000000	-0.002687
2720.000000	-0.002683
2719.000000	-0.002673
2718.000000	-0.002667
2717.000000	-0.002669
2716.000000	-0.002676
2715.000000	-0.002680
2714.000000	-0.002677
2713.000000	-0.002669
2712.000000	-0.002658
2711.000000	-0.002643
2710.000000	-0.002624
2709.000000	-0.002606
2708.000000	-0.002600
2707.000000	-0.002616
2706.000000	-0.002649
2705.000000	-0.002679
2704.000000	-0.002690
2703.000000	-0.002682
2702.000000	-0.002662
2701.000000	-0.002638
2700.000000	-0.002619
2699.000000	-0.002616
2698.000000	-0.002633
2697.000000	-0.002659
2696.000000	-0.002676
2695.000000	-0.002674
2694.000000	-0.002654
2693.000000	-0.002625
2692.000000	-0.002594
2691.000000	-0.002569
2690.000000	-0.002561
2689.000000	-0.002570
2688.000000	-0.002586
2687.000000	-0.002599
2686.000000	-0.002611
2685.000000	-0.002626
2684.000000	-0.002643
2683.000000	-0.002654
2682.000000	-0.002655
2681.000000	-0.002646
2680.000000	-0.002627
2679.000000	-0.002601
2678.000000	-0.002576
2677.000000	-0.002566
2676.000000	-0.002568
2675.000000	-0.002570
2674.000000	-0.002562
2673.000000	-0.002549
2672.000000	-0.002540
2671.000000	-0.002541
2670.000000	-0.002550
2669.000000	-0.002560
2668.000000	-0.002569
2667.000000	-0.002577
2666.000000	-0.002588
2665.000000	-0.002603
2664.000000	-0.002616
2663.000000	-0.002618
2662.000000	-0.002605
2661.000000	-0.002588
2660.000000	-0.002579
2659.000000	-0.002582
2658.000000	-0.002589
2657.000000	-0.002589
2656.000000	-0.002572
2655.000000	-0.002541
2654.000000	-0.002513
2653.000000	-0.002505
2652.000000	-0.002514
2651.000000	-0.002518
2650.000000	-0.002506
2649.000000	-0.002489
2648.000000	-0.002489
2647.000000	-0.002513
2646.000000	-0.002545
2645.000000	-0.002569
2644.000000	-0.002577
2643.000000	-0.002572
2642.000000	-0.002558
2641.000000	-0.002545
2640.000000	-0.002546
2639.000000	-0.002566
2638.000000	-0.002593
2637.000000	-0.002606
2636.000000	-0.002597
2635.000000	-0.002574
2634.000000	-0.002556
2633.000000	-0.002553
2632.000000	-0.002563
2631.000000	-0.002577
2630.000000	-0.002590
2629.000000	-0.002604
2628.000000	-0.002623
2627.000000	-0.002642
2626.000000	-0.002656
2625.000000	-0.002660
2624.000000	-0.002660
2623.000000	-0.002657
2622.000000	-0.002648
2621.000000	-0.002635
2620.000000	-0.002622
2619.000000	-0.002617
2618.000000	-0.002623
2617.000000	-0.002634
2616.000000	-0.002641
2615.000000	-0.002637
2614.000000	-0.002625
2613.000000	-0.002617
2612.000000	-0.002627
2611.000000	-0.002647
2610.000000	-0.002655
2609.000000	-0.002641
2608.000000	-0.002617
2607.000000	-0.002601
2606.000000	-0.002593
2605.000000	-0.002579
2604.000000	-0.002552
2603.000000	-0.002521
2602.000000	-0.002498
2601.000000	-0.002485
2600.000000	-0.002477
2599.000000	-0.002477
2598.000000	-0.002489
2597.000000	-0.002512
2596.000000	-0.002535
2595.000000	-0.002546
2594.000000	-0.002542
2593.000000	-0.002526
2592.000000	-0.002503
2591.000000	-0.002480
2590.000000	-0.002465
2589.000000	-0.002464
2588.000000	-0.002476
2587.000000	-0.002497
2586.000000	-0.002517
2585.000000	-0.002528
2584.000000	-0.002522
2583.000000	-0.002507
2582.000000	-0.002491
2581.000000	-0.002484
2580.000000	-0.002480
2579.000000	-0.002470
2578.000000	-0.002455
2577.000000	-0.002444
2576.000000	-0.002444
2575.000000	-0.002452
2574.000000	-0.002459
2573.000000	-0.002461
2572.000000	-0.002459
2571.000000	-0.002457
2570.000000	-0.002457
2569.000000	-0.002461
2568.000000	-0.002471
2567.000000	-0.002487
2566.000000	-0.002508
2565.000000	-0.002526
2564.000000	-0.002531
2563.000000	-0.002517
2562.000000	-0.002495
2561.000000	-0.002485
2560.000000	-0.002498
2559.000000	-0.002523
2558.000000	-0.002535
2557.000000	-0.002524
2556.000000	-0.002505
2555.000000	-0.002497
2554.000000	-0.002505
2553.000000	-0.002519
2552.000000	-0.002531
2551.000000	-0.002536
2550.000000	-0.002530
2549.000000	-0.002514
2548.000000	-0.002493
2547.000000	-0.002476
2546.000000	-0.002468
2545.000000	-0.002463
2544.000000	-0.002457
2543.000000	-0.002446
2542.000000	-0.002435
2541.000000	-0.002426
2540.000000	-0.002425
2539.000000	-0.002436
2538.000000	-0.002452
2537.000000	-0.002467
2536.000000	-0.002474
2535.000000	-0.002470
2534.000000	-0.002460
2533.000000	-0.002454
2532.000000	-0.002461
2531.000000	-0.002482
2530.000000	-0.002501
2529.000000	-0.002506
2528.000000	-0.002497
2527.000000	-0.002491
2526.000000	-0.002498
2525.000000	-0.002516
2524.000000	-0.002534
2523.000000	-0.002541
2522.000000	-0.002534
2521.000000	-0.002512
2520.000000	-0.002477
2519.000000	-0.002439
2518.000000	-0.002417
2517.000000	-0.002425
2516.000000	-0.002460
2515.000000	-0.002496
2514.000000	-0.002511
2513.000000	-0.002501
2512.000000	-0.002481
2511.000000	-0.002467
2510.000000	-0.002460
2509.000000	-0.002456
2508.000000	-0.002455
2507.000000	-0.002458
2506.000000	-0.002461
2505.000000	-0.002452
2504.000000	-0.002427
2503.000000	-0.002400
2502.000000	-0.002394
2501.000000	-0.002419
2500.000000	-0.002456
2499.000000	-0.002477
2498.000000	-0.002470
2497.000000	-0.002445
2496.000000	-0.002425
2495.000000	-0.002419
2494.000000	-0.002423
2493.000000	-0.002421
2492.000000	-0.002412
2491.000000	-0.002404
2490.000000	-0.002412
2489.000000	-0.002436
2488.000000	-0.002461
2487.000000	-0.002473
2486.000000	-0.002471
2485.000000	-0.002466
2484.000000	-0.002461
2483.000000	-0.002453
2482.000000	-0.002443
2481.000000	-0.002442
2480.000000	-0.002456
2479.000000	-0.002470
2478.000000	-0.002467
2477.000000	-0.002448
2476.000000	-0.002432
2475.000000	-0.002433
2474.000000	-0.002450
2473.000000	-0.002474
2472.000000	-0.002497
2471.000000	-0.002506
2470.000000	-0.002496
2469.000000	-0.002473
2468.000000	-0.002454
2467.000000	-0.002452
2466.000000	-0.002459
2465.000000	-0.002465
2464.000000	-0.002464
2463.000000	-0.002460
2462.000000	-0.002457
2461.000000	-0.002454
2460.000000	-0.002447
2459.000000	-0.002428
2458.000000	-0.002401
2457.000000	-0.002380
2456.000000	-0.002378
2455.000000	-0.002390
2454.000000	-0.002402
2453.000000	-0.002407
2452.000000	-0.002406
2451.000000	-0.002398
2450.000000	-0.002383
2449.000000	-0.002371
2448.000000	-0.002379
2447.000000	-0.002406
2446.000000	-0.002430
2445.000000	-0.002436
2444.000000	-0.002428
2443.000000	-0.002415
2442.000000	-0.002400
2441.000000	-0.002384
2440.000000	-0.002375
2439.000000	-0.002383
2438.000000	-0.002404
2437.000000	-0.002425
2436.000000	-0.002438
2435.000000	-0.002439
2434.000000	-0.002430
2433.000000	-0.002415
2432.000000	-0.002404
2431.000000	-0.002401
2430.000000	-0.002399
2429.000000	-0.002396
2428.000000	-0.002396
2427.000000	-0.002401
2426.000000	-0.002402
2425.000000	-0.002391
2424.000000	-0.002373
2423.000000	-0.002362
2422.000000	-0.002363
2421.000000	-0.002378
2420.000000	-0.002404
2419.000000	-0.002426
2418.000000	-0.002429
2417.000000	-0.002411
2416.000000	-0.002392
2415.000000	-0.002390
2414.000000	-0.002397
2413.000000	-0.002395
2412.000000	-0.002380
2411.000000	-0.002361
2410.000000	-0.002347
2409.000000	-0.002339
2408.000000	-0.002340
2407.000000	-0.002350
2406.000000	-0.002365
2405.000000	-0.002374
2404.000000	-0.002369
2403.000000	-0.002351
2402.000000	-0.002329
2401.000000	-0.002317
2400.000000	-0.002320
2399.000000	-0.002325
2398.000000	-0.002313
2397.000000	-0.002290
2396.000000	-0.002278
2395.000000	-0.002284
2394.000000	-0.002291
2393.000000	-0.002282
2392.000000	-0.002262
2391.000000	-0.002236
2390.000000	-0.002193
2389.000000	-0.002127
2388.000000	-0.002048
2387.000000	-0.001974
2386.000000	-0.001899
2385.000000	-0.001807
2384.000000	-0.001696
2383.000000	-0.001578
2382.000000	-0.001466
2381.000000	-0.001358
2380.000000	-0.001249
2379.000000	-0.001123
2378.000000	-0.000976
2377.000000	-0.000833
2376.000000	-0.000733
2375.000000	-0.000691
2374.000000	-0.000680
2373.000000	-0.000677
2372.000000	-0.000684
2371.000000	-0.000690
2370.000000	-0.000659
2369.000000	-0.000581
2368.000000	-0.000480
2367.000000	-0.000374
2366.000000	-0.000254
2365.000000	-0.000111
2364.000000	0.000034
2363.000000	0.000150
2362.000000	0.000287
2361.000000	0.000487
2360.000000	0.000690
2359.000000	0.000822
2358.000000	0.000856
2357.000000	0.000843
2356.000000	0.000833
2355.000000	0.000812
2354.000000	0.000786
2353.000000	0.000803
2352.000000	0.000879
2351.000000	0.000882
2350.000000	0.000707
2349.000000	0.000481
2348.000000	0.000448
2347.000000	0.000833
2346.000000	0.001666
2345.000000	0.002761
2344.000000	0.003803
2343.000000	0.004472
2342.000000	0.004662
2341.000000	0.004392
2340.000000	0.003837
2339.000000	0.003210
2338.000000	0.002631
2337.000000	0.002135
2336.000000	0.001748
2335.000000	0.001507
2334.000000	0.001390
2333.000000	0.001371
2332.000000	0.001442
2331.000000	0.001554
2330.000000	0.001564
2329.000000	0.001438
2328.000000	0.001213
2327.000000	0.001022
2326.000000	0.000887
2325.000000	0.000803
2324.000000	0.000757
2323.000000	0.000720
2322.000000	0.000693
2321.000000	0.000668
2320.000000	0.000649
2319.000000	0.000594
2318.000000	0.000460
2317.000000	0.000257
2316.000000	0.000039
2315.000000	-0.000125
2314.000000	-0.000235
2313.000000	-0.000303
2312.000000	-0.000369
2311.000000	-0.000446
2310.000000	-0.000564
2309.000000	-0.000694
2308.000000	-0.000819
2307.000000	-0.000919
2306.000000	-0.001019
2305.000000	-0.001126
2304.000000	-0.001244
2303.000000	-0.001363
2302.000000	-0.001488
2301.000000	-0.001605
2300.000000	-0.001702
2299.000000	-0.001771
2298.000000	-0.001843
2297.000000	-0.001931
2296.000000	-0.002036
2295.000000	-0.002137
2294.000000	-0.002227
2293.000000	-0.002302
2292.000000	-0.002367
2291.000000	-0.002418
2290.000000	-0.002456
2289.000000	-0.002476
2288.000000	-0.002477
2287.000000	-0.002464
2286.000000	-0.002455
2285.000000	-0.002463
2284.000000	-0.002490
2283.000000	-0.002531
2282.000000	-0.002576
2281.000000	-0.002613
2280.000000	-0.002634
2279.000000	-0.002642
2278.000000	-0.002645
2277.000000	-0.002643
2276.000000	-0.002636
2275.000000	-0.002631
2274.000000	-0.002641
2273.000000	-0.002665
2272.000000	-0.002684
2271.000000	-0.002685
2270.000000	-0.002680
2269.000000	-0.002682
2268.000000	-0.002691
2267.000000	-0.002692
2266.000000	-0.002680
2265.000000	-0.002673
2264.000000	-0.002687
2263.000000	-0.002716
2262.000000	-0.002736
2261.000000	-0.002724
2260.000000	-0.002680
2259.000000	-0.002624
2258.000000	-0.002582
2257.000000	-0.002580
2256.000000	-0.002640
2255.000000	-0.002772
2254.000000	-0.002962
2253.000000	-0.003166
2252.000000	-0.003336
2251.000000	-0.003450
2250.000000	-0.003509
2249.000000	-0.003518
2248.000000	-0.003474
2247.000000	-0.003386
2246.000000	-0.003276
2245.000000	-0.003173
2244.000000	-0.003090
2243.000000	-0.003023
2242.000000	-0.002964
2241.000000	-0.002919
2240.000000	-0.002903
2239.000000	-0.002931
2238.000000	-0.003001
2237.000000	-0.003086
2236.000000	-0.003161
2235.000000	-0.003215
2234.000000	-0.003243
2233.000000	-0.003237
2232.000000	-0.003191
2231.000000	-0.003113
2230.000000	-0.003024
2229.000000	-0.002934
2228.000000	-0.002844
2227.000000	-0.002754
2226.000000	-0.002676
2225.000000	-0.002617
2224.000000	-0.002570
2223.000000	-0.002527
2222.000000	-0.002487
2221.000000	-0.002452
2220.000000	-0.002428
2219.000000	-0.002416
2218.000000	-0.002414
2217.000000	-0.002410
2216.000000	-0.002395
2215.000000	-0.002372
2214.000000	-0.002360
2213.000000	-0.002366
2212.000000	-0.002381
2211.000000	-0.002395
2210.000000	-0.002408
2209.000000	-0.002422
2208.000000	-0.002433
2207.000000	-0.002436
2206.000000	-0.002436
2205.000000	-0.002435
2204.000000	-0.002429
2203.000000	-0.002407
2202.000000	-0.002375
2201.000000	-0.002349
2200.000000	-0.002343
2199.000000	-0.002357
2198.000000	-0.002383
2197.000000	-0.002408
2196.000000	-0.002422
2195.000000	-0.002424
2194.000000	-0.002418
2193.000000	-0.002404
2192.000000	-0.002384
2191.000000	-0.002361
2190.000000	-0.002347
2189.000000	-0.002348
2188.000000	-0.002363
2187.000000	-0.002386
2186.000000	-0.002411
2185.000000	-0.002430
2184.000000	-0.002439
2183.000000	-0.002436
2182.000000	-0.002429
2181.000000	-0.002423
2180.000000	-0.002419
2179.000000	-0.002415
2178.000000	-0.002411
2177.000000	-0.002403
2176.000000	-0.002388
2175.000000	-0.002369
2174.000000	-0.002355
2173.000000	-0.002352
2172.000000	-0.002357
2171.000000	-0.002371
2170.000000	-0.002394
2169.000000	-0.002419
2168.000000	-0.002433
2167.000000	-0.002431
2166.000000	-0.002421
2165.000000	-0.002411
2164.000000	-0.002398
2163.000000	-0.002380
2162.000000	-0.002361
2161.000000	-0.002353
2160.000000	-0.002357
2159.000000	-0.002363
2158.000000	-0.002365
2157.000000	-0.002363
2156.000000	-0.002355
2155.000000	-0.002343
2154.000000	-0.002333
2153.000000	-0.002336
2152.000000	-0.002350
2151.000000	-0.002360
2150.000000	-0.002355
2149.000000	-0.002339
2148.000000	-0.002323
2147.000000	-0.002318
2146.000000	-0.002324
2145.000000	-0.002331
2144.000000	-0.002328
2143.000000	-0.002312
2142.000000	-0.002291
2141.000000	-0.002280
2140.000000	-0.002288
2139.000000	-0.002310
2138.000000	-0.002329
2137.000000	-0.002333
2136.000000	-0.002324
2135.000000	-0.002312
2134.000000	-0.002298
2133.000000	-0.002275
2132.000000	-0.002236
2131.000000	-0.002193
2130.000000	-0.002163
2129.000000	-0.002148
2128.000000	-0.002136
2127.000000	-0.002113
2126.000000	-0.002082
2125.000000	-0.002044
2124.000000	-0.001996
2123.000000	-0.001932
2122.000000	-0.001861
2121.000000	-0.001791
2120.000000	-0.001729
2119.000000	-0.001676
2118.000000	-0.001641
2117.000000	-0.001631
2116.000000	-0.001648
2115.000000	-0.001677
2114.000000	-0.001709
2113.000000	-0.001742
2112.000000	-0.001778
2111.000000	-0.001823
2110.000000	-0.001878
2109.000000	-0.001941
2108.000000	-0.001999
2107.000000	-0.002044
2106.000000	-0.002082
2105.000000	-0.002127
2104.000000	-0.002183
2103.000000	-0.002237
2102.000000	-0.002270
2101.000000	-0.002284
2100.000000	-0.002296
2099.000000	-0.002317
2098.000000	-0.002343
2097.000000	-0.002360
2096.000000	-0.002361
2095.000000	-0.002353
2094.000000	-0.002348
2093.000000	-0.002348
2092.000000	-0.002349
2091.000000	-0.002347
2090.000000	-0.002343
2089.000000	-0.002341
2088.000000	-0.002350
2087.000000	-0.002369
2086.000000	-0.002386
2085.000000	-0.002388
2084.000000	-0.002373
2083.000000	-0.002351
2082.000000	-0.002334
2081.000000	-0.002324
2080.000000	-0.002321
2079.000000	-0.002323
2078.000000	-0.002334
2077.000000	-0.002347
2076.000000	-0.002354
2075.000000	-0.002348
2074.000000	-0.002335
2073.000000	-0.002323
2072.000000	-0.002319
2071.000000	-0.002325
2070.000000	-0.002335
2069.000000	-0.002339
2068.000000	-0.002331
2067.000000	-0.002315
2066.000000	-0.002303
2065.000000	-0.002301
2064.000000	-0.002301
2063.000000	-0.002293
2062.000000	-0.002275
2061.000000	-0.002254
2060.000000	-0.002239
2059.000000	-0.002235
2058.000000	-0.002241
2057.000000	-0.002253
2056.000000	-0.002264
2055.000000	-0.002271
2054.000000	-0.002269
2053.000000	-0.002261
2052.000000	-0.002252
2051.000000	-0.002250
2050.000000	-0.002257
2049.000000	-0.002266
2048.000000	-0.002269
2047.000000	-0.002262
2046.000000	-0.002247
2045.000000	-0.002229
2044.000000	-0.002218
2043.000000	-0.002223
2042.000000	-0.002244
2041.000000	-0.002268
2040.000000	-0.002282
2039.000000	-0.002282
2038.000000	-0.002271
2037.000000	-0.002256
2036.000000	-0.002244
2035.000000	-0.002240
2034.000000	-0.002242
2033.000000	-0.002243
2032.000000	-0.002240
2031.000000	-0.002238
2030.000000	-0.002241
2029.000000	-0.002242
2028.000000	-0.002237
2027.000000	-0.002229
2026.000000	-0.002232
2025.000000	-0.002243
2024.000000	-0.002254
2023.000000	-0.002256
2022.000000	-0.002255
2021.000000	-0.002252
2020.000000	-0.002245
2019.000000	-0.002234
2018.000000	-0.002229
2017.000000	-0.002233
2016.000000	-0.002241
2015.000000	-0.002242
2014.000000	-0.002240
2013.000000	-0.002239
2012.000000	-0.002240
2011.000000	-0.002236
2010.000000	-0.002227
2009.000000	-0.002221
2008.000000	-0.002222
2007.000000	-0.002224
2006.000000	-0.002227
2005.000000	-0.002231
2004.000000	-0.002240
2003.000000	-0.002249
2002.000000	-0.002246
2001.000000	-0.002223
2000.000000	-0.002181
1999.000000	-0.002139
1998.000000	-0.002115
1997.000000	-0.002111
1996.000000	-0.002115
1995.000000	-0.002121
1994.000000	-0.002134
1993.000000	-0.002156
1992.000000	-0.002174
1991.000000	-0.002173
1990.000000	-0.002155
1989.000000	-0.002141
1988.000000	-0.002145
1987.000000	-0.002161
1986.000000	-0.002173
1985.000000	-0.002174
1984.000000	-0.002169
1983.000000	-0.002163
1982.000000	-0.002156
1981.000000	-0.002147
1980.000000	-0.002138
1979.000000	-0.002134
1978.000000	-0.002138
1977.000000	-0.002145
1976.000000	-0.002149
1975.000000	-0.002147
1974.000000	-0.002143
1973.000000	-0.002140
1972.000000	-0.002135
1971.000000	-0.002124
1970.000000	-0.002111
1969.000000	-0.002105
1968.000000	-0.002115
1967.000000	-0.002138
1966.000000	-0.002165
1965.000000	-0.002181
1964.000000	-0.002178
1963.000000	-0.002161
1962.000000	-0.002144
1961.000000	-0.002140
1960.000000	-0.002144
1959.000000	-0.002141
1958.000000	-0.002126
1957.000000	-0.002106
1956.000000	-0.002095
1955.000000	-0.002094
1954.000000	-0.002095
1953.000000	-0.002095
1952.000000	-0.002097
1951.000000	-0.002104
1950.000000	-0.002116
1949.000000	-0.002126
1948.000000	-0.002130
1947.000000	-0.002125
1946.000000	-0.002115
1945.000000	-0.002107
1944.000000	-0.002108
1943.000000	-0.002121
1942.000000	-0.002138
1941.000000	-0.002147
1940.000000	-0.002136
1939.000000	-0.002111
1938.000000	-0.002084
1937.000000	-0.002067
1936.000000	-0.002066
1935.000000	-0.002076
1934.000000	-0.002091
1933.000000	-0.002110
1932.000000	-0.002132
1931.000000	-0.002150
1930.000000	-0.002153
1929.000000	-0.002137
1928.000000	-0.002114
1927.000000	-0.002094
1926.000000	-0.002082
1925.000000	-0.002075
1924.000000	-0.002074
1923.000000	-0.002082
1922.000000	-0.002091
1921.000000	-0.002088
1920.000000	-0.002070
1919.000000	-0.002049
1918.000000	-0.002043
1917.000000	-0.002050
1916.000000	-0.002058
1915.000000	-0.002060
1914.000000	-0.002064
1913.000000	-0.002078
1912.000000	-0.002094
1911.000000	-0.002102
1910.000000	-0.002099
1909.000000	-0.002094
1908.000000	-0.002093
1907.000000	-0.002099
1906.000000	-0.002109
1905.000000	-0.002120
1904.000000	-0.002122
1903.000000	-0.002116
1902.000000	-0.002106
1901.000000	-0.002099
1900.000000	-0.002093
1899.000000	-0.002090
1898.000000	-0.002092
1897.000000	-0.002098
1896.000000	-0.002102
1895.000000	-0.002096
1894.000000	-0.002087
1893.000000	-0.002086
1892.000000	-0.002092
1891.000000	-0.002092
1890.000000	-0.002082
1889.000000	-0.002067
1888.000000	-0.002059
1887.000000	-0.002060
1886.000000	-0.002063
1885.000000	-0.002063
1884.000000	-0.002059
1883.000000	-0.002050
1882.000000	-0.002035
1881.000000	-0.002022
1880.000000	-0.002019
1879.000000	-0.002031
1878.000000	-0.002051
1877.000000	-0.002069
1876.000000	-0.002077
1875.000000	-0.002074
1874.000000	-0.002062
1873.000000	-0.002043
1872.000000	-0.002021
1871.000000	-0.002007
1870.000000	-0.002009
1869.000000	-0.002028
1868.000000	-0.002054
1867.000000	-0.002072
1866.000000	-0.002074
1865.000000	-0.002064
1864.000000	-0.002050
1863.000000	-0.002041
1862.000000	-0.002042
1861.000000	-0.002048
1860.000000	-0.002050
1859.000000	-0.002042
1858.000000	-0.002029
1857.000000	-0.002022
1856.000000	-0.002027
1855.000000	-0.002045
1854.000000	-0.002061
1853.000000	-0.002063
1852.000000	-0.002047
1851.000000	-0.002026
1850.000000	-0.002013
1849.000000	-0.002011
1848.000000	-0.002008
1847.000000	-0.001999
1846.000000	-0.001988
1845.000000	-0.001983
1844.000000	-0.001987
1843.000000	-0.001998
1842.000000	-0.002012
1841.000000	-0.002027
1840.000000	-0.002039
1839.000000	-0.002047
1838.000000	-0.002048
1837.000000	-0.002040
1836.000000	-0.002022
1835.000000	-0.001999
1834.000000	-0.001983
1833.000000	-0.001982
1832.000000	-0.001997
1831.000000	-0.002026
1830.000000	-0.002052
1829.000000	-0.002054
1828.000000	-0.002026
1827.000000	-0.001983
1826.000000	-0.001947
1825.000000	-0.001936
1824.000000	-0.001950
1823.000000	-0.001981
1822.000000	-0.002017
1821.000000	-0.002046
1820.000000	-0.002056
1819.000000	-0.002040
1818.000000	-0.002008
1817.000000	-0.001973
1816.000000	-0.001949
1815.000000	-0.001941
1814.000000	-0.001946
1813.000000	-0.001957
1812.000000	-0.001963
1811.000000	-0.001960
1810.000000	-0.001951
1809.000000	-0.001944
1808.000000	-0.001944
1807.000000	-0.001954
1806.000000	-0.001973
1805.000000	-0.001995
1804.000000	-0.002008
1803.000000	-0.002008
1802.000000	-0.002001
1801.000000	-0.001999
1800.000000	-0.002005
1799.000000	-0.002010
1798.000000	-0.002006
1797.000000	-0.001994
1796.000000	-0.001978
1795.000000	-0.001965
1794.000000	-0.001965
1793.000000	-0.001983
1792.000000	-0.002008
1791.000000	-0.002018
1790.000000	-0.002004
1789.000000	-0.001979
1788.000000	-0.001959
1787.000000	-0.001948
1786.000000	-0.001941
1785.000000	-0.001938
1784.000000	-0.001941
1783.000000	-0.001952
1782.000000	-0.001954
1781.000000	-0.001934
1780.000000	-0.001897
1779.000000	-0.001870
1778.000000	-0.001874
1777.000000	-0.001902
1776.000000	-0.001923
1775.000000	-0.001921
1774.000000	-0.001905
1773.000000	-0.001895
1772.000000	-0.001898
1771.000000	-0.001901
1770.000000	-0.001898
1769.000000	-0.001892
1768.000000	-0.001896
1767.000000	-0.001908
1766.000000	-0.001914
1765.000000	-0.001901
1764.000000	-0.001873
1763.000000	-0.001847
1762.000000	-0.001838
1761.000000	-0.001845
1760.000000	-0.001853
1759.000000	-0.001855
1758.000000	-0.001854
1757.000000	-0.001861
1756.000000	-0.001870
1755.000000	-0.001868
1754.000000	-0.001848
1753.000000	-0.001815
1752.000000	-0.001790
1751.000000	-0.001795
1750.000000	-0.001828
1749.000000	-0.001869
1748.000000	-0.001893
1747.000000	-0.001891
1746.000000	-0.001870
1745.000000	-0.001842
1744.000000	-0.001809
1743.000000	-0.001768
1742.000000	-0.001719
1741.000000	-0.001680
1740.000000	-0.001670
1739.000000	-0.001690
1738.000000	-0.001721
1737.000000	-0.001741
1736.000000	-0.001747
1735.000000	-0.001746
1734.000000	-0.001738
1733.000000	-0.001720
1732.000000	-0.001697
1731.000000	-0.001684
1730.000000	-0.001694
1729.000000	-0.001723
1728.000000	-0.001748
1727.000000	-0.001751
1726.000000	-0.001724
1725.000000	-0.001674
1724.000000	-0.001616
1723.000000	-0.001563
1722.000000	-0.001521
1721.000000	-0.001484
1720.000000	-0.001454
1719.000000	-0.001436
1718.000000	-0.001434
1717.000000	-0.001427
1716.000000	-0.001387
1715.000000	-0.001310
1714.000000	-0.001223
1713.000000	-0.001160
1712.000000	-0.001128
1711.000000	-0.001106
1710.000000	-0.001075
1709.000000	-0.001031
1708.000000	-0.000988
1707.000000	-0.000957
1706.000000	-0.000941
1705.000000	-0.000932
1704.000000	-0.000919
1703.000000	-0.000893
1702.000000	-0.000857
1701.000000	-0.000824
1700.000000	-0.000811
1699.000000	-0.000813
1698.000000	-0.000812
1697.000000	-0.000805
1696.000000	-0.000800
1695.000000	-0.000807
1694.000000	-0.000823
1693.000000	-0.000837
1692.000000	-0.000842
1691.000000	-0.000839
1690.000000	-0.000828
1689.000000	-0.000811
1688.000000	-0.000793
1687.000000	-0.000783
1686.000000	-0.000791
1685.000000	-0.000816
1684.000000	-0.000835
1683.000000	-0.000829
1682.000000	-0.000799
1681.000000	-0.000749
1680.000000	-0.000687
1679.000000	-0.000631
1678.000000	-0.000601
1677.000000	-0.000601
1676.000000	-0.000619
1675.000000	-0.000641
1674.000000	-0.000665
1673.000000	-0.000689
1672.000000	-0.000703
1671.000000	-0.000697
1670.000000	-0.000672
1669.000000	-0.000638
1668.000000	-0.000608
1667.000000	-0.000593
1666.000000	-0.000598
1665.000000	-0.000624
1664.000000	-0.000654
1663.000000	-0.000657
1662.000000	-0.000621
1661.000000	-0.000568
1660.000000	-0.000532
1659.000000	-0.000526
1658.000000	-0.000544
1657.000000	-0.000566
1656.000000	-0.000579
1655.000000	-0.000574
1654.000000	-0.000552
1653.000000	-0.000512
1652.000000	-0.000475
1651.000000	-0.000452
1650.000000	-0.000432
1649.000000	-0.000411
1648.000000	-0.000407
1647.000000	-0.000432
1646.000000	-0.000472
1645.000000	-0.000504
1644.000000	-0.000517
1643.000000	-0.000517
1642.000000	-0.000516
1641.000000	-0.000521
1640.000000	-0.000537
1639.000000	-0.000567
1638.000000	-0.000602
1637.000000	-0.000623
1636.000000	-0.000616
1635.000000	-0.000589
1634.000000	-0.000565
1633.000000	-0.000549
1632.000000	-0.000529
1631.000000	-0.000498
1630.000000	-0.000469
1629.000000	-0.000462
1628.000000	-0.000486
1627.000000	-0.000534
1626.000000	-0.000584
1625.000000	-0.000607
1624.000000	-0.000590
1623.000000	-0.000550
1622.000000	-0.000524
1621.000000	-0.000529
1620.000000	-0.000551
1619.000000	-0.000569
1618.000000	-0.000579
1617.000000	-0.000587
1616.000000	-0.000592
1615.000000	-0.000590
1614.000000	-0.000578
1613.000000	-0.000564
1612.000000	-0.000555
1611.000000	-0.000555
1610.000000	-0.000561
1609.000000	-0.000563
1608.000000	-0.000557
1607.000000	-0.000546
1606.000000	-0.000533
1605.000000	-0.000513
1604.000000	-0.000478
1603.000000	-0.000433
1602.000000	-0.000395
1601.000000	-0.000375
1600.000000	-0.000373
1599.000000	-0.000381
1598.000000	-0.000389
1597.000000	-0.000392
1596.000000	-0.000394
1595.000000	-0.000408
1594.000000	-0.000442
1593.000000	-0.000483
1592.000000	-0.000512
1591.000000	-0.000523
1590.000000	-0.000532
1589.000000	-0.000550
1588.000000	-0.000571
1587.000000	-0.000579
1586.000000	-0.000574
1585.000000	-0.000567
1584.000000	-0.000568
1583.000000	-0.000582
1582.000000	-0.000606
1581.000000	-0.000630
1580.000000	-0.000637
1579.000000	-0.000613
1578.000000	-0.000561
1577.000000	-0.000498
1576.000000	-0.000454
1575.000000	-0.000446
1574.000000	-0.000471
1573.000000	-0.000508
1572.000000	-0.000544
1571.000000	-0.000576
1570.000000	-0.000606
1569.000000	-0.000624
1568.000000	-0.000615
1567.000000	-0.000579
1566.000000	-0.000533
1565.000000	-0.000496
1564.000000	-0.000476
1563.000000	-0.000461
1562.000000	-0.000435
1561.000000	-0.000381
1560.000000	-0.000317
1559.000000	-0.000294
1558.000000	-0.000337
1557.000000	-0.000421
1556.000000	-0.000496
1555.000000	-0.000538
1554.000000	-0.000556
1553.000000	-0.000576
1552.000000	-0.000609
1551.000000	-0.000644
1550.000000	-0.000671
1549.000000	-0.000695
1548.000000	-0.000727
1547.000000	-0.000770
1546.000000	-0.000827
1545.000000	-0.000909
1544.000000	-0.001021
1543.000000	-0.001134
1542.000000	-0.001200
1541.000000	-0.001198
1540.000000	-0.001175
1539.000000	-0.001203
1538.000000	-0.001294
1537.000000	-0.001390
1536.000000	-0.001439
1535.000000	-0.001444
1534.000000	-0.001443
1533.000000	-0.001466
1532.000000	-0.001529
1531.000000	-0.001641
1530.000000	-0.001794
1529.000000	-0.001937
1528.000000	-0.001999
1527.000000	-0.001964
1526.000000	-0.001889
1525.000000	-0.001833
1524.000000	-0.001795
1523.000000	-0.001741
1522.000000	-0.001683
1521.000000	-0.001660
1520.000000	-0.001673
1519.000000	-0.001685
1518.000000	-0.001706
1517.000000	-0.001798
1516.000000	-0.001985
1515.000000	-0.002179
1514.000000	-0.002241
1513.000000	-0.002124
1512.000000	-0.001918
1511.000000	-0.001774
1510.000000	-0.001764
1509.000000	-0.001842
1508.000000	-0.001925
1507.000000	-0.001966
1506.000000	-0.001960
1505.000000	-0.001930
1504.000000	-0.001894
1503.000000	-0.001875
1502.000000	-0.001895
1501.000000	-0.001949
1500.000000	-0.001994
1499.000000	-0.001997
1498.000000	-0.001968
1497.000000	-0.001935
1496.000000	-0.001900
1495.000000	-0.001857
1494.000000	-0.001817
1493.000000	-0.001807
1492.000000	-0.001839
1491.000000	-0.001911
1490.000000	-0.002003
1489.000000	-0.002088
1488.000000	-0.002143
1487.000000	-0.002188
1486.000000	-0.002281
1485.000000	-0.002457
1484.000000	-0.002674
1483.000000	-0.002845
1482.000000	-0.002912
1481.000000	-0.002891
1480.000000	-0.002835
1479.000000	-0.002771
1478.000000	-0.002695
1477.000000	-0.002606
1476.000000	-0.002532
1475.000000	-0.002505
1474.000000	-0.002532
1473.000000	-0.002587
1472.000000	-0.002636
1471.000000	-0.002661
1470.000000	-0.002663
1469.000000	-0.002648
1468.000000	-0.002650
1467.000000	-0.002766
1466.000000	-0.003087
1465.000000	-0.003542
1464.000000	-0.003857
1463.000000	-0.003801
1462.000000	-0.003418
1461.000000	-0.002958
1460.000000	-0.002633
1459.000000	-0.002483
1458.000000	-0.002423
1457.000000	-0.002391
1456.000000	-0.002388
1455.000000	-0.002405
1454.000000	-0.002415
1453.000000	-0.002434
1452.000000	-0.002512
1451.000000	-0.002651
1450.000000	-0.002763
1449.000000	-0.002750
1448.000000	-0.002615
1447.000000	-0.002464
1446.000000	-0.002387
1445.000000	-0.002370
1444.000000	-0.002344
1443.000000	-0.002278
1442.000000	-0.002207
1441.000000	-0.002174
1440.000000	-0.002183
1439.000000	-0.002221
1438.000000	-0.002299
1437.000000	-0.002424
1436.000000	-0.002530
1435.000000	-0.002518
1434.000000	-0.002366
1433.000000	-0.002150
1432.000000	-0.001969
1431.000000	-0.001869
1430.000000	-0.001836
1429.000000	-0.001848
1428.000000	-0.001898
1427.000000	-0.001983
1426.000000	-0.002112
1425.000000	-0.002312
1424.000000	-0.002584
1423.000000	-0.002843
1422.000000	-0.002955
1421.000000	-0.002845
1420.000000	-0.002566
1419.000000	-0.002272
1418.000000	-0.002090
1417.000000	-0.002018
1416.000000	-0.001990
1415.000000	-0.001967
1414.000000	-0.001954
1413.000000	-0.001963
1412.000000	-0.001997
1411.000000	-0.002047
1410.000000	-0.002105
1409.000000	-0.002159
1408.000000	-0.002181
1407.000000	-0.002145
1406.000000	-0.002054
1405.000000	-0.001954
1404.000000	-0.001894
1403.000000	-0.001885
1402.000000	-0.001898
1401.000000	-0.001910
1400.000000	-0.001914
1399.000000	-0.001915
1398.000000	-0.001912
1397.000000	-0.001907
1396.000000	-0.001895
1395.000000	-0.001863
1394.000000	-0.001800
1393.000000	-0.001716
1392.000000	-0.001644
1391.000000	-0.001609
1390.000000	-0.001607
1389.000000	-0.001618
1388.000000	-0.001613
1387.000000	-0.001575
1386.000000	-0.001506
1385.000000	-0.001429
1384.000000	-0.001375
1383.000000	-0.001357
1382.000000	-0.001378
1381.000000	-0.001439
1380.000000	-0.001542
1379.000000	-0.001660
1378.000000	-0.001732
1377.000000	-0.001711
1376.000000	-0.001608
1375.000000	-0.001483
1374.000000	-0.001392
1373.000000	-0.001342
1372.000000	-0.001305
1371.000000	-0.001256
1370.000000	-0.001193
1369.000000	-0.001131
1368.000000	-0.001085
1367.000000	-0.001061
1366.000000	-0.001059
1365.000000	-0.001072
1364.000000	-0.001092
1363.000000	-0.001110
1362.000000	-0.001115
1361.000000	-0.001105
1360.000000	-0.001084
1359.000000	-0.001069
1358.000000	-0.001075
1357.000000	-0.001112
1356.000000	-0.001178
1355.000000	-0.001265
1354.000000	-0.001365
1353.000000	-0.001478
1352.000000	-0.001591
1351.000000	-0.001669
1350.000000	-0.001675
1349.000000	-0.001614
1348.000000	-0.001529
1347.000000	-0.001458
1346.000000	-0.001403
1345.000000	-0.001339
1344.000000	-0.001258
1343.000000	-0.001173
1342.000000	-0.001102
1341.000000	-0.001062
1340.000000	-0.001064
1339.000000	-0.001104
1338.000000	-0.001155
1337.000000	-0.001181
1336.000000	-0.001171
1335.000000	-0.001148
1334.000000	-0.001140
1333.000000	-0.001155
1332.000000	-0.001177
1331.000000	-0.001187
1330.000000	-0.001176
1329.000000	-0.001145
1328.000000	-0.001111
1327.000000	-0.001100
1326.000000	-0.001115
1325.000000	-0.001136
1324.000000	-0.001132
1323.000000	-0.001091
1322.000000	-0.001026
1321.000000	-0.000956
1320.000000	-0.000896
1319.000000	-0.000854
1318.000000	-0.000834
1317.000000	-0.000831
1316.000000	-0.000828
1315.000000	-0.000814
1314.000000	-0.000792
1313.000000	-0.000771
1312.000000	-0.000756
1311.000000	-0.000742
1310.000000	-0.000717
1309.000000	-0.000672
1308.000000	-0.000610
1307.000000	-0.000546
1306.000000	-0.000499
1305.000000	-0.000485
1304.000000	-0.000499
1303.000000	-0.000524
1302.000000	-0.000546
1301.000000	-0.000558
1300.000000	-0.000564
1299.000000	-0.000569
1298.000000	-0.000576
1297.000000	-0.000588
1296.000000	-0.000602
1295.000000	-0.000608
1294.000000	-0.000598
1293.000000	-0.000574
1292.000000	-0.000548
1291.000000	-0.000534
1290.000000	-0.000528
1289.000000	-0.000516
1288.000000	-0.000491
1287.000000	-0.000458
1286.000000	-0.000432
1285.000000	-0.000416
1284.000000	-0.000402
1283.000000	-0.000370
1282.000000	-0.000303
1281.000000	-0.000203
1280.000000	-0.000088
1279.000000	0.000016
1278.000000	0.000095
1277.000000	0.000140
1276.000000	0.000143
1275.000000	0.000096
1274.000000	-0.000001
1273.000000	-0.000133
1272.000000	-0.000286
1271.000000	-0.000448
1270.000000	-0.000600
1269.000000	-0.000721
1268.000000	-0.000798
1267.000000	-0.000844
1266.000000	-0.000879
1265.000000	-0.000909
1264.000000	-0.000919
1263.000000	-0.000894
1262.000000	-0.000843
1261.000000	-0.000783
1260.000000	-0.000728
1259.000000	-0.000679
1258.000000	-0.000627
1257.000000	-0.000563
1256.000000	-0.000483
1255.000000	-0.000392
1254.000000	-0.000299
1253.000000	-0.000207
1252.000000	-0.000106
1251.000000	0.000011
1250.000000	0.000143
1249.000000	0.000283
1248.000000	0.000431
1247.000000	0.000595
1246.000000	0.000778
1245.000000	0.000968
1244.000000	0.001145
1243.000000	0.001294
1242.000000	0.001415
1241.000000	0.001525
1240.000000	0.001637
1239.000000	0.001745
1238.000000	0.001831
1237.000000	0.001881
1236.000000	0.001895
1235.000000	0.001875
1234.000000	0.001822
1233.000000	0.001734
1232.000000	0.001624
1231.000000	0.001514
1230.000000	0.001415
1229.000000	0.001321
1228.000000	0.001216
1227.000000	0.001099
1226.000000	0.000980
1225.000000	0.000873
1224.000000	0.000780
1223.000000	0.000694
1222.000000	0.000609
1221.000000	0.000530
1220.000000	0.000468
1219.000000	0.000431
1218.000000	0.000408
1217.000000	0.000379
1216.000000	0.000334
1215.000000	0.000278
1214.000000	0.000230
1213.000000	0.000204
1212.000000	0.000202
1211.000000	0.000213
1210.000000	0.000223
1209.000000	0.000224
1208.000000	0.000214
1207.000000	0.000196
1206.000000	0.000171
1205.000000	0.000147
1204.000000	0.000132
1203.000000	0.000125
1202.000000	0.000121
1201.000000	0.000116
1200.000000	0.000114
1199.000000	0.000111
1198.000000	0.000091
1197.000000	0.000046
1196.000000	-0.000004
1195.000000	-0.000021
1194.000000	0.000017
1193.000000	0.000095
1192.000000	0.000179
1191.000000	0.000250
1190.000000	0.000299
1189.000000	0.000320
1188.000000	0.000313
1187.000000	0.000292
1186.000000	0.000271
1185.000000	0.000258
1184.000000	0.000255
1183.000000	0.000266
1182.000000	0.000290
1181.000000	0.000306
1180.000000	0.000288
1179.000000	0.000235
1178.000000	0.000178
1177.000000	0.000150
1176.000000	0.000148
1175.000000	0.000145
1174.000000	0.000127
1173.000000	0.000108
1172.000000	0.000107
1171.000000	0.000116
1170.000000	0.000112
1169.000000	0.000082
1168.000000	0.000046
1167.000000	0.000038
1166.000000	0.000067
1165.000000	0.000110
1164.000000	0.000141
1163.000000	0.000159
1162.000000	0.000183
1161.000000	0.000227
1160.000000	0.000275
1159.000000	0.000300
1158.000000	0.000287
1157.000000	0.000249
1156.000000	0.000208
1155.000000	0.000171
1154.000000	0.000134
1153.000000	0.000097
1152.000000	0.000074
1151.000000	0.000083
1150.000000	0.000125
1149.000000	0.000183
1148.000000	0.000233
1147.000000	0.000266
1146.000000	0.000279
1145.000000	0.000277
1144.000000	0.000274
1143.000000	0.000282
1142.000000	0.000307
1141.000000	0.000339
1140.000000	0.000363
1139.000000	0.000372
1138.000000	0.000372
1137.000000	0.000372
1136.000000	0.000371
1135.000000	0.000366
1134.000000	0.000361
1133.000000	0.000373
1132.000000	0.000412
1131.000000	0.000463
1130.000000	0.000490
1129.000000	0.000469
1128.000000	0.000415
1127.000000	0.000370
1126.000000	0.000355
1125.000000	0.000360
1124.000000	0.000361
1123.000000	0.000357
1122.000000	0.000358
1121.000000	0.000368
1120.000000	0.000380
1119.000000	0.000386
1118.000000	0.000390
1117.000000	0.000397
1116.000000	0.000399
1115.000000	0.000381
1114.000000	0.000337
1113.000000	0.000285
1112.000000	0.000249
1111.000000	0.000240
1110.000000	0.000244
1109.000000	0.000239
1108.000000	0.000217
1107.000000	0.000202
1106.000000	0.000225
1105.000000	0.000291
1104.000000	0.000366
1103.000000	0.000405
1102.000000	0.000391
1101.000000	0.000344
1100.000000	0.000293
1099.000000	0.000251
1098.000000	0.000212
1097.000000	0.000170
1096.000000	0.000138
1095.000000	0.000132
1094.000000	0.000152
1093.000000	0.000177
1092.000000	0.000183
1091.000000	0.000160
1090.000000	0.000114
1089.000000	0.000063
1088.000000	0.000026
1087.000000	0.000007
1086.000000	-0.000011
1085.000000	-0.000045
1084.000000	-0.000093
1083.000000	-0.000136
1082.000000	-0.000169
1081.000000	-0.000206
1080.000000	-0.000256
1079.000000	-0.000305
1078.000000	-0.000328
1077.000000	-0.000326
1076.000000	-0.000322
1075.000000	-0.000339
1074.000000	-0.000376
1073.000000	-0.000418
1072.000000	-0.000452
1071.000000	-0.000481
1070.000000	-0.000513
1069.000000	-0.000550
1068.000000	-0.000587
1067.000000	-0.000621
1066.000000	-0.000652
1065.000000	-0.000681
1064.000000	-0.000703
1063.000000	-0.000717
1062.000000	-0.000734
1061.000000	-0.000768
1060.000000	-0.000817
1059.000000	-0.000850
1058.000000	-0.000839
1057.000000	-0.000793
1056.000000	-0.000751
1055.000000	-0.000746
1054.000000	-0.000776
1053.000000	-0.000811
1052.000000	-0.000824
1051.000000	-0.000813
1050.000000	-0.000796
1049.000000	-0.000789
1048.000000	-0.000794
1047.000000	-0.000809
1046.000000	-0.000843
1045.000000	-0.000909
1044.000000	-0.000997
1043.000000	-0.001065
1042.000000	-0.001070
1041.000000	-0.001019
1040.000000	-0.000966
1039.000000	-0.000960
1038.000000	-0.000997
1037.000000	-0.001033
1036.000000	-0.001042
1035.000000	-0.001045
1034.000000	-0.001075
1033.000000	-0.001125
1032.000000	-0.001153
1031.000000	-0.001130
1030.000000	-0.001076
1029.000000	-0.001037
1028.000000	-0.001033
1027.000000	-0.001046
1026.000000	-0.001042
1025.000000	-0.001007
1024.000000	-0.000956
1023.000000	-0.000910
1022.000000	-0.000871
1021.000000	-0.000825
1020.000000	-0.000767
1019.000000	-0.000715
1018.000000	-0.000693
1017.000000	-0.000698
1016.000000	-0.000702
1015.000000	-0.000686
1014.000000	-0.000664
1013.000000	-0.000648
1012.000000	-0.000626
1011.000000	-0.000576
1010.000000	-0.000508
1009.000000	-0.000450
1008.000000	-0.000418
1007.000000	-0.000392
1006.000000	-0.000355
1005.000000	-0.000305
1004.000000	-0.000252
1003.000000	-0.000202
1002.000000	-0.000156
1001.000000	-0.000115
1000.000000	-0.000067
999.000000	0.000002
998.000000	0.000082
997.000000	0.000136
996.000000	0.000145
995.000000	0.000137
994.000000	0.000164
993.000000	0.000241
992.000000	0.000327
991.000000	0.000379
990.000000	0.000392
989.000000	0.000398
988.000000	0.000430
987.000000	0.000488
986.000000	0.000549
985.000000	0.000587
984.000000	0.000604
983.000000	0.000619
982.000000	0.000655
981.000000	0.000712
980.000000	0.000770
979.000000	0.000821
978.000000	0.000868
977.000000	0.000911
976.000000	0.000938
975.000000	0.000937
974.000000	0.000917
973.000000	0.000906
972.000000	0.000917
971.000000	0.000942
970.000000	0.000958
969.000000	0.000958
968.000000	0.000949
967.000000	0.000947
966.000000	0.000955
965.000000	0.000967
964.000000	0.000973
963.000000	0.000969
962.000000	0.000956
961.000000	0.000942
960.000000	0.000936
959.000000	0.000947
958.000000	0.000986
957.000000	0.001049
956.000000	0.001109
955.000000	0.001130
954.000000	0.001096
953.000000	0.001032
952.000000	0.000977
951.000000	0.000943
950.000000	0.000917
949.000000	0.000885
948.000000	0.000857
947.000000	0.000848
946.000000	0.000851
945.000000	0.000835
944.000000	0.000782
943.000000	0.000707
942.000000	0.000649
941.000000	0.000634
940.000000	0.000650
939.000000	0.000663
938.000000	0.000656
937.000000	0.000641
936.000000	0.000642
935.000000	0.000660
934.000000	0.000682
933.000000	0.000703
932.000000	0.000735
931.000000	0.000774
930.000000	0.000803
929.000000	0.000817
928.000000	0.000825
927.000000	0.000835
926.000000	0.000830
925.000000	0.000799
924.000000	0.000755
923.000000	0.000719
922.000000	0.000682
921.000000	0.000625
920.000000	0.000555
919.000000	0.000509
918.000000	0.000507
917.000000	0.000537
916.000000	0.000585
915.000000	0.000646
914.000000	0.000709
913.000000	0.000753
912.000000	0.000767
911.000000	0.000768
910.000000	0.000786
909.000000	0.000832
908.000000	0.000892
907.000000	0.000932
906.000000	0.000918
905.000000	0.000846
904.000000	0.000756
903.000000	0.000701
902.000000	0.000697
901.000000	0.000721
900.000000	0.000750
899.000000	0.000776
898.000000	0.000790
897.000000	0.000769
896.000000	0.000716
895.000000	0.000672
894.000000	0.000675
893.000000	0.000720
892.000000	0.000777
891.000000	0.000838
890.000000	0.000911
889.000000	0.000994
888.000000	0.001066
887.000000	0.001108
886.000000	0.001114
885.000000	0.001086
884.000000	0.001039
883.000000	0.001004
882.000000	0.001011
881.000000	0.001068
880.000000	0.001152
879.000000	0.001228
878.000000	0.001266
877.000000	0.001254
876.000000	0.001211
875.000000	0.001176
874.000000	0.001184
873.000000	0.001231
872.000000	0.001291
871.000000	0.001340
870.000000	0.001374
869.000000	0.001410
868.000000	0.001469
867.000000	0.001562
866.000000	0.001672
865.000000	0.001763
864.000000	0.001811
863.000000	0.001827
862.000000	0.001838
861.000000	0.001871
860.000000	0.001937
859.000000	0.002036
858.000000	0.002163
857.000000	0.002315
856.000000	0.002496
855.000000	0.002719
854.000000	0.002987
853.000000	0.003284
852.000000	0.003572
851.000000	0.003790
850.000000	0.003874
849.000000	0.003779
848.000000	0.003515
847.000000	0.003143
846.000000	0.002745
845.000000	0.002391
844.000000	0.002120
843.000000	0.001936
842.000000	0.001802
841.000000	0.001675
840.000000	0.001535
839.000000	0.001393
838.000000	0.001259
837.000000	0.001126
836.000000	0.000999
835.000000	0.000910
834.000000	0.000892
833.000000	0.000944
832.000000	0.001020
831.000000	0.001054
830.000000	0.001006
829.000000	0.000890
828.000000	0.000780
827.000000	0.000756
826.000000	0.000839
825.000000	0.000980
824.000000	0.001116
823.000000	0.001221
822.000000	0.001290
821.000000	0.001315
820.000000	0.001297
819.000000	0.001265
818.000000	0.001263
817.000000	0.001306
816.000000	0.001375
815.000000	0.001442
814.000000	0.001490
813.000000	0.001521
812.000000	0.001542
811.000000	0.001552
810.000000	0.001548
809.000000	0.001535
808.000000	0.001537
807.000000	0.001571
806.000000	0.001617
805.000000	0.001637
804.000000	0.001610
803.000000	0.001551
802.000000	0.001483
801.000000	0.001414
800.000000	0.001350
799.000000	0.001309
798.000000	0.001303
797.000000	0.001333
796.000000	0.001392
795.000000	0.001474
794.000000	0.001567
793.000000	0.001643
792.000000	0.001665
791.000000	0.001616
790.000000	0.001516
789.000000	0.001417
788.000000	0.001368
787.000000	0.001402
786.000000	0.001541
785.000000	0.001795
784.000000	0.002108
783.000000	0.002324
782.000000	0.002287
781.000000	0.002010
780.000000	0.001696
779.000000	0.001548
778.000000	0.001578
777.000000	0.001647
776.000000	0.001660
775.000000	0.001630
774.000000	0.001598
773.000000	0.001571
772.000000	0.001555
771.000000	0.001566
770.000000	0.001597
769.000000	0.001614
768.000000	0.001610
767.000000	0.001606
766.000000	0.001593
765.000000	0.001536
764.000000	0.001456
763.000000	0.001426
762.000000	0.001479
761.000000	0.001550
760.000000	0.001574
759.000000	0.001561
758.000000	0.001568
757.000000	0.001610
756.000000	0.001652
755.000000	0.001659
754.000000	0.001617
753.000000	0.001544
752.000000	0.001493
751.000000	0.001508
750.000000	0.001562
749.000000	0.001590
748.000000	0.001577
747.000000	0.001574
746.000000	0.001607
745.000000	0.001642
744.000000	0.001649
743.000000	0.001652
742.000000	0.001683
741.000000	0.001755
740.000000	0.001880
739.000000	0.002065
738.000000	0.002245
737.000000	0.002309
736.000000	0.002231
735.000000	0.002106
734.000000	0.002023
733.000000	0.001991
732.000000	0.001991
731.000000	0.002038
730.000000	0.002127
729.000000	0.002203
728.000000	0.002225
727.000000	0.002214
726.000000	0.002204
725.000000	0.002207
724.000000	0.002245
723.000000	0.002362
722.000000	0.002541
721.000000	0.002677
720.000000	0.002667
719.000000	0.002518
718.000000	0.002320
717.000000	0.002180
716.000000	0.002173
715.000000	0.002302
714.000000	0.002453
713.000000	0.002484
712.000000	0.002367
711.000000	0.002208
710.000000	0.002093
709.000000	0.002008
708.000000	0.001926
707.000000	0.001870
706.000000	0.001873
705.000000	0.001919
704.000000	0.001975
703.000000	0.002053
702.000000	0.002138
701.000000	0.002150
700.000000	0.002048
