# Supplementary material for: Real-time monitoring of the reversible capture and release of CO2 on anthraquinone and riboflavin-modified graphitic electrodes using ATR-SEIRAS
Source: Chem Sci. 2025 Nov 4;16(48):23189–202. doi: 10.1039/d5sc05427c (PMC12584010; doi:10.1039/d5sc05427c)
Supplement: SC-016-D5SC05427C-s001 [file SC-016-D5SC05427C-s001.zip › Data Folders/Main Figures/Figure3/3b/047.ASC]

PE IR       SUBTECH     SPECTRUM    ASCII       PEDS        4.00        
   -1
047.ASC
25/02/11
15:07:41.00
25/02/11
15:07:41.00
Administrator

700.000000
#HDR
-1
-1
#GR
Wavenumber
A
1.0
0.0
4000.000000
-1.000000
3301
8
0.004664
-0.004938
#DATA
4000.000000	-0.002643
3999.000000	-0.002670
3998.000000	-0.002699
3997.000000	-0.002718
3996.000000	-0.002725
3995.000000	-0.002718
3994.000000	-0.002695
3993.000000	-0.002660
3992.000000	-0.002627
3991.000000	-0.002615
3990.000000	-0.002627
3989.000000	-0.002653
3988.000000	-0.002678
3987.000000	-0.002701
3986.000000	-0.002727
3985.000000	-0.002755
3984.000000	-0.002779
3983.000000	-0.002794
3982.000000	-0.002799
3981.000000	-0.002792
3980.000000	-0.002769
3979.000000	-0.002730
3978.000000	-0.002686
3977.000000	-0.002658
3976.000000	-0.002661
3975.000000	-0.002683
3974.000000	-0.002702
3973.000000	-0.002703
3972.000000	-0.002699
3971.000000	-0.002709
3970.000000	-0.002740
3969.000000	-0.002776
3968.000000	-0.002794
3967.000000	-0.002783
3966.000000	-0.002753
3965.000000	-0.002722
3964.000000	-0.002699
3963.000000	-0.002683
3962.000000	-0.002675
3961.000000	-0.002676
3960.000000	-0.002691
3959.000000	-0.002715
3958.000000	-0.002732
3957.000000	-0.002725
3956.000000	-0.002694
3955.000000	-0.002650
3954.000000	-0.002614
3953.000000	-0.002606
3952.000000	-0.002631
3951.000000	-0.002681
3950.000000	-0.002737
3949.000000	-0.002779
3948.000000	-0.002801
3947.000000	-0.002809
3946.000000	-0.002812
3945.000000	-0.002806
3944.000000	-0.002784
3943.000000	-0.002747
3942.000000	-0.002709
3941.000000	-0.002687
3940.000000	-0.002685
3939.000000	-0.002692
3938.000000	-0.002689
3937.000000	-0.002669
3936.000000	-0.002640
3935.000000	-0.002621
3934.000000	-0.002630
3933.000000	-0.002670
3932.000000	-0.002726
3931.000000	-0.002771
3930.000000	-0.002787
3929.000000	-0.002774
3928.000000	-0.002751
3927.000000	-0.002739
3926.000000	-0.002749
3925.000000	-0.002772
3924.000000	-0.002786
3923.000000	-0.002776
3922.000000	-0.002747
3921.000000	-0.002716
3920.000000	-0.002699
3919.000000	-0.002701
3918.000000	-0.002711
3917.000000	-0.002716
3916.000000	-0.002713
3915.000000	-0.002708
3914.000000	-0.002708
3913.000000	-0.002711
3912.000000	-0.002709
3911.000000	-0.002696
3910.000000	-0.002675
3909.000000	-0.002653
3908.000000	-0.002642
3907.000000	-0.002648
3906.000000	-0.002662
3905.000000	-0.002668
3904.000000	-0.002656
3903.000000	-0.002641
3902.000000	-0.002641
3901.000000	-0.002659
3900.000000	-0.002672
3899.000000	-0.002661
3898.000000	-0.002632
3897.000000	-0.002612
3896.000000	-0.002622
3895.000000	-0.002660
3894.000000	-0.002703
3893.000000	-0.002725
3892.000000	-0.002708
3891.000000	-0.002664
3890.000000	-0.002618
3889.000000	-0.002595
3888.000000	-0.002602
3887.000000	-0.002625
3886.000000	-0.002644
3885.000000	-0.002650
3884.000000	-0.002648
3883.000000	-0.002649
3882.000000	-0.002662
3881.000000	-0.002684
3880.000000	-0.002700
3879.000000	-0.002696
3878.000000	-0.002672
3877.000000	-0.002647
3876.000000	-0.002634
3875.000000	-0.002632
3874.000000	-0.002632
3873.000000	-0.002636
3872.000000	-0.002649
3871.000000	-0.002664
3870.000000	-0.002663
3869.000000	-0.002645
3868.000000	-0.002628
3867.000000	-0.002630
3866.000000	-0.002652
3865.000000	-0.002678
3864.000000	-0.002692
3863.000000	-0.002690
3862.000000	-0.002679
3861.000000	-0.002671
3860.000000	-0.002671
3859.000000	-0.002670
3858.000000	-0.002653
3857.000000	-0.002614
3856.000000	-0.002569
3855.000000	-0.002531
3854.000000	-0.002514
3853.000000	-0.002526
3852.000000	-0.002555
3851.000000	-0.002588
3850.000000	-0.002619
3849.000000	-0.002639
3848.000000	-0.002644
3847.000000	-0.002646
3846.000000	-0.002662
3845.000000	-0.002692
3844.000000	-0.002722
3843.000000	-0.002735
3842.000000	-0.002728
3841.000000	-0.002713
3840.000000	-0.002700
3839.000000	-0.002690
3838.000000	-0.002677
3837.000000	-0.002656
3836.000000	-0.002628
3835.000000	-0.002603
3834.000000	-0.002592
3833.000000	-0.002602
3832.000000	-0.002627
3831.000000	-0.002652
3830.000000	-0.002666
3829.000000	-0.002675
3828.000000	-0.002686
3827.000000	-0.002695
3826.000000	-0.002685
3825.000000	-0.002653
3824.000000	-0.002623
3823.000000	-0.002622
3822.000000	-0.002641
3821.000000	-0.002650
3820.000000	-0.002632
3819.000000	-0.002608
3818.000000	-0.002610
3817.000000	-0.002635
3816.000000	-0.002658
3815.000000	-0.002657
3814.000000	-0.002642
3813.000000	-0.002627
3812.000000	-0.002616
3811.000000	-0.002601
3810.000000	-0.002586
3809.000000	-0.002582
3808.000000	-0.002588
3807.000000	-0.002588
3806.000000	-0.002573
3805.000000	-0.002557
3804.000000	-0.002571
3803.000000	-0.002614
3802.000000	-0.002647
3801.000000	-0.002646
3800.000000	-0.002621
3799.000000	-0.002605
3798.000000	-0.002621
3797.000000	-0.002656
3796.000000	-0.002686
3795.000000	-0.002700
3794.000000	-0.002696
3793.000000	-0.002679
3792.000000	-0.002655
3791.000000	-0.002636
3790.000000	-0.002633
3789.000000	-0.002649
3788.000000	-0.002677
3787.000000	-0.002708
3786.000000	-0.002735
3785.000000	-0.002751
3784.000000	-0.002751
3783.000000	-0.002733
3782.000000	-0.002703
3781.000000	-0.002674
3780.000000	-0.002653
3779.000000	-0.002644
3778.000000	-0.002652
3777.000000	-0.002678
3776.000000	-0.002715
3775.000000	-0.002748
3774.000000	-0.002764
3773.000000	-0.002761
3772.000000	-0.002748
3771.000000	-0.002727
3770.000000	-0.002697
3769.000000	-0.002661
3768.000000	-0.002634
3767.000000	-0.002629
3766.000000	-0.002643
3765.000000	-0.002659
3764.000000	-0.002666
3763.000000	-0.002667
3762.000000	-0.002668
3761.000000	-0.002669
3760.000000	-0.002664
3759.000000	-0.002657
3758.000000	-0.002654
3757.000000	-0.002661
3756.000000	-0.002675
3755.000000	-0.002684
3754.000000	-0.002674
3753.000000	-0.002644
3752.000000	-0.002601
3751.000000	-0.002558
3750.000000	-0.002518
3749.000000	-0.002482
3748.000000	-0.002465
3747.000000	-0.002488
3746.000000	-0.002533
3745.000000	-0.002556
3744.000000	-0.002550
3743.000000	-0.002550
3742.000000	-0.002583
3741.000000	-0.002638
3740.000000	-0.002682
3739.000000	-0.002705
3738.000000	-0.002723
3737.000000	-0.002755
3736.000000	-0.002803
3735.000000	-0.002862
3734.000000	-0.002925
3733.000000	-0.002980
3732.000000	-0.002999
3731.000000	-0.002966
3730.000000	-0.002897
3729.000000	-0.002831
3728.000000	-0.002799
3727.000000	-0.002809
3726.000000	-0.002840
3725.000000	-0.002861
3724.000000	-0.002854
3723.000000	-0.002821
3722.000000	-0.002780
3721.000000	-0.002749
3720.000000	-0.002737
3719.000000	-0.002729
3718.000000	-0.002706
3717.000000	-0.002662
3716.000000	-0.002622
3715.000000	-0.002616
3714.000000	-0.002647
3713.000000	-0.002688
3712.000000	-0.002715
3711.000000	-0.002732
3710.000000	-0.002751
3709.000000	-0.002779
3708.000000	-0.002808
3707.000000	-0.002827
3706.000000	-0.002833
3705.000000	-0.002832
3704.000000	-0.002837
3703.000000	-0.002848
3702.000000	-0.002856
3701.000000	-0.002850
3700.000000	-0.002834
3699.000000	-0.002818
3698.000000	-0.002807
3697.000000	-0.002788
3696.000000	-0.002751
3695.000000	-0.002694
3694.000000	-0.002633
3693.000000	-0.002588
3692.000000	-0.002574
3691.000000	-0.002598
3690.000000	-0.002640
3689.000000	-0.002680
3688.000000	-0.002707
3687.000000	-0.002726
3686.000000	-0.002745
3685.000000	-0.002762
3684.000000	-0.002765
3683.000000	-0.002751
3682.000000	-0.002724
3681.000000	-0.002688
3680.000000	-0.002642
3679.000000	-0.002597
3678.000000	-0.002573
3677.000000	-0.002573
3676.000000	-0.002573
3675.000000	-0.002553
3674.000000	-0.002522
3673.000000	-0.002508
3672.000000	-0.002527
3671.000000	-0.002557
3670.000000	-0.002574
3669.000000	-0.002581
3668.000000	-0.002595
3667.000000	-0.002627
3666.000000	-0.002668
3665.000000	-0.002705
3664.000000	-0.002730
3663.000000	-0.002742
3662.000000	-0.002734
3661.000000	-0.002704
3660.000000	-0.002662
3659.000000	-0.002637
3658.000000	-0.002647
3657.000000	-0.002677
3656.000000	-0.002692
3655.000000	-0.002672
3654.000000	-0.002631
3653.000000	-0.002596
3652.000000	-0.002580
3651.000000	-0.002578
3650.000000	-0.002582
3649.000000	-0.002586
3648.000000	-0.002588
3647.000000	-0.002587
3646.000000	-0.002589
3645.000000	-0.002593
3644.000000	-0.002597
3643.000000	-0.002593
3642.000000	-0.002585
3641.000000	-0.002587
3640.000000	-0.002610
3639.000000	-0.002652
3638.000000	-0.002695
3637.000000	-0.002726
3636.000000	-0.002743
3635.000000	-0.002747
3634.000000	-0.002738
3633.000000	-0.002714
3632.000000	-0.002682
3631.000000	-0.002650
3630.000000	-0.002620
3629.000000	-0.002607
3628.000000	-0.002628
3627.000000	-0.002684
3626.000000	-0.002760
3625.000000	-0.002829
3624.000000	-0.002870
3623.000000	-0.002886
3622.000000	-0.002891
3621.000000	-0.002897
3620.000000	-0.002895
3619.000000	-0.002871
3618.000000	-0.002823
3617.000000	-0.002764
3616.000000	-0.002712
3615.000000	-0.002674
3614.000000	-0.002652
3613.000000	-0.002646
3612.000000	-0.002659
3611.000000	-0.002687
3610.000000	-0.002713
3609.000000	-0.002726
3608.000000	-0.002729
3607.000000	-0.002737
3606.000000	-0.002760
3605.000000	-0.002796
3604.000000	-0.002835
3603.000000	-0.002859
3602.000000	-0.002860
3601.000000	-0.002837
3600.000000	-0.002802
3599.000000	-0.002765
3598.000000	-0.002727
3597.000000	-0.002690
3596.000000	-0.002660
3595.000000	-0.002645
3594.000000	-0.002647
3593.000000	-0.002658
3592.000000	-0.002672
3591.000000	-0.002689
3590.000000	-0.002703
3589.000000	-0.002702
3588.000000	-0.002673
3587.000000	-0.002622
3586.000000	-0.002575
3585.000000	-0.002555
3584.000000	-0.002561
3583.000000	-0.002574
3582.000000	-0.002576
3581.000000	-0.002563
3580.000000	-0.002546
3579.000000	-0.002542
3578.000000	-0.002562
3577.000000	-0.002596
3576.000000	-0.002623
3575.000000	-0.002629
3574.000000	-0.002615
3573.000000	-0.002599
3572.000000	-0.002596
3571.000000	-0.002612
3570.000000	-0.002639
3569.000000	-0.002664
3568.000000	-0.002675
3567.000000	-0.002663
3566.000000	-0.002634
3565.000000	-0.002603
3564.000000	-0.002585
3563.000000	-0.002583
3562.000000	-0.002585
3561.000000	-0.002580
3560.000000	-0.002569
3559.000000	-0.002558
3558.000000	-0.002550
3557.000000	-0.002543
3556.000000	-0.002536
3555.000000	-0.002534
3554.000000	-0.002549
3553.000000	-0.002581
3552.000000	-0.002620
3551.000000	-0.002644
3550.000000	-0.002646
3549.000000	-0.002633
3548.000000	-0.002625
3547.000000	-0.002629
3546.000000	-0.002636
3545.000000	-0.002627
3544.000000	-0.002597
3543.000000	-0.002556
3542.000000	-0.002520
3541.000000	-0.002501
3540.000000	-0.002493
3539.000000	-0.002486
3538.000000	-0.002471
3537.000000	-0.002448
3536.000000	-0.002431
3535.000000	-0.002430
3534.000000	-0.002440
3533.000000	-0.002451
3532.000000	-0.002464
3531.000000	-0.002491
3530.000000	-0.002533
3529.000000	-0.002571
3528.000000	-0.002581
3527.000000	-0.002556
3526.000000	-0.002512
3525.000000	-0.002470
3524.000000	-0.002448
3523.000000	-0.002450
3522.000000	-0.002470
3521.000000	-0.002494
3520.000000	-0.002502
3519.000000	-0.002483
3518.000000	-0.002445
3517.000000	-0.002414
3516.000000	-0.002412
3515.000000	-0.002438
3514.000000	-0.002478
3513.000000	-0.002509
3512.000000	-0.002519
3511.000000	-0.002509
3510.000000	-0.002491
3509.000000	-0.002476
3508.000000	-0.002472
3507.000000	-0.002478
3506.000000	-0.002488
3505.000000	-0.002494
3504.000000	-0.002490
3503.000000	-0.002475
3502.000000	-0.002453
3501.000000	-0.002430
3500.000000	-0.002411
3499.000000	-0.002393
3498.000000	-0.002369
3497.000000	-0.002340
3496.000000	-0.002318
3495.000000	-0.002311
3494.000000	-0.002318
3493.000000	-0.002332
3492.000000	-0.002349
3491.000000	-0.002369
3490.000000	-0.002386
3489.000000	-0.002389
3488.000000	-0.002370
3487.000000	-0.002331
3486.000000	-0.002287
3485.000000	-0.002255
3484.000000	-0.002247
3483.000000	-0.002261
3482.000000	-0.002281
3481.000000	-0.002284
3480.000000	-0.002265
3479.000000	-0.002238
3478.000000	-0.002226
3477.000000	-0.002237
3476.000000	-0.002263
3475.000000	-0.002285
3474.000000	-0.002295
3473.000000	-0.002298
3472.000000	-0.002307
3471.000000	-0.002330
3470.000000	-0.002356
3469.000000	-0.002367
3468.000000	-0.002352
3467.000000	-0.002319
3466.000000	-0.002285
3465.000000	-0.002261
3464.000000	-0.002248
3463.000000	-0.002241
3462.000000	-0.002238
3461.000000	-0.002234
3460.000000	-0.002227
3459.000000	-0.002215
3458.000000	-0.002204
3457.000000	-0.002202
3456.000000	-0.002212
3455.000000	-0.002230
3454.000000	-0.002245
3453.000000	-0.002246
3452.000000	-0.002229
3451.000000	-0.002202
3450.000000	-0.002182
3449.000000	-0.002177
3448.000000	-0.002185
3447.000000	-0.002190
3446.000000	-0.002178
3445.000000	-0.002148
3444.000000	-0.002118
3443.000000	-0.002107
3442.000000	-0.002119
3441.000000	-0.002143
3440.000000	-0.002165
3439.000000	-0.002175
3438.000000	-0.002170
3437.000000	-0.002148
3436.000000	-0.002111
3435.000000	-0.002071
3434.000000	-0.002040
3433.000000	-0.002023
3432.000000	-0.002019
3431.000000	-0.002029
3430.000000	-0.002052
3429.000000	-0.002082
3428.000000	-0.002106
3427.000000	-0.002113
3426.000000	-0.002101
3425.000000	-0.002079
3424.000000	-0.002059
3423.000000	-0.002050
3422.000000	-0.002053
3421.000000	-0.002059
3420.000000	-0.002064
3419.000000	-0.002068
3418.000000	-0.002074
3417.000000	-0.002079
3416.000000	-0.002078
3415.000000	-0.002069
3414.000000	-0.002052
3413.000000	-0.002030
3412.000000	-0.002014
3411.000000	-0.002011
3410.000000	-0.002028
3409.000000	-0.002054
3408.000000	-0.002074
3407.000000	-0.002079
3406.000000	-0.002072
3405.000000	-0.002060
3404.000000	-0.002049
3403.000000	-0.002045
3402.000000	-0.002049
3401.000000	-0.002053
3400.000000	-0.002048
3399.000000	-0.002031
3398.000000	-0.002010
3397.000000	-0.001995
3396.000000	-0.001989
3395.000000	-0.001991
3394.000000	-0.001998
3393.000000	-0.001996
3392.000000	-0.001971
3391.000000	-0.001926
3390.000000	-0.001887
3389.000000	-0.001878
3388.000000	-0.001898
3387.000000	-0.001929
3386.000000	-0.001951
3385.000000	-0.001959
3384.000000	-0.001950
3383.000000	-0.001929
3382.000000	-0.001903
3381.000000	-0.001887
3380.000000	-0.001889
3379.000000	-0.001909
3378.000000	-0.001937
3377.000000	-0.001963
3376.000000	-0.001979
3375.000000	-0.001986
3374.000000	-0.001993
3373.000000	-0.002011
3372.000000	-0.002038
3371.000000	-0.002066
3370.000000	-0.002081
3369.000000	-0.002081
3368.000000	-0.002069
3367.000000	-0.002052
3366.000000	-0.002037
3365.000000	-0.002030
3364.000000	-0.002026
3363.000000	-0.002021
3362.000000	-0.002014
3361.000000	-0.002010
3360.000000	-0.002016
3359.000000	-0.002036
3358.000000	-0.002055
3357.000000	-0.002052
3356.000000	-0.002020
3355.000000	-0.001973
3354.000000	-0.001945
3353.000000	-0.001956
3352.000000	-0.001989
3351.000000	-0.002012
3350.000000	-0.002007
3349.000000	-0.001984
3348.000000	-0.001968
3347.000000	-0.001971
3346.000000	-0.001988
3345.000000	-0.002009
3344.000000	-0.002028
3343.000000	-0.002049
3342.000000	-0.002072
3341.000000	-0.002093
3340.000000	-0.002107
3339.000000	-0.002111
3338.000000	-0.002108
3337.000000	-0.002105
3336.000000	-0.002103
3335.000000	-0.002105
3334.000000	-0.002108
3333.000000	-0.002105
3332.000000	-0.002088
3331.000000	-0.002060
3330.000000	-0.002038
3329.000000	-0.002042
3328.000000	-0.002072
3327.000000	-0.002110
3326.000000	-0.002131
3325.000000	-0.002126
3324.000000	-0.002105
3323.000000	-0.002086
3322.000000	-0.002086
3321.000000	-0.002103
3320.000000	-0.002126
3319.000000	-0.002131
3318.000000	-0.002108
3317.000000	-0.002065
3316.000000	-0.002032
3315.000000	-0.002037
3314.000000	-0.002087
3313.000000	-0.002159
3312.000000	-0.002217
3311.000000	-0.002235
3310.000000	-0.002213
3309.000000	-0.002174
3308.000000	-0.002140
3307.000000	-0.002120
3306.000000	-0.002112
3305.000000	-0.002113
3304.000000	-0.002123
3303.000000	-0.002138
3302.000000	-0.002152
3301.000000	-0.002158
3300.000000	-0.002152
3299.000000	-0.002134
3298.000000	-0.002117
3297.000000	-0.002117
3296.000000	-0.002148
3295.000000	-0.002205
3294.000000	-0.002269
3293.000000	-0.002317
3292.000000	-0.002332
3291.000000	-0.002312
3290.000000	-0.002266
3289.000000	-0.002215
3288.000000	-0.002177
3287.000000	-0.002159
3286.000000	-0.002154
3285.000000	-0.002152
3284.000000	-0.002155
3283.000000	-0.002173
3282.000000	-0.002210
3281.000000	-0.002257
3280.000000	-0.002298
3279.000000	-0.002324
3278.000000	-0.002333
3277.000000	-0.002321
3276.000000	-0.002286
3275.000000	-0.002229
3274.000000	-0.002165
3273.000000	-0.002117
3272.000000	-0.002097
3271.000000	-0.002099
3270.000000	-0.002105
3269.000000	-0.002108
3268.000000	-0.002113
3267.000000	-0.002131
3266.000000	-0.002163
3265.000000	-0.002199
3264.000000	-0.002228
3263.000000	-0.002246
3262.000000	-0.002255
3261.000000	-0.002262
3260.000000	-0.002275
3259.000000	-0.002292
3258.000000	-0.002307
3257.000000	-0.002313
3256.000000	-0.002312
3255.000000	-0.002308
3254.000000	-0.002301
3253.000000	-0.002289
3252.000000	-0.002276
3251.000000	-0.002272
3250.000000	-0.002283
3249.000000	-0.002302
3248.000000	-0.002317
3247.000000	-0.002323
3246.000000	-0.002327
3245.000000	-0.002332
3244.000000	-0.002330
3243.000000	-0.002309
3242.000000	-0.002274
3241.000000	-0.002243
3240.000000	-0.002235
3239.000000	-0.002257
3238.000000	-0.002292
3237.000000	-0.002321
3236.000000	-0.002331
3235.000000	-0.002324
3234.000000	-0.002311
3233.000000	-0.002301
3232.000000	-0.002299
3231.000000	-0.002308
3230.000000	-0.002330
3229.000000	-0.002357
3228.000000	-0.002375
3227.000000	-0.002369
3226.000000	-0.002344
3225.000000	-0.002320
3224.000000	-0.002324
3223.000000	-0.002354
3222.000000	-0.002384
3221.000000	-0.002391
3220.000000	-0.002374
3219.000000	-0.002354
3218.000000	-0.002344
3217.000000	-0.002336
3216.000000	-0.002318
3215.000000	-0.002290
3214.000000	-0.002270
3213.000000	-0.002273
3212.000000	-0.002296
3211.000000	-0.002325
3210.000000	-0.002343
3209.000000	-0.002346
3208.000000	-0.002334
3207.000000	-0.002316
3206.000000	-0.002304
3205.000000	-0.002309
3204.000000	-0.002335
3203.000000	-0.002377
3202.000000	-0.002421
3201.000000	-0.002455
3200.000000	-0.002475
3199.000000	-0.002486
3198.000000	-0.002497
3197.000000	-0.002517
3196.000000	-0.002541
3195.000000	-0.002553
3194.000000	-0.002541
3193.000000	-0.002507
3192.000000	-0.002471
3191.000000	-0.002460
3190.000000	-0.002484
3189.000000	-0.002527
3188.000000	-0.002555
3187.000000	-0.002545
3186.000000	-0.002504
3185.000000	-0.002462
3184.000000	-0.002438
3183.000000	-0.002430
3182.000000	-0.002429
3181.000000	-0.002437
3180.000000	-0.002456
3179.000000	-0.002476
3178.000000	-0.002482
3177.000000	-0.002469
3176.000000	-0.002454
3175.000000	-0.002449
3174.000000	-0.002454
3173.000000	-0.002462
3172.000000	-0.002473
3171.000000	-0.002492
3170.000000	-0.002517
3169.000000	-0.002541
3168.000000	-0.002561
3167.000000	-0.002584
3166.000000	-0.002613
3165.000000	-0.002644
3164.000000	-0.002665
3163.000000	-0.002667
3162.000000	-0.002651
3161.000000	-0.002624
3160.000000	-0.002602
3159.000000	-0.002594
3158.000000	-0.002598
3157.000000	-0.002599
3156.000000	-0.002588
3155.000000	-0.002566
3154.000000	-0.002541
3153.000000	-0.002523
3152.000000	-0.002513
3151.000000	-0.002512
3150.000000	-0.002516
3149.000000	-0.002526
3148.000000	-0.002544
3147.000000	-0.002573
3146.000000	-0.002609
3145.000000	-0.002639
3144.000000	-0.002648
3143.000000	-0.002632
3142.000000	-0.002602
3141.000000	-0.002570
3140.000000	-0.002548
3139.000000	-0.002544
3138.000000	-0.002568
3137.000000	-0.002618
3136.000000	-0.002676
3135.000000	-0.002714
3134.000000	-0.002718
3133.000000	-0.002700
3132.000000	-0.002684
3131.000000	-0.002683
3130.000000	-0.002687
3129.000000	-0.002680
3128.000000	-0.002658
3127.000000	-0.002632
3126.000000	-0.002614
3125.000000	-0.002609
3124.000000	-0.002608
3123.000000	-0.002608
3122.000000	-0.002610
3121.000000	-0.002619
3120.000000	-0.002634
3119.000000	-0.002644
3118.000000	-0.002634
3117.000000	-0.002604
3116.000000	-0.002572
3115.000000	-0.002562
3114.000000	-0.002583
3113.000000	-0.002626
3112.000000	-0.002672
3111.000000	-0.002704
3110.000000	-0.002713
3109.000000	-0.002696
3108.000000	-0.002666
3107.000000	-0.002642
3106.000000	-0.002639
3105.000000	-0.002655
3104.000000	-0.002677
3103.000000	-0.002691
3102.000000	-0.002692
3101.000000	-0.002681
3100.000000	-0.002662
3099.000000	-0.002642
3098.000000	-0.002632
3097.000000	-0.002644
3096.000000	-0.002683
3095.000000	-0.002735
3094.000000	-0.002777
3093.000000	-0.002795
3092.000000	-0.002786
3091.000000	-0.002758
3090.000000	-0.002726
3089.000000	-0.002703
3088.000000	-0.002701
3087.000000	-0.002719
3086.000000	-0.002747
3085.000000	-0.002768
3084.000000	-0.002771
3083.000000	-0.002763
3082.000000	-0.002753
3081.000000	-0.002753
3080.000000	-0.002761
3079.000000	-0.002772
3078.000000	-0.002781
3077.000000	-0.002784
3076.000000	-0.002783
3075.000000	-0.002777
3074.000000	-0.002765
3073.000000	-0.002749
3072.000000	-0.002738
3071.000000	-0.002742
3070.000000	-0.002761
3069.000000	-0.002779
3068.000000	-0.002782
3067.000000	-0.002768
3066.000000	-0.002751
3065.000000	-0.002748
3064.000000	-0.002762
3063.000000	-0.002787
3062.000000	-0.002816
3061.000000	-0.002840
3060.000000	-0.002848
3059.000000	-0.002830
3058.000000	-0.002794
3057.000000	-0.002759
3056.000000	-0.002746
3055.000000	-0.002754
3054.000000	-0.002766
3053.000000	-0.002777
3052.000000	-0.002792
3051.000000	-0.002811
3050.000000	-0.002820
3049.000000	-0.002807
3048.000000	-0.002778
3047.000000	-0.002754
3046.000000	-0.002750
3045.000000	-0.002771
3044.000000	-0.002816
3043.000000	-0.002882
3042.000000	-0.002945
3041.000000	-0.002971
3040.000000	-0.002945
3039.000000	-0.002885
3038.000000	-0.002827
3037.000000	-0.002792
3036.000000	-0.002782
3035.000000	-0.002796
3034.000000	-0.002832
3033.000000	-0.002877
3032.000000	-0.002905
3031.000000	-0.002899
3030.000000	-0.002867
3029.000000	-0.002829
3028.000000	-0.002794
3027.000000	-0.002769
3026.000000	-0.002763
3025.000000	-0.002789
3024.000000	-0.002839
3023.000000	-0.002886
3022.000000	-0.002902
3021.000000	-0.002878
3020.000000	-0.002830
3019.000000	-0.002787
3018.000000	-0.002777
3017.000000	-0.002822
3016.000000	-0.002916
3015.000000	-0.003026
3014.000000	-0.003107
3013.000000	-0.003131
3012.000000	-0.003099
3011.000000	-0.003029
3010.000000	-0.002950
3009.000000	-0.002895
3008.000000	-0.002892
3007.000000	-0.002943
3006.000000	-0.003025
3005.000000	-0.003099
3004.000000	-0.003132
3003.000000	-0.003121
3002.000000	-0.003087
3001.000000	-0.003059
3000.000000	-0.003058
2999.000000	-0.003083
2998.000000	-0.003121
2997.000000	-0.003161
2996.000000	-0.003196
2995.000000	-0.003223
2994.000000	-0.003237
2993.000000	-0.003237
2992.000000	-0.003231
2991.000000	-0.003231
2990.000000	-0.003249
2989.000000	-0.003291
2988.000000	-0.003354
2987.000000	-0.003424
2986.000000	-0.003487
2985.000000	-0.003540
2984.000000	-0.003601
2983.000000	-0.003682
2982.000000	-0.003777
2981.000000	-0.003872
2980.000000	-0.003962
2979.000000	-0.004057
2978.000000	-0.004157
2977.000000	-0.004249
2976.000000	-0.004324
2975.000000	-0.004398
2974.000000	-0.004493
2973.000000	-0.004610
2972.000000	-0.004722
2971.000000	-0.004806
2970.000000	-0.004860
2969.000000	-0.004898
2968.000000	-0.004926
2967.000000	-0.004938
2966.000000	-0.004918
2965.000000	-0.004861
2964.000000	-0.004772
2963.000000	-0.004666
2962.000000	-0.004556
2961.000000	-0.004454
2960.000000	-0.004364
2959.000000	-0.004281
2958.000000	-0.004201
2957.000000	-0.004121
2956.000000	-0.004047
2955.000000	-0.003983
2954.000000	-0.003927
2953.000000	-0.003878
2952.000000	-0.003840
2951.000000	-0.003827
2950.000000	-0.003851
2949.000000	-0.003912
2948.000000	-0.003997
2947.000000	-0.004083
2946.000000	-0.004160
2945.000000	-0.004232
2944.000000	-0.004312
2943.000000	-0.004403
2942.000000	-0.004494
2941.000000	-0.004561
2940.000000	-0.004587
2939.000000	-0.004571
2938.000000	-0.004531
2937.000000	-0.004491
2936.000000	-0.004460
2935.000000	-0.004436
2934.000000	-0.004413
2933.000000	-0.004388
2932.000000	-0.004363
2931.000000	-0.004335
2930.000000	-0.004297
2929.000000	-0.004249
2928.000000	-0.004202
2927.000000	-0.004166
2926.000000	-0.004140
2925.000000	-0.004114
2924.000000	-0.004077
2923.000000	-0.004027
2922.000000	-0.003968
2921.000000	-0.003908
2920.000000	-0.003857
2919.000000	-0.003828
2918.000000	-0.003827
2917.000000	-0.003842
2916.000000	-0.003852
2915.000000	-0.003841
2914.000000	-0.003811
2913.000000	-0.003779
2912.000000	-0.003758
2911.000000	-0.003747
2910.000000	-0.003739
2909.000000	-0.003738
2908.000000	-0.003747
2907.000000	-0.003764
2906.000000	-0.003775
2905.000000	-0.003777
2904.000000	-0.003776
2903.000000	-0.003781
2902.000000	-0.003792
2901.000000	-0.003799
2900.000000	-0.003798
2899.000000	-0.003791
2898.000000	-0.003781
2897.000000	-0.003771
2896.000000	-0.003764
2895.000000	-0.003767
2894.000000	-0.003778
2893.000000	-0.003788
2892.000000	-0.003790
2891.000000	-0.003791
2890.000000	-0.003805
2889.000000	-0.003841
2888.000000	-0.003897
2887.000000	-0.003963
2886.000000	-0.004033
2885.000000	-0.004101
2884.000000	-0.004159
2883.000000	-0.004203
2882.000000	-0.004238
2881.000000	-0.004274
2880.000000	-0.004313
2879.000000	-0.004347
2878.000000	-0.004367
2877.000000	-0.004370
2876.000000	-0.004353
2875.000000	-0.004312
2874.000000	-0.004245
2873.000000	-0.004160
2872.000000	-0.004082
2871.000000	-0.004033
2870.000000	-0.004014
2869.000000	-0.004007
2868.000000	-0.003986
2867.000000	-0.003940
2866.000000	-0.003875
2865.000000	-0.003805
2864.000000	-0.003741
2863.000000	-0.003691
2862.000000	-0.003662
2861.000000	-0.003651
2860.000000	-0.003646
2859.000000	-0.003633
2858.000000	-0.003606
2857.000000	-0.003573
2856.000000	-0.003539
2855.000000	-0.003499
2854.000000	-0.003450
2853.000000	-0.003400
2852.000000	-0.003366
2851.000000	-0.003350
2850.000000	-0.003344
2849.000000	-0.003338
2848.000000	-0.003330
2847.000000	-0.003318
2846.000000	-0.003290
2845.000000	-0.003243
2844.000000	-0.003196
2843.000000	-0.003175
2842.000000	-0.003183
2841.000000	-0.003199
2840.000000	-0.003201
2839.000000	-0.003187
2838.000000	-0.003162
2837.000000	-0.003131
2836.000000	-0.003094
2835.000000	-0.003061
2834.000000	-0.003043
2833.000000	-0.003038
2832.000000	-0.003038
2831.000000	-0.003038
2830.000000	-0.003040
2829.000000	-0.003041
2828.000000	-0.003026
2827.000000	-0.002988
2826.000000	-0.002944
2825.000000	-0.002924
2824.000000	-0.002938
2823.000000	-0.002968
2822.000000	-0.002986
2821.000000	-0.002981
2820.000000	-0.002965
2819.000000	-0.002952
2818.000000	-0.002942
2817.000000	-0.002927
2816.000000	-0.002910
2815.000000	-0.002901
2814.000000	-0.002906
2813.000000	-0.002924
2812.000000	-0.002948
2811.000000	-0.002965
2810.000000	-0.002965
2809.000000	-0.002946
2808.000000	-0.002924
2807.000000	-0.002922
2806.000000	-0.002938
2805.000000	-0.002951
2804.000000	-0.002937
2803.000000	-0.002895
2802.000000	-0.002842
2801.000000	-0.002798
2800.000000	-0.002774
2799.000000	-0.002772
2798.000000	-0.002787
2797.000000	-0.002803
2796.000000	-0.002809
2795.000000	-0.002808
2794.000000	-0.002810
2793.000000	-0.002817
2792.000000	-0.002826
2791.000000	-0.002839
2790.000000	-0.002859
2789.000000	-0.002880
2788.000000	-0.002889
2787.000000	-0.002879
2786.000000	-0.002856
2785.000000	-0.002829
2784.000000	-0.002805
2783.000000	-0.002787
2782.000000	-0.002788
2781.000000	-0.002814
2780.000000	-0.002854
2779.000000	-0.002890
2778.000000	-0.002911
2777.000000	-0.002918
2776.000000	-0.002913
2775.000000	-0.002896
2774.000000	-0.002868
2773.000000	-0.002835
2772.000000	-0.002804
2771.000000	-0.002780
2770.000000	-0.002765
2769.000000	-0.002759
2768.000000	-0.002759
2767.000000	-0.002762
2766.000000	-0.002772
2765.000000	-0.002788
2764.000000	-0.002803
2763.000000	-0.002808
2762.000000	-0.002798
2761.000000	-0.002781
2760.000000	-0.002766
2759.000000	-0.002761
2758.000000	-0.002766
2757.000000	-0.002775
2756.000000	-0.002775
2755.000000	-0.002763
2754.000000	-0.002751
2753.000000	-0.002753
2752.000000	-0.002766
2751.000000	-0.002773
2750.000000	-0.002765
2749.000000	-0.002756
2748.000000	-0.002762
2747.000000	-0.002782
2746.000000	-0.002800
2745.000000	-0.002803
2744.000000	-0.002793
2743.000000	-0.002779
2742.000000	-0.002769
2741.000000	-0.002765
2740.000000	-0.002767
2739.000000	-0.002774
2738.000000	-0.002778
2737.000000	-0.002772
2736.000000	-0.002754
2735.000000	-0.002726
2734.000000	-0.002701
2733.000000	-0.002688
2732.000000	-0.002690
2731.000000	-0.002703
2730.000000	-0.002721
2729.000000	-0.002741
2728.000000	-0.002759
2727.000000	-0.002771
2726.000000	-0.002775
2725.000000	-0.002775
2724.000000	-0.002773
2723.000000	-0.002767
2722.000000	-0.002753
2721.000000	-0.002733
2720.000000	-0.002714
2719.000000	-0.002701
2718.000000	-0.002695
2717.000000	-0.002694
2716.000000	-0.002702
2715.000000	-0.002716
2714.000000	-0.002727
2713.000000	-0.002723
2712.000000	-0.002706
2711.000000	-0.002690
2710.000000	-0.002687
2709.000000	-0.002695
2708.000000	-0.002702
2707.000000	-0.002703
2706.000000	-0.002705
2705.000000	-0.002710
2704.000000	-0.002709
2703.000000	-0.002695
2702.000000	-0.002678
2701.000000	-0.002674
2700.000000	-0.002683
2699.000000	-0.002688
2698.000000	-0.002677
2697.000000	-0.002656
2696.000000	-0.002635
2695.000000	-0.002615
2694.000000	-0.002596
2693.000000	-0.002581
2692.000000	-0.002573
2691.000000	-0.002569
2690.000000	-0.002565
2689.000000	-0.002564
2688.000000	-0.002575
2687.000000	-0.002601
2686.000000	-0.002630
2685.000000	-0.002654
2684.000000	-0.002669
2683.000000	-0.002671
2682.000000	-0.002661
2681.000000	-0.002648
2680.000000	-0.002638
2679.000000	-0.002629
2678.000000	-0.002619
2677.000000	-0.002610
2676.000000	-0.002610
2675.000000	-0.002619
2674.000000	-0.002627
2673.000000	-0.002624
2672.000000	-0.002608
2671.000000	-0.002582
2670.000000	-0.002557
2669.000000	-0.002546
2668.000000	-0.002560
2667.000000	-0.002595
2666.000000	-0.002629
2665.000000	-0.002641
2664.000000	-0.002634
2663.000000	-0.002624
2662.000000	-0.002624
2661.000000	-0.002635
2660.000000	-0.002651
2659.000000	-0.002665
2658.000000	-0.002665
2657.000000	-0.002645
2656.000000	-0.002613
2655.000000	-0.002585
2654.000000	-0.002576
2653.000000	-0.002584
2652.000000	-0.002594
2651.000000	-0.002591
2650.000000	-0.002573
2649.000000	-0.002554
2648.000000	-0.002550
2647.000000	-0.002566
2646.000000	-0.002587
2645.000000	-0.002599
2644.000000	-0.002599
2643.000000	-0.002593
2642.000000	-0.002591
2641.000000	-0.002594
2640.000000	-0.002594
2639.000000	-0.002583
2638.000000	-0.002561
2637.000000	-0.002542
2636.000000	-0.002540
2635.000000	-0.002555
2634.000000	-0.002572
2633.000000	-0.002580
2632.000000	-0.002579
2631.000000	-0.002576
2630.000000	-0.002573
2629.000000	-0.002567
2628.000000	-0.002566
2627.000000	-0.002578
2626.000000	-0.002606
2625.000000	-0.002641
2624.000000	-0.002672
2623.000000	-0.002691
2622.000000	-0.002693
2621.000000	-0.002676
2620.000000	-0.002649
2619.000000	-0.002629
2618.000000	-0.002628
2617.000000	-0.002646
2616.000000	-0.002663
2615.000000	-0.002666
2614.000000	-0.002655
2613.000000	-0.002644
2612.000000	-0.002645
2611.000000	-0.002652
2610.000000	-0.002654
2609.000000	-0.002645
2608.000000	-0.002631
2607.000000	-0.002622
2606.000000	-0.002621
2605.000000	-0.002620
2604.000000	-0.002609
2603.000000	-0.002583
2602.000000	-0.002554
2601.000000	-0.002538
2600.000000	-0.002540
2599.000000	-0.002550
2598.000000	-0.002551
2597.000000	-0.002544
2596.000000	-0.002546
2595.000000	-0.002559
2594.000000	-0.002572
2593.000000	-0.002565
2592.000000	-0.002539
2591.000000	-0.002509
2590.000000	-0.002489
2589.000000	-0.002483
2588.000000	-0.002491
2587.000000	-0.002506
2586.000000	-0.002518
2585.000000	-0.002517
2584.000000	-0.002505
2583.000000	-0.002495
2582.000000	-0.002496
2581.000000	-0.002507
2580.000000	-0.002515
2579.000000	-0.002515
2578.000000	-0.002510
2577.000000	-0.002510
2576.000000	-0.002517
2575.000000	-0.002521
2574.000000	-0.002512
2573.000000	-0.002494
2572.000000	-0.002479
2571.000000	-0.002478
2570.000000	-0.002487
2569.000000	-0.002494
2568.000000	-0.002494
2567.000000	-0.002493
2566.000000	-0.002497
2565.000000	-0.002500
2564.000000	-0.002496
2563.000000	-0.002488
2562.000000	-0.002485
2561.000000	-0.002494
2560.000000	-0.002508
2559.000000	-0.002519
2558.000000	-0.002523
2557.000000	-0.002525
2556.000000	-0.002525
2555.000000	-0.002517
2554.000000	-0.002502
2553.000000	-0.002489
2552.000000	-0.002487
2551.000000	-0.002500
2550.000000	-0.002522
2549.000000	-0.002545
2548.000000	-0.002558
2547.000000	-0.002553
2546.000000	-0.002529
2545.000000	-0.002501
2544.000000	-0.002484
2543.000000	-0.002488
2542.000000	-0.002509
2541.000000	-0.002532
2540.000000	-0.002544
2539.000000	-0.002536
2538.000000	-0.002511
2537.000000	-0.002486
2536.000000	-0.002478
2535.000000	-0.002487
2534.000000	-0.002500
2533.000000	-0.002509
2532.000000	-0.002512
2531.000000	-0.002508
2530.000000	-0.002498
2529.000000	-0.002486
2528.000000	-0.002485
2527.000000	-0.002496
2526.000000	-0.002508
2525.000000	-0.002512
2524.000000	-0.002511
2523.000000	-0.002513
2522.000000	-0.002522
2521.000000	-0.002534
2520.000000	-0.002542
2519.000000	-0.002541
2518.000000	-0.002531
2517.000000	-0.002519
2516.000000	-0.002510
2515.000000	-0.002505
2514.000000	-0.002497
2513.000000	-0.002484
2512.000000	-0.002473
2511.000000	-0.002476
2510.000000	-0.002492
2509.000000	-0.002512
2508.000000	-0.002524
2507.000000	-0.002525
2506.000000	-0.002513
2505.000000	-0.002494
2504.000000	-0.002480
2503.000000	-0.002478
2502.000000	-0.002486
2501.000000	-0.002497
2500.000000	-0.002503
2499.000000	-0.002498
2498.000000	-0.002486
2497.000000	-0.002476
2496.000000	-0.002474
2495.000000	-0.002480
2494.000000	-0.002485
2493.000000	-0.002488
2492.000000	-0.002495
2491.000000	-0.002510
2490.000000	-0.002527
2489.000000	-0.002533
2488.000000	-0.002521
2487.000000	-0.002498
2486.000000	-0.002474
2485.000000	-0.002463
2484.000000	-0.002474
2483.000000	-0.002497
2482.000000	-0.002515
2481.000000	-0.002515
2480.000000	-0.002499
2479.000000	-0.002483
2478.000000	-0.002474
2477.000000	-0.002470
2476.000000	-0.002468
2475.000000	-0.002463
2474.000000	-0.002460
2473.000000	-0.002468
2472.000000	-0.002492
2471.000000	-0.002523
2470.000000	-0.002539
2469.000000	-0.002529
2468.000000	-0.002505
2467.000000	-0.002489
2466.000000	-0.002491
2465.000000	-0.002497
2464.000000	-0.002496
2463.000000	-0.002482
2462.000000	-0.002458
2461.000000	-0.002433
2460.000000	-0.002417
2459.000000	-0.002418
2458.000000	-0.002436
2457.000000	-0.002457
2456.000000	-0.002469
2455.000000	-0.002469
2454.000000	-0.002467
2453.000000	-0.002470
2452.000000	-0.002478
2451.000000	-0.002480
2450.000000	-0.002469
2449.000000	-0.002452
2448.000000	-0.002443
2447.000000	-0.002447
2446.000000	-0.002454
2445.000000	-0.002456
2444.000000	-0.002453
2443.000000	-0.002446
2442.000000	-0.002435
2441.000000	-0.002419
2440.000000	-0.002407
2439.000000	-0.002407
2438.000000	-0.002422
2437.000000	-0.002447
2436.000000	-0.002473
2435.000000	-0.002488
2434.000000	-0.002490
2433.000000	-0.002480
2432.000000	-0.002468
2431.000000	-0.002455
2430.000000	-0.002440
2429.000000	-0.002425
2428.000000	-0.002418
2427.000000	-0.002415
2426.000000	-0.002405
2425.000000	-0.002388
2424.000000	-0.002374
2423.000000	-0.002374
2422.000000	-0.002381
2421.000000	-0.002386
2420.000000	-0.002389
2419.000000	-0.002391
2418.000000	-0.002387
2417.000000	-0.002374
2416.000000	-0.002360
2415.000000	-0.002359
2414.000000	-0.002372
2413.000000	-0.002390
2412.000000	-0.002402
2411.000000	-0.002401
2410.000000	-0.002385
2409.000000	-0.002367
2408.000000	-0.002358
2407.000000	-0.002357
2406.000000	-0.002353
2405.000000	-0.002340
2404.000000	-0.002337
2403.000000	-0.002357
2402.000000	-0.002389
2401.000000	-0.002415
2400.000000	-0.002419
2399.000000	-0.002402
2398.000000	-0.002369
2397.000000	-0.002338
2396.000000	-0.002329
2395.000000	-0.002339
2394.000000	-0.002346
2393.000000	-0.002335
2392.000000	-0.002306
2391.000000	-0.002267
2390.000000	-0.002218
2389.000000	-0.002159
2388.000000	-0.002099
2387.000000	-0.002035
2386.000000	-0.001948
2385.000000	-0.001830
2384.000000	-0.001700
2383.000000	-0.001582
2382.000000	-0.001478
2381.000000	-0.001378
2380.000000	-0.001276
2379.000000	-0.001170
2378.000000	-0.001055
2377.000000	-0.000934
2376.000000	-0.000834
2375.000000	-0.000776
2374.000000	-0.000752
2373.000000	-0.000749
2372.000000	-0.000767
2371.000000	-0.000785
2370.000000	-0.000764
2369.000000	-0.000680
2368.000000	-0.000544
2367.000000	-0.000381
2366.000000	-0.000220
2365.000000	-0.000070
2364.000000	0.000069
2363.000000	0.000176
2362.000000	0.000295
2361.000000	0.000471
2360.000000	0.000646
2359.000000	0.000775
2358.000000	0.000819
2357.000000	0.000810
2356.000000	0.000795
2355.000000	0.000748
2354.000000	0.000704
2353.000000	0.000765
2352.000000	0.001042
2351.000000	0.001362
2350.000000	0.001414
2349.000000	0.001154
2348.000000	0.000800
2347.000000	0.000782
2346.000000	0.001346
2345.000000	0.002402
2344.000000	0.003565
2343.000000	0.004366
2342.000000	0.004664
2341.000000	0.004464
2340.000000	0.003949
2339.000000	0.003325
2338.000000	0.002720
2337.000000	0.002187
2336.000000	0.001782
2335.000000	0.001539
2334.000000	0.001415
2333.000000	0.001348
2332.000000	0.001357
2331.000000	0.001435
2330.000000	0.001448
2329.000000	0.001367
2328.000000	0.001169
2327.000000	0.000989
2326.000000	0.000835
2325.000000	0.000730
2324.000000	0.000680
2323.000000	0.000649
2322.000000	0.000645
2321.000000	0.000637
2320.000000	0.000632
2319.000000	0.000570
2318.000000	0.000416
2317.000000	0.000193
2316.000000	-0.000030
2315.000000	-0.000185
2314.000000	-0.000291
2313.000000	-0.000370
2312.000000	-0.000457
2311.000000	-0.000541
2310.000000	-0.000642
2309.000000	-0.000745
2308.000000	-0.000861
2307.000000	-0.000981
2306.000000	-0.001118
2305.000000	-0.001252
2304.000000	-0.001366
2303.000000	-0.001454
2302.000000	-0.001537
2301.000000	-0.001621
2300.000000	-0.001714
2299.000000	-0.001809
2298.000000	-0.001915
2297.000000	-0.002017
2296.000000	-0.002117
2295.000000	-0.002208
2294.000000	-0.002299
2293.000000	-0.002379
2292.000000	-0.002441
2291.000000	-0.002488
2290.000000	-0.002531
2289.000000	-0.002566
2288.000000	-0.002573
2287.000000	-0.002546
2286.000000	-0.002508
2285.000000	-0.002488
2284.000000	-0.002490
2283.000000	-0.002509
2282.000000	-0.002540
2281.000000	-0.002573
2280.000000	-0.002595
2279.000000	-0.002600
2278.000000	-0.002592
2277.000000	-0.002585
2276.000000	-0.002580
2275.000000	-0.002577
2274.000000	-0.002583
2273.000000	-0.002605
2272.000000	-0.002634
2271.000000	-0.002657
2270.000000	-0.002670
2269.000000	-0.002683
2268.000000	-0.002705
2267.000000	-0.002732
2266.000000	-0.002759
2265.000000	-0.002784
2264.000000	-0.002806
2263.000000	-0.002818
2262.000000	-0.002813
2261.000000	-0.002786
2260.000000	-0.002743
2259.000000	-0.002695
2258.000000	-0.002654
2257.000000	-0.002638
2256.000000	-0.002670
2255.000000	-0.002773
2254.000000	-0.002944
2253.000000	-0.003144
2252.000000	-0.003319
2251.000000	-0.003441
2250.000000	-0.003507
2249.000000	-0.003523
2248.000000	-0.003484
2247.000000	-0.003394
2246.000000	-0.003274
2245.000000	-0.003154
2244.000000	-0.003057
2243.000000	-0.002992
2242.000000	-0.002962
2241.000000	-0.002960
2240.000000	-0.002978
2239.000000	-0.003014
2238.000000	-0.003071
2237.000000	-0.003145
2236.000000	-0.003219
2235.000000	-0.003274
2234.000000	-0.003299
2233.000000	-0.003291
2232.000000	-0.003245
2231.000000	-0.003160
2230.000000	-0.003047
2229.000000	-0.002930
2228.000000	-0.002826
2227.000000	-0.002739
2226.000000	-0.002666
2225.000000	-0.002605
2224.000000	-0.002557
2223.000000	-0.002526
2222.000000	-0.002511
2221.000000	-0.002511
2220.000000	-0.002523
2219.000000	-0.002538
2218.000000	-0.002540
2217.000000	-0.002519
2216.000000	-0.002481
2215.000000	-0.002448
2214.000000	-0.002437
2213.000000	-0.002436
2212.000000	-0.002426
2211.000000	-0.002407
2210.000000	-0.002397
2209.000000	-0.002409
2208.000000	-0.002436
2207.000000	-0.002457
2206.000000	-0.002463
2205.000000	-0.002457
2204.000000	-0.002441
2203.000000	-0.002423
2202.000000	-0.002406
2201.000000	-0.002396
2200.000000	-0.002391
2199.000000	-0.002388
2198.000000	-0.002388
2197.000000	-0.002394
2196.000000	-0.002401
2195.000000	-0.002405
2194.000000	-0.002405
2193.000000	-0.002401
2192.000000	-0.002391
2191.000000	-0.002380
2190.000000	-0.002375
2189.000000	-0.002383
2188.000000	-0.002397
2187.000000	-0.002404
2186.000000	-0.002406
2185.000000	-0.002415
2184.000000	-0.002438
2183.000000	-0.002464
2182.000000	-0.002470
2181.000000	-0.002446
2180.000000	-0.002406
2179.000000	-0.002373
2178.000000	-0.002361
2177.000000	-0.002364
2176.000000	-0.002372
2175.000000	-0.002380
2174.000000	-0.002388
2173.000000	-0.002398
2172.000000	-0.002403
2171.000000	-0.002401
2170.000000	-0.002395
2169.000000	-0.002390
2168.000000	-0.002387
2167.000000	-0.002385
2166.000000	-0.002381
2165.000000	-0.002373
2164.000000	-0.002365
2163.000000	-0.002357
2162.000000	-0.002352
2161.000000	-0.002346
2160.000000	-0.002339
2159.000000	-0.002333
2158.000000	-0.002332
2157.000000	-0.002334
2156.000000	-0.002337
2155.000000	-0.002339
2154.000000	-0.002343
2153.000000	-0.002351
2152.000000	-0.002363
2151.000000	-0.002372
2150.000000	-0.002369
2149.000000	-0.002350
2148.000000	-0.002324
2147.000000	-0.002303
2146.000000	-0.002300
2145.000000	-0.002312
2144.000000	-0.002328
2143.000000	-0.002342
2142.000000	-0.002354
2141.000000	-0.002365
2140.000000	-0.002369
2139.000000	-0.002364
2138.000000	-0.002350
2137.000000	-0.002335
2136.000000	-0.002328
2135.000000	-0.002332
2134.000000	-0.002335
2133.000000	-0.002323
2132.000000	-0.002290
2131.000000	-0.002249
2130.000000	-0.002220
2129.000000	-0.002207
2128.000000	-0.002193
2127.000000	-0.002161
2126.000000	-0.002113
2125.000000	-0.002055
2124.000000	-0.001991
2123.000000	-0.001917
2122.000000	-0.001837
2121.000000	-0.001767
2120.000000	-0.001721
2119.000000	-0.001698
2118.000000	-0.001684
2117.000000	-0.001667
2116.000000	-0.001653
2115.000000	-0.001658
2114.000000	-0.001688
2113.000000	-0.001734
2112.000000	-0.001784
2111.000000	-0.001839
2110.000000	-0.001911
2109.000000	-0.001997
2108.000000	-0.002079
2107.000000	-0.002137
2106.000000	-0.002171
2105.000000	-0.002193
2104.000000	-0.002213
2103.000000	-0.002231
2102.000000	-0.002241
2101.000000	-0.002246
2100.000000	-0.002253
2099.000000	-0.002272
2098.000000	-0.002299
2097.000000	-0.002324
2096.000000	-0.002333
2095.000000	-0.002330
2094.000000	-0.002327
2093.000000	-0.002331
2092.000000	-0.002344
2091.000000	-0.002362
2090.000000	-0.002383
2089.000000	-0.002411
2088.000000	-0.002442
2087.000000	-0.002463
2086.000000	-0.002462
2085.000000	-0.002435
2084.000000	-0.002399
2083.000000	-0.002374
2082.000000	-0.002370
2081.000000	-0.002374
2080.000000	-0.002370
2079.000000	-0.002354
2078.000000	-0.002335
2077.000000	-0.002320
2076.000000	-0.002311
2075.000000	-0.002307
2074.000000	-0.002309
2073.000000	-0.002317
2072.000000	-0.002325
2071.000000	-0.002329
2070.000000	-0.002330
2069.000000	-0.002328
2068.000000	-0.002324
2067.000000	-0.002317
2066.000000	-0.002310
2065.000000	-0.002305
2064.000000	-0.002306
2063.000000	-0.002315
2062.000000	-0.002328
2061.000000	-0.002332
2060.000000	-0.002316
2059.000000	-0.002284
2058.000000	-0.002252
2057.000000	-0.002237
2056.000000	-0.002244
2055.000000	-0.002266
2054.000000	-0.002287
2053.000000	-0.002298
2052.000000	-0.002302
2051.000000	-0.002312
2050.000000	-0.002327
2049.000000	-0.002331
2048.000000	-0.002312
2047.000000	-0.002279
2046.000000	-0.002259
2045.000000	-0.002264
2044.000000	-0.002284
2043.000000	-0.002302
2042.000000	-0.002307
2041.000000	-0.002298
2040.000000	-0.002281
2039.000000	-0.002267
2038.000000	-0.002264
2037.000000	-0.002274
2036.000000	-0.002288
2035.000000	-0.002297
2034.000000	-0.002295
2033.000000	-0.002279
2032.000000	-0.002254
2031.000000	-0.002230
2030.000000	-0.002217
2029.000000	-0.002216
2028.000000	-0.002217
2027.000000	-0.002220
2026.000000	-0.002229
2025.000000	-0.002247
2024.000000	-0.002266
2023.000000	-0.002274
2022.000000	-0.002269
2021.000000	-0.002255
2020.000000	-0.002238
2019.000000	-0.002221
2018.000000	-0.002203
2017.000000	-0.002189
2016.000000	-0.002185
2015.000000	-0.002196
2014.000000	-0.002214
2013.000000	-0.002224
2012.000000	-0.002212
2011.000000	-0.002184
2010.000000	-0.002161
2009.000000	-0.002163
2008.000000	-0.002189
2007.000000	-0.002220
2006.000000	-0.002239
2005.000000	-0.002240
2004.000000	-0.002230
2003.000000	-0.002216
2002.000000	-0.002202
2001.000000	-0.002186
2000.000000	-0.002164
1999.000000	-0.002146
1998.000000	-0.002145
1997.000000	-0.002164
1996.000000	-0.002192
1995.000000	-0.002214
1994.000000	-0.002226
1993.000000	-0.002230
1992.000000	-0.002227
1991.000000	-0.002219
1990.000000	-0.002209
1989.000000	-0.002198
1988.000000	-0.002186
1987.000000	-0.002173
1986.000000	-0.002161
1985.000000	-0.002153
1984.000000	-0.002147
1983.000000	-0.002145
1982.000000	-0.002152
1981.000000	-0.002167
1980.000000	-0.002184
1979.000000	-0.002195
1978.000000	-0.002195
1977.000000	-0.002183
1976.000000	-0.002161
1975.000000	-0.002138
1974.000000	-0.002128
1973.000000	-0.002133
1972.000000	-0.002146
1971.000000	-0.002161
1970.000000	-0.002178
1969.000000	-0.002199
1968.000000	-0.002219
1967.000000	-0.002229
1966.000000	-0.002229
1965.000000	-0.002218
1964.000000	-0.002196
1963.000000	-0.002166
1962.000000	-0.002144
1961.000000	-0.002139
1960.000000	-0.002146
1959.000000	-0.002152
1958.000000	-0.002153
1957.000000	-0.002155
1956.000000	-0.002157
1955.000000	-0.002151
1954.000000	-0.002138
1953.000000	-0.002129
1952.000000	-0.002129
1951.000000	-0.002131
1950.000000	-0.002126
1949.000000	-0.002114
1948.000000	-0.002104
1947.000000	-0.002101
1946.000000	-0.002105
1945.000000	-0.002108
1944.000000	-0.002106
1943.000000	-0.002099
1942.000000	-0.002093
1941.000000	-0.002096
1940.000000	-0.002108
1939.000000	-0.002126
1938.000000	-0.002138
1937.000000	-0.002135
1936.000000	-0.002114
1935.000000	-0.002083
1934.000000	-0.002056
1933.000000	-0.002048
1932.000000	-0.002061
1931.000000	-0.002085
1930.000000	-0.002108
1929.000000	-0.002119
1928.000000	-0.002119
1927.000000	-0.002116
1926.000000	-0.002122
1925.000000	-0.002140
1924.000000	-0.002156
1923.000000	-0.002157
1922.000000	-0.002140
1921.000000	-0.002112
1920.000000	-0.002087
1919.000000	-0.002071
1918.000000	-0.002067
1917.000000	-0.002072
1916.000000	-0.002081
1915.000000	-0.002087
1914.000000	-0.002093
1913.000000	-0.002098
1912.000000	-0.002102
1911.000000	-0.002102
1910.000000	-0.002101
1909.000000	-0.002102
1908.000000	-0.002106
1907.000000	-0.002109
1906.000000	-0.002109
1905.000000	-0.002107
1904.000000	-0.002101
1903.000000	-0.002086
1902.000000	-0.002068
1901.000000	-0.002059
1900.000000	-0.002068
1899.000000	-0.002090
1898.000000	-0.002112
1897.000000	-0.002125
1896.000000	-0.002127
1895.000000	-0.002120
1894.000000	-0.002110
1893.000000	-0.002106
1892.000000	-0.002109
1891.000000	-0.002116
1890.000000	-0.002118
1889.000000	-0.002111
1888.000000	-0.002097
1887.000000	-0.002082
1886.000000	-0.002071
1885.000000	-0.002066
1884.000000	-0.002068
1883.000000	-0.002072
1882.000000	-0.002078
1881.000000	-0.002081
1880.000000	-0.002077
1879.000000	-0.002064
1878.000000	-0.002049
1877.000000	-0.002040
1876.000000	-0.002045
1875.000000	-0.002062
1874.000000	-0.002082
1873.000000	-0.002094
1872.000000	-0.002092
1871.000000	-0.002080
1870.000000	-0.002066
1869.000000	-0.002059
1868.000000	-0.002060
1867.000000	-0.002064
1866.000000	-0.002065
1865.000000	-0.002063
1864.000000	-0.002061
1863.000000	-0.002062
1862.000000	-0.002064
1861.000000	-0.002060
1860.000000	-0.002048
1859.000000	-0.002035
1858.000000	-0.002030
1857.000000	-0.002033
1856.000000	-0.002037
1855.000000	-0.002038
1854.000000	-0.002041
1853.000000	-0.002050
1852.000000	-0.002058
1851.000000	-0.002060
1850.000000	-0.002058
1849.000000	-0.002056
1848.000000	-0.002052
1847.000000	-0.002043
1846.000000	-0.002033
1845.000000	-0.002028
1844.000000	-0.002028
1843.000000	-0.002023
1842.000000	-0.002015
1841.000000	-0.002011
1840.000000	-0.002015
1839.000000	-0.002022
1838.000000	-0.002024
1837.000000	-0.002020
1836.000000	-0.002014
1835.000000	-0.002011
1834.000000	-0.002011
1833.000000	-0.002021
1832.000000	-0.002046
1831.000000	-0.002085
1830.000000	-0.002117
1829.000000	-0.002119
1828.000000	-0.002089
1827.000000	-0.002045
1826.000000	-0.002010
1825.000000	-0.001995
1824.000000	-0.002002
1823.000000	-0.002024
1822.000000	-0.002050
1821.000000	-0.002070
1820.000000	-0.002072
1819.000000	-0.002054
1818.000000	-0.002021
1817.000000	-0.001986
1816.000000	-0.001963
1815.000000	-0.001962
1814.000000	-0.001972
1813.000000	-0.001978
1812.000000	-0.001973
1811.000000	-0.001967
1810.000000	-0.001971
1809.000000	-0.001978
1808.000000	-0.001974
1807.000000	-0.001957
1806.000000	-0.001943
1805.000000	-0.001945
1804.000000	-0.001959
1803.000000	-0.001976
1802.000000	-0.001991
1801.000000	-0.002009
1800.000000	-0.002027
1799.000000	-0.002036
1798.000000	-0.002030
1797.000000	-0.002013
1796.000000	-0.001992
1795.000000	-0.001980
1794.000000	-0.001992
1793.000000	-0.002029
1792.000000	-0.002064
1791.000000	-0.002065
1790.000000	-0.002023
1789.000000	-0.001963
1788.000000	-0.001915
1787.000000	-0.001899
1786.000000	-0.001913
1785.000000	-0.001941
1784.000000	-0.001967
1783.000000	-0.001980
1782.000000	-0.001978
1781.000000	-0.001963
1780.000000	-0.001946
1779.000000	-0.001938
1778.000000	-0.001950
1777.000000	-0.001970
1776.000000	-0.001973
1775.000000	-0.001948
1774.000000	-0.001915
1773.000000	-0.001897
1772.000000	-0.001898
1771.000000	-0.001903
1770.000000	-0.001901
1769.000000	-0.001900
1768.000000	-0.001909
1767.000000	-0.001924
1766.000000	-0.001931
1765.000000	-0.001923
1764.000000	-0.001905
1763.000000	-0.001891
1762.000000	-0.001885
1761.000000	-0.001884
1760.000000	-0.001883
1759.000000	-0.001887
1758.000000	-0.001909
1757.000000	-0.001947
1756.000000	-0.001974
1755.000000	-0.001962
1754.000000	-0.001915
1753.000000	-0.001863
1752.000000	-0.001836
1751.000000	-0.001843
1750.000000	-0.001871
1749.000000	-0.001902
1748.000000	-0.001923
1747.000000	-0.001928
1746.000000	-0.001919
1745.000000	-0.001900
1744.000000	-0.001875
1743.000000	-0.001839
1742.000000	-0.001793
1741.000000	-0.001753
1740.000000	-0.001732
1739.000000	-0.001731
1738.000000	-0.001736
1737.000000	-0.001742
1736.000000	-0.001762
1735.000000	-0.001800
1734.000000	-0.001824
1733.000000	-0.001804
1732.000000	-0.001756
1731.000000	-0.001716
1730.000000	-0.001702
1729.000000	-0.001705
1728.000000	-0.001700
1727.000000	-0.001676
1726.000000	-0.001637
1725.000000	-0.001595
1724.000000	-0.001559
1723.000000	-0.001534
1722.000000	-0.001520
1721.000000	-0.001516
1720.000000	-0.001528
1719.000000	-0.001560
1718.000000	-0.001593
1717.000000	-0.001593
1716.000000	-0.001543
1715.000000	-0.001453
1714.000000	-0.001351
1713.000000	-0.001265
1712.000000	-0.001210
1711.000000	-0.001179
1710.000000	-0.001157
1709.000000	-0.001128
1708.000000	-0.001087
1707.000000	-0.001042
1706.000000	-0.001012
1705.000000	-0.001008
1704.000000	-0.001016
1703.000000	-0.001007
1702.000000	-0.000976
1701.000000	-0.000938
1700.000000	-0.000903
1699.000000	-0.000874
1698.000000	-0.000848
1697.000000	-0.000831
1696.000000	-0.000833
1695.000000	-0.000845
1694.000000	-0.000855
1693.000000	-0.000857
1692.000000	-0.000853
1691.000000	-0.000848
1690.000000	-0.000847
1689.000000	-0.000852
1688.000000	-0.000861
1687.000000	-0.000874
1686.000000	-0.000892
1685.000000	-0.000913
1684.000000	-0.000917
1683.000000	-0.000901
1682.000000	-0.000877
1681.000000	-0.000846
1680.000000	-0.000803
1679.000000	-0.000752
1678.000000	-0.000708
1677.000000	-0.000681
1676.000000	-0.000667
1675.000000	-0.000656
1674.000000	-0.000655
1673.000000	-0.000671
1672.000000	-0.000696
1671.000000	-0.000714
1670.000000	-0.000719
1669.000000	-0.000717
1668.000000	-0.000717
1667.000000	-0.000719
1666.000000	-0.000724
1665.000000	-0.000735
1664.000000	-0.000749
1663.000000	-0.000744
1662.000000	-0.000706
1661.000000	-0.000645
1660.000000	-0.000587
1659.000000	-0.000557
1658.000000	-0.000567
1657.000000	-0.000606
1656.000000	-0.000646
1655.000000	-0.000662
1654.000000	-0.000643
1653.000000	-0.000589
1652.000000	-0.000533
1651.000000	-0.000503
1650.000000	-0.000494
1649.000000	-0.000499
1648.000000	-0.000512
1647.000000	-0.000517
1646.000000	-0.000504
1645.000000	-0.000481
1644.000000	-0.000468
1643.000000	-0.000474
1642.000000	-0.000497
1641.000000	-0.000527
1640.000000	-0.000555
1639.000000	-0.000582
1638.000000	-0.000607
1637.000000	-0.000627
1636.000000	-0.000630
1635.000000	-0.000610
1634.000000	-0.000577
1633.000000	-0.000546
1632.000000	-0.000526
1631.000000	-0.000519
1630.000000	-0.000526
1629.000000	-0.000542
1628.000000	-0.000555
1627.000000	-0.000562
1626.000000	-0.000571
1625.000000	-0.000591
1624.000000	-0.000613
1623.000000	-0.000616
1622.000000	-0.000600
1621.000000	-0.000587
1620.000000	-0.000587
1619.000000	-0.000596
1618.000000	-0.000605
1617.000000	-0.000615
1616.000000	-0.000623
1615.000000	-0.000626
1614.000000	-0.000619
1613.000000	-0.000604
1612.000000	-0.000589
1611.000000	-0.000579
1610.000000	-0.000572
1609.000000	-0.000567
1608.000000	-0.000565
1607.000000	-0.000560
1606.000000	-0.000547
1605.000000	-0.000515
1604.000000	-0.000463
1603.000000	-0.000406
1602.000000	-0.000366
1601.000000	-0.000356
1600.000000	-0.000369
1599.000000	-0.000392
1598.000000	-0.000407
1597.000000	-0.000409
1596.000000	-0.000406
1595.000000	-0.000415
1594.000000	-0.000445
1593.000000	-0.000485
1592.000000	-0.000522
1591.000000	-0.000546
1590.000000	-0.000565
1589.000000	-0.000584
1588.000000	-0.000601
1587.000000	-0.000609
1586.000000	-0.000610
1585.000000	-0.000614
1584.000000	-0.000628
1583.000000	-0.000651
1582.000000	-0.000684
1581.000000	-0.000716
1580.000000	-0.000731
1579.000000	-0.000717
1578.000000	-0.000673
1577.000000	-0.000613
1576.000000	-0.000557
1575.000000	-0.000525
1574.000000	-0.000525
1573.000000	-0.000545
1572.000000	-0.000574
1571.000000	-0.000609
1570.000000	-0.000644
1569.000000	-0.000666
1568.000000	-0.000657
1567.000000	-0.000613
1566.000000	-0.000547
1565.000000	-0.000485
1564.000000	-0.000445
1563.000000	-0.000426
1562.000000	-0.000403
1561.000000	-0.000360
1560.000000	-0.000305
1559.000000	-0.000283
1558.000000	-0.000338
1557.000000	-0.000451
1556.000000	-0.000551
1555.000000	-0.000604
1554.000000	-0.000628
1553.000000	-0.000648
1552.000000	-0.000676
1551.000000	-0.000706
1550.000000	-0.000733
1549.000000	-0.000761
1548.000000	-0.000790
1547.000000	-0.000815
1546.000000	-0.000845
1545.000000	-0.000902
1544.000000	-0.001000
1543.000000	-0.001121
1542.000000	-0.001215
1541.000000	-0.001249
1540.000000	-0.001249
1539.000000	-0.001277
1538.000000	-0.001352
1537.000000	-0.001436
1536.000000	-0.001493
1535.000000	-0.001515
1534.000000	-0.001514
1533.000000	-0.001511
1532.000000	-0.001541
1531.000000	-0.001636
1530.000000	-0.001792
1529.000000	-0.001950
1528.000000	-0.002035
1527.000000	-0.002018
1526.000000	-0.001950
1525.000000	-0.001891
1524.000000	-0.001855
1523.000000	-0.001825
1522.000000	-0.001803
1521.000000	-0.001805
1520.000000	-0.001819
1519.000000	-0.001815
1518.000000	-0.001811
1517.000000	-0.001873
1516.000000	-0.002028
1515.000000	-0.002193
1514.000000	-0.002233
1513.000000	-0.002098
1512.000000	-0.001880
1511.000000	-0.001732
1510.000000	-0.001724
1509.000000	-0.001809
1508.000000	-0.001890
1507.000000	-0.001911
1506.000000	-0.001888
1505.000000	-0.001859
1504.000000	-0.001844
1503.000000	-0.001858
1502.000000	-0.001907
1501.000000	-0.001977
1500.000000	-0.002029
1499.000000	-0.002043
1498.000000	-0.002030
1497.000000	-0.002008
1496.000000	-0.001975
1495.000000	-0.001924
1494.000000	-0.001873
1493.000000	-0.001849
1492.000000	-0.001876
1491.000000	-0.001953
1490.000000	-0.002056
1489.000000	-0.002150
1488.000000	-0.002215
1487.000000	-0.002267
1486.000000	-0.002362
1485.000000	-0.002534
1484.000000	-0.002750
1483.000000	-0.002926
1482.000000	-0.003003
1481.000000	-0.002990
1480.000000	-0.002942
1479.000000	-0.002886
1478.000000	-0.002815
1477.000000	-0.002723
1476.000000	-0.002628
1475.000000	-0.002564
1474.000000	-0.002550
1473.000000	-0.002584
1472.000000	-0.002642
1471.000000	-0.002695
1470.000000	-0.002716
1469.000000	-0.002699
1468.000000	-0.002697
1467.000000	-0.002820
1466.000000	-0.003154
1465.000000	-0.003605
1464.000000	-0.003897
1463.000000	-0.003818
1462.000000	-0.003427
1461.000000	-0.002970
1460.000000	-0.002653
1459.000000	-0.002511
1458.000000	-0.002458
1457.000000	-0.002421
1456.000000	-0.002400
1455.000000	-0.002406
1454.000000	-0.002428
1453.000000	-0.002478
1452.000000	-0.002581
1451.000000	-0.002717
1450.000000	-0.002802
1449.000000	-0.002763
1448.000000	-0.002621
1447.000000	-0.002476
1446.000000	-0.002401
1445.000000	-0.002375
1444.000000	-0.002339
1443.000000	-0.002273
1442.000000	-0.002210
1441.000000	-0.002184
1440.000000	-0.002198
1439.000000	-0.002249
1438.000000	-0.002351
1437.000000	-0.002500
1436.000000	-0.002618
1435.000000	-0.002605
1434.000000	-0.002443
1433.000000	-0.002207
1432.000000	-0.001997
1431.000000	-0.001871
1430.000000	-0.001829
1429.000000	-0.001856
1428.000000	-0.001937
1427.000000	-0.002057
1426.000000	-0.002208
1425.000000	-0.002402
1424.000000	-0.002643
1423.000000	-0.002870
1422.000000	-0.002968
1421.000000	-0.002860
1420.000000	-0.002588
1419.000000	-0.002298
1418.000000	-0.002118
1417.000000	-0.002049
1416.000000	-0.002021
1415.000000	-0.001995
1414.000000	-0.001979
1413.000000	-0.001983
1412.000000	-0.002004
1411.000000	-0.002044
1410.000000	-0.002103
1409.000000	-0.002159
1408.000000	-0.002168
1407.000000	-0.002099
1406.000000	-0.001968
1405.000000	-0.001836
1404.000000	-0.001765
1403.000000	-0.001769
1402.000000	-0.001824
1401.000000	-0.001895
1400.000000	-0.001958
1399.000000	-0.002000
1398.000000	-0.002017
1397.000000	-0.002012
1396.000000	-0.001982
1395.000000	-0.001919
1394.000000	-0.001828
1393.000000	-0.001733
1392.000000	-0.001661
1391.000000	-0.001620
1390.000000	-0.001606
1389.000000	-0.001608
1388.000000	-0.001608
1387.000000	-0.001587
1386.000000	-0.001536
1385.000000	-0.001469
1384.000000	-0.001410
1383.000000	-0.001375
1382.000000	-0.001374
1381.000000	-0.001417
1380.000000	-0.001516
1379.000000	-0.001643
1378.000000	-0.001732
1377.000000	-0.001721
1376.000000	-0.001613
1375.000000	-0.001469
1374.000000	-0.001355
1373.000000	-0.001289
1372.000000	-0.001254
1371.000000	-0.001229
1370.000000	-0.001206
1369.000000	-0.001179
1368.000000	-0.001145
1367.000000	-0.001114
1366.000000	-0.001108
1365.000000	-0.001132
1364.000000	-0.001165
1363.000000	-0.001170
1362.000000	-0.001129
1361.000000	-0.001059
1360.000000	-0.000995
1359.000000	-0.000968
1358.000000	-0.000991
1357.000000	-0.001056
1356.000000	-0.001144
1355.000000	-0.001236
1354.000000	-0.001339
1353.000000	-0.001464
1352.000000	-0.001597
1351.000000	-0.001690
1350.000000	-0.001701
1349.000000	-0.001637
1348.000000	-0.001543
1347.000000	-0.001453
1346.000000	-0.001367
1345.000000	-0.001280
1344.000000	-0.001201
1343.000000	-0.001147
1342.000000	-0.001125
1341.000000	-0.001129
1340.000000	-0.001154
1339.000000	-0.001193
1338.000000	-0.001230
1337.000000	-0.001242
1336.000000	-0.001222
1335.000000	-0.001186
1334.000000	-0.001155
1333.000000	-0.001140
1332.000000	-0.001136
1331.000000	-0.001128
1330.000000	-0.001106
1329.000000	-0.001074
1328.000000	-0.001046
1327.000000	-0.001035
1326.000000	-0.001041
1325.000000	-0.001049
1324.000000	-0.001044
1323.000000	-0.001024
1322.000000	-0.000997
1321.000000	-0.000971
1320.000000	-0.000945
1319.000000	-0.000915
1318.000000	-0.000881
1317.000000	-0.000856
1316.000000	-0.000844
1315.000000	-0.000836
1314.000000	-0.000818
1313.000000	-0.000787
1312.000000	-0.000756
1311.000000	-0.000736
1310.000000	-0.000721
1309.000000	-0.000691
1308.000000	-0.000641
1307.000000	-0.000588
1306.000000	-0.000551
1305.000000	-0.000539
1304.000000	-0.000546
1303.000000	-0.000560
1302.000000	-0.000571
1301.000000	-0.000569
1300.000000	-0.000554
1299.000000	-0.000541
1298.000000	-0.000543
1297.000000	-0.000560
1296.000000	-0.000573
1295.000000	-0.000566
1294.000000	-0.000540
1293.000000	-0.000510
1292.000000	-0.000489
1291.000000	-0.000482
1290.000000	-0.000480
1289.000000	-0.000471
1288.000000	-0.000447
1287.000000	-0.000416
1286.000000	-0.000391
1285.000000	-0.000381
1284.000000	-0.000372
1283.000000	-0.000339
1282.000000	-0.000268
1281.000000	-0.000169
1280.000000	-0.000071
1279.000000	0.000009
1278.000000	0.000066
1277.000000	0.000101
1276.000000	0.000108
1275.000000	0.000074
1274.000000	-0.000001
1273.000000	-0.000107
1272.000000	-0.000231
1271.000000	-0.000366
1270.000000	-0.000509
1269.000000	-0.000653
1268.000000	-0.000779
1267.000000	-0.000864
1266.000000	-0.000900
1265.000000	-0.000899
1264.000000	-0.000888
1263.000000	-0.000875
1262.000000	-0.000852
1261.000000	-0.000809
1260.000000	-0.000752
1259.000000	-0.000692
1258.000000	-0.000625
1257.000000	-0.000535
1256.000000	-0.000424
1255.000000	-0.000316
1254.000000	-0.000237
1253.000000	-0.000184
1252.000000	-0.000131
1251.000000	-0.000057
1250.000000	0.000045
1249.000000	0.000171
1248.000000	0.000316
1247.000000	0.000483
1246.000000	0.000675
1245.000000	0.000889
1244.000000	0.001103
1243.000000	0.001287
1242.000000	0.001423
1241.000000	0.001527
1240.000000	0.001626
1239.000000	0.001732
1238.000000	0.001829
1237.000000	0.001887
1236.000000	0.001895
1235.000000	0.001860
1234.000000	0.001804
1233.000000	0.001738
1232.000000	0.001658
1231.000000	0.001558
1230.000000	0.001442
1229.000000	0.001321
1228.000000	0.001206
1227.000000	0.001101
1226.000000	0.001001
1225.000000	0.000902
1224.000000	0.000801
1223.000000	0.000703
1222.000000	0.000618
1221.000000	0.000558
1220.000000	0.000524
1219.000000	0.000495
1218.000000	0.000449
1217.000000	0.000378
1216.000000	0.000295
1215.000000	0.000218
1214.000000	0.000157
1213.000000	0.000116
1212.000000	0.000094
1211.000000	0.000091
1210.000000	0.000106
1209.000000	0.000137
1208.000000	0.000174
1207.000000	0.000199
1206.000000	0.000197
1205.000000	0.000171
1204.000000	0.000135
1203.000000	0.000105
1202.000000	0.000077
1201.000000	0.000042
1200.000000	0.000005
1199.000000	-0.000021
1198.000000	-0.000025
1197.000000	-0.000006
1196.000000	0.000028
1195.000000	0.000070
1194.000000	0.000115
1193.000000	0.000156
1192.000000	0.000184
1191.000000	0.000197
1190.000000	0.000205
1189.000000	0.000229
1188.000000	0.000274
1187.000000	0.000317
1186.000000	0.000324
1185.000000	0.000290
1184.000000	0.000244
1183.000000	0.000215
1182.000000	0.000208
1181.000000	0.000206
1180.000000	0.000200
1179.000000	0.000187
1178.000000	0.000167
1177.000000	0.000140
1176.000000	0.000112
1175.000000	0.000094
1174.000000	0.000088
1173.000000	0.000087
1172.000000	0.000085
1171.000000	0.000083
1170.000000	0.000078
1169.000000	0.000068
1168.000000	0.000061
1167.000000	0.000070
1166.000000	0.000094
1165.000000	0.000121
1164.000000	0.000148
1163.000000	0.000184
1162.000000	0.000233
1161.000000	0.000280
1160.000000	0.000303
1159.000000	0.000299
1158.000000	0.000275
1157.000000	0.000242
1156.000000	0.000205
1155.000000	0.000172
1154.000000	0.000153
1153.000000	0.000146
1152.000000	0.000141
1151.000000	0.000139
1150.000000	0.000151
1149.000000	0.000178
1148.000000	0.000210
1147.000000	0.000232
1146.000000	0.000251
1145.000000	0.000281
1144.000000	0.000321
1143.000000	0.000357
1142.000000	0.000375
1141.000000	0.000380
1140.000000	0.000379
1139.000000	0.000370
1138.000000	0.000353
1137.000000	0.000338
1136.000000	0.000342
1135.000000	0.000369
1134.000000	0.000404
1133.000000	0.000430
1132.000000	0.000437
1131.000000	0.000437
1130.000000	0.000439
1129.000000	0.000449
1128.000000	0.000456
1127.000000	0.000447
1126.000000	0.000420
1125.000000	0.000393
1124.000000	0.000387
1123.000000	0.000407
1122.000000	0.000439
1121.000000	0.000465
1120.000000	0.000472
1119.000000	0.000456
1118.000000	0.000425
1117.000000	0.000396
1116.000000	0.000378
1115.000000	0.000366
1114.000000	0.000345
1113.000000	0.000312
1112.000000	0.000277
1111.000000	0.000250
1110.000000	0.000229
1109.000000	0.000210
1108.000000	0.000194
1107.000000	0.000186
1106.000000	0.000192
1105.000000	0.000221
1104.000000	0.000271
1103.000000	0.000318
1102.000000	0.000323
1101.000000	0.000276
1100.000000	0.000208
1099.000000	0.000172
1098.000000	0.000181
1097.000000	0.000211
1096.000000	0.000232
1095.000000	0.000239
1094.000000	0.000235
1093.000000	0.000221
1092.000000	0.000196
1091.000000	0.000164
1090.000000	0.000131
1089.000000	0.000101
1088.000000	0.000072
1087.000000	0.000044
1086.000000	0.000013
1085.000000	-0.000020
1084.000000	-0.000047
1083.000000	-0.000065
1082.000000	-0.000082
1081.000000	-0.000114
1080.000000	-0.000167
1079.000000	-0.000240
1078.000000	-0.000325
1077.000000	-0.000412
1076.000000	-0.000479
1075.000000	-0.000502
1074.000000	-0.000485
1073.000000	-0.000461
1072.000000	-0.000466
1071.000000	-0.000497
1070.000000	-0.000527
1069.000000	-0.000534
1068.000000	-0.000527
1067.000000	-0.000531
1066.000000	-0.000556
1065.000000	-0.000586
1064.000000	-0.000601
1063.000000	-0.000607
1062.000000	-0.000639
1061.000000	-0.000713
1060.000000	-0.000795
1059.000000	-0.000828
1058.000000	-0.000795
1057.000000	-0.000740
1056.000000	-0.000723
1055.000000	-0.000762
1054.000000	-0.000825
1053.000000	-0.000866
1052.000000	-0.000863
1051.000000	-0.000832
1050.000000	-0.000809
1049.000000	-0.000821
1048.000000	-0.000857
1047.000000	-0.000891
1046.000000	-0.000913
1045.000000	-0.000944
1044.000000	-0.000997
1043.000000	-0.001044
1042.000000	-0.001042
1041.000000	-0.000995
1040.000000	-0.000956
1039.000000	-0.000969
1038.000000	-0.001017
1037.000000	-0.001043
1036.000000	-0.001017
1035.000000	-0.000974
1034.000000	-0.000964
1033.000000	-0.000992
1032.000000	-0.001011
1031.000000	-0.000981
1030.000000	-0.000926
1029.000000	-0.000900
1028.000000	-0.000926
1027.000000	-0.000966
1026.000000	-0.000970
1025.000000	-0.000930
1024.000000	-0.000882
1023.000000	-0.000857
1022.000000	-0.000857
1021.000000	-0.000856
1020.000000	-0.000833
1019.000000	-0.000787
1018.000000	-0.000736
1017.000000	-0.000696
1016.000000	-0.000670
1015.000000	-0.000652
1014.000000	-0.000637
1013.000000	-0.000627
1012.000000	-0.000616
1011.000000	-0.000589
1010.000000	-0.000530
1009.000000	-0.000456
1008.000000	-0.000403
1007.000000	-0.000387
1006.000000	-0.000385
1005.000000	-0.000347
1004.000000	-0.000252
1003.000000	-0.000125
1002.000000	-0.000010
1001.000000	0.000078
1000.000000	0.000153
999.000000	0.000224
998.000000	0.000277
997.000000	0.000285
996.000000	0.000249
995.000000	0.000206
994.000000	0.000198
993.000000	0.000235
992.000000	0.000295
991.000000	0.000354
990.000000	0.000405
989.000000	0.000457
988.000000	0.000508
987.000000	0.000547
986.000000	0.000569
985.000000	0.000598
984.000000	0.000660
983.000000	0.000758
982.000000	0.000858
981.000000	0.000917
980.000000	0.000920
979.000000	0.000891
978.000000	0.000868
977.000000	0.000875
976.000000	0.000908
975.000000	0.000945
974.000000	0.000968
973.000000	0.000977
972.000000	0.000979
971.000000	0.000969
970.000000	0.000945
969.000000	0.000920
968.000000	0.000922
967.000000	0.000952
966.000000	0.000981
965.000000	0.000983
964.000000	0.000971
963.000000	0.000975
962.000000	0.001002
961.000000	0.001045
960.000000	0.001101
959.000000	0.001173
958.000000	0.001235
957.000000	0.001245
956.000000	0.001189
955.000000	0.001100
954.000000	0.001018
953.000000	0.000959
952.000000	0.000914
951.000000	0.000885
950.000000	0.000883
949.000000	0.000907
948.000000	0.000933
947.000000	0.000933
946.000000	0.000891
945.000000	0.000813
944.000000	0.000730
943.000000	0.000672
942.000000	0.000647
941.000000	0.000637
940.000000	0.000619
939.000000	0.000592
938.000000	0.000567
937.000000	0.000545
936.000000	0.000521
935.000000	0.000503
934.000000	0.000511
933.000000	0.000558
932.000000	0.000628
931.000000	0.000688
930.000000	0.000716
929.000000	0.000720
928.000000	0.000721
927.000000	0.000730
926.000000	0.000737
925.000000	0.000733
924.000000	0.000722
923.000000	0.000709
922.000000	0.000691
921.000000	0.000664
920.000000	0.000642
919.000000	0.000655
918.000000	0.000703
917.000000	0.000758
916.000000	0.000786
915.000000	0.000779
914.000000	0.000749
913.000000	0.000710
912.000000	0.000677
911.000000	0.000658
910.000000	0.000651
909.000000	0.000637
908.000000	0.000607
907.000000	0.000581
906.000000	0.000594
905.000000	0.000656
904.000000	0.000734
903.000000	0.000784
902.000000	0.000788
901.000000	0.000778
900.000000	0.000804
899.000000	0.000882
898.000000	0.000975
897.000000	0.001023
896.000000	0.001005
895.000000	0.000952
894.000000	0.000919
893.000000	0.000944
892.000000	0.001022
891.000000	0.001118
890.000000	0.001183
889.000000	0.001177
888.000000	0.001096
887.000000	0.000977
886.000000	0.000878
885.000000	0.000843
884.000000	0.000875
883.000000	0.000944
882.000000	0.001013
881.000000	0.001066
880.000000	0.001108
879.000000	0.001144
878.000000	0.001170
877.000000	0.001185
876.000000	0.001201
875.000000	0.001224
874.000000	0.001250
873.000000	0.001271
872.000000	0.001291
871.000000	0.001321
870.000000	0.001368
869.000000	0.001434
868.000000	0.001511
867.000000	0.001586
866.000000	0.001648
865.000000	0.001699
864.000000	0.001760
863.000000	0.001837
862.000000	0.001913
861.000000	0.001968
860.000000	0.002009
859.000000	0.002060
858.000000	0.002139
857.000000	0.002253
856.000000	0.002407
855.000000	0.002606
854.000000	0.002842
853.000000	0.003101
852.000000	0.003368
851.000000	0.003605
850.000000	0.003752
849.000000	0.003755
848.000000	0.003609
847.000000	0.003342
846.000000	0.002989
845.000000	0.002593
844.000000	0.002221
843.000000	0.001934
842.000000	0.001741
841.000000	0.001603
840.000000	0.001483
839.000000	0.001377
838.000000	0.001294
837.000000	0.001233
836.000000	0.001184
835.000000	0.001136
834.000000	0.001070
833.000000	0.000982
832.000000	0.000900
831.000000	0.000862
830.000000	0.000866
829.000000	0.000882
828.000000	0.000886
827.000000	0.000885
826.000000	0.000891
825.000000	0.000911
824.000000	0.000954
823.000000	0.001017
822.000000	0.001071
821.000000	0.001089
820.000000	0.001095
819.000000	0.001142
818.000000	0.001244
817.000000	0.001358
816.000000	0.001442
815.000000	0.001492
814.000000	0.001523
813.000000	0.001531
812.000000	0.001516
811.000000	0.001499
810.000000	0.001494
809.000000	0.001497
808.000000	0.001501
807.000000	0.001506
806.000000	0.001504
805.000000	0.001481
804.000000	0.001440
803.000000	0.001396
802.000000	0.001346
801.000000	0.001268
800.000000	0.001166
799.000000	0.001084
798.000000	0.001074
797.000000	0.001147
796.000000	0.001275
795.000000	0.001404
794.000000	0.001481
793.000000	0.001483
792.000000	0.001443
791.000000	0.001413
790.000000	0.001416
789.000000	0.001433
788.000000	0.001439
787.000000	0.001421
786.000000	0.001375
785.000000	0.001330
784.000000	0.001345
783.000000	0.001446
782.000000	0.001575
781.000000	0.001639
780.000000	0.001622
779.000000	0.001580
778.000000	0.001550
777.000000	0.001522
776.000000	0.001498
775.000000	0.001516
774.000000	0.001588
773.000000	0.001669
772.000000	0.001716
771.000000	0.001721
770.000000	0.001688
769.000000	0.001630
768.000000	0.001602
767.000000	0.001660
766.000000	0.001774
765.000000	0.001837
764.000000	0.001797
763.000000	0.001714
762.000000	0.001666
761.000000	0.001653
760.000000	0.001636
759.000000	0.001607
758.000000	0.001581
757.000000	0.001558
756.000000	0.001532
755.000000	0.001507
754.000000	0.001477
753.000000	0.001434
752.000000	0.001419
751.000000	0.001504
750.000000	0.001680
749.000000	0.001832
748.000000	0.001856
747.000000	0.001759
746.000000	0.001614
745.000000	0.001486
744.000000	0.001429
743.000000	0.001489
742.000000	0.001649
741.000000	0.001817
740.000000	0.001925
739.000000	0.002003
738.000000	0.002098
737.000000	0.002190
736.000000	0.002234
735.000000	0.002231
734.000000	0.002202
733.000000	0.002159
732.000000	0.002124
731.000000	0.002127
730.000000	0.002141
729.000000	0.002094
728.000000	0.001975
727.000000	0.001869
726.000000	0.001864
725.000000	0.001975
724.000000	0.002157
723.000000	0.002359
722.000000	0.002514
721.000000	0.002551
720.000000	0.002473
719.000000	0.002360
718.000000	0.002283
717.000000	0.002244
716.000000	0.002235
715.000000	0.002279
714.000000	0.002367
713.000000	0.002441
712.000000	0.002451
711.000000	0.002399
710.000000	0.002294
709.000000	0.002135
708.000000	0.001973
707.000000	0.001891
706.000000	0.001910
705.000000	0.001964
704.000000	0.001987
703.000000	0.001989
702.000000	0.001977
701.000000	0.001905
700.000000	0.001782
